# Supplementary material for: Fully automated antibody structure prediction using BIOVIA tools: Validation study
Source: PLoS One. 2017 May 18;12(5):e0177923. doi: 10.1371/journal.pone.0177923 (PMC5436848; doi:10.1371/journal.pone.0177923)
Supplement: S1 Text — (TXT) [file pone.0177923.s001.txt]

List of PDB Ids with light and heavy chain identifiers for the the 157 unique Fv sequences
constituting the validation dataset. 

* Electron microscopy structures excluded from analysis
+ CDR templates not all available, excluded from some analyses

2YMX_LH
3J7E_AB	* Resolution 13.6
3W2D_LH
3W9E_BA
3WBD_AA
3WHE_09
3WHX_BA
3WKM_LH
3ZL4_LH
4BH8_AB
4BKL_BA
4BUH_AA
4BZ1_LH
4BZ2_LH
4C83_BA
4CAD_GH
4CMH_CB
4CNI_BA
4EDW_LH
4EDX_AB
4FZ8_LH
4FZE_LH
4G7V_LH
4G80_BA
4GQP_HH
4GSD_LH
4H8W_LH
4HHA_AB
4HIE_AB
4HXA_LH
4HXB_LH
4I18_BA
4IDJ_LH
4IJ3_BC
4IOF_FE
4IOI_AB
4IRZ_LH
4J4P_DC
4JG1_LH
4JLR_BA
4JO1_LH	+ No CDRH2 (Kabat, Honegger)
4JO4_LH	+ No CDRH2 (Kabat, Honegger)
4JZJ_BA
4K23_LH
4K3J_LH
4K7P_LH
4K7P_XY
4K94_LH
4KI5_DC
4KI5_FE
4KMT_LH
4KPH_MI
4KQ3_LH
4KQ4_LH
4KTD_LH
4KTE_LH
4KUC_DH
4KUZ_LH
4KVC_LH
4KXZ_LH
4KY1_LH
4L5F_LH
4LCI_LH
4LEO_BA
4LEX_LH
4LF3_AB
4LIQ_LH
4LKX_BA
4LLV_LH
4LLW_BA
4LLY_BA
4LMQ_IE
4LQF_LH
4LSS_LH
4LSU_LH	+ No CDRL3 for any scheme
4LU5_LH
4LVH_CB
4LVN_BC
4M1D_MI
4M1G_LH
4M43_LH
4M48_LH
4M5Y_LH
4M61_AB
4M62_LH
4M6M_LH
4M6O_LH
4M7J_LH
4M7K_LH
4MAU_LH
4MHH_IG
4MWF_LH
4MXV_EF
4N8C_LH
4N90_ED
4N9G_NM
4NCC_12
4NIK_BB
4NJ9_LH
4NKD_BA
4NKI_LH
4NKO_AB
4NM4_LH
4NNP_LH
4NP4_LH
4NPY_LH
4NRX_BA
4NUG_LH	+ No CDRH3 for any scheme
4NWT_LH
4NX3_AB
4NYL_BA
4NZU_LH
4O02_LH
4O4Y_LH	+ No CDRH2 (Kabat, Honegger)
4O5L_LH
4OAW_AB
4OCX_LH
4OD1_LH	+ No CDRH3 for any scheme
4OD2_AB
4OGY_LH
4OII_LH
4OKV_BA
4OM1_LH
4ONF_LH
4OQT_LH
4ORG_LH	+ No CDRH3 for any scheme
4OT1_LH
4OTX_LH
4P48_AA	+ No CDRL1 for any scheme
4P49_AA
4P59_LH
4P9M_LH	+ No CDRH2 (Kabat, Honegger)
4PB0_LH
4PB9_LH
4PS4_LH
4PY7_BA
4Q0X_LH
4Q2Z_BA
4Q6I_AB
4QEX_LH
4QHK_NM
4QHL_BA
4QHM_BA
4QHN_BA
4QWW_CD
4R2G_MN
4R4B_AB
4RDQ_FG
4RQQ_AB	+ No CDRH3 for any scheme
4TOY_LH	+ No CDRH3 (Honegger)
4U0R_CB
4U1G_CB
4U6G_BA
4U6H_BA
4U6V_LH
4UOK_LA	*	Resolution 18
4UOM_LH	*	Resolution 17
