# Supplementary material for: Fully automated antibody structure prediction using BIOVIA tools: Validation study
Source: PLoS One. 2017 May 18;12(5):e0177923. doi: 10.1371/journal.pone.0177923 (PMC5436848; doi:10.1371/journal.pone.0177923)
Supplement: S1 Table — Contains the RMSD values of predicted versus x-ray structure for the various regions, and details of the framework and CDR templates for each target. (ZIP) [file pone.0177923.s002.zip]

Archive with 23 entries (23 files):
- Chimeric_IMGT_1model.csv
- Single_IMGT_1model.csv
- Top5_Canonicals_1model.csv
- Top5_Canonicals_50model.csv
- Top5_Canonicals_5CDRTemplates_10CDRmodels.csv
- Top5_Canonicals_5CDRTemplates_1CDRmodel.csv
- Top5_Canonicals_5CDRTemplate_10models_MouseOnly.csv
- Top5_Canonicals_5CDRTemplate_10model_HumanOnly.csv
- Top5_Chothia_10model.csv
- Top5_Chothia_1model.csv
- Top5_Chothia_1model_NotExcludeCDR.csv
- Top5_Chothia_25model.csv
- Top5_Chothia_50model.csv
- Top5_Chothia_5CDRTemplates_10CDRmodels.csv
- Top5_Chothia_5CDRTemplate_10model_HumanOnly.csv
- Top5_Chothia_5CDRTemplate_10model_MouseOnly.csv
- Top5_Honneger_1model.csv
- Top5_Honneger_1model_NotExcludeCDR.csv
- Top5_IMGT_1model.csv
- Top5_IMGT_1model_NotExcludeCDR.csv
- Top5_IMGT_50model.csv
- Top5_Kabat_1model.csv
- Top5_Kabat_1model_NotExcludeCDR.csv
