# Supplementary material for: Fully automated antibody structure prediction using BIOVIA tools: Validation study
Source: PLoS One. 2017 May 18;12(5):e0177923. doi: 10.1371/journal.pone.0177923 (PMC5436848; doi:10.1371/journal.pone.0177923)
Supplement: S1 Table — Contains the RMSD values of predicted versus x-ray structure for the various regions, and details of the framework and CDR templates for each target. (ZIP) [file pone.0177923.s002.zip › Chimeric_IMGT_1model.csv]

Name	Source	FrameworkMethod	SortingMethod	LoopModeling	DataPath	H3Method	Top5Cutoff	NumCDRModels	NumFRModels	NumLoopTemplates	RunDescription	LSup:LSup	LSup:LSup_NRes	HSup:HSup	HSup:HSup_NRes	LSup:L1	LSup:L1_NRes	LSup:L2	LSup:L2_NRes	LSup:L3	LSup:L3_NRes	HSup:H1	HSup:H1_NRes	HSup:H2	HSup:H2_NRes	HSup:H3	HSup:H3_NRes	HSup:H4	HSup:H4_NRes	Tilt	LSup:LFR	LSup:LFR_NRes	HSup:HFR	HSup:HFR_NRes	LHSup:LHSup	LHSup:LHSup_NRes	LHSup:LHFR	LHSup:LHFR_NRes	LHSup:LHAll	LHSup:LHAll_NRes	LHFR:LHSup	LHFR:LHSup_NRes	LHFR:LHFR	LHFR:LHFR_NRes	LHFR:LHAll	LHFR:LHAll_NRes	LSup:LCore	LSup:LCore_NRes	HSup:HCore
4BH8_AB_FV	AMA	Chimeric	Identity	IMGT	F:\AntibodyCascadeValidation\DS45NewSeq_ChimericFWTemplate_1model	None	10	1	1	3	DS45NewSeq_ChimericFWTemplate_1model	0.429	53	0.212	60	0.295	6	1.194	4	0.431	6	0.255	8	0.327	5	1.054	10	0.568	4	1.7774	0.673	85	0.436	93	0.364	113	0.574	178	0.589	217	0.364	113	0.571	178	0.588	217	0.515	59	0.212
3ZL4_LH_FV	AMA	Chimeric	Identity	IMGT	F:\AntibodyCascadeValidation\DS45NewSeq_ChimericFWTemplate_1model	None	10	1	1	3	DS45NewSeq_ChimericFWTemplate_1model	0.357	52	0.636	60	0.498	8	0.551	4	1.366	7	1.989	9	3.192	4	6.786	8	1.375	4	18.9363	0.534	84	0.877	93	1.567	112	1.923	177	2.342	217	1.619	112	1.86	177	2.351	217	0.373	58	0.641
3WHE_09_FV	AMA	Chimeric	Identity	IMGT	F:\AntibodyCascadeValidation\DS45NewSeq_ChimericFWTemplate_1model	None	10	1	1	3	DS45NewSeq_ChimericFWTemplate_1model	0.58	52	0.665	60	1.929	9	1.696	4	1.733	8	1.367	8	2.216	5	2.993	15	0.821	4	4.38662	0.671	84	0.862	93	0.977	112	1.159	177	1.504	226	0.98	112	1.152	177	1.503	226	0.654	58	0.661
4BZ2_LH_FV	AMA	Chimeric	Identity	IMGT	F:\AntibodyCascadeValidation\DS45NewSeq_ChimericFWTemplate_1model	None	10	1	1	3	DS45NewSeq_ChimericFWTemplate_1model	0.341	53	0.59	60	0.471	6	0.257	4	0.486	6	1.249	8	2.801	5	7.25	10	1.211	4	6.10055	0.482	85	0.845	93	0.725	113	0.943	178	1.774	217	0.731	113	0.936	178	1.77	217	0.347	59	0.606
4BUH_AA_FV	AMA	Chimeric	Identity	IMGT	F:\AntibodyCascadeValidation\DS45NewSeq_ChimericFWTemplate_1model	None	10	1	1	3	DS45NewSeq_ChimericFWTemplate_1model	0.777	52	0.338	60	0.42	8	0.313	4	1.144	8	1.056	8	0.455	5	3.695	15	0.792	4	3.75092	0.852	84	0.401	93	0.7	112	0.752	177	1.248	225	0.714	112	0.743	177	1.245	225	0.788	58	0.347
4CAD_GH_FV	AMA	Chimeric	Identity	IMGT	F:\AntibodyCascadeValidation\DS45NewSeq_ChimericFWTemplate_1model	None	10	1	1	3	DS45NewSeq_ChimericFWTemplate_1model	0.299	53	0.305	60	0.204	6	0.299	4	0.92	6	0.455	8	0.921	5	4.714	14	0.732	4	9.55148	0.464	85	0.422	93	0.831	113	1.012	178	1.497	221	0.843	113	0.997	178	1.503	221	0.34	59	0.306
4CNI_BA_FV	AMA	Chimeric	Identity	IMGT	F:\AntibodyCascadeValidation\DS45NewSeq_ChimericFWTemplate_1model	None	10	1	1	3	DS45NewSeq_ChimericFWTemplate_1model	0.534	53	0.405	60	0.815	6	0.343	4	1.036	6	0.393	8	5	7	2.853	7	0.572	4	14.0153	0.609	85	0.624	93	1.105	113	1.379	178	1.793	216	1.123	113	1.367	178	1.797	216	0.537	59	0.405
3WBD_AA_FV	AMA	Chimeric	Identity	IMGT	F:\AntibodyCascadeValidation\DS45NewSeq_ChimericFWTemplate_1model	None	10	1	1	3	DS45NewSeq_ChimericFWTemplate_1model	0.298	53	0.498	60	0.353	11	0.392	4	0.666	6	0.481	8	0.321	5	0.689	6	0.372	4	5.87128	0.548	85	0.775	93	0.593	113	0.845	178	0.837	218	0.604	113	0.839	178	0.837	218	0.3	59	0.495
4EDX_AB_FV	AMA	Chimeric	Identity	IMGT	F:\AntibodyCascadeValidation\DS45NewSeq_ChimericFWTemplate_1model	None	10	1	1	3	DS45NewSeq_ChimericFWTemplate_1model	0.708	53	0.358	60	1.713	6	2.608	4	1.563	6	0.472	8	0.437	4	2.875	11	0.423	4	5.80902	0.947	85	0.716	93	0.788	113	1.019	178	1.231	217	0.791	113	1.012	178	1.218	217	0.689	59	0.358
3WHX_BA_FV	AMA	Chimeric	Identity	IMGT	F:\AntibodyCascadeValidation\DS45NewSeq_ChimericFWTemplate_1model	None	10	1	1	3	DS45NewSeq_ChimericFWTemplate_1model	0.377	53	0.423	60	0.463	11	0.174	4	0.686	6	0.701	8	0.619	5	3.558	6	0.772	4	3.29087	0.569	85	0.758	93	0.468	113	0.741	178	0.916	218	0.479	113	0.733	178	0.914	218	0.375	59	0.436
2YMX_LH_FV	AMA	Chimeric	Identity	IMGT	F:\AntibodyCascadeValidation\DS45NewSeq_ChimericFWTemplate_1model	None	10	1	1	3	DS45NewSeq_ChimericFWTemplate_1model	0.571	53	0.492	60	1.004	6	0.894	4	1.427	6	0.79	8	1.313	5	5.862	13	0.529	4	3.21994	0.751	85	0.742	93	0.582	113	0.822	178	1.712	220	0.601	113	0.795	178	1.705	220	0.565	59	0.494
3W9E_BA_FV	AMA	Chimeric	Identity	IMGT	F:\AntibodyCascadeValidation\DS45NewSeq_ChimericFWTemplate_1model	None	10	1	1	3	DS45NewSeq_ChimericFWTemplate_1model	0.375	53	0.497	60	0.849	7	0.519	4	2.118	5	4.071	8	2.039	5	2.737	11	3.525	4	2.67617	0.441	85	0.955	93	0.548	113	0.829	178	1.358	218	0.554	113	0.82	178	1.352	218	0.368	59	0.555
3W2D_LH_FV	AMA	Chimeric	Identity	IMGT	F:\AntibodyCascadeValidation\DS45NewSeq_ChimericFWTemplate_1model	None	10	1	1	3	DS45NewSeq_ChimericFWTemplate_1model	0.554	53	0.486	60	1.005	7	0.486	4	1.668	6	0.561	9	0.7	4	11.923	10	0.936	4	5.07391	0.657	85	0.589	93	0.628	113	0.745	178	2.637	218	0.631	113	0.74	178	2.642	218	0.534	59	0.489
3WKM_LH_FV	AMA	Chimeric	Identity	IMGT	F:\AntibodyCascadeValidation\DS45NewSeq_ChimericFWTemplate_1model	None	10	1	1	3	DS45NewSeq_ChimericFWTemplate_1model	0.299	53	0.432	60	0.659	10	0.907	4	1.144	6	1.241	8	1.512	5	6.443	12	0.752	4	6.22192	0.417	85	0.602	93	0.601	113	0.707	178	1.919	223	0.619	113	0.681	178	1.911	223	0.296	59	0.437
4EDW_LH_FV	AMA	Chimeric	Identity	IMGT	F:\AntibodyCascadeValidation\DS45NewSeq_ChimericFWTemplate_1model	None	10	1	1	3	DS45NewSeq_ChimericFWTemplate_1model	0.378	53	0.752	60	1.338	6	0.436	4	0.465	6	5.063	8	1.109	4	5.656	11	3.268	4	8.47582	0.472	85	1.173	93	0.883	113	1.203	178	1.887	217	0.891	113	1.196	178	1.896	217	0.384	59	0.85
4C83_BA_FV	AMA	Chimeric	Identity	IMGT	F:\AntibodyCascadeValidation\DS45NewSeq_ChimericFWTemplate_1model	None	10	1	1	3	DS45NewSeq_ChimericFWTemplate_1model	0.46	53	2.466	60	0.771	5	0.51	4	2.869	7	1.682	8	1.582	5	9.974	7	0.927	4	4.58044	0.605	85	2.515	93	1.873	113	1.907	178	2.609	214	1.88	113	1.887	178	2.593	214	0.457	59	2.447
4BKL_BA_FV	AMA	Chimeric	Identity	IMGT	F:\AntibodyCascadeValidation\DS45NewSeq_ChimericFWTemplate_1model	None	10	1	1	3	DS45NewSeq_ChimericFWTemplate_1model	0.701	53	0.398	60	1.021	10	0.722	4	1.056	6	0.532	8	0.695	5	1.428	5	0.366	4	4.92939	0.754	85	0.537	93	0.723	113	0.848	178	0.904	216	0.724	113	0.834	178	0.895	216	0.677	59	0.401
4BZ1_LH_FV	AMA	Chimeric	Identity	IMGT	F:\AntibodyCascadeValidation\DS45NewSeq_ChimericFWTemplate_1model	None	10	1	1	3	DS45NewSeq_ChimericFWTemplate_1model	0.482	53	0.449	60	1.378	12	0.46	4	2.55	6	0.973	8	1.284	5	2.671	6	0.459	4	2.35148	0.534	85	0.602	93	0.535	113	0.665	178	0.984	219	0.543	113	0.65	178	0.991	219	0.467	59	0.446
4CMH_CB_FV	AMA	Chimeric	Identity	IMGT	F:\AntibodyCascadeValidation\DS45NewSeq_ChimericFWTemplate_1model	None	10	1	1	3	DS45NewSeq_ChimericFWTemplate_1model	0.406	53	0.458	60	1.236	6	0.506	4	1.693	6	0.612	8	0.392	5	7.435	9	0.677	4	7.05948	0.63	85	0.546	93	0.758	113	0.87	178	1.815	216	0.762	113	0.867	178	1.816	216	0.529	59	0.46
4FZ8_LH_FV	AMA	Chimeric	Identity	IMGT	F:\AntibodyCascadeValidation\DS45NewSeq_ChimericFWTemplate_1model	None	10	1	1	3	DS45NewSeq_ChimericFWTemplate_1model	0.642	53	0.701	60	2.098	11	0.584	4	1.873	5	0.976	8	1.622	5	18.505	20	0.672	4	6.93105	0.724	85	0.763	93	1.036	113	1.078	178	5.101	231	1.034	113	1.073	178	5.104	231	0.638	59	0.703
4GQP_HH_FV	AMA	Chimeric	Identity	IMGT	F:\AntibodyCascadeValidation\DS45NewSeq_ChimericFWTemplate_1model	None	10	1	1	3	DS45NewSeq_ChimericFWTemplate_1model	0.184	53	0.18	60	0.208	7	0.154	4	0.353	6	0.437	8	0.32	4	0.339	8	0.3	4	1.03571	0.206	85	0.366	93	0.208	113	0.313	178	0.31	215	0.209	113	0.312	178	0.311	215	0.179	59	0.181
4GSD_LH_FV	AMA	Chimeric	Identity	IMGT	F:\AntibodyCascadeValidation\DS45NewSeq_ChimericFWTemplate_1model	None	10	1	1	3	DS45NewSeq_ChimericFWTemplate_1model	0.805	52	0.572	60	1.256	6	0.575	4	3.298	6	1.649	9	2.552	4	6.06	12	0.889	4	8.57826	0.844	83	0.873	93	1.015	112	1.173	176	2.023	217	1.028	112	1.146	176	2.018	217	0.812	57	0.572
4H8W_LH_FV	AMA	Chimeric	Identity	IMGT	F:\AntibodyCascadeValidation\DS45NewSeq_ChimericFWTemplate_1model	None	10	1	1	3	DS45NewSeq_ChimericFWTemplate_1model	0.251	52	0.25	60	0.734	9	0.237	4	0.589	8	0.312	8	0.352	5	0.708	8	0.546	4	3.4713	0.291	84	0.418	93	0.374	112	0.471	177	0.495	219	0.38	112	0.468	177	0.499	219	0.255	58	0.252
4G80_BA_FV	AMA	Chimeric	Identity	IMGT	F:\AntibodyCascadeValidation\DS45NewSeq_ChimericFWTemplate_1model	None	10	1	1	3	DS45NewSeq_ChimericFWTemplate_1model	0.651	53	0.539	60	1.661	6	0.575	4	2.634	6	1.291	8	2.626	5	6.274	13	0.676	4	4.64212	0.688	85	0.667	93	0.703	113	0.814	178	1.849	220	0.719	113	0.789	178	1.843	220	0.657	59	0.541
4G7V_LH_FV	AMA	Chimeric	Identity	IMGT	F:\AntibodyCascadeValidation\DS45NewSeq_ChimericFWTemplate_1model	None	10	1	1	3	DS45NewSeq_ChimericFWTemplate_1model	0.502	53	0.476	60	0.864	6	0.479	4	1.685	6	0.895	8	1.69	5	4.283	8	0.964	4	3.61861	0.533	85	0.582	93	0.568	113	0.625	178	1.081	215	0.58	113	0.621	178	1.075	215	0.491	59	0.479
4FZE_LH_FV	AMA	Chimeric	Identity	IMGT	F:\AntibodyCascadeValidation\DS45NewSeq_ChimericFWTemplate_1model	None	10	1	1	3	DS45NewSeq_ChimericFWTemplate_1model	0.59	52	0.438	60	1.74	6	0.47	4	2.285	6	4.625	8	2.344	5	5.441	14	0.885	4	4.10136	0.643	84	0.475	93	0.635	112	0.717	177	1.771	220	0.642	112	0.695	177	1.768	220	0.591	58	0.446
4HHA_AB_FV	AMA	Chimeric	Identity	IMGT	F:\AntibodyCascadeValidation\DS45NewSeq_ChimericFWTemplate_1model	None	10	1	1	3	DS45NewSeq_ChimericFWTemplate_1model	0.623	53	0.327	60	0.911	6	0.445	4	0.838	7	1	8	0.713	5	8.287	14	0.405	4	8.63975	0.914	85	0.376	93	0.77	113	0.976	178	2.361	222	0.789	113	0.954	178	2.34	222	0.608	59	0.328
4HIE_AB_FV	AMA	Chimeric	Identity	IMGT	F:\AntibodyCascadeValidation\DS45NewSeq_ChimericFWTemplate_1model	None	10	1	1	3	DS45NewSeq_ChimericFWTemplate_1model	0.476	53	0.393	60	2.759	6	0.824	4	4.032	8	0.897	8	0.516	5	5.163	9	0.866	4	8.42047	0.675	85	0.512	93	0.797	113	0.973	178	1.667	218	0.812	113	0.953	178	1.649	218	0.47	59	0.409
4HXA_LH_FV	AMA	Chimeric	Identity	IMGT	F:\AntibodyCascadeValidation\DS45NewSeq_ChimericFWTemplate_1model	None	10	1	1	3	DS45NewSeq_ChimericFWTemplate_1model	0.357	53	0.423	60	2.202	5	0.4	4	2.097	6	0.68	8	4.501	7	2.191	6	0.64	4	12.1299	0.626	85	0.562	93	1.129	113	1.285	178	1.597	214	1.143	113	1.266	178	1.602	214	0.354	59	0.429
4HXB_LH_FV	AMA	Chimeric	Identity	IMGT	F:\AntibodyCascadeValidation\DS45NewSeq_ChimericFWTemplate_1model	None	10	1	1	3	DS45NewSeq_ChimericFWTemplate_1model	0.447	53	0.444	60	6.041	11	0.465	4	0.774	6	0.875	8	0.575	5	3.226	4	1.367	4	0.834977	0.635	85	0.645	93	0.492	113	0.662	178	1.548	216	0.494	113	0.662	178	1.552	216	0.475	59	0.442
4IDJ_LH_FV	AMA	Chimeric	Identity	IMGT	F:\AntibodyCascadeValidation\DS45NewSeq_ChimericFWTemplate_1model	None	10	1	1	3	DS45NewSeq_ChimericFWTemplate_1model	0.455	53	0.486	60	2.459	7	1.351	4	3.464	6	4.832	8	3.012	5	4.159	14	1.355	4	2.28978	0.515	85	0.757	93	0.537	113	0.696	178	1.772	222	0.541	113	0.681	178	1.771	222	0.462	59	0.495
4I18_BA_FV	AMA	Chimeric	Identity	IMGT	F:\AntibodyCascadeValidation\DS45NewSeq_ChimericFWTemplate_1model	None	10	1	1	3	DS45NewSeq_ChimericFWTemplate_1model	0.391	53	0.545	60	0.622	6	0.348	4	2.404	8	1.664	8	2.276	5	4.639	14	0.757	4	7.4121	0.444	85	0.65	93	0.804	113	0.925	178	1.599	223	0.817	113	0.914	178	1.595	223	0.396	59	0.543
4IJ3_BC_FV	AMA	Chimeric	Identity	IMGT	F:\AntibodyCascadeValidation\DS45NewSeq_ChimericFWTemplate_1model	None	10	1	1	3	DS45NewSeq_ChimericFWTemplate_1model	0.375	53	0.379	60	0.548	6	0.228	4	1.604	6	1.33	8	0.316	4	3.715	8	0.702	4	4.05529	0.576	85	0.806	93	0.517	113	0.791	178	1.091	214	0.525	113	0.779	178	1.079	214	0.53	59	0.389
4IOI_AB_FV	AMA	Chimeric	Identity	IMGT	F:\AntibodyCascadeValidation\DS45NewSeq_ChimericFWTemplate_1model	None	10	1	1	3	DS45NewSeq_ChimericFWTemplate_1model	0.375	53	0.416	60	0.472	6	0.403	4	0.897	6	0.967	8	0.888	5	2.815	9	0.371	4	4.48188	0.559	85	0.997	93	0.549	113	0.953	178	1.111	216	0.562	113	0.946	178	1.105	216	0.362	59	0.415
4IOF_FE_FV	AMA	Chimeric	Identity	IMGT	F:\AntibodyCascadeValidation\DS45NewSeq_ChimericFWTemplate_1model	None	10	1	1	3	DS45NewSeq_ChimericFWTemplate_1model	0.726	53	0.694	60	2.641	6	1.283	4	2.838	7	1.076	8	0.911	5	12.618	18	0.773	4	8.02596	0.777	84	0.858	93	0.914	113	1.043	177	3.654	225	0.922	113	1.033	177	3.656	225	0.742	58	0.694
4IRZ_LH_FV	AMA	Chimeric	Identity	IMGT	F:\AntibodyCascadeValidation\DS45NewSeq_ChimericFWTemplate_1model	None	10	1	1	3	DS45NewSeq_ChimericFWTemplate_1model	0.626	53	0.491	60	1.466	6	0.669	4	1.928	5	1.043	8	0.606	5	4.11	12	0.818	4	1.39107	0.755	85	0.785	93	0.701	113	0.868	178	1.23	218	0.71	113	0.86	178	1.227	218	0.692	59	0.505
4J4P_DC_FV	AMA	Chimeric	Identity	IMGT	F:\AntibodyCascadeValidation\DS45NewSeq_ChimericFWTemplate_1model	None	10	1	1	3	DS45NewSeq_ChimericFWTemplate_1model	0.639	52	0.482	60	0.876	8	0.786	4	1.25	8	0.97	10	1.095	6	11.354	13	0.371	4	3.72888	1.394	84	0.742	93	0.728	112	1.224	177	2.812	226	0.736	112	1.211	177	2.8	226	0.617	58	0.492
4JG1_LH_FV	AMA	Chimeric	Identity	IMGT	F:\AntibodyCascadeValidation\DS45NewSeq_ChimericFWTemplate_1model	None	10	1	1	3	DS45NewSeq_ChimericFWTemplate_1model	0.392	53	0.292	60	1.658	6	2.496	4	1.098	6	0.458	8	1.691	6	2.902	9	0.581	4	1.7341	0.455	85	0.396	93	0.425	113	0.493	178	0.941	217	0.426	113	0.489	178	0.942	217	0.389	59	0.292
4JLR_BA_FV	AMA	Chimeric	Identity	IMGT	F:\AntibodyCascadeValidation\DS45NewSeq_ChimericFWTemplate_1model	None	10	1	1	3	DS45NewSeq_ChimericFWTemplate_1model	0.366	53	0.229	60	0.411	5	0.401	4	0.234	6	0.463	10	0.308	4	0.511	8	0.716	4	1.89171	0.421	85	0.576	93	0.347	113	0.526	178	0.508	215	0.354	113	0.52	178	0.506	215	0.365	59	0.236
4JO1_LH_FV	AMA	Chimeric	Identity	IMGT	F:\AntibodyCascadeValidation\DS45NewSeq_ChimericFWTemplate_1model	None	10	1	1	3	DS45NewSeq_ChimericFWTemplate_1model	0.61	53	0.503	60	2.839	8	0.461	4	4.08	10	1.92	9	2.398	6	1.702	2	1.402	4	1.44273	0.717	85	0.777	92	0.605	113	0.782	177	1.392	216	0.606	113	0.778	177	1.392	216	0.6	59	0.503
4JZJ_BA_FV	AMA	Chimeric	Identity	IMGT	F:\AntibodyCascadeValidation\DS45NewSeq_ChimericFWTemplate_1model	None	10	1	1	3	DS45NewSeq_ChimericFWTemplate_1model	0.448	53	0.421	60	1.63	12	0.261	4	1.4	6	1.038	8	0.761	5	3.435	9	0.522	4	9.97143	0.51	85	0.737	93	0.909	113	1.16	178	1.534	222	0.917	113	1.155	178	1.535	222	0.44	59	0.421
4JO4_LH_FV	AMA	Chimeric	Identity	IMGT	F:\AntibodyCascadeValidation\DS45NewSeq_ChimericFWTemplate_1model	None	10	1	1	3	DS45NewSeq_ChimericFWTemplate_1model	0.441	53	0.529	60	0.763	6	0.471	4	6.284	9	2.647	9	2.273	6	9.561	19	1.692	4	3.66054	0.695	85	0.746	92	0.677	113	0.853	177	3.144	230	0.682	113	0.847	177	3.149	230	0.447	59	0.529
4K3J_LH_FV	AMA	Chimeric	Identity	IMGT	F:\AntibodyCascadeValidation\DS45NewSeq_ChimericFWTemplate_1model	None	10	1	1	3	DS45NewSeq_ChimericFWTemplate_1model	0.486	53	0.567	60	4.289	12	0.368	4	0.603	6	1.248	8	1.383	5	3.009	8	0.554	4	4.46848	0.486	85	0.644	93	0.699	113	0.772	178	1.483	221	0.705	113	0.76	178	1.453	221	0.473	59	0.574
4K23_LH_FV	AMA	Chimeric	Identity	IMGT	F:\AntibodyCascadeValidation\DS45NewSeq_ChimericFWTemplate_1model	None	10	1	1	3	DS45NewSeq_ChimericFWTemplate_1model	0.484	53	0.468	60	0.764	11	0.276	4	0.561	6	0.637	8	1.446	5	3.145	8	0.348	4	6.07814	0.615	85	0.785	93	0.709	113	0.849	178	1.022	220	0.711	113	0.844	178	1.021	220	0.503	59	0.466
4K7P_LH_FV	AMA	Chimeric	Identity	IMGT	F:\AntibodyCascadeValidation\DS45NewSeq_ChimericFWTemplate_1model	None	10	1	1	3	DS45NewSeq_ChimericFWTemplate_1model	0.368	53	0.463	60	0.353	6	0.372	4	0.529	6	2.344	8	0.522	5	6.559	13	0.492	4	6.66743	0.584	85	0.76	93	0.679	113	0.978	178	1.878	220	0.695	113	0.961	178	1.873	220	0.36	59	0.46
4K7P_XY_FV	AMA	Chimeric	Identity	IMGT	F:\AntibodyCascadeValidation\DS45NewSeq_ChimericFWTemplate_1model	None	10	1	1	3	DS45NewSeq_ChimericFWTemplate_1model	0.769	53	0.312	60	2.533	5	2.524	4	0.672	6	0.38	8	0.576	5	3.805	11	0.747	4	1.27357	0.979	85	0.469	93	0.58	113	0.768	178	1.214	217	0.589	113	0.748	178	1.193	217	0.758	59	0.322
4KI5_FE_FV	AMA	Chimeric	Identity	IMGT	F:\AntibodyCascadeValidation\DS45NewSeq_ChimericFWTemplate_1model	None	10	1	1	3	DS45NewSeq_ChimericFWTemplate_1model	0.544	53	0.388	60	0.414	6	0.427	4	0.551	6	0.47	8	1.34	5	3.703	11	0.719	4	4.27487	0.754	84	0.741	93	0.67	113	0.865	177	1.151	217	0.68	113	0.854	177	1.142	217	0.61	59	0.399
4KI5_DC_FV	AMA	Chimeric	Identity	IMGT	F:\AntibodyCascadeValidation\DS45NewSeq_ChimericFWTemplate_1model	None	10	1	1	3	DS45NewSeq_ChimericFWTemplate_1model	0.474	53	0.435	60	0.663	5	0.504	4	1.913	6	2.169	8	1.026	5	2.214	5	0.903	4	7.38364	0.563	85	0.653	93	0.712	113	0.864	178	1.077	211	0.731	113	0.847	178	1.071	211	0.529	59	0.435
4K94_LH_FV	AMA	Chimeric	Identity	IMGT	F:\AntibodyCascadeValidation\DS45NewSeq_ChimericFWTemplate_1model	None	10	1	1	3	DS45NewSeq_ChimericFWTemplate_1model	1.065	53	0.311	60	1.944	6	0.63	4	1.634	7	0.93	8	3.301	5	2.757	6	1.223	4	3.26195	1.198	85	0.476	93	0.817	113	0.945	178	1.227	214	0.819	113	0.941	178	1.226	214	1.082	59	0.328
4KMT_LH_FV	AMA	Chimeric	Identity	IMGT	F:\AntibodyCascadeValidation\DS45NewSeq_ChimericFWTemplate_1model	None	10	1	1	3	DS45NewSeq_ChimericFWTemplate_1model	0.34	53	0.23	60	0.375	6	0.441	4	0.493	6	0.573	8	0.722	5	1.858	8	0.575	4	2.10334	0.528	85	0.367	93	0.377	113	0.522	178	0.615	215	0.386	113	0.512	178	0.611	215	0.37	59	0.235
4KPH_MI_FV	AMA	Chimeric	Identity	IMGT	F:\AntibodyCascadeValidation\DS45NewSeq_ChimericFWTemplate_1model	None	10	1	1	3	DS45NewSeq_ChimericFWTemplate_1model	0.617	53	0.419	59	0.401	5	0.422	4	1.804	5	1.268	8	0.806	4	1.889	3	0.607	4	10.3317	0.706	85	0.791	92	0.919	112	1.215	177	1.297	206	0.94	112	1.191	177	1.29	206	0.632	59	0.417
4KQ3_LH_FV	AMA	Chimeric	Identity	IMGT	F:\AntibodyCascadeValidation\DS45NewSeq_ChimericFWTemplate_1model	None	10	1	1	3	DS45NewSeq_ChimericFWTemplate_1model	0.408	53	0.325	60	0.323	6	0.451	4	2.235	5	3.303	8	2.126	5	1.965	6	0.78	4	4.28411	0.477	85	0.518	93	0.502	113	0.609	178	1.081	212	0.508	113	0.605	178	1.087	212	0.436	59	0.344
4KQ4_LH_FV	AMA	Chimeric	Identity	IMGT	F:\AntibodyCascadeValidation\DS45NewSeq_ChimericFWTemplate_1model	None	10	1	1	3	DS45NewSeq_ChimericFWTemplate_1model	0.621	53	0.496	60	1.518	6	0.656	4	1.234	6	0.782	8	0.808	5	2.486	6	0.822	4	6.31258	0.701	85	1.199	93	0.779	113	1.14	178	1.239	213	0.785	113	1.124	178	1.225	213	0.711	59	0.501
4KTD_LH_FV	AMA	Chimeric	Identity	IMGT	F:\AntibodyCascadeValidation\DS45NewSeq_ChimericFWTemplate_1model	None	10	1	1	3	DS45NewSeq_ChimericFWTemplate_1model	0.66	54	0.387	60	2.326	9	5.93	8	1.395	6	0.375	8	1.018	5	6.52	14	0.472	4	16.3594	0.82	86	0.606	93	1.364	114	1.574	179	2.666	229	1.403	114	1.538	179	2.65	229	0.648	60	0.386
4KTE_LH_FV	AMA	Chimeric	Identity	IMGT	F:\AntibodyCascadeValidation\DS45NewSeq_ChimericFWTemplate_1model	None	10	1	1	3	DS45NewSeq_ChimericFWTemplate_1model	1.096	54	1.438	60	2.789	9	4.94	8	2.095	6	1.703	9	0.918	5	9.859	13	0.571	4	5.56335	1.248	86	1.249	93	1.356	114	1.325	179	2.71	229	1.38	114	1.322	179	2.71	229	1.082	60	1.427
4KXZ_LH_FV	AMA	Chimeric	Identity	IMGT	F:\AntibodyCascadeValidation\DS45NewSeq_ChimericFWTemplate_1model	None	10	1	1	3	DS45NewSeq_ChimericFWTemplate_1model	0.316	53	0.424	60	0.747	7	0.284	4	0.462	6	4.42	8	1.793	5	0.671	9	1.156	4	4.87339	0.424	85	0.935	93	0.58	113	0.941	178	1.22	217	0.587	113	0.927	178	1.221	217	0.306	59	0.433
4KUC_DH_FV	AMA	Chimeric	Identity	IMGT	F:\AntibodyCascadeValidation\DS45NewSeq_ChimericFWTemplate_1model	None	10	1	1	3	DS45NewSeq_ChimericFWTemplate_1model	0.898	53	0.45	58	2.652	5	1.684	4	2.556	6	0.984	8	0.997	5	6.18	10	0.534	4	5.49257	1.086	85	0.488	91	0.813	111	0.94	176	1.743	214	0.836	111	0.935	176	1.735	214	0.905	59	0.458
4KUZ_LH_FV	AMA	Chimeric	Identity	IMGT	F:\AntibodyCascadeValidation\DS45NewSeq_ChimericFWTemplate_1model	None	10	1	1	3	DS45NewSeq_ChimericFWTemplate_1model	0.374	53	0.542	60	1.059	12	0.272	4	1.523	5	1.342	8	0.917	5	4.37	9	1.178	4	5.65295	0.468	85	0.666	93	0.716	113	0.797	178	1.392	221	0.723	113	0.79	178	1.393	221	0.375	59	0.547
4KVC_LH_FV	AMA	Chimeric	Identity	IMGT	F:\AntibodyCascadeValidation\DS45NewSeq_ChimericFWTemplate_1model	None	10	1	1	3	DS45NewSeq_ChimericFWTemplate_1model	0.722	53	0.318	60	1.799	6	1.23	4	0.379	6	0.393	8	0.636	5	1.81	9	0.299	4	5.08398	0.808	85	0.628	93	0.639	113	0.8	178	0.896	216	0.65	113	0.786	178	0.881	216	0.774	59	0.318
4KY1_LH_FV	AMA	Chimeric	Identity	IMGT	F:\AntibodyCascadeValidation\DS45NewSeq_ChimericFWTemplate_1model	None	10	1	1	3	DS45NewSeq_ChimericFWTemplate_1model	0.421	53	0.493	60	0.563	6	0.446	4	1.29	6	0.827	8	0.565	5	3.771	10	0.651	4	4.63352	0.501	85	0.834	93	0.633	113	0.835	178	1.184	217	0.641	113	0.826	178	1.187	217	0.432	59	0.494
4L5F_LH_FV	AMA	Chimeric	Identity	IMGT	F:\AntibodyCascadeValidation\DS45NewSeq_ChimericFWTemplate_1model	None	10	1	1	3	DS45NewSeq_ChimericFWTemplate_1model	0.578	53	0.523	60	0.574	6	0.657	4	1.009	6	0.595	8	1.7	5	4.267	6	0.499	4	3.83351	0.696	85	0.773	93	0.642	113	0.859	178	1.133	213	0.667	113	0.826	178	1.109	213	0.557	59	0.52
4LCI_LH_FV	AMA	Chimeric	Identity	IMGT	F:\AntibodyCascadeValidation\DS45NewSeq_ChimericFWTemplate_1model	None	10	1	1	3	DS45NewSeq_ChimericFWTemplate_1model	0.455	53	0.5	60	0.451	11	0.396	4	0.5	6	0.899	8	0.718	5	3.472	3	0.294	4	7.49527	0.606	85	0.826	93	0.839	113	0.973	178	1.038	215	0.869	113	0.947	178	1.02	215	0.551	59	0.499
4LEO_BA_FV	AMA	Chimeric	Identity	IMGT	F:\AntibodyCascadeValidation\DS45NewSeq_ChimericFWTemplate_1model	None	10	1	1	3	DS45NewSeq_ChimericFWTemplate_1model	0.516	53	0.425	60	1.745	12	0.283	4	1.777	6	0.925	8	1.29	5	4.043	9	0.454	4	5.69003	0.567	85	0.793	93	0.671	113	0.885	178	1.313	222	0.698	113	0.857	178	1.321	222	0.502	59	0.424
4LEX_LH_FV	AMA	Chimeric	Identity	IMGT	F:\AntibodyCascadeValidation\DS45NewSeq_ChimericFWTemplate_1model	None	10	1	1	3	DS45NewSeq_ChimericFWTemplate_1model	0.361	53	0.359	60	0.601	11	0.267	4	0.644	6	2.107	8	2.127	4	3.316	7	0.715	4	4.20552	0.487	85	0.654	93	0.605	113	0.751	178	1.079	218	0.608	113	0.745	178	1.086	218	0.363	59	0.373
4LIQ_LH_FV	AMA	Chimeric	Identity	IMGT	F:\AntibodyCascadeValidation\DS45NewSeq_ChimericFWTemplate_1model	None	10	1	1	3	DS45NewSeq_ChimericFWTemplate_1model	0.271	53	0.414	60	0.355	6	0.299	4	1.34	5	0.625	8	1.563	4	3.547	6	0.544	4	6.41399	0.42	85	0.577	93	0.62	113	0.78	178	1.09	211	0.627	113	0.771	178	1.099	211	0.278	59	0.417
4LF3_AB_FV	AMA	Chimeric	Identity	IMGT	F:\AntibodyCascadeValidation\DS45NewSeq_ChimericFWTemplate_1model	None	10	1	1	3	DS45NewSeq_ChimericFWTemplate_1model	0.252	53	0.285	60	0.495	6	0.393	4	0.359	6	0.518	8	0.572	5	1.011	17	0.562	4	1.51833	0.416	85	0.477	93	0.301	113	0.446	178	0.494	224	0.306	113	0.449	178	0.493	224	0.251	59	0.285
4LKX_BA_FV	AMA	Chimeric	Identity	IMGT	F:\AntibodyCascadeValidation\DS45NewSeq_ChimericFWTemplate_1model	None	10	1	1	3	DS45NewSeq_ChimericFWTemplate_1model	0.831	53	0.573	60	3.073	11	0.578	4	1.197	6	4.438	9	0.953	4	4.371	6	2.511	4	3.70573	1.545	85	0.985	93	0.781	113	1.366	178	1.829	218	0.798	113	1.359	178	1.828	218	0.803	59	0.633
4LLW_BA_FV	AMA	Chimeric	Identity	IMGT	F:\AntibodyCascadeValidation\DS45NewSeq_ChimericFWTemplate_1model	None	10	1	1	3	DS45NewSeq_ChimericFWTemplate_1model	0.374	53	0.468	60	0.571	6	0.195	4	1.03	6	0.711	8	1.93	5	1.068	8	0.926	4	5.78535	0.537	85	0.793	93	0.595	113	0.819	178	0.903	215	0.608	113	0.796	178	0.884	215	0.366	59	0.48
4LLV_LH_FV	AMA	Chimeric	Identity	IMGT	F:\AntibodyCascadeValidation\DS45NewSeq_ChimericFWTemplate_1model	None	10	1	1	3	DS45NewSeq_ChimericFWTemplate_1model	0.574	53	0.372	60	0.3	7	0.156	4	0.792	6	1.155	8	0.529	5	8.144	16	0.624	4	8.282	0.669	85	0.529	93	0.8	113	0.883	178	2.443	224	0.807	113	0.867	178	2.43	224	0.625	59	0.374
4LLY_BA_FV	AMA	Chimeric	Identity	IMGT	F:\AntibodyCascadeValidation\DS45NewSeq_ChimericFWTemplate_1model	None	10	1	1	3	DS45NewSeq_ChimericFWTemplate_1model	0.381	53	0.401	60	0.642	6	0.487	4	0.562	6	0.686	8	0.377	5	1.907	8	0.441	4	6.52874	0.596	85	0.617	93	0.629	113	0.863	178	0.912	215	0.643	113	0.839	178	0.901	215	0.402	59	0.399
4LQF_LH_FV	AMA	Chimeric	Identity	IMGT	F:\AntibodyCascadeValidation\DS45NewSeq_ChimericFWTemplate_1model	None	10	1	1	3	DS45NewSeq_ChimericFWTemplate_1model	0.391	53	0.45	60	1.614	11	0.449	4	1.404	7	0.464	8	1.284	5	1.419	6	0.425	4	3.75051	0.48	85	0.548	93	0.569	113	0.645	178	0.879	219	0.578	113	0.641	178	0.885	219	0.378	59	0.448
4LMQ_IE_FV	AMA	Chimeric	Identity	IMGT	F:\AntibodyCascadeValidation\DS45NewSeq_ChimericFWTemplate_1model	None	10	1	1	3	DS45NewSeq_ChimericFWTemplate_1model	0.532	53	0.503	60	0.608	6	0.454	4	1.105	6	1.389	8	2.951	4	6.265	10	0.662	4	7.32827	0.561	85	0.919	93	0.851	113	1.181	178	1.683	216	0.898	113	1.13	178	1.672	216	0.523	59	0.504
4LSS_LH_FV	AMA	Chimeric	Identity	IMGT	F:\AntibodyCascadeValidation\DS45NewSeq_ChimericFWTemplate_1model	None	10	1	1	3	DS45NewSeq_ChimericFWTemplate_1model	0.42	53	0.281	60	0.371	4	0.555	4	0.373	2	0.379	8	1.282	5	0.33	10	0.961	4	2.40241	0.524	85	0.39	93	0.412	113	0.528	178	0.545	211	0.422	113	0.519	178	0.541	211	0.448	59	0.291
4LSU_LH_FV	AMA	Chimeric	Identity	IMGT	F:\AntibodyCascadeValidation\DS45NewSeq_ChimericFWTemplate_1model	None	10	1	1	3	DS45NewSeq_ChimericFWTemplate_1model	0.568	52	0.446	60	1.825	3	1.164	4	2.627	2	0.76	8	0.344	5	3.726	11	0.361	4	8.64899	0.749	84	0.917	93	0.865	112	1.079	177	1.312	210	0.872	112	1.069	177	1.307	210	0.576	58	0.444
4LU5_LH_FV	AMA	Chimeric	Identity	IMGT	F:\AntibodyCascadeValidation\DS45NewSeq_ChimericFWTemplate_1model	None	10	1	1	3	DS45NewSeq_ChimericFWTemplate_1model	0.554	53	0.677	60	0.953	11	0.544	4	0.831	6	0.875	8	2.701	5	2.625	2	1.104	4	10.5422	0.572	85	0.748	93	1.043	113	1.2	178	1.427	214	1.049	113	1.185	178	1.419	214	0.534	59	0.683
4LVN_BC_FV	AMA	Chimeric	Identity	IMGT	F:\AntibodyCascadeValidation\DS45NewSeq_ChimericFWTemplate_1model	None	10	1	1	3	DS45NewSeq_ChimericFWTemplate_1model	0.356	53	0.499	60	0.609	7	0.48	4	3.007	6	0.872	9	0.67	4	8.268	9	0.679	4	5.88969	0.503	85	0.795	93	0.657	113	0.874	178	1.98	217	0.666	113	0.856	178	1.959	217	0.343	59	0.51
4LVH_CB_FV	AMA	Chimeric	Identity	IMGT	F:\AntibodyCascadeValidation\DS45NewSeq_ChimericFWTemplate_1model	None	10	1	1	3	DS45NewSeq_ChimericFWTemplate_1model	1.91	53	1.24	60	5.786	10	0.841	4	3.055	6	1.724	8	2.689	5	5.67	11	1.07	4	5.60516	1.825	85	1.224	93	1.706	113	1.585	178	2.486	222	1.712	113	1.568	178	2.484	222	1.875	59	1.232
4M1D_MI_FV	AMA	Chimeric	Identity	IMGT	F:\AntibodyCascadeValidation\DS45NewSeq_ChimericFWTemplate_1model	None	10	1	1	3	DS45NewSeq_ChimericFWTemplate_1model	0.202	52	0.218	60	0.271	8	0.201	4	0.81	9	0.266	8	0.238	7	1.489	18	0.283	4	4.3437	0.276	84	0.27	93	0.391	112	0.505	177	0.572	231	0.403	112	0.5	177	0.572	231	0.199	58	0.217
4M1G_LH_FV	AMA	Chimeric	Identity	IMGT	F:\AntibodyCascadeValidation\DS45NewSeq_ChimericFWTemplate_1model	None	10	1	1	3	DS45NewSeq_ChimericFWTemplate_1model	0.393	53	0.412	60	0.434	7	0.403	4	0.651	6	0.435	8	1.198	4	6.243	8	0.413	4	2.90996	0.498	85	0.549	93	0.564	113	0.714	178	1.403	215	0.568	113	0.703	178	1.399	215	0.379	59	0.409
4M43_LH_FV	AMA	Chimeric	Identity	IMGT	F:\AntibodyCascadeValidation\DS45NewSeq_ChimericFWTemplate_1model	None	10	1	1	3	DS45NewSeq_ChimericFWTemplate_1model	0.445	53	0.685	60	0.433	6	0.228	4	0.485	6	3.023	8	3.275	5	4.705	8	2.341	4	7.00048	0.559	85	1.179	93	0.773	113	1	178	1.587	215	0.787	113	0.984	178	1.602	215	0.515	59	0.709
4M48_LH_FV	AMA	Chimeric	Identity	IMGT	F:\AntibodyCascadeValidation\DS45NewSeq_ChimericFWTemplate_1model	None	10	1	1	3	DS45NewSeq_ChimericFWTemplate_1model	0.341	53	0.576	60	0.33	7	0.273	4	1.83	6	0.496	8	1.062	5	8.154	8	0.485	4	9.56137	0.537	85	0.877	93	0.89	113	1.198	178	1.903	216	0.906	113	1.176	178	1.902	216	0.336	59	0.573
4M5Y_LH_FV	AMA	Chimeric	Identity	IMGT	F:\AntibodyCascadeValidation\DS45NewSeq_ChimericFWTemplate_1model	None	10	1	1	3	DS45NewSeq_ChimericFWTemplate_1model	0.377	52	0.377	60	0.338	6	0.589	4	2.745	8	1.519	9	0.495	4	5.471	13	0.427	4	6.59463	0.481	84	0.53	93	0.593	112	0.747	177	1.551	221	0.605	112	0.738	177	1.541	221	0.367	58	0.374
4M61_AB_FV	AMA	Chimeric	Identity	IMGT	F:\AntibodyCascadeValidation\DS45NewSeq_ChimericFWTemplate_1model	None	10	1	1	3	DS45NewSeq_ChimericFWTemplate_1model	0.62	53	0.373	60	1.631	12	0.773	4	0.898	5	0.89	8	0.595	5	2.836	9	1.214	4	4.32334	0.666	85	0.734	93	0.665	113	0.865	178	1.16	221	0.666	113	0.862	178	1.162	221	0.617	59	0.374
4M6O_LH_FV	AMA	Chimeric	Identity	IMGT	F:\AntibodyCascadeValidation\DS45NewSeq_ChimericFWTemplate_1model	None	10	1	1	3	DS45NewSeq_ChimericFWTemplate_1model	0.539	53	0.366	60	0.524	6	0.383	4	1.589	6	0.65	8	0.524	5	3.314	12	0.541	4	4.78166	0.591	85	0.525	93	0.677	113	0.795	178	1.232	219	0.683	113	0.782	178	1.221	219	0.533	59	0.364
4M62_LH_FV	AMA	Chimeric	Identity	IMGT	F:\AntibodyCascadeValidation\DS45NewSeq_ChimericFWTemplate_1model	None	10	1	1	3	DS45NewSeq_ChimericFWTemplate_1model	0.372	53	0.488	60	0.887	7	0.446	4	4.046	6	5.078	8	2.775	5	12.218	16	0.896	4	0.766045	0.43	85	0.627	93	0.454	113	0.545	178	3.508	224	0.462	113	0.538	178	3.52	224	0.365	59	0.503
4M6M_LH_FV	AMA	Chimeric	Identity	IMGT	F:\AntibodyCascadeValidation\DS45NewSeq_ChimericFWTemplate_1model	None	10	1	1	3	DS45NewSeq_ChimericFWTemplate_1model	0.301	52	0.313	60	0.843	9	0.34	4	1.944	8	0.743	8	0.618	5	4.371	6	0.385	4	6.83895	0.393	84	0.419	93	0.715	112	0.812	177	1.099	217	0.735	112	0.792	177	1.087	217	0.322	58	0.311
4M7J_LH_FV	AMA	Chimeric	Identity	IMGT	F:\AntibodyCascadeValidation\DS45NewSeq_ChimericFWTemplate_1model	None	10	1	1	3	DS45NewSeq_ChimericFWTemplate_1model	0.38	53	0.591	60	1.12	11	0.307	4	0.396	6	1.059	8	1.132	4	6.871	8	0.536	4	3.34331	0.502	85	0.633	93	0.593	113	0.672	178	1.485	219	0.598	113	0.668	178	1.481	219	0.372	59	0.587
4M7K_LH_FV	AMA	Chimeric	Identity	IMGT	F:\AntibodyCascadeValidation\DS45NewSeq_ChimericFWTemplate_1model	None	10	1	1	3	DS45NewSeq_ChimericFWTemplate_1model	0.536	53	0.32	60	2.334	12	0.315	4	0.617	6	0.476	8	0.692	5	4.961	9	0.418	4	3.75343	0.697	85	0.482	93	0.631	113	0.733	178	1.378	222	0.631	113	0.731	178	1.373	222	0.522	59	0.32
4MAU_LH_FV	AMA	Chimeric	Identity	IMGT	F:\AntibodyCascadeValidation\DS45NewSeq_ChimericFWTemplate_1model	None	10	1	1	3	DS45NewSeq_ChimericFWTemplate_1model	0.282	53	0.27	60	0.467	10	0.109	4	0.944	6	0.457	9	0.383	4	2.71	6	0.515	4	6.72947	0.345	85	0.338	93	0.663	113	0.694	178	0.942	217	0.665	113	0.691	178	0.934	217	0.273	59	0.274
4MHH_IG_FV	AMA	Chimeric	Identity	IMGT	F:\AntibodyCascadeValidation\DS45NewSeq_ChimericFWTemplate_1model	None	10	1	1	3	DS45NewSeq_ChimericFWTemplate_1model	0.551	53	0.549	60	0.842	10	0.672	4	0.609	6	1.164	8	0.822	5	4.871	9	0.789	4	2.25299	0.778	85	0.745	93	0.58	113	0.776	178	1.261	220	0.596	113	0.766	178	1.26	220	0.733	59	0.55
4MXV_EF_FV	AMA	Chimeric	Identity	IMGT	F:\AntibodyCascadeValidation\DS45NewSeq_ChimericFWTemplate_1model	None	10	1	1	3	DS45NewSeq_ChimericFWTemplate_1model	0.305	53	0.423	60	0.657	6	0.332	4	1.285	6	0.87	8	0.835	5	4.429	7	0.685	4	11.2771	0.414	85	0.628	93	1.085	113	1.249	178	1.522	214	1.111	113	1.226	178	1.521	214	0.304	59	0.425
4N8C_LH_FV	AMA	Chimeric	Identity	IMGT	F:\AntibodyCascadeValidation\DS45NewSeq_ChimericFWTemplate_1model	None	10	1	1	3	DS45NewSeq_ChimericFWTemplate_1model	0.301	53	1.236	60	2.1	12	0.257	4	0.61	6	0.808	8	8.035	5	4.147	8	0.734	4	8.23322	0.409	85	1.167	93	1.125	113	1.229	178	1.901	221	1.133	113	1.216	178	1.92	221	0.289	59	1.229
4MWF_LH_FV	AMA	Chimeric	Identity	IMGT	F:\AntibodyCascadeValidation\DS45NewSeq_ChimericFWTemplate_1model	None	10	1	1	3	DS45NewSeq_ChimericFWTemplate_1model	0.58	53	0.954	60	1.796	6	0.308	4	0.442	6	3.129	8	2.335	5	7.697	16	2.146	4	10.9143	0.63	85	1.097	93	1.221	113	1.432	178	2.597	223	1.239	113	1.421	178	2.612	223	0.601	59	0.978
4N90_ED_FV	AMA	Chimeric	Identity	IMGT	F:\AntibodyCascadeValidation\DS45NewSeq_ChimericFWTemplate_1model	None	10	1	1	3	DS45NewSeq_ChimericFWTemplate_1model	0.438	53	0.468	60	1.277	7	0.523	4	6.005	6	3.589	10	0.487	4	4.5	10	1.432	4	4.06664	0.498	85	0.724	93	0.603	113	0.77	178	1.737	219	0.61	113	0.77	178	1.739	219	0.434	59	0.489
4NIK_BB_FV	AMA	Chimeric	Identity	IMGT	F:\AntibodyCascadeValidation\DS45NewSeq_ChimericFWTemplate_1model	None	10	1	1	3	DS45NewSeq_ChimericFWTemplate_1model	0.755	52	0.473	60	5.8	9	0.424	4	4.992	7	0.33	8	0.328	5	2.924	6	0.363	4	9.07941	0.827	84	0.692	93	1.021	112	1.218	177	1.955	216	1.032	112	1.198	177	1.945	216	0.743	58	0.472
4N9G_NM_FV	AMA	Chimeric	Identity	IMGT	F:\AntibodyCascadeValidation\DS45NewSeq_ChimericFWTemplate_1model	None	10	1	1	3	DS45NewSeq_ChimericFWTemplate_1model	0.416	53	0.533	60	1.325	6	1.251	4	0.881	6	1.513	8	1.702	5	5.14	14	2.966	4	3.42394	0.459	85	1.296	93	0.603	113	1.104	178	1.708	221	0.615	113	1.091	178	1.694	221	0.42	59	0.653
4NCC_12_FV	AMA	Chimeric	Identity	IMGT	F:\AntibodyCascadeValidation\DS45NewSeq_ChimericFWTemplate_1model	None	10	1	1	3	DS45NewSeq_ChimericFWTemplate_1model	0.42	53	0.406	60	0.61	5	0.342	4	1.489	6	0.497	8	0.863	5	6.512	8	0.361	4	6.67998	0.602	85	0.521	93	0.759	113	0.887	178	1.424	214	0.766	113	0.881	178	1.418	214	0.418	59	0.405
4NJ9_LH_FV	AMA	Chimeric	Identity	IMGT	F:\AntibodyCascadeValidation\DS45NewSeq_ChimericFWTemplate_1model	None	10	1	1	3	DS45NewSeq_ChimericFWTemplate_1model	0.47	53	0.55	60	0.901	10	0.802	4	0.824	6	0.747	8	0.719	5	4.826	10	0.581	4	2.94726	0.667	85	0.655	93	0.574	113	0.717	178	1.275	221	0.574	113	0.711	178	1.275	221	0.674	59	0.547
4NKD_BA_FV	AMA	Chimeric	Identity	IMGT	F:\AntibodyCascadeValidation\DS45NewSeq_ChimericFWTemplate_1model	None	10	1	1	3	DS45NewSeq_ChimericFWTemplate_1model	0.423	53	0.412	60	1.451	11	0.649	4	1.381	6	0.623	10	0.55	4	0.766	10	0.662	4	0.895583	0.719	85	0.549	93	0.598	113	0.787	178	0.835	223	0.598	113	0.785	178	0.835	223	0.628	59	0.412
4NKI_LH_FV	AMA	Chimeric	Identity	IMGT	F:\AntibodyCascadeValidation\DS45NewSeq_ChimericFWTemplate_1model	None	10	1	1	3	DS45NewSeq_ChimericFWTemplate_1model	0.405	52	0.638	60	0.701	9	0.325	4	4.653	7	1.686	8	3.645	5	8.284	9	1.104	4	6.62624	0.528	84	1.057	93	0.725	112	0.999	177	2.142	219	0.746	112	0.979	177	2.131	219	0.423	58	0.644
4NKO_AB_FV	AMA	Chimeric	Identity	IMGT	F:\AntibodyCascadeValidation\DS45NewSeq_ChimericFWTemplate_1model	None	10	1	1	3	DS45NewSeq_ChimericFWTemplate_1model	0.88	53	0.866	60	1.52	11	0.861	4	0.859	6	0.777	8	0.731	5	12.891	10	0.608	4	2.08215	0.942	85	1.066	93	0.884	113	0.998	178	2.944	222	0.888	113	0.994	178	2.944	222	0.887	59	0.861
4NM4_LH_FV	AMA	Chimeric	Identity	IMGT	F:\AntibodyCascadeValidation\DS45NewSeq_ChimericFWTemplate_1model	None	10	1	1	3	DS45NewSeq_ChimericFWTemplate_1model	0.318	53	0.415	60	0.696	12	0.287	4	0.423	6	0.638	8	0.95	5	4.1	10	0.448	4	1.7505	0.396	85	0.496	93	0.402	113	0.478	178	1.004	223	0.405	113	0.475	178	1.006	223	0.312	59	0.416
4NRX_BA_FV	AMA	Chimeric	Identity	IMGT	F:\AntibodyCascadeValidation\DS45NewSeq_ChimericFWTemplate_1model	None	10	1	1	3	DS45NewSeq_ChimericFWTemplate_1model	0.429	53	0.42	60	0.44	6	0.328	4	1.132	6	0.914	8	0.763	5	4.832	19	0.495	4	4.71748	0.583	85	0.515	93	0.565	113	0.681	178	1.563	226	0.569	113	0.681	178	1.563	226	0.455	59	0.419
4NNP_LH_FV	AMA	Chimeric	Identity	IMGT	F:\AntibodyCascadeValidation\DS45NewSeq_ChimericFWTemplate_1model	None	10	1	1	3	DS45NewSeq_ChimericFWTemplate_1model	0.857	53	0.66	60	0.716	6	0.493	4	2.95	7	4.926	8	0.724	5	10.078	17	5.086	4	7.65123	0.882	85	1.405	93	0.939	113	1.332	178	3.277	225	0.967	113	1.317	178	3.262	225	0.844	59	0.751
4NP4_LH_FV	AMA	Chimeric	Identity	IMGT	F:\AntibodyCascadeValidation\DS45NewSeq_ChimericFWTemplate_1model	None	10	1	1	3	DS45NewSeq_ChimericFWTemplate_1model	0.284	53	0.442	60	0.502	7	0.399	4	4.98	6	0.434	8	1.296	5	2.161	8	2.72	4	5.22364	0.365	85	0.761	93	0.499	113	0.713	178	1.181	216	0.527	113	0.705	178	1.196	216	0.279	59	0.538
4NPY_LH_FV	AMA	Chimeric	Identity	IMGT	F:\AntibodyCascadeValidation\DS45NewSeq_ChimericFWTemplate_1model	None	10	1	1	3	DS45NewSeq_ChimericFWTemplate_1model	0.258	52	0.242	60	0.343	6	0.179	4	1.374	9	0.285	8	0.291	4	0.895	22	0.318	4	1.37145	0.284	84	0.38	93	0.305	112	0.377	177	0.487	230	0.307	112	0.374	177	0.488	230	0.254	58	0.243
4NUG_LH_FV	AMA	Chimeric	Identity	IMGT	F:\AntibodyCascadeValidation\DS45NewSeq_ChimericFWTemplate_1model	None	10	1	1	3	DS45NewSeq_ChimericFWTemplate_1model	0.515	53	0.458	60	0.572	11	0.44	4	0.418	6	0.643	8	0.732	5	4.915	24	0.712	4	6.2432	0.681	85	0.619	93	0.688	113	0.848	178	1.811	236	0.689	113	0.847	178	1.814	236	0.524	59	0.456
4NX3_AB_FV	AMA	Chimeric	Identity	IMGT	F:\AntibodyCascadeValidation\DS45NewSeq_ChimericFWTemplate_1model	None	10	1	1	3	DS45NewSeq_ChimericFWTemplate_1model	0.416	53	0.465	60	0.918	12	0.3	4	0.666	6	1.137	8	0.62	5	4.532	7	1.143	4	6.09558	0.486	85	0.944	93	0.648	113	0.915	178	1.182	220	0.667	113	0.902	178	1.169	220	0.402	59	0.468
4NWT_LH_FV	AMA	Chimeric	Identity	IMGT	F:\AntibodyCascadeValidation\DS45NewSeq_ChimericFWTemplate_1model	None	10	1	1	3	DS45NewSeq_ChimericFWTemplate_1model	0.577	53	0.472	60	0.703	12	0.332	4	1.86	6	4.636	8	2.282	5	5.853	17	1.045	4	10.6945	0.705	85	0.763	93	1.003	113	1.365	178	2.079	230	1.027	113	1.35	178	2.068	230	0.557	59	0.498
4NYL_BA_FV	AMA	Chimeric	Identity	IMGT	F:\AntibodyCascadeValidation\DS45NewSeq_ChimericFWTemplate_1model	None	10	1	1	3	DS45NewSeq_ChimericFWTemplate_1model	0.61	53	0.38	60	0.993	6	0.719	4	1.059	6	0.864	8	0.392	5	2.973	10	1.122	4	0.519453	0.707	85	0.709	93	0.513	113	0.71	178	0.947	217	0.527	113	0.696	178	0.941	217	0.6	59	0.391
4O02_LH_FV	AMA	Chimeric	Identity	IMGT	F:\AntibodyCascadeValidation\DS45NewSeq_ChimericFWTemplate_1model	None	10	1	1	3	DS45NewSeq_ChimericFWTemplate_1model	0.803	53	0.522	60	1.296	6	2.844	4	0.905	6	0.562	8	1.198	5	2.271	7	0.732	4	4.18783	1.03	85	0.689	93	0.743	113	0.936	178	1.096	214	0.746	113	0.929	178	1.096	214	0.782	59	0.522
4NZU_LH_FV	AMA	Chimeric	Identity	IMGT	F:\AntibodyCascadeValidation\DS45NewSeq_ChimericFWTemplate_1model	None	10	1	1	3	DS45NewSeq_ChimericFWTemplate_1model	0.399	53	0.472	60	0.584	6	0.392	4	2.007	6	0.768	8	0.878	5	7.373	14	0.644	4	2.23581	0.56	85	0.587	93	0.521	113	0.649	178	1.984	221	0.529	113	0.643	178	1.981	221	0.388	59	0.472
4O4Y_LH_FV	AMA	Chimeric	Identity	IMGT	F:\AntibodyCascadeValidation\DS45NewSeq_ChimericFWTemplate_1model	None	10	1	1	3	DS45NewSeq_ChimericFWTemplate_1model	0.323	53	0.375	60	1.103	8	0.391	4	3.819	10	1.003	8	2.704	4	6.881	6	0.607	3	4.90986	0.555	85	0.573	92	0.495	113	0.686	177	1.621	217	0.5	113	0.675	177	1.625	217	0.362	59	0.591
4O5L_LH_FV	AMA	Chimeric	Identity	IMGT	F:\AntibodyCascadeValidation\DS45NewSeq_ChimericFWTemplate_1model	None	10	1	1	3	DS45NewSeq_ChimericFWTemplate_1model	0.616	52	0.606	60	0.828	8	0.502	4	0.84	8	3.174	7	0.792	5	14.106	21	0.657	4	3.63227	0.718	84	0.708	93	0.702	112	0.78	177	4.296	230	0.706	112	0.761	177	4.303	230	0.604	58	0.602
4OAW_AB_FV	AMA	Chimeric	Identity	IMGT	F:\AntibodyCascadeValidation\DS45NewSeq_ChimericFWTemplate_1model	None	10	1	1	3	DS45NewSeq_ChimericFWTemplate_1model	0.495	53	1.664	60	0.36	6	0.355	4	0.534	6	2.805	8	1.565	5	10.059	18	0.925	4	4.70432	0.548	85	1.627	93	1.37	113	1.349	178	3.145	225	1.395	113	1.36	178	3.155	225	0.481	59	1.658
4OCX_LH_FV	AMA	Chimeric	Identity	IMGT	F:\AntibodyCascadeValidation\DS45NewSeq_ChimericFWTemplate_1model	None	10	1	1	3	DS45NewSeq_ChimericFWTemplate_1model	0.535	53	0.454	60	1.838	11	0.214	4	0.337	6	1.968	9	0.689	4	6.49	5	1.217	4	5.96567	0.611	85	0.632	93	0.679	113	0.815	178	1.42	217	0.687	113	0.807	178	1.41	217	0.549	59	0.473
4OD2_AB_FV	AMA	Chimeric	Identity	IMGT	F:\AntibodyCascadeValidation\DS45NewSeq_ChimericFWTemplate_1model	None	10	1	1	3	DS45NewSeq_ChimericFWTemplate_1model	0.561	52	0.566	60	4.977	6	1.382	4	3.48	8	0.911	8	1.33	5	4.174	10	0.689	4	5.894	0.775	84	0.676	93	0.777	112	0.882	177	1.516	218	0.78	112	0.877	177	1.508	218	0.596	58	0.569
4OII_LH_FV	AMA	Chimeric	Identity	IMGT	F:\AntibodyCascadeValidation\DS45NewSeq_ChimericFWTemplate_1model	None	10	1	1	3	DS45NewSeq_ChimericFWTemplate_1model	0.445	53	0.58	60	0.52	6	0.425	4	1.775	6	0.679	8	1.635	5	4.297	6	0.86	4	2.93938	0.563	85	1.006	93	0.674	113	0.931	178	1.184	213	0.692	113	0.905	178	1.173	213	0.481	59	0.582
4OD1_LH_FV	AMA	Chimeric	Identity	IMGT	F:\AntibodyCascadeValidation\DS45NewSeq_ChimericFWTemplate_1model	None	10	1	1	3	DS45NewSeq_ChimericFWTemplate_1model	0.519	52	0.367	60	1.194	8	0.686	4	4.631	9	0.503	8	0.808	5	24.421	33	0.436	4	4.27029	0.755	84	0.463	93	0.571	112	0.733	177	9.002	244	0.576	112	0.725	177	8.996	244	0.533	58	0.365
4OGY_LH_FV	AMA	Chimeric	Identity	IMGT	F:\AntibodyCascadeValidation\DS45NewSeq_ChimericFWTemplate_1model	None	10	1	1	3	DS45NewSeq_ChimericFWTemplate_1model	0.355	53	0.546	60	0.49	6	0.342	4	2.349	5	4.749	8	3.013	5	12.32	11	1.435	4	5.98782	0.428	85	0.759	93	0.778	113	0.887	178	3.208	217	0.795	113	0.871	178	3.211	217	0.364	59	0.564
4OKV_BA_FV	AMA	Chimeric	Identity	IMGT	F:\AntibodyCascadeValidation\DS45NewSeq_ChimericFWTemplate_1model	None	10	1	1	3	DS45NewSeq_ChimericFWTemplate_1model	0.263	53	0.371	60	0.842	11	0.269	4	0.807	6	0.463	8	0.476	5	4.395	2	0.906	4	3.95664	0.556	85	0.654	93	0.461	113	0.736	178	0.888	214	0.473	113	0.724	178	0.876	214	0.266	59	0.372
4OM1_LH_FV	AMA	Chimeric	Identity	IMGT	F:\AntibodyCascadeValidation\DS45NewSeq_ChimericFWTemplate_1model	None	10	1	1	3	DS45NewSeq_ChimericFWTemplate_1model	0.552	53	0.306	60	1.521	4	0.606	4	0.362	2	0.532	8	0.325	5	0.446	14	0.801	4	2.3038	0.618	85	0.394	93	0.479	113	0.553	178	0.565	215	0.483	113	0.546	178	0.555	215	0.555	59	0.31
4ONF_LH_FV	AMA	Chimeric	Identity	IMGT	F:\AntibodyCascadeValidation\DS45NewSeq_ChimericFWTemplate_1model	None	10	1	1	3	DS45NewSeq_ChimericFWTemplate_1model	0.4	53	0.414	60	0.607	11	0.323	4	1.725	6	0.691	8	2.816	5	5.246	8	0.967	4	3.44762	0.639	85	0.595	93	0.547	113	0.686	178	1.281	220	0.552	113	0.679	178	1.277	220	0.591	59	0.421
4OQT_LH_FV	AMA	Chimeric	Identity	IMGT	F:\AntibodyCascadeValidation\DS45NewSeq_ChimericFWTemplate_1model	None	10	1	1	3	DS45NewSeq_ChimericFWTemplate_1model	0.804	53	0.397	60	1.872	6	0.489	4	4.593	7	0.836	8	1.206	5	5.359	7	0.489	4	2.89174	0.815	85	0.531	93	0.985	113	1.123	178	1.646	215	1.008	113	1.1	178	1.638	215	0.784	59	0.399
4OT1_LH_FV	AMA	Chimeric	Identity	IMGT	F:\AntibodyCascadeValidation\DS45NewSeq_ChimericFWTemplate_1model	None	10	1	1	3	DS45NewSeq_ChimericFWTemplate_1model	0.47	52	0.294	60	0.712	8	0.512	4	1.722	7	0.862	8	0.373	5	4.662	20	0.386	4	12.0271	0.79	84	0.394	93	1.099	112	1.239	177	1.863	229	1.11	112	1.223	177	1.849	229	0.613	58	0.293
4ORG_LH_FV	AMA	Chimeric	Identity	IMGT	F:\AntibodyCascadeValidation\DS45NewSeq_ChimericFWTemplate_1model	None	10	1	1	3	DS45NewSeq_ChimericFWTemplate_1model	0.731	52	0.441	60	1.226	8	0.651	4	4.445	9	0.541	8	0.522	5	20.965	33	0.594	4	3.92209	0.801	84	0.565	93	0.715	112	0.803	177	7.62	244	0.721	112	0.795	177	7.649	244	0.737	58	0.44
4OTX_LH_FV	AMA	Chimeric	Identity	IMGT	F:\AntibodyCascadeValidation\DS45NewSeq_ChimericFWTemplate_1model	None	10	1	1	3	DS45NewSeq_ChimericFWTemplate_1model	0.356	53	0.354	60	1.357	12	0.414	4	0.831	6	0.377	8	0.431	5	3.638	2	0.535	4	9.25577	0.548	85	0.487	93	0.814	113	1.015	178	1.129	215	0.839	113	0.993	178	1.121	215	0.357	59	0.354
4P49_AA_FV	AMA	Chimeric	Identity	IMGT	F:\AntibodyCascadeValidation\DS45NewSeq_ChimericFWTemplate_1model	None	10	1	1	3	DS45NewSeq_ChimericFWTemplate_1model	0.427	50	0.334	60	0.798	5	0.27	4	1.29	6	0.58	8	1.421	6	2.361	12	0.299	4	3.16038	0.643	83	0.477	93	0.464	110	0.611	176	0.84	217	0.467	110	0.602	176	0.831	217	0.461	56	0.332
4P48_AA_FV	AMA	Chimeric	Identity	IMGT	F:\AntibodyCascadeValidation\DS45NewSeq_ChimericFWTemplate_1model	None	10	1	1	3	DS45NewSeq_ChimericFWTemplate_1model	1.08	52	1.587	60	11.055	9	0.432	4	3.309	8	0.614	8	1.893	5	4.312	12	0.309	4	3.49295	0.958	85	1.388	93	1.378	112	1.2	178	2.744	224	1.374	112	1.189	178	2.748	224	1.033	58	1.575
4P59_LH_FV	AMA	Chimeric	Identity	IMGT	F:\AntibodyCascadeValidation\DS45NewSeq_ChimericFWTemplate_1model	None	10	1	1	3	DS45NewSeq_ChimericFWTemplate_1model	0.411	53	0.398	60	0.618	6	1.156	4	1.428	6	0.643	8	0.3	5	2.917	6	0.599	4	2.69374	0.426	85	0.602	93	0.441	113	0.549	178	0.786	213	0.44	113	0.542	178	0.785	213	0.404	59	0.4
4PB0_LH_FV	AMA	Chimeric	Identity	IMGT	F:\AntibodyCascadeValidation\DS45NewSeq_ChimericFWTemplate_1model	None	10	1	1	3	DS45NewSeq_ChimericFWTemplate_1model	0.379	53	0.483	60	0.787	11	0.497	4	0.628	6	0.597	8	0.855	7	4.928	8	0.425	4	8.98444	0.548	85	0.564	93	1.038	113	1.13	178	1.545	222	1.05	113	1.118	178	1.543	222	0.379	59	0.481
4P9M_LH_FV	AMA	Chimeric	Identity	IMGT	F:\AntibodyCascadeValidation\DS45NewSeq_ChimericFWTemplate_1model	None	10	1	1	3	DS45NewSeq_ChimericFWTemplate_1model	0.937	53	0.607	60	2.232	7	0.556	4	0.866	6	2.472	9	3.979	3	8.41	18	5.295	4	10.8403	1.031	85	2.516	97	1.136	113	2.397	182	3.281	229	1.294	113	2.324	182	3.295	229	0.903	59	0.665
4PB9_LH_FV	AMA	Chimeric	Identity	IMGT	F:\AntibodyCascadeValidation\DS45NewSeq_ChimericFWTemplate_1model	None	10	1	1	3	DS45NewSeq_ChimericFWTemplate_1model	0.589	53	0.406	60	0.959	11	0.566	4	0.926	6	0.481	8	0.636	5	5.585	11	0.75	4	2.93522	0.744	85	0.587	93	0.574	113	0.76	178	1.395	223	0.586	113	0.753	178	1.395	223	0.585	59	0.406
4PS4_LH_FV	AMA	Chimeric	Identity	IMGT	F:\AntibodyCascadeValidation\DS45NewSeq_ChimericFWTemplate_1model	None	10	1	1	3	DS45NewSeq_ChimericFWTemplate_1model	0.191	53	0.202	60	0.314	6	1.111	4	1.014	5	0.302	10	0.292	4	0.428	9	0.222	4	1.53621	0.382	85	0.251	93	0.221	113	0.358	178	0.418	216	0.223	113	0.356	178	0.419	216	0.191	59	0.203
4PY7_BA_FV	AMA	Chimeric	Identity	IMGT	F:\AntibodyCascadeValidation\DS45NewSeq_ChimericFWTemplate_1model	None	10	1	1	3	DS45NewSeq_ChimericFWTemplate_1model	0.468	53	0.541	60	0.644	6	1.104	4	1.116	6	1.269	8	1.034	5	3.165	11	0.701	4	3.29972	0.581	85	0.685	93	0.577	113	0.738	178	1.117	218	0.597	113	0.726	178	1.105	218	0.464	59	0.546
4Q0X_LH_FV	AMA	Chimeric	Identity	IMGT	F:\AntibodyCascadeValidation\DS45NewSeq_ChimericFWTemplate_1model	None	10	1	1	3	DS45NewSeq_ChimericFWTemplate_1model	0.329	53	0.592	60	0.485	11	0.273	4	1.387	6	0.528	8	1.21	5	6.021	8	0.433	4	7.8672	0.661	85	0.864	93	0.792	113	1.135	178	1.638	220	0.809	113	1.127	178	1.634	220	0.526	59	0.588
4Q6I_AB_FV	AMA	Chimeric	Identity	IMGT	F:\AntibodyCascadeValidation\DS45NewSeq_ChimericFWTemplate_1model	None	10	1	1	3	DS45NewSeq_ChimericFWTemplate_1model	0.707	53	0.552	60	1.686	10	1.23	4	0.716	6	0.577	8	0.756	5	2.904	9	0.646	4	8.46201	0.735	85	1.158	93	1.03	113	1.401	178	1.467	220	1.052	113	1.37	178	1.454	220	0.69	59	0.55
4QHL_BA_FV	AMA	Chimeric	Identity	IMGT	F:\AntibodyCascadeValidation\DS45NewSeq_ChimericFWTemplate_1model	None	10	1	1	3	DS45NewSeq_ChimericFWTemplate_1model	0.554	52	0.672	60	1.554	6	0.398	4	5.563	7	1.99	8	1.408	4	4.744	11	0.661	4	9.28746	0.614	84	1.184	93	1.021	112	1.211	177	1.86	217	1.032	112	1.201	177	1.858	217	0.551	58	0.669
4Q2Z_BA_FV	AMA	Chimeric	Identity	IMGT	F:\AntibodyCascadeValidation\DS45NewSeq_ChimericFWTemplate_1model	None	10	1	1	3	DS45NewSeq_ChimericFWTemplate_1model	0.397	52	1.554	60	1.309	8	0.277	4	1.069	8	0.526	8	0.856	5	5.739	12	0.851	4	5.02886	0.501	84	1.412	93	1.229	112	1.172	177	1.68	222	1.244	112	1.176	177	1.686	222	0.385	58	1.541
4QHK_NM_FV	AMA	Chimeric	Identity	IMGT	F:\AntibodyCascadeValidation\DS45NewSeq_ChimericFWTemplate_1model	None	10	1	1	3	DS45NewSeq_ChimericFWTemplate_1model	0.743	52	0.7	60	1.728	6	0.62	4	6.162	7	3.439	8	1.383	4	4.858	11	0.998	4	7.2984	0.784	84	0.954	93	0.922	112	1.124	177	1.985	217	0.927	112	1.115	177	1.988	217	0.733	58	0.703
4QEX_LH_FV	AMA	Chimeric	Identity	IMGT	F:\AntibodyCascadeValidation\DS45NewSeq_ChimericFWTemplate_1model	None	10	1	1	3	DS45NewSeq_ChimericFWTemplate_1model	0.68	53	0.503	60	1.265	10	0.766	4	0.886	6	1.037	8	0.827	5	2.184	5	0.987	4	4.5303	0.76	85	0.604	93	0.717	113	0.82	178	0.967	216	0.72	113	0.812	178	0.954	216	0.772	59	0.502
4QHM_BA_FV	AMA	Chimeric	Identity	IMGT	F:\AntibodyCascadeValidation\DS45NewSeq_ChimericFWTemplate_1model	None	10	1	1	3	DS45NewSeq_ChimericFWTemplate_1model	0.779	52	0.731	60	4.784	6	0.336	4	1.559	7	2.287	8	1.242	4	5.282	11	0.591	4	4.5624	1.084	84	1.143	93	0.956	112	1.213	177	1.86	217	0.96	112	1.211	177	1.858	217	0.841	58	0.73
4QHN_BA_FV	AMA	Chimeric	Identity	IMGT	F:\AntibodyCascadeValidation\DS45NewSeq_ChimericFWTemplate_1model	None	10	1	1	3	DS45NewSeq_ChimericFWTemplate_1model	0.892	52	0.536	60	4.277	6	1.175	4	0.81	7	1.306	8	0.649	4	0.745	11	0.967	4	5.35059	1.129	84	0.643	93	0.857	112	1.072	177	1.298	217	0.862	112	1.033	177	1.273	217	0.938	58	0.547
4QWW_CD_FV	AMA	Chimeric	Identity	IMGT	F:\AntibodyCascadeValidation\DS45NewSeq_ChimericFWTemplate_1model	None	10	1	1	3	DS45NewSeq_ChimericFWTemplate_1model	0.493	53	0.329	60	0.5	5	0.337	4	0.601	6	0.708	8	0.623	7	14.412	12	0.433	4	2.60015	0.65	85	0.469	93	0.544	113	0.671	178	3.546	220	0.549	113	0.668	178	3.557	220	0.489	59	0.33
4R2G_MN_FV	AMA	Chimeric	Identity	IMGT	F:\AntibodyCascadeValidation\DS45NewSeq_ChimericFWTemplate_1model	None	10	1	1	3	DS45NewSeq_ChimericFWTemplate_1model	0.667	54	0.334	60	1.011	6	0.598	4	0.869	9	1.131	8	1.586	4	1.395	22	0.256	4	1.183	0.847	80	0.373	93	0.532	114	0.659	173	0.805	226	0.535	114	0.658	173	0.819	226	0.667	54	0.34
4R4B_AB_FV	AMA	Chimeric	Identity	IMGT	F:\AntibodyCascadeValidation\DS45NewSeq_ChimericFWTemplate_1model	None	10	1	1	3	DS45NewSeq_ChimericFWTemplate_1model	0.383	53	0.49	60	0.734	6	0.367	4	1.938	5	1.787	8	3.544	4	3.825	9	0.355	4	1.66266	0.466	85	0.653	93	0.495	113	0.629	178	1.188	214	0.497	113	0.626	178	1.19	214	0.404	59	0.492
4RDQ_FG_FV	AMA	Chimeric	Identity	IMGT	F:\AntibodyCascadeValidation\DS45NewSeq_ChimericFWTemplate_1model	None	10	1	1	3	DS45NewSeq_ChimericFWTemplate_1model	0.565	53	0.545	60	1.924	6	0.418	4	1.143	6	0.917	8	0.419	5	2.721	5	0.683	4	6.80822	0.692	85	0.626	93	0.771	113	0.902	178	1.112	212	0.787	113	0.889	178	1.106	212	0.542	59	0.548
4RQQ_AB_FV	AMA	Chimeric	Identity	IMGT	F:\AntibodyCascadeValidation\DS45NewSeq_ChimericFWTemplate_1model	None	10	1	1	3	DS45NewSeq_ChimericFWTemplate_1model	0.569	53	0.843	60	1.319	11	0.459	4	0.512	6	3.304	8	3.824	5	40.946	30	1.278	4	12.8399	0.627	85	1.055	93	1.276	113	1.467	178	14.855	242	1.301	113	1.43	178	14.811	242	0.572	59	0.84
4TOY_LH_FV	AMA	Chimeric	Identity	IMGT	F:\AntibodyCascadeValidation\DS45NewSeq_ChimericFWTemplate_1model	None	10	1	1	3	DS45NewSeq_ChimericFWTemplate_1model	0.665	52	0.58	60	2.756	9	0.435	4	4.45	7	1.262	8	1.105	5	7.2	12	10.136	12	10.179	0.819	84	3.729	101	1.157	112	3.166	185	3.354	230	1.511	112	2.921	185	3.159	230	0.658	58	0.633
4U0R_CB_FV	AMA	Chimeric	Identity	IMGT	F:\AntibodyCascadeValidation\DS45NewSeq_ChimericFWTemplate_1model	None	10	1	1	3	DS45NewSeq_ChimericFWTemplate_1model	0.645	53	0.414	60	0.568	10	0.37	4	0.687	6	0.371	8	0.622	5	3.938	11	0.321	4	2.63908	0.637	85	0.503	93	0.612	113	0.673	178	1.113	222	0.624	113	0.663	178	1.112	222	0.618	59	0.412
4U6H_BA_FV	AMA	Chimeric	Identity	IMGT	F:\AntibodyCascadeValidation\DS45NewSeq_ChimericFWTemplate_1model	None	10	1	1	3	DS45NewSeq_ChimericFWTemplate_1model	0.332	53	0.384	60	0.849	11	0.298	4	2.306	6	0.362	8	0.351	5	1.001	8	0.424	4	11.3649	0.446	85	0.926	93	0.948	113	1.309	178	1.36	220	0.968	113	1.293	178	1.363	220	0.345	59	0.383
4U1G_CB_FV	AMA	Chimeric	Identity	IMGT	F:\AntibodyCascadeValidation\DS45NewSeq_ChimericFWTemplate_1model	None	10	1	1	3	DS45NewSeq_ChimericFWTemplate_1model	0.776	53	0.386	60	1.945	10	1.63	4	1.339	6	0.411	8	0.907	5	3.242	11	0.46	4	2.06047	0.82	85	0.455	93	0.653	113	0.723	178	1.096	222	0.655	113	0.713	178	1.093	222	0.781	59	0.387
4U6G_BA_FV	AMA	Chimeric	Identity	IMGT	F:\AntibodyCascadeValidation\DS45NewSeq_ChimericFWTemplate_1model	None	10	1	1	3	DS45NewSeq_ChimericFWTemplate_1model	0.384	52	0.395	60	0.303	6	0.435	4	0.414	9	0.4	8	0.353	7	0.758	18	0.769	4	1.55003	0.504	84	0.486	93	0.475	112	0.556	177	0.547	229	0.476	112	0.553	177	0.543	229	0.433	58	0.399
4U6V_LH_FV	AMA	Chimeric	Identity	IMGT	F:\AntibodyCascadeValidation\DS45NewSeq_ChimericFWTemplate_1model	None	10	1	1	3	DS45NewSeq_ChimericFWTemplate_1model	0.459	53	0.417	60	0.457	6	0.334	4	2.197	5	0.452	8	0.518	4	3.377	12	0.436	4	7.80113	0.55	85	0.554	93	0.713	113	0.854	178	1.256	217	0.722	113	0.847	178	1.246	217	0.443	59	0.417
[truncated: 281 more columns]
