# Supplementary material for: Fully automated antibody structure prediction using BIOVIA tools: Validation study
Source: PLoS One. 2017 May 18;12(5):e0177923. doi: 10.1371/journal.pone.0177923 (PMC5436848; doi:10.1371/journal.pone.0177923)
Supplement: S1 Table — Contains the RMSD values of predicted versus x-ray structure for the various regions, and details of the framework and CDR templates for each target. (ZIP) [file pone.0177923.s002.zip › Single_IMGT_1model.csv]

Name	Source	FrameworkMethod	SortingMethod	LoopModeling	DataPath	H3Method	Top5Cutoff	NumCDRModels	NumFRModels	NumLoopTemplates	RunDescription	LSup:LSup	LSup:LSup_NRes	HSup:HSup	HSup:HSup_NRes	LSup:L1	LSup:L1_NRes	LSup:L2	LSup:L2_NRes	LSup:L3	LSup:L3_NRes	HSup:H1	HSup:H1_NRes	HSup:H2	HSup:H2_NRes	HSup:H3	HSup:H3_NRes	HSup:H4	HSup:H4_NRes	Tilt	LSup:LFR	LSup:LFR_NRes	HSup:HFR	HSup:HFR_NRes	LHSup:LHSup	LHSup:LHSup_NRes	LHSup:LHFR	LHSup:LHFR_NRes	LHSup:LHAll	LHSup:LHAll_NRes	LHFR:LHSup	LHFR:LHSup_NRes	LHFR:LHFR	LHFR:LHFR_NRes	LHFR:LHAll	LHFR:LHAll_NRes	LSup:LCore	LSup:LCore_NRes	HSup:HCore
3W2D_LH_FV	AMA	Single	Identity	IMGT	F:\AntibodyCascadeValidation\DS45NewSeq_SingleFWTemplate_1model	None	10	1	1	3	AMA_DS45NewSeq_SingleFWTemplate_1model	0.657	53	0.555	60	1.209	7	0.486	4	1.798	6	0.625	9	0.669	4	5.242	10	1.057	4	5.52996	0.765	85	0.645	93	0.693	113	0.793	178	1.461	218	0.694	113	0.778	178	1.442	218	0.637	59	0.553
2YMX_LH_FV	AMA	Single	Identity	IMGT	F:\AntibodyCascadeValidation\DS45NewSeq_SingleFWTemplate_1model	None	10	1	1	3	AMA_DS45NewSeq_SingleFWTemplate_1model	0.472	53	0.488	60	1.374	6	0.489	4	1.531	6	0.763	8	1.309	5	5.384	13	0.473	4	3.27049	0.563	85	0.743	93	0.541	113	0.745	178	1.563	220	0.565	113	0.714	178	1.548	220	0.46	59	0.488
3WHX_BA_FV	AMA	Single	Identity	IMGT	F:\AntibodyCascadeValidation\DS45NewSeq_SingleFWTemplate_1model	None	10	1	1	3	AMA_DS45NewSeq_SingleFWTemplate_1model	0.448	53	0.529	60	0.782	11	0.201	4	0.483	6	1.124	8	0.71	5	6.493	6	1.164	4	5.28159	0.406	85	0.657	93	0.644	113	0.71	178	1.242	218	0.649	113	0.699	178	1.248	218	0.433	59	0.558
4BH8_AB_FV	AMA	Single	Identity	IMGT	F:\AntibodyCascadeValidation\DS45NewSeq_SingleFWTemplate_1model	None	10	1	1	3	AMA_DS45NewSeq_SingleFWTemplate_1model	0.42	53	0.212	60	0.28	6	1.208	4	0.402	6	0.266	8	0.342	5	0.989	10	0.561	4	1.29656	0.663	85	0.504	93	0.342	113	0.595	178	0.605	217	0.343	113	0.593	178	0.604	217	0.507	59	0.213
3ZL4_LH_FV	AMA	Single	Identity	IMGT	F:\AntibodyCascadeValidation\DS45NewSeq_SingleFWTemplate_1model	None	10	1	1	3	AMA_DS45NewSeq_SingleFWTemplate_1model	0.34	52	0.505	60	0.46	8	0.358	4	1.516	7	0.569	9	0.366	4	1.36	8	0.431	4	17.730301	0.612	84	0.871	93	1.38	112	1.73	177	1.942	217	1.412	112	1.7	177	1.942	217	0.417	58	0.501
3WBD_AA_FV	AMA	Single	Identity	IMGT	F:\AntibodyCascadeValidation\DS45NewSeq_SingleFWTemplate_1model	None	10	1	1	3	AMA_DS45NewSeq_SingleFWTemplate_1model	0.298	53	0.499	60	0.354	11	0.362	4	0.587	6	0.471	8	0.356	5	0.671	6	0.432	4	5.0845	0.555	85	0.784	93	0.557	113	0.818	178	0.807	218	0.567	113	0.813	178	0.806	218	0.299	59	0.496
3W9E_BA_FV	AMA	Single	Identity	IMGT	F:\AntibodyCascadeValidation\DS45NewSeq_SingleFWTemplate_1model	None	10	1	1	3	AMA_DS45NewSeq_SingleFWTemplate_1model	0.292	53	0.56	60	1.993	7	0.317	4	2.883	5	4.075	8	2.555	5	6.144	11	3.695	4	2.37492	0.304	85	1.047	93	0.528	113	0.867	178	1.908	218	0.532	113	0.858	178	1.916	218	0.285	59	0.675
3WHE_09_FV	AMA	Single	Identity	IMGT	F:\AntibodyCascadeValidation\DS45NewSeq_SingleFWTemplate_1model	None	10	1	1	3	AMA_DS45NewSeq_SingleFWTemplate_1model	0.593	52	1.136	60	2.778	9	1.406	4	1.599	8	3.896	8	10.656	5	8.584	15	0.656	4	2.06933	0.773	84	1.126	93	0.994	112	1.067	177	3.067	226	0.997	112	1.065	177	3.062	226	0.739	58	1.132
3WKM_LH_FV	AMA	Single	Identity	IMGT	F:\AntibodyCascadeValidation\DS45NewSeq_SingleFWTemplate_1model	None	10	1	1	3	AMA_DS45NewSeq_SingleFWTemplate_1model	0.864	53	0.797	60	1.231	10	1.187	4	1.743	6	1.329	8	0.963	5	11.177	12	1.669	4	4.99173	1.052	85	1.08	93	0.874	113	1.083	178	2.948	223	0.874	113	1.078	178	2.94	223	0.956	59	0.793
4BKL_BA_FV	AMA	Single	Identity	IMGT	F:\AntibodyCascadeValidation\DS45NewSeq_SingleFWTemplate_1model	None	10	1	1	3	AMA_DS45NewSeq_SingleFWTemplate_1model	0.48	53	0.464	60	1.231	10	0.655	4	1.205	6	0.652	8	1.387	5	1.927	5	1	4	4.23649	0.584	85	0.719	93	0.651	113	0.864	178	0.983	216	0.663	113	0.854	178	0.983	216	0.466	59	0.465
4BZ1_LH_FV	AMA	Single	Identity	IMGT	F:\AntibodyCascadeValidation\DS45NewSeq_SingleFWTemplate_1model	None	10	1	1	3	AMA_DS45NewSeq_SingleFWTemplate_1model	0.513	53	0.408	60	0.632	12	0.403	4	0.913	6	0.833	8	1.417	5	1.789	6	0.341	4	3.09924	0.528	85	0.668	93	0.568	113	0.725	178	0.838	219	0.581	113	0.708	178	0.842	219	0.503	59	0.41
4BZ2_LH_FV	AMA	Single	Identity	IMGT	F:\AntibodyCascadeValidation\DS45NewSeq_SingleFWTemplate_1model	None	10	1	1	3	AMA_DS45NewSeq_SingleFWTemplate_1model	0.34	53	0.418	60	0.356	6	0.199	4	0.891	6	1.095	8	2.36	5	5.516	10	0.944	4	5.50468	0.397	85	0.769	93	0.617	113	0.82	178	1.45	217	0.623	113	0.811	178	1.448	217	0.364	59	0.432
4C83_BA_FV	AMA	Single	Identity	IMGT	F:\AntibodyCascadeValidation\DS45NewSeq_SingleFWTemplate_1model	None	10	1	1	3	AMA_DS45NewSeq_SingleFWTemplate_1model	0.411	53	0.502	60	0.577	5	0.302	4	2.156	7	0.984	8	2.972	5	6.451	7	0.889	4	3.21272	0.548	85	0.664	93	0.559	113	0.697	178	1.512	214	0.567	113	0.695	178	1.518	214	0.405	59	0.509
4CAD_GH_FV	AMA	Single	Identity	IMGT	F:\AntibodyCascadeValidation\DS45NewSeq_SingleFWTemplate_1model	None	10	1	1	3	AMA_DS45NewSeq_SingleFWTemplate_1model	0.559	53	0.585	60	1.036	6	0.416	4	1.677	6	1.079	8	1.076	5	7.846	14	1.064	4	7.94501	0.678	85	0.912	93	0.845	113	1.137	178	2.29	221	0.852	113	1.127	178	2.267	221	0.557	59	0.582
4CMH_CB_FV	AMA	Single	Identity	IMGT	F:\AntibodyCascadeValidation\DS45NewSeq_SingleFWTemplate_1model	None	10	1	1	3	AMA_DS45NewSeq_SingleFWTemplate_1model	0.414	53	0.44	60	0.65	6	0.329	4	1.377	6	0.555	8	1.639	5	3.259	9	0.425	4	5.63588	0.81	85	0.819	93	0.672	113	1.016	178	1.222	216	0.68	113	1.008	178	1.218	216	0.805	59	0.438
4BUH_AA_FV	AMA	Single	Identity	IMGT	F:\AntibodyCascadeValidation\DS45NewSeq_SingleFWTemplate_1model	None	10	1	1	3	AMA_DS45NewSeq_SingleFWTemplate_1model	0.726	52	0.53	60	0.851	8	0.392	4	2.439	8	0.945	8	0.48	5	9.054	15	0.507	4	3.57878	0.784	84	0.722	93	0.692	112	0.802	177	2.435	225	0.695	112	0.804	177	2.445	225	0.716	58	0.529
4EDX_AB_FV	AMA	Single	Identity	IMGT	F:\AntibodyCascadeValidation\DS45NewSeq_SingleFWTemplate_1model	None	10	1	1	3	AMA_DS45NewSeq_SingleFWTemplate_1model	0.694	53	0.355	60	1.152	6	0.208	4	1.095	6	0.533	8	0.707	4	4.326	11	0.272	4	5.0726	0.707	85	0.464	93	0.752	113	0.847	178	1.259	217	0.755	113	0.845	178	1.255	217	0.681	59	0.353
4EDW_LH_FV	AMA	Single	Identity	IMGT	F:\AntibodyCascadeValidation\DS45NewSeq_SingleFWTemplate_1model	None	10	1	1	3	AMA_DS45NewSeq_SingleFWTemplate_1model	0.429	53	0.382	60	1.279	6	0.324	4	1.178	6	0.455	8	0.403	4	2.664	11	0.668	4	8.3469	0.543	85	0.542	93	0.775	113	0.917	178	1.106	217	0.782	113	0.912	178	1.107	217	0.466	59	0.38
4CNI_BA_FV	AMA	Single	Identity	IMGT	F:\AntibodyCascadeValidation\DS45NewSeq_SingleFWTemplate_1model	None	10	1	1	3	AMA_DS45NewSeq_SingleFWTemplate_1model	0.467	53	0.369	60	0.526	6	0.834	4	1.918	6	0.594	8	5.21	7	1.735	7	0.688	4	12.6977	0.62	85	0.523	93	0.992	113	1.296	178	1.666	216	1.01	113	1.281	178	1.667	216	0.467	59	0.37
4FZ8_LH_FV	AMA	Single	Identity	IMGT	F:\AntibodyCascadeValidation\DS45NewSeq_SingleFWTemplate_1model	None	10	1	1	3	AMA_DS45NewSeq_SingleFWTemplate_1model	0.667	53	0.829	60	1.957	11	0.762	4	1.706	5	0.991	8	2.478	5	19.61	20	0.746	4	7.0868	0.752	85	0.995	93	1.066	113	1.158	178	5.64	231	1.073	113	1.153	178	5.624	231	0.683	59	0.826
4G80_BA_FV	AMA	Single	Identity	IMGT	F:\AntibodyCascadeValidation\DS45NewSeq_SingleFWTemplate_1model	None	10	1	1	3	AMA_DS45NewSeq_SingleFWTemplate_1model	0.506	53	0.55	60	1.204	6	0.618	4	3.189	6	1.293	8	2.662	5	6.381	13	0.645	4	4.39859	0.707	85	0.694	93	0.634	113	0.803	178	1.89	220	0.65	113	0.783	178	1.887	220	0.558	59	0.553
4GQP_HH_FV	AMA	Single	Identity	IMGT	F:\AntibodyCascadeValidation\DS45NewSeq_SingleFWTemplate_1model	None	10	1	1	3	AMA_DS45NewSeq_SingleFWTemplate_1model	0.187	53	0.184	60	0.238	7	0.156	4	0.358	6	0.379	8	0.335	4	0.373	8	0.394	4	1.10553	0.213	85	0.373	93	0.204	113	0.312	178	0.313	215	0.207	113	0.307	178	0.311	215	0.186	59	0.187
4FZE_LH_FV	AMA	Single	Identity	IMGT	F:\AntibodyCascadeValidation\DS45NewSeq_SingleFWTemplate_1model	None	10	1	1	3	AMA_DS45NewSeq_SingleFWTemplate_1model	0.444	52	0.399	60	4.719	6	2.297	4	1.239	6	1.735	8	0.832	5	3.857	14	0.564	4	3.73481	0.54	84	0.564	93	0.514	112	0.621	177	1.46	220	0.518	112	0.621	177	1.458	220	0.44	58	0.401
4G7V_LH_FV	AMA	Single	Identity	IMGT	F:\AntibodyCascadeValidation\DS45NewSeq_SingleFWTemplate_1model	None	10	1	1	3	AMA_DS45NewSeq_SingleFWTemplate_1model	0.371	53	0.485	60	0.746	6	0.484	4	0.925	6	0.904	8	1.745	5	4.705	8	0.983	4	6.32633	0.401	85	0.603	93	0.64	113	0.74	178	1.168	215	0.662	113	0.726	178	1.163	215	0.388	59	0.49
4GSD_LH_FV	AMA	Single	Identity	IMGT	F:\AntibodyCascadeValidation\DS45NewSeq_SingleFWTemplate_1model	None	10	1	1	3	AMA_DS45NewSeq_SingleFWTemplate_1model	0.542	52	0.516	60	0.845	6	0.457	4	4.693	6	1.761	9	0.722	4	4.643	12	0.828	4	6.15441	0.543	83	0.675	93	0.774	112	0.864	176	1.579	217	0.778	112	0.857	176	1.585	217	0.533	57	0.518
4H8W_LH_FV	AMA	Single	Identity	IMGT	F:\AntibodyCascadeValidation\DS45NewSeq_SingleFWTemplate_1model	None	10	1	1	3	AMA_DS45NewSeq_SingleFWTemplate_1model	0.242	52	0.255	60	0.775	9	0.24	4	0.614	8	0.26	8	0.393	5	0.744	8	0.573	4	3.27707	0.277	84	0.409	93	0.369	112	0.449	177	0.48	219	0.371	112	0.446	177	0.483	219	0.245	58	0.259
4HXA_LH_FV	AMA	Single	Identity	IMGT	F:\AntibodyCascadeValidation\DS45NewSeq_SingleFWTemplate_1model	None	10	1	1	3	AMA_DS45NewSeq_SingleFWTemplate_1model	0.363	53	0.437	60	0.453	5	0.283	4	1.347	6	0.531	8	3.403	7	4.663	6	0.882	4	7.6575	0.645	85	0.564	93	0.748	113	0.927	178	1.449	214	0.757	113	0.911	178	1.471	214	0.354	59	0.443
4I18_BA_FV	AMA	Single	Identity	IMGT	F:\AntibodyCascadeValidation\DS45NewSeq_SingleFWTemplate_1model	None	10	1	1	3	AMA_DS45NewSeq_SingleFWTemplate_1model	0.378	53	0.449	60	0.712	6	0.34	4	2.369	8	1.436	8	1.89	5	8.88	14	0.454	4	8.01484	0.448	85	0.535	93	0.823	113	0.91	178	2.349	223	0.83	113	0.905	178	2.365	223	0.378	59	0.447
4IDJ_LH_FV	AMA	Single	Identity	IMGT	F:\AntibodyCascadeValidation\DS45NewSeq_SingleFWTemplate_1model	None	10	1	1	3	AMA_DS45NewSeq_SingleFWTemplate_1model	0.438	53	0.419	60	2.106	7	1.145	4	1.522	6	3.852	8	0.961	5	7.954	14	1.948	4	1.62263	0.452	85	0.733	93	0.45	113	0.621	178	2.259	222	0.452	113	0.607	178	2.26	222	0.438	59	0.426
4IOF_FE_FV	AMA	Single	Identity	IMGT	F:\AntibodyCascadeValidation\DS45NewSeq_SingleFWTemplate_1model	None	10	1	1	3	AMA_DS45NewSeq_SingleFWTemplate_1model	0.761	53	0.666	60	2.324	6	1.276	4	3.211	7	1.022	8	0.979	5	8.346	18	0.839	4	7.79891	0.784	84	0.731	93	0.913	113	1.002	177	2.508	225	0.924	113	0.998	177	2.511	225	0.765	58	0.666
4IOI_AB_FV	AMA	Single	Identity	IMGT	F:\AntibodyCascadeValidation\DS45NewSeq_SingleFWTemplate_1model	None	10	1	1	3	AMA_DS45NewSeq_SingleFWTemplate_1model	0.382	53	0.409	60	0.478	6	0.405	4	0.923	6	0.957	8	0.849	5	2.868	9	0.38	4	4.52125	0.513	85	0.993	93	0.555	113	0.948	178	1.114	216	0.571	113	0.941	178	1.107	216	0.369	59	0.408
4HIE_AB_FV	AMA	Single	Identity	IMGT	F:\AntibodyCascadeValidation\DS45NewSeq_SingleFWTemplate_1model	None	10	1	1	3	AMA_DS45NewSeq_SingleFWTemplate_1model	0.536	53	0.468	60	2.607	6	0.488	4	4.148	8	0.453	8	0.969	5	4.757	9	0.955	4	7.55638	0.711	85	0.592	93	0.758	113	0.987	178	1.615	218	0.772	113	0.963	178	1.599	218	0.528	59	0.479
4HHA_AB_FV	AMA	Single	Identity	IMGT	F:\AntibodyCascadeValidation\DS45NewSeq_SingleFWTemplate_1model	None	10	1	1	3	AMA_DS45NewSeq_SingleFWTemplate_1model	0.612	53	0.324	60	0.999	6	0.44	4	0.833	7	1.036	8	0.769	5	10.81	14	0.407	4	8.61322	0.899	85	0.375	93	0.759	113	0.971	178	2.922	222	0.776	113	0.947	178	2.898	222	0.599	59	0.325
4HXB_LH_FV	AMA	Single	Identity	IMGT	F:\AntibodyCascadeValidation\DS45NewSeq_SingleFWTemplate_1model	None	10	1	1	3	AMA_DS45NewSeq_SingleFWTemplate_1model	0.565	53	0.296	60	1.85	11	0.316	4	1.343	6	2.345	8	0.591	5	2.953	4	1.279	4	1.53519	0.685	85	0.701	93	0.487	113	0.723	178	1.07	216	0.487	113	0.715	178	1.066	216	0.7	59	0.297
4IJ3_BC_FV	AMA	Single	Identity	IMGT	F:\AntibodyCascadeValidation\DS45NewSeq_SingleFWTemplate_1model	None	10	1	1	3	AMA_DS45NewSeq_SingleFWTemplate_1model	0.254	53	0.326	60	0.392	6	0.151	4	0.63	6	1.47	8	0.652	4	1.705	8	0.818	4	4.88289	0.424	85	0.745	93	0.466	113	0.712	178	0.855	214	0.475	113	0.695	178	0.846	214	0.279	59	0.34
4IRZ_LH_FV	AMA	Single	Identity	IMGT	F:\AntibodyCascadeValidation\DS45NewSeq_SingleFWTemplate_1model	None	10	1	1	3	AMA_DS45NewSeq_SingleFWTemplate_1model	0.481	53	0.639	60	1.428	6	0.573	4	1.957	5	1.884	8	1.444	5	6.365	12	0.701	4	1.57619	0.66	85	0.815	93	0.632	113	0.806	178	1.788	218	0.638	113	0.804	178	1.775	218	0.561	59	0.64
4JG1_LH_FV	AMA	Single	Identity	IMGT	F:\AntibodyCascadeValidation\DS45NewSeq_SingleFWTemplate_1model	None	10	1	1	3	AMA_DS45NewSeq_SingleFWTemplate_1model	0.295	53	0.291	60	1.649	6	2.489	4	1.53	6	0.46	8	2.336	6	5.564	9	0.518	4	2.54749	0.379	85	0.363	93	0.397	113	0.459	178	1.333	217	0.4	113	0.459	178	1.333	217	0.288	59	0.29
4JLR_BA_FV	AMA	Single	Identity	IMGT	F:\AntibodyCascadeValidation\DS45NewSeq_SingleFWTemplate_1model	None	10	1	1	3	AMA_DS45NewSeq_SingleFWTemplate_1model	0.368	53	0.233	60	0.477	5	0.42	4	0.316	6	0.464	10	0.311	4	0.547	8	0.659	4	2.65347	0.496	85	0.557	93	0.367	113	0.586	178	0.566	215	0.381	113	0.574	178	0.561	215	0.366	59	0.237
4J4P_DC_FV	AMA	Single	Identity	IMGT	F:\AntibodyCascadeValidation\DS45NewSeq_SingleFWTemplate_1model	None	10	1	1	3	AMA_DS45NewSeq_SingleFWTemplate_1model	0.563	52	0.562	60	4.289	8	0.808	4	2.403	8	0.873	10	1.019	6	6.244	13	0.379	4	2.81122	0.845	84	1.18	93	0.602	112	1.075	177	2.015	226	0.618	112	1.06	177	1.992	226	0.575	58	0.564
4JZJ_BA_FV	AMA	Single	Identity	IMGT	F:\AntibodyCascadeValidation\DS45NewSeq_SingleFWTemplate_1model	None	10	1	1	3	AMA_DS45NewSeq_SingleFWTemplate_1model	0.386	53	1.035	60	1.021	12	0.339	4	1.296	6	2.88	8	2.909	5	3.605	9	0.417	4	10.542	0.472	85	1.174	93	1.186	113	1.352	178	1.746	222	1.189	113	1.35	178	1.751	222	0.376	59	1.029
4JO1_LH_FV	AMA	Single	Identity	IMGT	F:\AntibodyCascadeValidation\DS45NewSeq_SingleFWTemplate_1model	None	10	1	1	3	AMA_DS45NewSeq_SingleFWTemplate_1model	0.379	53	0.528	60	1.739	8	0.435	4	4.336	10	1.587	9	3.685	6	0.959	2	1.985	4	0.950387	0.495	85	0.836	92	0.496	113	0.703	177	1.383	216	0.499	113	0.696	177	1.383	216	0.375	59	0.528
4JO4_LH_FV	AMA	Single	Identity	IMGT	F:\AntibodyCascadeValidation\DS45NewSeq_SingleFWTemplate_1model	None	10	1	1	3	AMA_DS45NewSeq_SingleFWTemplate_1model	0.491	53	0.524	60	1.15	6	0.629	4	4.705	9	2.807	9	2.23	6	7.728	19	1.733	4	4.4295	0.582	85	0.747	92	0.681	113	0.811	177	2.496	230	0.69	113	0.801	177	2.496	230	0.492	59	0.524
4K7P_XY_FV	AMA	Single	Identity	IMGT	F:\AntibodyCascadeValidation\DS45NewSeq_SingleFWTemplate_1model	None	10	1	1	3	AMA_DS45NewSeq_SingleFWTemplate_1model	0.641	53	0.313	60	1.784	5	2.742	4	1.448	6	0.368	8	0.693	5	3.681	11	0.656	4	1.80244	1.028	85	0.538	93	0.51	113	0.798	178	1.223	217	0.526	113	0.778	178	1.197	217	0.627	59	0.321
4K7P_LH_FV	AMA	Single	Identity	IMGT	F:\AntibodyCascadeValidation\DS45NewSeq_SingleFWTemplate_1model	None	10	1	1	3	AMA_DS45NewSeq_SingleFWTemplate_1model	0.422	53	0.466	60	1.18	6	0.441	4	1.792	6	0.562	8	0.566	5	3.12	13	0.346	4	6.81936	0.544	85	0.593	93	0.702	113	0.916	178	1.201	220	0.713	113	0.902	178	1.198	220	0.422	59	0.463
4K23_LH_FV	AMA	Single	Identity	IMGT	F:\AntibodyCascadeValidation\DS45NewSeq_SingleFWTemplate_1model	None	10	1	1	3	AMA_DS45NewSeq_SingleFWTemplate_1model	0.546	53	0.459	60	0.702	11	0.292	4	0.539	6	0.539	8	0.444	5	7.488	8	0.406	4	4.30441	0.665	85	0.692	93	0.627	113	0.781	178	1.648	220	0.631	113	0.774	178	1.646	220	0.557	59	0.457
4K3J_LH_FV	AMA	Single	Identity	IMGT	F:\AntibodyCascadeValidation\DS45NewSeq_SingleFWTemplate_1model	None	10	1	1	3	AMA_DS45NewSeq_SingleFWTemplate_1model	0.555	53	0.555	60	4.287	12	0.324	4	1.531	6	0.915	8	0.91	5	5.084	8	0.746	4	5.1398	0.562	85	0.628	93	0.73	113	0.793	178	1.719	221	0.736	113	0.778	178	1.681	221	0.54	59	0.559
4K94_LH_FV	AMA	Single	Identity	IMGT	F:\AntibodyCascadeValidation\DS45NewSeq_SingleFWTemplate_1model	None	10	1	1	3	AMA_DS45NewSeq_SingleFWTemplate_1model	1.048	53	0.321	60	2.18	6	0.476	4	2.754	7	0.708	8	2.936	5	2.68	6	0.717	4	4.8095	1.13	85	0.419	93	0.855	113	0.922	178	1.243	214	0.854	113	0.918	178	1.245	214	1.046	59	0.33
4KI5_FE_FV	AMA	Single	Identity	IMGT	F:\AntibodyCascadeValidation\DS45NewSeq_SingleFWTemplate_1model	None	10	1	1	3	AMA_DS45NewSeq_SingleFWTemplate_1model	0.539	53	0.477	60	0.484	6	0.394	4	0.729	6	2.405	8	0.608	5	5.242	11	0.971	4	5.16018	0.769	84	0.741	93	0.677	113	0.889	177	1.575	217	0.686	113	0.881	177	1.578	217	0.603	59	0.502
4KMT_LH_FV	AMA	Single	Identity	IMGT	F:\AntibodyCascadeValidation\DS45NewSeq_SingleFWTemplate_1model	None	10	1	1	3	AMA_DS45NewSeq_SingleFWTemplate_1model	0.465	53	0.254	60	0.401	6	0.291	4	2.527	6	0.362	8	1.11	5	1.686	8	0.757	4	2.40827	0.618	85	0.372	93	0.437	113	0.579	178	0.781	215	0.443	113	0.57	178	0.783	215	0.445	59	0.26
4KI5_DC_FV	AMA	Single	Identity	IMGT	F:\AntibodyCascadeValidation\DS45NewSeq_SingleFWTemplate_1model	None	10	1	1	3	AMA_DS45NewSeq_SingleFWTemplate_1model	0.42	53	0.326	60	2.065	5	0.503	4	1.545	6	2.223	8	0.497	5	2.27	5	0.704	4	7.02489	0.551	85	0.599	93	0.636	113	0.815	178	1.025	211	0.652	113	0.797	178	1.015	211	0.473	59	0.326
4KQ4_LH_FV	AMA	Single	Identity	IMGT	F:\AntibodyCascadeValidation\DS45NewSeq_SingleFWTemplate_1model	None	10	1	1	3	AMA_DS45NewSeq_SingleFWTemplate_1model	0.692	53	0.351	60	1.07	6	0.432	4	0.917	6	0.741	8	1.523	5	2.577	6	0.628	4	6.49054	0.957	85	1.046	93	0.768	113	1.182	178	1.249	213	0.778	113	1.172	178	1.241	213	0.968	59	0.35
4KPH_MI_FV	AMA	Single	Identity	IMGT	F:\AntibodyCascadeValidation\DS45NewSeq_SingleFWTemplate_1model	None	10	1	1	3	AMA_DS45NewSeq_SingleFWTemplate_1model	0.835	53	0.457	59	2.557	5	0.512	4	1.881	5	1.027	8	0.832	4	4.782	3	0.606	4	8.95164	0.877	85	0.617	92	0.955	112	1.143	177	1.396	206	0.964	112	1.125	177	1.39	206	0.798	59	0.454
4KQ3_LH_FV	AMA	Single	Identity	IMGT	F:\AntibodyCascadeValidation\DS45NewSeq_SingleFWTemplate_1model	None	10	1	1	3	AMA_DS45NewSeq_SingleFWTemplate_1model	0.31	53	0.332	60	0.346	6	0.195	4	0.965	5	5.812	8	3.996	5	2.037	6	0.924	4	5.5158	0.414	85	0.619	93	0.536	113	0.698	178	1.482	212	0.539	113	0.694	178	1.485	212	0.321	59	0.354
4KTD_LH_FV	AMA	Single	Identity	IMGT	F:\AntibodyCascadeValidation\DS45NewSeq_SingleFWTemplate_1model	None	10	1	1	3	AMA_DS45NewSeq_SingleFWTemplate_1model	1.466	54	0.405	60	3.843	9	6.398	8	2.815	6	1.544	8	1.745	5	8.227	14	1.232	4	15.3976	1.464	86	0.658	93	1.579	114	1.763	179	3.203	229	1.619	114	1.733	179	3.181	229	1.424	60	0.421
4KTE_LH_FV	AMA	Single	Identity	IMGT	F:\AntibodyCascadeValidation\DS45NewSeq_SingleFWTemplate_1model	None	10	1	1	3	AMA_DS45NewSeq_SingleFWTemplate_1model	1.187	54	1.577	60	4.173	9	5.701	8	1.95	6	1.966	9	3.061	5	8.229	13	1.095	4	4.23901	1.474	86	1.497	93	1.39	114	1.506	179	2.818	229	1.386	114	1.498	179	2.824	229	1.164	60	1.568
4KUC_DH_FV	AMA	Single	Identity	IMGT	F:\AntibodyCascadeValidation\DS45NewSeq_SingleFWTemplate_1model	None	10	1	1	3	AMA_DS45NewSeq_SingleFWTemplate_1model	0.691	53	0.535	58	1.961	5	1.018	4	1.16	6	0.869	8	1.1	5	6.382	10	0.875	4	6.04966	0.76	85	0.789	91	0.802	111	1.002	176	1.704	214	0.813	111	0.977	176	1.703	214	0.678	59	0.552
4KUZ_LH_FV	AMA	Single	Identity	IMGT	F:\AntibodyCascadeValidation\DS45NewSeq_SingleFWTemplate_1model	None	10	1	1	3	AMA_DS45NewSeq_SingleFWTemplate_1model	0.551	53	0.564	60	3.23	12	0.452	4	2.473	5	0.879	8	0.745	5	5.601	9	0.828	4	3.89832	0.71	85	0.718	93	0.738	113	0.867	178	1.75	221	0.747	113	0.859	178	1.761	221	0.673	59	0.567
4KXZ_LH_FV	AMA	Single	Identity	IMGT	F:\AntibodyCascadeValidation\DS45NewSeq_SingleFWTemplate_1model	None	10	1	1	3	AMA_DS45NewSeq_SingleFWTemplate_1model	0.315	53	0.41	60	0.772	7	0.295	4	0.493	6	4.384	8	1.685	5	0.632	9	1.147	4	5.10227	0.438	85	0.908	93	0.584	113	0.937	178	1.211	217	0.592	113	0.921	178	1.211	217	0.308	59	0.42
4KVC_LH_FV	AMA	Single	Identity	IMGT	F:\AntibodyCascadeValidation\DS45NewSeq_SingleFWTemplate_1model	None	10	1	1	3	AMA_DS45NewSeq_SingleFWTemplate_1model	0.736	53	0.455	60	1.79	6	1.234	4	0.418	6	0.584	8	0.4	5	1.965	9	0.49	4	3.52898	0.808	85	0.667	93	0.663	113	0.784	178	0.912	216	0.665	113	0.776	178	0.904	216	0.785	59	0.456
4KY1_LH_FV	AMA	Single	Identity	IMGT	F:\AntibodyCascadeValidation\DS45NewSeq_SingleFWTemplate_1model	None	10	1	1	3	AMA_DS45NewSeq_SingleFWTemplate_1model	0.418	53	0.472	60	2.05	6	0.509	4	1.287	6	2.877	8	2.186	5	7.259	10	0.873	4	3.72749	0.602	85	0.706	93	0.54	113	0.715	178	1.929	217	0.541	113	0.714	178	1.931	217	0.417	59	0.477
4L5F_LH_FV	AMA	Single	Identity	IMGT	F:\AntibodyCascadeValidation\DS45NewSeq_SingleFWTemplate_1model	None	10	1	1	3	AMA_DS45NewSeq_SingleFWTemplate_1model	0.593	53	0.948	60	0.566	6	0.704	4	0.993	6	0.549	8	2.59	5	4.005	6	1.339	4	3.90101	0.704	85	1.411	93	0.872	113	1.162	178	1.332	213	0.896	113	1.109	178	1.293	213	0.571	59	0.949
4LCI_LH_FV	AMA	Single	Identity	IMGT	F:\AntibodyCascadeValidation\DS45NewSeq_SingleFWTemplate_1model	None	10	1	1	3	AMA_DS45NewSeq_SingleFWTemplate_1model	0.639	53	0.365	60	1.923	11	0.49	4	1.259	6	2.281	8	0.421	5	3.472	3	0.363	4	8.01251	0.692	85	0.904	93	0.889	113	1.07	178	1.296	215	0.906	113	1.04	178	1.259	215	0.684	59	0.364
4LEO_BA_FV	AMA	Single	Identity	IMGT	F:\AntibodyCascadeValidation\DS45NewSeq_SingleFWTemplate_1model	None	10	1	1	3	AMA_DS45NewSeq_SingleFWTemplate_1model	0.443	53	0.409	60	1.384	12	0.388	4	1.969	6	3.045	8	3.062	5	2.827	9	0.777	4	5.7438	0.561	85	0.732	93	0.629	113	0.863	178	1.36	222	0.656	113	0.839	178	1.374	222	0.429	59	0.411
4LLY_BA_FV	AMA	Single	Identity	IMGT	F:\AntibodyCascadeValidation\DS45NewSeq_SingleFWTemplate_1model	None	10	1	1	3	AMA_DS45NewSeq_SingleFWTemplate_1model	0.366	53	0.397	60	0.567	6	0.461	4	0.6	6	0.735	8	0.386	5	1.913	8	0.439	4	7.13177	0.553	85	0.613	93	0.66	113	0.888	178	0.94	215	0.676	113	0.864	178	0.93	215	0.384	59	0.396
4LIQ_LH_FV	AMA	Single	Identity	IMGT	F:\AntibodyCascadeValidation\DS45NewSeq_SingleFWTemplate_1model	None	10	1	1	3	AMA_DS45NewSeq_SingleFWTemplate_1model	0.283	53	0.522	60	0.442	6	0.225	4	1.453	5	1.211	8	1.632	4	2.427	6	1.16	4	6.44915	0.335	85	1.127	93	0.656	113	1.039	178	1.181	211	0.688	113	1.011	178	1.178	211	0.286	59	0.535
4LKX_BA_FV	AMA	Single	Identity	IMGT	F:\AntibodyCascadeValidation\DS45NewSeq_SingleFWTemplate_1model	None	10	1	1	3	AMA_DS45NewSeq_SingleFWTemplate_1model	0.367	53	0.624	60	0.788	11	0.205	4	0.581	6	4.205	9	1.778	4	4.63	6	2.646	4	3.83964	1.305	85	1.056	93	0.622	113	1.278	178	1.657	218	0.641	113	1.269	178	1.656	218	0.389	59	0.674
4LLV_LH_FV	AMA	Single	Identity	IMGT	F:\AntibodyCascadeValidation\DS45NewSeq_SingleFWTemplate_1model	None	10	1	1	3	AMA_DS45NewSeq_SingleFWTemplate_1model	0.588	53	0.354	60	0.332	7	0.169	4	0.78	6	1.175	8	0.547	5	8.106	16	0.569	4	8.38512	0.681	85	0.503	93	0.807	113	0.886	178	2.433	224	0.814	113	0.869	178	2.42	224	0.64	59	0.355
4LLW_BA_FV	AMA	Single	Identity	IMGT	F:\AntibodyCascadeValidation\DS45NewSeq_SingleFWTemplate_1model	None	10	1	1	3	AMA_DS45NewSeq_SingleFWTemplate_1model	0.375	53	0.454	60	0.604	6	1.039	4	1.065	6	0.738	8	1.935	5	1.143	8	0.904	4	5.95011	0.539	85	0.795	93	0.595	113	0.815	178	0.925	215	0.606	113	0.792	178	0.905	215	0.368	59	0.464
4LEX_LH_FV	AMA	Single	Identity	IMGT	F:\AntibodyCascadeValidation\DS45NewSeq_SingleFWTemplate_1model	None	10	1	1	3	AMA_DS45NewSeq_SingleFWTemplate_1model	0.334	53	0.523	60	0.472	11	0.25	4	0.62	6	5.561	8	1.802	4	4.719	7	2.607	4	5.72665	0.466	85	0.804	93	0.677	113	0.839	178	1.6	218	0.691	113	0.818	178	1.598	218	0.365	59	0.589
4LF3_AB_FV	AMA	Single	Identity	IMGT	F:\AntibodyCascadeValidation\DS45NewSeq_SingleFWTemplate_1model	None	10	1	1	3	AMA_DS45NewSeq_SingleFWTemplate_1model	0.256	53	0.292	60	0.483	6	0.334	4	0.359	6	0.497	8	0.557	5	0.937	17	0.669	4	1.61416	0.4	85	0.472	93	0.31	113	0.44	178	0.501	224	0.314	113	0.442	178	0.501	224	0.252	59	0.294
4LU5_LH_FV	AMA	Single	Identity	IMGT	F:\AntibodyCascadeValidation\DS45NewSeq_SingleFWTemplate_1model	None	10	1	1	3	AMA_DS45NewSeq_SingleFWTemplate_1model	0.582	53	0.528	60	0.955	11	0.393	4	1.065	6	1.012	8	2.482	5	3.062	2	0.903	4	11.1625	0.641	85	0.637	93	1.029	113	1.211	178	1.49	214	1.039	113	1.195	178	1.489	214	0.56	59	0.534
4LSS_LH_FV	AMA	Single	Identity	IMGT	F:\AntibodyCascadeValidation\DS45NewSeq_SingleFWTemplate_1model	None	10	1	1	3	AMA_DS45NewSeq_SingleFWTemplate_1model	0.433	53	0.268	60	1.37	4	0.652	4	0.304	2	0.307	8	1.38	5	0.348	10	1.045	4	2.28978	0.515	85	0.4	93	0.405	113	0.529	178	0.586	211	0.419	113	0.522	178	0.584	211	0.439	59	0.274
4LMQ_IE_FV	AMA	Single	Identity	IMGT	F:\AntibodyCascadeValidation\DS45NewSeq_SingleFWTemplate_1model	None	10	1	1	3	AMA_DS45NewSeq_SingleFWTemplate_1model	0.609	53	0.559	60	0.883	6	0.451	4	0.829	6	1.108	8	2.685	4	4.241	10	1.026	4	8.14769	0.659	85	0.819	93	0.88	113	1.147	178	1.381	216	0.902	113	1.124	178	1.37	216	0.591	59	0.569
4LQF_LH_FV	AMA	Single	Identity	IMGT	F:\AntibodyCascadeValidation\DS45NewSeq_SingleFWTemplate_1model	None	10	1	1	3	AMA_DS45NewSeq_SingleFWTemplate_1model	0.365	53	0.404	60	1.662	11	0.263	4	2.084	7	0.737	8	0.678	5	1.792	6	0.735	4	1.71046	0.489	85	0.451	93	0.442	113	0.514	178	0.811	219	0.456	113	0.508	178	0.803	219	0.362	59	0.41
4LSU_LH_FV	AMA	Single	Identity	IMGT	F:\AntibodyCascadeValidation\DS45NewSeq_SingleFWTemplate_1model	None	10	1	1	3	AMA_DS45NewSeq_SingleFWTemplate_1model	0.654	52	0.566	60	1.858	3	0.757	4	1.793	2	2.069	8	3.382	5	6.381	11	0.682	4	7.34653	0.797	84	0.799	93	0.874	112	1.028	177	1.83	210	0.883	112	1.02	177	1.826	210	0.67	58	0.564
4LVH_CB_FV	AMA	Single	Identity	IMGT	F:\AntibodyCascadeValidation\DS45NewSeq_SingleFWTemplate_1model	None	10	1	1	3	AMA_DS45NewSeq_SingleFWTemplate_1model	1.897	53	1.345	60	5.063	10	0.863	4	3.015	6	1.414	8	1.442	5	9.025	11	1.379	4	7.59856	1.848	85	1.404	93	1.727	113	1.657	178	2.889	222	1.734	113	1.636	178	2.893	222	1.861	59	1.337
4LVN_BC_FV	AMA	Single	Identity	IMGT	F:\AntibodyCascadeValidation\DS45NewSeq_SingleFWTemplate_1model	None	10	1	1	3	AMA_DS45NewSeq_SingleFWTemplate_1model	0.351	53	0.288	60	0.61	7	0.465	4	2.973	6	0.808	9	0.444	4	7.772	9	0.443	4	4.82006	0.495	85	0.386	93	0.516	113	0.647	178	1.866	217	0.527	113	0.633	178	1.855	217	0.338	59	0.291
4M1D_MI_FV	AMA	Single	Identity	IMGT	F:\AntibodyCascadeValidation\DS45NewSeq_SingleFWTemplate_1model	None	10	1	1	3	AMA_DS45NewSeq_SingleFWTemplate_1model	0.196	52	0.228	60	0.288	8	0.194	4	0.767	9	0.311	8	0.228	7	1.401	18	0.29	4	4.22577	0.287	84	0.286	93	0.399	112	0.511	177	0.558	231	0.409	112	0.507	177	0.558	231	0.197	58	0.227
4M1G_LH_FV	AMA	Single	Identity	IMGT	F:\AntibodyCascadeValidation\DS45NewSeq_SingleFWTemplate_1model	None	10	1	1	3	AMA_DS45NewSeq_SingleFWTemplate_1model	0.613	53	0.401	60	2.382	7	1.05	4	2.582	6	0.388	8	1.256	4	8.043	8	0.475	4	3.53205	0.886	85	0.559	93	0.692	113	0.928	178	1.924	215	0.699	113	0.899	178	1.915	215	0.621	59	0.398
4M43_LH_FV	AMA	Single	Identity	IMGT	F:\AntibodyCascadeValidation\DS45NewSeq_SingleFWTemplate_1model	None	10	1	1	3	AMA_DS45NewSeq_SingleFWTemplate_1model	0.521	53	0.689	60	0.446	6	0.262	4	0.756	6	0.815	8	1.098	5	4.357	8	1.102	4	6.08415	0.531	85	0.85	93	0.762	113	0.86	178	1.248	215	0.765	113	0.854	178	1.249	215	0.502	59	0.691
4M48_LH_FV	AMA	Single	Identity	IMGT	F:\AntibodyCascadeValidation\DS45NewSeq_SingleFWTemplate_1model	None	10	1	1	3	AMA_DS45NewSeq_SingleFWTemplate_1model	0.394	53	0.388	60	0.93	7	0.425	4	5.455	6	0.485	8	2.577	5	3.524	8	0.56	4	6.01645	0.535	85	0.577	93	0.632	113	0.867	178	1.541	216	0.642	113	0.851	178	1.521	216	0.404	59	0.394
4M5Y_LH_FV	AMA	Single	Identity	IMGT	F:\AntibodyCascadeValidation\DS45NewSeq_SingleFWTemplate_1model	None	10	1	1	3	AMA_DS45NewSeq_SingleFWTemplate_1model	0.356	52	0.391	60	0.39	6	0.592	4	2.525	8	1.789	9	0.99	4	1.312	13	0.485	4	5.43112	0.483	84	0.663	93	0.552	112	0.77	177	1.006	221	0.563	112	0.756	177	0.998	221	0.345	58	0.39
4M61_AB_FV	AMA	Single	Identity	IMGT	F:\AntibodyCascadeValidation\DS45NewSeq_SingleFWTemplate_1model	None	10	1	1	3	AMA_DS45NewSeq_SingleFWTemplate_1model	0.316	53	0.401	60	1.531	12	0.527	4	0.632	5	0.726	8	0.512	5	3.243	9	1.09	4	6.07756	0.339	85	0.521	93	0.64	113	0.724	178	1.071	221	0.65	113	0.716	178	1.078	221	0.324	59	0.406
4M62_LH_FV	AMA	Single	Identity	IMGT	F:\AntibodyCascadeValidation\DS45NewSeq_SingleFWTemplate_1model	None	10	1	1	3	AMA_DS45NewSeq_SingleFWTemplate_1model	0.294	53	0.387	60	1.85	7	0.147	4	0.911	6	3.822	8	1.621	5	15.664	16	0.524	4	2.50913	0.426	85	0.583	93	0.405	113	0.594	178	4.23	224	0.433	113	0.573	178	4.232	224	0.282	59	0.385
4M7J_LH_FV	AMA	Single	Identity	IMGT	F:\AntibodyCascadeValidation\DS45NewSeq_SingleFWTemplate_1model	None	10	1	1	3	AMA_DS45NewSeq_SingleFWTemplate_1model	0.299	53	0.585	60	1.413	11	0.369	4	0.611	6	1.024	8	1.09	4	6.802	8	0.535	4	3.16493	0.363	85	0.631	93	0.55	113	0.613	178	1.469	219	0.554	113	0.609	178	1.465	219	0.33	59	0.582
4M6M_LH_FV	AMA	Single	Identity	IMGT	F:\AntibodyCascadeValidation\DS45NewSeq_SingleFWTemplate_1model	None	10	1	1	3	AMA_DS45NewSeq_SingleFWTemplate_1model	0.462	52	0.524	60	2.743	9	0.567	4	3.69	8	0.886	8	0.459	5	2.828	6	1.185	4	4.37072	0.576	84	0.737	93	0.669	112	0.841	177	1.324	217	0.691	112	0.825	177	1.315	217	0.49	58	0.524
4M6O_LH_FV	AMA	Single	Identity	IMGT	F:\AntibodyCascadeValidation\DS45NewSeq_SingleFWTemplate_1model	None	10	1	1	3	AMA_DS45NewSeq_SingleFWTemplate_1model	0.341	53	0.405	60	0.456	6	0.46	4	0.622	6	2.81	8	1.184	5	7.727	12	0.747	4	4.42963	0.503	85	0.68	93	0.572	113	0.779	178	2.003	219	0.577	113	0.773	178	1.995	219	0.354	59	0.407
4M7K_LH_FV	AMA	Single	Identity	IMGT	F:\AntibodyCascadeValidation\DS45NewSeq_SingleFWTemplate_1model	None	10	1	1	3	AMA_DS45NewSeq_SingleFWTemplate_1model	0.534	53	0.711	60	1.794	12	0.859	4	0.602	6	0.578	8	0.862	5	2.461	9	0.833	4	3.34995	0.565	85	0.985	93	0.806	113	0.935	178	1.135	222	0.811	113	0.933	178	1.131	222	0.527	59	0.714
4MHH_IG_FV	AMA	Single	Identity	IMGT	F:\AntibodyCascadeValidation\DS45NewSeq_SingleFWTemplate_1model	None	10	1	1	3	AMA_DS45NewSeq_SingleFWTemplate_1model	0.465	53	0.473	60	0.997	10	0.43	4	0.686	6	0.7	8	0.766	5	5.918	9	0.965	4	1.05814	0.645	85	0.597	93	0.529	113	0.641	178	1.357	220	0.54	113	0.638	178	1.35	220	0.452	59	0.479
4MAU_LH_FV	AMA	Single	Identity	IMGT	F:\AntibodyCascadeValidation\DS45NewSeq_SingleFWTemplate_1model	None	10	1	1	3	AMA_DS45NewSeq_SingleFWTemplate_1model	0.777	53	1.015	60	2.258	10	1.285	4	0.618	6	2.687	9	1.373	4	4.079	6	1.248	4	5.1333	0.79	85	1.314	93	1.039	113	1.202	178	1.577	217	1.05	113	1.201	178	1.58	217	0.764	59	1.014
4MWF_LH_FV	AMA	Single	Identity	IMGT	F:\AntibodyCascadeValidation\DS45NewSeq_SingleFWTemplate_1model	None	10	1	1	3	AMA_DS45NewSeq_SingleFWTemplate_1model	0.609	53	0.893	60	1.089	6	0.345	4	2.447	6	3.656	8	3.616	5	10.108	16	1.67	4	10.8829	0.747	85	1.137	93	1.228	113	1.502	178	3.303	223	1.238	113	1.5	178	3.306	223	0.627	59	0.914
4MXV_EF_FV	AMA	Single	Identity	IMGT	F:\AntibodyCascadeValidation\DS45NewSeq_SingleFWTemplate_1model	None	10	1	1	3	AMA_DS45NewSeq_SingleFWTemplate_1model	0.366	53	0.42	60	1.194	6	0.384	4	1.448	6	0.861	8	0.834	5	4.413	7	0.682	4	10.4794	0.447	85	0.623	93	1.019	113	1.171	178	1.494	214	1.039	113	1.153	178	1.498	214	0.383	59	0.421
4N90_ED_FV	AMA	Single	Identity	IMGT	F:\AntibodyCascadeValidation\DS45NewSeq_SingleFWTemplate_1model	None	10	1	1	3	AMA_DS45NewSeq_SingleFWTemplate_1model	0.455	53	0.467	60	1.183	7	0.41	4	2.953	6	3.185	10	1.33	4	2.839	10	1.466	4	4.54784	0.54	85	0.79	93	0.6	113	0.843	178	1.307	219	0.603	113	0.841	178	1.312	219	0.559	59	0.474
4N9G_NM_FV	AMA	Single	Identity	IMGT	F:\AntibodyCascadeValidation\DS45NewSeq_SingleFWTemplate_1model	None	10	1	1	3	AMA_DS45NewSeq_SingleFWTemplate_1model	0.635	53	0.762	60	1.441	6	1.245	4	2.024	6	1.254	8	1.162	5	4.753	14	3.284	4	3.63319	0.813	85	1.349	93	0.793	113	1.219	178	1.699	221	0.827	113	1.208	178	1.697	221	0.645	59	0.858
4N8C_LH_FV	AMA	Single	Identity	IMGT	F:\AntibodyCascadeValidation\DS45NewSeq_SingleFWTemplate_1model	None	10	1	1	3	AMA_DS45NewSeq_SingleFWTemplate_1model	0.463	53	0.329	60	4.392	12	0.402	4	0.903	6	0.853	8	1.452	5	2.656	8	0.4	4	5.7181	0.516	85	0.876	93	0.624	113	0.97	178	1.618	221	0.632	113	0.96	178	1.62	221	0.447	59	0.328
4NCC_12_FV	AMA	Single	Identity	IMGT	F:\AntibodyCascadeValidation\DS45NewSeq_SingleFWTemplate_1model	None	10	1	1	3	AMA_DS45NewSeq_SingleFWTemplate_1model	0.522	53	0.389	60	1.708	5	0.465	4	0.713	6	0.784	8	0.549	5	4.281	8	0.519	4	6.2707	0.775	85	0.878	93	0.694	113	0.994	178	1.24	214	0.7	113	0.991	178	1.243	214	0.678	59	0.39
4NJ9_LH_FV	AMA	Single	Identity	IMGT	F:\AntibodyCascadeValidation\DS45NewSeq_SingleFWTemplate_1model	None	10	1	1	3	AMA_DS45NewSeq_SingleFWTemplate_1model	0.331	53	0.41	60	0.834	10	0.386	4	0.466	6	0.739	8	1.357	5	5.074	10	0.41	4	2.89266	0.467	85	0.647	93	0.505	113	0.63	178	1.319	221	0.509	113	0.621	178	1.32	221	0.341	59	0.412
4NIK_BB_FV	AMA	Single	Identity	IMGT	F:\AntibodyCascadeValidation\DS45NewSeq_SingleFWTemplate_1model	None	10	1	1	3	AMA_DS45NewSeq_SingleFWTemplate_1model	0.465	52	0.482	60	2.594	9	0.389	4	4.022	7	0.423	8	2.167	5	4.314	6	0.719	4	12.2076	0.581	84	0.745	93	1.102	112	1.295	177	1.688	216	1.116	112	1.267	177	1.667	216	0.574	58	0.485
4NKD_BA_FV	AMA	Single	Identity	IMGT	F:\AntibodyCascadeValidation\DS45NewSeq_SingleFWTemplate_1model	None	10	1	1	3	AMA_DS45NewSeq_SingleFWTemplate_1model	0.713	53	0.563	60	1.64	11	0.712	4	1.385	6	0.635	10	0.568	4	1.026	10	0.661	4	0.635198	0.84	85	0.575	93	0.771	113	0.839	178	0.909	223	0.769	113	0.834	178	0.907	223	0.821	59	0.562
4NKI_LH_FV	AMA	Single	Identity	IMGT	F:\AntibodyCascadeValidation\DS45NewSeq_SingleFWTemplate_1model	None	10	1	1	3	AMA_DS45NewSeq_SingleFWTemplate_1model	0.303	52	0.3	60	0.956	9	0.25	4	2.121	7	0.356	8	1.164	5	4.131	9	0.357	4	5.06055	0.356	84	0.417	93	0.505	112	0.596	177	1.085	219	0.515	112	0.582	177	1.086	219	0.344	58	0.3
4NKO_AB_FV	AMA	Single	Identity	IMGT	F:\AntibodyCascadeValidation\DS45NewSeq_SingleFWTemplate_1model	None	10	1	1	3	AMA_DS45NewSeq_SingleFWTemplate_1model	0.578	53	0.87	60	1.255	11	0.656	4	0.924	6	0.764	8	0.732	5	11.756	10	0.608	4	2.55505	0.682	85	1.073	93	0.783	113	0.909	178	2.674	222	0.791	113	0.908	178	2.677	222	0.585	59	0.864
4NM4_LH_FV	AMA	Single	Identity	IMGT	F:\AntibodyCascadeValidation\DS45NewSeq_SingleFWTemplate_1model	None	10	1	1	3	AMA_DS45NewSeq_SingleFWTemplate_1model	0.321	53	0.372	60	0.648	12	0.286	4	0.455	6	3.045	8	2.081	5	4.161	10	0.287	4	0.980286	0.477	85	0.597	93	0.386	113	0.572	178	1.237	223	0.389	113	0.568	178	1.238	223	0.314	59	0.373
4NP4_LH_FV	AMA	Single	Identity	IMGT	F:\AntibodyCascadeValidation\DS45NewSeq_SingleFWTemplate_1model	None	10	1	1	3	AMA_DS45NewSeq_SingleFWTemplate_1model	0.28	53	0.45	60	0.509	7	0.392	4	5.193	6	0.453	8	1.335	5	2.186	8	2.725	4	4.58811	0.367	85	0.763	93	0.47	113	0.686	178	1.19	216	0.496	113	0.68	178	1.205	216	0.274	59	0.543
4NNP_LH_FV	AMA	Single	Identity	IMGT	F:\AntibodyCascadeValidation\DS45NewSeq_SingleFWTemplate_1model	None	10	1	1	3	AMA_DS45NewSeq_SingleFWTemplate_1model	0.878	53	0.655	60	0.701	6	0.515	4	2.23	7	4.9	8	0.685	5	10.157	17	5.136	4	7.36323	0.886	85	1.41	93	0.928	113	1.324	178	3.263	225	0.95	113	1.312	178	3.253	225	0.84	59	0.752
4NRX_BA_FV	AMA	Single	Identity	IMGT	F:\AntibodyCascadeValidation\DS45NewSeq_SingleFWTemplate_1model	None	10	1	1	3	AMA_DS45NewSeq_SingleFWTemplate_1model	0.508	53	0.289	60	0.541	6	0.253	4	2.11	6	1.064	8	0.462	5	8.266	19	0.456	4	3.85323	0.609	85	0.54	93	0.515	113	0.674	178	2.364	226	0.518	113	0.67	178	2.381	226	0.504	59	0.289
4NPY_LH_FV	AMA	Single	Identity	IMGT	F:\AntibodyCascadeValidation\DS45NewSeq_SingleFWTemplate_1model	None	10	1	1	3	AMA_DS45NewSeq_SingleFWTemplate_1model	0.259	52	0.24	60	0.34	6	0.192	4	1.4	9	0.296	8	0.292	4	0.844	22	0.374	4	1.12787	0.282	84	0.384	93	0.3	112	0.376	177	0.476	230	0.302	112	0.373	177	0.474	230	0.255	58	0.24
4NUG_LH_FV	AMA	Single	Identity	IMGT	F:\AntibodyCascadeValidation\DS45NewSeq_SingleFWTemplate_1model	None	10	1	1	3	AMA_DS45NewSeq_SingleFWTemplate_1model	0.558	53	0.332	60	0.989	11	0.969	4	2.766	6	0.446	8	0.632	5	21.405	24	0.649	4	4.28318	0.656	85	0.441	93	0.592	113	0.71	178	6.781	236	0.599	113	0.703	178	6.769	236	0.558	59	0.331
4NWT_LH_FV	AMA	Single	Identity	IMGT	F:\AntibodyCascadeValidation\DS45NewSeq_SingleFWTemplate_1model	None	10	1	1	3	AMA_DS45NewSeq_SingleFWTemplate_1model	0.526	53	0.357	60	1.051	12	0.256	4	0.924	6	1.735	8	0.866	5	8.396	17	0.372	4	11.4211	0.685	85	0.643	93	1.006	113	1.383	178	2.531	230	1.029	113	1.368	178	2.548	230	0.501	59	0.356
4NX3_AB_FV	AMA	Single	Identity	IMGT	F:\AntibodyCascadeValidation\DS45NewSeq_SingleFWTemplate_1model	None	10	1	1	3	AMA_DS45NewSeq_SingleFWTemplate_1model	0.549	53	0.318	60	0.594	12	0.292	4	1.303	6	0.627	8	0.367	5	2.919	7	0.749	4	6.1065	0.54	85	0.478	93	0.648	113	0.76	178	0.921	220	0.664	113	0.753	178	0.93	220	0.554	59	0.32
4O02_LH_FV	AMA	Single	Identity	IMGT	F:\AntibodyCascadeValidation\DS45NewSeq_SingleFWTemplate_1model	None	10	1	1	3	AMA_DS45NewSeq_SingleFWTemplate_1model	0.817	53	0.675	60	1.374	6	2.847	4	0.94	6	0.782	8	1.729	5	2.852	7	1.401	4	2.62808	1.034	85	0.838	93	0.773	113	0.967	178	1.171	214	0.775	113	0.959	178	1.165	214	0.796	59	0.674
4NYL_BA_FV	AMA	Single	Identity	IMGT	F:\AntibodyCascadeValidation\DS45NewSeq_SingleFWTemplate_1model	None	10	1	1	3	AMA_DS45NewSeq_SingleFWTemplate_1model	0.579	53	0.408	60	0.624	6	0.689	4	0.936	6	0.504	8	0.376	5	1.464	10	0.655	4	1.56586	0.684	85	0.664	93	0.513	113	0.697	178	0.751	217	0.516	113	0.693	178	0.746	217	0.589	59	0.407
4NZU_LH_FV	AMA	Single	Identity	IMGT	F:\AntibodyCascadeValidation\DS45NewSeq_SingleFWTemplate_1model	None	10	1	1	3	AMA_DS45NewSeq_SingleFWTemplate_1model	0.443	53	0.468	60	0.537	6	0.547	4	0.98	6	0.731	8	0.836	5	7.148	14	0.668	4	2.69515	0.579	85	0.588	93	0.554	113	0.662	178	1.911	221	0.56	113	0.658	178	1.917	221	0.483	59	0.468
4O4Y_LH_FV	AMA	Single	Identity	IMGT	F:\AntibodyCascadeValidation\DS45NewSeq_SingleFWTemplate_1model	None	10	1	1	3	AMA_DS45NewSeq_SingleFWTemplate_1model	0.333	53	0.371	60	1.078	8	0.392	4	3.459	10	1	8	2.681	4	6.888	6	0.616	3	5.23531	0.573	85	0.576	92	0.51	113	0.718	177	1.588	217	0.517	113	0.705	177	1.592	217	0.369	59	0.604
4O5L_LH_FV	AMA	Single	Identity	IMGT	F:\AntibodyCascadeValidation\DS45NewSeq_SingleFWTemplate_1model	None	10	1	1	3	AMA_DS45NewSeq_SingleFWTemplate_1model	0.344	52	0.459	60	0.398	8	0.288	4	0.758	8	3.333	7	2.166	5	14.05	21	0.485	4	5.82618	0.641	84	0.628	93	0.638	112	0.779	177	4.232	230	0.641	112	0.766	177	4.226	230	0.343	58	0.458
4OCX_LH_FV	AMA	Single	Identity	IMGT	F:\AntibodyCascadeValidation\DS45NewSeq_SingleFWTemplate_1model	None	10	1	1	3	AMA_DS45NewSeq_SingleFWTemplate_1model	0.28	53	0.639	60	1.17	11	0.326	4	0.902	6	1.544	9	0.77	4	5.856	5	0.831	4	6.95799	0.456	85	1.346	93	0.749	113	1.181	178	1.505	217	0.774	113	1.152	178	1.484	217	0.319	59	0.644
4OAW_AB_FV	AMA	Single	Identity	IMGT	F:\AntibodyCascadeValidation\DS45NewSeq_SingleFWTemplate_1model	None	10	1	1	3	AMA_DS45NewSeq_SingleFWTemplate_1model	0.336	53	1.541	60	0.551	6	0.283	4	2.221	6	4.77	8	3.249	5	9.262	18	0.802	4	3.2241	0.507	85	1.564	93	1.23	113	1.269	178	3.041	225	1.242	113	1.275	178	3.043	225	0.395	59	1.533
4OGY_LH_FV	AMA	Single	Identity	IMGT	F:\AntibodyCascadeValidation\DS45NewSeq_SingleFWTemplate_1model	None	10	1	1	3	AMA_DS45NewSeq_SingleFWTemplate_1model	0.403	53	0.397	60	1.252	6	0.551	4	2.786	5	4.57	8	2.626	5	7.541	11	0.996	4	5.55249	0.486	85	0.603	93	0.715	113	0.9	178	2.304	217	0.733	113	0.88	178	2.293	217	0.398	59	0.403
4OD1_LH_FV	AMA	Single	Identity	IMGT	F:\AntibodyCascadeValidation\DS45NewSeq_SingleFWTemplate_1model	None	10	1	1	3	AMA_DS45NewSeq_SingleFWTemplate_1model	0.491	52	0.473	60	1.331	8	0.658	4	4.928	9	0.734	8	0.429	5	21.685	33	0.286	4	3.56469	0.773	84	0.549	93	0.565	112	0.758	177	8.086	244	0.571	112	0.744	177	8.061	244	0.657	58	0.469
4OII_LH_FV	AMA	Single	Identity	IMGT	F:\AntibodyCascadeValidation\DS45NewSeq_SingleFWTemplate_1model	None	10	1	1	3	AMA_DS45NewSeq_SingleFWTemplate_1model	0.592	53	0.498	60	1.063	6	0.299	4	1.548	6	0.771	8	0.787	5	1.843	6	0.981	4	0.422204	0.728	85	1.109	93	0.621	113	1.031	178	1.046	213	0.634	113	1.018	178	1.033	213	0.586	59	0.505
4OD2_AB_FV	AMA	Single	Identity	IMGT	F:\AntibodyCascadeValidation\DS45NewSeq_SingleFWTemplate_1model	None	10	1	1	3	AMA_DS45NewSeq_SingleFWTemplate_1model	0.613	52	0.521	60	1.726	6	1.72	4	3.983	8	0.714	8	1.315	5	2.496	10	0.631	4	3.20497	0.726	84	0.661	93	0.662	112	0.779	177	1.234	218	0.666	112	0.775	177	1.23	218	0.627	58	0.523
4OKV_BA_FV	AMA	Single	Identity	IMGT	F:\AntibodyCascadeValidation\DS45NewSeq_SingleFWTemplate_1model	None	10	1	1	3	AMA_DS45NewSeq_SingleFWTemplate_1model	0.445	53	0.481	60	1.393	11	0.188	4	1.088	6	0.492	8	0.304	5	4.437	2	0.764	4	5.09441	0.522	85	0.707	93	0.6	113	0.77	178	0.996	214	0.612	113	0.761	178	0.988	214	0.439	59	0.478
4OM1_LH_FV	AMA	Single	Identity	IMGT	F:\AntibodyCascadeValidation\DS45NewSeq_SingleFWTemplate_1model	None	10	1	1	3	AMA_DS45NewSeq_SingleFWTemplate_1model	0.321	53	0.3	60	0.326	4	0.409	4	0.391	2	0.701	8	1.231	5	0.935	14	0.748	4	1.96578	0.537	85	0.399	93	0.353	113	0.487	178	0.552	215	0.356	113	0.483	178	0.542	215	0.332	59	0.306
4OQT_LH_FV	AMA	Single	Identity	IMGT	F:\AntibodyCascadeValidation\DS45NewSeq_SingleFWTemplate_1model	None	10	1	1	3	AMA_DS45NewSeq_SingleFWTemplate_1model	0.592	53	0.471	60	0.507	6	0.386	4	2.16	7	0.963	8	1.154	5	5.671	7	0.989	4	1.6801	0.771	85	0.692	93	0.895	113	1.136	178	1.52	215	0.917	113	1.115	178	1.507	215	0.591	59	0.479
4ONF_LH_FV	AMA	Single	Identity	IMGT	F:\AntibodyCascadeValidation\DS45NewSeq_SingleFWTemplate_1model	None	10	1	1	3	AMA_DS45NewSeq_SingleFWTemplate_1model	0.236	53	0.273	60	0.285	11	0.176	4	0.525	6	0.219	8	2.827	5	3.223	8	0.548	4	2.55642	0.284	85	0.374	93	0.415	113	0.466	178	0.842	220	0.424	113	0.463	178	0.844	220	0.23	59	0.274
4OT1_LH_FV	AMA	Single	Identity	IMGT	F:\AntibodyCascadeValidation\DS45NewSeq_SingleFWTemplate_1model	None	10	1	1	3	AMA_DS45NewSeq_SingleFWTemplate_1model	0.468	52	1.074	60	0.679	8	0.536	4	1.688	7	3.765	8	11.829	5	6.498	20	0.582	4	6.46814	0.795	84	0.98	93	0.998	112	1.01	177	3.046	229	1	112	1.003	177	3.04	229	0.611	58	1.07
4ORG_LH_FV	AMA	Single	Identity	IMGT	F:\AntibodyCascadeValidation\DS45NewSeq_SingleFWTemplate_1model	None	10	1	1	3	AMA_DS45NewSeq_SingleFWTemplate_1model	0.748	52	0.534	60	1.387	8	0.797	4	4.468	9	0.439	8	1.055	5	32.177	33	0.417	4	3.39883	0.84	84	0.633	93	0.719	112	0.829	177	11.792	244	0.72	112	0.817	177	11.803	244	0.79	58	0.531
4OTX_LH_FV	AMA	Single	Identity	IMGT	F:\AntibodyCascadeValidation\DS45NewSeq_SingleFWTemplate_1model	None	10	1	1	3	AMA_DS45NewSeq_SingleFWTemplate_1model	0.32	53	0.355	60	1.455	12	0.581	4	2.581	6	0.931	8	0.871	5	2.222	2	0.633	4	5.90945	0.398	85	0.507	93	0.576	113	0.729	178	1.089	215	0.592	113	0.713	178	1.086	215	0.32	59	0.359
4P48_AA_FV	AMA	Single	Identity	IMGT	F:\AntibodyCascadeValidation\DS45NewSeq_SingleFWTemplate_1model	None	10	1	1	3	AMA_DS45NewSeq_SingleFWTemplate_1model	0.92	52	1.585	60	7.714	9	0.463	4	3.287	8	0.658	8	1.911	5	4.4	12	0.294	4	3.99422	0.839	85	1.389	93	1.313	112	1.156	178	2.223	224	1.306	112	1.145	178	2.218	224	0.88	58	1.572
4P49_AA_FV	AMA	Single	Identity	IMGT	F:\AntibodyCascadeValidation\DS45NewSeq_SingleFWTemplate_1model	None	10	1	1	3	AMA_DS45NewSeq_SingleFWTemplate_1model	0.435	50	0.334	60	0.788	5	0.286	4	1.274	6	0.591	8	2.046	6	2.336	12	0.344	4	2.74869	0.644	83	0.481	93	0.449	110	0.594	176	0.855	217	0.453	110	0.584	176	0.845	217	0.468	56	0.334
4P59_LH_FV	AMA	Single	Identity	IMGT	F:\AntibodyCascadeValidation\DS45NewSeq_SingleFWTemplate_1model	None	10	1	1	3	AMA_DS45NewSeq_SingleFWTemplate_1model	0.412	53	0.448	60	0.678	6	1.156	4	1.607	6	0.566	8	0.348	5	2.675	6	0.533	4	1.72969	0.423	85	0.672	93	0.466	113	0.586	178	0.795	213	0.47	113	0.581	178	0.794	213	0.405	59	0.446
4P9M_LH_FV	AMA	Single	Identity	IMGT	F:\AntibodyCascadeValidation\DS45NewSeq_SingleFWTemplate_1model	None	10	1	1	3	AMA_DS45NewSeq_SingleFWTemplate_1model	0.939	53	0.744	60	2.298	7	0.557	4	0.756	6	1.856	9	3.811	3	10.836	18	5.304	4	10.9693	1.03	85	2.512	97	1.211	113	2.349	182	3.591	229	1.347	113	2.28	182	3.682	229	0.904	59	0.816
4PB0_LH_FV	AMA	Single	Identity	IMGT	F:\AntibodyCascadeValidation\DS45NewSeq_SingleFWTemplate_1model	None	10	1	1	3	AMA_DS45NewSeq_SingleFWTemplate_1model	0.77	53	0.418	60	0.612	11	0.296	4	2.547	6	0.419	8	1.119	7	4.74	8	0.556	4	10.3645	0.745	85	0.501	93	1.194	113	1.263	178	1.601	222	1.205	113	1.248	178	1.594	222	0.734	59	0.418
4PB9_LH_FV	AMA	Single	Identity	IMGT	F:\AntibodyCascadeValidation\DS45NewSeq_SingleFWTemplate_1model	None	10	1	1	3	AMA_DS45NewSeq_SingleFWTemplate_1model	0.631	53	0.5	60	1.199	11	0.782	4	0.67	6	0.567	8	1.47	5	4.125	11	2.422	4	2.43446	0.693	85	0.83	93	0.609	113	0.803	178	1.225	223	0.619	113	0.787	178	1.208	223	0.613	59	0.506
4PS4_LH_FV	AMA	Single	Identity	IMGT	F:\AntibodyCascadeValidation\DS45NewSeq_SingleFWTemplate_1model	None	10	1	1	3	AMA_DS45NewSeq_SingleFWTemplate_1model	0.181	53	0.205	60	0.285	6	1.114	4	1.041	5	0.308	10	0.255	4	0.42	9	0.291	4	1.30925	0.384	85	0.248	93	0.214	113	0.349	178	0.407	216	0.217	113	0.348	178	0.408	216	0.181	59	0.207
4Q0X_LH_FV	AMA	Single	Identity	IMGT	F:\AntibodyCascadeValidation\DS45NewSeq_SingleFWTemplate_1model	None	10	1	1	3	AMA_DS45NewSeq_SingleFWTemplate_1model	0.327	53	0.643	60	1.354	11	0.399	4	1.649	6	0.71	8	0.952	5	7.122	8	0.466	4	8.10894	0.596	85	0.833	93	0.817	113	1.093	178	1.815	220	0.837	113	1.084	178	1.808	220	0.547	59	0.639
4PY7_BA_FV	AMA	Single	Identity	IMGT	F:\AntibodyCascadeValidation\DS45NewSeq_SingleFWTemplate_1model	None	10	1	1	3	AMA_DS45NewSeq_SingleFWTemplate_1model	0.467	53	0.545	60	0.749	6	1.067	4	0.629	6	1.251	8	1.039	5	3.174	11	0.691	4	3.04205	0.591	85	0.697	93	0.56	113	0.728	178	1.102	218	0.575	113	0.713	178	1.093	218	0.492	59	0.549
4QEX_LH_FV	AMA	Single	Identity	IMGT	F:\AntibodyCascadeValidation\DS45NewSeq_SingleFWTemplate_1model	None	10	1	1	3	AMA_DS45NewSeq_SingleFWTemplate_1model	0.629	53	0.571	60	0.965	10	0.832	4	0.814	6	1.103	8	0.688	5	2.318	5	0.728	4	3.41458	0.807	85	0.592	93	0.698	113	0.814	178	0.938	216	0.697	113	0.803	178	0.928	216	0.731	59	0.567
4QHL_BA_FV	AMA	Single	Identity	IMGT	F:\AntibodyCascadeValidation\DS45NewSeq_SingleFWTemplate_1model	None	10	1	1	3	AMA_DS45NewSeq_SingleFWTemplate_1model	0.667	52	0.418	60	5.22	6	0.562	4	2.269	7	1.718	8	0.781	4	2.202	11	1.254	4	9.96951	0.958	84	0.65	93	0.916	112	1.169	177	1.433	217	0.924	112	1.167	177	1.429	217	0.712	58	0.431
4Q2Z_BA_FV	AMA	Single	Identity	IMGT	F:\AntibodyCascadeValidation\DS45NewSeq_SingleFWTemplate_1model	None	10	1	1	3	AMA_DS45NewSeq_SingleFWTemplate_1model	0.365	52	1.5	60	0.784	8	0.269	4	0.945	8	0.376	8	1.47	5	4.518	12	0.709	4	3.21802	0.518	84	1.338	93	1.205	112	1.109	177	1.491	222	1.224	112	1.116	177	1.502	222	0.35	58	1.489
4QHM_BA_FV	AMA	Single	Identity	IMGT	F:\AntibodyCascadeValidation\DS45NewSeq_SingleFWTemplate_1model	None	10	1	1	3	AMA_DS45NewSeq_SingleFWTemplate_1model	0.768	52	0.602	60	5.955	6	0.55	4	0.653	7	1.649	8	0.497	4	0.864	11	1.177	4	4.27883	1.021	84	0.804	93	0.808	112	1.029	177	1.42	217	0.815	112	1.014	177	1.413	217	0.828	58	0.622
4Q6I_AB_FV	AMA	Single	Identity	IMGT	F:\AntibodyCascadeValidation\DS45NewSeq_SingleFWTemplate_1model	None	10	1	1	3	AMA_DS45NewSeq_SingleFWTemplate_1model	0.414	53	0.685	60	2.608	10	0.381	4	5.146	6	3.432	8	0.632	5	4.066	9	0.743	4	8.60888	0.636	85	1.248	93	0.951	113	1.367	178	1.946	220	0.982	113	1.325	178	1.937	220	0.408	59	0.692
4QHK_NM_FV	AMA	Single	Identity	IMGT	F:\AntibodyCascadeValidation\DS45NewSeq_SingleFWTemplate_1model	None	10	1	1	3	AMA_DS45NewSeq_SingleFWTemplate_1model	0.643	52	0.698	60	1.496	6	0.925	4	3.509	7	3.387	8	1.1	4	3.251	11	0.772	4	6.226	0.869	84	0.976	93	0.881	112	1.165	177	1.614	217	0.883	112	1.162	177	1.614	217	0.719	58	0.693
4QHN_BA_FV	AMA	Single	Identity	IMGT	F:\AntibodyCascadeValidation\DS45NewSeq_SingleFWTemplate_1model	None	10	1	1	3	AMA_DS45NewSeq_SingleFWTemplate_1model	0.925	52	0.616	60	3.837	6	1.207	4	0.508	7	1.287	8	0.479	4	0.57	11	0.961	4	4.7853	1.203	84	0.814	93	0.858	112	1.129	177	1.278	217	0.865	112	1.094	177	1.263	217	0.95	58	0.612
4QWW_CD_FV	AMA	Single	Identity	IMGT	F:\AntibodyCascadeValidation\DS45NewSeq_SingleFWTemplate_1model	None	10	1	1	3	AMA_DS45NewSeq_SingleFWTemplate_1model	0.508	53	0.52	60	0.337	5	0.313	4	0.54	6	0.881	8	1.082	7	13.409	12	0.703	4	3.04665	0.499	85	1.105	93	0.613	113	0.939	178	3.38	220	0.615	113	0.933	178	3.382	220	0.51	59	0.524
4R2G_MN_FV	AMA	Single	Identity	IMGT	F:\AntibodyCascadeValidation\DS45NewSeq_SingleFWTemplate_1model	None	10	1	1	3	AMA_DS45NewSeq_SingleFWTemplate_1model	0.656	54	0.33	60	1.02	6	0.576	4	0.333	9	1.106	8	1.613	4	1.06	22	0.267	4	0.723887	0.837	80	0.379	93	0.519	114	0.641	173	0.742	226	0.523	114	0.641	173	0.755	226	0.656	54	0.335
4RDQ_FG_FV	AMA	Single	Identity	IMGT	F:\AntibodyCascadeValidation\DS45NewSeq_SingleFWTemplate_1model	None	10	1	1	3	AMA_DS45NewSeq_SingleFWTemplate_1model	0.503	53	0.534	60	0.9	6	0.447	4	0.965	6	0.687	8	1.73	5	3.708	5	0.373	4	8.13672	0.649	85	0.961	93	0.848	113	1.166	178	1.307	212	0.872	113	1.142	178	1.293	212	0.499	59	0.532
4R4B_AB_FV	AMA	Single	Identity	IMGT	F:\AntibodyCascadeValidation\DS45NewSeq_SingleFWTemplate_1model	None	10	1	1	3	AMA_DS45NewSeq_SingleFWTemplate_1model	0.592	53	0.705	60	1.105	6	0.533	4	1.849	5	1.609	8	3.909	4	4.816	9	0.984	4	1.6909	0.819	85	1.029	93	0.701	113	0.962	178	1.51	214	0.708	113	0.959	178	1.51	214	0.585	59	0.707
4RQQ_AB_FV	AMA	Single	Identity	IMGT	F:\AntibodyCascadeValidation\DS45NewSeq_SingleFWTemplate_1model	None	10	1	1	3	AMA_DS45NewSeq_SingleFWTemplate_1model	0.454	53	0.799	60	1.24	11	0.391	4	0.445	6	2.63	8	1.302	5	5.058	30	3.137	4	11.9401	0.534	85	1.131	93	1.185	113	1.447	178	2.579	242	1.207	113	1.416	178	2.524	242	0.462	59	0.841
4U1G_CB_FV	AMA	Single	Identity	IMGT	F:\AntibodyCascadeValidation\DS45NewSeq_SingleFWTemplate_1model	None	10	1	1	3	AMA_DS45NewSeq_SingleFWTemplate_1model	0.614	53	0.352	60	1.757	10	1.478	4	1.202	6	0.538	8	1.119	5	3.441	11	1.086	4	0.997404	0.69	85	0.45	93	0.513	113	0.597	178	1.078	222	0.528	113	0.596	178	1.089	222	0.633	59	0.358
4TOY_LH_FV	AMA	Single	Identity	IMGT	F:\AntibodyCascadeValidation\DS45NewSeq_SingleFWTemplate_1model	None	10	1	1	3	AMA_DS45NewSeq_SingleFWTemplate_1model	0.655	52	0.686	60	2.71	9	0.46	4	2.811	7	4.12	8	0.754	5	12.514	12	10.19	12	7.70598	0.857	84	3.712	101	0.917	112	3.029	185	4.078	230	1.354	112	2.797	185	4.17	230	0.648	58	0.721
4U0R_CB_FV	AMA	Single	Identity	IMGT	F:\AntibodyCascadeValidation\DS45NewSeq_SingleFWTemplate_1model	None	10	1	1	3	AMA_DS45NewSeq_SingleFWTemplate_1model	0.66	53	0.439	60	0.558	10	0.367	4	0.635	6	0.717	8	0.56	5	2.757	11	0.551	4	3.18429	0.643	85	0.588	93	0.653	113	0.738	178	0.886	222	0.663	113	0.726	178	0.882	222	0.634	59	0.441
4U6G_BA_FV	AMA	Single	Identity	IMGT	F:\AntibodyCascadeValidation\DS45NewSeq_SingleFWTemplate_1model	None	10	1	1	3	AMA_DS45NewSeq_SingleFWTemplate_1model	0.386	52	0.392	60	0.337	6	0.463	4	0.468	9	0.381	8	0.492	7	0.737	18	0.798	4	1.32227	0.505	84	0.447	93	0.465	112	0.528	177	0.537	229	0.467	112	0.522	177	0.531	229	0.438	58	0.396
4U6H_BA_FV	AMA	Single	Identity	IMGT	F:\AntibodyCascadeValidation\DS45NewSeq_SingleFWTemplate_1model	None	10	1	1	3	AMA_DS45NewSeq_SingleFWTemplate_1model	0.558	53	0.444	60	1.464	11	0.559	4	1.034	6	0.793	8	0.5	5	8.457	8	0.683	4	9.88128	0.619	85	0.936	93	0.901	113	1.231	178	2.081	220	0.916	113	1.213	178	2.069	220	0.55	59	0.443
4U6V_LH_FV	AMA	Single	Identity	IMGT	F:\AntibodyCascadeValidation\DS45NewSeq_SingleFWTemplate_1model	None	10	1	1	3	AMA_DS45NewSeq_SingleFWTemplate_1model	0.613	53	0.429	60	0.649	6	0.5	4	2.601	5	0.446	8	0.531	4	3.308	12	0.539	4	8.08664	0.715	85	0.562	93	0.784	113	0.953	178	1.337	217	0.794	113	0.942	178	1.322	217	0.603	59	0.43
[truncated: 281 more columns]
