# Supplementary material for: Fully automated antibody structure prediction using BIOVIA tools: Validation study
Source: PLoS One. 2017 May 18;12(5):e0177923. doi: 10.1371/journal.pone.0177923 (PMC5436848; doi:10.1371/journal.pone.0177923)
Supplement: S1 Table — Contains the RMSD values of predicted versus x-ray structure for the various regions, and details of the framework and CDR templates for each target. (ZIP) [file pone.0177923.s002.zip › Top5_Canonicals_50model.csv]

Name	Source	FrameworkMethod	SortingMethod	LoopModeling	DataPath	H3Method	Top5Cutoff	NumCDRModels	NumFRModels	NumLoopTemplates	RunDescription	LSup:LSup	LSup:LSup_NRes	HSup:HSup	HSup:HSup_NRes	LSup:L1	LSup:L1_NRes	LSup:L2	LSup:L2_NRes	LSup:L3	LSup:L3_NRes	HSup:H1	HSup:H1_NRes	HSup:H2	HSup:H2_NRes	HSup:H3	HSup:H3_NRes	HSup:H4	HSup:H4_NRes	Tilt	LSup:LFR	LSup:LFR_NRes	HSup:HFR	HSup:HFR_NRes	LHSup:LHSup	LHSup:LHSup_NRes	LHSup:LHFR	LHSup:LHFR_NRes	LHSup:LHAll	LHSup:LHAll_NRes	LHFR:LHSup	LHFR:LHSup_NRes	LHFR:LHFR	LHFR:LHFR_NRes	LHFR:LHAll	LHFR:LHAll_NRes	LSup:LCore	LSup:LCore_NRes	HSup:HCore
3WHX_BA_FV	AMA	Top5	Similarity	IMGT	F:\AntibodyCascadeValidation\DS45NewSeq_Top5_50model_canonicalfilter	None	10	50	50	3	AMA_DS45NewSeq_Top5_50model_canonicalfilter	0.322	53	0.415	60	0.484	11	0.156	4	0.687	6	0.809	8	1.616	5	3.596	6	1.02	4	6.79326	0.365	85	0.5	93	0.635	113	0.721	178	0.971	218	0.643	113	0.708	178	0.97	218	0.311	59	0.438
2YMX_LH_FV	AMA	Top5	Similarity	IMGT	F:\AntibodyCascadeValidation\DS45NewSeq_Top5_50model_canonicalfilter	None	10	50	50	3	AMA_DS45NewSeq_Top5_50model_canonicalfilter	0.491	53	0.403	60	1.32	6	0.325	4	1.649	6	0.586	8	0.581	5	4.83	13	0.531	4	6.67835	0.519	85	0.631	93	0.687	113	0.836	178	1.498	220	0.69	113	0.825	178	1.496	220	0.477	59	0.404
3WHE_09_FV	AMA	Top5	Similarity	IMGT	F:\AntibodyCascadeValidation\DS45NewSeq_Top5_50model_canonicalfilter	None	10	50	50	3	AMA_DS45NewSeq_Top5_50model_canonicalfilter	0.561	52	0.661	60	1.853	9	1.55	4	1.178	8	1.358	8	1.988	5	7.778	15	0.662	4	4.99997	0.765	84	0.834	93	0.72	112	0.893	177	2.266	226	0.72	112	0.891	177	2.257	226	0.65	58	0.658
3W9E_BA_FV	AMA	Top5	Similarity	IMGT	F:\AntibodyCascadeValidation\DS45NewSeq_Top5_50model_canonicalfilter	None	10	50	50	3	AMA_DS45NewSeq_Top5_50model_canonicalfilter	0.318	53	0.542	60	0.386	7	0.337	4	1.616	5	3.125	8	1.528	5	3.582	11	3.822	4	1.07347	0.433	85	1.062	93	0.6	113	0.877	178	1.398	218	0.603	113	0.873	178	1.392	218	0.311	59	0.631
4BH8_AB_FV	AMA	Top5	Similarity	IMGT	F:\AntibodyCascadeValidation\DS45NewSeq_Top5_50model_canonicalfilter	None	10	50	50	3	AMA_DS45NewSeq_Top5_50model_canonicalfilter	0.459	53	0.405	60	0.311	6	2.841	4	0.42	6	0.368	8	0.582	5	1.431	10	0.56	4	1.69547	0.9	85	0.721	93	0.465	113	0.864	178	0.934	217	0.479	113	0.852	178	0.923	217	0.445	59	0.404
4BUH_AA_FV	AMA	Top5	Similarity	IMGT	F:\AntibodyCascadeValidation\DS45NewSeq_Top5_50model_canonicalfilter	None	10	50	50	3	AMA_DS45NewSeq_Top5_50model_canonicalfilter	0.629	52	0.306	60	0.426	8	0.403	4	0.804	8	0.663	8	0.448	5	3.295	15	0.415	4	3.09652	0.698	84	0.384	93	0.619	112	0.708	177	1.124	225	0.622	112	0.697	177	1.118	225	0.634	58	0.305
4C83_BA_FV	AMA	Top5	Similarity	IMGT	F:\AntibodyCascadeValidation\DS45NewSeq_Top5_50model_canonicalfilter	None	10	50	50	3	AMA_DS45NewSeq_Top5_50model_canonicalfilter	0.368	53	0.346	60	0.691	5	0.441	4	2.243	7	0.437	8	0.541	5	2.907	7	0.28	4	2.1357	0.506	85	0.797	93	0.389	113	0.69	178	0.933	214	0.4	113	0.678	178	0.929	214	0.358	59	0.344
4EDW_LH_FV	AMA	Top5	Similarity	IMGT	F:\AntibodyCascadeValidation\DS45NewSeq_Top5_50model_canonicalfilter	None	10	50	50	3	AMA_DS45NewSeq_Top5_50model_canonicalfilter	0.306	53	0.317	60	0.664	6	0.36	4	0.694	6	0.464	8	0.663	4	3.95	11	0.534	4	3.07396	0.443	85	0.41	93	0.384	113	0.483	178	1.003	217	0.388	113	0.479	178	1.004	217	0.301	59	0.318
4GSD_LH_FV	AMA	Top5	Similarity	IMGT	F:\AntibodyCascadeValidation\DS45NewSeq_Top5_50model_canonicalfilter	None	10	50	50	3	AMA_DS45NewSeq_Top5_50model_canonicalfilter	0.538	52	0.48	60	0.424	6	0.333	4	4.178	6	1.484	9	0.415	4	7.159	12	0.998	4	3.8546	0.506	83	0.687	93	0.615	112	0.705	176	2.022	217	0.621	112	0.698	176	2.044	217	0.526	57	0.485
3WBD_AA_FV	AMA	Top5	Similarity	IMGT	F:\AntibodyCascadeValidation\DS45NewSeq_Top5_50model_canonicalfilter	None	10	50	50	3	AMA_DS45NewSeq_Top5_50model_canonicalfilter	0.316	53	0.293	60	0.448	11	0.277	4	0.492	6	0.549	8	0.307	5	0.761	6	0.316	4	5.12963	0.482	85	0.481	93	0.519	113	0.727	178	0.76	218	0.531	113	0.718	178	0.766	218	0.304	59	0.291
3WKM_LH_FV	AMA	Top5	Similarity	IMGT	F:\AntibodyCascadeValidation\DS45NewSeq_Top5_50model_canonicalfilter	None	10	50	50	3	AMA_DS45NewSeq_Top5_50model_canonicalfilter	0.372	53	0.448	60	0.909	10	0.324	4	0.644	6	0.862	8	0.425	5	7.561	12	0.79	4	2.95294	0.54	85	0.547	93	0.487	113	0.64	178	1.864	223	0.51	113	0.626	178	1.85	223	0.381	59	0.452
3ZL4_LH_FV	AMA	Top5	Similarity	IMGT	F:\AntibodyCascadeValidation\DS45NewSeq_Top5_50model_canonicalfilter	None	10	50	50	3	AMA_DS45NewSeq_Top5_50model_canonicalfilter	0.35	52	0.345	60	0.418	8	0.413	4	1.594	7	0.488	9	0.291	4	1.457	8	0.488	4	15.6382	0.433	84	0.64	93	1.261	112	1.522	177	1.751	217	1.296	112	1.483	177	1.755	217	0.352	58	0.342
4BZ1_LH_FV	AMA	Top5	Similarity	IMGT	F:\AntibodyCascadeValidation\DS45NewSeq_Top5_50model_canonicalfilter	None	10	50	50	3	AMA_DS45NewSeq_Top5_50model_canonicalfilter	0.464	53	0.355	60	0.524	12	0.373	4	0.921	6	1.074	8	1.545	5	2.161	6	0.553	4	1.4066	0.455	85	0.508	93	0.452	113	0.514	178	0.724	219	0.451	113	0.504	178	0.726	219	0.453	59	0.353
4CMH_CB_FV	AMA	Top5	Similarity	IMGT	F:\AntibodyCascadeValidation\DS45NewSeq_Top5_50model_canonicalfilter	None	10	50	50	3	AMA_DS45NewSeq_Top5_50model_canonicalfilter	0.477	53	0.383	60	0.584	6	0.244	4	1.13	6	0.491	8	0.396	5	2.944	9	0.507	4	4.40573	0.617	85	0.912	93	0.59	113	0.934	178	1.115	216	0.595	113	0.93	178	1.114	216	0.532	59	0.382
4FZ8_LH_FV	AMA	Top5	Similarity	IMGT	F:\AntibodyCascadeValidation\DS45NewSeq_Top5_50model_canonicalfilter	None	10	50	50	3	AMA_DS45NewSeq_Top5_50model_canonicalfilter	0.626	53	0.662	60	2.275	11	0.64	4	1.629	5	1.19	8	1.882	5	10.638	20	0.922	4	5.66367	0.645	85	0.829	93	0.942	113	1.024	178	3.145	231	0.943	113	1.022	178	3.141	231	0.635	59	0.668
4G7V_LH_FV	AMA	Top5	Similarity	IMGT	F:\AntibodyCascadeValidation\DS45NewSeq_Top5_50model_canonicalfilter	None	10	50	50	3	AMA_DS45NewSeq_Top5_50model_canonicalfilter	0.277	53	0.33	60	0.601	6	0.234	4	0.629	6	1.668	8	0.979	5	4.967	8	0.324	4	1.88497	0.292	85	0.362	93	0.347	113	0.375	178	1.059	215	0.354	113	0.373	178	1.054	215	0.281	59	0.327
4GQP_HH_FV	AMA	Top5	Similarity	IMGT	F:\AntibodyCascadeValidation\DS45NewSeq_Top5_50model_canonicalfilter	None	10	50	50	3	AMA_DS45NewSeq_Top5_50model_canonicalfilter	0.223	53	0.233	60	0.205	7	0.211	4	0.408	6	0.388	8	0.373	4	0.433	8	0.497	4	2.81174	0.309	85	0.437	93	0.324	113	0.475	178	0.476	215	0.328	113	0.47	178	0.473	215	0.31	59	0.239
4H8W_LH_FV	AMA	Top5	Similarity	IMGT	F:\AntibodyCascadeValidation\DS45NewSeq_Top5_50model_canonicalfilter	None	10	50	50	3	AMA_DS45NewSeq_Top5_50model_canonicalfilter	0.241	52	0.217	60	0.612	9	0.225	4	0.858	8	0.284	8	0.242	5	0.723	8	0.538	4	2.65844	0.352	84	0.298	93	0.315	112	0.397	177	0.449	219	0.328	112	0.393	177	0.449	219	0.355	58	0.219
4HIE_AB_FV	AMA	Top5	Similarity	IMGT	F:\AntibodyCascadeValidation\DS45NewSeq_Top5_50model_canonicalfilter	None	10	50	50	3	AMA_DS45NewSeq_Top5_50model_canonicalfilter	0.304	53	0.371	60	2.554	6	0.4	4	2.391	8	0.519	8	0.53	5	3.065	9	0.794	4	4.14104	0.377	85	0.49	93	0.5	113	0.628	178	1.111	218	0.512	113	0.611	178	1.098	218	0.301	59	0.379
3W2D_LH_FV	AMA	Top5	Similarity	IMGT	F:\AntibodyCascadeValidation\DS45NewSeq_Top5_50model_canonicalfilter	None	10	50	50	3	AMA_DS45NewSeq_Top5_50model_canonicalfilter	0.585	53	0.443	60	1.149	7	0.66	4	1.466	6	1.085	9	0.663	4	1.702	10	0.77	4	4.82345	0.789	85	0.504	93	0.593	113	0.719	178	0.886	218	0.593	113	0.708	178	0.877	218	0.573	59	0.441
4BKL_BA_FV	AMA	Top5	Similarity	IMGT	F:\AntibodyCascadeValidation\DS45NewSeq_Top5_50model_canonicalfilter	None	10	50	50	3	AMA_DS45NewSeq_Top5_50model_canonicalfilter	0.429	53	0.394	60	1.073	10	0.745	4	0.503	6	0.748	8	0.825	5	3.875	5	0.28	4	4.10394	0.446	85	0.505	93	0.55	113	0.658	178	0.931	216	0.556	113	0.652	178	0.934	216	0.415	59	0.394
4CAD_GH_FV	AMA	Top5	Similarity	IMGT	F:\AntibodyCascadeValidation\DS45NewSeq_Top5_50model_canonicalfilter	None	10	50	50	3	AMA_DS45NewSeq_Top5_50model_canonicalfilter	0.299	53	0.309	60	0.233	6	0.314	4	0.899	6	0.356	8	0.795	5	4.749	14	0.588	4	5.60396	0.412	85	0.737	93	0.53	113	0.861	178	1.441	221	0.543	113	0.847	178	1.441	221	0.33	59	0.312
4CNI_BA_FV	AMA	Top5	Similarity	IMGT	F:\AntibodyCascadeValidation\DS45NewSeq_Top5_50model_canonicalfilter	None	10	50	50	3	AMA_DS45NewSeq_Top5_50model_canonicalfilter	0.49	53	0.292	60	0.584	6	0.287	4	0.606	6	0.48	8	1.969	7	2.014	7	0.45	4	12.9756	0.571	85	0.47	93	1.003	113	1.227	178	1.387	216	1.021	113	1.215	178	1.381	216	0.492	59	0.291
4G80_BA_FV	AMA	Top5	Similarity	IMGT	F:\AntibodyCascadeValidation\DS45NewSeq_Top5_50model_canonicalfilter	None	10	50	50	3	AMA_DS45NewSeq_Top5_50model_canonicalfilter	0.522	53	0.385	60	1.198	6	0.525	4	2.719	6	0.648	8	0.596	5	3.277	13	0.557	4	5.83479	0.542	85	0.454	93	0.647	113	0.676	178	1.157	220	0.658	113	0.663	178	1.156	220	0.529	59	0.385
4HHA_AB_FV	AMA	Top5	Similarity	IMGT	F:\AntibodyCascadeValidation\DS45NewSeq_Top5_50model_canonicalfilter	None	10	50	50	3	AMA_DS45NewSeq_Top5_50model_canonicalfilter	0.543	53	0.284	60	0.823	6	0.38	4	0.64	7	0.559	8	0.492	5	1.488	14	0.397	4	4.38182	0.806	85	0.336	93	0.524	113	0.66	178	0.745	222	0.53	113	0.656	178	0.743	222	0.525	59	0.285
4HXA_LH_FV	AMA	Top5	Similarity	IMGT	F:\AntibodyCascadeValidation\DS45NewSeq_Top5_50model_canonicalfilter	None	10	50	50	3	AMA_DS45NewSeq_Top5_50model_canonicalfilter	0.289	53	0.387	60	1.13	5	0.217	4	1.212	6	0.463	8	2.557	7	1.593	6	0.822	4	3.11712	0.642	85	0.52	93	0.423	113	0.64	178	0.872	214	0.425	113	0.624	178	0.873	214	0.279	59	0.39
4BZ2_LH_FV	AMA	Top5	Similarity	IMGT	F:\AntibodyCascadeValidation\DS45NewSeq_Top5_50model_canonicalfilter	None	10	50	50	3	AMA_DS45NewSeq_Top5_50model_canonicalfilter	0.29	53	0.39	60	0.423	6	0.137	4	0.643	6	1.155	8	2.324	5	6.598	10	1.091	4	4.32058	0.36	85	0.641	93	0.542	113	0.689	178	1.671	217	0.546	113	0.685	178	1.668	217	0.29	59	0.403
4EDX_AB_FV	AMA	Top5	Similarity	IMGT	F:\AntibodyCascadeValidation\DS45NewSeq_Top5_50model_canonicalfilter	None	10	50	50	3	AMA_DS45NewSeq_Top5_50model_canonicalfilter	0.651	53	0.331	60	1.081	6	0.263	4	1.016	6	0.575	8	0.637	4	5.671	11	0.3	4	3.95768	0.66	85	0.626	93	0.663	113	0.817	178	1.484	217	0.666	113	0.813	178	1.484	217	0.637	59	0.329
4FZE_LH_FV	AMA	Top5	Similarity	IMGT	F:\AntibodyCascadeValidation\DS45NewSeq_Top5_50model_canonicalfilter	None	10	50	50	3	AMA_DS45NewSeq_Top5_50model_canonicalfilter	0.455	52	0.376	60	1.863	6	0.417	4	3.535	6	2.184	8	0.689	5	8.626	14	0.721	4	9.93981	0.54	84	0.456	93	0.873	112	1.064	177	2.496	220	0.884	112	1.049	177	2.491	220	0.468	58	0.376
4HXB_LH_FV	AMA	Top5	Similarity	IMGT	F:\AntibodyCascadeValidation\DS45NewSeq_Top5_50model_canonicalfilter	None	10	50	50	3	AMA_DS45NewSeq_Top5_50model_canonicalfilter	0.404	53	0.245	60	0.72	11	0.285	4	0.599	6	0.479	8	0.524	5	2.928	4	1.334	4	0.609254	0.59	85	0.507	93	0.377	113	0.568	178	0.713	216	0.377	113	0.565	178	0.711	216	0.585	59	0.245
4IDJ_LH_FV	AMA	Top5	Similarity	IMGT	F:\AntibodyCascadeValidation\DS45NewSeq_Top5_50model_canonicalfilter	None	10	50	50	3	AMA_DS45NewSeq_Top5_50model_canonicalfilter	0.435	53	0.454	60	2.086	7	1.155	4	1.294	6	2.063	8	0.95	5	5.609	14	0.767	4	1.91658	0.537	85	0.662	93	0.497	113	0.643	178	1.636	222	0.502	113	0.64	178	1.634	222	0.437	59	0.451
4IJ3_BC_FV	AMA	Top5	Similarity	IMGT	F:\AntibodyCascadeValidation\DS45NewSeq_Top5_50model_canonicalfilter	None	10	50	50	3	AMA_DS45NewSeq_Top5_50model_canonicalfilter	0.398	53	0.317	60	0.396	6	0.146	4	0.833	6	1.476	8	0.695	4	2.191	8	0.617	4	2.79656	0.646	85	0.621	93	0.429	113	0.674	178	0.846	214	0.439	113	0.663	178	0.84	214	0.699	59	0.326
4I18_BA_FV	AMA	Top5	Similarity	IMGT	F:\AntibodyCascadeValidation\DS45NewSeq_Top5_50model_canonicalfilter	None	10	50	50	3	AMA_DS45NewSeq_Top5_50model_canonicalfilter	0.347	53	0.401	60	0.649	6	0.264	4	2.151	8	1.222	8	2.165	5	8.983	14	0.508	4	6.39109	0.508	85	0.469	93	0.615	113	0.786	178	2.388	223	0.628	113	0.775	178	2.403	223	0.349	59	0.398
4IOI_AB_FV	AMA	Top5	Similarity	IMGT	F:\AntibodyCascadeValidation\DS45NewSeq_Top5_50model_canonicalfilter	None	10	50	50	3	AMA_DS45NewSeq_Top5_50model_canonicalfilter	0.287	53	0.396	60	0.447	6	0.268	4	0.725	6	0.879	8	0.894	5	2.934	9	0.365	4	3.36813	0.318	85	1.001	93	0.467	113	0.878	178	1.058	216	0.474	113	0.872	178	1.054	216	0.28	59	0.394
4IOF_FE_FV	AMA	Top5	Similarity	IMGT	F:\AntibodyCascadeValidation\DS45NewSeq_Top5_50model_canonicalfilter	None	10	50	50	3	AMA_DS45NewSeq_Top5_50model_canonicalfilter	0.75	53	0.638	60	2.833	6	1.268	4	2.897	7	0.964	8	0.574	5	12.89	18	0.755	4	3.51527	0.809	84	0.713	93	0.74	113	0.819	177	3.825	225	0.742	113	0.813	177	3.837	225	0.755	58	0.635
4JG1_LH_FV	AMA	Top5	Similarity	IMGT	F:\AntibodyCascadeValidation\DS45NewSeq_Top5_50model_canonicalfilter	None	10	50	50	3	AMA_DS45NewSeq_Top5_50model_canonicalfilter	0.303	53	0.253	60	0.542	6	0.637	4	0.342	6	0.406	8	4.01	6	0.695	9	0.534	4	3.23598	0.344	85	0.326	93	0.377	113	0.431	178	0.794	217	0.38	113	0.431	178	0.795	217	0.295	59	0.252
4J4P_DC_FV	AMA	Top5	Similarity	IMGT	F:\AntibodyCascadeValidation\DS45NewSeq_Top5_50model_canonicalfilter	None	10	50	50	3	AMA_DS45NewSeq_Top5_50model_canonicalfilter	0.448	52	0.463	60	1.011	8	0.644	4	1.035	8	0.865	10	0.661	6	2.978	13	0.469	4	5.73542	0.672	84	1.062	93	0.664	112	0.991	177	1.292	226	0.667	112	0.984	177	1.284	226	0.467	58	0.463
4JZJ_BA_FV	AMA	Top5	Similarity	IMGT	F:\AntibodyCascadeValidation\DS45NewSeq_Top5_50model_canonicalfilter	None	10	50	50	3	AMA_DS45NewSeq_Top5_50model_canonicalfilter	0.319	53	0.866	60	0.744	12	0.259	4	1.245	6	0.746	8	0.898	5	2.105	9	0.5	4	9.36078	0.403	85	0.955	93	1.006	113	1.179	178	1.307	222	1.013	113	1.176	178	1.313	222	0.322	59	0.86
4IRZ_LH_FV	AMA	Top5	Similarity	IMGT	F:\AntibodyCascadeValidation\DS45NewSeq_Top5_50model_canonicalfilter	None	10	50	50	3	AMA_DS45NewSeq_Top5_50model_canonicalfilter	0.46	53	0.429	60	0.548	6	0.54	4	1.41	5	0.841	8	0.597	5	6.267	12	0.516	4	6.08864	0.649	85	0.458	93	0.745	113	0.863	178	1.632	218	0.756	113	0.854	178	1.638	218	0.551	59	0.426
4K7P_LH_FV	AMA	Top5	Similarity	IMGT	F:\AntibodyCascadeValidation\DS45NewSeq_Top5_50model_canonicalfilter	None	10	50	50	3	AMA_DS45NewSeq_Top5_50model_canonicalfilter	0.411	53	0.457	60	0.436	6	0.309	4	1.356	6	0.664	8	0.583	5	5.126	13	0.389	4	6.99378	0.516	85	0.571	93	0.712	113	0.894	178	1.52	220	0.718	113	0.883	178	1.524	220	0.405	59	0.454
4K3J_LH_FV	AMA	Top5	Similarity	IMGT	F:\AntibodyCascadeValidation\DS45NewSeq_Top5_50model_canonicalfilter	None	10	50	50	3	AMA_DS45NewSeq_Top5_50model_canonicalfilter	0.463	53	0.44	60	0.822	12	0.345	4	1.271	6	0.891	8	0.875	5	3.204	8	0.446	4	4.45298	0.439	85	0.591	93	0.62	113	0.705	178	0.994	221	0.628	113	0.691	178	0.978	221	0.444	59	0.443
4K94_LH_FV	AMA	Top5	Similarity	IMGT	F:\AntibodyCascadeValidation\DS45NewSeq_Top5_50model_canonicalfilter	None	10	50	50	3	AMA_DS45NewSeq_Top5_50model_canonicalfilter	1.069	53	0.279	60	2.225	6	0.496	4	3.437	7	1.43	8	1.719	5	2.03	6	0.988	4	2.32524	1.192	85	0.409	93	0.788	113	0.913	178	1.188	214	0.792	113	0.902	178	1.184	214	1.095	59	0.305
4JLR_BA_FV	AMA	Top5	Similarity	IMGT	F:\AntibodyCascadeValidation\DS45NewSeq_Top5_50model_canonicalfilter	None	10	50	50	3	AMA_DS45NewSeq_Top5_50model_canonicalfilter	0.356	53	0.239	60	0.479	5	0.383	4	0.477	6	0.305	10	0.321	4	0.711	8	0.601	4	1.05805	0.43	85	0.58	93	0.353	113	0.536	178	0.522	215	0.36	113	0.528	178	0.517	215	0.354	59	0.243
4JO1_LH_FV	AMA	Top5	Similarity	IMGT	F:\AntibodyCascadeValidation\DS45NewSeq_Top5_50model_canonicalfilter	None	10	50	50	3	AMA_DS45NewSeq_Top5_50model_canonicalfilter	0.522	53	0.386	60	2.337	8	0.277	4	4.392	10	1.377	9	2.684	6	3.454	2	1.808	4	5.27509	0.558	85	0.671	92	0.613	113	0.755	177	1.493	216	0.62	113	0.751	177	1.499	216	0.513	59	0.386
4JO4_LH_FV	AMA	Top5	Similarity	IMGT	F:\AntibodyCascadeValidation\DS45NewSeq_Top5_50model_canonicalfilter	None	10	50	50	3	AMA_DS45NewSeq_Top5_50model_canonicalfilter	0.665	53	0.408	60	0.436	6	0.367	4	5.239	9	2.602	9	1.461	6	2.84	19	2.166	4	2.45997	0.646	85	0.677	92	0.631	113	0.727	177	1.517	230	0.64	113	0.728	177	1.506	230	0.65	59	0.408
4K23_LH_FV	AMA	Top5	Similarity	IMGT	F:\AntibodyCascadeValidation\DS45NewSeq_Top5_50model_canonicalfilter	None	10	50	50	3	AMA_DS45NewSeq_Top5_50model_canonicalfilter	0.552	53	0.359	60	0.653	11	0.287	4	0.491	6	0.486	8	0.519	5	4.623	8	0.476	4	5.07925	0.682	85	0.921	93	0.597	113	0.882	178	1.208	220	0.612	113	0.872	178	1.213	220	0.551	59	0.36
4K7P_XY_FV	AMA	Top5	Similarity	IMGT	F:\AntibodyCascadeValidation\DS45NewSeq_Top5_50model_canonicalfilter	None	10	50	50	3	AMA_DS45NewSeq_Top5_50model_canonicalfilter	0.586	53	0.324	60	1.534	5	2.391	4	1.249	6	0.465	8	0.682	5	3.918	11	0.615	4	5.76726	0.862	85	0.475	93	0.62	113	0.822	178	1.241	217	0.63	113	0.8	178	1.234	217	0.578	59	0.333
4KTE_LH_FV	AMA	Top5	Similarity	IMGT	F:\AntibodyCascadeValidation\DS45NewSeq_Top5_50model_canonicalfilter	None	10	50	50	3	AMA_DS45NewSeq_Top5_50model_canonicalfilter	1.506	54	1.516	60	1.636	9	1.14	8	2.631	6	1.499	9	2.692	5	10.863	13	1.279	4	6.45107	1.538	86	1.395	93	1.527	114	1.53	179	3.051	229	1.548	114	1.531	179	3.062	229	1.459	60	1.508
4KI5_DC_FV	AMA	Top5	Similarity	IMGT	F:\AntibodyCascadeValidation\DS45NewSeq_Top5_50model_canonicalfilter	None	10	50	50	3	AMA_DS45NewSeq_Top5_50model_canonicalfilter	0.357	53	0.356	60	0.401	5	0.359	4	0.599	6	2.265	8	0.53	5	2.857	5	0.894	4	5.52691	0.423	85	0.6	93	0.542	113	0.667	178	0.887	211	0.556	113	0.652	178	0.886	211	0.391	59	0.356
4KI5_FE_FV	AMA	Top5	Similarity	IMGT	F:\AntibodyCascadeValidation\DS45NewSeq_Top5_50model_canonicalfilter	None	10	50	50	3	AMA_DS45NewSeq_Top5_50model_canonicalfilter	0.537	53	0.328	60	0.444	6	0.37	4	0.573	6	0.481	8	1.331	5	5.07	11	0.658	4	1.37956	0.729	84	0.474	93	0.473	113	0.624	177	1.28	217	0.479	113	0.619	177	1.272	217	0.61	59	0.349
4KMT_LH_FV	AMA	Top5	Similarity	IMGT	F:\AntibodyCascadeValidation\DS45NewSeq_Top5_50model_canonicalfilter	None	10	50	50	3	AMA_DS45NewSeq_Top5_50model_canonicalfilter	0.448	53	0.247	60	0.355	6	0.217	4	0.537	6	0.397	8	0.617	5	1.987	8	0.603	4	2.04028	0.43	85	0.38	93	0.412	113	0.469	178	0.612	215	0.416	113	0.461	178	0.61	215	0.429	59	0.251
4KPH_MI_FV	AMA	Top5	Similarity	IMGT	F:\AntibodyCascadeValidation\DS45NewSeq_Top5_50model_canonicalfilter	None	10	50	50	3	AMA_DS45NewSeq_Top5_50model_canonicalfilter	0.787	53	0.367	59	0.325	5	0.462	4	1.35	5	0.568	8	0.433	4	1.495	3	0.53	4	8.58269	0.87	85	0.472	92	0.906	112	1.06	177	1.124	206	0.917	112	1.041	177	1.115	206	0.75	59	0.366
4KUZ_LH_FV	AMA	Top5	Similarity	IMGT	F:\AntibodyCascadeValidation\DS45NewSeq_Top5_50model_canonicalfilter	None	10	50	50	3	AMA_DS45NewSeq_Top5_50model_canonicalfilter	0.35	53	0.475	60	0.675	12	0.322	4	0.409	5	0.798	8	0.994	5	3.824	9	0.809	4	4.02715	0.389	85	0.581	93	0.532	113	0.646	178	1.016	221	0.542	113	0.638	178	1.007	221	0.36	59	0.478
4KQ3_LH_FV	AMA	Top5	Similarity	IMGT	F:\AntibodyCascadeValidation\DS45NewSeq_Top5_50model_canonicalfilter	None	10	50	50	3	AMA_DS45NewSeq_Top5_50model_canonicalfilter	0.369	53	0.401	60	0.286	6	0.5	4	0.617	5	2.493	8	0.818	5	3.109	6	0.532	4	9.10179	0.463	85	0.548	93	0.786	113	0.89	178	1.161	212	0.793	113	0.882	178	1.161	212	0.359	59	0.405
4KQ4_LH_FV	AMA	Top5	Similarity	IMGT	F:\AntibodyCascadeValidation\DS45NewSeq_Top5_50model_canonicalfilter	None	10	50	50	3	AMA_DS45NewSeq_Top5_50model_canonicalfilter	0.381	53	0.382	60	0.557	6	0.374	4	0.431	6	0.675	8	0.835	5	1.005	6	0.712	4	4.97996	0.526	85	1.077	93	0.583	113	0.987	178	0.998	213	0.594	113	0.972	178	0.986	213	0.496	59	0.382
4KTD_LH_FV	AMA	Top5	Similarity	IMGT	F:\AntibodyCascadeValidation\DS45NewSeq_Top5_50model_canonicalfilter	None	10	50	50	3	AMA_DS45NewSeq_Top5_50model_canonicalfilter	1.513	54	0.303	60	1.779	9	1.39	8	1.963	6	0.336	8	0.979	5	8.637	14	0.309	4	12.7051	1.505	86	0.505	93	1.447	114	1.542	179	2.619	229	1.476	114	1.518	179	2.614	229	1.476	60	0.303
4KXZ_LH_FV	AMA	Top5	Similarity	IMGT	F:\AntibodyCascadeValidation\DS45NewSeq_Top5_50model_canonicalfilter	None	10	50	50	3	AMA_DS45NewSeq_Top5_50model_canonicalfilter	0.296	53	0.392	60	0.672	7	0.268	4	0.582	6	4.029	8	1.75	5	0.813	9	0.686	4	5.61685	0.399	85	0.876	93	0.62	113	0.987	178	1.208	217	0.634	113	0.967	178	1.204	217	0.285	59	0.4
4KUC_DH_FV	AMA	Top5	Similarity	IMGT	F:\AntibodyCascadeValidation\DS45NewSeq_Top5_50model_canonicalfilter	None	10	50	50	3	AMA_DS45NewSeq_Top5_50model_canonicalfilter	0.747	53	0.478	58	1.036	5	0.969	4	1.171	6	0.9	8	0.998	5	6.541	10	0.603	4	5.62779	0.78	85	0.646	91	0.775	111	0.912	176	1.669	214	0.789	111	0.893	176	1.661	214	0.722	59	0.489
4KVC_LH_FV	AMA	Top5	Similarity	IMGT	F:\AntibodyCascadeValidation\DS45NewSeq_Top5_50model_canonicalfilter	None	10	50	50	3	AMA_DS45NewSeq_Top5_50model_canonicalfilter	0.57	53	0.323	60	1.865	6	0.517	4	0.468	6	0.478	8	0.469	5	2.046	9	0.363	4	3.25738	0.659	85	0.629	93	0.529	113	0.667	178	0.826	216	0.533	113	0.655	178	0.817	216	0.552	59	0.329
4KY1_LH_FV	AMA	Top5	Similarity	IMGT	F:\AntibodyCascadeValidation\DS45NewSeq_Top5_50model_canonicalfilter	None	10	50	50	3	AMA_DS45NewSeq_Top5_50model_canonicalfilter	0.407	53	0.436	60	0.381	6	0.418	4	1.317	6	0.695	8	0.385	5	4.516	10	0.717	4	4.63876	0.452	85	0.604	93	0.652	113	0.703	178	1.328	217	0.655	113	0.697	178	1.343	217	0.409	59	0.436
4L5F_LH_FV	AMA	Top5	Similarity	IMGT	F:\AntibodyCascadeValidation\DS45NewSeq_Top5_50model_canonicalfilter	None	10	50	50	3	AMA_DS45NewSeq_Top5_50model_canonicalfilter	0.516	53	0.382	60	0.541	6	0.658	4	0.543	6	0.328	8	0.62	5	2.664	6	0.352	4	2.35999	0.517	85	0.559	93	0.523	113	0.618	178	0.763	213	0.528	113	0.613	178	0.762	213	0.505	59	0.38
4LCI_LH_FV	AMA	Top5	Similarity	IMGT	F:\AntibodyCascadeValidation\DS45NewSeq_Top5_50model_canonicalfilter	None	10	50	50	3	AMA_DS45NewSeq_Top5_50model_canonicalfilter	0.53	53	0.341	60	0.679	11	0.471	4	0.297	6	0.497	8	0.415	5	3.175	3	0.281	4	7.54001	0.561	85	0.834	93	0.827	113	0.997	178	1.021	215	0.845	113	0.975	178	1.002	215	0.589	59	0.339
4LIQ_LH_FV	AMA	Top5	Similarity	IMGT	F:\AntibodyCascadeValidation\DS45NewSeq_Top5_50model_canonicalfilter	None	10	50	50	3	AMA_DS45NewSeq_Top5_50model_canonicalfilter	0.275	53	0.416	60	0.493	6	0.313	4	0.467	5	0.774	8	0.993	4	1.702	6	0.722	4	4.62213	0.31	85	0.588	93	0.486	113	0.625	178	0.706	211	0.495	113	0.619	178	0.709	211	0.278	59	0.426
4LEO_BA_FV	AMA	Top5	Similarity	IMGT	F:\AntibodyCascadeValidation\DS45NewSeq_Top5_50model_canonicalfilter	None	10	50	50	3	AMA_DS45NewSeq_Top5_50model_canonicalfilter	0.389	53	0.365	60	0.865	12	0.289	4	1.387	6	1.717	8	1.846	5	2.731	9	0.525	4	5.93386	0.469	85	0.593	93	0.609	113	0.783	178	1.085	222	0.631	113	0.761	178	1.095	222	0.383	59	0.363
4LEX_LH_FV	AMA	Top5	Similarity	IMGT	F:\AntibodyCascadeValidation\DS45NewSeq_Top5_50model_canonicalfilter	None	10	50	50	3	AMA_DS45NewSeq_Top5_50model_canonicalfilter	0.327	53	0.44	60	0.587	11	0.288	4	0.429	6	1.025	8	1.291	4	3.536	7	0.342	4	5.62877	0.459	85	0.467	93	0.599	113	0.657	178	0.913	218	0.61	113	0.643	178	0.901	218	0.352	59	0.443
4LF3_AB_FV	AMA	Top5	Similarity	IMGT	F:\AntibodyCascadeValidation\DS45NewSeq_Top5_50model_canonicalfilter	None	10	50	50	3	AMA_DS45NewSeq_Top5_50model_canonicalfilter	0.307	53	0.289	60	0.391	6	0.386	4	0.344	6	0.563	8	2.276	5	1.479	17	0.566	4	1.97254	0.39	85	0.449	93	0.347	113	0.447	178	0.674	224	0.355	113	0.443	178	0.697	224	0.316	59	0.293
4LKX_BA_FV	AMA	Top5	Similarity	IMGT	F:\AntibodyCascadeValidation\DS45NewSeq_Top5_50model_canonicalfilter	None	10	50	50	3	AMA_DS45NewSeq_Top5_50model_canonicalfilter	0.283	53	0.473	60	1.315	11	0.357	4	0.418	6	0.393	9	0.249	4	2.981	6	0.666	4	3.87874	1.325	85	0.84	93	0.472	113	1.196	178	1.238	218	0.499	113	1.182	178	1.23	218	0.291	59	0.474
4LLV_LH_FV	AMA	Top5	Similarity	IMGT	F:\AntibodyCascadeValidation\DS45NewSeq_Top5_50model_canonicalfilter	None	10	50	50	3	AMA_DS45NewSeq_Top5_50model_canonicalfilter	0.48	53	0.338	60	0.352	7	0.222	4	0.667	6	1.121	8	0.558	5	7.783	16	0.735	4	5.93095	0.508	85	0.501	93	0.63	113	0.658	178	2.301	224	0.632	113	0.651	178	2.302	224	0.462	59	0.34
4LLW_BA_FV	AMA	Top5	Similarity	IMGT	F:\AntibodyCascadeValidation\DS45NewSeq_Top5_50model_canonicalfilter	None	10	50	50	3	AMA_DS45NewSeq_Top5_50model_canonicalfilter	0.32	53	0.402	60	0.572	6	0.258	4	1.568	6	0.615	8	1.844	5	1.087	8	0.814	4	3.20439	0.427	85	0.785	93	0.441	113	0.687	178	0.795	215	0.45	113	0.671	178	0.784	215	0.331	59	0.413
4LMQ_IE_FV	AMA	Top5	Similarity	IMGT	F:\AntibodyCascadeValidation\DS45NewSeq_Top5_50model_canonicalfilter	None	10	50	50	3	AMA_DS45NewSeq_Top5_50model_canonicalfilter	0.529	53	0.405	60	1.093	6	0.383	4	0.442	6	0.742	8	2.499	4	3.86	10	0.605	4	7.47282	0.597	85	0.661	93	0.754	113	1.012	178	1.365	216	0.781	113	0.986	178	1.352	216	0.512	59	0.412
4LLY_BA_FV	AMA	Top5	Similarity	IMGT	F:\AntibodyCascadeValidation\DS45NewSeq_Top5_50model_canonicalfilter	None	10	50	50	3	AMA_DS45NewSeq_Top5_50model_canonicalfilter	0.313	53	0.411	60	0.551	6	0.404	4	1.409	6	0.846	8	0.508	5	1.996	8	0.386	4	4.51186	0.401	85	0.636	93	0.525	113	0.698	178	0.816	215	0.541	113	0.669	178	0.808	215	0.337	59	0.411
4LQF_LH_FV	AMA	Top5	Similarity	IMGT	F:\AntibodyCascadeValidation\DS45NewSeq_Top5_50model_canonicalfilter	None	10	50	50	3	AMA_DS45NewSeq_Top5_50model_canonicalfilter	0.27	53	0.337	60	0.999	11	0.25	4	0.926	7	0.301	8	0.453	5	1.966	6	0.47	4	3.21388	0.295	85	0.383	93	0.45	113	0.497	178	0.707	219	0.461	113	0.486	178	0.709	219	0.274	59	0.335
4LVN_BC_FV	AMA	Top5	Similarity	IMGT	F:\AntibodyCascadeValidation\DS45NewSeq_Top5_50model_canonicalfilter	None	10	50	50	3	AMA_DS45NewSeq_Top5_50model_canonicalfilter	0.306	53	0.263	60	0.386	7	0.356	4	0.623	6	0.542	9	0.569	4	3.726	9	0.281	4	6.44243	0.331	85	0.407	93	0.56	113	0.66	178	1.033	217	0.562	113	0.655	178	1.027	217	0.309	59	0.262
4M1G_LH_FV	AMA	Top5	Similarity	IMGT	F:\AntibodyCascadeValidation\DS45NewSeq_Top5_50model_canonicalfilter	None	10	50	50	3	AMA_DS45NewSeq_Top5_50model_canonicalfilter	0.506	53	0.297	60	0.506	7	0.838	4	0.6	6	0.429	8	0.557	4	2.103	8	0.247	4	2.48057	0.712	85	0.427	93	0.5	113	0.703	178	0.804	215	0.509	113	0.687	178	0.791	215	0.507	59	0.295
4LSS_LH_FV	AMA	Top5	Similarity	IMGT	F:\AntibodyCascadeValidation\DS45NewSeq_Top5_50model_canonicalfilter	None	10	50	50	3	AMA_DS45NewSeq_Top5_50model_canonicalfilter	0.415	53	0.239	60	0.747	4	0.477	4	0.419	2	0.419	8	1.21	5	0.329	10	0.798	4	1.53983	0.419	85	0.326	93	0.361	113	0.418	178	0.463	211	0.369	113	0.411	178	0.46	211	0.415	59	0.244
4LSU_LH_FV	AMA	Top5	Similarity	IMGT	F:\AntibodyCascadeValidation\DS45NewSeq_Top5_50model_canonicalfilter	None	10	50	50	3	AMA_DS45NewSeq_Top5_50model_canonicalfilter	0.484	52	0.537	60	1.644	3	0.917	4	2.931	2	0.804	8	0.539	5	3.66	11	1.148	4	9.4558	0.795	84	0.795	93	0.942	112	1.133	177	1.342	210	0.953	112	1.126	177	1.332	210	0.481	58	0.542
4LU5_LH_FV	AMA	Top5	Similarity	IMGT	F:\AntibodyCascadeValidation\DS45NewSeq_Top5_50model_canonicalfilter	None	10	50	50	3	AMA_DS45NewSeq_Top5_50model_canonicalfilter	0.551	53	0.528	60	0.856	11	0.404	4	1.07	6	0.99	8	2.695	5	5.23	2	0.922	4	9.09124	0.549	85	0.621	93	0.904	113	1.045	178	1.379	214	0.913	113	1.03	178	1.373	214	0.528	59	0.533
4LVH_CB_FV	AMA	Top5	Similarity	IMGT	F:\AntibodyCascadeValidation\DS45NewSeq_Top5_50model_canonicalfilter	None	10	50	50	3	AMA_DS45NewSeq_Top5_50model_canonicalfilter	1.018	53	1.186	60	2.388	10	0.773	4	2.481	6	1.575	8	1.699	5	1.835	11	1.112	4	4.17833	1.461	85	1.248	93	1.15	113	1.411	178	1.539	222	1.167	113	1.386	178	1.521	222	1.439	59	1.179
4M43_LH_FV	AMA	Top5	Similarity	IMGT	F:\AntibodyCascadeValidation\DS45NewSeq_Top5_50model_canonicalfilter	None	10	50	50	3	AMA_DS45NewSeq_Top5_50model_canonicalfilter	0.336	53	0.377	60	0.337	6	0.183	4	0.845	6	0.698	8	0.757	5	2.691	8	0.6	4	7.1541	0.401	85	0.53	93	0.632	113	0.702	178	0.942	215	0.639	113	0.695	178	0.935	215	0.346	59	0.381
4M48_LH_FV	AMA	Top5	Similarity	IMGT	F:\AntibodyCascadeValidation\DS45NewSeq_Top5_50model_canonicalfilter	None	10	50	50	3	AMA_DS45NewSeq_Top5_50model_canonicalfilter	0.323	53	0.341	60	0.271	7	0.219	4	1.741	6	0.45	8	0.953	5	2.735	8	0.457	4	5.35487	0.366	85	0.479	93	0.534	113	0.669	178	0.904	216	0.539	113	0.658	178	0.896	216	0.319	59	0.343
4M1D_MI_FV	AMA	Top5	Similarity	IMGT	F:\AntibodyCascadeValidation\DS45NewSeq_Top5_50model_canonicalfilter	None	10	50	50	3	AMA_DS45NewSeq_Top5_50model_canonicalfilter	0.201	52	0.219	60	0.275	8	0.2	4	0.758	9	0.245	8	0.238	7	0.976	18	0.317	4	3.54207	0.273	84	0.272	93	0.353	112	0.449	177	0.485	231	0.362	112	0.445	177	0.486	231	0.199	58	0.218
4M61_AB_FV	AMA	Top5	Similarity	IMGT	F:\AntibodyCascadeValidation\DS45NewSeq_Top5_50model_canonicalfilter	None	10	50	50	3	AMA_DS45NewSeq_Top5_50model_canonicalfilter	0.221	53	0.284	60	0.624	12	0.211	4	0.637	5	0.624	8	0.328	5	2.981	9	1.093	4	2.69217	0.25	85	0.53	93	0.348	113	0.491	178	0.83	221	0.351	113	0.488	178	0.839	221	0.221	59	0.287
4M5Y_LH_FV	AMA	Top5	Similarity	IMGT	F:\AntibodyCascadeValidation\DS45NewSeq_Top5_50model_canonicalfilter	None	10	50	50	3	AMA_DS45NewSeq_Top5_50model_canonicalfilter	0.258	52	0.321	60	0.461	6	0.336	4	0.631	8	0.707	9	0.893	4	4.976	13	0.31	4	0.498501	0.416	84	0.478	93	0.305	112	0.459	177	1.286	221	0.308	112	0.454	177	1.285	221	0.258	58	0.32
4M7J_LH_FV	AMA	Top5	Similarity	IMGT	F:\AntibodyCascadeValidation\DS45NewSeq_Top5_50model_canonicalfilter	None	10	50	50	3	AMA_DS45NewSeq_Top5_50model_canonicalfilter	0.501	53	0.642	60	1.81	11	0.305	4	0.724	6	0.914	8	0.839	4	6.074	8	0.614	4	6.71466	0.561	85	1.099	93	0.824	113	1.157	178	1.66	219	0.834	113	1.152	178	1.657	219	0.488	59	0.64
4M7K_LH_FV	AMA	Top5	Similarity	IMGT	F:\AntibodyCascadeValidation\DS45NewSeq_Top5_50model_canonicalfilter	None	10	50	50	3	AMA_DS45NewSeq_Top5_50model_canonicalfilter	0.487	53	0.334	60	0.735	12	0.177	4	0.588	6	0.432	8	0.667	5	3.396	9	0.462	4	3.362	0.472	85	0.717	93	0.527	113	0.645	178	0.974	222	0.528	113	0.64	178	0.967	222	0.468	59	0.336
4MAU_LH_FV	AMA	Top5	Similarity	IMGT	F:\AntibodyCascadeValidation\DS45NewSeq_Top5_50model_canonicalfilter	None	10	50	50	3	AMA_DS45NewSeq_Top5_50model_canonicalfilter	0.286	53	0.278	60	0.528	10	0.195	4	0.947	6	0.274	9	0.506	4	1.574	6	0.464	4	2.68686	0.367	85	0.418	93	0.379	113	0.492	178	0.577	217	0.388	113	0.486	178	0.576	217	0.284	59	0.284
4M62_LH_FV	AMA	Top5	Similarity	IMGT	F:\AntibodyCascadeValidation\DS45NewSeq_Top5_50model_canonicalfilter	None	10	50	50	3	AMA_DS45NewSeq_Top5_50model_canonicalfilter	0.218	53	0.376	60	0.377	7	0.147	4	0.952	6	2.826	8	0.966	5	1.06	16	0.445	4	3.05806	0.321	85	0.526	93	0.415	113	0.535	178	0.799	224	0.432	113	0.519	178	0.788	224	0.211	59	0.375
4M6O_LH_FV	AMA	Top5	Similarity	IMGT	F:\AntibodyCascadeValidation\DS45NewSeq_Top5_50model_canonicalfilter	None	10	50	50	3	AMA_DS45NewSeq_Top5_50model_canonicalfilter	0.366	53	0.347	60	0.506	6	0.284	4	0.423	6	0.956	8	0.273	5	2.691	12	0.452	4	4.94599	0.477	85	0.489	93	0.576	113	0.72	178	1.006	219	0.591	113	0.707	178	1.012	219	0.361	59	0.346
4M6M_LH_FV	AMA	Top5	Similarity	IMGT	F:\AntibodyCascadeValidation\DS45NewSeq_Top5_50model_canonicalfilter	None	10	50	50	3	AMA_DS45NewSeq_Top5_50model_canonicalfilter	0.298	52	0.282	60	0.939	9	0.285	4	2.239	8	0.413	8	0.298	5	3.202	6	0.629	4	4.67135	0.431	84	0.376	93	0.537	112	0.651	177	0.948	217	0.551	112	0.639	177	0.935	217	0.346	58	0.283
4MHH_IG_FV	AMA	Top5	Similarity	IMGT	F:\AntibodyCascadeValidation\DS45NewSeq_Top5_50model_canonicalfilter	None	10	50	50	3	AMA_DS45NewSeq_Top5_50model_canonicalfilter	0.405	53	0.44	60	1.05	10	0.337	4	0.361	6	0.721	8	0.572	5	2.61	9	0.966	4	1.31938	0.499	85	0.505	93	0.454	113	0.527	178	0.773	220	0.466	113	0.521	178	0.777	220	0.397	59	0.448
4MWF_LH_FV	AMA	Top5	Similarity	IMGT	F:\AntibodyCascadeValidation\DS45NewSeq_Top5_50model_canonicalfilter	None	10	50	50	3	AMA_DS45NewSeq_Top5_50model_canonicalfilter	0.538	53	0.898	60	0.303	6	0.392	4	0.517	6	4.326	8	2.665	5	13.456	16	2.031	4	9.99552	0.641	85	1.121	93	1.197	113	1.399	178	4.038	223	1.208	113	1.396	178	4.045	223	0.617	59	0.919
4MXV_EF_FV	AMA	Top5	Similarity	IMGT	F:\AntibodyCascadeValidation\DS45NewSeq_Top5_50model_canonicalfilter	None	10	50	50	3	AMA_DS45NewSeq_Top5_50model_canonicalfilter	0.286	53	0.432	60	1.559	6	0.304	4	1.203	6	0.77	8	0.775	5	2.543	7	0.784	4	4.26996	0.339	85	0.482	93	0.589	113	0.66	178	0.859	214	0.599	113	0.651	178	0.854	214	0.29	59	0.434
4N8C_LH_FV	AMA	Top5	Similarity	IMGT	F:\AntibodyCascadeValidation\DS45NewSeq_Top5_50model_canonicalfilter	None	10	50	50	3	AMA_DS45NewSeq_Top5_50model_canonicalfilter	0.303	53	0.283	60	1.593	12	0.253	4	0.538	6	0.468	8	0.949	5	2.85	8	0.412	4	4.83878	0.332	85	0.397	93	0.475	113	0.556	178	0.93	221	0.475	113	0.544	178	0.92	221	0.292	59	0.282
4N90_ED_FV	AMA	Top5	Similarity	IMGT	F:\AntibodyCascadeValidation\DS45NewSeq_Top5_50model_canonicalfilter	None	10	50	50	3	AMA_DS45NewSeq_Top5_50model_canonicalfilter	0.401	53	0.435	60	1.189	7	0.402	4	1.351	6	1.956	10	0.776	4	3.504	10	0.881	4	2.93285	0.444	85	0.603	93	0.487	113	0.611	178	1.094	219	0.493	113	0.61	178	1.097	219	0.397	59	0.438
4N9G_NM_FV	AMA	Top5	Similarity	IMGT	F:\AntibodyCascadeValidation\DS45NewSeq_Top5_50model_canonicalfilter	None	10	50	50	3	AMA_DS45NewSeq_Top5_50model_canonicalfilter	0.414	53	0.47	60	1.349	6	1.322	4	1.381	6	1.464	8	1.097	5	4.714	14	3.145	4	7.5683	0.519	85	1.29	93	0.794	113	1.31	178	1.756	221	0.817	113	1.293	178	1.758	221	0.409	59	0.61
4NCC_12_FV	AMA	Top5	Similarity	IMGT	F:\AntibodyCascadeValidation\DS45NewSeq_Top5_50model_canonicalfilter	None	10	50	50	3	AMA_DS45NewSeq_Top5_50model_canonicalfilter	0.304	53	0.306	60	0.454	5	0.448	4	0.858	6	0.45	8	0.539	5	3.463	8	0.437	4	3.54646	0.529	85	0.543	93	0.418	113	0.598	178	0.862	214	0.422	113	0.594	178	0.858	214	0.535	59	0.308
4NIK_BB_FV	AMA	Top5	Similarity	IMGT	F:\AntibodyCascadeValidation\DS45NewSeq_Top5_50model_canonicalfilter	None	10	50	50	3	AMA_DS45NewSeq_Top5_50model_canonicalfilter	0.463	52	0.369	60	2.912	9	0.481	4	4.038	7	0.864	8	0.312	5	3.829	6	0.722	4	11.3715	0.633	84	0.594	93	0.993	112	1.212	177	1.493	216	1.011	112	1.183	177	1.48	216	0.553	58	0.377
4NJ9_LH_FV	AMA	Top5	Similarity	IMGT	F:\AntibodyCascadeValidation\DS45NewSeq_Top5_50model_canonicalfilter	None	10	50	50	3	AMA_DS45NewSeq_Top5_50model_canonicalfilter	0.467	53	0.367	60	0.687	10	0.308	4	0.62	6	0.663	8	0.937	5	2.382	10	0.347	4	3.47609	0.439	85	0.619	93	0.51	113	0.616	178	0.79	221	0.514	113	0.611	178	0.782	221	0.461	59	0.368
4NKD_BA_FV	AMA	Top5	Similarity	IMGT	F:\AntibodyCascadeValidation\DS45NewSeq_Top5_50model_canonicalfilter	None	10	50	50	3	AMA_DS45NewSeq_Top5_50model_canonicalfilter	0.782	53	0.472	60	1.112	11	0.472	4	1.44	6	0.547	10	0.499	4	0.611	10	0.365	4	2.17826	0.797	85	0.476	93	0.701	113	0.708	178	0.748	223	0.702	113	0.706	178	0.75	223	0.86	59	0.469
4NKI_LH_FV	AMA	Top5	Similarity	IMGT	F:\AntibodyCascadeValidation\DS45NewSeq_Top5_50model_canonicalfilter	None	10	50	50	3	AMA_DS45NewSeq_Top5_50model_canonicalfilter	0.254	52	0.264	60	2.69	9	0.288	4	2.939	7	0.382	8	0.348	5	4.056	9	0.395	4	2.71469	0.302	84	0.338	93	0.355	112	0.451	177	1.201	219	0.363	112	0.441	177	1.193	219	0.3	58	0.264
4NKO_AB_FV	AMA	Top5	Similarity	IMGT	F:\AntibodyCascadeValidation\DS45NewSeq_Top5_50model_canonicalfilter	None	10	50	50	3	AMA_DS45NewSeq_Top5_50model_canonicalfilter	0.681	53	0.883	60	0.939	11	0.781	4	0.64	6	0.556	8	0.938	5	3.838	10	0.607	4	1.16163	0.711	85	1.306	93	0.802	113	1.087	178	1.313	222	0.819	113	1.07	178	1.298	222	0.674	59	0.877
4NM4_LH_FV	AMA	Top5	Similarity	IMGT	F:\AntibodyCascadeValidation\DS45NewSeq_Top5_50model_canonicalfilter	None	10	50	50	3	AMA_DS45NewSeq_Top5_50model_canonicalfilter	0.292	53	0.392	60	0.766	12	0.335	4	0.361	6	0.828	8	0.892	5	4.051	10	0.492	4	1.34224	0.358	85	0.483	93	0.406	113	0.467	178	0.997	223	0.407	113	0.467	178	0.999	223	0.3	59	0.395
4NNP_LH_FV	AMA	Top5	Similarity	IMGT	F:\AntibodyCascadeValidation\DS45NewSeq_Top5_50model_canonicalfilter	None	10	50	50	3	AMA_DS45NewSeq_Top5_50model_canonicalfilter	0.85	53	0.604	60	1.462	6	0.395	4	2.418	7	4.94	8	1.164	5	5.626	17	4.693	4	4.52024	0.827	85	1.294	93	0.785	113	1.163	178	2.119	225	0.802	113	1.154	178	2.128	225	0.814	59	0.695
4NP4_LH_FV	AMA	Top5	Similarity	IMGT	F:\AntibodyCascadeValidation\DS45NewSeq_Top5_50model_canonicalfilter	None	10	50	50	3	AMA_DS45NewSeq_Top5_50model_canonicalfilter	0.357	53	0.436	60	0.752	7	0.309	4	3.75	6	0.378	8	1.188	5	1.758	8	2.826	4	4.3045	0.512	85	0.767	93	0.469	113	0.721	178	0.989	216	0.495	113	0.713	178	0.989	216	0.35	59	0.54
4NRX_BA_FV	AMA	Top5	Similarity	IMGT	F:\AntibodyCascadeValidation\DS45NewSeq_Top5_50model_canonicalfilter	None	10	50	50	3	AMA_DS45NewSeq_Top5_50model_canonicalfilter	0.502	53	0.29	60	0.454	6	0.258	4	1.067	6	0.865	8	0.453	5	5.283	19	0.531	4	4.01666	0.553	85	0.35	93	0.524	113	0.59	178	1.731	226	0.528	113	0.584	178	1.716	226	0.497	59	0.291
4NYL_BA_FV	AMA	Top5	Similarity	IMGT	F:\AntibodyCascadeValidation\DS45NewSeq_Top5_50model_canonicalfilter	None	10	50	50	3	AMA_DS45NewSeq_Top5_50model_canonicalfilter	0.538	53	0.33	60	0.61	6	0.595	4	0.8	6	0.524	8	0.262	5	1.57	10	0.367	4	2.40269	0.634	85	0.622	93	0.512	113	0.705	178	0.772	217	0.515	113	0.701	178	0.768	217	0.53	59	0.328
4NPY_LH_FV	AMA	Top5	Similarity	IMGT	F:\AntibodyCascadeValidation\DS45NewSeq_Top5_50model_canonicalfilter	None	10	50	50	3	AMA_DS45NewSeq_Top5_50model_canonicalfilter	0.217	52	0.246	60	0.371	6	0.152	4	1.682	9	0.298	8	0.32	4	3.181	22	0.268	4	3.33457	0.292	84	0.37	93	0.338	112	0.467	177	1.07	230	0.345	112	0.456	177	1.091	230	0.211	58	0.245
4NUG_LH_FV	AMA	Top5	Similarity	IMGT	F:\AntibodyCascadeValidation\DS45NewSeq_Top5_50model_canonicalfilter	None	10	50	50	3	AMA_DS45NewSeq_Top5_50model_canonicalfilter	0.347	53	0.349	60	1.075	11	0.308	4	0.744	6	4.94	8	0.711	5	20.497	24	0.601	4	5.04347	0.442	85	0.516	93	0.53	113	0.675	178	6.615	236	0.532	113	0.67	178	6.627	236	0.352	59	0.347
4NWT_LH_FV	AMA	Top5	Similarity	IMGT	F:\AntibodyCascadeValidation\DS45NewSeq_Top5_50model_canonicalfilter	None	10	50	50	3	AMA_DS45NewSeq_Top5_50model_canonicalfilter	0.461	53	0.34	60	1.032	12	0.186	4	2.03	6	2.414	8	1.152	5	7.872	17	0.552	4	8.74183	0.566	85	0.619	93	0.832	113	1.143	178	2.4	230	0.847	113	1.135	178	2.412	230	0.452	59	0.347
4NX3_AB_FV	AMA	Top5	Similarity	IMGT	F:\AntibodyCascadeValidation\DS45NewSeq_Top5_50model_canonicalfilter	None	10	50	50	3	AMA_DS45NewSeq_Top5_50model_canonicalfilter	0.501	53	0.408	60	0.716	12	0.279	4	0.876	6	0.709	8	0.552	5	4.686	7	0.556	4	3.70409	0.466	85	0.592	93	0.538	113	0.629	178	1.066	220	0.548	113	0.624	178	1.066	220	0.487	59	0.407
4O4Y_LH_FV	AMA	Top5	Similarity	IMGT	F:\AntibodyCascadeValidation\DS45NewSeq_Top5_50model_canonicalfilter	None	10	50	50	3	AMA_DS45NewSeq_Top5_50model_canonicalfilter	0.301	53	0.614	60	2.35	8	0.2	4	4.107	10	0.866	8	2.426	4	6.609	6	0.629	3	5.65752	0.494	85	0.72	92	0.628	113	0.787	177	1.709	217	0.634	113	0.774	177	1.701	217	0.357	59	0.777
4O02_LH_FV	AMA	Top5	Similarity	IMGT	F:\AntibodyCascadeValidation\DS45NewSeq_Top5_50model_canonicalfilter	None	10	50	50	3	AMA_DS45NewSeq_Top5_50model_canonicalfilter	0.709	53	0.532	60	0.618	6	2.604	4	1.565	6	0.578	8	1.361	5	1.597	7	1.36	4	3.99407	0.934	85	0.722	93	0.698	113	0.907	178	1.016	214	0.707	113	0.899	178	1.015	214	0.686	59	0.531
4NZU_LH_FV	AMA	Top5	Similarity	IMGT	F:\AntibodyCascadeValidation\DS45NewSeq_Top5_50model_canonicalfilter	None	10	50	50	3	AMA_DS45NewSeq_Top5_50model_canonicalfilter	0.33	53	0.369	60	0.516	6	0.327	4	1.712	6	0.478	8	0.416	5	4.885	14	0.625	4	4.90407	0.418	85	0.499	93	0.529	113	0.625	178	1.369	221	0.535	113	0.618	178	1.368	221	0.34	59	0.369
4O5L_LH_FV	AMA	Top5	Similarity	IMGT	F:\AntibodyCascadeValidation\DS45NewSeq_Top5_50model_canonicalfilter	None	10	50	50	3	AMA_DS45NewSeq_Top5_50model_canonicalfilter	0.443	52	0.378	60	0.911	8	1.616	4	1.741	8	3.079	7	1.364	5	18.886	21	0.482	4	7.04317	0.571	84	0.533	93	0.648	112	0.729	177	5.625	230	0.654	112	0.714	177	5.627	230	0.425	58	0.377
4OD2_AB_FV	AMA	Top5	Similarity	IMGT	F:\AntibodyCascadeValidation\DS45NewSeq_Top5_50model_canonicalfilter	None	10	50	50	3	AMA_DS45NewSeq_Top5_50model_canonicalfilter	0.592	52	0.496	60	1.782	6	1.709	4	1.193	8	0.549	8	1.011	5	6.069	10	1.313	4	2.79971	0.702	84	0.663	93	0.619	112	0.76	177	1.505	218	0.627	112	0.752	177	1.497	218	0.611	58	0.497
4OCX_LH_FV	AMA	Top5	Similarity	IMGT	F:\AntibodyCascadeValidation\DS45NewSeq_Top5_50model_canonicalfilter	None	10	50	50	3	AMA_DS45NewSeq_Top5_50model_canonicalfilter	0.554	53	0.446	60	0.86	11	0.361	4	0.595	6	1.727	9	0.684	4	1.927	5	1.063	4	7.80655	0.579	85	0.6	93	0.801	113	0.901	178	1.137	217	0.808	113	0.885	178	1.125	217	0.556	59	0.46
4OAW_AB_FV	AMA	Top5	Similarity	IMGT	F:\AntibodyCascadeValidation\DS45NewSeq_Top5_50model_canonicalfilter	None	10	50	50	3	AMA_DS45NewSeq_Top5_50model_canonicalfilter	0.32	53	1.518	60	0.334	6	0.274	4	1.074	6	2.895	8	1.381	5	8.815	18	1.599	4	3.23567	0.598	85	1.594	93	1.2	113	1.299	178	2.793	225	1.2	113	1.299	178	2.791	225	0.533	59	1.509
4OD1_LH_FV	AMA	Top5	Similarity	IMGT	F:\AntibodyCascadeValidation\DS45NewSeq_Top5_50model_canonicalfilter	None	10	50	50	3	AMA_DS45NewSeq_Top5_50model_canonicalfilter	0.463	52	0.33	60	1.263	8	0.499	4	4.863	9	1.069	8	4.099	5	23.1	33	0.338	4	6.04786	0.887	84	0.492	93	0.594	112	0.842	177	8.534	244	0.599	112	0.839	177	8.53	244	0.613	58	0.328
4OGY_LH_FV	AMA	Top5	Similarity	IMGT	F:\AntibodyCascadeValidation\DS45NewSeq_Top5_50model_canonicalfilter	None	10	50	50	3	AMA_DS45NewSeq_Top5_50model_canonicalfilter	0.302	53	0.35	60	0.419	6	0.339	4	1.159	5	4.443	8	2.785	5	8.48	11	1.4	4	7.66593	0.388	85	0.523	93	0.708	113	0.792	178	2.414	217	0.716	113	0.776	178	2.403	217	0.296	59	0.377
4OII_LH_FV	AMA	Top5	Similarity	IMGT	F:\AntibodyCascadeValidation\DS45NewSeq_Top5_50model_canonicalfilter	None	10	50	50	3	AMA_DS45NewSeq_Top5_50model_canonicalfilter	0.382	53	0.476	60	0.341	6	0.323	4	0.533	6	0.603	8	0.858	5	2.211	6	0.89	4	2.94736	0.545	85	0.975	93	0.654	113	0.977	178	0.975	213	0.666	113	0.962	178	0.965	213	0.38	59	0.481
4OKV_BA_FV	AMA	Top5	Similarity	IMGT	F:\AntibodyCascadeValidation\DS45NewSeq_Top5_50model_canonicalfilter	None	10	50	50	3	AMA_DS45NewSeq_Top5_50model_canonicalfilter	0.385	53	0.442	60	0.678	11	0.219	4	0.681	6	0.521	8	0.261	5	2.934	2	0.786	4	5.55753	0.443	85	0.685	93	0.599	113	0.737	178	0.844	214	0.606	113	0.729	178	0.837	214	0.374	59	0.44
4OM1_LH_FV	AMA	Top5	Similarity	IMGT	F:\AntibodyCascadeValidation\DS45NewSeq_Top5_50model_canonicalfilter	None	10	50	50	3	AMA_DS45NewSeq_Top5_50model_canonicalfilter	0.309	53	0.242	60	0.817	4	0.51	4	0.491	2	0.408	8	0.286	5	0.354	14	0.558	4	2.75477	0.374	85	0.305	93	0.352	113	0.441	178	0.449	215	0.358	113	0.437	178	0.445	215	0.315	59	0.244
4ONF_LH_FV	AMA	Top5	Similarity	IMGT	F:\AntibodyCascadeValidation\DS45NewSeq_Top5_50model_canonicalfilter	None	10	50	50	3	AMA_DS45NewSeq_Top5_50model_canonicalfilter	0.314	53	0.241	60	0.585	11	0.182	4	0.483	6	0.445	8	0.302	5	0.907	8	0.88	4	4.05381	0.464	85	0.371	93	0.428	113	0.558	178	0.541	220	0.438	113	0.551	178	0.534	220	0.309	59	0.253
4OQT_LH_FV	AMA	Top5	Similarity	IMGT	F:\AntibodyCascadeValidation\DS45NewSeq_Top5_50model_canonicalfilter	None	10	50	50	3	AMA_DS45NewSeq_Top5_50model_canonicalfilter	0.428	53	0.383	60	0.429	6	0.529	4	1.33	7	1.046	8	0.546	5	3.191	7	0.657	4	4.05289	0.523	85	0.585	93	0.765	113	0.922	178	1.122	215	0.773	113	0.917	178	1.117	215	0.424	59	0.389
4ORG_LH_FV	AMA	Top5	Similarity	IMGT	F:\AntibodyCascadeValidation\DS45NewSeq_Top5_50model_canonicalfilter	None	10	50	50	3	AMA_DS45NewSeq_Top5_50model_canonicalfilter	0.695	52	0.382	60	1.269	8	0.623	4	4.832	9	0.447	8	0.67	5	22.596	33	0.42	4	3.30352	0.773	84	0.546	93	0.589	112	0.738	177	8.32	244	0.602	112	0.734	177	8.301	244	0.721	58	0.38
4OT1_LH_FV	AMA	Top5	Similarity	IMGT	F:\AntibodyCascadeValidation\DS45NewSeq_Top5_50model_canonicalfilter	None	10	50	50	3	AMA_DS45NewSeq_Top5_50model_canonicalfilter	0.426	52	0.366	60	0.778	8	0.346	4	2.96	7	0.686	8	0.341	5	5.781	20	0.637	4	3.31511	0.599	84	0.516	93	0.536	112	0.648	177	1.855	229	0.542	112	0.641	177	1.841	229	0.486	58	0.373
4OTX_LH_FV	AMA	Top5	Similarity	IMGT	F:\AntibodyCascadeValidation\DS45NewSeq_Top5_50model_canonicalfilter	None	10	50	50	3	AMA_DS45NewSeq_Top5_50model_canonicalfilter	0.255	53	0.34	60	0.588	12	0.215	4	0.836	6	0.922	8	0.571	5	3.933	2	0.559	4	8.06716	0.344	85	0.491	93	0.713	113	0.832	178	1.04	215	0.723	113	0.823	178	1.04	215	0.253	59	0.343
4P48_AA_FV	AMA	Top5	Similarity	IMGT	F:\AntibodyCascadeValidation\DS45NewSeq_Top5_50model_canonicalfilter	None	10	50	50	3	AMA_DS45NewSeq_Top5_50model_canonicalfilter	0.941	52	1.566	60	8.955	9	0.61	4	3.174	8	0.585	8	1.801	5	3.297	12	0.429	4	3.13122	0.853	85	1.361	93	1.309	112	1.156	178	2.332	224	1.306	112	1.143	178	2.33	224	0.901	58	1.554
4P49_AA_FV	AMA	Top5	Similarity	IMGT	F:\AntibodyCascadeValidation\DS45NewSeq_Top5_50model_canonicalfilter	None	10	50	50	3	AMA_DS45NewSeq_Top5_50model_canonicalfilter	0.429	50	0.315	60	0.929	5	0.318	4	2.285	6	0.645	8	1.853	6	5.778	12	0.469	4	2.23033	0.607	83	0.394	93	0.406	110	0.547	176	1.536	217	0.411	110	0.54	176	1.528	217	0.467	56	0.314
4PB0_LH_FV	AMA	Top5	Similarity	IMGT	F:\AntibodyCascadeValidation\DS45NewSeq_Top5_50model_canonicalfilter	None	10	50	50	3	AMA_DS45NewSeq_Top5_50model_canonicalfilter	0.296	53	0.371	60	0.667	11	0.33	4	0.558	6	0.454	8	0.775	7	5.198	8	0.327	4	6.56496	0.461	85	0.424	93	0.668	113	0.787	178	1.309	222	0.684	113	0.776	178	1.304	222	0.302	59	0.37
4P9M_LH_FV	AMA	Top5	Similarity	IMGT	F:\AntibodyCascadeValidation\DS45NewSeq_Top5_50model_canonicalfilter	None	10	50	50	3	AMA_DS45NewSeq_Top5_50model_canonicalfilter	0.854	53	0.592	60	1.816	7	0.549	4	0.649	6	2.115	9	2.503	3	10.992	18	6.074	4	10.0454	0.824	85	2.603	97	1.074	113	2.379	182	3.758	229	1.277	113	2.267	182	3.867	229	0.824	59	0.68
4P59_LH_FV	AMA	Top5	Similarity	IMGT	F:\AntibodyCascadeValidation\DS45NewSeq_Top5_50model_canonicalfilter	None	10	50	50	3	AMA_DS45NewSeq_Top5_50model_canonicalfilter	0.549	53	0.329	60	0.611	6	1.158	4	0.7	6	0.545	8	0.346	5	1.511	6	0.58	4	3.26764	0.548	85	0.446	93	0.523	113	0.564	178	0.671	213	0.522	113	0.56	178	0.668	213	0.531	59	0.33
4PS4_LH_FV	AMA	Top5	Similarity	IMGT	F:\AntibodyCascadeValidation\DS45NewSeq_Top5_50model_canonicalfilter	None	10	50	50	3	AMA_DS45NewSeq_Top5_50model_canonicalfilter	0.304	53	0.408	60	0.39	6	0.498	4	1.008	5	0.378	10	0.235	4	0.549	9	0.283	4	2.26425	0.355	85	0.548	93	0.407	113	0.516	178	0.523	216	0.408	113	0.511	178	0.52	216	0.297	59	0.406
4PY7_BA_FV	AMA	Top5	Similarity	IMGT	F:\AntibodyCascadeValidation\DS45NewSeq_Top5_50model_canonicalfilter	None	10	50	50	3	AMA_DS45NewSeq_Top5_50model_canonicalfilter	0.401	53	0.474	60	0.671	6	1.064	4	0.739	6	1.191	8	0.628	5	3.234	11	0.711	4	2.53354	0.485	85	0.667	93	0.474	113	0.651	178	1.024	218	0.488	113	0.636	178	1.011	218	0.4	59	0.482
4PB9_LH_FV	AMA	Top5	Similarity	IMGT	F:\AntibodyCascadeValidation\DS45NewSeq_Top5_50model_canonicalfilter	None	10	50	50	3	AMA_DS45NewSeq_Top5_50model_canonicalfilter	0.543	53	0.295	60	0.981	11	0.596	4	0.66	6	0.574	8	0.336	5	2.812	11	0.714	4	1.98451	0.677	85	0.441	93	0.467	113	0.597	178	0.857	223	0.469	113	0.591	178	0.841	223	0.523	59	0.299
4Q2Z_BA_FV	AMA	Top5	Similarity	IMGT	F:\AntibodyCascadeValidation\DS45NewSeq_Top5_50model_canonicalfilter	None	10	50	50	3	AMA_DS45NewSeq_Top5_50model_canonicalfilter	0.359	52	1.503	60	0.611	8	0.185	4	0.68	8	0.394	8	0.607	5	6.546	12	0.734	4	3.88995	0.384	84	1.361	93	1.194	112	1.107	177	1.863	222	1.211	112	1.109	177	1.881	222	0.348	58	1.491
4Q0X_LH_FV	AMA	Top5	Similarity	IMGT	F:\AntibodyCascadeValidation\DS45NewSeq_Top5_50model_canonicalfilter	None	10	50	50	3	AMA_DS45NewSeq_Top5_50model_canonicalfilter	0.304	53	0.538	60	1.494	11	0.375	4	1.558	6	0.495	8	0.95	5	2.769	8	0.351	4	5.03254	0.626	85	0.797	93	0.634	113	0.899	178	1.066	220	0.647	113	0.896	178	1.065	220	0.529	59	0.535
4Q6I_AB_FV	AMA	Top5	Similarity	IMGT	F:\AntibodyCascadeValidation\DS45NewSeq_Top5_50model_canonicalfilter	None	10	50	50	3	AMA_DS45NewSeq_Top5_50model_canonicalfilter	0.346	53	0.573	60	1.097	10	0.295	4	0.79	6	0.49	8	0.414	5	3.055	9	0.559	4	9.36014	0.448	85	1.137	93	0.895	113	1.298	178	1.416	220	0.921	113	1.261	178	1.415	220	0.339	59	0.572
4QHL_BA_FV	AMA	Top5	Similarity	IMGT	F:\AntibodyCascadeValidation\DS45NewSeq_Top5_50model_canonicalfilter	None	10	50	50	3	AMA_DS45NewSeq_Top5_50model_canonicalfilter	0.394	52	0.614	60	1.581	6	0.397	4	2.053	7	1.228	8	0.733	4	1.754	11	0.751	4	4.64751	0.646	84	1.241	93	0.665	112	1.124	177	1.198	217	0.666	112	1.118	177	1.191	217	0.418	58	0.61
4QEX_LH_FV	AMA	Top5	Similarity	IMGT	F:\AntibodyCascadeValidation\DS45NewSeq_Top5_50model_canonicalfilter	None	10	50	50	3	AMA_DS45NewSeq_Top5_50model_canonicalfilter	0.628	53	0.457	60	0.807	10	0.63	4	0.921	6	0.983	8	0.652	5	1.573	5	0.699	4	2.74499	0.672	85	0.496	93	0.628	113	0.685	178	0.792	216	0.626	113	0.674	178	0.784	216	0.647	59	0.454
4QHK_NM_FV	AMA	Top5	Similarity	IMGT	F:\AntibodyCascadeValidation\DS45NewSeq_Top5_50model_canonicalfilter	None	10	50	50	3	AMA_DS45NewSeq_Top5_50model_canonicalfilter	0.585	52	0.64	60	1.497	6	0.739	4	3.606	7	3.218	8	0.809	4	2.294	11	0.709	4	5.07472	0.746	84	0.869	93	0.744	112	0.966	177	1.37	217	0.746	112	0.962	177	1.366	217	0.63	58	0.635
4U0R_CB_FV	AMA	Top5	Similarity	IMGT	F:\AntibodyCascadeValidation\DS45NewSeq_Top5_50model_canonicalfilter	None	10	50	50	3	AMA_DS45NewSeq_Top5_50model_canonicalfilter	0.462	53	0.431	60	0.541	10	0.318	4	0.477	6	0.543	8	0.67	5	5.416	11	0.645	4	3.52567	0.507	85	0.511	93	0.509	113	0.578	178	1.222	222	0.519	113	0.577	178	1.22	222	0.452	59	0.429
4QHM_BA_FV	AMA	Top5	Similarity	IMGT	F:\AntibodyCascadeValidation\DS45NewSeq_Top5_50model_canonicalfilter	None	10	50	50	3	AMA_DS45NewSeq_Top5_50model_canonicalfilter	0.87	52	0.621	60	2.205	6	0.403	4	1.143	7	1.98	8	0.41	4	0.509	11	0.765	4	8.07278	1.044	84	1.157	93	1.083	112	1.485	177	1.486	217	1.093	112	1.466	177	1.468	217	1.037	58	0.625
4QHN_BA_FV	AMA	Top5	Similarity	IMGT	F:\AntibodyCascadeValidation\DS45NewSeq_Top5_50model_canonicalfilter	None	10	50	50	3	AMA_DS45NewSeq_Top5_50model_canonicalfilter	0.889	52	0.634	60	2.717	6	1.178	4	1.177	7	1.277	8	0.613	4	0.565	11	0.957	4	4.78078	1.022	84	0.861	93	0.84	112	1.047	177	1.148	217	0.851	112	1.018	177	1.135	217	0.93	58	0.63
4QWW_CD_FV	AMA	Top5	Similarity	IMGT	F:\AntibodyCascadeValidation\DS45NewSeq_Top5_50model_canonicalfilter	None	10	50	50	3	AMA_DS45NewSeq_Top5_50model_canonicalfilter	0.326	53	0.421	60	0.37	5	0.364	4	0.578	6	0.635	8	0.473	7	6.98	12	0.54	4	2.34944	0.352	85	0.9	93	0.441	113	0.732	178	1.829	220	0.446	113	0.726	178	1.829	220	0.329	59	0.42
4R2G_MN_FV	AMA	Top5	Similarity	IMGT	F:\AntibodyCascadeValidation\DS45NewSeq_Top5_50model_canonicalfilter	None	10	50	50	3	AMA_DS45NewSeq_Top5_50model_canonicalfilter	0.695	54	0.458	60	0.949	6	0.553	4	0.495	9	1.747	8	1.459	4	1.713	22	1.233	4	2.21094	0.86	80	0.808	93	0.636	114	0.9	173	1.005	226	0.663	114	0.882	173	0.999	226	0.695	54	0.489
4R4B_AB_FV	AMA	Top5	Similarity	IMGT	F:\AntibodyCascadeValidation\DS45NewSeq_Top5_50model_canonicalfilter	None	10	50	50	3	AMA_DS45NewSeq_Top5_50model_canonicalfilter	0.365	53	0.438	60	0.506	6	0.339	4	2.452	5	0.766	8	3.629	4	2.361	9	0.696	4	4.30081	0.49	85	0.629	93	0.544	113	0.723	178	1.077	214	0.553	113	0.714	178	1.076	214	0.376	59	0.442
4RDQ_FG_FV	AMA	Top5	Similarity	IMGT	F:\AntibodyCascadeValidation\DS45NewSeq_Top5_50model_canonicalfilter	None	10	50	50	3	AMA_DS45NewSeq_Top5_50model_canonicalfilter	0.362	53	0.436	60	0.577	6	0.315	4	1.342	6	0.639	8	0.334	5	2.238	5	0.327	4	3.09525	0.521	85	0.701	93	0.571	113	0.788	178	0.835	212	0.578	113	0.78	178	0.827	212	0.35	59	0.434
4U1G_CB_FV	AMA	Top5	Similarity	IMGT	F:\AntibodyCascadeValidation\DS45NewSeq_Top5_50model_canonicalfilter	None	10	50	50	3	AMA_DS45NewSeq_Top5_50model_canonicalfilter	0.668	53	0.35	60	1.543	10	1.467	4	1.234	6	0.409	8	0.618	5	2.372	11	0.417	4	3.09506	0.705	85	0.414	93	0.58	113	0.675	178	0.924	222	0.59	113	0.672	178	0.932	222	0.669	59	0.351
4RQQ_AB_FV	AMA	Top5	Similarity	IMGT	F:\AntibodyCascadeValidation\DS45NewSeq_Top5_50model_canonicalfilter	None	10	50	50	3	AMA_DS45NewSeq_Top5_50model_canonicalfilter	0.412	53	0.7	60	1.368	11	0.395	4	0.511	6	2.902	8	1.165	5	7.387	30	1.025	4	4.74411	0.513	85	0.888	93	0.696	113	0.836	178	2.804	242	0.703	113	0.826	178	2.795	242	0.461	59	0.699
4TOY_LH_FV	AMA	Top5	Similarity	IMGT	F:\AntibodyCascadeValidation\DS45NewSeq_Top5_50model_canonicalfilter	None	10	50	50	3	AMA_DS45NewSeq_Top5_50model_canonicalfilter	0.67	52	0.538	60	2.772	9	0.586	4	5.181	7	0.344	8	0.566	5	3.325	12	12.403	12	9.14085	0.906	84	4.413	101	0.929	112	3.622	185	3.483	230	1.508	112	3.361	185	3.297	230	0.663	58	0.576
4U6G_BA_FV	AMA	Top5	Similarity	IMGT	F:\AntibodyCascadeValidation\DS45NewSeq_Top5_50model_canonicalfilter	None	10	50	50	3	AMA_DS45NewSeq_Top5_50model_canonicalfilter	0.378	52	0.383	60	0.319	6	0.404	4	0.433	9	0.358	8	0.431	7	0.637	18	0.73	4	1.07811	0.416	84	0.436	93	0.464	112	0.493	177	0.495	229	0.464	112	0.489	177	0.492	229	0.429	58	0.385
4U6H_BA_FV	AMA	Top5	Similarity	IMGT	F:\AntibodyCascadeValidation\DS45NewSeq_Top5_50model_canonicalfilter	None	10	50	50	3	AMA_DS45NewSeq_Top5_50model_canonicalfilter	0.474	53	0.478	60	0.824	11	0.321	4	0.659	6	0.682	8	0.54	5	2.323	8	0.63	4	4.16814	0.48	85	1.057	93	0.577	113	0.941	178	0.995	220	0.59	113	0.918	178	0.975	220	0.467	59	0.477
4U6V_LH_FV	AMA	Top5	Similarity	IMGT	F:\AntibodyCascadeValidation\DS45NewSeq_Top5_50model_canonicalfilter	None	10	50	50	3	AMA_DS45NewSeq_Top5_50model_canonicalfilter	0.319	53	0.338	60	0.378	6	0.47	4	1.32	5	0.44	8	0.661	4	2.101	12	0.401	4	7.32846	0.411	85	0.502	93	0.641	113	0.856	178	0.997	217	0.673	113	0.826	178	0.979	217	0.326	59	0.337
[truncated: 281 more columns]
