# Supplementary material for: Fully automated antibody structure prediction using BIOVIA tools: Validation study
Source: PLoS One. 2017 May 18;12(5):e0177923. doi: 10.1371/journal.pone.0177923 (PMC5436848; doi:10.1371/journal.pone.0177923)
Supplement: S1 Table — Contains the RMSD values of predicted versus x-ray structure for the various regions, and details of the framework and CDR templates for each target. (ZIP) [file pone.0177923.s002.zip › Top5_Canonicals_5CDRTemplates_1CDRmodel.csv]

Name	Source	FrameworkMethod	SortingMethod	LoopModeling	DataPath	H3Method	Top5Cutoff	NumCDRModels	NumFRModels	NumLoopTemplates	RunDescription	LSup:LSup	LSup:LSup_NRes	HSup:HSup	HSup:HSup_NRes	LSup:L1	LSup:L1_NRes	LSup:L2	LSup:L2_NRes	LSup:L3	LSup:L3_NRes	HSup:H1	HSup:H1_NRes	HSup:H2	HSup:H2_NRes	HSup:H3	HSup:H3_NRes	HSup:H4	HSup:H4_NRes	Tilt	LSup:LFR	LSup:LFR_NRes	HSup:HFR	HSup:HFR_NRes	LHSup:LHSup	LHSup:LHSup_NRes	LHSup:LHFR	LHSup:LHFR_NRes	LHSup:LHAll	LHSup:LHAll_NRes	LHFR:LHSup	LHFR:LHSup_NRes	LHFR:LHFR	LHFR:LHFR_NRes	LHFR:LHAll	LHFR:LHAll_NRes	LSup:LCore	LSup:LCore_NRes	HSup:HCore
3W2D_LH_FV	AMA	Top 5	Similarity	Chothia	F:\AntibodyCascadeValidation\DS45_Top5_Canonicals_5CDRTemplates_1CDRModel	None	NA	1	1	3	Top5_Canonicals_5CDRTemplates_1_model	0.585	53	0.443	60	1.064	7	0.73	4	1.454	6	1.125	9	0.701	4	1.861	10	0.77	4	4.82345	0.793	85	0.501	93	0.593	113	0.72	178	0.892	218	0.594	113	0.708	178	0.884	218	0.573	59	0.441
3W9E_BA_FV	AMA	Top 5	Similarity	Chothia	F:\AntibodyCascadeValidation\DS45_Top5_Canonicals_5CDRTemplates_1CDRModel	None	NA	1	1	3	Top5_Canonicals_5CDRTemplates_1_model	0.31	53	0.555	60	1.961	7	0.343	4	2.514	5	3.018	8	1.839	5	4.475	11	3.749	4	1.50363	0.441	85	1.062	93	0.601	113	0.868	178	1.598	218	0.606	113	0.863	178	1.589	218	0.301	59	0.637
3WBD_AA_FV	AMA	Top 5	Similarity	Chothia	F:\AntibodyCascadeValidation\DS45_Top5_Canonicals_5CDRTemplates_1CDRModel	None	NA	1	1	3	Top5_Canonicals_5CDRTemplates_1_model	0.443	53	0.295	60	0.476	11	0.3	4	0.505	6	0.596	8	0.317	5	0.839	6	0.307	4	5.00216	0.588	85	0.534	93	0.537	113	0.761	178	0.779	218	0.553	113	0.751	178	0.787	218	0.424	59	0.294
2YMX_LH_FV	AMA	Top 5	Similarity	Chothia	F:\AntibodyCascadeValidation\DS45_Top5_Canonicals_5CDRTemplates_1CDRModel	None	NA	1	1	3	Top5_Canonicals_5CDRTemplates_1_model	0.366	53	0.397	60	0.947	6	0.294	4	1.243	6	0.587	8	1.463	5	4.813	13	0.647	4	6.74401	0.459	85	0.592	93	0.631	113	0.799	178	1.52	220	0.636	113	0.787	178	1.512	220	0.361	59	0.399
3WHX_BA_FV	AMA	Top 5	Similarity	Chothia	F:\AntibodyCascadeValidation\DS45_Top5_Canonicals_5CDRTemplates_1CDRModel	None	NA	1	1	3	Top5_Canonicals_5CDRTemplates_1_model	0.494	53	0.397	60	0.497	11	0.144	4	0.617	6	0.926	8	0.864	5	4.519	6	1.045	4	7.15747	0.473	85	0.53	93	0.682	113	0.768	178	1.056	218	0.687	113	0.752	178	1.052	218	0.472	59	0.424
3WHE_09_FV	AMA	Top 5	Similarity	Chothia	F:\AntibodyCascadeValidation\DS45_Top5_Canonicals_5CDRTemplates_1CDRModel	None	NA	1	1	3	Top5_Canonicals_5CDRTemplates_1_model	0.577	52	0.661	60	1.87	9	1.523	4	1.158	8	1.292	8	2.19	5	7.719	15	0.667	4	4.54478	0.704	84	0.866	93	0.704	112	0.865	177	2.194	226	0.705	112	0.863	177	2.187	226	0.659	58	0.658
3WKM_LH_FV	AMA	Top 5	Similarity	Chothia	F:\AntibodyCascadeValidation\DS45_Top5_Canonicals_5CDRTemplates_1CDRModel	None	NA	1	1	3	Top5_Canonicals_5CDRTemplates_1_model	0.523	53	0.466	60	0.842	10	0.245	4	0.379	6	1.067	8	0.626	5	6.637	12	0.886	4	3.97702	0.559	85	0.717	93	0.615	113	0.774	178	1.825	223	0.633	113	0.757	178	1.807	223	0.507	59	0.471
3ZL4_LH_FV	AMA	Top 5	Similarity	Chothia	F:\AntibodyCascadeValidation\DS45_Top5_Canonicals_5CDRTemplates_1CDRModel	None	NA	1	1	3	Top5_Canonicals_5CDRTemplates_1_model	0.331	52	0.339	60	0.409	8	0.416	4	1.652	7	0.481	9	0.281	4	1.77	8	0.53	4	14.9801	0.561	84	0.635	93	1.22	112	1.494	177	1.738	217	1.253	112	1.453	177	1.737	217	0.334	58	0.337
4BH8_AB_FV	AMA	Top 5	Similarity	Chothia	F:\AntibodyCascadeValidation\DS45_Top5_Canonicals_5CDRTemplates_1CDRModel	None	NA	1	1	3	Top5_Canonicals_5CDRTemplates_1_model	0.484	53	0.444	60	0.299	6	2.809	4	0.398	6	0.473	8	0.686	5	1.291	10	0.627	4	1.98938	0.898	85	0.775	93	0.501	113	0.9	178	0.957	217	0.513	113	0.893	178	0.946	217	0.474	59	0.445
4BKL_BA_FV	AMA	Top 5	Similarity	Chothia	F:\AntibodyCascadeValidation\DS45_Top5_Canonicals_5CDRTemplates_1CDRModel	None	NA	1	1	3	Top5_Canonicals_5CDRTemplates_1_model	0.446	53	0.391	60	1.133	10	0.78	4	1.317	6	0.718	8	0.804	5	4.717	5	0.273	4	4.20228	0.466	85	0.628	93	0.566	113	0.755	178	1.103	216	0.574	113	0.75	178	1.108	216	0.431	59	0.392
4BZ1_LH_FV	AMA	Top 5	Similarity	Chothia	F:\AntibodyCascadeValidation\DS45_Top5_Canonicals_5CDRTemplates_1CDRModel	None	NA	1	1	3	Top5_Canonicals_5CDRTemplates_1_model	0.457	53	0.35	60	0.428	12	0.352	4	1.502	6	0.927	8	0.882	5	2.099	6	0.555	4	1.55953	0.445	85	0.537	93	0.45	113	0.528	178	0.709	219	0.449	113	0.521	178	0.71	219	0.448	59	0.348
4BUH_AA_FV	AMA	Top 5	Similarity	Chothia	F:\AntibodyCascadeValidation\DS45_Top5_Canonicals_5CDRTemplates_1CDRModel	None	NA	1	1	3	Top5_Canonicals_5CDRTemplates_1_model	0.603	52	0.296	60	0.376	8	0.35	4	0.961	8	1.112	8	0.492	5	3.182	15	0.376	4	2.25711	0.684	84	0.367	93	0.576	112	0.658	177	1.14	225	0.577	112	0.649	177	1.144	225	0.612	58	0.294
4BZ2_LH_FV	AMA	Top 5	Similarity	Chothia	F:\AntibodyCascadeValidation\DS45_Top5_Canonicals_5CDRTemplates_1CDRModel	None	NA	1	1	3	Top5_Canonicals_5CDRTemplates_1_model	0.296	53	0.392	60	0.318	6	0.171	4	0.631	6	0.94	8	2.445	5	6.789	10	1.03	4	4.68096	0.343	85	0.653	93	0.558	113	0.726	178	1.557	217	0.564	113	0.72	178	1.558	217	0.296	59	0.406
4C83_BA_FV	AMA	Top 5	Similarity	Chothia	F:\AntibodyCascadeValidation\DS45_Top5_Canonicals_5CDRTemplates_1CDRModel	None	NA	1	1	3	Top5_Canonicals_5CDRTemplates_1_model	0.383	53	0.35	60	1.17	5	0.507	4	1.048	7	0.389	8	0.607	5	2.339	7	0.275	4	4.4959	0.53	85	0.84	93	0.493	113	0.793	178	0.92	214	0.507	113	0.78	178	0.92	214	0.371	59	0.349
4CMH_CB_FV	AMA	Top 5	Similarity	Chothia	F:\AntibodyCascadeValidation\DS45_Top5_Canonicals_5CDRTemplates_1CDRModel	None	NA	1	1	3	Top5_Canonicals_5CDRTemplates_1_model	0.489	53	0.39	60	0.476	6	0.236	4	1.519	6	0.549	8	0.963	5	2.997	9	0.66	4	3.66789	0.75	85	0.914	93	0.559	113	0.952	178	1.13	216	0.564	113	0.949	178	1.13	216	0.738	59	0.39
4CAD_GH_FV	AMA	Top 5	Similarity	Chothia	F:\AntibodyCascadeValidation\DS45_Top5_Canonicals_5CDRTemplates_1CDRModel	None	NA	1	1	3	Top5_Canonicals_5CDRTemplates_1_model	0.299	53	0.32	60	0.967	6	0.356	4	0.754	6	0.305	8	1.257	5	4.856	14	0.58	4	6.29946	0.408	85	0.768	93	0.583	113	0.912	178	1.505	221	0.597	113	0.9	178	1.496	221	0.334	59	0.323
4CNI_BA_FV	AMA	Top 5	Similarity	Chothia	F:\AntibodyCascadeValidation\DS45_Top5_Canonicals_5CDRTemplates_1CDRModel	None	NA	1	1	3	Top5_Canonicals_5CDRTemplates_1_model	0.376	53	0.315	60	0.468	6	0.325	4	0.967	6	0.442	8	1.054	7	2.042	7	0.391	4	12.7627	0.503	85	0.48	93	0.993	113	1.21	178	1.292	216	1.008	113	1.196	178	1.283	216	0.394	59	0.315
4EDW_LH_FV	AMA	Top 5	Similarity	Chothia	F:\AntibodyCascadeValidation\DS45_Top5_Canonicals_5CDRTemplates_1CDRModel	None	NA	1	1	3	Top5_Canonicals_5CDRTemplates_1_model	0.317	53	0.31	60	0.549	6	0.388	4	0.497	6	0.424	8	0.511	4	4.416	11	0.54	4	3.13025	0.467	85	0.464	93	0.387	113	0.523	178	1.085	217	0.394	113	0.516	178	1.086	217	0.31	59	0.313
4FZ8_LH_FV	AMA	Top 5	Similarity	Chothia	F:\AntibodyCascadeValidation\DS45_Top5_Canonicals_5CDRTemplates_1CDRModel	None	NA	1	1	3	Top5_Canonicals_5CDRTemplates_1_model	0.537	53	0.67	60	2.143	11	0.693	4	1.61	5	1.168	8	1.841	5	11.24	20	0.947	4	6.48511	0.667	85	0.839	93	0.931	113	1.062	178	3.396	231	0.933	113	1.059	178	3.377	231	0.558	59	0.676
4EDX_AB_FV	AMA	Top 5	Similarity	Chothia	F:\AntibodyCascadeValidation\DS45_Top5_Canonicals_5CDRTemplates_1CDRModel	None	NA	1	1	3	Top5_Canonicals_5CDRTemplates_1_model	0.644	53	0.325	60	1.081	6	0.218	4	1.058	6	0.574	8	0.479	4	4.814	11	0.316	4	4.21452	0.709	85	0.471	93	0.665	113	0.794	178	1.32	217	0.671	113	0.793	178	1.315	217	0.633	59	0.324
4FZE_LH_FV	AMA	Top 5	Similarity	Chothia	F:\AntibodyCascadeValidation\DS45_Top5_Canonicals_5CDRTemplates_1CDRModel	None	NA	1	1	3	Top5_Canonicals_5CDRTemplates_1_model	0.465	52	0.356	60	1.822	6	0.43	4	2.376	6	2.247	8	0.66	5	6.897	14	0.638	4	9.29607	0.603	84	0.516	93	0.831	112	1.024	177	2.103	220	0.839	112	1.007	177	2.102	220	0.48	58	0.359
4G7V_LH_FV	AMA	Top 5	Similarity	Chothia	F:\AntibodyCascadeValidation\DS45_Top5_Canonicals_5CDRTemplates_1CDRModel	None	NA	1	1	3	Top5_Canonicals_5CDRTemplates_1_model	0.288	53	0.333	60	0.57	6	0.224	4	0.337	6	1.38	8	0.965	5	3.19	8	0.304	4	1.77305	0.306	85	0.444	93	0.345	113	0.415	178	0.771	215	0.353	113	0.411	178	0.764	215	0.293	59	0.331
4GQP_HH_FV	AMA	Top 5	Similarity	Chothia	F:\AntibodyCascadeValidation\DS45_Top5_Canonicals_5CDRTemplates_1CDRModel	None	NA	1	1	3	Top5_Canonicals_5CDRTemplates_1_model	0.222	53	0.256	60	0.25	7	0.179	4	0.622	6	3.148	8	0.363	4	1.718	8	0.929	4	3.0433	0.361	85	0.447	93	0.347	113	0.511	178	0.824	215	0.353	113	0.5	178	0.832	215	0.38	59	0.274
4G80_BA_FV	AMA	Top 5	Similarity	Chothia	F:\AntibodyCascadeValidation\DS45_Top5_Canonicals_5CDRTemplates_1CDRModel	None	NA	1	1	3	Top5_Canonicals_5CDRTemplates_1_model	0.533	53	0.391	60	1.667	6	0.537	4	2.953	6	0.653	8	0.91	5	3.072	13	0.464	4	5.0567	0.551	85	0.55	93	0.62	113	0.685	178	1.132	220	0.631	113	0.673	178	1.132	220	0.538	59	0.39
4GSD_LH_FV	AMA	Top 5	Similarity	Chothia	F:\AntibodyCascadeValidation\DS45_Top5_Canonicals_5CDRTemplates_1CDRModel	None	NA	1	1	3	Top5_Canonicals_5CDRTemplates_1_model	0.542	52	0.488	60	0.444	6	0.298	4	4.262	6	1.487	9	0.462	4	4.419	12	0.924	4	3.70631	0.564	83	0.685	93	0.623	112	0.725	176	1.519	217	0.629	112	0.715	176	1.535	217	0.531	57	0.493
4H8W_LH_FV	AMA	Top 5	Similarity	Chothia	F:\AntibodyCascadeValidation\DS45_Top5_Canonicals_5CDRTemplates_1CDRModel	None	NA	1	1	3	Top5_Canonicals_5CDRTemplates_1_model	0.235	52	0.208	60	0.609	9	0.205	4	0.94	8	0.304	8	0.225	5	0.778	8	0.54	4	2.33112	0.349	84	0.352	93	0.296	112	0.404	177	0.455	219	0.308	112	0.401	177	0.456	219	0.358	58	0.209
4HIE_AB_FV	AMA	Top 5	Similarity	Chothia	F:\AntibodyCascadeValidation\DS45_Top5_Canonicals_5CDRTemplates_1CDRModel	None	NA	1	1	3	Top5_Canonicals_5CDRTemplates_1_model	0.306	53	0.368	60	2.557	6	0.328	4	2.323	8	0.5	8	0.549	5	2.098	9	0.768	4	5.52118	0.483	85	0.561	93	0.569	113	0.783	178	1.122	218	0.585	113	0.766	178	1.112	218	0.301	59	0.381
4HXA_LH_FV	AMA	Top 5	Similarity	Chothia	F:\AntibodyCascadeValidation\DS45_Top5_Canonicals_5CDRTemplates_1CDRModel	None	NA	1	1	3	Top5_Canonicals_5CDRTemplates_1_model	0.29	53	0.391	60	0.615	5	0.291	4	1.045	6	0.554	8	2.676	7	0.887	6	1.393	4	2.13488	0.524	85	0.536	93	0.378	113	0.541	178	0.766	214	0.384	113	0.535	178	0.764	214	0.281	59	0.398
4HHA_AB_FV	AMA	Top 5	Similarity	Chothia	F:\AntibodyCascadeValidation\DS45_Top5_Canonicals_5CDRTemplates_1CDRModel	None	NA	1	1	3	Top5_Canonicals_5CDRTemplates_1_model	0.53	53	0.294	60	0.845	6	1.214	4	0.708	7	0.615	8	0.513	5	6.845	14	0.401	4	5.70398	0.825	85	0.407	93	0.595	113	0.796	178	1.839	222	0.609	113	0.787	178	1.827	222	0.512	59	0.295
4HXB_LH_FV	AMA	Top 5	Similarity	Chothia	F:\AntibodyCascadeValidation\DS45_Top5_Canonicals_5CDRTemplates_1CDRModel	None	NA	1	1	3	Top5_Canonicals_5CDRTemplates_1_model	0.402	53	0.239	60	0.676	11	0.261	4	0.621	6	0.513	8	0.534	5	3.227	4	1.346	4	1.3345	0.461	85	0.546	93	0.386	113	0.545	178	0.729	216	0.388	113	0.547	178	0.729	216	0.393	59	0.24
4I18_BA_FV	AMA	Top 5	Similarity	Chothia	F:\AntibodyCascadeValidation\DS45_Top5_Canonicals_5CDRTemplates_1CDRModel	None	NA	1	1	3	Top5_Canonicals_5CDRTemplates_1_model	0.359	53	0.398	60	0.978	6	0.353	4	2.931	8	1.441	8	2.103	5	6.472	14	0.617	4	5.80416	0.428	85	0.542	93	0.586	113	0.758	178	1.904	223	0.602	113	0.745	178	1.915	223	0.362	59	0.396
4IDJ_LH_FV	AMA	Top 5	Similarity	Chothia	F:\AntibodyCascadeValidation\DS45_Top5_Canonicals_5CDRTemplates_1CDRModel	None	NA	1	1	3	Top5_Canonicals_5CDRTemplates_1_model	0.447	53	0.444	60	2.095	7	1.139	4	2.1	6	2.04	8	0.55	5	4.367	14	1.048	4	2.92114	0.569	85	0.677	93	0.523	113	0.702	178	1.464	222	0.534	113	0.698	178	1.478	222	0.452	59	0.442
4IJ3_BC_FV	AMA	Top 5	Similarity	Chothia	F:\AntibodyCascadeValidation\DS45_Top5_Canonicals_5CDRTemplates_1CDRModel	None	NA	1	1	3	Top5_Canonicals_5CDRTemplates_1_model	0.538	53	0.306	60	0.353	6	0.184	4	1.14	6	1.477	8	0.686	4	2.093	8	0.579	4	2.65476	0.78	85	0.597	93	0.507	113	0.733	178	0.893	214	0.511	113	0.719	178	0.888	214	0.779	59	0.314
4IOF_FE_FV	AMA	Top 5	Similarity	Chothia	F:\AntibodyCascadeValidation\DS45_Top5_Canonicals_5CDRTemplates_1CDRModel	None	NA	1	1	3	Top5_Canonicals_5CDRTemplates_1_model	0.757	53	0.65	60	2.718	6	1.308	4	3.106	7	0.953	8	0.662	5	9.158	18	0.808	4	4.02611	0.83	84	0.785	93	0.758	113	0.863	177	2.848	225	0.759	113	0.855	177	2.861	225	0.765	58	0.647
4IRZ_LH_FV	AMA	Top 5	Similarity	Chothia	F:\AntibodyCascadeValidation\DS45_Top5_Canonicals_5CDRTemplates_1CDRModel	None	NA	1	1	3	Top5_Canonicals_5CDRTemplates_1_model	0.46	53	0.429	60	0.522	6	0.523	4	1.16	5	0.847	8	0.522	5	4.081	12	0.516	4	6.08864	0.648	85	0.458	93	0.745	113	0.863	178	1.242	218	0.756	113	0.854	178	1.249	218	0.551	59	0.426
4IOI_AB_FV	AMA	Top 5	Similarity	Chothia	F:\AntibodyCascadeValidation\DS45_Top5_Canonicals_5CDRTemplates_1CDRModel	None	NA	1	1	3	Top5_Canonicals_5CDRTemplates_1_model	0.297	53	0.389	60	0.499	6	0.329	4	0.594	6	0.866	8	0.812	5	2.265	9	0.408	4	3.02563	0.484	85	1.012	93	0.447	113	0.898	178	0.994	216	0.454	113	0.892	178	0.992	216	0.292	59	0.388
4JG1_LH_FV	AMA	Top 5	Similarity	Chothia	F:\AntibodyCascadeValidation\DS45_Top5_Canonicals_5CDRTemplates_1CDRModel	None	NA	1	1	3	Top5_Canonicals_5CDRTemplates_1_model	0.301	53	0.26	60	0.343	6	2.432	4	0.147	6	0.438	8	4.618	6	1.234	9	0.591	4	3.26881	0.35	85	0.34	93	0.381	113	0.447	178	0.977	217	0.384	113	0.446	178	0.98	217	0.292	59	0.261
4J4P_DC_FV	AMA	Top 5	Similarity	Chothia	F:\AntibodyCascadeValidation\DS45_Top5_Canonicals_5CDRTemplates_1CDRModel	None	NA	1	1	3	Top5_Canonicals_5CDRTemplates_1_model	0.51	52	0.458	60	0.953	8	0.581	4	1.032	8	0.879	10	0.626	6	4.651	13	0.477	4	6.65341	0.683	84	1.081	93	0.735	112	1.054	177	1.61	226	0.741	112	1.05	177	1.596	226	0.519	58	0.46
4JLR_BA_FV	AMA	Top 5	Similarity	Chothia	F:\AntibodyCascadeValidation\DS45_Top5_Canonicals_5CDRTemplates_1CDRModel	None	NA	1	1	3	Top5_Canonicals_5CDRTemplates_1_model	0.353	53	0.225	60	0.557	5	0.376	4	0.598	6	0.299	10	0.376	4	0.569	8	0.597	4	0.780469	0.531	85	0.562	93	0.346	113	0.571	178	0.548	215	0.352	113	0.562	178	0.542	215	0.351	59	0.23
4JO4_LH_FV	AMA	Top 5	Similarity	Chothia	F:\AntibodyCascadeValidation\DS45_Top5_Canonicals_5CDRTemplates_1CDRModel	None	NA	1	1	3	Top5_Canonicals_5CDRTemplates_1_model	0.486	53	0.478	60	0.454	6	0.387	4	4.848	9	2.69	9	2.509	6	3.264	19	2.828	4	2.1974	0.533	85	0.819	92	0.572	113	0.76	177	1.606	230	0.577	113	0.756	177	1.584	230	0.491	59	0.478
4JO1_LH_FV	AMA	Top 5	Similarity	Chothia	F:\AntibodyCascadeValidation\DS45_Top5_Canonicals_5CDRTemplates_1CDRModel	None	NA	1	1	3	Top5_Canonicals_5CDRTemplates_1_model	0.484	53	0.385	60	2.334	8	0.264	4	4.476	10	1.232	9	2.722	6	1.401	2	2.676	4	5.08754	0.526	85	0.746	92	0.602	113	0.778	177	1.501	216	0.611	113	0.773	177	1.506	216	0.477	59	0.385
4JZJ_BA_FV	AMA	Top 5	Similarity	Chothia	F:\AntibodyCascadeValidation\DS45_Top5_Canonicals_5CDRTemplates_1CDRModel	None	NA	1	1	3	Top5_Canonicals_5CDRTemplates_1_model	0.317	53	0.878	60	0.901	12	0.218	4	1.306	6	0.724	8	1.065	5	2.376	9	0.484	4	9.5425	0.409	85	1.04	93	1.024	113	1.223	178	1.378	222	1.029	113	1.22	178	1.385	222	0.322	59	0.872
4K23_LH_FV	AMA	Top 5	Similarity	Chothia	F:\AntibodyCascadeValidation\DS45_Top5_Canonicals_5CDRTemplates_1CDRModel	None	NA	1	1	3	Top5_Canonicals_5CDRTemplates_1_model	0.392	53	0.373	60	0.572	11	0.296	4	0.334	6	0.491	8	0.536	5	3.97	8	0.516	4	4.33962	0.62	85	0.634	93	0.504	113	0.718	178	1.027	220	0.515	113	0.71	178	1.031	220	0.411	59	0.375
4K3J_LH_FV	AMA	Top 5	Similarity	Chothia	F:\AntibodyCascadeValidation\DS45_Top5_Canonicals_5CDRTemplates_1CDRModel	None	NA	1	1	3	Top5_Canonicals_5CDRTemplates_1_model	0.471	53	0.436	60	0.931	12	0.293	4	1.085	6	0.898	8	0.852	5	3.091	8	0.562	4	4.87009	0.443	85	0.529	93	0.65	113	0.702	178	0.993	221	0.655	113	0.691	178	0.977	221	0.451	59	0.44
4K7P_LH_FV	AMA	Top 5	Similarity	Chothia	F:\AntibodyCascadeValidation\DS45_Top5_Canonicals_5CDRTemplates_1CDRModel	None	NA	1	1	3	Top5_Canonicals_5CDRTemplates_1_model	0.394	53	0.467	60	0.7	6	0.322	4	1.261	6	0.664	8	0.582	5	5.198	13	0.35	4	6.15532	0.494	85	0.576	93	0.656	113	0.813	178	1.503	220	0.661	113	0.805	178	1.505	220	0.39	59	0.464
4K7P_XY_FV	AMA	Top 5	Similarity	Chothia	F:\AntibodyCascadeValidation\DS45_Top5_Canonicals_5CDRTemplates_1CDRModel	None	NA	1	1	3	Top5_Canonicals_5CDRTemplates_1_model	0.585	53	0.315	60	1.452	5	2.367	4	1.251	6	0.464	8	1.08	5	3.832	11	0.361	4	3.63812	0.897	85	0.544	93	0.522	113	0.748	178	1.226	217	0.529	113	0.732	178	1.224	217	0.575	59	0.315
4KI5_DC_FV	AMA	Top 5	Similarity	Chothia	F:\AntibodyCascadeValidation\DS45_Top5_Canonicals_5CDRTemplates_1CDRModel	None	NA	1	1	3	Top5_Canonicals_5CDRTemplates_1_model	0.377	53	0.361	60	0.407	5	0.387	4	0.604	6	2.238	8	0.498	5	2.42	5	0.866	4	6.14451	0.512	85	0.648	93	0.581	113	0.749	178	0.916	211	0.593	113	0.735	178	0.911	211	0.408	59	0.36
4KI5_FE_FV	AMA	Top 5	Similarity	Chothia	F:\AntibodyCascadeValidation\DS45_Top5_Canonicals_5CDRTemplates_1CDRModel	None	NA	1	1	3	Top5_Canonicals_5CDRTemplates_1_model	0.548	53	0.342	60	0.474	6	0.33	4	0.55	6	0.516	8	1.265	5	3.821	11	0.63	4	1.94556	0.786	84	0.535	93	0.49	113	0.693	177	1.065	217	0.496	113	0.688	177	1.057	217	0.768	59	0.363
4KMT_LH_FV	AMA	Top 5	Similarity	Chothia	F:\AntibodyCascadeValidation\DS45_Top5_Canonicals_5CDRTemplates_1CDRModel	None	NA	1	1	3	Top5_Canonicals_5CDRTemplates_1_model	0.457	53	0.24	60	0.338	6	0.262	4	0.89	6	0.408	8	0.635	5	1.842	8	0.654	4	2.1655	0.439	85	0.365	93	0.42	113	0.472	178	0.605	215	0.424	113	0.464	178	0.603	215	0.439	59	0.248
4KPH_MI_FV	AMA	Top 5	Similarity	Chothia	F:\AntibodyCascadeValidation\DS45_Top5_Canonicals_5CDRTemplates_1CDRModel	None	NA	1	1	3	Top5_Canonicals_5CDRTemplates_1_model	0.796	53	0.398	59	0.335	5	0.457	4	2.357	5	0.85	8	0.538	4	3.64	3	0.595	4	10.9055	0.842	85	0.534	92	1.051	112	1.22	177	1.42	206	1.069	112	1.197	177	1.419	206	0.758	59	0.395
4KQ3_LH_FV	AMA	Top 5	Similarity	Chothia	F:\AntibodyCascadeValidation\DS45_Top5_Canonicals_5CDRTemplates_1CDRModel	None	NA	1	1	3	Top5_Canonicals_5CDRTemplates_1_model	0.364	53	0.409	60	0.297	6	0.368	4	0.627	5	2.409	8	1.618	5	3.11	6	0.542	4	9.86931	0.563	85	0.606	93	0.844	113	0.987	178	1.25	212	0.851	113	0.976	178	1.247	212	0.532	59	0.415
4KQ4_LH_FV	AMA	Top 5	Similarity	Chothia	F:\AntibodyCascadeValidation\DS45_Top5_Canonicals_5CDRTemplates_1CDRModel	None	NA	1	1	3	Top5_Canonicals_5CDRTemplates_1_model	0.53	53	0.374	60	0.568	6	0.454	4	1.083	6	0.64	8	0.522	5	1.03	6	0.671	4	4.12834	0.76	85	1.069	93	0.616	113	1.026	178	1.022	213	0.621	113	1.015	178	1.013	213	0.799	59	0.374
4KTD_LH_FV	AMA	Top 5	Similarity	Chothia	F:\AntibodyCascadeValidation\DS45_Top5_Canonicals_5CDRTemplates_1CDRModel	None	NA	1	1	3	Top5_Canonicals_5CDRTemplates_1_model	1.31	54	0.304	60	1.568	9	1.586	8	1.875	6	0.99	8	1.005	5	8.577	14	0.342	4	11.9486	1.402	86	0.485	93	1.317	114	1.472	179	2.567	229	1.353	114	1.456	179	2.566	229	1.275	60	0.303
4KUC_DH_FV	AMA	Top 5	Similarity	Chothia	F:\AntibodyCascadeValidation\DS45_Top5_Canonicals_5CDRTemplates_1CDRModel	None	NA	1	1	3	Top5_Canonicals_5CDRTemplates_1_model	0.743	53	0.436	58	0.906	5	0.931	4	1.226	6	0.801	8	0.842	5	6.844	10	0.659	4	5.33408	0.768	85	0.517	91	0.743	111	0.833	176	1.713	214	0.753	111	0.819	176	1.707	214	0.717	59	0.451
4KTE_LH_FV	AMA	Top 5	Similarity	Chothia	F:\AntibodyCascadeValidation\DS45_Top5_Canonicals_5CDRTemplates_1CDRModel	None	NA	1	1	3	Top5_Canonicals_5CDRTemplates_1_model	1.368	54	1.512	60	1.004	9	1.561	8	2.233	6	1.692	9	2.576	5	7.65	13	1.374	4	6.5067	1.439	86	1.426	93	1.462	114	1.485	179	2.372	229	1.484	114	1.487	179	2.393	229	1.335	60	1.503
4KUZ_LH_FV	AMA	Top 5	Similarity	Chothia	F:\AntibodyCascadeValidation\DS45_Top5_Canonicals_5CDRTemplates_1CDRModel	None	NA	1	1	3	Top5_Canonicals_5CDRTemplates_1_model	0.347	53	0.469	60	0.727	12	0.303	4	0.434	5	0.864	8	1.02	5	5.915	9	0.824	4	3.41839	0.382	85	0.579	93	0.497	113	0.605	178	1.327	221	0.506	113	0.597	178	1.325	221	0.356	59	0.472
4KVC_LH_FV	AMA	Top 5	Similarity	Chothia	F:\AntibodyCascadeValidation\DS45_Top5_Canonicals_5CDRTemplates_1CDRModel	None	NA	1	1	3	Top5_Canonicals_5CDRTemplates_1_model	0.602	53	0.318	60	1.834	6	0.525	4	0.447	6	0.507	8	0.482	5	2.499	9	0.39	4	3.20678	0.761	85	0.56	93	0.556	113	0.695	178	0.891	216	0.56	113	0.683	178	0.883	216	0.581	59	0.323
4KXZ_LH_FV	AMA	Top 5	Similarity	Chothia	F:\AntibodyCascadeValidation\DS45_Top5_Canonicals_5CDRTemplates_1CDRModel	None	NA	1	1	3	Top5_Canonicals_5CDRTemplates_1_model	0.309	53	0.371	60	1.641	7	0.266	4	0.559	6	4.01	8	1.147	5	1.283	9	0.54	4	4.91382	0.422	85	0.905	93	0.582	113	0.943	178	1.21	217	0.592	113	0.926	178	1.209	217	0.296	59	0.375
4KY1_LH_FV	AMA	Top 5	Similarity	Chothia	F:\AntibodyCascadeValidation\DS45_Top5_Canonicals_5CDRTemplates_1CDRModel	None	NA	1	1	3	Top5_Canonicals_5CDRTemplates_1_model	0.419	53	0.378	60	0.491	6	0.388	4	1.317	6	0.717	8	0.292	5	4.059	10	0.548	4	3.7313	0.54	85	0.572	93	0.578	113	0.681	178	1.195	217	0.582	113	0.677	178	1.206	217	0.417	59	0.377
4L5F_LH_FV	AMA	Top 5	Similarity	Chothia	F:\AntibodyCascadeValidation\DS45_Top5_Canonicals_5CDRTemplates_1CDRModel	None	NA	1	1	3	Top5_Canonicals_5CDRTemplates_1_model	0.364	53	0.384	60	0.602	6	0.535	4	1.559	6	0.827	8	0.579	5	1.322	6	0.468	4	2.01844	0.512	85	0.555	93	0.44	113	0.597	178	0.665	213	0.444	113	0.592	178	0.664	213	0.373	59	0.383
4LCI_LH_FV	AMA	Top 5	Similarity	Chothia	F:\AntibodyCascadeValidation\DS45_Top5_Canonicals_5CDRTemplates_1CDRModel	None	NA	1	1	3	Top5_Canonicals_5CDRTemplates_1_model	0.519	53	0.338	60	0.934	11	0.492	4	0.351	6	0.459	8	0.421	5	3.4	3	0.223	4	7.03277	0.56	85	0.825	93	0.809	113	0.975	178	1.051	215	0.827	113	0.953	178	1.032	215	0.577	59	0.339
4LEO_BA_FV	AMA	Top 5	Similarity	Chothia	F:\AntibodyCascadeValidation\DS45_Top5_Canonicals_5CDRTemplates_1CDRModel	None	NA	1	1	3	Top5_Canonicals_5CDRTemplates_1_model	0.376	53	0.365	60	1.586	12	0.302	4	1.577	6	0.718	8	1.377	5	2.811	9	0.56	4	5.69975	0.468	85	0.708	93	0.585	113	0.812	178	1.122	222	0.609	113	0.784	178	1.131	222	0.372	59	0.364
4LEX_LH_FV	AMA	Top 5	Similarity	Chothia	F:\AntibodyCascadeValidation\DS45_Top5_Canonicals_5CDRTemplates_1CDRModel	None	NA	1	1	3	Top5_Canonicals_5CDRTemplates_1_model	0.324	53	0.446	60	1.146	11	0.284	4	0.618	6	1.147	8	1.361	4	3.357	7	0.387	4	5.66017	0.451	85	0.549	93	0.604	113	0.687	178	0.933	218	0.618	113	0.669	178	0.915	218	0.348	59	0.449
4LF3_AB_FV	AMA	Top 5	Similarity	Chothia	F:\AntibodyCascadeValidation\DS45_Top5_Canonicals_5CDRTemplates_1CDRModel	None	NA	1	1	3	Top5_Canonicals_5CDRTemplates_1_model	0.298	53	0.297	60	1.015	6	0.382	4	1.002	6	0.512	8	2.318	5	1.645	17	0.561	4	1.65511	0.495	85	0.435	93	0.339	113	0.491	178	0.719	224	0.348	113	0.491	178	0.73	224	0.308	59	0.3
4LIQ_LH_FV	AMA	Top 5	Similarity	Chothia	F:\AntibodyCascadeValidation\DS45_Top5_Canonicals_5CDRTemplates_1CDRModel	None	NA	1	1	3	Top5_Canonicals_5CDRTemplates_1_model	0.287	53	0.41	60	0.338	6	0.275	4	0.54	5	0.917	8	0.947	4	1.738	6	0.829	4	3.60576	0.593	85	0.593	93	0.445	113	0.663	178	0.729	211	0.456	113	0.655	178	0.73	211	0.564	59	0.422
4LKX_BA_FV	AMA	Top 5	Similarity	Chothia	F:\AntibodyCascadeValidation\DS45_Top5_Canonicals_5CDRTemplates_1CDRModel	None	NA	1	1	3	Top5_Canonicals_5CDRTemplates_1_model	0.291	53	0.588	60	1.062	11	0.294	4	0.495	6	0.414	9	0.24	4	2.769	6	0.726	4	4.33793	1.353	85	0.966	93	0.548	113	1.274	178	1.285	218	0.571	113	1.261	178	1.279	218	0.296	59	0.588
4LLY_BA_FV	AMA	Top 5	Similarity	Chothia	F:\AntibodyCascadeValidation\DS45_Top5_Canonicals_5CDRTemplates_1CDRModel	None	NA	1	1	3	Top5_Canonicals_5CDRTemplates_1_model	0.307	53	0.417	60	0.594	6	0.397	4	1.441	6	0.905	8	0.494	5	1.92	8	0.422	4	4.27908	0.507	85	0.635	93	0.516	113	0.745	178	0.843	215	0.534	113	0.722	178	0.839	215	0.331	59	0.417
4LLV_LH_FV	AMA	Top 5	Similarity	Chothia	F:\AntibodyCascadeValidation\DS45_Top5_Canonicals_5CDRTemplates_1CDRModel	None	NA	1	1	3	Top5_Canonicals_5CDRTemplates_1_model	0.481	53	0.328	60	0.294	7	0.222	4	0.619	6	1.127	8	0.514	5	7.862	16	0.769	4	5.70884	0.57	85	0.495	93	0.606	113	0.656	178	2.32	224	0.607	113	0.651	178	2.322	224	0.464	59	0.331
4LMQ_IE_FV	AMA	Top 5	Similarity	Chothia	F:\AntibodyCascadeValidation\DS45_Top5_Canonicals_5CDRTemplates_1CDRModel	None	NA	1	1	3	Top5_Canonicals_5CDRTemplates_1_model	0.53	53	0.414	60	0.462	6	0.387	4	0.586	6	0.742	8	2.474	4	1.978	10	0.608	4	7.02797	0.59	85	0.72	93	0.733	113	1.002	178	1.083	216	0.76	113	0.975	178	1.073	216	0.514	59	0.419
4LQF_LH_FV	AMA	Top 5	Similarity	Chothia	F:\AntibodyCascadeValidation\DS45_Top5_Canonicals_5CDRTemplates_1CDRModel	None	NA	1	1	3	Top5_Canonicals_5CDRTemplates_1_model	0.48	53	0.349	60	1.027	11	1.061	4	1.361	7	0.242	8	0.585	5	0.837	6	0.419	4	3.32148	0.524	85	0.406	93	0.529	113	0.579	178	0.713	219	0.54	113	0.569	178	0.717	219	0.466	59	0.346
4LSS_LH_FV	AMA	Top 5	Similarity	Chothia	F:\AntibodyCascadeValidation\DS45_Top5_Canonicals_5CDRTemplates_1CDRModel	None	NA	1	1	3	Top5_Canonicals_5CDRTemplates_1_model	0.419	53	0.243	60	0.812	4	0.48	4	0.456	2	0.42	8	1.218	5	0.341	10	0.767	4	1.63925	0.406	85	0.326	93	0.364	113	0.409	178	0.459	211	0.37	113	0.403	178	0.455	211	0.415	59	0.248
4LSU_LH_FV	AMA	Top 5	Similarity	Chothia	F:\AntibodyCascadeValidation\DS45_Top5_Canonicals_5CDRTemplates_1CDRModel	None	NA	1	1	3	Top5_Canonicals_5CDRTemplates_1_model	0.519	52	0.546	60	1.326	3	0.855	4	3.659	2	0.862	8	1.19	5	2.519	11	1.162	4	9.85961	0.712	84	0.805	93	0.974	112	1.14	177	1.315	210	0.99	112	1.129	177	1.306	210	0.522	58	0.551
4LU5_LH_FV	AMA	Top 5	Similarity	Chothia	F:\AntibodyCascadeValidation\DS45_Top5_Canonicals_5CDRTemplates_1CDRModel	None	NA	1	1	3	Top5_Canonicals_5CDRTemplates_1_model	0.549	53	0.537	60	0.644	11	1.174	4	1.234	6	0.948	8	2.528	5	5.722	2	0.925	4	9.68748	0.543	85	0.633	93	0.934	113	1.088	178	1.423	214	0.946	113	1.069	178	1.414	214	0.527	59	0.543
4LVH_CB_FV	AMA	Top 5	Similarity	Chothia	F:\AntibodyCascadeValidation\DS45_Top5_Canonicals_5CDRTemplates_1CDRModel	None	NA	1	1	3	Top5_Canonicals_5CDRTemplates_1_model	0.97	53	1.203	60	2.306	10	0.858	4	2.461	6	1.576	8	1.733	5	1.825	11	1.192	4	4.28576	1.444	85	1.227	93	1.145	113	1.388	178	1.514	222	1.156	113	1.362	178	1.496	222	1.407	59	1.196
4LVN_BC_FV	AMA	Top 5	Similarity	Chothia	F:\AntibodyCascadeValidation\DS45_Top5_Canonicals_5CDRTemplates_1CDRModel	None	NA	1	1	3	Top5_Canonicals_5CDRTemplates_1_model	0.311	53	0.263	60	0.39	7	0.32	4	1.818	6	0.614	9	2.003	4	4.062	9	0.315	4	6.56038	0.343	85	0.404	93	0.57	113	0.665	178	1.123	217	0.572	113	0.66	178	1.121	217	0.312	59	0.263
4M1D_MI_FV	AMA	Top 5	Similarity	Chothia	F:\AntibodyCascadeValidation\DS45_Top5_Canonicals_5CDRTemplates_1CDRModel	None	NA	1	1	3	Top5_Canonicals_5CDRTemplates_1_model	0.196	52	0.228	60	0.288	8	0.194	4	0.767	9	0.311	8	0.228	7	1.401	18	0.29	4	4.22577	0.287	84	0.286	93	0.399	112	0.511	177	0.558	231	0.409	112	0.507	177	0.558	231	0.197	58	0.227
4M43_LH_FV	AMA	Top 5	Similarity	Chothia	F:\AntibodyCascadeValidation\DS45_Top5_Canonicals_5CDRTemplates_1CDRModel	None	NA	1	1	3	Top5_Canonicals_5CDRTemplates_1_model	0.481	53	0.371	60	0.346	6	0.185	4	1.096	6	0.671	8	0.664	5	2.921	8	0.649	4	7.45364	0.493	85	0.577	93	0.67	113	0.748	178	1.005	215	0.674	113	0.74	178	0.999	215	0.476	59	0.376
4M1G_LH_FV	AMA	Top 5	Similarity	Chothia	F:\AntibodyCascadeValidation\DS45_Top5_Canonicals_5CDRTemplates_1CDRModel	None	NA	1	1	3	Top5_Canonicals_5CDRTemplates_1_model	0.492	53	0.3	60	0.46	7	0.827	4	1.06	6	0.404	8	0.533	4	2.162	8	0.251	4	2.18704	0.696	85	0.475	93	0.468	113	0.687	178	0.805	215	0.478	113	0.669	178	0.79	215	0.496	59	0.298
4M48_LH_FV	AMA	Top 5	Similarity	Chothia	F:\AntibodyCascadeValidation\DS45_Top5_Canonicals_5CDRTemplates_1CDRModel	None	NA	1	1	3	Top5_Canonicals_5CDRTemplates_1_model	0.329	53	0.348	60	0.339	7	0.273	4	1.66	6	0.422	8	1.458	5	2.753	8	0.478	4	5.31758	0.371	85	0.58	93	0.545	113	0.71	178	0.948	216	0.552	113	0.7	178	0.94	216	0.325	59	0.35
4M61_AB_FV	AMA	Top 5	Similarity	Chothia	F:\AntibodyCascadeValidation\DS45_Top5_Canonicals_5CDRTemplates_1CDRModel	None	NA	1	1	3	Top5_Canonicals_5CDRTemplates_1_model	0.227	53	0.278	60	0.425	12	0.193	4	1.353	5	0.593	8	0.374	5	3.353	9	1.127	4	2.31892	0.416	85	0.518	93	0.353	113	0.529	178	0.924	221	0.355	113	0.527	178	0.928	221	0.455	59	0.281
4M5Y_LH_FV	AMA	Top 5	Similarity	Chothia	F:\AntibodyCascadeValidation\DS45_Top5_Canonicals_5CDRTemplates_1CDRModel	None	NA	1	1	3	Top5_Canonicals_5CDRTemplates_1_model	0.293	52	0.335	60	0.413	6	0.437	4	0.916	8	0.739	9	0.713	4	7.91	13	0.51	4	3.29889	0.364	84	0.579	93	0.41	112	0.589	177	2.07	221	0.423	112	0.576	177	2.084	221	0.29	58	0.335
4M62_LH_FV	AMA	Top 5	Similarity	Chothia	F:\AntibodyCascadeValidation\DS45_Top5_Canonicals_5CDRTemplates_1CDRModel	None	NA	1	1	3	Top5_Canonicals_5CDRTemplates_1_model	0.232	53	0.386	60	0.391	7	0.177	4	0.849	6	2.863	8	0.768	5	0.99	16	0.44	4	3.52456	0.431	85	0.579	93	0.44	113	0.616	178	0.842	224	0.457	113	0.602	178	0.83	224	0.225	59	0.385
4M6M_LH_FV	AMA	Top 5	Similarity	Chothia	F:\AntibodyCascadeValidation\DS45_Top5_Canonicals_5CDRTemplates_1CDRModel	None	NA	1	1	3	Top5_Canonicals_5CDRTemplates_1_model	0.305	52	0.288	60	0.901	9	0.387	4	2.362	8	0.357	8	0.252	5	2.546	6	0.717	4	5.97046	0.42	84	0.395	93	0.604	112	0.721	177	0.946	217	0.618	112	0.707	177	0.938	217	0.351	58	0.29
4M6O_LH_FV	AMA	Top 5	Similarity	Chothia	F:\AntibodyCascadeValidation\DS45_Top5_Canonicals_5CDRTemplates_1CDRModel	None	NA	1	1	3	Top5_Canonicals_5CDRTemplates_1_model	0.357	53	0.349	60	0.509	6	0.282	4	1.534	6	0.941	8	0.292	5	9.024	12	0.448	4	5.12186	0.578	85	0.491	93	0.579	113	0.762	178	2.248	219	0.592	113	0.748	178	2.245	219	0.353	59	0.347
4M7J_LH_FV	AMA	Top 5	Similarity	Chothia	F:\AntibodyCascadeValidation\DS45_Top5_Canonicals_5CDRTemplates_1CDRModel	None	NA	1	1	3	Top5_Canonicals_5CDRTemplates_1_model	0.49	53	0.661	60	1.7	11	0.26	4	0.749	6	0.921	8	0.708	4	6.085	8	0.685	4	6.342	0.545	85	1.166	93	0.806	113	1.168	178	1.675	219	0.816	113	1.163	178	1.674	219	0.476	59	0.66
4M7K_LH_FV	AMA	Top 5	Similarity	Chothia	F:\AntibodyCascadeValidation\DS45_Top5_Canonicals_5CDRTemplates_1CDRModel	None	NA	1	1	3	Top5_Canonicals_5CDRTemplates_1_model	0.289	53	0.34	60	0.735	12	0.161	4	0.538	6	0.44	8	1.051	5	2.999	9	0.472	4	3.81036	0.349	85	0.763	93	0.485	113	0.667	178	0.957	222	0.487	113	0.664	178	0.951	222	0.286	59	0.343
4MAU_LH_FV	AMA	Top 5	Similarity	Chothia	F:\AntibodyCascadeValidation\DS45_Top5_Canonicals_5CDRTemplates_1CDRModel	None	NA	1	1	3	Top5_Canonicals_5CDRTemplates_1_model	0.525	53	0.287	60	0.574	10	0.207	4	0.747	6	0.383	9	0.463	4	1.813	6	0.375	4	2.55512	0.515	85	0.488	93	0.499	113	0.592	178	0.686	217	0.502	113	0.586	178	0.684	217	0.505	59	0.292
4MHH_IG_FV	AMA	Top 5	Similarity	Chothia	F:\AntibodyCascadeValidation\DS45_Top5_Canonicals_5CDRTemplates_1CDRModel	None	NA	1	1	3	Top5_Canonicals_5CDRTemplates_1_model	0.552	53	0.429	60	1.006	10	0.327	4	1.358	6	0.897	8	0.647	5	3.157	9	0.906	4	1.44462	0.677	85	0.574	93	0.525	113	0.653	178	0.949	220	0.528	113	0.642	178	0.943	220	0.534	59	0.436
4N8C_LH_FV	AMA	Top 5	Similarity	Chothia	F:\AntibodyCascadeValidation\DS45_Top5_Canonicals_5CDRTemplates_1CDRModel	None	NA	1	1	3	Top5_Canonicals_5CDRTemplates_1_model	0.304	53	0.291	60	1.593	12	0.269	4	1.396	6	0.529	8	1.034	5	2.521	8	0.464	4	4.29544	0.337	85	0.479	93	0.454	113	0.567	178	0.912	221	0.455	113	0.558	178	0.906	221	0.293	59	0.29
4MWF_LH_FV	AMA	Top 5	Similarity	Chothia	F:\AntibodyCascadeValidation\DS45_Top5_Canonicals_5CDRTemplates_1CDRModel	None	NA	1	1	3	Top5_Canonicals_5CDRTemplates_1_model	0.539	53	0.892	60	0.352	6	1.138	4	1.64	6	4.282	8	2.474	5	12.648	16	2.016	4	10.3116	0.622	85	1.095	93	1.221	113	1.432	178	3.812	223	1.234	113	1.425	178	3.824	223	0.565	59	0.915
4MXV_EF_FV	AMA	Top 5	Similarity	Chothia	F:\AntibodyCascadeValidation\DS45_Top5_Canonicals_5CDRTemplates_1CDRModel	None	NA	1	1	3	Top5_Canonicals_5CDRTemplates_1_model	0.293	53	0.455	60	1.199	6	0.322	4	1.123	6	0.772	8	0.761	5	1.871	7	0.704	4	4.10995	0.337	85	0.499	93	0.585	113	0.646	178	0.802	214	0.593	113	0.64	178	0.799	214	0.295	59	0.457
4N90_ED_FV	AMA	Top 5	Similarity	Chothia	F:\AntibodyCascadeValidation\DS45_Top5_Canonicals_5CDRTemplates_1CDRModel	None	NA	1	1	3	Top5_Canonicals_5CDRTemplates_1_model	0.403	53	0.431	60	1.165	7	0.376	4	1.231	6	2.25	10	0.912	4	3.313	10	0.842	4	3.47274	0.533	85	0.592	93	0.507	113	0.661	178	1.134	219	0.514	113	0.661	178	1.137	219	0.53	59	0.435
4N9G_NM_FV	AMA	Top 5	Similarity	Chothia	F:\AntibodyCascadeValidation\DS45_Top5_Canonicals_5CDRTemplates_1CDRModel	None	NA	1	1	3	Top5_Canonicals_5CDRTemplates_1_model	0.4	53	0.457	60	1.412	6	1.321	4	1.079	6	1.354	8	1.682	5	4.522	14	3.214	4	6.38356	0.501	85	1.323	93	0.719	113	1.268	178	1.714	221	0.747	113	1.248	178	1.704	221	0.394	59	0.608
4NCC_12_FV	AMA	Top 5	Similarity	Chothia	F:\AntibodyCascadeValidation\DS45_Top5_Canonicals_5CDRTemplates_1CDRModel	None	NA	1	1	3	Top5_Canonicals_5CDRTemplates_1_model	0.331	53	0.322	60	1.358	5	0.334	4	0.863	6	0.51	8	0.678	5	3.763	8	0.443	4	7.83297	0.657	85	0.839	93	0.69	113	1.021	178	1.171	214	0.698	113	1.013	178	1.172	214	0.553	59	0.482
4NIK_BB_FV	AMA	Top 5	Similarity	Chothia	F:\AntibodyCascadeValidation\DS45_Top5_Canonicals_5CDRTemplates_1CDRModel	None	NA	1	1	3	Top5_Canonicals_5CDRTemplates_1_model	0.456	52	0.496	60	2.75	9	0.402	4	4.041	7	0.778	8	0.273	5	3.473	6	0.72	4	10.7247	0.649	84	0.655	93	0.998	112	1.205	177	1.512	216	1.013	112	1.179	177	1.5	216	0.548	58	0.501
4NJ9_LH_FV	AMA	Top 5	Similarity	Chothia	F:\AntibodyCascadeValidation\DS45_Top5_Canonicals_5CDRTemplates_1CDRModel	None	NA	1	1	3	Top5_Canonicals_5CDRTemplates_1_model	0.368	53	0.359	60	0.672	10	0.308	4	0.512	6	0.6	8	0.999	5	3.478	10	0.329	4	2.96098	0.537	85	0.56	93	0.442	113	0.607	178	0.956	221	0.444	113	0.6	178	0.95	221	0.37	59	0.359
4NKD_BA_FV	AMA	Top 5	Similarity	Chothia	F:\AntibodyCascadeValidation\DS45_Top5_Canonicals_5CDRTemplates_1CDRModel	None	NA	1	1	3	Top5_Canonicals_5CDRTemplates_1_model	0.782	53	0.472	60	1.045	11	0.425	4	0.738	6	0.546	10	0.534	4	0.753	10	0.365	4	2.17826	0.797	85	0.476	93	0.701	113	0.708	178	0.724	223	0.702	113	0.706	178	0.727	223	0.86	59	0.469
4NKI_LH_FV	AMA	Top 5	Similarity	Chothia	F:\AntibodyCascadeValidation\DS45_Top5_Canonicals_5CDRTemplates_1CDRModel	None	NA	1	1	3	Top5_Canonicals_5CDRTemplates_1_model	0.249	52	0.269	60	0.49	9	0.258	4	3.481	7	0.356	8	1.256	5	4.118	9	0.409	4	2.85022	0.295	84	0.345	93	0.357	112	0.459	177	1.154	219	0.367	112	0.448	177	1.147	219	0.298	58	0.269
4NKO_AB_FV	AMA	Top 5	Similarity	Chothia	F:\AntibodyCascadeValidation\DS45_Top5_Canonicals_5CDRTemplates_1CDRModel	None	NA	1	1	3	Top5_Canonicals_5CDRTemplates_1_model	0.568	53	0.888	60	0.912	11	0.725	4	1.659	6	0.513	8	0.94	5	3.497	10	0.533	4	1.5404	0.641	85	1.254	93	0.766	113	1.043	178	1.266	222	0.786	113	1.028	178	1.257	222	0.58	59	0.881
4NM4_LH_FV	AMA	Top 5	Similarity	Chothia	F:\AntibodyCascadeValidation\DS45_Top5_Canonicals_5CDRTemplates_1CDRModel	None	NA	1	1	3	Top5_Canonicals_5CDRTemplates_1_model	0.303	53	0.396	60	0.866	12	0.285	4	0.873	6	0.832	8	0.835	5	4.003	10	0.521	4	2.45483	0.436	85	0.482	93	0.44	113	0.519	178	1.032	223	0.443	113	0.518	178	1.032	223	0.31	59	0.399
4NNP_LH_FV	AMA	Top 5	Similarity	Chothia	F:\AntibodyCascadeValidation\DS45_Top5_Canonicals_5CDRTemplates_1CDRModel	None	NA	1	1	3	Top5_Canonicals_5CDRTemplates_1_model	0.878	53	0.6	60	1.53	6	0.387	4	2.543	7	4.968	8	1.229	5	9.977	17	4.742	4	3.64392	0.819	85	1.327	93	0.789	113	1.152	178	3.156	225	0.806	113	1.144	178	3.164	225	0.841	59	0.694
4NP4_LH_FV	AMA	Top 5	Similarity	Chothia	F:\AntibodyCascadeValidation\DS45_Top5_Canonicals_5CDRTemplates_1CDRModel	None	NA	1	1	3	Top5_Canonicals_5CDRTemplates_1_model	0.356	53	0.424	60	0.737	7	0.344	4	3.661	6	0.457	8	1.287	5	1.356	8	2.752	4	5.02566	0.613	85	0.745	93	0.501	113	0.783	178	1.023	216	0.522	113	0.777	178	1.022	216	0.351	59	0.525
4NPY_LH_FV	AMA	Top 5	Similarity	Chothia	F:\AntibodyCascadeValidation\DS45_Top5_Canonicals_5CDRTemplates_1CDRModel	None	NA	1	1	3	Top5_Canonicals_5CDRTemplates_1_model	0.221	52	0.255	60	0.439	6	0.189	4	1.856	9	0.275	8	0.329	4	2.873	22	0.264	4	3.67248	0.28	84	0.391	93	0.362	112	0.495	177	0.965	230	0.37	112	0.485	177	0.981	230	0.216	58	0.253
4NRX_BA_FV	AMA	Top 5	Similarity	Chothia	F:\AntibodyCascadeValidation\DS45_Top5_Canonicals_5CDRTemplates_1CDRModel	None	NA	1	1	3	Top5_Canonicals_5CDRTemplates_1_model	0.485	53	0.301	60	0.392	6	0.187	4	1.177	6	0.846	8	1.045	5	5.886	19	0.529	4	4.06006	0.666	85	0.465	93	0.503	113	0.64	178	1.925	226	0.505	113	0.638	178	1.912	226	0.483	59	0.304
4NUG_LH_FV	AMA	Top 5	Similarity	Chothia	F:\AntibodyCascadeValidation\DS45_Top5_Canonicals_5CDRTemplates_1CDRModel	None	NA	1	1	3	Top5_Canonicals_5CDRTemplates_1_model	0.356	53	0.377	60	1.222	11	1.078	4	1.04	6	6.032	8	0.692	5	21.429	24	0.623	4	4.86965	0.487	85	0.504	93	0.529	113	0.672	178	6.903	236	0.532	113	0.667	178	6.913	236	0.36	59	0.375
4NWT_LH_FV	AMA	Top 5	Similarity	Chothia	F:\AntibodyCascadeValidation\DS45_Top5_Canonicals_5CDRTemplates_1CDRModel	None	NA	1	1	3	Top5_Canonicals_5CDRTemplates_1_model	0.48	53	0.354	60	1.014	12	0.162	4	1.955	6	2.419	8	0.943	5	10.957	17	0.657	4	7.64102	0.612	85	0.704	93	0.758	113	1.077	178	3.198	230	0.773	113	1.069	178	3.19	230	0.472	59	0.361
4NYL_BA_FV	AMA	Top 5	Similarity	Chothia	F:\AntibodyCascadeValidation\DS45_Top5_Canonicals_5CDRTemplates_1CDRModel	None	NA	1	1	3	Top5_Canonicals_5CDRTemplates_1_model	0.548	53	0.346	60	1.189	6	0.604	4	0.955	6	0.492	8	0.218	5	4.18	10	0.419	4	2.6473	0.632	85	0.603	93	0.522	113	0.7	178	1.136	217	0.524	113	0.696	178	1.141	217	0.537	59	0.344
4NX3_AB_FV	AMA	Top 5	Similarity	Chothia	F:\AntibodyCascadeValidation\DS45_Top5_Canonicals_5CDRTemplates_1CDRModel	None	NA	1	1	3	Top5_Canonicals_5CDRTemplates_1_model	0.507	53	0.474	60	0.765	12	0.233	4	0.837	6	0.611	8	0.436	5	3.466	7	0.417	4	4.83926	0.475	85	0.546	93	0.594	113	0.657	178	0.902	220	0.604	113	0.651	178	0.904	220	0.492	59	0.471
4NZU_LH_FV	AMA	Top 5	Similarity	Chothia	F:\AntibodyCascadeValidation\DS45_Top5_Canonicals_5CDRTemplates_1CDRModel	None	NA	1	1	3	Top5_Canonicals_5CDRTemplates_1_model	0.319	53	0.368	60	0.534	6	0.317	4	1.899	6	0.411	8	0.444	5	5.325	14	0.623	4	4.80444	0.402	85	0.5	93	0.517	113	0.611	178	1.476	221	0.523	113	0.606	178	1.477	221	0.333	59	0.369
4O02_LH_FV	AMA	Top 5	Similarity	Chothia	F:\AntibodyCascadeValidation\DS45_Top5_Canonicals_5CDRTemplates_1CDRModel	None	NA	1	1	3	Top5_Canonicals_5CDRTemplates_1_model	0.625	53	0.548	60	0.559	6	2.56	4	1.237	6	0.587	8	1.331	5	1.263	7	1.017	4	5.23996	0.899	85	0.743	93	0.719	113	0.955	178	1.046	214	0.733	113	0.939	178	1.042	214	0.607	59	0.55
4O4Y_LH_FV	AMA	Top 5	Similarity	Chothia	F:\AntibodyCascadeValidation\DS45_Top5_Canonicals_5CDRTemplates_1CDRModel	None	NA	1	1	3	Top5_Canonicals_5CDRTemplates_1_model	0.456	53	0.39	60	2.293	8	0.235	4	4.064	10	0.952	8	2.58	4	6.492	6	0.597	3	5.39271	0.574	85	0.523	92	0.574	113	0.708	177	1.617	217	0.584	113	0.695	177	1.613	217	0.477	59	0.507
4OAW_AB_FV	AMA	Top 5	Similarity	Chothia	F:\AntibodyCascadeValidation\DS45_Top5_Canonicals_5CDRTemplates_1CDRModel	None	NA	1	1	3	Top5_Canonicals_5CDRTemplates_1_model	0.315	53	1.531	60	0.343	6	0.323	4	0.885	6	2.884	8	1.542	5	8.464	18	0.92	4	4.97681	0.61	85	1.552	93	1.267	113	1.333	178	2.69	225	1.281	113	1.34	178	2.688	225	0.541	59	1.523
4O5L_LH_FV	AMA	Top 5	Similarity	Chothia	F:\AntibodyCascadeValidation\DS45_Top5_Canonicals_5CDRTemplates_1CDRModel	None	NA	1	1	3	Top5_Canonicals_5CDRTemplates_1_model	0.546	52	0.385	60	0.583	8	1.02	4	1.326	8	3.705	7	1.128	5	10.725	21	0.458	4	7.00092	0.647	84	0.607	93	0.682	112	0.787	177	3.244	230	0.69	112	0.775	177	3.254	230	0.522	58	0.384
4OD1_LH_FV	AMA	Top 5	Similarity	Chothia	F:\AntibodyCascadeValidation\DS45_Top5_Canonicals_5CDRTemplates_1CDRModel	None	NA	1	1	3	Top5_Canonicals_5CDRTemplates_1_model	0.485	52	0.338	60	1.394	8	0.491	4	5.002	9	0.631	8	0.357	5	25.644	33	0.287	4	6.34088	0.77	84	0.509	93	0.619	112	0.79	177	9.453	244	0.622	112	0.787	177	9.448	244	0.629	58	0.336
4OCX_LH_FV	AMA	Top 5	Similarity	Chothia	F:\AntibodyCascadeValidation\DS45_Top5_Canonicals_5CDRTemplates_1CDRModel	None	NA	1	1	3	Top5_Canonicals_5CDRTemplates_1_model	0.386	53	0.435	60	1.007	11	0.394	4	0.731	6	1.842	9	0.495	4	2.041	5	0.93	4	7.96781	0.517	85	0.639	93	0.771	113	0.92	178	1.164	217	0.782	113	0.902	178	1.15	217	0.409	59	0.446
4OD2_AB_FV	AMA	Top 5	Similarity	Chothia	F:\AntibodyCascadeValidation\DS45_Top5_Canonicals_5CDRTemplates_1CDRModel	None	NA	1	1	3	Top5_Canonicals_5CDRTemplates_1_model	0.609	52	0.503	60	1.774	6	1.329	4	1.801	8	0.552	8	1.129	5	6.574	10	0.539	4	3.22734	0.789	84	0.617	93	0.642	112	0.812	177	1.614	218	0.651	112	0.805	177	1.607	218	0.623	58	0.502
4OGY_LH_FV	AMA	Top 5	Similarity	Chothia	F:\AntibodyCascadeValidation\DS45_Top5_Canonicals_5CDRTemplates_1CDRModel	None	NA	1	1	3	Top5_Canonicals_5CDRTemplates_1_model	0.44	53	0.363	60	0.378	6	1.172	4	1.494	5	4.501	8	2.887	5	7.807	11	1.427	4	7.42951	0.482	85	0.526	93	0.734	113	0.807	178	2.309	217	0.744	113	0.797	178	2.302	217	0.424	59	0.388
4OII_LH_FV	AMA	Top 5	Similarity	Chothia	F:\AntibodyCascadeValidation\DS45_Top5_Canonicals_5CDRTemplates_1CDRModel	None	NA	1	1	3	Top5_Canonicals_5CDRTemplates_1_model	0.361	53	0.475	60	0.953	6	0.261	4	1.207	6	0.673	8	0.793	5	2.139	6	1.022	4	2.84486	0.449	85	1.102	93	0.608	113	1.018	178	1.034	213	0.614	113	1.004	178	1.022	213	0.362	59	0.484
4OKV_BA_FV	AMA	Top 5	Similarity	Chothia	F:\AntibodyCascadeValidation\DS45_Top5_Canonicals_5CDRTemplates_1CDRModel	None	NA	1	1	3	Top5_Canonicals_5CDRTemplates_1_model	0.368	53	0.431	60	0.58	11	0.191	4	0.762	6	0.383	8	0.305	5	2.625	2	0.826	4	5.61747	0.578	85	0.657	93	0.605	113	0.784	178	0.868	214	0.61	113	0.778	178	0.862	214	0.358	59	0.43
4OM1_LH_FV	AMA	Top 5	Similarity	Chothia	F:\AntibodyCascadeValidation\DS45_Top5_Canonicals_5CDRTemplates_1CDRModel	None	NA	1	1	3	Top5_Canonicals_5CDRTemplates_1_model	0.293	53	0.241	60	0.681	4	0.502	4	0.459	2	0.45	8	0.29	5	0.379	14	0.539	4	2.25902	0.505	85	0.308	93	0.324	113	0.465	178	0.465	215	0.331	113	0.461	178	0.462	215	0.299	59	0.241
4ONF_LH_FV	AMA	Top 5	Similarity	Chothia	F:\AntibodyCascadeValidation\DS45_Top5_Canonicals_5CDRTemplates_1CDRModel	None	NA	1	1	3	Top5_Canonicals_5CDRTemplates_1_model	0.315	53	0.237	60	0.621	11	0.15	4	0.96	6	0.472	8	2.492	5	1.147	8	0.769	4	3.7042	0.475	85	0.353	93	0.41	113	0.538	178	0.659	220	0.421	113	0.53	178	0.655	220	0.313	59	0.245
4OQT_LH_FV	AMA	Top 5	Similarity	Chothia	F:\AntibodyCascadeValidation\DS45_Top5_Canonicals_5CDRTemplates_1CDRModel	None	NA	1	1	3	Top5_Canonicals_5CDRTemplates_1_model	0.445	53	0.386	60	0.417	6	0.437	4	1.838	7	1.061	8	0.553	5	3.528	7	0.658	4	3.95077	0.664	85	0.595	93	0.793	113	1.014	178	1.196	215	0.803	113	1.005	178	1.187	215	0.436	59	0.392
4ORG_LH_FV	AMA	Top 5	Similarity	Chothia	F:\AntibodyCascadeValidation\DS45_Top5_Canonicals_5CDRTemplates_1CDRModel	None	NA	1	1	3	Top5_Canonicals_5CDRTemplates_1_model	0.681	52	0.502	60	1.238	8	0.614	4	4.747	9	0.503	8	0.748	5	27.607	33	0.479	4	2.6721	0.765	84	0.638	93	0.631	112	0.762	177	10.173	244	0.644	112	0.76	177	10.15	244	0.706	58	0.499
4OT1_LH_FV	AMA	Top 5	Similarity	Chothia	F:\AntibodyCascadeValidation\DS45_Top5_Canonicals_5CDRTemplates_1CDRModel	None	NA	1	1	3	Top5_Canonicals_5CDRTemplates_1_model	0.399	52	0.356	60	0.746	8	0.379	4	2.757	7	0.624	8	0.425	5	8.964	20	0.602	4	3.35413	0.657	84	0.448	93	0.53	112	0.655	177	2.737	229	0.537	112	0.644	177	2.727	229	0.466	58	0.361
4OTX_LH_FV	AMA	Top 5	Similarity	Chothia	F:\AntibodyCascadeValidation\DS45_Top5_Canonicals_5CDRTemplates_1CDRModel	None	NA	1	1	3	Top5_Canonicals_5CDRTemplates_1_model	0.261	53	0.317	60	1.16	12	0.19	4	0.83	6	0.696	8	1.054	5	4.351	2	0.456	4	8.52196	0.36	85	0.493	93	0.738	113	0.881	178	1.135	215	0.749	113	0.868	178	1.134	215	0.258	59	0.316
4P48_AA_FV	AMA	Top 5	Similarity	Chothia	F:\AntibodyCascadeValidation\DS45_Top5_Canonicals_5CDRTemplates_1CDRModel	None	NA	1	1	3	Top5_Canonicals_5CDRTemplates_1_model	0.997	52	1.566	60	8.481	9	0.578	4	3.18	8	0.641	8	1.83	5	3.38	12	0.478	4	3.21144	0.888	85	1.363	93	1.322	112	1.162	178	2.275	224	1.314	112	1.149	178	2.271	224	0.953	58	1.554
4P49_AA_FV	AMA	Top 5	Similarity	Chothia	F:\AntibodyCascadeValidation\DS45_Top5_Canonicals_5CDRTemplates_1CDRModel	None	NA	1	1	3	Top5_Canonicals_5CDRTemplates_1_model	0.428	50	0.316	60	0.905	5	0.319	4	1.752	6	0.618	8	1.856	6	5.753	12	0.474	4	2.59209	0.644	83	0.46	93	0.42	110	0.595	176	1.526	217	0.424	110	0.586	176	1.518	217	0.463	56	0.316
4P59_LH_FV	AMA	Top 5	Similarity	Chothia	F:\AntibodyCascadeValidation\DS45_Top5_Canonicals_5CDRTemplates_1CDRModel	None	NA	1	1	3	Top5_Canonicals_5CDRTemplates_1_model	0.4	53	0.336	60	0.628	6	1.154	4	0.89	6	0.52	8	0.428	5	1.304	6	0.62	4	3.78271	0.444	85	0.46	93	0.47	113	0.552	178	0.666	213	0.471	113	0.549	178	0.664	213	0.394	59	0.337
4P9M_LH_FV	AMA	Top 5	Similarity	Chothia	F:\AntibodyCascadeValidation\DS45_Top5_Canonicals_5CDRTemplates_1CDRModel	None	NA	1	1	3	Top5_Canonicals_5CDRTemplates_1_model	0.852	53	0.588	60	1.772	7	1.293	4	0.588	6	2.107	9	3.039	3	7.492	18	5.239	4	10.2347	0.881	85	2.142	97	1.083	113	2.068	182	2.861	229	1.22	113	2.007	182	2.873	229	0.822	59	0.645
4PB0_LH_FV	AMA	Top 5	Similarity	Chothia	F:\AntibodyCascadeValidation\DS45_Top5_Canonicals_5CDRTemplates_1CDRModel	None	NA	1	1	3	Top5_Canonicals_5CDRTemplates_1_model	0.294	53	0.365	60	0.686	11	0.32	4	0.6	6	0.612	8	0.777	7	5.578	8	0.369	4	5.80444	0.443	85	0.481	93	0.64	113	0.771	178	1.355	222	0.657	113	0.761	178	1.349	222	0.297	59	0.364
4PB9_LH_FV	AMA	Top 5	Similarity	Chothia	F:\AntibodyCascadeValidation\DS45_Top5_Canonicals_5CDRTemplates_1CDRModel	None	NA	1	1	3	Top5_Canonicals_5CDRTemplates_1_model	0.54	53	0.291	60	0.983	11	0.575	4	0.567	6	0.529	8	0.367	5	2.109	11	0.78	4	2.3655	0.541	85	0.446	93	0.475	113	0.54	178	0.728	223	0.476	113	0.534	178	0.713	223	0.52	59	0.295
4PS4_LH_FV	AMA	Top 5	Similarity	Chothia	F:\AntibodyCascadeValidation\DS45_Top5_Canonicals_5CDRTemplates_1CDRModel	None	NA	1	1	3	Top5_Canonicals_5CDRTemplates_1_model	0.308	53	0.421	60	0.466	6	0.482	4	0.506	5	0.436	10	0.245	4	0.636	9	0.307	4	2.47231	0.495	85	0.629	93	0.411	113	0.622	178	0.596	216	0.412	113	0.619	178	0.592	216	0.301	59	0.418
4Q0X_LH_FV	AMA	Top 5	Similarity	Chothia	F:\AntibodyCascadeValidation\DS45_Top5_Canonicals_5CDRTemplates_1CDRModel	None	NA	1	1	3	Top5_Canonicals_5CDRTemplates_1_model	0.461	53	0.54	60	0.899	11	0.374	4	1.539	6	0.509	8	1.342	5	2.445	8	0.405	4	4.93672	0.659	85	0.75	93	0.676	113	0.894	178	1.031	220	0.687	113	0.889	178	1.032	220	0.621	59	0.537
4PY7_BA_FV	AMA	Top 5	Similarity	Chothia	F:\AntibodyCascadeValidation\DS45_Top5_Canonicals_5CDRTemplates_1CDRModel	None	NA	1	1	3	Top5_Canonicals_5CDRTemplates_1_model	0.403	53	0.474	60	0.76	6	1.04	4	0.795	6	1.227	8	0.621	5	3.587	11	0.66	4	3.09927	0.539	85	0.678	93	0.496	113	0.704	178	1.124	218	0.511	113	0.691	178	1.112	218	0.4	59	0.483
4Q2Z_BA_FV	AMA	Top 5	Similarity	Chothia	F:\AntibodyCascadeValidation\DS45_Top5_Canonicals_5CDRTemplates_1CDRModel	None	NA	1	1	3	Top5_Canonicals_5CDRTemplates_1_model	0.374	52	1.501	60	0.55	8	0.205	4	0.466	8	0.373	8	0.539	5	6.265	12	0.682	4	3.55672	0.559	84	1.359	93	1.188	112	1.135	177	1.825	222	1.205	112	1.138	177	1.842	222	0.36	58	1.489
4Q6I_AB_FV	AMA	Top 5	Similarity	Chothia	F:\AntibodyCascadeValidation\DS45_Top5_Canonicals_5CDRTemplates_1CDRModel	None	NA	1	1	3	Top5_Canonicals_5CDRTemplates_1_model	0.348	53	0.574	60	1.569	10	0.36	4	0.766	6	0.438	8	0.445	5	2.339	9	0.505	4	9.29924	0.54	85	1.183	93	0.9	113	1.334	178	1.415	220	0.925	113	1.296	178	1.413	220	0.341	59	0.572
4QEX_LH_FV	AMA	Top 5	Similarity	Chothia	F:\AntibodyCascadeValidation\DS45_Top5_Canonicals_5CDRTemplates_1CDRModel	None	NA	1	1	3	Top5_Canonicals_5CDRTemplates_1_model	0.704	53	0.536	60	0.832	10	0.563	4	0.765	6	0.987	8	0.658	5	2.153	5	0.695	4	2.34251	0.784	85	0.54	93	0.714	113	0.776	178	0.898	216	0.713	113	0.768	178	0.892	216	0.784	59	0.532
4QHK_NM_FV	AMA	Top 5	Similarity	Chothia	F:\AntibodyCascadeValidation\DS45_Top5_Canonicals_5CDRTemplates_1CDRModel	None	NA	1	1	3	Top5_Canonicals_5CDRTemplates_1_model	0.571	52	0.724	60	1.542	6	0.785	4	4.371	7	3.246	8	0.809	4	2.213	11	0.672	4	5.43493	0.819	84	0.956	93	0.795	112	1.06	177	1.565	217	0.799	112	1.05	177	1.564	217	0.619	58	0.719
4QHL_BA_FV	AMA	Top 5	Similarity	Chothia	F:\AntibodyCascadeValidation\DS45_Top5_Canonicals_5CDRTemplates_1CDRModel	None	NA	1	1	3	Top5_Canonicals_5CDRTemplates_1_model	0.4	52	0.602	60	1.503	6	0.407	4	3.784	7	1.22	8	0.726	4	1.743	11	0.788	4	4.99495	0.6	84	1.196	93	0.674	112	1.08	177	1.386	217	0.678	112	1.074	177	1.387	217	0.428	58	0.599
4QHM_BA_FV	AMA	Top 5	Similarity	Chothia	F:\AntibodyCascadeValidation\DS45_Top5_Canonicals_5CDRTemplates_1CDRModel	None	NA	1	1	3	Top5_Canonicals_5CDRTemplates_1_model	0.858	52	0.638	60	1.836	6	0.413	4	4.952	7	2.004	8	0.411	4	0.492	11	1.267	4	8.17183	1.085	84	1.226	93	1.089	112	1.518	177	1.683	217	1.099	112	1.499	177	1.665	217	1.027	58	0.643
4QHN_BA_FV	AMA	Top 5	Similarity	Chothia	F:\AntibodyCascadeValidation\DS45_Top5_Canonicals_5CDRTemplates_1CDRModel	None	NA	1	1	3	Top5_Canonicals_5CDRTemplates_1_model	0.791	52	0.622	60	2.492	6	1.182	4	3.792	7	0.948	8	0.612	4	1.033	11	3.013	4	4.05379	0.957	84	1.03	93	0.778	112	1.1	177	1.331	217	0.791	112	1.074	177	1.324	217	0.84	58	0.669
4R2G_MN_FV	AMA	Top 5	Similarity	Chothia	F:\AntibodyCascadeValidation\DS45_Top5_Canonicals_5CDRTemplates_1CDRModel	None	NA	1	1	3	Top5_Canonicals_5CDRTemplates_1_model	0.768	54	0.402	60	0.705	6	0.596	4	0.673	9	1.037	8	1.495	4	2.599	22	0.774	4	1.26995	0.948	80	0.607	93	0.634	114	0.818	173	1.124	226	0.652	114	0.812	173	1.13	226	0.768	54	0.415
4QWW_CD_FV	AMA	Top 5	Similarity	Chothia	F:\AntibodyCascadeValidation\DS45_Top5_Canonicals_5CDRTemplates_1CDRModel	None	NA	1	1	3	Top5_Canonicals_5CDRTemplates_1_model	0.337	53	0.41	60	0.403	5	0.289	4	0.572	6	0.683	8	0.447	7	5.759	12	1.285	4	1.81246	0.352	85	0.996	93	0.418	113	0.778	178	1.576	220	0.423	113	0.77	178	1.572	220	0.334	59	0.41
4R4B_AB_FV	AMA	Top 5	Similarity	Chothia	F:\AntibodyCascadeValidation\DS45_Top5_Canonicals_5CDRTemplates_1CDRModel	None	NA	1	1	3	Top5_Canonicals_5CDRTemplates_1_model	0.35	53	0.433	60	0.518	6	1.171	4	1.99	5	1.158	8	3.515	4	1.198	9	0.655	4	6.15753	0.48	85	0.628	93	0.64	113	0.839	178	1.036	214	0.654	113	0.827	178	1.031	214	0.356	59	0.439
4RDQ_FG_FV	AMA	Top 5	Similarity	Chothia	F:\AntibodyCascadeValidation\DS45_Top5_Canonicals_5CDRTemplates_1CDRModel	None	NA	1	1	3	Top5_Canonicals_5CDRTemplates_1_model	0.354	53	0.446	60	0.931	6	0.344	4	1.277	6	0.561	8	0.401	5	4.242	5	0.34	4	3.77893	0.514	85	0.705	93	0.564	113	0.78	178	1.044	212	0.567	113	0.775	178	1.043	212	0.341	59	0.445
4RQQ_AB_FV	AMA	Top 5	Similarity	Chothia	F:\AntibodyCascadeValidation\DS45_Top5_Canonicals_5CDRTemplates_1CDRModel	None	NA	1	1	3	Top5_Canonicals_5CDRTemplates_1_model	0.533	53	0.696	60	1.543	11	0.365	4	0.488	6	3.151	8	1.191	5	6.686	30	1.032	4	4.55382	0.585	85	0.881	93	0.722	113	0.844	178	2.563	242	0.727	113	0.834	178	2.551	242	0.562	59	0.693
4TOY_LH_FV	AMA	Top 5	Similarity	Chothia	F:\AntibodyCascadeValidation\DS45_Top5_Canonicals_5CDRTemplates_1CDRModel	None	NA	1	1	3	Top5_Canonicals_5CDRTemplates_1_model	0.669	52	0.521	60	2.752	9	0.577	4	3.945	7	0.435	8	0.489	5	4.581	12	10.692	12	8.64518	0.899	84	3.841	101	0.902	112	3.212	185	3.205	230	1.384	112	2.954	185	3.069	230	0.661	58	0.563
4U0R_CB_FV	AMA	Top 5	Similarity	Chothia	F:\AntibodyCascadeValidation\DS45_Top5_Canonicals_5CDRTemplates_1CDRModel	None	NA	1	1	3	Top5_Canonicals_5CDRTemplates_1_model	0.46	53	0.429	60	0.559	10	0.313	4	0.537	6	0.594	8	0.684	5	3.666	11	0.663	4	3.07756	0.499	85	0.509	93	0.493	113	0.555	178	0.961	222	0.501	113	0.555	178	0.96	222	0.45	59	0.427
4U1G_CB_FV	AMA	Top 5	Similarity	Chothia	F:\AntibodyCascadeValidation\DS45_Top5_Canonicals_5CDRTemplates_1CDRModel	None	NA	1	1	3	Top5_Canonicals_5CDRTemplates_1_model	0.657	53	0.345	60	1.392	10	1.384	4	1.236	6	0.362	8	2.294	5	1.914	11	0.412	4	3.63359	0.698	85	0.412	93	0.584	113	0.683	178	0.923	222	0.595	113	0.678	178	0.93	222	0.659	59	0.346
4U6G_BA_FV	AMA	Top 5	Similarity	Chothia	F:\AntibodyCascadeValidation\DS45_Top5_Canonicals_5CDRTemplates_1CDRModel	None	NA	1	1	3	Top5_Canonicals_5CDRTemplates_1_model	0.386	52	0.392	60	0.337	6	0.463	4	0.468	9	0.381	8	0.492	7	0.737	18	0.798	4	1.32227	0.505	84	0.447	93	0.465	112	0.528	177	0.537	229	0.467	112	0.522	177	0.531	229	0.438	58	0.396
4U6H_BA_FV	AMA	Top 5	Similarity	Chothia	F:\AntibodyCascadeValidation\DS45_Top5_Canonicals_5CDRTemplates_1CDRModel	None	NA	1	1	3	Top5_Canonicals_5CDRTemplates_1_model	0.464	53	0.463	60	0.616	11	0.316	4	1.007	6	0.74	8	0.627	5	1.397	8	0.753	4	4.08861	0.468	85	0.998	93	0.564	113	0.902	178	0.914	220	0.578	113	0.878	178	0.898	220	0.458	59	0.465
4U6V_LH_FV	AMA	Top 5	Similarity	Chothia	F:\AntibodyCascadeValidation\DS45_Top5_Canonicals_5CDRTemplates_1CDRModel	None	NA	1	1	3	Top5_Canonicals_5CDRTemplates_1_model	0.33	53	0.325	60	0.376	6	0.466	4	1.617	5	0.432	8	0.629	4	2.185	12	0.382	4	7.63036	0.446	85	0.48	93	0.648	113	0.866	178	0.976	217	0.677	113	0.838	178	0.964	217	0.336	59	0.324
[truncated: 365 more columns]
