# Supplementary material for: Fully automated antibody structure prediction using BIOVIA tools: Validation study
Source: PLoS One. 2017 May 18;12(5):e0177923. doi: 10.1371/journal.pone.0177923 (PMC5436848; doi:10.1371/journal.pone.0177923)
Supplement: S1 Table — Contains the RMSD values of predicted versus x-ray structure for the various regions, and details of the framework and CDR templates for each target. (ZIP) [file pone.0177923.s002.zip › Top5_Canonicals_5CDRTemplate_10models_MouseOnly.csv]

Name	Source	FrameworkMethod	SortingMethod	LoopModeling	DataPath	H3Method	Top5Cutoff	NumCDRModels	NumFRModels	NumLoopTemplates	RunDescription	LSup:LSup	LSup:LSup_NRes	HSup:HSup	HSup:HSup_NRes	LSup:L1	LSup:L1_NRes	LSup:L2	LSup:L2_NRes	LSup:L3	LSup:L3_NRes	HSup:H1	HSup:H1_NRes	HSup:H2	HSup:H2_NRes	HSup:H3	HSup:H3_NRes	HSup:H4	HSup:H4_NRes	Tilt	LSup:LFR	LSup:LFR_NRes	HSup:HFR	HSup:HFR_NRes	LHSup:LHSup	LHSup:LHSup_NRes	LHSup:LHFR	LHSup:LHFR_NRes	LHSup:LHAll	LHSup:LHAll_NRes	LHFR:LHSup	LHFR:LHSup_NRes	LHFR:LHFR	LHFR:LHFR_NRes	LHFR:LHAll	LHFR:LHAll_NRes	LSup:LCore	LSup:LCore_NRes	HSup:HCore
3W2D_LH_FV	AMA	Top 5	Identity	Chothia	F:\AntibodyCascadeValidation\DS54_top5_cano_5cdrtemp_10models_MouseOnly	None	NA	10	1	5	DS45_Top5_canonicals_5CDRTemplate_10CDRModels_mouse	0.585	53	0.443	60	1.217	7	0.793	4	1.457	6	0.498	9	0.749	4	2.987	10	0.77	4	4.82345	0.794	85	0.507	93	0.593	113	0.722	178	0.999	218	0.593	113	0.71	178	1.001	218	0.573	59	0.441
3WBD_AA_FV	AMA	Top 5	Identity	Chothia	F:\AntibodyCascadeValidation\DS54_top5_cano_5cdrtemp_10models_MouseOnly	None	NA	10	1	5	DS45_Top5_canonicals_5CDRTemplate_10CDRModels_mouse	0.443	53	0.295	60	0.764	11	0.251	4	0.453	6	0.876	8	0.419	5	0.589	6	0.307	4	5.00216	0.592	85	0.532	93	0.537	113	0.761	178	0.811	218	0.554	113	0.752	178	0.821	218	0.424	59	0.294
2YMX_LH_FV	AMA	Top 5	Identity	Chothia	F:\AntibodyCascadeValidation\DS54_top5_cano_5cdrtemp_10models_MouseOnly	None	NA	10	1	5	DS45_Top5_canonicals_5CDRTemplate_10CDRModels_mouse	0.378	53	0.381	60	1.04	6	0.299	4	0.976	6	0.673	8	0.571	5	5.296	13	0.486	4	6.24399	0.474	85	0.558	93	0.598	113	0.715	178	1.521	220	0.601	113	0.707	178	1.512	220	0.368	59	0.38
3WHX_BA_FV	AMA	Top 5	Identity	Chothia	F:\AntibodyCascadeValidation\DS54_top5_cano_5cdrtemp_10models_MouseOnly	None	NA	10	1	5	DS45_Top5_canonicals_5CDRTemplate_10CDRModels_mouse	0.494	53	0.397	60	1.055	11	0.209	4	0.608	6	0.674	8	0.627	5	3.236	6	1.045	4	7.15747	0.476	85	0.532	93	0.682	113	0.769	178	0.978	218	0.688	113	0.753	178	0.965	218	0.472	59	0.424
4BH8_AB_FV	AMA	Top 5	Identity	Chothia	F:\AntibodyCascadeValidation\DS54_top5_cano_5cdrtemp_10models_MouseOnly	None	NA	10	1	5	DS45_Top5_canonicals_5CDRTemplate_10CDRModels_mouse	0.484	53	0.444	60	0.307	6	2.777	4	0.54	6	0.513	8	1.097	5	1.966	10	0.627	4	1.98938	0.898	85	0.775	93	0.501	113	0.9	178	1.021	217	0.513	113	0.893	178	1.011	217	0.474	59	0.445
3WKM_LH_FV	AMA	Top 5	Identity	Chothia	F:\AntibodyCascadeValidation\DS54_top5_cano_5cdrtemp_10models_MouseOnly	None	NA	10	1	5	DS45_Top5_canonicals_5CDRTemplate_10CDRModels_mouse	0.572	53	0.314	60	1.286	10	0.292	4	0.508	6	1.174	8	0.67	5	6.421	12	0.528	4	3.88859	0.667	85	0.622	93	0.59	113	0.793	178	1.837	223	0.612	113	0.778	178	1.83	223	0.554	59	0.315
4BKL_BA_FV	AMA	Top 5	Identity	Chothia	F:\AntibodyCascadeValidation\DS54_top5_cano_5cdrtemp_10models_MouseOnly	None	NA	10	1	5	DS45_Top5_canonicals_5CDRTemplate_10CDRModels_mouse	0.456	53	0.394	60	1.217	10	0.833	4	0.751	6	0.707	8	0.92	5	1.78	5	0.313	4	4.0255	0.481	85	0.595	93	0.559	113	0.723	178	0.835	216	0.568	113	0.717	178	0.842	216	0.443	59	0.394
4BZ1_LH_FV	AMA	Top 5	Identity	Chothia	F:\AntibodyCascadeValidation\DS54_top5_cano_5cdrtemp_10models_MouseOnly	None	NA	10	1	5	DS45_Top5_canonicals_5CDRTemplate_10CDRModels_mouse	0.456	53	0.349	60	0.7	12	0.297	4	0.579	6	1.212	8	1.458	5	4.983	6	0.589	4	2.92429	0.442	85	0.546	93	0.507	113	0.603	178	1.124	219	0.51	113	0.59	178	1.122	219	0.442	59	0.347
4BZ2_LH_FV	AMA	Top 5	Identity	Chothia	F:\AntibodyCascadeValidation\DS54_top5_cano_5cdrtemp_10models_MouseOnly	None	NA	10	1	5	DS45_Top5_canonicals_5CDRTemplate_10CDRModels_mouse	0.49	53	0.347	60	0.925	6	0.148	4	1.032	6	0.942	8	2.441	5	5.249	10	1.077	4	5.59682	0.471	85	0.688	93	0.652	113	0.832	178	1.505	217	0.655	113	0.823	178	1.505	217	0.475	59	0.36
4C83_BA_FV	AMA	Top 5	Identity	Chothia	F:\AntibodyCascadeValidation\DS54_top5_cano_5cdrtemp_10models_MouseOnly	None	NA	10	1	5	DS45_Top5_canonicals_5CDRTemplate_10CDRModels_mouse	0.377	53	0.349	60	0.79	5	0.476	4	3.246	7	0.403	8	0.653	5	0.952	7	0.282	4	2.06753	0.564	85	0.774	93	0.386	113	0.695	178	0.908	214	0.4	113	0.684	178	0.898	214	0.365	59	0.348
4CAD_GH_FV	AMA	Top 5	Identity	Chothia	F:\AntibodyCascadeValidation\DS54_top5_cano_5cdrtemp_10models_MouseOnly	None	NA	10	1	5	DS45_Top5_canonicals_5CDRTemplate_10CDRModels_mouse	0.299	53	0.32	60	0.944	6	0.391	4	0.564	6	0.457	8	1.079	5	6.69	14	0.58	4	6.29946	0.409	85	0.769	93	0.583	113	0.912	178	1.881	221	0.597	113	0.9	178	1.869	221	0.334	59	0.323
4CMH_CB_FV	AMA	Top 5	Identity	Chothia	F:\AntibodyCascadeValidation\DS54_top5_cano_5cdrtemp_10models_MouseOnly	None	NA	10	1	5	DS45_Top5_canonicals_5CDRTemplate_10CDRModels_mouse	0.337	53	0.29	60	0.624	6	0.229	4	1.453	6	0.627	8	0.399	5	4.284	9	0.727	4	3.65248	0.531	85	0.461	93	0.434	113	0.587	178	1.14	216	0.44	113	0.585	178	1.141	216	0.334	59	0.292
4EDX_AB_FV	AMA	Top 5	Identity	Chothia	F:\AntibodyCascadeValidation\DS54_top5_cano_5cdrtemp_10models_MouseOnly	None	NA	10	1	5	DS45_Top5_canonicals_5CDRTemplate_10CDRModels_mouse	0.644	53	0.325	60	1.092	6	0.233	4	0.69	6	0.394	8	0.517	4	3.339	11	0.316	4	4.21452	0.712	85	0.461	93	0.665	113	0.794	178	1.083	217	0.671	113	0.793	178	1.082	217	0.633	59	0.324
4GQP_HH_FV	AMA	Top 5	Identity	Chothia	F:\AntibodyCascadeValidation\DS54_top5_cano_5cdrtemp_10models_MouseOnly	None	NA	10	1	5	DS45_Top5_canonicals_5CDRTemplate_10CDRModels_mouse	0.222	53	0.256	60	0.224	7	0.271	4	1.033	6	3.137	8	0.516	4	3.881	8	0.929	4	3.0433	0.36	85	0.461	93	0.347	113	0.517	178	1.094	215	0.353	113	0.507	178	1.101	215	0.38	59	0.274
4HXA_LH_FV	AMA	Top 5	Identity	Chothia	F:\AntibodyCascadeValidation\DS54_top5_cano_5cdrtemp_10models_MouseOnly	None	NA	10	1	5	DS45_Top5_canonicals_5CDRTemplate_10CDRModels_mouse	0.29	53	0.391	60	0.656	5	0.267	4	1.423	6	0.654	8	2.588	7	3.985	6	1.393	4	2.13488	0.525	85	0.544	93	0.378	113	0.547	178	1.019	214	0.384	113	0.541	178	1.018	214	0.281	59	0.398
4HXB_LH_FV	AMA	Top 5	Identity	Chothia	F:\AntibodyCascadeValidation\DS54_top5_cano_5cdrtemp_10models_MouseOnly	None	NA	10	1	5	DS45_Top5_canonicals_5CDRTemplate_10CDRModels_mouse	0.408	53	0.252	60	1.675	11	0.263	4	0.373	6	0.604	8	0.43	5	3.029	4	1.295	4	0.954804	0.59	85	0.543	93	0.371	113	0.594	178	0.825	216	0.373	113	0.593	178	0.825	216	0.577	59	0.252
4IJ3_BC_FV	AMA	Top 5	Identity	Chothia	F:\AntibodyCascadeValidation\DS54_top5_cano_5cdrtemp_10models_MouseOnly	None	NA	10	1	5	DS45_Top5_canonicals_5CDRTemplate_10CDRModels_mouse	0.705	53	0.325	60	0.461	6	0.153	4	1.31	6	1.245	8	0.502	4	3.451	8	0.476	4	1.73934	0.917	85	0.501	93	0.569	113	0.775	178	1.048	214	0.582	113	0.767	178	1.045	214	0.96	59	0.33
4I18_BA_FV	AMA	Top 5	Identity	Chothia	F:\AntibodyCascadeValidation\DS54_top5_cano_5cdrtemp_10models_MouseOnly	None	NA	10	1	5	DS45_Top5_canonicals_5CDRTemplate_10CDRModels_mouse	0.347	53	0.359	60	0.804	6	0.398	4	3.799	8	1.33	8	0.879	5	6.517	14	0.643	4	4.2984	0.389	85	0.507	93	0.472	113	0.608	178	1.859	223	0.481	113	0.603	178	1.862	223	0.361	59	0.358
4IOF_FE_FV	AMA	Top 5	Identity	Chothia	F:\AntibodyCascadeValidation\DS54_top5_cano_5cdrtemp_10models_MouseOnly	None	NA	10	1	5	DS45_Top5_canonicals_5CDRTemplate_10CDRModels_mouse	0.729	53	0.728	60	2.558	6	1.334	4	2.858	7	1.161	8	2.236	5	12.081	18	0.785	4	5.7048	0.783	84	0.844	93	0.87	113	0.941	177	3.501	225	0.874	113	0.939	177	3.496	225	0.746	58	0.727
4JZJ_BA_FV	AMA	Top 5	Identity	Chothia	F:\AntibodyCascadeValidation\DS54_top5_cano_5cdrtemp_10models_MouseOnly	None	NA	10	1	5	DS45_Top5_canonicals_5CDRTemplate_10CDRModels_mouse	0.345	53	0.925	60	0.661	12	0.259	4	1.438	6	0.721	8	1.09	5	3.373	9	0.651	4	8.446	0.414	85	1.042	93	0.978	113	1.126	178	1.352	222	0.981	113	1.123	178	1.354	222	0.343	59	0.919
4K23_LH_FV	AMA	Top 5	Identity	Chothia	F:\AntibodyCascadeValidation\DS54_top5_cano_5cdrtemp_10models_MouseOnly	None	NA	10	1	5	DS45_Top5_canonicals_5CDRTemplate_10CDRModels_mouse	0.392	53	0.373	60	0.817	11	0.288	4	0.447	6	0.528	8	0.491	5	4.589	8	0.516	4	4.33962	0.623	85	0.638	93	0.504	113	0.72	178	1.114	220	0.515	113	0.713	178	1.115	220	0.411	59	0.375
4K3J_LH_FV	AMA	Top 5	Identity	Chothia	F:\AntibodyCascadeValidation\DS54_top5_cano_5cdrtemp_10models_MouseOnly	None	NA	10	1	5	DS45_Top5_canonicals_5CDRTemplate_10CDRModels_mouse	0.64	53	0.478	60	1.324	12	0.39	4	1.295	6	0.966	8	1.22	5	3.514	8	0.335	4	6.1514	0.636	85	0.528	93	0.729	113	0.823	178	1.095	221	0.738	113	0.812	178	1.098	221	0.617	59	0.477
4K7P_LH_FV	AMA	Top 5	Identity	Chothia	F:\AntibodyCascadeValidation\DS54_top5_cano_5cdrtemp_10models_MouseOnly	None	NA	10	1	5	DS45_Top5_canonicals_5CDRTemplate_10CDRModels_mouse	0.394	53	0.467	60	0.494	6	0.352	4	1.429	6	0.767	8	0.854	5	3.782	13	0.35	4	6.15532	0.492	85	0.577	93	0.656	113	0.812	178	1.243	220	0.661	113	0.804	178	1.239	220	0.39	59	0.464
4KI5_DC_FV	AMA	Top 5	Identity	Chothia	F:\AntibodyCascadeValidation\DS54_top5_cano_5cdrtemp_10models_MouseOnly	None	NA	10	1	5	DS45_Top5_canonicals_5CDRTemplate_10CDRModels_mouse	0.374	53	0.354	60	0.714	5	0.411	4	1.456	6	2.283	8	0.574	5	2.227	5	0.836	4	5.18183	0.513	85	0.649	93	0.533	113	0.715	178	0.914	211	0.545	113	0.702	178	0.911	211	0.408	59	0.353
4KPH_MI_FV	AMA	Top 5	Identity	Chothia	F:\AntibodyCascadeValidation\DS54_top5_cano_5cdrtemp_10models_MouseOnly	None	NA	10	1	5	DS45_Top5_canonicals_5CDRTemplate_10CDRModels_mouse	0.796	53	0.398	59	1.023	5	0.473	4	2.349	5	1.374	8	0.756	4	2.874	3	0.595	4	10.9055	0.843	85	0.531	92	1.051	112	1.219	177	1.404	206	1.068	112	1.196	177	1.398	206	0.758	59	0.395
4KI5_FE_FV	AMA	Top 5	Identity	Chothia	F:\AntibodyCascadeValidation\DS54_top5_cano_5cdrtemp_10models_MouseOnly	None	NA	10	1	5	DS45_Top5_canonicals_5CDRTemplate_10CDRModels_mouse	0.553	53	0.311	60	0.315	6	0.304	4	0.378	6	0.461	8	1.201	5	4.731	11	0.62	4	1.57657	0.82	84	0.519	93	0.464	113	0.701	177	1.255	217	0.468	113	0.697	177	1.256	217	0.773	59	0.328
4KQ4_LH_FV	AMA	Top 5	Identity	Chothia	F:\AntibodyCascadeValidation\DS54_top5_cano_5cdrtemp_10models_MouseOnly	None	NA	10	1	5	DS45_Top5_canonicals_5CDRTemplate_10CDRModels_mouse	0.473	53	0.43	60	0.541	6	0.261	4	0.531	6	0.925	8	0.602	5	2.339	6	0.873	4	3.25801	0.519	85	1.21	93	0.543	113	0.985	178	1.026	213	0.552	113	0.969	178	1.008	213	0.457	59	0.43
4KUZ_LH_FV	AMA	Top 5	Identity	Chothia	F:\AntibodyCascadeValidation\DS54_top5_cano_5cdrtemp_10models_MouseOnly	None	NA	10	1	5	DS45_Top5_canonicals_5CDRTemplate_10CDRModels_mouse	0.347	53	0.469	60	0.64	12	0.277	4	1.313	5	0.889	8	1.207	5	3.092	9	0.824	4	3.41839	0.381	85	0.577	93	0.497	113	0.606	178	0.912	221	0.506	113	0.598	178	0.901	221	0.356	59	0.472
4KUC_DH_FV	AMA	Top 5	Identity	Chothia	F:\AntibodyCascadeValidation\DS54_top5_cano_5cdrtemp_10models_MouseOnly	None	NA	10	1	5	DS45_Top5_canonicals_5CDRTemplate_10CDRModels_mouse	0.728	53	0.587	58	1.768	5	0.897	4	1.339	6	0.852	8	1.126	5	6.342	10	0.704	4	6.42971	0.773	85	0.678	91	0.837	111	0.963	176	1.701	214	0.852	111	0.94	176	1.697	214	0.704	59	0.592
4KVC_LH_FV	AMA	Top 5	Identity	Chothia	F:\AntibodyCascadeValidation\DS54_top5_cano_5cdrtemp_10models_MouseOnly	None	NA	10	1	5	DS45_Top5_canonicals_5CDRTemplate_10CDRModels_mouse	0.602	53	0.318	60	1.758	6	0.46	4	0.562	6	0.48	8	0.412	5	3.556	9	0.39	4	3.20678	0.759	85	0.56	93	0.556	113	0.693	178	1.016	216	0.56	113	0.682	178	1.008	216	0.581	59	0.323
4LCI_LH_FV	AMA	Top 5	Identity	Chothia	F:\AntibodyCascadeValidation\DS54_top5_cano_5cdrtemp_10models_MouseOnly	None	NA	10	1	5	DS45_Top5_canonicals_5CDRTemplate_10CDRModels_mouse	0.554	53	0.331	60	1.786	11	0.373	4	0.462	6	0.53	8	0.526	5	3.57	3	0.238	4	7.05066	0.58	85	0.826	93	0.821	113	1.013	178	1.17	215	0.841	113	0.988	178	1.151	215	0.609	59	0.33
4L5F_LH_FV	AMA	Top 5	Identity	Chothia	F:\AntibodyCascadeValidation\DS54_top5_cano_5cdrtemp_10models_MouseOnly	None	NA	10	1	5	DS45_Top5_canonicals_5CDRTemplate_10CDRModels_mouse	0.364	53	0.384	60	0.721	6	2.266	4	0.84	6	0.335	8	0.493	5	4.033	6	0.468	4	2.01844	0.515	85	0.554	93	0.44	113	0.599	178	0.944	213	0.444	113	0.593	178	0.937	213	0.373	59	0.383
4LEX_LH_FV	AMA	Top 5	Identity	Chothia	F:\AntibodyCascadeValidation\DS54_top5_cano_5cdrtemp_10models_MouseOnly	None	NA	10	1	5	DS45_Top5_canonicals_5CDRTemplate_10CDRModels_mouse	0.307	53	0.365	60	1.105	11	0.392	4	0.569	6	1.289	8	1.448	4	2.262	7	0.353	4	2.74285	0.414	85	0.549	93	0.396	113	0.567	178	0.828	218	0.41	113	0.553	178	0.815	218	0.328	59	0.366
4LEO_BA_FV	AMA	Top 5	Identity	Chothia	F:\AntibodyCascadeValidation\DS54_top5_cano_5cdrtemp_10models_MouseOnly	None	NA	10	1	5	DS45_Top5_canonicals_5CDRTemplate_10CDRModels_mouse	0.371	53	0.375	60	1.045	12	0.244	4	1.39	6	0.832	8	1.046	5	2.195	9	0.303	4	3.13169	0.417	85	0.732	93	0.462	113	0.679	178	0.875	222	0.483	113	0.659	178	0.88	222	0.371	59	0.377
4LF3_AB_FV	AMA	Top 5	Identity	Chothia	F:\AntibodyCascadeValidation\DS54_top5_cano_5cdrtemp_10models_MouseOnly	None	NA	10	1	5	DS45_Top5_canonicals_5CDRTemplate_10CDRModels_mouse	0.584	53	0.345	60	0.728	6	0.713	4	0.85	6	0.462	8	2.443	5	13.625	17	0.479	4	5.69918	0.737	85	0.505	93	0.684	113	0.837	178	3.878	224	0.688	113	0.833	178	3.896	224	0.573	59	0.347
4LQF_LH_FV	AMA	Top 5	Identity	Chothia	F:\AntibodyCascadeValidation\DS54_top5_cano_5cdrtemp_10models_MouseOnly	None	NA	10	1	5	DS45_Top5_canonicals_5CDRTemplate_10CDRModels_mouse	0.484	53	0.34	60	1.258	11	0.257	4	2.427	7	0.32	8	0.692	5	4.944	6	0.454	4	2.65155	0.587	85	0.417	93	0.499	113	0.586	178	1.197	219	0.509	113	0.579	178	1.196	219	0.469	59	0.338
4LIQ_LH_FV	AMA	Top 5	Identity	Chothia	F:\AntibodyCascadeValidation\DS54_top5_cano_5cdrtemp_10models_MouseOnly	None	NA	10	1	5	DS45_Top5_canonicals_5CDRTemplate_10CDRModels_mouse	0.602	53	0.651	60	0.593	6	0.37	4	0.654	5	0.775	8	1.442	4	6.055	6	0.701	4	6.16544	0.695	85	0.813	93	0.83	113	0.972	178	1.432	211	0.837	113	0.963	178	1.432	211	0.582	59	0.653
4LU5_LH_FV	AMA	Top 5	Identity	Chothia	F:\AntibodyCascadeValidation\DS54_top5_cano_5cdrtemp_10models_MouseOnly	None	NA	10	1	5	DS45_Top5_canonicals_5CDRTemplate_10CDRModels_mouse	0.597	53	0.529	60	1.236	11	0.402	4	0.951	6	0.935	8	2.743	5	4.815	2	0.92	4	8.59823	0.6	85	0.62	93	0.917	113	1.036	178	1.377	214	0.925	113	1.021	178	1.366	214	0.573	59	0.535
4LVN_BC_FV	AMA	Top 5	Identity	Chothia	F:\AntibodyCascadeValidation\DS54_top5_cano_5cdrtemp_10models_MouseOnly	None	NA	10	1	5	DS45_Top5_canonicals_5CDRTemplate_10CDRModels_mouse	0.311	53	0.263	60	0.423	7	0.405	4	0.549	6	0.532	9	0.491	4	6.604	9	0.315	4	6.56036	0.343	85	0.407	93	0.57	113	0.667	178	1.503	217	0.572	113	0.661	178	1.495	217	0.312	59	0.263
4LVH_CB_FV	AMA	Top 5	Identity	Chothia	F:\AntibodyCascadeValidation\DS54_top5_cano_5cdrtemp_10models_MouseOnly	None	NA	10	1	5	DS45_Top5_canonicals_5CDRTemplate_10CDRModels_mouse	1.008	53	1.198	60	2.926	10	0.791	4	2.362	6	1.546	8	2.461	5	4.6	11	1.103	4	3.04822	1.45	85	1.224	93	1.129	113	1.365	178	1.804	222	1.145	113	1.339	178	1.8	222	1.427	59	1.191
4M1G_LH_FV	AMA	Top 5	Identity	Chothia	F:\AntibodyCascadeValidation\DS54_top5_cano_5cdrtemp_10models_MouseOnly	None	NA	10	1	5	DS45_Top5_canonicals_5CDRTemplate_10CDRModels_mouse	0.492	53	0.3	60	2.41	7	0.789	4	1.254	6	0.336	8	0.488	4	2.606	8	0.251	4	2.18704	0.697	85	0.471	93	0.468	113	0.684	178	0.964	215	0.478	113	0.665	178	0.953	215	0.496	59	0.298
4M43_LH_FV	AMA	Top 5	Identity	Chothia	F:\AntibodyCascadeValidation\DS54_top5_cano_5cdrtemp_10models_MouseOnly	None	NA	10	1	5	DS45_Top5_canonicals_5CDRTemplate_10CDRModels_mouse	0.481	53	0.371	60	0.355	6	0.175	4	0.595	6	0.647	8	0.689	5	2.95	8	0.649	4	7.45364	0.493	85	0.576	93	0.67	113	0.747	178	0.977	215	0.674	113	0.739	178	0.97	215	0.476	59	0.376
4M48_LH_FV	AMA	Top 5	Identity	Chothia	F:\AntibodyCascadeValidation\DS54_top5_cano_5cdrtemp_10models_MouseOnly	None	NA	10	1	5	DS45_Top5_canonicals_5CDRTemplate_10CDRModels_mouse	0.329	53	0.348	60	0.575	7	0.428	4	0.537	6	0.393	8	0.816	5	2.069	8	0.478	4	5.31758	0.369	85	0.581	93	0.545	113	0.708	178	0.788	216	0.552	113	0.699	178	0.781	216	0.325	59	0.35
4M61_AB_FV	AMA	Top 5	Identity	Chothia	F:\AntibodyCascadeValidation\DS54_top5_cano_5cdrtemp_10models_MouseOnly	None	NA	10	1	5	DS45_Top5_canonicals_5CDRTemplate_10CDRModels_mouse	0.227	53	0.278	60	0.713	12	0.164	4	4.095	5	0.549	8	0.316	5	3.793	9	1.127	4	2.31892	0.418	85	0.518	93	0.353	113	0.531	178	1.116	221	0.354	113	0.529	178	1.114	221	0.455	59	0.281
4M7J_LH_FV	AMA	Top 5	Identity	Chothia	F:\AntibodyCascadeValidation\DS54_top5_cano_5cdrtemp_10models_MouseOnly	None	NA	10	1	5	DS45_Top5_canonicals_5CDRTemplate_10CDRModels_mouse	0.475	53	0.468	60	1.092	11	0.305	4	0.567	6	0.945	8	0.698	4	5.983	8	0.531	4	3.39203	0.633	85	0.611	93	0.574	113	0.732	178	1.368	219	0.583	113	0.731	178	1.365	219	0.621	59	0.466
4M7K_LH_FV	AMA	Top 5	Identity	Chothia	F:\AntibodyCascadeValidation\DS54_top5_cano_5cdrtemp_10models_MouseOnly	None	NA	10	1	5	DS45_Top5_canonicals_5CDRTemplate_10CDRModels_mouse	0.289	53	0.34	60	0.616	12	0.148	4	0.491	6	0.484	8	1.102	5	4.655	9	0.472	4	3.81036	0.351	85	0.763	93	0.485	113	0.668	178	1.221	222	0.487	113	0.665	178	1.216	222	0.286	59	0.343
4MAU_LH_FV	AMA	Top 5	Identity	Chothia	F:\AntibodyCascadeValidation\DS54_top5_cano_5cdrtemp_10models_MouseOnly	None	NA	10	1	5	DS45_Top5_canonicals_5CDRTemplate_10CDRModels_mouse	0.525	53	0.287	60	0.696	10	0.302	4	0.663	6	1.126	9	0.426	4	3.668	6	0.375	4	2.55512	0.511	85	0.503	93	0.499	113	0.597	178	0.866	217	0.502	113	0.59	178	0.867	217	0.505	59	0.292
4MHH_IG_FV	AMA	Top 5	Identity	Chothia	F:\AntibodyCascadeValidation\DS54_top5_cano_5cdrtemp_10models_MouseOnly	None	NA	10	1	5	DS45_Top5_canonicals_5CDRTemplate_10CDRModels_mouse	0.547	53	0.422	60	1.164	10	0.327	4	0.591	6	0.916	8	0.618	5	4.088	9	0.827	4	0.915464	0.664	85	0.603	93	0.518	113	0.638	178	1.093	220	0.52	113	0.631	178	1.089	220	0.529	59	0.428
4N8C_LH_FV	AMA	Top 5	Identity	Chothia	F:\AntibodyCascadeValidation\DS54_top5_cano_5cdrtemp_10models_MouseOnly	None	NA	10	1	5	DS45_Top5_canonicals_5CDRTemplate_10CDRModels_mouse	0.294	53	0.32	60	1.393	12	0.293	4	0.77	6	0.703	8	0.618	5	1.925	8	0.395	4	3.63117	0.375	85	0.476	93	0.459	113	0.563	178	0.771	221	0.462	113	0.552	178	0.761	221	0.287	59	0.318
4NCC_12_FV	AMA	Top 5	Identity	Chothia	F:\AntibodyCascadeValidation\DS54_top5_cano_5cdrtemp_10models_MouseOnly	None	NA	10	1	5	DS45_Top5_canonicals_5CDRTemplate_10CDRModels_mouse	0.326	53	0.341	60	0.51	5	0.472	4	0.533	6	0.52	8	0.664	5	3.592	8	0.503	4	5.00324	0.646	85	0.841	93	0.54	113	0.903	178	1.091	214	0.551	113	0.897	178	1.089	214	0.549	59	0.5
4NJ9_LH_FV	AMA	Top 5	Identity	Chothia	F:\AntibodyCascadeValidation\DS54_top5_cano_5cdrtemp_10models_MouseOnly	None	NA	10	1	5	DS45_Top5_canonicals_5CDRTemplate_10CDRModels_mouse	0.522	53	0.376	60	0.625	10	0.404	4	0.421	6	0.651	8	1.115	5	3.701	10	0.394	4	2.71264	0.624	85	0.6	93	0.51	113	0.657	178	1.032	221	0.516	113	0.649	178	1.025	221	0.511	59	0.378
4NKD_BA_FV	AMA	Top 5	Identity	Chothia	F:\AntibodyCascadeValidation\DS54_top5_cano_5cdrtemp_10models_MouseOnly	None	NA	10	1	5	DS45_Top5_canonicals_5CDRTemplate_10CDRModels_mouse	0.782	53	0.472	60	1.224	11	0.375	4	1.383	6	1.288	10	0.709	4	5.593	10	0.365	4	2.17826	0.8	85	0.472	93	0.701	113	0.707	178	1.427	223	0.702	113	0.705	178	1.426	223	0.86	59	0.469
4NKO_AB_FV	AMA	Top 5	Identity	Chothia	F:\AntibodyCascadeValidation\DS54_top5_cano_5cdrtemp_10models_MouseOnly	None	NA	10	1	5	DS45_Top5_canonicals_5CDRTemplate_10CDRModels_mouse	0.568	53	0.888	60	1.237	11	0.736	4	0.491	6	0.772	8	0.926	5	4.432	10	0.533	4	1.5404	0.637	85	1.257	93	0.766	113	1.044	178	1.383	222	0.786	113	1.029	178	1.374	222	0.58	59	0.881
4OCX_LH_FV	AMA	Top 5	Identity	Chothia	F:\AntibodyCascadeValidation\DS54_top5_cano_5cdrtemp_10models_MouseOnly	None	NA	10	1	5	DS45_Top5_canonicals_5CDRTemplate_10CDRModels_mouse	0.386	53	0.435	60	1.121	11	0.45	4	0.682	6	1.831	9	0.603	4	4.951	5	0.93	4	7.96781	0.518	85	0.642	93	0.771	113	0.92	178	1.347	217	0.782	113	0.902	178	1.337	217	0.409	59	0.446
4O02_LH_FV	AMA	Top 5	Identity	Chothia	F:\AntibodyCascadeValidation\DS54_top5_cano_5cdrtemp_10models_MouseOnly	None	NA	10	1	5	DS45_Top5_canonicals_5CDRTemplate_10CDRModels_mouse	0.625	53	0.548	60	0.314	6	2.548	4	1.203	6	0.735	8	1.329	5	3.004	7	1.017	4	5.23996	0.9	85	0.682	93	0.719	113	0.935	178	1.154	214	0.734	113	0.919	178	1.153	214	0.607	59	0.55
4OII_LH_FV	AMA	Top 5	Identity	Chothia	F:\AntibodyCascadeValidation\DS54_top5_cano_5cdrtemp_10models_MouseOnly	None	NA	10	1	5	DS45_Top5_canonicals_5CDRTemplate_10CDRModels_mouse	0.372	53	0.483	60	0.92	6	0.345	4	0.763	6	0.93	8	0.827	5	4.818	6	0.845	4	2.31245	0.46	85	1.061	93	0.617	113	1	178	1.231	213	0.627	113	0.987	178	1.22	213	0.368	59	0.491
4OKV_BA_FV	AMA	Top 5	Identity	Chothia	F:\AntibodyCascadeValidation\DS54_top5_cano_5cdrtemp_10models_MouseOnly	None	NA	10	1	5	DS45_Top5_canonicals_5CDRTemplate_10CDRModels_mouse	0.368	53	0.431	60	0.901	11	0.188	4	0.538	6	0.45	8	0.334	5	2.955	2	0.826	4	5.61747	0.58	85	0.66	93	0.605	113	0.787	178	0.898	214	0.61	113	0.781	178	0.891	214	0.358	59	0.43
4ONF_LH_FV	AMA	Top 5	Identity	Chothia	F:\AntibodyCascadeValidation\DS54_top5_cano_5cdrtemp_10models_MouseOnly	None	NA	10	1	5	DS45_Top5_canonicals_5CDRTemplate_10CDRModels_mouse	0.334	53	0.277	60	0.842	11	0.158	4	0.366	6	0.288	8	2.534	5	3.707	8	0.694	4	3.78561	0.472	85	0.419	93	0.464	113	0.564	178	0.941	220	0.469	113	0.559	178	0.936	220	0.335	59	0.281
4PB0_LH_FV	AMA	Top 5	Identity	Chothia	F:\AntibodyCascadeValidation\DS54_top5_cano_5cdrtemp_10models_MouseOnly	None	NA	10	1	5	DS45_Top5_canonicals_5CDRTemplate_10CDRModels_mouse	0.294	53	0.365	60	0.919	11	0.311	4	0.497	6	0.466	8	0.694	7	5.441	8	0.369	4	5.80444	0.446	85	0.494	93	0.64	113	0.775	178	1.323	222	0.657	113	0.765	178	1.316	222	0.297	59	0.364
4OTX_LH_FV	AMA	Top 5	Identity	Chothia	F:\AntibodyCascadeValidation\DS54_top5_cano_5cdrtemp_10models_MouseOnly	None	NA	10	1	5	DS45_Top5_canonicals_5CDRTemplate_10CDRModels_mouse	0.261	53	0.317	60	0.888	12	0.158	4	0.808	6	0.698	8	0.61	5	4.009	2	0.456	4	8.52196	0.361	85	0.493	93	0.738	113	0.88	178	1.098	215	0.749	113	0.866	178	1.095	215	0.258	59	0.316
4Q0X_LH_FV	AMA	Top 5	Identity	Chothia	F:\AntibodyCascadeValidation\DS54_top5_cano_5cdrtemp_10models_MouseOnly	None	NA	10	1	5	DS45_Top5_canonicals_5CDRTemplate_10CDRModels_mouse	0.461	53	0.54	60	0.612	11	0.395	4	1.465	6	0.566	8	1.114	5	2.841	8	0.405	4	4.93672	0.662	85	0.752	93	0.676	113	0.897	178	1.024	220	0.687	113	0.892	178	1.024	220	0.621	59	0.537
4PB9_LH_FV	AMA	Top 5	Identity	Chothia	F:\AntibodyCascadeValidation\DS54_top5_cano_5cdrtemp_10models_MouseOnly	None	NA	10	1	5	DS45_Top5_canonicals_5CDRTemplate_10CDRModels_mouse	0.54	53	0.291	60	2.09	11	0.421	4	0.513	6	0.481	8	0.43	5	4.847	11	0.78	4	2.3655	0.546	85	0.455	93	0.475	113	0.545	178	1.228	223	0.476	113	0.539	178	1.223	223	0.52	59	0.295
4Q6I_AB_FV	AMA	Top 5	Identity	Chothia	F:\AntibodyCascadeValidation\DS54_top5_cano_5cdrtemp_10models_MouseOnly	None	NA	10	1	5	DS45_Top5_canonicals_5CDRTemplate_10CDRModels_mouse	0.317	53	0.587	60	1.651	10	0.364	4	0.859	6	0.624	8	0.589	5	5.654	9	0.568	4	11.4508	0.51	85	1.149	93	1.003	113	1.441	178	1.795	220	1.033	113	1.402	178	1.809	220	0.313	59	0.585
4QEX_LH_FV	AMA	Top 5	Identity	Chothia	F:\AntibodyCascadeValidation\DS54_top5_cano_5cdrtemp_10models_MouseOnly	None	NA	10	1	5	DS45_Top5_canonicals_5CDRTemplate_10CDRModels_mouse	0.715	53	0.475	60	0.89	10	0.667	4	0.887	6	0.97	8	0.67	5	2.758	5	0.751	4	2.49399	0.751	85	0.498	93	0.68	113	0.727	178	0.896	216	0.679	113	0.718	178	0.892	216	0.788	59	0.473
4RDQ_FG_FV	AMA	Top 5	Identity	Chothia	F:\AntibodyCascadeValidation\DS54_top5_cano_5cdrtemp_10models_MouseOnly	None	NA	10	1	5	DS45_Top5_canonicals_5CDRTemplate_10CDRModels_mouse	0.354	53	0.446	60	0.484	6	0.331	4	1.576	6	0.549	8	0.691	5	1.717	5	0.34	4	3.77893	0.516	85	0.704	93	0.564	113	0.78	178	0.828	212	0.568	113	0.775	178	0.825	212	0.341	59	0.445
4U1G_CB_FV	AMA	Top 5	Identity	Chothia	F:\AntibodyCascadeValidation\DS54_top5_cano_5cdrtemp_10models_MouseOnly	None	NA	10	1	5	DS45_Top5_canonicals_5CDRTemplate_10CDRModels_mouse	0.671	53	0.354	60	1.934	10	1.44	4	1.279	6	0.467	8	0.497	5	4.837	11	0.433	4	4.55421	0.692	85	0.423	93	0.624	113	0.732	178	1.379	222	0.637	113	0.725	178	1.388	222	0.669	59	0.355
4U0R_CB_FV	AMA	Top 5	Identity	Chothia	F:\AntibodyCascadeValidation\DS54_top5_cano_5cdrtemp_10models_MouseOnly	None	NA	10	1	5	DS45_Top5_canonicals_5CDRTemplate_10CDRModels_mouse	0.465	53	0.431	60	0.476	10	0.365	4	0.634	6	0.634	8	0.693	5	6.443	11	0.621	4	2.96663	0.521	85	0.513	93	0.496	113	0.567	178	1.452	222	0.504	113	0.566	178	1.447	222	0.455	59	0.429
4U6H_BA_FV	AMA	Top 5	Identity	Chothia	F:\AntibodyCascadeValidation\DS54_top5_cano_5cdrtemp_10models_MouseOnly	None	NA	10	1	5	DS45_Top5_canonicals_5CDRTemplate_10CDRModels_mouse	0.464	53	0.463	60	0.894	11	0.302	4	0.573	6	0.713	8	0.621	5	3.848	8	0.753	4	4.08861	0.471	85	1	93	0.564	113	0.902	178	1.113	220	0.579	113	0.878	178	1.1	220	0.458	59	0.465
[truncated: 358 more columns]
