# Supplementary material for: Fully automated antibody structure prediction using BIOVIA tools: Validation study
Source: PLoS One. 2017 May 18;12(5):e0177923. doi: 10.1371/journal.pone.0177923 (PMC5436848; doi:10.1371/journal.pone.0177923)
Supplement: S1 Table — Contains the RMSD values of predicted versus x-ray structure for the various regions, and details of the framework and CDR templates for each target. (ZIP) [file pone.0177923.s002.zip › Top5_Canonicals_5CDRTemplate_10model_HumanOnly.csv]

Name	Source	FrameworkMethod	SortingMethod	LoopModeling	DataPath	H3Method	Top5Cutoff	NumCDRModels	NumFRModels	NumLoopTemplates	RunDescription	LSup:LSup	LSup:LSup_NRes	HSup:HSup	HSup:HSup_NRes	LSup:L1	LSup:L1_NRes	LSup:L2	LSup:L2_NRes	LSup:L3	LSup:L3_NRes	HSup:H1	HSup:H1_NRes	HSup:H2	HSup:H2_NRes	HSup:H3	HSup:H3_NRes	HSup:H4	HSup:H4_NRes	Tilt	LSup:LFR	LSup:LFR_NRes	HSup:HFR	HSup:HFR_NRes	LHSup:LHSup	LHSup:LHSup_NRes	LHSup:LHFR	LHSup:LHFR_NRes	LHSup:LHAll	LHSup:LHAll_NRes	LHFR:LHSup	LHFR:LHSup_NRes	LHFR:LHFR	LHFR:LHFR_NRes	LHFR:LHAll	LHFR:LHAll_NRes	LSup:LCore	LSup:LCore_NRes	HSup:HCore
3WHE_09_FV	AMA	Top 5	Similarity	Chothia	F:\AntibodyCascadeValidation\Top5_cano_5cdrtemp_10model_Human	None	NA	10	1	3	AMA_DS45NewSeq_Human	0.574	52	0.661	60	2.157	9	1.509	4	1.127	8	1.28	8	2.23	5	3.193	15	0.667	4	4.55352	0.715	84	0.867	93	0.702	112	0.868	177	1.303	226	0.703	112	0.866	177	1.306	226	0.657	58	0.658
4BUH_AA_FV	AMA	Top 5	Similarity	Chothia	F:\AntibodyCascadeValidation\Top5_cano_5cdrtemp_10model_Human	None	NA	10	1	3	AMA_DS45NewSeq_Human	0.603	52	0.297	60	0.535	8	0.374	4	0.651	8	0.586	8	0.588	5	3.678	15	0.376	4	2.25546	0.683	84	0.37	93	0.576	112	0.658	177	1.208	225	0.577	112	0.649	177	1.212	225	0.613	58	0.295
3ZL4_LH_FV	AMA	Top 5	Similarity	Chothia	F:\AntibodyCascadeValidation\Top5_cano_5cdrtemp_10model_Human	None	NA	10	1	3	AMA_DS45NewSeq_Human	0.334	52	0.339	60	0.606	8	0.421	4	1.725	7	0.457	9	0.285	4	1.441	8	0.53	4	14.9342	0.561	84	0.634	93	1.218	112	1.491	177	1.767	217	1.252	112	1.451	177	1.771	217	0.336	58	0.337
3W9E_BA_FV	AMA	Top 5	Similarity	Chothia	F:\AntibodyCascadeValidation\Top5_cano_5cdrtemp_10model_Human	None	NA	10	1	3	AMA_DS45NewSeq_Human	0.34	53	0.505	60	1.461	7	0.302	4	2.757	5	1.648	8	1.461	5	3.42	11	4.052	4	1.89667	0.487	85	1.102	93	0.603	113	0.91	178	1.349	218	0.608	113	0.905	178	1.341	218	0.33	59	0.599
4CNI_BA_FV	AMA	Top 5	Similarity	Chothia	F:\AntibodyCascadeValidation\Top5_cano_5cdrtemp_10model_Human	None	NA	10	1	3	AMA_DS45NewSeq_Human	0.474	53	0.339	60	0.422	6	0.401	4	0.541	6	0.582	8	4.364	7	6.316	7	0.571	4	12.7423	0.56	85	0.526	93	0.987	113	1.216	178	1.774	216	1.012	113	1.196	178	1.759	216	0.484	59	0.343
4EDW_LH_FV	AMA	Top 5	Similarity	Chothia	F:\AntibodyCascadeValidation\Top5_cano_5cdrtemp_10model_Human	None	NA	10	1	3	AMA_DS45NewSeq_Human	0.328	53	0.403	60	0.426	6	0.468	4	0.639	6	0.632	8	0.713	4	3.851	11	0.449	4	4.58729	0.58	85	0.56	93	0.51	113	0.685	178	1.061	217	0.513	113	0.682	178	1.062	217	0.561	59	0.403
4FZ8_LH_FV	AMA	Top 5	Similarity	Chothia	F:\AntibodyCascadeValidation\Top5_cano_5cdrtemp_10model_Human	None	NA	10	1	3	AMA_DS45NewSeq_Human	0.612	53	0.611	60	2.113	11	0.735	4	4.548	5	1.03	8	1.765	5	7.972	20	0.593	4	4.57507	0.744	85	0.668	93	0.88	113	0.935	178	2.573	231	0.878	113	0.932	178	2.563	231	0.625	59	0.612
4FZE_LH_FV	AMA	Top 5	Similarity	Chothia	F:\AntibodyCascadeValidation\Top5_cano_5cdrtemp_10model_Human	None	NA	10	1	3	AMA_DS45NewSeq_Human	0.481	52	0.356	60	1.759	6	0.395	4	2.967	6	1.403	8	0.79	5	4.1	14	0.638	4	9.26027	0.69	84	0.513	93	0.837	112	1.058	177	1.622	220	0.845	112	1.039	177	1.616	220	0.495	58	0.359
4G7V_LH_FV	AMA	Top 5	Similarity	Chothia	F:\AntibodyCascadeValidation\Top5_cano_5cdrtemp_10model_Human	None	NA	10	1	3	AMA_DS45NewSeq_Human	0.313	53	0.36	60	1.344	6	0.27	4	0.958	6	1.463	8	2.433	5	4.27	8	0.316	4	3.07546	0.457	85	0.509	93	0.415	113	0.545	178	1.087	215	0.423	113	0.541	178	1.08	215	0.34	59	0.358
4H8W_LH_FV	AMA	Top 5	Similarity	Chothia	F:\AntibodyCascadeValidation\Top5_cano_5cdrtemp_10model_Human	None	NA	10	1	3	AMA_DS45NewSeq_Human	0.234	52	0.208	60	0.604	9	0.212	4	0.924	8	0.225	8	0.285	5	0.683	8	0.54	4	2.33297	0.348	84	0.352	93	0.295	112	0.403	177	0.455	219	0.307	112	0.401	177	0.455	219	0.357	58	0.209
4G80_BA_FV	AMA	Top 5	Similarity	Chothia	F:\AntibodyCascadeValidation\Top5_cano_5cdrtemp_10model_Human	None	NA	10	1	3	AMA_DS45NewSeq_Human	0.798	53	0.361	60	0.953	6	0.525	4	3.083	6	1.112	8	2.47	5	4.197	13	0.421	4	3.61674	0.794	85	0.491	93	0.671	113	0.721	178	1.441	220	0.673	113	0.717	178	1.437	220	0.778	59	0.362
4GSD_LH_FV	AMA	Top 5	Similarity	Chothia	F:\AntibodyCascadeValidation\Top5_cano_5cdrtemp_10model_Human	None	NA	10	1	3	AMA_DS45NewSeq_Human	0.548	52	0.48	60	0.617	6	0.388	4	5.099	6	1.792	9	0.475	4	4.881	12	0.998	4	3.74959	0.519	83	0.689	93	0.618	112	0.706	176	1.626	217	0.624	112	0.697	176	1.645	217	0.534	57	0.485
4HHA_AB_FV	AMA	Top 5	Similarity	Chothia	F:\AntibodyCascadeValidation\Top5_cano_5cdrtemp_10model_Human	None	NA	10	1	3	AMA_DS45NewSeq_Human	0.53	53	0.294	60	0.84	6	0.346	4	0.771	7	0.669	8	0.669	5	8.523	14	0.401	4	5.70398	0.823	85	0.409	93	0.595	113	0.798	178	2.237	222	0.609	113	0.788	178	2.218	222	0.512	59	0.295
4HIE_AB_FV	AMA	Top 5	Similarity	Chothia	F:\AntibodyCascadeValidation\Top5_cano_5cdrtemp_10model_Human	None	NA	10	1	3	AMA_DS45NewSeq_Human	0.306	53	0.368	60	2.128	6	0.297	4	3.459	8	0.605	8	0.833	5	4.494	9	0.768	4	5.52118	0.488	85	0.57	93	0.569	113	0.783	178	1.402	218	0.585	113	0.767	178	1.386	218	0.301	59	0.381
4IOI_AB_FV	AMA	Top 5	Similarity	Chothia	F:\AntibodyCascadeValidation\Top5_cano_5cdrtemp_10model_Human	None	NA	10	1	3	AMA_DS45NewSeq_Human	0.297	53	0.389	60	1.156	6	0.26	4	1.525	6	0.7	8	1.23	5	5.365	9	0.408	4	3.02563	0.487	85	1.013	93	0.447	113	0.899	178	1.462	216	0.454	113	0.894	178	1.457	216	0.292	59	0.388
4IDJ_LH_FV	AMA	Top 5	Similarity	Chothia	F:\AntibodyCascadeValidation\Top5_cano_5cdrtemp_10model_Human	None	NA	10	1	3	AMA_DS45NewSeq_Human	0.463	53	0.463	60	2.133	7	1.142	4	0.986	6	1.345	8	0.677	5	4.211	14	1.047	4	3.45695	0.556	85	0.691	93	0.578	113	0.743	178	1.354	222	0.588	113	0.738	178	1.363	222	0.461	59	0.461
4IRZ_LH_FV	AMA	Top 5	Similarity	Chothia	F:\AntibodyCascadeValidation\Top5_cano_5cdrtemp_10model_Human	None	NA	10	1	3	AMA_DS45NewSeq_Human	0.46	53	0.429	60	0.519	6	0.566	4	4.46	5	0.899	8	0.491	5	5.72	12	0.516	4	6.08864	0.646	85	0.459	93	0.745	113	0.861	178	1.72	218	0.757	113	0.852	178	1.726	218	0.551	59	0.426
4J4P_DC_FV	AMA	Top 5	Similarity	Chothia	F:\AntibodyCascadeValidation\Top5_cano_5cdrtemp_10model_Human	None	NA	10	1	3	AMA_DS45NewSeq_Human	0.513	52	0.458	60	1.159	8	0.717	4	1.141	8	0.874	10	1.125	6	8.76	13	0.477	4	6.67353	0.687	84	1.081	93	0.738	112	1.057	177	2.387	226	0.743	112	1.053	177	2.377	226	0.522	58	0.46
4JLR_BA_FV	AMA	Top 5	Similarity	Chothia	F:\AntibodyCascadeValidation\Top5_cano_5cdrtemp_10model_Human	None	NA	10	1	3	AMA_DS45NewSeq_Human	0.716	53	0.28	60	1.099	5	0.944	4	0.801	6	1.723	10	0.353	4	1.467	8	0.627	4	4.85268	0.904	85	0.679	93	0.72	113	0.908	178	0.947	215	0.738	113	0.894	178	0.944	215	0.692	59	0.286
4JG1_LH_FV	AMA	Top 5	Similarity	Chothia	F:\AntibodyCascadeValidation\Top5_cano_5cdrtemp_10model_Human	None	NA	10	1	3	AMA_DS45NewSeq_Human	0.293	53	0.272	60	1.114	6	2.498	4	0.462	6	0.427	8	1.774	6	2.041	9	0.529	4	4.59143	0.334	85	0.354	93	0.452	113	0.493	178	0.806	217	0.455	113	0.49	178	0.805	217	0.287	59	0.272
4K7P_XY_FV	AMA	Top 5	Similarity	Chothia	F:\AntibodyCascadeValidation\Top5_cano_5cdrtemp_10model_Human	None	NA	10	1	3	AMA_DS45NewSeq_Human	0.59	53	0.328	60	1.494	5	2.498	4	1.128	6	0.31	8	0.576	5	4.61	11	0.533	4	3.08775	0.928	85	0.404	93	0.518	113	0.733	178	1.28	217	0.526	113	0.707	178	1.26	217	0.577	59	0.332
4K94_LH_FV	AMA	Top 5	Similarity	Chothia	F:\AntibodyCascadeValidation\Top5_cano_5cdrtemp_10model_Human	None	NA	10	1	3	AMA_DS45NewSeq_Human	1.2	53	0.269	60	2.055	6	0.552	4	5.648	7	1.006	8	0.525	5	1.818	6	0.839	4	2.39955	1.29	85	0.388	93	0.895	113	0.99	178	1.456	214	0.898	113	0.979	178	1.451	214	1.207	59	0.286
4KQ3_LH_FV	AMA	Top 5	Similarity	Chothia	F:\AntibodyCascadeValidation\Top5_cano_5cdrtemp_10model_Human	None	NA	10	1	3	AMA_DS45NewSeq_Human	0.364	53	0.409	60	0.269	6	0.351	4	1.38	5	2.151	8	0.626	5	6.867	6	0.542	4	9.86931	0.561	85	0.604	93	0.844	113	0.985	178	1.606	212	0.851	113	0.973	178	1.607	212	0.532	59	0.415
4KMT_LH_FV	AMA	Top 5	Similarity	Chothia	F:\AntibodyCascadeValidation\Top5_cano_5cdrtemp_10model_Human	None	NA	10	1	3	AMA_DS45NewSeq_Human	0.457	53	0.24	60	0.358	6	0.319	4	0.638	6	0.491	8	0.961	5	2.5	8	0.654	4	2.1655	0.439	85	0.366	93	0.42	113	0.474	178	0.701	215	0.423	113	0.466	178	0.697	215	0.439	59	0.248
4KY1_LH_FV	AMA	Top 5	Similarity	Chothia	F:\AntibodyCascadeValidation\Top5_cano_5cdrtemp_10model_Human	None	NA	10	1	3	AMA_DS45NewSeq_Human	0.39	53	0.386	60	0.376	6	0.423	4	1.113	6	0.874	8	0.644	5	6.512	10	0.489	4	5.64875	0.576	85	0.591	93	0.645	113	0.765	178	1.684	217	0.648	113	0.762	178	1.678	217	0.39	59	0.384
4KXZ_LH_FV	AMA	Top 5	Similarity	Chothia	F:\AntibodyCascadeValidation\Top5_cano_5cdrtemp_10model_Human	None	NA	10	1	3	AMA_DS45NewSeq_Human	0.302	53	0.42	60	2.368	7	0.286	4	0.737	6	1.844	8	1.358	5	4.092	9	0.376	4	8.28807	0.45	85	0.927	93	0.789	113	1.182	178	1.485	217	0.811	113	1.157	178	1.49	217	0.29	59	0.42
4LKX_BA_FV	AMA	Top 5	Similarity	Chothia	F:\AntibodyCascadeValidation\Top5_cano_5cdrtemp_10model_Human	None	NA	10	1	3	AMA_DS45NewSeq_Human	0.406	53	0.538	60	1.128	11	0.509	4	0.538	6	1.594	9	2.003	4	2.171	6	0.393	4	3.49281	1.267	85	0.904	93	0.561	113	1.2	178	1.279	218	0.596	113	1.189	178	1.282	218	0.403	59	0.535
4LLV_LH_FV	AMA	Top 5	Similarity	Chothia	F:\AntibodyCascadeValidation\Top5_cano_5cdrtemp_10model_Human	None	NA	10	1	3	AMA_DS45NewSeq_Human	0.48	53	0.341	60	0.424	7	0.287	4	1.838	6	0.854	8	1.206	5	7.884	16	0.85	4	5.88387	0.501	85	0.502	93	0.619	113	0.643	178	2.35	224	0.621	113	0.635	178	2.352	224	0.462	59	0.343
4LLY_BA_FV	AMA	Top 5	Similarity	Chothia	F:\AntibodyCascadeValidation\Top5_cano_5cdrtemp_10model_Human	None	NA	10	1	3	AMA_DS45NewSeq_Human	0.328	53	0.428	60	0.594	6	0.299	4	1.761	6	1.175	8	0.631	5	3.779	8	0.462	4	4.13117	0.509	85	0.645	93	0.542	113	0.783	178	1.092	215	0.561	113	0.759	178	1.101	215	0.355	59	0.429
4LMQ_IE_FV	AMA	Top 5	Similarity	Chothia	F:\AntibodyCascadeValidation\Top5_cano_5cdrtemp_10model_Human	None	NA	10	1	3	AMA_DS45NewSeq_Human	0.506	53	0.417	60	0.373	6	0.283	4	0.432	6	0.824	8	2.507	4	2.096	10	0.551	4	7.17955	0.573	85	0.716	93	0.756	113	1.021	178	1.141	216	0.785	113	0.992	178	1.139	216	0.491	59	0.422
4LSS_LH_FV	AMA	Top 5	Similarity	Chothia	F:\AntibodyCascadeValidation\Top5_cano_5cdrtemp_10model_Human	None	NA	10	1	3	AMA_DS45NewSeq_Human	0.419	53	0.243	60	0.908	4	0.479	4	0.268	2	0.639	8	2.043	5	5.016	10	0.767	4	1.63925	0.41	85	0.336	93	0.364	113	0.419	178	1.239	211	0.369	113	0.413	178	1.233	211	0.415	59	0.248
4M1D_MI_FV	AMA	Top 5	Similarity	Chothia	F:\AntibodyCascadeValidation\Top5_cano_5cdrtemp_10model_Human	None	NA	10	1	3	AMA_DS45NewSeq_Human	0.196	52	0.228	60	0.288	8	0.194	4	0.767	9	0.311	8	0.228	7	1.401	18	0.29	4	4.22577	0.287	84	0.286	93	0.399	112	0.511	177	0.558	231	0.409	112	0.507	177	0.558	231	0.197	58	0.227
4M5Y_LH_FV	AMA	Top 5	Similarity	Chothia	F:\AntibodyCascadeValidation\Top5_cano_5cdrtemp_10model_Human	None	NA	10	1	3	AMA_DS45NewSeq_Human	0.28	52	0.342	60	0.284	6	0.423	4	1.747	8	1.855	9	0.838	4	6.1	13	0.348	4	4.5311	0.388	84	0.492	93	0.47	112	0.617	177	1.627	221	0.479	112	0.606	177	1.627	221	0.268	58	0.341
4M62_LH_FV	AMA	Top 5	Similarity	Chothia	F:\AntibodyCascadeValidation\Top5_cano_5cdrtemp_10model_Human	None	NA	10	1	3	AMA_DS45NewSeq_Human	0.22	53	0.394	60	2.101	7	0.24	4	1.335	6	0.798	8	1.162	5	1.213	16	0.391	4	3.22203	0.403	85	0.569	93	0.45	113	0.605	178	0.8	224	0.466	113	0.592	178	0.797	224	0.216	59	0.392
4M6O_LH_FV	AMA	Top 5	Similarity	Chothia	F:\AntibodyCascadeValidation\Top5_cano_5cdrtemp_10model_Human	None	NA	10	1	3	AMA_DS45NewSeq_Human	0.35	53	0.365	60	0.331	6	0.381	4	0.647	6	0.87	8	0.243	5	2.522	12	0.48	4	5.3618	0.44	85	0.521	93	0.575	113	0.686	178	0.912	219	0.585	113	0.677	178	0.904	219	0.349	59	0.363
4M6M_LH_FV	AMA	Top 5	Similarity	Chothia	F:\AntibodyCascadeValidation\Top5_cano_5cdrtemp_10model_Human	None	NA	10	1	3	AMA_DS45NewSeq_Human	0.306	52	0.288	60	1.626	9	0.377	4	2.361	8	0.51	8	0.252	5	4.829	6	0.717	4	5.99551	0.444	84	0.404	93	0.6	112	0.72	177	1.258	217	0.615	112	0.707	177	1.254	217	0.351	58	0.29
4MWF_LH_FV	AMA	Top 5	Similarity	Chothia	F:\AntibodyCascadeValidation\Top5_cano_5cdrtemp_10model_Human	None	NA	10	1	3	AMA_DS45NewSeq_Human	0.556	53	0.888	60	0.378	6	0.476	4	0.366	6	4.245	8	3.547	5	8.573	16	1.993	4	8.98243	0.67	85	1.087	93	1.146	113	1.358	178	2.764	223	1.16	113	1.351	178	2.782	223	0.58	59	0.909
4MXV_EF_FV	AMA	Top 5	Similarity	Chothia	F:\AntibodyCascadeValidation\Top5_cano_5cdrtemp_10model_Human	None	NA	10	1	3	AMA_DS45NewSeq_Human	0.301	53	0.426	60	0.502	6	0.289	4	1.124	6	0.762	8	0.802	5	6.001	7	0.687	4	4.83809	0.345	85	0.478	93	0.627	113	0.689	178	1.308	214	0.633	113	0.684	178	1.309	214	0.305	59	0.427
4N90_ED_FV	AMA	Top 5	Similarity	Chothia	F:\AntibodyCascadeValidation\Top5_cano_5cdrtemp_10model_Human	None	NA	10	1	3	AMA_DS45NewSeq_Human	0.403	53	0.431	60	1.753	7	0.391	4	0.869	6	2.741	10	0.582	4	3.593	10	0.842	4	3.47274	0.535	85	0.595	93	0.507	113	0.662	178	1.204	219	0.514	113	0.662	178	1.206	219	0.53	59	0.435
4NIK_BB_FV	AMA	Top 5	Similarity	Chothia	F:\AntibodyCascadeValidation\Top5_cano_5cdrtemp_10model_Human	None	NA	10	1	3	AMA_DS45NewSeq_Human	0.458	52	0.496	60	2.621	9	0.411	4	4.924	7	0.77	8	0.272	5	7.123	6	0.72	4	10.7165	0.648	84	0.683	93	0.998	112	1.208	177	1.794	216	1.012	112	1.182	177	1.788	216	0.549	58	0.501
4NKI_LH_FV	AMA	Top 5	Similarity	Chothia	F:\AntibodyCascadeValidation\Top5_cano_5cdrtemp_10model_Human	None	NA	10	1	3	AMA_DS45NewSeq_Human	0.25	52	0.269	60	0.46	9	0.247	4	1.228	7	0.331	8	0.464	5	4.698	9	0.409	4	2.85465	0.297	84	0.345	93	0.358	112	0.459	177	1.042	219	0.367	112	0.448	177	1.032	219	0.299	58	0.269
4NM4_LH_FV	AMA	Top 5	Similarity	Chothia	F:\AntibodyCascadeValidation\Top5_cano_5cdrtemp_10model_Human	None	NA	10	1	3	AMA_DS45NewSeq_Human	0.317	53	0.326	60	0.695	12	0.235	4	0.817	6	1.095	8	0.547	5	6.009	10	0.597	4	1.57719	0.463	85	0.436	93	0.355	113	0.485	178	1.393	223	0.362	113	0.481	178	1.395	223	0.321	59	0.332
4NNP_LH_FV	AMA	Top 5	Similarity	Chothia	F:\AntibodyCascadeValidation\Top5_cano_5cdrtemp_10model_Human	None	NA	10	1	3	AMA_DS45NewSeq_Human	0.887	53	0.642	60	0.579	6	0.344	4	2.332	7	4.65	8	2.196	5	6.484	17	4.781	4	7.9957	0.823	85	1.359	93	0.986	113	1.319	178	2.403	225	1.009	113	1.306	178	2.41	225	0.858	59	0.734
4NPY_LH_FV	AMA	Top 5	Similarity	Chothia	F:\AntibodyCascadeValidation\Top5_cano_5cdrtemp_10model_Human	None	NA	10	1	3	AMA_DS45NewSeq_Human	0.218	52	0.224	60	0.282	6	0.155	4	1.376	9	0.327	8	1.292	4	0.871	22	0.318	4	1.8622	0.275	84	0.336	93	0.283	112	0.37	177	0.519	230	0.285	112	0.363	177	0.517	230	0.218	58	0.224
4NP4_LH_FV	AMA	Top 5	Similarity	Chothia	F:\AntibodyCascadeValidation\Top5_cano_5cdrtemp_10model_Human	None	NA	10	1	3	AMA_DS45NewSeq_Human	0.356	53	0.424	60	0.872	7	0.34	4	3.495	6	0.403	8	1.037	5	2.062	8	2.752	4	5.02566	0.613	85	0.746	93	0.501	113	0.785	178	1.058	216	0.522	113	0.779	178	1.056	216	0.351	59	0.525
4NRX_BA_FV	AMA	Top 5	Similarity	Chothia	F:\AntibodyCascadeValidation\Top5_cano_5cdrtemp_10model_Human	None	NA	10	1	3	AMA_DS45NewSeq_Human	0.485	53	0.301	60	0.42	6	0.271	4	0.986	6	0.821	8	0.307	5	16.009	19	0.529	4	4.06006	0.665	85	0.466	93	0.503	113	0.639	178	4.57	226	0.505	113	0.637	178	4.573	226	0.483	59	0.304
4NYL_BA_FV	AMA	Top 5	Similarity	Chothia	F:\AntibodyCascadeValidation\Top5_cano_5cdrtemp_10model_Human	None	NA	10	1	3	AMA_DS45NewSeq_Human	0.546	53	0.351	60	0.663	6	0.591	4	0.956	6	0.585	8	0.269	5	8.002	10	0.353	4	2.21377	0.626	85	0.694	93	0.532	113	0.741	178	1.887	217	0.534	113	0.737	178	1.891	217	0.542	59	0.349
4NWT_LH_FV	AMA	Top 5	Similarity	Chothia	F:\AntibodyCascadeValidation\Top5_cano_5cdrtemp_10model_Human	None	NA	10	1	3	AMA_DS45NewSeq_Human	0.502	53	0.341	60	0.829	12	0.247	4	0.731	6	1.945	8	0.808	5	4.797	17	0.608	4	10.2363	0.618	85	0.636	93	0.92	113	1.257	178	1.794	230	0.937	113	1.246	178	1.82	230	0.491	59	0.349
4NZU_LH_FV	AMA	Top 5	Similarity	Chothia	F:\AntibodyCascadeValidation\Top5_cano_5cdrtemp_10model_Human	None	NA	10	1	3	AMA_DS45NewSeq_Human	0.316	53	0.339	60	0.472	6	0.384	4	0.798	6	0.6	8	0.559	5	8.736	14	0.656	4	5.58213	0.405	85	0.481	93	0.548	113	0.654	178	2.303	221	0.555	113	0.647	178	2.308	221	0.325	59	0.343
4O5L_LH_FV	AMA	Top 5	Similarity	Chothia	F:\AntibodyCascadeValidation\Top5_cano_5cdrtemp_10model_Human	None	NA	10	1	3	AMA_DS45NewSeq_Human	0.546	52	0.385	60	0.583	8	1.02	4	1.326	8	3.705	7	1.128	5	10.725	21	0.458	4	7.00092	0.647	84	0.607	93	0.682	112	0.787	177	3.244	230	0.69	112	0.775	177	3.254	230	0.522	58	0.384
4OAW_AB_FV	AMA	Top 5	Similarity	Chothia	F:\AntibodyCascadeValidation\Top5_cano_5cdrtemp_10model_Human	None	NA	10	1	3	AMA_DS45NewSeq_Human	0.315	53	1.531	60	0.293	6	0.316	4	0.597	6	2.703	8	0.859	5	9.899	18	0.92	4	4.97681	0.609	85	1.545	93	1.267	113	1.329	178	3.027	225	1.281	113	1.336	178	3.027	225	0.541	59	1.523
4OD2_AB_FV	AMA	Top 5	Similarity	Chothia	F:\AntibodyCascadeValidation\Top5_cano_5cdrtemp_10model_Human	None	NA	10	1	3	AMA_DS45NewSeq_Human	0.603	52	0.503	60	1.805	6	1.811	4	3.442	8	0.524	8	1.081	5	2.017	10	0.539	4	3.25022	0.734	84	0.618	93	0.639	112	0.783	177	1.134	218	0.648	112	0.776	177	1.13	218	0.618	58	0.502
4OGY_LH_FV	AMA	Top 5	Similarity	Chothia	F:\AntibodyCascadeValidation\Top5_cano_5cdrtemp_10model_Human	None	NA	10	1	3	AMA_DS45NewSeq_Human	0.301	53	0.361	60	0.298	6	0.244	4	3.912	5	4.565	8	2.597	5	10.506	11	1.381	4	7.45888	0.402	85	0.519	93	0.673	113	0.736	178	2.828	217	0.68	113	0.723	178	2.824	217	0.294	59	0.386
4OM1_LH_FV	AMA	Top 5	Similarity	Chothia	F:\AntibodyCascadeValidation\Top5_cano_5cdrtemp_10model_Human	None	NA	10	1	3	AMA_DS45NewSeq_Human	0.293	53	0.241	60	0.767	4	0.49	4	0.29	2	0.602	8	1.328	5	0.328	14	0.539	4	2.25902	0.494	85	0.308	93	0.324	113	0.457	178	0.5	215	0.331	113	0.453	178	0.496	215	0.299	59	0.241
4OQT_LH_FV	AMA	Top 5	Similarity	Chothia	F:\AntibodyCascadeValidation\Top5_cano_5cdrtemp_10model_Human	None	NA	10	1	3	AMA_DS45NewSeq_Human	0.433	53	0.393	60	0.427	6	0.454	4	4.842	7	1.219	8	0.725	5	3.501	7	0.797	4	3.47654	0.644	85	0.648	93	0.74	113	0.972	178	1.414	215	0.75	113	0.963	178	1.408	215	0.426	59	0.403
4OT1_LH_FV	AMA	Top 5	Similarity	Chothia	F:\AntibodyCascadeValidation\Top5_cano_5cdrtemp_10model_Human	None	NA	10	1	3	AMA_DS45NewSeq_Human	0.398	52	0.356	60	0.624	8	0.416	4	2.016	7	0.995	8	1.152	5	11.899	20	0.602	4	3.3601	0.655	84	0.455	93	0.529	112	0.654	177	3.563	229	0.537	112	0.643	177	3.56	229	0.465	58	0.361
4P59_LH_FV	AMA	Top 5	Similarity	Chothia	F:\AntibodyCascadeValidation\Top5_cano_5cdrtemp_10model_Human	None	NA	10	1	3	AMA_DS45NewSeq_Human	0.406	53	0.385	60	0.635	6	1.143	4	0.802	6	0.469	8	0.829	5	3.551	6	0.537	4	2.92503	0.442	85	0.542	93	0.454	113	0.552	178	0.839	213	0.456	113	0.549	178	0.837	213	0.398	59	0.385
4P9M_LH_FV	AMA	Top 5	Similarity	Chothia	F:\AntibodyCascadeValidation\Top5_cano_5cdrtemp_10model_Human	None	NA	10	1	3	AMA_DS45NewSeq_Human	0.852	53	0.588	60	2.485	7	0.501	4	0.519	6	2.376	9	2.669	3	8.697	18	5.239	4	10.2347	0.878	85	2.141	97	1.083	113	2.069	182	3.062	229	1.221	113	2.008	182	3.152	229	0.822	59	0.645
4PS4_LH_FV	AMA	Top 5	Similarity	Chothia	F:\AntibodyCascadeValidation\Top5_cano_5cdrtemp_10model_Human	None	NA	10	1	3	AMA_DS45NewSeq_Human	0.295	53	0.415	60	0.551	6	0.561	4	3.479	5	1.131	10	0.221	4	0.808	9	0.349	4	1.47995	0.432	85	0.621	93	0.381	113	0.557	178	0.786	216	0.378	113	0.552	178	0.783	216	0.288	59	0.412
4PY7_BA_FV	AMA	Top 5	Similarity	Chothia	F:\AntibodyCascadeValidation\Top5_cano_5cdrtemp_10model_Human	None	NA	10	1	3	AMA_DS45NewSeq_Human	0.403	53	0.474	60	1.319	6	1.033	4	0.544	6	1.166	8	0.984	5	3.375	11	0.66	4	3.09927	0.541	85	0.678	93	0.496	113	0.705	178	1.105	218	0.51	113	0.692	178	1.095	218	0.4	59	0.483
4QHK_NM_FV	AMA	Top 5	Similarity	Chothia	F:\AntibodyCascadeValidation\Top5_cano_5cdrtemp_10model_Human	None	NA	10	1	3	AMA_DS45NewSeq_Human	0.587	52	0.629	60	1.444	6	0.685	4	3.773	7	3.122	8	0.729	4	1.927	11	0.716	4	5.22272	0.831	84	0.905	93	0.747	112	1.034	177	1.38	217	0.752	112	1.028	177	1.377	217	0.632	58	0.624
4QHL_BA_FV	AMA	Top 5	Similarity	Chothia	F:\AntibodyCascadeValidation\Top5_cano_5cdrtemp_10model_Human	None	NA	10	1	3	AMA_DS45NewSeq_Human	0.433	52	0.602	60	1.385	6	0.365	4	1.993	7	1.737	8	0.732	4	1.503	11	0.788	4	5.05152	0.655	84	1.168	93	0.69	112	1.087	177	1.181	217	0.692	112	1.08	177	1.174	217	0.454	58	0.599
4QHM_BA_FV	AMA	Top 5	Similarity	Chothia	F:\AntibodyCascadeValidation\Top5_cano_5cdrtemp_10model_Human	None	NA	10	1	3	AMA_DS45NewSeq_Human	0.872	52	0.638	60	2.16	6	0.372	4	0.997	7	2.096	8	0.474	4	0.484	11	1.267	4	8.17156	1.094	84	1.224	93	1.095	112	1.521	177	1.507	217	1.105	112	1.502	177	1.49	217	1.037	58	0.643
4QHN_BA_FV	AMA	Top 5	Similarity	Chothia	F:\AntibodyCascadeValidation\Top5_cano_5cdrtemp_10model_Human	None	NA	10	1	3	AMA_DS45NewSeq_Human	0.907	52	0.629	60	3.681	6	1.18	4	0.634	7	1.393	8	0.742	4	0.575	11	3.138	4	5.10571	1.137	84	1.046	93	0.855	112	1.209	177	1.341	217	0.864	112	1.187	177	1.316	217	0.943	58	0.676
4R2G_MN_FV	AMA	Top 5	Similarity	Chothia	F:\AntibodyCascadeValidation\Top5_cano_5cdrtemp_10model_Human	None	NA	10	1	3	AMA_DS45NewSeq_Human	0.769	54	0.402	60	2.548	6	0.65	4	1.013	9	1.283	8	1.564	4	1.247	22	0.774	4	1.2671	0.949	80	0.607	93	0.634	114	0.818	173	1.023	226	0.653	114	0.812	173	1.018	226	0.769	54	0.415
4R4B_AB_FV	AMA	Top 5	Similarity	Chothia	F:\AntibodyCascadeValidation\Top5_cano_5cdrtemp_10model_Human	None	NA	10	1	3	AMA_DS45NewSeq_Human	0.371	53	0.393	60	0.382	6	0.282	4	2.579	5	1.253	8	3.366	4	2.85	9	0.499	4	4.93681	0.553	85	0.665	93	0.577	113	0.812	178	1.126	214	0.59	113	0.806	178	1.124	214	0.374	59	0.407
4TOY_LH_FV	AMA	Top 5	Similarity	Chothia	F:\AntibodyCascadeValidation\Top5_cano_5cdrtemp_10model_Human	None	NA	10	1	3	AMA_DS45NewSeq_Human	0.67	52	0.521	60	2.824	9	0.545	4	3.187	7	0.527	8	1.238	5	5.279	12	10.692	12	8.65478	0.904	84	3.84	101	0.903	112	3.212	185	3.276	230	1.391	112	2.953	185	3.093	230	0.662	58	0.563
4U6V_LH_FV	AMA	Top 5	Similarity	Chothia	F:\AntibodyCascadeValidation\Top5_cano_5cdrtemp_10model_Human	None	NA	10	1	3	AMA_DS45NewSeq_Human	0.299	53	0.324	60	0.414	6	0.5	4	4.339	5	0.534	8	0.734	4	2.689	12	0.327	4	6.66937	0.399	85	0.457	93	0.592	113	0.76	178	1.24	217	0.612	113	0.739	178	1.229	217	0.306	59	0.322
4U6G_BA_FV	AMA	Top 5	Similarity	Chothia	F:\AntibodyCascadeValidation\Top5_cano_5cdrtemp_10model_Human	None	NA	10	1	3	AMA_DS45NewSeq_Human	0.386	52	0.392	60	0.337	6	0.463	4	0.468	9	0.381	8	0.492	7	0.737	18	0.798	4	1.32227	0.505	84	0.447	93	0.465	112	0.528	177	0.537	229	0.467	112	0.522	177	0.531	229	0.438	58	0.396
[truncated: 358 more columns]
