# Supplementary material for: Fully automated antibody structure prediction using BIOVIA tools: Validation study
Source: PLoS One. 2017 May 18;12(5):e0177923. doi: 10.1371/journal.pone.0177923 (PMC5436848; doi:10.1371/journal.pone.0177923)
Supplement: S1 Table — Contains the RMSD values of predicted versus x-ray structure for the various regions, and details of the framework and CDR templates for each target. (ZIP) [file pone.0177923.s002.zip › Top5_Chothia_10model.csv]

Name	Source	FrameworkMethod	SortingMethod	LoopModeling	DataPath	H3Method	Top5Cutoff	NumCDRModels	NumFRModels	NumLoopTemplates	RunDescription	LSup:LSup	LSup:LSup_NRes	HSup:HSup	HSup:HSup_NRes	LSup:L1	LSup:L1_NRes	LSup:L2	LSup:L2_NRes	LSup:L3	LSup:L3_NRes	HSup:H1	HSup:H1_NRes	HSup:H2	HSup:H2_NRes	HSup:H3	HSup:H3_NRes	HSup:H4	HSup:H4_NRes	Tilt	LSup:LFR	LSup:LFR_NRes	HSup:HFR	HSup:HFR_NRes	LHSup:LHSup	LHSup:LHSup_NRes	LHSup:LHFR	LHSup:LHFR_NRes	LHSup:LHAll	LHSup:LHAll_NRes	LHFR:LHSup	LHFR:LHSup_NRes	LHFR:LHFR	LHFR:LHFR_NRes	LHFR:LHAll	LHFR:LHAll_NRes	LSup:LCore	LSup:LCore_NRes	HSup:HCore
3WHE_09_FV	AMA	Top 5	Similarity	Chothia	F:\AntibodyCascadeValidation\DS45_Top5_10model_Chothia	None	NA	10	10	3	DS45_Top5_10Model_Chothia	0.574	52	0.658	60	1.868	9	1.595	4	1.2	8	1.406	8	1.95	5	7.814	15	0.729	4	6.29121	0.717	84	0.837	93	0.778	112	0.93	177	2.332	226	0.779	112	0.924	177	2.325	226	0.68	58	0.655
4BKL_BA_FV	AMA	Top 5	Similarity	Chothia	F:\AntibodyCascadeValidation\DS45_Top5_10model_Chothia	None	NA	10	10	3	DS45_Top5_10Model_Chothia	0.438	53	0.384	60	1.116	10	0.771	4	0.549	6	0.71	8	0.884	5	4.195	5	0.218	4	4.34798	0.451	85	0.543	93	0.564	113	0.697	178	0.996	216	0.57	113	0.693	178	1.001	216	0.424	59	0.383
3WHX_BA_FV	AMA	Top 5	Similarity	Chothia	F:\AntibodyCascadeValidation\DS45_Top5_10model_Chothia	None	NA	10	10	3	DS45_Top5_10Model_Chothia	0.433	53	0.423	60	0.472	11	0.173	4	0.66	6	0.907	8	0.606	5	3.568	6	1.122	4	7.30648	0.57	85	0.544	93	0.688	113	0.819	178	1	218	0.698	113	0.806	178	0.998	218	0.415	59	0.45
4BH8_AB_FV	AMA	Top 5	Similarity	Chothia	F:\AntibodyCascadeValidation\DS45_Top5_10model_Chothia	None	NA	10	10	3	DS45_Top5_10Model_Chothia	0.459	53	0.405	60	0.322	6	2.839	4	0.43	6	0.325	8	0.586	5	1.157	10	0.56	4	1.69547	0.899	85	0.721	93	0.465	113	0.864	178	0.916	217	0.479	113	0.852	178	0.905	217	0.445	59	0.404
4CNI_BA_FV	AMA	Top 5	Similarity	Chothia	F:\AntibodyCascadeValidation\DS45_Top5_10model_Chothia	None	NA	10	10	3	DS45_Top5_10Model_Chothia	0.481	53	0.31	60	0.461	6	0.317	4	0.642	6	0.485	8	1.268	7	2.066	7	0.513	4	12.8667	0.56	85	0.49	93	1.001	113	1.246	178	1.291	216	1.021	113	1.231	178	1.289	216	0.483	59	0.309
4FZE_LH_FV	AMA	Top 5	Similarity	Chothia	F:\AntibodyCascadeValidation\DS45_Top5_10model_Chothia	None	NA	10	10	3	DS45_Top5_10Model_Chothia	0.461	52	0.376	60	1.781	6	0.428	4	3.037	6	2.205	8	0.691	5	8.612	14	0.721	4	9.91771	0.634	84	0.461	93	0.876	112	1.097	177	2.48	220	0.886	112	1.081	177	2.474	220	0.474	58	0.376
4GQP_HH_FV	AMA	Top 5	Similarity	Chothia	F:\AntibodyCascadeValidation\DS45_Top5_10model_Chothia	None	NA	10	10	3	DS45_Top5_10Model_Chothia	0.225	53	0.228	60	0.204	7	0.206	4	0.36	6	0.36	8	0.378	4	0.49	8	0.509	4	2.35522	0.326	85	0.383	93	0.299	113	0.441	178	0.44	215	0.302	113	0.434	178	0.434	215	0.333	59	0.234
4HHA_AB_FV	AMA	Top 5	Similarity	Chothia	F:\AntibodyCascadeValidation\DS45_Top5_10model_Chothia	None	NA	10	10	3	DS45_Top5_10Model_Chothia	0.543	53	0.284	60	0.815	6	0.361	4	0.693	7	0.518	8	0.56	5	1.412	14	0.397	4	4.38182	0.807	85	0.335	93	0.524	113	0.661	178	0.734	222	0.53	113	0.657	178	0.732	222	0.525	59	0.285
3WBD_AA_FV	AMA	Top 5	Similarity	Chothia	F:\AntibodyCascadeValidation\DS45_Top5_10model_Chothia	None	NA	10	10	3	DS45_Top5_10Model_Chothia	0.323	53	0.286	60	0.546	11	0.264	4	0.45	6	0.52	8	0.298	5	0.774	6	0.28	4	4.71549	0.479	85	0.538	93	0.495	113	0.727	178	0.742	218	0.507	113	0.716	178	0.748	218	0.311	59	0.286
2YMX_LH_FV	AMA	Top 5	Similarity	Chothia	F:\AntibodyCascadeValidation\DS45_Top5_10model_Chothia	None	NA	10	10	3	DS45_Top5_10Model_Chothia	0.492	53	0.395	60	1.07	6	0.335	4	2.007	6	0.59	8	0.675	5	4.895	13	0.542	4	6.72257	0.519	85	0.618	93	0.685	113	0.815	178	1.514	220	0.688	113	0.805	178	1.512	220	0.478	59	0.396
3W2D_LH_FV	AMA	Top 5	Similarity	Chothia	F:\AntibodyCascadeValidation\DS45_Top5_10model_Chothia	None	NA	10	10	3	DS45_Top5_10Model_Chothia	0.585	53	0.443	60	1.136	7	0.647	4	1.552	6	1.345	9	0.677	4	1.693	10	0.77	4	4.82345	0.787	85	0.504	93	0.593	113	0.718	178	0.9	218	0.593	113	0.707	178	0.892	218	0.573	59	0.441
3ZL4_LH_FV	AMA	Top 5	Similarity	Chothia	F:\AntibodyCascadeValidation\DS45_Top5_10model_Chothia	None	NA	10	10	3	DS45_Top5_10Model_Chothia	0.327	52	0.356	60	0.387	8	0.383	4	1.403	7	0.489	9	0.303	4	1.321	8	0.554	4	15.1383	0.404	84	0.637	93	1.223	112	1.466	177	1.688	217	1.255	112	1.429	177	1.692	217	0.329	58	0.354
4BZ1_LH_FV	AMA	Top 5	Similarity	Chothia	F:\AntibodyCascadeValidation\DS45_Top5_10model_Chothia	None	NA	10	10	3	DS45_Top5_10Model_Chothia	0.464	53	0.355	60	0.485	12	0.362	4	0.948	6	1.02	8	1.334	5	2.475	6	0.553	4	1.4066	0.457	85	0.508	93	0.452	113	0.514	178	0.742	219	0.451	113	0.504	178	0.742	219	0.453	59	0.353
4BZ2_LH_FV	AMA	Top 5	Similarity	Chothia	F:\AntibodyCascadeValidation\DS45_Top5_10model_Chothia	None	NA	10	10	3	DS45_Top5_10Model_Chothia	0.29	53	0.39	60	0.332	6	0.144	4	0.614	6	1.171	8	2.333	5	6.866	10	1.091	4	4.32058	0.359	85	0.64	93	0.542	113	0.688	178	1.745	217	0.546	113	0.685	178	1.74	217	0.29	59	0.403
4CMH_CB_FV	AMA	Top 5	Similarity	Chothia	F:\AntibodyCascadeValidation\DS45_Top5_10model_Chothia	None	NA	10	10	3	DS45_Top5_10Model_Chothia	0.482	53	0.371	60	0.511	6	0.22	4	1.19	6	0.507	8	0.41	5	2.985	9	0.479	4	4.44127	0.633	85	0.815	93	0.58	113	0.863	178	1.071	216	0.588	113	0.858	178	1.069	216	0.536	59	0.371
4EDW_LH_FV	AMA	Top 5	Similarity	Chothia	F:\AntibodyCascadeValidation\DS45_Top5_10model_Chothia	None	NA	10	10	3	DS45_Top5_10Model_Chothia	0.306	53	0.317	60	0.671	6	0.375	4	0.771	6	0.468	8	0.747	4	4.115	11	0.534	4	3.07396	0.443	85	0.409	93	0.384	113	0.482	178	1.035	217	0.388	113	0.478	178	1.036	217	0.301	59	0.318
4C83_BA_FV	AMA	Top 5	Similarity	Chothia	F:\AntibodyCascadeValidation\DS45_Top5_10model_Chothia	None	NA	10	10	3	DS45_Top5_10Model_Chothia	0.381	53	0.354	60	1.103	5	0.458	4	1.985	7	0.398	8	0.563	5	2.659	7	0.282	4	4.59512	0.525	85	0.817	93	0.497	113	0.773	178	1	214	0.509	113	0.758	178	0.998	214	0.371	59	0.354
4G7V_LH_FV	AMA	Top 5	Similarity	Chothia	F:\AntibodyCascadeValidation\DS45_Top5_10model_Chothia	None	NA	10	10	3	DS45_Top5_10Model_Chothia	0.277	53	0.33	60	0.602	6	0.237	4	0.512	6	1.648	8	0.976	5	4.738	8	0.324	4	1.88497	0.291	85	0.359	93	0.347	113	0.373	178	1.017	215	0.354	113	0.372	178	1.013	215	0.281	59	0.327
4EDX_AB_FV	AMA	Top 5	Similarity	Chothia	F:\AntibodyCascadeValidation\DS45_Top5_10model_Chothia	None	NA	10	10	3	DS45_Top5_10Model_Chothia	0.651	53	0.337	60	1.079	6	0.325	4	0.956	6	0.563	8	0.606	4	5.417	11	0.314	4	3.96109	0.707	85	0.466	93	0.676	113	0.77	178	1.414	217	0.681	113	0.771	178	1.409	217	0.637	59	0.336
4G80_BA_FV	AMA	Top 5	Similarity	Chothia	F:\AntibodyCascadeValidation\DS45_Top5_10model_Chothia	None	NA	10	10	3	DS45_Top5_10Model_Chothia	0.522	53	0.385	60	1.165	6	0.507	4	2.544	6	0.888	8	0.912	5	3.594	13	0.557	4	5.83479	0.54	85	0.455	93	0.647	113	0.676	178	1.219	220	0.659	113	0.664	178	1.216	220	0.529	59	0.385
4GSD_LH_FV	AMA	Top 5	Similarity	Chothia	F:\AntibodyCascadeValidation\DS45_Top5_10model_Chothia	None	NA	10	10	3	DS45_Top5_10Model_Chothia	0.543	52	0.488	60	0.442	6	0.313	4	4.228	6	1.511	9	0.46	4	5.265	12	0.924	4	3.72615	0.52	83	0.686	93	0.623	112	0.709	176	1.684	217	0.629	112	0.701	176	1.703	217	0.533	57	0.493
4H8W_LH_FV	AMA	Top 5	Similarity	Chothia	F:\AntibodyCascadeValidation\DS45_Top5_10model_Chothia	None	NA	10	10	3	DS45_Top5_10Model_Chothia	0.236	52	0.216	60	0.588	9	0.218	4	0.393	8	0.272	8	0.244	5	0.712	8	0.577	4	2.38088	0.266	84	0.302	93	0.304	112	0.36	177	0.392	219	0.315	112	0.357	177	0.392	219	0.234	58	0.218
4HXA_LH_FV	AMA	Top 5	Similarity	Chothia	F:\AntibodyCascadeValidation\DS45_Top5_10model_Chothia	None	NA	10	10	3	DS45_Top5_10Model_Chothia	0.288	53	0.383	60	1.188	5	0.208	4	1.032	6	0.493	8	2.769	7	1.621	6	0.753	4	2.63299	0.499	85	0.522	93	0.404	113	0.555	178	0.84	214	0.407	113	0.544	178	0.844	214	0.279	59	0.386
3W9E_BA_FV	AMA	Top 5	Similarity	Chothia	F:\AntibodyCascadeValidation\DS45_Top5_10model_Chothia	None	NA	10	10	3	DS45_Top5_10Model_Chothia	0.325	53	0.554	60	0.383	7	0.398	4	1.844	5	3.134	8	1.538	5	4.26	11	3.848	4	1.48957	0.498	85	1.07	93	0.619	113	0.902	178	1.533	218	0.62	113	0.898	178	1.526	218	0.317	59	0.639
4BUH_AA_FV	AMA	Top 5	Similarity	Chothia	F:\AntibodyCascadeValidation\DS45_Top5_10model_Chothia	None	NA	10	10	3	DS45_Top5_10Model_Chothia	0.609	52	0.295	60	0.372	8	0.407	4	0.705	8	0.643	8	0.515	5	3.125	15	0.374	4	2.61834	0.682	84	0.371	93	0.588	112	0.678	177	1.093	225	0.592	112	0.669	177	1.093	225	0.614	58	0.294
3WKM_LH_FV	AMA	Top 5	Similarity	Chothia	F:\AntibodyCascadeValidation\DS45_Top5_10model_Chothia	None	NA	10	10	3	DS45_Top5_10Model_Chothia	0.372	53	0.448	60	0.865	10	0.318	4	0.771	6	0.839	8	0.425	5	7.683	12	0.79	4	2.95294	0.542	85	0.575	93	0.487	113	0.656	178	1.893	223	0.509	113	0.644	178	1.879	223	0.381	59	0.452
4CAD_GH_FV	AMA	Top 5	Similarity	Chothia	F:\AntibodyCascadeValidation\DS45_Top5_10model_Chothia	None	NA	10	10	3	DS45_Top5_10Model_Chothia	0.299	53	0.309	60	0.211	6	0.322	4	0.799	6	0.345	8	0.832	5	4.718	14	0.588	4	5.60396	0.411	85	0.737	93	0.53	113	0.861	178	1.434	221	0.543	113	0.847	178	1.429	221	0.33	59	0.312
4HIE_AB_FV	AMA	Top 5	Similarity	Chothia	F:\AntibodyCascadeValidation\DS45_Top5_10model_Chothia	None	NA	10	10	3	DS45_Top5_10Model_Chothia	0.287	53	0.343	60	2.562	6	0.313	4	2.811	8	0.487	8	0.505	5	3.197	9	0.739	4	4.40315	0.369	85	0.378	93	0.491	113	0.585	178	1.17	218	0.502	113	0.569	178	1.158	218	0.283	59	0.352
4FZ8_LH_FV	AMA	Top 5	Similarity	Chothia	F:\AntibodyCascadeValidation\DS45_Top5_10model_Chothia	None	NA	10	10	3	DS45_Top5_10Model_Chothia	0.63	53	0.668	60	2.171	11	0.641	4	1.694	5	1.231	8	1.859	5	12.368	20	0.964	4	5.69855	0.639	85	0.79	93	0.934	113	1	178	3.694	231	0.937	113	0.997	178	3.674	231	0.638	59	0.675
4HXB_LH_FV	AMA	Top 5	Similarity	Chothia	F:\AntibodyCascadeValidation\DS45_Top5_10model_Chothia	None	NA	10	10	3	DS45_Top5_10Model_Chothia	0.411	53	0.248	60	0.59	11	0.161	4	0.557	6	0.55	8	0.536	5	3.27	4	1.365	4	0.723617	0.462	85	0.517	93	0.375	113	0.511	178	0.694	216	0.377	113	0.508	178	0.689	216	0.399	59	0.249
4I18_BA_FV	AMA	Top 5	Similarity	Chothia	F:\AntibodyCascadeValidation\DS45_Top5_10model_Chothia	None	NA	10	10	3	DS45_Top5_10Model_Chothia	0.347	53	0.401	60	0.677	6	0.266	4	2.045	8	1.216	8	2.119	5	9.148	14	0.508	4	6.39109	0.508	85	0.469	93	0.615	113	0.786	178	2.416	223	0.628	113	0.775	178	2.43	223	0.349	59	0.398
4IDJ_LH_FV	AMA	Top 5	Similarity	Chothia	F:\AntibodyCascadeValidation\DS45_Top5_10model_Chothia	None	NA	10	10	3	DS45_Top5_10Model_Chothia	0.437	53	0.453	60	2.091	7	1.161	4	1.394	6	2.035	8	1.522	5	4.718	14	0.779	4	2.26641	0.547	85	0.703	93	0.499	113	0.679	178	1.508	222	0.504	113	0.678	178	1.52	222	0.441	59	0.45
4IJ3_BC_FV	AMA	Top 5	Similarity	Chothia	F:\AntibodyCascadeValidation\DS45_Top5_10model_Chothia	None	NA	10	10	3	DS45_Top5_10Model_Chothia	0.398	53	0.317	60	0.483	6	0.141	4	0.835	6	1.478	8	0.703	4	1.9	8	0.617	4	2.79656	0.646	85	0.62	93	0.429	113	0.674	178	0.819	214	0.439	113	0.663	178	0.812	214	0.699	59	0.326
4IOF_FE_FV	AMA	Top 5	Similarity	Chothia	F:\AntibodyCascadeValidation\DS45_Top5_10model_Chothia	None	NA	10	10	3	DS45_Top5_10Model_Chothia	0.75	53	0.638	60	2.883	6	1.291	4	2.86	7	0.912	8	0.579	5	13.148	18	0.755	4	3.51527	0.808	84	0.714	93	0.74	113	0.818	177	3.891	225	0.742	113	0.813	177	3.904	225	0.755	58	0.635
4IOI_AB_FV	AMA	Top 5	Similarity	Chothia	F:\AntibodyCascadeValidation\DS45_Top5_10model_Chothia	None	NA	10	10	3	DS45_Top5_10Model_Chothia	0.287	53	0.396	60	0.446	6	0.28	4	0.682	6	0.863	8	0.891	5	2.997	9	0.365	4	3.36813	0.322	85	1.001	93	0.467	113	0.879	178	1.067	216	0.474	113	0.873	178	1.063	216	0.28	59	0.394
4IRZ_LH_FV	AMA	Top 5	Similarity	Chothia	F:\AntibodyCascadeValidation\DS45_Top5_10model_Chothia	None	NA	10	10	3	DS45_Top5_10Model_Chothia	0.46	53	0.429	60	0.561	6	0.539	4	1.445	5	0.832	8	0.583	5	6.401	12	0.516	4	6.08864	0.649	85	0.458	93	0.745	113	0.863	178	1.672	218	0.756	113	0.854	178	1.676	218	0.551	59	0.426
4J4P_DC_FV	AMA	Top 5	Similarity	Chothia	F:\AntibodyCascadeValidation\DS45_Top5_10model_Chothia	None	NA	10	10	3	DS45_Top5_10Model_Chothia	0.447	52	0.405	60	1.117	8	0.606	4	1.241	8	0.848	10	0.644	6	3.011	13	0.434	4	5.95776	0.681	84	0.828	93	0.657	112	0.907	177	1.265	226	0.658	112	0.902	177	1.26	226	0.467	58	0.407
4JLR_BA_FV	AMA	Top 5	Similarity	Chothia	F:\AntibodyCascadeValidation\DS45_Top5_10model_Chothia	None	NA	10	10	3	DS45_Top5_10Model_Chothia	0.35	53	0.229	60	0.47	5	0.383	4	0.394	6	0.322	10	0.339	4	0.609	8	0.604	4	0.61913	0.433	85	0.566	93	0.333	113	0.52	178	0.502	215	0.339	113	0.512	178	0.498	215	0.349	59	0.233
4JO1_LH_FV	AMA	Top 5	Similarity	Chothia	F:\AntibodyCascadeValidation\DS45_Top5_10model_Chothia	None	NA	10	10	3	DS45_Top5_10Model_Chothia	0.605	53	0.388	60	2.106	8	0.291	4	4.239	10	1.698	9	2.973	6	3.477	2	1.451	4	4.88056	0.619	85	0.621	92	0.636	113	0.736	177	1.48	216	0.642	113	0.733	177	1.486	216	0.59	59	0.388
4JO4_LH_FV	AMA	Top 5	Similarity	Chothia	F:\AntibodyCascadeValidation\DS45_Top5_10model_Chothia	None	NA	10	10	3	DS45_Top5_10Model_Chothia	0.495	53	0.386	60	1.076	6	0.418	4	5.052	9	2.476	9	2.257	6	2.901	19	3.098	4	1.73906	0.538	85	0.814	92	0.545	113	0.758	177	1.539	230	0.55	113	0.752	177	1.525	230	0.494	59	0.386
4K23_LH_FV	AMA	Top 5	Similarity	Chothia	F:\AntibodyCascadeValidation\DS45_Top5_10model_Chothia	None	NA	10	10	3	DS45_Top5_10Model_Chothia	0.555	53	0.361	60	0.535	11	0.309	4	0.492	6	0.518	8	0.467	5	4.602	8	0.497	4	5.28569	0.673	85	0.839	93	0.614	113	0.87	178	1.207	220	0.631	113	0.86	178	1.213	220	0.553	59	0.362
4K3J_LH_FV	AMA	Top 5	Similarity	Chothia	F:\AntibodyCascadeValidation\DS45_Top5_10model_Chothia	None	NA	10	10	3	DS45_Top5_10Model_Chothia	0.463	53	0.425	60	0.937	12	0.364	4	1.071	6	0.784	8	0.655	5	3.172	8	0.389	4	4.06845	0.516	85	0.552	93	0.602	113	0.704	178	0.982	221	0.607	113	0.696	178	0.968	221	0.444	59	0.428
4K7P_LH_FV	AMA	Top 5	Similarity	Chothia	F:\AntibodyCascadeValidation\DS45_Top5_10model_Chothia	None	NA	10	10	3	DS45_Top5_10Model_Chothia	0.409	53	0.465	60	0.454	6	0.32	4	1.367	6	0.607	8	0.596	5	5.558	13	0.355	4	6.69054	0.572	85	0.584	93	0.695	113	0.892	178	1.611	220	0.701	113	0.884	178	1.604	220	0.404	59	0.462
4K7P_XY_FV	AMA	Top 5	Similarity	Chothia	F:\AntibodyCascadeValidation\DS45_Top5_10model_Chothia	None	NA	10	10	3	DS45_Top5_10Model_Chothia	0.576	53	0.336	60	1.437	5	2.426	4	1.225	6	0.528	8	0.687	5	4.041	11	0.605	4	4.32389	0.802	85	0.423	93	0.555	113	0.708	178	1.218	217	0.566	113	0.681	178	1.215	217	0.565	59	0.342
4KI5_FE_FV	AMA	Top 5	Similarity	Chothia	F:\AntibodyCascadeValidation\DS45_Top5_10model_Chothia	None	NA	10	10	3	DS45_Top5_10Model_Chothia	0.537	53	0.328	60	0.457	6	0.37	4	1.313	6	0.521	8	1.737	5	5.284	11	0.658	4	1.37956	0.73	84	0.473	93	0.473	113	0.625	177	1.349	217	0.479	113	0.62	177	1.341	217	0.61	59	0.349
4KMT_LH_FV	AMA	Top 5	Similarity	Chothia	F:\AntibodyCascadeValidation\DS45_Top5_10model_Chothia	None	NA	10	10	3	DS45_Top5_10Model_Chothia	0.448	53	0.247	60	0.643	6	0.227	4	0.637	6	0.393	8	0.632	5	1.877	8	0.603	4	2.04028	0.43	85	0.38	93	0.412	113	0.469	178	0.599	215	0.416	113	0.461	178	0.598	215	0.429	59	0.251
4KPH_MI_FV	AMA	Top 5	Similarity	Chothia	F:\AntibodyCascadeValidation\DS45_Top5_10model_Chothia	None	NA	10	10	3	DS45_Top5_10Model_Chothia	0.797	53	0.362	59	0.334	5	0.452	4	1.467	5	0.589	8	0.519	4	1.572	3	0.58	4	9.6587	0.839	85	0.465	92	0.968	112	1.099	177	1.163	206	0.981	112	1.079	177	1.154	206	0.759	59	0.36
4KQ3_LH_FV	AMA	Top 5	Similarity	Chothia	F:\AntibodyCascadeValidation\DS45_Top5_10model_Chothia	None	NA	10	10	3	DS45_Top5_10Model_Chothia	0.369	53	0.401	60	0.338	6	0.318	4	0.664	5	2.484	8	0.823	5	3.144	6	0.532	4	9.10179	0.459	85	0.545	93	0.786	113	0.889	178	1.157	212	0.793	113	0.881	178	1.157	212	0.359	59	0.405
4KTD_LH_FV	AMA	Top 5	Similarity	Chothia	F:\AntibodyCascadeValidation\DS45_Top5_10model_Chothia	None	NA	10	10	3	DS45_Top5_10Model_Chothia	1.503	54	0.302	60	1.883	9	2.164	8	1.735	6	0.328	8	0.987	5	8.595	14	0.342	4	13.4344	1.533	86	0.362	93	1.483	114	1.549	179	2.618	229	1.516	114	1.522	179	2.61	229	1.467	60	0.301
4KQ4_LH_FV	AMA	Top 5	Similarity	Chothia	F:\AntibodyCascadeValidation\DS45_Top5_10model_Chothia	None	NA	10	10	3	DS45_Top5_10Model_Chothia	0.381	53	0.382	60	1.157	6	0.34	4	0.372	6	0.65	8	0.826	5	1.314	6	0.712	4	4.97996	0.527	85	1.077	93	0.583	113	0.987	178	1.047	213	0.594	113	0.972	178	1.036	213	0.496	59	0.382
4JG1_LH_FV	AMA	Top 5	Similarity	Chothia	F:\AntibodyCascadeValidation\DS45_Top5_10model_Chothia	None	NA	10	10	3	DS45_Top5_10Model_Chothia	0.297	53	0.259	60	1.472	6	0.481	4	0.372	6	0.469	8	4.034	6	0.786	9	0.604	4	2.9585	0.346	85	0.338	93	0.367	113	0.434	178	0.848	217	0.369	113	0.434	178	0.85	217	0.289	59	0.26
4JZJ_BA_FV	AMA	Top 5	Similarity	Chothia	F:\AntibodyCascadeValidation\DS45_Top5_10model_Chothia	None	NA	10	10	3	DS45_Top5_10Model_Chothia	0.319	53	0.866	60	1.214	12	0.227	4	1.309	6	0.76	8	0.759	5	2.059	9	0.5	4	9.36078	0.404	85	0.955	93	1.006	113	1.179	178	1.327	222	1.013	113	1.176	178	1.333	222	0.322	59	0.86
4KUC_DH_FV	AMA	Top 5	Similarity	Chothia	F:\AntibodyCascadeValidation\DS45_Top5_10model_Chothia	None	NA	10	10	3	DS45_Top5_10Model_Chothia	0.746	53	0.44	58	0.995	5	0.886	4	1.001	6	0.857	8	0.973	5	6.604	10	0.652	4	5.84434	0.777	85	0.592	91	0.773	111	0.903	176	1.671	214	0.788	111	0.882	176	1.661	214	0.719	59	0.455
4KUZ_LH_FV	AMA	Top 5	Similarity	Chothia	F:\AntibodyCascadeValidation\DS45_Top5_10model_Chothia	None	NA	10	10	3	DS45_Top5_10Model_Chothia	0.511	53	0.482	60	0.691	12	0.311	4	1.187	5	0.813	8	0.971	5	3.869	9	0.8	4	3.74635	0.539	85	0.583	93	0.566	113	0.685	178	1.049	221	0.576	113	0.679	178	1.042	221	0.503	59	0.485
4KI5_DC_FV	AMA	Top 5	Similarity	Chothia	F:\AntibodyCascadeValidation\DS45_Top5_10model_Chothia	None	NA	10	10	3	DS45_Top5_10Model_Chothia	0.377	53	0.361	60	0.559	5	0.44	4	0.615	6	2.226	8	0.57	5	2.293	5	0.874	4	5.8435	0.444	85	0.602	93	0.562	113	0.693	178	0.858	211	0.575	113	0.676	178	0.855	211	0.406	59	0.361
4KXZ_LH_FV	AMA	Top 5	Similarity	Chothia	F:\AntibodyCascadeValidation\DS45_Top5_10model_Chothia	None	NA	10	10	3	DS45_Top5_10Model_Chothia	0.305	53	0.379	60	0.786	7	0.272	4	0.392	6	4.319	8	1.779	5	1.245	9	0.538	4	4.58307	0.411	85	0.887	93	0.562	113	0.913	178	1.211	217	0.572	113	0.896	178	1.21	217	0.294	59	0.383
4KTE_LH_FV	AMA	Top 5	Similarity	Chothia	F:\AntibodyCascadeValidation\DS45_Top5_10model_Chothia	None	NA	10	10	3	DS45_Top5_10Model_Chothia	1.426	54	1.526	60	1.631	9	1.295	8	3.134	6	1.524	9	3.016	5	10.922	13	1.357	4	7.77534	1.512	86	1.407	93	1.546	114	1.589	179	3.121	229	1.57	114	1.589	179	3.132	229	1.383	60	1.518
4KVC_LH_FV	AMA	Top 5	Similarity	Chothia	F:\AntibodyCascadeValidation\DS45_Top5_10model_Chothia	None	NA	10	10	3	DS45_Top5_10Model_Chothia	0.602	53	0.318	60	1.178	6	0.518	4	0.446	6	0.509	8	0.443	5	1.995	9	0.39	4	3.20678	0.761	85	0.561	93	0.556	113	0.696	178	0.801	216	0.56	113	0.684	178	0.793	216	0.581	59	0.323
4KY1_LH_FV	AMA	Top 5	Similarity	Chothia	F:\AntibodyCascadeValidation\DS45_Top5_10model_Chothia	None	NA	10	10	3	DS45_Top5_10Model_Chothia	0.538	53	0.39	60	0.462	6	0.402	4	1.395	6	0.69	8	0.325	5	4.212	10	0.632	4	4.71869	0.525	85	0.54	93	0.674	113	0.695	178	1.266	217	0.679	113	0.689	178	1.278	217	0.525	59	0.39
4L5F_LH_FV	AMA	Top 5	Similarity	Chothia	F:\AntibodyCascadeValidation\DS45_Top5_10model_Chothia	None	NA	10	10	3	DS45_Top5_10Model_Chothia	0.517	53	0.388	60	0.626	6	0.703	4	0.682	6	0.277	8	0.668	5	1.761	6	0.414	4	2.65037	0.524	85	0.514	93	0.517	113	0.601	178	0.662	213	0.521	113	0.596	178	0.657	213	0.509	59	0.386
4LCI_LH_FV	AMA	Top 5	Similarity	Chothia	F:\AntibodyCascadeValidation\DS45_Top5_10model_Chothia	None	NA	10	10	3	DS45_Top5_10Model_Chothia	0.407	53	0.338	60	0.802	11	0.661	4	0.281	6	0.489	8	0.429	5	3.033	3	0.235	4	7.40989	0.487	85	0.832	93	0.771	113	0.959	178	0.995	215	0.788	113	0.938	178	0.974	215	0.49	59	0.337
4LEO_BA_FV	AMA	Top 5	Similarity	Chothia	F:\AntibodyCascadeValidation\DS45_Top5_10model_Chothia	None	NA	10	10	3	DS45_Top5_10Model_Chothia	0.389	53	0.365	60	0.991	12	0.301	4	1.375	6	1.761	8	1.564	5	2.772	9	0.525	4	5.93386	0.469	85	0.593	93	0.609	113	0.782	178	1.097	222	0.631	113	0.761	178	1.113	222	0.383	59	0.363
4LEX_LH_FV	AMA	Top 5	Similarity	Chothia	F:\AntibodyCascadeValidation\DS45_Top5_10model_Chothia	None	NA	10	10	3	DS45_Top5_10Model_Chothia	0.33	53	0.546	60	0.477	11	0.283	4	0.492	6	0.723	8	1.281	4	3.242	7	0.375	4	5.44278	0.45	85	0.539	93	0.633	113	0.683	178	0.855	218	0.642	113	0.665	178	0.843	218	0.353	59	0.547
4LF3_AB_FV	AMA	Top 5	Similarity	Chothia	F:\AntibodyCascadeValidation\DS45_Top5_10model_Chothia	None	NA	10	10	3	DS45_Top5_10Model_Chothia	0.299	53	0.295	60	0.423	6	0.383	4	0.302	6	0.611	8	2.279	5	1.545	17	0.636	4	2.0724	0.383	85	0.447	93	0.345	113	0.449	178	0.679	224	0.354	113	0.446	178	0.695	224	0.304	59	0.298
4LIQ_LH_FV	AMA	Top 5	Similarity	Chothia	F:\AntibodyCascadeValidation\DS45_Top5_10model_Chothia	None	NA	10	10	3	DS45_Top5_10Model_Chothia	0.279	53	0.408	60	1.168	6	0.323	4	0.555	5	0.798	8	0.856	4	1.52	6	0.655	4	3.83152	0.51	85	0.581	93	0.446	113	0.641	178	0.727	211	0.455	113	0.635	178	0.729	211	0.56	59	0.415
4LLV_LH_FV	AMA	Top 5	Similarity	Chothia	F:\AntibodyCascadeValidation\DS45_Top5_10model_Chothia	None	NA	10	10	3	DS45_Top5_10Model_Chothia	0.489	53	0.335	60	0.317	7	0.222	4	0.641	6	1.133	8	0.551	5	7.828	16	0.803	4	5.98107	0.508	85	0.502	93	0.627	113	0.65	178	2.324	224	0.629	113	0.643	178	2.326	224	0.473	59	0.339
4M1G_LH_FV	AMA	Top 5	Similarity	Chothia	F:\AntibodyCascadeValidation\DS45_Top5_10model_Chothia	None	NA	10	10	3	DS45_Top5_10Model_Chothia	0.506	53	0.297	60	0.498	7	0.842	4	0.585	6	0.425	8	0.545	4	1.661	8	0.247	4	2.48057	0.712	85	0.426	93	0.5	113	0.703	178	0.764	215	0.509	113	0.686	178	0.753	215	0.507	59	0.295
4LKX_BA_FV	AMA	Top 5	Similarity	Chothia	F:\AntibodyCascadeValidation\DS45_Top5_10model_Chothia	None	NA	10	10	3	DS45_Top5_10Model_Chothia	0.288	53	0.576	60	1.185	11	0.368	4	0.487	6	0.362	9	0.262	4	3.23	6	0.691	4	4.43659	1.322	85	0.869	93	0.54	113	1.218	178	1.277	218	0.562	113	1.204	178	1.269	218	0.295	59	0.575
4M5Y_LH_FV	AMA	Top 5	Similarity	Chothia	F:\AntibodyCascadeValidation\DS45_Top5_10model_Chothia	None	NA	10	10	3	DS45_Top5_10Model_Chothia	0.272	52	0.32	60	0.484	6	0.339	4	0.744	8	0.906	9	0.974	4	6.106	13	0.341	4	1.43142	0.353	84	0.392	93	0.327	112	0.406	177	1.557	221	0.334	112	0.4	177	1.558	221	0.269	58	0.318
4LLY_BA_FV	AMA	Top 5	Similarity	Chothia	F:\AntibodyCascadeValidation\DS45_Top5_10model_Chothia	None	NA	10	10	3	DS45_Top5_10Model_Chothia	0.313	53	0.414	60	0.572	6	0.403	4	1.184	6	0.883	8	0.537	5	2.056	8	0.421	4	4.23108	0.403	85	0.749	93	0.516	113	0.736	178	0.842	215	0.532	113	0.708	178	0.835	215	0.338	59	0.414
4LMQ_IE_FV	AMA	Top 5	Similarity	Chothia	F:\AntibodyCascadeValidation\DS45_Top5_10model_Chothia	None	NA	10	10	3	DS45_Top5_10Model_Chothia	0.527	53	0.409	60	1.117	6	0.417	4	0.653	6	0.726	8	2.451	4	3.638	10	0.63	4	7.37508	0.592	85	0.66	93	0.746	113	1.001	178	1.339	216	0.772	113	0.975	178	1.325	216	0.511	59	0.416
4LQF_LH_FV	AMA	Top 5	Similarity	Chothia	F:\AntibodyCascadeValidation\DS45_Top5_10model_Chothia	None	NA	10	10	3	DS45_Top5_10Model_Chothia	0.249	53	0.339	60	1.03	11	0.247	4	0.686	7	0.288	8	0.444	5	0.565	6	0.501	4	3.75783	0.284	85	0.464	93	0.456	113	0.554	178	0.653	219	0.472	113	0.545	178	0.654	219	0.254	59	0.337
4LSU_LH_FV	AMA	Top 5	Similarity	Chothia	F:\AntibodyCascadeValidation\DS45_Top5_10model_Chothia	None	NA	10	10	3	DS45_Top5_10Model_Chothia	0.51	52	0.543	60	1.666	3	0.941	4	3.882	2	0.833	8	0.429	5	3.376	11	1.245	4	10.0113	0.727	84	0.828	93	0.97	112	1.158	177	1.389	210	0.984	112	1.148	177	1.38	210	0.52	58	0.549
4LVH_CB_FV	AMA	Top 5	Similarity	Chothia	F:\AntibodyCascadeValidation\DS45_Top5_10model_Chothia	None	NA	10	10	3	DS45_Top5_10Model_Chothia	1.011	53	1.194	60	2.338	10	0.813	4	2.482	6	1.342	8	1.659	5	1.752	11	1.187	4	3.41873	1.458	85	1.26	93	1.137	113	1.389	178	1.5	222	1.151	113	1.364	178	1.488	222	1.431	59	1.187
4LVN_BC_FV	AMA	Top 5	Similarity	Chothia	F:\AntibodyCascadeValidation\DS45_Top5_10model_Chothia	None	NA	10	10	3	DS45_Top5_10Model_Chothia	0.311	53	0.263	60	0.358	7	0.337	4	0.712	6	0.626	9	0.586	4	3.857	9	0.315	4	6.56036	0.342	85	0.413	93	0.57	113	0.667	178	1.053	217	0.572	113	0.661	178	1.05	217	0.312	59	0.263
4M43_LH_FV	AMA	Top 5	Similarity	Chothia	F:\AntibodyCascadeValidation\DS45_Top5_10model_Chothia	None	NA	10	10	3	DS45_Top5_10Model_Chothia	0.337	53	0.373	60	0.305	6	0.188	4	0.597	6	0.673	8	0.724	5	2.753	8	0.6	4	6.76779	0.4	85	0.546	93	0.613	113	0.684	178	0.94	215	0.616	113	0.68	178	0.937	215	0.349	59	0.377
4M48_LH_FV	AMA	Top 5	Similarity	Chothia	F:\AntibodyCascadeValidation\DS45_Top5_10model_Chothia	None	NA	10	10	3	DS45_Top5_10Model_Chothia	0.337	53	0.371	60	0.319	7	0.197	4	1.761	6	0.452	8	0.861	5	2.812	8	0.428	4	5.41427	0.493	85	0.491	93	0.56	113	0.725	178	0.966	216	0.563	113	0.715	178	0.959	216	0.473	59	0.37
4M61_AB_FV	AMA	Top 5	Similarity	Chothia	F:\AntibodyCascadeValidation\DS45_Top5_10model_Chothia	None	NA	10	10	3	DS45_Top5_10Model_Chothia	0.221	53	0.284	60	0.584	12	0.252	4	0.568	5	0.63	8	0.31	5	3.129	9	1.093	4	2.69217	0.25	85	0.53	93	0.348	113	0.491	178	0.85	221	0.351	113	0.489	178	0.859	221	0.221	59	0.287
4LSS_LH_FV	AMA	Top 5	Similarity	Chothia	F:\AntibodyCascadeValidation\DS45_Top5_10model_Chothia	None	NA	10	10	3	DS45_Top5_10Model_Chothia	0.419	53	0.243	60	0.862	4	0.488	4	0.419	2	0.442	8	1.216	5	0.327	10	0.767	4	1.63925	0.41	85	0.326	93	0.364	113	0.412	178	0.461	211	0.37	113	0.406	178	0.457	211	0.415	59	0.248
4MAU_LH_FV	AMA	Top 5	Similarity	Chothia	F:\AntibodyCascadeValidation\DS45_Top5_10model_Chothia	None	NA	10	10	3	DS45_Top5_10Model_Chothia	0.281	53	0.285	60	0.531	10	0.209	4	1.063	6	0.308	9	0.49	4	2.141	6	0.352	4	2.33364	0.377	85	0.484	93	0.377	113	0.52	178	0.637	217	0.384	113	0.515	178	0.635	217	0.28	59	0.289
4M6O_LH_FV	AMA	Top 5	Similarity	Chothia	F:\AntibodyCascadeValidation\DS45_Top5_10model_Chothia	None	NA	10	10	3	DS45_Top5_10Model_Chothia	0.366	53	0.347	60	0.376	6	0.278	4	0.753	6	0.971	8	0.27	5	2.583	12	0.452	4	4.94599	0.476	85	0.489	93	0.576	113	0.719	178	0.993	219	0.591	113	0.706	178	0.997	219	0.361	59	0.346
4LU5_LH_FV	AMA	Top 5	Similarity	Chothia	F:\AntibodyCascadeValidation\DS45_Top5_10model_Chothia	None	NA	10	10	3	DS45_Top5_10Model_Chothia	0.565	53	0.534	60	0.659	11	0.505	4	0.866	6	0.935	8	2.76	5	5.169	2	0.925	4	9.89251	0.545	85	0.62	93	0.954	113	1.106	178	1.407	214	0.966	113	1.089	178	1.403	214	0.541	59	0.539
4M1D_MI_FV	AMA	Top 5	Similarity	Chothia	F:\AntibodyCascadeValidation\DS45_Top5_10model_Chothia	None	NA	10	10	3	DS45_Top5_10Model_Chothia	0.201	52	0.219	60	0.275	8	0.2	4	0.758	9	0.245	8	0.238	7	0.976	18	0.317	4	3.54207	0.273	84	0.272	93	0.353	112	0.449	177	0.485	231	0.362	112	0.445	177	0.486	231	0.199	58	0.218
4M7J_LH_FV	AMA	Top 5	Similarity	Chothia	F:\AntibodyCascadeValidation\DS45_Top5_10model_Chothia	None	NA	10	10	3	DS45_Top5_10Model_Chothia	0.49	53	0.65	60	1.838	11	0.299	4	0.629	6	0.9	8	0.754	4	5.962	8	0.649	4	7.27954	0.575	85	1.102	93	0.84	113	1.186	178	1.676	219	0.854	113	1.18	178	1.674	219	0.478	59	0.648
4M7K_LH_FV	AMA	Top 5	Similarity	Chothia	F:\AntibodyCascadeValidation\DS45_Top5_10model_Chothia	None	NA	10	10	3	DS45_Top5_10Model_Chothia	0.487	53	0.334	60	0.642	12	0.184	4	0.546	6	0.374	8	0.531	5	3.152	9	0.462	4	3.362	0.472	85	0.717	93	0.527	113	0.646	178	0.929	222	0.528	113	0.641	178	0.921	222	0.468	59	0.336
4M62_LH_FV	AMA	Top 5	Similarity	Chothia	F:\AntibodyCascadeValidation\DS45_Top5_10model_Chothia	None	NA	10	10	3	DS45_Top5_10Model_Chothia	0.219	53	0.381	60	0.394	7	0.164	4	0.943	6	2.83	8	1.191	5	1.094	16	0.431	4	3.27252	0.318	85	0.528	93	0.429	113	0.544	178	0.809	224	0.444	113	0.529	178	0.799	224	0.212	59	0.379
4M6M_LH_FV	AMA	Top 5	Similarity	Chothia	F:\AntibodyCascadeValidation\DS45_Top5_10model_Chothia	None	NA	10	10	3	DS45_Top5_10Model_Chothia	0.298	52	0.282	60	0.929	9	0.29	4	2.354	8	0.328	8	0.291	5	3.407	6	0.629	4	4.67198	0.433	84	0.376	93	0.537	112	0.652	177	0.949	217	0.551	112	0.639	177	0.936	217	0.346	58	0.283
4MHH_IG_FV	AMA	Top 5	Similarity	Chothia	F:\AntibodyCascadeValidation\DS45_Top5_10model_Chothia	None	NA	10	10	3	DS45_Top5_10Model_Chothia	0.408	53	0.425	60	0.986	10	0.342	4	0.35	6	0.71	8	0.616	5	2.625	9	0.955	4	1.938	0.594	85	0.573	93	0.461	113	0.625	178	0.832	220	0.477	113	0.619	178	0.838	220	0.401	59	0.433
4MWF_LH_FV	AMA	Top 5	Similarity	Chothia	F:\AntibodyCascadeValidation\DS45_Top5_10model_Chothia	None	NA	10	10	3	DS45_Top5_10Model_Chothia	0.55	53	0.881	60	0.394	6	0.429	4	0.941	6	4.342	8	2.535	5	13.324	16	1.959	4	9.74715	0.63	85	1.119	93	1.178	113	1.414	178	3.99	223	1.19	113	1.407	178	3.997	223	0.57	59	0.903
4MXV_EF_FV	AMA	Top 5	Similarity	Chothia	F:\AntibodyCascadeValidation\DS45_Top5_10model_Chothia	None	NA	10	10	3	DS45_Top5_10Model_Chothia	0.282	53	0.443	60	1.607	6	0.304	4	1.146	6	0.768	8	0.78	5	2.54	7	0.686	4	4.87606	0.336	85	0.48	93	0.611	113	0.678	178	0.881	214	0.621	113	0.668	178	0.875	214	0.286	59	0.445
4NCC_12_FV	AMA	Top 5	Similarity	Chothia	F:\AntibodyCascadeValidation\DS45_Top5_10model_Chothia	None	NA	10	10	3	DS45_Top5_10Model_Chothia	0.325	53	0.314	60	0.357	5	0.378	4	0.913	6	1.019	8	0.465	5	3.705	8	0.408	4	7.16878	0.574	85	0.561	93	0.66	113	0.813	178	1.021	214	0.664	113	0.808	178	1.02	214	0.547	59	0.315
4NIK_BB_FV	AMA	Top 5	Similarity	Chothia	F:\AntibodyCascadeValidation\DS45_Top5_10model_Chothia	None	NA	10	10	3	DS45_Top5_10Model_Chothia	0.459	52	0.491	60	3.131	9	0.482	4	3.838	7	0.891	8	0.275	5	3.912	6	0.784	4	11.0797	0.585	84	0.658	93	1.005	112	1.193	177	1.54	216	1.019	112	1.167	177	1.532	216	0.499	58	0.496
4NKI_LH_FV	AMA	Top 5	Similarity	Chothia	F:\AntibodyCascadeValidation\DS45_Top5_10model_Chothia	None	NA	10	10	3	DS45_Top5_10Model_Chothia	0.25	52	0.269	60	2.163	9	0.302	4	3.279	7	0.381	8	2.257	5	4.184	9	0.409	4	2.92021	0.33	84	0.346	93	0.361	112	0.479	177	1.258	219	0.37	112	0.47	177	1.251	219	0.298	58	0.269
4N90_ED_FV	AMA	Top 5	Similarity	Chothia	F:\AntibodyCascadeValidation\DS45_Top5_10model_Chothia	None	NA	10	10	3	DS45_Top5_10Model_Chothia	0.4	53	0.435	60	1.113	7	0.41	4	1.225	6	2.5	10	0.845	4	3.301	10	0.799	4	4.2628	0.519	85	0.595	93	0.545	113	0.691	178	1.155	219	0.552	113	0.69	178	1.153	219	0.532	59	0.439
4N9G_NM_FV	AMA	Top 5	Similarity	Chothia	F:\AntibodyCascadeValidation\DS45_Top5_10model_Chothia	None	NA	10	10	3	DS45_Top5_10Model_Chothia	0.406	53	0.469	60	1.365	6	1.293	4	1.271	6	1.485	8	1.251	5	4.988	14	3.18	4	7.70583	0.525	85	1.308	93	0.788	113	1.321	178	1.82	221	0.812	113	1.299	178	1.829	221	0.402	59	0.615
4NJ9_LH_FV	AMA	Top 5	Similarity	Chothia	F:\AntibodyCascadeValidation\DS45_Top5_10model_Chothia	None	NA	10	10	3	DS45_Top5_10Model_Chothia	0.281	53	0.355	60	0.694	10	0.315	4	0.762	6	0.658	8	0.948	5	3.538	10	0.357	4	2.779	0.409	85	0.6	93	0.413	113	0.567	178	0.959	221	0.413	113	0.56	178	0.951	221	0.292	59	0.357
4NKD_BA_FV	AMA	Top 5	Similarity	Chothia	F:\AntibodyCascadeValidation\DS45_Top5_10model_Chothia	None	NA	10	10	3	DS45_Top5_10Model_Chothia	0.782	53	0.472	60	1.112	11	0.472	4	1.44	6	0.547	10	0.499	4	0.611	10	0.365	4	2.17826	0.797	85	0.476	93	0.701	113	0.708	178	0.748	223	0.702	113	0.706	178	0.75	223	0.86	59	0.469
4NKO_AB_FV	AMA	Top 5	Similarity	Chothia	F:\AntibodyCascadeValidation\DS45_Top5_10model_Chothia	None	NA	10	10	3	DS45_Top5_10Model_Chothia	0.668	53	0.878	60	0.998	11	0.738	4	0.722	6	0.565	8	0.956	5	3.92	10	0.655	4	1.46494	0.731	85	1.118	93	0.796	113	0.964	178	1.248	222	0.807	113	0.95	178	1.238	222	0.664	59	0.872
4N8C_LH_FV	AMA	Top 5	Similarity	Chothia	F:\AntibodyCascadeValidation\DS45_Top5_10model_Chothia	None	NA	10	10	3	DS45_Top5_10Model_Chothia	0.298	53	0.282	60	1.182	12	0.268	4	0.642	6	0.453	8	1.194	5	2.748	8	0.375	4	4.36125	0.332	85	0.452	93	0.453	113	0.565	178	0.889	221	0.454	113	0.556	178	0.882	221	0.287	59	0.28
4NP4_LH_FV	AMA	Top 5	Similarity	Chothia	F:\AntibodyCascadeValidation\DS45_Top5_10model_Chothia	None	NA	10	10	3	DS45_Top5_10Model_Chothia	0.519	53	0.439	60	0.749	7	0.282	4	3.703	6	0.426	8	1.204	5	1.465	8	2.85	4	4.2583	0.691	85	0.802	93	0.521	113	0.811	178	1.029	216	0.542	113	0.805	178	1.031	216	0.502	59	0.542
4NX3_AB_FV	AMA	Top 5	Similarity	Chothia	F:\AntibodyCascadeValidation\DS45_Top5_10model_Chothia	None	NA	10	10	3	DS45_Top5_10Model_Chothia	0.519	53	0.409	60	0.737	12	0.264	4	0.944	6	0.752	8	0.44	5	5.066	7	0.578	4	4.75056	0.484	85	0.576	93	0.593	113	0.702	178	1.158	220	0.606	113	0.697	178	1.159	220	0.504	59	0.409
4NYL_BA_FV	AMA	Top 5	Similarity	Chothia	F:\AntibodyCascadeValidation\DS45_Top5_10model_Chothia	None	NA	10	10	3	DS45_Top5_10Model_Chothia	0.548	53	0.33	60	0.574	6	0.595	4	0.86	6	0.427	8	0.295	5	1.626	10	0.376	4	2.19882	0.644	85	0.537	93	0.504	113	0.661	178	0.74	217	0.507	113	0.654	178	0.734	217	0.54	59	0.328
4NM4_LH_FV	AMA	Top 5	Similarity	Chothia	F:\AntibodyCascadeValidation\DS45_Top5_10model_Chothia	None	NA	10	10	3	DS45_Top5_10Model_Chothia	0.292	53	0.392	60	0.922	12	0.325	4	0.685	6	0.848	8	0.868	5	4.078	10	0.492	4	1.34224	0.359	85	0.482	93	0.406	113	0.467	178	1.008	223	0.407	113	0.467	178	1.012	223	0.3	59	0.395
4NNP_LH_FV	AMA	Top 5	Similarity	Chothia	F:\AntibodyCascadeValidation\DS45_Top5_10model_Chothia	None	NA	10	10	3	DS45_Top5_10Model_Chothia	0.85	53	0.607	60	1.455	6	0.4	4	2.391	7	4.932	8	1.214	5	5.491	17	4.742	4	4.394	0.801	85	1.304	93	0.784	113	1.158	178	2.088	225	0.802	113	1.149	178	2.096	225	0.813	59	0.698
4O02_LH_FV	AMA	Top 5	Similarity	Chothia	F:\AntibodyCascadeValidation\DS45_Top5_10model_Chothia	None	NA	10	10	3	DS45_Top5_10Model_Chothia	0.714	53	0.545	60	0.557	6	2.612	4	1.518	6	0.665	8	1.365	5	1.785	7	0.858	4	3.43638	0.96	85	0.728	93	0.689	113	0.902	178	1.017	214	0.699	113	0.892	178	1.015	214	0.692	59	0.545
4OGY_LH_FV	AMA	Top 5	Similarity	Chothia	F:\AntibodyCascadeValidation\DS45_Top5_10model_Chothia	None	NA	10	10	3	DS45_Top5_10Model_Chothia	0.288	53	0.356	60	0.421	6	0.272	4	1.228	5	4.52	8	2.779	5	8.74	11	1.369	4	7.3921	0.368	85	0.511	93	0.681	113	0.748	178	2.438	217	0.688	113	0.735	178	2.432	217	0.284	59	0.379
4NRX_BA_FV	AMA	Top 5	Similarity	Chothia	F:\AntibodyCascadeValidation\DS45_Top5_10model_Chothia	None	NA	10	10	3	DS45_Top5_10Model_Chothia	0.327	53	0.292	60	0.481	6	0.283	4	1.042	6	0.838	8	0.536	5	5.603	19	0.437	4	4.19367	0.472	85	0.441	93	0.461	113	0.579	178	1.851	226	0.47	113	0.576	178	1.841	226	0.341	59	0.292
4NPY_LH_FV	AMA	Top 5	Similarity	Chothia	F:\AntibodyCascadeValidation\DS45_Top5_10model_Chothia	None	NA	10	10	3	DS45_Top5_10Model_Chothia	0.222	52	0.266	60	0.397	6	0.156	4	1.406	9	0.333	8	0.327	4	3.941	22	0.25	4	3.25302	0.292	84	0.533	93	0.347	112	0.547	177	1.297	230	0.352	112	0.536	177	1.317	230	0.219	58	0.265
4O4Y_LH_FV	AMA	Top 5	Similarity	Chothia	F:\AntibodyCascadeValidation\DS45_Top5_10model_Chothia	None	NA	10	10	3	DS45_Top5_10Model_Chothia	0.456	53	0.39	60	2.322	8	0.256	4	4.394	10	0.973	8	2.631	4	6.575	6	0.597	3	5.39271	0.572	85	0.523	92	0.574	113	0.707	177	1.654	217	0.584	113	0.694	177	1.649	217	0.477	59	0.507
4NUG_LH_FV	AMA	Top 5	Similarity	Chothia	F:\AntibodyCascadeValidation\DS45_Top5_10model_Chothia	None	NA	10	10	3	DS45_Top5_10Model_Chothia	0.32	53	0.391	60	1.192	11	1.029	4	0.619	6	4.962	8	0.696	5	20.237	24	0.571	4	4.19094	0.486	85	0.534	93	0.5	113	0.655	178	6.487	236	0.503	113	0.654	178	6.492	236	0.329	59	0.388
4NWT_LH_FV	AMA	Top 5	Similarity	Chothia	F:\AntibodyCascadeValidation\DS45_Top5_10model_Chothia	None	NA	10	10	3	DS45_Top5_10Model_Chothia	0.461	53	0.342	60	1.173	12	0.181	4	2.088	6	2.426	8	1.137	5	7.512	17	0.573	4	7.7546	0.569	85	0.809	93	0.782	113	1.165	178	2.364	230	0.797	113	1.159	178	2.373	230	0.452	59	0.349
4OCX_LH_FV	AMA	Top 5	Similarity	Chothia	F:\AntibodyCascadeValidation\DS45_Top5_10model_Chothia	None	NA	10	10	3	DS45_Top5_10Model_Chothia	0.554	53	0.446	60	0.866	11	0.329	4	0.566	6	1.774	9	0.642	4	1.915	5	1.063	4	7.80655	0.579	85	0.601	93	0.801	113	0.901	178	1.142	217	0.808	113	0.885	178	1.131	217	0.556	59	0.46
4OAW_AB_FV	AMA	Top 5	Similarity	Chothia	F:\AntibodyCascadeValidation\DS45_Top5_10model_Chothia	None	NA	10	10	3	DS45_Top5_10Model_Chothia	0.331	53	1.525	60	0.346	6	0.294	4	1.089	6	2.938	8	1.255	5	8.869	18	1.595	4	3.56192	0.564	85	1.583	93	1.219	113	1.295	178	2.799	225	1.221	113	1.295	178	2.797	225	0.376	59	1.516
4NZU_LH_FV	AMA	Top 5	Similarity	Chothia	F:\AntibodyCascadeValidation\DS45_Top5_10model_Chothia	None	NA	10	10	3	DS45_Top5_10Model_Chothia	0.33	53	0.369	60	0.524	6	0.33	4	1.155	6	0.49	8	0.429	5	4.848	14	0.625	4	4.90407	0.418	85	0.5	93	0.529	113	0.625	178	1.345	221	0.535	113	0.619	178	1.343	221	0.34	59	0.369
4OD2_AB_FV	AMA	Top 5	Similarity	Chothia	F:\AntibodyCascadeValidation\DS45_Top5_10model_Chothia	None	NA	10	10	3	DS45_Top5_10Model_Chothia	0.594	52	0.496	60	1.771	6	1.449	4	1.042	8	0.588	8	0.957	5	6.019	10	1.313	4	2.796	0.706	84	0.663	93	0.619	112	0.762	177	1.488	218	0.628	112	0.753	177	1.478	218	0.612	58	0.497
4OII_LH_FV	AMA	Top 5	Similarity	Chothia	F:\AntibodyCascadeValidation\DS45_Top5_10model_Chothia	None	NA	10	10	3	DS45_Top5_10Model_Chothia	0.362	53	0.481	60	0.345	6	0.307	4	0.517	6	0.772	8	0.876	5	2.296	6	1.024	4	2.6773	0.509	85	1.006	93	0.627	113	1	178	1.001	213	0.638	113	0.986	178	0.989	213	0.362	59	0.489
4O5L_LH_FV	AMA	Top 5	Similarity	Chothia	F:\AntibodyCascadeValidation\DS45_Top5_10model_Chothia	None	NA	10	10	3	DS45_Top5_10Model_Chothia	0.37	52	0.397	60	0.821	8	1.551	4	1.421	8	3.555	7	1.402	5	18.886	21	0.484	4	6.9117	0.599	84	0.61	93	0.64	112	0.799	177	5.638	230	0.652	112	0.786	177	5.646	230	0.361	58	0.395
4OKV_BA_FV	AMA	Top 5	Similarity	Chothia	F:\AntibodyCascadeValidation\DS45_Top5_10model_Chothia	None	NA	10	10	3	DS45_Top5_10Model_Chothia	0.386	53	0.458	60	0.661	11	0.191	4	0.683	6	0.564	8	0.245	5	2.764	2	0.795	4	5.41597	0.476	85	0.658	93	0.616	113	0.732	178	0.827	214	0.623	113	0.727	178	0.822	214	0.374	59	0.456
4OD1_LH_FV	AMA	Top 5	Similarity	Chothia	F:\AntibodyCascadeValidation\DS45_Top5_10model_Chothia	None	NA	10	10	3	DS45_Top5_10Model_Chothia	0.467	52	0.323	60	1.371	8	0.536	4	5.01	9	0.576	8	0.366	5	23.753	33	0.307	4	5.78042	0.724	84	0.491	93	0.577	112	0.738	177	8.769	244	0.58	112	0.735	177	8.77	244	0.619	58	0.321
4OM1_LH_FV	AMA	Top 5	Similarity	Chothia	F:\AntibodyCascadeValidation\DS45_Top5_10model_Chothia	None	NA	10	10	3	DS45_Top5_10Model_Chothia	0.445	53	0.235	60	0.85	4	0.493	4	0.402	2	0.394	8	0.285	5	0.415	14	0.458	4	2.22792	0.493	85	0.302	93	0.395	113	0.458	178	0.458	215	0.4	113	0.453	178	0.454	215	0.427	59	0.234
4ONF_LH_FV	AMA	Top 5	Similarity	Chothia	F:\AntibodyCascadeValidation\DS45_Top5_10model_Chothia	None	NA	10	10	3	DS45_Top5_10Model_Chothia	0.315	53	0.222	60	0.535	11	0.193	4	0.506	6	0.455	8	0.295	5	1.167	8	0.795	4	3.32781	0.46	85	0.337	93	0.381	113	0.503	178	0.499	220	0.389	113	0.494	178	0.491	220	0.311	59	0.234
4OQT_LH_FV	AMA	Top 5	Similarity	Chothia	F:\AntibodyCascadeValidation\DS45_Top5_10model_Chothia	None	NA	10	10	3	DS45_Top5_10Model_Chothia	0.428	53	0.383	60	0.448	6	0.503	4	1.847	7	1.06	8	0.458	5	4.238	7	0.657	4	4.05289	0.525	85	0.589	93	0.765	113	0.925	178	1.204	215	0.773	113	0.92	178	1.197	215	0.424	59	0.389
4OTX_LH_FV	AMA	Top 5	Similarity	Chothia	F:\AntibodyCascadeValidation\DS45_Top5_10model_Chothia	None	NA	10	10	3	DS45_Top5_10Model_Chothia	0.255	53	0.34	60	1	12	0.219	4	1.161	6	0.999	8	0.641	5	3.971	2	0.559	4	8.06716	0.345	85	0.483	93	0.713	113	0.83	178	1.078	215	0.723	113	0.82	178	1.078	215	0.253	59	0.343
4ORG_LH_FV	AMA	Top 5	Similarity	Chothia	F:\AntibodyCascadeValidation\DS45_Top5_10model_Chothia	None	NA	10	10	3	DS45_Top5_10Model_Chothia	0.683	52	0.393	60	1.273	8	0.616	4	4.739	9	0.465	8	0.751	5	23.16	33	0.406	4	2.27008	0.761	84	0.521	93	0.563	112	0.679	177	8.543	244	0.573	112	0.675	177	8.526	244	0.709	58	0.392
4P59_LH_FV	AMA	Top 5	Similarity	Chothia	F:\AntibodyCascadeValidation\DS45_Top5_10model_Chothia	None	NA	10	10	3	DS45_Top5_10Model_Chothia	0.394	53	0.342	60	0.684	6	1.147	4	0.893	6	0.47	8	0.328	5	1.894	6	0.528	4	2.49564	0.443	85	0.532	93	0.413	113	0.526	178	0.655	213	0.416	113	0.522	178	0.653	213	0.391	59	0.342
4OT1_LH_FV	AMA	Top 5	Similarity	Chothia	F:\AntibodyCascadeValidation\DS45_Top5_10model_Chothia	None	NA	10	10	3	DS45_Top5_10Model_Chothia	0.427	52	0.366	60	0.861	8	0.369	4	2.924	7	0.637	8	0.35	5	8.59	20	0.637	4	3.32204	0.601	84	0.515	93	0.536	112	0.648	177	2.762	229	0.543	112	0.641	177	2.764	229	0.486	58	0.373
4PB0_LH_FV	AMA	Top 5	Similarity	Chothia	F:\AntibodyCascadeValidation\DS45_Top5_10model_Chothia	None	NA	10	10	3	DS45_Top5_10Model_Chothia	0.296	53	0.361	60	0.714	11	0.332	4	0.543	6	0.437	8	0.695	7	5.494	8	0.336	4	6.33979	0.455	85	0.427	93	0.661	113	0.781	178	1.354	222	0.679	113	0.769	178	1.347	222	0.299	59	0.36
4P48_AA_FV	AMA	Top 5	Similarity	Chothia	F:\AntibodyCascadeValidation\DS45_Top5_10model_Chothia	None	NA	10	10	3	DS45_Top5_10Model_Chothia	1.002	52	1.565	60	10.535	9	0.416	4	3.035	8	0.625	8	1.815	5	3.336	12	0.469	4	2.64575	0.889	85	1.36	93	1.33	112	1.167	178	2.588	224	1.324	112	1.154	178	2.584	224	0.961	58	1.552
4P49_AA_FV	AMA	Top 5	Similarity	Chothia	F:\AntibodyCascadeValidation\DS45_Top5_10model_Chothia	None	NA	10	10	3	DS45_Top5_10Model_Chothia	0.431	50	0.31	60	0.934	5	0.313	4	2.266	6	0.624	8	1.884	6	5.794	12	0.496	4	2.39204	0.602	83	0.392	93	0.407	110	0.544	176	1.537	217	0.411	110	0.537	176	1.529	217	0.462	56	0.309
4P9M_LH_FV	AMA	Top 5	Similarity	Chothia	F:\AntibodyCascadeValidation\DS45_Top5_10model_Chothia	None	NA	10	10	3	DS45_Top5_10Model_Chothia	0.85	53	0.568	60	1.819	7	0.519	4	0.609	6	2.095	9	3.131	3	11.456	18	5.24	4	9.62006	0.818	85	2.473	97	1.048	113	2.256	182	3.803	229	1.24	113	2.168	182	3.939	229	0.819	59	0.584
4PB9_LH_FV	AMA	Top 5	Similarity	Chothia	F:\AntibodyCascadeValidation\DS45_Top5_10model_Chothia	None	NA	10	10	3	DS45_Top5_10Model_Chothia	0.543	53	0.295	60	0.842	11	0.584	4	0.617	6	0.557	8	0.501	5	2.531	11	0.714	4	1.98451	0.677	85	0.441	93	0.467	113	0.597	178	0.81	223	0.469	113	0.592	178	0.797	223	0.523	59	0.299
4Q0X_LH_FV	AMA	Top 5	Similarity	Chothia	F:\AntibodyCascadeValidation\DS45_Top5_10model_Chothia	None	NA	10	10	3	DS45_Top5_10Model_Chothia	0.304	53	0.538	60	0.923	11	0.323	4	1.587	6	0.487	8	0.983	5	2.846	8	0.351	4	5.03254	0.627	85	0.798	93	0.634	113	0.901	178	1.075	220	0.647	113	0.897	178	1.076	220	0.529	59	0.535
4Q2Z_BA_FV	AMA	Top 5	Similarity	Chothia	F:\AntibodyCascadeValidation\DS45_Top5_10model_Chothia	None	NA	10	10	3	DS45_Top5_10Model_Chothia	0.403	52	1.503	60	0.61	8	0.231	4	0.749	8	0.407	8	0.631	5	6.644	12	0.697	4	3.85097	0.511	84	1.382	93	1.184	112	1.141	177	1.894	222	1.198	112	1.142	177	1.909	222	0.388	58	1.491
4Q6I_AB_FV	AMA	Top 5	Similarity	Chothia	F:\AntibodyCascadeValidation\DS45_Top5_10model_Chothia	None	NA	10	10	3	DS45_Top5_10Model_Chothia	0.353	53	0.562	60	1.488	10	0.317	4	0.709	6	0.476	8	0.435	5	3.372	9	0.555	4	10.0238	0.45	85	1.124	93	0.94	113	1.347	178	1.514	220	0.969	113	1.308	178	1.515	220	0.346	59	0.561
4QHL_BA_FV	AMA	Top 5	Similarity	Chothia	F:\AntibodyCascadeValidation\DS45_Top5_10model_Chothia	None	NA	10	10	3	DS45_Top5_10Model_Chothia	0.409	52	0.593	60	1.563	6	0.389	4	1.74	7	1.23	8	0.729	4	1.739	11	0.647	4	5.59587	0.562	84	1.287	93	0.701	112	1.157	177	1.231	217	0.702	112	1.15	177	1.224	217	0.436	58	0.589
4QHK_NM_FV	AMA	Top 5	Similarity	Chothia	F:\AntibodyCascadeValidation\DS45_Top5_10model_Chothia	None	NA	10	10	3	DS45_Top5_10Model_Chothia	0.579	52	0.661	60	1.443	6	0.763	4	3.513	7	3.212	8	0.83	4	2.275	11	0.723	4	5.54051	0.753	84	0.888	93	0.772	112	1.011	177	1.394	217	0.777	112	1.005	177	1.391	217	0.63	58	0.656
4QHM_BA_FV	AMA	Top 5	Similarity	Chothia	F:\AntibodyCascadeValidation\DS45_Top5_10model_Chothia	None	NA	10	10	3	DS45_Top5_10Model_Chothia	0.871	52	0.615	60	2.185	6	0.401	4	0.841	7	1.818	8	0.442	4	0.503	11	0.835	4	7.43264	1.044	84	1.202	93	1.06	112	1.474	177	1.458	217	1.072	112	1.457	177	1.441	217	1.031	58	0.623
4QHN_BA_FV	AMA	Top 5	Similarity	Chothia	F:\AntibodyCascadeValidation\DS45_Top5_10model_Chothia	None	NA	10	10	3	DS45_Top5_10Model_Chothia	0.89	52	0.623	60	2.777	6	1.132	4	1.234	7	1.245	8	0.614	4	0.685	11	1.069	4	5.33034	1.02	84	0.864	93	0.852	112	1.071	177	1.175	217	0.862	112	1.04	177	1.16	217	0.929	58	0.62
4QWW_CD_FV	AMA	Top 5	Similarity	Chothia	F:\AntibodyCascadeValidation\DS45_Top5_10model_Chothia	None	NA	10	10	3	DS45_Top5_10Model_Chothia	0.326	53	0.421	60	0.456	5	0.385	4	0.639	6	0.64	8	0.5	7	6.909	12	0.54	4	2.34944	0.353	85	0.9	93	0.441	113	0.732	178	1.815	220	0.446	113	0.726	178	1.815	220	0.329	59	0.42
4R2G_MN_FV	AMA	Top 5	Similarity	Chothia	F:\AntibodyCascadeValidation\DS45_Top5_10model_Chothia	None	NA	10	10	3	DS45_Top5_10Model_Chothia	0.686	54	0.408	60	0.987	6	0.548	4	0.465	9	1.546	8	1.48	4	1.443	22	0.732	4	1.86136	0.84	80	0.745	93	0.606	114	0.844	173	0.95	226	0.625	114	0.83	173	0.942	226	0.686	54	0.419
4PS4_LH_FV	AMA	Top 5	Similarity	Chothia	F:\AntibodyCascadeValidation\DS45_Top5_10model_Chothia	None	NA	10	10	3	DS45_Top5_10Model_Chothia	0.307	53	0.379	60	0.397	6	0.509	4	0.408	5	0.341	10	0.253	4	0.507	9	0.312	4	2.55807	0.436	85	0.432	93	0.402	113	0.515	178	0.498	216	0.404	113	0.513	178	0.496	216	0.3	59	0.377
4PY7_BA_FV	AMA	Top 5	Similarity	Chothia	F:\AntibodyCascadeValidation\DS45_Top5_10model_Chothia	None	NA	10	10	3	DS45_Top5_10Model_Chothia	0.399	53	0.478	60	0.674	6	1.07	4	0.747	6	1.176	8	0.733	5	2.891	11	0.636	4	3.02867	0.537	85	0.674	93	0.493	113	0.692	178	0.997	218	0.507	113	0.68	178	0.986	218	0.396	59	0.485
4R4B_AB_FV	AMA	Top 5	Similarity	Chothia	F:\AntibodyCascadeValidation\DS45_Top5_10model_Chothia	None	NA	10	10	3	DS45_Top5_10Model_Chothia	0.361	53	0.423	60	0.463	6	0.375	4	2.651	5	0.737	8	3.514	4	2.678	9	0.621	4	4.07905	0.489	85	0.681	93	0.522	113	0.736	178	1.12	214	0.531	113	0.727	178	1.115	214	0.372	59	0.428
4RDQ_FG_FV	AMA	Top 5	Similarity	Chothia	F:\AntibodyCascadeValidation\DS45_Top5_10model_Chothia	None	NA	10	10	3	DS45_Top5_10Model_Chothia	0.362	53	0.436	60	0.346	6	0.304	4	1.351	6	0.648	8	0.333	5	2.433	5	0.327	4	3.09525	0.521	85	0.701	93	0.571	113	0.787	178	0.846	212	0.577	113	0.78	178	0.84	212	0.35	59	0.434
4RQQ_AB_FV	AMA	Top 5	Similarity	Chothia	F:\AntibodyCascadeValidation\DS45_Top5_10model_Chothia	None	NA	10	10	3	DS45_Top5_10Model_Chothia	0.576	53	0.704	60	1.3	11	0.399	4	0.602	6	3.118	8	1.173	5	6.942	30	0.973	4	4.47737	0.606	85	0.879	93	0.757	113	0.855	178	2.654	242	0.759	113	0.843	178	2.645	242	0.599	59	0.703
4QEX_LH_FV	AMA	Top 5	Similarity	Chothia	F:\AntibodyCascadeValidation\DS45_Top5_10model_Chothia	None	NA	10	10	3	DS45_Top5_10Model_Chothia	0.693	53	0.454	60	0.848	10	0.636	4	0.747	6	0.986	8	0.668	5	1.471	5	0.686	4	2.53037	0.716	85	0.486	93	0.668	113	0.698	178	0.787	216	0.666	113	0.692	178	0.78	216	0.701	59	0.452
4TOY_LH_FV	AMA	Top 5	Similarity	Chothia	F:\AntibodyCascadeValidation\DS45_Top5_10model_Chothia	None	NA	10	10	3	DS45_Top5_10Model_Chothia	0.658	52	0.569	60	2.808	9	0.655	4	5.264	7	0.438	8	0.675	5	5.986	12	8.307	12	8.11687	0.932	84	3.083	101	0.881	112	2.616	185	2.912	230	1.127	112	2.487	185	2.801	230	0.65	58	0.615
4U0R_CB_FV	AMA	Top 5	Similarity	Chothia	F:\AntibodyCascadeValidation\DS45_Top5_10model_Chothia	None	NA	10	10	3	DS45_Top5_10Model_Chothia	0.46	53	0.429	60	0.491	10	0.312	4	0.541	6	0.547	8	0.703	5	5.543	11	0.663	4	3.07756	0.498	85	0.511	93	0.493	113	0.556	178	1.254	222	0.501	113	0.555	178	1.253	222	0.45	59	0.427
4U1G_CB_FV	AMA	Top 5	Similarity	Chothia	F:\AntibodyCascadeValidation\DS45_Top5_10model_Chothia	None	NA	10	10	3	DS45_Top5_10Model_Chothia	0.664	53	0.341	60	1.841	10	1.466	4	1.233	6	0.382	8	0.666	5	2.781	11	0.452	4	3.19169	0.701	85	0.402	93	0.578	113	0.67	178	1.007	222	0.587	113	0.666	178	1.016	222	0.667	59	0.342
4U6H_BA_FV	AMA	Top 5	Similarity	Chothia	F:\AntibodyCascadeValidation\DS45_Top5_10model_Chothia	None	NA	10	10	3	DS45_Top5_10Model_Chothia	0.474	53	0.478	60	0.748	11	0.34	4	0.723	6	0.706	8	0.551	5	2.497	8	0.63	4	4.16814	0.48	85	1.057	93	0.577	113	0.941	178	1.012	220	0.59	113	0.918	178	0.993	220	0.467	59	0.477
4U6V_LH_FV	AMA	Top 5	Similarity	Chothia	F:\AntibodyCascadeValidation\DS45_Top5_10model_Chothia	None	NA	10	10	3	DS45_Top5_10Model_Chothia	0.318	53	0.344	60	0.475	6	0.454	4	0.961	5	0.43	8	1.134	4	2.173	12	0.399	4	7.07081	0.416	85	0.491	93	0.635	113	0.828	178	0.979	217	0.663	113	0.798	178	0.964	217	0.324	59	0.343
4U6G_BA_FV	AMA	Top 5	Similarity	Chothia	F:\AntibodyCascadeValidation\DS45_Top5_10model_Chothia	None	NA	10	10	3	DS45_Top5_10Model_Chothia	0.377	52	0.39	60	0.326	6	0.469	4	0.433	9	0.372	8	0.854	7	0.667	18	0.725	4	1.04436	0.418	84	0.448	93	0.46	112	0.492	177	0.516	229	0.461	112	0.488	177	0.513	229	0.43	58	0.392
[truncated: 281 more columns]
