# Supplementary material for: Fully automated antibody structure prediction using BIOVIA tools: Validation study
Source: PLoS One. 2017 May 18;12(5):e0177923. doi: 10.1371/journal.pone.0177923 (PMC5436848; doi:10.1371/journal.pone.0177923)
Supplement: S1 Table — Contains the RMSD values of predicted versus x-ray structure for the various regions, and details of the framework and CDR templates for each target. (ZIP) [file pone.0177923.s002.zip › Top5_Chothia_1model.csv]

Name	Source	FrameworkMethod	SortingMethod	LoopModeling	DataPath	H3Method	Top5Cutoff	NumCDRModels	NumFRModels	NumLoopTemplates	RunDescription	LSup:LSup	LSup:LSup_NRes	HSup:HSup	HSup:HSup_NRes	LSup:L1	LSup:L1_NRes	LSup:L2	LSup:L2_NRes	LSup:L3	LSup:L3_NRes	HSup:H1	HSup:H1_NRes	HSup:H2	HSup:H2_NRes	HSup:H3	HSup:H3_NRes	HSup:H4	HSup:H4_NRes	Tilt	LSup:LFR	LSup:LFR_NRes	HSup:HFR	HSup:HFR_NRes	LHSup:LHSup	LHSup:LHSup_NRes	LHSup:LHFR	LHSup:LHFR_NRes	LHSup:LHAll	LHSup:LHAll_NRes	LHFR:LHSup	LHFR:LHSup_NRes	LHFR:LHFR	LHFR:LHFR_NRes	LHFR:LHAll	LHFR:LHAll_NRes	LSup:LCore	LSup:LCore_NRes	HSup:HCore
3WBD_AA_FV	AMA	Top5	Similarity	Chothia	F:\AntibodyCascadeValidation\DS45NewSeq_Top5_1model_Chothia	None	10	50	50	3	AMA_DS45NewSeq_Top5_1model_Chothia	0.443	53	0.295	60	0.493	11	0.283	4	0.556	6	0.597	8	1.018	5	0.78	6	0.307	4	5.00216	0.588	85	0.534	93	0.537	113	0.76	178	0.784	218	0.553	113	0.75	178	0.791	218	0.424	59	0.294
3W9E_BA_FV	AMA	Top5	Similarity	Chothia	F:\AntibodyCascadeValidation\DS45NewSeq_Top5_1model_Chothia	None	10	50	50	3	AMA_DS45NewSeq_Top5_1model_Chothia	0.31	53	0.555	60	0.423	7	0.343	4	1.48	5	3.184	8	2.046	5	4.33	11	3.749	4	1.50363	0.44	85	1.064	93	0.601	113	0.869	178	1.519	218	0.606	113	0.864	178	1.51	218	0.301	59	0.637
3ZL4_LH_FV	AMA	Top5	Similarity	Chothia	F:\AntibodyCascadeValidation\DS45NewSeq_Top5_1model_Chothia	None	10	50	50	3	AMA_DS45NewSeq_Top5_1model_Chothia	0.331	52	0.339	60	0.421	8	0.418	4	1.307	7	0.473	9	0.254	4	1.377	8	0.53	4	14.9815	0.561	84	0.634	93	1.22	112	1.496	177	1.722	217	1.254	112	1.455	177	1.722	217	0.334	58	0.337
2YMX_LH_FV	AMA	Top5	Similarity	Chothia	F:\AntibodyCascadeValidation\DS45NewSeq_Top5_1model_Chothia	None	10	50	50	3	AMA_DS45NewSeq_Top5_1model_Chothia	0.366	53	0.397	60	1.28	6	0.329	4	1.421	6	0.579	8	1.659	5	4.875	13	0.647	4	6.74401	0.459	85	0.592	93	0.631	113	0.799	178	1.489	220	0.636	113	0.787	178	1.485	220	0.361	59	0.399
3WHX_BA_FV	AMA	Top5	Similarity	Chothia	F:\AntibodyCascadeValidation\DS45NewSeq_Top5_1model_Chothia	None	10	50	50	3	AMA_DS45NewSeq_Top5_1model_Chothia	0.494	53	0.397	60	0.519	11	0.155	4	0.62	6	0.86	8	0.603	5	4.982	6	1.045	4	7.15747	0.474	85	0.529	93	0.682	113	0.767	178	1.096	218	0.687	113	0.751	178	1.092	218	0.472	59	0.424
3WHE_09_FV	AMA	Top5	Similarity	Chothia	F:\AntibodyCascadeValidation\DS45NewSeq_Top5_1model_Chothia	None	10	50	50	3	AMA_DS45NewSeq_Top5_1model_Chothia	0.575	52	0.661	60	2.004	9	1.552	4	1.166	8	1.353	8	2.186	5	7.935	15	0.667	4	4.554	0.702	84	0.867	93	0.703	112	0.864	177	2.294	226	0.703	112	0.863	177	2.283	226	0.658	58	0.658
3WKM_LH_FV	AMA	Top5	Similarity	Chothia	F:\AntibodyCascadeValidation\DS45NewSeq_Top5_1model_Chothia	None	10	50	50	3	AMA_DS45NewSeq_Top5_1model_Chothia	0.417	53	0.366	60	1.024	10	0.308	4	0.533	6	0.961	8	0.482	5	7.307	12	0.872	4	2.01494	0.597	85	0.615	93	0.435	113	0.651	178	1.793	223	0.453	113	0.64	178	1.779	223	0.424	59	0.375
3W2D_LH_FV	AMA	Top5	Similarity	Chothia	F:\AntibodyCascadeValidation\DS45NewSeq_Top5_1model_Chothia	None	10	50	50	3	AMA_DS45NewSeq_Top5_1model_Chothia	0.585	53	0.443	60	1.127	7	0.562	4	1.494	6	1.091	9	0.685	4	1.752	10	0.77	4	4.82345	0.791	85	0.505	93	0.593	113	0.721	178	0.887	218	0.593	113	0.709	178	0.879	218	0.573	59	0.441
4BH8_AB_FV	AMA	Top5	Similarity	Chothia	F:\AntibodyCascadeValidation\DS45NewSeq_Top5_1model_Chothia	None	10	50	50	3	AMA_DS45NewSeq_Top5_1model_Chothia	0.484	53	0.444	60	0.336	6	2.797	4	0.394	6	0.408	8	0.679	5	1.59	10	0.627	4	1.98938	0.898	85	0.775	93	0.501	113	0.901	178	0.977	217	0.513	113	0.894	178	0.965	217	0.474	59	0.445
4BZ1_LH_FV	AMA	Top5	Similarity	Chothia	F:\AntibodyCascadeValidation\DS45NewSeq_Top5_1model_Chothia	None	10	50	50	3	AMA_DS45NewSeq_Top5_1model_Chothia	0.457	53	0.35	60	0.389	12	0.368	4	1.55	6	0.935	8	1.279	5	2.482	6	0.555	4	1.55953	0.443	85	0.541	93	0.45	113	0.529	178	0.765	219	0.449	113	0.522	178	0.766	219	0.448	59	0.348
4BKL_BA_FV	AMA	Top5	Similarity	Chothia	F:\AntibodyCascadeValidation\DS45NewSeq_Top5_1model_Chothia	None	10	50	50	3	AMA_DS45NewSeq_Top5_1model_Chothia	0.446	53	0.391	60	1.067	10	0.789	4	0.672	6	0.77	8	0.885	5	3.779	5	0.273	4	4.20228	0.466	85	0.626	93	0.566	113	0.754	178	0.988	216	0.575	113	0.749	178	0.993	216	0.431	59	0.392
4BZ2_LH_FV	AMA	Top5	Similarity	Chothia	F:\AntibodyCascadeValidation\DS45NewSeq_Top5_1model_Chothia	None	10	50	50	3	AMA_DS45NewSeq_Top5_1model_Chothia	0.296	53	0.392	60	0.329	6	0.149	4	0.5	6	1.033	8	2.419	5	4.312	10	1.03	4	4.68096	0.349	85	0.662	93	0.558	113	0.732	178	1.238	217	0.564	113	0.726	178	1.232	217	0.296	59	0.406
4BUH_AA_FV	AMA	Top5	Similarity	Chothia	F:\AntibodyCascadeValidation\DS45NewSeq_Top5_1model_Chothia	None	10	50	50	3	AMA_DS45NewSeq_Top5_1model_Chothia	0.603	52	0.293	60	0.416	8	1.38	4	0.872	8	1.107	8	0.922	5	3.227	15	0.376	4	2.25802	0.684	84	0.366	93	0.575	112	0.658	177	1.161	225	0.577	112	0.649	177	1.163	225	0.613	58	0.291
4C83_BA_FV	AMA	Top5	Similarity	Chothia	F:\AntibodyCascadeValidation\DS45NewSeq_Top5_1model_Chothia	None	10	50	50	3	AMA_DS45NewSeq_Top5_1model_Chothia	0.37	53	0.352	60	1.082	5	0.459	4	1.933	7	0.42	8	0.597	5	2.646	7	0.284	4	2.63641	0.507	85	0.833	93	0.403	113	0.719	178	0.919	214	0.415	113	0.709	178	0.917	214	0.358	59	0.351
4EDW_LH_FV	AMA	Top5	Similarity	Chothia	F:\AntibodyCascadeValidation\DS45NewSeq_Top5_1model_Chothia	None	10	50	50	3	AMA_DS45NewSeq_Top5_1model_Chothia	0.317	53	0.31	60	0.649	6	0.385	4	0.525	6	0.419	8	0.605	4	5.006	11	0.54	4	3.13025	0.468	85	0.465	93	0.387	113	0.523	178	1.204	217	0.394	113	0.516	178	1.206	217	0.31	59	0.313
4CMH_CB_FV	AMA	Top5	Similarity	Chothia	F:\AntibodyCascadeValidation\DS45NewSeq_Top5_1model_Chothia	None	10	50	50	3	AMA_DS45NewSeq_Top5_1model_Chothia	0.489	53	0.39	60	0.564	6	0.221	4	1.158	6	0.513	8	0.95	5	2.83	9	0.66	4	3.66789	0.749	85	0.915	93	0.559	113	0.951	178	1.102	216	0.564	113	0.948	178	1.102	216	0.738	59	0.39
4CNI_BA_FV	AMA	Top5	Similarity	Chothia	F:\AntibodyCascadeValidation\DS45NewSeq_Top5_1model_Chothia	None	10	50	50	3	AMA_DS45NewSeq_Top5_1model_Chothia	0.376	53	0.315	60	0.514	6	0.331	4	1.006	6	0.439	8	1.161	7	1.743	7	0.391	4	12.7627	0.503	85	0.48	93	0.993	113	1.211	178	1.28	216	1.008	113	1.196	178	1.271	216	0.394	59	0.315
4EDX_AB_FV	AMA	Top5	Similarity	Chothia	F:\AntibodyCascadeValidation\DS45NewSeq_Top5_1model_Chothia	None	10	50	50	3	AMA_DS45NewSeq_Top5_1model_Chothia	0.644	53	0.325	60	1.068	6	0.25	4	1.131	6	0.572	8	0.63	4	4.964	11	0.316	4	4.21452	0.712	85	0.469	93	0.665	113	0.797	178	1.354	217	0.671	113	0.796	178	1.349	217	0.633	59	0.324
4HHA_AB_FV	AMA	Top5	Similarity	Chothia	F:\AntibodyCascadeValidation\DS45NewSeq_Top5_1model_Chothia	None	10	50	50	3	AMA_DS45NewSeq_Top5_1model_Chothia	0.53	53	0.294	60	0.695	6	1.211	4	0.586	7	0.527	8	0.514	5	1.48	14	0.401	4	5.70398	0.824	85	0.407	93	0.595	113	0.796	178	0.873	222	0.609	113	0.787	178	0.874	222	0.512	59	0.295
4G7V_LH_FV	AMA	Top5	Similarity	Chothia	F:\AntibodyCascadeValidation\DS45NewSeq_Top5_1model_Chothia	None	10	50	50	3	AMA_DS45NewSeq_Top5_1model_Chothia	0.288	53	0.333	60	0.684	6	0.233	4	0.722	6	1.653	8	0.952	5	3.983	8	0.304	4	1.77305	0.308	85	0.444	93	0.345	113	0.416	178	0.913	215	0.353	113	0.411	178	0.907	215	0.293	59	0.331
4GSD_LH_FV	AMA	Top5	Similarity	Chothia	F:\AntibodyCascadeValidation\DS45NewSeq_Top5_1model_Chothia	None	10	50	50	3	AMA_DS45NewSeq_Top5_1model_Chothia	0.537	52	0.48	60	0.501	6	0.339	4	3.777	6	1.489	9	0.4	4	7.05	12	0.998	4	3.85102	0.54	83	0.687	93	0.616	112	0.716	176	1.986	217	0.621	112	0.707	176	2.008	217	0.526	57	0.485
4HIE_AB_FV	AMA	Top5	Similarity	Chothia	F:\AntibodyCascadeValidation\DS45NewSeq_Top5_1model_Chothia	None	10	50	50	3	AMA_DS45NewSeq_Top5_1model_Chothia	0.306	53	0.368	60	2.56	6	0.322	4	2.439	8	0.518	8	0.608	5	1.982	9	0.768	4	5.52118	0.482	85	0.562	93	0.569	113	0.783	178	1.139	218	0.585	113	0.766	178	1.129	218	0.301	59	0.381
4H8W_LH_FV	AMA	Top5	Similarity	Chothia	F:\AntibodyCascadeValidation\DS45NewSeq_Top5_1model_Chothia	None	10	50	50	3	AMA_DS45NewSeq_Top5_1model_Chothia	0.234	52	0.208	60	0.6	9	0.221	4	0.886	8	0.374	8	0.22	5	0.756	8	0.54	4	2.3418	0.348	84	0.353	93	0.295	112	0.404	177	0.455	219	0.307	112	0.402	177	0.456	219	0.357	58	0.209
4HXA_LH_FV	AMA	Top5	Similarity	Chothia	F:\AntibodyCascadeValidation\DS45NewSeq_Top5_1model_Chothia	None	10	50	50	3	AMA_DS45NewSeq_Top5_1model_Chothia	0.29	53	0.391	60	0.657	5	0.292	4	1.077	6	0.591	8	2.642	7	1.162	6	1.393	4	2.13488	0.524	85	0.535	93	0.378	113	0.541	178	0.773	214	0.384	113	0.535	178	0.771	214	0.281	59	0.398
4CAD_GH_FV	AMA	Top5	Similarity	Chothia	F:\AntibodyCascadeValidation\DS45NewSeq_Top5_1model_Chothia	None	10	50	50	3	AMA_DS45NewSeq_Top5_1model_Chothia	0.299	53	0.32	60	0.25	6	0.37	4	0.831	6	0.29	8	1.247	5	4.59	14	0.58	4	6.29946	0.409	85	0.768	93	0.583	113	0.912	178	1.442	221	0.597	113	0.9	178	1.437	221	0.334	59	0.323
4G80_BA_FV	AMA	Top5	Similarity	Chothia	F:\AntibodyCascadeValidation\DS45NewSeq_Top5_1model_Chothia	None	10	50	50	3	AMA_DS45NewSeq_Top5_1model_Chothia	0.533	53	0.391	60	1.687	6	0.507	4	2.6	6	0.89	8	1.56	5	2.733	13	0.464	4	5.0567	0.553	85	0.552	93	0.62	113	0.685	178	1.171	220	0.631	113	0.673	178	1.175	220	0.538	59	0.39
4FZE_LH_FV	AMA	Top5	Similarity	Chothia	F:\AntibodyCascadeValidation\DS45NewSeq_Top5_1model_Chothia	None	10	50	50	3	AMA_DS45NewSeq_Top5_1model_Chothia	0.464	52	0.356	60	1.839	6	0.415	4	3.109	6	2.282	8	0.673	5	8.553	14	0.638	4	9.30816	0.603	84	0.518	93	0.831	112	1.025	177	2.446	220	0.839	112	1.008	177	2.438	220	0.478	58	0.359
4FZ8_LH_FV	AMA	Top5	Similarity	Chothia	F:\AntibodyCascadeValidation\DS45NewSeq_Top5_1model_Chothia	None	10	50	50	3	AMA_DS45NewSeq_Top5_1model_Chothia	0.537	53	0.67	60	2.342	11	0.723	4	1.53	5	1.218	8	1.838	5	12.668	20	0.947	4	6.48511	0.665	85	0.838	93	0.931	113	1.061	178	3.778	231	0.933	113	1.057	178	3.762	231	0.558	59	0.676
4GQP_HH_FV	AMA	Top5	Similarity	Chothia	F:\AntibodyCascadeValidation\DS45NewSeq_Top5_1model_Chothia	None	10	50	50	3	AMA_DS45NewSeq_Top5_1model_Chothia	0.222	53	0.256	60	0.207	7	0.208	4	0.389	6	0.389	8	0.336	4	0.543	8	0.929	4	3.0433	0.36	85	0.447	93	0.347	113	0.51	178	0.509	215	0.353	113	0.5	178	0.502	215	0.38	59	0.274
4HXB_LH_FV	AMA	Top5	Similarity	Chothia	F:\AntibodyCascadeValidation\DS45NewSeq_Top5_1model_Chothia	None	10	50	50	3	AMA_DS45NewSeq_Top5_1model_Chothia	0.402	53	0.239	60	0.592	11	0.152	4	0.495	6	0.53	8	0.584	5	3.159	4	1.346	4	1.3345	0.464	85	0.549	93	0.386	113	0.549	178	0.711	216	0.388	113	0.55	178	0.709	216	0.393	59	0.24
4IDJ_LH_FV	AMA	Top5	Similarity	Chothia	F:\AntibodyCascadeValidation\DS45NewSeq_Top5_1model_Chothia	None	10	50	50	3	AMA_DS45NewSeq_Top5_1model_Chothia	0.447	53	0.444	60	2.057	7	1.117	4	1.942	6	2.261	8	1.362	5	5.504	14	1.048	4	2.92114	0.568	85	0.675	93	0.523	113	0.701	178	1.673	222	0.534	113	0.697	178	1.671	222	0.452	59	0.442
4I18_BA_FV	AMA	Top5	Similarity	Chothia	F:\AntibodyCascadeValidation\DS45NewSeq_Top5_1model_Chothia	None	10	50	50	3	AMA_DS45NewSeq_Top5_1model_Chothia	0.359	53	0.398	60	1.03	6	0.322	4	3.046	8	1.32	8	2.077	5	8.71	14	0.617	4	5.80416	0.428	85	0.543	93	0.586	113	0.758	178	2.377	223	0.602	113	0.744	178	2.391	223	0.362	59	0.396
4IJ3_BC_FV	AMA	Top5	Similarity	Chothia	F:\AntibodyCascadeValidation\DS45NewSeq_Top5_1model_Chothia	None	10	50	50	3	AMA_DS45NewSeq_Top5_1model_Chothia	0.538	53	0.306	60	0.572	6	0.153	4	1.014	6	1.4	8	0.668	4	2.257	8	0.579	4	2.65476	0.78	85	0.598	93	0.507	113	0.733	178	0.894	214	0.511	113	0.718	178	0.888	214	0.779	59	0.314
4IOF_FE_FV	AMA	Top5	Similarity	Chothia	F:\AntibodyCascadeValidation\DS45NewSeq_Top5_1model_Chothia	None	10	50	50	3	AMA_DS45NewSeq_Top5_1model_Chothia	0.757	53	0.65	60	2.869	6	1.301	4	3.17	7	1.063	8	0.664	5	11.845	18	0.808	4	4.02613	0.822	84	0.785	93	0.758	113	0.858	177	3.567	225	0.759	113	0.851	177	3.578	225	0.765	58	0.647
4IOI_AB_FV	AMA	Top5	Similarity	Chothia	F:\AntibodyCascadeValidation\DS45NewSeq_Top5_1model_Chothia	None	10	50	50	3	AMA_DS45NewSeq_Top5_1model_Chothia	0.297	53	0.389	60	0.474	6	0.301	4	0.693	6	0.859	8	0.904	5	2.879	9	0.408	4	3.02563	0.477	85	1.012	93	0.447	113	0.895	178	1.059	216	0.454	113	0.889	178	1.054	216	0.292	59	0.388
4IRZ_LH_FV	AMA	Top5	Similarity	Chothia	F:\AntibodyCascadeValidation\DS45NewSeq_Top5_1model_Chothia	None	10	50	50	3	AMA_DS45NewSeq_Top5_1model_Chothia	0.46	53	0.429	60	1.347	6	0.536	4	1.447	5	0.824	8	0.667	5	6.446	12	0.516	4	6.08864	0.649	85	0.458	93	0.745	113	0.863	178	1.706	218	0.756	113	0.854	178	1.709	218	0.551	59	0.426
4J4P_DC_FV	AMA	Top5	Similarity	Chothia	F:\AntibodyCascadeValidation\DS45NewSeq_Top5_1model_Chothia	None	10	50	50	3	AMA_DS45NewSeq_Top5_1model_Chothia	0.512	52	0.458	60	0.985	8	0.589	4	0.95	8	0.879	10	1.069	6	5.392	13	0.477	4	6.65396	0.684	84	1.082	93	0.736	112	1.055	177	1.735	226	0.742	112	1.051	177	1.723	226	0.521	58	0.46
4JG1_LH_FV	AMA	Top5	Similarity	Chothia	F:\AntibodyCascadeValidation\DS45NewSeq_Top5_1model_Chothia	None	10	50	50	3	AMA_DS45NewSeq_Top5_1model_Chothia	0.301	53	0.26	60	0.594	6	0.418	4	0.236	6	0.439	8	4.02	6	0.571	9	0.591	4	3.26881	0.351	85	0.34	93	0.381	113	0.449	178	0.818	217	0.384	113	0.448	178	0.82	217	0.292	59	0.261
4K23_LH_FV	AMA	Top5	Similarity	Chothia	F:\AntibodyCascadeValidation\DS45NewSeq_Top5_1model_Chothia	None	10	50	50	3	AMA_DS45NewSeq_Top5_1model_Chothia	0.392	53	0.373	60	0.621	11	0.293	4	1.582	6	0.475	8	0.499	5	3.825	8	0.516	4	4.33962	0.621	85	0.638	93	0.504	113	0.719	178	1.035	220	0.515	113	0.711	178	1.038	220	0.411	59	0.375
4JZJ_BA_FV	AMA	Top5	Similarity	Chothia	F:\AntibodyCascadeValidation\DS45NewSeq_Top5_1model_Chothia	None	10	50	50	3	AMA_DS45NewSeq_Top5_1model_Chothia	0.317	53	0.878	60	1.174	12	0.225	4	1.192	6	0.77	8	0.828	5	2.497	9	0.484	4	9.5425	0.41	85	1.041	93	1.024	113	1.222	178	1.407	222	1.029	113	1.219	178	1.409	222	0.322	59	0.872
4JLR_BA_FV	AMA	Top5	Similarity	Chothia	F:\AntibodyCascadeValidation\DS45NewSeq_Top5_1model_Chothia	None	10	50	50	3	AMA_DS45NewSeq_Top5_1model_Chothia	0.353	53	0.225	60	0.459	5	0.386	4	0.45	6	0.286	10	0.332	4	0.684	8	0.597	4	0.780469	0.531	85	0.562	93	0.346	113	0.571	178	0.552	215	0.352	113	0.562	178	0.547	215	0.351	59	0.23
4JO1_LH_FV	AMA	Top5	Similarity	Chothia	F:\AntibodyCascadeValidation\DS45NewSeq_Top5_1model_Chothia	None	10	50	50	3	AMA_DS45NewSeq_Top5_1model_Chothia	0.618	53	0.39	60	2.229	8	0.295	4	3.645	10	1.417	9	2.81	6	1.663	2	2.298	4	5.09512	0.624	85	0.69	92	0.659	113	0.798	177	1.386	216	0.668	113	0.793	177	1.391	216	0.601	59	0.39
4K3J_LH_FV	AMA	Top5	Similarity	Chothia	F:\AntibodyCascadeValidation\DS45NewSeq_Top5_1model_Chothia	None	10	50	50	3	AMA_DS45NewSeq_Top5_1model_Chothia	0.471	53	0.436	60	1.191	12	0.308	4	1.389	6	1.271	8	0.93	5	3.27	8	0.562	4	4.87009	0.443	85	0.53	93	0.65	113	0.702	178	1.061	221	0.655	113	0.691	178	1.045	221	0.451	59	0.44
4K7P_LH_FV	AMA	Top5	Similarity	Chothia	F:\AntibodyCascadeValidation\DS45NewSeq_Top5_1model_Chothia	None	10	50	50	3	AMA_DS45NewSeq_Top5_1model_Chothia	0.394	53	0.467	60	0.469	6	0.327	4	0.993	6	0.603	8	0.592	5	5.12	13	0.35	4	6.15532	0.493	85	0.576	93	0.656	113	0.813	178	1.483	220	0.661	113	0.804	178	1.486	220	0.39	59	0.464
4K7P_XY_FV	AMA	Top5	Similarity	Chothia	F:\AntibodyCascadeValidation\DS45NewSeq_Top5_1model_Chothia	None	10	50	50	3	AMA_DS45NewSeq_Top5_1model_Chothia	0.585	53	0.315	60	1.464	5	2.395	4	1.325	6	0.55	8	0.758	5	3.804	11	0.361	4	3.63812	0.895	85	0.545	93	0.522	113	0.748	178	1.209	217	0.529	113	0.731	178	1.209	217	0.575	59	0.315
4K94_LH_FV	AMA	Top5	Similarity	Chothia	F:\AntibodyCascadeValidation\DS45NewSeq_Top5_1model_Chothia	None	10	50	50	3	AMA_DS45NewSeq_Top5_1model_Chothia	1.074	53	0.277	60	2.183	6	0.468	4	2.259	7	1.283	8	2.21	5	1.953	6	0.869	4	2.02008	1.192	85	0.462	93	0.793	113	0.927	178	1.123	214	0.793	113	0.92	178	1.123	214	1.099	59	0.297
4KPH_MI_FV	AMA	Top5	Similarity	Chothia	F:\AntibodyCascadeValidation\DS45NewSeq_Top5_1model_Chothia	None	10	50	50	3	AMA_DS45NewSeq_Top5_1model_Chothia	0.796	53	0.398	59	0.331	5	0.445	4	0.855	5	0.745	8	0.541	4	3.373	3	0.595	4	10.9055	0.843	85	0.533	92	1.051	112	1.219	177	1.358	206	1.068	112	1.196	177	1.353	206	0.758	59	0.395
4KI5_DC_FV	AMA	Top5	Similarity	Chothia	F:\AntibodyCascadeValidation\DS45NewSeq_Top5_1model_Chothia	None	10	50	50	3	AMA_DS45NewSeq_Top5_1model_Chothia	0.374	53	0.354	60	0.408	5	0.375	4	0.421	6	2.319	8	0.586	5	2.492	5	0.836	4	5.18183	0.513	85	0.716	93	0.533	113	0.747	178	0.915	211	0.545	113	0.735	178	0.912	211	0.408	59	0.353
4KQ3_LH_FV	AMA	Top5	Similarity	Chothia	F:\AntibodyCascadeValidation\DS45NewSeq_Top5_1model_Chothia	None	10	50	50	3	AMA_DS45NewSeq_Top5_1model_Chothia	0.364	53	0.409	60	0.301	6	0.365	4	0.473	5	2.531	8	0.92	5	2.702	6	0.542	4	9.86931	0.56	85	0.606	93	0.844	113	0.983	178	1.198	212	0.851	113	0.972	178	1.197	212	0.532	59	0.415
4KI5_FE_FV	AMA	Top5	Similarity	Chothia	F:\AntibodyCascadeValidation\DS45NewSeq_Top5_1model_Chothia	None	10	50	50	3	AMA_DS45NewSeq_Top5_1model_Chothia	0.548	53	0.342	60	0.484	6	0.317	4	0.53	6	0.505	8	1.301	5	5.307	11	0.63	4	1.94556	0.786	84	0.534	93	0.49	113	0.693	177	1.341	217	0.496	113	0.688	177	1.334	217	0.768	59	0.363
4KQ4_LH_FV	AMA	Top5	Similarity	Chothia	F:\AntibodyCascadeValidation\DS45NewSeq_Top5_1model_Chothia	None	10	50	50	3	AMA_DS45NewSeq_Top5_1model_Chothia	0.53	53	0.374	60	1.19	6	0.406	4	1.001	6	0.724	8	0.786	5	1.031	6	0.671	4	4.12834	0.761	85	1.069	93	0.616	113	1.026	178	1.049	213	0.621	113	1.015	178	1.039	213	0.799	59	0.374
4JO4_LH_FV	AMA	Top5	Similarity	Chothia	F:\AntibodyCascadeValidation\DS45NewSeq_Top5_1model_Chothia	None	10	50	50	3	AMA_DS45NewSeq_Top5_1model_Chothia	0.462	53	0.357	60	0.58	6	1.134	4	4.705	9	2.713	9	1.531	6	3.258	19	3.603	4	2.36004	0.516	85	0.883	92	0.517	113	0.808	177	1.598	230	0.531	113	0.804	177	1.573	230	0.465	59	0.357
4KVC_LH_FV	AMA	Top5	Similarity	Chothia	F:\AntibodyCascadeValidation\DS45NewSeq_Top5_1model_Chothia	None	10	50	50	3	AMA_DS45NewSeq_Top5_1model_Chothia	0.602	53	0.318	60	1.765	6	0.504	4	0.464	6	0.514	8	0.452	5	2.481	9	0.39	4	3.20678	0.762	85	0.561	93	0.556	113	0.696	178	0.887	216	0.56	113	0.685	178	0.879	216	0.581	59	0.323
4KXZ_LH_FV	AMA	Top5	Similarity	Chothia	F:\AntibodyCascadeValidation\DS45NewSeq_Top5_1model_Chothia	None	10	50	50	3	AMA_DS45NewSeq_Top5_1model_Chothia	0.285	53	0.398	60	0.761	7	0.294	4	0.613	6	3.691	8	1.754	5	0.752	9	0.526	4	5.20919	0.392	85	0.924	93	0.598	113	0.973	178	1.156	217	0.61	113	0.957	178	1.157	217	0.275	59	0.404
4KMT_LH_FV	AMA	Top5	Similarity	Chothia	F:\AntibodyCascadeValidation\DS45NewSeq_Top5_1model_Chothia	None	10	50	50	3	AMA_DS45NewSeq_Top5_1model_Chothia	0.457	53	0.24	60	0.681	6	0.259	4	0.482	6	0.374	8	0.707	5	1.96	8	0.654	4	2.1655	0.44	85	0.368	93	0.42	113	0.474	178	0.601	215	0.423	113	0.466	178	0.596	215	0.439	59	0.248
4KTE_LH_FV	AMA	Top5	Similarity	Chothia	F:\AntibodyCascadeValidation\DS45NewSeq_Top5_1model_Chothia	None	10	50	50	3	AMA_DS45NewSeq_Top5_1model_Chothia	1.368	54	1.512	60	1.273	9	1.592	8	2.998	6	1.491	9	2.715	5	10.878	13	1.374	4	6.50507	1.444	86	1.42	93	1.462	114	1.482	179	3.04	229	1.485	114	1.484	179	3.053	229	1.335	60	1.503
4KUC_DH_FV	AMA	Top5	Similarity	Chothia	F:\AntibodyCascadeValidation\DS45NewSeq_Top5_1model_Chothia	None	10	50	50	3	AMA_DS45NewSeq_Top5_1model_Chothia	0.734	53	0.487	58	1.02	5	0.905	4	1.221	6	0.861	8	1.05	5	6.843	10	0.674	4	5.64292	0.766	85	0.707	91	0.768	111	0.92	176	1.726	214	0.781	111	0.902	176	1.72	214	0.708	59	0.5
4KUZ_LH_FV	AMA	Top5	Similarity	Chothia	F:\AntibodyCascadeValidation\DS45NewSeq_Top5_1model_Chothia	None	10	50	50	3	AMA_DS45NewSeq_Top5_1model_Chothia	0.347	53	0.469	60	0.602	12	0.328	4	0.55	5	0.823	8	0.977	5	4.014	9	0.824	4	3.41839	0.382	85	0.577	93	0.497	113	0.605	178	1.022	221	0.506	113	0.597	178	1.014	221	0.356	59	0.472
4KTD_LH_FV	AMA	Top5	Similarity	Chothia	F:\AntibodyCascadeValidation\DS45NewSeq_Top5_1model_Chothia	None	10	50	50	3	AMA_DS45NewSeq_Top5_1model_Chothia	1.295	54	0.308	60	1.592	9	1.607	8	1.519	6	0.408	8	0.906	5	8.74	14	0.337	4	12.3512	1.273	86	0.454	93	1.333	114	1.435	179	2.611	229	1.371	114	1.413	179	2.612	229	1.26	60	0.307
4KY1_LH_FV	AMA	Top5	Similarity	Chothia	F:\AntibodyCascadeValidation\DS45NewSeq_Top5_1model_Chothia	None	10	50	50	3	AMA_DS45NewSeq_Top5_1model_Chothia	0.433	53	0.412	60	0.501	6	0.481	4	1.364	6	0.716	8	1.244	5	4.304	10	0.665	4	4.39104	0.605	85	0.642	93	0.61	113	0.735	178	1.312	217	0.614	113	0.731	178	1.326	217	0.43	59	0.412
4L5F_LH_FV	AMA	Top5	Similarity	Chothia	F:\AntibodyCascadeValidation\DS45NewSeq_Top5_1model_Chothia	None	10	50	50	3	AMA_DS45NewSeq_Top5_1model_Chothia	0.364	53	0.384	60	0.62	6	0.671	4	1.409	6	0.25	8	0.616	5	1.81	6	0.468	4	2.01844	0.512	85	0.553	93	0.44	113	0.597	178	0.675	213	0.444	113	0.591	178	0.673	213	0.373	59	0.383
4LCI_LH_FV	AMA	Top5	Similarity	Chothia	F:\AntibodyCascadeValidation\DS45NewSeq_Top5_1model_Chothia	None	10	50	50	3	AMA_DS45NewSeq_Top5_1model_Chothia	0.519	53	0.338	60	0.704	11	0.604	4	0.283	6	0.434	8	0.446	5	3.378	3	0.223	4	7.03277	0.56	85	0.825	93	0.809	113	0.975	178	1.041	215	0.827	113	0.953	178	1.021	215	0.577	59	0.339
4LEO_BA_FV	AMA	Top5	Similarity	Chothia	F:\AntibodyCascadeValidation\DS45NewSeq_Top5_1model_Chothia	None	10	50	50	3	AMA_DS45NewSeq_Top5_1model_Chothia	0.376	53	0.365	60	1.378	12	0.321	4	1.952	6	1.165	8	1.408	5	2.806	9	0.56	4	5.69975	0.469	85	0.708	93	0.585	113	0.811	178	1.101	222	0.609	113	0.784	178	1.111	222	0.372	59	0.364
4LKX_BA_FV	AMA	Top5	Similarity	Chothia	F:\AntibodyCascadeValidation\DS45NewSeq_Top5_1model_Chothia	None	10	50	50	3	AMA_DS45NewSeq_Top5_1model_Chothia	0.291	53	0.588	60	1.478	11	0.316	4	0.478	6	0.425	9	0.257	4	2.692	6	0.726	4	4.33793	1.353	85	0.97	93	0.548	113	1.275	178	1.293	218	0.572	113	1.262	178	1.287	218	0.296	59	0.588
4LIQ_LH_FV	AMA	Top5	Similarity	Chothia	F:\AntibodyCascadeValidation\DS45NewSeq_Top5_1model_Chothia	None	10	50	50	3	AMA_DS45NewSeq_Top5_1model_Chothia	0.287	53	0.41	60	1.235	6	0.342	4	0.426	5	0.792	8	0.921	4	1.903	6	0.829	4	3.60576	0.602	85	0.591	93	0.445	113	0.665	178	0.774	211	0.456	113	0.658	178	0.778	211	0.564	59	0.422
4LLV_LH_FV	AMA	Top5	Similarity	Chothia	F:\AntibodyCascadeValidation\DS45NewSeq_Top5_1model_Chothia	None	10	50	50	3	AMA_DS45NewSeq_Top5_1model_Chothia	0.48	53	0.341	60	0.335	7	0.206	4	0.446	6	1.17	8	0.581	5	7.552	16	0.85	4	5.88387	0.499	85	0.503	93	0.619	113	0.643	178	2.241	224	0.621	113	0.635	178	2.242	224	0.462	59	0.343
4LQF_LH_FV	AMA	Top5	Similarity	Chothia	F:\AntibodyCascadeValidation\DS45NewSeq_Top5_1model_Chothia	None	10	50	50	3	AMA_DS45NewSeq_Top5_1model_Chothia	0.484	53	0.34	60	0.931	11	1.044	4	0.669	7	0.331	8	1.077	5	0.836	6	0.454	4	2.65155	0.587	85	0.401	93	0.499	113	0.581	178	0.689	219	0.509	113	0.574	178	0.691	219	0.469	59	0.338
4LLW_BA_FV	AMA	Top5	Similarity	Chothia	F:\AntibodyCascadeValidation\DS45NewSeq_Top5_1model_Chothia	None	10	50	50	3	AMA_DS45NewSeq_Top5_1model_Chothia	0.325	53	0.405	60	0.68	6	0.232	4	1.531	6	0.688	8	1.665	5	1.495	8	0.823	4	3.26902	0.48	85	0.718	93	0.452	113	0.687	178	0.815	215	0.463	113	0.672	178	0.806	215	0.337	59	0.417
4LLY_BA_FV	AMA	Top5	Similarity	Chothia	F:\AntibodyCascadeValidation\DS45NewSeq_Top5_1model_Chothia	None	10	50	50	3	AMA_DS45NewSeq_Top5_1model_Chothia	0.307	53	0.417	60	0.549	6	0.379	4	1.347	6	0.829	8	0.475	5	2.622	8	0.422	4	4.27908	0.506	85	0.636	93	0.516	113	0.745	178	0.887	215	0.534	113	0.722	178	0.882	215	0.331	59	0.417
4LSS_LH_FV	AMA	Top5	Similarity	Chothia	F:\AntibodyCascadeValidation\DS45NewSeq_Top5_1model_Chothia	None	10	50	50	3	AMA_DS45NewSeq_Top5_1model_Chothia	0.419	53	0.243	60	0.789	4	0.482	4	0.459	2	0.484	8	1.262	5	0.312	10	0.767	4	1.63925	0.41	85	0.326	93	0.364	113	0.412	178	0.464	211	0.37	113	0.407	178	0.46	211	0.415	59	0.248
4LU5_LH_FV	AMA	Top5	Similarity	Chothia	F:\AntibodyCascadeValidation\DS45NewSeq_Top5_1model_Chothia	None	10	50	50	3	AMA_DS45NewSeq_Top5_1model_Chothia	0.549	53	0.537	60	0.584	11	0.485	4	0.831	6	0.979	8	2.579	5	5.238	2	0.925	4	9.68748	0.54	85	0.63	93	0.934	113	1.086	178	1.371	214	0.945	113	1.069	178	1.363	214	0.527	59	0.543
4LSU_LH_FV	AMA	Top5	Similarity	Chothia	F:\AntibodyCascadeValidation\DS45NewSeq_Top5_1model_Chothia	None	10	50	50	3	AMA_DS45NewSeq_Top5_1model_Chothia	0.496	52	0.546	60	1.603	3	0.985	4	3.658	2	1.454	8	0.441	5	3.329	11	1.162	4	9.86598	0.69	84	0.805	93	0.971	112	1.138	177	1.399	210	0.985	112	1.128	177	1.39	210	0.501	58	0.551
4LVH_CB_FV	AMA	Top5	Similarity	Chothia	F:\AntibodyCascadeValidation\DS45NewSeq_Top5_1model_Chothia	None	10	50	50	3	AMA_DS45NewSeq_Top5_1model_Chothia	1.008	53	1.198	60	2.346	10	0.708	4	2.443	6	1.344	8	1.549	5	4.897	11	1.103	4	3.04822	1.45	85	1.223	93	1.129	113	1.365	178	1.778	222	1.145	113	1.339	178	1.756	222	1.427	59	1.191
4M1G_LH_FV	AMA	Top5	Similarity	Chothia	F:\AntibodyCascadeValidation\DS45NewSeq_Top5_1model_Chothia	None	10	50	50	3	AMA_DS45NewSeq_Top5_1model_Chothia	0.492	53	0.3	60	0.479	7	0.8	4	0.769	6	0.41	8	0.526	4	2.511	8	0.251	4	2.18704	0.694	85	0.473	93	0.468	113	0.685	178	0.836	215	0.478	113	0.666	178	0.825	215	0.496	59	0.298
4M43_LH_FV	AMA	Top5	Similarity	Chothia	F:\AntibodyCascadeValidation\DS45NewSeq_Top5_1model_Chothia	None	10	50	50	3	AMA_DS45NewSeq_Top5_1model_Chothia	0.481	53	0.371	60	0.295	6	0.166	4	0.67	6	0.663	8	0.66	5	2.608	8	0.649	4	7.45364	0.494	85	0.576	93	0.67	113	0.748	178	0.968	215	0.674	113	0.74	178	0.961	215	0.476	59	0.376
4M48_LH_FV	AMA	Top5	Similarity	Chothia	F:\AntibodyCascadeValidation\DS45NewSeq_Top5_1model_Chothia	None	10	50	50	3	AMA_DS45NewSeq_Top5_1model_Chothia	0.329	53	0.348	60	0.284	7	0.248	4	1.606	6	0.441	8	1.44	5	2.761	8	0.478	4	5.31758	0.37	85	0.581	93	0.545	113	0.709	178	0.94	216	0.552	113	0.699	178	0.933	216	0.325	59	0.35
4LF3_AB_FV	AMA	Top5	Similarity	Chothia	F:\AntibodyCascadeValidation\DS45NewSeq_Top5_1model_Chothia	None	10	50	50	3	AMA_DS45NewSeq_Top5_1model_Chothia	0.298	53	0.297	60	1.024	6	0.372	4	1.325	6	0.559	8	2.233	5	1.138	17	0.561	4	1.65511	0.494	85	0.433	93	0.339	113	0.49	178	0.683	224	0.348	113	0.49	178	0.707	224	0.308	59	0.3
4LMQ_IE_FV	AMA	Top5	Similarity	Chothia	F:\AntibodyCascadeValidation\DS45NewSeq_Top5_1model_Chothia	None	10	50	50	3	AMA_DS45NewSeq_Top5_1model_Chothia	0.53	53	0.414	60	1.004	6	0.387	4	0.652	6	0.776	8	2.493	4	2.693	10	0.608	4	7.02797	0.591	85	0.72	93	0.733	113	1.002	178	1.133	216	0.76	113	0.974	178	1.125	216	0.514	59	0.419
4M5Y_LH_FV	AMA	Top5	Similarity	Chothia	F:\AntibodyCascadeValidation\DS45NewSeq_Top5_1model_Chothia	None	10	50	50	3	AMA_DS45NewSeq_Top5_1model_Chothia	0.293	52	0.335	60	0.416	6	0.413	4	0.959	8	1.331	9	1.295	4	4.856	13	0.51	4	3.30135	0.363	84	0.59	93	0.41	112	0.6	177	1.398	221	0.422	112	0.589	177	1.395	221	0.289	58	0.335
4LVN_BC_FV	AMA	Top5	Similarity	Chothia	F:\AntibodyCascadeValidation\DS45NewSeq_Top5_1model_Chothia	None	10	50	50	3	AMA_DS45NewSeq_Top5_1model_Chothia	0.311	53	0.263	60	0.358	7	0.337	4	0.712	6	0.626	9	0.586	4	3.857	9	0.315	4	6.56036	0.342	85	0.413	93	0.57	113	0.667	178	1.053	217	0.572	113	0.661	178	1.05	217	0.312	59	0.263
4M1D_MI_FV	AMA	Top5	Similarity	Chothia	F:\AntibodyCascadeValidation\DS45NewSeq_Top5_1model_Chothia	None	10	50	50	3	AMA_DS45NewSeq_Top5_1model_Chothia	0.196	52	0.228	60	0.288	8	0.194	4	0.767	9	0.311	8	0.228	7	1.401	18	0.29	4	4.22577	0.287	84	0.286	93	0.399	112	0.511	177	0.558	231	0.409	112	0.507	177	0.558	231	0.197	58	0.227
4M7K_LH_FV	AMA	Top5	Similarity	Chothia	F:\AntibodyCascadeValidation\DS45NewSeq_Top5_1model_Chothia	None	10	50	50	3	AMA_DS45NewSeq_Top5_1model_Chothia	0.289	53	0.34	60	0.713	12	0.167	4	0.512	6	0.384	8	1.03	5	3.28	9	0.472	4	3.81036	0.349	85	0.763	93	0.485	113	0.666	178	0.988	222	0.487	113	0.663	178	0.983	222	0.286	59	0.343
4LEX_LH_FV	AMA	Top5	Similarity	Chothia	F:\AntibodyCascadeValidation\DS45NewSeq_Top5_1model_Chothia	None	10	50	50	3	AMA_DS45NewSeq_Top5_1model_Chothia	0.324	53	0.446	60	1.024	11	0.288	4	0.613	6	0.672	8	1.323	4	3.632	7	0.387	4	5.66017	0.453	85	0.549	93	0.604	113	0.687	178	0.936	218	0.618	113	0.669	178	0.921	218	0.348	59	0.449
4M61_AB_FV	AMA	Top5	Similarity	Chothia	F:\AntibodyCascadeValidation\DS45NewSeq_Top5_1model_Chothia	None	10	50	50	3	AMA_DS45NewSeq_Top5_1model_Chothia	0.227	53	0.278	60	0.815	12	0.279	4	1.786	5	0.581	8	0.347	5	2.974	9	1.127	4	2.31892	0.416	85	0.517	93	0.353	113	0.529	178	0.888	221	0.355	113	0.527	178	0.895	221	0.455	59	0.281
4M6O_LH_FV	AMA	Top5	Similarity	Chothia	F:\AntibodyCascadeValidation\DS45NewSeq_Top5_1model_Chothia	None	10	50	50	3	AMA_DS45NewSeq_Top5_1model_Chothia	0.357	53	0.349	60	0.481	6	0.277	4	0.581	6	0.94	8	0.316	5	2.595	12	0.448	4	5.12186	0.578	85	0.491	93	0.579	113	0.762	178	1.02	219	0.592	113	0.749	178	1.022	219	0.353	59	0.347
4M6M_LH_FV	AMA	Top5	Similarity	Chothia	F:\AntibodyCascadeValidation\DS45NewSeq_Top5_1model_Chothia	None	10	50	50	3	AMA_DS45NewSeq_Top5_1model_Chothia	0.305	52	0.288	60	0.827	9	0.324	4	2.331	8	0.311	8	0.28	5	2.907	6	0.717	4	5.96338	0.421	84	0.395	93	0.604	112	0.719	177	0.957	217	0.618	112	0.706	177	0.948	217	0.351	58	0.29
4MAU_LH_FV	AMA	Top5	Similarity	Chothia	F:\AntibodyCascadeValidation\DS45NewSeq_Top5_1model_Chothia	None	10	50	50	3	AMA_DS45NewSeq_Top5_1model_Chothia	0.525	53	0.287	60	0.556	10	0.204	4	1.032	6	0.43	9	0.462	4	1.741	6	0.375	4	2.55512	0.514	85	0.484	93	0.499	113	0.589	178	0.668	217	0.502	113	0.583	178	0.666	217	0.505	59	0.292
4M62_LH_FV	AMA	Top5	Similarity	Chothia	F:\AntibodyCascadeValidation\DS45NewSeq_Top5_1model_Chothia	None	10	50	50	3	AMA_DS45NewSeq_Top5_1model_Chothia	0.232	53	0.386	60	0.454	7	0.178	4	0.938	6	1.832	8	1.05	5	1.114	16	0.44	4	3.52456	0.432	85	0.582	93	0.44	113	0.617	178	0.743	224	0.457	113	0.603	178	0.733	224	0.225	59	0.385
4M7J_LH_FV	AMA	Top5	Similarity	Chothia	F:\AntibodyCascadeValidation\DS45NewSeq_Top5_1model_Chothia	None	10	50	50	3	AMA_DS45NewSeq_Top5_1model_Chothia	0.49	53	0.661	60	1.745	11	0.281	4	0.701	6	0.92	8	0.741	4	6.017	8	0.685	4	6.342	0.549	85	1.166	93	0.806	113	1.168	178	1.664	219	0.816	113	1.163	178	1.661	219	0.476	59	0.66
4MHH_IG_FV	AMA	Top5	Similarity	Chothia	F:\AntibodyCascadeValidation\DS45NewSeq_Top5_1model_Chothia	None	10	50	50	3	AMA_DS45NewSeq_Top5_1model_Chothia	0.552	53	0.429	60	1.185	10	0.329	4	1.302	6	0.792	8	0.591	5	3.292	9	0.906	4	1.44462	0.677	85	0.574	93	0.525	113	0.653	178	0.975	220	0.528	113	0.642	178	0.971	220	0.534	59	0.436
4MWF_LH_FV	AMA	Top5	Similarity	Chothia	F:\AntibodyCascadeValidation\DS45NewSeq_Top5_1model_Chothia	None	10	50	50	3	AMA_DS45NewSeq_Top5_1model_Chothia	0.556	53	0.888	60	0.351	6	0.473	4	0.51	6	4.222	8	2.736	5	13.506	16	1.993	4	8.98243	0.669	85	1.091	93	1.146	113	1.358	178	4.011	223	1.16	113	1.351	178	4.02	223	0.58	59	0.909
4MXV_EF_FV	AMA	Top5	Similarity	Chothia	F:\AntibodyCascadeValidation\DS45NewSeq_Top5_1model_Chothia	None	10	50	50	3	AMA_DS45NewSeq_Top5_1model_Chothia	0.293	53	0.455	60	1.291	6	0.277	4	1.127	6	0.803	8	0.796	5	2.513	7	0.704	4	4.10995	0.339	85	0.502	93	0.585	113	0.646	178	0.846	214	0.593	113	0.64	178	0.843	214	0.295	59	0.457
4N90_ED_FV	AMA	Top5	Similarity	Chothia	F:\AntibodyCascadeValidation\DS45NewSeq_Top5_1model_Chothia	None	10	50	50	3	AMA_DS45NewSeq_Top5_1model_Chothia	0.403	53	0.431	60	1.173	7	0.378	4	1.105	6	2.375	10	0.912	4	2.983	10	0.842	4	3.47274	0.532	85	0.593	93	0.507	113	0.661	178	1.083	219	0.514	113	0.661	178	1.084	219	0.53	59	0.435
4NJ9_LH_FV	AMA	Top5	Similarity	Chothia	F:\AntibodyCascadeValidation\DS45NewSeq_Top5_1model_Chothia	None	10	50	50	3	AMA_DS45NewSeq_Top5_1model_Chothia	0.368	53	0.359	60	0.68	10	0.318	4	0.562	6	0.634	8	0.919	5	3.466	10	0.329	4	2.96098	0.538	85	0.558	93	0.442	113	0.606	178	0.967	221	0.444	113	0.599	178	0.961	221	0.37	59	0.359
4N8C_LH_FV	AMA	Top5	Similarity	Chothia	F:\AntibodyCascadeValidation\DS45NewSeq_Top5_1model_Chothia	None	10	50	50	3	AMA_DS45NewSeq_Top5_1model_Chothia	0.304	53	0.291	60	1.405	12	0.269	4	0.564	6	0.479	8	0.862	5	3.048	8	0.464	4	4.29544	0.337	85	0.48	93	0.454	113	0.567	178	0.93	221	0.455	113	0.558	178	0.925	221	0.293	59	0.29
4NCC_12_FV	AMA	Top5	Similarity	Chothia	F:\AntibodyCascadeValidation\DS45NewSeq_Top5_1model_Chothia	None	10	50	50	3	AMA_DS45NewSeq_Top5_1model_Chothia	0.343	53	0.32	60	0.4	5	0.388	4	1.049	6	0.551	8	0.595	5	3.536	8	0.415	4	7.33211	0.659	85	0.826	93	0.674	113	0.948	178	1.094	214	0.676	113	0.945	178	1.095	214	0.552	59	0.477
4NKI_LH_FV	AMA	Top5	Similarity	Chothia	F:\AntibodyCascadeValidation\DS45NewSeq_Top5_1model_Chothia	None	10	50	50	3	AMA_DS45NewSeq_Top5_1model_Chothia	0.249	52	0.269	60	2.719	9	0.291	4	2.939	7	0.389	8	3.136	5	4.319	9	0.409	4	2.85677	0.306	84	0.347	93	0.358	112	0.467	177	1.335	219	0.367	112	0.457	177	1.325	219	0.298	58	0.269
4NKO_AB_FV	AMA	Top5	Similarity	Chothia	F:\AntibodyCascadeValidation\DS45NewSeq_Top5_1model_Chothia	None	10	50	50	3	AMA_DS45NewSeq_Top5_1model_Chothia	0.568	53	0.888	60	1.286	11	0.791	4	1.574	6	0.563	8	0.919	5	3.672	10	0.533	4	1.5404	0.643	85	1.254	93	0.766	113	1.043	178	1.303	222	0.787	113	1.028	178	1.293	222	0.58	59	0.881
4NM4_LH_FV	AMA	Top5	Similarity	Chothia	F:\AntibodyCascadeValidation\DS45NewSeq_Top5_1model_Chothia	None	10	50	50	3	AMA_DS45NewSeq_Top5_1model_Chothia	0.303	53	0.396	60	0.97	12	0.312	4	0.991	6	0.855	8	1.264	5	3.846	10	0.521	4	2.45483	0.436	85	0.482	93	0.44	113	0.519	178	1.023	223	0.443	113	0.518	178	1.022	223	0.31	59	0.399
4NNP_LH_FV	AMA	Top5	Similarity	Chothia	F:\AntibodyCascadeValidation\DS45NewSeq_Top5_1model_Chothia	None	10	50	50	3	AMA_DS45NewSeq_Top5_1model_Chothia	0.843	53	0.605	60	1.424	6	0.426	4	1.871	7	4.929	8	1.215	5	5.534	17	4.723	4	4.66495	0.801	85	1.31	93	0.788	113	1.159	178	2.088	225	0.804	113	1.149	178	2.094	225	0.808	59	0.692
4NP4_LH_FV	AMA	Top5	Similarity	Chothia	F:\AntibodyCascadeValidation\DS45NewSeq_Top5_1model_Chothia	None	10	50	50	3	AMA_DS45NewSeq_Top5_1model_Chothia	0.356	53	0.424	60	0.766	7	0.337	4	3.731	6	0.434	8	1.291	5	1.811	8	2.752	4	5.02566	0.613	85	0.745	93	0.501	113	0.784	178	1.054	216	0.522	113	0.777	178	1.053	216	0.351	59	0.525
4N9G_NM_FV	AMA	Top5	Similarity	Chothia	F:\AntibodyCascadeValidation\DS45NewSeq_Top5_1model_Chothia	None	10	50	50	3	AMA_DS45NewSeq_Top5_1model_Chothia	0.4	53	0.457	60	1.393	6	1.324	4	2.12	6	1.373	8	1.743	5	4.488	14	3.214	4	6.38356	0.5	85	1.323	93	0.719	113	1.267	178	1.704	221	0.747	113	1.248	178	1.697	221	0.394	59	0.608
4NIK_BB_FV	AMA	Top5	Similarity	Chothia	F:\AntibodyCascadeValidation\DS45NewSeq_Top5_1model_Chothia	None	10	50	50	3	AMA_DS45NewSeq_Top5_1model_Chothia	0.453	52	0.496	60	2.893	9	0.453	4	3.997	7	0.824	8	0.32	5	3.737	6	0.72	4	10.6954	0.639	84	0.657	93	0.997	112	1.193	177	1.485	216	1.012	112	1.166	177	1.471	216	0.545	58	0.501
4NKD_BA_FV	AMA	Top5	Similarity	Chothia	F:\AntibodyCascadeValidation\DS45NewSeq_Top5_1model_Chothia	None	10	50	50	3	AMA_DS45NewSeq_Top5_1model_Chothia	0.782	53	0.472	60	1.113	11	0.497	4	0.74	6	0.983	10	0.501	4	0.947	10	0.365	4	2.17826	0.798	85	0.476	93	0.701	113	0.708	178	0.757	223	0.702	113	0.706	178	0.76	223	0.86	59	0.469
4NRX_BA_FV	AMA	Top5	Similarity	Chothia	F:\AntibodyCascadeValidation\DS45NewSeq_Top5_1model_Chothia	None	10	50	50	3	AMA_DS45NewSeq_Top5_1model_Chothia	0.485	53	0.301	60	0.393	6	0.199	4	1.059	6	0.835	8	0.553	5	4.763	19	0.529	4	4.06006	0.665	85	0.465	93	0.503	113	0.64	178	1.691	226	0.505	113	0.637	178	1.671	226	0.483	59	0.304
4NZU_LH_FV	AMA	Top5	Similarity	Chothia	F:\AntibodyCascadeValidation\DS45NewSeq_Top5_1model_Chothia	None	10	50	50	3	AMA_DS45NewSeq_Top5_1model_Chothia	0.319	53	0.368	60	0.516	6	0.33	4	1.227	6	0.483	8	0.396	5	5.4	14	0.623	4	4.80444	0.403	85	0.501	93	0.517	113	0.611	178	1.475	221	0.523	113	0.606	178	1.478	221	0.333	59	0.369
4NPY_LH_FV	AMA	Top5	Similarity	Chothia	F:\AntibodyCascadeValidation\DS45NewSeq_Top5_1model_Chothia	None	10	50	50	3	AMA_DS45NewSeq_Top5_1model_Chothia	0.217	52	0.255	60	0.357	6	0.165	4	1.656	9	0.293	8	0.319	4	4.078	22	0.264	4	3.66954	0.277	84	0.392	93	0.361	112	0.495	177	1.375	230	0.368	112	0.485	177	1.385	230	0.212	58	0.253
4NUG_LH_FV	AMA	Top5	Similarity	Chothia	F:\AntibodyCascadeValidation\DS45NewSeq_Top5_1model_Chothia	None	10	50	50	3	AMA_DS45NewSeq_Top5_1model_Chothia	0.356	53	0.377	60	1.214	11	0.334	4	1.09	6	5.184	8	1.09	5	21.429	24	0.623	4	4.86965	0.508	85	0.504	93	0.529	113	0.676	178	6.884	236	0.532	113	0.671	178	6.894	236	0.36	59	0.375
4NX3_AB_FV	AMA	Top5	Similarity	Chothia	F:\AntibodyCascadeValidation\DS45NewSeq_Top5_1model_Chothia	None	10	50	50	3	AMA_DS45NewSeq_Top5_1model_Chothia	0.507	53	0.474	60	0.655	12	0.243	4	0.768	6	0.645	8	0.431	5	4.031	7	0.417	4	4.83926	0.476	85	0.546	93	0.594	113	0.658	178	0.982	220	0.603	113	0.652	178	0.983	220	0.492	59	0.471
4NWT_LH_FV	AMA	Top5	Similarity	Chothia	F:\AntibodyCascadeValidation\DS45NewSeq_Top5_1model_Chothia	None	10	50	50	3	AMA_DS45NewSeq_Top5_1model_Chothia	0.48	53	0.354	60	0.987	12	0.169	4	1.88	6	2.483	8	1.142	5	7.105	17	0.657	4	7.64102	0.611	85	0.704	93	0.758	113	1.078	178	2.256	230	0.772	113	1.07	178	2.259	230	0.472	59	0.361
4NYL_BA_FV	AMA	Top5	Similarity	Chothia	F:\AntibodyCascadeValidation\DS45NewSeq_Top5_1model_Chothia	None	10	50	50	3	AMA_DS45NewSeq_Top5_1model_Chothia	0.548	53	0.346	60	1.181	6	0.613	4	0.87	6	0.435	8	0.316	5	1.57	10	0.419	4	2.6473	0.632	85	0.602	93	0.522	113	0.7	178	0.782	217	0.524	113	0.697	178	0.778	217	0.537	59	0.344
4O02_LH_FV	AMA	Top5	Similarity	Chothia	F:\AntibodyCascadeValidation\DS45NewSeq_Top5_1model_Chothia	None	10	50	50	3	AMA_DS45NewSeq_Top5_1model_Chothia	0.625	53	0.548	60	0.58	6	2.617	4	1.56	6	1.288	8	1.329	5	2.29	7	1.017	4	5.23996	0.9	85	0.742	93	0.719	113	0.956	178	1.137	214	0.733	113	0.939	178	1.134	214	0.607	59	0.55
4OD2_AB_FV	AMA	Top5	Similarity	Chothia	F:\AntibodyCascadeValidation\DS45NewSeq_Top5_1model_Chothia	None	10	50	50	3	AMA_DS45NewSeq_Top5_1model_Chothia	0.577	52	0.503	60	1.591	6	1.414	4	0.876	8	0.568	8	1.1	5	5.835	10	0.539	4	3.222	0.728	84	0.616	93	0.624	112	0.775	177	1.456	218	0.633	112	0.769	177	1.448	218	0.595	58	0.502
4O4Y_LH_FV	AMA	Top5	Similarity	Chothia	F:\AntibodyCascadeValidation\DS45NewSeq_Top5_1model_Chothia	None	10	50	50	3	AMA_DS45NewSeq_Top5_1model_Chothia	0.456	53	0.458	60	2.334	8	0.264	4	4.755	10	0.974	8	2.632	4	6.299	6	0.721	3	5.46189	0.565	85	0.553	92	0.617	113	0.725	177	1.659	217	0.624	113	0.709	177	1.653	217	0.48	59	0.526
4OGY_LH_FV	AMA	Top5	Similarity	Chothia	F:\AntibodyCascadeValidation\DS45NewSeq_Top5_1model_Chothia	None	10	50	50	3	AMA_DS45NewSeq_Top5_1model_Chothia	0.44	53	0.363	60	0.426	6	1.188	4	1.376	5	4.486	8	2.683	5	8.874	11	1.427	4	7.42951	0.479	85	0.525	93	0.734	113	0.804	178	2.475	217	0.744	113	0.794	178	2.465	217	0.424	59	0.388
4OAW_AB_FV	AMA	Top5	Similarity	Chothia	F:\AntibodyCascadeValidation\DS45NewSeq_Top5_1model_Chothia	None	10	50	50	3	AMA_DS45NewSeq_Top5_1model_Chothia	0.315	53	1.531	60	0.34	6	0.29	4	1.059	6	2.882	8	1.485	5	8.722	18	0.92	4	4.97681	0.608	85	1.568	93	1.267	113	1.341	178	2.754	225	1.282	113	1.349	178	2.752	225	0.541	59	1.523
4OCX_LH_FV	AMA	Top5	Similarity	Chothia	F:\AntibodyCascadeValidation\DS45NewSeq_Top5_1model_Chothia	None	10	50	50	3	AMA_DS45NewSeq_Top5_1model_Chothia	0.386	53	0.435	60	0.795	11	0.367	4	0.644	6	1.602	9	0.584	4	2.19	5	0.93	4	7.96781	0.515	85	0.643	93	0.771	113	0.919	178	1.134	217	0.782	113	0.902	178	1.121	217	0.409	59	0.446
4O5L_LH_FV	AMA	Top5	Similarity	Chothia	F:\AntibodyCascadeValidation\DS45NewSeq_Top5_1model_Chothia	None	10	50	50	3	AMA_DS45NewSeq_Top5_1model_Chothia	0.546	52	0.385	60	0.583	8	1.02	4	1.326	8	3.705	7	1.128	5	10.725	21	0.458	4	7.00092	0.647	84	0.607	93	0.682	112	0.787	177	3.244	230	0.69	112	0.775	177	3.254	230	0.522	58	0.384
4OII_LH_FV	AMA	Top5	Similarity	Chothia	F:\AntibodyCascadeValidation\DS45NewSeq_Top5_1model_Chothia	None	10	50	50	3	AMA_DS45NewSeq_Top5_1model_Chothia	0.361	53	0.475	60	0.298	6	0.284	4	1.802	6	0.723	8	0.868	5	2.147	6	1.022	4	2.84486	0.449	85	1.101	93	0.608	113	1.017	178	1.046	213	0.615	113	1.003	178	1.033	213	0.362	59	0.484
4OD1_LH_FV	AMA	Top5	Similarity	Chothia	F:\AntibodyCascadeValidation\DS45NewSeq_Top5_1model_Chothia	None	10	50	50	3	AMA_DS45NewSeq_Top5_1model_Chothia	0.534	52	0.347	60	1.372	8	0.512	4	4.962	9	0.568	8	0.366	5	28.183	33	0.334	4	6.09937	0.792	84	0.489	93	0.636	112	0.801	177	10.383	244	0.64	112	0.797	177	10.377	244	0.663	58	0.345
4OM1_LH_FV	AMA	Top5	Similarity	Chothia	F:\AntibodyCascadeValidation\DS45NewSeq_Top5_1model_Chothia	None	10	50	50	3	AMA_DS45NewSeq_Top5_1model_Chothia	0.293	53	0.241	60	0.869	4	1.148	4	0.473	2	0.386	8	0.313	5	0.333	14	0.539	4	2.25902	0.501	85	0.308	93	0.324	113	0.462	178	0.486	215	0.331	113	0.458	178	0.482	215	0.299	59	0.241
4OKV_BA_FV	AMA	Top5	Similarity	Chothia	F:\AntibodyCascadeValidation\DS45NewSeq_Top5_1model_Chothia	None	10	50	50	3	AMA_DS45NewSeq_Top5_1model_Chothia	0.368	53	0.431	60	0.706	11	0.182	4	1.037	6	0.405	8	0.265	5	2.617	2	0.826	4	5.61747	0.578	85	0.659	93	0.605	113	0.784	178	0.884	214	0.61	113	0.778	178	0.878	214	0.358	59	0.43
4ONF_LH_FV	AMA	Top5	Similarity	Chothia	F:\AntibodyCascadeValidation\DS45NewSeq_Top5_1model_Chothia	None	10	50	50	3	AMA_DS45NewSeq_Top5_1model_Chothia	0.315	53	0.237	60	0.625	11	0.154	4	1.269	6	0.458	8	2.332	5	1.262	8	0.769	4	3.7042	0.474	85	0.353	93	0.41	113	0.538	178	0.67	220	0.42	113	0.53	178	0.667	220	0.313	59	0.245
4OQT_LH_FV	AMA	Top5	Similarity	Chothia	F:\AntibodyCascadeValidation\DS45NewSeq_Top5_1model_Chothia	None	10	50	50	3	AMA_DS45NewSeq_Top5_1model_Chothia	0.445	53	0.386	60	0.486	6	0.557	4	1.73	7	1.085	8	0.549	5	3.026	7	0.658	4	3.95074	0.665	85	0.591	93	0.793	113	1.013	178	1.195	215	0.803	113	1.004	178	1.19	215	0.436	59	0.392
4OTX_LH_FV	AMA	Top5	Similarity	Chothia	F:\AntibodyCascadeValidation\DS45NewSeq_Top5_1model_Chothia	None	10	50	50	3	AMA_DS45NewSeq_Top5_1model_Chothia	0.261	53	0.317	60	0.549	12	0.197	4	1.162	6	0.772	8	0.601	5	3.904	2	0.456	4	8.52196	0.36	85	0.5	93	0.738	113	0.885	178	1.098	215	0.749	113	0.871	178	1.096	215	0.258	59	0.316
4P49_AA_FV	AMA	Top5	Similarity	Chothia	F:\AntibodyCascadeValidation\DS45NewSeq_Top5_1model_Chothia	None	10	50	50	3	AMA_DS45NewSeq_Top5_1model_Chothia	0.431	50	0.316	60	0.871	5	0.405	4	1.661	6	0.594	8	5.162	6	8.115	12	0.474	4	2.59356	0.644	83	0.462	93	0.422	110	0.597	176	2.142	217	0.426	110	0.588	176	2.133	217	0.465	56	0.316
4P48_AA_FV	AMA	Top5	Similarity	Chothia	F:\AntibodyCascadeValidation\DS45NewSeq_Top5_1model_Chothia	None	10	50	50	3	AMA_DS45NewSeq_Top5_1model_Chothia	0.997	52	1.566	60	8.481	9	0.578	4	3.18	8	0.641	8	1.83	5	3.38	12	0.478	4	3.21144	0.888	85	1.363	93	1.322	112	1.162	178	2.275	224	1.314	112	1.149	178	2.271	224	0.953	58	1.554
4ORG_LH_FV	AMA	Top5	Similarity	Chothia	F:\AntibodyCascadeValidation\DS45NewSeq_Top5_1model_Chothia	None	10	50	50	3	AMA_DS45NewSeq_Top5_1model_Chothia	0.725	52	0.384	60	1.277	8	0.647	4	4.803	9	0.457	8	0.706	5	27.007	33	0.432	4	3.01973	0.786	84	0.591	93	0.597	112	0.754	177	9.937	244	0.609	112	0.75	177	9.914	244	0.745	58	0.383
4OT1_LH_FV	AMA	Top5	Similarity	Chothia	F:\AntibodyCascadeValidation\DS45NewSeq_Top5_1model_Chothia	None	10	50	50	3	AMA_DS45NewSeq_Top5_1model_Chothia	0.398	52	0.356	60	0.764	8	0.368	4	2.872	7	0.663	8	0.342	5	7.241	20	0.602	4	3.34904	0.656	84	0.445	93	0.529	112	0.653	177	2.391	229	0.537	112	0.643	177	2.392	229	0.465	58	0.361
4PB0_LH_FV	AMA	Top5	Similarity	Chothia	F:\AntibodyCascadeValidation\DS45NewSeq_Top5_1model_Chothia	None	10	50	50	3	AMA_DS45NewSeq_Top5_1model_Chothia	0.294	53	0.365	60	0.662	11	0.353	4	0.495	6	0.419	8	0.805	7	4.918	8	0.369	4	5.80444	0.443	85	0.484	93	0.64	113	0.771	178	1.254	222	0.657	113	0.762	178	1.251	222	0.297	59	0.364
4P9M_LH_FV	AMA	Top5	Similarity	Chothia	F:\AntibodyCascadeValidation\DS45NewSeq_Top5_1model_Chothia	None	10	50	50	3	AMA_DS45NewSeq_Top5_1model_Chothia	0.852	53	0.588	60	2.396	7	1.293	4	0.584	6	2.281	9	3.063	3	11.692	18	5.239	4	10.2347	0.88	85	2.143	97	1.083	113	2.069	182	3.778	229	1.221	113	2.006	182	3.9	229	0.822	59	0.645
4P59_LH_FV	AMA	Top5	Similarity	Chothia	F:\AntibodyCascadeValidation\DS45NewSeq_Top5_1model_Chothia	None	10	50	50	3	AMA_DS45NewSeq_Top5_1model_Chothia	0.415	53	0.324	60	0.591	6	1.18	4	0.73	6	0.503	8	0.345	5	2.069	6	0.506	4	2.73205	0.472	85	0.441	93	0.438	113	0.503	178	0.657	213	0.439	113	0.498	178	0.655	213	0.408	59	0.323
4PB9_LH_FV	AMA	Top5	Similarity	Chothia	F:\AntibodyCascadeValidation\DS45NewSeq_Top5_1model_Chothia	None	10	50	50	3	AMA_DS45NewSeq_Top5_1model_Chothia	0.54	53	0.291	60	0.903	11	0.994	4	0.577	6	0.555	8	0.438	5	3.29	11	0.78	4	2.3655	0.54	85	0.447	93	0.475	113	0.539	178	0.918	223	0.476	113	0.533	178	0.904	223	0.52	59	0.295
4PS4_LH_FV	AMA	Top5	Similarity	Chothia	F:\AntibodyCascadeValidation\DS45NewSeq_Top5_1model_Chothia	None	10	50	50	3	AMA_DS45NewSeq_Top5_1model_Chothia	0.308	53	0.421	60	0.44	6	0.494	4	0.414	5	0.361	10	0.293	4	0.533	9	0.307	4	2.47231	0.499	85	0.629	93	0.411	113	0.624	178	0.591	216	0.412	113	0.62	178	0.588	216	0.301	59	0.418
4PY7_BA_FV	AMA	Top5	Similarity	Chothia	F:\AntibodyCascadeValidation\DS45NewSeq_Top5_1model_Chothia	None	10	50	50	3	AMA_DS45NewSeq_Top5_1model_Chothia	0.403	53	0.474	60	0.677	6	1.076	4	0.921	6	1.18	8	0.666	5	3.249	11	0.66	4	3.09927	0.537	85	0.678	93	0.496	113	0.703	178	1.073	218	0.511	113	0.689	178	1.059	218	0.4	59	0.483
4Q2Z_BA_FV	AMA	Top5	Similarity	Chothia	F:\AntibodyCascadeValidation\DS45NewSeq_Top5_1model_Chothia	None	10	50	50	3	AMA_DS45NewSeq_Top5_1model_Chothia	0.372	52	1.501	60	0.568	8	0.195	4	0.808	8	0.362	8	0.49	5	6.179	12	0.682	4	3.55132	0.559	84	1.359	93	1.188	112	1.134	177	1.807	222	1.204	112	1.137	177	1.828	222	0.358	58	1.489
4QHN_BA_FV	AMA	Top5	Similarity	Chothia	F:\AntibodyCascadeValidation\DS45NewSeq_Top5_1model_Chothia	None	10	50	50	3	AMA_DS45NewSeq_Top5_1model_Chothia	0.792	52	0.629	60	2.553	6	1.145	4	1.329	7	1.366	8	0.707	4	0.94	11	3.138	4	5.11458	0.957	84	1.046	93	0.804	112	1.132	177	1.226	217	0.818	112	1.107	177	1.201	217	0.845	58	0.676
4Q0X_LH_FV	AMA	Top5	Similarity	Chothia	F:\AntibodyCascadeValidation\DS45NewSeq_Top5_1model_Chothia	None	10	50	50	3	AMA_DS45NewSeq_Top5_1model_Chothia	0.461	53	0.54	60	1.128	11	0.334	4	1.527	6	0.486	8	0.88	5	2.208	8	0.405	4	4.93672	0.659	85	0.75	93	0.676	113	0.895	178	1.031	220	0.687	113	0.89	178	1.034	220	0.621	59	0.537
4QHK_NM_FV	AMA	Top5	Similarity	Chothia	F:\AntibodyCascadeValidation\DS45NewSeq_Top5_1model_Chothia	None	10	50	50	3	AMA_DS45NewSeq_Top5_1model_Chothia	0.584	52	0.629	60	1.459	6	0.75	4	3.777	7	3.23	8	0.787	4	2.21	11	0.716	4	5.17523	0.825	84	0.904	93	0.741	112	1.023	177	1.411	217	0.747	112	1.017	177	1.407	217	0.631	58	0.624
4QHM_BA_FV	AMA	Top5	Similarity	Chothia	F:\AntibodyCascadeValidation\DS45NewSeq_Top5_1model_Chothia	None	10	50	50	3	AMA_DS45NewSeq_Top5_1model_Chothia	0.877	52	0.638	60	2.222	6	0.432	4	1.353	7	1.983	8	0.419	4	0.508	11	1.267	4	8.17838	1.096	84	1.225	93	1.097	112	1.522	177	1.522	217	1.107	112	1.503	177	1.505	217	1.04	58	0.643
4R2G_MN_FV	AMA	Top5	Similarity	Chothia	F:\AntibodyCascadeValidation\DS45NewSeq_Top5_1model_Chothia	None	10	50	50	3	AMA_DS45NewSeq_Top5_1model_Chothia	0.769	54	0.402	60	0.631	6	0.615	4	0.48	9	1.56	8	1.489	4	5.779	22	0.774	4	1.24647	0.948	80	0.606	93	0.634	114	0.818	173	1.946	226	0.652	114	0.812	173	1.957	226	0.769	54	0.415
4QWW_CD_FV	AMA	Top5	Similarity	Chothia	F:\AntibodyCascadeValidation\DS45NewSeq_Top5_1model_Chothia	None	10	50	50	3	AMA_DS45NewSeq_Top5_1model_Chothia	0.337	53	0.41	60	1.189	5	0.369	4	0.576	6	0.69	8	0.543	7	6.009	12	1.285	4	1.81246	0.352	85	0.997	93	0.418	113	0.778	178	1.632	220	0.422	113	0.771	178	1.63	220	0.334	59	0.41
4Q6I_AB_FV	AMA	Top5	Similarity	Chothia	F:\AntibodyCascadeValidation\DS45NewSeq_Top5_1model_Chothia	None	10	50	50	3	AMA_DS45NewSeq_Top5_1model_Chothia	0.348	53	0.574	60	1.512	10	0.338	4	0.753	6	0.44	8	0.457	5	1.86	9	0.505	4	9.29924	0.54	85	1.185	93	0.9	113	1.335	178	1.386	220	0.925	113	1.298	178	1.384	220	0.341	59	0.572
4QEX_LH_FV	AMA	Top5	Similarity	Chothia	F:\AntibodyCascadeValidation\DS45NewSeq_Top5_1model_Chothia	None	10	50	50	3	AMA_DS45NewSeq_Top5_1model_Chothia	0.699	53	0.471	60	0.868	10	0.596	4	0.916	6	0.973	8	0.668	5	1.705	5	0.795	4	2.98104	0.776	85	0.511	93	0.691	113	0.772	178	0.885	216	0.69	113	0.762	178	0.876	216	0.776	59	0.469
4QHL_BA_FV	AMA	Top5	Similarity	Chothia	F:\AntibodyCascadeValidation\DS45NewSeq_Top5_1model_Chothia	None	10	50	50	3	AMA_DS45NewSeq_Top5_1model_Chothia	0.404	52	0.602	60	1.528	6	0.407	4	2.039	7	1.241	8	0.729	4	1.745	11	0.788	4	5.01718	0.596	84	1.2	93	0.677	112	1.078	177	1.168	217	0.68	112	1.072	177	1.162	217	0.43	58	0.599
4R4B_AB_FV	AMA	Top5	Similarity	Chothia	F:\AntibodyCascadeValidation\DS45NewSeq_Top5_1model_Chothia	None	10	50	50	3	AMA_DS45NewSeq_Top5_1model_Chothia	0.35	53	0.433	60	0.474	6	1.216	4	2.683	5	1.311	8	3.589	4	2.071	9	0.655	4	6.15754	0.479	85	0.631	93	0.64	113	0.84	178	1.124	214	0.655	113	0.827	178	1.118	214	0.356	59	0.439
4RDQ_FG_FV	AMA	Top5	Similarity	Chothia	F:\AntibodyCascadeValidation\DS45NewSeq_Top5_1model_Chothia	None	10	50	50	3	AMA_DS45NewSeq_Top5_1model_Chothia	0.354	53	0.446	60	0.343	6	0.334	4	1.419	6	0.555	8	0.423	5	2.705	5	0.34	4	3.77893	0.516	85	0.709	93	0.564	113	0.782	178	0.858	212	0.567	113	0.777	178	0.855	212	0.341	59	0.445
4RQQ_AB_FV	AMA	Top5	Similarity	Chothia	F:\AntibodyCascadeValidation\DS45NewSeq_Top5_1model_Chothia	None	10	50	50	3	AMA_DS45NewSeq_Top5_1model_Chothia	0.449	53	0.666	60	1.36	11	0.418	4	0.546	6	3.082	8	1.69	5	7.111	30	1.246	4	4.23799	0.546	85	0.875	93	0.682	113	0.829	178	2.731	242	0.69	113	0.819	178	2.74	242	0.489	59	0.665
4U0R_CB_FV	AMA	Top5	Similarity	Chothia	F:\AntibodyCascadeValidation\DS45NewSeq_Top5_1model_Chothia	None	10	50	50	3	AMA_DS45NewSeq_Top5_1model_Chothia	0.465	53	0.431	60	0.514	10	0.327	4	0.488	6	0.565	8	0.682	5	4.108	11	0.621	4	2.96663	0.52	85	0.508	93	0.496	113	0.565	178	1.06	222	0.504	113	0.565	178	1.058	222	0.455	59	0.429
4TOY_LH_FV	AMA	Top5	Similarity	Chothia	F:\AntibodyCascadeValidation\DS45NewSeq_Top5_1model_Chothia	None	10	50	50	3	AMA_DS45NewSeq_Top5_1model_Chothia	0.667	52	0.521	60	2.772	9	0.681	4	4.181	7	0.489	8	0.508	5	5.971	12	10.692	12	8.66962	0.897	84	3.84	101	0.904	112	3.213	185	3.326	230	1.385	112	2.955	185	3.233	230	0.659	58	0.563
4U1G_CB_FV	AMA	Top5	Similarity	Chothia	F:\AntibodyCascadeValidation\DS45NewSeq_Top5_1model_Chothia	None	10	50	50	3	AMA_DS45NewSeq_Top5_1model_Chothia	0.657	53	0.345	60	1.596	10	1.434	4	1.236	6	0.386	8	1.864	5	2.046	11	0.411	4	3.39935	0.698	85	0.418	93	0.581	113	0.681	178	0.937	222	0.592	113	0.676	178	0.947	222	0.662	59	0.346
4U6G_BA_FV	AMA	Top5	Similarity	Chothia	F:\AntibodyCascadeValidation\DS45NewSeq_Top5_1model_Chothia	None	10	50	50	3	AMA_DS45NewSeq_Top5_1model_Chothia	0.386	52	0.392	60	0.337	6	0.463	4	0.468	9	0.381	8	0.492	7	0.737	18	0.798	4	1.32227	0.505	84	0.447	93	0.465	112	0.528	177	0.537	229	0.467	112	0.522	177	0.531	229	0.438	58	0.396
4U6H_BA_FV	AMA	Top5	Similarity	Chothia	F:\AntibodyCascadeValidation\DS45NewSeq_Top5_1model_Chothia	None	10	50	50	3	AMA_DS45NewSeq_Top5_1model_Chothia	0.464	53	0.463	60	0.837	11	0.328	4	0.976	6	0.741	8	0.623	5	2.276	8	0.753	4	4.08861	0.47	85	0.998	93	0.564	113	0.901	178	0.983	220	0.578	113	0.878	178	0.961	220	0.458	59	0.465
4U6V_LH_FV	AMA	Top5	Similarity	Chothia	F:\AntibodyCascadeValidation\DS45NewSeq_Top5_1model_Chothia	None	10	50	50	3	AMA_DS45NewSeq_Top5_1model_Chothia	0.33	53	0.325	60	0.365	6	0.474	4	1.615	5	0.453	8	0.634	4	2.36	12	0.382	4	7.63036	0.439	85	0.485	93	0.648	113	0.865	178	1.014	217	0.677	113	0.836	178	0.999	217	0.336	59	0.324
[truncated: 281 more columns]
