# Supplementary material for: Fully automated antibody structure prediction using BIOVIA tools: Validation study
Source: PLoS One. 2017 May 18;12(5):e0177923. doi: 10.1371/journal.pone.0177923 (PMC5436848; doi:10.1371/journal.pone.0177923)
Supplement: S1 Table — Contains the RMSD values of predicted versus x-ray structure for the various regions, and details of the framework and CDR templates for each target. (ZIP) [file pone.0177923.s002.zip › Top5_Chothia_1model_NotExcludeCDR.csv]

Name	Source	FrameworkMethod	SortingMethod	LoopModeling	DataPath	H3Method	Top5Cutoff	NumCDRModels	NumFRModels	NumLoopTemplates	RunDescription	LSup:LSup	LSup:LSup_NRes	HSup:HSup	HSup:HSup_NRes	LSup:L1	LSup:L1_NRes	LSup:L2	LSup:L2_NRes	LSup:L3	LSup:L3_NRes	HSup:H1	HSup:H1_NRes	HSup:H2	HSup:H2_NRes	HSup:H3	HSup:H3_NRes	HSup:H4	HSup:H4_NRes	Tilt	LSup:LFR	LSup:LFR_NRes	HSup:HFR	HSup:HFR_NRes	LHSup:LHSup	LHSup:LHSup_NRes	LHSup:LHFR	LHSup:LHFR_NRes	LHSup:LHAll	LHSup:LHAll_NRes	LHFR:LHSup	LHFR:LHSup_NRes	LHFR:LHFR	LHFR:LHFR_NRes	LHFR:LHAll	LHFR:LHAll_NRes	LSup:LCore	LSup:LCore_NRes	HSup:HCore
2YMX_LH_FV	AMA	Top5	Similarity	Chothia	F:\AntibodyCascadeValidation\DS45NewSeq_Top5_1model_Chothia_NotExcludeCDR	None	10	1	1	3	AMA_DS45NewSeq_Top5_1model_chothia_noExclCDR	0.481	53	0.41	60	1.256	6	0.335	4	1.79	6	0.587	8	1.613	5	4.267	13	0.535	4	6.75289	0.505	85	0.626	93	0.688	113	0.837	178	1.419	220	0.694	113	0.82	178	1.41	220	0.466	59	0.411
4G7V_LH_FV	AMA	Top5	Similarity	Chothia	F:\AntibodyCascadeValidation\DS45NewSeq_Top5_1model_Chothia_NotExcludeCDR	None	10	1	1	3	AMA_DS45NewSeq_Top5_1model_chothia_noExclCDR	0.293	53	0.332	60	0.702	6	0.24	4	0.515	6	1.67	8	1.035	5	3.977	8	0.331	4	1.54662	0.463	85	0.366	93	0.349	113	0.45	178	0.937	215	0.354	113	0.447	178	0.931	215	0.295	59	0.33
3W2D_LH_FV	AMA	Top5	Similarity	Chothia	F:\AntibodyCascadeValidation\DS45NewSeq_Top5_1model_Chothia_NotExcludeCDR	None	10	1	1	3	AMA_DS45NewSeq_Top5_1model_chothia_noExclCDR	0.593	53	0.523	60	1.145	7	0.617	4	1.587	6	1.093	9	0.686	4	1.676	10	0.864	4	5.21846	0.701	85	0.609	93	0.653	113	0.746	178	0.906	218	0.654	113	0.73	178	0.896	218	0.587	59	0.52
3WHE_09_FV	AMA	Top5	Similarity	Chothia	F:\AntibodyCascadeValidation\DS45NewSeq_Top5_1model_Chothia_NotExcludeCDR	None	10	1	1	3	AMA_DS45NewSeq_Top5_1model_chothia_noExclCDR	0.565	52	0.64	60	1.873	9	1.498	4	1.128	8	1.423	8	2.006	5	7.903	15	0.717	4	5.29065	0.638	84	0.841	93	0.717	112	0.846	177	2.245	226	0.718	112	0.842	177	2.238	226	0.612	58	0.638
3W9E_BA_FV	AMA	Top5	Similarity	Chothia	F:\AntibodyCascadeValidation\DS45NewSeq_Top5_1model_Chothia_NotExcludeCDR	None	10	1	1	3	AMA_DS45NewSeq_Top5_1model_chothia_noExclCDR	0.304	53	0.57	60	1.64	7	0.39	4	2.468	5	2.837	8	1.924	5	4.323	11	3.833	4	3.90623	0.466	85	1.052	93	0.613	113	0.907	178	1.497	218	0.621	113	0.899	178	1.489	218	0.296	59	0.653
3WHX_BA_FV	AMA	Top5	Similarity	Chothia	F:\AntibodyCascadeValidation\DS45NewSeq_Top5_1model_Chothia_NotExcludeCDR	None	10	1	1	3	AMA_DS45NewSeq_Top5_1model_chothia_noExclCDR	0.501	53	0.415	60	0.5	11	0.173	4	0.698	6	0.857	8	0.599	5	3.747	6	1.094	4	7.76253	0.477	85	0.544	93	0.731	113	0.819	178	1.029	218	0.736	113	0.802	178	1.025	218	0.479	59	0.44
3WBD_AA_FV	AMA	Top5	Similarity	Chothia	F:\AntibodyCascadeValidation\DS45NewSeq_Top5_1model_Chothia_NotExcludeCDR	None	10	1	1	3	AMA_DS45NewSeq_Top5_1model_chothia_noExclCDR	0.442	53	0.287	60	0.6	11	0.267	4	0.546	6	0.637	8	1.448	5	0.71	6	0.326	4	5.09487	0.683	85	0.464	93	0.521	113	0.751	178	0.78	218	0.536	113	0.738	178	0.781	218	0.426	59	0.288
4BH8_AB_FV	AMA	Top5	Similarity	Chothia	F:\AntibodyCascadeValidation\DS45NewSeq_Top5_1model_Chothia_NotExcludeCDR	None	10	1	1	3	AMA_DS45NewSeq_Top5_1model_chothia_noExclCDR	0.443	53	0.438	60	0.271	6	1.467	4	0.483	6	0.326	8	0.506	5	1.153	10	0.602	4	2.10147	0.653	85	0.796	93	0.471	113	0.778	178	0.774	217	0.476	113	0.773	178	0.773	217	0.43	59	0.439
4BKL_BA_FV	AMA	Top5	Similarity	Chothia	F:\AntibodyCascadeValidation\DS45NewSeq_Top5_1model_Chothia_NotExcludeCDR	None	10	1	1	3	AMA_DS45NewSeq_Top5_1model_chothia_noExclCDR	0.447	53	0.406	60	1.206	10	0.763	4	0.625	6	0.648	8	0.989	5	3.622	5	0.318	4	3.5855	0.462	85	0.593	93	0.547	113	0.687	178	0.945	216	0.554	113	0.685	178	0.95	216	0.436	59	0.406
4C83_BA_FV	AMA	Top5	Similarity	Chothia	F:\AntibodyCascadeValidation\DS45NewSeq_Top5_1model_Chothia_NotExcludeCDR	None	10	1	1	3	AMA_DS45NewSeq_Top5_1model_chothia_noExclCDR	0.537	53	0.43	60	1.179	5	0.438	4	1.877	7	0.475	8	0.414	5	2.693	7	0.305	4	2.40086	0.613	85	1.155	93	0.535	113	0.951	178	1.089	214	0.556	113	0.94	178	1.082	214	0.517	59	0.427
4CNI_BA_FV	AMA	Top5	Similarity	Chothia	F:\AntibodyCascadeValidation\DS45NewSeq_Top5_1model_Chothia_NotExcludeCDR	None	10	1	1	3	AMA_DS45NewSeq_Top5_1model_chothia_noExclCDR	0.79	53	0.372	60	1.092	6	0.275	4	0.866	6	0.627	8	0.784	7	1.533	7	0.613	4	10.7778	0.813	85	0.617	93	1.016	113	1.194	178	1.226	216	1.028	113	1.184	178	1.223	216	0.77	59	0.374
4EDX_AB_FV	AMA	Top5	Similarity	Chothia	F:\AntibodyCascadeValidation\DS45NewSeq_Top5_1model_Chothia_NotExcludeCDR	None	10	1	1	3	AMA_DS45NewSeq_Top5_1model_chothia_noExclCDR	0.664	53	0.327	60	1.07	6	0.264	4	0.994	6	0.502	8	0.654	4	4.465	11	0.322	4	3.88658	0.671	85	0.591	93	0.68	113	0.814	178	1.265	217	0.683	113	0.811	178	1.264	217	0.652	59	0.326
4FZ8_LH_FV	AMA	Top5	Similarity	Chothia	F:\AntibodyCascadeValidation\DS45NewSeq_Top5_1model_Chothia_NotExcludeCDR	None	10	1	1	3	AMA_DS45NewSeq_Top5_1model_chothia_noExclCDR	0.601	53	0.68	60	2.115	11	0.675	4	1.711	5	1.131	8	1.86	5	12.131	20	0.814	4	6.14354	0.629	85	0.825	93	0.944	113	1.032	178	3.661	231	0.951	113	1.028	178	3.646	231	0.609	59	0.683
4GSD_LH_FV	AMA	Top5	Similarity	Chothia	F:\AntibodyCascadeValidation\DS45NewSeq_Top5_1model_Chothia_NotExcludeCDR	None	10	1	1	3	AMA_DS45NewSeq_Top5_1model_chothia_noExclCDR	0.517	52	0.483	60	0.532	6	0.297	4	3.543	6	1.432	9	0.427	4	7.486	12	1.175	4	3.99554	0.517	83	0.714	93	0.631	112	0.746	176	2.039	217	0.639	112	0.735	176	2.065	217	0.506	57	0.49
4HHA_AB_FV	AMA	Top5	Similarity	Chothia	F:\AntibodyCascadeValidation\DS45NewSeq_Top5_1model_Chothia_NotExcludeCDR	None	10	1	1	3	AMA_DS45NewSeq_Top5_1model_chothia_noExclCDR	0.536	53	0.314	60	0.741	6	0.345	4	0.695	7	0.623	8	0.407	5	1.537	14	0.367	4	6.27201	0.851	85	0.401	93	0.612	113	0.813	178	0.854	222	0.625	113	0.8	178	0.852	222	0.52	59	0.314
4HIE_AB_FV	AMA	Top5	Similarity	Chothia	F:\AntibodyCascadeValidation\DS45NewSeq_Top5_1model_Chothia_NotExcludeCDR	None	10	1	1	3	AMA_DS45NewSeq_Top5_1model_chothia_noExclCDR	0.295	53	0.358	60	2.566	6	0.328	4	2.232	8	0.47	8	0.625	5	2.001	9	0.756	4	4.54694	0.476	85	0.457	93	0.511	113	0.67	178	1.031	218	0.522	113	0.657	178	1.022	218	0.29	59	0.369
3WKM_LH_FV	AMA	Top5	Similarity	Chothia	F:\AntibodyCascadeValidation\DS45NewSeq_Top5_1model_Chothia_NotExcludeCDR	None	10	1	1	3	AMA_DS45NewSeq_Top5_1model_chothia_noExclCDR	0.463	53	0.296	60	0.887	10	0.236	4	0.516	6	0.867	8	0.387	5	7.613	12	0.675	4	3.18309	0.674	85	0.705	93	0.452	113	0.787	178	1.945	223	0.476	113	0.763	178	1.932	223	0.633	59	0.305
3ZL4_LH_FV	AMA	Top5	Similarity	Chothia	F:\AntibodyCascadeValidation\DS45NewSeq_Top5_1model_Chothia_NotExcludeCDR	None	10	1	1	3	AMA_DS45NewSeq_Top5_1model_chothia_noExclCDR	0.34	52	0.505	60	0.46	8	0.358	4	1.516	7	0.569	9	0.366	4	1.36	8	0.431	4	17.730301	0.612	84	0.871	93	1.38	112	1.73	177	1.942	217	1.412	112	1.7	177	1.942	217	0.417	58	0.501
4BUH_AA_FV	AMA	Top5	Similarity	Chothia	F:\AntibodyCascadeValidation\DS45NewSeq_Top5_1model_Chothia_NotExcludeCDR	None	10	1	1	3	AMA_DS45NewSeq_Top5_1model_chothia_noExclCDR	0.624	52	0.296	60	0.403	8	1.353	4	0.577	8	1.149	8	0.927	5	3.225	15	0.425	4	2.77925	0.677	84	0.382	93	0.604	112	0.684	177	1.143	225	0.607	112	0.675	177	1.141	225	0.633	58	0.294
4BZ1_LH_FV	AMA	Top5	Similarity	Chothia	F:\AntibodyCascadeValidation\DS45NewSeq_Top5_1model_Chothia_NotExcludeCDR	None	10	1	1	3	AMA_DS45NewSeq_Top5_1model_chothia_noExclCDR	0.452	53	0.354	60	0.836	12	0.38	4	1.649	6	0.983	8	1.33	5	2.043	6	0.57	4	3.34635	0.595	85	0.557	93	0.52	113	0.686	178	0.896	219	0.524	113	0.673	178	0.893	219	0.439	59	0.351
4CAD_GH_FV	AMA	Top5	Similarity	Chothia	F:\AntibodyCascadeValidation\DS45NewSeq_Top5_1model_Chothia_NotExcludeCDR	None	10	1	1	3	AMA_DS45NewSeq_Top5_1model_chothia_noExclCDR	0.418	53	0.309	60	0.257	6	0.304	4	0.797	6	0.283	8	1.237	5	4.614	14	0.596	4	4.66969	0.463	85	0.816	93	0.528	113	0.851	178	1.418	221	0.539	113	0.839	178	1.412	221	0.429	59	0.311
4CMH_CB_FV	AMA	Top5	Similarity	Chothia	F:\AntibodyCascadeValidation\DS45NewSeq_Top5_1model_Chothia_NotExcludeCDR	None	10	1	1	3	AMA_DS45NewSeq_Top5_1model_chothia_noExclCDR	0.454	53	0.358	60	0.644	6	0.244	4	1.486	6	0.541	8	0.917	5	2.883	9	0.453	4	3.83959	0.597	85	0.779	93	0.543	113	0.832	178	1.058	216	0.554	113	0.828	178	1.061	216	0.444	59	0.357
4EDW_LH_FV	AMA	Top5	Similarity	Chothia	F:\AntibodyCascadeValidation\DS45NewSeq_Top5_1model_Chothia_NotExcludeCDR	None	10	1	1	3	AMA_DS45NewSeq_Top5_1model_chothia_noExclCDR	0.306	53	0.354	60	0.695	6	0.262	4	0.625	6	0.64	8	0.534	4	4.827	11	0.554	4	4.12082	0.588	85	0.515	93	0.471	113	0.668	178	1.283	217	0.474	113	0.667	178	1.282	217	0.571	59	0.355
4FZE_LH_FV	AMA	Top5	Similarity	Chothia	F:\AntibodyCascadeValidation\DS45NewSeq_Top5_1model_Chothia_NotExcludeCDR	None	10	1	1	3	AMA_DS45NewSeq_Top5_1model_chothia_noExclCDR	0.459	52	0.412	60	1.882	6	0.427	4	3.135	6	2.167	8	0.913	5	8.799	14	0.795	4	10.3233	0.613	84	0.648	93	0.913	112	1.149	177	2.54	220	0.923	112	1.133	177	2.532	220	0.476	58	0.411
4GQP_HH_FV	AMA	Top5	Similarity	Chothia	F:\AntibodyCascadeValidation\DS45NewSeq_Top5_1model_Chothia_NotExcludeCDR	None	10	1	1	3	AMA_DS45NewSeq_Top5_1model_chothia_noExclCDR	0.222	53	0.237	60	0.232	7	0.2	4	0.384	6	0.409	8	0.384	4	0.428	8	0.421	4	1.43074	0.334	85	0.396	93	0.276	113	0.403	178	0.401	215	0.277	113	0.399	178	0.399	215	0.347	59	0.241
4G80_BA_FV	AMA	Top5	Similarity	Chothia	F:\AntibodyCascadeValidation\DS45NewSeq_Top5_1model_Chothia_NotExcludeCDR	None	10	1	1	3	AMA_DS45NewSeq_Top5_1model_chothia_noExclCDR	0.508	53	0.367	60	1.651	6	0.528	4	2.559	6	0.959	8	1.757	5	3.349	13	0.355	4	5.1141	0.622	85	0.482	93	0.587	113	0.69	178	1.21	220	0.597	113	0.68	178	1.206	220	0.519	59	0.365
4H8W_LH_FV	AMA	Top5	Similarity	Chothia	F:\AntibodyCascadeValidation\DS45NewSeq_Top5_1model_Chothia_NotExcludeCDR	None	10	1	1	3	AMA_DS45NewSeq_Top5_1model_chothia_noExclCDR	0.242	52	0.255	60	0.775	9	0.24	4	0.614	8	0.26	8	0.393	5	0.744	8	0.573	4	3.27707	0.277	84	0.409	93	0.369	112	0.449	177	0.48	219	0.371	112	0.446	177	0.483	219	0.245	58	0.259
4HXA_LH_FV	AMA	Top5	Similarity	Chothia	F:\AntibodyCascadeValidation\DS45NewSeq_Top5_1model_Chothia_NotExcludeCDR	None	10	1	1	3	AMA_DS45NewSeq_Top5_1model_chothia_noExclCDR	0.269	53	0.368	60	1.219	5	0.21	4	0.985	6	0.418	8	2.577	7	0.992	6	0.631	4	2.50843	0.491	85	0.429	93	0.39	113	0.509	178	0.757	214	0.393	113	0.498	178	0.763	214	0.262	59	0.368
4BZ2_LH_FV	AMA	Top5	Similarity	Chothia	F:\AntibodyCascadeValidation\DS45NewSeq_Top5_1model_Chothia_NotExcludeCDR	None	10	1	1	3	AMA_DS45NewSeq_Top5_1model_chothia_noExclCDR	0.289	53	0.391	60	0.399	6	0.155	4	0.564	6	1.049	8	2.352	5	4.319	10	1.026	4	4.19654	0.358	85	0.667	93	0.52	113	0.697	178	1.215	217	0.525	113	0.692	178	1.209	217	0.291	59	0.404
4HXB_LH_FV	AMA	Top5	Similarity	Chothia	F:\AntibodyCascadeValidation\DS45NewSeq_Top5_1model_Chothia_NotExcludeCDR	None	10	1	1	3	AMA_DS45NewSeq_Top5_1model_chothia_noExclCDR	0.413	53	0.24	60	0.585	11	0.168	4	0.481	6	0.529	8	0.587	5	3.282	4	1.355	4	0.968134	0.471	85	0.547	93	0.372	113	0.535	178	0.707	216	0.372	113	0.536	178	0.706	216	0.402	59	0.241
4I18_BA_FV	AMA	Top5	Similarity	Chothia	F:\AntibodyCascadeValidation\DS45NewSeq_Top5_1model_Chothia_NotExcludeCDR	None	10	1	1	3	AMA_DS45NewSeq_Top5_1model_chothia_noExclCDR	0.427	53	0.33	60	1.076	6	0.334	4	2.22	8	1.24	8	1.929	5	8.836	14	0.485	4	5.1362	0.497	85	0.477	93	0.558	113	0.725	178	2.445	223	0.565	113	0.716	178	2.457	223	0.471	59	0.329
4IOI_AB_FV	AMA	Top5	Similarity	Chothia	F:\AntibodyCascadeValidation\DS45NewSeq_Top5_1model_Chothia_NotExcludeCDR	None	10	1	1	3	AMA_DS45NewSeq_Top5_1model_chothia_noExclCDR	0.273	53	0.408	60	0.395	6	0.284	4	0.782	6	0.922	8	0.958	5	2.879	9	0.418	4	2.54806	0.42	85	1.025	93	0.436	113	0.876	178	1.044	216	0.442	113	0.871	178	1.039	216	0.269	59	0.407
4JG1_LH_FV	AMA	Top5	Similarity	Chothia	F:\AntibodyCascadeValidation\DS45NewSeq_Top5_1model_Chothia_NotExcludeCDR	None	10	1	1	3	AMA_DS45NewSeq_Top5_1model_chothia_noExclCDR	0.311	53	0.244	60	0.613	6	0.413	4	1.021	6	0.436	8	4.057	6	0.537	9	0.597	4	2.67543	0.378	85	0.327	93	0.348	113	0.427	178	0.812	217	0.35	113	0.425	178	0.813	217	0.308	59	0.245
4JO4_LH_FV	AMA	Top5	Similarity	Chothia	F:\AntibodyCascadeValidation\DS45NewSeq_Top5_1model_Chothia_NotExcludeCDR	None	10	1	1	3	AMA_DS45NewSeq_Top5_1model_chothia_noExclCDR	0.549	53	0.386	60	0.478	6	1.082	4	4.852	9	2.565	9	2.626	6	3.869	19	2.975	4	4.85032	0.547	85	0.769	92	0.634	113	0.836	177	1.779	230	0.644	113	0.825	177	1.765	230	0.541	59	0.386
4JZJ_BA_FV	AMA	Top5	Similarity	Chothia	F:\AntibodyCascadeValidation\DS45NewSeq_Top5_1model_Chothia_NotExcludeCDR	None	10	1	1	3	AMA_DS45NewSeq_Top5_1model_chothia_noExclCDR	0.325	53	0.898	60	1.054	12	0.244	4	1.265	6	0.71	8	0.594	5	2.485	9	0.758	4	7.33774	0.405	85	1.028	93	0.917	113	1.086	178	1.236	222	0.921	113	1.084	178	1.238	222	0.328	59	0.892
4K23_LH_FV	AMA	Top5	Similarity	Chothia	F:\AntibodyCascadeValidation\DS45NewSeq_Top5_1model_Chothia_NotExcludeCDR	None	10	1	1	3	AMA_DS45NewSeq_Top5_1model_chothia_noExclCDR	0.431	53	0.341	60	0.705	11	0.343	4	0.733	6	0.522	8	0.459	5	4.301	8	0.501	4	4.54905	0.599	85	0.844	93	0.526	113	0.817	178	1.118	220	0.539	113	0.808	178	1.121	220	0.45	59	0.342
4K7P_LH_FV	AMA	Top5	Similarity	Chothia	F:\AntibodyCascadeValidation\DS45NewSeq_Top5_1model_Chothia_NotExcludeCDR	None	10	1	1	3	AMA_DS45NewSeq_Top5_1model_chothia_noExclCDR	0.574	53	0.439	60	0.479	6	0.34	4	1.196	6	0.615	8	0.537	5	5.024	13	0.377	4	6.01091	0.775	85	0.579	93	0.691	113	0.917	178	1.513	220	0.695	113	0.909	178	1.518	220	0.736	59	0.436
4K7P_XY_FV	AMA	Top5	Similarity	Chothia	F:\AntibodyCascadeValidation\DS45NewSeq_Top5_1model_Chothia_NotExcludeCDR	None	10	1	1	3	AMA_DS45NewSeq_Top5_1model_chothia_noExclCDR	0.575	53	0.316	60	1.372	5	2.408	4	1.671	6	0.476	8	0.658	5	3.865	11	0.401	4	4.18175	0.813	85	0.513	93	0.543	113	0.742	178	1.14	217	0.548	113	0.722	178	1.131	217	0.565	59	0.318
4IDJ_LH_FV	AMA	Top5	Similarity	Chothia	F:\AntibodyCascadeValidation\DS45NewSeq_Top5_1model_Chothia_NotExcludeCDR	None	10	1	1	3	AMA_DS45NewSeq_Top5_1model_chothia_noExclCDR	0.45	53	0.45	60	2.091	7	1.085	4	2.219	6	1.99	8	1.058	5	3.356	14	1.429	4	4.01669	0.491	85	0.744	93	0.575	113	0.772	178	1.331	222	0.58	113	0.762	178	1.33	222	0.453	59	0.454
4IJ3_BC_FV	AMA	Top5	Similarity	Chothia	F:\AntibodyCascadeValidation\DS45NewSeq_Top5_1model_Chothia_NotExcludeCDR	None	10	1	1	3	AMA_DS45NewSeq_Top5_1model_chothia_noExclCDR	0.529	53	0.333	60	0.49	6	0.13	4	0.944	6	1.382	8	0.689	4	2.223	8	0.285	4	1.56454	0.701	85	0.456	93	0.48	113	0.616	178	0.794	214	0.482	113	0.608	178	0.791	214	0.728	59	0.333
4IOF_FE_FV	AMA	Top5	Similarity	Chothia	F:\AntibodyCascadeValidation\DS45NewSeq_Top5_1model_Chothia_NotExcludeCDR	None	10	1	1	3	AMA_DS45NewSeq_Top5_1model_chothia_noExclCDR	0.748	53	0.645	60	2.897	6	1.315	4	3.11	7	0.843	8	1.493	5	11.994	18	0.879	4	3.09917	0.818	84	0.789	93	0.74	113	0.843	177	3.611	225	0.743	113	0.834	177	3.623	225	0.753	58	0.642
4IRZ_LH_FV	AMA	Top5	Similarity	Chothia	F:\AntibodyCascadeValidation\DS45NewSeq_Top5_1model_Chothia_NotExcludeCDR	None	10	1	1	3	AMA_DS45NewSeq_Top5_1model_chothia_noExclCDR	0.481	53	0.387	60	1.492	6	0.603	4	1.402	5	0.762	8	0.405	5	5.87	12	0.457	4	3.92506	0.623	85	0.419	93	0.563	113	0.657	178	1.504	218	0.572	113	0.651	178	1.506	218	0.557	59	0.392
4JLR_BA_FV	AMA	Top5	Similarity	Chothia	F:\AntibodyCascadeValidation\DS45NewSeq_Top5_1model_Chothia_NotExcludeCDR	None	10	1	1	3	AMA_DS45NewSeq_Top5_1model_chothia_noExclCDR	0.353	53	0.225	60	0.459	5	0.386	4	0.45	6	0.286	10	0.332	4	0.684	8	0.597	4	0.780469	0.531	85	0.562	93	0.346	113	0.571	178	0.552	215	0.352	113	0.562	178	0.547	215	0.351	59	0.23
4J4P_DC_FV	AMA	Top5	Similarity	Chothia	F:\AntibodyCascadeValidation\DS45NewSeq_Top5_1model_Chothia_NotExcludeCDR	None	10	1	1	3	AMA_DS45NewSeq_Top5_1model_chothia_noExclCDR	0.417	52	0.497	60	0.934	8	0.619	4	0.929	8	0.792	10	1.141	6	3.145	13	0.604	4	2.78916	0.655	84	1.131	93	0.514	112	0.967	177	1.19	226	0.523	112	0.949	177	1.177	226	0.428	58	0.495
4JO1_LH_FV	AMA	Top5	Similarity	Chothia	F:\AntibodyCascadeValidation\DS45NewSeq_Top5_1model_Chothia_NotExcludeCDR	None	10	1	1	3	AMA_DS45NewSeq_Top5_1model_chothia_noExclCDR	0.563	53	0.363	60	2.183	8	0.263	4	4.5	10	1.441	9	2.774	6	1.098	2	2.423	4	2.81942	0.565	85	0.739	92	0.531	113	0.704	177	1.427	216	0.534	113	0.703	177	1.428	216	0.548	59	0.363
4K3J_LH_FV	AMA	Top5	Similarity	Chothia	F:\AntibodyCascadeValidation\DS45NewSeq_Top5_1model_Chothia_NotExcludeCDR	None	10	1	1	3	AMA_DS45NewSeq_Top5_1model_chothia_noExclCDR	0.522	53	0.428	60	1.008	12	0.308	4	0.814	6	1.202	8	0.731	5	2.96	8	0.419	4	4.20473	0.505	85	0.485	93	0.641	113	0.693	178	0.956	221	0.647	113	0.68	178	0.938	221	0.502	59	0.429
4KUZ_LH_FV	AMA	Top5	Similarity	Chothia	F:\AntibodyCascadeValidation\DS45NewSeq_Top5_1model_Chothia_NotExcludeCDR	None	10	1	1	3	AMA_DS45NewSeq_Top5_1model_chothia_noExclCDR	0.33	53	0.429	60	0.736	12	0.347	4	1.214	5	0.815	8	1.504	5	3.38	9	0.747	4	2.65424	0.382	85	0.531	93	0.462	113	0.569	178	0.915	221	0.471	113	0.564	178	0.912	221	0.342	59	0.43
4KTD_LH_FV	AMA	Top5	Similarity	Chothia	F:\AntibodyCascadeValidation\DS45NewSeq_Top5_1model_Chothia_NotExcludeCDR	None	10	1	1	3	AMA_DS45NewSeq_Top5_1model_chothia_noExclCDR	1.47	54	0.322	60	1.936	9	1.331	8	1.578	6	0.36	8	0.912	5	8.758	14	0.4	4	15.0726	1.424	86	0.491	93	1.523	114	1.62	179	2.715	229	1.564	114	1.577	179	2.702	229	1.434	60	0.322
4K94_LH_FV	AMA	Top5	Similarity	Chothia	F:\AntibodyCascadeValidation\DS45NewSeq_Top5_1model_Chothia_NotExcludeCDR	None	10	1	1	3	AMA_DS45NewSeq_Top5_1model_chothia_noExclCDR	1.028	53	0.247	60	2.212	6	0.451	4	2.48	7	1.408	8	1.865	5	1.846	6	0.787	4	2.06426	1.161	85	0.358	93	0.755	113	0.884	178	1.099	214	0.756	113	0.875	178	1.098	214	1.06	59	0.268
4KI5_DC_FV	AMA	Top5	Similarity	Chothia	F:\AntibodyCascadeValidation\DS45NewSeq_Top5_1model_Chothia_NotExcludeCDR	None	10	1	1	3	AMA_DS45NewSeq_Top5_1model_chothia_noExclCDR	0.374	53	0.354	60	0.408	5	0.375	4	0.421	6	2.319	8	0.586	5	2.492	5	0.836	4	5.18183	0.513	85	0.716	93	0.533	113	0.747	178	0.915	211	0.545	113	0.735	178	0.912	211	0.408	59	0.353
4KI5_FE_FV	AMA	Top5	Similarity	Chothia	F:\AntibodyCascadeValidation\DS45NewSeq_Top5_1model_Chothia_NotExcludeCDR	None	10	1	1	3	AMA_DS45NewSeq_Top5_1model_chothia_noExclCDR	0.534	53	0.313	60	0.518	6	0.353	4	0.583	6	0.404	8	1.659	5	5.327	11	0.643	4	1.30664	0.807	84	0.527	93	0.459	113	0.692	177	1.368	217	0.465	113	0.687	177	1.361	217	0.767	59	0.333
4KPH_MI_FV	AMA	Top5	Similarity	Chothia	F:\AntibodyCascadeValidation\DS45NewSeq_Top5_1model_Chothia_NotExcludeCDR	None	10	1	1	3	AMA_DS45NewSeq_Top5_1model_chothia_noExclCDR	0.755	53	0.417	59	0.354	5	0.381	4	1.086	5	0.784	8	0.536	4	3.414	3	0.621	4	9.62413	0.815	85	0.561	92	0.969	112	1.129	177	1.298	206	0.985	112	1.109	177	1.297	206	0.719	59	0.414
4KQ3_LH_FV	AMA	Top5	Similarity	Chothia	F:\AntibodyCascadeValidation\DS45NewSeq_Top5_1model_Chothia_NotExcludeCDR	None	10	1	1	3	AMA_DS45NewSeq_Top5_1model_chothia_noExclCDR	0.364	53	0.332	60	0.358	6	0.265	4	0.69	5	2.595	8	0.609	5	3.004	6	0.459	4	11.8302	0.573	85	0.542	93	0.954	113	1.113	178	1.299	212	0.965	113	1.101	178	1.304	212	0.53	59	0.336
4KQ4_LH_FV	AMA	Top5	Similarity	Chothia	F:\AntibodyCascadeValidation\DS45NewSeq_Top5_1model_Chothia_NotExcludeCDR	None	10	1	1	3	AMA_DS45NewSeq_Top5_1model_chothia_noExclCDR	0.538	53	0.367	60	1.163	6	0.404	4	1.061	6	0.67	8	0.787	5	1.068	6	0.613	4	5.09395	0.745	85	1.027	93	0.652	113	1.046	178	1.082	213	0.664	113	1.031	178	1.069	213	0.799	59	0.365
4KUC_DH_FV	AMA	Top5	Similarity	Chothia	F:\AntibodyCascadeValidation\DS45NewSeq_Top5_1model_Chothia_NotExcludeCDR	None	10	1	1	3	AMA_DS45NewSeq_Top5_1model_chothia_noExclCDR	0.739	53	0.477	58	1.009	5	0.941	4	1.318	6	0.819	8	1.697	5	7.147	10	0.702	4	6.03184	0.772	85	0.652	91	0.787	111	0.943	176	1.817	214	0.801	111	0.921	176	1.81	214	0.714	59	0.49
4KMT_LH_FV	AMA	Top5	Similarity	Chothia	F:\AntibodyCascadeValidation\DS45NewSeq_Top5_1model_Chothia_NotExcludeCDR	None	10	1	1	3	AMA_DS45NewSeq_Top5_1model_chothia_noExclCDR	0.239	53	0.258	60	0.607	6	0.252	4	0.453	6	0.416	8	0.595	5	2.022	8	0.613	4	3.27519	0.331	85	0.385	93	0.37	113	0.487	178	0.612	215	0.379	113	0.475	178	0.607	215	0.236	59	0.263
4KXZ_LH_FV	AMA	Top5	Similarity	Chothia	F:\AntibodyCascadeValidation\DS45NewSeq_Top5_1model_Chothia_NotExcludeCDR	None	10	1	1	3	AMA_DS45NewSeq_Top5_1model_chothia_noExclCDR	0.315	53	0.41	60	0.772	7	0.295	4	0.493	6	4.384	8	1.685	5	0.632	9	1.147	4	5.10227	0.438	85	0.908	93	0.584	113	0.937	178	1.211	217	0.592	113	0.921	178	1.211	217	0.308	59	0.42
4KTE_LH_FV	AMA	Top5	Similarity	Chothia	F:\AntibodyCascadeValidation\DS45NewSeq_Top5_1model_Chothia_NotExcludeCDR	None	10	1	1	3	AMA_DS45NewSeq_Top5_1model_chothia_noExclCDR	1.384	54	1.512	60	1.34	9	1.75	8	2.927	6	1.749	9	3.831	5	10.394	13	1.117	4	7.87231	1.489	86	1.406	93	1.499	114	1.514	179	2.993	229	1.532	114	1.515	179	3.001	229	1.359	60	1.504
4KVC_LH_FV	AMA	Top5	Similarity	Chothia	F:\AntibodyCascadeValidation\DS45NewSeq_Top5_1model_Chothia_NotExcludeCDR	None	10	1	1	3	AMA_DS45NewSeq_Top5_1model_chothia_noExclCDR	0.736	53	0.455	60	1.79	6	1.234	4	0.418	6	0.584	8	0.4	5	1.965	9	0.49	4	3.52898	0.808	85	0.667	93	0.663	113	0.784	178	0.912	216	0.665	113	0.776	178	0.904	216	0.785	59	0.456
4KY1_LH_FV	AMA	Top5	Similarity	Chothia	F:\AntibodyCascadeValidation\DS45NewSeq_Top5_1model_Chothia_NotExcludeCDR	None	10	1	1	3	AMA_DS45NewSeq_Top5_1model_chothia_noExclCDR	0.37	53	0.393	60	0.448	6	0.477	4	1.318	6	0.722	8	1.203	5	4.461	10	0.501	4	4.33483	0.524	85	0.576	93	0.582	113	0.698	178	1.287	217	0.586	113	0.693	178	1.289	217	0.369	59	0.392
4L5F_LH_FV	AMA	Top5	Similarity	Chothia	F:\AntibodyCascadeValidation\DS45NewSeq_Top5_1model_Chothia_NotExcludeCDR	None	10	1	1	3	AMA_DS45NewSeq_Top5_1model_chothia_noExclCDR	0.336	53	0.422	60	0.58	6	0.685	4	0.705	6	0.885	8	0.701	5	2.516	6	0.34	4	1.68922	0.423	85	0.581	93	0.423	113	0.56	178	0.705	213	0.428	113	0.553	178	0.702	213	0.328	59	0.42
4LCI_LH_FV	AMA	Top5	Similarity	Chothia	F:\AntibodyCascadeValidation\DS45NewSeq_Top5_1model_Chothia_NotExcludeCDR	None	10	1	1	3	AMA_DS45NewSeq_Top5_1model_chothia_noExclCDR	0.54	53	0.32	60	0.666	11	0.655	4	0.357	6	0.619	8	0.409	5	3.686	3	0.281	4	7.63718	0.573	85	0.773	93	0.837	113	1.031	178	1.121	215	0.86	113	1.006	178	1.099	215	0.602	59	0.321
4LEO_BA_FV	AMA	Top5	Similarity	Chothia	F:\AntibodyCascadeValidation\DS45NewSeq_Top5_1model_Chothia_NotExcludeCDR	None	10	1	1	3	AMA_DS45NewSeq_Top5_1model_chothia_noExclCDR	0.52	53	0.371	60	1.582	12	0.255	4	1.316	6	1.1	8	1.159	5	2.54	9	0.429	4	3.99076	0.531	85	0.702	93	0.565	113	0.76	178	1.024	222	0.595	113	0.737	178	1.03	222	0.502	59	0.372
4LSU_LH_FV	AMA	Top5	Similarity	Chothia	F:\AntibodyCascadeValidation\DS45NewSeq_Top5_1model_Chothia_NotExcludeCDR	None	10	1	1	3	AMA_DS45NewSeq_Top5_1model_chothia_noExclCDR	0.527	52	0.477	60	1.558	3	1.079	4	2.969	2	0.643	8	0.678	5	4.599	11	0.805	4	7.9511	0.64	84	0.684	93	0.883	112	0.986	177	1.347	210	0.894	112	0.976	177	1.339	210	0.541	58	0.477
4LF3_AB_FV	AMA	Top5	Similarity	Chothia	F:\AntibodyCascadeValidation\DS45NewSeq_Top5_1model_Chothia_NotExcludeCDR	None	10	1	1	3	AMA_DS45NewSeq_Top5_1model_chothia_noExclCDR	0.256	53	0.292	60	0.483	6	0.334	4	0.359	6	0.497	8	0.557	5	0.937	17	0.669	4	1.61416	0.4	85	0.472	93	0.31	113	0.44	178	0.501	224	0.314	113	0.442	178	0.501	224	0.252	59	0.294
4LEX_LH_FV	AMA	Top5	Similarity	Chothia	F:\AntibodyCascadeValidation\DS45NewSeq_Top5_1model_Chothia_NotExcludeCDR	None	10	1	1	3	AMA_DS45NewSeq_Top5_1model_chothia_noExclCDR	0.284	53	0.341	60	1.069	11	0.294	4	0.491	6	0.95	8	1.595	4	2.233	7	0.384	4	2.98291	0.372	85	0.754	93	0.375	113	0.685	178	0.858	218	0.398	113	0.662	178	0.839	218	0.305	59	0.346
4LIQ_LH_FV	AMA	Top5	Similarity	Chothia	F:\AntibodyCascadeValidation\DS45NewSeq_Top5_1model_Chothia_NotExcludeCDR	None	10	1	1	3	AMA_DS45NewSeq_Top5_1model_chothia_noExclCDR	0.37	53	0.453	60	1.173	6	0.353	4	1.176	5	0.76	8	1.364	4	2.554	6	0.788	4	8.93624	0.598	85	0.58	93	0.787	113	0.978	178	1.117	211	0.8	113	0.969	178	1.125	211	0.532	59	0.461
4LLV_LH_FV	AMA	Top5	Similarity	Chothia	F:\AntibodyCascadeValidation\DS45NewSeq_Top5_1model_Chothia_NotExcludeCDR	None	10	1	1	3	AMA_DS45NewSeq_Top5_1model_chothia_noExclCDR	0.48	53	0.341	60	0.335	7	0.206	4	0.446	6	1.17	8	0.581	5	7.552	16	0.85	4	5.88387	0.499	85	0.503	93	0.619	113	0.643	178	2.241	224	0.621	113	0.635	178	2.242	224	0.462	59	0.343
4LVN_BC_FV	AMA	Top5	Similarity	Chothia	F:\AntibodyCascadeValidation\DS45NewSeq_Top5_1model_Chothia_NotExcludeCDR	None	10	1	1	3	AMA_DS45NewSeq_Top5_1model_chothia_noExclCDR	0.31	53	0.279	60	0.399	7	0.404	4	1.602	6	0.675	9	0.739	4	4.048	9	0.353	4	4.52563	0.383	85	0.512	93	0.459	113	0.592	178	1.058	217	0.462	113	0.585	178	1.049	217	0.305	59	0.28
4LLY_BA_FV	AMA	Top5	Similarity	Chothia	F:\AntibodyCascadeValidation\DS45NewSeq_Top5_1model_Chothia_NotExcludeCDR	None	10	1	1	3	AMA_DS45NewSeq_Top5_1model_chothia_noExclCDR	0.366	53	0.397	60	0.567	6	0.461	4	0.6	6	0.735	8	0.386	5	1.913	8	0.439	4	7.13177	0.553	85	0.613	93	0.66	113	0.888	178	0.94	215	0.676	113	0.864	178	0.93	215	0.384	59	0.396
4LMQ_IE_FV	AMA	Top5	Similarity	Chothia	F:\AntibodyCascadeValidation\DS45NewSeq_Top5_1model_Chothia_NotExcludeCDR	None	10	1	1	3	AMA_DS45NewSeq_Top5_1model_chothia_noExclCDR	0.547	53	0.442	60	1.079	6	0.414	4	0.625	6	0.66	8	2.078	4	2.798	10	0.852	4	9.17207	0.623	85	0.739	93	0.85	113	1.143	178	1.305	216	0.878	113	1.116	178	1.294	216	0.529	59	0.452
4LQF_LH_FV	AMA	Top5	Similarity	Chothia	F:\AntibodyCascadeValidation\DS45NewSeq_Top5_1model_Chothia_NotExcludeCDR	None	10	1	1	3	AMA_DS45NewSeq_Top5_1model_chothia_noExclCDR	0.499	53	0.342	60	0.932	11	1.07	4	0.705	7	0.281	8	0.466	5	1.391	6	0.548	4	2.38905	0.596	85	0.393	93	0.458	113	0.555	178	0.643	219	0.468	113	0.558	178	0.653	219	0.48	59	0.341
4LU5_LH_FV	AMA	Top5	Similarity	Chothia	F:\AntibodyCascadeValidation\DS45NewSeq_Top5_1model_Chothia_NotExcludeCDR	None	10	1	1	3	AMA_DS45NewSeq_Top5_1model_chothia_noExclCDR	0.539	53	0.54	60	0.812	11	0.522	4	1.009	6	0.956	8	2.628	5	5.13	2	0.886	4	8.91703	0.564	85	0.589	93	0.897	113	1.021	178	1.339	214	0.906	113	1.011	178	1.339	214	0.517	59	0.546
4LVH_CB_FV	AMA	Top5	Similarity	Chothia	F:\AntibodyCascadeValidation\DS45NewSeq_Top5_1model_Chothia_NotExcludeCDR	None	10	1	1	3	AMA_DS45NewSeq_Top5_1model_chothia_noExclCDR	0.968	53	1.192	60	2.34	10	0.817	4	2.541	6	1.309	8	1.535	5	4.32	11	0.986	4	3.64851	1.422	85	1.187	93	1.13	113	1.352	178	1.7	222	1.14	113	1.331	178	1.686	222	1.421	59	1.184
4LKX_BA_FV	AMA	Top5	Similarity	Chothia	F:\AntibodyCascadeValidation\DS45NewSeq_Top5_1model_Chothia_NotExcludeCDR	None	10	1	1	3	AMA_DS45NewSeq_Top5_1model_chothia_noExclCDR	0.431	53	0.505	60	1.354	11	0.337	4	1.095	6	0.386	9	0.278	4	3.51	6	0.648	4	3.65326	1.346	85	0.836	93	0.531	113	1.186	178	1.306	218	0.553	113	1.178	178	1.307	218	0.419	59	0.505
4LLW_BA_FV	AMA	Top5	Similarity	Chothia	F:\AntibodyCascadeValidation\DS45NewSeq_Top5_1model_Chothia_NotExcludeCDR	None	10	1	1	3	AMA_DS45NewSeq_Top5_1model_chothia_noExclCDR	0.375	53	0.454	60	0.604	6	1.039	4	1.065	6	0.738	8	1.935	5	1.143	8	0.904	4	5.95011	0.539	85	0.795	93	0.595	113	0.815	178	0.925	215	0.606	113	0.792	178	0.905	215	0.368	59	0.464
4LSS_LH_FV	AMA	Top5	Similarity	Chothia	F:\AntibodyCascadeValidation\DS45NewSeq_Top5_1model_Chothia_NotExcludeCDR	None	10	1	1	3	AMA_DS45NewSeq_Top5_1model_chothia_noExclCDR	0.419	53	0.243	60	0.789	4	0.482	4	0.459	2	0.484	8	1.262	5	0.312	10	0.767	4	1.63925	0.41	85	0.326	93	0.364	113	0.412	178	0.464	211	0.37	113	0.407	178	0.46	211	0.415	59	0.248
4M1D_MI_FV	AMA	Top5	Similarity	Chothia	F:\AntibodyCascadeValidation\DS45NewSeq_Top5_1model_Chothia_NotExcludeCDR	None	10	1	1	3	AMA_DS45NewSeq_Top5_1model_chothia_noExclCDR	0.196	52	0.228	60	0.288	8	0.194	4	0.767	9	0.311	8	0.228	7	1.401	18	0.29	4	4.22577	0.287	84	0.286	93	0.399	112	0.511	177	0.558	231	0.409	112	0.507	177	0.558	231	0.197	58	0.227
4M7K_LH_FV	AMA	Top5	Similarity	Chothia	F:\AntibodyCascadeValidation\DS45NewSeq_Top5_1model_Chothia_NotExcludeCDR	None	10	1	1	3	AMA_DS45NewSeq_Top5_1model_chothia_noExclCDR	0.483	53	0.305	60	0.773	12	0.21	4	0.525	6	0.403	8	1.012	5	2.997	9	0.327	4	3.5413	0.54	85	0.628	93	0.549	113	0.659	178	0.938	222	0.552	113	0.653	178	0.935	222	0.462	59	0.305
4M48_LH_FV	AMA	Top5	Similarity	Chothia	F:\AntibodyCascadeValidation\DS45NewSeq_Top5_1model_Chothia_NotExcludeCDR	None	10	1	1	3	AMA_DS45NewSeq_Top5_1model_chothia_noExclCDR	0.325	53	0.338	60	0.308	7	0.239	4	1.71	6	0.45	8	1.482	5	2.795	8	0.482	4	5.29988	0.478	85	0.541	93	0.543	113	0.75	178	0.986	216	0.548	113	0.741	178	0.978	216	0.321	59	0.34
4M1G_LH_FV	AMA	Top5	Similarity	Chothia	F:\AntibodyCascadeValidation\DS45NewSeq_Top5_1model_Chothia_NotExcludeCDR	None	10	1	1	3	AMA_DS45NewSeq_Top5_1model_chothia_noExclCDR	0.322	53	0.35	60	0.495	7	1.151	4	1.118	6	0.479	8	0.749	4	2.924	8	0.309	4	7.06962	0.655	85	0.576	93	0.637	113	0.879	178	1.051	215	0.64	113	0.873	178	1.047	215	0.641	59	0.348
4M61_AB_FV	AMA	Top5	Similarity	Chothia	F:\AntibodyCascadeValidation\DS45NewSeq_Top5_1model_Chothia_NotExcludeCDR	None	10	1	1	3	AMA_DS45NewSeq_Top5_1model_chothia_noExclCDR	0.207	53	0.296	60	0.919	12	0.235	4	1.643	5	0.59	8	0.319	5	2.888	9	1.106	4	3.93758	0.24	85	0.524	93	0.395	113	0.534	178	0.88	221	0.399	113	0.531	178	0.887	221	0.213	59	0.299
4M6M_LH_FV	AMA	Top5	Similarity	Chothia	F:\AntibodyCascadeValidation\DS45NewSeq_Top5_1model_Chothia_NotExcludeCDR	None	10	1	1	3	AMA_DS45NewSeq_Top5_1model_chothia_noExclCDR	0.32	52	0.342	60	0.902	9	0.363	4	2.309	8	0.311	8	0.374	5	3.763	6	0.627	4	7.01829	0.462	84	0.5	93	0.692	112	0.828	177	1.131	217	0.708	112	0.815	177	1.119	217	0.423	58	0.342
4M43_LH_FV	AMA	Top5	Similarity	Chothia	F:\AntibodyCascadeValidation\DS45NewSeq_Top5_1model_Chothia_NotExcludeCDR	None	10	1	1	3	AMA_DS45NewSeq_Top5_1model_chothia_noExclCDR	0.492	53	0.367	60	0.374	6	0.196	4	0.813	6	0.711	8	0.673	5	2.361	8	0.703	4	6.74273	0.497	85	0.512	93	0.634	113	0.711	178	0.917	215	0.639	113	0.701	178	0.905	215	0.485	59	0.371
4M6O_LH_FV	AMA	Top5	Similarity	Chothia	F:\AntibodyCascadeValidation\DS45NewSeq_Top5_1model_Chothia_NotExcludeCDR	None	10	1	1	3	AMA_DS45NewSeq_Top5_1model_chothia_noExclCDR	0.404	53	0.293	60	0.427	6	0.285	4	0.79	6	0.853	8	0.372	5	2.579	12	0.514	4	6.65645	0.539	85	0.491	93	0.651	113	0.846	178	1.091	219	0.672	113	0.826	178	1.089	219	0.403	59	0.335
4M5Y_LH_FV	AMA	Top5	Similarity	Chothia	F:\AntibodyCascadeValidation\DS45NewSeq_Top5_1model_Chothia_NotExcludeCDR	None	10	1	1	3	AMA_DS45NewSeq_Top5_1model_chothia_noExclCDR	0.243	52	0.337	60	0.38	6	0.316	4	0.834	8	0.887	9	1.017	4	5.069	13	0.371	4	1.82446	0.351	84	0.491	93	0.346	112	0.474	177	1.348	221	0.353	112	0.463	177	1.342	221	0.235	58	0.335
4M7J_LH_FV	AMA	Top5	Similarity	Chothia	F:\AntibodyCascadeValidation\DS45NewSeq_Top5_1model_Chothia_NotExcludeCDR	None	10	1	1	3	AMA_DS45NewSeq_Top5_1model_chothia_noExclCDR	0.511	53	0.585	60	1.512	11	0.336	4	0.741	6	0.878	8	0.902	4	6.124	8	0.578	4	6.28339	0.55	85	1.091	93	0.782	113	1.148	178	1.634	219	0.795	113	1.143	178	1.63	219	0.499	59	0.583
4M62_LH_FV	AMA	Top5	Similarity	Chothia	F:\AntibodyCascadeValidation\DS45NewSeq_Top5_1model_Chothia_NotExcludeCDR	None	10	1	1	3	AMA_DS45NewSeq_Top5_1model_chothia_noExclCDR	0.236	53	0.431	60	0.434	7	0.282	4	0.995	6	2.684	8	1.26	5	0.981	16	0.481	4	3.32337	0.446	85	0.571	93	0.477	113	0.622	178	0.844	224	0.493	113	0.61	178	0.836	224	0.231	59	0.429
4MAU_LH_FV	AMA	Top5	Similarity	Chothia	F:\AntibodyCascadeValidation\DS45NewSeq_Top5_1model_Chothia_NotExcludeCDR	None	10	1	1	3	AMA_DS45NewSeq_Top5_1model_chothia_noExclCDR	0.538	53	0.274	60	0.838	10	0.234	4	0.881	6	0.658	9	0.447	4	1.36	6	0.449	4	2.99552	0.505	85	0.537	93	0.513	113	0.626	178	0.695	217	0.515	113	0.62	178	0.696	217	0.517	59	0.279
4MHH_IG_FV	AMA	Top5	Similarity	Chothia	F:\AntibodyCascadeValidation\DS45NewSeq_Top5_1model_Chothia_NotExcludeCDR	None	10	1	1	3	AMA_DS45NewSeq_Top5_1model_chothia_noExclCDR	0.385	53	0.44	60	0.868	10	0.395	4	1.277	6	0.763	8	0.61	5	2.693	9	0.991	4	0.793522	0.503	85	0.611	93	0.444	113	0.568	178	0.835	220	0.454	113	0.564	178	0.836	220	0.377	59	0.445
4MWF_LH_FV	AMA	Top5	Similarity	Chothia	F:\AntibodyCascadeValidation\DS45NewSeq_Top5_1model_Chothia_NotExcludeCDR	None	10	1	1	3	AMA_DS45NewSeq_Top5_1model_chothia_noExclCDR	0.553	53	0.884	60	0.383	6	0.446	4	0.529	6	4.281	8	2.665	5	13.537	16	2.126	4	9.89489	0.628	85	1.095	93	1.186	113	1.391	178	4.048	223	1.199	113	1.384	178	4.054	223	0.577	59	0.909
4MXV_EF_FV	AMA	Top5	Similarity	Chothia	F:\AntibodyCascadeValidation\DS45NewSeq_Top5_1model_Chothia_NotExcludeCDR	None	10	1	1	3	AMA_DS45NewSeq_Top5_1model_chothia_noExclCDR	0.306	53	0.446	60	1.617	6	0.309	4	1.368	6	0.863	8	0.75	5	2.061	7	0.66	4	3.9701	0.353	85	0.534	93	0.616	113	0.683	178	0.85	214	0.624	113	0.675	178	0.847	214	0.306	59	0.449
4N8C_LH_FV	AMA	Top5	Similarity	Chothia	F:\AntibodyCascadeValidation\DS45NewSeq_Top5_1model_Chothia_NotExcludeCDR	None	10	1	1	3	AMA_DS45NewSeq_Top5_1model_chothia_noExclCDR	0.293	53	0.336	60	1.269	12	0.226	4	0.6	6	0.542	8	0.924	5	3.063	8	0.471	4	4.11652	0.353	85	0.529	93	0.461	113	0.593	178	0.918	221	0.462	113	0.583	178	0.91	221	0.284	59	0.334
4N90_ED_FV	AMA	Top5	Similarity	Chothia	F:\AntibodyCascadeValidation\DS45NewSeq_Top5_1model_Chothia_NotExcludeCDR	None	10	1	1	3	AMA_DS45NewSeq_Top5_1model_chothia_noExclCDR	0.391	53	0.417	60	1.168	7	0.372	4	1.23	6	2.298	10	0.977	4	3.118	10	0.806	4	3.36162	0.517	85	0.582	93	0.494	113	0.649	178	1.088	219	0.499	113	0.65	178	1.088	219	0.527	59	0.421
4N9G_NM_FV	AMA	Top5	Similarity	Chothia	F:\AntibodyCascadeValidation\DS45NewSeq_Top5_1model_Chothia_NotExcludeCDR	None	10	1	1	3	AMA_DS45NewSeq_Top5_1model_chothia_noExclCDR	0.428	53	0.461	60	1.387	6	1.305	4	2.194	6	1.364	8	1.685	5	3.803	14	3.319	4	7.78088	0.597	85	1.312	93	0.801	113	1.359	178	1.65	221	0.83	113	1.335	178	1.636	221	0.54	59	0.619
4NIK_BB_FV	AMA	Top5	Similarity	Chothia	F:\AntibodyCascadeValidation\DS45NewSeq_Top5_1model_Chothia_NotExcludeCDR	None	10	1	1	3	AMA_DS45NewSeq_Top5_1model_chothia_noExclCDR	0.458	52	0.533	60	3.019	9	0.438	4	3.135	7	0.712	8	0.742	5	3.7	6	0.731	4	10.2082	0.636	84	0.68	93	0.98	112	1.165	177	1.423	216	0.994	112	1.138	177	1.409	216	0.549	58	0.538
4NJ9_LH_FV	AMA	Top5	Similarity	Chothia	F:\AntibodyCascadeValidation\DS45NewSeq_Top5_1model_Chothia_NotExcludeCDR	None	10	1	1	3	AMA_DS45NewSeq_Top5_1model_chothia_noExclCDR	0.379	53	0.359	60	0.732	10	0.358	4	0.662	6	0.641	8	0.933	5	3.306	10	0.334	4	2.84675	0.555	85	0.569	93	0.441	113	0.608	178	0.933	221	0.443	113	0.603	178	0.927	221	0.38	59	0.36
4NKD_BA_FV	AMA	Top5	Similarity	Chothia	F:\AntibodyCascadeValidation\DS45NewSeq_Top5_1model_Chothia_NotExcludeCDR	None	10	1	1	3	AMA_DS45NewSeq_Top5_1model_chothia_noExclCDR	0.712	53	0.402	60	1.159	11	0.563	4	0.861	6	0.606	10	0.545	4	1.074	10	0.631	4	0.496928	0.828	85	0.468	93	0.717	113	0.798	178	0.83	223	0.716	113	0.795	178	0.829	223	0.82	59	0.403
4NKI_LH_FV	AMA	Top5	Similarity	Chothia	F:\AntibodyCascadeValidation\DS45NewSeq_Top5_1model_Chothia_NotExcludeCDR	None	10	1	1	3	AMA_DS45NewSeq_Top5_1model_chothia_noExclCDR	0.268	52	0.249	60	2.735	9	0.269	4	2.916	7	0.296	8	1.923	5	4.643	9	0.352	4	4.23351	0.293	84	0.322	93	0.449	112	0.538	177	1.372	219	0.457	112	0.525	177	1.365	219	0.266	58	0.247
4NP4_LH_FV	AMA	Top5	Similarity	Chothia	F:\AntibodyCascadeValidation\DS45NewSeq_Top5_1model_Chothia_NotExcludeCDR	None	10	1	1	3	AMA_DS45NewSeq_Top5_1model_chothia_noExclCDR	0.506	53	0.418	60	0.713	7	0.304	4	3.678	6	0.395	8	1.42	5	1.807	8	2.658	4	4.40824	0.664	85	0.721	93	0.513	113	0.77	178	1.023	216	0.531	113	0.763	178	1.023	216	0.487	59	0.517
4NNP_LH_FV	AMA	Top5	Similarity	Chothia	F:\AntibodyCascadeValidation\DS45NewSeq_Top5_1model_Chothia_NotExcludeCDR	None	10	1	1	3	AMA_DS45NewSeq_Top5_1model_chothia_noExclCDR	0.988	53	0.636	60	1.423	6	0.388	4	2.455	7	4.929	8	1.205	5	5.505	17	4.696	4	5.56595	0.899	85	1.332	93	0.901	113	1.206	178	2.124	225	0.914	113	1.198	178	2.131	225	0.961	59	0.716
4NCC_12_FV	AMA	Top5	Similarity	Chothia	F:\AntibodyCascadeValidation\DS45NewSeq_Top5_1model_Chothia_NotExcludeCDR	None	10	1	1	3	AMA_DS45NewSeq_Top5_1model_chothia_noExclCDR	0.336	53	0.349	60	0.383	5	0.406	4	0.898	6	0.409	8	0.546	5	3.735	8	0.326	4	8.10047	0.662	85	0.474	93	0.722	113	0.874	178	1.071	214	0.726	113	0.868	178	1.072	214	0.564	59	0.348
4NKO_AB_FV	AMA	Top5	Similarity	Chothia	F:\AntibodyCascadeValidation\DS45NewSeq_Top5_1model_Chothia_NotExcludeCDR	None	10	1	1	3	AMA_DS45NewSeq_Top5_1model_chothia_noExclCDR	0.563	53	0.893	60	1.013	11	0.739	4	1.621	6	0.617	8	0.832	5	4.047	10	0.492	4	1.88092	0.679	85	1.31	93	0.782	113	1.074	178	1.344	222	0.798	113	1.062	178	1.336	222	0.568	59	0.886
4NM4_LH_FV	AMA	Top5	Similarity	Chothia	F:\AntibodyCascadeValidation\DS45NewSeq_Top5_1model_Chothia_NotExcludeCDR	None	10	1	1	3	AMA_DS45NewSeq_Top5_1model_chothia_noExclCDR	0.273	53	0.343	60	1.138	12	0.309	4	0.753	6	0.867	8	0.917	5	3.58	10	0.557	4	2.63571	0.394	85	0.539	93	0.396	113	0.552	178	0.997	223	0.399	113	0.545	178	1.001	223	0.273	59	0.342
4NPY_LH_FV	AMA	Top5	Similarity	Chothia	F:\AntibodyCascadeValidation\DS45NewSeq_Top5_1model_Chothia_NotExcludeCDR	None	10	1	1	3	AMA_DS45NewSeq_Top5_1model_chothia_noExclCDR	0.224	52	0.219	60	0.342	6	0.153	4	1.508	9	0.283	8	0.292	4	3.848	22	0.299	4	1.14441	0.256	84	0.318	93	0.269	112	0.328	177	1.344	230	0.271	112	0.323	177	1.354	230	0.227	58	0.218
4NWT_LH_FV	AMA	Top5	Similarity	Chothia	F:\AntibodyCascadeValidation\DS45NewSeq_Top5_1model_Chothia_NotExcludeCDR	None	10	1	1	3	AMA_DS45NewSeq_Top5_1model_chothia_noExclCDR	0.49	53	0.392	60	1.333	12	0.215	4	1.847	6	2.498	8	1.213	5	10.048	17	0.612	4	11.7303	0.622	85	0.758	93	1.031	113	1.428	178	3.066	230	1.057	113	1.413	178	3.063	230	0.479	59	0.398
4NX3_AB_FV	AMA	Top5	Similarity	Chothia	F:\AntibodyCascadeValidation\DS45NewSeq_Top5_1model_Chothia_NotExcludeCDR	None	10	1	1	3	AMA_DS45NewSeq_Top5_1model_chothia_noExclCDR	0.518	53	0.489	60	0.746	12	0.301	4	0.83	6	0.79	8	0.397	5	3.811	7	0.607	4	4.61622	0.488	85	0.568	93	0.63	113	0.692	178	0.989	220	0.64	113	0.69	178	0.992	220	0.504	59	0.488
4NRX_BA_FV	AMA	Top5	Similarity	Chothia	F:\AntibodyCascadeValidation\DS45NewSeq_Top5_1model_Chothia_NotExcludeCDR	None	10	1	1	3	AMA_DS45NewSeq_Top5_1model_chothia_noExclCDR	0.489	53	0.285	60	0.402	6	0.247	4	1.028	6	0.889	8	0.531	5	6.165	19	0.436	4	4.07943	0.526	85	0.448	93	0.504	113	0.585	178	1.965	226	0.505	113	0.583	178	1.951	226	0.485	59	0.285
4NUG_LH_FV	AMA	Top5	Similarity	Chothia	F:\AntibodyCascadeValidation\DS45NewSeq_Top5_1model_Chothia_NotExcludeCDR	None	10	1	1	3	AMA_DS45NewSeq_Top5_1model_chothia_noExclCDR	0.407	53	0.311	60	0.955	11	0.213	4	0.663	6	0.428	8	0.433	5	18.556	24	0.749	4	4.09754	0.522	85	0.434	93	0.483	113	0.623	178	5.826	236	0.487	113	0.616	178	5.836	236	0.403	59	0.312
4NYL_BA_FV	AMA	Top5	Similarity	Chothia	F:\AntibodyCascadeValidation\DS45NewSeq_Top5_1model_Chothia_NotExcludeCDR	None	10	1	1	3	AMA_DS45NewSeq_Top5_1model_chothia_noExclCDR	0.518	53	0.341	60	1.26	6	0.59	4	0.997	6	0.45	8	0.335	5	1.553	10	0.407	4	4.35759	0.598	85	0.634	93	0.582	113	0.784	178	0.86	217	0.584	113	0.782	178	0.856	217	0.513	59	0.338
4O02_LH_FV	AMA	Top5	Similarity	Chothia	F:\AntibodyCascadeValidation\DS45NewSeq_Top5_1model_Chothia_NotExcludeCDR	None	10	1	1	3	AMA_DS45NewSeq_Top5_1model_chothia_noExclCDR	0.625	53	0.54	60	0.544	6	2.529	4	1.553	6	1.304	8	1.359	5	1.792	7	1.078	4	6.29261	0.907	85	0.708	93	0.757	113	0.995	178	1.145	214	0.767	113	0.983	178	1.142	214	0.606	59	0.543
4O4Y_LH_FV	AMA	Top5	Similarity	Chothia	F:\AntibodyCascadeValidation\DS45NewSeq_Top5_1model_Chothia_NotExcludeCDR	None	10	1	1	3	AMA_DS45NewSeq_Top5_1model_chothia_noExclCDR	0.456	53	0.458	60	2.334	8	0.264	4	4.755	10	0.974	8	2.632	4	6.299	6	0.721	3	5.46189	0.565	85	0.553	92	0.617	113	0.725	177	1.659	217	0.624	113	0.709	177	1.653	217	0.48	59	0.526
4NZU_LH_FV	AMA	Top5	Similarity	Chothia	F:\AntibodyCascadeValidation\DS45NewSeq_Top5_1model_Chothia_NotExcludeCDR	None	10	1	1	3	AMA_DS45NewSeq_Top5_1model_chothia_noExclCDR	0.319	53	0.387	60	0.526	6	0.405	4	1.228	6	0.498	8	0.39	5	5.815	14	0.582	4	4.39356	0.419	85	0.489	93	0.513	113	0.618	178	1.608	221	0.52	113	0.61	178	1.607	221	0.331	59	0.388
4OAW_AB_FV	AMA	Top5	Similarity	Chothia	F:\AntibodyCascadeValidation\DS45NewSeq_Top5_1model_Chothia_NotExcludeCDR	None	10	1	1	3	AMA_DS45NewSeq_Top5_1model_chothia_noExclCDR	0.346	53	1.576	60	0.336	6	0.302	4	1.226	6	3.11	8	1.897	5	9.083	18	0.95	4	6.35698	0.61	85	1.624	93	1.266	113	1.395	178	2.864	225	1.285	113	1.383	178	2.878	225	0.559	59	1.565
4OD2_AB_FV	AMA	Top5	Similarity	Chothia	F:\AntibodyCascadeValidation\DS45NewSeq_Top5_1model_Chothia_NotExcludeCDR	None	10	1	1	3	AMA_DS45NewSeq_Top5_1model_chothia_noExclCDR	0.544	52	0.512	60	1.477	6	1.414	4	0.95	8	0.442	8	0.992	5	5.751	10	0.506	4	4.38557	0.655	84	0.63	93	0.716	112	0.825	177	1.454	218	0.72	112	0.825	177	1.451	218	0.573	58	0.51
4OGY_LH_FV	AMA	Top5	Similarity	Chothia	F:\AntibodyCascadeValidation\DS45NewSeq_Top5_1model_Chothia_NotExcludeCDR	None	10	1	1	3	AMA_DS45NewSeq_Top5_1model_chothia_noExclCDR	0.281	53	0.376	60	0.342	6	0.279	4	1.423	5	4.448	8	2.529	5	8.56	11	1.457	4	8.61028	0.376	85	0.539	93	0.758	113	0.831	178	2.42	217	0.763	113	0.818	178	2.412	217	0.276	59	0.404
4O5L_LH_FV	AMA	Top5	Similarity	Chothia	F:\AntibodyCascadeValidation\DS45NewSeq_Top5_1model_Chothia_NotExcludeCDR	None	10	1	1	3	AMA_DS45NewSeq_Top5_1model_chothia_noExclCDR	0.334	52	0.373	60	0.738	8	0.757	4	1.59	8	3.543	7	1.35	5	16.628	21	0.508	4	3.14859	0.473	84	0.573	93	0.468	112	0.606	177	5.016	230	0.479	112	0.592	177	5.022	230	0.321	58	0.375
4OCX_LH_FV	AMA	Top5	Similarity	Chothia	F:\AntibodyCascadeValidation\DS45NewSeq_Top5_1model_Chothia_NotExcludeCDR	None	10	1	1	3	AMA_DS45NewSeq_Top5_1model_chothia_noExclCDR	0.558	53	0.429	60	1.033	11	0.333	4	0.815	6	1.638	9	0.619	4	1.386	5	0.971	4	7.69882	0.653	85	0.644	93	0.796	113	0.934	178	1.152	217	0.803	113	0.918	178	1.14	217	0.562	59	0.441
4OD1_LH_FV	AMA	Top5	Similarity	Chothia	F:\AntibodyCascadeValidation\DS45NewSeq_Top5_1model_Chothia_NotExcludeCDR	None	10	1	1	3	AMA_DS45NewSeq_Top5_1model_chothia_noExclCDR	0.459	52	0.458	60	1.172	8	0.601	4	4.47	9	0.904	8	4.556	5	23.21	33	0.565	4	4.92794	0.751	84	0.547	93	0.582	112	0.724	177	8.545	244	0.585	112	0.716	177	8.545	244	0.622	58	0.458
4OKV_BA_FV	AMA	Top5	Similarity	Chothia	F:\AntibodyCascadeValidation\DS45NewSeq_Top5_1model_Chothia_NotExcludeCDR	None	10	1	1	3	AMA_DS45NewSeq_Top5_1model_chothia_noExclCDR	0.403	53	0.453	60	0.729	11	0.237	4	0.752	6	0.521	8	0.285	5	1.19	2	0.842	4	5.62877	0.588	85	0.712	93	0.623	113	0.797	178	0.836	214	0.629	113	0.788	178	0.829	214	0.392	59	0.452
4OII_LH_FV	AMA	Top5	Similarity	Chothia	F:\AntibodyCascadeValidation\DS45NewSeq_Top5_1model_Chothia_NotExcludeCDR	None	10	1	1	3	AMA_DS45NewSeq_Top5_1model_chothia_noExclCDR	0.392	53	0.527	60	0.302	6	0.283	4	1.177	6	0.729	8	0.921	5	2.651	6	0.977	4	2.21019	0.501	85	1.156	93	0.587	113	1.023	178	1.058	213	0.602	113	1.005	178	1.042	213	0.383	59	0.533
4OM1_LH_FV	AMA	Top5	Similarity	Chothia	F:\AntibodyCascadeValidation\DS45NewSeq_Top5_1model_Chothia_NotExcludeCDR	None	10	1	1	3	AMA_DS45NewSeq_Top5_1model_chothia_noExclCDR	0.299	53	0.236	60	0.883	4	0.485	4	0.516	2	0.418	8	0.287	5	0.439	14	0.467	4	2.15767	0.504	85	0.297	93	0.321	113	0.453	178	0.46	215	0.326	113	0.451	178	0.458	215	0.306	59	0.236
4OTX_LH_FV	AMA	Top5	Similarity	Chothia	F:\AntibodyCascadeValidation\DS45NewSeq_Top5_1model_Chothia_NotExcludeCDR	None	10	1	1	3	AMA_DS45NewSeq_Top5_1model_chothia_noExclCDR	0.264	53	0.275	60	0.875	12	0.206	4	0.779	6	0.694	8	0.57	5	1.071	2	0.352	4	5.88118	0.329	85	0.361	93	0.621	113	0.663	178	0.791	215	0.624	113	0.659	178	0.788	215	0.259	59	0.273
4ONF_LH_FV	AMA	Top5	Similarity	Chothia	F:\AntibodyCascadeValidation\DS45NewSeq_Top5_1model_Chothia_NotExcludeCDR	None	10	1	1	3	AMA_DS45NewSeq_Top5_1model_chothia_noExclCDR	0.307	53	0.243	60	0.528	11	0.177	4	1.259	6	0.426	8	0.583	5	1.103	8	0.822	4	3.5212	0.469	85	0.484	93	0.4	113	0.553	178	0.585	220	0.408	113	0.548	178	0.58	220	0.298	59	0.252
4OQT_LH_FV	AMA	Top5	Similarity	Chothia	F:\AntibodyCascadeValidation\DS45NewSeq_Top5_1model_Chothia_NotExcludeCDR	None	10	1	1	3	AMA_DS45NewSeq_Top5_1model_chothia_noExclCDR	0.431	53	0.403	60	0.446	6	0.54	4	1.695	7	1.146	8	1.52	5	3.363	7	0.796	4	2.39114	0.71	85	0.646	93	0.762	113	1.01	178	1.25	215	0.773	113	0.999	178	1.246	215	0.422	59	0.413
4OT1_LH_FV	AMA	Top5	Similarity	Chothia	F:\AntibodyCascadeValidation\DS45NewSeq_Top5_1model_Chothia_NotExcludeCDR	None	10	1	1	3	AMA_DS45NewSeq_Top5_1model_chothia_noExclCDR	0.447	52	0.938	60	0.693	8	0.402	4	2.957	7	0.922	8	7.017	5	7.815	20	0.736	4	3.76598	0.726	84	0.891	93	0.838	112	0.88	177	2.759	229	0.841	112	0.875	177	2.759	229	0.568	58	0.935
4P48_AA_FV	AMA	Top5	Similarity	Chothia	F:\AntibodyCascadeValidation\DS45NewSeq_Top5_1model_Chothia_NotExcludeCDR	None	10	1	1	3	AMA_DS45NewSeq_Top5_1model_chothia_noExclCDR	0.997	52	1.566	60	8.481	9	0.578	4	3.18	8	0.641	8	1.83	5	3.38	12	0.478	4	3.21144	0.888	85	1.363	93	1.322	112	1.162	178	2.275	224	1.314	112	1.149	178	2.271	224	0.953	58	1.554
4P49_AA_FV	AMA	Top5	Similarity	Chothia	F:\AntibodyCascadeValidation\DS45NewSeq_Top5_1model_Chothia_NotExcludeCDR	None	10	1	1	3	AMA_DS45NewSeq_Top5_1model_chothia_noExclCDR	0.431	50	0.316	60	0.871	5	0.405	4	1.661	6	0.594	8	5.162	6	8.115	12	0.474	4	2.59356	0.644	83	0.462	93	0.422	110	0.597	176	2.142	217	0.426	110	0.588	176	2.133	217	0.465	56	0.316
4P9M_LH_FV	AMA	Top5	Similarity	Chothia	F:\AntibodyCascadeValidation\DS45NewSeq_Top5_1model_Chothia_NotExcludeCDR	None	10	1	1	3	AMA_DS45NewSeq_Top5_1model_chothia_noExclCDR	0.872	53	0.526	60	1.813	7	1.271	4	0.613	6	2.279	9	2.71	3	11.406	18	5.325	4	10.1796	0.986	85	2.123	97	1.085	113	2.095	182	3.694	229	1.213	113	2.024	182	3.794	229	0.956	59	0.526
4P59_LH_FV	AMA	Top5	Similarity	Chothia	F:\AntibodyCascadeValidation\DS45NewSeq_Top5_1model_Chothia_NotExcludeCDR	None	10	1	1	3	AMA_DS45NewSeq_Top5_1model_chothia_noExclCDR	0.408	53	0.401	60	0.643	6	1.161	4	0.606	6	0.5	8	0.374	5	1.283	6	0.64	4	4.08912	0.467	85	0.646	93	0.51	113	0.689	178	0.744	213	0.518	113	0.683	178	0.739	213	0.399	59	0.401
4ORG_LH_FV	AMA	Top5	Similarity	Chothia	F:\AntibodyCascadeValidation\DS45NewSeq_Top5_1model_Chothia_NotExcludeCDR	None	10	1	1	3	AMA_DS45NewSeq_Top5_1model_chothia_noExclCDR	0.686	52	0.511	60	1.317	8	0.586	4	4.761	9	0.476	8	0.699	5	26.475	33	0.441	4	2.85352	0.788	84	0.622	93	0.639	112	0.77	177	9.768	244	0.65	112	0.766	177	9.749	244	0.711	58	0.508
4PB0_LH_FV	AMA	Top5	Similarity	Chothia	F:\AntibodyCascadeValidation\DS45NewSeq_Top5_1model_Chothia_NotExcludeCDR	None	10	1	1	3	AMA_DS45NewSeq_Top5_1model_chothia_noExclCDR	0.315	53	0.382	60	0.729	11	0.387	4	0.482	6	0.442	8	0.815	7	5.917	8	0.527	4	6.1043	0.402	85	0.506	93	0.69	113	0.803	178	1.433	222	0.705	113	0.792	178	1.424	222	0.317	59	0.381
4Q0X_LH_FV	AMA	Top5	Similarity	Chothia	F:\AntibodyCascadeValidation\DS45NewSeq_Top5_1model_Chothia_NotExcludeCDR	None	10	1	1	3	AMA_DS45NewSeq_Top5_1model_chothia_noExclCDR	0.306	53	0.565	60	0.967	11	0.329	4	1.614	6	0.469	8	0.995	5	1.586	8	0.405	4	4.99148	0.608	85	0.797	93	0.667	113	0.906	178	1.006	220	0.679	113	0.903	178	1.007	220	0.529	59	0.565
4PB9_LH_FV	AMA	Top5	Similarity	Chothia	F:\AntibodyCascadeValidation\DS45NewSeq_Top5_1model_Chothia_NotExcludeCDR	None	10	1	1	3	AMA_DS45NewSeq_Top5_1model_chothia_noExclCDR	0.551	53	0.413	60	0.947	11	0.557	4	0.628	6	0.601	8	0.47	5	3.761	11	0.744	4	2.10979	0.528	85	0.506	93	0.532	113	0.562	178	0.987	223	0.533	113	0.557	178	0.973	223	0.531	59	0.415
4PS4_LH_FV	AMA	Top5	Similarity	Chothia	F:\AntibodyCascadeValidation\DS45NewSeq_Top5_1model_Chothia_NotExcludeCDR	None	10	1	1	3	AMA_DS45NewSeq_Top5_1model_chothia_noExclCDR	0.447	53	0.21	60	0.452	6	0.508	4	0.476	5	0.849	10	0.239	4	0.598	9	0.211	4	2.22897	0.466	85	0.241	93	0.38	113	0.419	178	0.462	216	0.391	113	0.418	178	0.463	216	0.431	59	0.21
4PY7_BA_FV	AMA	Top5	Similarity	Chothia	F:\AntibodyCascadeValidation\DS45NewSeq_Top5_1model_Chothia_NotExcludeCDR	None	10	1	1	3	AMA_DS45NewSeq_Top5_1model_chothia_noExclCDR	0.404	53	0.482	60	0.702	6	1.074	4	0.765	6	1.146	8	0.642	5	3.259	11	0.658	4	3.18128	0.547	85	0.663	93	0.508	113	0.706	178	1.057	218	0.521	113	0.691	178	1.047	218	0.403	59	0.485
4Q2Z_BA_FV	AMA	Top5	Similarity	Chothia	F:\AntibodyCascadeValidation\DS45NewSeq_Top5_1model_Chothia_NotExcludeCDR	None	10	1	1	3	AMA_DS45NewSeq_Top5_1model_chothia_noExclCDR	0.375	52	1.499	60	0.565	8	0.234	4	0.481	8	0.471	8	0.626	5	6.078	12	0.753	4	4.13877	0.551	84	1.35	93	1.196	112	1.141	177	1.792	222	1.209	112	1.144	177	1.809	222	0.365	58	1.487
4Q6I_AB_FV	AMA	Top5	Similarity	Chothia	F:\AntibodyCascadeValidation\DS45NewSeq_Top5_1model_Chothia_NotExcludeCDR	None	10	1	1	3	AMA_DS45NewSeq_Top5_1model_chothia_noExclCDR	0.356	53	0.617	60	1.05	10	0.323	4	0.946	6	0.597	8	0.509	5	3.988	9	0.594	4	6.98091	0.56	85	1.201	93	0.801	113	1.229	178	1.437	220	0.824	113	1.199	178	1.43	220	0.346	59	0.615
4QHK_NM_FV	AMA	Top5	Similarity	Chothia	F:\AntibodyCascadeValidation\DS45NewSeq_Top5_1model_Chothia_NotExcludeCDR	None	10	1	1	3	AMA_DS45NewSeq_Top5_1model_chothia_noExclCDR	0.581	52	0.654	60	1.516	6	0.712	4	3.652	7	3.26	8	0.777	4	2.323	11	0.673	4	4.74444	0.821	84	0.918	93	0.734	112	1.004	177	1.401	217	0.739	112	0.997	177	1.395	217	0.629	58	0.649
4QHL_BA_FV	AMA	Top5	Similarity	Chothia	F:\AntibodyCascadeValidation\DS45NewSeq_Top5_1model_Chothia_NotExcludeCDR	None	10	1	1	3	AMA_DS45NewSeq_Top5_1model_chothia_noExclCDR	0.414	52	0.611	60	1.563	6	0.373	4	2.211	7	1.178	8	0.722	4	1.785	11	0.759	4	5.32279	0.601	84	1.212	93	0.706	112	1.108	177	1.2	217	0.707	112	1.102	177	1.195	217	0.437	58	0.608
4QEX_LH_FV	AMA	Top5	Similarity	Chothia	F:\AntibodyCascadeValidation\DS45NewSeq_Top5_1model_Chothia_NotExcludeCDR	None	10	1	1	3	AMA_DS45NewSeq_Top5_1model_chothia_noExclCDR	0.702	53	0.545	60	0.846	10	0.612	4	0.932	6	0.993	8	0.655	5	1.171	5	0.735	4	2.80857	0.74	85	0.547	93	0.725	113	0.764	178	0.846	216	0.725	113	0.754	178	0.837	216	0.782	59	0.542
4QHM_BA_FV	AMA	Top5	Similarity	Chothia	F:\AntibodyCascadeValidation\DS45NewSeq_Top5_1model_Chothia_NotExcludeCDR	None	10	1	1	3	AMA_DS45NewSeq_Top5_1model_chothia_noExclCDR	0.762	52	0.606	60	2.501	6	0.538	4	1.334	7	1.632	8	0.495	4	0.82	11	1.159	4	4.74169	0.919	84	0.847	93	0.805	112	1.006	177	1.1	217	0.814	112	0.99	177	1.088	217	0.82	58	0.629
4QHN_BA_FV	AMA	Top5	Similarity	Chothia	F:\AntibodyCascadeValidation\DS45NewSeq_Top5_1model_Chothia_NotExcludeCDR	None	10	1	1	3	AMA_DS45NewSeq_Top5_1model_chothia_noExclCDR	0.792	52	0.629	60	2.553	6	1.145	4	1.329	7	1.366	8	0.707	4	0.94	11	3.138	4	5.11458	0.957	84	1.046	93	0.804	112	1.132	177	1.226	217	0.818	112	1.107	177	1.201	217	0.845	58	0.676
4QWW_CD_FV	AMA	Top5	Similarity	Chothia	F:\AntibodyCascadeValidation\DS45NewSeq_Top5_1model_Chothia_NotExcludeCDR	None	10	1	1	3	AMA_DS45NewSeq_Top5_1model_chothia_noExclCDR	0.366	53	0.335	60	1.236	5	0.414	4	0.542	6	0.654	8	0.416	7	6.754	12	0.558	4	2.3001	0.386	85	0.475	93	0.417	113	0.497	178	1.697	220	0.419	113	0.492	178	1.691	220	0.365	59	0.335
4RDQ_FG_FV	AMA	Top5	Similarity	Chothia	F:\AntibodyCascadeValidation\DS45NewSeq_Top5_1model_Chothia_NotExcludeCDR	None	10	1	1	3	AMA_DS45NewSeq_Top5_1model_chothia_noExclCDR	0.388	53	0.471	60	0.362	6	0.308	4	1.356	6	0.764	8	0.313	5	1.954	5	0.438	4	2.83838	0.56	85	0.729	93	0.57	113	0.803	178	0.83	212	0.577	113	0.794	178	0.823	212	0.378	59	0.469
4R2G_MN_FV	AMA	Top5	Similarity	Chothia	F:\AntibodyCascadeValidation\DS45NewSeq_Top5_1model_Chothia_NotExcludeCDR	None	10	1	1	3	AMA_DS45NewSeq_Top5_1model_chothia_noExclCDR	0.72	54	0.354	60	0.98	6	0.609	4	0.454	9	1.453	8	1.456	4	1.985	22	0.494	4	0.466672	0.83	80	0.488	93	0.58	114	0.697	173	0.958	226	0.591	114	0.691	173	0.963	226	0.72	54	0.362
4R4B_AB_FV	AMA	Top5	Similarity	Chothia	F:\AntibodyCascadeValidation\DS45NewSeq_Top5_1model_Chothia_NotExcludeCDR	None	10	1	1	3	AMA_DS45NewSeq_Top5_1model_chothia_noExclCDR	0.363	53	0.445	60	0.452	6	1.234	4	2.441	5	1.519	8	3.628	4	2.92	9	0.725	4	4.53883	0.541	85	0.753	93	0.551	113	0.835	178	1.217	214	0.564	113	0.827	178	1.212	214	0.367	59	0.447
4RQQ_AB_FV	AMA	Top5	Similarity	Chothia	F:\AntibodyCascadeValidation\DS45NewSeq_Top5_1model_Chothia_NotExcludeCDR	None	10	1	1	3	AMA_DS45NewSeq_Top5_1model_chothia_noExclCDR	0.437	53	0.723	60	1.382	11	0.439	4	0.644	6	3.101	8	1.205	5	7.15	30	1.023	4	4.59845	0.525	85	0.899	93	0.734	113	0.884	178	2.761	242	0.745	113	0.868	178	2.763	242	0.475	59	0.722
4TOY_LH_FV	AMA	Top5	Similarity	Chothia	F:\AntibodyCascadeValidation\DS45NewSeq_Top5_1model_Chothia_NotExcludeCDR	None	10	1	1	3	AMA_DS45NewSeq_Top5_1model_chothia_noExclCDR	0.65	52	0.524	60	2.703	9	0.644	4	4.536	7	0.458	8	0.502	5	6.058	12	7.63	12	7.12168	0.867	84	2.851	101	0.823	112	2.424	185	2.753	230	1.093	112	2.266	185	2.694	230	0.644	58	0.568
4U0R_CB_FV	AMA	Top5	Similarity	Chothia	F:\AntibodyCascadeValidation\DS45NewSeq_Top5_1model_Chothia_NotExcludeCDR	None	10	1	1	3	AMA_DS45NewSeq_Top5_1model_chothia_noExclCDR	0.626	53	0.374	60	0.527	10	0.25	4	0.443	6	0.44	8	0.642	5	4.583	11	0.537	4	2.76658	0.56	85	0.491	93	0.577	113	0.618	178	1.159	222	0.581	113	0.612	178	1.156	222	0.603	59	0.373
4U1G_CB_FV	AMA	Top5	Similarity	Chothia	F:\AntibodyCascadeValidation\DS45NewSeq_Top5_1model_Chothia_NotExcludeCDR	None	10	1	1	3	AMA_DS45NewSeq_Top5_1model_chothia_noExclCDR	0.652	53	0.349	60	1.543	10	1.501	4	1.235	6	0.401	8	1.841	5	3.281	11	0.465	4	3.23897	0.681	85	0.415	93	0.575	113	0.67	178	1.088	222	0.584	113	0.664	178	1.096	222	0.651	59	0.35
4U6G_BA_FV	AMA	Top5	Similarity	Chothia	F:\AntibodyCascadeValidation\DS45NewSeq_Top5_1model_Chothia_NotExcludeCDR	None	10	1	1	3	AMA_DS45NewSeq_Top5_1model_chothia_noExclCDR	0.386	52	0.392	60	0.337	6	0.463	4	0.468	9	0.381	8	0.492	7	0.737	18	0.798	4	1.32227	0.505	84	0.447	93	0.465	112	0.528	177	0.537	229	0.467	112	0.522	177	0.531	229	0.438	58	0.396
4U6H_BA_FV	AMA	Top5	Similarity	Chothia	F:\AntibodyCascadeValidation\DS45NewSeq_Top5_1model_Chothia_NotExcludeCDR	None	10	1	1	3	AMA_DS45NewSeq_Top5_1model_chothia_noExclCDR	0.522	53	0.438	60	0.802	11	0.359	4	0.829	6	0.524	8	0.431	5	2.044	8	0.58	4	5.03624	0.555	85	0.986	93	0.633	113	0.983	178	1.004	220	0.642	113	0.965	178	0.991	220	0.518	59	0.435
4U6V_LH_FV	AMA	Top5	Similarity	Chothia	F:\AntibodyCascadeValidation\DS45NewSeq_Top5_1model_Chothia_NotExcludeCDR	None	10	1	1	3	AMA_DS45NewSeq_Top5_1model_chothia_noExclCDR	0.315	53	0.334	60	0.384	6	1.229	4	1.354	5	0.458	8	0.583	4	2.807	12	0.381	4	7.14143	0.537	85	0.498	93	0.62	113	0.874	178	1.056	217	0.649	113	0.849	178	1.039	217	0.32	59	0.335
[truncated: 251 more columns]
