# Supplementary material for: Fully automated antibody structure prediction using BIOVIA tools: Validation study
Source: PLoS One. 2017 May 18;12(5):e0177923. doi: 10.1371/journal.pone.0177923 (PMC5436848; doi:10.1371/journal.pone.0177923)
Supplement: S1 Table — Contains the RMSD values of predicted versus x-ray structure for the various regions, and details of the framework and CDR templates for each target. (ZIP) [file pone.0177923.s002.zip › Top5_Chothia_25model.csv]

Name	Source	FrameworkMethod	SortingMethod	LoopModeling	DataPath	H3Method	Top5Cutoff	NumCDRModels	NumFRModels	NumLoopTemplates	RunDescription	LSup:LSup	LSup:LSup_NRes	HSup:HSup	HSup:HSup_NRes	LSup:L1	LSup:L1_NRes	LSup:L2	LSup:L2_NRes	LSup:L3	LSup:L3_NRes	HSup:H1	HSup:H1_NRes	HSup:H2	HSup:H2_NRes	HSup:H3	HSup:H3_NRes	HSup:H4	HSup:H4_NRes	Tilt	LSup:LFR	LSup:LFR_NRes	HSup:HFR	HSup:HFR_NRes	LHSup:LHSup	LHSup:LHSup_NRes	LHSup:LHFR	LHSup:LHFR_NRes	LHSup:LHAll	LHSup:LHAll_NRes	LHFR:LHSup	LHFR:LHSup_NRes	LHFR:LHFR	LHFR:LHFR_NRes	LHFR:LHAll	LHFR:LHAll_NRes	LSup:LCore	LSup:LCore_NRes	HSup:HCore
3W2D_LH_FV	AMA	Top 5	Similarity	Chothia	F:\AntibodyCascadeValidation\DS45_Top5_25model_Chothia	None	NA	25	25	3	DS45_Top5_25Model_Chothia	0.585	53	0.443	60	1.149	7	0.66	4	1.466	6	1.085	9	0.663	4	1.702	10	0.77	4	4.82345	0.789	85	0.504	93	0.593	113	0.719	178	0.886	218	0.593	113	0.708	178	0.877	218	0.573	59	0.441
3ZL4_LH_FV	AMA	Top 5	Similarity	Chothia	F:\AntibodyCascadeValidation\DS45_Top5_25model_Chothia	None	NA	25	25	3	DS45_Top5_25Model_Chothia	0.327	52	0.356	60	0.432	8	0.371	4	1.074	7	0.483	9	0.306	4	1.476	8	0.554	4	15.1376	0.404	84	0.638	93	1.224	112	1.467	177	1.71	217	1.256	112	1.43	177	1.714	217	0.329	58	0.354
4BH8_AB_FV	AMA	Top 5	Similarity	Chothia	F:\AntibodyCascadeValidation\DS45_Top5_25model_Chothia	None	NA	25	25	3	DS45_Top5_25Model_Chothia	0.459	53	0.405	60	0.307	6	2.845	4	0.393	6	0.366	8	0.591	5	1.673	10	0.56	4	1.69547	0.899	85	0.721	93	0.465	113	0.864	178	0.949	217	0.479	113	0.852	178	0.938	217	0.445	59	0.404
2YMX_LH_FV	AMA	Top 5	Similarity	Chothia	F:\AntibodyCascadeValidation\DS45_Top5_25model_Chothia	None	NA	25	25	3	DS45_Top5_25Model_Chothia	0.491	53	0.404	60	1.306	6	0.31	4	1.687	6	0.604	8	0.734	5	4.884	13	0.564	4	7.20074	0.509	85	0.599	93	0.714	113	0.836	178	1.494	220	0.716	113	0.826	178	1.492	220	0.476	59	0.406
3W9E_BA_FV	AMA	Top 5	Similarity	Chothia	F:\AntibodyCascadeValidation\DS45_Top5_25model_Chothia	None	NA	25	25	3	DS45_Top5_25Model_Chothia	0.318	53	0.542	60	0.386	7	0.337	4	1.616	5	3.125	8	1.528	5	3.582	11	3.822	4	1.07347	0.433	85	1.062	93	0.6	113	0.877	178	1.398	218	0.603	113	0.873	178	1.392	218	0.311	59	0.631
3WHX_BA_FV	AMA	Top 5	Similarity	Chothia	F:\AntibodyCascadeValidation\DS45_Top5_25model_Chothia	None	NA	25	25	3	DS45_Top5_25Model_Chothia	0.495	53	0.43	60	0.487	11	0.175	4	0.626	6	0.875	8	0.593	5	3.695	6	1.039	4	7.49443	0.479	85	0.513	93	0.717	113	0.787	178	0.994	218	0.722	113	0.772	178	0.991	218	0.473	59	0.457
3WHE_09_FV	AMA	Top 5	Similarity	Chothia	F:\AntibodyCascadeValidation\DS45_Top5_25model_Chothia	None	NA	25	25	3	DS45_Top5_25Model_Chothia	0.567	52	0.652	60	1.916	9	1.566	4	1.304	8	1.366	8	1.929	5	8.419	15	0.704	4	5.47384	0.706	84	0.854	93	0.734	112	0.893	177	2.441	226	0.734	112	0.89	177	2.432	226	0.67	58	0.649
3WBD_AA_FV	AMA	Top 5	Similarity	Chothia	F:\AntibodyCascadeValidation\DS45_Top5_25model_Chothia	None	NA	25	25	3	DS45_Top5_25Model_Chothia	0.323	53	0.286	60	0.546	11	0.264	4	0.45	6	0.52	8	0.298	5	0.774	6	0.28	4	4.71549	0.479	85	0.538	93	0.495	113	0.727	178	0.742	218	0.507	113	0.716	178	0.748	218	0.311	59	0.286
4BUH_AA_FV	AMA	Top 5	Similarity	Chothia	F:\AntibodyCascadeValidation\DS45_Top5_25model_Chothia	None	NA	25	25	3	DS45_Top5_25Model_Chothia	0.609	52	0.295	60	0.372	8	0.407	4	0.705	8	0.643	8	0.515	5	3.125	15	0.374	4	2.61834	0.682	84	0.371	93	0.588	112	0.678	177	1.093	225	0.592	112	0.669	177	1.093	225	0.614	58	0.294
3WKM_LH_FV	AMA	Top 5	Similarity	Chothia	F:\AntibodyCascadeValidation\DS45_Top5_25model_Chothia	None	NA	25	25	3	DS45_Top5_25Model_Chothia	0.372	53	0.448	60	0.916	10	0.317	4	0.707	6	0.844	8	0.423	5	7.65	12	0.79	4	2.95294	0.54	85	0.548	93	0.487	113	0.64	178	1.879	223	0.51	113	0.626	178	1.866	223	0.381	59	0.452
4BKL_BA_FV	AMA	Top 5	Similarity	Chothia	F:\AntibodyCascadeValidation\DS45_Top5_25model_Chothia	None	NA	25	25	3	DS45_Top5_25Model_Chothia	0.429	53	0.394	60	1.121	10	0.738	4	0.529	6	0.748	8	0.86	5	3.744	5	0.28	4	4.10394	0.447	85	0.505	93	0.55	113	0.659	178	0.926	216	0.556	113	0.653	178	0.929	216	0.415	59	0.394
4BZ2_LH_FV	AMA	Top 5	Similarity	Chothia	F:\AntibodyCascadeValidation\DS45_Top5_25model_Chothia	None	NA	25	25	3	DS45_Top5_25Model_Chothia	0.29	53	0.39	60	0.332	6	0.144	4	0.614	6	1.171	8	2.333	5	6.866	10	1.091	4	4.32058	0.359	85	0.64	93	0.542	113	0.688	178	1.745	217	0.546	113	0.685	178	1.74	217	0.29	59	0.403
4BZ1_LH_FV	AMA	Top 5	Similarity	Chothia	F:\AntibodyCascadeValidation\DS45_Top5_25model_Chothia	None	NA	25	25	3	DS45_Top5_25Model_Chothia	0.464	53	0.355	60	0.485	12	0.362	4	0.948	6	1.02	8	1.334	5	2.475	6	0.553	4	1.4066	0.457	85	0.508	93	0.452	113	0.514	178	0.742	219	0.451	113	0.504	178	0.742	219	0.453	59	0.353
4CNI_BA_FV	AMA	Top 5	Similarity	Chothia	F:\AntibodyCascadeValidation\DS45_Top5_25model_Chothia	None	NA	25	25	3	DS45_Top5_25Model_Chothia	0.49	53	0.292	60	0.538	6	0.302	4	1.174	6	0.458	8	1.971	7	2.105	7	0.45	4	12.9756	0.57	85	0.47	93	1.003	113	1.227	178	1.378	216	1.021	113	1.214	178	1.371	216	0.492	59	0.291
4CMH_CB_FV	AMA	Top 5	Similarity	Chothia	F:\AntibodyCascadeValidation\DS45_Top5_25model_Chothia	None	NA	25	25	3	DS45_Top5_25Model_Chothia	0.346	53	0.295	60	0.508	6	0.27	4	1.129	6	0.527	8	0.428	5	2.961	9	0.605	4	4.51822	0.558	85	0.453	93	0.488	113	0.63	178	0.916	216	0.492	113	0.63	178	0.917	216	0.445	59	0.296
4EDW_LH_FV	AMA	Top 5	Similarity	Chothia	F:\AntibodyCascadeValidation\DS45_Top5_25model_Chothia	None	NA	25	25	3	DS45_Top5_25Model_Chothia	0.306	53	0.317	60	0.671	6	0.375	4	0.771	6	0.468	8	0.747	4	4.115	11	0.534	4	3.07396	0.443	85	0.409	93	0.384	113	0.482	178	1.035	217	0.388	113	0.478	178	1.036	217	0.301	59	0.318
4C83_BA_FV	AMA	Top 5	Similarity	Chothia	F:\AntibodyCascadeValidation\DS45_Top5_25model_Chothia	None	NA	25	25	3	DS45_Top5_25Model_Chothia	0.545	53	0.357	60	1.082	5	0.455	4	1.76	7	0.427	8	0.588	5	3.976	7	0.282	4	4.93404	0.689	85	0.837	93	0.619	113	0.889	178	1.175	214	0.626	113	0.876	178	1.171	214	0.524	59	0.356
4CAD_GH_FV	AMA	Top 5	Similarity	Chothia	F:\AntibodyCascadeValidation\DS45_Top5_25model_Chothia	None	NA	25	25	3	DS45_Top5_25Model_Chothia	0.299	53	0.309	60	0.233	6	0.314	4	0.899	6	0.356	8	0.795	5	4.749	14	0.588	4	5.60396	0.412	85	0.737	93	0.53	113	0.861	178	1.441	221	0.543	113	0.847	178	1.441	221	0.33	59	0.312
4FZ8_LH_FV	AMA	Top 5	Similarity	Chothia	F:\AntibodyCascadeValidation\DS45_Top5_25model_Chothia	None	NA	25	25	3	DS45_Top5_25Model_Chothia	0.63	53	0.668	60	2.207	11	0.635	4	1.69	5	1.233	8	1.865	5	12.448	20	0.964	4	5.69855	0.639	85	0.79	93	0.934	113	0.999	178	3.707	231	0.937	113	0.996	178	3.688	231	0.638	59	0.675
4EDX_AB_FV	AMA	Top 5	Similarity	Chothia	F:\AntibodyCascadeValidation\DS45_Top5_25model_Chothia	None	NA	25	25	3	DS45_Top5_25Model_Chothia	0.651	53	0.331	60	1.084	6	0.272	4	0.949	6	0.594	8	0.641	4	5.381	11	0.3	4	3.95768	0.658	85	0.627	93	0.663	113	0.816	178	1.429	217	0.666	113	0.812	178	1.43	217	0.637	59	0.329
4FZE_LH_FV	AMA	Top 5	Similarity	Chothia	F:\AntibodyCascadeValidation\DS45_Top5_25model_Chothia	None	NA	25	25	3	DS45_Top5_25Model_Chothia	0.455	52	0.376	60	1.863	6	0.417	4	3.535	6	2.184	8	0.689	5	8.626	14	0.721	4	9.93981	0.54	84	0.456	93	0.873	112	1.064	177	2.496	220	0.884	112	1.049	177	2.491	220	0.468	58	0.376
4GQP_HH_FV	AMA	Top 5	Similarity	Chothia	F:\AntibodyCascadeValidation\DS45_Top5_25model_Chothia	None	NA	25	25	3	DS45_Top5_25Model_Chothia	0.223	53	0.233	60	0.205	7	0.211	4	0.408	6	0.388	8	0.373	4	0.433	8	0.497	4	2.81174	0.309	85	0.437	93	0.324	113	0.475	178	0.476	215	0.328	113	0.47	178	0.473	215	0.31	59	0.239
4G7V_LH_FV	AMA	Top 5	Similarity	Chothia	F:\AntibodyCascadeValidation\DS45_Top5_25model_Chothia	None	NA	25	25	3	DS45_Top5_25Model_Chothia	0.277	53	0.33	60	0.631	6	0.294	4	0.664	6	1.661	8	0.998	5	4.658	8	0.324	4	1.88497	0.292	85	0.357	93	0.347	113	0.373	178	1.008	215	0.354	113	0.371	178	1.003	215	0.281	59	0.327
4GSD_LH_FV	AMA	Top 5	Similarity	Chothia	F:\AntibodyCascadeValidation\DS45_Top5_25model_Chothia	None	NA	25	25	3	DS45_Top5_25Model_Chothia	0.543	52	0.488	60	0.442	6	0.313	4	4.228	6	1.511	9	0.46	4	5.265	12	0.924	4	3.72615	0.52	83	0.686	93	0.623	112	0.709	176	1.684	217	0.629	112	0.701	176	1.703	217	0.533	57	0.493
4H8W_LH_FV	AMA	Top 5	Similarity	Chothia	F:\AntibodyCascadeValidation\DS45_Top5_25model_Chothia	None	NA	25	25	3	DS45_Top5_25Model_Chothia	0.246	52	0.218	60	0.629	9	0.23	4	0.388	8	0.28	8	0.258	5	0.705	8	0.535	4	3.11675	0.355	84	0.296	93	0.333	112	0.416	177	0.451	219	0.347	112	0.411	177	0.451	219	0.363	58	0.22
4HHA_AB_FV	AMA	Top 5	Similarity	Chothia	F:\AntibodyCascadeValidation\DS45_Top5_25model_Chothia	None	NA	25	25	3	DS45_Top5_25Model_Chothia	0.543	53	0.284	60	0.828	6	0.364	4	0.662	7	0.575	8	0.489	5	1.358	14	0.397	4	4.38182	0.806	85	0.337	93	0.524	113	0.66	178	0.728	222	0.53	113	0.656	178	0.727	222	0.525	59	0.285
4HIE_AB_FV	AMA	Top 5	Similarity	Chothia	F:\AntibodyCascadeValidation\DS45_Top5_25model_Chothia	None	NA	25	25	3	DS45_Top5_25Model_Chothia	0.287	53	0.343	60	2.58	6	0.327	4	2.037	8	0.463	8	0.524	5	3.097	9	0.739	4	4.40315	0.369	85	0.379	93	0.491	113	0.585	178	1.087	218	0.502	113	0.569	178	1.074	218	0.283	59	0.352
4HXA_LH_FV	AMA	Top 5	Similarity	Chothia	F:\AntibodyCascadeValidation\DS45_Top5_25model_Chothia	None	NA	25	25	3	DS45_Top5_25Model_Chothia	0.289	53	0.387	60	1.13	5	0.217	4	1.212	6	0.463	8	2.557	7	1.593	6	0.822	4	3.11712	0.642	85	0.52	93	0.423	113	0.64	178	0.872	214	0.425	113	0.624	178	0.873	214	0.279	59	0.39
4G80_BA_FV	AMA	Top 5	Similarity	Chothia	F:\AntibodyCascadeValidation\DS45_Top5_25model_Chothia	None	NA	25	25	3	DS45_Top5_25Model_Chothia	0.522	53	0.385	60	1.184	6	0.518	4	2.601	6	0.865	8	0.798	5	3.45	13	0.557	4	5.83479	0.541	85	0.454	93	0.647	113	0.676	178	1.195	220	0.658	113	0.664	178	1.192	220	0.529	59	0.385
4IDJ_LH_FV	AMA	Top 5	Similarity	Chothia	F:\AntibodyCascadeValidation\DS45_Top5_25model_Chothia	None	NA	25	25	3	DS45_Top5_25Model_Chothia	0.437	53	0.458	60	2.084	7	1.154	4	1.319	6	1.796	8	1.762	5	5.644	14	0.79	4	2.18624	0.554	85	0.664	93	0.502	113	0.658	178	1.655	222	0.509	113	0.655	178	1.65	222	0.439	59	0.455
4I18_BA_FV	AMA	Top 5	Similarity	Chothia	F:\AntibodyCascadeValidation\DS45_Top5_25model_Chothia	None	NA	25	25	3	DS45_Top5_25Model_Chothia	0.347	53	0.401	60	0.677	6	0.266	4	2.045	8	1.216	8	2.119	5	9.148	14	0.508	4	6.39109	0.508	85	0.469	93	0.615	113	0.786	178	2.416	223	0.628	113	0.775	178	2.43	223	0.349	59	0.398
4IJ3_BC_FV	AMA	Top 5	Similarity	Chothia	F:\AntibodyCascadeValidation\DS45_Top5_25model_Chothia	None	NA	25	25	3	DS45_Top5_25Model_Chothia	0.398	53	0.317	60	0.396	6	0.143	4	0.811	6	1.493	8	0.719	4	1.94	8	0.617	4	2.79656	0.647	85	0.621	93	0.429	113	0.675	178	0.822	214	0.439	113	0.663	178	0.816	214	0.699	59	0.326
4HXB_LH_FV	AMA	Top 5	Similarity	Chothia	F:\AntibodyCascadeValidation\DS45_Top5_25model_Chothia	None	NA	25	25	3	DS45_Top5_25Model_Chothia	0.411	53	0.248	60	0.57	11	0.164	4	0.548	6	0.537	8	0.527	5	3.275	4	1.365	4	0.723617	0.462	85	0.517	93	0.375	113	0.512	178	0.693	216	0.376	113	0.508	178	0.688	216	0.399	59	0.249
4KUC_DH_FV	AMA	Top 5	Similarity	Chothia	F:\AntibodyCascadeValidation\DS45_Top5_25model_Chothia	None	NA	25	25	3	DS45_Top5_25Model_Chothia	0.737	53	0.477	58	1.038	5	0.927	4	1.175	6	0.853	8	1.04	5	6.676	10	0.716	4	5.89696	0.821	85	0.665	91	0.779	111	0.936	176	1.705	214	0.792	111	0.916	176	1.698	214	0.711	59	0.491
4IOF_FE_FV	AMA	Top 5	Similarity	Chothia	F:\AntibodyCascadeValidation\DS45_Top5_25model_Chothia	None	NA	25	25	3	DS45_Top5_25Model_Chothia	0.75	53	0.638	60	2.837	6	1.205	4	2.953	7	1.097	8	0.62	5	13.056	18	0.755	4	3.51527	0.808	84	0.713	93	0.74	113	0.818	177	3.871	225	0.742	113	0.813	177	3.882	225	0.755	58	0.635
4IOI_AB_FV	AMA	Top 5	Similarity	Chothia	F:\AntibodyCascadeValidation\DS45_Top5_25model_Chothia	None	NA	25	25	3	DS45_Top5_25Model_Chothia	0.287	53	0.396	60	0.463	6	0.271	4	0.739	6	0.864	8	0.935	5	2.898	9	0.365	4	3.36813	0.318	85	1.001	93	0.467	113	0.878	178	1.055	216	0.474	113	0.872	178	1.051	216	0.28	59	0.394
4IRZ_LH_FV	AMA	Top 5	Similarity	Chothia	F:\AntibodyCascadeValidation\DS45_Top5_25model_Chothia	None	NA	25	25	3	DS45_Top5_25Model_Chothia	0.46	53	0.429	60	0.576	6	0.546	4	1.429	5	0.833	8	0.723	5	6.676	12	0.516	4	6.08864	0.648	85	0.459	93	0.745	113	0.863	178	1.719	218	0.756	113	0.854	178	1.724	218	0.551	59	0.426
4JLR_BA_FV	AMA	Top 5	Similarity	Chothia	F:\AntibodyCascadeValidation\DS45_Top5_25model_Chothia	None	NA	25	25	3	DS45_Top5_25Model_Chothia	0.35	53	0.229	60	0.448	5	0.386	4	0.452	6	0.322	10	0.32	4	0.558	8	0.604	4	0.61913	0.431	85	0.566	93	0.333	113	0.519	178	0.5	215	0.339	113	0.511	178	0.495	215	0.349	59	0.233
4K23_LH_FV	AMA	Top 5	Similarity	Chothia	F:\AntibodyCascadeValidation\DS45_Top5_25model_Chothia	None	NA	25	25	3	DS45_Top5_25Model_Chothia	0.552	53	0.359	60	0.653	11	0.287	4	0.491	6	0.486	8	0.519	5	4.623	8	0.476	4	5.07925	0.682	85	0.921	93	0.597	113	0.882	178	1.208	220	0.612	113	0.872	178	1.213	220	0.551	59	0.36
4JG1_LH_FV	AMA	Top 5	Similarity	Chothia	F:\AntibodyCascadeValidation\DS45_Top5_25model_Chothia	None	NA	25	25	3	DS45_Top5_25Model_Chothia	0.305	53	0.261	60	0.636	6	0.451	4	0.392	6	0.428	8	2.619	6	0.593	9	0.521	4	3.47446	0.337	85	0.438	93	0.393	113	0.496	178	0.659	217	0.395	113	0.496	178	0.66	217	0.297	59	0.261
4J4P_DC_FV	AMA	Top 5	Similarity	Chothia	F:\AntibodyCascadeValidation\DS45_Top5_25model_Chothia	None	NA	25	25	3	DS45_Top5_25Model_Chothia	0.516	52	0.459	60	1.016	8	0.595	4	1.172	8	0.868	10	0.657	6	3.047	13	0.567	4	5.8462	0.686	84	1.051	93	0.691	112	0.999	177	1.319	226	0.697	112	0.992	177	1.307	226	0.525	58	0.458
4JO1_LH_FV	AMA	Top 5	Similarity	Chothia	F:\AntibodyCascadeValidation\DS45_Top5_25model_Chothia	None	NA	25	25	3	DS45_Top5_25Model_Chothia	0.48	53	0.366	60	2.113	8	0.318	4	4.135	10	1.471	9	2.728	6	3.844	2	2.153	4	5.43143	0.568	85	0.661	92	0.604	113	0.78	177	1.498	216	0.613	113	0.777	177	1.506	216	0.476	59	0.366
4JO4_LH_FV	AMA	Top 5	Similarity	Chothia	F:\AntibodyCascadeValidation\DS45_Top5_25model_Chothia	None	NA	25	25	3	DS45_Top5_25Model_Chothia	0.495	53	0.386	60	1.058	6	0.425	4	4.901	9	2.503	9	1.56	6	3.327	19	3.098	4	1.73906	0.539	85	0.812	92	0.545	113	0.757	177	1.584	230	0.55	113	0.751	177	1.574	230	0.494	59	0.386
4K7P_XY_FV	AMA	Top 5	Similarity	Chothia	F:\AntibodyCascadeValidation\DS45_Top5_25model_Chothia	None	NA	25	25	3	DS45_Top5_25Model_Chothia	0.585	53	0.313	60	1.476	5	2.386	4	1.237	6	0.491	8	0.705	5	3.883	11	0.387	4	5.43111	0.904	85	0.48	93	0.589	113	0.799	178	1.213	217	0.596	113	0.777	178	1.206	217	0.576	59	0.315
4JZJ_BA_FV	AMA	Top 5	Similarity	Chothia	F:\AntibodyCascadeValidation\DS45_Top5_25model_Chothia	None	NA	25	25	3	DS45_Top5_25Model_Chothia	0.319	53	0.866	60	1.225	12	0.214	4	1.266	6	0.745	8	0.724	5	2.075	9	0.5	4	9.36078	0.402	85	0.955	93	1.006	113	1.18	178	1.338	222	1.013	113	1.176	178	1.344	222	0.322	59	0.86
4KMT_LH_FV	AMA	Top 5	Similarity	Chothia	F:\AntibodyCascadeValidation\DS45_Top5_25model_Chothia	None	NA	25	25	3	DS45_Top5_25Model_Chothia	0.448	53	0.247	60	0.643	6	0.227	4	0.637	6	0.393	8	0.632	5	1.877	8	0.603	4	2.04028	0.43	85	0.38	93	0.412	113	0.469	178	0.599	215	0.416	113	0.461	178	0.598	215	0.429	59	0.251
4KY1_LH_FV	AMA	Top 5	Similarity	Chothia	F:\AntibodyCascadeValidation\DS45_Top5_25model_Chothia	None	NA	25	25	3	DS45_Top5_25Model_Chothia	0.404	53	0.384	60	0.428	6	0.412	4	1.327	6	0.684	8	0.337	5	4.744	10	0.652	4	4.5906	0.445	85	0.535	93	0.616	113	0.658	178	1.352	217	0.619	113	0.65	178	1.36	217	0.403	59	0.383
4K3J_LH_FV	AMA	Top 5	Similarity	Chothia	F:\AntibodyCascadeValidation\DS45_Top5_25model_Chothia	None	NA	25	25	3	DS45_Top5_25Model_Chothia	0.455	53	0.425	60	0.966	12	0.377	4	1.077	6	0.841	8	0.899	5	3.296	8	0.486	4	3.96119	0.433	85	0.563	93	0.586	113	0.66	178	0.973	221	0.591	113	0.65	178	0.959	221	0.437	59	0.429
4KI5_DC_FV	AMA	Top 5	Similarity	Chothia	F:\AntibodyCascadeValidation\DS45_Top5_25model_Chothia	None	NA	25	25	3	DS45_Top5_25Model_Chothia	0.377	53	0.361	60	0.559	5	0.44	4	0.615	6	2.226	8	0.57	5	2.293	5	0.874	4	5.8435	0.444	85	0.602	93	0.562	113	0.693	178	0.858	211	0.575	113	0.676	178	0.855	211	0.406	59	0.361
4KPH_MI_FV	AMA	Top 5	Similarity	Chothia	F:\AntibodyCascadeValidation\DS45_Top5_25model_Chothia	None	NA	25	25	3	DS45_Top5_25Model_Chothia	0.784	53	0.36	59	0.292	5	0.431	4	1.507	5	0.57	8	0.53	4	2.298	3	0.658	4	8.94829	0.837	85	0.481	92	0.927	112	1.059	177	1.149	206	0.94	112	1.039	177	1.142	206	0.747	59	0.359
4KQ3_LH_FV	AMA	Top 5	Similarity	Chothia	F:\AntibodyCascadeValidation\DS45_Top5_25model_Chothia	None	NA	25	25	3	DS45_Top5_25Model_Chothia	0.369	53	0.401	60	0.338	6	0.318	4	0.664	5	2.484	8	0.823	5	3.144	6	0.532	4	9.10179	0.459	85	0.545	93	0.786	113	0.889	178	1.157	212	0.793	113	0.881	178	1.157	212	0.359	59	0.405
4KQ4_LH_FV	AMA	Top 5	Similarity	Chothia	F:\AntibodyCascadeValidation\DS45_Top5_25model_Chothia	None	NA	25	25	3	DS45_Top5_25Model_Chothia	0.381	53	0.382	60	1.175	6	0.361	4	0.387	6	0.658	8	0.827	5	1.001	6	0.712	4	4.97996	0.527	85	1.077	93	0.583	113	0.987	178	1.019	213	0.594	113	0.972	178	1.008	213	0.496	59	0.382
4KTD_LH_FV	AMA	Top 5	Similarity	Chothia	F:\AntibodyCascadeValidation\DS45_Top5_25model_Chothia	None	NA	25	25	3	DS45_Top5_25Model_Chothia	1.506	54	0.302	60	1.803	9	2.159	8	1.522	6	0.338	8	0.972	5	8.629	14	0.342	4	13.4269	1.546	86	0.363	93	1.48	114	1.548	179	2.602	229	1.513	114	1.523	179	2.594	229	1.47	60	0.301
4KUZ_LH_FV	AMA	Top 5	Similarity	Chothia	F:\AntibodyCascadeValidation\DS45_Top5_25model_Chothia	None	NA	25	25	3	DS45_Top5_25Model_Chothia	0.347	53	0.483	60	0.597	12	0.33	4	1.174	5	0.809	8	1.034	5	3.852	9	0.814	4	2.92958	0.4	85	0.613	93	0.521	113	0.636	178	1.016	221	0.531	113	0.628	178	1.007	221	0.358	59	0.486
4KXZ_LH_FV	AMA	Top 5	Similarity	Chothia	F:\AntibodyCascadeValidation\DS45_Top5_25model_Chothia	None	NA	25	25	3	DS45_Top5_25Model_Chothia	0.302	53	0.375	60	0.797	7	0.296	4	0.437	6	4.273	8	1.777	5	1.271	9	0.475	4	4.38602	0.41	85	0.888	93	0.548	113	0.899	178	1.197	217	0.557	113	0.883	178	1.196	217	0.291	59	0.379
4KI5_FE_FV	AMA	Top 5	Similarity	Chothia	F:\AntibodyCascadeValidation\DS45_Top5_25model_Chothia	None	NA	25	25	3	DS45_Top5_25Model_Chothia	0.537	53	0.328	60	0.421	6	0.365	4	0.505	6	0.476	8	1.321	5	5.368	11	0.658	4	1.37956	0.73	84	0.473	93	0.473	113	0.625	177	1.338	217	0.479	113	0.62	177	1.329	217	0.61	59	0.349
4K7P_LH_FV	AMA	Top 5	Similarity	Chothia	F:\AntibodyCascadeValidation\DS45_Top5_25model_Chothia	None	NA	25	25	3	DS45_Top5_25Model_Chothia	0.411	53	0.457	60	0.464	6	0.326	4	1.005	6	0.672	8	0.572	5	4.89	13	0.389	4	6.99378	0.518	85	0.57	93	0.712	113	0.894	178	1.474	220	0.718	113	0.883	178	1.477	220	0.405	59	0.454
4KTE_LH_FV	AMA	Top 5	Similarity	Chothia	F:\AntibodyCascadeValidation\DS45_Top5_25model_Chothia	None	NA	25	25	3	DS45_Top5_25Model_Chothia	1.426	54	1.526	60	1.631	9	1.295	8	3.134	6	1.524	9	3.016	5	10.922	13	1.357	4	7.77534	1.512	86	1.407	93	1.546	114	1.589	179	3.121	229	1.57	114	1.589	179	3.132	229	1.383	60	1.518
4KVC_LH_FV	AMA	Top 5	Similarity	Chothia	F:\AntibodyCascadeValidation\DS45_Top5_25model_Chothia	None	NA	25	25	3	DS45_Top5_25Model_Chothia	0.744	53	0.324	60	1.761	6	1.211	4	0.43	6	0.448	8	0.438	5	1.925	9	0.322	4	3.64357	0.78	85	0.659	93	0.621	113	0.733	178	0.867	216	0.626	113	0.722	178	0.859	216	0.713	59	0.328
4L5F_LH_FV	AMA	Top 5	Similarity	Chothia	F:\AntibodyCascadeValidation\DS45_Top5_25model_Chothia	None	NA	25	25	3	DS45_Top5_25Model_Chothia	0.35	53	0.384	60	0.571	6	0.664	4	0.577	6	0.342	8	0.674	5	2.786	6	0.36	4	1.99238	0.414	85	0.511	93	0.442	113	0.545	178	0.724	213	0.446	113	0.54	178	0.723	213	0.354	59	0.381
4LCI_LH_FV	AMA	Top 5	Similarity	Chothia	F:\AntibodyCascadeValidation\DS45_Top5_25model_Chothia	None	NA	25	25	3	DS45_Top5_25Model_Chothia	0.522	53	0.34	60	0.803	11	0.644	4	0.272	6	0.546	8	0.42	5	3.178	3	0.258	4	7.35318	0.558	85	0.912	93	0.811	113	1.014	178	1.041	215	0.826	113	0.992	178	1.019	215	0.582	59	0.338
4LEO_BA_FV	AMA	Top 5	Similarity	Chothia	F:\AntibodyCascadeValidation\DS45_Top5_25model_Chothia	None	NA	25	25	3	DS45_Top5_25Model_Chothia	0.389	53	0.365	60	0.87	12	0.284	4	1.388	6	1.727	8	1.519	5	2.762	9	0.525	4	5.93386	0.469	85	0.593	93	0.609	113	0.782	178	1.085	222	0.631	113	0.761	178	1.097	222	0.383	59	0.363
4LEX_LH_FV	AMA	Top 5	Similarity	Chothia	F:\AntibodyCascadeValidation\DS45_Top5_25model_Chothia	None	NA	25	25	3	DS45_Top5_25Model_Chothia	0.327	53	0.44	60	0.598	11	0.291	4	0.454	6	0.763	8	1.283	4	2.581	7	0.342	4	5.62877	0.458	85	0.466	93	0.599	113	0.657	178	0.803	218	0.61	113	0.643	178	0.788	218	0.352	59	0.443
4LF3_AB_FV	AMA	Top 5	Similarity	Chothia	F:\AntibodyCascadeValidation\DS45_Top5_25model_Chothia	None	NA	25	25	3	DS45_Top5_25Model_Chothia	0.299	53	0.295	60	0.45	6	0.382	4	0.317	6	0.606	8	2.337	5	1.381	17	0.636	4	2.0724	0.383	85	0.447	93	0.345	113	0.449	178	0.664	224	0.354	113	0.445	178	0.682	224	0.304	59	0.298
4LIQ_LH_FV	AMA	Top 5	Similarity	Chothia	F:\AntibodyCascadeValidation\DS45_Top5_25model_Chothia	None	NA	25	25	3	DS45_Top5_25Model_Chothia	0.275	53	0.416	60	1.217	6	0.325	4	0.534	5	0.799	8	0.966	4	1.614	6	0.722	4	4.62213	0.313	85	0.588	93	0.486	113	0.626	178	0.73	211	0.495	113	0.62	178	0.734	211	0.278	59	0.426
4LKX_BA_FV	AMA	Top 5	Similarity	Chothia	F:\AntibodyCascadeValidation\DS45_Top5_25model_Chothia	None	NA	25	25	3	DS45_Top5_25Model_Chothia	0.288	53	0.576	60	1.373	11	0.36	4	0.522	6	0.348	9	0.271	4	3.008	6	0.691	4	4.43659	1.323	85	0.875	93	0.54	113	1.221	178	1.269	218	0.563	113	1.207	178	1.261	218	0.295	59	0.575
4LLV_LH_FV	AMA	Top 5	Similarity	Chothia	F:\AntibodyCascadeValidation\DS45_Top5_25model_Chothia	None	NA	25	25	3	DS45_Top5_25Model_Chothia	0.496	53	0.336	60	0.354	7	0.221	4	0.794	6	1.122	8	0.593	5	7.867	16	0.776	4	6.45901	0.526	85	0.498	93	0.659	113	0.682	178	2.324	224	0.66	113	0.675	178	2.323	224	0.48	59	0.34
4LSU_LH_FV	AMA	Top 5	Similarity	Chothia	F:\AntibodyCascadeValidation\DS45_Top5_25model_Chothia	None	NA	25	25	3	DS45_Top5_25Model_Chothia	0.484	52	0.537	60	1.661	3	0.923	4	2.929	2	0.826	8	0.553	5	3.343	11	1.148	4	9.44961	0.795	84	0.795	93	0.942	112	1.135	177	1.372	210	0.953	112	1.127	177	1.364	210	0.481	58	0.542
4LLY_BA_FV	AMA	Top 5	Similarity	Chothia	F:\AntibodyCascadeValidation\DS45_Top5_25model_Chothia	None	NA	25	25	3	DS45_Top5_25Model_Chothia	0.312	53	0.409	60	0.578	6	0.405	4	1.332	6	0.879	8	0.459	5	1.934	8	0.442	4	4.22471	0.403	85	0.637	93	0.511	113	0.689	178	0.8	215	0.529	113	0.66	178	0.791	215	0.34	59	0.411
4LSS_LH_FV	AMA	Top 5	Similarity	Chothia	F:\AntibodyCascadeValidation\DS45_Top5_25model_Chothia	None	NA	25	25	3	DS45_Top5_25Model_Chothia	0.415	53	0.239	60	0.821	4	0.473	4	0.453	2	0.414	8	1.187	5	0.333	10	0.798	4	1.53983	0.42	85	0.326	93	0.361	113	0.418	178	0.466	211	0.369	113	0.412	178	0.463	211	0.415	59	0.244
4LMQ_IE_FV	AMA	Top 5	Similarity	Chothia	F:\AntibodyCascadeValidation\DS45_Top5_25model_Chothia	None	NA	25	25	3	DS45_Top5_25Model_Chothia	0.525	53	0.396	60	0.389	6	0.383	4	0.483	6	0.747	8	2.347	4	3.887	10	0.562	4	6.96126	0.65	85	0.629	93	0.721	113	0.989	178	1.328	216	0.742	113	0.97	178	1.318	216	0.509	59	0.4
4M48_LH_FV	AMA	Top 5	Similarity	Chothia	F:\AntibodyCascadeValidation\DS45_Top5_25model_Chothia	None	NA	25	25	3	DS45_Top5_25Model_Chothia	0.323	53	0.342	60	0.295	7	0.24	4	1.683	6	0.451	8	0.822	5	2.777	8	0.425	4	5.04355	0.36	85	0.476	93	0.525	113	0.657	178	0.892	216	0.53	113	0.647	178	0.884	216	0.318	59	0.342
4M7J_LH_FV	AMA	Top 5	Similarity	Chothia	F:\AntibodyCascadeValidation\DS45_Top5_25model_Chothia	None	NA	25	25	3	DS45_Top5_25Model_Chothia	0.501	53	0.642	60	1.843	11	0.306	4	0.712	6	0.932	8	0.857	4	6.087	8	0.614	4	6.71466	0.562	85	1.098	93	0.824	113	1.157	178	1.665	219	0.834	113	1.152	178	1.663	219	0.488	59	0.64
4M6M_LH_FV	AMA	Top 5	Similarity	Chothia	F:\AntibodyCascadeValidation\DS45_Top5_25model_Chothia	None	NA	25	25	3	DS45_Top5_25Model_Chothia	0.298	52	0.282	60	0.939	9	0.285	4	2.239	8	0.413	8	0.298	5	3.202	6	0.629	4	4.67135	0.431	84	0.376	93	0.537	112	0.651	177	0.948	217	0.551	112	0.639	177	0.935	217	0.346	58	0.283
4LU5_LH_FV	AMA	Top 5	Similarity	Chothia	F:\AntibodyCascadeValidation\DS45_Top5_25model_Chothia	None	NA	25	25	3	DS45_Top5_25Model_Chothia	0.565	53	0.534	60	0.659	11	0.505	4	0.866	6	0.935	8	2.76	5	5.169	2	0.925	4	9.89251	0.545	85	0.62	93	0.954	113	1.106	178	1.407	214	0.966	113	1.089	178	1.403	214	0.541	59	0.539
4LQF_LH_FV	AMA	Top 5	Similarity	Chothia	F:\AntibodyCascadeValidation\DS45_Top5_25model_Chothia	None	NA	25	25	3	DS45_Top5_25Model_Chothia	0.254	53	0.345	60	0.848	11	0.244	4	0.826	7	0.304	8	0.413	5	0.796	6	0.497	4	3.36808	0.401	85	0.394	93	0.448	113	0.544	178	0.641	219	0.461	113	0.534	178	0.64	219	0.259	59	0.343
4LVN_BC_FV	AMA	Top 5	Similarity	Chothia	F:\AntibodyCascadeValidation\DS45_Top5_25model_Chothia	None	NA	25	25	3	DS45_Top5_25Model_Chothia	0.311	53	0.263	60	0.358	7	0.337	4	0.712	6	0.626	9	0.586	4	3.857	9	0.315	4	6.56036	0.342	85	0.413	93	0.57	113	0.667	178	1.053	217	0.572	113	0.661	178	1.05	217	0.312	59	0.263
4LVH_CB_FV	AMA	Top 5	Similarity	Chothia	F:\AntibodyCascadeValidation\DS45_Top5_25model_Chothia	None	NA	25	25	3	DS45_Top5_25Model_Chothia	1.011	53	1.194	60	2.341	10	0.803	4	2.472	6	1.344	8	1.469	5	1.893	11	1.187	4	3.41873	1.458	85	1.26	93	1.137	113	1.389	178	1.501	222	1.151	113	1.364	178	1.484	222	1.431	59	1.187
4M7K_LH_FV	AMA	Top 5	Similarity	Chothia	F:\AntibodyCascadeValidation\DS45_Top5_25model_Chothia	None	NA	25	25	3	DS45_Top5_25Model_Chothia	0.487	53	0.334	60	0.662	12	0.189	4	0.489	6	0.394	8	0.525	5	3.277	9	0.462	4	3.362	0.472	85	0.717	93	0.527	113	0.645	178	0.947	222	0.528	113	0.64	178	0.94	222	0.468	59	0.336
4MAU_LH_FV	AMA	Top 5	Similarity	Chothia	F:\AntibodyCascadeValidation\DS45_Top5_25model_Chothia	None	NA	25	25	3	DS45_Top5_25Model_Chothia	0.281	53	0.285	60	0.531	10	0.209	4	1.063	6	0.308	9	0.49	4	2.141	6	0.352	4	2.33364	0.377	85	0.484	93	0.377	113	0.52	178	0.637	217	0.384	113	0.515	178	0.635	217	0.28	59	0.289
4M1G_LH_FV	AMA	Top 5	Similarity	Chothia	F:\AntibodyCascadeValidation\DS45_Top5_25model_Chothia	None	NA	25	25	3	DS45_Top5_25Model_Chothia	0.506	53	0.297	60	0.501	7	0.845	4	0.582	6	0.421	8	0.551	4	2.166	8	0.247	4	2.48057	0.713	85	0.426	93	0.5	113	0.703	178	0.813	215	0.509	113	0.687	178	0.802	215	0.507	59	0.295
4M43_LH_FV	AMA	Top 5	Similarity	Chothia	F:\AntibodyCascadeValidation\DS45_Top5_25model_Chothia	None	NA	25	25	3	DS45_Top5_25Model_Chothia	0.336	53	0.377	60	0.337	6	0.183	4	0.845	6	0.698	8	0.757	5	2.691	8	0.6	4	7.1541	0.401	85	0.53	93	0.632	113	0.702	178	0.942	215	0.639	113	0.695	178	0.935	215	0.346	59	0.381
4MHH_IG_FV	AMA	Top 5	Similarity	Chothia	F:\AntibodyCascadeValidation\DS45_Top5_25model_Chothia	None	NA	25	25	3	DS45_Top5_25Model_Chothia	0.405	53	0.44	60	1.007	10	0.333	4	0.379	6	0.713	8	0.54	5	2.67	9	0.966	4	1.31938	0.499	85	0.506	93	0.454	113	0.527	178	0.777	220	0.466	113	0.521	178	0.782	220	0.397	59	0.448
4M61_AB_FV	AMA	Top 5	Similarity	Chothia	F:\AntibodyCascadeValidation\DS45_Top5_25model_Chothia	None	NA	25	25	3	DS45_Top5_25Model_Chothia	0.221	53	0.284	60	0.584	12	0.252	4	0.568	5	0.63	8	0.31	5	3.129	9	1.093	4	2.69217	0.25	85	0.53	93	0.348	113	0.491	178	0.85	221	0.351	113	0.489	178	0.859	221	0.221	59	0.287
4M5Y_LH_FV	AMA	Top 5	Similarity	Chothia	F:\AntibodyCascadeValidation\DS45_Top5_25model_Chothia	None	NA	25	25	3	DS45_Top5_25Model_Chothia	0.258	52	0.321	60	0.429	6	0.329	4	0.777	8	1.241	9	0.917	4	5.063	13	0.31	4	0.497912	0.415	84	0.478	93	0.305	112	0.459	177	1.327	221	0.308	112	0.454	177	1.326	221	0.258	58	0.32
4MWF_LH_FV	AMA	Top 5	Similarity	Chothia	F:\AntibodyCascadeValidation\DS45_Top5_25model_Chothia	None	NA	25	25	3	DS45_Top5_25Model_Chothia	0.55	53	0.872	60	0.307	6	0.431	4	0.374	6	4.329	8	2.609	5	13.268	16	1.975	4	9.8011	0.656	85	1.089	93	1.18	113	1.395	178	3.978	223	1.191	113	1.389	178	3.988	223	0.624	59	0.897
4M62_LH_FV	AMA	Top 5	Similarity	Chothia	F:\AntibodyCascadeValidation\DS45_Top5_25model_Chothia	None	NA	25	25	3	DS45_Top5_25Model_Chothia	0.218	53	0.376	60	0.393	7	0.149	4	0.907	6	2.827	8	0.987	5	1.045	16	0.445	4	3.05806	0.319	85	0.526	93	0.415	113	0.535	178	0.791	224	0.432	113	0.519	178	0.784	224	0.211	59	0.375
4M6O_LH_FV	AMA	Top 5	Similarity	Chothia	F:\AntibodyCascadeValidation\DS45_Top5_25model_Chothia	None	NA	25	25	3	DS45_Top5_25Model_Chothia	0.366	53	0.347	60	0.376	6	0.278	4	0.753	6	0.971	8	0.27	5	2.583	12	0.452	4	4.94599	0.476	85	0.489	93	0.576	113	0.719	178	0.993	219	0.591	113	0.706	178	0.997	219	0.361	59	0.346
4M1D_MI_FV	AMA	Top 5	Similarity	Chothia	F:\AntibodyCascadeValidation\DS45_Top5_25model_Chothia	None	NA	25	25	3	DS45_Top5_25Model_Chothia	0.201	52	0.219	60	0.275	8	0.2	4	0.758	9	0.245	8	0.238	7	0.976	18	0.317	4	3.54207	0.273	84	0.272	93	0.353	112	0.449	177	0.485	231	0.362	112	0.445	177	0.486	231	0.199	58	0.218
4MXV_EF_FV	AMA	Top 5	Similarity	Chothia	F:\AntibodyCascadeValidation\DS45_Top5_25model_Chothia	None	NA	25	25	3	DS45_Top5_25Model_Chothia	0.282	53	0.443	60	1.594	6	0.301	4	1.204	6	0.755	8	0.773	5	2.486	7	0.686	4	4.87606	0.333	85	0.481	93	0.611	113	0.678	178	0.88	214	0.621	113	0.668	178	0.875	214	0.286	59	0.445
4N8C_LH_FV	AMA	Top 5	Similarity	Chothia	F:\AntibodyCascadeValidation\DS45_Top5_25model_Chothia	None	NA	25	25	3	DS45_Top5_25Model_Chothia	0.297	53	0.288	60	1.14	12	0.258	4	0.525	6	0.421	8	0.872	5	2.713	8	0.383	4	4.37956	0.339	85	0.413	93	0.45	113	0.541	178	0.854	221	0.451	113	0.531	178	0.849	221	0.286	59	0.285
4N90_ED_FV	AMA	Top 5	Similarity	Chothia	F:\AntibodyCascadeValidation\DS45_Top5_25model_Chothia	None	NA	25	25	3	DS45_Top5_25Model_Chothia	0.408	53	0.431	60	1.179	7	0.379	4	1.276	6	2.434	10	0.84	4	3.293	10	0.835	4	2.94055	0.595	85	0.605	93	0.488	113	0.686	178	1.135	219	0.498	113	0.679	178	1.135	219	0.401	59	0.433
4N9G_NM_FV	AMA	Top 5	Similarity	Chothia	F:\AntibodyCascadeValidation\DS45_Top5_25model_Chothia	None	NA	25	25	3	DS45_Top5_25Model_Chothia	0.406	53	0.469	60	1.355	6	1.291	4	1.543	6	1.489	8	1.21	5	4.838	14	3.18	4	7.70583	0.525	85	1.308	93	0.788	113	1.321	178	1.799	221	0.812	113	1.299	178	1.804	221	0.402	59	0.615
4NCC_12_FV	AMA	Top 5	Similarity	Chothia	F:\AntibodyCascadeValidation\DS45_Top5_25model_Chothia	None	NA	25	25	3	DS45_Top5_25Model_Chothia	0.297	53	0.297	60	0.416	5	0.435	4	1.098	6	0.493	8	0.504	5	3.514	8	0.341	4	3.48394	0.515	85	0.534	93	0.414	113	0.594	178	0.879	214	0.417	113	0.59	178	0.875	214	0.52	59	0.298
4NIK_BB_FV	AMA	Top 5	Similarity	Chothia	F:\AntibodyCascadeValidation\DS45_Top5_25model_Chothia	None	NA	25	25	3	DS45_Top5_25Model_Chothia	0.459	52	0.493	60	3.17	9	0.448	4	3.853	7	0.867	8	0.306	5	3.837	6	0.746	4	11.2158	0.552	84	0.71	93	1.017	112	1.203	177	1.548	216	1.032	112	1.174	177	1.541	216	0.552	58	0.498
4NKO_AB_FV	AMA	Top 5	Similarity	Chothia	F:\AntibodyCascadeValidation\DS45_Top5_25model_Chothia	None	NA	25	25	3	DS45_Top5_25Model_Chothia	0.681	53	0.883	60	0.943	11	0.764	4	0.623	6	0.552	8	0.961	5	3.909	10	0.607	4	1.16163	0.71	85	1.306	93	0.802	113	1.087	178	1.322	222	0.819	113	1.07	178	1.308	222	0.674	59	0.877
4NJ9_LH_FV	AMA	Top 5	Similarity	Chothia	F:\AntibodyCascadeValidation\DS45_Top5_25model_Chothia	None	NA	25	25	3	DS45_Top5_25Model_Chothia	0.281	53	0.355	60	0.694	10	0.315	4	0.762	6	0.658	8	0.948	5	3.538	10	0.357	4	2.779	0.409	85	0.6	93	0.413	113	0.567	178	0.959	221	0.413	113	0.56	178	0.951	221	0.292	59	0.357
4NKD_BA_FV	AMA	Top 5	Similarity	Chothia	F:\AntibodyCascadeValidation\DS45_Top5_25model_Chothia	None	NA	25	25	3	DS45_Top5_25Model_Chothia	0.782	53	0.472	60	1.112	11	0.472	4	1.44	6	0.547	10	0.499	4	0.611	10	0.365	4	2.17826	0.797	85	0.476	93	0.701	113	0.708	178	0.748	223	0.702	113	0.706	178	0.75	223	0.86	59	0.469
4NKI_LH_FV	AMA	Top 5	Similarity	Chothia	F:\AntibodyCascadeValidation\DS45_Top5_25model_Chothia	None	NA	25	25	3	DS45_Top5_25Model_Chothia	0.254	52	0.264	60	2.713	9	0.292	4	3.321	7	0.391	8	2.844	5	4.331	9	0.395	4	2.7117	0.304	84	0.337	93	0.355	112	0.452	177	1.349	219	0.363	112	0.442	177	1.34	219	0.301	58	0.264
4NM4_LH_FV	AMA	Top 5	Similarity	Chothia	F:\AntibodyCascadeValidation\DS45_Top5_25model_Chothia	None	NA	25	25	3	DS45_Top5_25Model_Chothia	0.292	53	0.392	60	0.88	12	0.322	4	0.383	6	0.834	8	0.92	5	3.763	10	0.492	4	1.34224	0.356	85	0.484	93	0.406	113	0.466	178	0.953	223	0.407	113	0.467	178	0.956	223	0.3	59	0.395
4NNP_LH_FV	AMA	Top 5	Similarity	Chothia	F:\AntibodyCascadeValidation\DS45_Top5_25model_Chothia	None	NA	25	25	3	DS45_Top5_25Model_Chothia	0.848	53	0.615	60	1.439	6	0.392	4	2.392	7	4.965	8	1.169	5	5.473	17	4.706	4	4.78008	0.802	85	1.335	93	0.797	113	1.172	178	2.11	225	0.814	113	1.163	178	2.118	225	0.813	59	0.703
4NP4_LH_FV	AMA	Top 5	Similarity	Chothia	F:\AntibodyCascadeValidation\DS45_Top5_25model_Chothia	None	NA	25	25	3	DS45_Top5_25Model_Chothia	0.357	53	0.436	60	0.718	7	0.315	4	3.851	6	0.383	8	1.173	5	1.392	8	2.826	4	4.30452	0.512	85	0.767	93	0.469	113	0.721	178	0.979	216	0.495	113	0.712	178	0.978	216	0.35	59	0.54
4O4Y_LH_FV	AMA	Top 5	Similarity	Chothia	F:\AntibodyCascadeValidation\DS45_Top5_25model_Chothia	None	NA	25	25	3	DS45_Top5_25Model_Chothia	0.336	53	0.5	60	2.31	8	0.2	4	4.659	10	0.894	8	2.515	4	6.74	6	0.578	3	5.83289	0.518	85	0.677	92	0.609	113	0.796	177	1.739	217	0.618	113	0.777	177	1.727	217	0.392	59	0.699
4NPY_LH_FV	AMA	Top 5	Similarity	Chothia	F:\AntibodyCascadeValidation\DS45_Top5_25model_Chothia	None	NA	25	25	3	DS45_Top5_25Model_Chothia	0.223	52	0.266	60	0.378	6	0.162	4	1.724	9	0.305	8	0.352	4	3.571	22	0.25	4	3.2545	0.293	84	0.533	93	0.347	112	0.547	177	1.176	230	0.353	112	0.535	177	1.197	230	0.22	58	0.265
4NYL_BA_FV	AMA	Top 5	Similarity	Chothia	F:\AntibodyCascadeValidation\DS45_Top5_25model_Chothia	None	NA	25	25	3	DS45_Top5_25Model_Chothia	0.538	53	0.331	60	0.621	6	0.592	4	0.837	6	0.441	8	0.273	5	1.605	10	0.393	4	1.95374	0.629	85	0.63	93	0.493	113	0.686	178	0.753	217	0.497	113	0.68	178	0.747	217	0.53	59	0.328
4NWT_LH_FV	AMA	Top 5	Similarity	Chothia	F:\AntibodyCascadeValidation\DS45_Top5_25model_Chothia	None	NA	25	25	3	DS45_Top5_25Model_Chothia	0.461	53	0.34	60	1.106	12	0.184	4	2.016	6	2.419	8	1.209	5	7.537	17	0.552	4	8.74183	0.566	85	0.621	93	0.832	113	1.144	178	2.328	230	0.847	113	1.135	178	2.34	230	0.452	59	0.347
4NX3_AB_FV	AMA	Top 5	Similarity	Chothia	F:\AntibodyCascadeValidation\DS45_Top5_25model_Chothia	None	NA	25	25	3	DS45_Top5_25Model_Chothia	0.519	53	0.409	60	0.787	12	0.268	4	0.85	6	0.791	8	0.394	5	5.05	7	0.578	4	4.75056	0.483	85	0.575	93	0.593	113	0.702	178	1.161	220	0.606	113	0.697	178	1.161	220	0.504	59	0.409
4NUG_LH_FV	AMA	Top 5	Similarity	Chothia	F:\AntibodyCascadeValidation\DS45_Top5_25model_Chothia	None	NA	25	25	3	DS45_Top5_25Model_Chothia	0.332	53	0.392	60	1.173	11	0.32	4	0.672	6	5.649	8	0.662	5	20.327	24	0.593	4	5.1015	0.435	85	0.499	93	0.541	113	0.644	178	6.603	236	0.544	113	0.638	178	6.619	236	0.339	59	0.389
4OKV_BA_FV	AMA	Top 5	Similarity	Chothia	F:\AntibodyCascadeValidation\DS45_Top5_25model_Chothia	None	NA	25	25	3	DS45_Top5_25Model_Chothia	0.385	53	0.442	60	0.678	11	0.219	4	0.681	6	0.521	8	0.261	5	2.934	2	0.786	4	5.55753	0.443	85	0.685	93	0.599	113	0.737	178	0.844	214	0.606	113	0.729	178	0.837	214	0.374	59	0.44
4NZU_LH_FV	AMA	Top 5	Similarity	Chothia	F:\AntibodyCascadeValidation\DS45_Top5_25model_Chothia	None	NA	25	25	3	DS45_Top5_25Model_Chothia	0.33	53	0.369	60	0.528	6	0.328	4	1.136	6	0.487	8	0.417	5	5.18	14	0.625	4	4.90407	0.419	85	0.498	93	0.529	113	0.625	178	1.431	221	0.535	113	0.618	178	1.433	221	0.34	59	0.369
4OCX_LH_FV	AMA	Top 5	Similarity	Chothia	F:\AntibodyCascadeValidation\DS45_Top5_25model_Chothia	None	NA	25	25	3	DS45_Top5_25Model_Chothia	0.554	53	0.446	60	0.866	11	0.329	4	0.566	6	1.774	9	0.642	4	1.915	5	1.063	4	7.80655	0.579	85	0.601	93	0.801	113	0.901	178	1.142	217	0.808	113	0.885	178	1.131	217	0.556	59	0.46
4O5L_LH_FV	AMA	Top 5	Similarity	Chothia	F:\AntibodyCascadeValidation\DS45_Top5_25model_Chothia	None	NA	25	25	3	DS45_Top5_25Model_Chothia	0.371	52	0.376	60	0.801	8	1.592	4	1.373	8	3.562	7	1.25	5	18.876	21	0.445	4	7.11177	0.548	84	0.605	93	0.647	112	0.782	177	5.638	230	0.656	112	0.771	177	5.645	230	0.359	58	0.374
4OAW_AB_FV	AMA	Top 5	Similarity	Chothia	F:\AntibodyCascadeValidation\DS45_Top5_25model_Chothia	None	NA	25	25	3	DS45_Top5_25Model_Chothia	0.32	53	1.518	60	0.334	6	0.274	4	1.074	6	2.895	8	1.381	5	8.815	18	1.599	4	3.23567	0.598	85	1.594	93	1.2	113	1.299	178	2.793	225	1.2	113	1.299	178	2.791	225	0.533	59	1.509
4OD1_LH_FV	AMA	Top 5	Similarity	Chothia	F:\AntibodyCascadeValidation\DS45_Top5_25model_Chothia	None	NA	25	25	3	DS45_Top5_25Model_Chothia	0.467	52	0.323	60	1.371	8	0.536	4	5.01	9	0.576	8	0.366	5	23.753	33	0.307	4	5.78042	0.724	84	0.491	93	0.577	112	0.738	177	8.769	244	0.58	112	0.735	177	8.77	244	0.619	58	0.321
4O02_LH_FV	AMA	Top 5	Similarity	Chothia	F:\AntibodyCascadeValidation\DS45_Top5_25model_Chothia	None	NA	25	25	3	DS45_Top5_25Model_Chothia	0.624	53	0.537	60	0.588	6	2.594	4	1.591	6	0.649	8	1.372	5	1.969	7	1.405	4	4.28932	0.94	85	0.734	93	0.677	113	0.927	178	1.052	214	0.689	113	0.917	178	1.05	214	0.607	59	0.536
4NRX_BA_FV	AMA	Top 5	Similarity	Chothia	F:\AntibodyCascadeValidation\DS45_Top5_25model_Chothia	None	NA	25	25	3	DS45_Top5_25Model_Chothia	0.502	53	0.29	60	0.529	6	0.255	4	1.028	6	0.814	8	0.524	5	4.922	19	0.531	4	4.01666	0.554	85	0.351	93	0.524	113	0.591	178	1.664	226	0.528	113	0.584	178	1.645	226	0.497	59	0.291
4OD2_AB_FV	AMA	Top 5	Similarity	Chothia	F:\AntibodyCascadeValidation\DS45_Top5_25model_Chothia	None	NA	25	25	3	DS45_Top5_25Model_Chothia	0.592	52	0.496	60	1.698	6	1.415	4	1.007	8	0.54	8	0.983	5	5.832	10	1.313	4	2.79971	0.697	84	0.663	93	0.619	112	0.758	177	1.45	218	0.627	112	0.749	177	1.441	218	0.611	58	0.497
4OII_LH_FV	AMA	Top 5	Similarity	Chothia	F:\AntibodyCascadeValidation\DS45_Top5_25model_Chothia	None	NA	25	25	3	DS45_Top5_25Model_Chothia	0.382	53	0.476	60	0.341	6	0.323	4	0.533	6	0.603	8	0.858	5	2.211	6	0.89	4	2.94736	0.545	85	0.975	93	0.654	113	0.977	178	0.975	213	0.666	113	0.962	178	0.965	213	0.38	59	0.481
4OGY_LH_FV	AMA	Top 5	Similarity	Chothia	F:\AntibodyCascadeValidation\DS45_Top5_25model_Chothia	None	NA	25	25	3	DS45_Top5_25Model_Chothia	0.302	53	0.35	60	0.377	6	0.324	4	1.145	5	4.48	8	2.7	5	8.618	11	1.4	4	7.66593	0.385	85	0.522	93	0.708	113	0.791	178	2.437	217	0.716	113	0.774	178	2.425	217	0.296	59	0.377
4OM1_LH_FV	AMA	Top 5	Similarity	Chothia	F:\AntibodyCascadeValidation\DS45_Top5_25model_Chothia	None	NA	25	25	3	DS45_Top5_25Model_Chothia	0.3	53	0.257	60	0.831	4	0.516	4	0.447	2	0.434	8	0.31	5	0.373	14	0.599	4	2.60553	0.349	85	0.331	93	0.344	113	0.432	178	0.443	215	0.353	113	0.427	178	0.437	215	0.292	59	0.258
4ONF_LH_FV	AMA	Top 5	Similarity	Chothia	F:\AntibodyCascadeValidation\DS45_Top5_25model_Chothia	None	NA	25	25	3	DS45_Top5_25Model_Chothia	0.308	53	0.235	60	0.591	11	0.195	4	0.639	6	0.441	8	0.421	5	0.916	8	0.9	4	3.56571	0.456	85	0.364	93	0.402	113	0.526	178	0.514	220	0.412	113	0.518	178	0.506	220	0.304	59	0.248
4OQT_LH_FV	AMA	Top 5	Similarity	Chothia	F:\AntibodyCascadeValidation\DS45_Top5_25model_Chothia	None	NA	25	25	3	DS45_Top5_25Model_Chothia	0.428	53	0.383	60	0.438	6	0.517	4	1.893	7	1.066	8	0.457	5	3.178	7	0.657	4	4.05289	0.522	85	0.581	93	0.765	113	0.921	178	1.145	215	0.773	113	0.915	178	1.14	215	0.424	59	0.389
4OT1_LH_FV	AMA	Top 5	Similarity	Chothia	F:\AntibodyCascadeValidation\DS45_Top5_25model_Chothia	None	NA	25	25	3	DS45_Top5_25Model_Chothia	0.427	52	0.366	60	0.861	8	0.369	4	2.924	7	0.637	8	0.35	5	8.59	20	0.637	4	3.32204	0.601	84	0.515	93	0.536	112	0.648	177	2.762	229	0.543	112	0.641	177	2.764	229	0.486	58	0.373
4ORG_LH_FV	AMA	Top 5	Similarity	Chothia	F:\AntibodyCascadeValidation\DS45_Top5_25model_Chothia	None	NA	25	25	3	DS45_Top5_25Model_Chothia	0.683	52	0.393	60	1.273	8	0.616	4	4.739	9	0.465	8	0.751	5	23.16	33	0.406	4	2.27008	0.761	84	0.521	93	0.563	112	0.679	177	8.543	244	0.573	112	0.675	177	8.526	244	0.709	58	0.392
4OTX_LH_FV	AMA	Top 5	Similarity	Chothia	F:\AntibodyCascadeValidation\DS45_Top5_25model_Chothia	None	NA	25	25	3	DS45_Top5_25Model_Chothia	0.255	53	0.34	60	1	12	0.219	4	1.161	6	0.999	8	0.641	5	3.971	2	0.559	4	8.06716	0.345	85	0.483	93	0.713	113	0.83	178	1.078	215	0.723	113	0.82	178	1.078	215	0.253	59	0.343
4P48_AA_FV	AMA	Top 5	Similarity	Chothia	F:\AntibodyCascadeValidation\DS45_Top5_25model_Chothia	None	NA	25	25	3	DS45_Top5_25Model_Chothia	0.941	52	1.566	60	8.955	9	0.61	4	3.174	8	0.585	8	1.801	5	3.297	12	0.429	4	3.13122	0.853	85	1.361	93	1.309	112	1.156	178	2.332	224	1.306	112	1.143	178	2.33	224	0.901	58	1.554
4PY7_BA_FV	AMA	Top 5	Similarity	Chothia	F:\AntibodyCascadeValidation\DS45_Top5_25model_Chothia	None	NA	25	25	3	DS45_Top5_25Model_Chothia	0.401	53	0.474	60	0.679	6	1.051	4	0.72	6	1.182	8	0.671	5	3.387	11	0.711	4	2.53354	0.483	85	0.667	93	0.474	113	0.65	178	1.051	218	0.488	113	0.635	178	1.038	218	0.4	59	0.482
4P49_AA_FV	AMA	Top 5	Similarity	Chothia	F:\AntibodyCascadeValidation\DS45_Top5_25model_Chothia	None	NA	25	25	3	DS45_Top5_25Model_Chothia	0.429	50	0.315	60	0.929	5	0.318	4	2.285	6	0.645	8	1.853	6	5.778	12	0.469	4	2.23033	0.607	83	0.394	93	0.406	110	0.547	176	1.536	217	0.411	110	0.54	176	1.528	217	0.467	56	0.314
4P59_LH_FV	AMA	Top 5	Similarity	Chothia	F:\AntibodyCascadeValidation\DS45_Top5_25model_Chothia	None	NA	25	25	3	DS45_Top5_25Model_Chothia	0.403	53	0.324	60	0.683	6	1.164	4	0.886	6	0.488	8	0.321	5	1.63	6	0.616	4	3.27034	0.45	85	0.45	93	0.441	113	0.52	178	0.645	213	0.442	113	0.515	178	0.642	213	0.398	59	0.327
4P9M_LH_FV	AMA	Top 5	Similarity	Chothia	F:\AntibodyCascadeValidation\DS45_Top5_25model_Chothia	None	NA	25	25	3	DS45_Top5_25Model_Chothia	0.854	53	0.592	60	1.756	7	0.55	4	0.605	6	2.097	9	2.524	3	10.334	18	6.074	4	10.0454	0.826	85	2.603	97	1.074	113	2.379	182	3.61	229	1.277	113	2.265	182	3.701	229	0.824	59	0.68
4PB0_LH_FV	AMA	Top 5	Similarity	Chothia	F:\AntibodyCascadeValidation\DS45_Top5_25model_Chothia	None	NA	25	25	3	DS45_Top5_25Model_Chothia	0.296	53	0.371	60	0.776	11	0.325	4	0.452	6	0.398	8	0.803	7	5.175	8	0.327	4	6.56496	0.459	85	0.42	93	0.668	113	0.786	178	1.308	222	0.684	113	0.774	178	1.304	222	0.302	59	0.37
4PB9_LH_FV	AMA	Top 5	Similarity	Chothia	F:\AntibodyCascadeValidation\DS45_Top5_25model_Chothia	None	NA	25	25	3	DS45_Top5_25Model_Chothia	0.543	53	0.295	60	0.842	11	0.584	4	0.617	6	0.557	8	0.501	5	2.531	11	0.714	4	1.98451	0.677	85	0.441	93	0.467	113	0.597	178	0.81	223	0.469	113	0.592	178	0.797	223	0.523	59	0.299
4PS4_LH_FV	AMA	Top 5	Similarity	Chothia	F:\AntibodyCascadeValidation\DS45_Top5_25model_Chothia	None	NA	25	25	3	DS45_Top5_25Model_Chothia	0.302	53	0.227	60	0.418	6	0.502	4	1.032	5	0.375	10	0.253	4	0.549	9	0.394	4	2.23572	0.438	85	0.274	93	0.318	113	0.443	178	0.466	216	0.324	113	0.44	178	0.464	216	0.295	59	0.226
4Q0X_LH_FV	AMA	Top 5	Similarity	Chothia	F:\AntibodyCascadeValidation\DS45_Top5_25model_Chothia	None	NA	25	25	3	DS45_Top5_25Model_Chothia	0.304	53	0.538	60	0.923	11	0.323	4	1.587	6	0.487	8	0.983	5	2.846	8	0.351	4	5.03254	0.627	85	0.798	93	0.634	113	0.901	178	1.075	220	0.647	113	0.897	178	1.076	220	0.529	59	0.535
4Q2Z_BA_FV	AMA	Top 5	Similarity	Chothia	F:\AntibodyCascadeValidation\DS45_Top5_25model_Chothia	None	NA	25	25	3	DS45_Top5_25Model_Chothia	0.359	52	1.503	60	0.611	8	0.185	4	0.68	8	0.394	8	0.607	5	6.546	12	0.734	4	3.88995	0.384	84	1.361	93	1.194	112	1.107	177	1.863	222	1.211	112	1.109	177	1.881	222	0.348	58	1.491
4QHK_NM_FV	AMA	Top 5	Similarity	Chothia	F:\AntibodyCascadeValidation\DS45_Top5_25model_Chothia	None	NA	25	25	3	DS45_Top5_25Model_Chothia	0.579	52	0.661	60	1.443	6	0.763	4	3.513	7	3.212	8	0.83	4	2.275	11	0.723	4	5.54051	0.753	84	0.888	93	0.772	112	1.011	177	1.394	217	0.777	112	1.005	177	1.391	217	0.63	58	0.656
4QHL_BA_FV	AMA	Top 5	Similarity	Chothia	F:\AntibodyCascadeValidation\DS45_Top5_25model_Chothia	None	NA	25	25	3	DS45_Top5_25Model_Chothia	0.409	52	0.593	60	1.543	6	0.395	4	2.063	7	1.206	8	0.728	4	1.702	11	0.647	4	5.58511	0.564	84	1.288	93	0.7	112	1.158	177	1.237	217	0.701	112	1.151	177	1.231	217	0.436	58	0.589
4QHM_BA_FV	AMA	Top 5	Similarity	Chothia	F:\AntibodyCascadeValidation\DS45_Top5_25model_Chothia	None	NA	25	25	3	DS45_Top5_25Model_Chothia	0.87	52	0.616	60	2.228	6	0.393	4	1.569	7	2.032	8	0.432	4	0.44	11	0.871	4	8.06766	1.06	84	1.198	93	1.087	112	1.504	177	1.505	217	1.098	112	1.483	177	1.485	217	1.037	58	0.623
4QWW_CD_FV	AMA	Top 5	Similarity	Chothia	F:\AntibodyCascadeValidation\DS45_Top5_25model_Chothia	None	NA	25	25	3	DS45_Top5_25Model_Chothia	0.326	53	0.421	60	0.457	5	0.37	4	0.545	6	0.614	8	0.462	7	6.972	12	0.54	4	2.34944	0.353	85	0.9	93	0.441	113	0.732	178	1.825	220	0.446	113	0.726	178	1.825	220	0.329	59	0.42
4R2G_MN_FV	AMA	Top 5	Similarity	Chothia	F:\AntibodyCascadeValidation\DS45_Top5_25model_Chothia	None	NA	25	25	3	DS45_Top5_25Model_Chothia	0.675	54	0.453	60	0.914	6	0.621	4	0.435	9	1.778	8	1.547	4	1.27	22	1.31	4	2.53111	0.839	80	0.836	93	0.633	114	0.91	173	0.993	226	0.656	114	0.893	173	0.986	226	0.675	54	0.488
4RDQ_FG_FV	AMA	Top 5	Similarity	Chothia	F:\AntibodyCascadeValidation\DS45_Top5_25model_Chothia	None	NA	25	25	3	DS45_Top5_25Model_Chothia	0.362	53	0.436	60	0.362	6	0.297	4	1.413	6	0.659	8	0.314	5	2.206	5	0.327	4	3.09525	0.52	85	0.701	93	0.571	113	0.787	178	0.826	212	0.577	113	0.78	178	0.818	212	0.35	59	0.434
4R4B_AB_FV	AMA	Top 5	Similarity	Chothia	F:\AntibodyCascadeValidation\DS45_Top5_25model_Chothia	None	NA	25	25	3	DS45_Top5_25Model_Chothia	0.36	53	0.425	60	0.47	6	0.355	4	1.639	5	0.748	8	3.562	4	2.417	9	0.779	4	3.34305	0.522	85	0.624	93	0.493	113	0.682	178	1.009	214	0.5	113	0.674	178	1.004	214	0.369	59	0.429
4QHN_BA_FV	AMA	Top 5	Similarity	Chothia	F:\AntibodyCascadeValidation\DS45_Top5_25model_Chothia	None	NA	25	25	3	DS45_Top5_25Model_Chothia	0.806	52	0.631	60	2.464	6	1.135	4	0.58	7	1.261	8	0.569	4	0.571	11	0.971	4	5.25561	1.021	84	0.861	93	0.813	112	1.058	177	1.126	217	0.827	112	1.027	177	1.104	217	0.852	58	0.627
4U1G_CB_FV	AMA	Top 5	Similarity	Chothia	F:\AntibodyCascadeValidation\DS45_Top5_25model_Chothia	None	NA	25	25	3	DS45_Top5_25Model_Chothia	0.653	53	0.349	60	1.526	10	1.458	4	1.24	6	0.378	8	0.59	5	2.504	11	0.436	4	2.98839	0.691	85	0.404	93	0.571	113	0.657	178	0.933	222	0.58	113	0.654	178	0.942	222	0.657	59	0.349
4Q6I_AB_FV	AMA	Top 5	Similarity	Chothia	F:\AntibodyCascadeValidation\DS45_Top5_25model_Chothia	None	NA	25	25	3	DS45_Top5_25Model_Chothia	0.346	53	0.573	60	1.068	10	0.299	4	0.708	6	0.488	8	0.43	5	2.921	9	0.559	4	9.36014	0.448	85	1.138	93	0.895	113	1.299	178	1.416	220	0.921	113	1.261	178	1.416	220	0.339	59	0.572
4QEX_LH_FV	AMA	Top 5	Similarity	Chothia	F:\AntibodyCascadeValidation\DS45_Top5_25model_Chothia	None	NA	25	25	3	DS45_Top5_25Model_Chothia	0.693	53	0.454	60	0.792	10	0.659	4	0.809	6	0.997	8	0.665	5	1.476	5	0.686	4	2.53037	0.715	85	0.485	93	0.668	113	0.698	178	0.777	216	0.666	113	0.691	178	0.77	216	0.701	59	0.452
4RQQ_AB_FV	AMA	Top 5	Similarity	Chothia	F:\AntibodyCascadeValidation\DS45_Top5_25model_Chothia	None	NA	25	25	3	DS45_Top5_25Model_Chothia	0.406	53	0.699	60	1.405	11	0.392	4	0.691	6	2.899	8	1.207	5	7.982	30	1.018	4	4.01561	0.514	85	0.883	93	0.669	113	0.8	178	2.929	242	0.673	113	0.791	178	2.921	242	0.454	59	0.698
4TOY_LH_FV	AMA	Top 5	Similarity	Chothia	F:\AntibodyCascadeValidation\DS45_Top5_25model_Chothia	None	NA	25	25	3	DS45_Top5_25Model_Chothia	0.632	52	0.511	60	2.782	9	0.68	4	4.875	7	0.474	8	0.456	5	6.152	12	12.316	12	8.12256	0.883	84	4.382	101	0.868	112	3.539	185	3.618	230	1.452	112	3.292	185	3.402	230	0.623	58	0.549
4U0R_CB_FV	AMA	Top 5	Similarity	Chothia	F:\AntibodyCascadeValidation\DS45_Top5_25model_Chothia	None	NA	25	25	3	DS45_Top5_25Model_Chothia	0.458	53	0.441	60	0.554	10	0.324	4	0.489	6	0.555	8	0.711	5	5.478	11	0.67	4	3.1724	0.509	85	0.499	93	0.501	113	0.558	178	1.238	222	0.506	113	0.556	178	1.236	222	0.448	59	0.439
4U6G_BA_FV	AMA	Top 5	Similarity	Chothia	F:\AntibodyCascadeValidation\DS45_Top5_25model_Chothia	None	NA	25	25	3	DS45_Top5_25Model_Chothia	0.377	52	0.39	60	0.326	6	0.469	4	0.433	9	0.372	8	0.854	7	0.667	18	0.725	4	1.04436	0.418	84	0.448	93	0.46	112	0.492	177	0.516	229	0.461	112	0.488	177	0.513	229	0.43	58	0.392
4U6H_BA_FV	AMA	Top 5	Similarity	Chothia	F:\AntibodyCascadeValidation\DS45_Top5_25model_Chothia	None	NA	25	25	3	DS45_Top5_25Model_Chothia	0.474	53	0.478	60	0.838	11	0.329	4	0.595	6	0.698	8	0.533	5	2.356	8	0.63	4	4.16814	0.48	85	1.057	93	0.577	113	0.941	178	0.999	220	0.59	113	0.918	178	0.979	220	0.467	59	0.477
4U6V_LH_FV	AMA	Top 5	Similarity	Chothia	F:\AntibodyCascadeValidation\DS45_Top5_25model_Chothia	None	NA	25	25	3	DS45_Top5_25Model_Chothia	0.319	53	0.338	60	0.378	6	0.47	4	1.32	5	0.44	8	0.661	4	2.101	12	0.401	4	7.32846	0.411	85	0.502	93	0.641	113	0.856	178	0.997	217	0.673	113	0.826	178	0.979	217	0.326	59	0.337
[truncated: 281 more columns]
