# Supplementary material for: Fully automated antibody structure prediction using BIOVIA tools: Validation study
Source: PLoS One. 2017 May 18;12(5):e0177923. doi: 10.1371/journal.pone.0177923 (PMC5436848; doi:10.1371/journal.pone.0177923)
Supplement: S1 Table — Contains the RMSD values of predicted versus x-ray structure for the various regions, and details of the framework and CDR templates for each target. (ZIP) [file pone.0177923.s002.zip › Top5_Chothia_50model.csv]

Name	Source	FrameworkMethod	SortingMethod	LoopModeling	DataPath	H3Method	Top5Cutoff	NumCDRModels	NumFRModels	NumLoopTemplates	RunDescription	LSup:LSup	LSup:LSup_NRes	HSup:HSup	HSup:HSup_NRes	LSup:L1	LSup:L1_NRes	LSup:L2	LSup:L2_NRes	LSup:L3	LSup:L3_NRes	HSup:H1	HSup:H1_NRes	HSup:H2	HSup:H2_NRes	HSup:H3	HSup:H3_NRes	HSup:H4	HSup:H4_NRes	Tilt	LSup:LFR	LSup:LFR_NRes	HSup:HFR	HSup:HFR_NRes	LHSup:LHSup	LHSup:LHSup_NRes	LHSup:LHFR	LHSup:LHFR_NRes	LHSup:LHAll	LHSup:LHAll_NRes	LHFR:LHSup	LHFR:LHSup_NRes	LHFR:LHFR	LHFR:LHFR_NRes	LHFR:LHAll	LHFR:LHAll_NRes	LSup:LCore	LSup:LCore_NRes	HSup:HCore
3W2D_LH_FV	AMA	Top5	Similarity	Chothia	F:\AntibodyCascadeValidation\DS45NewSeq_Top5_50model_Chothia	None	10	50	50	3	AMA_DS45NewSeq_Top5_50model_Chothia	0.585	53	0.443	60	1.149	7	0.66	4	1.466	6	1.085	9	0.663	4	1.702	10	0.77	4	4.82345	0.789	85	0.504	93	0.593	113	0.719	178	0.886	218	0.593	113	0.708	178	0.877	218	0.573	59	0.441
3W9E_BA_FV	AMA	Top5	Similarity	Chothia	F:\AntibodyCascadeValidation\DS45NewSeq_Top5_50model_Chothia	None	10	50	50	3	AMA_DS45NewSeq_Top5_50model_Chothia	0.318	53	0.542	60	0.386	7	0.337	4	1.616	5	3.125	8	1.528	5	3.582	11	3.822	4	1.07347	0.433	85	1.062	93	0.6	113	0.877	178	1.398	218	0.603	113	0.873	178	1.392	218	0.311	59	0.631
3ZL4_LH_FV	AMA	Top5	Similarity	Chothia	F:\AntibodyCascadeValidation\DS45NewSeq_Top5_50model_Chothia	None	10	50	50	3	AMA_DS45NewSeq_Top5_50model_Chothia	0.35	52	0.345	60	0.418	8	0.413	4	1.594	7	0.488	9	0.291	4	1.457	8	0.488	4	15.6382	0.433	84	0.64	93	1.261	112	1.522	177	1.751	217	1.296	112	1.483	177	1.755	217	0.352	58	0.342
3WKM_LH_FV	AMA	Top5	Similarity	Chothia	F:\AntibodyCascadeValidation\DS45NewSeq_Top5_50model_Chothia	None	10	50	50	3	AMA_DS45NewSeq_Top5_50model_Chothia	0.372	53	0.448	60	0.909	10	0.324	4	0.644	6	0.862	8	0.425	5	7.561	12	0.79	4	2.95294	0.54	85	0.547	93	0.487	113	0.64	178	1.864	223	0.51	113	0.626	178	1.85	223	0.381	59	0.452
4CMH_CB_FV	AMA	Top5	Similarity	Chothia	F:\AntibodyCascadeValidation\DS45NewSeq_Top5_50model_Chothia	None	10	50	50	3	AMA_DS45NewSeq_Top5_50model_Chothia	0.477	53	0.383	60	0.541	6	0.243	4	1.147	6	0.508	8	0.4	5	2.961	9	0.507	4	4.40573	0.618	85	0.913	93	0.59	113	0.935	178	1.118	216	0.595	113	0.931	178	1.117	216	0.532	59	0.382
4GQP_HH_FV	AMA	Top5	Similarity	Chothia	F:\AntibodyCascadeValidation\DS45NewSeq_Top5_50model_Chothia	None	10	50	50	3	AMA_DS45NewSeq_Top5_50model_Chothia	0.223	53	0.233	60	0.205	7	0.211	4	0.408	6	0.388	8	0.373	4	0.433	8	0.497	4	2.81174	0.309	85	0.437	93	0.324	113	0.475	178	0.476	215	0.328	113	0.47	178	0.473	215	0.31	59	0.239
4G80_BA_FV	AMA	Top5	Similarity	Chothia	F:\AntibodyCascadeValidation\DS45NewSeq_Top5_50model_Chothia	None	10	50	50	3	AMA_DS45NewSeq_Top5_50model_Chothia	0.522	53	0.385	60	1.69	6	0.505	4	2.552	6	0.84	8	0.834	5	3.636	13	0.557	4	5.83479	0.543	85	0.454	93	0.647	113	0.677	178	1.187	220	0.658	113	0.664	178	1.18	220	0.529	59	0.385
2YMX_LH_FV	AMA	Top5	Similarity	Chothia	F:\AntibodyCascadeValidation\DS45NewSeq_Top5_50model_Chothia	None	10	50	50	3	AMA_DS45NewSeq_Top5_50model_Chothia	0.491	53	0.403	60	1.32	6	0.325	4	1.649	6	0.586	8	0.581	5	4.83	13	0.531	4	6.67835	0.519	85	0.631	93	0.687	113	0.836	178	1.498	220	0.69	113	0.825	178	1.496	220	0.477	59	0.404
3WHX_BA_FV	AMA	Top5	Similarity	Chothia	F:\AntibodyCascadeValidation\DS45NewSeq_Top5_50model_Chothia	None	10	50	50	3	AMA_DS45NewSeq_Top5_50model_Chothia	0.322	53	0.415	60	0.508	11	0.173	4	0.613	6	0.861	8	0.614	5	3.879	6	1.02	4	6.79326	0.365	85	0.499	93	0.635	113	0.721	178	0.977	218	0.643	113	0.708	178	0.976	218	0.311	59	0.438
4BKL_BA_FV	AMA	Top5	Similarity	Chothia	F:\AntibodyCascadeValidation\DS45NewSeq_Top5_50model_Chothia	None	10	50	50	3	AMA_DS45NewSeq_Top5_50model_Chothia	0.429	53	0.394	60	1.087	10	0.746	4	0.584	6	0.77	8	0.84	5	3.731	5	0.28	4	4.10394	0.447	85	0.507	93	0.55	113	0.659	178	0.923	216	0.556	113	0.653	178	0.927	216	0.415	59	0.394
4BUH_AA_FV	AMA	Top5	Similarity	Chothia	F:\AntibodyCascadeValidation\DS45NewSeq_Top5_50model_Chothia	None	10	50	50	3	AMA_DS45NewSeq_Top5_50model_Chothia	0.629	52	0.304	60	0.423	8	0.407	4	0.803	8	0.665	8	0.468	5	3.526	15	0.415	4	3.09105	0.698	84	0.382	93	0.618	112	0.706	177	1.207	225	0.621	112	0.695	177	1.209	225	0.634	58	0.303
4EDX_AB_FV	AMA	Top5	Similarity	Chothia	F:\AntibodyCascadeValidation\DS45NewSeq_Top5_50model_Chothia	None	10	50	50	3	AMA_DS45NewSeq_Top5_50model_Chothia	0.651	53	0.331	60	1.081	6	0.263	4	1.016	6	0.575	8	0.637	4	5.671	11	0.3	4	3.95768	0.66	85	0.626	93	0.663	113	0.817	178	1.484	217	0.666	113	0.813	178	1.484	217	0.637	59	0.329
4EDW_LH_FV	AMA	Top5	Similarity	Chothia	F:\AntibodyCascadeValidation\DS45NewSeq_Top5_50model_Chothia	None	10	50	50	3	AMA_DS45NewSeq_Top5_50model_Chothia	0.306	53	0.317	60	0.633	6	0.358	4	0.581	6	0.469	8	0.729	4	4.126	11	0.534	4	3.07396	0.443	85	0.409	93	0.384	113	0.483	178	1.022	217	0.388	113	0.478	178	1.024	217	0.301	59	0.318
4BZ2_LH_FV	AMA	Top5	Similarity	Chothia	F:\AntibodyCascadeValidation\DS45NewSeq_Top5_50model_Chothia	None	10	50	50	3	AMA_DS45NewSeq_Top5_50model_Chothia	0.29	53	0.39	60	0.332	6	0.144	4	0.614	6	1.171	8	2.333	5	6.866	10	1.091	4	4.32058	0.359	85	0.64	93	0.542	113	0.688	178	1.745	217	0.546	113	0.685	178	1.74	217	0.29	59	0.403
4CNI_BA_FV	AMA	Top5	Similarity	Chothia	F:\AntibodyCascadeValidation\DS45NewSeq_Top5_50model_Chothia	None	10	50	50	3	AMA_DS45NewSeq_Top5_50model_Chothia	0.49	53	0.292	60	0.534	6	0.302	4	0.571	6	0.467	8	1.955	7	1.773	7	0.45	4	12.9756	0.571	85	0.47	93	1.003	113	1.227	178	1.369	216	1.021	113	1.215	178	1.362	216	0.492	59	0.291
4CAD_GH_FV	AMA	Top5	Similarity	Chothia	F:\AntibodyCascadeValidation\DS45NewSeq_Top5_50model_Chothia	None	10	50	50	3	AMA_DS45NewSeq_Top5_50model_Chothia	0.299	53	0.309	60	0.233	6	0.314	4	0.899	6	0.356	8	0.795	5	4.749	14	0.588	4	5.60396	0.412	85	0.737	93	0.53	113	0.861	178	1.441	221	0.543	113	0.847	178	1.441	221	0.33	59	0.312
4G7V_LH_FV	AMA	Top5	Similarity	Chothia	F:\AntibodyCascadeValidation\DS45NewSeq_Top5_50model_Chothia	None	10	50	50	3	AMA_DS45NewSeq_Top5_50model_Chothia	0.277	53	0.33	60	0.601	6	0.234	4	0.629	6	1.668	8	0.979	5	4.967	8	0.324	4	1.88497	0.292	85	0.362	93	0.347	113	0.375	178	1.059	215	0.354	113	0.373	178	1.054	215	0.281	59	0.327
4GSD_LH_FV	AMA	Top5	Similarity	Chothia	F:\AntibodyCascadeValidation\DS45NewSeq_Top5_50model_Chothia	None	10	50	50	3	AMA_DS45NewSeq_Top5_50model_Chothia	0.538	52	0.48	60	0.424	6	0.333	4	4.178	6	1.484	9	0.415	4	7.159	12	0.998	4	3.8546	0.506	83	0.687	93	0.615	112	0.705	176	2.022	217	0.621	112	0.698	176	2.044	217	0.526	57	0.485
4FZE_LH_FV	AMA	Top5	Similarity	Chothia	F:\AntibodyCascadeValidation\DS45NewSeq_Top5_50model_Chothia	None	10	50	50	3	AMA_DS45NewSeq_Top5_50model_Chothia	0.455	52	0.376	60	1.863	6	0.417	4	3.535	6	2.184	8	0.689	5	8.626	14	0.721	4	9.93981	0.54	84	0.456	93	0.873	112	1.064	177	2.496	220	0.884	112	1.049	177	2.491	220	0.468	58	0.376
4HHA_AB_FV	AMA	Top5	Similarity	Chothia	F:\AntibodyCascadeValidation\DS45NewSeq_Top5_50model_Chothia	None	10	50	50	3	AMA_DS45NewSeq_Top5_50model_Chothia	0.543	53	0.284	60	0.828	6	0.364	4	0.662	7	0.575	8	0.489	5	1.358	14	0.397	4	4.38182	0.806	85	0.337	93	0.524	113	0.66	178	0.728	222	0.53	113	0.656	178	0.727	222	0.525	59	0.285
4H8W_LH_FV	AMA	Top5	Similarity	Chothia	F:\AntibodyCascadeValidation\DS45NewSeq_Top5_50model_Chothia	None	10	50	50	3	AMA_DS45NewSeq_Top5_50model_Chothia	0.241	52	0.217	60	0.612	9	0.225	4	0.858	8	0.284	8	0.242	5	0.723	8	0.538	4	2.65844	0.352	84	0.298	93	0.315	112	0.397	177	0.449	219	0.328	112	0.393	177	0.449	219	0.355	58	0.219
4HXA_LH_FV	AMA	Top5	Similarity	Chothia	F:\AntibodyCascadeValidation\DS45NewSeq_Top5_50model_Chothia	None	10	50	50	3	AMA_DS45NewSeq_Top5_50model_Chothia	0.289	53	0.387	60	1.13	5	0.217	4	1.212	6	0.463	8	2.557	7	1.593	6	0.822	4	3.11712	0.642	85	0.52	93	0.423	113	0.64	178	0.872	214	0.425	113	0.624	178	0.873	214	0.279	59	0.39
4HIE_AB_FV	AMA	Top5	Similarity	Chothia	F:\AntibodyCascadeValidation\DS45NewSeq_Top5_50model_Chothia	None	10	50	50	3	AMA_DS45NewSeq_Top5_50model_Chothia	0.304	53	0.371	60	2.554	6	0.4	4	2.391	8	0.519	8	0.53	5	3.065	9	0.794	4	4.14104	0.377	85	0.49	93	0.5	113	0.628	178	1.111	218	0.512	113	0.611	178	1.098	218	0.301	59	0.379
3WHE_09_FV	AMA	Top5	Similarity	Chothia	F:\AntibodyCascadeValidation\DS45NewSeq_Top5_50model_Chothia	None	10	50	50	3	AMA_DS45NewSeq_Top5_50model_Chothia	0.561	52	0.661	60	1.853	9	1.55	4	1.178	8	1.358	8	1.988	5	7.778	15	0.662	4	4.99997	0.765	84	0.834	93	0.72	112	0.893	177	2.266	226	0.72	112	0.891	177	2.257	226	0.65	58	0.658
3WBD_AA_FV	AMA	Top5	Similarity	Chothia	F:\AntibodyCascadeValidation\DS45NewSeq_Top5_50model_Chothia	None	10	50	50	3	AMA_DS45NewSeq_Top5_50model_Chothia	0.316	53	0.293	60	0.525	11	0.278	4	0.414	6	0.547	8	0.305	5	0.783	6	0.316	4	5.12963	0.482	85	0.482	93	0.519	113	0.727	178	0.764	218	0.531	113	0.718	178	0.77	218	0.304	59	0.291
4BH8_AB_FV	AMA	Top5	Similarity	Chothia	F:\AntibodyCascadeValidation\DS45NewSeq_Top5_50model_Chothia	None	10	50	50	3	AMA_DS45NewSeq_Top5_50model_Chothia	0.459	53	0.405	60	0.311	6	2.841	4	0.42	6	0.368	8	0.582	5	1.431	10	0.56	4	1.69547	0.9	85	0.721	93	0.465	113	0.864	178	0.934	217	0.479	113	0.852	178	0.923	217	0.445	59	0.404
4BZ1_LH_FV	AMA	Top5	Similarity	Chothia	F:\AntibodyCascadeValidation\DS45NewSeq_Top5_50model_Chothia	None	10	50	50	3	AMA_DS45NewSeq_Top5_50model_Chothia	0.464	53	0.355	60	0.515	12	0.382	4	0.911	6	1.013	8	1.333	5	2.135	6	0.553	4	1.4066	0.455	85	0.507	93	0.452	113	0.513	178	0.706	219	0.451	113	0.503	178	0.707	219	0.453	59	0.353
4C83_BA_FV	AMA	Top5	Similarity	Chothia	F:\AntibodyCascadeValidation\DS45NewSeq_Top5_50model_Chothia	None	10	50	50	3	AMA_DS45NewSeq_Top5_50model_Chothia	0.368	53	0.346	60	0.821	5	0.416	4	1.761	7	0.394	8	0.521	5	2.686	7	0.28	4	2.1357	0.506	85	0.797	93	0.389	113	0.69	178	0.874	214	0.4	113	0.678	178	0.871	214	0.358	59	0.344
4FZ8_LH_FV	AMA	Top5	Similarity	Chothia	F:\AntibodyCascadeValidation\DS45NewSeq_Top5_50model_Chothia	None	10	50	50	3	AMA_DS45NewSeq_Top5_50model_Chothia	0.626	53	0.662	60	2.275	11	0.64	4	1.629	5	1.19	8	1.882	5	10.638	20	0.922	4	5.66367	0.645	85	0.829	93	0.942	113	1.024	178	3.145	231	0.943	113	1.022	178	3.141	231	0.635	59	0.668
4HXB_LH_FV	AMA	Top5	Similarity	Chothia	F:\AntibodyCascadeValidation\DS45NewSeq_Top5_50model_Chothia	None	10	50	50	3	AMA_DS45NewSeq_Top5_50model_Chothia	0.404	53	0.245	60	0.615	11	0.161	4	0.464	6	0.484	8	0.533	5	3.267	4	1.334	4	0.609254	0.592	85	0.507	93	0.377	113	0.569	178	0.731	216	0.377	113	0.567	178	0.727	216	0.585	59	0.245
4I18_BA_FV	AMA	Top5	Similarity	Chothia	F:\AntibodyCascadeValidation\DS45NewSeq_Top5_50model_Chothia	None	10	50	50	3	AMA_DS45NewSeq_Top5_50model_Chothia	0.347	53	0.401	60	0.665	6	0.276	4	2.001	8	1.223	8	2.176	5	8.997	14	0.508	4	6.39109	0.508	85	0.469	93	0.615	113	0.787	178	2.393	223	0.628	113	0.776	178	2.405	223	0.349	59	0.398
4IDJ_LH_FV	AMA	Top5	Similarity	Chothia	F:\AntibodyCascadeValidation\DS45NewSeq_Top5_50model_Chothia	None	10	50	50	3	AMA_DS45NewSeq_Top5_50model_Chothia	0.435	53	0.454	60	2.106	7	1.159	4	1.309	6	2.057	8	1.511	5	5.674	14	0.767	4	1.91658	0.536	85	0.664	93	0.497	113	0.644	178	1.661	222	0.502	113	0.64	178	1.659	222	0.437	59	0.451
4IJ3_BC_FV	AMA	Top5	Similarity	Chothia	F:\AntibodyCascadeValidation\DS45NewSeq_Top5_50model_Chothia	None	10	50	50	3	AMA_DS45NewSeq_Top5_50model_Chothia	0.398	53	0.317	60	0.396	6	0.146	4	0.833	6	1.476	8	0.695	4	2.191	8	0.617	4	2.79656	0.646	85	0.621	93	0.429	113	0.674	178	0.846	214	0.439	113	0.663	178	0.84	214	0.699	59	0.326
4IOF_FE_FV	AMA	Top5	Similarity	Chothia	F:\AntibodyCascadeValidation\DS45NewSeq_Top5_50model_Chothia	None	10	50	50	3	AMA_DS45NewSeq_Top5_50model_Chothia	0.75	53	0.638	60	2.833	6	1.268	4	2.897	7	0.964	8	0.574	5	12.89	18	0.755	4	3.51527	0.809	84	0.713	93	0.74	113	0.819	177	3.825	225	0.742	113	0.813	177	3.837	225	0.755	58	0.635
4IOI_AB_FV	AMA	Top5	Similarity	Chothia	F:\AntibodyCascadeValidation\DS45NewSeq_Top5_50model_Chothia	None	10	50	50	3	AMA_DS45NewSeq_Top5_50model_Chothia	0.287	53	0.396	60	0.447	6	0.268	4	0.725	6	0.879	8	0.894	5	2.934	9	0.365	4	3.36813	0.318	85	1.001	93	0.467	113	0.878	178	1.058	216	0.474	113	0.872	178	1.054	216	0.28	59	0.394
4J4P_DC_FV	AMA	Top5	Similarity	Chothia	F:\AntibodyCascadeValidation\DS45NewSeq_Top5_50model_Chothia	None	10	50	50	3	AMA_DS45NewSeq_Top5_50model_Chothia	0.448	52	0.463	60	1.007	8	0.596	4	1.165	8	0.879	10	1.069	6	2.941	13	0.469	4	5.73697	0.672	84	1.062	93	0.664	112	0.991	177	1.3	226	0.667	112	0.984	177	1.29	226	0.467	58	0.463
4IRZ_LH_FV	AMA	Top5	Similarity	Chothia	F:\AntibodyCascadeValidation\DS45NewSeq_Top5_50model_Chothia	None	10	50	50	3	AMA_DS45NewSeq_Top5_50model_Chothia	0.46	53	0.429	60	0.561	6	0.539	4	1.437	5	0.834	8	0.66	5	6.606	12	0.516	4	6.08864	0.65	85	0.458	93	0.745	113	0.863	178	1.711	218	0.756	113	0.854	178	1.716	218	0.551	59	0.426
4JG1_LH_FV	AMA	Top5	Similarity	Chothia	F:\AntibodyCascadeValidation\DS45NewSeq_Top5_50model_Chothia	None	10	50	50	3	AMA_DS45NewSeq_Top5_50model_Chothia	0.303	53	0.253	60	1.462	6	0.495	4	0.381	6	0.444	8	2.625	6	0.701	9	0.534	4	3.23598	0.344	85	0.325	93	0.377	113	0.432	178	0.667	217	0.38	113	0.431	178	0.667	217	0.295	59	0.252
4JLR_BA_FV	AMA	Top5	Similarity	Chothia	F:\AntibodyCascadeValidation\DS45NewSeq_Top5_50model_Chothia	None	10	50	50	3	AMA_DS45NewSeq_Top5_50model_Chothia	0.356	53	0.239	60	0.479	5	0.383	4	0.477	6	0.305	10	0.321	4	0.711	8	0.601	4	1.05805	0.43	85	0.58	93	0.353	113	0.536	178	0.522	215	0.36	113	0.528	178	0.517	215	0.354	59	0.243
4JO1_LH_FV	AMA	Top5	Similarity	Chothia	F:\AntibodyCascadeValidation\DS45NewSeq_Top5_50model_Chothia	None	10	50	50	3	AMA_DS45NewSeq_Top5_50model_Chothia	0.522	53	0.386	60	2.337	8	0.277	4	4.392	10	1.377	9	2.684	6	3.454	2	1.808	4	5.27509	0.558	85	0.671	92	0.613	113	0.755	177	1.493	216	0.62	113	0.751	177	1.499	216	0.513	59	0.386
4JZJ_BA_FV	AMA	Top5	Similarity	Chothia	F:\AntibodyCascadeValidation\DS45NewSeq_Top5_50model_Chothia	None	10	50	50	3	AMA_DS45NewSeq_Top5_50model_Chothia	0.319	53	0.866	60	1.225	12	0.214	4	1.266	6	0.745	8	0.724	5	2.075	9	0.5	4	9.36078	0.402	85	0.955	93	1.006	113	1.18	178	1.338	222	1.013	113	1.176	178	1.344	222	0.322	59	0.86
4K23_LH_FV	AMA	Top5	Similarity	Chothia	F:\AntibodyCascadeValidation\DS45NewSeq_Top5_50model_Chothia	None	10	50	50	3	AMA_DS45NewSeq_Top5_50model_Chothia	0.552	53	0.359	60	0.653	11	0.287	4	0.491	6	0.486	8	0.519	5	4.623	8	0.476	4	5.07925	0.682	85	0.921	93	0.597	113	0.882	178	1.208	220	0.612	113	0.872	178	1.213	220	0.551	59	0.36
4K3J_LH_FV	AMA	Top5	Similarity	Chothia	F:\AntibodyCascadeValidation\DS45NewSeq_Top5_50model_Chothia	None	10	50	50	3	AMA_DS45NewSeq_Top5_50model_Chothia	0.463	53	0.44	60	0.81	12	0.341	4	1.232	6	0.843	8	0.81	5	3.157	8	0.446	4	4.45298	0.438	85	0.591	93	0.62	113	0.705	178	0.986	221	0.628	113	0.691	178	0.97	221	0.444	59	0.443
4K94_LH_FV	AMA	Top5	Similarity	Chothia	F:\AntibodyCascadeValidation\DS45NewSeq_Top5_50model_Chothia	None	10	50	50	3	AMA_DS45NewSeq_Top5_50model_Chothia	1.069	53	0.279	60	2.213	6	0.5	4	3.272	7	1.351	8	1.717	5	1.995	6	0.988	4	2.32524	1.194	85	0.409	93	0.788	113	0.914	178	1.168	214	0.792	113	0.904	178	1.163	214	1.095	59	0.305
4KI5_DC_FV	AMA	Top5	Similarity	Chothia	F:\AntibodyCascadeValidation\DS45NewSeq_Top5_50model_Chothia	None	10	50	50	3	AMA_DS45NewSeq_Top5_50model_Chothia	0.357	53	0.356	60	0.401	5	0.359	4	0.599	6	2.265	8	0.53	5	2.857	5	0.894	4	5.52691	0.423	85	0.6	93	0.542	113	0.667	178	0.887	211	0.556	113	0.652	178	0.886	211	0.391	59	0.356
4K7P_XY_FV	AMA	Top5	Similarity	Chothia	F:\AntibodyCascadeValidation\DS45NewSeq_Top5_50model_Chothia	None	10	50	50	3	AMA_DS45NewSeq_Top5_50model_Chothia	0.586	53	0.324	60	1.534	5	2.391	4	1.249	6	0.465	8	0.682	5	3.918	11	0.615	4	5.76726	0.862	85	0.475	93	0.62	113	0.822	178	1.241	217	0.63	113	0.8	178	1.234	217	0.578	59	0.333
4KXZ_LH_FV	AMA	Top5	Similarity	Chothia	F:\AntibodyCascadeValidation\DS45NewSeq_Top5_50model_Chothia	None	10	50	50	3	AMA_DS45NewSeq_Top5_50model_Chothia	0.296	53	0.392	60	0.786	7	0.285	4	0.505	6	3.996	8	1.765	5	0.809	9	0.686	4	5.61685	0.399	85	0.876	93	0.62	113	0.987	178	1.199	217	0.634	113	0.967	178	1.194	217	0.285	59	0.4
4KPH_MI_FV	AMA	Top5	Similarity	Chothia	F:\AntibodyCascadeValidation\DS45NewSeq_Top5_50model_Chothia	None	10	50	50	3	AMA_DS45NewSeq_Top5_50model_Chothia	0.787	53	0.367	59	0.294	5	0.437	4	1.089	5	0.656	8	0.516	4	1.489	3	0.53	4	8.58268	0.87	85	0.473	92	0.906	112	1.061	177	1.108	206	0.917	112	1.042	177	1.099	206	0.75	59	0.366
4KTD_LH_FV	AMA	Top5	Similarity	Chothia	F:\AntibodyCascadeValidation\DS45NewSeq_Top5_50model_Chothia	None	10	50	50	3	AMA_DS45NewSeq_Top5_50model_Chothia	1.513	54	0.303	60	1.779	9	1.39	8	1.963	6	0.336	8	0.979	5	8.637	14	0.309	4	12.7051	1.505	86	0.505	93	1.447	114	1.542	179	2.619	229	1.476	114	1.518	179	2.614	229	1.476	60	0.303
4KUZ_LH_FV	AMA	Top5	Similarity	Chothia	F:\AntibodyCascadeValidation\DS45NewSeq_Top5_50model_Chothia	None	10	50	50	3	AMA_DS45NewSeq_Top5_50model_Chothia	0.35	53	0.475	60	0.618	12	0.323	4	1.196	5	0.792	8	0.985	5	3.956	9	0.809	4	4.02715	0.389	85	0.582	93	0.532	113	0.647	178	1.05	221	0.542	113	0.638	178	1.04	221	0.36	59	0.478
4JO4_LH_FV	AMA	Top5	Similarity	Chothia	F:\AntibodyCascadeValidation\DS45NewSeq_Top5_50model_Chothia	None	10	50	50	3	AMA_DS45NewSeq_Top5_50model_Chothia	0.665	53	0.408	60	1.136	6	0.416	4	4.851	9	2.601	9	1.421	6	2.935	19	2.166	4	2.45997	0.647	85	0.674	92	0.631	113	0.725	177	1.501	230	0.64	113	0.726	177	1.493	230	0.65	59	0.408
4KUC_DH_FV	AMA	Top5	Similarity	Chothia	F:\AntibodyCascadeValidation\DS45NewSeq_Top5_50model_Chothia	None	10	50	50	3	AMA_DS45NewSeq_Top5_50model_Chothia	0.747	53	0.478	58	1.023	5	0.917	4	1.255	6	0.878	8	0.998	5	6.661	10	0.603	4	5.62779	0.781	85	0.645	91	0.775	111	0.91	176	1.689	214	0.789	111	0.891	176	1.68	214	0.722	59	0.489
4K7P_LH_FV	AMA	Top5	Similarity	Chothia	F:\AntibodyCascadeValidation\DS45NewSeq_Top5_50model_Chothia	None	10	50	50	3	AMA_DS45NewSeq_Top5_50model_Chothia	0.411	53	0.457	60	0.469	6	0.331	4	1.441	6	0.646	8	0.542	5	4.819	13	0.389	4	6.99378	0.517	85	0.571	93	0.712	113	0.894	178	1.465	220	0.718	113	0.883	178	1.468	220	0.405	59	0.454
4KI5_FE_FV	AMA	Top5	Similarity	Chothia	F:\AntibodyCascadeValidation\DS45NewSeq_Top5_50model_Chothia	None	10	50	50	3	AMA_DS45NewSeq_Top5_50model_Chothia	0.537	53	0.328	60	0.444	6	0.37	4	0.573	6	0.481	8	1.331	5	5.07	11	0.658	4	1.37956	0.729	84	0.474	93	0.473	113	0.624	177	1.28	217	0.479	113	0.619	177	1.272	217	0.61	59	0.349
4KQ3_LH_FV	AMA	Top5	Similarity	Chothia	F:\AntibodyCascadeValidation\DS45NewSeq_Top5_50model_Chothia	None	10	50	50	3	AMA_DS45NewSeq_Top5_50model_Chothia	0.369	53	0.401	60	0.296	6	0.322	4	0.693	5	2.567	8	0.821	5	3.163	6	0.532	4	9.10179	0.461	85	0.549	93	0.786	113	0.891	178	1.186	212	0.793	113	0.882	178	1.187	212	0.359	59	0.405
4KMT_LH_FV	AMA	Top5	Similarity	Chothia	F:\AntibodyCascadeValidation\DS45NewSeq_Top5_50model_Chothia	None	10	50	50	3	AMA_DS45NewSeq_Top5_50model_Chothia	0.448	53	0.247	60	0.643	6	0.227	4	0.637	6	0.393	8	0.632	5	1.877	8	0.603	4	2.04028	0.43	85	0.38	93	0.412	113	0.469	178	0.599	215	0.416	113	0.461	178	0.598	215	0.429	59	0.251
4KQ4_LH_FV	AMA	Top5	Similarity	Chothia	F:\AntibodyCascadeValidation\DS45NewSeq_Top5_50model_Chothia	None	10	50	50	3	AMA_DS45NewSeq_Top5_50model_Chothia	0.381	53	0.382	60	1.169	6	0.376	4	0.463	6	0.669	8	0.795	5	1.392	6	0.712	4	4.97996	0.527	85	1.077	93	0.583	113	0.987	178	1.042	213	0.594	113	0.972	178	1.031	213	0.496	59	0.382
4KTE_LH_FV	AMA	Top5	Similarity	Chothia	F:\AntibodyCascadeValidation\DS45NewSeq_Top5_50model_Chothia	None	10	50	50	3	AMA_DS45NewSeq_Top5_50model_Chothia	1.506	54	1.516	60	1.636	9	1.14	8	2.631	6	1.499	9	2.692	5	10.863	13	1.279	4	6.45107	1.538	86	1.395	93	1.527	114	1.53	179	3.051	229	1.548	114	1.531	179	3.062	229	1.459	60	1.508
4KVC_LH_FV	AMA	Top5	Similarity	Chothia	F:\AntibodyCascadeValidation\DS45NewSeq_Top5_50model_Chothia	None	10	50	50	3	AMA_DS45NewSeq_Top5_50model_Chothia	0.57	53	0.323	60	1.163	6	1.224	4	0.44	6	0.459	8	0.481	5	2.024	9	0.363	4	3.25738	0.661	85	0.629	93	0.529	113	0.668	178	0.802	216	0.533	113	0.656	178	0.794	216	0.552	59	0.329
4KY1_LH_FV	AMA	Top5	Similarity	Chothia	F:\AntibodyCascadeValidation\DS45NewSeq_Top5_50model_Chothia	None	10	50	50	3	AMA_DS45NewSeq_Top5_50model_Chothia	0.407	53	0.436	60	0.381	6	0.418	4	1.317	6	0.695	8	0.385	5	4.516	10	0.717	4	4.63876	0.452	85	0.604	93	0.652	113	0.703	178	1.328	217	0.655	113	0.697	178	1.343	217	0.409	59	0.436
4L5F_LH_FV	AMA	Top5	Similarity	Chothia	F:\AntibodyCascadeValidation\DS45NewSeq_Top5_50model_Chothia	None	10	50	50	3	AMA_DS45NewSeq_Top5_50model_Chothia	0.516	53	0.382	60	0.541	6	0.658	4	0.543	6	0.328	8	0.62	5	2.664	6	0.352	4	2.35999	0.517	85	0.559	93	0.523	113	0.618	178	0.763	213	0.528	113	0.613	178	0.762	213	0.505	59	0.38
4LCI_LH_FV	AMA	Top5	Similarity	Chothia	F:\AntibodyCascadeValidation\DS45NewSeq_Top5_50model_Chothia	None	10	50	50	3	AMA_DS45NewSeq_Top5_50model_Chothia	0.53	53	0.341	60	0.841	11	0.641	4	0.302	6	0.562	8	0.461	5	3.132	3	0.281	4	7.54001	0.562	85	0.835	93	0.827	113	0.997	178	1.029	215	0.845	113	0.975	178	1.008	215	0.589	59	0.339
4LEO_BA_FV	AMA	Top5	Similarity	Chothia	F:\AntibodyCascadeValidation\DS45NewSeq_Top5_50model_Chothia	None	10	50	50	3	AMA_DS45NewSeq_Top5_50model_Chothia	0.389	53	0.365	60	1.023	12	0.295	4	1.409	6	1.692	8	1.431	5	2.714	9	0.525	4	5.93386	0.469	85	0.593	93	0.609	113	0.782	178	1.091	222	0.631	113	0.761	178	1.106	222	0.383	59	0.363
4LIQ_LH_FV	AMA	Top5	Similarity	Chothia	F:\AntibodyCascadeValidation\DS45NewSeq_Top5_50model_Chothia	None	10	50	50	3	AMA_DS45NewSeq_Top5_50model_Chothia	0.275	53	0.416	60	0.433	6	0.346	4	0.512	5	0.806	8	0.983	4	1.616	6	0.722	4	4.62213	0.313	85	0.588	93	0.486	113	0.626	178	0.705	211	0.495	113	0.62	178	0.709	211	0.278	59	0.426
4LEX_LH_FV	AMA	Top5	Similarity	Chothia	F:\AntibodyCascadeValidation\DS45NewSeq_Top5_50model_Chothia	None	10	50	50	3	AMA_DS45NewSeq_Top5_50model_Chothia	0.327	53	0.44	60	0.568	11	0.281	4	0.474	6	0.618	8	1.277	4	3.254	7	0.342	4	5.62877	0.457	85	0.466	93	0.599	113	0.657	178	0.863	218	0.61	113	0.643	178	0.85	218	0.352	59	0.443
4LKX_BA_FV	AMA	Top5	Similarity	Chothia	F:\AntibodyCascadeValidation\DS45NewSeq_Top5_50model_Chothia	None	10	50	50	3	AMA_DS45NewSeq_Top5_50model_Chothia	0.283	53	0.473	60	1.23	11	0.338	4	0.359	6	0.402	9	0.276	4	2.97	6	0.666	4	3.87874	1.325	85	0.84	93	0.472	113	1.196	178	1.235	218	0.499	113	1.182	178	1.226	218	0.291	59	0.474
4LF3_AB_FV	AMA	Top5	Similarity	Chothia	F:\AntibodyCascadeValidation\DS45NewSeq_Top5_50model_Chothia	None	10	50	50	3	AMA_DS45NewSeq_Top5_50model_Chothia	0.307	53	0.289	60	0.426	6	0.361	4	0.367	6	0.56	8	2.273	5	1.456	17	0.566	4	1.97249	0.39	85	0.449	93	0.347	113	0.447	178	0.668	224	0.355	113	0.443	178	0.691	224	0.316	59	0.293
4LLV_LH_FV	AMA	Top5	Similarity	Chothia	F:\AntibodyCascadeValidation\DS45NewSeq_Top5_50model_Chothia	None	10	50	50	3	AMA_DS45NewSeq_Top5_50model_Chothia	0.48	53	0.338	60	0.352	7	0.222	4	0.667	6	1.121	8	0.558	5	7.783	16	0.735	4	5.93095	0.508	85	0.501	93	0.63	113	0.658	178	2.301	224	0.632	113	0.651	178	2.302	224	0.462	59	0.34
4LLW_BA_FV	AMA	Top5	Similarity	Chothia	F:\AntibodyCascadeValidation\DS45NewSeq_Top5_50model_Chothia	None	10	50	50	3	AMA_DS45NewSeq_Top5_50model_Chothia	0.32	53	0.402	60	0.572	6	0.258	4	1.568	6	0.615	8	1.844	5	1.087	8	0.814	4	3.20439	0.427	85	0.785	93	0.441	113	0.687	178	0.795	215	0.45	113	0.671	178	0.784	215	0.331	59	0.413
4LLY_BA_FV	AMA	Top5	Similarity	Chothia	F:\AntibodyCascadeValidation\DS45NewSeq_Top5_50model_Chothia	None	10	50	50	3	AMA_DS45NewSeq_Top5_50model_Chothia	0.313	53	0.411	60	0.551	6	0.404	4	1.409	6	0.846	8	0.508	5	1.996	8	0.386	4	4.51186	0.401	85	0.636	93	0.525	113	0.698	178	0.816	215	0.541	113	0.669	178	0.808	215	0.337	59	0.411
4M48_LH_FV	AMA	Top5	Similarity	Chothia	F:\AntibodyCascadeValidation\DS45NewSeq_Top5_50model_Chothia	None	10	50	50	3	AMA_DS45NewSeq_Top5_50model_Chothia	0.323	53	0.341	60	0.271	7	0.219	4	1.741	6	0.45	8	0.953	5	2.735	8	0.457	4	5.35487	0.366	85	0.479	93	0.534	113	0.669	178	0.904	216	0.539	113	0.658	178	0.896	216	0.319	59	0.343
4LU5_LH_FV	AMA	Top5	Similarity	Chothia	F:\AntibodyCascadeValidation\DS45NewSeq_Top5_50model_Chothia	None	10	50	50	3	AMA_DS45NewSeq_Top5_50model_Chothia	0.551	53	0.528	60	0.648	11	0.495	4	0.79	6	0.98	8	2.694	5	5.218	2	0.922	4	9.09124	0.545	85	0.621	93	0.904	113	1.042	178	1.341	214	0.913	113	1.027	178	1.336	214	0.528	59	0.533
4LMQ_IE_FV	AMA	Top5	Similarity	Chothia	F:\AntibodyCascadeValidation\DS45NewSeq_Top5_50model_Chothia	None	10	50	50	3	AMA_DS45NewSeq_Top5_50model_Chothia	0.529	53	0.405	60	0.405	6	0.391	4	0.567	6	0.729	8	2.502	4	3.865	10	0.605	4	7.47282	0.596	85	0.661	93	0.754	113	1.012	178	1.352	216	0.781	113	0.986	178	1.338	216	0.512	59	0.412
4LSU_LH_FV	AMA	Top5	Similarity	Chothia	F:\AntibodyCascadeValidation\DS45NewSeq_Top5_50model_Chothia	None	10	50	50	3	AMA_DS45NewSeq_Top5_50model_Chothia	0.483	52	0.537	60	1.655	3	0.924	4	2.931	2	0.814	8	0.491	5	3.219	11	1.148	4	9.45649	0.794	84	0.795	93	0.942	112	1.134	177	1.356	210	0.953	112	1.127	177	1.348	210	0.48	58	0.542
4LVH_CB_FV	AMA	Top5	Similarity	Chothia	F:\AntibodyCascadeValidation\DS45NewSeq_Top5_50model_Chothia	None	10	50	50	3	AMA_DS45NewSeq_Top5_50model_Chothia	1.018	53	1.186	60	2.372	10	0.769	4	2.51	6	1.354	8	1.74	5	1.722	11	1.112	4	4.17833	1.461	85	1.247	93	1.15	113	1.411	178	1.523	222	1.167	113	1.386	178	1.507	222	1.439	59	1.179
4M61_AB_FV	AMA	Top5	Similarity	Chothia	F:\AntibodyCascadeValidation\DS45NewSeq_Top5_50model_Chothia	None	10	50	50	3	AMA_DS45NewSeq_Top5_50model_Chothia	0.221	53	0.284	60	0.712	12	0.287	4	0.57	5	0.631	8	0.331	5	3.515	9	1.093	4	2.69217	0.251	85	0.53	93	0.348	113	0.491	178	0.908	221	0.351	113	0.489	178	0.917	221	0.221	59	0.287
4M1G_LH_FV	AMA	Top5	Similarity	Chothia	F:\AntibodyCascadeValidation\DS45NewSeq_Top5_50model_Chothia	None	10	50	50	3	AMA_DS45NewSeq_Top5_50model_Chothia	0.506	53	0.297	60	0.509	7	0.839	4	0.607	6	0.441	8	0.56	4	1.89	8	0.247	4	2.48057	0.713	85	0.425	93	0.5	113	0.703	178	0.785	215	0.509	113	0.687	178	0.775	215	0.507	59	0.295
4M7K_LH_FV	AMA	Top5	Similarity	Chothia	F:\AntibodyCascadeValidation\DS45NewSeq_Top5_50model_Chothia	None	10	50	50	3	AMA_DS45NewSeq_Top5_50model_Chothia	0.487	53	0.334	60	0.662	12	0.189	4	0.489	6	0.394	8	0.525	5	3.277	9	0.462	4	3.362	0.472	85	0.717	93	0.527	113	0.645	178	0.947	222	0.528	113	0.64	178	0.94	222	0.468	59	0.336
4M43_LH_FV	AMA	Top5	Similarity	Chothia	F:\AntibodyCascadeValidation\DS45NewSeq_Top5_50model_Chothia	None	10	50	50	3	AMA_DS45NewSeq_Top5_50model_Chothia	0.336	53	0.377	60	0.337	6	0.183	4	0.845	6	0.698	8	0.757	5	2.691	8	0.6	4	7.1541	0.401	85	0.53	93	0.632	113	0.702	178	0.942	215	0.639	113	0.695	178	0.935	215	0.346	59	0.381
4M5Y_LH_FV	AMA	Top5	Similarity	Chothia	F:\AntibodyCascadeValidation\DS45NewSeq_Top5_50model_Chothia	None	10	50	50	3	AMA_DS45NewSeq_Top5_50model_Chothia	0.258	52	0.321	60	0.43	6	0.349	4	0.89	8	0.893	9	0.922	4	4.923	13	0.31	4	0.498108	0.415	84	0.479	93	0.305	112	0.459	177	1.285	221	0.308	112	0.454	177	1.284	221	0.258	58	0.32
4LSS_LH_FV	AMA	Top5	Similarity	Chothia	F:\AntibodyCascadeValidation\DS45NewSeq_Top5_50model_Chothia	None	10	50	50	3	AMA_DS45NewSeq_Top5_50model_Chothia	0.415	53	0.239	60	0.821	4	0.473	4	0.453	2	0.414	8	1.187	5	0.333	10	0.798	4	1.53983	0.42	85	0.326	93	0.361	113	0.418	178	0.466	211	0.369	113	0.412	178	0.463	211	0.415	59	0.244
4LQF_LH_FV	AMA	Top5	Similarity	Chothia	F:\AntibodyCascadeValidation\DS45NewSeq_Top5_50model_Chothia	None	10	50	50	3	AMA_DS45NewSeq_Top5_50model_Chothia	0.27	53	0.337	60	1.051	11	0.242	4	1.007	7	0.319	8	0.448	5	0.909	6	0.47	4	3.21388	0.296	85	0.382	93	0.45	113	0.497	178	0.647	219	0.461	113	0.486	178	0.65	219	0.274	59	0.335
4LVN_BC_FV	AMA	Top5	Similarity	Chothia	F:\AntibodyCascadeValidation\DS45NewSeq_Top5_50model_Chothia	None	10	50	50	3	AMA_DS45NewSeq_Top5_50model_Chothia	0.306	53	0.263	60	0.386	7	0.356	4	0.623	6	0.542	9	0.569	4	3.726	9	0.281	4	6.44243	0.331	85	0.407	93	0.56	113	0.66	178	1.033	217	0.562	113	0.655	178	1.027	217	0.309	59	0.262
4MAU_LH_FV	AMA	Top5	Similarity	Chothia	F:\AntibodyCascadeValidation\DS45NewSeq_Top5_50model_Chothia	None	10	50	50	3	AMA_DS45NewSeq_Top5_50model_Chothia	0.286	53	0.278	60	0.528	10	0.195	4	0.947	6	0.274	9	0.506	4	1.574	6	0.464	4	2.68686	0.367	85	0.418	93	0.379	113	0.492	178	0.577	217	0.388	113	0.486	178	0.576	217	0.284	59	0.284
4M1D_MI_FV	AMA	Top5	Similarity	Chothia	F:\AntibodyCascadeValidation\DS45NewSeq_Top5_50model_Chothia	None	10	50	50	3	AMA_DS45NewSeq_Top5_50model_Chothia	0.201	52	0.219	60	0.275	8	0.2	4	0.758	9	0.245	8	0.238	7	0.976	18	0.317	4	3.54207	0.273	84	0.272	93	0.353	112	0.449	177	0.485	231	0.362	112	0.445	177	0.486	231	0.199	58	0.218
4M62_LH_FV	AMA	Top5	Similarity	Chothia	F:\AntibodyCascadeValidation\DS45NewSeq_Top5_50model_Chothia	None	10	50	50	3	AMA_DS45NewSeq_Top5_50model_Chothia	0.218	53	0.376	60	0.393	7	0.149	4	0.907	6	2.827	8	0.987	5	1.045	16	0.445	4	3.05806	0.319	85	0.526	93	0.415	113	0.535	178	0.791	224	0.432	113	0.519	178	0.784	224	0.211	59	0.375
4M6M_LH_FV	AMA	Top5	Similarity	Chothia	F:\AntibodyCascadeValidation\DS45NewSeq_Top5_50model_Chothia	None	10	50	50	3	AMA_DS45NewSeq_Top5_50model_Chothia	0.298	52	0.282	60	0.939	9	0.285	4	2.239	8	0.413	8	0.298	5	3.202	6	0.629	4	4.67135	0.431	84	0.376	93	0.537	112	0.651	177	0.948	217	0.551	112	0.639	177	0.935	217	0.346	58	0.283
4M6O_LH_FV	AMA	Top5	Similarity	Chothia	F:\AntibodyCascadeValidation\DS45NewSeq_Top5_50model_Chothia	None	10	50	50	3	AMA_DS45NewSeq_Top5_50model_Chothia	0.366	53	0.347	60	0.389	6	0.279	4	0.631	6	0.941	8	0.277	5	2.734	12	0.452	4	4.94599	0.476	85	0.488	93	0.576	113	0.718	178	1.005	219	0.592	113	0.706	178	1.01	219	0.361	59	0.346
4M7J_LH_FV	AMA	Top5	Similarity	Chothia	F:\AntibodyCascadeValidation\DS45NewSeq_Top5_50model_Chothia	None	10	50	50	3	AMA_DS45NewSeq_Top5_50model_Chothia	0.501	53	0.642	60	1.81	11	0.305	4	0.724	6	0.914	8	0.839	4	6.074	8	0.614	4	6.71466	0.561	85	1.099	93	0.824	113	1.157	178	1.66	219	0.834	113	1.152	178	1.657	219	0.488	59	0.64
4MHH_IG_FV	AMA	Top5	Similarity	Chothia	F:\AntibodyCascadeValidation\DS45NewSeq_Top5_50model_Chothia	None	10	50	50	3	AMA_DS45NewSeq_Top5_50model_Chothia	0.405	53	0.44	60	1.05	10	0.337	4	0.361	6	0.721	8	0.572	5	2.61	9	0.966	4	1.31938	0.499	85	0.505	93	0.454	113	0.527	178	0.773	220	0.466	113	0.521	178	0.777	220	0.397	59	0.448
4MWF_LH_FV	AMA	Top5	Similarity	Chothia	F:\AntibodyCascadeValidation\DS45NewSeq_Top5_50model_Chothia	None	10	50	50	3	AMA_DS45NewSeq_Top5_50model_Chothia	0.538	53	0.898	60	0.363	6	0.424	4	0.511	6	4.357	8	2.561	5	13.402	16	2.031	4	9.99552	0.641	85	1.119	93	1.197	113	1.399	178	4.023	223	1.208	113	1.397	178	4.031	223	0.617	59	0.919
4MXV_EF_FV	AMA	Top5	Similarity	Chothia	F:\AntibodyCascadeValidation\DS45NewSeq_Top5_50model_Chothia	None	10	50	50	3	AMA_DS45NewSeq_Top5_50model_Chothia	0.286	53	0.432	60	1.559	6	0.304	4	1.203	6	0.77	8	0.775	5	2.543	7	0.784	4	4.26996	0.339	85	0.482	93	0.589	113	0.66	178	0.859	214	0.599	113	0.651	178	0.854	214	0.29	59	0.434
4N8C_LH_FV	AMA	Top5	Similarity	Chothia	F:\AntibodyCascadeValidation\DS45NewSeq_Top5_50model_Chothia	None	10	50	50	3	AMA_DS45NewSeq_Top5_50model_Chothia	0.303	53	0.283	60	1.115	12	0.253	4	0.534	6	0.479	8	0.946	5	2.876	8	0.412	4	4.83878	0.333	85	0.397	93	0.475	113	0.555	178	0.88	221	0.475	113	0.543	178	0.872	221	0.292	59	0.282
4NCC_12_FV	AMA	Top5	Similarity	Chothia	F:\AntibodyCascadeValidation\DS45NewSeq_Top5_50model_Chothia	None	10	50	50	3	AMA_DS45NewSeq_Top5_50model_Chothia	0.304	53	0.306	60	0.431	5	0.446	4	1.016	6	0.925	8	0.486	5	3.408	8	0.437	4	3.54646	0.53	85	0.544	93	0.418	113	0.599	178	0.875	214	0.422	113	0.596	178	0.87	214	0.535	59	0.308
4N90_ED_FV	AMA	Top5	Similarity	Chothia	F:\AntibodyCascadeValidation\DS45NewSeq_Top5_50model_Chothia	None	10	50	50	3	AMA_DS45NewSeq_Top5_50model_Chothia	0.401	53	0.435	60	1.168	7	0.398	4	1.259	6	2.4	10	0.765	4	3.398	10	0.881	4	2.93285	0.443	85	0.604	93	0.487	113	0.611	178	1.11	219	0.493	113	0.609	178	1.111	219	0.397	59	0.438
4N9G_NM_FV	AMA	Top5	Similarity	Chothia	F:\AntibodyCascadeValidation\DS45NewSeq_Top5_50model_Chothia	None	10	50	50	3	AMA_DS45NewSeq_Top5_50model_Chothia	0.414	53	0.47	60	1.395	6	1.32	4	1.32	6	1.453	8	1.091	5	4.451	14	3.145	4	7.5683	0.522	85	1.29	93	0.794	113	1.311	178	1.714	221	0.818	113	1.293	178	1.714	221	0.409	59	0.61
4NIK_BB_FV	AMA	Top5	Similarity	Chothia	F:\AntibodyCascadeValidation\DS45NewSeq_Top5_50model_Chothia	None	10	50	50	3	AMA_DS45NewSeq_Top5_50model_Chothia	0.463	52	0.369	60	2.912	9	0.481	4	4.038	7	0.864	8	0.312	5	3.829	6	0.722	4	11.3715	0.633	84	0.594	93	0.993	112	1.212	177	1.493	216	1.011	112	1.183	177	1.48	216	0.553	58	0.377
4NJ9_LH_FV	AMA	Top5	Similarity	Chothia	F:\AntibodyCascadeValidation\DS45NewSeq_Top5_50model_Chothia	None	10	50	50	3	AMA_DS45NewSeq_Top5_50model_Chothia	0.467	53	0.367	60	0.687	10	0.308	4	0.62	6	0.663	8	0.937	5	2.382	10	0.347	4	3.47609	0.439	85	0.619	93	0.51	113	0.616	178	0.79	221	0.514	113	0.611	178	0.782	221	0.461	59	0.368
4NKD_BA_FV	AMA	Top5	Similarity	Chothia	F:\AntibodyCascadeValidation\DS45NewSeq_Top5_50model_Chothia	None	10	50	50	3	AMA_DS45NewSeq_Top5_50model_Chothia	0.782	53	0.472	60	1.112	11	0.472	4	1.44	6	0.547	10	0.499	4	0.611	10	0.365	4	2.17826	0.797	85	0.476	93	0.701	113	0.708	178	0.748	223	0.702	113	0.706	178	0.75	223	0.86	59	0.469
4NKO_AB_FV	AMA	Top5	Similarity	Chothia	F:\AntibodyCascadeValidation\DS45NewSeq_Top5_50model_Chothia	None	10	50	50	3	AMA_DS45NewSeq_Top5_50model_Chothia	0.681	53	0.883	60	0.939	11	0.781	4	0.64	6	0.556	8	0.938	5	3.838	10	0.607	4	1.16163	0.711	85	1.306	93	0.802	113	1.087	178	1.313	222	0.819	113	1.07	178	1.298	222	0.674	59	0.877
4NKI_LH_FV	AMA	Top5	Similarity	Chothia	F:\AntibodyCascadeValidation\DS45NewSeq_Top5_50model_Chothia	None	10	50	50	3	AMA_DS45NewSeq_Top5_50model_Chothia	0.253	52	0.264	60	2.679	9	0.296	4	2.953	7	0.402	8	2.779	5	4.324	9	0.395	4	2.71588	0.302	84	0.336	93	0.355	112	0.45	177	1.303	219	0.363	112	0.44	177	1.292	219	0.3	58	0.264
4NM4_LH_FV	AMA	Top5	Similarity	Chothia	F:\AntibodyCascadeValidation\DS45NewSeq_Top5_50model_Chothia	None	10	50	50	3	AMA_DS45NewSeq_Top5_50model_Chothia	0.292	53	0.392	60	0.766	12	0.335	4	0.361	6	0.828	8	0.892	5	4.051	10	0.492	4	1.34224	0.358	85	0.483	93	0.406	113	0.467	178	0.997	223	0.407	113	0.467	178	0.999	223	0.3	59	0.395
4NP4_LH_FV	AMA	Top5	Similarity	Chothia	F:\AntibodyCascadeValidation\DS45NewSeq_Top5_50model_Chothia	None	10	50	50	3	AMA_DS45NewSeq_Top5_50model_Chothia	0.357	53	0.436	60	0.752	7	0.309	4	3.75	6	0.378	8	1.188	5	1.758	8	2.826	4	4.3045	0.512	85	0.767	93	0.469	113	0.721	178	0.989	216	0.495	113	0.713	178	0.989	216	0.35	59	0.54
4NRX_BA_FV	AMA	Top5	Similarity	Chothia	F:\AntibodyCascadeValidation\DS45NewSeq_Top5_50model_Chothia	None	10	50	50	3	AMA_DS45NewSeq_Top5_50model_Chothia	0.502	53	0.29	60	0.529	6	0.255	4	1.028	6	0.814	8	0.524	5	4.922	19	0.531	4	4.01666	0.554	85	0.351	93	0.524	113	0.591	178	1.664	226	0.528	113	0.584	178	1.645	226	0.497	59	0.291
4NYL_BA_FV	AMA	Top5	Similarity	Chothia	F:\AntibodyCascadeValidation\DS45NewSeq_Top5_50model_Chothia	None	10	50	50	3	AMA_DS45NewSeq_Top5_50model_Chothia	0.538	53	0.33	60	0.626	6	0.595	4	0.801	6	0.446	8	0.312	5	1.551	10	0.367	4	2.40269	0.634	85	0.623	93	0.512	113	0.705	178	0.771	217	0.515	113	0.702	178	0.767	217	0.53	59	0.328
4O02_LH_FV	AMA	Top5	Similarity	Chothia	F:\AntibodyCascadeValidation\DS45NewSeq_Top5_50model_Chothia	None	10	50	50	3	AMA_DS45NewSeq_Top5_50model_Chothia	0.709	53	0.532	60	0.609	6	2.508	4	1.518	6	0.66	8	1.411	5	1.809	7	1.36	4	3.99407	0.934	85	0.722	93	0.698	113	0.907	178	1.024	214	0.708	113	0.898	178	1.023	214	0.686	59	0.531
4NNP_LH_FV	AMA	Top5	Similarity	Chothia	F:\AntibodyCascadeValidation\DS45NewSeq_Top5_50model_Chothia	None	10	50	50	3	AMA_DS45NewSeq_Top5_50model_Chothia	0.85	53	0.604	60	1.569	6	0.383	4	2.339	7	4.963	8	1.255	5	5.575	17	4.693	4	4.52024	0.828	85	1.295	93	0.785	113	1.163	178	2.114	225	0.802	113	1.155	178	2.122	225	0.814	59	0.695
4NPY_LH_FV	AMA	Top5	Similarity	Chothia	F:\AntibodyCascadeValidation\DS45NewSeq_Top5_50model_Chothia	None	10	50	50	3	AMA_DS45NewSeq_Top5_50model_Chothia	0.217	52	0.246	60	0.371	6	0.152	4	1.682	9	0.298	8	0.32	4	3.181	22	0.268	4	3.33457	0.292	84	0.37	93	0.338	112	0.467	177	1.07	230	0.345	112	0.456	177	1.091	230	0.211	58	0.245
4OAW_AB_FV	AMA	Top5	Similarity	Chothia	F:\AntibodyCascadeValidation\DS45NewSeq_Top5_50model_Chothia	None	10	50	50	3	AMA_DS45NewSeq_Top5_50model_Chothia	0.32	53	1.518	60	0.334	6	0.274	4	1.074	6	2.895	8	1.381	5	8.815	18	1.599	4	3.23567	0.598	85	1.594	93	1.2	113	1.299	178	2.793	225	1.2	113	1.299	178	2.791	225	0.533	59	1.509
4OCX_LH_FV	AMA	Top5	Similarity	Chothia	F:\AntibodyCascadeValidation\DS45NewSeq_Top5_50model_Chothia	None	10	50	50	3	AMA_DS45NewSeq_Top5_50model_Chothia	0.554	53	0.446	60	0.866	11	0.329	4	0.566	6	1.774	9	0.642	4	1.915	5	1.063	4	7.80655	0.579	85	0.601	93	0.801	113	0.901	178	1.142	217	0.808	113	0.885	178	1.131	217	0.556	59	0.46
4OGY_LH_FV	AMA	Top5	Similarity	Chothia	F:\AntibodyCascadeValidation\DS45NewSeq_Top5_50model_Chothia	None	10	50	50	3	AMA_DS45NewSeq_Top5_50model_Chothia	0.302	53	0.35	60	0.373	6	0.355	4	1.147	5	4.447	8	2.688	5	8.426	11	1.4	4	7.66593	0.387	85	0.521	93	0.708	113	0.791	178	2.398	217	0.716	113	0.774	178	2.388	217	0.296	59	0.377
4OD1_LH_FV	AMA	Top5	Similarity	Chothia	F:\AntibodyCascadeValidation\DS45NewSeq_Top5_50model_Chothia	None	10	50	50	3	AMA_DS45NewSeq_Top5_50model_Chothia	0.463	52	0.33	60	1.263	8	0.499	4	4.863	9	1.069	8	4.099	5	23.1	33	0.338	4	6.04786	0.887	84	0.492	93	0.594	112	0.842	177	8.534	244	0.599	112	0.839	177	8.53	244	0.613	58	0.328
4NUG_LH_FV	AMA	Top5	Similarity	Chothia	F:\AntibodyCascadeValidation\DS45NewSeq_Top5_50model_Chothia	None	10	50	50	3	AMA_DS45NewSeq_Top5_50model_Chothia	0.347	53	0.349	60	1.075	11	0.308	4	0.744	6	4.94	8	0.711	5	20.497	24	0.601	4	5.04347	0.442	85	0.516	93	0.53	113	0.675	178	6.615	236	0.532	113	0.67	178	6.627	236	0.352	59	0.347
4NX3_AB_FV	AMA	Top5	Similarity	Chothia	F:\AntibodyCascadeValidation\DS45NewSeq_Top5_50model_Chothia	None	10	50	50	3	AMA_DS45NewSeq_Top5_50model_Chothia	0.501	53	0.408	60	0.731	12	0.282	4	0.862	6	0.769	8	0.414	5	4.941	7	0.556	4	3.70409	0.467	85	0.592	93	0.538	113	0.63	178	1.106	220	0.548	113	0.624	178	1.107	220	0.487	59	0.407
4NWT_LH_FV	AMA	Top5	Similarity	Chothia	F:\AntibodyCascadeValidation\DS45NewSeq_Top5_50model_Chothia	None	10	50	50	3	AMA_DS45NewSeq_Top5_50model_Chothia	0.461	53	0.34	60	1.032	12	0.186	4	2.03	6	2.414	8	1.152	5	7.872	17	0.552	4	8.74183	0.566	85	0.619	93	0.832	113	1.143	178	2.4	230	0.847	113	1.135	178	2.412	230	0.452	59	0.347
4NZU_LH_FV	AMA	Top5	Similarity	Chothia	F:\AntibodyCascadeValidation\DS45NewSeq_Top5_50model_Chothia	None	10	50	50	3	AMA_DS45NewSeq_Top5_50model_Chothia	0.33	53	0.369	60	0.516	6	0.327	4	1.712	6	0.478	8	0.416	5	4.885	14	0.625	4	4.90407	0.418	85	0.499	93	0.529	113	0.625	178	1.369	221	0.535	113	0.618	178	1.368	221	0.34	59	0.369
4O4Y_LH_FV	AMA	Top5	Similarity	Chothia	F:\AntibodyCascadeValidation\DS45NewSeq_Top5_50model_Chothia	None	10	50	50	3	AMA_DS45NewSeq_Top5_50model_Chothia	0.301	53	0.614	60	2.35	8	0.2	4	4.107	10	0.866	8	2.426	4	6.609	6	0.629	3	5.65752	0.494	85	0.72	92	0.628	113	0.787	177	1.709	217	0.634	113	0.774	177	1.701	217	0.357	59	0.777
4O5L_LH_FV	AMA	Top5	Similarity	Chothia	F:\AntibodyCascadeValidation\DS45NewSeq_Top5_50model_Chothia	None	10	50	50	3	AMA_DS45NewSeq_Top5_50model_Chothia	0.443	52	0.378	60	0.911	8	1.616	4	1.741	8	3.079	7	1.364	5	18.886	21	0.482	4	7.04317	0.571	84	0.533	93	0.648	112	0.729	177	5.625	230	0.654	112	0.714	177	5.627	230	0.425	58	0.377
4OD2_AB_FV	AMA	Top5	Similarity	Chothia	F:\AntibodyCascadeValidation\DS45NewSeq_Top5_50model_Chothia	None	10	50	50	3	AMA_DS45NewSeq_Top5_50model_Chothia	0.578	52	0.496	60	1.766	6	1.424	4	0.95	8	0.547	8	1.022	5	6.055	10	1.313	4	2.82019	0.651	84	0.663	93	0.611	112	0.733	177	1.484	218	0.62	112	0.725	177	1.476	218	0.599	58	0.497
4OII_LH_FV	AMA	Top5	Similarity	Chothia	F:\AntibodyCascadeValidation\DS45NewSeq_Top5_50model_Chothia	None	10	50	50	3	AMA_DS45NewSeq_Top5_50model_Chothia	0.382	53	0.476	60	0.341	6	0.323	4	0.533	6	0.603	8	0.858	5	2.211	6	0.89	4	2.94736	0.545	85	0.975	93	0.654	113	0.977	178	0.975	213	0.666	113	0.962	178	0.965	213	0.38	59	0.481
4OKV_BA_FV	AMA	Top5	Similarity	Chothia	F:\AntibodyCascadeValidation\DS45NewSeq_Top5_50model_Chothia	None	10	50	50	3	AMA_DS45NewSeq_Top5_50model_Chothia	0.385	53	0.442	60	0.678	11	0.219	4	0.681	6	0.521	8	0.261	5	2.934	2	0.786	4	5.55753	0.443	85	0.685	93	0.599	113	0.737	178	0.844	214	0.606	113	0.729	178	0.837	214	0.374	59	0.44
4OM1_LH_FV	AMA	Top5	Similarity	Chothia	F:\AntibodyCascadeValidation\DS45NewSeq_Top5_50model_Chothia	None	10	50	50	3	AMA_DS45NewSeq_Top5_50model_Chothia	0.309	53	0.242	60	0.884	4	0.514	4	0.478	2	0.394	8	0.299	5	0.354	14	0.558	4	2.75477	0.361	85	0.305	93	0.352	113	0.435	178	0.448	215	0.358	113	0.43	178	0.443	215	0.315	59	0.244
4ONF_LH_FV	AMA	Top5	Similarity	Chothia	F:\AntibodyCascadeValidation\DS45NewSeq_Top5_50model_Chothia	None	10	50	50	3	AMA_DS45NewSeq_Top5_50model_Chothia	0.314	53	0.241	60	0.585	11	0.182	4	0.483	6	0.445	8	0.302	5	0.907	8	0.88	4	4.05381	0.464	85	0.371	93	0.428	113	0.558	178	0.541	220	0.438	113	0.551	178	0.534	220	0.309	59	0.253
4OQT_LH_FV	AMA	Top5	Similarity	Chothia	F:\AntibodyCascadeValidation\DS45NewSeq_Top5_50model_Chothia	None	10	50	50	3	AMA_DS45NewSeq_Top5_50model_Chothia	0.428	53	0.383	60	0.452	6	0.519	4	1.28	7	1.077	8	0.445	5	3.257	7	0.657	4	4.05289	0.522	85	0.581	93	0.765	113	0.921	178	1.126	215	0.773	113	0.916	178	1.121	215	0.424	59	0.389
4OT1_LH_FV	AMA	Top5	Similarity	Chothia	F:\AntibodyCascadeValidation\DS45NewSeq_Top5_50model_Chothia	None	10	50	50	3	AMA_DS45NewSeq_Top5_50model_Chothia	0.427	52	0.366	60	0.806	8	0.368	4	2.973	7	0.627	8	0.334	5	9.163	20	0.637	4	3.31508	0.599	84	0.518	93	0.536	112	0.649	177	2.944	229	0.542	112	0.642	177	2.951	229	0.486	58	0.373
4ORG_LH_FV	AMA	Top5	Similarity	Chothia	F:\AntibodyCascadeValidation\DS45NewSeq_Top5_50model_Chothia	None	10	50	50	3	AMA_DS45NewSeq_Top5_50model_Chothia	0.695	52	0.382	60	1.269	8	0.623	4	4.832	9	0.447	8	0.67	5	22.596	33	0.42	4	3.30352	0.773	84	0.546	93	0.589	112	0.738	177	8.32	244	0.602	112	0.734	177	8.301	244	0.721	58	0.38
4OTX_LH_FV	AMA	Top5	Similarity	Chothia	F:\AntibodyCascadeValidation\DS45NewSeq_Top5_50model_Chothia	None	10	50	50	3	AMA_DS45NewSeq_Top5_50model_Chothia	0.255	53	0.34	60	0.564	12	0.214	4	0.785	6	0.996	8	0.652	5	3.99	2	0.559	4	8.06716	0.344	85	0.48	93	0.713	113	0.828	178	1.049	215	0.723	113	0.818	178	1.05	215	0.253	59	0.343
4P48_AA_FV	AMA	Top5	Similarity	Chothia	F:\AntibodyCascadeValidation\DS45NewSeq_Top5_50model_Chothia	None	10	50	50	3	AMA_DS45NewSeq_Top5_50model_Chothia	0.941	52	1.566	60	8.955	9	0.61	4	3.174	8	0.585	8	1.801	5	3.297	12	0.429	4	3.13122	0.853	85	1.361	93	1.309	112	1.156	178	2.332	224	1.306	112	1.143	178	2.33	224	0.901	58	1.554
4P49_AA_FV	AMA	Top5	Similarity	Chothia	F:\AntibodyCascadeValidation\DS45NewSeq_Top5_50model_Chothia	None	10	50	50	3	AMA_DS45NewSeq_Top5_50model_Chothia	0.429	50	0.315	60	0.929	5	0.318	4	2.285	6	0.645	8	1.853	6	5.778	12	0.469	4	2.23033	0.607	83	0.394	93	0.406	110	0.547	176	1.536	217	0.411	110	0.54	176	1.528	217	0.467	56	0.314
4P9M_LH_FV	AMA	Top5	Similarity	Chothia	F:\AntibodyCascadeValidation\DS45NewSeq_Top5_50model_Chothia	None	10	50	50	3	AMA_DS45NewSeq_Top5_50model_Chothia	0.854	53	0.592	60	1.72	7	0.532	4	0.619	6	2.104	9	2.503	3	11.861	18	6.074	4	10.0454	0.826	85	2.603	97	1.074	113	2.379	182	3.945	229	1.277	113	2.265	182	4.077	229	0.824	59	0.68
4P59_LH_FV	AMA	Top5	Similarity	Chothia	F:\AntibodyCascadeValidation\DS45NewSeq_Top5_50model_Chothia	None	10	50	50	3	AMA_DS45NewSeq_Top5_50model_Chothia	0.549	53	0.329	60	0.613	6	1.164	4	0.659	6	0.547	8	0.347	5	2.032	6	0.58	4	3.26764	0.548	85	0.446	93	0.523	113	0.564	178	0.704	213	0.522	113	0.56	178	0.7	213	0.531	59	0.33
4PB0_LH_FV	AMA	Top5	Similarity	Chothia	F:\AntibodyCascadeValidation\DS45NewSeq_Top5_50model_Chothia	None	10	50	50	3	AMA_DS45NewSeq_Top5_50model_Chothia	0.296	53	0.371	60	0.776	11	0.325	4	0.452	6	0.398	8	0.803	7	5.175	8	0.327	4	6.56496	0.459	85	0.42	93	0.668	113	0.786	178	1.308	222	0.684	113	0.774	178	1.304	222	0.302	59	0.37
4PB9_LH_FV	AMA	Top5	Similarity	Chothia	F:\AntibodyCascadeValidation\DS45NewSeq_Top5_50model_Chothia	None	10	50	50	3	AMA_DS45NewSeq_Top5_50model_Chothia	0.543	53	0.295	60	0.981	11	0.596	4	0.66	6	0.574	8	0.336	5	2.812	11	0.714	4	1.98451	0.677	85	0.441	93	0.467	113	0.597	178	0.857	223	0.469	113	0.591	178	0.841	223	0.523	59	0.299
4PS4_LH_FV	AMA	Top5	Similarity	Chothia	F:\AntibodyCascadeValidation\DS45NewSeq_Top5_50model_Chothia	None	10	50	50	3	AMA_DS45NewSeq_Top5_50model_Chothia	0.304	53	0.408	60	0.406	6	0.483	4	1.031	5	0.344	10	0.23	4	0.559	9	0.283	4	2.26425	0.355	85	0.548	93	0.407	113	0.516	178	0.525	216	0.408	113	0.511	178	0.521	216	0.297	59	0.406
4PY7_BA_FV	AMA	Top5	Similarity	Chothia	F:\AntibodyCascadeValidation\DS45NewSeq_Top5_50model_Chothia	None	10	50	50	3	AMA_DS45NewSeq_Top5_50model_Chothia	0.401	53	0.474	60	0.671	6	1.064	4	0.739	6	1.191	8	0.628	5	3.234	11	0.711	4	2.53354	0.485	85	0.667	93	0.474	113	0.651	178	1.024	218	0.488	113	0.636	178	1.011	218	0.4	59	0.482
4Q2Z_BA_FV	AMA	Top5	Similarity	Chothia	F:\AntibodyCascadeValidation\DS45NewSeq_Top5_50model_Chothia	None	10	50	50	3	AMA_DS45NewSeq_Top5_50model_Chothia	0.359	52	1.503	60	0.611	8	0.185	4	0.68	8	0.394	8	0.607	5	6.546	12	0.734	4	3.88995	0.384	84	1.361	93	1.194	112	1.107	177	1.863	222	1.211	112	1.109	177	1.881	222	0.348	58	1.491
4QWW_CD_FV	AMA	Top5	Similarity	Chothia	F:\AntibodyCascadeValidation\DS45NewSeq_Top5_50model_Chothia	None	10	50	50	3	AMA_DS45NewSeq_Top5_50model_Chothia	0.326	53	0.421	60	0.457	5	0.37	4	0.545	6	0.614	8	0.462	7	6.972	12	0.54	4	2.34944	0.353	85	0.9	93	0.441	113	0.732	178	1.825	220	0.446	113	0.726	178	1.825	220	0.329	59	0.42
4R2G_MN_FV	AMA	Top5	Similarity	Chothia	F:\AntibodyCascadeValidation\DS45NewSeq_Top5_50model_Chothia	None	10	50	50	3	AMA_DS45NewSeq_Top5_50model_Chothia	0.695	54	0.458	60	1.001	6	0.57	4	0.48	9	1.777	8	1.509	4	2.091	22	1.233	4	2.20194	0.86	80	0.808	93	0.636	114	0.901	173	1.086	226	0.663	114	0.883	173	1.082	226	0.695	54	0.489
4Q0X_LH_FV	AMA	Top5	Similarity	Chothia	F:\AntibodyCascadeValidation\DS45NewSeq_Top5_50model_Chothia	None	10	50	50	3	AMA_DS45NewSeq_Top5_50model_Chothia	0.304	53	0.538	60	0.923	11	0.323	4	1.587	6	0.487	8	0.983	5	2.846	8	0.351	4	5.03254	0.627	85	0.798	93	0.634	113	0.901	178	1.075	220	0.647	113	0.897	178	1.076	220	0.529	59	0.535
4QHK_NM_FV	AMA	Top5	Similarity	Chothia	F:\AntibodyCascadeValidation\DS45NewSeq_Top5_50model_Chothia	None	10	50	50	3	AMA_DS45NewSeq_Top5_50model_Chothia	0.585	52	0.64	60	1.497	6	0.739	4	3.606	7	3.218	8	0.809	4	2.294	11	0.709	4	5.07472	0.746	84	0.869	93	0.744	112	0.966	177	1.37	217	0.746	112	0.962	177	1.366	217	0.63	58	0.635
4R4B_AB_FV	AMA	Top5	Similarity	Chothia	F:\AntibodyCascadeValidation\DS45NewSeq_Top5_50model_Chothia	None	10	50	50	3	AMA_DS45NewSeq_Top5_50model_Chothia	0.365	53	0.438	60	0.506	6	0.339	4	2.452	5	0.766	8	3.629	4	2.361	9	0.696	4	4.30081	0.49	85	0.629	93	0.544	113	0.723	178	1.077	214	0.553	113	0.714	178	1.076	214	0.376	59	0.442
4QHL_BA_FV	AMA	Top5	Similarity	Chothia	F:\AntibodyCascadeValidation\DS45NewSeq_Top5_50model_Chothia	None	10	50	50	3	AMA_DS45NewSeq_Top5_50model_Chothia	0.394	52	0.614	60	1.581	6	0.397	4	2.053	7	1.228	8	0.733	4	1.754	11	0.751	4	4.64751	0.646	84	1.241	93	0.665	112	1.124	177	1.198	217	0.666	112	1.118	177	1.191	217	0.418	58	0.61
4QHM_BA_FV	AMA	Top5	Similarity	Chothia	F:\AntibodyCascadeValidation\DS45NewSeq_Top5_50model_Chothia	None	10	50	50	3	AMA_DS45NewSeq_Top5_50model_Chothia	0.87	52	0.621	60	2.205	6	0.403	4	1.143	7	1.98	8	0.41	4	0.509	11	0.765	4	8.07278	1.044	84	1.157	93	1.083	112	1.485	177	1.486	217	1.093	112	1.466	177	1.468	217	1.037	58	0.625
4QHN_BA_FV	AMA	Top5	Similarity	Chothia	F:\AntibodyCascadeValidation\DS45NewSeq_Top5_50model_Chothia	None	10	50	50	3	AMA_DS45NewSeq_Top5_50model_Chothia	0.889	52	0.634	60	2.717	6	1.178	4	1.177	7	1.277	8	0.613	4	0.565	11	0.957	4	4.78078	1.022	84	0.861	93	0.84	112	1.047	177	1.148	217	0.851	112	1.018	177	1.135	217	0.93	58	0.63
4Q6I_AB_FV	AMA	Top5	Similarity	Chothia	F:\AntibodyCascadeValidation\DS45NewSeq_Top5_50model_Chothia	None	10	50	50	3	AMA_DS45NewSeq_Top5_50model_Chothia	0.346	53	0.573	60	0.99	10	0.291	4	0.808	6	0.486	8	0.429	5	3.417	9	0.559	4	9.36014	0.448	85	1.137	93	0.895	113	1.298	178	1.448	220	0.921	113	1.261	178	1.447	220	0.339	59	0.572
4QEX_LH_FV	AMA	Top5	Similarity	Chothia	F:\AntibodyCascadeValidation\DS45NewSeq_Top5_50model_Chothia	None	10	50	50	3	AMA_DS45NewSeq_Top5_50model_Chothia	0.628	53	0.457	60	0.807	10	0.63	4	0.921	6	0.983	8	0.652	5	1.573	5	0.699	4	2.74499	0.672	85	0.496	93	0.628	113	0.685	178	0.792	216	0.626	113	0.674	178	0.784	216	0.647	59	0.454
4RQQ_AB_FV	AMA	Top5	Similarity	Chothia	F:\AntibodyCascadeValidation\DS45NewSeq_Top5_50model_Chothia	None	10	50	50	3	AMA_DS45NewSeq_Top5_50model_Chothia	0.412	53	0.7	60	1.368	11	0.395	4	0.511	6	2.902	8	1.165	5	7.387	30	1.025	4	4.74411	0.513	85	0.888	93	0.696	113	0.836	178	2.804	242	0.703	113	0.826	178	2.795	242	0.461	59	0.699
4RDQ_FG_FV	AMA	Top5	Similarity	Chothia	F:\AntibodyCascadeValidation\DS45NewSeq_Top5_50model_Chothia	None	10	50	50	3	AMA_DS45NewSeq_Top5_50model_Chothia	0.362	53	0.436	60	0.362	6	0.297	4	1.413	6	0.659	8	0.314	5	2.206	5	0.327	4	3.09525	0.52	85	0.701	93	0.571	113	0.787	178	0.826	212	0.577	113	0.78	178	0.818	212	0.35	59	0.434
4TOY_LH_FV	AMA	Top5	Similarity	Chothia	F:\AntibodyCascadeValidation\DS45NewSeq_Top5_50model_Chothia	None	10	50	50	3	AMA_DS45NewSeq_Top5_50model_Chothia	0.668	52	0.538	60	2.814	9	0.602	4	4.995	7	0.371	8	0.555	5	3.173	12	12.403	12	9.14252	0.903	84	4.412	101	0.928	112	3.622	185	3.478	230	1.508	112	3.36	185	3.279	230	0.66	58	0.576
4U0R_CB_FV	AMA	Top5	Similarity	Chothia	F:\AntibodyCascadeValidation\DS45NewSeq_Top5_50model_Chothia	None	10	50	50	3	AMA_DS45NewSeq_Top5_50model_Chothia	0.462	53	0.431	60	0.541	10	0.318	4	0.477	6	0.543	8	0.67	5	5.416	11	0.645	4	3.52567	0.507	85	0.511	93	0.509	113	0.578	178	1.222	222	0.519	113	0.577	178	1.22	222	0.452	59	0.429
4U1G_CB_FV	AMA	Top5	Similarity	Chothia	F:\AntibodyCascadeValidation\DS45NewSeq_Top5_50model_Chothia	None	10	50	50	3	AMA_DS45NewSeq_Top5_50model_Chothia	0.668	53	0.35	60	1.517	10	1.466	4	1.248	6	0.416	8	0.606	5	2.916	11	0.417	4	3.09506	0.706	85	0.414	93	0.58	113	0.675	178	1	222	0.59	113	0.671	178	1.009	222	0.669	59	0.351
4U6G_BA_FV	AMA	Top5	Similarity	Chothia	F:\AntibodyCascadeValidation\DS45NewSeq_Top5_50model_Chothia	None	10	50	50	3	AMA_DS45NewSeq_Top5_50model_Chothia	0.378	52	0.383	60	0.319	6	0.404	4	0.433	9	0.358	8	0.431	7	0.637	18	0.73	4	1.07811	0.416	84	0.436	93	0.464	112	0.493	177	0.495	229	0.464	112	0.489	177	0.492	229	0.429	58	0.385
4U6H_BA_FV	AMA	Top5	Similarity	Chothia	F:\AntibodyCascadeValidation\DS45NewSeq_Top5_50model_Chothia	None	10	50	50	3	AMA_DS45NewSeq_Top5_50model_Chothia	0.474	53	0.478	60	0.785	11	0.346	4	0.685	6	0.696	8	0.533	5	2.358	8	0.63	4	4.16814	0.481	85	1.057	93	0.577	113	0.941	178	0.997	220	0.59	113	0.918	178	0.977	220	0.467	59	0.477
4U6V_LH_FV	AMA	Top5	Similarity	Chothia	F:\AntibodyCascadeValidation\DS45NewSeq_Top5_50model_Chothia	None	10	50	50	3	AMA_DS45NewSeq_Top5_50model_Chothia	0.319	53	0.338	60	0.378	6	0.47	4	1.32	5	0.44	8	0.661	4	2.101	12	0.401	4	7.32846	0.411	85	0.502	93	0.641	113	0.856	178	0.997	217	0.673	113	0.826	178	0.979	217	0.326	59	0.337
[truncated: 281 more columns]
