# Supplementary material for: Fully automated antibody structure prediction using BIOVIA tools: Validation study
Source: PLoS One. 2017 May 18;12(5):e0177923. doi: 10.1371/journal.pone.0177923 (PMC5436848; doi:10.1371/journal.pone.0177923)
Supplement: S1 Table — Contains the RMSD values of predicted versus x-ray structure for the various regions, and details of the framework and CDR templates for each target. (ZIP) [file pone.0177923.s002.zip › Top5_Chothia_5CDRTemplates_10CDRmodels.csv]

Name	Source	FrameworkMethod	SortingMethod	LoopModeling	DataPath	H3Method	Top5Cutoff	NumCDRModels	NumFRModels	NumLoopTemplates	RunDescription	LSup:LSup	LSup:LSup_NRes	HSup:HSup	HSup:HSup_NRes	LSup:L1	LSup:L1_NRes	LSup:L2	LSup:L2_NRes	LSup:L3	LSup:L3_NRes	HSup:H1	HSup:H1_NRes	HSup:H2	HSup:H2_NRes	HSup:H3	HSup:H3_NRes	HSup:H4	HSup:H4_NRes	Tilt	LSup:LFR	LSup:LFR_NRes	HSup:HFR	HSup:HFR_NRes	LHSup:LHSup	LHSup:LHSup_NRes	LHSup:LHFR	LHSup:LHFR_NRes	LHSup:LHAll	LHSup:LHAll_NRes	LHFR:LHSup	LHFR:LHSup_NRes	LHFR:LHFR	LHFR:LHFR_NRes	LHFR:LHAll	LHFR:LHAll_NRes	LSup:LCore	LSup:LCore_NRes	HSup:HCore
3WBD_AA_FV	AMA	Top 5	Identity	Chothia	F:\AntibodyCascadeValidation\DS45_Top5_chothia_5CDRTemplates_10CDRmodels	None	NA	10	1	5	DS45_Top5_chothia_5CDRTemplate_10CDRModels	0.443	53	0.295	60	0.536	11	0.291	4	0.52	6	0.585	8	0.309	5	0.789	6	0.307	4	5.00216	0.589	85	0.534	93	0.537	113	0.761	178	0.775	218	0.553	113	0.751	178	0.782	218	0.424	59	0.294
3W9E_BA_FV	AMA	Top 5	Identity	Chothia	F:\AntibodyCascadeValidation\DS45_Top5_chothia_5CDRTemplates_10CDRmodels	None	NA	10	1	5	DS45_Top5_chothia_5CDRTemplate_10CDRModels	0.31	53	0.555	60	0.455	7	0.354	4	1.261	5	3.002	8	1.827	5	4.211	11	3.749	4	1.50363	0.441	85	1.061	93	0.601	113	0.867	178	1.477	218	0.606	113	0.862	178	1.468	218	0.301	59	0.637
2YMX_LH_FV	AMA	Top 5	Identity	Chothia	F:\AntibodyCascadeValidation\DS45_Top5_chothia_5CDRTemplates_10CDRmodels	None	NA	10	1	5	DS45_Top5_chothia_5CDRTemplate_10CDRModels	0.366	53	0.397	60	1.008	6	0.294	4	1.601	6	0.611	8	0.728	5	4.981	13	0.647	4	6.74401	0.46	85	0.592	93	0.631	113	0.799	178	1.555	220	0.636	113	0.787	178	1.546	220	0.361	59	0.399
3W2D_LH_FV	AMA	Top 5	Identity	Chothia	F:\AntibodyCascadeValidation\DS45_Top5_chothia_5CDRTemplates_10CDRmodels	None	NA	10	1	5	DS45_Top5_chothia_5CDRTemplate_10CDRModels	0.585	53	0.443	60	1.087	7	0.673	4	1.532	6	1.101	9	0.684	4	1.899	10	0.77	4	4.82345	0.79	85	0.504	93	0.593	113	0.72	178	0.9	218	0.593	113	0.708	178	0.893	218	0.573	59	0.441
3WHX_BA_FV	AMA	Top 5	Identity	Chothia	F:\AntibodyCascadeValidation\DS45_Top5_chothia_5CDRTemplates_10CDRmodels	None	NA	10	1	5	DS45_Top5_chothia_5CDRTemplate_10CDRModels	0.494	53	0.397	60	0.599	11	0.159	4	0.537	6	0.789	8	0.595	5	4.442	6	1.045	4	7.15747	0.474	85	0.53	93	0.682	113	0.768	178	1.04	218	0.687	113	0.752	178	1.034	218	0.472	59	0.424
3WHE_09_FV	AMA	Top 5	Identity	Chothia	F:\AntibodyCascadeValidation\DS45_Top5_chothia_5CDRTemplates_10CDRmodels	None	NA	10	1	5	DS45_Top5_chothia_5CDRTemplate_10CDRModels	0.576	52	0.661	60	1.864	9	1.529	4	1.118	8	1.304	8	2.166	5	8.177	15	0.667	4	4.54601	0.703	84	0.866	93	0.704	112	0.865	177	2.3	226	0.704	112	0.863	177	2.293	226	0.659	58	0.658
3WKM_LH_FV	AMA	Top 5	Identity	Chothia	F:\AntibodyCascadeValidation\DS45_Top5_chothia_5CDRTemplates_10CDRmodels	None	NA	10	1	5	DS45_Top5_chothia_5CDRTemplate_10CDRModels	0.523	53	0.466	60	0.842	10	0.245	4	0.379	6	1.067	8	0.626	5	6.637	12	0.886	4	3.97702	0.559	85	0.717	93	0.615	113	0.774	178	1.825	223	0.633	113	0.757	178	1.807	223	0.507	59	0.471
3ZL4_LH_FV	AMA	Top 5	Identity	Chothia	F:\AntibodyCascadeValidation\DS45_Top5_chothia_5CDRTemplates_10CDRmodels	None	NA	10	1	5	DS45_Top5_chothia_5CDRTemplate_10CDRModels	0.331	52	0.339	60	0.376	8	0.413	4	1.466	7	0.462	9	0.268	4	1.524	8	0.53	4	14.9762	0.561	84	0.635	93	1.22	112	1.494	177	1.728	217	1.253	112	1.454	177	1.727	217	0.334	58	0.337
4BH8_AB_FV	AMA	Top 5	Identity	Chothia	F:\AntibodyCascadeValidation\DS45_Top5_chothia_5CDRTemplates_10CDRmodels	None	NA	10	1	5	DS45_Top5_chothia_5CDRTemplate_10CDRModels	0.484	53	0.444	60	0.316	6	2.801	4	0.361	6	0.421	8	0.686	5	1.298	10	0.627	4	1.98938	0.898	85	0.775	93	0.501	113	0.901	178	0.959	217	0.513	113	0.894	178	0.949	217	0.474	59	0.445
4BKL_BA_FV	AMA	Top 5	Identity	Chothia	F:\AntibodyCascadeValidation\DS45_Top5_chothia_5CDRTemplates_10CDRmodels	None	NA	10	1	5	DS45_Top5_chothia_5CDRTemplate_10CDRModels	0.446	53	0.391	60	1.155	10	0.784	4	0.608	6	0.783	8	0.816	5	4.065	5	0.273	4	4.20228	0.466	85	0.626	93	0.566	113	0.754	178	1.022	216	0.574	113	0.75	178	1.027	216	0.431	59	0.392
4BUH_AA_FV	AMA	Top 5	Identity	Chothia	F:\AntibodyCascadeValidation\DS45_Top5_chothia_5CDRTemplates_10CDRmodels	None	NA	10	1	5	DS45_Top5_chothia_5CDRTemplate_10CDRModels	0.603	52	0.291	60	0.412	8	0.34	4	0.75	8	0.589	8	0.448	5	3.073	15	0.376	4	2.25325	0.684	84	0.362	93	0.573	112	0.656	177	1.116	225	0.575	112	0.647	177	1.125	225	0.612	58	0.289
4BZ1_LH_FV	AMA	Top 5	Identity	Chothia	F:\AntibodyCascadeValidation\DS45_Top5_chothia_5CDRTemplates_10CDRmodels	None	NA	10	1	5	DS45_Top5_chothia_5CDRTemplate_10CDRModels	0.457	53	0.35	60	0.529	12	0.362	4	0.886	6	0.853	8	1.264	5	2.1	6	0.555	4	1.55953	0.443	85	0.537	93	0.45	113	0.527	178	0.696	219	0.449	113	0.52	178	0.696	219	0.448	59	0.348
4C83_BA_FV	AMA	Top 5	Identity	Chothia	F:\AntibodyCascadeValidation\DS45_Top5_chothia_5CDRTemplates_10CDRmodels	None	NA	10	1	5	DS45_Top5_chothia_5CDRTemplate_10CDRModels	0.383	53	0.35	60	0.737	5	0.508	4	1.863	7	0.443	8	0.58	5	2.67	7	0.275	4	4.4959	0.527	85	0.84	93	0.493	113	0.791	178	0.962	214	0.507	113	0.778	178	0.965	214	0.371	59	0.349
4BZ2_LH_FV	AMA	Top 5	Identity	Chothia	F:\AntibodyCascadeValidation\DS45_Top5_chothia_5CDRTemplates_10CDRmodels	None	NA	10	1	5	DS45_Top5_chothia_5CDRTemplate_10CDRModels	0.296	53	0.392	60	0.365	6	0.186	4	0.563	6	0.947	8	2.437	5	7.975	10	1.03	4	4.68096	0.345	85	0.654	93	0.558	113	0.727	178	1.793	217	0.564	113	0.721	178	1.791	217	0.296	59	0.406
4CMH_CB_FV	AMA	Top 5	Identity	Chothia	F:\AntibodyCascadeValidation\DS45_Top5_chothia_5CDRTemplates_10CDRmodels	None	NA	10	1	5	DS45_Top5_chothia_5CDRTemplate_10CDRModels	0.489	53	0.39	60	0.544	6	0.237	4	1.244	6	0.552	8	0.375	5	2.935	9	0.66	4	3.66789	0.749	85	0.914	93	0.559	113	0.951	178	1.115	216	0.564	113	0.948	178	1.115	216	0.738	59	0.39
4CAD_GH_FV	AMA	Top 5	Identity	Chothia	F:\AntibodyCascadeValidation\DS45_Top5_chothia_5CDRTemplates_10CDRmodels	None	NA	10	1	5	DS45_Top5_chothia_5CDRTemplate_10CDRModels	0.299	53	0.32	60	0.283	6	0.349	4	0.8	6	0.306	8	1.232	5	5.001	14	0.58	4	6.29946	0.407	85	0.768	93	0.583	113	0.912	178	1.533	221	0.597	113	0.9	178	1.526	221	0.334	59	0.323
4CNI_BA_FV	AMA	Top 5	Identity	Chothia	F:\AntibodyCascadeValidation\DS45_Top5_chothia_5CDRTemplates_10CDRmodels	None	NA	10	1	5	DS45_Top5_chothia_5CDRTemplate_10CDRModels	0.376	53	0.315	60	0.477	6	0.328	4	0.629	6	0.403	8	1.061	7	1.871	7	0.391	4	12.7627	0.503	85	0.481	93	0.993	113	1.211	178	1.271	216	1.008	113	1.196	178	1.263	216	0.394	59	0.315
4EDX_AB_FV	AMA	Top 5	Identity	Chothia	F:\AntibodyCascadeValidation\DS45_Top5_chothia_5CDRTemplates_10CDRmodels	None	NA	10	1	5	DS45_Top5_chothia_5CDRTemplate_10CDRModels	0.644	53	0.325	60	1.079	6	0.219	4	0.952	6	0.538	8	0.433	4	4.568	11	0.316	4	4.21452	0.71	85	0.47	93	0.665	113	0.795	178	1.281	217	0.671	113	0.794	178	1.275	217	0.633	59	0.324
4EDW_LH_FV	AMA	Top 5	Identity	Chothia	F:\AntibodyCascadeValidation\DS45_Top5_chothia_5CDRTemplates_10CDRmodels	None	NA	10	1	5	DS45_Top5_chothia_5CDRTemplate_10CDRModels	0.317	53	0.31	60	0.581	6	0.376	4	0.494	6	0.415	8	0.513	4	4.74	11	0.54	4	3.13025	0.468	85	0.464	93	0.387	113	0.523	178	1.156	217	0.394	113	0.517	178	1.157	217	0.31	59	0.313
4FZ8_LH_FV	AMA	Top 5	Identity	Chothia	F:\AntibodyCascadeValidation\DS45_Top5_chothia_5CDRTemplates_10CDRmodels	None	NA	10	1	5	DS45_Top5_chothia_5CDRTemplate_10CDRModels	0.537	53	0.67	60	2.128	11	0.693	4	1.616	5	1.177	8	1.844	5	12.56	20	0.947	4	6.48511	0.67	85	0.837	93	0.931	113	1.062	178	3.809	231	0.933	113	1.059	178	3.789	231	0.558	59	0.676
4G7V_LH_FV	AMA	Top 5	Identity	Chothia	F:\AntibodyCascadeValidation\DS45_Top5_chothia_5CDRTemplates_10CDRmodels	None	NA	10	1	5	DS45_Top5_chothia_5CDRTemplate_10CDRModels	0.288	53	0.333	60	0.559	6	0.215	4	0.368	6	1.36	8	1	5	3.43	8	0.304	4	1.77305	0.306	85	0.444	93	0.345	113	0.415	178	0.805	215	0.353	113	0.411	178	0.798	215	0.293	59	0.331
4FZE_LH_FV	AMA	Top 5	Identity	Chothia	F:\AntibodyCascadeValidation\DS45_Top5_chothia_5CDRTemplates_10CDRmodels	None	NA	10	1	5	DS45_Top5_chothia_5CDRTemplate_10CDRModels	0.482	52	0.356	60	1.767	6	0.417	4	3.413	6	2.266	8	0.652	5	6.219	14	0.638	4	9.28041	0.701	84	0.514	93	0.838	112	1.064	177	2.023	220	0.846	112	1.045	177	2.018	220	0.495	58	0.359
4G80_BA_FV	AMA	Top 5	Identity	Chothia	F:\AntibodyCascadeValidation\DS45_Top5_chothia_5CDRTemplates_10CDRmodels	None	NA	10	1	5	DS45_Top5_chothia_5CDRTemplate_10CDRModels	0.533	53	0.391	60	1.203	6	0.541	4	2.893	6	0.666	8	1.659	5	3.066	13	0.464	4	5.0567	0.551	85	0.55	93	0.62	113	0.685	178	1.165	220	0.631	113	0.673	178	1.171	220	0.538	59	0.39
4GQP_HH_FV	AMA	Top 5	Identity	Chothia	F:\AntibodyCascadeValidation\DS45_Top5_chothia_5CDRTemplates_10CDRmodels	None	NA	10	1	5	DS45_Top5_chothia_5CDRTemplate_10CDRModels	0.222	53	0.256	60	0.236	7	0.178	4	0.549	6	3.138	8	0.364	4	1.33	8	0.929	4	3.0433	0.361	85	0.448	93	0.347	113	0.511	178	0.799	215	0.353	113	0.5	178	0.807	215	0.38	59	0.274
4GSD_LH_FV	AMA	Top 5	Identity	Chothia	F:\AntibodyCascadeValidation\DS45_Top5_chothia_5CDRTemplates_10CDRmodels	None	NA	10	1	5	DS45_Top5_chothia_5CDRTemplate_10CDRModels	0.543	52	0.488	60	0.5	6	0.306	4	4.206	6	1.497	9	0.428	4	4.948	12	0.924	4	3.73072	0.523	83	0.687	93	0.623	112	0.712	176	1.629	217	0.629	112	0.705	176	1.648	217	0.533	57	0.493
4H8W_LH_FV	AMA	Top 5	Identity	Chothia	F:\AntibodyCascadeValidation\DS45_Top5_chothia_5CDRTemplates_10CDRmodels	None	NA	10	1	5	DS45_Top5_chothia_5CDRTemplate_10CDRModels	0.234	52	0.208	60	0.614	9	0.214	4	0.522	8	0.281	8	0.23	5	0.703	8	0.54	4	2.32936	0.348	84	0.353	93	0.295	112	0.403	177	0.43	219	0.306	112	0.4	177	0.43	219	0.357	58	0.209
4HHA_AB_FV	AMA	Top 5	Identity	Chothia	F:\AntibodyCascadeValidation\DS45_Top5_chothia_5CDRTemplates_10CDRmodels	None	NA	10	1	5	DS45_Top5_chothia_5CDRTemplate_10CDRModels	0.53	53	0.294	60	0.797	6	0.417	4	1.123	7	0.603	8	0.519	5	1.409	14	0.401	4	5.70398	0.824	85	0.407	93	0.595	113	0.796	178	0.86	222	0.609	113	0.787	178	0.861	222	0.512	59	0.295
4HIE_AB_FV	AMA	Top 5	Identity	Chothia	F:\AntibodyCascadeValidation\DS45_Top5_chothia_5CDRTemplates_10CDRmodels	None	NA	10	1	5	DS45_Top5_chothia_5CDRTemplate_10CDRModels	0.306	53	0.368	60	2.55	6	0.329	4	2.226	8	0.504	8	0.568	5	1.787	9	0.768	4	5.52118	0.482	85	0.562	93	0.569	113	0.783	178	1.104	218	0.585	113	0.766	178	1.096	218	0.301	59	0.381
4HXA_LH_FV	AMA	Top 5	Identity	Chothia	F:\AntibodyCascadeValidation\DS45_Top5_chothia_5CDRTemplates_10CDRmodels	None	NA	10	1	5	DS45_Top5_chothia_5CDRTemplate_10CDRModels	0.29	53	0.391	60	1.118	5	0.246	4	1.185	6	0.552	8	2.681	7	1.192	6	1.393	4	2.13488	0.524	85	0.535	93	0.378	113	0.541	178	0.791	214	0.384	113	0.534	178	0.789	214	0.281	59	0.398
4HXB_LH_FV	AMA	Top 5	Identity	Chothia	F:\AntibodyCascadeValidation\DS45_Top5_chothia_5CDRTemplates_10CDRmodels	None	NA	10	1	5	DS45_Top5_chothia_5CDRTemplate_10CDRModels	0.402	53	0.239	60	0.621	11	0.184	4	0.507	6	0.502	8	0.545	5	3.115	4	1.346	4	1.3345	0.462	85	0.547	93	0.386	113	0.546	178	0.713	216	0.388	113	0.548	178	0.712	216	0.393	59	0.24
4I18_BA_FV	AMA	Top 5	Identity	Chothia	F:\AntibodyCascadeValidation\DS45_Top5_chothia_5CDRTemplates_10CDRmodels	None	NA	10	1	5	DS45_Top5_chothia_5CDRTemplate_10CDRModels	0.359	53	0.398	60	1.286	6	0.33	4	2.94	8	1.471	8	1.755	5	6.849	14	0.617	4	5.80416	0.432	85	0.543	93	0.586	113	0.76	178	1.991	223	0.602	113	0.747	178	2	223	0.362	59	0.396
4IDJ_LH_FV	AMA	Top 5	Identity	Chothia	F:\AntibodyCascadeValidation\DS45_Top5_chothia_5CDRTemplates_10CDRmodels	None	NA	10	1	5	DS45_Top5_chothia_5CDRTemplate_10CDRModels	0.447	53	0.444	60	2.076	7	1.113	4	1.226	6	1.94	8	1.17	5	4.766	14	1.048	4	2.92114	0.569	85	0.677	93	0.523	113	0.702	178	1.516	222	0.534	113	0.698	178	1.528	222	0.452	59	0.442
4IJ3_BC_FV	AMA	Top 5	Identity	Chothia	F:\AntibodyCascadeValidation\DS45_Top5_chothia_5CDRTemplates_10CDRmodels	None	NA	10	1	5	DS45_Top5_chothia_5CDRTemplate_10CDRModels	0.538	53	0.306	60	0.44	6	0.183	4	1.047	6	1.42	8	0.663	4	2.068	8	0.579	4	2.65476	0.78	85	0.597	93	0.507	113	0.732	178	0.878	214	0.511	113	0.718	178	0.873	214	0.779	59	0.314
4IOF_FE_FV	AMA	Top 5	Identity	Chothia	F:\AntibodyCascadeValidation\DS45_Top5_chothia_5CDRTemplates_10CDRmodels	None	NA	10	1	5	DS45_Top5_chothia_5CDRTemplate_10CDRModels	0.757	53	0.65	60	2.935	6	1.303	4	3.046	7	0.997	8	0.696	5	8.912	18	0.808	4	4.02611	0.821	84	0.785	93	0.758	113	0.857	177	2.779	225	0.759	113	0.851	177	2.789	225	0.765	58	0.647
4IOI_AB_FV	AMA	Top 5	Identity	Chothia	F:\AntibodyCascadeValidation\DS45_Top5_chothia_5CDRTemplates_10CDRmodels	None	NA	10	1	5	DS45_Top5_chothia_5CDRTemplate_10CDRModels	0.297	53	0.389	60	0.482	6	0.294	4	0.621	6	0.873	8	0.907	5	2.809	9	0.408	4	3.02563	0.48	85	1.012	93	0.447	113	0.896	178	1.054	216	0.454	113	0.891	178	1.051	216	0.292	59	0.388
4IRZ_LH_FV	AMA	Top 5	Identity	Chothia	F:\AntibodyCascadeValidation\DS45_Top5_chothia_5CDRTemplates_10CDRmodels	None	NA	10	1	5	DS45_Top5_chothia_5CDRTemplate_10CDRModels	0.46	53	0.429	60	0.569	6	0.523	4	1.45	5	0.858	8	0.719	5	5.984	12	0.516	4	6.08864	0.649	85	0.458	93	0.745	113	0.864	178	1.587	218	0.756	113	0.855	178	1.592	218	0.551	59	0.426
4J4P_DC_FV	AMA	Top 5	Identity	Chothia	F:\AntibodyCascadeValidation\DS45_Top5_chothia_5CDRTemplates_10CDRmodels	None	NA	10	1	5	DS45_Top5_chothia_5CDRTemplate_10CDRModels	0.511	52	0.458	60	0.966	8	0.576	4	1.201	8	0.882	10	1.08	6	4.755	13	0.477	4	6.65592	0.684	84	1.081	93	0.736	112	1.055	177	1.648	226	0.741	112	1.05	177	1.634	226	0.52	58	0.46
4JG1_LH_FV	AMA	Top 5	Identity	Chothia	F:\AntibodyCascadeValidation\DS45_Top5_chothia_5CDRTemplates_10CDRmodels	None	NA	10	1	5	DS45_Top5_chothia_5CDRTemplate_10CDRModels	0.301	53	0.26	60	0.424	6	0.447	4	0.215	6	0.41	8	4.444	6	0.616	9	0.591	4	3.26881	0.35	85	0.343	93	0.381	113	0.449	178	0.857	217	0.384	113	0.448	178	0.859	217	0.292	59	0.261
4JLR_BA_FV	AMA	Top 5	Identity	Chothia	F:\AntibodyCascadeValidation\DS45_Top5_chothia_5CDRTemplates_10CDRmodels	None	NA	10	1	5	DS45_Top5_chothia_5CDRTemplate_10CDRModels	0.353	53	0.225	60	0.49	5	0.394	4	0.418	6	0.295	10	0.34	4	0.645	8	0.597	4	0.780469	0.532	85	0.562	93	0.346	113	0.572	178	0.548	215	0.352	113	0.563	178	0.543	215	0.351	59	0.23
4JO1_LH_FV	AMA	Top 5	Identity	Chothia	F:\AntibodyCascadeValidation\DS45_Top5_chothia_5CDRTemplates_10CDRmodels	None	NA	10	1	5	DS45_Top5_chothia_5CDRTemplate_10CDRModels	0.484	53	0.385	60	2.362	8	0.248	4	4.333	10	1.32	9	2.802	6	3.45	2	2.676	4	5.08754	0.529	85	0.751	92	0.602	113	0.777	177	1.505	216	0.612	113	0.771	177	1.509	216	0.477	59	0.385
4JO4_LH_FV	AMA	Top 5	Identity	Chothia	F:\AntibodyCascadeValidation\DS45_Top5_chothia_5CDRTemplates_10CDRmodels	None	NA	10	1	5	DS45_Top5_chothia_5CDRTemplate_10CDRModels	0.486	53	0.478	60	1.144	6	0.386	4	4.493	9	2.674	9	1.978	6	3.068	19	2.828	4	2.1974	0.532	85	0.818	92	0.572	113	0.76	177	1.52	230	0.577	113	0.756	177	1.508	230	0.491	59	0.478
4JZJ_BA_FV	AMA	Top 5	Identity	Chothia	F:\AntibodyCascadeValidation\DS45_Top5_chothia_5CDRTemplates_10CDRmodels	None	NA	10	1	5	DS45_Top5_chothia_5CDRTemplate_10CDRModels	0.317	53	0.878	60	1.059	12	0.21	4	1.335	6	0.738	8	0.756	5	1.841	9	0.484	4	9.5425	0.408	85	1.04	93	1.024	113	1.223	178	1.351	222	1.029	113	1.22	178	1.357	222	0.322	59	0.872
4K23_LH_FV	AMA	Top 5	Identity	Chothia	F:\AntibodyCascadeValidation\DS45_Top5_chothia_5CDRTemplates_10CDRmodels	None	NA	10	1	5	DS45_Top5_chothia_5CDRTemplate_10CDRModels	0.392	53	0.373	60	0.616	11	0.292	4	0.383	6	0.479	8	0.494	5	2.657	8	0.516	4	4.33962	0.621	85	0.635	93	0.504	113	0.718	178	0.851	220	0.515	113	0.711	178	0.854	220	0.411	59	0.375
4K3J_LH_FV	AMA	Top 5	Identity	Chothia	F:\AntibodyCascadeValidation\DS45_Top5_chothia_5CDRTemplates_10CDRmodels	None	NA	10	1	5	DS45_Top5_chothia_5CDRTemplate_10CDRModels	0.471	53	0.436	60	0.915	12	0.303	4	0.67	6	0.89	8	0.793	5	3.513	8	0.562	4	4.87009	0.443	85	0.529	93	0.65	113	0.702	178	1.015	221	0.655	113	0.691	178	0.997	221	0.451	59	0.44
4K7P_LH_FV	AMA	Top 5	Identity	Chothia	F:\AntibodyCascadeValidation\DS45_Top5_chothia_5CDRTemplates_10CDRmodels	None	NA	10	1	5	DS45_Top5_chothia_5CDRTemplate_10CDRModels	0.394	53	0.467	60	0.446	6	0.308	4	0.947	6	0.636	8	0.568	5	5.056	13	0.35	4	6.15532	0.491	85	0.575	93	0.656	113	0.813	178	1.47	220	0.661	113	0.805	178	1.474	220	0.39	59	0.464
4K7P_XY_FV	AMA	Top 5	Identity	Chothia	F:\AntibodyCascadeValidation\DS45_Top5_chothia_5CDRTemplates_10CDRmodels	None	NA	10	1	5	DS45_Top5_chothia_5CDRTemplate_10CDRModels	0.585	53	0.315	60	1.446	5	2.384	4	1.137	6	0.438	8	0.663	5	3.824	11	0.361	4	3.63812	0.896	85	0.544	93	0.522	113	0.748	178	1.213	217	0.529	113	0.731	178	1.212	217	0.575	59	0.315
4KI5_DC_FV	AMA	Top 5	Identity	Chothia	F:\AntibodyCascadeValidation\DS45_Top5_chothia_5CDRTemplates_10CDRmodels	None	NA	10	1	5	DS45_Top5_chothia_5CDRTemplate_10CDRModels	0.377	53	0.361	60	0.435	5	0.387	4	0.634	6	2.235	8	0.526	5	2.574	5	0.866	4	6.14451	0.512	85	0.654	93	0.581	113	0.751	178	0.923	211	0.593	113	0.737	178	0.918	211	0.408	59	0.36
4KI5_FE_FV	AMA	Top 5	Identity	Chothia	F:\AntibodyCascadeValidation\DS45_Top5_chothia_5CDRTemplates_10CDRmodels	None	NA	10	1	5	DS45_Top5_chothia_5CDRTemplate_10CDRModels	0.548	53	0.342	60	0.451	6	0.335	4	0.564	6	0.508	8	1.258	5	3.246	11	0.63	4	1.94556	0.785	84	0.533	93	0.49	113	0.693	177	0.977	217	0.496	113	0.688	177	0.972	217	0.768	59	0.363
4KMT_LH_FV	AMA	Top 5	Identity	Chothia	F:\AntibodyCascadeValidation\DS45_Top5_chothia_5CDRTemplates_10CDRmodels	None	NA	10	1	5	DS45_Top5_chothia_5CDRTemplate_10CDRModels	0.457	53	0.24	60	0.391	6	0.233	4	0.901	6	0.402	8	0.686	5	1.833	8	0.654	4	2.1655	0.439	85	0.365	93	0.42	113	0.472	178	0.601	215	0.424	113	0.464	178	0.599	215	0.439	59	0.248
4KPH_MI_FV	AMA	Top 5	Identity	Chothia	F:\AntibodyCascadeValidation\DS45_Top5_chothia_5CDRTemplates_10CDRmodels	None	NA	10	1	5	DS45_Top5_chothia_5CDRTemplate_10CDRModels	0.796	53	0.398	59	0.277	5	0.458	4	1.34	5	0.658	8	0.526	4	3.23	3	0.595	4	10.9055	0.843	85	0.534	92	1.051	112	1.22	177	1.347	206	1.068	112	1.197	177	1.344	206	0.758	59	0.395
4KQ3_LH_FV	AMA	Top 5	Identity	Chothia	F:\AntibodyCascadeValidation\DS45_Top5_chothia_5CDRTemplates_10CDRmodels	None	NA	10	1	5	DS45_Top5_chothia_5CDRTemplate_10CDRModels	0.364	53	0.409	60	0.295	6	0.359	4	0.495	5	2.41	8	0.834	5	3.102	6	0.542	4	9.86931	0.562	85	0.603	93	0.844	113	0.986	178	1.241	212	0.851	113	0.975	178	1.24	212	0.532	59	0.415
4KQ4_LH_FV	AMA	Top 5	Identity	Chothia	F:\AntibodyCascadeValidation\DS45_Top5_chothia_5CDRTemplates_10CDRmodels	None	NA	10	1	5	DS45_Top5_chothia_5CDRTemplate_10CDRModels	0.53	53	0.374	60	1.164	6	0.455	4	0.392	6	0.646	8	0.571	5	1.234	6	0.671	4	4.12834	0.76	85	1.069	93	0.616	113	1.026	178	1.041	213	0.621	113	1.015	178	1.03	213	0.799	59	0.374
4KTD_LH_FV	AMA	Top 5	Identity	Chothia	F:\AntibodyCascadeValidation\DS45_Top5_chothia_5CDRTemplates_10CDRmodels	None	NA	10	1	5	DS45_Top5_chothia_5CDRTemplate_10CDRModels	1.31	54	0.304	60	1.347	9	1.588	8	2.026	6	0.297	8	1.001	5	8.427	14	0.342	4	11.9481	1.4	86	0.485	93	1.317	114	1.473	179	2.515	229	1.352	114	1.457	179	2.518	229	1.275	60	0.303
4KUC_DH_FV	AMA	Top 5	Identity	Chothia	F:\AntibodyCascadeValidation\DS45_Top5_chothia_5CDRTemplates_10CDRmodels	None	NA	10	1	5	DS45_Top5_chothia_5CDRTemplate_10CDRModels	0.743	53	0.436	58	0.966	5	0.905	4	1.265	6	0.758	8	0.892	5	5.972	10	0.659	4	5.33408	0.769	85	0.517	91	0.743	111	0.834	176	1.562	214	0.753	111	0.82	176	1.559	214	0.717	59	0.451
4KTE_LH_FV	AMA	Top 5	Identity	Chothia	F:\AntibodyCascadeValidation\DS45_Top5_chothia_5CDRTemplates_10CDRmodels	None	NA	10	1	5	DS45_Top5_chothia_5CDRTemplate_10CDRModels	1.368	54	1.512	60	1.004	9	1.561	8	2.233	6	1.692	9	2.576	5	7.65	13	1.374	4	6.5067	1.439	86	1.426	93	1.462	114	1.485	179	2.372	229	1.484	114	1.487	179	2.393	229	1.335	60	1.503
4KUZ_LH_FV	AMA	Top 5	Identity	Chothia	F:\AntibodyCascadeValidation\DS45_Top5_chothia_5CDRTemplates_10CDRmodels	None	NA	10	1	5	DS45_Top5_chothia_5CDRTemplate_10CDRModels	0.347	53	0.469	60	0.671	12	0.323	4	0.506	5	0.841	8	0.984	5	5.085	9	0.824	4	3.41839	0.382	85	0.578	93	0.497	113	0.605	178	1.179	221	0.506	113	0.597	178	1.176	221	0.356	59	0.472
4KVC_LH_FV	AMA	Top 5	Identity	Chothia	F:\AntibodyCascadeValidation\DS45_Top5_chothia_5CDRTemplates_10CDRmodels	None	NA	10	1	5	DS45_Top5_chothia_5CDRTemplate_10CDRModels	0.602	53	0.318	60	1.819	6	1.218	4	0.42	6	0.494	8	0.464	5	2.481	9	0.39	4	3.20678	0.76	85	0.561	93	0.556	113	0.695	178	0.901	216	0.561	113	0.683	178	0.892	216	0.581	59	0.323
4KXZ_LH_FV	AMA	Top 5	Identity	Chothia	F:\AntibodyCascadeValidation\DS45_Top5_chothia_5CDRTemplates_10CDRmodels	None	NA	10	1	5	DS45_Top5_chothia_5CDRTemplate_10CDRModels	0.309	53	0.371	60	1.656	7	0.267	4	0.584	6	2.828	8	1.645	5	0.698	9	0.54	4	4.91382	0.421	85	0.905	93	0.582	113	0.943	178	1.078	217	0.592	113	0.926	178	1.075	217	0.296	59	0.375
4KY1_LH_FV	AMA	Top 5	Identity	Chothia	F:\AntibodyCascadeValidation\DS45_Top5_chothia_5CDRTemplates_10CDRmodels	None	NA	10	1	5	DS45_Top5_chothia_5CDRTemplate_10CDRModels	0.419	53	0.378	60	0.377	6	0.359	4	1.383	6	0.734	8	0.269	5	3.251	10	0.548	4	3.7313	0.54	85	0.572	93	0.578	113	0.682	178	1.052	217	0.582	113	0.678	178	1.061	217	0.417	59	0.377
4L5F_LH_FV	AMA	Top 5	Identity	Chothia	F:\AntibodyCascadeValidation\DS45_Top5_chothia_5CDRTemplates_10CDRmodels	None	NA	10	1	5	DS45_Top5_chothia_5CDRTemplate_10CDRModels	0.364	53	0.384	60	0.594	6	0.551	4	0.669	6	0.262	8	0.556	5	1.657	6	0.468	4	2.01844	0.512	85	0.554	93	0.44	113	0.597	178	0.638	213	0.444	113	0.591	178	0.633	213	0.373	59	0.383
4LCI_LH_FV	AMA	Top 5	Identity	Chothia	F:\AntibodyCascadeValidation\DS45_Top5_chothia_5CDRTemplates_10CDRmodels	None	NA	10	1	5	DS45_Top5_chothia_5CDRTemplate_10CDRModels	0.519	53	0.338	60	0.765	11	0.535	4	0.999	6	0.452	8	0.421	5	3.379	3	0.223	4	7.03277	0.56	85	0.826	93	0.809	113	0.975	178	1.049	215	0.827	113	0.952	178	1.03	215	0.577	59	0.339
4LEO_BA_FV	AMA	Top 5	Identity	Chothia	F:\AntibodyCascadeValidation\DS45_Top5_chothia_5CDRTemplates_10CDRmodels	None	NA	10	1	5	DS45_Top5_chothia_5CDRTemplate_10CDRModels	0.376	53	0.365	60	0.981	12	0.299	4	1.496	6	0.723	8	1.326	5	2.586	9	0.56	4	5.69975	0.468	85	0.708	93	0.585	113	0.811	178	1.054	222	0.61	113	0.784	178	1.061	222	0.372	59	0.364
4LEX_LH_FV	AMA	Top 5	Identity	Chothia	F:\AntibodyCascadeValidation\DS45_Top5_chothia_5CDRTemplates_10CDRmodels	None	NA	10	1	5	DS45_Top5_chothia_5CDRTemplate_10CDRModels	0.324	53	0.446	60	0.607	11	0.276	4	0.654	6	0.839	8	1.359	4	3.004	7	0.387	4	5.66017	0.451	85	0.549	93	0.604	113	0.687	178	0.858	218	0.618	113	0.668	178	0.842	218	0.348	59	0.449
4LF3_AB_FV	AMA	Top 5	Identity	Chothia	F:\AntibodyCascadeValidation\DS45_Top5_chothia_5CDRTemplates_10CDRmodels	None	NA	10	1	5	DS45_Top5_chothia_5CDRTemplate_10CDRModels	0.298	53	0.297	60	1.02	6	0.368	4	0.338	6	0.525	8	2.343	5	1.519	17	0.561	4	1.65511	0.495	85	0.434	93	0.339	113	0.491	178	0.689	224	0.348	113	0.491	178	0.698	224	0.308	59	0.3
4LIQ_LH_FV	AMA	Top 5	Identity	Chothia	F:\AntibodyCascadeValidation\DS45_Top5_chothia_5CDRTemplates_10CDRmodels	None	NA	10	1	5	DS45_Top5_chothia_5CDRTemplate_10CDRModels	0.287	53	0.41	60	0.355	6	0.325	4	0.562	5	0.879	8	0.895	4	1.766	6	0.829	4	3.60576	0.594	85	0.592	93	0.445	113	0.663	178	0.729	211	0.456	113	0.655	178	0.73	211	0.564	59	0.422
4LKX_BA_FV	AMA	Top 5	Identity	Chothia	F:\AntibodyCascadeValidation\DS45_Top5_chothia_5CDRTemplates_10CDRmodels	None	NA	10	1	5	DS45_Top5_chothia_5CDRTemplate_10CDRModels	0.291	53	0.588	60	0.788	11	0.287	4	0.479	6	0.454	9	0.276	4	2.953	6	0.726	4	4.33793	1.352	85	0.969	93	0.548	113	1.274	178	1.298	218	0.571	113	1.261	178	1.291	218	0.296	59	0.588
4LLV_LH_FV	AMA	Top 5	Identity	Chothia	F:\AntibodyCascadeValidation\DS45_Top5_chothia_5CDRTemplates_10CDRmodels	None	NA	10	1	5	DS45_Top5_chothia_5CDRTemplate_10CDRModels	0.481	53	0.328	60	0.31	7	0.23	4	0.655	6	1.123	8	0.484	5	7.828	16	0.769	4	5.70884	0.569	85	0.495	93	0.606	113	0.656	178	2.314	224	0.607	113	0.651	178	2.315	224	0.464	59	0.331
4LLY_BA_FV	AMA	Top 5	Identity	Chothia	F:\AntibodyCascadeValidation\DS45_Top5_chothia_5CDRTemplates_10CDRmodels	None	NA	10	1	5	DS45_Top5_chothia_5CDRTemplate_10CDRModels	0.307	53	0.417	60	0.616	6	0.415	4	1.466	6	0.883	8	0.463	5	1.952	8	0.422	4	4.27908	0.507	85	0.636	93	0.516	113	0.744	178	0.844	215	0.534	113	0.721	178	0.84	215	0.331	59	0.417
4LMQ_IE_FV	AMA	Top 5	Identity	Chothia	F:\AntibodyCascadeValidation\DS45_Top5_chothia_5CDRTemplates_10CDRmodels	None	NA	10	1	5	DS45_Top5_chothia_5CDRTemplate_10CDRModels	0.53	53	0.414	60	0.322	6	0.397	4	0.641	6	0.728	8	2.469	4	2.078	10	0.608	4	7.02797	0.59	85	0.72	93	0.733	113	1.002	178	1.08	216	0.76	113	0.975	178	1.071	216	0.514	59	0.419
4LQF_LH_FV	AMA	Top 5	Identity	Chothia	F:\AntibodyCascadeValidation\DS45_Top5_chothia_5CDRTemplates_10CDRmodels	None	NA	10	1	5	DS45_Top5_chothia_5CDRTemplate_10CDRModels	0.48	53	0.349	60	1.031	11	0.26	4	0.94	7	0.306	8	1.061	5	1.532	6	0.419	4	3.32148	0.524	85	0.405	93	0.529	113	0.579	178	0.722	219	0.54	113	0.569	178	0.725	219	0.466	59	0.346
4LSU_LH_FV	AMA	Top 5	Identity	Chothia	F:\AntibodyCascadeValidation\DS45_Top5_chothia_5CDRTemplates_10CDRmodels	None	NA	10	1	5	DS45_Top5_chothia_5CDRTemplate_10CDRModels	0.496	52	0.546	60	1.603	3	0.867	4	3.658	2	0.781	8	1.211	5	3.338	11	1.162	4	9.86414	0.69	84	0.804	93	0.97	112	1.137	177	1.382	210	0.985	112	1.127	177	1.37	210	0.501	58	0.551
4LSS_LH_FV	AMA	Top 5	Identity	Chothia	F:\AntibodyCascadeValidation\DS45_Top5_chothia_5CDRTemplates_10CDRmodels	None	NA	10	1	5	DS45_Top5_chothia_5CDRTemplate_10CDRModels	0.419	53	0.243	60	0.976	4	0.489	4	0.421	2	0.422	8	1.209	5	0.326	10	0.767	4	1.63925	0.41	85	0.325	93	0.364	113	0.412	178	0.465	211	0.37	113	0.406	178	0.462	211	0.415	59	0.248
4LU5_LH_FV	AMA	Top 5	Identity	Chothia	F:\AntibodyCascadeValidation\DS45_Top5_chothia_5CDRTemplates_10CDRmodels	None	NA	10	1	5	DS45_Top5_chothia_5CDRTemplate_10CDRModels	0.549	53	0.537	60	0.689	11	0.412	4	1.173	6	0.926	8	2.706	5	5.024	2	0.925	4	9.68748	0.542	85	0.628	93	0.934	113	1.087	178	1.39	214	0.945	113	1.069	178	1.382	214	0.527	59	0.543
4LVH_CB_FV	AMA	Top 5	Identity	Chothia	F:\AntibodyCascadeValidation\DS45_Top5_chothia_5CDRTemplates_10CDRmodels	None	NA	10	1	5	DS45_Top5_chothia_5CDRTemplate_10CDRModels	0.97	53	1.203	60	2.339	10	0.85	4	2.456	6	1.361	8	1.745	5	1.747	11	1.192	4	4.28576	1.445	85	1.226	93	1.145	113	1.388	178	1.497	222	1.156	113	1.363	178	1.479	222	1.407	59	1.196
4M1G_LH_FV	AMA	Top 5	Identity	Chothia	F:\AntibodyCascadeValidation\DS45_Top5_chothia_5CDRTemplates_10CDRmodels	None	NA	10	1	5	DS45_Top5_chothia_5CDRTemplate_10CDRModels	0.492	53	0.3	60	0.465	7	0.832	4	0.549	6	0.412	8	0.567	4	2.284	8	0.251	4	2.18704	0.695	85	0.473	93	0.468	113	0.685	178	0.809	215	0.478	113	0.667	178	0.796	215	0.496	59	0.298
4LVN_BC_FV	AMA	Top 5	Identity	Chothia	F:\AntibodyCascadeValidation\DS45_Top5_chothia_5CDRTemplates_10CDRmodels	None	NA	10	1	5	DS45_Top5_chothia_5CDRTemplate_10CDRModels	0.311	53	0.263	60	0.388	7	0.323	4	0.534	6	0.619	9	0.454	4	3.942	9	0.315	4	6.56036	0.342	85	0.405	93	0.57	113	0.665	178	1.055	217	0.572	113	0.659	178	1.051	217	0.312	59	0.263
4M1D_MI_FV	AMA	Top 5	Identity	Chothia	F:\AntibodyCascadeValidation\DS45_Top5_chothia_5CDRTemplates_10CDRmodels	None	NA	10	1	5	DS45_Top5_chothia_5CDRTemplate_10CDRModels	0.196	52	0.228	60	0.288	8	0.194	4	0.767	9	0.311	8	0.228	7	1.401	18	0.29	4	4.22577	0.287	84	0.286	93	0.399	112	0.511	177	0.558	231	0.409	112	0.507	177	0.558	231	0.197	58	0.227
4M43_LH_FV	AMA	Top 5	Identity	Chothia	F:\AntibodyCascadeValidation\DS45_Top5_chothia_5CDRTemplates_10CDRmodels	None	NA	10	1	5	DS45_Top5_chothia_5CDRTemplate_10CDRModels	0.481	53	0.371	60	0.348	6	0.176	4	0.808	6	0.677	8	0.684	5	3.066	8	0.649	4	7.45364	0.492	85	0.577	93	0.67	113	0.748	178	1.017	215	0.674	113	0.74	178	1.01	215	0.476	59	0.376
4M5Y_LH_FV	AMA	Top 5	Identity	Chothia	F:\AntibodyCascadeValidation\DS45_Top5_chothia_5CDRTemplates_10CDRmodels	None	NA	10	1	5	DS45_Top5_chothia_5CDRTemplate_10CDRModels	0.294	52	0.335	60	0.416	6	0.405	4	0.956	8	1.259	9	0.811	4	7.009	13	0.51	4	3.30375	0.423	84	0.577	93	0.41	112	0.608	177	1.879	221	0.422	112	0.595	177	1.894	221	0.29	58	0.335
4M48_LH_FV	AMA	Top 5	Identity	Chothia	F:\AntibodyCascadeValidation\DS45_Top5_chothia_5CDRTemplates_10CDRmodels	None	NA	10	1	5	DS45_Top5_chothia_5CDRTemplate_10CDRModels	0.329	53	0.348	60	0.336	7	0.272	4	1.606	6	0.443	8	0.96	5	2.775	8	0.478	4	5.31758	0.37	85	0.581	93	0.545	113	0.709	178	0.937	216	0.552	113	0.699	178	0.929	216	0.325	59	0.35
4M61_AB_FV	AMA	Top 5	Identity	Chothia	F:\AntibodyCascadeValidation\DS45_Top5_chothia_5CDRTemplates_10CDRmodels	None	NA	10	1	5	DS45_Top5_chothia_5CDRTemplate_10CDRModels	0.227	53	0.278	60	0.676	12	0.2	4	1.459	5	0.592	8	0.366	5	4.102	9	1.127	4	2.31892	0.416	85	0.519	93	0.353	113	0.53	178	1.061	221	0.355	113	0.528	178	1.068	221	0.455	59	0.281
4M62_LH_FV	AMA	Top 5	Identity	Chothia	F:\AntibodyCascadeValidation\DS45_Top5_chothia_5CDRTemplates_10CDRmodels	None	NA	10	1	5	DS45_Top5_chothia_5CDRTemplate_10CDRModels	0.232	53	0.386	60	0.373	7	0.168	4	0.786	6	2.829	8	0.875	5	0.898	16	0.44	4	3.52456	0.432	85	0.579	93	0.44	113	0.616	178	0.825	224	0.457	113	0.602	178	0.816	224	0.225	59	0.385
4M6M_LH_FV	AMA	Top 5	Identity	Chothia	F:\AntibodyCascadeValidation\DS45_Top5_chothia_5CDRTemplates_10CDRmodels	None	NA	10	1	5	DS45_Top5_chothia_5CDRTemplate_10CDRModels	0.305	52	0.288	60	0.904	9	0.389	4	2.327	8	0.362	8	0.251	5	2.536	6	0.717	4	5.96636	0.422	84	0.392	93	0.603	112	0.719	177	0.924	217	0.617	112	0.706	177	0.915	217	0.351	58	0.29
4M7J_LH_FV	AMA	Top 5	Identity	Chothia	F:\AntibodyCascadeValidation\DS45_Top5_chothia_5CDRTemplates_10CDRmodels	None	NA	10	1	5	DS45_Top5_chothia_5CDRTemplate_10CDRModels	0.49	53	0.661	60	1.118	11	0.258	4	0.604	6	0.911	8	0.724	4	5.956	8	0.685	4	6.342	0.543	85	1.166	93	0.806	113	1.167	178	1.62	219	0.816	113	1.163	178	1.619	219	0.476	59	0.66
4M6O_LH_FV	AMA	Top 5	Identity	Chothia	F:\AntibodyCascadeValidation\DS45_Top5_chothia_5CDRTemplates_10CDRmodels	None	NA	10	1	5	DS45_Top5_chothia_5CDRTemplate_10CDRModels	0.357	53	0.349	60	0.39	6	0.292	4	0.954	6	0.972	8	0.281	5	2.801	12	0.448	4	5.12186	0.579	85	0.49	93	0.579	113	0.761	178	1.059	219	0.592	113	0.748	178	1.063	219	0.353	59	0.347
4M7K_LH_FV	AMA	Top 5	Identity	Chothia	F:\AntibodyCascadeValidation\DS45_Top5_chothia_5CDRTemplates_10CDRmodels	None	NA	10	1	5	DS45_Top5_chothia_5CDRTemplate_10CDRModels	0.289	53	0.34	60	0.75	12	0.171	4	0.539	6	0.364	8	0.556	5	2.984	9	0.472	4	3.81036	0.35	85	0.763	93	0.485	113	0.666	178	0.933	222	0.487	113	0.663	178	0.929	222	0.286	59	0.343
4MAU_LH_FV	AMA	Top 5	Identity	Chothia	F:\AntibodyCascadeValidation\DS45_Top5_chothia_5CDRTemplates_10CDRmodels	None	NA	10	1	5	DS45_Top5_chothia_5CDRTemplate_10CDRModels	0.525	53	0.287	60	0.592	10	0.206	4	0.803	6	0.366	9	0.452	4	1.815	6	0.375	4	2.55512	0.515	85	0.487	93	0.499	113	0.592	178	0.685	217	0.502	113	0.585	178	0.683	217	0.505	59	0.292
4MHH_IG_FV	AMA	Top 5	Identity	Chothia	F:\AntibodyCascadeValidation\DS45_Top5_chothia_5CDRTemplates_10CDRmodels	None	NA	10	1	5	DS45_Top5_chothia_5CDRTemplate_10CDRModels	0.552	53	0.429	60	1.082	10	0.304	4	0.343	6	0.884	8	0.662	5	3.126	9	0.906	4	1.44462	0.677	85	0.574	93	0.525	113	0.652	178	0.924	220	0.528	113	0.641	178	0.919	220	0.534	59	0.436
4MWF_LH_FV	AMA	Top 5	Identity	Chothia	F:\AntibodyCascadeValidation\DS45_Top5_chothia_5CDRTemplates_10CDRmodels	None	NA	10	1	5	DS45_Top5_chothia_5CDRTemplate_10CDRModels	0.539	53	0.892	60	0.347	6	0.368	4	0.422	6	4.311	8	2.523	5	13.434	16	2.016	4	10.3116	0.622	85	1.095	93	1.221	113	1.433	178	4	223	1.234	113	1.426	178	4.009	223	0.565	59	0.915
4MXV_EF_FV	AMA	Top 5	Identity	Chothia	F:\AntibodyCascadeValidation\DS45_Top5_chothia_5CDRTemplates_10CDRmodels	None	NA	10	1	5	DS45_Top5_chothia_5CDRTemplate_10CDRModels	0.293	53	0.455	60	1.538	6	0.315	4	1.044	6	0.778	8	0.796	5	2.304	7	0.704	4	4.10995	0.34	85	0.501	93	0.585	113	0.646	178	0.852	214	0.593	113	0.64	178	0.846	214	0.295	59	0.457
4N8C_LH_FV	AMA	Top 5	Identity	Chothia	F:\AntibodyCascadeValidation\DS45_Top5_chothia_5CDRTemplates_10CDRmodels	None	NA	10	1	5	DS45_Top5_chothia_5CDRTemplate_10CDRModels	0.304	53	0.291	60	1.256	12	0.262	4	0.514	6	0.546	8	0.721	5	2.407	8	0.464	4	4.29544	0.337	85	0.479	93	0.454	113	0.567	178	0.832	221	0.455	113	0.558	178	0.825	221	0.293	59	0.29
4N9G_NM_FV	AMA	Top 5	Identity	Chothia	F:\AntibodyCascadeValidation\DS45_Top5_chothia_5CDRTemplates_10CDRmodels	None	NA	10	1	5	DS45_Top5_chothia_5CDRTemplate_10CDRModels	0.4	53	0.457	60	1.402	6	1.309	4	1.222	6	1.355	8	1.268	5	4.155	14	3.214	4	6.38356	0.502	85	1.323	93	0.719	113	1.268	178	1.641	221	0.747	113	1.248	178	1.637	221	0.394	59	0.608
4N90_ED_FV	AMA	Top 5	Identity	Chothia	F:\AntibodyCascadeValidation\DS45_Top5_chothia_5CDRTemplates_10CDRmodels	None	NA	10	1	5	DS45_Top5_chothia_5CDRTemplate_10CDRModels	0.403	53	0.431	60	1.125	7	0.373	4	1.162	6	2.216	10	0.935	4	2.808	10	0.842	4	3.47274	0.533	85	0.591	93	0.507	113	0.66	178	1.059	219	0.514	113	0.66	178	1.062	219	0.53	59	0.435
4NCC_12_FV	AMA	Top 5	Identity	Chothia	F:\AntibodyCascadeValidation\DS45_Top5_chothia_5CDRTemplates_10CDRmodels	None	NA	10	1	5	DS45_Top5_chothia_5CDRTemplate_10CDRModels	0.331	53	0.322	60	0.411	5	0.37	4	1.163	6	0.517	8	0.615	5	2.569	8	0.443	4	7.83297	0.658	85	0.839	93	0.69	113	1.022	178	1.081	214	0.698	113	1.015	178	1.081	214	0.553	59	0.482
4NIK_BB_FV	AMA	Top 5	Identity	Chothia	F:\AntibodyCascadeValidation\DS45_Top5_chothia_5CDRTemplates_10CDRmodels	None	NA	10	1	5	DS45_Top5_chothia_5CDRTemplate_10CDRModels	0.456	52	0.496	60	2.756	9	0.416	4	4.049	7	0.809	8	0.254	5	3.642	6	0.72	4	10.7238	0.649	84	0.656	93	0.999	112	1.205	177	1.516	216	1.014	112	1.179	177	1.504	216	0.548	58	0.501
4NKD_BA_FV	AMA	Top 5	Identity	Chothia	F:\AntibodyCascadeValidation\DS45_Top5_chothia_5CDRTemplates_10CDRmodels	None	NA	10	1	5	DS45_Top5_chothia_5CDRTemplate_10CDRModels	0.782	53	0.472	60	1.038	11	0.425	4	1.365	6	0.53	10	0.501	4	0.616	10	0.365	4	2.17826	0.797	85	0.475	93	0.701	113	0.708	178	0.742	223	0.702	113	0.706	178	0.745	223	0.86	59	0.469
4NJ9_LH_FV	AMA	Top 5	Identity	Chothia	F:\AntibodyCascadeValidation\DS45_Top5_chothia_5CDRTemplates_10CDRmodels	None	NA	10	1	5	DS45_Top5_chothia_5CDRTemplate_10CDRModels	0.368	53	0.359	60	0.672	10	0.308	4	0.512	6	0.6	8	0.999	5	3.478	10	0.329	4	2.96098	0.537	85	0.56	93	0.442	113	0.607	178	0.956	221	0.444	113	0.6	178	0.95	221	0.37	59	0.359
4NKI_LH_FV	AMA	Top 5	Identity	Chothia	F:\AntibodyCascadeValidation\DS45_Top5_chothia_5CDRTemplates_10CDRmodels	None	NA	10	1	5	DS45_Top5_chothia_5CDRTemplate_10CDRModels	0.248	52	0.269	60	0.457	9	0.264	4	3.554	7	0.38	8	2.244	5	4.231	9	0.409	4	2.85256	0.294	84	0.345	93	0.357	112	0.458	177	1.209	219	0.367	112	0.447	177	1.199	219	0.298	58	0.269
4NKO_AB_FV	AMA	Top 5	Identity	Chothia	F:\AntibodyCascadeValidation\DS45_Top5_chothia_5CDRTemplates_10CDRmodels	None	NA	10	1	5	DS45_Top5_chothia_5CDRTemplate_10CDRModels	0.568	53	0.888	60	0.922	11	0.733	4	0.599	6	0.583	8	0.904	5	3.624	10	0.533	4	1.5404	0.642	85	1.253	93	0.766	113	1.043	178	1.258	222	0.786	113	1.028	178	1.25	222	0.58	59	0.881
4NM4_LH_FV	AMA	Top 5	Identity	Chothia	F:\AntibodyCascadeValidation\DS45_Top5_chothia_5CDRTemplates_10CDRmodels	None	NA	10	1	5	DS45_Top5_chothia_5CDRTemplate_10CDRModels	0.303	53	0.396	60	0.731	12	0.271	4	0.266	6	0.838	8	0.828	5	3.984	10	0.521	4	2.45483	0.437	85	0.482	93	0.44	113	0.519	178	1.005	223	0.443	113	0.518	178	1.006	223	0.31	59	0.399
4NNP_LH_FV	AMA	Top 5	Identity	Chothia	F:\AntibodyCascadeValidation\DS45_Top5_chothia_5CDRTemplates_10CDRmodels	None	NA	10	1	5	DS45_Top5_chothia_5CDRTemplate_10CDRModels	0.878	53	0.6	60	1.259	6	0.395	4	2.327	7	5.02	8	1.134	5	5.449	17	4.742	4	3.64392	0.819	85	1.327	93	0.789	113	1.152	178	2.107	225	0.806	113	1.144	178	2.116	225	0.841	59	0.694
4NPY_LH_FV	AMA	Top 5	Identity	Chothia	F:\AntibodyCascadeValidation\DS45_Top5_chothia_5CDRTemplates_10CDRmodels	None	NA	10	1	5	DS45_Top5_chothia_5CDRTemplate_10CDRModels	0.22	52	0.255	60	0.428	6	0.196	4	2.161	9	0.286	8	0.329	4	2.493	22	0.264	4	3.67109	0.279	84	0.392	93	0.362	112	0.495	177	0.91	230	0.369	112	0.484	177	0.921	230	0.214	58	0.253
4NP4_LH_FV	AMA	Top 5	Identity	Chothia	F:\AntibodyCascadeValidation\DS45_Top5_chothia_5CDRTemplates_10CDRmodels	None	NA	10	1	5	DS45_Top5_chothia_5CDRTemplate_10CDRModels	0.356	53	0.424	60	0.747	7	0.348	4	3.828	6	0.473	8	1.232	5	1.6	8	2.752	4	5.02566	0.613	85	0.745	93	0.501	113	0.783	178	1.053	216	0.522	113	0.777	178	1.053	216	0.351	59	0.525
4NUG_LH_FV	AMA	Top 5	Identity	Chothia	F:\AntibodyCascadeValidation\DS45_Top5_chothia_5CDRTemplates_10CDRmodels	None	NA	10	1	5	DS45_Top5_chothia_5CDRTemplate_10CDRModels	0.356	53	0.377	60	1.202	11	1.048	4	1.426	6	5.445	8	0.692	5	21.429	24	0.623	4	4.86965	0.486	85	0.504	93	0.529	113	0.672	178	6.894	236	0.532	113	0.667	178	6.904	236	0.36	59	0.375
4NRX_BA_FV	AMA	Top 5	Identity	Chothia	F:\AntibodyCascadeValidation\DS45_Top5_chothia_5CDRTemplates_10CDRmodels	None	NA	10	1	5	DS45_Top5_chothia_5CDRTemplate_10CDRModels	0.485	53	0.301	60	0.425	6	0.193	4	1.172	6	0.849	8	0.509	5	5.721	19	0.529	4	4.06006	0.665	85	0.464	93	0.503	113	0.639	178	1.889	226	0.505	113	0.637	178	1.875	226	0.483	59	0.304
4NWT_LH_FV	AMA	Top 5	Identity	Chothia	F:\AntibodyCascadeValidation\DS45_Top5_chothia_5CDRTemplates_10CDRmodels	None	NA	10	1	5	DS45_Top5_chothia_5CDRTemplate_10CDRModels	0.48	53	0.354	60	1.203	12	0.166	4	1.107	6	2.422	8	0.994	5	9.801	17	0.657	4	7.64102	0.61	85	0.704	93	0.758	113	1.078	178	2.924	230	0.772	113	1.07	178	2.916	230	0.472	59	0.361
4NX3_AB_FV	AMA	Top 5	Identity	Chothia	F:\AntibodyCascadeValidation\DS45_Top5_chothia_5CDRTemplates_10CDRmodels	None	NA	10	1	5	DS45_Top5_chothia_5CDRTemplate_10CDRModels	0.507	53	0.474	60	0.624	12	0.25	4	0.791	6	0.607	8	0.461	5	4.724	7	0.417	4	4.83926	0.475	85	0.546	93	0.594	113	0.657	178	1.072	220	0.603	113	0.651	178	1.073	220	0.492	59	0.471
4NYL_BA_FV	AMA	Top 5	Identity	Chothia	F:\AntibodyCascadeValidation\DS45_Top5_chothia_5CDRTemplates_10CDRmodels	None	NA	10	1	5	DS45_Top5_chothia_5CDRTemplate_10CDRModels	0.548	53	0.346	60	0.616	6	0.611	4	0.945	6	0.427	8	0.231	5	1.483	10	0.419	4	2.6473	0.632	85	0.602	93	0.522	113	0.7	178	0.763	217	0.524	113	0.696	178	0.759	217	0.537	59	0.344
4NZU_LH_FV	AMA	Top 5	Identity	Chothia	F:\AntibodyCascadeValidation\DS45_Top5_chothia_5CDRTemplates_10CDRmodels	None	NA	10	1	5	DS45_Top5_chothia_5CDRTemplate_10CDRModels	0.319	53	0.368	60	0.535	6	0.331	4	1.158	6	0.425	8	0.43	5	5.527	14	0.623	4	4.80444	0.402	85	0.5	93	0.517	113	0.61	178	1.513	221	0.523	113	0.606	178	1.515	221	0.333	59	0.369
4O02_LH_FV	AMA	Top 5	Identity	Chothia	F:\AntibodyCascadeValidation\DS45_Top5_chothia_5CDRTemplates_10CDRmodels	None	NA	10	1	5	DS45_Top5_chothia_5CDRTemplate_10CDRModels	0.625	53	0.548	60	0.569	6	2.612	4	1.173	6	0.63	8	1.288	5	1.282	7	1.017	4	5.23996	0.899	85	0.744	93	0.719	113	0.955	178	1.047	214	0.733	113	0.939	178	1.043	214	0.607	59	0.55
4O4Y_LH_FV	AMA	Top 5	Identity	Chothia	F:\AntibodyCascadeValidation\DS45_Top5_chothia_5CDRTemplates_10CDRmodels	None	NA	10	1	5	DS45_Top5_chothia_5CDRTemplate_10CDRModels	0.456	53	0.39	60	2.306	8	0.223	4	4.14	10	0.95	8	2.594	4	6.587	6	0.597	3	5.39271	0.571	85	0.523	92	0.574	113	0.707	177	1.631	217	0.584	113	0.694	177	1.626	217	0.477	59	0.507
4O5L_LH_FV	AMA	Top 5	Identity	Chothia	F:\AntibodyCascadeValidation\DS45_Top5_chothia_5CDRTemplates_10CDRmodels	None	NA	10	1	5	DS45_Top5_chothia_5CDRTemplate_10CDRModels	0.548	52	0.385	60	0.888	8	1.066	4	1.675	8	3.255	7	0.86	5	19.472	21	0.458	4	7.02517	0.655	84	0.61	93	0.684	112	0.791	177	5.796	230	0.691	112	0.779	177	5.801	230	0.524	58	0.384
4OAW_AB_FV	AMA	Top 5	Identity	Chothia	F:\AntibodyCascadeValidation\DS45_Top5_chothia_5CDRTemplates_10CDRmodels	None	NA	10	1	5	DS45_Top5_chothia_5CDRTemplate_10CDRModels	0.315	53	1.531	60	0.365	6	0.311	4	1.155	6	2.885	8	1.458	5	8.749	18	0.92	4	4.97681	0.61	85	1.569	93	1.267	113	1.342	178	2.76	225	1.281	113	1.35	178	2.758	225	0.541	59	1.523
4OCX_LH_FV	AMA	Top 5	Identity	Chothia	F:\AntibodyCascadeValidation\DS45_Top5_chothia_5CDRTemplates_10CDRmodels	None	NA	10	1	5	DS45_Top5_chothia_5CDRTemplate_10CDRModels	0.386	53	0.435	60	0.841	11	0.411	4	0.668	6	1.861	9	0.524	4	2.68	5	0.93	4	7.96781	0.516	85	0.644	93	0.771	113	0.919	178	1.163	217	0.782	113	0.902	178	1.15	217	0.409	59	0.446
4OD1_LH_FV	AMA	Top 5	Identity	Chothia	F:\AntibodyCascadeValidation\DS45_Top5_chothia_5CDRTemplates_10CDRmodels	None	NA	10	1	5	DS45_Top5_chothia_5CDRTemplate_10CDRModels	0.485	52	0.338	60	1.394	8	0.491	4	5.002	9	0.631	8	0.357	5	25.644	33	0.287	4	6.34088	0.77	84	0.509	93	0.619	112	0.79	177	9.453	244	0.622	112	0.787	177	9.448	244	0.629	58	0.336
4OD2_AB_FV	AMA	Top 5	Identity	Chothia	F:\AntibodyCascadeValidation\DS45_Top5_chothia_5CDRTemplates_10CDRmodels	None	NA	10	1	5	DS45_Top5_chothia_5CDRTemplate_10CDRModels	0.577	52	0.503	60	1.214	6	1.705	4	1.342	8	0.527	8	1.134	5	6.772	10	0.539	4	3.24679	0.718	84	0.618	93	0.625	112	0.771	177	1.61	218	0.633	112	0.765	177	1.603	218	0.595	58	0.502
4OGY_LH_FV	AMA	Top 5	Identity	Chothia	F:\AntibodyCascadeValidation\DS45_Top5_chothia_5CDRTemplates_10CDRmodels	None	NA	10	1	5	DS45_Top5_chothia_5CDRTemplate_10CDRModels	0.44	53	0.363	60	0.349	6	0.291	4	1.209	5	4.528	8	2.681	5	7.88	11	1.427	4	7.42951	0.479	85	0.524	93	0.734	113	0.804	178	2.306	217	0.744	113	0.794	178	2.298	217	0.424	59	0.388
4OII_LH_FV	AMA	Top 5	Identity	Chothia	F:\AntibodyCascadeValidation\DS45_Top5_chothia_5CDRTemplates_10CDRmodels	None	NA	10	1	5	DS45_Top5_chothia_5CDRTemplate_10CDRModels	0.361	53	0.475	60	0.95	6	0.233	4	1.163	6	0.648	8	0.873	5	2.118	6	1.022	4	2.84486	0.449	85	1.101	93	0.608	113	1.018	178	1.035	213	0.614	113	1.004	178	1.022	213	0.362	59	0.484
4OKV_BA_FV	AMA	Top 5	Identity	Chothia	F:\AntibodyCascadeValidation\DS45_Top5_chothia_5CDRTemplates_10CDRmodels	None	NA	10	1	5	DS45_Top5_chothia_5CDRTemplate_10CDRModels	0.368	53	0.431	60	0.611	11	0.179	4	0.746	6	0.4	8	0.293	5	2.786	2	0.826	4	5.61747	0.577	85	0.657	93	0.605	113	0.783	178	0.875	214	0.61	113	0.777	178	0.869	214	0.358	59	0.43
4ONF_LH_FV	AMA	Top 5	Identity	Chothia	F:\AntibodyCascadeValidation\DS45_Top5_chothia_5CDRTemplates_10CDRmodels	None	NA	10	1	5	DS45_Top5_chothia_5CDRTemplate_10CDRModels	0.315	53	0.237	60	0.574	11	0.129	4	0.528	6	0.454	8	0.361	5	0.979	8	0.769	4	3.7042	0.475	85	0.353	93	0.41	113	0.538	178	0.523	220	0.421	113	0.53	178	0.514	220	0.313	59	0.245
4OM1_LH_FV	AMA	Top 5	Identity	Chothia	F:\AntibodyCascadeValidation\DS45_Top5_chothia_5CDRTemplates_10CDRmodels	None	NA	10	1	5	DS45_Top5_chothia_5CDRTemplate_10CDRModels	0.293	53	0.241	60	0.738	4	0.494	4	0.427	2	0.393	8	1.257	5	0.375	14	0.539	4	2.25902	0.498	85	0.308	93	0.324	113	0.46	178	0.498	215	0.331	113	0.456	178	0.494	215	0.299	59	0.241
4OQT_LH_FV	AMA	Top 5	Identity	Chothia	F:\AntibodyCascadeValidation\DS45_Top5_chothia_5CDRTemplates_10CDRmodels	None	NA	10	1	5	DS45_Top5_chothia_5CDRTemplate_10CDRModels	0.445	53	0.386	60	0.423	6	0.447	4	1.84	7	1.087	8	0.522	5	3.363	7	0.658	4	3.95077	0.665	85	0.587	93	0.793	113	1.012	178	1.206	215	0.803	113	1.002	178	1.199	215	0.436	59	0.392
4ORG_LH_FV	AMA	Top 5	Identity	Chothia	F:\AntibodyCascadeValidation\DS45_Top5_chothia_5CDRTemplates_10CDRmodels	None	NA	10	1	5	DS45_Top5_chothia_5CDRTemplate_10CDRModels	0.681	52	0.502	60	1.238	8	0.614	4	4.747	9	0.503	8	0.748	5	27.607	33	0.479	4	2.6721	0.765	84	0.638	93	0.631	112	0.762	177	10.173	244	0.644	112	0.76	177	10.15	244	0.706	58	0.499
4OTX_LH_FV	AMA	Top 5	Identity	Chothia	F:\AntibodyCascadeValidation\DS45_Top5_chothia_5CDRTemplates_10CDRmodels	None	NA	10	1	5	DS45_Top5_chothia_5CDRTemplate_10CDRModels	0.261	53	0.317	60	0.626	12	0.195	4	0.84	6	0.77	8	0.6	5	3.813	2	0.456	4	8.52196	0.359	85	0.501	93	0.738	113	0.882	178	1.079	215	0.749	113	0.868	178	1.078	215	0.258	59	0.316
4OT1_LH_FV	AMA	Top 5	Identity	Chothia	F:\AntibodyCascadeValidation\DS45_Top5_chothia_5CDRTemplates_10CDRmodels	None	NA	10	1	5	DS45_Top5_chothia_5CDRTemplate_10CDRModels	0.399	52	0.356	60	0.701	8	0.371	4	2.719	7	0.568	8	0.378	5	6.172	20	0.602	4	3.35978	0.657	84	0.446	93	0.53	112	0.654	177	2.022	229	0.537	112	0.643	177	2.014	229	0.465	58	0.361
4P48_AA_FV	AMA	Top 5	Identity	Chothia	F:\AntibodyCascadeValidation\DS45_Top5_chothia_5CDRTemplates_10CDRmodels	None	NA	10	1	5	DS45_Top5_chothia_5CDRTemplate_10CDRModels	0.997	52	1.566	60	8.481	9	0.578	4	3.18	8	0.641	8	1.83	5	3.38	12	0.478	4	3.21144	0.888	85	1.363	93	1.322	112	1.162	178	2.275	224	1.314	112	1.149	178	2.271	224	0.953	58	1.554
4P49_AA_FV	AMA	Top 5	Identity	Chothia	F:\AntibodyCascadeValidation\DS45_Top5_chothia_5CDRTemplates_10CDRmodels	None	NA	10	1	5	DS45_Top5_chothia_5CDRTemplate_10CDRModels	0.428	50	0.316	60	0.905	5	0.319	4	1.752	6	0.618	8	1.856	6	5.753	12	0.474	4	2.59209	0.644	83	0.46	93	0.42	110	0.595	176	1.526	217	0.424	110	0.586	176	1.518	217	0.463	56	0.316
4P59_LH_FV	AMA	Top 5	Identity	Chothia	F:\AntibodyCascadeValidation\DS45_Top5_chothia_5CDRTemplates_10CDRmodels	None	NA	10	1	5	DS45_Top5_chothia_5CDRTemplate_10CDRModels	0.4	53	0.336	60	0.498	6	1.163	4	0.767	6	0.522	8	0.464	5	1.788	6	0.62	4	3.78271	0.444	85	0.46	93	0.47	113	0.552	178	0.683	213	0.471	113	0.548	178	0.681	213	0.394	59	0.337
4P9M_LH_FV	AMA	Top 5	Identity	Chothia	F:\AntibodyCascadeValidation\DS45_Top5_chothia_5CDRTemplates_10CDRmodels	None	NA	10	1	5	DS45_Top5_chothia_5CDRTemplate_10CDRModels	0.852	53	0.588	60	1.809	7	0.513	4	0.57	6	2.091	9	2.531	3	6.907	18	5.239	4	10.2348	0.88	85	2.142	97	1.083	113	2.069	182	2.737	229	1.221	113	2.007	182	2.75	229	0.822	59	0.645
4PB0_LH_FV	AMA	Top 5	Identity	Chothia	F:\AntibodyCascadeValidation\DS45_Top5_chothia_5CDRTemplates_10CDRmodels	None	NA	10	1	5	DS45_Top5_chothia_5CDRTemplate_10CDRModels	0.294	53	0.365	60	0.796	11	0.333	4	0.42	6	0.466	8	0.713	7	5.329	8	0.369	4	5.80444	0.442	85	0.48	93	0.64	113	0.77	178	1.313	222	0.656	113	0.76	178	1.307	222	0.297	59	0.364
4PB9_LH_FV	AMA	Top 5	Identity	Chothia	F:\AntibodyCascadeValidation\DS45_Top5_chothia_5CDRTemplates_10CDRmodels	None	NA	10	1	5	DS45_Top5_chothia_5CDRTemplate_10CDRModels	0.54	53	0.291	60	0.837	11	0.568	4	0.517	6	0.532	8	0.345	5	2.073	11	0.78	4	2.3655	0.54	85	0.446	93	0.475	113	0.54	178	0.713	223	0.476	113	0.534	178	0.701	223	0.52	59	0.295
4PS4_LH_FV	AMA	Top 5	Identity	Chothia	F:\AntibodyCascadeValidation\DS45_Top5_chothia_5CDRTemplates_10CDRmodels	None	NA	10	1	5	DS45_Top5_chothia_5CDRTemplate_10CDRModels	0.308	53	0.421	60	0.441	6	0.517	4	1.003	5	0.428	10	0.251	4	0.585	9	0.307	4	2.47231	0.499	85	0.629	93	0.411	113	0.624	178	0.613	216	0.412	113	0.62	178	0.61	216	0.301	59	0.418
4PY7_BA_FV	AMA	Top 5	Identity	Chothia	F:\AntibodyCascadeValidation\DS45_Top5_chothia_5CDRTemplates_10CDRmodels	None	NA	10	1	5	DS45_Top5_chothia_5CDRTemplate_10CDRModels	0.403	53	0.474	60	0.781	6	1.046	4	0.623	6	1.204	8	0.599	5	3.511	11	0.66	4	3.09927	0.538	85	0.678	93	0.496	113	0.703	178	1.102	218	0.511	113	0.69	178	1.09	218	0.4	59	0.483
4Q0X_LH_FV	AMA	Top 5	Identity	Chothia	F:\AntibodyCascadeValidation\DS45_Top5_chothia_5CDRTemplates_10CDRmodels	None	NA	10	1	5	DS45_Top5_chothia_5CDRTemplate_10CDRModels	0.461	53	0.54	60	0.904	11	0.329	4	1.562	6	0.501	8	1.053	5	2.363	8	0.405	4	4.93672	0.659	85	0.75	93	0.676	113	0.894	178	1.021	220	0.687	113	0.889	178	1.022	220	0.621	59	0.537
4Q2Z_BA_FV	AMA	Top 5	Identity	Chothia	F:\AntibodyCascadeValidation\DS45_Top5_chothia_5CDRTemplates_10CDRmodels	None	NA	10	1	5	DS45_Top5_chothia_5CDRTemplate_10CDRModels	0.374	52	1.501	60	0.571	8	0.197	4	0.528	8	0.39	8	0.53	5	5.912	12	0.682	4	3.55785	0.561	84	1.358	93	1.188	112	1.135	177	1.758	222	1.205	112	1.138	177	1.777	222	0.361	58	1.489
4Q6I_AB_FV	AMA	Top 5	Identity	Chothia	F:\AntibodyCascadeValidation\DS45_Top5_chothia_5CDRTemplates_10CDRmodels	None	NA	10	1	5	DS45_Top5_chothia_5CDRTemplate_10CDRModels	0.348	53	0.574	60	1.033	10	0.334	4	0.797	6	0.487	8	0.452	5	1.961	9	0.505	4	9.29924	0.54	85	1.183	93	0.9	113	1.334	178	1.378	220	0.925	113	1.296	178	1.376	220	0.341	59	0.572
4QEX_LH_FV	AMA	Top 5	Identity	Chothia	F:\AntibodyCascadeValidation\DS45_Top5_chothia_5CDRTemplates_10CDRmodels	None	NA	10	1	5	DS45_Top5_chothia_5CDRTemplate_10CDRModels	0.704	53	0.536	60	0.849	10	0.576	4	0.713	6	0.993	8	0.664	5	2.201	5	0.695	4	2.34251	0.785	85	0.542	93	0.714	113	0.777	178	0.901	216	0.713	113	0.769	178	0.895	216	0.784	59	0.532
4QHK_NM_FV	AMA	Top 5	Identity	Chothia	F:\AntibodyCascadeValidation\DS45_Top5_chothia_5CDRTemplates_10CDRmodels	None	NA	10	1	5	DS45_Top5_chothia_5CDRTemplate_10CDRModels	0.572	52	0.724	60	1.547	6	0.773	4	4.548	7	3.23	8	0.798	4	2.26	11	0.672	4	5.43599	0.819	84	0.956	93	0.795	112	1.06	177	1.592	217	0.8	112	1.05	177	1.592	217	0.62	58	0.719
4QHL_BA_FV	AMA	Top 5	Identity	Chothia	F:\AntibodyCascadeValidation\DS45_Top5_chothia_5CDRTemplates_10CDRmodels	None	NA	10	1	5	DS45_Top5_chothia_5CDRTemplate_10CDRModels	0.402	52	0.602	60	1.519	6	0.399	4	3.694	7	1.226	8	0.724	4	1.67	11	0.788	4	4.99773	0.6	84	1.168	93	0.675	112	1.064	177	1.363	217	0.678	112	1.059	177	1.364	217	0.429	58	0.599
4QHM_BA_FV	AMA	Top 5	Identity	Chothia	F:\AntibodyCascadeValidation\DS45_Top5_chothia_5CDRTemplates_10CDRmodels	None	NA	10	1	5	DS45_Top5_chothia_5CDRTemplate_10CDRModels	0.86	52	0.638	60	1.91	6	0.394	4	4.985	7	1.982	8	0.422	4	0.507	11	1.267	4	8.17082	1.085	84	1.226	93	1.089	112	1.517	177	1.687	217	1.1	112	1.499	177	1.67	217	1.028	58	0.643
4QHN_BA_FV	AMA	Top 5	Identity	Chothia	F:\AntibodyCascadeValidation\DS45_Top5_chothia_5CDRTemplates_10CDRmodels	None	NA	10	1	5	DS45_Top5_chothia_5CDRTemplate_10CDRModels	0.79	52	0.622	60	2.457	6	1.171	4	3.783	7	1.329	8	0.623	4	0.592	11	3.013	4	4.05968	0.96	84	1.03	93	0.778	112	1.1	177	1.325	217	0.791	112	1.075	177	1.318	217	0.839	58	0.669
4QWW_CD_FV	AMA	Top 5	Identity	Chothia	F:\AntibodyCascadeValidation\DS45_Top5_chothia_5CDRTemplates_10CDRmodels	None	NA	10	1	5	DS45_Top5_chothia_5CDRTemplate_10CDRModels	0.337	53	0.41	60	0.379	5	0.287	4	0.663	6	0.669	8	0.437	7	6.52	12	1.285	4	1.81246	0.353	85	0.997	93	0.418	113	0.779	178	1.729	220	0.422	113	0.771	178	1.728	220	0.334	59	0.41
4R2G_MN_FV	AMA	Top 5	Identity	Chothia	F:\AntibodyCascadeValidation\DS45_Top5_chothia_5CDRTemplates_10CDRmodels	None	NA	10	1	5	DS45_Top5_chothia_5CDRTemplate_10CDRModels	0.768	54	0.402	60	0.964	6	0.553	4	0.696	9	1.072	8	1.46	4	2.703	22	0.774	4	1.26957	0.948	80	0.607	93	0.634	114	0.818	173	1.167	226	0.652	114	0.812	173	1.173	226	0.768	54	0.415
4R4B_AB_FV	AMA	Top 5	Identity	Chothia	F:\AntibodyCascadeValidation\DS45_Top5_chothia_5CDRTemplates_10CDRmodels	None	NA	10	1	5	DS45_Top5_chothia_5CDRTemplate_10CDRModels	0.35	53	0.433	60	0.455	6	0.328	4	2.272	5	0.635	8	3.566	4	1.568	9	0.655	4	6.15753	0.48	85	0.627	93	0.64	113	0.838	178	1.057	214	0.654	113	0.826	178	1.053	214	0.356	59	0.439
4RDQ_FG_FV	AMA	Top 5	Identity	Chothia	F:\AntibodyCascadeValidation\DS45_Top5_chothia_5CDRTemplates_10CDRmodels	None	NA	10	1	5	DS45_Top5_chothia_5CDRTemplate_10CDRModels	0.354	53	0.446	60	0.369	6	0.329	4	1.352	6	0.534	8	0.394	5	4.297	5	0.34	4	3.77893	0.514	85	0.706	93	0.564	113	0.781	178	1.043	212	0.567	113	0.776	178	1.044	212	0.341	59	0.445
4RQQ_AB_FV	AMA	Top 5	Identity	Chothia	F:\AntibodyCascadeValidation\DS45_Top5_chothia_5CDRTemplates_10CDRmodels	None	NA	10	1	5	DS45_Top5_chothia_5CDRTemplate_10CDRModels	0.533	53	0.696	60	1.402	11	0.374	4	0.611	6	3.109	8	1.198	5	6.686	30	1.032	4	4.55382	0.585	85	0.881	93	0.722	113	0.845	178	2.558	242	0.727	113	0.834	178	2.545	242	0.562	59	0.693
4TOY_LH_FV	AMA	Top 5	Identity	Chothia	F:\AntibodyCascadeValidation\DS45_Top5_chothia_5CDRTemplates_10CDRmodels	None	NA	10	1	5	DS45_Top5_chothia_5CDRTemplate_10CDRModels	0.669	52	0.521	60	2.825	9	0.609	4	3.55	7	0.436	8	0.545	5	3.961	12	10.692	12	8.65075	0.9	84	3.84	101	0.902	112	3.212	185	3.146	230	1.385	112	2.954	185	3.039	230	0.661	58	0.563
4U1G_CB_FV	AMA	Top 5	Identity	Chothia	F:\AntibodyCascadeValidation\DS45_Top5_chothia_5CDRTemplates_10CDRmodels	None	NA	10	1	5	DS45_Top5_chothia_5CDRTemplate_10CDRModels	0.657	53	0.345	60	1.082	10	1.412	4	1.232	6	0.355	8	0.59	5	2.227	11	0.412	4	3.63359	0.698	85	0.411	93	0.584	113	0.684	178	0.879	222	0.595	113	0.678	178	0.891	222	0.659	59	0.346
4U0R_CB_FV	AMA	Top 5	Identity	Chothia	F:\AntibodyCascadeValidation\DS45_Top5_chothia_5CDRTemplates_10CDRmodels	None	NA	10	1	5	DS45_Top5_chothia_5CDRTemplate_10CDRModels	0.46	53	0.429	60	0.504	10	0.315	4	0.488	6	0.553	8	0.67	5	2.668	11	0.663	4	3.07756	0.499	85	0.509	93	0.493	113	0.556	178	0.779	222	0.501	113	0.556	178	0.779	222	0.45	59	0.427
4U6G_BA_FV	AMA	Top 5	Identity	Chothia	F:\AntibodyCascadeValidation\DS45_Top5_chothia_5CDRTemplates_10CDRmodels	None	NA	10	1	5	DS45_Top5_chothia_5CDRTemplate_10CDRModels	0.386	52	0.392	60	0.337	6	0.463	4	0.468	9	0.381	8	0.492	7	0.737	18	0.798	4	1.32227	0.505	84	0.447	93	0.465	112	0.528	177	0.537	229	0.467	112	0.522	177	0.531	229	0.438	58	0.396
4U6H_BA_FV	AMA	Top 5	Identity	Chothia	F:\AntibodyCascadeValidation\DS45_Top5_chothia_5CDRTemplates_10CDRmodels	None	NA	10	1	5	DS45_Top5_chothia_5CDRTemplate_10CDRModels	0.464	53	0.463	60	0.856	11	0.323	4	0.617	6	0.747	8	0.607	5	1.452	8	0.753	4	4.08861	0.47	85	0.998	93	0.564	113	0.901	178	0.896	220	0.578	113	0.878	178	0.877	220	0.458	59	0.465
4U6V_LH_FV	AMA	Top 5	Identity	Chothia	F:\AntibodyCascadeValidation\DS45_Top5_chothia_5CDRTemplates_10CDRmodels	None	NA	10	1	5	DS45_Top5_chothia_5CDRTemplate_10CDRModels	0.33	53	0.325	60	0.382	6	0.482	4	1.002	5	0.431	8	0.632	4	2.195	12	0.382	4	7.63036	0.44	85	0.483	93	0.648	113	0.864	178	0.999	217	0.677	113	0.836	178	0.986	217	0.336	59	0.324
[truncated: 365 more columns]
