# Supplementary material for: Fully automated antibody structure prediction using BIOVIA tools: Validation study
Source: PLoS One. 2017 May 18;12(5):e0177923. doi: 10.1371/journal.pone.0177923 (PMC5436848; doi:10.1371/journal.pone.0177923)
Supplement: S1 Table — Contains the RMSD values of predicted versus x-ray structure for the various regions, and details of the framework and CDR templates for each target. (ZIP) [file pone.0177923.s002.zip › Top5_Chothia_5CDRTemplate_10model_MouseOnly.csv]

Name	Source	FrameworkMethod	SortingMethod	LoopModeling	DataPath	H3Method	Top5Cutoff	NumCDRModels	NumFRModels	NumLoopTemplates	RunDescription	LSup:LSup	LSup:LSup_NRes	HSup:HSup	HSup:HSup_NRes	LSup:L1	LSup:L1_NRes	LSup:L2	LSup:L2_NRes	LSup:L3	LSup:L3_NRes	HSup:H1	HSup:H1_NRes	HSup:H2	HSup:H2_NRes	HSup:H3	HSup:H3_NRes	HSup:H4	HSup:H4_NRes	Tilt	LSup:LFR	LSup:LFR_NRes	HSup:HFR	HSup:HFR_NRes	LHSup:LHSup	LHSup:LHSup_NRes	LHSup:LHFR	LHSup:LHFR_NRes	LHSup:LHAll	LHSup:LHAll_NRes	LHFR:LHSup	LHFR:LHSup_NRes	LHFR:LHFR	LHFR:LHFR_NRes	LHFR:LHAll	LHFR:LHAll_NRes	LSup:LCore	LSup:LCore_NRes	HSup:HCore
2YMX_LH_FV	AMA	Top 5	Identity	Chothia	F:\AntibodyCascadeValidation\top5_chothia_5cdrtemplate_10_models_MouseOnly	None	NA	10	1	5	DS45_Top5_chothia_5CDRTemplate_10CDRModels_mouse	0.378	53	0.381	60	1.047	6	0.27	4	0.864	6	0.659	8	0.583	5	5.296	13	0.486	4	6.24399	0.474	85	0.558	93	0.598	113	0.714	178	1.518	220	0.601	113	0.707	178	1.509	220	0.368	59	0.38
3WBD_AA_FV	AMA	Top 5	Identity	Chothia	F:\AntibodyCascadeValidation\top5_chothia_5cdrtemplate_10_models_MouseOnly	None	NA	10	1	5	DS45_Top5_chothia_5CDRTemplate_10CDRModels_mouse	0.443	53	0.295	60	0.526	11	0.246	4	0.416	6	0.752	8	0.423	5	0.589	6	0.307	4	5.00216	0.592	85	0.532	93	0.537	113	0.76	178	0.777	218	0.554	113	0.75	178	0.784	218	0.424	59	0.294
3WHX_BA_FV	AMA	Top 5	Identity	Chothia	F:\AntibodyCascadeValidation\top5_chothia_5cdrtemplate_10_models_MouseOnly	None	NA	10	1	5	DS45_Top5_chothia_5CDRTemplate_10CDRModels_mouse	0.494	53	0.397	60	0.505	11	0.166	4	0.53	6	0.624	8	0.639	5	3.236	6	1.045	4	7.15747	0.473	85	0.532	93	0.682	113	0.77	178	0.907	218	0.688	113	0.754	178	0.901	218	0.472	59	0.424
3W2D_LH_FV	AMA	Top 5	Identity	Chothia	F:\AntibodyCascadeValidation\top5_chothia_5cdrtemplate_10_models_MouseOnly	None	NA	10	1	5	DS45_Top5_chothia_5CDRTemplate_10CDRModels_mouse	0.585	53	0.443	60	1.217	7	0.793	4	1.457	6	0.498	9	0.749	4	2.987	10	0.77	4	4.82345	0.794	85	0.507	93	0.593	113	0.722	178	0.999	218	0.593	113	0.71	178	1.001	218	0.573	59	0.441
3WKM_LH_FV	AMA	Top 5	Identity	Chothia	F:\AntibodyCascadeValidation\top5_chothia_5cdrtemplate_10_models_MouseOnly	None	NA	10	1	5	DS45_Top5_chothia_5CDRTemplate_10CDRModels_mouse	0.572	53	0.314	60	1.286	10	0.289	4	0.541	6	1.071	8	0.736	5	6.595	12	0.528	4	3.88859	0.667	85	0.648	93	0.59	113	0.812	178	1.887	223	0.612	113	0.799	178	1.88	223	0.554	59	0.315
4BH8_AB_FV	AMA	Top 5	Identity	Chothia	F:\AntibodyCascadeValidation\top5_chothia_5cdrtemplate_10_models_MouseOnly	None	NA	10	1	5	DS45_Top5_chothia_5CDRTemplate_10CDRModels_mouse	0.484	53	0.444	60	0.269	6	2.75	4	0.536	6	0.482	8	1.127	5	2.03	10	0.627	4	1.98938	0.898	85	0.775	93	0.501	113	0.9	178	1.031	217	0.513	113	0.893	178	1.022	217	0.474	59	0.445
4BKL_BA_FV	AMA	Top 5	Identity	Chothia	F:\AntibodyCascadeValidation\top5_chothia_5cdrtemplate_10_models_MouseOnly	None	NA	10	1	5	DS45_Top5_chothia_5CDRTemplate_10CDRModels_mouse	0.456	53	0.394	60	1.217	10	0.827	4	0.695	6	0.64	8	0.787	5	1.844	5	0.313	4	4.0255	0.481	85	0.594	93	0.559	113	0.723	178	0.831	216	0.568	113	0.717	178	0.838	216	0.443	59	0.394
4BZ1_LH_FV	AMA	Top 5	Identity	Chothia	F:\AntibodyCascadeValidation\top5_chothia_5cdrtemplate_10_models_MouseOnly	None	NA	10	1	5	DS45_Top5_chothia_5CDRTemplate_10CDRModels_mouse	0.456	53	0.349	60	0.559	12	0.29	4	0.521	6	1.153	8	1.458	5	4.983	6	0.589	4	2.92429	0.442	85	0.546	93	0.507	113	0.603	178	1.12	219	0.51	113	0.591	178	1.117	219	0.442	59	0.347
4BZ2_LH_FV	AMA	Top 5	Identity	Chothia	F:\AntibodyCascadeValidation\top5_chothia_5cdrtemplate_10_models_MouseOnly	None	NA	10	1	5	DS45_Top5_chothia_5CDRTemplate_10CDRModels_mouse	0.49	53	0.347	60	1.314	6	0.138	4	0.976	6	0.955	8	2.516	5	5.632	10	1.077	4	5.59682	0.472	85	0.688	93	0.652	113	0.831	178	1.609	217	0.655	113	0.823	178	1.611	217	0.475	59	0.36
4C83_BA_FV	AMA	Top 5	Identity	Chothia	F:\AntibodyCascadeValidation\top5_chothia_5cdrtemplate_10_models_MouseOnly	None	NA	10	1	5	DS45_Top5_chothia_5CDRTemplate_10CDRModels_mouse	0.377	53	0.349	60	0.91	5	0.473	4	3.246	7	0.41	8	0.623	5	0.952	7	0.282	4	2.06753	0.564	85	0.774	93	0.386	113	0.695	178	0.911	214	0.399	113	0.685	178	0.901	214	0.365	59	0.348
4CAD_GH_FV	AMA	Top 5	Identity	Chothia	F:\AntibodyCascadeValidation\top5_chothia_5cdrtemplate_10_models_MouseOnly	None	NA	10	1	5	DS45_Top5_chothia_5CDRTemplate_10CDRModels_mouse	0.299	53	0.32	60	0.909	6	0.379	4	0.462	6	0.426	8	1.059	5	6.69	14	0.58	4	6.29946	0.41	85	0.769	93	0.583	113	0.913	178	1.882	221	0.597	113	0.901	178	1.87	221	0.334	59	0.323
4CMH_CB_FV	AMA	Top 5	Identity	Chothia	F:\AntibodyCascadeValidation\top5_chothia_5cdrtemplate_10_models_MouseOnly	None	NA	10	1	5	DS45_Top5_chothia_5CDRTemplate_10CDRModels_mouse	0.337	53	0.29	60	0.559	6	0.226	4	1.467	6	0.659	8	0.351	5	4.254	9	0.727	4	3.65248	0.532	85	0.461	93	0.434	113	0.587	178	1.136	216	0.441	113	0.586	178	1.136	216	0.334	59	0.292
4EDX_AB_FV	AMA	Top 5	Identity	Chothia	F:\AntibodyCascadeValidation\top5_chothia_5cdrtemplate_10_models_MouseOnly	None	NA	10	1	5	DS45_Top5_chothia_5CDRTemplate_10CDRModels_mouse	0.644	53	0.325	60	1.067	6	0.274	4	0.869	6	0.397	8	0.506	4	2.983	11	0.316	4	4.21452	0.716	85	0.461	93	0.665	113	0.797	178	1.035	217	0.671	113	0.795	178	1.033	217	0.633	59	0.324
4GQP_HH_FV	AMA	Top 5	Identity	Chothia	F:\AntibodyCascadeValidation\top5_chothia_5cdrtemplate_10_models_MouseOnly	None	NA	10	1	5	DS45_Top5_chothia_5CDRTemplate_10CDRModels_mouse	0.222	53	0.256	60	0.224	7	0.263	4	0.604	6	3.194	8	0.492	4	3.939	8	0.929	4	3.0433	0.36	85	0.461	93	0.347	113	0.517	178	1.097	215	0.353	113	0.507	178	1.104	215	0.38	59	0.274
4HXB_LH_FV	AMA	Top 5	Identity	Chothia	F:\AntibodyCascadeValidation\top5_chothia_5cdrtemplate_10_models_MouseOnly	None	NA	10	1	5	DS45_Top5_chothia_5CDRTemplate_10CDRModels_mouse	0.408	53	0.252	60	1.137	11	0.23	4	0.438	6	0.54	8	0.443	5	3.029	4	1.295	4	0.954804	0.589	85	0.543	93	0.371	113	0.593	178	0.766	216	0.373	113	0.593	178	0.766	216	0.577	59	0.252
4IJ3_BC_FV	AMA	Top 5	Identity	Chothia	F:\AntibodyCascadeValidation\top5_chothia_5cdrtemplate_10_models_MouseOnly	None	NA	10	1	5	DS45_Top5_chothia_5CDRTemplate_10CDRModels_mouse	0.705	53	0.325	60	0.864	6	0.166	4	1.294	6	1.147	8	0.46	4	3.711	8	0.476	4	1.73934	0.918	85	0.501	93	0.569	113	0.775	178	1.086	214	0.582	113	0.768	178	1.082	214	0.96	59	0.33
4HXA_LH_FV	AMA	Top 5	Identity	Chothia	F:\AntibodyCascadeValidation\top5_chothia_5cdrtemplate_10_models_MouseOnly	None	NA	10	1	5	DS45_Top5_chothia_5CDRTemplate_10CDRModels_mouse	0.29	53	0.391	60	0.65	5	0.225	4	1.315	6	0.618	8	2.732	7	3.985	6	1.393	4	2.13488	0.526	85	0.544	93	0.378	113	0.548	178	1.028	214	0.383	113	0.542	178	1.027	214	0.281	59	0.398
4I18_BA_FV	AMA	Top 5	Identity	Chothia	F:\AntibodyCascadeValidation\top5_chothia_5cdrtemplate_10_models_MouseOnly	None	NA	10	1	5	DS45_Top5_chothia_5CDRTemplate_10CDRModels_mouse	0.347	53	0.359	60	1.183	6	0.403	4	3.799	8	1.31	8	0.92	5	6.517	14	0.643	4	4.2984	0.39	85	0.507	93	0.472	113	0.609	178	1.866	223	0.481	113	0.604	178	1.869	223	0.361	59	0.358
4IOF_FE_FV	AMA	Top 5	Identity	Chothia	F:\AntibodyCascadeValidation\top5_chothia_5cdrtemplate_10_models_MouseOnly	None	NA	10	1	5	DS45_Top5_chothia_5CDRTemplate_10CDRModels_mouse	0.729	53	0.728	60	2.558	6	1.334	4	2.858	7	1.161	8	2.236	5	12.081	18	0.785	4	5.7048	0.783	84	0.844	93	0.87	113	0.941	177	3.501	225	0.874	113	0.939	177	3.496	225	0.746	58	0.727
4JZJ_BA_FV	AMA	Top 5	Identity	Chothia	F:\AntibodyCascadeValidation\top5_chothia_5cdrtemplate_10_models_MouseOnly	None	NA	10	1	5	DS45_Top5_chothia_5CDRTemplate_10CDRModels_mouse	0.345	53	0.925	60	0.646	12	0.245	4	1.355	6	0.708	8	1.02	5	3.474	9	0.651	4	8.446	0.415	85	1.042	93	0.978	113	1.126	178	1.36	222	0.981	113	1.123	178	1.361	222	0.343	59	0.919
4K23_LH_FV	AMA	Top 5	Identity	Chothia	F:\AntibodyCascadeValidation\top5_chothia_5cdrtemplate_10_models_MouseOnly	None	NA	10	1	5	DS45_Top5_chothia_5CDRTemplate_10CDRModels_mouse	0.392	53	0.373	60	0.871	11	0.279	4	0.604	6	0.527	8	0.517	5	4.736	8	0.516	4	4.33962	0.623	85	0.637	93	0.504	113	0.719	178	1.135	220	0.515	113	0.711	178	1.136	220	0.411	59	0.375
4K3J_LH_FV	AMA	Top 5	Identity	Chothia	F:\AntibodyCascadeValidation\top5_chothia_5cdrtemplate_10_models_MouseOnly	None	NA	10	1	5	DS45_Top5_chothia_5CDRTemplate_10CDRModels_mouse	0.64	53	0.478	60	1.215	12	0.392	4	1.384	6	0.989	8	1.142	5	3.422	8	0.335	4	6.1514	0.636	85	0.528	93	0.729	113	0.822	178	1.083	221	0.738	113	0.812	178	1.086	221	0.617	59	0.477
4K7P_LH_FV	AMA	Top 5	Identity	Chothia	F:\AntibodyCascadeValidation\top5_chothia_5cdrtemplate_10_models_MouseOnly	None	NA	10	1	5	DS45_Top5_chothia_5CDRTemplate_10CDRModels_mouse	0.394	53	0.467	60	0.55	6	0.339	4	1.513	6	0.572	8	0.679	5	3.782	13	0.35	4	6.15532	0.492	85	0.577	93	0.656	113	0.813	178	1.234	220	0.661	113	0.804	178	1.23	220	0.39	59	0.464
4KI5_DC_FV	AMA	Top 5	Identity	Chothia	F:\AntibodyCascadeValidation\top5_chothia_5cdrtemplate_10_models_MouseOnly	None	NA	10	1	5	DS45_Top5_chothia_5CDRTemplate_10CDRModels_mouse	0.374	53	0.354	60	1.329	5	0.433	4	2.338	6	2.291	8	0.576	5	2.381	5	0.836	4	5.18183	0.513	85	0.649	93	0.533	113	0.715	178	0.985	211	0.545	113	0.702	178	0.983	211	0.408	59	0.353
4KI5_FE_FV	AMA	Top 5	Identity	Chothia	F:\AntibodyCascadeValidation\top5_chothia_5cdrtemplate_10_models_MouseOnly	None	NA	10	1	5	DS45_Top5_chothia_5CDRTemplate_10CDRModels_mouse	0.553	53	0.311	60	0.431	6	0.296	4	0.333	6	0.432	8	0.509	5	4.798	11	0.62	4	1.57657	0.822	84	0.519	93	0.464	113	0.702	177	1.253	217	0.468	113	0.698	177	1.255	217	0.773	59	0.328
4KQ4_LH_FV	AMA	Top 5	Identity	Chothia	F:\AntibodyCascadeValidation\top5_chothia_5cdrtemplate_10_models_MouseOnly	None	NA	10	1	5	DS45_Top5_chothia_5CDRTemplate_10CDRModels_mouse	0.473	53	0.43	60	1.218	6	0.282	4	0.522	6	0.921	8	0.571	5	2.339	6	0.873	4	3.25801	0.519	85	1.21	93	0.543	113	0.985	178	1.047	213	0.552	113	0.969	178	1.03	213	0.457	59	0.43
4KPH_MI_FV	AMA	Top 5	Identity	Chothia	F:\AntibodyCascadeValidation\top5_chothia_5cdrtemplate_10_models_MouseOnly	None	NA	10	1	5	DS45_Top5_chothia_5CDRTemplate_10CDRModels_mouse	0.796	53	0.398	59	0.357	5	0.482	4	3.588	5	1.286	8	0.675	4	3.413	3	0.595	4	10.9055	0.842	85	0.542	92	1.051	112	1.222	177	1.387	206	1.068	112	1.199	177	1.38	206	0.758	59	0.395
4KUC_DH_FV	AMA	Top 5	Identity	Chothia	F:\AntibodyCascadeValidation\top5_chothia_5cdrtemplate_10_models_MouseOnly	None	NA	10	1	5	DS45_Top5_chothia_5CDRTemplate_10CDRModels_mouse	0.728	53	0.587	58	1.792	5	0.903	4	1.171	6	0.847	8	1.136	5	6.114	10	0.704	4	6.42971	0.771	85	0.678	91	0.837	111	0.962	176	1.653	214	0.852	111	0.94	176	1.647	214	0.704	59	0.592
4KVC_LH_FV	AMA	Top 5	Identity	Chothia	F:\AntibodyCascadeValidation\top5_chothia_5cdrtemplate_10_models_MouseOnly	None	NA	10	1	5	DS45_Top5_chothia_5CDRTemplate_10CDRModels_mouse	0.602	53	0.318	60	1.584	6	0.463	4	0.426	6	0.469	8	0.546	5	3.691	9	0.39	4	3.20678	0.76	85	0.56	93	0.556	113	0.694	178	1.024	216	0.561	113	0.682	178	1.016	216	0.581	59	0.323
4KUZ_LH_FV	AMA	Top 5	Identity	Chothia	F:\AntibodyCascadeValidation\top5_chothia_5cdrtemplate_10_models_MouseOnly	None	NA	10	1	5	DS45_Top5_chothia_5CDRTemplate_10CDRModels_mouse	0.347	53	0.469	60	0.831	12	0.322	4	3.428	5	0.94	8	1.21	5	2.971	9	0.824	4	3.41839	0.381	85	0.577	93	0.497	113	0.606	178	1.014	221	0.506	113	0.598	178	1.002	221	0.356	59	0.472
4LCI_LH_FV	AMA	Top 5	Identity	Chothia	F:\AntibodyCascadeValidation\top5_chothia_5cdrtemplate_10_models_MouseOnly	None	NA	10	1	5	DS45_Top5_chothia_5CDRTemplate_10CDRModels_mouse	0.554	53	0.331	60	1.922	11	0.367	4	0.452	6	0.466	8	0.446	5	3.531	3	0.238	4	7.05066	0.581	85	0.826	93	0.821	113	1.014	178	1.185	215	0.841	113	0.989	178	1.164	215	0.609	59	0.33
4L5F_LH_FV	AMA	Top 5	Identity	Chothia	F:\AntibodyCascadeValidation\top5_chothia_5cdrtemplate_10_models_MouseOnly	None	NA	10	1	5	DS45_Top5_chothia_5CDRTemplate_10CDRModels_mouse	0.364	53	0.384	60	0.749	6	2.273	4	0.801	6	0.286	8	0.376	5	4.033	6	0.468	4	2.01844	0.515	85	0.554	93	0.44	113	0.598	178	0.935	213	0.444	113	0.592	178	0.929	213	0.373	59	0.383
4LEO_BA_FV	AMA	Top 5	Identity	Chothia	F:\AntibodyCascadeValidation\top5_chothia_5cdrtemplate_10_models_MouseOnly	None	NA	10	1	5	DS45_Top5_chothia_5CDRTemplate_10CDRModels_mouse	0.371	53	0.375	60	0.975	12	0.257	4	1.419	6	0.93	8	0.887	5	2.112	9	0.303	4	3.13169	0.416	85	0.732	93	0.462	113	0.679	178	0.871	222	0.483	113	0.659	178	0.873	222	0.371	59	0.377
4LF3_AB_FV	AMA	Top 5	Identity	Chothia	F:\AntibodyCascadeValidation\top5_chothia_5cdrtemplate_10_models_MouseOnly	None	NA	10	1	5	DS45_Top5_chothia_5CDRTemplate_10CDRModels_mouse	0.584	53	0.345	60	0.661	6	0.707	4	0.899	6	0.467	8	3.375	5	13.625	17	0.479	4	5.69918	0.74	85	0.505	93	0.684	113	0.839	178	3.896	224	0.688	113	0.834	178	3.914	224	0.573	59	0.347
4LEX_LH_FV	AMA	Top 5	Identity	Chothia	F:\AntibodyCascadeValidation\top5_chothia_5cdrtemplate_10_models_MouseOnly	None	NA	10	1	5	DS45_Top5_chothia_5CDRTemplate_10CDRModels_mouse	0.307	53	0.365	60	1.111	11	0.381	4	0.513	6	1.291	8	1.417	4	2.262	7	0.353	4	2.74285	0.414	85	0.549	93	0.396	113	0.567	178	0.825	218	0.41	113	0.553	178	0.812	218	0.328	59	0.366
4LIQ_LH_FV	AMA	Top 5	Identity	Chothia	F:\AntibodyCascadeValidation\top5_chothia_5cdrtemplate_10_models_MouseOnly	None	NA	10	1	5	DS45_Top5_chothia_5CDRTemplate_10CDRModels_mouse	0.602	53	0.651	60	0.549	6	0.38	4	3.618	5	0.772	8	1.465	4	6.055	6	0.701	4	6.16544	0.696	85	0.813	93	0.83	113	0.971	178	1.521	211	0.838	113	0.962	178	1.524	211	0.582	59	0.653
4LQF_LH_FV	AMA	Top 5	Identity	Chothia	F:\AntibodyCascadeValidation\top5_chothia_5cdrtemplate_10_models_MouseOnly	None	NA	10	1	5	DS45_Top5_chothia_5CDRTemplate_10CDRModels_mouse	0.484	53	0.34	60	1.411	11	0.271	4	2.427	7	0.358	8	1.927	5	4.944	6	0.454	4	2.65155	0.587	85	0.417	93	0.499	113	0.586	178	1.232	219	0.509	113	0.58	178	1.233	219	0.469	59	0.338
4LU5_LH_FV	AMA	Top 5	Identity	Chothia	F:\AntibodyCascadeValidation\top5_chothia_5cdrtemplate_10_models_MouseOnly	None	NA	10	1	5	DS45_Top5_chothia_5CDRTemplate_10CDRModels_mouse	0.597	53	0.529	60	1.247	11	0.404	4	1.057	6	0.884	8	2.614	5	4.921	2	0.92	4	8.59823	0.601	85	0.632	93	0.917	113	1.039	178	1.39	214	0.925	113	1.023	178	1.379	214	0.573	59	0.535
4LVH_CB_FV	AMA	Top 5	Identity	Chothia	F:\AntibodyCascadeValidation\top5_chothia_5cdrtemplate_10_models_MouseOnly	None	NA	10	1	5	DS45_Top5_chothia_5CDRTemplate_10CDRModels_mouse	1.008	53	1.198	60	2.926	10	0.767	4	2.356	6	1.57	8	2.551	5	4.972	11	1.103	4	3.04822	1.45	85	1.226	93	1.129	113	1.366	178	1.859	222	1.145	113	1.34	178	1.862	222	1.427	59	1.191
4M1G_LH_FV	AMA	Top 5	Identity	Chothia	F:\AntibodyCascadeValidation\top5_chothia_5cdrtemplate_10_models_MouseOnly	None	NA	10	1	5	DS45_Top5_chothia_5CDRTemplate_10CDRModels_mouse	0.492	53	0.3	60	2.41	7	0.8	4	1.33	6	0.353	8	0.488	4	3.51	8	0.251	4	2.18704	0.697	85	0.471	93	0.468	113	0.684	178	1.07	215	0.479	113	0.665	178	1.061	215	0.496	59	0.298
4LVN_BC_FV	AMA	Top 5	Identity	Chothia	F:\AntibodyCascadeValidation\top5_chothia_5cdrtemplate_10_models_MouseOnly	None	NA	10	1	5	DS45_Top5_chothia_5CDRTemplate_10CDRModels_mouse	0.311	53	0.263	60	0.423	7	0.405	4	0.549	6	0.532	9	0.491	4	6.604	9	0.315	4	6.56036	0.343	85	0.407	93	0.57	113	0.667	178	1.503	217	0.572	113	0.661	178	1.495	217	0.312	59	0.263
4M43_LH_FV	AMA	Top 5	Identity	Chothia	F:\AntibodyCascadeValidation\top5_chothia_5cdrtemplate_10_models_MouseOnly	None	NA	10	1	5	DS45_Top5_chothia_5CDRTemplate_10CDRModels_mouse	0.481	53	0.371	60	0.898	6	0.177	4	0.605	6	0.704	8	0.658	5	2.918	8	0.649	4	7.45364	0.492	85	0.576	93	0.67	113	0.747	178	0.977	215	0.674	113	0.739	178	0.971	215	0.476	59	0.376
4M61_AB_FV	AMA	Top 5	Identity	Chothia	F:\AntibodyCascadeValidation\top5_chothia_5cdrtemplate_10_models_MouseOnly	None	NA	10	1	5	DS45_Top5_chothia_5CDRTemplate_10CDRModels_mouse	0.227	53	0.278	60	0.727	12	0.163	4	3.729	5	0.594	8	0.302	5	3.692	9	1.127	4	2.31892	0.418	85	0.517	93	0.353	113	0.531	178	1.07	221	0.354	113	0.529	178	1.069	221	0.455	59	0.281
4M48_LH_FV	AMA	Top 5	Identity	Chothia	F:\AntibodyCascadeValidation\top5_chothia_5cdrtemplate_10_models_MouseOnly	None	NA	10	1	5	DS45_Top5_chothia_5CDRTemplate_10CDRModels_mouse	0.329	53	0.348	60	0.575	7	0.417	4	0.418	6	0.388	8	0.737	5	4.261	8	0.478	4	5.31758	0.369	85	0.581	93	0.545	113	0.708	178	1.02	216	0.552	113	0.698	178	1.018	216	0.325	59	0.35
4M7J_LH_FV	AMA	Top 5	Identity	Chothia	F:\AntibodyCascadeValidation\top5_chothia_5cdrtemplate_10_models_MouseOnly	None	NA	10	1	5	DS45_Top5_chothia_5CDRTemplate_10CDRModels_mouse	0.475	53	0.468	60	1.319	11	0.295	4	0.654	6	0.936	8	0.679	4	5.387	8	0.531	4	3.39203	0.633	85	0.61	93	0.574	113	0.732	178	1.293	219	0.583	113	0.731	178	1.289	219	0.621	59	0.466
4M7K_LH_FV	AMA	Top 5	Identity	Chothia	F:\AntibodyCascadeValidation\top5_chothia_5cdrtemplate_10_models_MouseOnly	None	NA	10	1	5	DS45_Top5_chothia_5CDRTemplate_10CDRModels_mouse	0.289	53	0.34	60	0.666	12	0.147	4	0.464	6	0.461	8	1.142	5	4.55	9	0.472	4	3.81036	0.35	85	0.763	93	0.485	113	0.667	178	1.198	222	0.487	113	0.664	178	1.193	222	0.286	59	0.343
4MAU_LH_FV	AMA	Top 5	Identity	Chothia	F:\AntibodyCascadeValidation\top5_chothia_5cdrtemplate_10_models_MouseOnly	None	NA	10	1	5	DS45_Top5_chothia_5CDRTemplate_10CDRModels_mouse	0.525	53	0.287	60	0.696	10	0.302	4	0.663	6	1.126	9	0.426	4	3.668	6	0.375	4	2.55512	0.511	85	0.503	93	0.499	113	0.597	178	0.866	217	0.502	113	0.59	178	0.867	217	0.505	59	0.292
4NCC_12_FV	AMA	Top 5	Identity	Chothia	F:\AntibodyCascadeValidation\top5_chothia_5cdrtemplate_10_models_MouseOnly	None	NA	10	1	5	DS45_Top5_chothia_5CDRTemplate_10CDRModels_mouse	0.326	53	0.341	60	0.514	5	0.462	4	0.468	6	0.505	8	0.578	5	3.753	8	0.503	4	5.00324	0.647	85	0.841	93	0.54	113	0.904	178	1.108	214	0.551	113	0.898	178	1.107	214	0.549	59	0.5
4N8C_LH_FV	AMA	Top 5	Identity	Chothia	F:\AntibodyCascadeValidation\top5_chothia_5cdrtemplate_10_models_MouseOnly	None	NA	10	1	5	DS45_Top5_chothia_5CDRTemplate_10CDRModels_mouse	0.294	53	0.32	60	1.393	12	0.293	4	0.77	6	0.703	8	0.618	5	1.925	8	0.395	4	3.63117	0.375	85	0.476	93	0.459	113	0.563	178	0.771	221	0.462	113	0.552	178	0.761	221	0.287	59	0.318
4MHH_IG_FV	AMA	Top 5	Identity	Chothia	F:\AntibodyCascadeValidation\top5_chothia_5cdrtemplate_10_models_MouseOnly	None	NA	10	1	5	DS45_Top5_chothia_5CDRTemplate_10CDRModels_mouse	0.547	53	0.422	60	1.164	10	0.321	4	0.613	6	0.813	8	0.608	5	4.369	9	0.827	4	0.915464	0.664	85	0.604	93	0.518	113	0.639	178	1.135	220	0.52	113	0.631	178	1.132	220	0.529	59	0.428
4NJ9_LH_FV	AMA	Top 5	Identity	Chothia	F:\AntibodyCascadeValidation\top5_chothia_5cdrtemplate_10_models_MouseOnly	None	NA	10	1	5	DS45_Top5_chothia_5CDRTemplate_10CDRModels_mouse	0.522	53	0.376	60	0.625	10	0.379	4	0.436	6	0.579	8	1.141	5	4.616	10	0.394	4	2.71264	0.624	85	0.601	93	0.51	113	0.657	178	1.214	221	0.516	113	0.648	178	1.209	221	0.511	59	0.378
4NKD_BA_FV	AMA	Top 5	Identity	Chothia	F:\AntibodyCascadeValidation\top5_chothia_5cdrtemplate_10_models_MouseOnly	None	NA	10	1	5	DS45_Top5_chothia_5CDRTemplate_10CDRModels_mouse	0.782	53	0.472	60	0.994	11	0.376	4	1.45	6	1.3	10	0.744	4	5.848	10	0.365	4	2.17826	0.801	85	0.473	93	0.701	113	0.708	178	1.468	223	0.702	113	0.705	178	1.466	223	0.86	59	0.469
4O02_LH_FV	AMA	Top 5	Identity	Chothia	F:\AntibodyCascadeValidation\top5_chothia_5cdrtemplate_10_models_MouseOnly	None	NA	10	1	5	DS45_Top5_chothia_5CDRTemplate_10CDRModels_mouse	0.625	53	0.548	60	0.39	6	2.621	4	1.04	6	0.744	8	1.335	5	3.004	7	1.017	4	5.23996	0.9	85	0.682	93	0.719	113	0.935	178	1.152	214	0.734	113	0.919	178	1.152	214	0.607	59	0.55
4NKO_AB_FV	AMA	Top 5	Identity	Chothia	F:\AntibodyCascadeValidation\top5_chothia_5cdrtemplate_10_models_MouseOnly	None	NA	10	1	5	DS45_Top5_chothia_5CDRTemplate_10CDRModels_mouse	0.568	53	0.888	60	0.675	11	0.744	4	0.603	6	0.775	8	0.883	5	4.461	10	0.533	4	1.5404	0.641	85	1.258	93	0.766	113	1.046	178	1.363	222	0.786	113	1.031	178	1.351	222	0.58	59	0.881
4OCX_LH_FV	AMA	Top 5	Identity	Chothia	F:\AntibodyCascadeValidation\top5_chothia_5cdrtemplate_10_models_MouseOnly	None	NA	10	1	5	DS45_Top5_chothia_5CDRTemplate_10CDRModels_mouse	0.386	53	0.435	60	0.576	11	0.427	4	0.651	6	1.831	9	0.576	4	5.429	5	0.93	4	7.96781	0.514	85	0.641	93	0.771	113	0.92	178	1.347	217	0.782	113	0.903	178	1.335	217	0.409	59	0.446
4OII_LH_FV	AMA	Top 5	Identity	Chothia	F:\AntibodyCascadeValidation\top5_chothia_5cdrtemplate_10_models_MouseOnly	None	NA	10	1	5	DS45_Top5_chothia_5CDRTemplate_10CDRModels_mouse	0.372	53	0.483	60	0.922	6	0.332	4	0.765	6	0.913	8	0.852	5	4.818	6	0.845	4	2.31245	0.461	85	1.061	93	0.617	113	1	178	1.232	213	0.627	113	0.987	178	1.221	213	0.368	59	0.491
4OTX_LH_FV	AMA	Top 5	Identity	Chothia	F:\AntibodyCascadeValidation\top5_chothia_5cdrtemplate_10_models_MouseOnly	None	NA	10	1	5	DS45_Top5_chothia_5CDRTemplate_10CDRModels_mouse	0.261	53	0.317	60	0.503	12	0.171	4	0.853	6	0.689	8	0.607	5	3.995	2	0.456	4	8.52196	0.359	85	0.493	93	0.738	113	0.879	178	1.093	215	0.749	113	0.866	178	1.09	215	0.258	59	0.316
4OKV_BA_FV	AMA	Top 5	Identity	Chothia	F:\AntibodyCascadeValidation\top5_chothia_5cdrtemplate_10_models_MouseOnly	None	NA	10	1	5	DS45_Top5_chothia_5CDRTemplate_10CDRModels_mouse	0.368	53	0.431	60	0.704	11	0.19	4	0.769	6	0.424	8	0.374	5	2.966	2	0.826	4	5.61747	0.579	85	0.66	93	0.605	113	0.787	178	0.876	214	0.61	113	0.781	178	0.871	214	0.358	59	0.43
4ONF_LH_FV	AMA	Top 5	Identity	Chothia	F:\AntibodyCascadeValidation\top5_chothia_5cdrtemplate_10_models_MouseOnly	None	NA	10	1	5	DS45_Top5_chothia_5CDRTemplate_10CDRModels_mouse	0.334	53	0.277	60	0.731	11	0.146	4	0.674	6	0.299	8	2.316	5	1.821	8	0.694	4	3.78561	0.47	85	0.421	93	0.464	113	0.564	178	0.745	220	0.469	113	0.559	178	0.746	220	0.335	59	0.281
4PB0_LH_FV	AMA	Top 5	Identity	Chothia	F:\AntibodyCascadeValidation\top5_chothia_5cdrtemplate_10_models_MouseOnly	None	NA	10	1	5	DS45_Top5_chothia_5CDRTemplate_10CDRModels_mouse	0.294	53	0.365	60	1.053	11	0.309	4	0.743	6	0.367	8	0.728	7	5.461	8	0.369	4	5.80444	0.446	85	0.488	93	0.64	113	0.773	178	1.325	222	0.657	113	0.764	178	1.32	222	0.297	59	0.364
4PB9_LH_FV	AMA	Top 5	Identity	Chothia	F:\AntibodyCascadeValidation\top5_chothia_5cdrtemplate_10_models_MouseOnly	None	NA	10	1	5	DS45_Top5_chothia_5CDRTemplate_10CDRModels_mouse	0.54	53	0.291	60	2.162	11	0.431	4	0.463	6	0.499	8	0.421	5	4.804	11	0.78	4	2.3655	0.547	85	0.453	93	0.475	113	0.545	178	1.223	223	0.476	113	0.539	178	1.218	223	0.52	59	0.295
4QEX_LH_FV	AMA	Top 5	Identity	Chothia	F:\AntibodyCascadeValidation\top5_chothia_5cdrtemplate_10_models_MouseOnly	None	NA	10	1	5	DS45_Top5_chothia_5CDRTemplate_10CDRModels_mouse	0.715	53	0.475	60	0.89	10	0.667	4	0.887	6	0.97	8	0.67	5	2.758	5	0.751	4	2.49399	0.751	85	0.498	93	0.68	113	0.727	178	0.896	216	0.679	113	0.718	178	0.892	216	0.788	59	0.473
4Q0X_LH_FV	AMA	Top 5	Identity	Chothia	F:\AntibodyCascadeValidation\top5_chothia_5cdrtemplate_10_models_MouseOnly	None	NA	10	1	5	DS45_Top5_chothia_5CDRTemplate_10CDRModels_mouse	0.461	53	0.54	60	0.518	11	0.37	4	1.59	6	0.543	8	1.146	5	2.559	8	0.405	4	4.93672	0.661	85	0.752	93	0.676	113	0.895	178	1.024	220	0.687	113	0.89	178	1.028	220	0.621	59	0.537
4Q6I_AB_FV	AMA	Top 5	Identity	Chothia	F:\AntibodyCascadeValidation\top5_chothia_5cdrtemplate_10_models_MouseOnly	None	NA	10	1	5	DS45_Top5_chothia_5CDRTemplate_10CDRModels_mouse	0.317	53	0.587	60	1.651	10	0.353	4	0.863	6	0.572	8	0.416	5	5.583	9	0.568	4	11.4508	0.51	85	1.149	93	1.003	113	1.441	178	1.799	220	1.033	113	1.403	178	1.815	220	0.313	59	0.585
4RDQ_FG_FV	AMA	Top 5	Identity	Chothia	F:\AntibodyCascadeValidation\top5_chothia_5cdrtemplate_10_models_MouseOnly	None	NA	10	1	5	DS45_Top5_chothia_5CDRTemplate_10CDRModels_mouse	0.354	53	0.446	60	0.847	6	0.319	4	1.368	6	0.553	8	0.664	5	1.779	5	0.34	4	3.77893	0.516	85	0.707	93	0.564	113	0.781	178	0.828	212	0.568	113	0.776	178	0.824	212	0.341	59	0.445
4U0R_CB_FV	AMA	Top 5	Identity	Chothia	F:\AntibodyCascadeValidation\top5_chothia_5cdrtemplate_10_models_MouseOnly	None	NA	10	1	5	DS45_Top5_chothia_5CDRTemplate_10CDRModels_mouse	0.465	53	0.431	60	0.476	10	0.349	4	0.602	6	0.637	8	0.695	5	5.842	11	0.621	4	2.96663	0.521	85	0.514	93	0.496	113	0.568	178	1.329	222	0.504	113	0.567	178	1.324	222	0.455	59	0.429
4U1G_CB_FV	AMA	Top 5	Identity	Chothia	F:\AntibodyCascadeValidation\top5_chothia_5cdrtemplate_10_models_MouseOnly	None	NA	10	1	5	DS45_Top5_chothia_5CDRTemplate_10CDRModels_mouse	0.671	53	0.354	60	1.934	10	1.45	4	1.275	6	0.481	8	0.529	5	4.814	11	0.433	4	4.55421	0.692	85	0.424	93	0.624	113	0.732	178	1.375	222	0.637	113	0.725	178	1.385	222	0.669	59	0.355
4U6H_BA_FV	AMA	Top 5	Identity	Chothia	F:\AntibodyCascadeValidation\top5_chothia_5cdrtemplate_10_models_MouseOnly	None	NA	10	1	5	DS45_Top5_chothia_5CDRTemplate_10CDRModels_mouse	0.464	53	0.463	60	0.716	11	0.324	4	0.6	6	0.695	8	0.652	5	3.194	8	0.753	4	4.08861	0.471	85	1.001	93	0.564	113	0.902	178	1.046	220	0.579	113	0.878	178	1.029	220	0.458	59	0.465
[truncated: 358 more columns]
