# Supplementary material for: Fully automated antibody structure prediction using BIOVIA tools: Validation study
Source: PLoS One. 2017 May 18;12(5):e0177923. doi: 10.1371/journal.pone.0177923 (PMC5436848; doi:10.1371/journal.pone.0177923)
Supplement: S1 Table — Contains the RMSD values of predicted versus x-ray structure for the various regions, and details of the framework and CDR templates for each target. (ZIP) [file pone.0177923.s002.zip › Top5_Honneger_1model.csv]

Name	Source	FrameworkMethod	SortingMethod	LoopModeling	DataPath	H3Method	Top5Cutoff	NumCDRModels	NumFRModels	NumLoopTemplates	RunDescription	LSup:LSup	LSup:LSup_NRes	HSup:HSup	HSup:HSup_NRes	LSup:L1	LSup:L1_NRes	LSup:L2	LSup:L2_NRes	LSup:L3	LSup:L3_NRes	HSup:H1	HSup:H1_NRes	HSup:H2	HSup:H2_NRes	HSup:H3	HSup:H3_NRes	HSup:H4	HSup:H4_NRes	Tilt	LSup:LFR	LSup:LFR_NRes	HSup:HFR	HSup:HFR_NRes	LHSup:LHSup	LHSup:LHSup_NRes	LHSup:LHFR	LHSup:LHFR_NRes	LHSup:LHAll	LHSup:LHAll_NRes	LHFR:LHSup	LHFR:LHSup_NRes	LHFR:LHFR	LHFR:LHFR_NRes	LHFR:LHAll	LHFR:LHAll_NRes	LSup:LCore	LSup:LCore_NRes	HSup:HCore
3WBD_AA_FV	AMA	Top 5	Similarity	Honegger	F:\AntibodyCascadeValidation\DS45_Top5_Honneger_1model	None	NA	1	1	3	DS45NewSeq_Top5_Honneger_1model	0.445	53	0.292	60	0.534	11	0.289	4	0.39	6	0.514	8	1.141	5	0.783	6	0.271	4	4.6732	0.615	85	0.516	93	0.529	113	0.749	178	0.78	218	0.546	113	0.742	178	0.788	218	0.425	59	0.291
3W2D_LH_FV	AMA	Top 5	Similarity	Honegger	F:\AntibodyCascadeValidation\DS45_Top5_Honneger_1model	None	NA	1	1	3	DS45NewSeq_Top5_Honneger_1model	0.597	53	0.452	60	1.133	7	0.596	4	1.477	6	1.305	9	0.626	4	3.217	10	0.857	4	4.37153	0.783	85	0.511	93	0.589	113	0.707	178	1.033	218	0.59	113	0.697	178	1.044	218	0.661	59	0.45
3WKM_LH_FV	AMA	Top 5	Similarity	Honegger	F:\AntibodyCascadeValidation\DS45_Top5_Honneger_1model	None	NA	1	1	3	DS45NewSeq_Top5_Honneger_1model	0.372	53	0.435	60	0.937	10	0.362	4	0.787	6	0.728	8	0.603	5	8.513	12	0.646	4	3.63795	0.508	85	0.699	93	0.484	113	0.705	178	2.067	223	0.502	113	0.691	178	2.054	223	0.365	59	0.437
3WHE_09_FV	AMA	Top 5	Similarity	Honegger	F:\AntibodyCascadeValidation\DS45_Top5_Honneger_1model	None	NA	1	1	3	DS45NewSeq_Top5_Honneger_1model	0.573	52	0.657	60	1.879	9	1.504	4	1.263	8	1.357	8	2.107	5	8.774	15	0.699	4	5.05249	0.774	84	0.894	93	0.724	112	0.93	177	2.553	226	0.725	112	0.928	177	2.542	226	0.658	58	0.653
3WHX_BA_FV	AMA	Top 5	Similarity	Honegger	F:\AntibodyCascadeValidation\DS45_Top5_Honneger_1model	None	NA	1	1	3	DS45NewSeq_Top5_Honneger_1model	0.488	53	0.398	60	0.459	11	0.135	4	0.654	6	0.844	8	0.634	5	3.923	6	0.95	4	7.25367	0.475	85	0.589	93	0.699	113	0.813	178	1.028	218	0.703	113	0.796	178	1.023	218	0.467	59	0.42
3W9E_BA_FV	AMA	Top 5	Similarity	Honegger	F:\AntibodyCascadeValidation\DS45_Top5_Honneger_1model	None	NA	1	1	3	DS45NewSeq_Top5_Honneger_1model	0.306	53	0.496	60	0.409	7	0.385	4	2.445	5	3.266	8	1.681	5	4.111	11	3.914	4	2.20434	0.473	85	1.096	93	0.527	113	0.886	178	1.457	218	0.534	113	0.878	178	1.447	218	0.299	59	0.62
4BKL_BA_FV	AMA	Top 5	Similarity	Honegger	F:\AntibodyCascadeValidation\DS45_Top5_Honneger_1model	None	NA	1	1	3	DS45NewSeq_Top5_Honneger_1model	0.42	53	0.395	60	1.124	10	0.814	4	0.545	6	0.61	8	0.729	5	4.005	5	0.345	4	4.38153	0.531	85	0.575	93	0.583	113	0.74	178	1.002	216	0.589	113	0.737	178	1.007	216	0.409	59	0.398
4BUH_AA_FV	AMA	Top 5	Similarity	Honegger	F:\AntibodyCascadeValidation\DS45_Top5_Honneger_1model	None	NA	1	1	3	DS45NewSeq_Top5_Honneger_1model	0.659	52	0.512	60	0.304	8	1.459	4	1.096	8	0.95	8	0.407	5	3.282	15	0.418	4	1.20675	0.676	84	0.625	93	0.612	112	0.693	177	1.089	225	0.631	112	0.679	177	1.082	225	0.679	58	0.512
3ZL4_LH_FV	AMA	Top 5	Similarity	Honegger	F:\AntibodyCascadeValidation\DS45_Top5_Honneger_1model	None	NA	1	1	3	DS45NewSeq_Top5_Honneger_1model	0.327	52	0.351	60	0.401	8	0.401	4	1.384	7	0.594	9	0.276	4	1.31	8	0.991	4	14.7205	0.52	84	0.601	93	1.204	112	1.437	177	1.647	217	1.239	112	1.395	177	1.651	217	0.331	58	0.354
4C83_BA_FV	AMA	Top 5	Similarity	Honegger	F:\AntibodyCascadeValidation\DS45_Top5_Honneger_1model	None	NA	1	1	3	DS45NewSeq_Top5_Honneger_1model	0.534	53	0.352	60	0.86	5	0.439	4	2.573	7	0.406	8	1.058	5	3.56	7	0.336	4	4.59757	0.603	85	0.78	93	0.557	113	0.76	178	1.131	214	0.562	113	0.745	178	1.13	214	0.513	59	0.35
4CMH_CB_FV	AMA	Top 5	Similarity	Honegger	F:\AntibodyCascadeValidation\DS45_Top5_Honneger_1model	None	NA	1	1	3	DS45NewSeq_Top5_Honneger_1model	0.34	53	0.28	60	1.134	6	0.216	4	1.201	6	0.457	8	0.511	5	3.151	9	0.458	4	3.71349	0.605	85	0.441	93	0.454	113	0.62	178	0.96	216	0.458	113	0.619	178	0.96	216	0.472	59	0.28
4EDW_LH_FV	AMA	Top 5	Similarity	Honegger	F:\AntibodyCascadeValidation\DS45_Top5_Honneger_1model	None	NA	1	1	3	DS45NewSeq_Top5_Honneger_1model	0.327	53	0.326	60	1.141	6	0.305	4	1.444	6	0.304	8	0.613	4	5.286	11	0.53	4	2.87559	0.44	85	0.467	93	0.39	113	0.502	178	1.28	217	0.396	113	0.493	178	1.278	217	0.318	59	0.328
4GQP_HH_FV	AMA	Top 5	Similarity	Honegger	F:\AntibodyCascadeValidation\DS45_Top5_Honneger_1model	None	NA	1	1	3	DS45NewSeq_Top5_Honneger_1model	0.203	53	0.244	60	0.213	7	1.107	4	0.369	6	0.475	8	0.333	4	0.511	8	0.899	4	2.70548	0.353	85	0.432	93	0.309	113	0.474	178	0.517	215	0.317	113	0.463	178	0.506	215	0.359	59	0.261
4G80_BA_FV	AMA	Top 5	Similarity	Honegger	F:\AntibodyCascadeValidation\DS45_Top5_Honneger_1model	None	NA	1	1	3	DS45NewSeq_Top5_Honneger_1model	0.495	53	0.372	60	1.219	6	0.501	4	2.543	6	0.893	8	1.625	5	3.35	13	0.356	4	2.12693	0.516	85	0.404	93	0.471	113	0.496	178	1.045	220	0.475	113	0.492	178	1.041	220	0.511	59	0.371
4GSD_LH_FV	AMA	Top 5	Similarity	Honegger	F:\AntibodyCascadeValidation\DS45_Top5_Honneger_1model	None	NA	1	1	3	DS45NewSeq_Top5_Honneger_1model	0.53	52	0.468	60	0.835	6	0.3	4	3.574	6	1.582	9	0.681	4	5.617	12	1.066	4	5.31185	0.557	83	0.677	93	0.712	112	0.811	176	1.71	217	0.715	112	0.803	176	1.725	217	0.521	57	0.475
4HIE_AB_FV	AMA	Top 5	Similarity	Honegger	F:\AntibodyCascadeValidation\DS45_Top5_Honneger_1model	None	NA	1	1	3	DS45NewSeq_Top5_Honneger_1model	0.321	53	0.328	60	2.597	6	0.359	4	1.24	8	0.546	8	0.466	5	3.182	9	0.699	4	5.49296	0.411	85	0.381	93	0.545	113	0.662	178	1.092	218	0.56	113	0.64	178	1.077	218	0.31	59	0.337
2YMX_LH_FV	AMA	Top 5	Similarity	Honegger	F:\AntibodyCascadeValidation\DS45_Top5_Honneger_1model	None	NA	1	1	3	DS45NewSeq_Top5_Honneger_1model	0.373	53	0.385	60	1.354	6	0.244	4	0.955	6	0.534	8	0.657	5	5.612	13	0.557	4	6.40486	0.45	85	0.574	93	0.613	113	0.755	178	1.559	220	0.618	113	0.742	178	1.556	220	0.361	59	0.386
4BZ1_LH_FV	AMA	Top 5	Similarity	Honegger	F:\AntibodyCascadeValidation\DS45_Top5_Honneger_1model	None	NA	1	1	3	DS45NewSeq_Top5_Honneger_1model	0.453	53	0.353	60	0.518	12	0.369	4	1.971	6	0.971	8	1.279	5	2.305	6	0.504	4	1.56454	0.445	85	0.521	93	0.45	113	0.534	178	0.784	219	0.451	113	0.529	178	0.784	219	0.444	59	0.351
4BH8_AB_FV	AMA	Top 5	Similarity	Honegger	F:\AntibodyCascadeValidation\DS45_Top5_Honneger_1model	None	NA	1	1	3	DS45NewSeq_Top5_Honneger_1model	0.557	53	0.434	60	0.31	6	2.808	4	0.416	6	0.428	8	1.371	5	0.977	10	0.568	4	1.78893	0.912	85	0.769	93	0.527	113	0.897	178	0.955	217	0.542	113	0.889	178	0.947	217	0.537	59	0.434
4CNI_BA_FV	AMA	Top 5	Similarity	Honegger	F:\AntibodyCascadeValidation\DS45_Top5_Honneger_1model	None	NA	1	1	3	DS45NewSeq_Top5_Honneger_1model	0.485	53	0.31	60	0.437	6	0.373	4	1.1	6	0.339	8	0.834	7	1.316	7	0.645	4	12.0321	0.513	85	0.56	93	0.937	113	1.197	178	1.217	216	0.955	113	1.183	178	1.216	216	0.488	59	0.311
4FZE_LH_FV	AMA	Top 5	Similarity	Honegger	F:\AntibodyCascadeValidation\DS45_Top5_Honneger_1model	None	NA	1	1	3	DS45NewSeq_Top5_Honneger_1model	0.453	52	0.364	60	1.814	6	0.403	4	3.354	6	2.361	8	0.729	5	8.625	14	0.539	4	9.58575	0.523	84	0.551	93	0.844	112	1.027	177	2.494	220	0.855	112	1.009	177	2.481	220	0.465	58	0.366
4EDX_AB_FV	AMA	Top 5	Similarity	Honegger	F:\AntibodyCascadeValidation\DS45_Top5_Honneger_1model	None	NA	1	1	3	DS45NewSeq_Top5_Honneger_1model	0.644	53	0.343	60	1.097	6	0.32	4	0.937	6	0.578	8	0.389	4	5.407	11	0.326	4	4.13088	0.661	85	0.741	93	0.675	113	0.87	178	1.443	217	0.679	113	0.866	178	1.443	217	0.631	59	0.342
4CAD_GH_FV	AMA	Top 5	Similarity	Honegger	F:\AntibodyCascadeValidation\DS45_Top5_Honneger_1model	None	NA	1	1	3	DS45NewSeq_Top5_Honneger_1model	0.398	53	0.304	60	0.247	6	0.273	4	1.205	6	0.38	8	0.873	5	4.557	14	0.601	4	5.0077	0.456	85	0.801	93	0.543	113	0.87	178	1.429	221	0.555	113	0.858	178	1.43	221	0.411	59	0.309
4G7V_LH_FV	AMA	Top 5	Similarity	Honegger	F:\AntibodyCascadeValidation\DS45_Top5_Honneger_1model	None	NA	1	1	3	DS45NewSeq_Top5_Honneger_1model	0.62	53	0.373	60	1.02	6	0.331	4	0.481	6	1.515	8	1.016	5	4.322	8	0.446	4	4.80758	0.608	85	0.468	93	0.624	113	0.669	178	1.035	215	0.637	113	0.657	178	1.031	215	0.6	59	0.371
4HHA_AB_FV	AMA	Top 5	Similarity	Honegger	F:\AntibodyCascadeValidation\DS45_Top5_Honneger_1model	None	NA	1	1	3	DS45NewSeq_Top5_Honneger_1model	0.358	53	0.272	60	0.731	6	0.394	4	0.799	7	0.825	8	0.609	5	5.522	14	0.354	4	6.31953	0.745	85	0.316	93	0.549	113	0.726	178	1.581	222	0.564	113	0.716	178	1.573	222	0.353	59	0.272
4HXB_LH_FV	AMA	Top 5	Similarity	Honegger	F:\AntibodyCascadeValidation\DS45_Top5_Honneger_1model	None	NA	1	1	3	DS45NewSeq_Top5_Honneger_1model	0.416	53	0.394	60	0.611	11	0.221	4	0.526	6	0.919	8	0.467	5	2.976	4	1.356	4	1.7607	0.468	85	0.655	93	0.462	113	0.623	178	0.775	216	0.465	113	0.621	178	0.772	216	0.404	59	0.393
4H8W_LH_FV	AMA	Top 5	Similarity	Honegger	F:\AntibodyCascadeValidation\DS45_Top5_Honneger_1model	None	NA	1	1	3	DS45NewSeq_Top5_Honneger_1model	0.243	52	0.205	60	0.625	9	0.205	4	0.447	8	0.312	8	0.21	5	0.689	8	0.576	4	2.95721	0.337	84	0.444	93	0.324	112	0.475	177	0.486	219	0.333	112	0.474	177	0.489	219	0.347	58	0.207
4BZ2_LH_FV	AMA	Top 5	Similarity	Honegger	F:\AntibodyCascadeValidation\DS45_Top5_Honneger_1model	None	NA	1	1	3	DS45NewSeq_Top5_Honneger_1model	0.294	53	0.373	60	0.333	6	0.193	4	0.534	6	1.13	8	2.278	5	4.155	10	1.061	4	4.26907	0.464	85	0.672	93	0.528	113	0.749	178	1.294	217	0.532	113	0.744	178	1.287	217	0.292	59	0.387
4FZ8_LH_FV	AMA	Top 5	Similarity	Honegger	F:\AntibodyCascadeValidation\DS45_Top5_Honneger_1model	None	NA	1	1	3	DS45NewSeq_Top5_Honneger_1model	0.614	53	0.67	60	2.077	11	0.676	4	1.534	5	1.124	8	1.694	5	13.151	20	0.948	4	5.27669	0.641	85	0.775	93	0.907	113	0.962	178	3.92	231	0.908	113	0.959	178	3.906	231	0.62	59	0.677
4HXA_LH_FV	AMA	Top 5	Similarity	Honegger	F:\AntibodyCascadeValidation\DS45_Top5_Honneger_1model	None	NA	1	1	3	DS45NewSeq_Top5_Honneger_1model	0.269	53	0.373	60	1.53	5	0.263	4	1.167	6	0.572	8	2.803	7	1.513	6	0.821	4	2.18722	0.621	85	0.449	93	0.379	113	0.57	178	0.867	214	0.386	113	0.561	178	0.87	214	0.475	59	0.385
4IDJ_LH_FV	AMA	Top 5	Similarity	Honegger	F:\AntibodyCascadeValidation\DS45_Top5_Honneger_1model	None	NA	1	1	3	DS45NewSeq_Top5_Honneger_1model	0.441	53	0.502	60	2.184	7	1.214	4	1.538	6	1.825	8	0.726	5	4.079	14	1.32	4	4.08162	0.509	85	0.75	93	0.569	113	0.751	178	1.443	222	0.577	113	0.745	178	1.457	222	0.448	59	0.5
4IJ3_BC_FV	AMA	Top 5	Similarity	Honegger	F:\AntibodyCascadeValidation\DS45_Top5_Honneger_1model	None	NA	1	1	3	DS45NewSeq_Top5_Honneger_1model	0.53	53	0.365	60	0.409	6	0.167	4	0.882	6	1.512	8	0.649	4	2.148	8	0.702	4	2.18028	0.7	85	0.739	93	0.497	113	0.738	178	0.879	214	0.5	113	0.72	178	0.869	214	0.769	59	0.374
4JLR_BA_FV	AMA	Top 5	Similarity	Honegger	F:\AntibodyCascadeValidation\DS45_Top5_Honneger_1model	None	NA	1	1	3	DS45NewSeq_Top5_Honneger_1model	0.448	53	0.244	60	0.602	5	0.502	4	0.96	6	0.362	10	0.4	4	0.926	8	0.74	4	1.54586	0.595	85	0.622	93	0.445	113	0.667	178	0.663	215	0.458	113	0.66	178	0.658	215	0.44	59	0.248
4JG1_LH_FV	AMA	Top 5	Similarity	Honegger	F:\AntibodyCascadeValidation\DS45_Top5_Honneger_1model	None	NA	1	1	3	DS45NewSeq_Top5_Honneger_1model	0.264	53	0.253	60	1.453	6	0.27	4	0.37	6	0.467	8	3.423	6	0.539	9	0.55	4	4.06664	0.284	85	0.34	93	0.406	113	0.469	178	0.806	217	0.409	113	0.466	178	0.804	217	0.261	59	0.253
4IOI_AB_FV	AMA	Top 5	Similarity	Honegger	F:\AntibodyCascadeValidation\DS45_Top5_Honneger_1model	None	NA	1	1	3	DS45NewSeq_Top5_Honneger_1model	0.274	53	0.404	60	0.459	6	0.302	4	0.657	6	0.87	8	0.802	5	2.815	9	0.378	4	3.40921	0.409	85	0.966	93	0.468	113	0.861	178	1.029	216	0.477	113	0.851	178	1.019	216	0.275	59	0.403
4I18_BA_FV	AMA	Top 5	Similarity	Honegger	F:\AntibodyCascadeValidation\DS45_Top5_Honneger_1model	None	NA	1	1	3	DS45NewSeq_Top5_Honneger_1model	0.321	53	0.367	60	0.612	6	0.278	4	2.077	8	1.193	8	0.951	5	8.666	14	0.374	4	6.25302	0.363	85	0.461	93	0.594	113	0.724	178	2.316	223	0.607	113	0.715	178	2.324	223	0.334	59	0.365
4IOF_FE_FV	AMA	Top 5	Similarity	Honegger	F:\AntibodyCascadeValidation\DS45_Top5_Honneger_1model	None	NA	1	1	3	DS45NewSeq_Top5_Honneger_1model	0.749	53	0.647	60	2.847	6	1.279	4	3.124	7	1.307	8	1.849	5	11.721	18	0.884	4	4.58527	0.802	84	0.766	93	0.787	113	0.887	177	3.569	225	0.789	113	0.88	177	3.576	225	0.755	58	0.644
4IRZ_LH_FV	AMA	Top 5	Similarity	Honegger	F:\AntibodyCascadeValidation\DS45_Top5_Honneger_1model	None	NA	1	1	3	DS45NewSeq_Top5_Honneger_1model	0.488	53	0.398	60	1.394	6	0.352	4	1.366	5	0.981	8	0.525	5	3.083	12	0.491	4	5.25057	0.679	85	0.523	93	0.703	113	0.853	178	1.211	218	0.711	113	0.847	178	1.21	218	0.596	59	0.397
4J4P_DC_FV	AMA	Top 5	Similarity	Honegger	F:\AntibodyCascadeValidation\DS45_Top5_Honneger_1model	None	NA	1	1	3	DS45NewSeq_Top5_Honneger_1model	0.419	52	0.488	60	0.967	8	0.604	4	0.926	8	0.896	10	0.667	6	3.008	13	0.45	4	5.86428	0.651	84	1.124	93	0.66	112	1.036	177	1.311	226	0.666	112	1.028	177	1.302	226	0.434	58	0.489
4K94_LH_FV	AMA	Top 5	Similarity	Honegger	F:\AntibodyCascadeValidation\DS45_Top5_Honneger_1model	None	NA	1	1	3	DS45NewSeq_Top5_Honneger_1model	1.026	53	0.256	60	2.193	6	1.173	4	2.376	7	1.366	8	2.237	5	2.063	6	0.997	4	2.02859	1.123	85	0.382	93	0.763	113	0.853	178	1.128	214	0.763	113	0.851	178	1.131	214	1.03	59	0.279
4KI5_DC_FV	AMA	Top 5	Similarity	Honegger	F:\AntibodyCascadeValidation\DS45_Top5_Honneger_1model	None	NA	1	1	3	DS45NewSeq_Top5_Honneger_1model	0.355	53	0.337	60	0.438	5	0.197	4	0.635	6	2.311	8	0.463	5	2.755	5	1.007	4	6.94092	0.512	85	0.589	93	0.625	113	0.78	178	0.977	211	0.639	113	0.762	178	0.973	211	0.393	59	0.338
4KI5_FE_FV	AMA	Top 5	Similarity	Honegger	F:\AntibodyCascadeValidation\DS45_Top5_Honneger_1model	None	NA	1	1	3	DS45NewSeq_Top5_Honneger_1model	0.538	53	0.354	60	0.456	6	0.328	4	0.575	6	0.428	8	1.778	5	6.326	11	0.64	4	2.24803	0.853	84	0.497	93	0.516	113	0.734	177	1.57	217	0.522	113	0.73	177	1.561	217	0.783	59	0.375
4JO1_LH_FV	AMA	Top 5	Similarity	Honegger	F:\AntibodyCascadeValidation\DS45_Top5_Honneger_1model	None	NA	1	1	3	DS45NewSeq_Top5_Honneger_1model	0.451	53	0.386	60	2.368	8	0.256	4	4.474	10	1.627	9	3.007	6	1.151	2	2.604	4	4.30953	0.539	85	0.775	92	0.542	113	0.766	177	1.494	216	0.553	113	0.764	177	1.496	216	0.445	59	0.386
4JO4_LH_FV	AMA	Top 5	Similarity	Honegger	F:\AntibodyCascadeValidation\DS45_Top5_Honneger_1model	None	NA	1	1	3	DS45NewSeq_Top5_Honneger_1model	0.632	53	0.385	60	0.563	6	0.437	4	4.769	9	2.334	9	1.764	6	3.149	19	2.258	4	5.13231	0.707	85	0.699	92	0.665	113	0.846	177	1.545	230	0.68	113	0.837	177	1.537	230	0.616	59	0.385
4JZJ_BA_FV	AMA	Top 5	Similarity	Honegger	F:\AntibodyCascadeValidation\DS45_Top5_Honneger_1model	None	NA	1	1	3	DS45NewSeq_Top5_Honneger_1model	0.544	53	0.453	60	0.535	12	0.372	4	1.285	6	0.716	8	1.454	5	2.246	9	0.619	4	8.16991	0.576	85	0.773	93	0.859	113	1.055	178	1.238	222	0.87	113	1.043	178	1.247	222	0.525	59	0.455
4KMT_LH_FV	AMA	Top 5	Similarity	Honegger	F:\AntibodyCascadeValidation\DS45_Top5_Honneger_1model	None	NA	1	1	3	DS45NewSeq_Top5_Honneger_1model	0.464	53	0.209	60	0.634	6	0.444	4	1.29	6	0.482	8	0.795	5	1.876	8	0.675	4	2.16776	0.644	85	0.353	93	0.416	113	0.565	178	0.679	215	0.42	113	0.559	178	0.675	215	0.446	59	0.215
4K3J_LH_FV	AMA	Top 5	Similarity	Honegger	F:\AntibodyCascadeValidation\DS45_Top5_Honneger_1model	None	NA	1	1	3	DS45NewSeq_Top5_Honneger_1model	0.493	53	0.448	60	0.996	12	0.314	4	1.08	6	0.899	8	1.042	5	3.702	8	0.503	4	7.42071	0.529	85	0.478	93	0.739	113	0.838	178	1.181	221	0.746	113	0.829	178	1.169	221	0.474	59	0.451
4K23_LH_FV	AMA	Top 5	Similarity	Honegger	F:\AntibodyCascadeValidation\DS45_Top5_Honneger_1model	None	NA	1	1	3	DS45NewSeq_Top5_Honneger_1model	0.446	53	0.385	60	0.577	11	0.379	4	0.95	6	0.559	8	0.889	5	3.095	8	0.492	4	4.37914	0.617	85	0.657	93	0.532	113	0.738	178	0.935	220	0.546	113	0.724	178	0.938	220	0.464	59	0.386
4KQ4_LH_FV	AMA	Top 5	Similarity	Honegger	F:\AntibodyCascadeValidation\DS45_Top5_Honneger_1model	None	NA	1	1	3	DS45NewSeq_Top5_Honneger_1model	0.49	53	0.365	60	1.242	6	0.378	4	0.411	6	0.615	8	0.361	5	1.18	6	0.785	4	3.94029	0.5	85	1.052	93	0.575	113	0.921	178	0.921	213	0.584	113	0.905	178	0.908	213	0.474	59	0.366
4KQ3_LH_FV	AMA	Top 5	Similarity	Honegger	F:\AntibodyCascadeValidation\DS45_Top5_Honneger_1model	None	NA	1	1	3	DS45NewSeq_Top5_Honneger_1model	0.405	53	0.573	60	0.345	6	0.304	4	0.786	5	2.508	8	0.783	5	2.261	6	0.416	4	7.3224	0.583	85	0.562	93	0.768	113	0.86	178	1.06	212	0.775	113	0.855	178	1.063	212	0.59	59	0.569
4KPH_MI_FV	AMA	Top 5	Similarity	Honegger	F:\AntibodyCascadeValidation\DS45_Top5_Honneger_1model	None	NA	1	1	3	DS45NewSeq_Top5_Honneger_1model	0.793	53	0.365	59	0.303	5	0.41	4	0.947	5	0.98	8	0.523	4	2.185	3	0.627	4	10.1962	0.868	85	0.728	92	1.005	112	1.271	177	1.329	206	1.019	112	1.249	177	1.322	206	0.756	59	0.363
4K7P_LH_FV	AMA	Top 5	Similarity	Honegger	F:\AntibodyCascadeValidation\DS45_Top5_Honneger_1model	None	NA	1	1	3	DS45NewSeq_Top5_Honneger_1model	0.411	53	0.564	60	0.484	6	0.347	4	1.379	6	1.872	8	0.519	5	5.461	13	0.422	4	6.45848	0.504	85	0.734	93	0.702	113	0.912	178	1.649	220	0.705	113	0.904	178	1.644	220	0.406	59	0.56
4KUZ_LH_FV	AMA	Top 5	Similarity	Honegger	F:\AntibodyCascadeValidation\DS45_Top5_Honneger_1model	None	NA	1	1	3	DS45NewSeq_Top5_Honneger_1model	0.345	53	0.472	60	0.652	12	0.286	4	0.565	5	1.189	8	1.047	5	3.956	9	0.809	4	2.9793	0.378	85	0.672	93	0.474	113	0.627	178	1.042	221	0.483	113	0.622	178	1.037	221	0.357	59	0.476
4KUC_DH_FV	AMA	Top 5	Similarity	Honegger	F:\AntibodyCascadeValidation\DS45_Top5_Honneger_1model	None	NA	1	1	3	DS45NewSeq_Top5_Honneger_1model	0.727	53	0.488	58	1	5	0.811	4	1.019	6	0.833	8	1.026	5	7.201	10	0.553	4	5.34777	0.744	85	0.653	91	0.763	111	0.882	176	1.758	214	0.773	111	0.865	176	1.75	214	0.702	59	0.5
4K7P_XY_FV	AMA	Top 5	Similarity	Honegger	F:\AntibodyCascadeValidation\DS45_Top5_Honneger_1model	None	NA	1	1	3	DS45NewSeq_Top5_Honneger_1model	0.551	53	0.314	60	1.439	5	2.35	4	1.1	6	0.554	8	0.976	5	3.733	11	0.429	4	3.6259	0.669	85	0.566	93	0.502	113	0.689	178	1.118	217	0.509	113	0.672	178	1.116	217	0.546	59	0.317
4KVC_LH_FV	AMA	Top 5	Similarity	Honegger	F:\AntibodyCascadeValidation\DS45_Top5_Honneger_1model	None	NA	1	1	3	DS45NewSeq_Top5_Honneger_1model	0.56	53	0.345	60	1.754	6	1.141	4	0.403	6	0.496	8	0.485	5	2.431	9	0.292	4	3.33072	0.657	85	0.672	93	0.547	113	0.704	178	0.905	216	0.555	113	0.687	178	0.895	216	0.542	59	0.347
4KXZ_LH_FV	AMA	Top 5	Similarity	Honegger	F:\AntibodyCascadeValidation\DS45_Top5_Honneger_1model	None	NA	1	1	3	DS45NewSeq_Top5_Honneger_1model	0.305	53	0.384	60	0.777	7	0.336	4	0.511	6	3.454	8	1.811	5	0.749	9	0.434	4	5.13673	0.44	85	0.886	93	0.595	113	0.95	178	1.114	217	0.606	113	0.937	178	1.118	217	0.298	59	0.386
4KTE_LH_FV	AMA	Top 5	Similarity	Honegger	F:\AntibodyCascadeValidation\DS45_Top5_Honneger_1model	None	NA	1	1	3	DS45NewSeq_Top5_Honneger_1model	1.513	54	1.519	60	2.02	9	0.512	8	2.97	6	1.66	9	1.639	5	10.762	13	1.428	4	7.53786	1.517	86	1.454	93	1.627	114	1.609	179	3.073	229	1.649	114	1.602	179	3.085	229	1.472	60	1.511
4KTD_LH_FV	AMA	Top 5	Similarity	Honegger	F:\AntibodyCascadeValidation\DS45_Top5_Honneger_1model	None	NA	1	1	3	DS45NewSeq_Top5_Honneger_1model	1.45	54	0.366	60	1.933	9	0.632	8	1.909	6	0.554	8	2.42	5	8.43	14	0.897	4	14.1671	1.421	86	0.648	93	1.528	114	1.713	179	2.736	229	1.567	114	1.685	179	2.735	229	1.405	60	0.381
4KY1_LH_FV	AMA	Top 5	Similarity	Honegger	F:\AntibodyCascadeValidation\DS45_Top5_Honneger_1model	None	NA	1	1	3	DS45NewSeq_Top5_Honneger_1model	0.39	53	0.406	60	0.458	6	0.558	4	1.301	6	0.851	8	0.698	5	4.22	10	0.521	4	3.57374	0.501	85	0.566	93	0.492	113	0.609	178	1.208	217	0.497	113	0.602	178	1.213	217	0.392	59	0.404
4L5F_LH_FV	AMA	Top 5	Similarity	Honegger	F:\AntibodyCascadeValidation\DS45_Top5_Honneger_1model	None	NA	1	1	3	DS45NewSeq_Top5_Honneger_1model	0.367	53	0.391	60	0.544	6	0.635	4	0.549	6	0.769	8	0.619	5	1.116	6	0.659	4	2.7332	0.507	85	0.587	93	0.468	113	0.645	178	0.668	213	0.474	113	0.633	178	0.658	213	0.371	59	0.389
4LCI_LH_FV	AMA	Top 5	Similarity	Honegger	F:\AntibodyCascadeValidation\DS45_Top5_Honneger_1model	None	NA	1	1	3	DS45NewSeq_Top5_Honneger_1model	0.51	53	0.36	60	0.683	11	0.446	4	0.298	6	0.58	8	0.418	5	3.354	3	0.269	4	6.94478	0.566	85	0.771	93	0.775	113	0.918	178	1	215	0.793	113	0.898	178	0.981	215	0.569	59	0.359
4LEO_BA_FV	AMA	Top 5	Similarity	Honegger	F:\AntibodyCascadeValidation\DS45_Top5_Honneger_1model	None	NA	1	1	3	DS45NewSeq_Top5_Honneger_1model	0.382	53	0.34	60	1.404	12	0.375	4	1.453	6	2.046	8	1.104	5	3.249	9	0.468	4	6.54866	0.539	85	0.438	93	0.627	113	0.825	178	1.169	222	0.65	113	0.803	178	1.178	222	0.378	59	0.339
4LEX_LH_FV	AMA	Top 5	Similarity	Honegger	F:\AntibodyCascadeValidation\DS45_Top5_Honneger_1model	None	NA	1	1	3	DS45NewSeq_Top5_Honneger_1model	0.323	53	0.442	60	0.747	11	0.234	4	0.562	6	0.926	8	0.7	4	2.2	7	0.287	4	6.63041	0.428	85	0.729	93	0.659	113	0.83	178	0.93	218	0.678	113	0.806	178	0.91	218	0.342	59	0.441
4LF3_AB_FV	AMA	Top 5	Similarity	Honegger	F:\AntibodyCascadeValidation\DS45_Top5_Honneger_1model	None	NA	1	1	3	DS45NewSeq_Top5_Honneger_1model	0.31	53	0.29	60	1.022	6	0.4	4	0.366	6	0.563	8	0.595	5	1.041	17	0.584	4	1.69754	0.469	85	0.396	93	0.353	113	0.467	178	0.52	224	0.364	113	0.462	178	0.523	224	0.317	59	0.292
4LIQ_LH_FV	AMA	Top 5	Similarity	Honegger	F:\AntibodyCascadeValidation\DS45_Top5_Honneger_1model	None	NA	1	1	3	DS45NewSeq_Top5_Honneger_1model	0.292	53	0.374	60	0.322	6	0.294	4	0.401	5	0.671	8	1.073	4	1.859	6	0.616	4	5.8738	0.473	85	0.522	93	0.566	113	0.716	178	0.818	211	0.573	113	0.711	178	0.822	211	0.499	59	0.378
4LKX_BA_FV	AMA	Top 5	Similarity	Honegger	F:\AntibodyCascadeValidation\DS45_Top5_Honneger_1model	None	NA	1	1	3	DS45NewSeq_Top5_Honneger_1model	0.318	53	0.507	60	1.115	11	0.405	4	0.46	6	0.73	9	1.61	4	2.978	6	0.536	4	2.1544	1.33	85	0.84	93	0.465	113	1.152	178	1.213	218	0.493	113	1.139	178	1.214	218	0.327	59	0.505
4LLV_LH_FV	AMA	Top 5	Similarity	Honegger	F:\AntibodyCascadeValidation\DS45_Top5_Honneger_1model	None	NA	1	1	3	DS45NewSeq_Top5_Honneger_1model	0.478	53	0.331	60	0.352	7	0.214	4	0.756	6	1.143	8	0.671	5	7.718	16	0.797	4	6.37984	0.508	85	0.499	93	0.652	113	0.679	178	2.282	224	0.655	113	0.672	178	2.277	224	0.461	59	0.334
4LLY_BA_FV	AMA	Top 5	Similarity	Honegger	F:\AntibodyCascadeValidation\DS45_Top5_Honneger_1model	None	NA	1	1	3	DS45NewSeq_Top5_Honneger_1model	0.295	53	0.41	60	0.508	6	0.392	4	0.593	6	0.847	8	0.313	5	1.949	8	0.402	4	4.29546	0.489	85	0.67	93	0.518	113	0.732	178	0.8	215	0.536	113	0.715	178	0.801	215	0.312	59	0.41
4LMQ_IE_FV	AMA	Top 5	Similarity	Honegger	F:\AntibodyCascadeValidation\DS45_Top5_Honneger_1model	None	NA	1	1	3	DS45NewSeq_Top5_Honneger_1model	0.525	53	0.414	60	0.557	6	0.359	4	0.394	6	1.465	8	2.04	4	2.529	10	0.793	4	8.23284	0.568	85	0.628	93	0.799	113	1.043	178	1.166	216	0.827	113	1.018	178	1.159	216	0.512	59	0.419
4LQF_LH_FV	AMA	Top 5	Similarity	Honegger	F:\AntibodyCascadeValidation\DS45_Top5_Honneger_1model	None	NA	1	1	3	DS45NewSeq_Top5_Honneger_1model	0.473	53	0.341	60	1.122	11	0.269	4	0.486	7	0.371	8	1.245	5	0.601	6	0.499	4	3.87073	0.603	85	0.376	93	0.539	113	0.62	178	0.735	219	0.546	113	0.612	178	0.73	219	0.461	59	0.34
4LSS_LH_FV	AMA	Top 5	Similarity	Honegger	F:\AntibodyCascadeValidation\DS45_Top5_Honneger_1model	None	NA	1	1	3	DS45NewSeq_Top5_Honneger_1model	0.421	53	0.24	60	0.729	4	0.519	4	0.374	2	0.437	8	1.165	5	0.366	10	0.784	4	1.45003	0.415	85	0.33	93	0.364	113	0.408	178	0.452	211	0.366	113	0.404	178	0.448	211	0.418	59	0.244
4LSU_LH_FV	AMA	Top 5	Similarity	Honegger	F:\AntibodyCascadeValidation\DS45_Top5_Honneger_1model	None	NA	1	1	3	DS45NewSeq_Top5_Honneger_1model	0.501	52	0.471	60	1.511	3	1.148	4	1.157	2	0.778	8	0.39	5	3.746	11	1.279	4	10.1755	0.651	84	0.733	93	0.975	112	1.131	177	1.304	210	0.99	112	1.118	177	1.295	210	0.515	58	0.478
4LU5_LH_FV	AMA	Top 5	Similarity	Honegger	F:\AntibodyCascadeValidation\DS45_Top5_Honneger_1model	None	NA	1	1	3	DS45NewSeq_Top5_Honneger_1model	0.582	53	0.506	60	0.62	11	0.396	4	0.781	6	1.04	8	2.707	5	2.484	2	0.941	4	8.50137	0.562	85	0.602	93	0.875	113	1.011	178	1.226	214	0.884	113	0.995	178	1.226	214	0.559	59	0.514
4LVN_BC_FV	AMA	Top 5	Similarity	Honegger	F:\AntibodyCascadeValidation\DS45_Top5_Honneger_1model	None	NA	1	1	3	DS45NewSeq_Top5_Honneger_1model	0.297	53	0.761	60	0.267	7	0.31	4	0.541	6	0.561	9	0.661	4	4.811	9	0.432	4	7.11699	0.317	85	0.939	93	0.792	113	0.904	178	1.323	217	0.796	113	0.895	178	1.315	217	0.287	59	0.756
4M48_LH_FV	AMA	Top 5	Similarity	Honegger	F:\AntibodyCascadeValidation\DS45_Top5_Honneger_1model	None	NA	1	1	3	DS45NewSeq_Top5_Honneger_1model	0.34	53	0.337	60	0.35	7	0.218	4	1.741	6	0.456	8	1.003	5	3.2	8	1.185	4	6.55306	0.471	85	0.563	93	0.62	113	0.814	178	1.043	216	0.631	113	0.806	178	1.042	216	0.336	59	0.339
4LSQ_LH_FV	AMA	Top 5	Similarity	Honegger	F:\AntibodyCascadeValidation\DS45_Top5_Honneger_1model	None	NA	1	1	3	DS45NewSeq_Top5_Honneger_1model	0.481	53	0.66	60	0.7	6	0.353	4	1.443	2	5.913	8	1.399	5	2.721	11	3.273	4	8.45148	0.587	85	1.163	93	0.886	113	1.2	178	1.659	214	0.897	113	1.186	178	1.657	214	0.518	59	0.717
4M43_LH_FV	AMA	Top 5	Similarity	Honegger	F:\AntibodyCascadeValidation\DS45_Top5_Honneger_1model	None	NA	1	1	3	DS45NewSeq_Top5_Honneger_1model	0.466	53	0.349	60	0.361	6	0.178	4	1.337	6	0.74	8	0.622	5	3.167	8	0.594	4	6.65862	0.478	85	0.504	93	0.608	113	0.697	178	0.957	215	0.613	113	0.688	178	0.953	215	0.462	59	0.352
4LVH_CB_FV	AMA	Top 5	Similarity	Honegger	F:\AntibodyCascadeValidation\DS45_Top5_Honneger_1model	None	NA	1	1	3	DS45NewSeq_Top5_Honneger_1model	0.971	53	1.232	60	2.312	10	0.819	4	2.491	6	1.346	8	1.567	5	2.024	11	1.018	4	2.77079	1.44	85	1.222	93	1.142	113	1.365	178	1.481	222	1.159	113	1.339	178	1.462	222	1.423	59	1.223
4M1D_MI_FV	AMA	Top 5	Similarity	Honegger	F:\AntibodyCascadeValidation\DS45_Top5_Honneger_1model	None	NA	1	1	3	DS45NewSeq_Top5_Honneger_1model	0.302	52	0.263	60	0.184	8	0.309	4	0.955	9	0.39	8	0.95	7	1.779	18	0.406	4	14.9589	0.528	84	0.346	93	1.353	112	1.638	177	1.641	231	1.376	112	1.624	177	1.663	231	0.303	58	0.264
4M1G_LH_FV	AMA	Top 5	Similarity	Honegger	F:\AntibodyCascadeValidation\DS45_Top5_Honneger_1model	None	NA	1	1	3	DS45NewSeq_Top5_Honneger_1model	0.493	53	0.336	60	0.437	7	0.638	4	0.659	6	0.461	8	0.601	4	2.34	8	0.304	4	6.02768	0.663	85	0.521	93	0.657	113	0.901	178	1.024	215	0.669	113	0.878	178	1.012	215	0.494	59	0.334
4M6M_LH_FV	AMA	Top 5	Similarity	Honegger	F:\AntibodyCascadeValidation\DS45_Top5_Honneger_1model	None	NA	1	1	3	DS45NewSeq_Top5_Honneger_1model	0.302	52	0.405	60	0.88	9	0.421	4	2.012	8	0.319	8	0.4	5	3.531	6	0.536	4	6.33718	0.446	84	0.431	93	0.639	112	0.723	177	0.996	217	0.652	112	0.713	177	0.988	217	0.406	58	0.405
4M61_AB_FV	AMA	Top 5	Similarity	Honegger	F:\AntibodyCascadeValidation\DS45_Top5_Honneger_1model	None	NA	1	1	3	DS45NewSeq_Top5_Honneger_1model	0.24	53	0.285	60	0.71	12	0.327	4	1.495	5	0.669	8	0.364	5	2.611	9	1.101	4	2.47986	0.495	85	0.498	93	0.341	113	0.542	178	0.822	221	0.343	113	0.539	178	0.825	221	0.467	59	0.285
4M5Y_LH_FV	AMA	Top 5	Similarity	Honegger	F:\AntibodyCascadeValidation\DS45_Top5_Honneger_1model	None	NA	1	1	3	DS45NewSeq_Top5_Honneger_1model	0.269	52	0.357	60	0.419	6	0.306	4	0.988	8	0.887	9	1.072	4	5.016	13	0.257	4	0.802351	0.349	84	0.502	93	0.336	112	0.451	177	1.307	221	0.341	112	0.443	177	1.307	221	0.269	58	0.354
4M62_LH_FV	AMA	Top 5	Similarity	Honegger	F:\AntibodyCascadeValidation\DS45_Top5_Honneger_1model	None	NA	1	1	3	DS45NewSeq_Top5_Honneger_1model	0.229	53	0.383	60	0.373	7	0.165	4	0.989	6	3.109	8	0.982	5	1.601	16	0.407	4	3.83602	0.303	85	0.605	93	0.443	113	0.607	178	0.922	224	0.462	113	0.593	178	0.915	224	0.223	59	0.38
4M6O_LH_FV	AMA	Top 5	Similarity	Honegger	F:\AntibodyCascadeValidation\DS45_Top5_Honneger_1model	None	NA	1	1	3	DS45NewSeq_Top5_Honneger_1model	0.337	53	0.402	60	0.414	6	0.285	4	0.509	6	0.877	8	0.344	5	3.053	12	0.513	4	4.23022	0.439	85	0.551	93	0.528	113	0.662	178	0.979	219	0.539	113	0.651	178	0.978	219	0.329	59	0.4
4M7J_LH_FV	AMA	Top 5	Similarity	Honegger	F:\AntibodyCascadeValidation\DS45_Top5_Honneger_1model	None	NA	1	1	3	DS45NewSeq_Top5_Honneger_1model	0.496	53	0.631	60	1.752	11	0.353	4	0.619	6	0.881	8	1.672	4	6.109	8	0.703	4	7.15164	0.682	85	1.131	93	0.833	113	1.243	178	1.738	219	0.844	113	1.238	178	1.736	219	0.482	59	0.63
4M7K_LH_FV	AMA	Top 5	Similarity	Honegger	F:\AntibodyCascadeValidation\DS45_Top5_Honneger_1model	None	NA	1	1	3	DS45NewSeq_Top5_Honneger_1model	0.286	53	0.425	60	0.878	12	0.167	4	0.604	6	0.433	8	1.147	5	3.388	9	0.427	4	2.30027	0.352	85	0.741	93	0.461	113	0.616	178	0.968	222	0.465	113	0.606	178	0.96	222	0.283	59	0.425
4MAU_LH_FV	AMA	Top 5	Similarity	Honegger	F:\AntibodyCascadeValidation\DS45_Top5_Honneger_1model	None	NA	1	1	3	DS45NewSeq_Top5_Honneger_1model	0.526	53	0.275	60	0.84	10	0.189	4	0.602	6	0.371	9	0.486	4	2.137	6	0.504	4	1.87001	0.612	85	0.42	93	0.494	113	0.597	178	0.736	217	0.495	113	0.59	178	0.728	217	0.506	59	0.281
4MHH_IG_FV	AMA	Top 5	Similarity	Honegger	F:\AntibodyCascadeValidation\DS45_Top5_Honneger_1model	None	NA	1	1	3	DS45NewSeq_Top5_Honneger_1model	0.553	53	0.429	60	0.902	10	0.348	4	0.512	6	0.863	8	0.532	5	2.717	9	0.928	4	0.952752	0.578	85	0.511	93	0.501	113	0.547	178	0.795	220	0.5	113	0.536	178	0.799	220	0.536	59	0.435
4MXV_EF_FV	AMA	Top 5	Similarity	Honegger	F:\AntibodyCascadeValidation\DS45_Top5_Honneger_1model	None	NA	1	1	3	DS45NewSeq_Top5_Honneger_1model	0.3	53	0.424	60	1.631	6	0.298	4	1.408	6	0.799	8	0.821	5	2.065	7	0.703	4	6.04875	0.351	85	0.541	93	0.707	113	0.807	178	0.97	214	0.717	113	0.799	178	0.966	214	0.302	59	0.429
4MWF_LH_FV	AMA	Top 5	Similarity	Honegger	F:\AntibodyCascadeValidation\DS45_Top5_Honneger_1model	None	NA	1	1	3	DS45NewSeq_Top5_Honneger_1model	0.564	53	0.85	60	0.282	6	0.424	4	1.038	6	3.963	8	2.698	5	13.572	16	1.938	4	10.571	0.689	85	0.999	93	1.216	113	1.369	178	4.03	223	1.228	113	1.367	178	4.032	223	0.591	59	0.872
4N9G_NM_FV	AMA	Top 5	Similarity	Honegger	F:\AntibodyCascadeValidation\DS45_Top5_Honneger_1model	None	NA	1	1	3	DS45NewSeq_Top5_Honneger_1model	0.418	53	0.485	60	1.347	6	1.359	4	1.06	6	1.725	8	1.121	5	4.982	14	3.157	4	7.32578	0.532	85	1.328	93	0.786	113	1.317	178	1.826	221	0.808	113	1.296	178	1.837	221	0.415	59	0.629
4N8C_LH_FV	AMA	Top 5	Similarity	Honegger	F:\AntibodyCascadeValidation\DS45_Top5_Honneger_1model	None	NA	1	1	3	DS45NewSeq_Top5_Honneger_1model	0.331	53	0.323	60	1.068	12	0.236	4	0.403	6	0.504	8	0.328	5	2.431	8	0.427	4	6.19248	0.375	85	0.524	93	0.593	113	0.752	178	0.973	221	0.599	113	0.739	178	0.969	221	0.321	59	0.32
4N90_ED_FV	AMA	Top 5	Similarity	Honegger	F:\AntibodyCascadeValidation\DS45_Top5_Honneger_1model	None	NA	1	1	3	DS45NewSeq_Top5_Honneger_1model	0.391	53	0.441	60	1.183	7	0.41	4	1.245	6	1.726	10	1.439	4	3.783	10	0.994	4	3.23555	0.617	85	0.617	93	0.497	113	0.694	178	1.152	219	0.503	113	0.696	178	1.153	219	0.525	59	0.445
4NCC_12_FV	AMA	Top 5	Similarity	Honegger	F:\AntibodyCascadeValidation\DS45_Top5_Honneger_1model	None	NA	1	1	3	DS45NewSeq_Top5_Honneger_1model	0.283	53	0.349	60	0.37	5	0.297	4	1.018	6	0.946	8	0.584	5	3.133	8	0.359	4	5.56222	0.55	85	0.603	93	0.547	113	0.737	178	0.903	214	0.55	113	0.731	178	0.901	214	0.519	59	0.349
4NIK_BB_FV	AMA	Top 5	Similarity	Honegger	F:\AntibodyCascadeValidation\DS45_Top5_Honneger_1model	None	NA	1	1	3	DS45NewSeq_Top5_Honneger_1model	0.454	52	0.483	60	3.102	9	0.427	4	3.862	7	0.617	8	0.334	5	2.886	6	0.587	4	12.1484	0.628	84	0.62	93	1.074	112	1.276	177	1.517	216	1.093	112	1.245	177	1.5	216	0.55	58	0.485
4NJ9_LH_FV	AMA	Top 5	Similarity	Honegger	F:\AntibodyCascadeValidation\DS45_Top5_Honneger_1model	None	NA	1	1	3	DS45NewSeq_Top5_Honneger_1model	0.47	53	0.359	60	0.761	10	0.33	4	0.619	6	0.398	8	1.724	5	3.185	10	0.294	4	2.94464	0.513	85	0.607	93	0.508	113	0.613	178	0.945	221	0.511	113	0.61	178	0.942	221	0.462	59	0.358
4NKI_LH_FV	AMA	Top 5	Similarity	Honegger	F:\AntibodyCascadeValidation\DS45_Top5_Honneger_1model	None	NA	1	1	3	DS45NewSeq_Top5_Honneger_1model	0.241	52	0.261	60	2.761	9	0.191	4	3.195	7	0.368	8	3.074	5	4.187	9	0.365	4	3.77823	0.303	84	0.332	93	0.409	112	0.498	177	1.334	219	0.415	112	0.489	177	1.325	219	0.291	58	0.262
4NM4_LH_FV	AMA	Top 5	Similarity	Honegger	F:\AntibodyCascadeValidation\DS45_Top5_Honneger_1model	None	NA	1	1	3	DS45NewSeq_Top5_Honneger_1model	0.305	53	0.406	60	0.709	12	0.224	4	0.874	6	1.099	8	1.23	5	5.386	10	0.765	4	1.60297	0.422	85	0.508	93	0.4	113	0.509	178	1.293	223	0.4	113	0.501	178	1.299	223	0.306	59	0.411
4NKO_AB_FV	AMA	Top 5	Similarity	Honegger	F:\AntibodyCascadeValidation\DS45_Top5_Honneger_1model	None	NA	1	1	3	DS45NewSeq_Top5_Honneger_1model	0.674	53	0.903	60	1.279	11	0.801	4	1.643	6	0.774	8	0.809	5	3.649	10	0.732	4	1.6544	0.714	85	1.291	93	0.82	113	1.083	178	1.338	222	0.834	113	1.072	178	1.325	222	0.678	59	0.897
4NKD_BA_FV	AMA	Top 5	Similarity	Honegger	F:\AntibodyCascadeValidation\DS45_Top5_Honneger_1model	None	NA	1	1	3	DS45NewSeq_Top5_Honneger_1model	0.613	53	0.483	60	1.086	11	0.556	4	1.466	6	0.572	10	0.425	4	0.956	10	0.362	4	1.71309	0.689	85	0.72	93	0.619	113	0.766	178	0.804	223	0.625	113	0.762	178	0.807	223	0.726	59	0.481
4NYL_BA_FV	AMA	Top 5	Similarity	Honegger	F:\AntibodyCascadeValidation\DS45_Top5_Honneger_1model	None	NA	1	1	3	DS45NewSeq_Top5_Honneger_1model	0.559	53	0.33	60	1.238	6	0.594	4	0.799	6	0.541	8	0.299	5	1.667	10	0.433	4	5.11374	0.649	85	0.673	93	0.639	113	0.868	178	0.929	217	0.645	113	0.864	178	0.924	217	0.552	59	0.329
4NNP_LH_FV	AMA	Top 5	Similarity	Honegger	F:\AntibodyCascadeValidation\DS45_Top5_Honneger_1model	None	NA	1	1	3	DS45NewSeq_Top5_Honneger_1model	0.877	53	0.62	60	1.571	6	1.258	4	2.46	7	5.068	8	1.11	5	5.408	17	4.812	4	4.9404	0.842	85	1.351	93	0.817	113	1.217	178	2.11	225	0.833	113	1.207	178	2.12	225	0.839	59	0.712
4NPY_LH_FV	AMA	Top 5	Similarity	Honegger	F:\AntibodyCascadeValidation\DS45_Top5_Honneger_1model	None	NA	1	1	3	DS45NewSeq_Top5_Honneger_1model	0.234	52	0.247	60	0.392	6	0.221	4	1.737	9	0.242	8	0.364	4	6.146	22	0.27	4	4.76972	0.311	84	0.463	93	0.419	112	0.602	177	2.133	230	0.427	112	0.59	177	2.127	230	0.227	58	0.246
4NP4_LH_FV	AMA	Top 5	Similarity	Honegger	F:\AntibodyCascadeValidation\DS45_Top5_Honneger_1model	None	NA	1	1	3	DS45NewSeq_Top5_Honneger_1model	0.372	53	0.442	60	0.752	7	0.314	4	3.88	6	0.417	8	1.317	5	1.547	8	2.758	4	4.57975	0.521	85	0.799	93	0.489	113	0.763	178	1.026	216	0.515	113	0.755	178	1.026	216	0.365	59	0.54
4O02_LH_FV	AMA	Top 5	Similarity	Honegger	F:\AntibodyCascadeValidation\DS45_Top5_Honneger_1model	None	NA	1	1	3	DS45NewSeq_Top5_Honneger_1model	0.579	53	0.52	60	0.785	6	0.951	4	1.477	6	0.675	8	1.426	5	1.373	7	0.757	4	2.27821	0.658	85	0.721	93	0.577	113	0.732	178	0.811	214	0.583	113	0.725	178	0.809	214	0.569	59	0.518
4NRX_BA_FV	AMA	Top 5	Similarity	Honegger	F:\AntibodyCascadeValidation\DS45_Top5_Honneger_1model	None	NA	1	1	3	DS45NewSeq_Top5_Honneger_1model	0.503	53	0.313	60	0.436	6	0.322	4	1.043	6	0.792	8	0.633	5	3.507	19	0.427	4	4.20668	0.547	85	0.447	93	0.548	113	0.646	178	1.276	226	0.551	113	0.638	178	1.263	226	0.497	59	0.312
4O5L_LH_FV	AMA	Top 5	Similarity	Honegger	F:\AntibodyCascadeValidation\DS45_Top5_Honneger_1model	None	NA	1	1	3	DS45NewSeq_Top5_Honneger_1model	0.35	52	0.366	60	0.776	8	0.917	4	2.561	8	2.097	7	1.346	5	19.437	21	0.576	4	4.58089	0.511	84	0.72	93	0.544	112	0.747	177	5.882	230	0.547	112	0.74	177	5.885	230	0.345	58	0.369
4O4Y_LH_FV	AMA	Top 5	Similarity	Honegger	F:\AntibodyCascadeValidation\DS45_Top5_Honneger_1model	None	NA	1	1	3	DS45NewSeq_Top5_Honneger_1model	0.455	53	0.485	60	2.378	8	0.217	4	4.053	10	0.916	8	2.656	4	6.136	6	0.693	3	4.10117	0.57	85	0.659	92	0.583	113	0.722	177	1.637	217	0.586	113	0.71	177	1.631	217	0.475	59	0.687
4OCX_LH_FV	AMA	Top 5	Similarity	Honegger	F:\AntibodyCascadeValidation\DS45_Top5_Honneger_1model	None	NA	1	1	3	DS45NewSeq_Top5_Honneger_1model	0.55	53	0.444	60	0.749	11	0.424	4	0.599	6	1.558	9	0.62	4	2.372	5	1.096	4	7.58447	0.61	85	0.624	93	0.792	113	0.907	178	1.107	217	0.799	113	0.888	178	1.095	217	0.553	59	0.459
4OGY_LH_FV	AMA	Top 5	Similarity	Honegger	F:\AntibodyCascadeValidation\DS45_Top5_Honneger_1model	None	NA	1	1	3	DS45NewSeq_Top5_Honneger_1model	0.275	53	0.398	60	0.385	6	0.276	4	1.234	5	4.445	8	2.733	5	7.528	11	1.14	4	6.23568	0.358	85	0.574	93	0.586	113	0.663	178	2.085	217	0.591	113	0.649	178	2.074	217	0.27	59	0.412
4NUG_LH_FV	AMA	Top 5	Similarity	Honegger	F:\AntibodyCascadeValidation\DS45_Top5_Honneger_1model	None	NA	1	1	3	DS45NewSeq_Top5_Honneger_1model	0.353	53	0.313	60	1.363	11	1.028	4	0.808	6	2.242	8	0.475	5	6.961	24	0.839	4	4.41852	0.492	85	0.481	93	0.472	113	0.643	178	2.339	236	0.475	113	0.635	178	2.354	236	0.356	59	0.313
4NWT_LH_FV	AMA	Top 5	Similarity	Honegger	F:\AntibodyCascadeValidation\DS45_Top5_Honneger_1model	None	NA	1	1	3	DS45NewSeq_Top5_Honneger_1model	0.471	53	0.357	60	1.217	12	0.218	4	1.863	6	2.455	8	0.634	5	10.59	17	0.442	4	10.6076	0.582	85	0.63	93	0.944	113	1.28	178	3.149	230	0.964	113	1.269	178	3.136	230	0.464	59	0.358
4NZU_LH_FV	AMA	Top 5	Similarity	Honegger	F:\AntibodyCascadeValidation\DS45_Top5_Honneger_1model	None	NA	1	1	3	DS45NewSeq_Top5_Honneger_1model	0.357	53	0.364	60	0.501	6	0.276	4	1.964	6	0.917	8	0.586	5	5.622	14	0.607	4	6.00242	0.488	85	0.471	93	0.589	113	0.675	178	1.547	221	0.593	113	0.67	178	1.549	221	0.362	59	0.365
4NX3_AB_FV	AMA	Top 5	Similarity	Honegger	F:\AntibodyCascadeValidation\DS45_Top5_Honneger_1model	None	NA	1	1	3	DS45NewSeq_Top5_Honneger_1model	0.497	53	0.275	60	0.583	12	0.258	4	0.863	6	0.565	8	0.529	5	2.775	7	0.33	4	3.78341	0.47	85	0.506	93	0.503	113	0.603	178	0.805	220	0.523	113	0.597	178	0.81	220	0.485	59	0.274
4OD1_LH_FV	AMA	Top 5	Similarity	Honegger	F:\AntibodyCascadeValidation\DS45_Top5_Honneger_1model	None	NA	1	1	3	DS45NewSeq_Top5_Honneger_1model	0.489	52	0.546	60	1.42	8	0.662	4	5.636	9	1.358	8	9.541	5	18.362	33	0.37	4	7.67564	0.719	84	0.654	93	0.758	112	0.903	177	7.219	244	0.764	112	0.898	177	7.232	244	0.517	58	0.542
4OAW_AB_FV	AMA	Top 5	Similarity	Honegger	F:\AntibodyCascadeValidation\DS45_Top5_Honneger_1model	None	NA	1	1	3	DS45NewSeq_Top5_Honneger_1model	0.316	53	1.544	60	0.303	6	0.21	4	0.745	6	3.984	8	1.245	5	8.914	18	0.694	4	3.14417	0.6	85	1.581	93	1.227	113	1.269	178	2.87	225	1.23	113	1.27	178	2.874	225	0.576	59	1.533
4OD2_AB_FV	AMA	Top 5	Similarity	Honegger	F:\AntibodyCascadeValidation\DS45_Top5_Honneger_1model	None	NA	1	1	3	DS45NewSeq_Top5_Honneger_1model	0.519	52	0.515	60	0.698	6	1.409	4	1.128	8	0.464	8	1.112	5	5.832	10	0.559	4	2.23016	0.581	84	0.632	93	0.577	112	0.669	177	1.391	218	0.581	112	0.668	177	1.386	218	0.544	58	0.513
4OII_LH_FV	AMA	Top 5	Similarity	Honegger	F:\AntibodyCascadeValidation\DS45_Top5_Honneger_1model	None	NA	1	1	3	DS45NewSeq_Top5_Honneger_1model	0.354	53	0.489	60	0.375	6	0.252	4	0.517	6	1.267	8	0.864	5	1.974	6	0.945	4	2.42313	0.441	85	1.077	93	0.606	113	0.989	178	1	213	0.616	113	0.975	178	0.986	213	0.352	59	0.497
4OKV_BA_FV	AMA	Top 5	Similarity	Honegger	F:\AntibodyCascadeValidation\DS45_Top5_Honneger_1model	None	NA	1	1	3	DS45NewSeq_Top5_Honneger_1model	0.385	53	0.433	60	0.78	11	0.25	4	1.029	6	0.542	8	0.378	5	1.585	2	0.786	4	5.03873	0.458	85	0.677	93	0.587	113	0.74	178	0.818	214	0.595	113	0.733	178	0.813	214	0.377	59	0.433
4OM1_LH_FV	AMA	Top 5	Similarity	Honegger	F:\AntibodyCascadeValidation\DS45_Top5_Honneger_1model	None	NA	1	1	3	DS45NewSeq_Top5_Honneger_1model	0.298	53	0.235	60	0.729	4	0.556	4	0.466	2	0.4	8	1.204	5	0.38	14	0.503	4	1.70221	0.446	85	0.287	93	0.303	113	0.408	178	0.457	215	0.307	113	0.406	178	0.454	215	0.304	59	0.235
4ONF_LH_FV	AMA	Top 5	Similarity	Honegger	F:\AntibodyCascadeValidation\DS45_Top5_Honneger_1model	None	NA	1	1	3	DS45NewSeq_Top5_Honneger_1model	0.333	53	0.223	60	0.712	11	0.173	4	1.181	6	0.375	8	0.309	5	0.886	8	0.734	4	3.8388	0.485	85	0.332	93	0.417	113	0.545	178	0.564	220	0.425	113	0.535	178	0.554	220	0.327	59	0.238
4OQT_LH_FV	AMA	Top 5	Similarity	Honegger	F:\AntibodyCascadeValidation\DS45_Top5_Honneger_1model	None	NA	1	1	3	DS45NewSeq_Top5_Honneger_1model	0.44	53	0.378	60	0.462	6	1.214	4	1.548	7	1.02	8	1.26	5	3.003	7	0.638	4	4.63779	0.615	85	0.646	93	0.851	113	1.069	178	1.265	215	0.863	113	1.062	178	1.261	215	0.434	59	0.382
4OT1_LH_FV	AMA	Top 5	Similarity	Honegger	F:\AntibodyCascadeValidation\DS45_Top5_Honneger_1model	None	NA	1	1	3	DS45NewSeq_Top5_Honneger_1model	0.38	52	0.306	60	0.753	8	0.4	4	2.922	7	0.542	8	0.424	5	7.625	20	0.741	4	2.55018	0.645	84	0.421	93	0.458	112	0.596	177	2.42	229	0.464	112	0.588	177	2.418	229	0.491	58	0.314
4ORG_LH_FV	AMA	Top 5	Similarity	Honegger	F:\AntibodyCascadeValidation\DS45_Top5_Honneger_1model	None	NA	1	1	3	DS45NewSeq_Top5_Honneger_1model	0.627	52	0.607	60	1.221	8	0.694	4	4.261	9	0.607	8	8.212	5	15.904	33	0.336	4	3.69207	0.681	84	0.733	93	0.679	112	0.795	177	6.095	244	0.691	112	0.792	177	6.129	244	0.61	58	0.603
4OTX_LH_FV	AMA	Top 5	Similarity	Honegger	F:\AntibodyCascadeValidation\DS45_Top5_Honneger_1model	None	NA	1	1	3	DS45NewSeq_Top5_Honneger_1model	0.264	53	0.265	60	0.538	12	0.224	4	0.841	6	0.582	8	0.762	5	1.5	2	0.356	4	7.3658	0.303	85	0.335	93	0.685	113	0.732	178	0.888	215	0.689	113	0.725	178	0.885	215	0.259	59	0.264
4P48_AA_FV	AMA	Top 5	Similarity	Honegger	F:\AntibodyCascadeValidation\DS45_Top5_Honneger_1model	None	NA	1	1	3	DS45NewSeq_Top5_Honneger_1model	0.933	52	1.584	60	8.099	9	0.369	4	3.339	8	0.636	8	1.892	5	4.389	12	0.346	4	3.75669	0.84	85	1.387	93	1.324	112	1.167	178	2.278	224	1.321	112	1.158	178	2.28	224	0.893	58	1.571
4P49_AA_FV	AMA	Top 5	Similarity	Honegger	F:\AntibodyCascadeValidation\DS45_Top5_Honneger_1model	None	NA	1	1	3	DS45NewSeq_Top5_Honneger_1model	0.433	50	0.335	60	0.804	5	0.316	4	1.636	6	0.59	8	1.388	6	3.189	12	0.46	4	2.79547	0.654	83	0.499	93	0.456	110	0.619	176	1	217	0.459	110	0.609	176	0.988	217	0.462	56	0.333
4P59_LH_FV	AMA	Top 5	Similarity	Honegger	F:\AntibodyCascadeValidation\DS45_Top5_Honneger_1model	None	NA	1	1	3	DS45NewSeq_Top5_Honneger_1model	0.363	53	0.34	60	1.137	6	1.166	4	0.875	6	0.507	8	0.288	5	1.781	6	0.469	4	2.20558	0.374	85	0.504	93	0.387	113	0.484	178	0.604	213	0.388	113	0.478	178	0.601	213	0.352	59	0.34
4PB0_LH_FV	AMA	Top 5	Similarity	Honegger	F:\AntibodyCascadeValidation\DS45_Top5_Honneger_1model	None	NA	1	1	3	DS45NewSeq_Top5_Honneger_1model	0.297	53	0.343	60	0.788	11	0.412	4	0.464	6	0.431	8	0.667	7	5.856	8	0.28	4	5.90969	0.468	85	0.485	93	0.623	113	0.782	178	1.362	222	0.645	113	0.767	178	1.356	222	0.303	59	0.341
4P9M_LH_FV	AMA	Top 5	Similarity	Honegger	F:\AntibodyCascadeValidation\DS45_Top5_Honneger_1model	None	NA	1	1	3	DS45NewSeq_Top5_Honneger_1model	0.863	53	0.644	60	1.879	7	0.564	4	0.561	6	2.176	9	3.064	3	9.193	18	5.454	4	10.6308	0.898	85	2.211	97	1.126	113	2.121	182	3.264	229	1.247	113	2.064	182	3.306	229	0.835	59	0.662
4PY7_BA_FV	AMA	Top 5	Similarity	Honegger	F:\AntibodyCascadeValidation\DS45_Top5_Honneger_1model	None	NA	1	1	3	DS45NewSeq_Top5_Honneger_1model	0.398	53	0.458	60	0.688	6	1.103	4	1.072	6	1.217	8	0.556	5	2.587	11	0.721	4	2.37116	0.547	85	0.65	93	0.473	113	0.66	178	0.921	218	0.483	113	0.648	178	0.91	218	0.406	59	0.47
4Q2Z_BA_FV	AMA	Top 5	Similarity	Honegger	F:\AntibodyCascadeValidation\DS45_Top5_Honneger_1model	None	NA	1	1	3	DS45NewSeq_Top5_Honneger_1model	0.358	52	1.503	60	0.558	8	0.249	4	1.171	8	0.417	8	0.679	5	6.608	12	0.715	4	4.61185	0.5	84	1.361	93	1.212	112	1.159	177	1.937	222	1.233	112	1.165	177	1.959	222	0.349	58	1.491
4QHM_BA_FV	AMA	Top 5	Similarity	Honegger	F:\AntibodyCascadeValidation\DS45_Top5_Honneger_1model	None	NA	1	1	3	DS45NewSeq_Top5_Honneger_1model	0.808	52	0.615	60	2.175	6	0.416	4	0.807	7	1.936	8	0.384	4	0.476	11	1.296	4	5.64082	0.987	84	1.019	93	0.907	112	1.224	177	1.267	217	0.917	112	1.209	177	1.255	217	0.998	58	0.618
4QHK_NM_FV	AMA	Top 5	Similarity	Honegger	F:\AntibodyCascadeValidation\DS45_Top5_Honneger_1model	None	NA	1	1	3	DS45NewSeq_Top5_Honneger_1model	0.579	52	0.637	60	1.446	6	0.737	4	3.886	7	3.327	8	0.947	4	2.289	11	0.701	4	5.31786	0.783	84	0.932	93	0.75	112	1.051	177	1.454	217	0.759	112	1.042	177	1.448	217	0.631	58	0.632
4QHL_BA_FV	AMA	Top 5	Similarity	Honegger	F:\AntibodyCascadeValidation\DS45_Top5_Honneger_1model	None	NA	1	1	3	DS45NewSeq_Top5_Honneger_1model	0.414	52	0.579	60	1.569	6	0.459	4	1.948	7	1.198	8	0.751	4	1.677	11	0.663	4	4.83483	0.557	84	1.179	93	0.671	112	1.069	177	1.158	217	0.671	112	1.063	177	1.151	217	0.442	58	0.575
4QHN_BA_FV	AMA	Top 5	Similarity	Honegger	F:\AntibodyCascadeValidation\DS45_Top5_Honneger_1model	None	NA	1	1	3	DS45NewSeq_Top5_Honneger_1model	0.858	52	0.623	60	2.482	6	1.119	4	0.844	7	1.352	8	0.735	4	0.58	11	3.104	4	4.22709	1.002	84	1.048	93	0.81	112	1.124	177	1.184	217	0.824	112	1.1	177	1.162	217	0.901	58	0.675
4PB9_LH_FV	AMA	Top 5	Similarity	Honegger	F:\AntibodyCascadeValidation\DS45_Top5_Honneger_1model	None	NA	1	1	3	DS45NewSeq_Top5_Honneger_1model	0.563	53	0.318	60	0.673	11	0.567	4	0.661	6	0.594	8	0.372	5	2.204	11	0.779	4	2.07589	0.722	85	0.591	93	0.486	113	0.678	178	0.807	223	0.491	113	0.678	178	0.8	223	0.766	59	0.322
4PS4_LH_FV	AMA	Top 5	Similarity	Honegger	F:\AntibodyCascadeValidation\DS45_Top5_Honneger_1model	None	NA	1	1	3	DS45NewSeq_Top5_Honneger_1model	0.329	53	0.415	60	0.408	6	0.513	4	0.424	5	0.323	10	0.269	4	0.548	9	1.399	4	2.03302	0.518	85	0.64	93	0.408	113	0.618	178	0.59	216	0.411	113	0.616	178	0.591	216	0.322	59	0.412
4Q0X_LH_FV	AMA	Top 5	Similarity	Honegger	F:\AntibodyCascadeValidation\DS45_Top5_Honneger_1model	None	NA	1	1	3	DS45NewSeq_Top5_Honneger_1model	0.31	53	0.545	60	1.128	11	0.367	4	1.536	6	0.695	8	1.255	5	2.091	8	0.385	4	4.91904	0.596	85	0.832	93	0.617	113	0.899	178	1.067	220	0.628	113	0.895	178	1.071	220	0.526	59	0.541
4R4B_AB_FV	AMA	Top 5	Similarity	Honegger	F:\AntibodyCascadeValidation\DS45_Top5_Honneger_1model	None	NA	1	1	3	DS45NewSeq_Top5_Honneger_1model	0.351	53	0.451	60	0.457	6	0.212	4	1.555	5	1.1	8	3.443	4	2.315	9	0.623	4	4.33303	0.613	85	0.622	93	0.55	113	0.781	178	1.043	214	0.564	113	0.773	178	1.037	214	0.494	59	0.452
4R2G_MN_FV	AMA	Top 5	Similarity	Honegger	F:\AntibodyCascadeValidation\DS45_Top5_Honneger_1model	None	NA	1	1	3	DS45NewSeq_Top5_Honneger_1model	0.77	54	0.406	60	1.043	6	0.532	4	0.71	9	1.168	8	1.58	4	2.657	22	0.744	4	2.46748	0.947	80	0.82	93	0.665	114	0.951	173	1.245	226	0.687	114	0.926	173	1.232	226	0.77	54	0.419
4RDQ_FG_FV	AMA	Top 5	Similarity	Honegger	F:\AntibodyCascadeValidation\DS45_Top5_Honneger_1model	None	NA	1	1	3	DS45NewSeq_Top5_Honneger_1model	0.358	53	0.424	60	0.318	6	0.282	4	1.458	6	0.593	8	0.331	5	4.915	5	0.289	4	3.36953	0.521	85	0.64	93	0.581	113	0.772	178	1.105	212	0.586	113	0.762	178	1.105	212	0.344	59	0.423
4Q6I_AB_FV	AMA	Top 5	Similarity	Honegger	F:\AntibodyCascadeValidation\DS45_Top5_Honneger_1model	None	NA	1	1	3	DS45NewSeq_Top5_Honneger_1model	0.35	53	0.555	60	1.014	10	0.341	4	0.78	6	0.504	8	0.487	5	1.709	9	0.46	4	10.0316	0.622	85	1.119	93	0.925	113	1.382	178	1.415	220	0.953	113	1.338	178	1.406	220	0.342	59	0.554
4QEX_LH_FV	AMA	Top 5	Similarity	Honegger	F:\AntibodyCascadeValidation\DS45_Top5_Honneger_1model	None	NA	1	1	3	DS45NewSeq_Top5_Honneger_1model	0.697	53	0.493	60	1.062	10	0.531	4	0.925	6	1.015	8	0.703	5	2.284	5	0.798	4	3.23501	0.768	85	0.526	93	0.716	113	0.782	178	0.928	216	0.715	113	0.773	178	0.917	216	0.779	59	0.49
4TOY_LH_FV	AMA	Top 5	Similarity	Honegger	F:\AntibodyCascadeValidation\DS45_Top5_Honneger_1model	None	NA	1	1	3	DS45NewSeq_Top5_Honneger_1model	0.647	52	0.543	60	2.806	9	0.483	4	4.54	7	0.506	8	1.177	5	4.289	12	13.094	12	7.19496	0.892	84	4.648	101	0.832	112	3.713	185	3.608	230	1.487	112	3.426	185	3.419	230	0.641	58	0.58
4QWW_CD_FV	AMA	Top 5	Similarity	Honegger	F:\AntibodyCascadeValidation\DS45_Top5_Honneger_1model	None	NA	1	1	3	DS45NewSeq_Top5_Honneger_1model	0.339	53	0.319	60	0.366	5	0.369	4	0.696	6	0.582	8	0.241	7	5.775	12	0.425	4	2.32755	0.375	85	0.487	93	0.386	113	0.484	178	1.48	220	0.388	113	0.48	178	1.474	220	0.339	59	0.318
4RQQ_AB_FV	AMA	Top 5	Similarity	Honegger	F:\AntibodyCascadeValidation\DS45_Top5_Honneger_1model	None	NA	1	1	3	DS45NewSeq_Top5_Honneger_1model	0.479	53	0.733	60	1.605	11	0.408	4	0.763	6	3.301	8	1.19	5	6.277	30	0.977	4	4.99767	0.536	85	0.911	93	0.741	113	0.878	178	2.42	242	0.748	113	0.87	178	2.42	242	0.508	59	0.733
4U0R_CB_FV	AMA	Top 5	Similarity	Honegger	F:\AntibodyCascadeValidation\DS45_Top5_Honneger_1model	None	NA	1	1	3	DS45NewSeq_Top5_Honneger_1model	0.463	53	0.422	60	0.511	10	0.415	4	0.472	6	0.531	8	0.737	5	5.238	11	0.623	4	3.33889	0.498	85	0.495	93	0.502	113	0.565	178	1.195	222	0.51	113	0.563	178	1.194	222	0.453	59	0.42
4U1G_CB_FV	AMA	Top 5	Similarity	Honegger	F:\AntibodyCascadeValidation\DS45_Top5_Honneger_1model	None	NA	1	1	3	DS45NewSeq_Top5_Honneger_1model	0.671	53	0.364	60	1.562	10	1.619	4	1.243	6	0.364	8	0.967	5	2.526	11	0.422	4	3.4757	0.696	85	0.426	93	0.594	113	0.68	178	0.961	222	0.603	113	0.674	178	0.965	222	0.676	59	0.364
4U6G_BA_FV	AMA	Top 5	Similarity	Honegger	F:\AntibodyCascadeValidation\DS45_Top5_Honneger_1model	None	NA	1	1	3	DS45NewSeq_Top5_Honneger_1model	0.386	52	0.392	60	0.337	6	0.463	4	0.468	9	0.381	8	0.492	7	0.737	18	0.798	4	1.32227	0.505	84	0.447	93	0.465	112	0.528	177	0.537	229	0.467	112	0.522	177	0.531	229	0.438	58	0.396
4U6H_BA_FV	AMA	Top 5	Similarity	Honegger	F:\AntibodyCascadeValidation\DS45_Top5_Honneger_1model	None	NA	1	1	3	DS45NewSeq_Top5_Honneger_1model	0.538	53	0.466	60	0.719	11	0.282	4	1.148	6	0.386	8	0.318	5	2.48	8	0.451	4	6.6169	0.557	85	0.996	93	0.72	113	1.078	178	1.14	220	0.735	113	1.055	178	1.131	220	0.527	59	0.462
4U6V_LH_FV	AMA	Top 5	Similarity	Honegger	F:\AntibodyCascadeValidation\DS45_Top5_Honneger_1model	None	NA	1	1	3	DS45NewSeq_Top5_Honneger_1model	0.352	53	0.326	60	0.422	6	0.581	4	1.902	5	0.439	8	0.496	4	2.966	12	0.383	4	6.81246	0.455	85	0.545	93	0.618	113	0.821	178	1.035	217	0.647	113	0.798	178	1.024	217	0.353	59	0.325
[truncated: 281 more columns]
