# Supplementary material for: Fully automated antibody structure prediction using BIOVIA tools: Validation study
Source: PLoS One. 2017 May 18;12(5):e0177923. doi: 10.1371/journal.pone.0177923 (PMC5436848; doi:10.1371/journal.pone.0177923)
Supplement: S1 Table — Contains the RMSD values of predicted versus x-ray structure for the various regions, and details of the framework and CDR templates for each target. (ZIP) [file pone.0177923.s002.zip › Top5_Honneger_1model_NotExcludeCDR.csv]

Name	Source	FrameworkMethod	SortingMethod	LoopModeling	DataPath	H3Method	Top5Cutoff	NumCDRModels	NumFRModels	NumLoopTemplates	RunDescription	LSup:LSup	LSup:LSup_NRes	HSup:HSup	HSup:HSup_NRes	LSup:L1	LSup:L1_NRes	LSup:L2	LSup:L2_NRes	LSup:L3	LSup:L3_NRes	HSup:H1	HSup:H1_NRes	HSup:H2	HSup:H2_NRes	HSup:H3	HSup:H3_NRes	HSup:H4	HSup:H4_NRes	Tilt	LSup:LFR	LSup:LFR_NRes	HSup:HFR	HSup:HFR_NRes	LHSup:LHSup	LHSup:LHSup_NRes	LHSup:LHFR	LHSup:LHFR_NRes	LHSup:LHAll	LHSup:LHAll_NRes	LHFR:LHSup	LHFR:LHSup_NRes	LHFR:LHFR	LHFR:LHFR_NRes	LHFR:LHAll	LHFR:LHAll_NRes	LSup:LCore	LSup:LCore_NRes	HSup:HCore
3WBD_AA_FV	AMA	Top5	Similarity	Honegger	F:\AntibodyCascadeValidation\DS45_Top5_1model_Honneger_NotExcludeCDR	None	10	1	1	3	AMA_DS45NewSeq_Top5_1model_honneger_noExclCDR	0.434	53	0.308	60	0.568	11	0.264	4	0.672	6	0.531	8	1.182	5	0.934	6	0.346	4	5.81379	0.632	85	0.534	93	0.556	113	0.788	178	0.825	218	0.567	113	0.783	178	0.831	218	0.419	59	0.309
3W9E_BA_FV	AMA	Top5	Similarity	Honegger	F:\AntibodyCascadeValidation\DS45_Top5_1model_Honneger_NotExcludeCDR	None	10	1	1	3	AMA_DS45NewSeq_Top5_1model_honneger_noExclCDR	0.305	53	0.5	60	0.388	7	0.362	4	2.365	5	2.964	8	1.709	5	4.711	11	3.699	4	2.09083	0.47	85	1.033	93	0.528	113	0.848	178	1.494	218	0.534	113	0.839	178	1.477	218	0.297	59	0.607
3W2D_LH_FV	AMA	Top5	Similarity	Honegger	F:\AntibodyCascadeValidation\DS45_Top5_1model_Honneger_NotExcludeCDR	None	10	1	1	3	AMA_DS45NewSeq_Top5_1model_honneger_noExclCDR	0.585	53	0.439	60	1.109	7	0.526	4	1.486	6	1.357	9	0.611	4	1.797	10	0.876	4	5.19495	0.669	85	0.562	93	0.609	113	0.708	178	0.913	218	0.61	113	0.696	178	0.91	218	0.575	59	0.438
3WKM_LH_FV	AMA	Top5	Similarity	Honegger	F:\AntibodyCascadeValidation\DS45_Top5_1model_Honneger_NotExcludeCDR	None	10	1	1	3	AMA_DS45NewSeq_Top5_1model_honneger_noExclCDR	0.34	53	0.308	60	0.913	10	0.303	4	0.394	6	0.745	8	0.634	5	7.625	12	0.745	4	4.84442	0.479	85	0.621	93	0.475	113	0.733	178	1.919	223	0.509	113	0.708	178	1.902	223	0.337	59	0.317
3WHE_09_FV	AMA	Top5	Similarity	Honegger	F:\AntibodyCascadeValidation\DS45_Top5_1model_Honneger_NotExcludeCDR	None	10	1	1	3	AMA_DS45NewSeq_Top5_1model_honneger_noExclCDR	0.574	52	0.617	60	1.862	9	1.48	4	1.207	8	1.496	8	1.913	5	11.644	15	0.943	4	3.20296	0.66	84	0.862	93	0.64	112	0.805	177	3.101	226	0.642	112	0.798	177	3.077	226	0.64	58	0.621
3WHX_BA_FV	AMA	Top5	Similarity	Honegger	F:\AntibodyCascadeValidation\DS45_Top5_1model_Honneger_NotExcludeCDR	None	10	1	1	3	AMA_DS45NewSeq_Top5_1model_honneger_noExclCDR	0.327	53	0.396	60	0.874	11	0.182	4	0.604	6	0.825	8	0.626	5	4.128	6	0.849	4	9.31021	0.367	85	0.597	93	0.778	113	0.941	178	1.149	218	0.792	113	0.919	178	1.142	218	0.316	59	0.427
3ZL4_LH_FV	AMA	Top5	Similarity	Honegger	F:\AntibodyCascadeValidation\DS45_Top5_1model_Honneger_NotExcludeCDR	None	10	1	1	3	AMA_DS45NewSeq_Top5_1model_honneger_noExclCDR	0.34	52	0.505	60	0.46	8	0.358	4	1.516	7	0.569	9	0.366	4	1.36	8	0.431	4	17.730301	0.612	84	0.871	93	1.38	112	1.73	177	1.942	217	1.412	112	1.7	177	1.942	217	0.417	58	0.501
4BKL_BA_FV	AMA	Top5	Similarity	Honegger	F:\AntibodyCascadeValidation\DS45_Top5_1model_Honneger_NotExcludeCDR	None	10	1	1	3	AMA_DS45NewSeq_Top5_1model_honneger_noExclCDR	0.437	53	0.396	60	1.078	10	0.783	4	0.553	6	0.539	8	0.814	5	3.805	5	0.254	4	3.29352	0.462	85	0.569	93	0.536	113	0.648	178	0.924	216	0.541	113	0.646	178	0.93	216	0.426	59	0.395
4C83_BA_FV	AMA	Top5	Similarity	Honegger	F:\AntibodyCascadeValidation\DS45_Top5_1model_Honneger_NotExcludeCDR	None	10	1	1	3	AMA_DS45NewSeq_Top5_1model_honneger_noExclCDR	0.533	53	0.361	60	1.108	5	0.406	4	1.835	7	0.422	8	0.321	5	3.539	7	0.294	4	2.83345	0.612	85	0.836	93	0.52	113	0.766	178	1.046	214	0.53	113	0.751	178	1.046	214	0.513	59	0.359
4CMH_CB_FV	AMA	Top5	Similarity	Honegger	F:\AntibodyCascadeValidation\DS45_Top5_1model_Honneger_NotExcludeCDR	None	10	1	1	3	AMA_DS45NewSeq_Top5_1model_honneger_noExclCDR	0.469	53	0.368	60	1.149	6	0.266	4	1.161	6	0.427	8	0.453	5	3.314	9	0.39	4	3.19402	0.64	85	0.781	93	0.52	113	0.83	178	1.088	216	0.529	113	0.828	178	1.089	216	0.546	59	0.366
4EDW_LH_FV	AMA	Top5	Similarity	Honegger	F:\AntibodyCascadeValidation\DS45_Top5_1model_Honneger_NotExcludeCDR	None	10	1	1	3	AMA_DS45NewSeq_Top5_1model_honneger_noExclCDR	0.318	53	0.328	60	1.109	6	0.273	4	0.392	6	1.004	8	0.663	4	3.367	11	0.556	4	2.43116	0.672	85	0.544	93	0.372	113	0.638	178	0.961	217	0.381	113	0.633	178	0.967	217	0.7	59	0.331
4GQP_HH_FV	AMA	Top5	Similarity	Honegger	F:\AntibodyCascadeValidation\DS45_Top5_1model_Honneger_NotExcludeCDR	None	10	1	1	3	AMA_DS45NewSeq_Top5_1model_honneger_noExclCDR	0.224	53	0.222	60	0.191	7	1.116	4	1.098	6	0.406	8	0.333	4	0.438	8	0.413	4	1.52771	0.352	85	0.383	93	0.272	113	0.406	178	0.467	215	0.277	113	0.404	178	0.468	215	0.347	59	0.226
4H8W_LH_FV	AMA	Top5	Similarity	Honegger	F:\AntibodyCascadeValidation\DS45_Top5_1model_Honneger_NotExcludeCDR	None	10	1	1	3	AMA_DS45NewSeq_Top5_1model_honneger_noExclCDR	0.242	52	0.255	60	0.775	9	0.24	4	0.614	8	0.26	8	0.393	5	0.744	8	0.573	4	3.27707	0.277	84	0.409	93	0.369	112	0.449	177	0.48	219	0.371	112	0.446	177	0.483	219	0.245	58	0.259
4HIE_AB_FV	AMA	Top5	Similarity	Honegger	F:\AntibodyCascadeValidation\DS45_Top5_1model_Honneger_NotExcludeCDR	None	10	1	1	3	AMA_DS45NewSeq_Top5_1model_honneger_noExclCDR	0.322	53	0.367	60	2.646	6	0.396	4	1.743	8	0.618	8	0.465	5	3.493	9	0.857	4	5.12394	0.437	85	0.424	93	0.538	113	0.651	178	1.164	218	0.55	113	0.635	178	1.151	218	0.317	59	0.378
4HXB_LH_FV	AMA	Top5	Similarity	Honegger	F:\AntibodyCascadeValidation\DS45_Top5_1model_Honneger_NotExcludeCDR	None	10	1	1	3	AMA_DS45NewSeq_Top5_1model_honneger_noExclCDR	0.413	53	0.396	60	0.599	11	0.226	4	0.505	6	0.907	8	0.477	5	3.152	4	1.346	4	1.18192	0.523	85	0.65	93	0.445	113	0.624	178	0.778	216	0.447	113	0.624	178	0.776	216	0.403	59	0.394
2YMX_LH_FV	AMA	Top5	Similarity	Honegger	F:\AntibodyCascadeValidation\DS45_Top5_1model_Honneger_NotExcludeCDR	None	10	1	1	3	AMA_DS45NewSeq_Top5_1model_honneger_noExclCDR	0.372	53	0.394	60	1.253	6	0.35	4	1.239	6	0.61	8	0.688	5	5.092	13	0.59	4	8.03752	0.438	85	0.606	93	0.71	113	0.882	178	1.527	220	0.717	113	0.871	178	1.526	220	0.365	59	0.396
4BH8_AB_FV	AMA	Top5	Similarity	Honegger	F:\AntibodyCascadeValidation\DS45_Top5_1model_Honneger_NotExcludeCDR	None	10	1	1	3	AMA_DS45NewSeq_Top5_1model_honneger_noExclCDR	0.451	53	0.424	60	0.279	6	2.8	4	0.437	6	0.41	8	0.556	5	1.037	10	1.305	4	2.04584	0.848	85	0.858	93	0.467	113	0.909	178	0.945	217	0.479	113	0.904	178	0.937	217	0.44	59	0.423
4BUH_AA_FV	AMA	Top5	Similarity	Honegger	F:\AntibodyCascadeValidation\DS45_Top5_1model_Honneger_NotExcludeCDR	None	10	1	1	3	AMA_DS45NewSeq_Top5_1model_honneger_noExclCDR	0.621	52	0.278	60	0.365	8	1.393	4	0.465	8	1.054	8	0.387	5	4.046	15	0.324	4	1.86209	0.687	84	0.314	93	0.561	112	0.631	177	1.23	225	0.563	112	0.622	177	1.223	225	0.629	58	0.276
4BZ2_LH_FV	AMA	Top5	Similarity	Honegger	F:\AntibodyCascadeValidation\DS45_Top5_1model_Honneger_NotExcludeCDR	None	10	1	1	3	AMA_DS45NewSeq_Top5_1model_honneger_noExclCDR	0.3	53	0.386	60	0.294	6	0.195	4	0.518	6	1.1	8	2.365	5	3.854	10	1.067	4	4.50263	0.481	85	0.703	93	0.536	113	0.788	178	1.243	217	0.545	113	0.78	178	1.235	217	0.297	59	0.401
4CAD_GH_FV	AMA	Top5	Similarity	Honegger	F:\AntibodyCascadeValidation\DS45_Top5_1model_Honneger_NotExcludeCDR	None	10	1	1	3	AMA_DS45NewSeq_Top5_1model_honneger_noExclCDR	0.41	53	0.289	60	0.248	6	0.288	4	0.804	6	0.43	8	1.435	5	4.268	14	0.605	4	4.92221	0.442	85	0.782	93	0.528	113	0.857	178	1.379	221	0.541	113	0.843	178	1.371	221	0.423	59	0.291
4EDX_AB_FV	AMA	Top5	Similarity	Honegger	F:\AntibodyCascadeValidation\DS45_Top5_1model_Honneger_NotExcludeCDR	None	10	1	1	3	AMA_DS45NewSeq_Top5_1model_honneger_noExclCDR	0.66	53	0.325	60	1.122	6	0.294	4	1.103	6	0.619	8	0.41	4	5.575	11	0.32	4	4.0592	0.665	85	0.698	93	0.691	113	0.849	178	1.473	217	0.693	113	0.846	178	1.475	217	0.65	59	0.324
4CNI_BA_FV	AMA	Top5	Similarity	Honegger	F:\AntibodyCascadeValidation\DS45_Top5_1model_Honneger_NotExcludeCDR	None	10	1	1	3	AMA_DS45NewSeq_Top5_1model_honneger_noExclCDR	0.438	53	0.368	60	0.339	6	0.295	4	1.003	6	0.68	8	0.836	7	1.294	7	0.51	4	11.8265	0.498	85	0.63	93	0.94	113	1.18	178	1.156	216	0.964	113	1.161	178	1.152	216	0.442	59	0.369
4FZE_LH_FV	AMA	Top5	Similarity	Honegger	F:\AntibodyCascadeValidation\DS45_Top5_1model_Honneger_NotExcludeCDR	None	10	1	1	3	AMA_DS45NewSeq_Top5_1model_honneger_noExclCDR	0.456	52	0.36	60	1.834	6	0.412	4	3.292	6	2.32	8	0.774	5	8.631	14	0.791	4	11.4444	0.532	84	0.463	93	0.966	112	1.164	177	2.529	220	0.981	112	1.142	177	2.519	220	0.471	58	0.36
4G7V_LH_FV	AMA	Top5	Similarity	Honegger	F:\AntibodyCascadeValidation\DS45_Top5_1model_Honneger_NotExcludeCDR	None	10	1	1	3	AMA_DS45NewSeq_Top5_1model_honneger_noExclCDR	0.289	53	0.35	60	0.704	6	0.342	4	0.777	6	1.726	8	0.813	5	4.792	8	0.405	4	1.89981	0.432	85	0.444	93	0.351	113	0.456	178	1.067	215	0.356	113	0.447	178	1.059	215	0.292	59	0.349
4GSD_LH_FV	AMA	Top5	Similarity	Honegger	F:\AntibodyCascadeValidation\DS45_Top5_1model_Honneger_NotExcludeCDR	None	10	1	1	3	AMA_DS45NewSeq_Top5_1model_honneger_noExclCDR	0.508	52	0.5	60	1.079	6	0.317	4	3.568	6	1.695	9	0.584	4	6.018	12	0.797	4	6.85681	0.51	83	0.781	93	0.796	112	0.935	176	1.879	217	0.804	112	0.918	176	1.898	217	0.497	57	0.501
4G80_BA_FV	AMA	Top5	Similarity	Honegger	F:\AntibodyCascadeValidation\DS45_Top5_1model_Honneger_NotExcludeCDR	None	10	1	1	3	AMA_DS45NewSeq_Top5_1model_honneger_noExclCDR	0.496	53	0.382	60	1.185	6	0.54	4	2.537	6	0.966	8	1.522	5	3.407	13	0.42	4	4.10367	0.522	85	0.413	93	0.538	113	0.581	178	1.119	220	0.547	113	0.57	178	1.122	220	0.508	59	0.381
4HHA_AB_FV	AMA	Top5	Similarity	Honegger	F:\AntibodyCascadeValidation\DS45_Top5_1model_Honneger_NotExcludeCDR	None	10	1	1	3	AMA_DS45NewSeq_Top5_1model_honneger_noExclCDR	0.528	53	0.308	60	0.695	6	0.41	4	0.664	7	0.587	8	0.505	5	5.368	14	0.29	4	5.91389	0.868	85	0.386	93	0.588	113	0.774	178	1.568	222	0.599	113	0.763	178	1.561	222	0.513	59	0.308
4HXA_LH_FV	AMA	Top5	Similarity	Honegger	F:\AntibodyCascadeValidation\DS45_Top5_1model_Honneger_NotExcludeCDR	None	10	1	1	3	AMA_DS45NewSeq_Top5_1model_honneger_noExclCDR	0.294	53	0.365	60	1.026	5	0.242	4	0.941	6	0.467	8	2.809	7	1.282	6	0.732	4	3.56285	0.493	85	0.426	93	0.435	113	0.566	178	0.832	214	0.441	113	0.556	178	0.841	214	0.284	59	0.368
4BZ1_LH_FV	AMA	Top5	Similarity	Honegger	F:\AntibodyCascadeValidation\DS45_Top5_1model_Honneger_NotExcludeCDR	None	10	1	1	3	AMA_DS45NewSeq_Top5_1model_honneger_noExclCDR	0.45	53	0.372	60	0.562	12	0.372	4	1.927	6	1.196	8	1.296	5	2.166	6	0.541	4	1.87064	0.547	85	0.664	93	0.478	113	0.668	178	0.876	219	0.479	113	0.662	178	0.877	219	0.436	59	0.369
4FZ8_LH_FV	AMA	Top5	Similarity	Honegger	F:\AntibodyCascadeValidation\DS45_Top5_1model_Honneger_NotExcludeCDR	None	10	1	1	3	AMA_DS45NewSeq_Top5_1model_honneger_noExclCDR	0.601	53	0.662	60	2.091	11	0.608	4	1.587	5	1.091	8	1.712	5	12.26	20	0.822	4	5.37263	0.64	85	0.756	93	0.898	113	0.932	178	3.59	231	0.897	113	0.931	178	3.576	231	0.61	59	0.666
4IDJ_LH_FV	AMA	Top5	Similarity	Honegger	F:\AntibodyCascadeValidation\DS45_Top5_1model_Honneger_NotExcludeCDR	None	10	1	1	3	AMA_DS45NewSeq_Top5_1model_honneger_noExclCDR	0.462	53	0.527	60	2.218	7	1.101	4	1.73	6	1.739	8	1.381	5	4.388	14	1.307	4	6.78336	0.49	85	0.728	93	0.741	113	0.927	178	1.523	222	0.751	113	0.912	178	1.521	222	0.462	59	0.526
4I18_BA_FV	AMA	Top5	Similarity	Honegger	F:\AntibodyCascadeValidation\DS45_Top5_1model_Honneger_NotExcludeCDR	None	10	1	1	3	AMA_DS45NewSeq_Top5_1model_honneger_noExclCDR	0.299	53	0.33	60	1.326	6	0.272	4	2.572	8	1.345	8	0.866	5	7.137	14	0.456	4	2.35684	0.342	85	0.43	93	0.377	113	0.466	178	1.933	223	0.381	113	0.463	178	1.938	223	0.305	59	0.328
4IOF_FE_FV	AMA	Top5	Similarity	Honegger	F:\AntibodyCascadeValidation\DS45_Top5_1model_Honneger_NotExcludeCDR	None	10	1	1	3	AMA_DS45NewSeq_Top5_1model_honneger_noExclCDR	0.744	53	0.687	60	2.88	6	1.287	4	3.186	7	1.24	8	1.725	5	13.209	18	1.053	4	4.78317	0.842	84	0.813	93	0.816	113	0.934	177	3.969	225	0.816	113	0.923	177	3.976	225	0.753	58	0.684
4IJ3_BC_FV	AMA	Top5	Similarity	Honegger	F:\AntibodyCascadeValidation\DS45_Top5_1model_Honneger_NotExcludeCDR	None	10	1	1	3	AMA_DS45NewSeq_Top5_1model_honneger_noExclCDR	0.538	53	0.329	60	0.542	6	0.173	4	0.914	6	1.29	8	0.561	4	2.257	8	0.325	4	1.75708	0.685	85	0.677	93	0.516	113	0.732	178	0.885	214	0.518	113	0.716	178	0.879	214	0.765	59	0.328
4J4P_DC_FV	AMA	Top5	Similarity	Honegger	F:\AntibodyCascadeValidation\DS45_Top5_1model_Honneger_NotExcludeCDR	None	10	1	1	3	AMA_DS45NewSeq_Top5_1model_honneger_noExclCDR	0.46	52	0.496	60	1.032	8	0.578	4	1.254	8	0.89	10	0.705	6	2.973	13	0.527	4	6.19905	0.685	84	1.162	93	0.695	112	1.057	177	1.366	226	0.701	112	1.051	177	1.356	226	0.472	58	0.495
4IOI_AB_FV	AMA	Top5	Similarity	Honegger	F:\AntibodyCascadeValidation\DS45_Top5_1model_Honneger_NotExcludeCDR	None	10	1	1	3	AMA_DS45NewSeq_Top5_1model_honneger_noExclCDR	0.272	53	0.408	60	0.432	6	0.299	4	0.854	6	0.871	8	0.831	5	2.93	9	0.427	4	2.52654	0.331	85	0.994	93	0.436	113	0.841	178	1.025	216	0.443	113	0.835	178	1.02	216	0.269	59	0.408
4JG1_LH_FV	AMA	Top5	Similarity	Honegger	F:\AntibodyCascadeValidation\DS45_Top5_1model_Honneger_NotExcludeCDR	None	10	1	1	3	AMA_DS45NewSeq_Top5_1model_honneger_noExclCDR	0.319	53	0.271	60	1.477	6	0.21	4	0.375	6	0.431	8	3.258	6	0.909	9	0.722	4	3.07049	0.375	85	0.45	93	0.374	113	0.478	178	0.783	217	0.375	113	0.477	178	0.78	217	0.315	59	0.273
4JLR_BA_FV	AMA	Top5	Similarity	Honegger	F:\AntibodyCascadeValidation\DS45_Top5_1model_Honneger_NotExcludeCDR	None	10	1	1	3	AMA_DS45NewSeq_Top5_1model_honneger_noExclCDR	0.353	53	0.223	60	0.531	5	0.367	4	0.376	6	0.359	10	0.29	4	1.506	8	0.602	4	0.718188	0.53	85	0.594	93	0.346	113	0.584	178	0.612	215	0.352	113	0.574	178	0.605	215	0.351	59	0.227
4JO1_LH_FV	AMA	Top5	Similarity	Honegger	F:\AntibodyCascadeValidation\DS45_Top5_1model_Honneger_NotExcludeCDR	None	10	1	1	3	AMA_DS45NewSeq_Top5_1model_honneger_noExclCDR	0.462	53	0.553	60	2.373	8	0.249	4	5.22	10	1.401	9	4.266	6	0.458	2	2.315	4	4.97031	0.538	85	0.847	92	0.663	113	0.851	177	1.791	216	0.676	113	0.841	177	1.791	216	0.455	59	0.553
4K3J_LH_FV	AMA	Top5	Similarity	Honegger	F:\AntibodyCascadeValidation\DS45_Top5_1model_Honneger_NotExcludeCDR	None	10	1	1	3	AMA_DS45NewSeq_Top5_1model_honneger_noExclCDR	0.47	53	0.423	60	0.922	12	0.291	4	0.98	6	1.195	8	0.781	5	3.2	8	0.411	4	4.16201	0.5	85	0.492	93	0.596	113	0.643	178	0.957	221	0.6	113	0.634	178	0.943	221	0.451	59	0.425
4IRZ_LH_FV	AMA	Top5	Similarity	Honegger	F:\AntibodyCascadeValidation\DS45_Top5_1model_Honneger_NotExcludeCDR	None	10	1	1	3	AMA_DS45NewSeq_Top5_1model_honneger_noExclCDR	0.472	53	0.399	60	0.571	6	0.483	4	1.427	5	1.059	8	0.519	5	5.87	12	0.502	4	3.67157	0.611	85	0.454	93	0.557	113	0.652	178	1.511	218	0.563	113	0.646	178	1.517	218	0.553	59	0.402
4K94_LH_FV	AMA	Top5	Similarity	Honegger	F:\AntibodyCascadeValidation\DS45_Top5_1model_Honneger_NotExcludeCDR	None	10	1	1	3	AMA_DS45NewSeq_Top5_1model_honneger_noExclCDR	1.057	53	0.276	60	2.198	6	1.189	4	2.337	7	1.405	8	1.776	5	2.142	6	1.079	4	3.93654	1.202	85	0.409	93	0.826	113	0.959	178	1.202	214	0.827	113	0.958	178	1.203	214	1.08	59	0.305
4KI5_DC_FV	AMA	Top5	Similarity	Honegger	F:\AntibodyCascadeValidation\DS45_Top5_1model_Honneger_NotExcludeCDR	None	10	1	1	3	AMA_DS45NewSeq_Top5_1model_honneger_noExclCDR	0.377	53	0.331	60	0.354	5	0.266	4	0.652	6	2.295	8	0.49	5	1.304	5	0.912	4	7.41319	0.502	85	0.639	93	0.644	113	0.819	178	0.925	211	0.661	113	0.802	178	0.923	211	0.409	59	0.336
4KQ4_LH_FV	AMA	Top5	Similarity	Honegger	F:\AntibodyCascadeValidation\DS45_Top5_1model_Honneger_NotExcludeCDR	None	10	1	1	3	AMA_DS45NewSeq_Top5_1model_honneger_noExclCDR	0.54	53	0.362	60	1.178	6	0.392	4	0.353	6	0.579	8	0.589	5	1.224	6	0.658	4	4.8651	0.728	85	0.992	93	0.628	113	0.993	178	0.992	213	0.638	113	0.976	178	0.978	213	0.8	59	0.361
4KPH_MI_FV	AMA	Top5	Similarity	Honegger	F:\AntibodyCascadeValidation\DS45_Top5_1model_Honneger_NotExcludeCDR	None	10	1	1	3	AMA_DS45NewSeq_Top5_1model_honneger_noExclCDR	0.782	53	0.347	59	0.42	5	0.391	4	0.925	5	1.036	8	0.596	4	1.011	3	0.577	4	9.11512	0.88	85	0.724	92	0.928	112	1.203	177	1.252	206	0.946	112	1.183	177	1.245	206	0.745	59	0.345
4JO4_LH_FV	AMA	Top5	Similarity	Honegger	F:\AntibodyCascadeValidation\DS45_Top5_1model_Honneger_NotExcludeCDR	None	10	1	1	3	AMA_DS45NewSeq_Top5_1model_honneger_noExclCDR	0.439	53	0.385	60	0.627	6	0.374	4	4.858	9	2.377	9	1.632	6	3.275	19	2.542	4	3.24109	0.497	85	0.719	92	0.527	113	0.691	177	1.544	230	0.535	113	0.687	177	1.533	230	0.439	59	0.385
4JZJ_BA_FV	AMA	Top5	Similarity	Honegger	F:\AntibodyCascadeValidation\DS45_Top5_1model_Honneger_NotExcludeCDR	None	10	1	1	3	AMA_DS45NewSeq_Top5_1model_honneger_noExclCDR	0.327	53	0.908	60	0.916	12	0.267	4	1.204	6	0.708	8	1.591	5	2.836	9	0.689	4	7.88208	0.419	85	1.04	93	0.951	113	1.107	178	1.293	222	0.954	113	1.106	178	1.296	222	0.33	59	0.902
4K23_LH_FV	AMA	Top5	Similarity	Honegger	F:\AntibodyCascadeValidation\DS45_Top5_1model_Honneger_NotExcludeCDR	None	10	1	1	3	AMA_DS45NewSeq_Top5_1model_honneger_noExclCDR	0.421	53	0.376	60	0.579	11	0.362	4	1.063	6	0.499	8	0.831	5	3.138	8	0.465	4	4.53574	0.6	85	0.657	93	0.528	113	0.775	178	0.955	220	0.548	113	0.755	178	0.957	220	0.44	59	0.376
4K7P_LH_FV	AMA	Top5	Similarity	Honegger	F:\AntibodyCascadeValidation\DS45_Top5_1model_Honneger_NotExcludeCDR	None	10	1	1	3	AMA_DS45NewSeq_Top5_1model_honneger_noExclCDR	0.405	53	0.554	60	0.478	6	0.355	4	1.503	6	1.521	8	0.572	5	5.297	13	0.308	4	5.9856	0.661	85	0.753	93	0.668	113	0.949	178	1.613	220	0.673	113	0.942	178	1.612	220	0.635	59	0.55
4K7P_XY_FV	AMA	Top5	Similarity	Honegger	F:\AntibodyCascadeValidation\DS45_Top5_1model_Honneger_NotExcludeCDR	None	10	1	1	3	AMA_DS45NewSeq_Top5_1model_honneger_noExclCDR	0.58	53	0.341	60	1.404	5	2.426	4	1.607	6	0.64	8	0.957	5	3.909	11	0.373	4	4.28251	0.654	85	0.501	93	0.552	113	0.661	178	1.111	217	0.556	113	0.647	178	1.104	217	0.57	59	0.34
4KMT_LH_FV	AMA	Top5	Similarity	Honegger	F:\AntibodyCascadeValidation\DS45_Top5_1model_Honneger_NotExcludeCDR	None	10	1	1	3	AMA_DS45NewSeq_Top5_1model_honneger_noExclCDR	0.274	53	0.242	60	0.645	6	0.457	4	0.585	6	0.416	8	0.701	5	1.947	8	0.633	4	2.61741	0.353	85	0.44	93	0.346	113	0.501	178	0.623	215	0.355	113	0.49	178	0.614	215	0.27	59	0.245
4KI5_FE_FV	AMA	Top5	Similarity	Honegger	F:\AntibodyCascadeValidation\DS45_Top5_1model_Honneger_NotExcludeCDR	None	10	1	1	3	AMA_DS45NewSeq_Top5_1model_honneger_noExclCDR	0.538	53	0.311	60	0.523	6	0.33	4	0.673	6	0.43	8	1.713	5	6.52	11	0.715	4	1.84679	0.832	84	0.48	93	0.472	113	0.7	177	1.618	217	0.476	113	0.696	177	1.613	217	0.761	59	0.334
4KQ3_LH_FV	AMA	Top5	Similarity	Honegger	F:\AntibodyCascadeValidation\DS45_Top5_1model_Honneger_NotExcludeCDR	None	10	1	1	3	AMA_DS45NewSeq_Top5_1model_honneger_noExclCDR	0.366	53	0.559	60	0.341	6	0.708	4	1.233	5	2.35	8	0.789	5	3.149	6	0.453	4	11.288	0.571	85	0.593	93	0.972	113	1.098	178	1.333	212	0.983	113	1.087	178	1.336	212	0.521	59	0.559
4KTD_LH_FV	AMA	Top5	Similarity	Honegger	F:\AntibodyCascadeValidation\DS45_Top5_1model_Honneger_NotExcludeCDR	None	10	1	1	3	AMA_DS45NewSeq_Top5_1model_honneger_noExclCDR	1.472	54	0.316	60	2.006	9	0.756	8	2.064	6	0.371	8	1.014	5	8.279	14	0.393	4	13.4016	1.432	86	0.649	93	1.521	114	1.642	179	2.655	229	1.551	114	1.619	179	2.648	229	1.429	60	0.316
4KUC_DH_FV	AMA	Top5	Similarity	Honegger	F:\AntibodyCascadeValidation\DS45_Top5_1model_Honneger_NotExcludeCDR	None	10	1	1	3	AMA_DS45NewSeq_Top5_1model_honneger_noExclCDR	0.727	53	0.488	58	1	5	0.811	4	1.019	6	0.833	8	1.026	5	7.201	10	0.553	4	5.34777	0.744	85	0.653	91	0.763	111	0.882	176	1.758	214	0.773	111	0.865	176	1.75	214	0.702	59	0.5
4KUZ_LH_FV	AMA	Top5	Similarity	Honegger	F:\AntibodyCascadeValidation\DS45_Top5_1model_Honneger_NotExcludeCDR	None	10	1	1	3	AMA_DS45NewSeq_Top5_1model_honneger_noExclCDR	0.334	53	0.451	60	0.605	12	0.313	4	1.222	5	0.88	8	1.13	5	4.077	9	0.812	4	4.80948	0.455	85	0.566	93	0.541	113	0.708	178	1.088	221	0.554	113	0.698	178	1.083	221	0.341	59	0.454
4KVC_LH_FV	AMA	Top5	Similarity	Honegger	F:\AntibodyCascadeValidation\DS45_Top5_1model_Honneger_NotExcludeCDR	None	10	1	1	3	AMA_DS45NewSeq_Top5_1model_honneger_noExclCDR	0.736	53	0.455	60	1.79	6	1.234	4	0.418	6	0.584	8	0.4	5	1.965	9	0.49	4	3.52898	0.808	85	0.667	93	0.663	113	0.784	178	0.912	216	0.665	113	0.776	178	0.904	216	0.785	59	0.456
4KXZ_LH_FV	AMA	Top5	Similarity	Honegger	F:\AntibodyCascadeValidation\DS45_Top5_1model_Honneger_NotExcludeCDR	None	10	1	1	3	AMA_DS45NewSeq_Top5_1model_honneger_noExclCDR	0.315	53	0.41	60	0.772	7	0.295	4	0.493	6	4.384	8	1.685	5	0.632	9	1.147	4	5.10227	0.438	85	0.908	93	0.584	113	0.937	178	1.211	217	0.592	113	0.921	178	1.211	217	0.308	59	0.42
4KTE_LH_FV	AMA	Top5	Similarity	Honegger	F:\AntibodyCascadeValidation\DS45_Top5_1model_Honneger_NotExcludeCDR	None	10	1	1	3	AMA_DS45NewSeq_Top5_1model_honneger_noExclCDR	1.567	54	1.521	60	2.042	9	0.642	8	3.043	6	1.58	9	1.669	5	10.688	13	1.357	4	7.02448	1.588	86	1.455	93	1.677	114	1.65	179	3.064	229	1.692	114	1.646	179	3.075	229	1.518	60	1.513
4KY1_LH_FV	AMA	Top5	Similarity	Honegger	F:\AntibodyCascadeValidation\DS45_Top5_1model_Honneger_NotExcludeCDR	None	10	1	1	3	AMA_DS45NewSeq_Top5_1model_honneger_noExclCDR	0.403	53	0.347	60	0.579	6	0.476	4	1.287	6	0.779	8	0.706	5	4.397	10	0.47	4	3.89395	0.432	85	0.491	93	0.506	113	0.571	178	1.219	217	0.508	113	0.565	178	1.22	217	0.398	59	0.344
4L5F_LH_FV	AMA	Top5	Similarity	Honegger	F:\AntibodyCascadeValidation\DS45_Top5_1model_Honneger_NotExcludeCDR	None	10	1	1	3	AMA_DS45NewSeq_Top5_1model_honneger_noExclCDR	0.324	53	0.421	60	0.549	6	0.638	4	0.694	6	0.769	8	0.63	5	1.384	6	0.513	4	2.06909	0.498	85	0.613	93	0.435	113	0.628	178	0.662	213	0.442	113	0.618	178	0.655	213	0.317	59	0.419
4LEO_BA_FV	AMA	Top5	Similarity	Honegger	F:\AntibodyCascadeValidation\DS45_Top5_1model_Honneger_NotExcludeCDR	None	10	1	1	3	AMA_DS45NewSeq_Top5_1model_honneger_noExclCDR	0.515	53	0.354	60	1.492	12	0.383	4	1.464	6	2	8	1.042	5	3.012	9	0.438	4	4.29129	0.602	85	0.522	93	0.573	113	0.734	178	1.058	222	0.6	113	0.717	178	1.067	222	0.497	59	0.352
4LCI_LH_FV	AMA	Top5	Similarity	Honegger	F:\AntibodyCascadeValidation\DS45_Top5_1model_Honneger_NotExcludeCDR	None	10	1	1	3	AMA_DS45NewSeq_Top5_1model_honneger_noExclCDR	0.533	53	0.327	60	0.598	11	0.51	4	0.397	6	0.577	8	0.4	5	2.204	3	0.264	4	6.91102	0.567	85	0.751	93	0.788	113	0.948	178	0.962	215	0.805	113	0.929	178	0.941	215	0.596	59	0.327
4LEX_LH_FV	AMA	Top5	Similarity	Honegger	F:\AntibodyCascadeValidation\DS45_Top5_1model_Honneger_NotExcludeCDR	None	10	1	1	3	AMA_DS45NewSeq_Top5_1model_honneger_noExclCDR	0.311	53	0.267	60	0.557	11	0.236	4	0.389	6	1.006	8	0.769	4	1.364	7	0.435	4	2.17128	0.46	85	0.616	93	0.339	113	0.596	178	0.657	218	0.352	113	0.581	178	0.644	218	0.331	59	0.268
4LIQ_LH_FV	AMA	Top5	Similarity	Honegger	F:\AntibodyCascadeValidation\DS45_Top5_1model_Honneger_NotExcludeCDR	None	10	1	1	3	AMA_DS45NewSeq_Top5_1model_honneger_noExclCDR	0.354	53	0.423	60	0.367	6	0.29	4	0.502	5	0.958	8	1.033	4	2.307	6	0.61	4	8.00859	0.513	85	0.57	93	0.736	113	0.878	178	1.007	211	0.747	113	0.871	178	1.014	211	0.531	59	0.426
4LF3_AB_FV	AMA	Top5	Similarity	Honegger	F:\AntibodyCascadeValidation\DS45_Top5_1model_Honneger_NotExcludeCDR	None	10	1	1	3	AMA_DS45NewSeq_Top5_1model_honneger_noExclCDR	0.256	53	0.292	60	0.483	6	0.334	4	0.359	6	0.497	8	0.557	5	0.937	17	0.669	4	1.61416	0.4	85	0.472	93	0.31	113	0.44	178	0.501	224	0.314	113	0.442	178	0.501	224	0.252	59	0.294
4LKX_BA_FV	AMA	Top5	Similarity	Honegger	F:\AntibodyCascadeValidation\DS45_Top5_1model_Honneger_NotExcludeCDR	None	10	1	1	3	AMA_DS45NewSeq_Top5_1model_honneger_noExclCDR	0.444	53	0.522	60	1.276	11	0.41	4	0.532	6	0.643	9	1.705	4	1.669	6	0.75	4	2.1765	1.346	85	0.843	93	0.508	113	1.127	178	1.142	218	0.525	113	1.119	178	1.146	218	0.434	59	0.522
4LLV_LH_FV	AMA	Top5	Similarity	Honegger	F:\AntibodyCascadeValidation\DS45_Top5_1model_Honneger_NotExcludeCDR	None	10	1	1	3	AMA_DS45NewSeq_Top5_1model_honneger_noExclCDR	0.478	53	0.331	60	0.352	7	0.214	4	0.756	6	1.143	8	0.671	5	7.718	16	0.797	4	6.37984	0.508	85	0.499	93	0.652	113	0.679	178	2.282	224	0.655	113	0.672	178	2.277	224	0.461	59	0.334
4LLY_BA_FV	AMA	Top5	Similarity	Honegger	F:\AntibodyCascadeValidation\DS45_Top5_1model_Honneger_NotExcludeCDR	None	10	1	1	3	AMA_DS45NewSeq_Top5_1model_honneger_noExclCDR	0.366	53	0.397	60	0.567	6	0.461	4	0.6	6	0.735	8	0.386	5	1.913	8	0.439	4	7.13177	0.553	85	0.613	93	0.66	113	0.888	178	0.94	215	0.676	113	0.864	178	0.93	215	0.384	59	0.396
4LMQ_IE_FV	AMA	Top5	Similarity	Honegger	F:\AntibodyCascadeValidation\DS45_Top5_1model_Honneger_NotExcludeCDR	None	10	1	1	3	AMA_DS45NewSeq_Top5_1model_honneger_noExclCDR	0.525	53	0.412	60	0.486	6	0.408	4	0.547	6	1.281	8	2.024	4	2.395	10	0.936	4	7.65669	0.572	85	0.629	93	0.767	113	0.97	178	1.084	216	0.78	113	0.957	178	1.08	216	0.507	59	0.422
4LQF_LH_FV	AMA	Top5	Similarity	Honegger	F:\AntibodyCascadeValidation\DS45_Top5_1model_Honneger_NotExcludeCDR	None	10	1	1	3	AMA_DS45NewSeq_Top5_1model_honneger_noExclCDR	0.459	53	0.364	60	1.012	11	0.269	4	0.46	7	0.383	8	1.318	5	0.598	6	0.545	4	3.815	0.565	85	0.393	93	0.517	113	0.594	178	0.695	219	0.527	113	0.586	178	0.689	219	0.442	59	0.363
4LSQ_LH_FV	AMA	Top5	Similarity	Honegger	F:\AntibodyCascadeValidation\DS45_Top5_1model_Honneger_NotExcludeCDR	None	10	1	1	3	AMA_DS45NewSeq_Top5_1model_honneger_noExclCDR	0.631	53	0.961	60	0.601	6	0.345	4	1.384	2	6.045	8	0.532	5	2.39	11	3.38	4	5.02457	0.664	85	1.327	93	0.901	113	1.099	178	1.604	214	0.909	113	1.084	178	1.597	214	0.635	59	1.004
4LSS_LH_FV	AMA	Top5	Similarity	Honegger	F:\AntibodyCascadeValidation\DS45_Top5_1model_Honneger_NotExcludeCDR	None	10	1	1	3	AMA_DS45NewSeq_Top5_1model_honneger_noExclCDR	0.421	53	0.24	60	0.729	4	0.519	4	0.374	2	0.437	8	1.165	5	0.366	10	0.784	4	1.45003	0.415	85	0.33	93	0.364	113	0.408	178	0.452	211	0.366	113	0.404	178	0.448	211	0.418	59	0.244
4LSU_LH_FV	AMA	Top5	Similarity	Honegger	F:\AntibodyCascadeValidation\DS45_Top5_1model_Honneger_NotExcludeCDR	None	10	1	1	3	AMA_DS45NewSeq_Top5_1model_honneger_noExclCDR	0.56	52	0.45	60	1.374	3	1.18	4	1.898	2	0.513	8	0.405	5	3.606	11	0.94	4	9.10476	0.847	84	0.647	93	0.913	112	1.078	177	1.229	210	0.924	112	1.067	177	1.222	210	0.563	58	0.451
4LVN_BC_FV	AMA	Top5	Similarity	Honegger	F:\AntibodyCascadeValidation\DS45_Top5_1model_Honneger_NotExcludeCDR	None	10	1	1	3	AMA_DS45NewSeq_Top5_1model_honneger_noExclCDR	0.324	53	0.716	60	0.313	7	0.33	4	0.625	6	0.601	9	0.581	4	4.869	9	0.386	4	6.14494	0.348	85	0.853	93	0.735	113	0.835	178	1.286	217	0.739	113	0.829	178	1.275	217	0.336	59	0.711
4LVH_CB_FV	AMA	Top5	Similarity	Honegger	F:\AntibodyCascadeValidation\DS45_Top5_1model_Honneger_NotExcludeCDR	None	10	1	1	3	AMA_DS45NewSeq_Top5_1model_honneger_noExclCDR	1.027	53	1.202	60	2.104	10	0.774	4	2.523	6	1.375	8	1.435	5	2.212	11	1.045	4	3.85377	1.427	85	1.222	93	1.153	113	1.364	178	1.473	222	1.165	113	1.34	178	1.45	222	1.434	59	1.195
4LU5_LH_FV	AMA	Top5	Similarity	Honegger	F:\AntibodyCascadeValidation\DS45_Top5_1model_Honneger_NotExcludeCDR	None	10	1	1	3	AMA_DS45NewSeq_Top5_1model_honneger_noExclCDR	0.549	53	0.54	60	0.842	11	0.405	4	0.966	6	0.965	8	2.742	5	2.538	2	0.893	4	9.02877	0.555	85	0.592	93	0.902	113	1.028	178	1.274	214	0.911	113	1.014	178	1.271	214	0.526	59	0.546
4M1G_LH_FV	AMA	Top5	Similarity	Honegger	F:\AntibodyCascadeValidation\DS45_Top5_1model_Honneger_NotExcludeCDR	None	10	1	1	3	AMA_DS45NewSeq_Top5_1model_honneger_noExclCDR	0.378	53	0.341	60	0.434	7	0.519	4	1.165	6	0.5	8	0.532	4	2.153	8	0.365	4	8.02013	0.549	85	0.566	93	0.712	113	0.966	178	1.071	215	0.725	113	0.945	178	1.06	215	0.373	59	0.339
4M6M_LH_FV	AMA	Top5	Similarity	Honegger	F:\AntibodyCascadeValidation\DS45_Top5_1model_Honneger_NotExcludeCDR	None	10	1	1	3	AMA_DS45NewSeq_Top5_1model_honneger_noExclCDR	0.315	52	0.429	60	0.933	9	0.442	4	1.963	8	0.439	8	0.265	5	2.786	6	0.569	4	7.54249	0.403	84	0.469	93	0.763	112	0.841	177	1.057	217	0.779	112	0.828	177	1.042	217	0.369	58	0.43
4M5Y_LH_FV	AMA	Top5	Similarity	Honegger	F:\AntibodyCascadeValidation\DS45_Top5_1model_Honneger_NotExcludeCDR	None	10	1	1	3	AMA_DS45NewSeq_Top5_1model_honneger_noExclCDR	0.42	52	0.39	60	0.354	6	0.359	4	1.376	8	1.042	9	0.886	4	5.097	13	0.369	4	4.25043	0.439	84	0.529	93	0.518	112	0.643	177	1.41	221	0.525	112	0.626	177	1.403	221	0.406	58	0.388
4M1D_MI_FV	AMA	Top5	Similarity	Honegger	F:\AntibodyCascadeValidation\DS45_Top5_1model_Honneger_NotExcludeCDR	None	10	1	1	3	AMA_DS45NewSeq_Top5_1model_honneger_noExclCDR	0.196	52	0.228	60	0.288	8	0.194	4	0.767	9	0.311	8	0.228	7	1.401	18	0.29	4	4.22577	0.287	84	0.286	93	0.399	112	0.511	177	0.558	231	0.409	112	0.507	177	0.558	231	0.197	58	0.227
4MAU_LH_FV	AMA	Top5	Similarity	Honegger	F:\AntibodyCascadeValidation\DS45_Top5_1model_Honneger_NotExcludeCDR	None	10	1	1	3	AMA_DS45NewSeq_Top5_1model_honneger_noExclCDR	0.542	53	0.281	60	1.099	10	0.195	4	0.797	6	0.359	9	0.511	4	1.762	6	0.495	4	2.73219	0.62	85	0.427	93	0.543	113	0.645	178	0.764	217	0.546	113	0.639	178	0.759	217	0.518	59	0.29
4M7J_LH_FV	AMA	Top5	Similarity	Honegger	F:\AntibodyCascadeValidation\DS45_Top5_1model_Honneger_NotExcludeCDR	None	10	1	1	3	AMA_DS45NewSeq_Top5_1model_honneger_noExclCDR	0.496	53	0.586	60	1.826	11	0.345	4	0.636	6	0.863	8	1.74	4	6.336	8	0.549	4	6.06673	0.592	85	1.052	93	0.77	113	1.121	178	1.683	219	0.78	113	1.116	178	1.679	219	0.484	59	0.584
4M43_LH_FV	AMA	Top5	Similarity	Honegger	F:\AntibodyCascadeValidation\DS45_Top5_1model_Honneger_NotExcludeCDR	None	10	1	1	3	AMA_DS45NewSeq_Top5_1model_honneger_noExclCDR	0.461	53	0.348	60	0.357	6	0.184	4	1.587	6	0.607	8	0.654	5	3.488	8	0.596	4	6.87991	0.464	85	0.489	93	0.618	113	0.701	178	1.018	215	0.624	113	0.691	178	1.013	215	0.458	59	0.351
4M48_LH_FV	AMA	Top5	Similarity	Honegger	F:\AntibodyCascadeValidation\DS45_Top5_1model_Honneger_NotExcludeCDR	None	10	1	1	3	AMA_DS45NewSeq_Top5_1model_honneger_noExclCDR	0.331	53	0.367	60	0.297	7	0.229	4	1.661	6	0.442	8	1.367	5	2.843	8	0.423	4	5.13578	0.46	85	0.528	93	0.555	113	0.714	178	0.938	216	0.561	113	0.707	178	0.933	216	0.326	59	0.367
4M62_LH_FV	AMA	Top5	Similarity	Honegger	F:\AntibodyCascadeValidation\DS45_Top5_1model_Honneger_NotExcludeCDR	None	10	1	1	3	AMA_DS45NewSeq_Top5_1model_honneger_noExclCDR	0.231	53	0.375	60	0.437	7	0.151	4	0.914	6	2.889	8	0.971	5	1.4	16	0.444	4	3.51382	0.286	85	0.57	93	0.455	113	0.585	178	0.881	224	0.472	113	0.573	178	0.87	224	0.226	59	0.373
4M61_AB_FV	AMA	Top5	Similarity	Honegger	F:\AntibodyCascadeValidation\DS45_Top5_1model_Honneger_NotExcludeCDR	None	10	1	1	3	AMA_DS45NewSeq_Top5_1model_honneger_noExclCDR	0.214	53	0.284	60	0.612	12	0.298	4	1.361	5	0.661	8	0.422	5	3.028	9	1.119	4	3.54506	0.373	85	0.515	93	0.385	113	0.544	178	0.884	221	0.388	113	0.542	178	0.891	221	0.216	59	0.29
4M6O_LH_FV	AMA	Top5	Similarity	Honegger	F:\AntibodyCascadeValidation\DS45_Top5_1model_Honneger_NotExcludeCDR	None	10	1	1	3	AMA_DS45NewSeq_Top5_1model_honneger_noExclCDR	0.398	53	0.29	60	0.468	6	0.33	4	1.135	6	0.893	8	0.352	5	3.368	12	0.48	4	7.91145	0.601	85	0.464	93	0.73	113	0.96	178	1.248	219	0.754	113	0.94	178	1.247	219	0.398	59	0.29
4M7K_LH_FV	AMA	Top5	Similarity	Honegger	F:\AntibodyCascadeValidation\DS45_Top5_1model_Honneger_NotExcludeCDR	None	10	1	1	3	AMA_DS45NewSeq_Top5_1model_honneger_noExclCDR	0.493	53	0.312	60	1.032	12	0.163	4	0.856	6	0.458	8	1.17	5	3.439	9	0.368	4	3.11128	0.496	85	0.589	93	0.579	113	0.645	178	1.06	222	0.582	113	0.635	178	1.055	222	0.473	59	0.313
4MHH_IG_FV	AMA	Top5	Similarity	Honegger	F:\AntibodyCascadeValidation\DS45_Top5_1model_Honneger_NotExcludeCDR	None	10	1	1	3	AMA_DS45NewSeq_Top5_1model_honneger_noExclCDR	0.522	53	0.427	60	0.925	10	0.381	4	0.413	6	0.795	8	0.6	5	2.559	9	0.933	4	0.599378	0.574	85	0.507	93	0.489	113	0.543	178	0.772	220	0.489	113	0.531	178	0.772	220	0.505	59	0.434
4MWF_LH_FV	AMA	Top5	Similarity	Honegger	F:\AntibodyCascadeValidation\DS45_Top5_1model_Honneger_NotExcludeCDR	None	10	1	1	3	AMA_DS45NewSeq_Top5_1model_honneger_noExclCDR	0.55	53	0.863	60	0.41	6	0.35	4	1.119	6	3.923	8	2.623	5	13.317	16	2.037	4	10.6846	0.68	85	1.069	93	1.224	113	1.41	178	3.967	223	1.236	113	1.406	178	3.971	223	0.576	59	0.888
4MXV_EF_FV	AMA	Top5	Similarity	Honegger	F:\AntibodyCascadeValidation\DS45_Top5_1model_Honneger_NotExcludeCDR	None	10	1	1	3	AMA_DS45NewSeq_Top5_1model_honneger_noExclCDR	0.308	53	0.412	60	1.632	6	0.304	4	1.32	6	0.69	8	0.683	5	2.145	7	0.973	4	1.71315	0.367	85	0.489	93	0.493	113	0.558	178	0.754	214	0.501	113	0.551	178	0.747	214	0.308	59	0.418
4N8C_LH_FV	AMA	Top5	Similarity	Honegger	F:\AntibodyCascadeValidation\DS45_Top5_1model_Honneger_NotExcludeCDR	None	10	1	1	3	AMA_DS45NewSeq_Top5_1model_honneger_noExclCDR	0.292	53	0.313	60	1.212	12	0.254	4	0.482	6	0.549	8	0.356	5	2.61	8	0.489	4	4.00511	0.355	85	0.539	93	0.446	113	0.601	178	0.857	221	0.449	113	0.59	178	0.849	221	0.283	59	0.311
4N90_ED_FV	AMA	Top5	Similarity	Honegger	F:\AntibodyCascadeValidation\DS45_Top5_1model_Honneger_NotExcludeCDR	None	10	1	1	3	AMA_DS45NewSeq_Top5_1model_honneger_noExclCDR	0.386	53	0.423	60	1.167	7	0.4	4	1.991	6	1.66	10	2.284	4	3.805	10	0.939	4	3.22373	0.516	85	0.596	93	0.491	113	0.644	178	1.183	219	0.495	113	0.645	178	1.182	219	0.524	59	0.425
4N9G_NM_FV	AMA	Top5	Similarity	Honegger	F:\AntibodyCascadeValidation\DS45_Top5_1model_Honneger_NotExcludeCDR	None	10	1	1	3	AMA_DS45NewSeq_Top5_1model_honneger_noExclCDR	0.442	53	0.461	60	0.601	6	1.389	4	1.095	6	1.566	8	1.331	5	4.876	14	3.287	4	8.15231	0.623	85	1.318	93	0.833	113	1.405	178	1.837	221	0.862	113	1.38	178	1.841	221	0.554	59	0.616
4NCC_12_FV	AMA	Top5	Similarity	Honegger	F:\AntibodyCascadeValidation\DS45_Top5_1model_Honneger_NotExcludeCDR	None	10	1	1	3	AMA_DS45NewSeq_Top5_1model_honneger_noExclCDR	0.339	53	0.329	60	0.428	5	0.383	4	1.052	6	0.92	8	0.514	5	3.014	8	0.341	4	7.60541	0.571	85	0.431	93	0.685	113	0.812	178	0.966	214	0.689	113	0.806	178	0.966	214	0.559	59	0.328
4NIK_BB_FV	AMA	Top5	Similarity	Honegger	F:\AntibodyCascadeValidation\DS45_Top5_1model_Honneger_NotExcludeCDR	None	10	1	1	3	AMA_DS45NewSeq_Top5_1model_honneger_noExclCDR	0.462	52	0.39	60	2.887	9	0.452	4	3.649	7	0.643	8	0.445	5	2.889	6	0.663	4	12.416	0.547	84	0.582	93	1.053	112	1.256	177	1.47	216	1.072	112	1.227	177	1.457	216	0.552	58	0.399
4NJ9_LH_FV	AMA	Top5	Similarity	Honegger	F:\AntibodyCascadeValidation\DS45_Top5_1model_Honneger_NotExcludeCDR	None	10	1	1	3	AMA_DS45NewSeq_Top5_1model_honneger_noExclCDR	0.39	53	0.351	60	0.696	10	0.325	4	0.681	6	0.43	8	1.771	5	2.854	10	0.296	4	3.01214	0.453	85	0.587	93	0.44	113	0.572	178	0.868	221	0.442	113	0.566	178	0.861	221	0.39	59	0.35
4NKD_BA_FV	AMA	Top5	Similarity	Honegger	F:\AntibodyCascadeValidation\DS45_Top5_1model_Honneger_NotExcludeCDR	None	10	1	1	3	AMA_DS45NewSeq_Top5_1model_honneger_noExclCDR	0.711	53	0.396	60	1.147	11	0.578	4	1.453	6	0.613	10	0.484	4	0.739	10	0.635	4	0.487788	0.823	85	0.62	93	0.716	113	0.848	178	0.865	223	0.715	113	0.842	178	0.863	223	0.819	59	0.397
4NKO_AB_FV	AMA	Top5	Similarity	Honegger	F:\AntibodyCascadeValidation\DS45_Top5_1model_Honneger_NotExcludeCDR	None	10	1	1	3	AMA_DS45NewSeq_Top5_1model_honneger_noExclCDR	0.699	53	0.904	60	0.91	11	0.859	4	0.739	6	0.672	8	1.543	5	3.685	10	0.551	4	3.28375	0.761	85	1.246	93	0.85	113	1.057	178	1.269	222	0.864	113	1.039	178	1.257	222	0.688	59	0.898
4NM4_LH_FV	AMA	Top5	Similarity	Honegger	F:\AntibodyCascadeValidation\DS45_Top5_1model_Honneger_NotExcludeCDR	None	10	1	1	3	AMA_DS45NewSeq_Top5_1model_honneger_noExclCDR	0.279	53	0.395	60	0.809	12	0.264	4	0.891	6	0.801	8	1.269	5	4.898	10	0.535	4	1.47	0.487	85	0.523	93	0.402	113	0.551	178	1.224	223	0.402	113	0.54	178	1.227	223	0.279	59	0.394
4NNP_LH_FV	AMA	Top5	Similarity	Honegger	F:\AntibodyCascadeValidation\DS45_Top5_1model_Honneger_NotExcludeCDR	None	10	1	1	3	AMA_DS45NewSeq_Top5_1model_honneger_noExclCDR	0.993	53	0.632	60	1.461	6	1.276	4	2.406	7	5.226	8	1.118	5	5.585	17	4.888	4	5.76058	0.925	85	1.352	93	0.904	113	1.256	178	2.167	225	0.92	113	1.247	178	2.174	225	0.96	59	0.722
4NP4_LH_FV	AMA	Top5	Similarity	Honegger	F:\AntibodyCascadeValidation\DS45_Top5_1model_Honneger_NotExcludeCDR	None	10	1	1	3	AMA_DS45NewSeq_Top5_1model_honneger_noExclCDR	0.358	53	0.443	60	0.753	7	0.287	4	3.798	6	0.399	8	1.258	5	1.768	8	2.777	4	4.62487	0.593	85	0.754	93	0.483	113	0.767	178	1.034	216	0.508	113	0.76	178	1.033	216	0.353	59	0.54
4NRX_BA_FV	AMA	Top5	Similarity	Honegger	F:\AntibodyCascadeValidation\DS45_Top5_1model_Honneger_NotExcludeCDR	None	10	1	1	3	AMA_DS45NewSeq_Top5_1model_honneger_noExclCDR	0.5	53	0.312	60	0.489	6	0.315	4	1.066	6	0.756	8	0.517	5	4.776	19	0.438	4	3.75168	0.531	85	0.441	93	0.519	113	0.601	178	1.503	226	0.521	113	0.595	178	1.498	226	0.497	59	0.312
4O02_LH_FV	AMA	Top5	Similarity	Honegger	F:\AntibodyCascadeValidation\DS45_Top5_1model_Honneger_NotExcludeCDR	None	10	1	1	3	AMA_DS45NewSeq_Top5_1model_honneger_noExclCDR	0.621	53	0.55	60	0.75	6	0.959	4	1.37	6	0.624	8	1.341	5	2.384	7	0.821	4	3.69107	0.653	85	0.761	93	0.657	113	0.791	178	0.927	214	0.661	113	0.783	178	0.926	214	0.605	59	0.549
4NKI_LH_FV	AMA	Top5	Similarity	Honegger	F:\AntibodyCascadeValidation\DS45_Top5_1model_Honneger_NotExcludeCDR	None	10	1	1	3	AMA_DS45NewSeq_Top5_1model_honneger_noExclCDR	0.27	52	0.253	60	1.884	9	0.219	4	3.28	7	0.366	8	3.131	5	4.033	9	0.408	4	3.84995	0.382	84	0.329	93	0.412	112	0.522	177	1.28	219	0.419	112	0.512	177	1.273	219	0.262	58	0.254
4NX3_AB_FV	AMA	Top5	Similarity	Honegger	F:\AntibodyCascadeValidation\DS45_Top5_1model_Honneger_NotExcludeCDR	None	10	1	1	3	AMA_DS45NewSeq_Top5_1model_honneger_noExclCDR	0.503	53	0.426	60	0.487	12	0.268	4	0.983	6	0.66	8	0.587	5	2.516	7	0.471	4	4.76849	0.463	85	0.543	93	0.6	113	0.661	178	0.802	220	0.612	113	0.656	178	0.805	220	0.49	59	0.424
4NUG_LH_FV	AMA	Top5	Similarity	Honegger	F:\AntibodyCascadeValidation\DS45_Top5_1model_Honneger_NotExcludeCDR	None	10	1	1	3	AMA_DS45NewSeq_Top5_1model_honneger_noExclCDR	0.365	53	0.36	60	1.007	11	1.024	4	1.362	6	2.083	8	0.785	5	9.604	24	0.809	4	3.34787	0.497	85	0.572	93	0.437	113	0.62	178	3.197	236	0.438	113	0.618	178	3.196	236	0.37	59	0.361
4NWT_LH_FV	AMA	Top5	Similarity	Honegger	F:\AntibodyCascadeValidation\DS45_Top5_1model_Honneger_NotExcludeCDR	None	10	1	1	3	AMA_DS45NewSeq_Top5_1model_honneger_noExclCDR	0.463	53	0.375	60	1.211	12	0.216	4	2.079	6	2.372	8	0.733	5	12.687	17	0.613	4	12.3133	0.539	85	0.666	93	1.053	113	1.448	178	3.632	230	1.082	113	1.43	178	3.628	230	0.454	59	0.377
4O4Y_LH_FV	AMA	Top5	Similarity	Honegger	F:\AntibodyCascadeValidation\DS45_Top5_1model_Honneger_NotExcludeCDR	None	10	1	1	3	AMA_DS45NewSeq_Top5_1model_honneger_noExclCDR	0.455	53	0.485	60	2.378	8	0.217	4	4.053	10	0.916	8	2.656	4	6.136	6	0.693	3	4.10117	0.57	85	0.659	92	0.583	113	0.722	177	1.637	217	0.586	113	0.71	177	1.631	217	0.475	59	0.687
4NPY_LH_FV	AMA	Top5	Similarity	Honegger	F:\AntibodyCascadeValidation\DS45_Top5_1model_Honneger_NotExcludeCDR	None	10	1	1	3	AMA_DS45NewSeq_Top5_1model_honneger_noExclCDR	0.228	52	0.218	60	0.39	6	0.32	4	2.133	9	0.294	8	0.352	4	4.814	22	0.283	4	1.52688	0.278	84	0.303	93	0.278	112	0.332	177	1.66	230	0.279	112	0.328	177	1.666	230	0.23	58	0.218
4NYL_BA_FV	AMA	Top5	Similarity	Honegger	F:\AntibodyCascadeValidation\DS45_Top5_1model_Honneger_NotExcludeCDR	None	10	1	1	3	AMA_DS45NewSeq_Top5_1model_honneger_noExclCDR	0.545	53	0.334	60	1.187	6	0.605	4	0.917	6	0.527	8	0.307	5	1.461	10	0.409	4	4.50715	0.636	85	0.637	93	0.596	113	0.807	178	0.876	217	0.599	113	0.803	178	0.869	217	0.536	59	0.332
4NZU_LH_FV	AMA	Top5	Similarity	Honegger	F:\AntibodyCascadeValidation\DS45_Top5_1model_Honneger_NotExcludeCDR	None	10	1	1	3	AMA_DS45NewSeq_Top5_1model_honneger_noExclCDR	0.324	53	0.344	60	0.496	6	0.253	4	1.141	6	0.608	8	0.403	5	5.502	14	0.684	4	6.48709	0.427	85	0.451	93	0.606	113	0.733	178	1.64	221	0.62	113	0.72	178	1.642	221	0.338	59	0.345
4OD2_AB_FV	AMA	Top5	Similarity	Honegger	F:\AntibodyCascadeValidation\DS45_Top5_1model_Honneger_NotExcludeCDR	None	10	1	1	3	AMA_DS45NewSeq_Top5_1model_honneger_noExclCDR	0.549	52	0.539	60	0.671	6	1.427	4	1.072	8	0.397	8	1.096	5	7.101	10	0.55	4	4.97945	0.688	84	0.653	93	0.743	112	0.87	177	1.67	218	0.747	112	0.869	177	1.67	218	0.574	58	0.536
4O5L_LH_FV	AMA	Top5	Similarity	Honegger	F:\AntibodyCascadeValidation\DS45_Top5_1model_Honneger_NotExcludeCDR	None	10	1	1	3	AMA_DS45NewSeq_Top5_1model_honneger_noExclCDR	0.358	52	0.413	60	1.084	8	0.951	4	2.49	8	2.056	7	1.452	5	19.937	21	0.468	4	5.9544	0.532	84	0.779	93	0.612	112	0.803	177	5.952	230	0.619	112	0.794	177	5.958	230	0.345	58	0.412
4OAW_AB_FV	AMA	Top5	Similarity	Honegger	F:\AntibodyCascadeValidation\DS45_Top5_1model_Honneger_NotExcludeCDR	None	10	1	1	3	AMA_DS45NewSeq_Top5_1model_honneger_noExclCDR	0.336	53	1.561	60	0.377	6	0.204	4	1.523	6	4.297	8	1.583	5	8.603	18	1.036	4	7.46533	0.518	85	1.574	93	1.294	113	1.406	178	2.86	225	1.312	113	1.396	178	2.875	225	0.354	59	1.551
4OGY_LH_FV	AMA	Top5	Similarity	Honegger	F:\AntibodyCascadeValidation\DS45_Top5_1model_Honneger_NotExcludeCDR	None	10	1	1	3	AMA_DS45NewSeq_Top5_1model_honneger_noExclCDR	0.441	53	0.414	60	0.367	6	0.336	4	1.038	5	4.508	8	2.635	5	7.746	11	1.438	4	8.47204	0.478	85	0.561	93	0.809	113	0.868	178	2.321	217	0.818	113	0.856	178	2.315	217	0.425	59	0.438
4OCX_LH_FV	AMA	Top5	Similarity	Honegger	F:\AntibodyCascadeValidation\DS45_Top5_1model_Honneger_NotExcludeCDR	None	10	1	1	3	AMA_DS45NewSeq_Top5_1model_honneger_noExclCDR	0.555	53	0.438	60	0.759	11	0.426	4	0.672	6	1.854	9	0.629	4	2.05	5	1.095	4	7.29553	0.61	85	0.666	93	0.779	113	0.909	178	1.11	217	0.785	113	0.893	178	1.1	217	0.559	59	0.454
4OD1_LH_FV	AMA	Top5	Similarity	Honegger	F:\AntibodyCascadeValidation\DS45_Top5_1model_Honneger_NotExcludeCDR	None	10	1	1	3	AMA_DS45NewSeq_Top5_1model_honneger_noExclCDR	0.462	52	0.379	60	1.28	8	0.581	4	4.715	9	0.59	8	4.078	5	19.819	33	0.369	4	6.19212	0.742	84	0.513	93	0.618	112	0.768	177	7.609	244	0.622	112	0.763	177	7.602	244	0.614	58	0.376
4OII_LH_FV	AMA	Top5	Similarity	Honegger	F:\AntibodyCascadeValidation\DS45_Top5_1model_Honneger_NotExcludeCDR	None	10	1	1	3	AMA_DS45NewSeq_Top5_1model_honneger_noExclCDR	0.384	53	0.523	60	0.359	6	0.326	4	0.522	6	0.654	8	0.772	5	2.25	6	0.956	4	1.78147	0.488	85	1.134	93	0.601	113	1.019	178	1.007	213	0.62	113	1.001	178	0.991	213	0.378	59	0.528
4OKV_BA_FV	AMA	Top5	Similarity	Honegger	F:\AntibodyCascadeValidation\DS45_Top5_1model_Honneger_NotExcludeCDR	None	10	1	1	3	AMA_DS45NewSeq_Top5_1model_honneger_noExclCDR	0.38	53	0.452	60	0.778	11	0.251	4	1.058	6	0.496	8	0.496	5	0.954	2	0.81	4	5.41633	0.438	85	0.683	93	0.602	113	0.733	178	0.802	214	0.609	113	0.725	178	0.795	214	0.371	59	0.451
4OM1_LH_FV	AMA	Top5	Similarity	Honegger	F:\AntibodyCascadeValidation\DS45_Top5_1model_Honneger_NotExcludeCDR	None	10	1	1	3	AMA_DS45NewSeq_Top5_1model_honneger_noExclCDR	0.312	53	0.242	60	0.695	4	0.529	4	0.459	2	0.441	8	1.215	5	0.424	14	0.499	4	2.41618	0.453	85	0.296	93	0.34	113	0.449	178	0.492	215	0.347	113	0.446	178	0.489	215	0.319	59	0.242
4ONF_LH_FV	AMA	Top5	Similarity	Honegger	F:\AntibodyCascadeValidation\DS45_Top5_1model_Honneger_NotExcludeCDR	None	10	1	1	3	AMA_DS45NewSeq_Top5_1model_honneger_noExclCDR	0.301	53	0.226	60	0.469	11	0.191	4	1.269	6	0.343	8	0.273	5	0.874	8	0.745	4	3.41346	0.465	85	0.328	93	0.397	113	0.508	178	0.537	220	0.404	113	0.5	178	0.531	220	0.296	59	0.234
4OQT_LH_FV	AMA	Top5	Similarity	Honegger	F:\AntibodyCascadeValidation\DS45_Top5_1model_Honneger_NotExcludeCDR	None	10	1	1	3	AMA_DS45NewSeq_Top5_1model_honneger_noExclCDR	0.421	53	0.378	60	0.46	6	1.194	4	2.361	7	1.11	8	1.251	5	2.909	7	0.717	4	2.59914	0.617	85	0.66	93	0.733	113	0.964	178	1.205	215	0.744	113	0.958	178	1.199	215	0.415	59	0.386
4ORG_LH_FV	AMA	Top5	Similarity	Honegger	F:\AntibodyCascadeValidation\DS45_Top5_1model_Honneger_NotExcludeCDR	None	10	1	1	3	AMA_DS45NewSeq_Top5_1model_honneger_noExclCDR	0.675	52	0.558	60	1.199	8	0.681	4	4.361	9	0.53	8	5.398	5	20.672	33	0.366	4	3.60991	0.859	84	0.712	93	0.682	112	0.861	177	7.837	244	0.693	112	0.857	177	7.866	244	0.704	58	0.555
4P59_LH_FV	AMA	Top5	Similarity	Honegger	F:\AntibodyCascadeValidation\DS45_Top5_1model_Honneger_NotExcludeCDR	None	10	1	1	3	AMA_DS45NewSeq_Top5_1model_honneger_noExclCDR	0.392	53	0.395	60	0.67	6	1.149	4	0.79	6	0.648	8	0.33	5	1.682	6	0.707	4	3.30112	0.454	85	0.648	93	0.466	113	0.648	178	0.714	213	0.473	113	0.638	178	0.705	213	0.388	59	0.395
4OTX_LH_FV	AMA	Top5	Similarity	Honegger	F:\AntibodyCascadeValidation\DS45_Top5_1model_Honneger_NotExcludeCDR	None	10	1	1	3	AMA_DS45NewSeq_Top5_1model_honneger_noExclCDR	0.269	53	0.283	60	0.473	12	0.222	4	0.812	6	0.67	8	0.652	5	1.415	2	0.409	4	6.71059	0.337	85	0.38	93	0.672	113	0.723	178	0.828	215	0.676	113	0.717	178	0.826	215	0.263	59	0.281
4OT1_LH_FV	AMA	Top5	Similarity	Honegger	F:\AntibodyCascadeValidation\DS45_Top5_1model_Honneger_NotExcludeCDR	None	10	1	1	3	AMA_DS45NewSeq_Top5_1model_honneger_noExclCDR	0.43	52	0.395	60	0.738	8	0.422	4	2.952	7	0.701	8	0.398	5	6.781	20	0.688	4	5.44124	0.708	84	0.54	93	0.629	112	0.794	177	2.301	229	0.636	112	0.782	177	2.294	229	0.502	58	0.4
4P48_AA_FV	AMA	Top5	Similarity	Honegger	F:\AntibodyCascadeValidation\DS45_Top5_1model_Honneger_NotExcludeCDR	None	10	1	1	3	AMA_DS45NewSeq_Top5_1model_honneger_noExclCDR	0.933	52	1.584	60	8.099	9	0.369	4	3.339	8	0.636	8	1.892	5	4.389	12	0.346	4	3.75669	0.84	85	1.387	93	1.324	112	1.167	178	2.278	224	1.321	112	1.158	178	2.28	224	0.893	58	1.571
4P49_AA_FV	AMA	Top5	Similarity	Honegger	F:\AntibodyCascadeValidation\DS45_Top5_1model_Honneger_NotExcludeCDR	None	10	1	1	3	AMA_DS45NewSeq_Top5_1model_honneger_noExclCDR	0.433	50	0.335	60	0.804	5	0.316	4	1.636	6	0.59	8	1.388	6	3.189	12	0.46	4	2.79547	0.654	83	0.499	93	0.456	110	0.619	176	1	217	0.459	110	0.609	176	0.988	217	0.462	56	0.333
4P9M_LH_FV	AMA	Top5	Similarity	Honegger	F:\AntibodyCascadeValidation\DS45_Top5_1model_Honneger_NotExcludeCDR	None	10	1	1	3	AMA_DS45NewSeq_Top5_1model_honneger_noExclCDR	0.866	53	0.632	60	1.196	7	0.627	4	0.725	6	2.255	9	2.49	3	6.982	18	5.681	4	9.90833	1.021	85	2.473	97	1.082	113	2.318	182	2.909	229	1.27	113	2.219	182	2.871	229	0.941	59	0.705
4PB0_LH_FV	AMA	Top5	Similarity	Honegger	F:\AntibodyCascadeValidation\DS45_Top5_1model_Honneger_NotExcludeCDR	None	10	1	1	3	AMA_DS45NewSeq_Top5_1model_honneger_noExclCDR	0.302	53	0.383	60	0.75	11	0.417	4	0.506	6	0.484	8	1.018	7	6.299	8	0.516	4	6.24962	0.391	85	0.518	93	0.697	113	0.785	178	1.377	222	0.707	113	0.776	178	1.369	222	0.306	59	0.382
4PS4_LH_FV	AMA	Top5	Similarity	Honegger	F:\AntibodyCascadeValidation\DS45_Top5_1model_Honneger_NotExcludeCDR	None	10	1	1	3	AMA_DS45NewSeq_Top5_1model_honneger_noExclCDR	0.448	53	0.21	60	0.446	6	0.455	4	1.474	5	0.269	10	0.26	4	0.543	9	1.339	4	2.43361	0.469	85	0.358	93	0.385	113	0.471	178	0.508	216	0.396	113	0.475	178	0.513	216	0.432	59	0.211
4PY7_BA_FV	AMA	Top5	Similarity	Honegger	F:\AntibodyCascadeValidation\DS45_Top5_1model_Honneger_NotExcludeCDR	None	10	1	1	3	AMA_DS45NewSeq_Top5_1model_honneger_noExclCDR	0.391	53	0.482	60	0.687	6	1.052	4	1.059	6	1.209	8	0.434	5	3.312	11	0.773	4	3.40709	0.535	85	0.691	93	0.506	113	0.711	178	1.079	218	0.515	113	0.698	178	1.062	218	0.392	59	0.488
4Q0X_LH_FV	AMA	Top5	Similarity	Honegger	F:\AntibodyCascadeValidation\DS45_Top5_1model_Honneger_NotExcludeCDR	None	10	1	1	3	AMA_DS45NewSeq_Top5_1model_honneger_noExclCDR	0.458	53	0.553	60	1.166	11	0.31	4	1.619	6	0.73	8	1.257	5	2.03	8	0.408	4	5.28587	0.663	85	0.857	93	0.688	113	0.959	178	1.117	220	0.703	113	0.956	178	1.12	220	0.616	59	0.552
4PB9_LH_FV	AMA	Top5	Similarity	Honegger	F:\AntibodyCascadeValidation\DS45_Top5_1model_Honneger_NotExcludeCDR	None	10	1	1	3	AMA_DS45NewSeq_Top5_1model_honneger_noExclCDR	0.573	53	0.296	60	0.952	11	0.597	4	0.645	6	0.62	8	0.378	5	2.613	11	0.707	4	3.83941	0.551	85	0.449	93	0.537	113	0.607	178	0.82	223	0.534	113	0.599	178	0.81	223	0.555	59	0.3
4QHK_NM_FV	AMA	Top5	Similarity	Honegger	F:\AntibodyCascadeValidation\DS45_Top5_1model_Honneger_NotExcludeCDR	None	10	1	1	3	AMA_DS45NewSeq_Top5_1model_honneger_noExclCDR	0.581	52	0.717	60	1.479	6	0.712	4	3.575	7	3.245	8	0.915	4	2.264	11	0.712	4	4.64176	0.767	84	0.977	93	0.77	112	1.04	177	1.419	217	0.776	112	1.029	177	1.412	217	0.633	58	0.713
4QHL_BA_FV	AMA	Top5	Similarity	Honegger	F:\AntibodyCascadeValidation\DS45_Top5_1model_Honneger_NotExcludeCDR	None	10	1	1	3	AMA_DS45NewSeq_Top5_1model_honneger_noExclCDR	0.409	52	0.477	60	1.511	6	0.338	4	2.037	7	1.216	8	0.776	4	1.816	11	0.679	4	5.82761	0.568	84	1.079	93	0.674	112	1.081	177	1.189	217	0.678	112	1.071	177	1.182	217	0.439	58	0.474
4QHM_BA_FV	AMA	Top5	Similarity	Honegger	F:\AntibodyCascadeValidation\DS45_Top5_1model_Honneger_NotExcludeCDR	None	10	1	1	3	AMA_DS45NewSeq_Top5_1model_honneger_noExclCDR	0.744	52	0.616	60	2.52	6	0.525	4	1.024	7	1.589	8	0.482	4	0.779	11	1.135	4	3.88693	0.828	84	0.807	93	0.776	112	0.926	177	1.023	217	0.785	112	0.911	177	1.013	217	0.805	58	0.638
4Q2Z_BA_FV	AMA	Top5	Similarity	Honegger	F:\AntibodyCascadeValidation\DS45_Top5_1model_Honneger_NotExcludeCDR	None	10	1	1	3	AMA_DS45NewSeq_Top5_1model_honneger_noExclCDR	0.349	52	1.497	60	0.556	8	0.285	4	1.208	8	0.436	8	0.729	5	7.155	12	0.704	4	4.19155	0.393	84	1.352	93	1.201	112	1.115	177	2.026	222	1.223	112	1.121	177	2.049	222	0.341	58	1.486
4Q6I_AB_FV	AMA	Top5	Similarity	Honegger	F:\AntibodyCascadeValidation\DS45_Top5_1model_Honneger_NotExcludeCDR	None	10	1	1	3	AMA_DS45NewSeq_Top5_1model_honneger_noExclCDR	0.372	53	0.605	60	0.967	10	0.352	4	0.822	6	0.544	8	0.571	5	2.848	9	0.598	4	9.75328	0.581	85	1.179	93	0.945	113	1.391	178	1.479	220	0.973	113	1.351	178	1.476	220	0.361	59	0.604
4QWW_CD_FV	AMA	Top5	Similarity	Honegger	F:\AntibodyCascadeValidation\DS45_Top5_1model_Honneger_NotExcludeCDR	None	10	1	1	3	AMA_DS45NewSeq_Top5_1model_honneger_noExclCDR	0.378	53	0.331	60	0.429	5	0.394	4	0.513	6	0.76	8	0.408	7	5.451	12	0.585	4	3.3594	0.39	85	0.488	93	0.464	113	0.562	178	1.439	220	0.469	113	0.554	178	1.433	220	0.376	59	0.331
4QEX_LH_FV	AMA	Top5	Similarity	Honegger	F:\AntibodyCascadeValidation\DS45_Top5_1model_Honneger_NotExcludeCDR	None	10	1	1	3	AMA_DS45NewSeq_Top5_1model_honneger_noExclCDR	0.704	53	0.541	60	0.899	10	0.533	4	0.869	6	1.006	8	0.68	5	2.07	5	0.772	4	3.44216	0.768	85	0.556	93	0.746	113	0.8	178	0.909	216	0.746	113	0.788	178	0.897	216	0.781	59	0.538
4RDQ_FG_FV	AMA	Top5	Similarity	Honegger	F:\AntibodyCascadeValidation\DS45_Top5_1model_Honneger_NotExcludeCDR	None	10	1	1	3	AMA_DS45NewSeq_Top5_1model_honneger_noExclCDR	0.36	53	0.444	60	0.341	6	0.306	4	1.377	6	0.754	8	0.236	5	3.942	5	0.298	4	2.00047	0.522	85	0.676	93	0.546	113	0.753	178	0.974	212	0.551	113	0.744	178	0.969	212	0.348	59	0.442
4QHN_BA_FV	AMA	Top5	Similarity	Honegger	F:\AntibodyCascadeValidation\DS45_Top5_1model_Honneger_NotExcludeCDR	None	10	1	1	3	AMA_DS45NewSeq_Top5_1model_honneger_noExclCDR	0.858	52	0.623	60	2.482	6	1.119	4	0.844	7	1.352	8	0.735	4	0.58	11	3.104	4	4.22709	1.002	84	1.048	93	0.81	112	1.124	177	1.184	217	0.824	112	1.1	177	1.162	217	0.901	58	0.675
4R2G_MN_FV	AMA	Top5	Similarity	Honegger	F:\AntibodyCascadeValidation\DS45_Top5_1model_Honneger_NotExcludeCDR	None	10	1	1	3	AMA_DS45NewSeq_Top5_1model_honneger_noExclCDR	0.719	54	0.358	60	1.004	6	0.586	4	0.789	9	1.114	8	1.619	4	2.006	22	0.5	4	0.47354	0.827	80	0.421	93	0.58	114	0.674	173	0.968	226	0.59	114	0.67	173	0.974	226	0.719	54	0.366
4R4B_AB_FV	AMA	Top5	Similarity	Honegger	F:\AntibodyCascadeValidation\DS45_Top5_1model_Honneger_NotExcludeCDR	None	10	1	1	3	AMA_DS45NewSeq_Top5_1model_honneger_noExclCDR	0.351	53	0.499	60	0.487	6	0.143	4	1.774	5	1.16	8	3.512	4	2.078	9	0.693	4	6.04755	0.514	85	0.688	93	0.642	113	0.86	178	1.098	214	0.657	113	0.848	178	1.091	214	0.357	59	0.498
4RQQ_AB_FV	AMA	Top5	Similarity	Honegger	F:\AntibodyCascadeValidation\DS45_Top5_1model_Honneger_NotExcludeCDR	None	10	1	1	3	AMA_DS45NewSeq_Top5_1model_honneger_noExclCDR	0.462	53	0.771	60	1.903	11	0.442	4	0.739	6	2.826	8	1.198	5	5.315	30	0.937	4	5.28526	0.54	85	0.905	93	0.804	113	0.937	178	2.31	242	0.816	113	0.923	178	2.293	242	0.474	59	0.774
4TOY_LH_FV	AMA	Top5	Similarity	Honegger	F:\AntibodyCascadeValidation\DS45_Top5_1model_Honneger_NotExcludeCDR	None	10	1	1	3	AMA_DS45NewSeq_Top5_1model_honneger_noExclCDR	0.65	52	0.484	60	2.794	9	0.494	4	4.282	7	0.488	8	1.267	5	4.135	12	9.643	12	8.70175	0.876	84	3.525	101	0.871	112	2.97	185	2.997	230	1.297	112	2.736	185	2.883	230	0.652	58	0.534
4U0R_CB_FV	AMA	Top5	Similarity	Honegger	F:\AntibodyCascadeValidation\DS45_Top5_1model_Honneger_NotExcludeCDR	None	10	1	1	3	AMA_DS45NewSeq_Top5_1model_honneger_noExclCDR	0.62	53	0.381	60	0.525	10	0.329	4	0.421	6	0.469	8	0.655	5	4.394	11	0.522	4	3.03554	0.563	85	0.487	93	0.588	113	0.632	178	1.142	222	0.593	113	0.625	178	1.142	222	0.599	59	0.379
4U1G_CB_FV	AMA	Top5	Similarity	Honegger	F:\AntibodyCascadeValidation\DS45_Top5_1model_Honneger_NotExcludeCDR	None	10	1	1	3	AMA_DS45NewSeq_Top5_1model_honneger_noExclCDR	0.673	53	0.361	60	1.482	10	1.611	4	1.237	6	0.379	8	0.96	5	2.037	11	0.451	4	4.13903	0.7	85	0.421	93	0.617	113	0.714	178	0.918	222	0.627	113	0.707	178	0.921	222	0.673	59	0.361
4U6G_BA_FV	AMA	Top5	Similarity	Honegger	F:\AntibodyCascadeValidation\DS45_Top5_1model_Honneger_NotExcludeCDR	None	10	1	1	3	AMA_DS45NewSeq_Top5_1model_honneger_noExclCDR	0.386	52	0.392	60	0.337	6	0.463	4	0.468	9	0.381	8	0.492	7	0.737	18	0.798	4	1.32227	0.505	84	0.447	93	0.465	112	0.528	177	0.537	229	0.467	112	0.522	177	0.531	229	0.438	58	0.396
4U6H_BA_FV	AMA	Top5	Similarity	Honegger	F:\AntibodyCascadeValidation\DS45_Top5_1model_Honneger_NotExcludeCDR	None	10	1	1	3	AMA_DS45NewSeq_Top5_1model_honneger_noExclCDR	0.315	53	0.393	60	0.715	11	0.282	4	0.777	6	0.46	8	0.332	5	2.143	8	0.615	4	4.90395	0.421	85	0.848	93	0.529	113	0.864	178	0.912	220	0.544	113	0.847	178	0.902	220	0.325	59	0.391
4U6V_LH_FV	AMA	Top5	Similarity	Honegger	F:\AntibodyCascadeValidation\DS45_Top5_1model_Honneger_NotExcludeCDR	None	10	1	1	3	AMA_DS45NewSeq_Top5_1model_honneger_noExclCDR	0.306	53	0.297	60	0.369	6	0.506	4	1.06	5	0.471	8	0.506	4	2.118	12	0.355	4	7.01055	0.408	85	0.454	93	0.604	113	0.799	178	0.969	217	0.629	113	0.774	178	0.952	217	0.311	59	0.3
[truncated: 251 more columns]
