# Supplementary material for: Fully automated antibody structure prediction using BIOVIA tools: Validation study
Source: PLoS One. 2017 May 18;12(5):e0177923. doi: 10.1371/journal.pone.0177923 (PMC5436848; doi:10.1371/journal.pone.0177923)
Supplement: S1 Table — Contains the RMSD values of predicted versus x-ray structure for the various regions, and details of the framework and CDR templates for each target. (ZIP) [file pone.0177923.s002.zip › Top5_IMGT_1model.csv]

Name	Source	FrameworkMethod	SortingMethod	LoopModeling	DataPath	H3Method	Top5Cutoff	NumCDRModels	NumFRModels	NumLoopTemplates	RunDescription	LSup:LSup	LSup:LSup_NRes	HSup:HSup	HSup:HSup_NRes	LSup:L1	LSup:L1_NRes	LSup:L2	LSup:L2_NRes	LSup:L3	LSup:L3_NRes	HSup:H1	HSup:H1_NRes	HSup:H2	HSup:H2_NRes	HSup:H3	HSup:H3_NRes	HSup:H4	HSup:H4_NRes	Tilt	LSup:LFR	LSup:LFR_NRes	HSup:HFR	HSup:HFR_NRes	LHSup:LHSup	LHSup:LHSup_NRes	LHSup:LHFR	LHSup:LHFR_NRes	LHSup:LHAll	LHSup:LHAll_NRes	LHFR:LHSup	LHFR:LHSup_NRes	LHFR:LHFR	LHFR:LHFR_NRes	LHFR:LHAll	LHFR:LHAll_NRes	LSup:LCore	LSup:LCore_NRes	HSup:HCore
3W2D_LH_FV	AMA	Top 5	Similarity	IMGT	F:\AntibodyCascadeValidation\DS45_Top1_1Model_IMGT	None	NA	1	1	3	DS45_Top5_1Model_IMGT	0.599	53	0.44	60	1.157	7	0.552	4	1.441	6	1.325	9	0.618	4	4.963	10	0.851	4	4.18273	0.75	85	0.506	93	0.587	113	0.679	178	1.29	218	0.589	113	0.666	178	1.296	218	0.588	59	0.439
3WBD_AA_FV	AMA	Top 5	Similarity	IMGT	F:\AntibodyCascadeValidation\DS45_Top1_1Model_IMGT	None	NA	1	1	3	DS45_Top5_1Model_IMGT	0.435	53	0.302	60	0.52	11	0.259	4	0.404	6	0.487	8	0.309	5	0.758	6	0.304	4	4.93372	0.656	85	0.526	93	0.547	113	0.784	178	0.799	218	0.567	113	0.773	178	0.807	218	0.417	59	0.3
3WHX_BA_FV	AMA	Top 5	Similarity	IMGT	F:\AntibodyCascadeValidation\DS45_Top1_1Model_IMGT	None	NA	1	1	3	DS45_Top5_1Model_IMGT	0.518	53	0.458	60	0.595	11	0.196	4	0.552	6	0.858	8	1.1	5	3.627	6	0.922	4	7.45122	0.524	85	0.572	93	0.734	113	0.815	178	1.051	218	0.741	113	0.8	178	1.047	218	0.496	59	0.477
3ZL4_LH_FV	AMA	Top 5	Similarity	IMGT	F:\AntibodyCascadeValidation\DS45_Top1_1Model_IMGT	None	NA	1	1	3	DS45_Top5_1Model_IMGT	0.324	52	0.505	60	0.363	8	0.393	4	1.267	7	0.537	9	0.233	4	1.763	8	0.845	4	13.2339	0.522	84	0.84	93	1.136	112	1.374	177	1.601	217	1.16	112	1.348	177	1.599	217	0.328	58	0.503
4BH8_AB_FV	AMA	Top 5	Similarity	IMGT	F:\AntibodyCascadeValidation\DS45_Top1_1Model_IMGT	None	NA	1	1	3	DS45_Top5_1Model_IMGT	0.451	53	0.425	60	0.247	6	2.778	4	0.398	6	0.354	8	1.369	5	1.115	10	0.566	4	2.43751	0.861	85	0.738	93	0.491	113	0.87	178	0.931	217	0.504	113	0.86	178	0.921	217	0.437	59	0.424
4GQP_HH_FV	AMA	Top 5	Similarity	IMGT	F:\AntibodyCascadeValidation\DS45_Top1_1Model_IMGT	None	NA	1	1	3	DS45_Top5_1Model_IMGT	0.251	53	0.233	60	0.259	7	0.264	4	0.481	6	0.451	8	0.295	4	0.516	8	0.438	4	1.6216	0.336	85	0.391	93	0.294	113	0.404	178	0.414	215	0.298	113	0.401	178	0.411	215	0.34	59	0.237
4G80_BA_FV	AMA	Top 5	Similarity	IMGT	F:\AntibodyCascadeValidation\DS45_Top1_1Model_IMGT	None	NA	1	1	3	DS45_Top5_1Model_IMGT	0.52	53	0.405	60	1.227	6	0.518	4	2.659	6	0.734	8	1.242	5	4.642	13	0.592	4	5.19663	0.555	85	0.507	93	0.59	113	0.689	178	1.332	220	0.602	113	0.678	178	1.319	220	0.535	59	0.408
4FZE_LH_FV	AMA	Top 5	Similarity	IMGT	F:\AntibodyCascadeValidation\DS45_Top1_1Model_IMGT	None	NA	1	1	3	DS45_Top5_1Model_IMGT	0.454	52	0.362	60	1.875	6	0.485	4	3.568	6	2.252	8	0.747	5	6.668	14	0.687	4	9.50739	0.597	84	0.436	93	0.838	112	1.023	177	2.143	220	0.849	112	1.008	177	2.144	220	0.463	58	0.362
4HXA_LH_FV	AMA	Top 5	Similarity	IMGT	F:\AntibodyCascadeValidation\DS45_Top1_1Model_IMGT	None	NA	1	1	3	DS45_Top5_1Model_IMGT	0.274	53	0.383	60	0.29	5	0.199	4	0.814	6	0.584	8	2.755	7	1.054	6	0.821	4	1.19616	0.638	85	0.487	93	0.361	113	0.567	178	0.772	214	0.369	113	0.557	178	0.772	214	0.475	59	0.388
2YMX_LH_FV	AMA	Top 5	Similarity	IMGT	F:\AntibodyCascadeValidation\DS45_Top1_1Model_IMGT	None	NA	1	1	3	DS45_Top5_1Model_IMGT	0.384	53	0.403	60	1.284	6	0.304	4	1.566	6	0.634	8	0.76	5	4.26	13	0.493	4	6.91761	0.455	85	0.594	93	0.646	113	0.799	178	1.395	220	0.65	113	0.787	178	1.384	220	0.374	59	0.403
3WKM_LH_FV	AMA	Top 5	Similarity	IMGT	F:\AntibodyCascadeValidation\DS45_Top1_1Model_IMGT	None	NA	1	1	3	DS45_Top5_1Model_IMGT	0.573	53	0.342	60	1.392	10	0.316	4	0.395	6	0.911	8	0.409	5	6.349	12	0.679	4	2.75428	0.607	85	0.621	93	0.533	113	0.706	178	1.689	223	0.55	113	0.695	178	1.674	223	0.553	59	0.348
3WHE_09_FV	AMA	Top 5	Similarity	IMGT	F:\AntibodyCascadeValidation\DS45_Top1_1Model_IMGT	None	NA	1	1	3	DS45_Top5_1Model_IMGT	0.571	52	0.639	60	1.9	9	1.543	4	1.212	8	1.29	8	1.89	5	3.859	15	0.647	4	4.59122	0.693	84	0.858	93	0.7	112	0.874	177	1.437	226	0.701	112	0.868	177	1.433	226	0.669	58	0.635
3W9E_BA_FV	AMA	Top 5	Similarity	IMGT	F:\AntibodyCascadeValidation\DS45_Top1_1Model_IMGT	None	NA	1	1	3	DS45_Top5_1Model_IMGT	0.476	53	0.471	60	0.394	7	0.314	4	2.024	5	2.835	8	1.575	5	3.012	11	3.864	4	0.948842	0.445	85	1.012	93	0.559	113	0.845	178	1.265	218	0.561	113	0.839	178	1.256	218	0.458	59	0.571
4BZ2_LH_FV	AMA	Top 5	Similarity	IMGT	F:\AntibodyCascadeValidation\DS45_Top1_1Model_IMGT	None	NA	1	1	3	DS45_Top5_1Model_IMGT	0.327	53	0.41	60	0.306	6	0.105	4	0.617	6	1.164	8	2.67	5	4.137	10	0.968	4	4.51816	0.4	85	0.667	93	0.57	113	0.738	178	1.311	217	0.573	113	0.735	178	1.303	217	0.336	59	0.424
4BKL_BA_FV	AMA	Top 5	Similarity	IMGT	F:\AntibodyCascadeValidation\DS45_Top1_1Model_IMGT	None	NA	1	1	3	DS45_Top5_1Model_IMGT	0.443	53	0.391	60	1.079	10	0.835	4	1.295	6	0.614	8	0.948	5	3.783	5	0.318	4	2.94341	0.543	85	0.562	93	0.54	113	0.68	178	0.971	216	0.543	113	0.679	178	0.972	216	0.431	59	0.394
4BUH_AA_FV	AMA	Top 5	Similarity	IMGT	F:\AntibodyCascadeValidation\DS45_Top1_1Model_IMGT	None	NA	1	1	3	DS45_Top5_1Model_IMGT	0.609	52	0.232	60	0.265	8	0.428	4	0.544	8	0.499	8	0.336	5	3.494	15	0.355	4	1.28846	0.696	84	0.294	93	0.493	112	0.559	177	1.042	225	0.494	112	0.556	177	1.037	225	0.606	58	0.231
4C83_BA_FV	AMA	Top 5	Similarity	IMGT	F:\AntibodyCascadeValidation\DS45_Top1_1Model_IMGT	None	NA	1	1	3	DS45_Top5_1Model_IMGT	0.408	53	0.381	60	1.119	5	1.185	4	1.54	7	0.4	8	0.409	5	2.722	7	0.284	4	4.46473	0.547	85	0.837	93	0.508	113	0.787	178	0.989	214	0.521	113	0.776	178	0.987	214	0.394	59	0.382
4CAD_GH_FV	AMA	Top 5	Similarity	IMGT	F:\AntibodyCascadeValidation\DS45_Top1_1Model_IMGT	None	NA	1	1	3	DS45_Top5_1Model_IMGT	0.415	53	0.319	60	0.237	6	0.34	4	0.715	6	0.398	8	0.877	5	4.852	14	0.623	4	3.85577	0.466	85	0.937	93	0.493	113	0.89	178	1.47	221	0.506	113	0.876	178	1.467	221	0.418	59	0.324
4EDW_LH_FV	AMA	Top 5	Similarity	IMGT	F:\AntibodyCascadeValidation\DS45_Top1_1Model_IMGT	None	NA	1	1	3	DS45_Top5_1Model_IMGT	0.304	53	0.292	60	0.619	6	0.346	4	0.542	6	0.376	8	0.343	4	2.819	11	0.491	4	2.66833	0.568	85	0.45	93	0.354	113	0.534	178	0.799	217	0.361	113	0.529	178	0.8	217	0.296	59	0.294
4CMH_CB_FV	AMA	Top 5	Similarity	IMGT	F:\AntibodyCascadeValidation\DS45_Top1_1Model_IMGT	None	NA	1	1	3	DS45_Top5_1Model_IMGT	0.318	53	0.303	60	1.097	6	0.268	4	1.049	6	0.454	8	0.432	5	3.587	9	0.353	4	5.12207	0.711	85	0.735	93	0.548	113	0.897	178	1.24	216	0.556	113	0.891	178	1.239	216	0.648	59	0.301
4CNI_BA_FV	AMA	Top 5	Similarity	IMGT	F:\AntibodyCascadeValidation\DS45_Top1_1Model_IMGT	None	NA	1	1	3	DS45_Top5_1Model_IMGT	0.323	53	0.311	60	0.403	6	0.305	4	0.542	6	0.585	8	0.702	7	1.579	7	0.438	4	10.5247	0.375	85	0.532	93	0.821	113	1.065	178	1.095	216	0.841	113	1.045	178	1.089	216	0.318	59	0.309
4EDX_AB_FV	AMA	Top 5	Similarity	IMGT	F:\AntibodyCascadeValidation\DS45_Top1_1Model_IMGT	None	NA	1	1	3	DS45_Top5_1Model_IMGT	0.651	53	0.331	60	1.058	6	0.308	4	0.913	6	0.691	8	0.742	4	2.437	11	0.347	4	4.4724	0.669	85	0.494	93	0.676	113	0.786	178	0.952	217	0.681	113	0.784	178	0.948	217	0.638	59	0.33
4H8W_LH_FV	AMA	Top 5	Similarity	IMGT	F:\AntibodyCascadeValidation\DS45_Top1_1Model_IMGT	None	NA	1	1	3	DS45_Top5_1Model_IMGT	0.246	52	0.215	60	0.627	9	0.239	4	0.972	8	0.276	8	0.282	5	1.209	8	0.557	4	3.02372	0.335	84	0.368	93	0.344	112	0.433	177	0.533	219	0.352	112	0.431	177	0.535	219	0.329	58	0.217
4GSD_LH_FV	AMA	Top 5	Similarity	IMGT	F:\AntibodyCascadeValidation\DS45_Top1_1Model_IMGT	None	NA	1	1	3	DS45_Top5_1Model_IMGT	0.488	52	0.475	60	1.028	6	0.272	4	3.847	6	1.573	9	0.623	4	5.557	12	1.1	4	5.8162	0.49	83	0.742	93	0.728	112	0.858	176	1.751	217	0.732	112	0.846	176	1.764	217	0.474	57	0.484
4G7V_LH_FV	AMA	Top 5	Similarity	IMGT	F:\AntibodyCascadeValidation\DS45_Top1_1Model_IMGT	None	NA	1	1	3	DS45_Top5_1Model_IMGT	0.317	53	0.353	60	0.542	6	0.322	4	0.559	6	1.605	8	1.036	5	4.338	8	0.492	4	2.88405	0.436	85	0.514	93	0.403	113	0.537	178	1.019	215	0.412	113	0.536	178	1.012	215	0.319	59	0.352
4HIE_AB_FV	AMA	Top 5	Similarity	IMGT	F:\AntibodyCascadeValidation\DS45_Top1_1Model_IMGT	None	NA	1	1	3	DS45_Top5_1Model_IMGT	0.287	53	0.327	60	2.57	6	0.345	4	2.585	8	0.522	8	1.012	5	3.191	9	0.761	4	4.39583	0.459	85	0.452	93	0.485	113	0.663	178	1.19	218	0.501	113	0.651	178	1.179	218	0.28	59	0.339
4HXB_LH_FV	AMA	Top 5	Similarity	IMGT	F:\AntibodyCascadeValidation\DS45_Top1_1Model_IMGT	None	NA	1	1	3	DS45_Top5_1Model_IMGT	0.412	53	0.266	60	1.578	11	0.226	4	0.466	6	0.45	8	0.573	5	3.034	4	1.394	4	1.36027	0.46	85	0.567	93	0.406	113	0.559	178	0.824	216	0.409	113	0.557	178	0.819	216	0.4	59	0.267
4HHA_AB_FV	AMA	Top 5	Similarity	IMGT	F:\AntibodyCascadeValidation\DS45_Top1_1Model_IMGT	None	NA	1	1	3	DS45_Top5_1Model_IMGT	0.546	53	0.28	60	0.718	6	1.218	4	0.568	7	0.561	8	0.555	5	1.405	14	0.339	4	6.05273	0.823	85	0.311	93	0.59	113	0.748	178	0.847	222	0.602	113	0.736	178	0.838	222	0.531	59	0.28
4BZ1_LH_FV	AMA	Top 5	Similarity	IMGT	F:\AntibodyCascadeValidation\DS45_Top1_1Model_IMGT	None	NA	1	1	3	DS45_Top5_1Model_IMGT	0.439	53	0.343	60	0.775	12	0.355	4	1.039	6	0.847	8	1.249	5	2.156	6	0.498	4	2.83587	0.529	85	0.544	93	0.474	113	0.611	178	0.774	219	0.475	113	0.601	178	0.771	219	0.429	59	0.34
4FZ8_LH_FV	AMA	Top 5	Similarity	IMGT	F:\AntibodyCascadeValidation\DS45_Top1_1Model_IMGT	None	NA	1	1	3	DS45_Top5_1Model_IMGT	0.641	53	0.684	60	2.41	11	0.788	4	1.566	5	1.154	8	1.786	5	11.682	20	0.809	4	5.45713	0.648	85	0.821	93	0.956	113	1.005	178	3.499	231	0.956	113	1.004	178	3.495	231	0.644	59	0.687
4IDJ_LH_FV	AMA	Top 5	Similarity	IMGT	F:\AntibodyCascadeValidation\DS45_Top1_1Model_IMGT	None	NA	1	1	3	DS45_Top5_1Model_IMGT	0.462	53	0.459	60	2.126	7	1.166	4	1.433	6	2.078	8	1.035	5	5.416	14	1.422	4	5.00265	0.544	85	0.721	93	0.606	113	0.821	178	1.667	222	0.62	113	0.813	178	1.666	222	0.464	59	0.461
4IJ3_BC_FV	AMA	Top 5	Similarity	IMGT	F:\AntibodyCascadeValidation\DS45_Top1_1Model_IMGT	None	NA	1	1	3	DS45_Top5_1Model_IMGT	0.514	53	0.319	60	0.454	6	0.181	4	0.948	6	1.424	8	0.686	4	1.872	8	0.619	4	1.96418	0.719	85	0.681	93	0.477	113	0.729	178	0.851	214	0.481	113	0.713	178	0.84	214	0.762	59	0.329
4IOI_AB_FV	AMA	Top 5	Similarity	IMGT	F:\AntibodyCascadeValidation\DS45_Top1_1Model_IMGT	None	NA	1	1	3	DS45_Top5_1Model_IMGT	0.287	53	0.406	60	0.461	6	0.27	4	0.812	6	0.854	8	0.876	5	3.074	9	0.359	4	3.02314	0.452	85	1.003	93	0.456	113	0.881	178	1.068	216	0.462	113	0.875	178	1.063	216	0.281	59	0.405
4I18_BA_FV	AMA	Top 5	Similarity	IMGT	F:\AntibodyCascadeValidation\DS45_Top1_1Model_IMGT	None	NA	1	1	3	DS45_Top5_1Model_IMGT	0.325	53	0.354	60	1.053	6	0.315	4	2.143	8	1.359	8	0.74	5	8.154	14	0.502	4	5.05395	0.365	85	0.466	93	0.525	113	0.636	178	2.168	223	0.532	113	0.633	178	2.174	223	0.344	59	0.354
4JG1_LH_FV	AMA	Top 5	Similarity	IMGT	F:\AntibodyCascadeValidation\DS45_Top1_1Model_IMGT	None	NA	1	1	3	DS45_Top5_1Model_IMGT	0.294	53	0.259	60	0.709	6	0.463	4	0.404	6	0.493	8	4.289	6	0.631	9	0.54	4	3.49082	0.341	85	0.331	93	0.387	113	0.454	178	0.855	217	0.391	113	0.452	178	0.858	217	0.287	59	0.259
4J4P_DC_FV	AMA	Top 5	Similarity	IMGT	F:\AntibodyCascadeValidation\DS45_Top1_1Model_IMGT	None	NA	1	1	3	DS45_Top5_1Model_IMGT	0.437	52	0.499	60	1.094	8	0.63	4	1.272	8	0.882	10	0.64	6	5.171	13	0.55	4	5.68891	0.685	84	1.109	93	0.668	112	1.023	177	1.627	226	0.672	112	1.016	177	1.63	226	0.454	58	0.5
4JLR_BA_FV	AMA	Top 5	Similarity	IMGT	F:\AntibodyCascadeValidation\DS45_Top1_1Model_IMGT	None	NA	1	1	3	DS45_Top5_1Model_IMGT	0.421	53	0.239	60	0.602	5	0.592	4	0.308	6	0.397	10	0.397	4	1.908	8	0.768	4	1.7563	0.576	85	0.64	93	0.428	113	0.66	178	0.708	215	0.443	113	0.651	178	0.703	215	0.414	59	0.243
4JO1_LH_FV	AMA	Top 5	Similarity	IMGT	F:\AntibodyCascadeValidation\DS45_Top1_1Model_IMGT	None	NA	1	1	3	DS45_Top5_1Model_IMGT	0.471	53	0.655	60	2.269	8	0.258	4	4.026	10	1.547	9	3.019	6	0.744	2	2.633	4	4.03786	0.522	85	0.932	92	0.684	113	0.855	177	1.478	216	0.696	113	0.847	177	1.484	216	0.467	59	0.655
4JZJ_BA_FV	AMA	Top 5	Similarity	IMGT	F:\AntibodyCascadeValidation\DS45_Top1_1Model_IMGT	None	NA	1	1	3	DS45_Top5_1Model_IMGT	0.325	53	0.895	60	0.923	12	0.209	4	1.358	6	0.699	8	0.557	5	2.329	9	0.593	4	9.39653	0.399	85	1.062	93	1.023	113	1.239	178	1.392	222	1.03	113	1.236	178	1.396	222	0.33	59	0.89
4IOF_FE_FV	AMA	Top 5	Similarity	IMGT	F:\AntibodyCascadeValidation\DS45_Top1_1Model_IMGT	None	NA	1	1	3	DS45_Top5_1Model_IMGT	0.745	53	0.635	60	2.793	6	1.183	4	2.51	7	1.245	8	1.748	5	13.264	18	0.83	4	4.54519	0.794	84	0.78	93	0.77	113	0.874	177	3.959	225	0.773	113	0.867	177	3.972	225	0.752	58	0.633
4K3J_LH_FV	AMA	Top 5	Similarity	IMGT	F:\AntibodyCascadeValidation\DS45_Top1_1Model_IMGT	None	NA	1	1	3	DS45_Top5_1Model_IMGT	0.506	53	0.463	60	1.075	12	0.364	4	1.467	6	1.447	8	0.755	5	3.066	8	0.452	4	3.96906	0.49	85	0.555	93	0.665	113	0.713	178	1.001	221	0.676	113	0.698	178	0.989	221	0.486	59	0.465
4KI5_FE_FV	AMA	Top 5	Similarity	IMGT	F:\AntibodyCascadeValidation\DS45_Top1_1Model_IMGT	None	NA	1	1	3	DS45_Top5_1Model_IMGT	0.541	53	0.362	60	0.412	6	0.321	4	0.459	6	0.444	8	1.317	5	6.051	11	0.708	4	1.72209	0.781	84	0.551	93	0.505	113	0.708	177	1.527	217	0.511	113	0.703	177	1.524	217	0.772	59	0.384
4K7P_LH_FV	AMA	Top 5	Similarity	IMGT	F:\AntibodyCascadeValidation\DS45_Top1_1Model_IMGT	None	NA	1	1	3	DS45_Top5_1Model_IMGT	0.555	53	0.465	60	0.445	6	0.317	4	1.287	6	0.687	8	0.579	5	5.195	13	0.36	4	6.67585	0.585	85	0.572	93	0.759	113	0.895	178	1.55	220	0.764	113	0.887	178	1.549	220	0.539	59	0.462
4K94_LH_FV	AMA	Top 5	Similarity	IMGT	F:\AntibodyCascadeValidation\DS45_Top1_1Model_IMGT	None	NA	1	1	3	DS45_Top5_1Model_IMGT	1.009	53	0.248	60	2.111	6	0.482	4	2.473	7	1.319	8	2.037	5	1.581	6	1.021	4	2.92553	1.11	85	0.516	93	0.768	113	0.903	178	1.12	214	0.767	113	0.902	178	1.125	214	1.016	59	0.271
4IRZ_LH_FV	AMA	Top 5	Similarity	IMGT	F:\AntibodyCascadeValidation\DS45_Top1_1Model_IMGT	None	NA	1	1	3	DS45_Top5_1Model_IMGT	0.466	53	0.437	60	1.442	6	0.473	4	1.352	5	1.268	8	0.476	5	5.375	12	0.585	4	0.928095	0.638	85	0.545	93	0.552	113	0.677	178	1.485	218	0.555	113	0.675	178	1.48	218	0.551	59	0.442
4KUZ_LH_FV	AMA	Top 5	Similarity	IMGT	F:\AntibodyCascadeValidation\DS45_Top1_1Model_IMGT	None	NA	1	1	3	DS45_Top5_1Model_IMGT	0.355	53	0.475	60	0.768	12	0.351	4	0.605	5	0.879	8	1.724	5	5.485	9	0.773	4	2.05881	0.583	85	0.622	93	0.512	113	0.682	178	1.286	221	0.52	113	0.679	178	1.29	221	0.503	59	0.477
4JO4_LH_FV	AMA	Top 5	Similarity	IMGT	F:\AntibodyCascadeValidation\DS45_Top1_1Model_IMGT	None	NA	1	1	3	DS45_Top5_1Model_IMGT	0.535	53	0.382	60	1.167	6	0.382	4	4.079	9	2.073	9	3.182	6	2.681	19	1.767	4	4.63153	0.556	85	0.593	92	0.615	113	0.709	177	1.431	230	0.625	113	0.702	177	1.417	230	0.526	59	0.382
4K23_LH_FV	AMA	Top 5	Similarity	IMGT	F:\AntibodyCascadeValidation\DS45_Top1_1Model_IMGT	None	NA	1	1	3	DS45_Top5_1Model_IMGT	0.429	53	0.4	60	0.652	11	0.327	4	1.546	6	0.504	8	0.537	5	2.517	8	0.485	4	4.22876	0.663	85	0.751	93	0.519	113	0.775	178	0.911	220	0.535	113	0.762	178	0.909	220	0.439	59	0.4
4K7P_XY_FV	AMA	Top 5	Similarity	IMGT	F:\AntibodyCascadeValidation\DS45_Top1_1Model_IMGT	None	NA	1	1	3	DS45_Top5_1Model_IMGT	0.62	53	0.308	60	1.473	5	2.459	4	1.671	6	0.524	8	0.991	5	4.045	11	0.347	4	3.30825	0.929	85	0.519	93	0.531	113	0.761	178	1.249	217	0.536	113	0.742	178	1.247	217	0.608	59	0.308
4KI5_DC_FV	AMA	Top 5	Similarity	IMGT	F:\AntibodyCascadeValidation\DS45_Top1_1Model_IMGT	None	NA	1	1	3	DS45_Top5_1Model_IMGT	0.34	53	0.424	60	0.471	5	0.323	4	0.767	6	2.283	8	0.438	5	1.956	5	0.875	4	6.6749	0.47	85	0.494	93	0.652	113	0.748	178	0.889	211	0.668	113	0.728	178	0.882	211	0.386	59	0.424
4KPH_MI_FV	AMA	Top 5	Similarity	IMGT	F:\AntibodyCascadeValidation\DS45_Top1_1Model_IMGT	None	NA	1	1	3	DS45_Top5_1Model_IMGT	0.799	53	0.306	59	0.373	5	0.429	4	1.048	5	1.047	8	0.516	4	1.914	3	0.578	4	9.56195	0.841	85	0.494	92	0.949	112	1.119	177	1.197	206	0.965	112	1.098	177	1.19	206	0.761	59	0.304
4KMT_LH_FV	AMA	Top 5	Similarity	IMGT	F:\AntibodyCascadeValidation\DS45_Top1_1Model_IMGT	None	NA	1	1	3	DS45_Top5_1Model_IMGT	0.458	53	0.234	60	0.498	6	0.275	4	1.04	6	0.406	8	0.536	5	2.069	8	0.575	4	2.14567	0.449	85	0.375	93	0.414	113	0.478	178	0.621	215	0.419	113	0.469	178	0.615	215	0.44	59	0.237
4KQ4_LH_FV	AMA	Top 5	Similarity	IMGT	F:\AntibodyCascadeValidation\DS45_Top1_1Model_IMGT	None	NA	1	1	3	DS45_Top5_1Model_IMGT	0.535	53	0.399	60	1.219	6	0.385	4	0.349	6	0.689	8	0.477	5	1.529	6	0.614	4	4.26299	0.723	85	1.043	93	0.621	113	0.999	178	1.027	213	0.635	113	0.986	178	1.016	213	0.785	59	0.396
4KUC_DH_FV	AMA	Top 5	Similarity	IMGT	F:\AntibodyCascadeValidation\DS45_Top1_1Model_IMGT	None	NA	1	1	3	DS45_Top5_1Model_IMGT	0.748	53	0.475	58	1.116	5	0.975	4	1.407	6	0.881	8	0.715	5	6.256	10	0.669	4	5.98736	0.789	85	0.658	91	0.783	111	0.925	176	1.649	214	0.796	111	0.907	176	1.646	214	0.722	59	0.487
4KQ3_LH_FV	AMA	Top 5	Similarity	IMGT	F:\AntibodyCascadeValidation\DS45_Top1_1Model_IMGT	None	NA	1	1	3	DS45_Top5_1Model_IMGT	0.427	53	0.44	60	0.26	6	0.416	4	0.657	5	2.402	8	1.494	5	3.913	6	0.577	4	8.31716	0.573	85	0.574	93	0.772	113	0.903	178	1.213	212	0.777	113	0.897	178	1.219	212	0.572	59	0.441
4KTE_LH_FV	AMA	Top 5	Similarity	IMGT	F:\AntibodyCascadeValidation\DS45_Top1_1Model_IMGT	None	NA	1	1	3	DS45_Top5_1Model_IMGT	1.324	54	1.509	60	2.03	9	1.056	8	2.225	6	1.607	9	1.876	5	8.627	13	1.068	4	5.75912	1.333	86	1.407	93	1.425	114	1.398	179	2.53	229	1.442	114	1.398	179	2.544	229	1.3	60	1.501
4KXZ_LH_FV	AMA	Top 5	Similarity	IMGT	F:\AntibodyCascadeValidation\DS45_Top1_1Model_IMGT	None	NA	1	1	3	DS45_Top5_1Model_IMGT	0.277	53	0.404	60	0.784	7	0.266	4	0.443	6	3.377	8	1.953	5	0.822	9	0.5	4	5.46357	0.39	85	0.933	93	0.607	113	0.985	178	1.141	217	0.62	113	0.967	178	1.141	217	0.267	59	0.408
4KY1_LH_FV	AMA	Top 5	Similarity	IMGT	F:\AntibodyCascadeValidation\DS45_Top1_1Model_IMGT	None	NA	1	1	3	DS45_Top5_1Model_IMGT	0.406	53	0.422	60	0.436	6	0.457	4	1.438	6	0.705	8	0.493	5	6.969	10	0.648	4	3.80305	0.516	85	0.641	93	0.588	113	0.706	178	1.791	217	0.593	113	0.698	178	1.8	217	0.404	59	0.42
4KTD_LH_FV	AMA	Top 5	Similarity	IMGT	F:\AntibodyCascadeValidation\DS45_Top1_1Model_IMGT	None	NA	1	1	3	DS45_Top5_1Model_IMGT	1.306	54	0.293	60	1.8	9	1.664	8	1.529	6	0.853	8	0.99	5	8.323	14	0.35	4	12.6771	1.429	86	0.508	93	1.358	114	1.56	179	2.651	229	1.389	114	1.544	179	2.656	229	1.274	60	0.292
4KVC_LH_FV	AMA	Top 5	Similarity	IMGT	F:\AntibodyCascadeValidation\DS45_Top1_1Model_IMGT	None	NA	1	1	3	DS45_Top5_1Model_IMGT	0.57	53	0.32	60	1.76	6	0.56	4	0.49	6	0.44	8	0.513	5	2.01	9	0.397	4	3.41251	0.707	85	0.594	93	0.546	113	0.69	178	0.829	216	0.553	113	0.674	178	0.818	216	0.56	59	0.326
4L5F_LH_FV	AMA	Top 5	Similarity	IMGT	F:\AntibodyCascadeValidation\DS45_Top1_1Model_IMGT	None	NA	1	1	3	DS45_Top5_1Model_IMGT	0.364	53	0.368	60	1.233	6	1.415	4	0.587	6	0.31	8	0.561	5	2.452	6	0.487	4	3.32564	0.522	85	0.554	93	0.47	113	0.66	178	0.813	213	0.476	113	0.648	178	0.8	213	0.369	59	0.366
4LCI_LH_FV	AMA	Top 5	Similarity	IMGT	F:\AntibodyCascadeValidation\DS45_Top1_1Model_IMGT	None	NA	1	1	3	DS45_Top5_1Model_IMGT	0.517	53	0.426	60	0.922	11	0.603	4	0.379	6	0.623	8	0.446	5	3.261	3	0.261	4	7.72095	0.565	85	0.838	93	0.857	113	1.016	178	1.107	215	0.875	113	0.995	178	1.089	215	0.579	59	0.424
4LEO_BA_FV	AMA	Top 5	Similarity	IMGT	F:\AntibodyCascadeValidation\DS45_Top1_1Model_IMGT	None	NA	1	1	3	DS45_Top5_1Model_IMGT	0.393	53	0.345	60	1.191	12	0.244	4	1.545	6	1.885	8	1.743	5	4.582	9	0.558	4	5.92907	0.463	85	0.665	93	0.6	113	0.813	178	1.284	222	0.625	113	0.786	178	1.282	222	0.389	59	0.344
4LEX_LH_FV	AMA	Top 5	Similarity	IMGT	F:\AntibodyCascadeValidation\DS45_Top1_1Model_IMGT	None	NA	1	1	3	DS45_Top5_1Model_IMGT	0.29	53	0.348	60	0.582	11	0.275	4	0.575	6	0.834	8	1.191	4	1.957	7	0.655	4	4.16474	0.431	85	0.558	93	0.445	113	0.562	178	0.674	218	0.455	113	0.549	178	0.666	218	0.311	59	0.355
4LKX_BA_FV	AMA	Top 5	Similarity	IMGT	F:\AntibodyCascadeValidation\DS45_Top1_1Model_IMGT	None	NA	1	1	3	DS45_Top5_1Model_IMGT	0.292	53	0.483	60	1.624	11	0.334	4	0.42	6	0.496	9	0.336	4	2.558	6	0.645	4	3.38113	1.315	85	0.837	93	0.483	113	1.183	178	1.198	218	0.515	113	1.171	178	1.192	218	0.293	59	0.481
4LF3_AB_FV	AMA	Top 5	Similarity	IMGT	F:\AntibodyCascadeValidation\DS45_Top1_1Model_IMGT	None	NA	1	1	3	DS45_Top5_1Model_IMGT	0.298	53	0.301	60	1.017	6	0.37	4	0.27	6	0.557	8	0.726	5	1.341	17	0.603	4	1.32323	0.382	85	0.454	93	0.33	113	0.432	178	0.544	224	0.341	113	0.429	178	0.546	224	0.305	59	0.305
4LMQ_IE_FV	AMA	Top 5	Similarity	IMGT	F:\AntibodyCascadeValidation\DS45_Top1_1Model_IMGT	None	NA	1	1	3	DS45_Top5_1Model_IMGT	0.525	53	0.395	60	0.399	6	0.384	4	0.585	6	0.709	8	1.663	4	3.009	10	0.749	4	6.02441	0.566	85	0.725	93	0.679	113	0.944	178	1.064	216	0.704	113	0.919	178	1.055	216	0.509	59	0.401
4LIQ_LH_FV	AMA	Top 5	Similarity	IMGT	F:\AntibodyCascadeValidation\DS45_Top1_1Model_IMGT	None	NA	1	1	3	DS45_Top5_1Model_IMGT	0.244	53	0.408	60	1.291	6	0.269	4	0.569	5	0.751	8	1.219	4	2.582	6	0.761	4	4.6177	0.405	85	0.571	93	0.484	113	0.649	178	0.859	211	0.494	113	0.643	178	0.864	211	0.245	59	0.417
4LLY_BA_FV	AMA	Top 5	Similarity	IMGT	F:\AntibodyCascadeValidation\DS45_Top1_1Model_IMGT	None	NA	1	1	3	DS45_Top5_1Model_IMGT	0.318	53	0.405	60	0.6	6	0.385	4	0.519	6	0.846	8	0.469	5	1.929	8	0.425	4	4.9203	0.525	85	0.647	93	0.541	113	0.744	178	0.821	215	0.553	113	0.723	178	0.815	215	0.331	59	0.406
4LSS_LH_FV	AMA	Top 5	Similarity	IMGT	F:\AntibodyCascadeValidation\DS45_Top1_1Model_IMGT	None	NA	1	1	3	DS45_Top5_1Model_IMGT	0.423	53	0.244	60	0.807	4	1.162	4	0.51	2	0.479	8	1.21	5	0.497	10	0.885	4	2.0599	0.417	85	0.345	93	0.382	113	0.44	178	0.523	211	0.388	113	0.433	178	0.518	211	0.419	59	0.252
4LLW_BA_FV	AMA	Top 5	Similarity	IMGT	F:\AntibodyCascadeValidation\DS45_Top1_1Model_IMGT	None	NA	1	1	3	DS45_Top5_1Model_IMGT	0.317	53	0.426	60	0.542	6	0.247	4	1.435	6	0.604	8	2.11	5	1.154	8	0.624	4	3.96116	0.483	85	0.78	93	0.489	113	0.728	178	0.842	215	0.502	113	0.706	178	0.827	215	0.339	59	0.431
4LSU_LH_FV	AMA	Top 5	Similarity	IMGT	F:\AntibodyCascadeValidation\DS45_Top1_1Model_IMGT	None	NA	1	1	3	DS45_Top5_1Model_IMGT	0.627	52	0.514	60	1.101	3	0.881	4	1.797	2	0.659	8	0.434	5	3.221	11	1.075	4	9.34087	0.875	84	0.774	93	0.974	112	1.181	177	1.463	210	0.987	112	1.166	177	1.462	210	0.634	58	0.519
4LQF_LH_FV	AMA	Top 5	Similarity	IMGT	F:\AntibodyCascadeValidation\DS45_Top1_1Model_IMGT	None	NA	1	1	3	DS45_Top5_1Model_IMGT	0.469	53	0.328	60	1.372	11	0.276	4	1.454	7	0.359	8	1.265	5	0.655	6	0.567	4	3.71989	0.556	85	0.378	93	0.524	113	0.61	178	0.804	219	0.537	113	0.599	178	0.797	219	0.454	59	0.328
4LU5_LH_FV	AMA	Top 5	Similarity	IMGT	F:\AntibodyCascadeValidation\DS45_Top1_1Model_IMGT	None	NA	1	1	3	DS45_Top5_1Model_IMGT	0.572	53	0.485	60	0.748	11	0.532	4	1.218	6	0.825	8	2.553	5	1.956	2	1.087	4	9.93264	0.576	85	0.601	93	0.942	113	1.113	178	1.327	214	0.953	113	1.093	178	1.32	214	0.55	59	0.497
4LVH_CB_FV	AMA	Top 5	Similarity	IMGT	F:\AntibodyCascadeValidation\DS45_Top1_1Model_IMGT	None	NA	1	1	3	DS45_Top5_1Model_IMGT	0.969	53	1.203	60	2.338	10	0.815	4	2.538	6	1.399	8	1.477	5	1.866	11	1.024	4	4.6295	1.439	85	1.224	93	1.154	113	1.399	178	1.524	222	1.165	113	1.375	178	1.507	222	1.411	59	1.196
4LLV_LH_FV	AMA	Top 5	Similarity	IMGT	F:\AntibodyCascadeValidation\DS45_Top1_1Model_IMGT	None	NA	1	1	3	DS45_Top5_1Model_IMGT	0.497	53	0.342	60	0.337	7	0.237	4	0.58	6	1.144	8	0.613	5	7.892	16	0.839	4	5.78139	0.526	85	0.517	93	0.629	113	0.66	178	2.322	224	0.631	113	0.653	178	2.323	224	0.481	59	0.347
4LVN_BC_FV	AMA	Top 5	Similarity	IMGT	F:\AntibodyCascadeValidation\DS45_Top1_1Model_IMGT	None	NA	1	1	3	DS45_Top5_1Model_IMGT	0.293	53	0.286	60	0.347	7	0.316	4	0.605	6	0.54	9	0.593	4	4.309	9	0.334	4	5.81239	0.332	85	0.421	93	0.527	113	0.613	178	1.083	217	0.528	113	0.608	178	1.074	217	0.295	59	0.285
4M1D_MI_FV	AMA	Top 5	Similarity	IMGT	F:\AntibodyCascadeValidation\DS45_Top1_1Model_IMGT	None	NA	1	1	3	DS45_Top5_1Model_IMGT	0.286	52	0.245	60	0.194	8	0.28	4	1.016	9	0.416	8	0.562	7	1.283	18	0.365	4	14.0081	0.413	84	0.307	93	1.298	112	1.591	177	1.629	231	1.319	112	1.576	177	1.649	231	0.296	58	0.244
4M1G_LH_FV	AMA	Top 5	Similarity	IMGT	F:\AntibodyCascadeValidation\DS45_Top1_1Model_IMGT	None	NA	1	1	3	DS45_Top5_1Model_IMGT	0.495	53	0.349	60	0.516	7	0.762	4	0.559	6	0.509	8	0.69	4	1.25	8	0.348	4	6.59187	0.671	85	0.609	93	0.686	113	0.941	178	0.966	215	0.698	113	0.923	178	0.951	215	0.488	59	0.347
4M43_LH_FV	AMA	Top 5	Similarity	IMGT	F:\AntibodyCascadeValidation\DS45_Top1_1Model_IMGT	None	NA	1	1	3	DS45_Top5_1Model_IMGT	0.479	53	0.336	60	0.357	6	0.167	4	0.543	6	0.688	8	0.587	5	3.429	8	0.571	4	6.45783	0.489	85	0.595	93	0.603	113	0.72	178	1.008	215	0.607	113	0.715	178	1.006	215	0.475	59	0.34
4M48_LH_FV	AMA	Top 5	Similarity	IMGT	F:\AntibodyCascadeValidation\DS45_Top1_1Model_IMGT	None	NA	1	1	3	DS45_Top5_1Model_IMGT	0.337	53	0.348	60	0.388	7	0.268	4	1.888	6	0.441	8	0.97	5	3.898	8	0.43	4	4.81493	0.398	85	0.576	93	0.525	113	0.691	178	1.047	216	0.529	113	0.683	178	1.044	216	0.329	59	0.348
4M62_LH_FV	AMA	Top 5	Similarity	IMGT	F:\AntibodyCascadeValidation\DS45_Top1_1Model_IMGT	None	NA	1	1	3	DS45_Top5_1Model_IMGT	0.242	53	0.357	60	0.401	7	0.143	4	1.085	6	1.849	8	0.858	5	0.928	16	0.557	4	3.26246	0.412	85	0.579	93	0.422	113	0.582	178	0.718	224	0.436	113	0.571	178	0.709	224	0.236	59	0.357
4M6O_LH_FV	AMA	Top 5	Similarity	IMGT	F:\AntibodyCascadeValidation\DS45_Top1_1Model_IMGT	None	NA	1	1	3	DS45_Top5_1Model_IMGT	0.347	53	0.373	60	0.379	6	0.293	4	0.769	6	0.963	8	0.314	5	2.983	12	0.518	4	4.26244	0.457	85	0.511	93	0.522	113	0.643	178	0.977	219	0.534	113	0.633	178	0.974	219	0.349	59	0.37
4M7J_LH_FV	AMA	Top 5	Similarity	IMGT	F:\AntibodyCascadeValidation\DS45_Top1_1Model_IMGT	None	NA	1	1	3	DS45_Top5_1Model_IMGT	0.499	53	0.661	60	1.965	11	0.298	4	0.523	6	0.941	8	0.812	4	6.193	8	0.662	4	6.92342	0.617	85	1.145	93	0.84	113	1.209	178	1.727	219	0.851	113	1.203	178	1.725	219	0.485	59	0.659
4M5Y_LH_FV	AMA	Top 5	Similarity	IMGT	F:\AntibodyCascadeValidation\DS45_Top1_1Model_IMGT	None	NA	1	1	3	DS45_Top5_1Model_IMGT	0.301	52	0.406	60	0.401	6	0.346	4	0.943	8	1.37	9	3.121	4	5.01	13	0.375	4	0.977388	0.351	84	0.581	93	0.383	112	0.5	177	1.407	221	0.387	112	0.492	177	1.404	221	0.296	58	0.404
4MAU_LH_FV	AMA	Top 5	Similarity	IMGT	F:\AntibodyCascadeValidation\DS45_Top1_1Model_IMGT	None	NA	1	1	3	DS45_Top5_1Model_IMGT	0.517	53	0.371	60	0.642	10	0.223	4	0.803	6	0.433	9	0.564	4	1.836	6	0.592	4	0.490787	0.491	85	0.532	93	0.484	113	0.553	178	0.656	217	0.486	113	0.544	178	0.648	217	0.498	59	0.379
4MHH_IG_FV	AMA	Top 5	Similarity	IMGT	F:\AntibodyCascadeValidation\DS45_Top1_1Model_IMGT	None	NA	1	1	3	DS45_Top5_1Model_IMGT	0.38	53	0.42	60	0.873	10	0.398	4	0.345	6	0.789	8	0.616	5	4.347	9	0.974	4	0.877484	0.541	85	0.578	93	0.415	113	0.565	178	1.056	220	0.426	113	0.562	178	1.052	220	0.377	59	0.432
4M61_AB_FV	AMA	Top 5	Similarity	IMGT	F:\AntibodyCascadeValidation\DS45_Top1_1Model_IMGT	None	NA	1	1	3	DS45_Top5_1Model_IMGT	0.229	53	0.284	60	0.751	12	0.338	4	1.34	5	0.607	8	0.343	5	2.758	9	1.083	4	2.84135	0.43	85	0.498	93	0.385	113	0.529	178	0.801	221	0.387	113	0.526	178	0.8	221	0.457	59	0.287
4M6M_LH_FV	AMA	Top 5	Similarity	IMGT	F:\AntibodyCascadeValidation\DS45_Top1_1Model_IMGT	None	NA	1	1	3	DS45_Top5_1Model_IMGT	0.288	52	0.265	60	1.053	9	0.324	4	2.04	8	0.512	8	0.326	5	3.308	6	0.613	4	4.36345	0.427	84	0.363	93	0.483	112	0.595	177	0.873	217	0.493	112	0.585	177	0.864	217	0.325	58	0.266
4M7K_LH_FV	AMA	Top 5	Similarity	IMGT	F:\AntibodyCascadeValidation\DS45_Top1_1Model_IMGT	None	NA	1	1	3	DS45_Top5_1Model_IMGT	0.268	53	0.473	60	0.821	12	0.179	4	0.462	6	0.496	8	1.507	5	1.717	9	0.393	4	1.73635	0.321	85	0.888	93	0.439	113	0.69	178	0.793	222	0.444	113	0.689	178	0.79	222	0.266	59	0.474
4MXV_EF_FV	AMA	Top 5	Similarity	IMGT	F:\AntibodyCascadeValidation\DS45_Top1_1Model_IMGT	None	NA	1	1	3	DS45_Top5_1Model_IMGT	0.301	53	0.397	60	1.621	6	0.31	4	1.429	6	0.792	8	0.785	5	1.997	7	0.788	4	6.22361	0.334	85	0.497	93	0.675	113	0.771	178	0.981	214	0.686	113	0.762	178	0.979	214	0.306	59	0.4
4MWF_LH_FV	AMA	Top 5	Similarity	IMGT	F:\AntibodyCascadeValidation\DS45_Top1_1Model_IMGT	None	NA	1	1	3	DS45_Top5_1Model_IMGT	0.548	53	0.853	60	0.397	6	0.449	4	1.587	6	3.903	8	2.238	5	6.528	16	2.047	4	9.85847	0.616	85	1.066	93	1.188	113	1.37	178	2.421	223	1.2	113	1.364	178	2.41	223	0.566	59	0.883
4N8C_LH_FV	AMA	Top 5	Similarity	IMGT	F:\AntibodyCascadeValidation\DS45_Top1_1Model_IMGT	None	NA	1	1	3	DS45_Top5_1Model_IMGT	0.313	53	0.299	60	1.35	12	0.29	4	0.457	6	0.432	8	0.408	5	2.625	8	0.34	4	4.10105	0.387	85	0.465	93	0.45	113	0.583	178	0.852	221	0.452	113	0.575	178	0.848	221	0.304	59	0.297
4N90_ED_FV	AMA	Top 5	Similarity	IMGT	F:\AntibodyCascadeValidation\DS45_Top1_1Model_IMGT	None	NA	1	1	3	DS45_Top5_1Model_IMGT	0.392	53	0.431	60	1.143	7	0.373	4	1.192	6	1.896	10	1.074	4	5.233	10	0.984	4	3.96306	0.522	85	0.595	93	0.527	113	0.692	178	1.421	219	0.533	113	0.691	178	1.42	219	0.526	59	0.436
4NCC_12_FV	AMA	Top 5	Similarity	IMGT	F:\AntibodyCascadeValidation\DS45_Top1_1Model_IMGT	None	NA	1	1	3	DS45_Top5_1Model_IMGT	0.306	53	0.354	60	0.395	5	0.357	4	1.171	6	0.982	8	0.7	5	3.275	8	0.446	4	5.92131	0.646	85	0.545	93	0.583	113	0.781	178	0.941	214	0.588	113	0.775	178	0.938	214	0.548	59	0.497
4N9G_NM_FV	AMA	Top 5	Similarity	IMGT	F:\AntibodyCascadeValidation\DS45_Top1_1Model_IMGT	None	NA	1	1	3	DS45_Top5_1Model_IMGT	0.413	53	0.465	60	1.333	6	1.319	4	1.211	6	1.398	8	0.656	5	5.575	14	3.254	4	7.30928	0.506	85	1.252	93	0.759	113	1.24	178	1.905	221	0.786	113	1.224	178	1.923	221	0.408	59	0.616
4NJ9_LH_FV	AMA	Top 5	Similarity	IMGT	F:\AntibodyCascadeValidation\DS45_Top1_1Model_IMGT	None	NA	1	1	3	DS45_Top5_1Model_IMGT	0.269	53	0.353	60	0.792	10	0.274	4	0.678	6	0.608	8	0.856	5	3.368	10	0.353	4	3.0275	0.489	85	0.567	93	0.409	113	0.576	178	0.938	221	0.409	113	0.571	178	0.933	221	0.287	59	0.353
4NIK_BB_FV	AMA	Top 5	Similarity	IMGT	F:\AntibodyCascadeValidation\DS45_Top1_1Model_IMGT	None	NA	1	1	3	DS45_Top5_1Model_IMGT	0.481	52	0.385	60	2.749	9	0.354	4	3.383	7	0.564	8	0.356	5	2.825	6	0.503	4	11.7836	0.654	84	0.583	93	1.033	112	1.255	177	1.508	216	1.049	112	1.227	177	1.494	216	0.565	58	0.389
4NKD_BA_FV	AMA	Top 5	Similarity	IMGT	F:\AntibodyCascadeValidation\DS45_Top1_1Model_IMGT	None	NA	1	1	3	DS45_Top5_1Model_IMGT	0.616	53	0.475	60	1.125	11	0.525	4	1.384	6	0.557	10	0.462	4	0.924	10	0.423	4	1.80667	0.739	85	0.564	93	0.613	113	0.708	178	0.757	223	0.616	113	0.707	178	0.761	223	0.732	59	0.472
4NKO_AB_FV	AMA	Top 5	Similarity	IMGT	F:\AntibodyCascadeValidation\DS45_Top1_1Model_IMGT	None	NA	1	1	3	DS45_Top5_1Model_IMGT	0.686	53	0.893	60	0.945	11	0.755	4	0.698	6	0.71	8	0.902	5	3.713	10	0.784	4	1.9436	0.712	85	1.102	93	0.821	113	0.966	178	1.225	222	0.833	113	0.955	178	1.218	222	0.69	59	0.889
4NNP_LH_FV	AMA	Top 5	Similarity	IMGT	F:\AntibodyCascadeValidation\DS45_Top1_1Model_IMGT	None	NA	1	1	3	DS45_Top5_1Model_IMGT	0.888	53	0.628	60	1.272	6	0.381	4	2.149	7	4.872	8	1.063	5	9.574	17	4.758	4	5.05402	0.83	85	1.342	93	0.834	113	1.198	178	2.995	225	0.851	113	1.188	178	3.008	225	0.85	59	0.715
4NM4_LH_FV	AMA	Top 5	Similarity	IMGT	F:\AntibodyCascadeValidation\DS45_Top1_1Model_IMGT	None	NA	1	1	3	DS45_Top5_1Model_IMGT	0.294	53	0.366	60	0.523	12	0.283	4	1.208	6	0.972	8	0.854	5	4.503	10	0.49	4	1.56191	0.439	85	0.456	93	0.389	113	0.479	178	1.11	223	0.39	113	0.478	178	1.114	223	0.299	59	0.368
4NKI_LH_FV	AMA	Top 5	Similarity	IMGT	F:\AntibodyCascadeValidation\DS45_Top1_1Model_IMGT	None	NA	1	1	3	DS45_Top5_1Model_IMGT	0.277	52	0.258	60	2.51	9	0.245	4	3.249	7	0.34	8	3.052	5	4.92	9	0.348	4	3.27222	0.318	84	0.335	93	0.382	112	0.454	177	1.402	219	0.387	112	0.445	177	1.396	219	0.318	58	0.258
4NP4_LH_FV	AMA	Top 5	Similarity	IMGT	F:\AntibodyCascadeValidation\DS45_Top1_1Model_IMGT	None	NA	1	1	3	DS45_Top5_1Model_IMGT	0.353	53	0.436	60	0.783	7	0.305	4	3.258	6	0.458	8	1.287	5	1.994	8	2.774	4	4.60724	0.617	85	0.751	93	0.475	113	0.769	178	1.006	216	0.498	113	0.763	178	1.009	216	0.346	59	0.534
4NPY_LH_FV	AMA	Top 5	Similarity	IMGT	F:\AntibodyCascadeValidation\DS45_Top1_1Model_IMGT	None	NA	1	1	3	DS45_Top5_1Model_IMGT	0.239	52	0.248	60	0.358	6	0.173	4	1.93	9	0.276	8	0.375	4	3.548	22	0.253	4	3.31488	0.294	84	0.444	93	0.343	112	0.505	177	1.173	230	0.348	112	0.494	177	1.19	230	0.235	58	0.246
4NRX_BA_FV	AMA	Top 5	Similarity	IMGT	F:\AntibodyCascadeValidation\DS45_Top1_1Model_IMGT	None	NA	1	1	3	DS45_Top5_1Model_IMGT	0.525	53	0.31	60	0.52	6	0.248	4	1.026	6	0.813	8	0.595	5	3.968	19	0.474	4	5.52969	0.565	85	0.459	93	0.62	113	0.737	178	1.396	226	0.625	113	0.729	178	1.379	226	0.517	59	0.311
4NYL_BA_FV	AMA	Top 5	Similarity	IMGT	F:\AntibodyCascadeValidation\DS45_Top1_1Model_IMGT	None	NA	1	1	3	DS45_Top5_1Model_IMGT	0.553	53	0.319	60	0.776	6	0.657	4	0.647	6	0.442	8	0.985	5	1.348	10	0.398	4	2.80631	0.652	85	0.674	93	0.547	113	0.765	178	0.814	217	0.551	113	0.757	178	0.807	217	0.554	59	0.317
4O02_LH_FV	AMA	Top 5	Similarity	IMGT	F:\AntibodyCascadeValidation\DS45_Top1_1Model_IMGT	None	NA	1	1	3	DS45_Top5_1Model_IMGT	0.63	53	0.629	60	0.481	6	2.246	4	1.567	6	0.762	8	1.345	5	1.367	7	0.74	4	2.39441	0.901	85	0.732	93	0.664	113	0.846	178	0.931	214	0.673	113	0.84	178	0.925	214	0.615	59	0.626
4NWT_LH_FV	AMA	Top 5	Similarity	IMGT	F:\AntibodyCascadeValidation\DS45_Top1_1Model_IMGT	None	NA	1	1	3	DS45_Top5_1Model_IMGT	0.477	53	0.384	60	1.32	12	0.183	4	1.989	6	2.352	8	1.137	5	11.745	17	0.38	4	11.4066	0.607	85	0.71	93	1.003	113	1.355	178	3.446	230	1.024	113	1.343	178	3.431	230	0.469	59	0.384
4NUG_LH_FV	AMA	Top 5	Similarity	IMGT	F:\AntibodyCascadeValidation\DS45_Top1_1Model_IMGT	None	NA	1	1	3	DS45_Top5_1Model_IMGT	0.408	53	0.322	60	1.184	11	0.999	4	1.085	6	3.38	8	1.624	5	20.211	24	0.77	4	3.28259	0.492	85	0.382	93	0.445	113	0.513	178	6.593	236	0.446	113	0.511	178	6.603	236	0.412	59	0.323
4NX3_AB_FV	AMA	Top 5	Similarity	IMGT	F:\AntibodyCascadeValidation\DS45_Top1_1Model_IMGT	None	NA	1	1	3	DS45_Top5_1Model_IMGT	0.504	53	0.426	60	0.66	12	0.275	4	1.029	6	0.777	8	0.662	5	1.613	7	0.548	4	3.0296	0.466	85	0.538	93	0.539	113	0.589	178	0.679	220	0.55	113	0.585	178	0.68	220	0.491	59	0.426
4NZU_LH_FV	AMA	Top 5	Similarity	IMGT	F:\AntibodyCascadeValidation\DS45_Top1_1Model_IMGT	None	NA	1	1	3	DS45_Top5_1Model_IMGT	0.311	53	0.36	60	0.581	6	0.37	4	0.757	6	0.499	8	0.458	5	5.323	14	0.633	4	5.83353	0.401	85	0.492	93	0.565	113	0.677	178	1.478	221	0.574	113	0.668	178	1.474	221	0.318	59	0.361
4OCX_LH_FV	AMA	Top 5	Similarity	IMGT	F:\AntibodyCascadeValidation\DS45_Top1_1Model_IMGT	None	NA	1	1	3	DS45_Top5_1Model_IMGT	0.556	53	0.45	60	0.669	11	0.362	4	0.649	6	1.63	9	0.567	4	1.439	5	1.093	4	8.06668	0.611	85	0.623	93	0.812	113	0.942	178	1.14	217	0.822	113	0.919	178	1.118	217	0.56	59	0.464
4OD2_AB_FV	AMA	Top 5	Similarity	IMGT	F:\AntibodyCascadeValidation\DS45_Top1_1Model_IMGT	None	NA	1	1	3	DS45_Top5_1Model_IMGT	0.599	52	0.513	60	0.929	6	1.261	4	1.029	8	0.497	8	1.141	5	5.96	10	0.529	4	2.41103	0.777	84	0.617	93	0.628	112	0.766	177	1.444	218	0.634	112	0.761	177	1.431	218	0.621	58	0.513
4O4Y_LH_FV	AMA	Top 5	Similarity	IMGT	F:\AntibodyCascadeValidation\DS45_Top1_1Model_IMGT	None	NA	1	1	3	DS45_Top5_1Model_IMGT	0.47	53	0.431	60	2.313	8	0.242	4	3.672	10	0.907	8	2.253	4	6.344	6	0.882	3	4.33255	0.596	85	0.705	92	0.563	113	0.756	177	1.59	217	0.57	113	0.742	177	1.59	217	0.483	59	0.743
4OAW_AB_FV	AMA	Top 5	Similarity	IMGT	F:\AntibodyCascadeValidation\DS45_Top1_1Model_IMGT	None	NA	1	1	3	DS45_Top5_1Model_IMGT	0.371	53	1.547	60	0.413	6	0.316	4	1.476	6	2.603	8	1.292	5	8.762	18	0.748	4	6.29287	0.538	85	1.534	93	1.257	113	1.354	178	2.817	225	1.275	113	1.351	178	2.829	225	0.385	59	1.537
4O5L_LH_FV	AMA	Top 5	Similarity	IMGT	F:\AntibodyCascadeValidation\DS45_Top1_1Model_IMGT	None	NA	1	1	3	DS45_Top5_1Model_IMGT	0.391	52	0.355	60	1.16	8	1.217	4	2.667	8	3.011	7	1.299	5	19.477	21	0.603	4	4.06194	0.543	84	0.608	93	0.515	112	0.666	177	5.907	230	0.519	112	0.659	177	5.913	230	0.385	58	0.36
4OII_LH_FV	AMA	Top 5	Similarity	IMGT	F:\AntibodyCascadeValidation\DS45_Top1_1Model_IMGT	None	NA	1	1	3	DS45_Top5_1Model_IMGT	0.358	53	0.482	60	0.924	6	0.314	4	1.067	6	0.699	8	0.839	5	2.181	6	1.003	4	3.25519	0.465	85	1.122	93	0.633	113	1.037	178	1.046	213	0.644	113	1.021	178	1.031	213	0.359	59	0.489
4OGY_LH_FV	AMA	Top 5	Similarity	IMGT	F:\AntibodyCascadeValidation\DS45_Top1_1Model_IMGT	None	NA	1	1	3	DS45_Top5_1Model_IMGT	0.29	53	0.405	60	0.281	6	0.358	4	1.519	5	4.559	8	2.559	5	7.649	11	1.221	4	4.11037	0.395	85	0.574	93	0.48	113	0.572	178	2.073	217	0.486	113	0.56	178	2.069	217	0.298	59	0.421
4OD1_LH_FV	AMA	Top 5	Similarity	IMGT	F:\AntibodyCascadeValidation\DS45_Top1_1Model_IMGT	None	NA	1	1	3	DS45_Top5_1Model_IMGT	0.471	52	0.553	60	1.348	8	0.535	4	4.785	9	0.709	8	10.486	5	24.854	33	0.385	4	6.57299	0.698	84	0.597	93	0.724	112	0.813	177	9.511	244	0.728	112	0.806	177	9.532	244	0.585	58	0.549
4OKV_BA_FV	AMA	Top 5	Similarity	IMGT	F:\AntibodyCascadeValidation\DS45_Top1_1Model_IMGT	None	NA	1	1	3	DS45_Top5_1Model_IMGT	0.354	53	0.481	60	0.828	11	0.157	4	1.042	6	0.4	8	0.334	5	0.953	2	0.721	4	6.70701	0.567	85	0.654	93	0.679	113	0.859	178	0.943	214	0.687	113	0.85	178	0.937	214	0.347	59	0.479
4OM1_LH_FV	AMA	Top 5	Similarity	IMGT	F:\AntibodyCascadeValidation\DS45_Top1_1Model_IMGT	None	NA	1	1	3	DS45_Top5_1Model_IMGT	0.311	53	0.254	60	0.581	4	1.153	4	0.714	2	0.438	8	0.282	5	0.373	14	0.642	4	3.20115	0.495	85	0.34	93	0.379	113	0.514	178	0.533	215	0.387	113	0.51	178	0.531	215	0.316	59	0.256
4ONF_LH_FV	AMA	Top 5	Similarity	IMGT	F:\AntibodyCascadeValidation\DS45_Top1_1Model_IMGT	None	NA	1	1	3	DS45_Top5_1Model_IMGT	0.3	53	0.229	60	0.603	11	0.188	4	0.544	6	0.385	8	0.257	5	0.912	8	0.722	4	3.69997	0.446	85	0.335	93	0.404	113	0.521	178	0.511	220	0.413	113	0.513	178	0.503	220	0.297	59	0.237
4OQT_LH_FV	AMA	Top 5	Similarity	IMGT	F:\AntibodyCascadeValidation\DS45_Top1_1Model_IMGT	None	NA	1	1	3	DS45_Top5_1Model_IMGT	0.428	53	0.39	60	0.42	6	0.548	4	1.831	7	1.008	8	0.475	5	6.418	7	0.631	4	3.39494	0.595	85	0.61	93	0.785	113	0.991	178	1.494	215	0.798	113	0.983	178	1.489	215	0.423	59	0.395
4ORG_LH_FV	AMA	Top 5	Similarity	IMGT	F:\AntibodyCascadeValidation\DS45_Top1_1Model_IMGT	None	NA	1	1	3	DS45_Top5_1Model_IMGT	0.685	52	0.653	60	1.688	8	0.695	4	3.833	9	0.655	8	11.42	5	24.86	33	0.371	4	4.0716	0.73	84	0.691	93	0.729	112	0.805	177	9.465	244	0.744	112	0.801	177	9.514	244	0.662	58	0.649
4OT1_LH_FV	AMA	Top 5	Similarity	IMGT	F:\AntibodyCascadeValidation\DS45_Top1_1Model_IMGT	None	NA	1	1	3	DS45_Top5_1Model_IMGT	0.366	52	0.284	60	0.667	8	0.306	4	2.673	7	0.717	8	0.25	5	8.771	20	0.546	4	3.49572	0.619	84	0.418	93	0.492	112	0.636	177	2.704	229	0.5	112	0.623	177	2.694	229	0.425	58	0.291
4OTX_LH_FV	AMA	Top 5	Similarity	IMGT	F:\AntibodyCascadeValidation\DS45_Top1_1Model_IMGT	None	NA	1	1	3	DS45_Top5_1Model_IMGT	0.252	53	0.284	60	0.475	12	0.235	4	0.792	6	0.669	8	1.161	5	1.151	2	0.383	4	6.48514	0.373	85	0.379	93	0.601	113	0.723	178	0.867	215	0.61	113	0.714	178	0.869	215	0.248	59	0.283
4P48_AA_FV	AMA	Top 5	Similarity	IMGT	F:\AntibodyCascadeValidation\DS45_Top1_1Model_IMGT	None	NA	1	1	3	DS45_Top5_1Model_IMGT	0.92	52	1.585	60	7.714	9	0.463	4	3.287	8	0.658	8	1.911	5	4.4	12	0.294	4	3.99422	0.839	85	1.389	93	1.313	112	1.156	178	2.223	224	1.306	112	1.145	178	2.218	224	0.88	58	1.572
4P49_AA_FV	AMA	Top 5	Similarity	IMGT	F:\AntibodyCascadeValidation\DS45_Top1_1Model_IMGT	None	NA	1	1	3	DS45_Top5_1Model_IMGT	0.435	50	0.334	60	0.788	5	0.286	4	1.274	6	0.591	8	2.046	6	2.336	12	0.344	4	2.74869	0.644	83	0.481	93	0.449	110	0.594	176	0.855	217	0.453	110	0.584	176	0.845	217	0.468	56	0.334
4PB9_LH_FV	AMA	Top 5	Similarity	IMGT	F:\AntibodyCascadeValidation\DS45_Top1_1Model_IMGT	None	NA	1	1	3	DS45_Top5_1Model_IMGT	0.55	53	0.402	60	0.996	11	0.56	4	0.57	6	0.744	8	1.274	5	4.228	11	0.739	4	1.9087	0.67	85	0.495	93	0.506	113	0.604	178	1.144	223	0.511	113	0.603	178	1.133	223	0.603	59	0.403
4PB0_LH_FV	AMA	Top 5	Similarity	IMGT	F:\AntibodyCascadeValidation\DS45_Top1_1Model_IMGT	None	NA	1	1	3	DS45_Top5_1Model_IMGT	0.293	53	0.422	60	0.639	11	0.384	4	0.52	6	0.578	8	0.793	7	5.802	8	0.361	4	5.42683	0.456	85	0.513	93	0.619	113	0.734	178	1.354	222	0.628	113	0.724	178	1.347	222	0.295	59	0.419
4P9M_LH_FV	AMA	Top 5	Similarity	IMGT	F:\AntibodyCascadeValidation\DS45_Top1_1Model_IMGT	None	NA	1	1	3	DS45_Top5_1Model_IMGT	0.868	53	0.639	60	2.105	7	0.516	4	0.77	6	2.21	9	3.507	3	7.895	18	5.326	4	10.502	0.954	85	2.281	97	1.114	113	2.202	182	2.972	229	1.252	113	2.127	182	2.955	229	0.838	59	0.656
4Q0X_LH_FV	AMA	Top 5	Similarity	IMGT	F:\AntibodyCascadeValidation\DS45_Top1_1Model_IMGT	None	NA	1	1	3	DS45_Top5_1Model_IMGT	0.438	53	0.562	60	1.142	11	0.333	4	0.628	6	0.477	8	2.059	5	2.058	8	0.462	4	4.73193	0.675	85	0.767	93	0.672	113	0.899	178	1.083	220	0.691	113	0.895	178	1.083	220	0.603	59	0.56
4P59_LH_FV	AMA	Top 5	Similarity	IMGT	F:\AntibodyCascadeValidation\DS45_Top1_1Model_IMGT	None	NA	1	1	3	DS45_Top5_1Model_IMGT	0.422	53	0.335	60	0.571	6	1.154	4	0.952	6	0.515	8	0.253	5	1.01	6	0.522	4	3.02504	0.455	85	0.441	93	0.442	113	0.505	178	0.589	213	0.443	113	0.502	178	0.589	213	0.42	59	0.335
4PS4_LH_FV	AMA	Top 5	Similarity	IMGT	F:\AntibodyCascadeValidation\DS45_Top1_1Model_IMGT	None	NA	1	1	3	DS45_Top5_1Model_IMGT	0.297	53	0.417	60	0.386	6	0.439	4	1.006	5	0.326	10	0.33	4	0.544	9	0.334	4	1.58078	0.387	85	0.626	93	0.389	113	0.549	178	0.546	216	0.389	113	0.548	178	0.545	216	0.291	59	0.414
4PY7_BA_FV	AMA	Top 5	Similarity	IMGT	F:\AntibodyCascadeValidation\DS45_Top1_1Model_IMGT	None	NA	1	1	3	DS45_Top5_1Model_IMGT	0.382	53	0.475	60	0.823	6	1.064	4	0.766	6	1.194	8	0.559	5	2.361	11	0.692	4	2.38343	0.526	85	0.656	93	0.472	113	0.658	178	0.888	218	0.483	113	0.649	178	0.879	218	0.381	59	0.483
4Q6I_AB_FV	AMA	Top 5	Similarity	IMGT	F:\AntibodyCascadeValidation\DS45_Top1_1Model_IMGT	None	NA	1	1	3	DS45_Top5_1Model_IMGT	0.35	53	0.642	60	1.11	10	0.277	4	1.228	6	0.453	8	0.529	5	4.541	9	0.495	4	9.47649	0.46	85	1.181	93	0.951	113	1.353	178	1.627	220	0.978	113	1.313	178	1.634	220	0.339	59	0.64
4Q2Z_BA_FV	AMA	Top 5	Similarity	IMGT	F:\AntibodyCascadeValidation\DS45_Top1_1Model_IMGT	None	NA	1	1	3	DS45_Top5_1Model_IMGT	0.383	52	1.505	60	0.503	8	0.202	4	0.633	8	0.379	8	0.613	5	5.72	12	0.709	4	4.14574	0.561	84	1.368	93	1.196	112	1.148	177	1.73	222	1.213	112	1.152	177	1.746	222	0.373	58	1.494
4QEX_LH_FV	AMA	Top 5	Similarity	IMGT	F:\AntibodyCascadeValidation\DS45_Top1_1Model_IMGT	None	NA	1	1	3	DS45_Top5_1Model_IMGT	0.703	53	0.514	60	0.922	10	0.62	4	1.332	6	1.015	8	0.653	5	2.306	5	0.777	4	4.14035	0.742	85	0.525	93	0.756	113	0.821	178	0.967	216	0.755	113	0.806	178	0.955	216	0.785	59	0.511
4QHK_NM_FV	AMA	Top 5	Similarity	IMGT	F:\AntibodyCascadeValidation\DS45_Top1_1Model_IMGT	None	NA	1	1	3	DS45_Top5_1Model_IMGT	0.577	52	0.658	60	1.937	6	0.697	4	3.401	7	3.249	8	0.895	4	2.218	11	0.714	4	5.49316	0.842	84	0.87	93	0.78	112	1.042	177	1.434	217	0.784	112	1.036	177	1.429	217	0.629	58	0.653
4QHM_BA_FV	AMA	Top 5	Similarity	IMGT	F:\AntibodyCascadeValidation\DS45_Top1_1Model_IMGT	None	NA	1	1	3	DS45_Top5_1Model_IMGT	0.863	52	0.608	60	2.235	6	0.4	4	2.007	7	1.928	8	0.419	4	0.53	11	1.331	4	7.63029	1.162	84	1.234	93	1.065	112	1.542	177	1.551	217	1.075	112	1.526	177	1.535	217	1.031	58	0.612
4QHL_BA_FV	AMA	Top 5	Similarity	IMGT	F:\AntibodyCascadeValidation\DS45_Top1_1Model_IMGT	None	NA	1	1	3	DS45_Top5_1Model_IMGT	0.453	52	0.505	60	1.36	6	0.434	4	1.428	7	1.638	8	0.72	4	1.933	11	0.674	4	5.08209	0.677	84	1.112	93	0.683	112	1.092	177	1.2	217	0.685	112	1.084	177	1.191	217	0.473	58	0.502
4R4B_AB_FV	AMA	Top 5	Similarity	IMGT	F:\AntibodyCascadeValidation\DS45_Top1_1Model_IMGT	None	NA	1	1	3	DS45_Top5_1Model_IMGT	0.36	53	0.479	60	0.515	6	1.174	4	1.218	5	0.923	8	3.464	4	4.469	9	0.768	4	4.97699	0.511	85	0.659	93	0.596	113	0.791	178	1.298	214	0.606	113	0.784	178	1.297	214	0.359	59	0.478
4RQQ_AB_FV	AMA	Top 5	Similarity	IMGT	F:\AntibodyCascadeValidation\DS45_Top1_1Model_IMGT	None	NA	1	1	3	DS45_Top5_1Model_IMGT	0.43	53	0.718	60	1.423	11	0.39	4	1.626	6	3.233	8	1.209	5	6.172	30	1.018	4	4.29965	0.515	85	0.887	93	0.732	113	0.866	178	2.46	242	0.744	113	0.852	178	2.463	242	0.465	59	0.717
4RDQ_FG_FV	AMA	Top 5	Similarity	IMGT	F:\AntibodyCascadeValidation\DS45_Top1_1Model_IMGT	None	NA	1	1	3	DS45_Top5_1Model_IMGT	0.362	53	0.45	60	0.344	6	0.301	4	1.017	6	0.612	8	0.241	5	4.094	5	0.275	4	2.83635	0.524	85	0.704	93	0.57	113	0.789	178	1.006	212	0.577	113	0.781	178	1.003	212	0.351	59	0.448
4QHN_BA_FV	AMA	Top 5	Similarity	IMGT	F:\AntibodyCascadeValidation\DS45_Top1_1Model_IMGT	None	NA	1	1	3	DS45_Top5_1Model_IMGT	0.871	52	0.58	60	2.473	6	1.13	4	2.004	7	0.765	8	0.326	4	0.665	11	1.51	4	9.22924	1.027	84	1.169	93	1.017	112	1.435	177	1.458	217	1.032	112	1.412	177	1.449	217	0.865	58	0.58
4QWW_CD_FV	AMA	Top 5	Similarity	IMGT	F:\AntibodyCascadeValidation\DS45_Top1_1Model_IMGT	None	NA	1	1	3	DS45_Top5_1Model_IMGT	0.346	53	0.324	60	1.303	5	0.416	4	0.697	6	0.649	8	0.507	7	5.645	12	0.441	4	5.55623	0.466	85	0.727	93	0.566	113	0.829	178	1.7	220	0.569	113	0.826	178	1.705	220	0.343	59	0.325
4R2G_MN_FV	AMA	Top 5	Similarity	IMGT	F:\AntibodyCascadeValidation\DS45_Top1_1Model_IMGT	None	NA	1	1	3	DS45_Top5_1Model_IMGT	0.808	54	0.408	60	0.592	6	0.585	4	0.512	9	1.515	8	1.445	4	1.418	22	0.673	4	2.27899	0.932	80	0.729	93	0.676	114	0.884	173	0.951	226	0.695	114	0.874	173	0.941	226	0.808	54	0.419
4U0R_CB_FV	AMA	Top 5	Similarity	IMGT	F:\AntibodyCascadeValidation\DS45_Top1_1Model_IMGT	None	NA	1	1	3	DS45_Top5_1Model_IMGT	0.46	53	0.449	60	0.538	10	0.314	4	1.061	6	0.658	8	0.877	5	5.044	11	0.59	4	3.20262	0.55	85	0.553	93	0.51	113	0.618	178	1.273	222	0.518	113	0.615	178	1.272	222	0.45	59	0.446
4TOY_LH_FV	AMA	Top 5	Similarity	IMGT	F:\AntibodyCascadeValidation\DS45_Top1_1Model_IMGT	None	NA	1	1	3	DS45_Top5_1Model_IMGT	0.643	52	0.499	60	2.853	9	0.579	4	4.996	7	0.483	8	0.596	5	5.104	12	8.613	12	7.95547	0.892	84	3.195	101	0.846	112	2.727	185	2.905	230	1.204	112	2.512	185	2.778	230	0.637	58	0.539
4U1G_CB_FV	AMA	Top 5	Similarity	IMGT	F:\AntibodyCascadeValidation\DS45_Top1_1Model_IMGT	None	NA	1	1	3	DS45_Top5_1Model_IMGT	0.666	53	0.362	60	1.766	10	1.485	4	1.17	6	0.469	8	0.879	5	4.363	11	0.437	4	3.43721	0.709	85	0.422	93	0.595	113	0.69	178	1.241	222	0.606	113	0.686	178	1.231	222	0.67	59	0.363
4U6G_BA_FV	AMA	Top 5	Similarity	IMGT	F:\AntibodyCascadeValidation\DS45_Top1_1Model_IMGT	None	NA	1	1	3	DS45_Top5_1Model_IMGT	0.386	52	0.392	60	0.337	6	0.463	4	0.468	9	0.381	8	0.492	7	0.737	18	0.798	4	1.32227	0.505	84	0.447	93	0.465	112	0.528	177	0.537	229	0.467	112	0.522	177	0.531	229	0.438	58	0.396
4U6V_LH_FV	AMA	Top 5	Similarity	IMGT	F:\AntibodyCascadeValidation\DS45_Top1_1Model_IMGT	None	NA	1	1	3	DS45_Top5_1Model_IMGT	0.356	53	0.335	60	0.46	6	0.527	4	0.886	5	0.414	8	0.551	4	2.483	12	0.319	4	8.49592	0.464	85	0.475	93	0.722	113	0.935	178	1.143	217	0.753	113	0.904	178	1.132	217	0.361	59	0.335
4U6H_BA_FV	AMA	Top 5	Similarity	IMGT	F:\AntibodyCascadeValidation\DS45_Top1_1Model_IMGT	None	NA	1	1	3	DS45_Top5_1Model_IMGT	0.518	53	0.477	60	0.728	11	0.318	4	1.126	6	0.439	8	0.312	5	4.431	8	0.53	4	5.31988	0.52	85	1.051	93	0.649	113	0.997	178	1.258	220	0.661	113	0.973	178	1.249	220	0.511	59	0.473
[truncated: 281 more columns]
