# Supplementary material for: Fully automated antibody structure prediction using BIOVIA tools: Validation study
Source: PLoS One. 2017 May 18;12(5):e0177923. doi: 10.1371/journal.pone.0177923 (PMC5436848; doi:10.1371/journal.pone.0177923)
Supplement: S1 Table — Contains the RMSD values of predicted versus x-ray structure for the various regions, and details of the framework and CDR templates for each target. (ZIP) [file pone.0177923.s002.zip › Top5_IMGT_1model_NotExcludeCDR.csv]

Name	Source	FrameworkMethod	SortingMethod	LoopModeling	DataPath	H3Method	Top5Cutoff	NumCDRModels	NumFRModels	NumLoopTemplates	RunDescription	LSup:LSup	LSup:LSup_NRes	HSup:HSup	HSup:HSup_NRes	LSup:L1	LSup:L1_NRes	LSup:L2	LSup:L2_NRes	LSup:L3	LSup:L3_NRes	HSup:H1	HSup:H1_NRes	HSup:H2	HSup:H2_NRes	HSup:H3	HSup:H3_NRes	HSup:H4	HSup:H4_NRes	Tilt	LSup:LFR	LSup:LFR_NRes	HSup:HFR	HSup:HFR_NRes	LHSup:LHSup	LHSup:LHSup_NRes	LHSup:LHFR	LHSup:LHFR_NRes	LHSup:LHAll	LHSup:LHAll_NRes	LHFR:LHSup	LHFR:LHSup_NRes	LHFR:LHFR	LHFR:LHFR_NRes	LHFR:LHAll	LHFR:LHAll_NRes	LSup:LCore	LSup:LCore_NRes	HSup:HCore
3W9E_BA_FV	AMA	Top5	Similarity	IMGT	F:\AntibodyCascadeValidation\DS45_Top5_1model_IMGT_NotExcludeCDR	None	10	1	1	3	AMA_DS45NewSeq_Top5_1model_IMGT_noExclCDR	0.316	53	0.509	60	0.38	7	0.397	4	1.677	5	3.094	8	1.585	5	3.47	11	3.955	4	0.869307	0.447	85	1.034	93	0.539	113	0.859	178	1.324	218	0.545	113	0.852	178	1.315	218	0.307	59	0.602
2YMX_LH_FV	AMA	Top5	Similarity	IMGT	F:\AntibodyCascadeValidation\DS45_Top5_1model_IMGT_NotExcludeCDR	None	10	1	1	3	AMA_DS45NewSeq_Top5_1model_IMGT_noExclCDR	0.375	53	0.418	60	1.276	6	0.322	4	1.385	6	0.638	8	0.838	5	4.604	13	0.522	4	8.10606	0.435	85	0.597	93	0.721	113	0.876	178	1.458	220	0.725	113	0.866	178	1.458	220	0.369	59	0.418
3WHX_BA_FV	AMA	Top5	Similarity	IMGT	F:\AntibodyCascadeValidation\DS45_Top5_1model_IMGT_NotExcludeCDR	None	10	1	1	3	AMA_DS45NewSeq_Top5_1model_IMGT_noExclCDR	0.324	53	0.428	60	0.523	11	0.176	4	0.63	6	0.955	8	1.29	5	3.6	6	1.113	4	8.19326	0.36	85	0.562	93	0.728	113	0.843	178	1.07	218	0.738	113	0.824	178	1.068	218	0.318	59	0.449
3WKM_LH_FV	AMA	Top5	Similarity	IMGT	F:\AntibodyCascadeValidation\DS45_Top5_1model_IMGT_NotExcludeCDR	None	10	1	1	3	AMA_DS45NewSeq_Top5_1model_IMGT_noExclCDR	0.461	53	0.354	60	0.793	10	0.374	4	0.561	6	0.775	8	0.588	5	6.48	12	0.662	4	5.11793	0.55	85	0.66	93	0.544	113	0.796	178	1.702	223	0.573	113	0.763	178	1.678	223	0.446	59	0.357
3WHE_09_FV	AMA	Top5	Similarity	IMGT	F:\AntibodyCascadeValidation\DS45_Top5_1model_IMGT_NotExcludeCDR	None	10	1	1	3	AMA_DS45NewSeq_Top5_1model_IMGT_noExclCDR	0.571	52	0.605	60	1.886	9	1.53	4	1.182	8	1.534	8	1.592	5	3.593	15	0.837	4	3.7699	0.667	84	0.838	93	0.647	112	0.806	177	1.303	226	0.65	112	0.799	177	1.299	226	0.641	58	0.609
4BKL_BA_FV	AMA	Top5	Similarity	IMGT	F:\AntibodyCascadeValidation\DS45_Top5_1model_IMGT_NotExcludeCDR	None	10	1	1	3	AMA_DS45NewSeq_Top5_1model_IMGT_noExclCDR	0.453	53	0.391	60	1.025	10	0.745	4	0.572	6	0.626	8	0.901	5	3.919	5	0.299	4	3.07829	0.473	85	0.574	93	0.529	113	0.639	178	0.93	216	0.534	113	0.637	178	0.934	216	0.441	59	0.389
4CAD_GH_FV	AMA	Top5	Similarity	IMGT	F:\AntibodyCascadeValidation\DS45_Top5_1model_IMGT_NotExcludeCDR	None	10	1	1	3	AMA_DS45NewSeq_Top5_1model_IMGT_noExclCDR	0.42	53	0.317	60	0.287	6	0.306	4	0.809	6	0.402	8	1.374	5	4.684	14	0.579	4	6.22126	0.479	85	0.78	93	0.625	113	0.936	178	1.486	221	0.641	113	0.92	178	1.485	221	0.43	59	0.319
4EDX_AB_FV	AMA	Top5	Similarity	IMGT	F:\AntibodyCascadeValidation\DS45_Top5_1model_IMGT_NotExcludeCDR	None	10	1	1	3	AMA_DS45NewSeq_Top5_1model_IMGT_noExclCDR	0.67	53	0.33	60	1.062	6	0.279	4	1.051	6	0.543	8	0.839	4	3.551	11	0.355	4	4.16746	0.674	85	0.593	93	0.694	113	0.81	178	1.099	217	0.696	113	0.807	178	1.098	217	0.662	59	0.33
4FZE_LH_FV	AMA	Top5	Similarity	IMGT	F:\AntibodyCascadeValidation\DS45_Top5_1model_IMGT_NotExcludeCDR	None	10	1	1	3	AMA_DS45NewSeq_Top5_1model_IMGT_noExclCDR	0.448	52	0.391	60	2.028	6	0.389	4	3.347	6	2.053	8	0.809	5	6.701	14	0.809	4	11.0347	0.704	84	0.626	93	0.961	112	1.228	177	2.258	220	0.978	112	1.211	177	2.258	220	0.46	58	0.391
4GQP_HH_FV	AMA	Top5	Similarity	IMGT	F:\AntibodyCascadeValidation\DS45_Top5_1model_IMGT_NotExcludeCDR	None	10	1	1	3	AMA_DS45NewSeq_Top5_1model_IMGT_noExclCDR	0.224	53	0.228	60	0.224	7	0.194	4	0.411	6	0.375	8	0.336	4	0.532	8	0.448	4	1.5848	0.331	85	0.392	93	0.274	113	0.401	178	0.413	215	0.277	113	0.398	178	0.41	215	0.347	59	0.232
4GSD_LH_FV	AMA	Top5	Similarity	IMGT	F:\AntibodyCascadeValidation\DS45_Top5_1model_IMGT_NotExcludeCDR	None	10	1	1	3	AMA_DS45NewSeq_Top5_1model_IMGT_noExclCDR	0.556	52	0.492	60	1.248	6	0.294	4	3.821	6	1.556	9	0.539	4	4.578	12	1.162	4	7.78906	0.565	83	0.775	93	0.84	112	0.992	176	1.805	217	0.851	112	0.975	176	1.822	217	0.542	57	0.498
3W2D_LH_FV	AMA	Top5	Similarity	IMGT	F:\AntibodyCascadeValidation\DS45_Top5_1model_IMGT_NotExcludeCDR	None	10	1	1	3	AMA_DS45NewSeq_Top5_1model_IMGT_noExclCDR	0.594	53	0.423	60	1.079	7	1.138	4	1.412	6	1.322	9	0.594	4	5.36	10	0.824	4	4.57885	0.694	85	0.552	93	0.592	113	0.701	178	1.375	218	0.596	113	0.69	178	1.384	218	0.584	59	0.422
3WBD_AA_FV	AMA	Top5	Similarity	IMGT	F:\AntibodyCascadeValidation\DS45_Top5_1model_IMGT_NotExcludeCDR	None	10	1	1	3	AMA_DS45NewSeq_Top5_1model_IMGT_noExclCDR	0.449	53	0.303	60	0.502	11	0.246	4	0.54	6	0.559	8	0.313	5	0.778	6	0.316	4	5.64386	0.635	85	0.558	93	0.558	113	0.792	178	0.806	218	0.571	113	0.783	178	0.813	218	0.434	59	0.304
4BH8_AB_FV	AMA	Top5	Similarity	IMGT	F:\AntibodyCascadeValidation\DS45_Top5_1model_IMGT_NotExcludeCDR	None	10	1	1	3	AMA_DS45NewSeq_Top5_1model_IMGT_noExclCDR	0.455	53	0.413	60	0.245	6	0.721	4	0.443	6	0.329	8	0.919	5	0.929	10	0.556	4	2.11891	0.654	85	0.777	93	0.467	113	0.767	178	0.748	217	0.472	113	0.761	178	0.745	217	0.442	59	0.412
3ZL4_LH_FV	AMA	Top5	Similarity	IMGT	F:\AntibodyCascadeValidation\DS45_Top5_1model_IMGT_NotExcludeCDR	None	10	1	1	3	AMA_DS45NewSeq_Top5_1model_IMGT_noExclCDR	0.34	52	0.505	60	0.46	8	0.358	4	1.516	7	0.569	9	0.366	4	1.36	8	0.431	4	17.730301	0.612	84	0.871	93	1.38	112	1.73	177	1.942	217	1.412	112	1.7	177	1.942	217	0.417	58	0.501
4C83_BA_FV	AMA	Top5	Similarity	IMGT	F:\AntibodyCascadeValidation\DS45_Top5_1model_IMGT_NotExcludeCDR	None	10	1	1	3	AMA_DS45NewSeq_Top5_1model_IMGT_noExclCDR	0.547	53	0.393	60	1.179	5	0.404	4	1.635	7	0.438	8	0.351	5	2.91	7	0.322	4	3.28375	0.624	85	0.878	93	0.551	113	0.808	178	0.986	214	0.567	113	0.795	178	0.985	214	0.525	59	0.39
4BUH_AA_FV	AMA	Top5	Similarity	IMGT	F:\AntibodyCascadeValidation\DS45_Top5_1model_IMGT_NotExcludeCDR	None	10	1	1	3	AMA_DS45NewSeq_Top5_1model_IMGT_noExclCDR	0.619	52	0.28	60	0.375	8	0.412	4	0.473	8	0.655	8	0.336	5	3.591	15	0.36	4	2.44921	0.683	84	0.342	93	0.59	112	0.671	177	1.157	225	0.591	112	0.662	177	1.157	225	0.629	58	0.278
4EDW_LH_FV	AMA	Top5	Similarity	IMGT	F:\AntibodyCascadeValidation\DS45_Top5_1model_IMGT_NotExcludeCDR	None	10	1	1	3	AMA_DS45NewSeq_Top5_1model_IMGT_noExclCDR	0.283	53	0.27	60	0.648	6	0.291	4	1.025	6	0.376	8	0.329	4	3.064	11	0.475	4	2.83376	0.572	85	0.507	93	0.344	113	0.577	178	0.875	217	0.347	113	0.574	178	0.876	217	0.549	59	0.272
4CMH_CB_FV	AMA	Top5	Similarity	IMGT	F:\AntibodyCascadeValidation\DS45_Top5_1model_IMGT_NotExcludeCDR	None	10	1	1	3	AMA_DS45NewSeq_Top5_1model_IMGT_noExclCDR	0.454	53	0.354	60	0.566	6	0.251	4	1.13	6	0.494	8	0.494	5	3.512	9	0.474	4	3.34942	0.626	85	0.789	93	0.519	113	0.838	178	1.121	216	0.531	113	0.836	178	1.126	216	0.54	59	0.353
4G7V_LH_FV	AMA	Top5	Similarity	IMGT	F:\AntibodyCascadeValidation\DS45_Top5_1model_IMGT_NotExcludeCDR	None	10	1	1	3	AMA_DS45NewSeq_Top5_1model_IMGT_noExclCDR	0.284	53	0.352	60	0.53	6	0.227	4	0.453	6	1.749	8	0.935	5	4.302	8	0.307	4	1.52071	0.307	85	0.461	93	0.353	113	0.424	178	0.988	215	0.361	113	0.417	178	0.981	215	0.284	59	0.349
4G80_BA_FV	AMA	Top5	Similarity	IMGT	F:\AntibodyCascadeValidation\DS45_Top5_1model_IMGT_NotExcludeCDR	None	10	1	1	3	AMA_DS45NewSeq_Top5_1model_IMGT_noExclCDR	0.499	53	0.366	60	1.21	6	0.535	4	2.526	6	0.766	8	2.371	5	4.786	13	0.424	4	5.65823	0.552	85	0.502	93	0.609	113	0.719	178	1.39	220	0.62	113	0.701	178	1.39	220	0.514	59	0.366
4HXA_LH_FV	AMA	Top5	Similarity	IMGT	F:\AntibodyCascadeValidation\DS45_Top5_1model_IMGT_NotExcludeCDR	None	10	1	1	3	AMA_DS45NewSeq_Top5_1model_IMGT_noExclCDR	0.296	53	0.369	60	1.154	5	1.196	4	0.904	6	0.572	8	2.76	7	1.037	6	1.364	4	2.51975	0.611	85	0.513	93	0.39	113	0.591	178	0.838	214	0.394	113	0.579	178	0.838	214	0.286	59	0.37
4HXB_LH_FV	AMA	Top5	Similarity	IMGT	F:\AntibodyCascadeValidation\DS45_Top5_1model_IMGT_NotExcludeCDR	None	10	1	1	3	AMA_DS45NewSeq_Top5_1model_IMGT_noExclCDR	0.428	53	0.251	60	1.211	11	1.08	4	0.466	6	0.448	8	0.56	5	3.095	4	1.385	4	0.73781	0.48	85	0.563	93	0.409	113	0.564	178	0.795	216	0.412	113	0.562	178	0.793	216	0.414	59	0.253
4HIE_AB_FV	AMA	Top5	Similarity	IMGT	F:\AntibodyCascadeValidation\DS45_Top5_1model_IMGT_NotExcludeCDR	None	10	1	1	3	AMA_DS45NewSeq_Top5_1model_IMGT_noExclCDR	0.313	53	0.335	60	2.569	6	0.35	4	2.42	8	0.443	8	0.444	5	3.267	9	0.757	4	5.58709	0.496	85	0.458	93	0.557	113	0.741	178	1.224	218	0.573	113	0.725	178	1.211	218	0.304	59	0.347
4BZ2_LH_FV	AMA	Top5	Similarity	IMGT	F:\AntibodyCascadeValidation\DS45_Top5_1model_IMGT_NotExcludeCDR	None	10	1	1	3	AMA_DS45NewSeq_Top5_1model_IMGT_noExclCDR	0.29	53	0.404	60	0.478	6	0.155	4	0.741	6	1.173	8	2.714	5	6.964	10	1.03	4	4.57053	0.329	85	0.614	93	0.55	113	0.697	178	1.814	217	0.556	113	0.691	178	1.807	217	0.289	59	0.417
4BZ1_LH_FV	AMA	Top5	Similarity	IMGT	F:\AntibodyCascadeValidation\DS45_Top5_1model_IMGT_NotExcludeCDR	None	10	1	1	3	AMA_DS45NewSeq_Top5_1model_IMGT_noExclCDR	0.442	53	0.473	60	0.444	12	0.371	4	1.291	6	0.92	8	1.308	5	2.076	6	0.533	4	0.222497	0.586	85	0.618	93	0.49	113	0.629	178	0.772	219	0.494	113	0.622	178	0.774	219	0.428	59	0.47
4CNI_BA_FV	AMA	Top5	Similarity	IMGT	F:\AntibodyCascadeValidation\DS45_Top5_1model_IMGT_NotExcludeCDR	None	10	1	1	3	AMA_DS45NewSeq_Top5_1model_IMGT_noExclCDR	0.446	53	0.357	60	0.383	6	0.354	4	0.505	6	0.498	8	0.933	7	1.228	7	0.415	4	11.3398	0.513	85	0.627	93	0.914	113	1.157	178	1.142	216	0.936	113	1.14	178	1.138	216	0.448	59	0.357
4FZ8_LH_FV	AMA	Top5	Similarity	IMGT	F:\AntibodyCascadeValidation\DS45_Top5_1model_IMGT_NotExcludeCDR	None	10	1	1	3	AMA_DS45NewSeq_Top5_1model_IMGT_noExclCDR	0.612	53	0.683	60	2.204	11	0.684	4	1.56	5	1.142	8	1.725	5	11.946	20	0.781	4	4.74817	0.71	85	0.828	93	0.902	113	0.991	178	3.505	231	0.904	113	0.989	178	3.489	231	0.623	59	0.685
4H8W_LH_FV	AMA	Top5	Similarity	IMGT	F:\AntibodyCascadeValidation\DS45_Top5_1model_IMGT_NotExcludeCDR	None	10	1	1	3	AMA_DS45NewSeq_Top5_1model_IMGT_noExclCDR	0.242	52	0.255	60	0.775	9	0.24	4	0.614	8	0.26	8	0.393	5	0.744	8	0.573	4	3.27707	0.277	84	0.409	93	0.369	112	0.449	177	0.48	219	0.371	112	0.446	177	0.483	219	0.245	58	0.259
4HHA_AB_FV	AMA	Top5	Similarity	IMGT	F:\AntibodyCascadeValidation\DS45_Top5_1model_IMGT_NotExcludeCDR	None	10	1	1	3	AMA_DS45NewSeq_Top5_1model_IMGT_noExclCDR	0.514	53	0.364	60	0.693	6	1.253	4	0.744	7	0.621	8	0.547	5	1.391	14	0.433	4	5.34557	0.826	85	0.41	93	0.575	113	0.73	178	0.812	222	0.583	113	0.723	178	0.811	222	0.499	59	0.364
4I18_BA_FV	AMA	Top5	Similarity	IMGT	F:\AntibodyCascadeValidation\DS45_Top5_1model_IMGT_NotExcludeCDR	None	10	1	1	3	AMA_DS45NewSeq_Top5_1model_IMGT_noExclCDR	0.336	53	0.326	60	1.107	6	0.291	4	2.891	8	1.455	8	0.722	5	7.662	14	0.55	4	3.5908	0.365	85	0.435	93	0.44	113	0.537	178	2.109	223	0.445	113	0.533	178	2.114	223	0.336	59	0.326
4IOI_AB_FV	AMA	Top5	Similarity	IMGT	F:\AntibodyCascadeValidation\DS45_Top5_1model_IMGT_NotExcludeCDR	None	10	1	1	3	AMA_DS45NewSeq_Top5_1model_IMGT_noExclCDR	0.272	53	0.409	60	0.432	6	0.25	4	0.796	6	0.905	8	0.92	5	2.936	9	0.385	4	2.24123	0.469	85	1.031	93	0.423	113	0.88	178	1.055	216	0.429	113	0.873	178	1.049	216	0.272	59	0.408
4IJ3_BC_FV	AMA	Top5	Similarity	IMGT	F:\AntibodyCascadeValidation\DS45_Top5_1model_IMGT_NotExcludeCDR	None	10	1	1	3	AMA_DS45NewSeq_Top5_1model_IMGT_noExclCDR	0.529	53	0.348	60	0.455	6	0.169	4	0.825	6	1.442	8	0.774	4	1.904	8	0.489	4	3.63507	0.687	85	0.427	93	0.582	113	0.689	178	0.838	214	0.585	113	0.684	178	0.834	214	0.762	59	0.351
4IDJ_LH_FV	AMA	Top5	Similarity	IMGT	F:\AntibodyCascadeValidation\DS45_Top5_1model_IMGT_NotExcludeCDR	None	10	1	1	3	AMA_DS45NewSeq_Top5_1model_IMGT_noExclCDR	0.429	53	0.47	60	2.088	7	1.124	4	1.407	6	1.757	8	1.904	5	5.676	14	1.324	4	3.57161	0.483	85	0.745	93	0.547	113	0.728	178	1.685	222	0.553	113	0.717	178	1.674	222	0.435	59	0.472
4IOF_FE_FV	AMA	Top5	Similarity	IMGT	F:\AntibodyCascadeValidation\DS45_Top5_1model_IMGT_NotExcludeCDR	None	10	1	1	3	AMA_DS45NewSeq_Top5_1model_IMGT_noExclCDR	0.756	53	0.671	60	2.786	6	1.128	4	3.689	7	1.21	8	1.779	5	13.093	18	0.961	4	4.52593	0.816	84	0.803	93	0.797	113	0.914	177	3.973	225	0.8	113	0.904	177	3.988	225	0.765	58	0.667
4IRZ_LH_FV	AMA	Top5	Similarity	IMGT	F:\AntibodyCascadeValidation\DS45_Top5_1model_IMGT_NotExcludeCDR	None	10	1	1	3	AMA_DS45NewSeq_Top5_1model_IMGT_noExclCDR	0.451	53	0.385	60	1.46	6	0.583	4	1.118	5	0.877	8	0.464	5	5.79	12	0.48	4	2.34773	0.598	85	0.411	93	0.494	113	0.572	178	1.477	218	0.498	113	0.569	178	1.477	218	0.536	59	0.389
4J4P_DC_FV	AMA	Top5	Similarity	IMGT	F:\AntibodyCascadeValidation\DS45_Top5_1model_IMGT_NotExcludeCDR	None	10	1	1	3	AMA_DS45NewSeq_Top5_1model_IMGT_noExclCDR	0.453	52	0.501	60	1.024	8	0.58	4	1.108	8	0.865	10	0.67	6	3.27	13	0.545	4	6.17044	0.699	84	1.129	93	0.696	112	1.038	177	1.413	226	0.702	112	1.031	177	1.405	226	0.465	58	0.499
4JG1_LH_FV	AMA	Top5	Similarity	IMGT	F:\AntibodyCascadeValidation\DS45_Top5_1model_IMGT_NotExcludeCDR	None	10	1	1	3	AMA_DS45NewSeq_Top5_1model_IMGT_noExclCDR	0.259	53	0.245	60	0.641	6	0.361	4	0.348	6	0.398	8	4.442	6	0.671	9	0.535	4	2.77351	0.292	85	0.304	93	0.334	113	0.389	178	0.84	217	0.336	113	0.387	178	0.839	217	0.261	59	0.248
4JLR_BA_FV	AMA	Top5	Similarity	IMGT	F:\AntibodyCascadeValidation\DS45_Top5_1model_IMGT_NotExcludeCDR	None	10	1	1	3	AMA_DS45NewSeq_Top5_1model_IMGT_noExclCDR	0.351	53	0.225	60	0.489	5	0.375	4	0.34	6	0.316	10	0.309	4	1.868	8	0.596	4	0.745855	0.531	85	0.562	93	0.345	113	0.571	178	0.638	215	0.35	113	0.562	178	0.633	215	0.349	59	0.229
4JO1_LH_FV	AMA	Top5	Similarity	IMGT	F:\AntibodyCascadeValidation\DS45_Top5_1model_IMGT_NotExcludeCDR	None	10	1	1	3	AMA_DS45NewSeq_Top5_1model_IMGT_noExclCDR	0.478	53	0.548	60	2.226	8	0.202	4	3.855	10	1.529	9	3.09	6	0.769	2	2.412	4	5.85247	0.54	85	0.879	92	0.698	113	0.897	177	1.538	216	0.706	113	0.888	177	1.547	216	0.47	59	0.548
4JO4_LH_FV	AMA	Top5	Similarity	IMGT	F:\AntibodyCascadeValidation\DS45_Top5_1model_IMGT_NotExcludeCDR	None	10	1	1	3	AMA_DS45NewSeq_Top5_1model_IMGT_noExclCDR	0.596	53	0.41	60	1.232	6	0.349	4	4.517	9	2.102	9	3.212	6	2.708	19	1.789	4	4.15607	0.582	85	0.656	92	0.652	113	0.76	177	1.458	230	0.664	113	0.751	177	1.447	230	0.583	59	0.41
4K23_LH_FV	AMA	Top5	Similarity	IMGT	F:\AntibodyCascadeValidation\DS45_Top5_1model_IMGT_NotExcludeCDR	None	10	1	1	3	AMA_DS45NewSeq_Top5_1model_IMGT_noExclCDR	0.446	53	0.378	60	0.716	11	0.258	4	1.127	6	0.483	8	1.239	5	3.197	8	0.474	4	4.91755	0.595	85	0.655	93	0.558	113	0.786	178	0.986	220	0.575	113	0.772	178	0.989	220	0.462	59	0.378
4K3J_LH_FV	AMA	Top5	Similarity	IMGT	F:\AntibodyCascadeValidation\DS45_Top5_1model_IMGT_NotExcludeCDR	None	10	1	1	3	AMA_DS45NewSeq_Top5_1model_IMGT_noExclCDR	0.502	53	0.429	60	1.046	12	0.348	4	1.429	6	1.364	8	1.428	5	2.844	8	0.429	4	3.96205	0.482	85	0.511	93	0.615	113	0.669	178	0.989	221	0.621	113	0.655	178	0.972	221	0.482	59	0.431
4K94_LH_FV	AMA	Top5	Similarity	IMGT	F:\AntibodyCascadeValidation\DS45_Top5_1model_IMGT_NotExcludeCDR	None	10	1	1	3	AMA_DS45NewSeq_Top5_1model_IMGT_noExclCDR	1.073	53	0.25	60	1.973	6	0.439	4	2.595	7	1.379	8	0.416	5	1.826	6	0.79	4	1.26803	1.214	85	0.433	93	0.776	113	0.917	178	1.083	214	0.777	113	0.913	178	1.08	214	1.101	59	0.27
4KI5_DC_FV	AMA	Top5	Similarity	IMGT	F:\AntibodyCascadeValidation\DS45_Top5_1model_IMGT_NotExcludeCDR	None	10	1	1	3	AMA_DS45NewSeq_Top5_1model_IMGT_noExclCDR	0.368	53	0.421	60	0.292	5	1.155	4	0.51	6	2.236	8	0.559	5	1.184	5	0.945	4	6.62926	0.503	85	0.584	93	0.645	113	0.776	178	0.895	211	0.659	113	0.757	178	0.892	211	0.407	59	0.422
4KI5_FE_FV	AMA	Top5	Similarity	IMGT	F:\AntibodyCascadeValidation\DS45_Top5_1model_IMGT_NotExcludeCDR	None	10	1	1	3	AMA_DS45NewSeq_Top5_1model_IMGT_noExclCDR	0.533	53	0.339	60	0.56	6	0.338	4	0.703	6	0.39	8	1.395	5	5.928	11	0.643	4	1.3592	0.804	84	0.548	93	0.476	113	0.709	177	1.497	217	0.479	113	0.703	177	1.493	217	0.76	59	0.357
4KPH_MI_FV	AMA	Top5	Similarity	IMGT	F:\AntibodyCascadeValidation\DS45_Top5_1model_IMGT_NotExcludeCDR	None	10	1	1	3	AMA_DS45NewSeq_Top5_1model_IMGT_noExclCDR	0.782	53	0.303	59	0.372	5	0.437	4	1.702	5	0.901	8	0.714	4	1.845	3	0.584	4	9.09542	0.832	85	0.484	92	0.912	112	1.077	177	1.147	206	0.926	112	1.056	177	1.135	206	0.745	59	0.301
4KQ4_LH_FV	AMA	Top5	Similarity	IMGT	F:\AntibodyCascadeValidation\DS45_Top5_1model_IMGT_NotExcludeCDR	None	10	1	1	3	AMA_DS45NewSeq_Top5_1model_IMGT_noExclCDR	0.538	53	0.354	60	1.188	6	0.422	4	0.462	6	0.676	8	0.555	5	1.819	6	0.611	4	4.74186	0.734	85	1.056	93	0.613	113	1.023	178	1.056	213	0.623	113	1.007	178	1.043	213	0.795	59	0.352
4KTD_LH_FV	AMA	Top5	Similarity	IMGT	F:\AntibodyCascadeValidation\DS45_Top5_1model_IMGT_NotExcludeCDR	None	10	1	1	3	AMA_DS45NewSeq_Top5_1model_IMGT_noExclCDR	1.274	54	0.305	60	1.751	9	1.586	8	1.761	6	0.647	8	0.99	5	8.32	14	0.372	4	10.4659	1.265	86	0.522	93	1.213	114	1.335	179	2.539	229	1.239	114	1.317	179	2.539	229	1.246	60	0.304
4JZJ_BA_FV	AMA	Top5	Similarity	IMGT	F:\AntibodyCascadeValidation\DS45_Top5_1model_IMGT_NotExcludeCDR	None	10	1	1	3	AMA_DS45NewSeq_Top5_1model_IMGT_noExclCDR	0.328	53	0.934	60	0.92	12	0.249	4	1.247	6	0.69	8	0.736	5	2.191	9	0.647	4	8.23027	0.413	85	1.065	93	0.992	113	1.161	178	1.298	222	0.994	113	1.158	178	1.303	222	0.329	59	0.928
4K7P_LH_FV	AMA	Top5	Similarity	IMGT	F:\AntibodyCascadeValidation\DS45_Top5_1model_IMGT_NotExcludeCDR	None	10	1	1	3	AMA_DS45NewSeq_Top5_1model_IMGT_noExclCDR	0.553	53	0.441	60	0.423	6	0.354	4	1.287	6	0.677	8	0.584	5	5.205	13	0.394	4	5.81588	0.717	85	0.579	93	0.69	113	0.894	178	1.532	220	0.694	113	0.884	178	1.533	220	0.726	59	0.438
4K7P_XY_FV	AMA	Top5	Similarity	IMGT	F:\AntibodyCascadeValidation\DS45_Top5_1model_IMGT_NotExcludeCDR	None	10	1	1	3	AMA_DS45NewSeq_Top5_1model_IMGT_noExclCDR	0.561	53	0.303	60	1.389	5	2.427	4	1.661	6	0.584	8	0.729	5	3.953	11	0.26	4	4.02071	0.794	85	0.448	93	0.518	113	0.704	178	1.134	217	0.527	113	0.677	178	1.127	217	0.551	59	0.302
4KUC_DH_FV	AMA	Top5	Similarity	IMGT	F:\AntibodyCascadeValidation\DS45_Top5_1model_IMGT_NotExcludeCDR	None	10	1	1	3	AMA_DS45NewSeq_Top5_1model_IMGT_noExclCDR	0.749	53	0.473	58	1.14	5	0.957	4	1.478	6	0.845	8	0.656	5	6.314	10	0.78	4	6.14515	0.793	85	0.652	91	0.792	111	0.931	176	1.659	214	0.805	111	0.913	176	1.654	214	0.724	59	0.488
4KMT_LH_FV	AMA	Top5	Similarity	IMGT	F:\AntibodyCascadeValidation\DS45_Top5_1model_IMGT_NotExcludeCDR	None	10	1	1	3	AMA_DS45NewSeq_Top5_1model_IMGT_noExclCDR	0.236	53	0.23	60	0.517	6	0.281	4	1.795	6	0.403	8	0.542	5	2.487	8	0.594	4	2.75914	0.504	85	0.369	93	0.328	113	0.511	178	0.746	215	0.336	113	0.501	178	0.744	215	0.234	59	0.233
4KQ3_LH_FV	AMA	Top5	Similarity	IMGT	F:\AntibodyCascadeValidation\DS45_Top5_1model_IMGT_NotExcludeCDR	None	10	1	1	3	AMA_DS45NewSeq_Top5_1model_IMGT_noExclCDR	0.356	53	0.317	60	0.302	6	0.274	4	0.4	5	2.28	8	0.857	5	2.56	6	0.494	4	11.3719	0.558	85	0.537	93	0.908	113	1.056	178	1.246	212	0.917	113	1.045	178	1.248	212	0.525	59	0.324
4KXZ_LH_FV	AMA	Top5	Similarity	IMGT	F:\AntibodyCascadeValidation\DS45_Top5_1model_IMGT_NotExcludeCDR	None	10	1	1	3	AMA_DS45NewSeq_Top5_1model_IMGT_noExclCDR	0.315	53	0.41	60	0.772	7	0.295	4	0.493	6	4.384	8	1.685	5	0.632	9	1.147	4	5.10227	0.438	85	0.908	93	0.584	113	0.937	178	1.211	217	0.592	113	0.921	178	1.211	217	0.308	59	0.42
4KUZ_LH_FV	AMA	Top5	Similarity	IMGT	F:\AntibodyCascadeValidation\DS45_Top5_1model_IMGT_NotExcludeCDR	None	10	1	1	3	AMA_DS45NewSeq_Top5_1model_IMGT_noExclCDR	0.334	53	0.448	60	0.616	12	0.294	4	0.584	5	0.854	8	1.769	5	4.578	9	0.814	4	3.46218	0.369	85	0.551	93	0.477	113	0.581	178	1.096	221	0.486	113	0.574	178	1.099	221	0.344	59	0.45
4KVC_LH_FV	AMA	Top5	Similarity	IMGT	F:\AntibodyCascadeValidation\DS45_Top5_1model_IMGT_NotExcludeCDR	None	10	1	1	3	AMA_DS45NewSeq_Top5_1model_IMGT_noExclCDR	0.736	53	0.455	60	1.79	6	1.234	4	0.418	6	0.584	8	0.4	5	1.965	9	0.49	4	3.52898	0.808	85	0.667	93	0.663	113	0.784	178	0.912	216	0.665	113	0.776	178	0.904	216	0.785	59	0.456
4KY1_LH_FV	AMA	Top5	Similarity	IMGT	F:\AntibodyCascadeValidation\DS45_Top5_1model_IMGT_NotExcludeCDR	None	10	1	1	3	AMA_DS45NewSeq_Top5_1model_IMGT_noExclCDR	0.413	53	0.36	60	0.623	6	0.457	4	1.473	6	0.768	8	0.589	5	5.258	10	0.433	4	3.793	0.5	85	0.502	93	0.507	113	0.595	178	1.394	217	0.508	113	0.592	178	1.395	217	0.407	59	0.357
4KTE_LH_FV	AMA	Top5	Similarity	IMGT	F:\AntibodyCascadeValidation\DS45_Top5_1model_IMGT_NotExcludeCDR	None	10	1	1	3	AMA_DS45NewSeq_Top5_1model_IMGT_noExclCDR	1.473	54	1.521	60	2.014	9	1.251	8	1.856	6	1.584	9	1.772	5	8.077	13	1.197	4	5.38243	1.601	86	1.425	93	1.532	114	1.565	179	2.495	229	1.547	114	1.566	179	2.512	229	1.43	60	1.512
4L5F_LH_FV	AMA	Top5	Similarity	IMGT	F:\AntibodyCascadeValidation\DS45_Top5_1model_IMGT_NotExcludeCDR	None	10	1	1	3	AMA_DS45NewSeq_Top5_1model_IMGT_noExclCDR	0.321	53	0.411	60	1.198	6	1.287	4	1.301	6	0.462	8	0.468	5	2.169	6	0.47	4	1.36559	0.411	85	0.667	93	0.408	113	0.602	178	0.747	213	0.413	113	0.592	178	0.739	213	0.313	59	0.409
4LCI_LH_FV	AMA	Top5	Similarity	IMGT	F:\AntibodyCascadeValidation\DS45_Top5_1model_IMGT_NotExcludeCDR	None	10	1	1	3	AMA_DS45NewSeq_Top5_1model_IMGT_noExclCDR	0.521	53	0.423	60	1.034	11	0.692	4	0.374	6	0.609	8	0.363	5	3.523	3	0.267	4	7.59405	0.575	85	0.811	93	0.858	113	1.047	178	1.165	215	0.877	113	1.025	178	1.146	215	0.579	59	0.421
4LEO_BA_FV	AMA	Top5	Similarity	IMGT	F:\AntibodyCascadeValidation\DS45_Top5_1model_IMGT_NotExcludeCDR	None	10	1	1	3	AMA_DS45NewSeq_Top5_1model_IMGT_noExclCDR	0.41	53	0.39	60	1.05	12	0.253	4	1.408	6	1.677	8	0.997	5	4.176	9	0.415	4	3.19485	0.545	85	0.742	93	0.53	113	0.781	178	1.167	222	0.563	113	0.748	178	1.164	222	0.405	59	0.39
4LEX_LH_FV	AMA	Top5	Similarity	IMGT	F:\AntibodyCascadeValidation\DS45_Top5_1model_IMGT_NotExcludeCDR	None	10	1	1	3	AMA_DS45NewSeq_Top5_1model_IMGT_noExclCDR	0.312	53	0.305	60	0.428	11	0.259	4	0.462	6	0.859	8	0.916	4	1.932	7	1.208	4	3.1057	0.406	85	0.755	93	0.38	113	0.671	178	0.751	218	0.394	113	0.654	178	0.738	218	0.332	59	0.306
4LIQ_LH_FV	AMA	Top5	Similarity	IMGT	F:\AntibodyCascadeValidation\DS45_Top5_1model_IMGT_NotExcludeCDR	None	10	1	1	3	AMA_DS45NewSeq_Top5_1model_IMGT_noExclCDR	0.369	53	0.456	60	1.292	6	0.303	4	0.485	5	0.679	8	1.201	4	2.45	6	0.906	4	11.041	0.611	85	0.595	93	0.94	113	1.129	178	1.26	211	0.953	113	1.118	178	1.264	211	0.564	59	0.465
4LKX_BA_FV	AMA	Top5	Similarity	IMGT	F:\AntibodyCascadeValidation\DS45_Top5_1model_IMGT_NotExcludeCDR	None	10	1	1	3	AMA_DS45NewSeq_Top5_1model_IMGT_noExclCDR	0.438	53	0.496	60	1.384	11	0.347	4	0.547	6	0.483	9	0.413	4	2.222	6	0.469	4	3.24256	1.358	85	0.808	93	0.541	113	1.129	178	1.176	218	0.565	113	1.12	178	1.176	218	0.431	59	0.493
4LMQ_IE_FV	AMA	Top5	Similarity	IMGT	F:\AntibodyCascadeValidation\DS45_Top5_1model_IMGT_NotExcludeCDR	None	10	1	1	3	AMA_DS45NewSeq_Top5_1model_IMGT_noExclCDR	0.527	53	0.402	60	0.405	6	0.398	4	0.627	6	0.608	8	1.727	4	2.68	10	0.726	4	7.74171	0.561	85	0.716	93	0.749	113	0.996	178	1.09	216	0.773	113	0.972	178	1.083	216	0.511	59	0.407
4LSQ_LH_FV	AMA	Top5	Similarity	IMGT	F:\AntibodyCascadeValidation\DS45_Top5_1model_IMGT_NotExcludeCDR	None	10	1	1	3	AMA_DS45NewSeq_Top5_1model_IMGT_noExclCDR	0.596	53	0.961	60	0.552	6	0.319	4	0.944	2	5.807	8	1.322	5	3.149	11	3.376	4	5.12447	0.688	85	1.401	93	0.886	113	1.185	178	1.699	214	0.89	113	1.176	178	1.696	214	0.603	59	1.003
4LU5_LH_FV	AMA	Top5	Similarity	IMGT	F:\AntibodyCascadeValidation\DS45_Top5_1model_IMGT_NotExcludeCDR	None	10	1	1	3	AMA_DS45NewSeq_Top5_1model_IMGT_noExclCDR	0.559	53	0.519	60	0.767	11	0.543	4	1.011	6	0.869	8	2.67	5	2.369	2	1.049	4	9.71117	0.569	85	0.59	93	0.94	113	1.083	178	1.319	214	0.949	113	1.067	178	1.312	214	0.536	59	0.532
4LLY_BA_FV	AMA	Top5	Similarity	IMGT	F:\AntibodyCascadeValidation\DS45_Top5_1model_IMGT_NotExcludeCDR	None	10	1	1	3	AMA_DS45NewSeq_Top5_1model_IMGT_noExclCDR	0.366	53	0.397	60	0.567	6	0.461	4	0.6	6	0.735	8	0.386	5	1.913	8	0.439	4	7.13177	0.553	85	0.613	93	0.66	113	0.888	178	0.94	215	0.676	113	0.864	178	0.93	215	0.384	59	0.396
4LLV_LH_FV	AMA	Top5	Similarity	IMGT	F:\AntibodyCascadeValidation\DS45_Top5_1model_IMGT_NotExcludeCDR	None	10	1	1	3	AMA_DS45NewSeq_Top5_1model_IMGT_noExclCDR	0.497	53	0.342	60	0.337	7	0.237	4	0.58	6	1.144	8	0.613	5	7.892	16	0.839	4	5.78139	0.526	85	0.517	93	0.629	113	0.66	178	2.322	224	0.631	113	0.653	178	2.323	224	0.481	59	0.347
4LVN_BC_FV	AMA	Top5	Similarity	IMGT	F:\AntibodyCascadeValidation\DS45_Top5_1model_IMGT_NotExcludeCDR	None	10	1	1	3	AMA_DS45NewSeq_Top5_1model_IMGT_noExclCDR	0.303	53	0.3	60	0.33	7	0.342	4	0.532	6	0.526	9	0.624	4	4.261	9	0.361	4	5.41503	0.34	85	0.433	93	0.506	113	0.611	178	1.06	217	0.511	113	0.603	178	1.046	217	0.32	59	0.299
4M1G_LH_FV	AMA	Top5	Similarity	IMGT	F:\AntibodyCascadeValidation\DS45_Top5_1model_IMGT_NotExcludeCDR	None	10	1	1	3	AMA_DS45NewSeq_Top5_1model_IMGT_noExclCDR	0.362	53	0.324	60	0.432	7	0.518	4	0.717	6	0.509	8	0.552	4	2.22	8	0.317	4	6.27571	0.509	85	0.527	93	0.589	113	0.809	178	0.893	215	0.596	113	0.797	178	0.885	215	0.358	59	0.323
4LF3_AB_FV	AMA	Top5	Similarity	IMGT	F:\AntibodyCascadeValidation\DS45_Top5_1model_IMGT_NotExcludeCDR	None	10	1	1	3	AMA_DS45NewSeq_Top5_1model_IMGT_noExclCDR	0.256	53	0.292	60	0.483	6	0.334	4	0.359	6	0.497	8	0.557	5	0.937	17	0.669	4	1.61416	0.4	85	0.472	93	0.31	113	0.44	178	0.501	224	0.314	113	0.442	178	0.501	224	0.252	59	0.294
4LQF_LH_FV	AMA	Top5	Similarity	IMGT	F:\AntibodyCascadeValidation\DS45_Top5_1model_IMGT_NotExcludeCDR	None	10	1	1	3	AMA_DS45NewSeq_Top5_1model_IMGT_noExclCDR	0.483	53	0.327	60	1.422	11	0.293	4	0.861	7	0.365	8	1.312	5	0.735	6	0.553	4	2.52778	0.608	85	0.392	93	0.48	113	0.57	178	0.711	219	0.488	113	0.565	178	0.71	219	0.47	59	0.328
4LSS_LH_FV	AMA	Top5	Similarity	IMGT	F:\AntibodyCascadeValidation\DS45_Top5_1model_IMGT_NotExcludeCDR	None	10	1	1	3	AMA_DS45NewSeq_Top5_1model_IMGT_noExclCDR	0.423	53	0.244	60	0.807	4	1.162	4	0.51	2	0.479	8	1.21	5	0.497	10	0.885	4	2.0599	0.417	85	0.345	93	0.382	113	0.44	178	0.523	211	0.388	113	0.433	178	0.518	211	0.419	59	0.252
4LSU_LH_FV	AMA	Top5	Similarity	IMGT	F:\AntibodyCascadeValidation\DS45_Top5_1model_IMGT_NotExcludeCDR	None	10	1	1	3	AMA_DS45NewSeq_Top5_1model_IMGT_noExclCDR	0.626	52	0.469	60	0.935	3	1.04	4	1.933	2	0.514	8	0.587	5	3.441	11	0.62	4	9.29901	0.776	84	0.687	93	0.941	112	1.075	177	1.437	210	0.949	112	1.067	177	1.434	210	0.625	58	0.469
4LVH_CB_FV	AMA	Top5	Similarity	IMGT	F:\AntibodyCascadeValidation\DS45_Top5_1model_IMGT_NotExcludeCDR	None	10	1	1	3	AMA_DS45NewSeq_Top5_1model_IMGT_noExclCDR	1.022	53	1.212	60	2.291	10	0.79	4	2.45	6	1.258	8	1.477	5	1.782	11	1.062	4	3.45927	1.448	85	1.251	93	1.152	113	1.376	178	1.471	222	1.165	113	1.349	178	1.462	222	1.431	59	1.205
4M6M_LH_FV	AMA	Top5	Similarity	IMGT	F:\AntibodyCascadeValidation\DS45_Top5_1model_IMGT_NotExcludeCDR	None	10	1	1	3	AMA_DS45NewSeq_Top5_1model_IMGT_noExclCDR	0.287	52	0.262	60	1.019	9	0.31	4	2.197	8	0.328	8	0.359	5	3.125	6	0.602	4	4.62538	0.436	84	0.362	93	0.502	112	0.619	177	0.893	217	0.514	112	0.607	177	0.883	217	0.321	58	0.264
4M1D_MI_FV	AMA	Top5	Similarity	IMGT	F:\AntibodyCascadeValidation\DS45_Top5_1model_IMGT_NotExcludeCDR	None	10	1	1	3	AMA_DS45NewSeq_Top5_1model_IMGT_noExclCDR	0.196	52	0.228	60	0.288	8	0.194	4	0.767	9	0.311	8	0.228	7	1.401	18	0.29	4	4.22577	0.287	84	0.286	93	0.399	112	0.511	177	0.558	231	0.409	112	0.507	177	0.558	231	0.197	58	0.227
4M5Y_LH_FV	AMA	Top5	Similarity	IMGT	F:\AntibodyCascadeValidation\DS45_Top5_1model_IMGT_NotExcludeCDR	None	10	1	1	3	AMA_DS45NewSeq_Top5_1model_IMGT_noExclCDR	0.3	52	0.412	60	0.425	6	0.361	4	0.738	8	1.388	9	2.6	4	4.962	13	0.325	4	0.343496	0.386	84	0.589	93	0.381	112	0.512	177	1.368	221	0.385	112	0.503	177	1.368	221	0.299	58	0.41
4M48_LH_FV	AMA	Top5	Similarity	IMGT	F:\AntibodyCascadeValidation\DS45_Top5_1model_IMGT_NotExcludeCDR	None	10	1	1	3	AMA_DS45NewSeq_Top5_1model_IMGT_noExclCDR	0.351	53	0.367	60	0.412	7	0.237	4	1.904	6	0.487	8	1.01	5	3.606	8	0.444	4	5.69211	0.391	85	0.583	93	0.57	113	0.727	178	1.033	216	0.575	113	0.717	178	1.029	216	0.345	59	0.366
4M7J_LH_FV	AMA	Top5	Similarity	IMGT	F:\AntibodyCascadeValidation\DS45_Top5_1model_IMGT_NotExcludeCDR	None	10	1	1	3	AMA_DS45NewSeq_Top5_1model_IMGT_noExclCDR	0.495	53	0.605	60	1.772	11	0.268	4	0.731	6	0.924	8	0.882	4	6.258	8	0.606	4	5.62856	0.542	85	1.117	93	0.758	113	1.128	178	1.647	219	0.771	113	1.123	178	1.643	219	0.485	59	0.602
4M62_LH_FV	AMA	Top5	Similarity	IMGT	F:\AntibodyCascadeValidation\DS45_Top5_1model_IMGT_NotExcludeCDR	None	10	1	1	3	AMA_DS45NewSeq_Top5_1model_IMGT_noExclCDR	0.258	53	0.376	60	0.457	7	0.29	4	1.061	6	1.662	8	0.867	5	0.988	16	0.427	4	3.49032	0.461	85	0.546	93	0.457	113	0.618	178	0.726	224	0.473	113	0.606	178	0.72	224	0.252	59	0.374
4M61_AB_FV	AMA	Top5	Similarity	IMGT	F:\AntibodyCascadeValidation\DS45_Top5_1model_IMGT_NotExcludeCDR	None	10	1	1	3	AMA_DS45NewSeq_Top5_1model_IMGT_noExclCDR	0.218	53	0.3	60	0.831	12	0.33	4	1.286	5	0.648	8	0.373	5	3.523	9	1.109	4	3.91707	0.25	85	0.53	93	0.401	113	0.542	178	0.977	221	0.404	113	0.538	178	0.981	221	0.224	59	0.3
4M43_LH_FV	AMA	Top5	Similarity	IMGT	F:\AntibodyCascadeValidation\DS45_Top5_1model_IMGT_NotExcludeCDR	None	10	1	1	3	AMA_DS45NewSeq_Top5_1model_IMGT_noExclCDR	0.486	53	0.346	60	0.347	6	0.176	4	0.743	6	0.701	8	0.726	5	3.639	8	0.623	4	6.38907	0.492	85	0.573	93	0.605	113	0.697	178	1.051	215	0.607	113	0.691	178	1.047	215	0.481	59	0.352
4MAU_LH_FV	AMA	Top5	Similarity	IMGT	F:\AntibodyCascadeValidation\DS45_Top5_1model_IMGT_NotExcludeCDR	None	10	1	1	3	AMA_DS45NewSeq_Top5_1model_IMGT_noExclCDR	0.536	53	0.351	60	0.666	10	0.244	4	1.007	6	0.663	9	0.594	4	1.58	6	0.597	4	2.36207	0.514	85	0.573	93	0.539	113	0.636	178	0.737	217	0.543	113	0.629	178	0.732	217	0.512	59	0.36
4M6O_LH_FV	AMA	Top5	Similarity	IMGT	F:\AntibodyCascadeValidation\DS45_Top5_1model_IMGT_NotExcludeCDR	None	10	1	1	3	AMA_DS45NewSeq_Top5_1model_IMGT_noExclCDR	0.384	53	0.297	60	0.459	6	0.264	4	0.684	6	0.881	8	0.348	5	3.01	12	0.485	4	6.96865	0.513	85	0.478	93	0.681	113	0.884	178	1.168	219	0.702	113	0.867	178	1.169	219	0.385	59	0.296
4M7K_LH_FV	AMA	Top5	Similarity	IMGT	F:\AntibodyCascadeValidation\DS45_Top5_1model_IMGT_NotExcludeCDR	None	10	1	1	3	AMA_DS45NewSeq_Top5_1model_IMGT_noExclCDR	0.489	53	0.319	60	1.039	12	0.242	4	0.708	6	0.389	8	1.134	5	2.119	9	0.384	4	2.87709	0.553	85	0.657	93	0.557	113	0.678	178	0.851	222	0.558	113	0.671	178	0.842	222	0.468	59	0.32
4MHH_IG_FV	AMA	Top5	Similarity	IMGT	F:\AntibodyCascadeValidation\DS45_Top5_1model_IMGT_NotExcludeCDR	None	10	1	1	3	AMA_DS45NewSeq_Top5_1model_IMGT_noExclCDR	0.515	53	0.42	60	0.918	10	0.369	4	0.302	6	0.81	8	1.245	5	5.24	9	1.031	4	0.628851	0.643	85	0.58	93	0.483	113	0.616	178	1.254	220	0.483	113	0.607	178	1.246	220	0.499	59	0.43
4MXV_EF_FV	AMA	Top5	Similarity	IMGT	F:\AntibodyCascadeValidation\DS45_Top5_1model_IMGT_NotExcludeCDR	None	10	1	1	3	AMA_DS45NewSeq_Top5_1model_IMGT_noExclCDR	0.295	53	0.437	60	1.522	6	0.267	4	1.482	6	0.786	8	0.845	5	2.247	7	0.846	4	2.42176	0.333	85	0.543	93	0.523	113	0.59	178	0.822	214	0.527	113	0.586	178	0.819	214	0.294	59	0.445
4MWF_LH_FV	AMA	Top5	Similarity	IMGT	F:\AntibodyCascadeValidation\DS45_Top5_1model_IMGT_NotExcludeCDR	None	10	1	1	3	AMA_DS45NewSeq_Top5_1model_IMGT_noExclCDR	0.577	53	0.864	60	0.381	6	0.454	4	1.945	6	3.967	8	2.335	5	6.853	16	2.164	4	9.63528	0.706	85	1.082	93	1.193	113	1.411	178	2.48	223	1.206	113	1.405	178	2.464	223	0.604	59	0.891
4N8C_LH_FV	AMA	Top5	Similarity	IMGT	F:\AntibodyCascadeValidation\DS45_Top5_1model_IMGT_NotExcludeCDR	None	10	1	1	3	AMA_DS45NewSeq_Top5_1model_IMGT_noExclCDR	0.292	53	0.337	60	1.058	12	0.235	4	0.477	6	0.605	8	0.457	5	3.095	8	0.543	4	3.88567	0.349	85	0.54	93	0.445	113	0.576	178	0.876	221	0.447	113	0.566	178	0.866	221	0.284	59	0.336
4N90_ED_FV	AMA	Top5	Similarity	IMGT	F:\AntibodyCascadeValidation\DS45_Top5_1model_IMGT_NotExcludeCDR	None	10	1	1	3	AMA_DS45NewSeq_Top5_1model_IMGT_noExclCDR	0.369	53	0.417	60	1.146	7	0.346	4	1.283	6	1.698	10	1.099	4	5.257	10	0.982	4	3.40433	0.509	85	0.59	93	0.485	113	0.654	178	1.388	219	0.49	113	0.653	178	1.39	219	0.512	59	0.42
4N9G_NM_FV	AMA	Top5	Similarity	IMGT	F:\AntibodyCascadeValidation\DS45_Top5_1model_IMGT_NotExcludeCDR	None	10	1	1	3	AMA_DS45NewSeq_Top5_1model_IMGT_noExclCDR	0.406	53	0.548	60	1.399	6	1.303	4	0.944	6	1.379	8	0.876	5	4.862	14	3.344	4	6.48987	0.565	85	1.373	93	0.759	113	1.32	178	1.766	221	0.788	113	1.299	178	1.765	221	0.523	59	0.689
4NCC_12_FV	AMA	Top5	Similarity	IMGT	F:\AntibodyCascadeValidation\DS45_Top5_1model_IMGT_NotExcludeCDR	None	10	1	1	3	AMA_DS45NewSeq_Top5_1model_IMGT_noExclCDR	0.331	53	0.338	60	0.438	5	0.422	4	1.017	6	0.904	8	0.51	5	3.343	8	0.381	4	6.75163	0.667	85	0.46	93	0.633	113	0.801	178	0.971	214	0.637	113	0.796	178	0.969	214	0.556	59	0.338
4NIK_BB_FV	AMA	Top5	Similarity	IMGT	F:\AntibodyCascadeValidation\DS45_Top5_1model_IMGT_NotExcludeCDR	None	10	1	1	3	AMA_DS45NewSeq_Top5_1model_IMGT_noExclCDR	0.492	52	0.389	60	2.761	9	0.477	4	3.33	7	0.625	8	0.398	5	2.965	6	0.574	4	12.1535	0.662	84	0.666	93	1.058	112	1.291	177	1.523	216	1.076	112	1.259	177	1.505	216	0.575	58	0.394
4NM4_LH_FV	AMA	Top5	Similarity	IMGT	F:\AntibodyCascadeValidation\DS45_Top5_1model_IMGT_NotExcludeCDR	None	10	1	1	3	AMA_DS45NewSeq_Top5_1model_IMGT_noExclCDR	0.278	53	0.323	60	0.676	12	0.286	4	0.98	6	0.644	8	1.249	5	4.231	10	0.418	4	0.398849	0.383	85	0.449	93	0.324	113	0.441	178	1.038	223	0.328	113	0.435	178	1.041	223	0.278	59	0.321
4NJ9_LH_FV	AMA	Top5	Similarity	IMGT	F:\AntibodyCascadeValidation\DS45_Top5_1model_IMGT_NotExcludeCDR	None	10	1	1	3	AMA_DS45NewSeq_Top5_1model_IMGT_noExclCDR	0.36	53	0.341	60	0.664	10	0.317	4	0.591	6	0.564	8	0.789	5	2.974	10	0.312	4	3.18755	0.532	85	0.563	93	0.437	113	0.603	178	0.874	221	0.438	113	0.598	178	0.869	221	0.362	59	0.341
4NKD_BA_FV	AMA	Top5	Similarity	IMGT	F:\AntibodyCascadeValidation\DS45_Top5_1model_IMGT_NotExcludeCDR	None	10	1	1	3	AMA_DS45NewSeq_Top5_1model_IMGT_noExclCDR	0.708	53	0.398	60	1.107	11	0.556	4	1.444	6	0.603	10	0.531	4	0.676	10	0.63	4	0.498108	0.822	85	0.467	93	0.715	113	0.797	178	0.819	223	0.714	113	0.794	178	0.819	223	0.817	59	0.399
4NKI_LH_FV	AMA	Top5	Similarity	IMGT	F:\AntibodyCascadeValidation\DS45_Top5_1model_IMGT_NotExcludeCDR	None	10	1	1	3	AMA_DS45NewSeq_Top5_1model_IMGT_noExclCDR	0.313	52	0.237	60	1.315	9	0.241	4	3.343	7	0.347	8	2.975	5	4.763	9	0.332	4	4.76625	0.306	84	0.31	93	0.475	112	0.543	177	1.369	219	0.482	112	0.532	177	1.36	219	0.304	58	0.237
4NNP_LH_FV	AMA	Top5	Similarity	IMGT	F:\AntibodyCascadeValidation\DS45_Top5_1model_IMGT_NotExcludeCDR	None	10	1	1	3	AMA_DS45NewSeq_Top5_1model_IMGT_noExclCDR	1.012	53	0.636	60	1.363	6	0.405	4	2.05	7	4.924	8	1.096	5	9.751	17	4.836	4	4.76662	0.918	85	1.386	93	0.892	113	1.247	178	3.066	225	0.906	113	1.24	178	3.071	225	0.979	59	0.722
4NPY_LH_FV	AMA	Top5	Similarity	IMGT	F:\AntibodyCascadeValidation\DS45_Top5_1model_IMGT_NotExcludeCDR	None	10	1	1	3	AMA_DS45NewSeq_Top5_1model_IMGT_noExclCDR	0.229	52	0.226	60	0.392	6	0.162	4	1.675	9	0.297	8	0.347	4	3.016	22	0.275	4	1.2654	0.271	84	0.39	93	0.281	112	0.373	177	1.066	230	0.283	112	0.37	177	1.077	230	0.231	58	0.225
4NRX_BA_FV	AMA	Top5	Similarity	IMGT	F:\AntibodyCascadeValidation\DS45_Top5_1model_IMGT_NotExcludeCDR	None	10	1	1	3	AMA_DS45NewSeq_Top5_1model_IMGT_noExclCDR	0.502	53	0.307	60	0.498	6	0.24	4	0.968	6	0.858	8	0.62	5	4.606	19	0.469	4	4.54943	0.534	85	0.461	93	0.558	113	0.653	178	1.509	226	0.562	113	0.647	178	1.5	226	0.497	59	0.308
4NP4_LH_FV	AMA	Top5	Similarity	IMGT	F:\AntibodyCascadeValidation\DS45_Top5_1model_IMGT_NotExcludeCDR	None	10	1	1	3	AMA_DS45NewSeq_Top5_1model_IMGT_noExclCDR	0.34	53	0.419	60	0.743	7	0.308	4	3.85	6	0.417	8	1.339	5	2.846	8	2.652	4	4.28123	0.469	85	0.722	93	0.459	113	0.682	178	1.071	216	0.478	113	0.677	178	1.073	216	0.333	59	0.518
4NUG_LH_FV	AMA	Top5	Similarity	IMGT	F:\AntibodyCascadeValidation\DS45_Top5_1model_IMGT_NotExcludeCDR	None	10	1	1	3	AMA_DS45NewSeq_Top5_1model_IMGT_noExclCDR	0.371	53	0.34	60	1.018	11	0.35	4	1.209	6	2.574	8	1.353	5	8.7	24	0.819	4	3.3092	0.496	85	0.457	93	0.427	113	0.564	178	2.838	236	0.428	113	0.562	178	2.835	236	0.372	59	0.341
4NWT_LH_FV	AMA	Top5	Similarity	IMGT	F:\AntibodyCascadeValidation\DS45_Top5_1model_IMGT_NotExcludeCDR	None	10	1	1	3	AMA_DS45NewSeq_Top5_1model_IMGT_noExclCDR	0.61	53	0.454	60	2.574	12	0.572	4	2.525	6	2.907	8	1.061	5	14.03	17	0.581	4	10.4343	0.638	85	0.729	93	0.997	113	1.344	178	4.124	230	1.023	113	1.329	178	4.1	230	0.591	59	0.456
4NX3_AB_FV	AMA	Top5	Similarity	IMGT	F:\AntibodyCascadeValidation\DS45_Top5_1model_IMGT_NotExcludeCDR	None	10	1	1	3	AMA_DS45NewSeq_Top5_1model_IMGT_noExclCDR	0.504	53	0.426	60	0.66	12	0.275	4	1.029	6	0.777	8	0.662	5	1.613	7	0.548	4	3.0296	0.466	85	0.538	93	0.539	113	0.589	178	0.679	220	0.55	113	0.585	178	0.68	220	0.491	59	0.426
4NYL_BA_FV	AMA	Top5	Similarity	IMGT	F:\AntibodyCascadeValidation\DS45_Top5_1model_IMGT_NotExcludeCDR	None	10	1	1	3	AMA_DS45NewSeq_Top5_1model_IMGT_noExclCDR	0.55	53	0.337	60	0.76	6	0.58	4	0.719	6	0.516	8	1.015	5	1.551	10	0.418	4	4.54918	0.639	85	0.605	93	0.602	113	0.791	178	0.855	217	0.605	113	0.785	178	0.851	217	0.54	59	0.335
4NKO_AB_FV	AMA	Top5	Similarity	IMGT	F:\AntibodyCascadeValidation\DS45_Top5_1model_IMGT_NotExcludeCDR	None	10	1	1	3	AMA_DS45NewSeq_Top5_1model_IMGT_noExclCDR	0.573	53	0.879	60	0.976	11	0.78	4	0.709	6	0.67	8	0.776	5	3.801	10	0.585	4	2.26382	0.694	85	1.298	93	0.786	113	1.102	178	1.32	222	0.805	113	1.087	178	1.312	222	0.573	59	0.872
4OD2_AB_FV	AMA	Top5	Similarity	IMGT	F:\AntibodyCascadeValidation\DS45_Top5_1model_IMGT_NotExcludeCDR	None	10	1	1	3	AMA_DS45NewSeq_Top5_1model_IMGT_noExclCDR	0.585	52	0.527	60	0.78	6	1.299	4	0.967	8	0.557	8	1.061	5	6.671	10	0.549	4	5.08005	0.723	84	0.648	93	0.752	112	0.876	177	1.617	218	0.755	112	0.874	177	1.612	218	0.607	58	0.524
4O02_LH_FV	AMA	Top5	Similarity	IMGT	F:\AntibodyCascadeValidation\DS45_Top5_1model_IMGT_NotExcludeCDR	None	10	1	1	3	AMA_DS45NewSeq_Top5_1model_IMGT_noExclCDR	0.638	53	0.544	60	0.567	6	2.566	4	1.484	6	0.77	8	1.358	5	1.571	7	0.855	4	4.7972	0.918	85	0.696	93	0.699	113	0.921	178	1.03	214	0.71	113	0.908	178	1.024	214	0.62	59	0.543
4O4Y_LH_FV	AMA	Top5	Similarity	IMGT	F:\AntibodyCascadeValidation\DS45_Top5_1model_IMGT_NotExcludeCDR	None	10	1	1	3	AMA_DS45NewSeq_Top5_1model_IMGT_noExclCDR	0.321	53	0.418	60	2.401	8	0.223	4	3.55	10	0.727	8	2.534	4	6.71	6	0.709	3	4.86951	0.504	85	0.591	92	0.541	113	0.703	177	1.643	217	0.552	113	0.692	177	1.64	217	0.368	59	0.562
4O5L_LH_FV	AMA	Top5	Similarity	IMGT	F:\AntibodyCascadeValidation\DS45_Top5_1model_IMGT_NotExcludeCDR	None	10	1	1	3	AMA_DS45NewSeq_Top5_1model_IMGT_noExclCDR	0.489	52	0.39	60	1.124	8	0.741	4	4.016	8	3.212	7	1.436	5	18.638	21	0.524	4	4.09909	0.572	84	0.59	93	0.535	112	0.652	177	5.681	230	0.536	112	0.639	177	5.685	230	0.467	58	0.391
4OAW_AB_FV	AMA	Top5	Similarity	IMGT	F:\AntibodyCascadeValidation\DS45_Top5_1model_IMGT_NotExcludeCDR	None	10	1	1	3	AMA_DS45NewSeq_Top5_1model_IMGT_noExclCDR	0.322	53	1.569	60	0.417	6	0.326	4	1.047	6	2.704	8	1.362	5	8.36	18	0.872	4	7.08935	0.596	85	1.626	93	1.29	113	1.424	178	2.734	225	1.311	113	1.412	178	2.746	225	0.53	59	1.558
4OCX_LH_FV	AMA	Top5	Similarity	IMGT	F:\AntibodyCascadeValidation\DS45_Top5_1model_IMGT_NotExcludeCDR	None	10	1	1	3	AMA_DS45NewSeq_Top5_1model_IMGT_noExclCDR	0.563	53	0.439	60	0.751	11	0.378	4	0.874	6	1.579	9	0.587	4	1.325	5	0.986	4	8.49185	0.666	85	0.643	93	0.847	113	0.99	178	1.207	217	0.855	113	0.972	178	1.189	217	0.568	59	0.45
4NZU_LH_FV	AMA	Top5	Similarity	IMGT	F:\AntibodyCascadeValidation\DS45_Top5_1model_IMGT_NotExcludeCDR	None	10	1	1	3	AMA_DS45NewSeq_Top5_1model_IMGT_noExclCDR	0.347	53	0.38	60	0.512	6	0.411	4	0.65	6	0.512	8	0.418	5	5.328	14	0.575	4	5.5883	0.433	85	0.474	93	0.579	113	0.703	178	1.509	221	0.59	113	0.688	178	1.497	221	0.357	59	0.379
4OGY_LH_FV	AMA	Top5	Similarity	IMGT	F:\AntibodyCascadeValidation\DS45_Top5_1model_IMGT_NotExcludeCDR	None	10	1	1	3	AMA_DS45NewSeq_Top5_1model_IMGT_noExclCDR	0.303	53	0.384	60	0.317	6	0.262	4	1.411	5	4.376	8	2.801	5	7.378	11	1.429	4	9.98671	0.404	85	0.533	93	0.862	113	0.914	178	2.277	217	0.868	113	0.902	178	2.275	217	0.296	59	0.409
4OD1_LH_FV	AMA	Top5	Similarity	IMGT	F:\AntibodyCascadeValidation\DS45_Top5_1model_IMGT_NotExcludeCDR	None	10	1	1	3	AMA_DS45NewSeq_Top5_1model_IMGT_noExclCDR	0.469	52	0.669	60	1.294	8	0.502	4	4.768	9	0.692	8	10.265	5	18.237	33	0.383	4	5.90017	0.775	84	0.683	93	0.747	112	0.846	177	7.171	244	0.752	112	0.842	177	7.206	244	0.618	58	0.664
4OII_LH_FV	AMA	Top5	Similarity	IMGT	F:\AntibodyCascadeValidation\DS45_Top5_1model_IMGT_NotExcludeCDR	None	10	1	1	3	AMA_DS45NewSeq_Top5_1model_IMGT_noExclCDR	0.379	53	0.508	60	0.954	6	0.299	4	1.112	6	0.632	8	0.913	5	2.452	6	0.885	4	3.03261	0.496	85	1.16	93	0.631	113	1.059	178	1.072	213	0.651	113	1.036	178	1.054	213	0.372	59	0.513
4OKV_BA_FV	AMA	Top5	Similarity	IMGT	F:\AntibodyCascadeValidation\DS45_Top5_1model_IMGT_NotExcludeCDR	None	10	1	1	3	AMA_DS45NewSeq_Top5_1model_IMGT_noExclCDR	0.401	53	0.495	60	0.772	11	0.296	4	1.068	6	0.456	8	0.479	5	0.636	2	0.778	4	5.15433	0.449	85	0.722	93	0.635	113	0.751	178	0.826	214	0.643	113	0.741	178	0.821	214	0.391	59	0.493
4OM1_LH_FV	AMA	Top5	Similarity	IMGT	F:\AntibodyCascadeValidation\DS45_Top5_1model_IMGT_NotExcludeCDR	None	10	1	1	3	AMA_DS45NewSeq_Top5_1model_IMGT_noExclCDR	0.312	53	0.245	60	0.878	4	1.156	4	0.596	2	0.415	8	0.261	5	0.343	14	0.546	4	2.42592	0.499	85	0.311	93	0.337	113	0.467	178	0.501	215	0.345	113	0.463	178	0.496	215	0.317	59	0.245
4OQT_LH_FV	AMA	Top5	Similarity	IMGT	F:\AntibodyCascadeValidation\DS45_Top5_1model_IMGT_NotExcludeCDR	None	10	1	1	3	AMA_DS45NewSeq_Top5_1model_IMGT_noExclCDR	0.44	53	0.421	60	0.441	6	0.53	4	1.779	7	1.154	8	0.547	5	6.779	7	0.704	4	2.88826	0.634	85	0.682	93	0.774	113	0.993	178	1.558	215	0.789	113	0.985	178	1.553	215	0.431	59	0.429
4ONF_LH_FV	AMA	Top5	Similarity	IMGT	F:\AntibodyCascadeValidation\DS45_Top5_1model_IMGT_NotExcludeCDR	None	10	1	1	3	AMA_DS45NewSeq_Top5_1model_IMGT_noExclCDR	0.315	53	0.232	60	0.648	11	0.19	4	0.519	6	0.427	8	1.401	5	0.884	8	0.799	4	3.12994	0.459	85	0.347	93	0.379	113	0.497	178	0.529	220	0.385	113	0.489	178	0.524	220	0.312	59	0.243
4OTX_LH_FV	AMA	Top5	Similarity	IMGT	F:\AntibodyCascadeValidation\DS45_Top5_1model_IMGT_NotExcludeCDR	None	10	1	1	3	AMA_DS45NewSeq_Top5_1model_IMGT_noExclCDR	0.255	53	0.281	60	0.49	12	0.208	4	0.914	6	0.673	8	1.096	5	1.155	2	0.48	4	7.3319	0.429	85	0.374	93	0.707	113	0.798	178	0.913	215	0.712	113	0.79	178	0.912	215	0.252	59	0.279
4ORG_LH_FV	AMA	Top5	Similarity	IMGT	F:\AntibodyCascadeValidation\DS45_Top5_1model_IMGT_NotExcludeCDR	None	10	1	1	3	AMA_DS45NewSeq_Top5_1model_IMGT_noExclCDR	0.727	52	0.511	60	1.272	8	0.595	4	4.744	9	0.438	8	0.696	5	22.76	33	0.442	4	2.34364	0.802	84	0.645	93	0.641	112	0.764	177	8.477	244	0.649	112	0.762	177	8.506	244	0.748	58	0.508
4OT1_LH_FV	AMA	Top5	Similarity	IMGT	F:\AntibodyCascadeValidation\DS45_Top5_1model_IMGT_NotExcludeCDR	None	10	1	1	3	AMA_DS45NewSeq_Top5_1model_IMGT_noExclCDR	0.421	52	0.398	60	0.7	8	0.406	4	2.677	7	0.857	8	0.905	5	5.662	20	0.73	4	5.36014	0.691	84	0.502	93	0.623	112	0.777	177	1.882	229	0.63	112	0.765	177	1.862	229	0.491	58	0.404
4P48_AA_FV	AMA	Top5	Similarity	IMGT	F:\AntibodyCascadeValidation\DS45_Top5_1model_IMGT_NotExcludeCDR	None	10	1	1	3	AMA_DS45NewSeq_Top5_1model_IMGT_noExclCDR	0.92	52	1.585	60	7.714	9	0.463	4	3.287	8	0.658	8	1.911	5	4.4	12	0.294	4	3.99422	0.839	85	1.389	93	1.313	112	1.156	178	2.223	224	1.306	112	1.145	178	2.218	224	0.88	58	1.572
4P59_LH_FV	AMA	Top5	Similarity	IMGT	F:\AntibodyCascadeValidation\DS45_Top5_1model_IMGT_NotExcludeCDR	None	10	1	1	3	AMA_DS45NewSeq_Top5_1model_IMGT_noExclCDR	0.401	53	0.381	60	0.649	6	1.175	4	1.077	6	0.552	8	0.281	5	1.562	6	0.656	4	3.22522	0.46	85	0.627	93	0.456	113	0.63	178	0.712	213	0.462	113	0.624	178	0.707	213	0.394	59	0.381
4P49_AA_FV	AMA	Top5	Similarity	IMGT	F:\AntibodyCascadeValidation\DS45_Top5_1model_IMGT_NotExcludeCDR	None	10	1	1	3	AMA_DS45NewSeq_Top5_1model_IMGT_noExclCDR	0.435	50	0.334	60	0.788	5	0.286	4	1.274	6	0.591	8	2.046	6	2.336	12	0.344	4	2.74869	0.644	83	0.481	93	0.449	110	0.594	176	0.855	217	0.453	110	0.584	176	0.845	217	0.468	56	0.334
4PS4_LH_FV	AMA	Top5	Similarity	IMGT	F:\AntibodyCascadeValidation\DS45_Top5_1model_IMGT_NotExcludeCDR	None	10	1	1	3	AMA_DS45NewSeq_Top5_1model_IMGT_noExclCDR	0.45	53	0.214	60	0.416	6	1.165	4	1.061	5	0.279	10	0.258	4	0.552	9	1.348	4	1.84005	0.56	85	0.372	93	0.374	113	0.513	178	0.54	216	0.382	113	0.515	178	0.543	216	0.433	59	0.215
4Q2Z_BA_FV	AMA	Top5	Similarity	IMGT	F:\AntibodyCascadeValidation\DS45_Top5_1model_IMGT_NotExcludeCDR	None	10	1	1	3	AMA_DS45NewSeq_Top5_1model_IMGT_noExclCDR	0.381	52	1.508	60	0.505	8	0.216	4	0.453	8	0.333	8	0.651	5	6.097	12	0.715	4	4.52288	0.562	84	1.373	93	1.209	112	1.163	177	1.823	222	1.226	112	1.166	177	1.84	222	0.369	58	1.497
4QHK_NM_FV	AMA	Top5	Similarity	IMGT	F:\AntibodyCascadeValidation\DS45_Top5_1model_IMGT_NotExcludeCDR	None	10	1	1	3	AMA_DS45NewSeq_Top5_1model_IMGT_noExclCDR	0.588	52	0.757	60	1.363	6	0.695	4	3.455	7	3.275	8	0.847	4	2.347	11	0.674	4	5.01575	0.838	84	0.96	93	0.821	112	1.076	177	1.45	217	0.825	112	1.066	177	1.444	217	0.632	58	0.752
4P9M_LH_FV	AMA	Top5	Similarity	IMGT	F:\AntibodyCascadeValidation\DS45_Top5_1model_IMGT_NotExcludeCDR	None	10	1	1	3	AMA_DS45NewSeq_Top5_1model_IMGT_noExclCDR	0.868	53	0.639	60	2.105	7	0.516	4	0.77	6	2.21	9	3.507	3	7.895	18	5.326	4	10.502	0.954	85	2.281	97	1.114	113	2.202	182	2.972	229	1.252	113	2.127	182	2.955	229	0.838	59	0.656
4PY7_BA_FV	AMA	Top5	Similarity	IMGT	F:\AntibodyCascadeValidation\DS45_Top5_1model_IMGT_NotExcludeCDR	None	10	1	1	3	AMA_DS45NewSeq_Top5_1model_IMGT_noExclCDR	0.379	53	0.475	60	0.839	6	1.07	4	0.688	6	1.158	8	0.528	5	2.816	11	0.671	4	3.71955	0.545	85	0.643	93	0.512	113	0.705	178	0.987	218	0.523	113	0.694	178	0.976	218	0.383	59	0.48
4PB9_LH_FV	AMA	Top5	Similarity	IMGT	F:\AntibodyCascadeValidation\DS45_Top5_1model_IMGT_NotExcludeCDR	None	10	1	1	3	AMA_DS45NewSeq_Top5_1model_IMGT_noExclCDR	0.552	53	0.282	60	0.959	11	0.573	4	0.722	6	0.699	8	1.348	5	5.932	11	0.691	4	2.26226	0.553	85	0.424	93	0.473	113	0.542	178	1.461	223	0.474	113	0.537	178	1.446	223	0.533	59	0.287
4PB0_LH_FV	AMA	Top5	Similarity	IMGT	F:\AntibodyCascadeValidation\DS45_Top5_1model_IMGT_NotExcludeCDR	None	10	1	1	3	AMA_DS45NewSeq_Top5_1model_IMGT_noExclCDR	0.311	53	0.382	60	0.561	11	0.364	4	0.486	6	0.615	8	0.471	7	6.062	8	0.518	4	5.77949	0.402	85	0.502	93	0.669	113	0.753	178	1.422	222	0.677	113	0.746	178	1.414	222	0.312	59	0.381
4Q0X_LH_FV	AMA	Top5	Similarity	IMGT	F:\AntibodyCascadeValidation\DS45_Top5_1model_IMGT_NotExcludeCDR	None	10	1	1	3	AMA_DS45NewSeq_Top5_1model_IMGT_noExclCDR	0.308	53	0.546	60	1.127	11	0.362	4	0.689	6	0.494	8	2.031	5	1.963	8	0.458	4	5.09158	0.604	85	0.779	93	0.66	113	0.911	178	1.077	220	0.674	113	0.905	178	1.079	220	0.528	59	0.545
4R2G_MN_FV	AMA	Top5	Similarity	IMGT	F:\AntibodyCascadeValidation\DS45_Top5_1model_IMGT_NotExcludeCDR	None	10	1	1	3	AMA_DS45NewSeq_Top5_1model_IMGT_noExclCDR	0.724	54	0.356	60	1.037	6	0.603	4	0.408	9	1.447	8	1.495	4	2.529	22	0.524	4	0.389919	0.831	80	0.488	93	0.58	114	0.695	173	1.053	226	0.591	114	0.689	173	1.05	226	0.724	54	0.365
4Q6I_AB_FV	AMA	Top5	Similarity	IMGT	F:\AntibodyCascadeValidation\DS45_Top5_1model_IMGT_NotExcludeCDR	None	10	1	1	3	AMA_DS45NewSeq_Top5_1model_IMGT_noExclCDR	0.356	53	0.588	60	1.111	10	0.314	4	0.817	6	0.438	8	0.515	5	4.861	9	0.586	4	8.9453	0.56	85	1.176	93	0.9	113	1.339	178	1.645	220	0.927	113	1.3	178	1.647	220	0.347	59	0.586
4U0R_CB_FV	AMA	Top5	Similarity	IMGT	F:\AntibodyCascadeValidation\DS45_Top5_1model_IMGT_NotExcludeCDR	None	10	1	1	3	AMA_DS45NewSeq_Top5_1model_IMGT_noExclCDR	0.629	53	0.389	60	0.491	10	0.258	4	0.567	6	0.602	8	0.862	5	4.249	11	0.52	4	2.66657	0.567	85	0.547	93	0.584	113	0.648	178	1.13	222	0.589	113	0.642	178	1.129	222	0.607	59	0.388
4QHL_BA_FV	AMA	Top5	Similarity	IMGT	F:\AntibodyCascadeValidation\DS45_Top5_1model_IMGT_NotExcludeCDR	None	10	1	1	3	AMA_DS45NewSeq_Top5_1model_IMGT_noExclCDR	0.453	52	0.506	60	1.809	6	0.352	4	1.516	7	1.621	8	0.722	4	1.736	11	0.765	4	5.24032	0.679	84	1.122	93	0.683	112	1.089	177	1.205	217	0.684	112	1.081	177	1.195	217	0.475	58	0.504
4QHN_BA_FV	AMA	Top5	Similarity	IMGT	F:\AntibodyCascadeValidation\DS45_Top5_1model_IMGT_NotExcludeCDR	None	10	1	1	3	AMA_DS45NewSeq_Top5_1model_IMGT_noExclCDR	0.892	52	0.633	60	2.957	6	1.166	4	0.988	7	1.312	8	0.771	4	0.594	11	3.07	4	3.43293	1.167	84	1.046	93	0.811	112	1.181	177	1.247	217	0.819	112	1.161	177	1.238	217	0.927	58	0.682
4QHM_BA_FV	AMA	Top5	Similarity	IMGT	F:\AntibodyCascadeValidation\DS45_Top5_1model_IMGT_NotExcludeCDR	None	10	1	1	3	AMA_DS45NewSeq_Top5_1model_IMGT_noExclCDR	0.733	52	0.618	60	2.375	6	0.545	4	1.201	7	1.778	8	0.548	4	0.807	11	1.207	4	4.00761	1.038	84	0.853	93	0.783	112	1.037	177	1.116	217	0.791	112	1.026	177	1.11	217	0.794	58	0.642
4QWW_CD_FV	AMA	Top5	Similarity	IMGT	F:\AntibodyCascadeValidation\DS45_Top5_1model_IMGT_NotExcludeCDR	None	10	1	1	3	AMA_DS45NewSeq_Top5_1model_IMGT_noExclCDR	0.389	53	0.343	60	1.285	5	0.432	4	0.517	6	0.784	8	0.434	7	4.335	12	1.168	4	2.57618	0.415	85	0.525	93	0.448	113	0.541	178	1.192	220	0.452	113	0.532	178	1.185	220	0.386	59	0.343
4QEX_LH_FV	AMA	Top5	Similarity	IMGT	F:\AntibodyCascadeValidation\DS45_Top5_1model_IMGT_NotExcludeCDR	None	10	1	1	3	AMA_DS45NewSeq_Top5_1model_IMGT_noExclCDR	0.685	53	0.497	60	0.803	10	0.626	4	1.048	6	1.062	8	0.672	5	1.852	5	0.644	4	2.34873	0.78	85	0.507	93	0.677	113	0.749	178	0.845	216	0.675	113	0.739	178	0.835	216	0.769	59	0.494
4R4B_AB_FV	AMA	Top5	Similarity	IMGT	F:\AntibodyCascadeValidation\DS45_Top5_1model_IMGT_NotExcludeCDR	None	10	1	1	3	AMA_DS45NewSeq_Top5_1model_IMGT_noExclCDR	0.356	53	0.465	60	0.508	6	1.144	4	1.327	5	1.003	8	3.462	4	4.502	9	0.706	4	4.03966	0.495	85	0.642	93	0.543	113	0.721	178	1.271	214	0.55	113	0.716	178	1.269	214	0.355	59	0.465
4RDQ_FG_FV	AMA	Top5	Similarity	IMGT	F:\AntibodyCascadeValidation\DS45_Top5_1model_IMGT_NotExcludeCDR	None	10	1	1	3	AMA_DS45NewSeq_Top5_1model_IMGT_noExclCDR	0.373	53	0.446	60	0.317	6	0.307	4	1.003	6	0.631	8	0.303	5	4.289	5	0.274	4	3.04028	0.534	85	0.695	93	0.578	113	0.796	178	1.034	212	0.585	113	0.787	178	1.031	212	0.361	59	0.443
4RQQ_AB_FV	AMA	Top5	Similarity	IMGT	F:\AntibodyCascadeValidation\DS45_Top5_1model_IMGT_NotExcludeCDR	None	10	1	1	3	AMA_DS45NewSeq_Top5_1model_IMGT_noExclCDR	0.414	53	0.698	60	1.416	11	0.374	4	1.578	6	3.034	8	1.153	5	6.311	30	0.999	4	4.29318	0.503	85	0.847	93	0.708	113	0.839	178	2.498	242	0.717	113	0.826	178	2.481	242	0.454	59	0.696
4TOY_LH_FV	AMA	Top5	Similarity	IMGT	F:\AntibodyCascadeValidation\DS45_Top5_1model_IMGT_NotExcludeCDR	None	10	1	1	3	AMA_DS45NewSeq_Top5_1model_IMGT_noExclCDR	0.648	52	0.472	60	2.889	9	0.58	4	4.819	7	0.52	8	0.366	5	4.262	12	9.088	12	8.49976	0.886	84	3.352	101	0.848	112	2.839	185	2.912	230	1.24	112	2.616	185	2.774	230	0.646	58	0.521
4U1G_CB_FV	AMA	Top5	Similarity	IMGT	F:\AntibodyCascadeValidation\DS45_Top5_1model_IMGT_NotExcludeCDR	None	10	1	1	3	AMA_DS45NewSeq_Top5_1model_IMGT_noExclCDR	0.661	53	0.357	60	1.766	10	1.468	4	1.245	6	0.429	8	0.874	5	4.372	11	0.453	4	3.34951	0.691	85	0.431	93	0.591	113	0.686	178	1.234	222	0.602	113	0.68	178	1.222	222	0.66	59	0.357
4U6G_BA_FV	AMA	Top5	Similarity	IMGT	F:\AntibodyCascadeValidation\DS45_Top5_1model_IMGT_NotExcludeCDR	None	10	1	1	3	AMA_DS45NewSeq_Top5_1model_IMGT_noExclCDR	0.386	52	0.392	60	0.337	6	0.463	4	0.468	9	0.381	8	0.492	7	0.737	18	0.798	4	1.32227	0.505	84	0.447	93	0.465	112	0.528	177	0.537	229	0.467	112	0.522	177	0.531	229	0.438	58	0.396
4U6H_BA_FV	AMA	Top5	Similarity	IMGT	F:\AntibodyCascadeValidation\DS45_Top5_1model_IMGT_NotExcludeCDR	None	10	1	1	3	AMA_DS45NewSeq_Top5_1model_IMGT_noExclCDR	0.497	53	0.426	60	0.713	11	0.339	4	0.833	6	0.422	8	0.339	5	2.06	8	0.565	4	3.71876	0.489	85	1.036	93	0.547	113	0.929	178	0.945	220	0.556	113	0.912	178	0.93	220	0.489	59	0.423
4U6V_LH_FV	AMA	Top5	Similarity	IMGT	F:\AntibodyCascadeValidation\DS45_Top5_1model_IMGT_NotExcludeCDR	None	10	1	1	3	AMA_DS45NewSeq_Top5_1model_IMGT_noExclCDR	0.338	53	0.319	60	0.469	6	0.412	4	0.796	5	0.398	8	0.643	4	2.739	12	0.355	4	7.75754	0.494	85	0.46	93	0.677	113	0.868	178	1.135	217	0.703	113	0.843	178	1.126	217	0.335	59	0.317
[truncated: 251 more columns]
