# Supplementary material for: Fully automated antibody structure prediction using BIOVIA tools: Validation study
Source: PLoS One. 2017 May 18;12(5):e0177923. doi: 10.1371/journal.pone.0177923 (PMC5436848; doi:10.1371/journal.pone.0177923)
Supplement: S1 Table — Contains the RMSD values of predicted versus x-ray structure for the various regions, and details of the framework and CDR templates for each target. (ZIP) [file pone.0177923.s002.zip › Top5_IMGT_50model.csv]

Name	Source	FrameworkMethod	SortingMethod	LoopModeling	DataPath	H3Method	Top5Cutoff	NumCDRModels	NumFRModels	NumLoopTemplates	RunDescription	LSup:LSup	LSup:LSup_NRes	HSup:HSup	HSup:HSup_NRes	LSup:L1	LSup:L1_NRes	LSup:L2	LSup:L2_NRes	LSup:L3	LSup:L3_NRes	HSup:H1	HSup:H1_NRes	HSup:H2	HSup:H2_NRes	HSup:H3	HSup:H3_NRes	HSup:H4	HSup:H4_NRes	Tilt	LSup:LFR	LSup:LFR_NRes	HSup:HFR	HSup:HFR_NRes	LHSup:LHSup	LHSup:LHSup_NRes	LHSup:LHFR	LHSup:LHFR_NRes	LHSup:LHAll	LHSup:LHAll_NRes	LHFR:LHSup	LHFR:LHSup_NRes	LHFR:LHFR	LHFR:LHFR_NRes	LHFR:LHAll	LHFR:LHAll_NRes	LSup:LCore	LSup:LCore_NRes	HSup:HCore
3W2D_LH_FV	AMA	Top5	Similarity	IMGT	F:\AntibodyCascadeValidation\DS45NewSeq_Top5_50model	None	10	50	50	3	AMA_DS45NewSeq_Top5_50model	0.615	53	0.446	60	1.189	7	0.577	4	1.557	6	1.348	9	0.609	4	4.354	10	0.871	4	4.26085	0.711	85	0.51	93	0.595	113	0.661	178	1.184	218	0.596	113	0.65	178	1.186	218	0.605	59	0.444
3WBD_AA_FV	AMA	Top5	Similarity	IMGT	F:\AntibodyCascadeValidation\DS45NewSeq_Top5_50model	None	10	50	50	3	AMA_DS45NewSeq_Top5_50model	0.329	53	0.279	60	0.596	11	0.271	4	0.514	6	0.522	8	0.324	5	0.715	6	0.27	4	4.66262	0.492	85	0.535	93	0.506	113	0.735	178	0.756	218	0.517	113	0.726	178	0.762	218	0.317	59	0.279
2YMX_LH_FV	AMA	Top5	Similarity	IMGT	F:\AntibodyCascadeValidation\DS45NewSeq_Top5_50model	None	10	50	50	3	AMA_DS45NewSeq_Top5_50model	0.509	53	0.404	60	1.324	6	0.328	4	1.279	6	0.609	8	0.775	5	4.992	13	0.5	4	7.30206	0.522	85	0.566	93	0.722	113	0.822	178	1.481	220	0.724	113	0.813	178	1.479	220	0.49	59	0.404
3WHX_BA_FV	AMA	Top5	Similarity	IMGT	F:\AntibodyCascadeValidation\DS45NewSeq_Top5_50model	None	10	50	50	3	AMA_DS45NewSeq_Top5_50model	0.348	53	0.409	60	0.539	11	0.225	4	0.576	6	0.864	8	0.679	5	3.812	6	0.948	4	7.23965	0.421	85	0.504	93	0.664	113	0.758	178	1.001	218	0.671	113	0.745	178	0.997	218	0.336	59	0.431
3WHE_09_FV	AMA	Top5	Similarity	IMGT	F:\AntibodyCascadeValidation\DS45NewSeq_Top5_50model	None	10	50	50	3	AMA_DS45NewSeq_Top5_50model	0.565	52	0.636	60	1.871	9	1.571	4	1.211	8	1.364	8	1.633	5	4.251	15	0.659	4	4.72547	0.69	84	0.814	93	0.698	112	0.84	177	1.49	226	0.697	112	0.835	177	1.485	226	0.669	58	0.634
3W9E_BA_FV	AMA	Top5	Similarity	IMGT	F:\AntibodyCascadeValidation\DS45NewSeq_Top5_50model	None	10	50	50	3	AMA_DS45NewSeq_Top5_50model	0.475	53	0.481	60	0.38	7	0.317	4	1.727	5	2.82	8	1.586	5	3.438	11	3.867	4	0.624323	0.447	85	1.009	93	0.552	113	0.833	178	1.288	218	0.556	113	0.827	178	1.279	218	0.457	59	0.583
3ZL4_LH_FV	AMA	Top5	Similarity	IMGT	F:\AntibodyCascadeValidation\DS45NewSeq_Top5_50model	None	10	50	50	3	AMA_DS45NewSeq_Top5_50model	0.321	52	0.315	60	0.409	8	0.402	4	1.545	7	0.48	9	0.181	4	1.564	8	0.464	4	14.2712	0.388	84	0.559	93	1.166	112	1.39	177	1.642	217	1.195	112	1.356	177	1.643	217	0.325	58	0.313
4CAD_GH_FV	AMA	Top5	Similarity	IMGT	F:\AntibodyCascadeValidation\DS45NewSeq_Top5_50model	None	10	50	50	3	AMA_DS45NewSeq_Top5_50model	0.295	53	0.311	60	0.229	6	0.314	4	0.774	6	0.423	8	0.775	5	4.709	14	0.616	4	2.8505	0.395	85	0.833	93	0.39	113	0.761	178	1.382	221	0.403	113	0.75	178	1.377	221	0.316	59	0.312
4BKL_BA_FV	AMA	Top5	Similarity	IMGT	F:\AntibodyCascadeValidation\DS45NewSeq_Top5_50model	None	10	50	50	3	AMA_DS45NewSeq_Top5_50model	0.447	53	0.388	60	1.045	10	0.851	4	0.583	6	0.701	8	0.939	5	3.716	5	0.377	4	3.50043	0.471	85	0.531	93	0.556	113	0.641	178	0.923	216	0.559	113	0.636	178	0.925	216	0.435	59	0.391
4CNI_BA_FV	AMA	Top5	Similarity	IMGT	F:\AntibodyCascadeValidation\DS45NewSeq_Top5_50model	None	10	50	50	3	AMA_DS45NewSeq_Top5_50model	0.469	53	0.308	60	0.53	6	0.312	4	0.512	6	0.317	8	1.036	7	1.51	7	0.437	4	10.9771	0.474	85	0.53	93	0.857	113	1.112	178	1.128	216	0.881	113	1.095	178	1.128	216	0.454	59	0.306
4BZ1_LH_FV	AMA	Top5	Similarity	IMGT	F:\AntibodyCascadeValidation\DS45NewSeq_Top5_50model	None	10	50	50	3	AMA_DS45NewSeq_Top5_50model	0.443	53	0.343	60	0.432	12	0.352	4	0.905	6	0.867	8	1.272	5	1.993	6	0.493	4	2.31697	0.439	85	0.563	93	0.457	113	0.557	178	0.701	219	0.457	113	0.549	178	0.702	219	0.434	59	0.341
4CMH_CB_FV	AMA	Top5	Similarity	IMGT	F:\AntibodyCascadeValidation\DS45NewSeq_Top5_50model	None	10	50	50	3	AMA_DS45NewSeq_Top5_50model	0.456	53	0.303	60	0.534	6	0.271	4	1.122	6	0.485	8	0.441	5	3.349	9	0.423	4	5.28116	0.645	85	0.621	93	0.6	113	0.816	178	1.157	216	0.613	113	0.809	178	1.159	216	0.513	59	0.302
4BH8_AB_FV	AMA	Top5	Similarity	IMGT	F:\AntibodyCascadeValidation\DS45NewSeq_Top5_50model	None	10	50	50	3	AMA_DS45NewSeq_Top5_50model	0.45	53	0.257	60	0.274	6	2.756	4	0.423	6	0.335	8	0.369	5	1.145	10	0.567	4	2.81091	0.841	85	0.628	93	0.435	113	0.84	178	0.894	217	0.453	113	0.825	178	0.883	217	0.435	59	0.26
4C83_BA_FV	AMA	Top5	Similarity	IMGT	F:\AntibodyCascadeValidation\DS45NewSeq_Top5_50model	None	10	50	50	3	AMA_DS45NewSeq_Top5_50model	0.404	53	0.395	60	1.095	5	0.462	4	1.541	7	0.412	8	0.407	5	3.349	7	0.313	4	3.56845	0.535	85	0.819	93	0.47	113	0.745	178	0.989	214	0.485	113	0.733	178	0.989	214	0.39	59	0.396
4GSD_LH_FV	AMA	Top5	Similarity	IMGT	F:\AntibodyCascadeValidation\DS45NewSeq_Top5_50model	None	10	50	50	3	AMA_DS45NewSeq_Top5_50model	0.492	52	0.485	60	0.65	6	0.261	4	4.432	6	1.517	9	0.623	4	6.043	12	1.017	4	6.10286	0.483	83	0.777	93	0.747	112	0.879	176	1.882	217	0.75	112	0.866	176	1.894	217	0.478	57	0.493
4G80_BA_FV	AMA	Top5	Similarity	IMGT	F:\AntibodyCascadeValidation\DS45NewSeq_Top5_50model	None	10	50	50	3	AMA_DS45NewSeq_Top5_50model	0.525	53	0.402	60	1.664	6	0.526	4	2.567	6	0.775	8	2.157	5	2.351	13	0.583	4	5.52815	0.561	85	0.443	93	0.607	113	0.677	178	1.086	220	0.62	113	0.663	178	1.09	220	0.539	59	0.404
4FZE_LH_FV	AMA	Top5	Similarity	IMGT	F:\AntibodyCascadeValidation\DS45NewSeq_Top5_50model	None	10	50	50	3	AMA_DS45NewSeq_Top5_50model	0.443	52	0.36	60	1.725	6	0.458	4	2.299	6	2.041	8	0.749	5	6.607	14	0.706	4	9.45071	0.587	84	0.509	93	0.844	112	1.06	177	2.063	220	0.857	112	1.043	177	2.065	220	0.456	58	0.36
4EDX_AB_FV	AMA	Top5	Similarity	IMGT	F:\AntibodyCascadeValidation\DS45NewSeq_Top5_50model	None	10	50	50	3	AMA_DS45NewSeq_Top5_50model	0.655	53	0.317	60	1.062	6	0.312	4	0.972	6	0.664	8	0.803	4	2.811	11	0.338	4	3.96516	0.664	85	0.611	93	0.656	113	0.807	178	1.009	217	0.66	113	0.803	178	1.007	217	0.64	59	0.316
4G7V_LH_FV	AMA	Top5	Similarity	IMGT	F:\AntibodyCascadeValidation\DS45NewSeq_Top5_50model	None	10	50	50	3	AMA_DS45NewSeq_Top5_50model	0.317	53	0.37	60	0.529	6	0.315	4	0.51	6	1.705	8	0.962	5	4.964	8	0.396	4	2.36873	0.439	85	0.39	93	0.391	113	0.463	178	1.079	215	0.401	113	0.461	178	1.076	215	0.321	59	0.367
4GQP_HH_FV	AMA	Top5	Similarity	IMGT	F:\AntibodyCascadeValidation\DS45NewSeq_Top5_50model	None	10	50	50	3	AMA_DS45NewSeq_Top5_50model	0.24	53	0.218	60	0.257	7	0.203	4	0.5	6	0.339	8	0.346	4	0.413	8	0.419	4	1.61755	0.32	85	0.379	93	0.276	113	0.388	178	0.392	215	0.28	113	0.383	178	0.387	215	0.33	59	0.223
4HXA_LH_FV	AMA	Top5	Similarity	IMGT	F:\AntibodyCascadeValidation\DS45NewSeq_Top5_50model	None	10	50	50	3	AMA_DS45NewSeq_Top5_50model	0.278	53	0.384	60	1.169	5	0.21	4	0.891	6	0.569	8	2.671	7	1.379	6	0.817	4	1.02364	0.671	85	0.495	93	0.356	113	0.583	178	0.808	214	0.363	113	0.569	178	0.806	214	0.269	59	0.39
4HHA_AB_FV	AMA	Top5	Similarity	IMGT	F:\AntibodyCascadeValidation\DS45NewSeq_Top5_50model	None	10	50	50	3	AMA_DS45NewSeq_Top5_50model	0.54	53	0.286	60	0.694	6	0.384	4	0.682	7	0.606	8	0.628	5	1.315	14	0.372	4	5.80455	0.814	85	0.317	93	0.581	113	0.736	178	0.798	222	0.593	113	0.725	178	0.79	222	0.523	59	0.287
4H8W_LH_FV	AMA	Top5	Similarity	IMGT	F:\AntibodyCascadeValidation\DS45NewSeq_Top5_50model	None	10	50	50	3	AMA_DS45NewSeq_Top5_50model	0.255	52	0.209	60	0.639	9	0.253	4	1.123	8	0.304	8	0.245	5	0.73	8	0.557	4	3.72244	0.299	84	0.294	93	0.378	112	0.46	177	0.517	219	0.391	112	0.455	177	0.519	219	0.249	58	0.211
4HIE_AB_FV	AMA	Top5	Similarity	IMGT	F:\AntibodyCascadeValidation\DS45NewSeq_Top5_50model	None	10	50	50	3	AMA_DS45NewSeq_Top5_50model	0.287	53	0.336	60	2.574	6	0.356	4	1.823	8	0.501	8	0.488	5	2.996	9	0.684	4	5.05513	0.363	85	0.385	93	0.522	113	0.639	178	1.106	218	0.539	113	0.621	178	1.094	218	0.281	59	0.345
3WKM_LH_FV	AMA	Top5	Similarity	IMGT	F:\AntibodyCascadeValidation\DS45NewSeq_Top5_50model	None	10	50	50	3	AMA_DS45NewSeq_Top5_50model	0.566	53	0.336	60	1.02	10	0.263	4	0.379	6	0.813	8	0.51	5	6.729	12	0.724	4	4.20966	0.573	85	0.579	93	0.585	113	0.711	178	1.84	223	0.603	113	0.692	178	1.823	223	0.547	59	0.343
4BZ2_LH_FV	AMA	Top5	Similarity	IMGT	F:\AntibodyCascadeValidation\DS45NewSeq_Top5_50model	None	10	50	50	3	AMA_DS45NewSeq_Top5_50model	0.323	53	0.407	60	0.292	6	0.118	4	0.471	6	1.175	8	2.374	5	3.991	10	1.021	4	5.05453	0.389	85	0.742	93	0.586	113	0.813	178	1.243	217	0.589	113	0.807	178	1.237	217	0.331	59	0.421
4BUH_AA_FV	AMA	Top5	Similarity	IMGT	F:\AntibodyCascadeValidation\DS45NewSeq_Top5_50model	None	10	50	50	3	AMA_DS45NewSeq_Top5_50model	0.596	52	0.227	60	0.283	8	1.07	4	0.655	8	0.443	8	0.331	5	3.813	15	0.347	4	1.9541	0.668	84	0.285	93	0.494	112	0.547	177	1.122	225	0.495	112	0.546	177	1.117	225	0.576	58	0.227
4EDW_LH_FV	AMA	Top5	Similarity	IMGT	F:\AntibodyCascadeValidation\DS45NewSeq_Top5_50model	None	10	50	50	3	AMA_DS45NewSeq_Top5_50model	0.304	53	0.296	60	0.638	6	0.337	4	0.571	6	0.387	8	0.338	4	4.402	11	0.539	4	2.84438	0.447	85	0.466	93	0.369	113	0.505	178	1.093	217	0.373	113	0.501	178	1.094	217	0.297	59	0.299
4FZ8_LH_FV	AMA	Top5	Similarity	IMGT	F:\AntibodyCascadeValidation\DS45NewSeq_Top5_50model	None	10	50	50	3	AMA_DS45NewSeq_Top5_50model	0.518	53	0.684	60	2.209	11	0.697	4	1.518	5	1.268	8	1.738	5	9.895	20	0.9	4	5.90174	0.568	85	0.782	93	0.911	113	0.982	178	3.035	231	0.912	113	0.979	178	3.023	231	0.533	59	0.689
4HXB_LH_FV	AMA	Top5	Similarity	IMGT	F:\AntibodyCascadeValidation\DS45NewSeq_Top5_50model	None	10	50	50	3	AMA_DS45NewSeq_Top5_50model	0.416	53	0.251	60	1.624	11	0.243	4	0.405	6	0.42	8	0.524	5	3.105	4	1.355	4	1.40653	0.466	85	0.507	93	0.416	113	0.543	178	0.821	216	0.421	113	0.538	178	0.814	216	0.405	59	0.252
4I18_BA_FV	AMA	Top5	Similarity	IMGT	F:\AntibodyCascadeValidation\DS45NewSeq_Top5_50model	None	10	50	50	3	AMA_DS45NewSeq_Top5_50model	0.311	53	0.358	60	0.604	6	0.31	4	2.215	8	1.377	8	0.741	5	7.964	14	0.492	4	4.69052	0.356	85	0.492	93	0.49	113	0.627	178	2.123	223	0.497	113	0.62	178	2.13	223	0.329	59	0.358
4IOI_AB_FV	AMA	Top5	Similarity	IMGT	F:\AntibodyCascadeValidation\DS45NewSeq_Top5_50model	None	10	50	50	3	AMA_DS45NewSeq_Top5_50model	0.285	53	0.388	60	0.443	6	0.246	4	0.717	6	0.862	8	0.866	5	2.817	9	0.371	4	3.2864	0.326	85	0.957	93	0.457	113	0.843	178	1.012	216	0.462	113	0.837	178	1.008	216	0.281	59	0.387
4IJ3_BC_FV	AMA	Top5	Similarity	IMGT	F:\AntibodyCascadeValidation\DS45NewSeq_Top5_50model	None	10	50	50	3	AMA_DS45NewSeq_Top5_50model	0.409	53	0.322	60	0.416	6	0.187	4	0.803	6	1.406	8	0.738	4	2.34	8	0.664	4	2.21585	0.655	85	0.642	93	0.423	113	0.675	178	0.857	214	0.43	113	0.663	178	0.858	214	0.705	59	0.333
4IDJ_LH_FV	AMA	Top5	Similarity	IMGT	F:\AntibodyCascadeValidation\DS45NewSeq_Top5_50model	None	10	50	50	3	AMA_DS45NewSeq_Top5_50model	0.447	53	0.522	60	2.116	7	1.138	4	1.204	6	2.007	8	5.857	5	5.464	14	1.316	4	3.28855	0.508	85	0.682	93	0.562	113	0.702	178	1.841	222	0.568	113	0.696	178	1.831	222	0.448	59	0.519
4IOF_FE_FV	AMA	Top5	Similarity	IMGT	F:\AntibodyCascadeValidation\DS45NewSeq_Top5_50model	None	10	50	50	3	AMA_DS45NewSeq_Top5_50model	0.732	53	0.627	60	2.81	6	1.294	4	3.233	7	1.135	8	1.879	5	12.85	18	0.928	4	4.72539	0.783	84	0.756	93	0.763	113	0.872	177	3.844	225	0.768	113	0.867	177	3.85	225	0.739	58	0.625
4IRZ_LH_FV	AMA	Top5	Similarity	IMGT	F:\AntibodyCascadeValidation\DS45NewSeq_Top5_50model	None	10	50	50	3	AMA_DS45NewSeq_Top5_50model	0.469	53	0.452	60	1.459	6	0.452	4	1.422	5	0.976	8	0.462	5	5.528	12	0.519	4	1.55953	0.63	85	0.47	93	0.575	113	0.648	178	1.53	218	0.577	113	0.647	178	1.525	218	0.555	59	0.457
4J4P_DC_FV	AMA	Top5	Similarity	IMGT	F:\AntibodyCascadeValidation\DS45NewSeq_Top5_50model	None	10	50	50	3	AMA_DS45NewSeq_Top5_50model	0.62	52	0.422	60	1.003	8	0.603	4	1.031	8	0.84	10	1.038	6	3.003	13	0.507	4	6.16213	0.751	84	0.804	93	0.736	112	0.935	177	1.293	226	0.737	112	0.931	177	1.287	226	0.617	58	0.422
4JO1_LH_FV	AMA	Top5	Similarity	IMGT	F:\AntibodyCascadeValidation\DS45NewSeq_Top5_50model	None	10	50	50	3	AMA_DS45NewSeq_Top5_50model	0.348	53	0.371	60	2.242	8	0.264	4	4.053	10	1.626	9	3.055	6	0.849	2	2.721	4	4.08931	0.474	85	0.774	92	0.499	113	0.742	177	1.436	216	0.506	113	0.738	177	1.439	216	0.357	59	0.371
4JLR_BA_FV	AMA	Top5	Similarity	IMGT	F:\AntibodyCascadeValidation\DS45NewSeq_Top5_50model	None	10	50	50	3	AMA_DS45NewSeq_Top5_50model	0.456	53	0.239	60	0.547	5	0.608	4	0.31	6	0.389	10	0.401	4	0.669	8	0.725	4	1.20236	0.635	85	0.612	93	0.443	113	0.672	178	0.639	215	0.456	113	0.662	178	0.633	215	0.446	59	0.243
4JZJ_BA_FV	AMA	Top5	Similarity	IMGT	F:\AntibodyCascadeValidation\DS45NewSeq_Top5_50model	None	10	50	50	3	AMA_DS45NewSeq_Top5_50model	0.31	53	0.46	60	0.972	12	0.237	4	1.37	6	0.709	8	0.541	5	2.411	9	0.583	4	8.81142	0.388	85	0.662	93	0.809	113	1.011	178	1.191	222	0.817	113	1.005	178	1.199	222	0.314	59	0.461
4JG1_LH_FV	AMA	Top5	Similarity	IMGT	F:\AntibodyCascadeValidation\DS45NewSeq_Top5_50model	None	10	50	50	3	AMA_DS45NewSeq_Top5_50model	0.289	53	0.264	60	0.705	6	0.436	4	0.376	6	0.446	8	4.466	6	0.581	9	0.561	4	3.40683	0.408	85	0.336	93	0.384	113	0.469	178	0.878	217	0.388	113	0.469	178	0.881	217	0.281	59	0.263
4K7P_XY_FV	AMA	Top5	Similarity	IMGT	F:\AntibodyCascadeValidation\DS45NewSeq_Top5_50model	None	10	50	50	3	AMA_DS45NewSeq_Top5_50model	0.624	53	0.32	60	1.457	5	2.464	4	1.741	6	0.493	8	0.629	5	3.666	11	0.657	4	5.79911	0.835	85	0.487	93	0.623	113	0.799	178	1.187	217	0.63	113	0.776	178	1.175	217	0.612	59	0.327
4K7P_LH_FV	AMA	Top5	Similarity	IMGT	F:\AntibodyCascadeValidation\DS45NewSeq_Top5_50model	None	10	50	50	3	AMA_DS45NewSeq_Top5_50model	0.379	53	0.467	60	0.429	6	0.329	4	0.843	6	0.672	8	0.632	5	4.857	13	0.382	4	6.85701	0.556	85	0.581	93	0.698	113	0.891	178	1.472	220	0.704	113	0.883	178	1.474	220	0.378	59	0.464
4K94_LH_FV	AMA	Top5	Similarity	IMGT	F:\AntibodyCascadeValidation\DS45NewSeq_Top5_50model	None	10	50	50	3	AMA_DS45NewSeq_Top5_50model	1.013	53	0.246	60	2.148	6	0.502	4	2.459	7	1.356	8	2.094	5	1.424	6	0.902	4	3.09879	1.117	85	0.367	93	0.773	113	0.87	178	1.086	214	0.772	113	0.868	178	1.089	214	1.022	59	0.263
4KI5_DC_FV	AMA	Top5	Similarity	IMGT	F:\AntibodyCascadeValidation\DS45NewSeq_Top5_50model	None	10	50	50	3	AMA_DS45NewSeq_Top5_50model	0.336	53	0.335	60	0.444	5	0.298	4	0.863	6	2.295	8	0.491	5	1.335	5	0.849	4	6.53943	0.397	85	0.541	93	0.593	113	0.7	178	0.845	211	0.609	113	0.68	178	0.839	211	0.383	59	0.336
4KPH_MI_FV	AMA	Top5	Similarity	IMGT	F:\AntibodyCascadeValidation\DS45NewSeq_Top5_50model	None	10	50	50	3	AMA_DS45NewSeq_Top5_50model	0.781	53	0.297	59	0.36	5	0.423	4	1.709	5	0.543	8	0.517	4	1.881	3	0.622	4	8.53228	0.825	85	0.52	92	0.885	112	1.025	177	1.104	206	0.896	112	1.007	177	1.097	206	0.743	59	0.297
4KI5_FE_FV	AMA	Top5	Similarity	IMGT	F:\AntibodyCascadeValidation\DS45NewSeq_Top5_50model	None	10	50	50	3	AMA_DS45NewSeq_Top5_50model	0.531	53	0.346	60	0.411	6	0.303	4	0.475	6	0.425	8	1.306	5	5.849	11	0.657	4	1.91285	0.712	84	0.485	93	0.493	113	0.645	177	1.462	217	0.5	113	0.64	177	1.46	217	0.604	59	0.365
4KMT_LH_FV	AMA	Top5	Similarity	IMGT	F:\AntibodyCascadeValidation\DS45NewSeq_Top5_50model	None	10	50	50	3	AMA_DS45NewSeq_Top5_50model	0.466	53	0.228	60	0.501	6	0.257	4	1.249	6	0.397	8	0.575	5	2.098	8	0.628	4	2.42204	0.455	85	0.289	93	0.43	113	0.471	178	0.626	215	0.435	113	0.462	178	0.62	215	0.447	59	0.232
4KQ3_LH_FV	AMA	Top5	Similarity	IMGT	F:\AntibodyCascadeValidation\DS45NewSeq_Top5_50model	None	10	50	50	3	AMA_DS45NewSeq_Top5_50model	0.327	53	0.407	60	0.324	6	0.346	4	0.542	5	2.519	8	1.398	5	2.324	6	0.476	4	7.69144	0.439	85	0.528	93	0.688	113	0.792	178	1.051	212	0.695	113	0.783	178	1.053	212	0.319	59	0.406
4KQ4_LH_FV	AMA	Top5	Similarity	IMGT	F:\AntibodyCascadeValidation\DS45NewSeq_Top5_50model	None	10	50	50	3	AMA_DS45NewSeq_Top5_50model	0.349	53	0.389	60	1.235	6	0.387	4	0.333	6	0.701	8	0.519	5	1.138	6	0.705	4	4.07751	0.436	85	0.597	93	0.534	113	0.699	178	0.752	213	0.545	113	0.692	178	0.747	213	0.351	59	0.387
4KTE_LH_FV	AMA	Top5	Similarity	IMGT	F:\AntibodyCascadeValidation\DS45NewSeq_Top5_50model	None	10	50	50	3	AMA_DS45NewSeq_Top5_50model	1.513	54	1.514	60	1.84	9	1.221	8	1.741	6	1.585	9	2.013	5	8.413	13	1.134	4	6.11718	1.574	86	1.422	93	1.532	114	1.546	179	2.551	229	1.549	114	1.545	179	2.56	229	1.471	60	1.505
4JO4_LH_FV	AMA	Top5	Similarity	IMGT	F:\AntibodyCascadeValidation\DS45NewSeq_Top5_50model	None	10	50	50	3	AMA_DS45NewSeq_Top5_50model	0.485	53	0.398	60	1.146	6	0.326	4	4.638	9	2.147	9	2.759	6	4.638	19	2.723	4	5.94539	0.507	85	0.74	92	0.656	113	0.828	177	1.778	230	0.672	113	0.82	177	1.779	230	0.48	59	0.398
4KUC_DH_FV	AMA	Top5	Similarity	IMGT	F:\AntibodyCascadeValidation\DS45NewSeq_Top5_50model	None	10	50	50	3	AMA_DS45NewSeq_Top5_50model	0.747	53	0.476	58	1.105	5	0.941	4	1.213	6	0.866	8	0.765	5	6.246	10	0.652	4	5.47661	0.783	85	0.648	91	0.769	111	0.9	176	1.623	214	0.78	111	0.883	176	1.616	214	0.721	59	0.486
4KUZ_LH_FV	AMA	Top5	Similarity	IMGT	F:\AntibodyCascadeValidation\DS45NewSeq_Top5_50model	None	10	50	50	3	AMA_DS45NewSeq_Top5_50model	0.347	53	0.466	60	0.594	12	0.31	4	1.217	5	0.842	8	1.141	5	5.862	9	0.751	4	2.47243	0.528	85	0.578	93	0.485	113	0.63	178	1.301	221	0.494	113	0.624	178	1.3	221	0.357	59	0.468
4K23_LH_FV	AMA	Top5	Similarity	IMGT	F:\AntibodyCascadeValidation\DS45NewSeq_Top5_50model	None	10	50	50	3	AMA_DS45NewSeq_Top5_50model	0.397	53	0.369	60	0.626	11	0.281	4	0.688	6	0.476	8	0.537	5	3.632	8	0.499	4	4.33763	0.616	85	0.863	93	0.516	113	0.813	178	1.035	220	0.529	113	0.802	178	1.039	220	0.416	59	0.369
4K3J_LH_FV	AMA	Top5	Similarity	IMGT	F:\AntibodyCascadeValidation\DS45NewSeq_Top5_50model	None	10	50	50	3	AMA_DS45NewSeq_Top5_50model	0.496	53	0.43	60	0.961	12	0.33	4	1.411	6	0.955	8	0.716	5	3.053	8	0.557	4	5.07466	0.479	85	0.583	93	0.699	113	0.79	178	1.026	221	0.709	113	0.774	178	1.01	221	0.476	59	0.432
4KTD_LH_FV	AMA	Top5	Similarity	IMGT	F:\AntibodyCascadeValidation\DS45NewSeq_Top5_50model	None	10	50	50	3	AMA_DS45NewSeq_Top5_50model	1.437	54	0.286	60	1.666	9	1.481	8	1.466	6	0.343	8	0.972	5	8.176	14	0.329	4	13.1649	1.405	86	0.363	93	1.425	114	1.529	179	2.597	229	1.458	114	1.499	179	2.594	229	1.403	60	0.286
4KVC_LH_FV	AMA	Top5	Similarity	IMGT	F:\AntibodyCascadeValidation\DS45NewSeq_Top5_50model	None	10	50	50	3	AMA_DS45NewSeq_Top5_50model	0.658	53	0.333	60	1.787	6	1.198	4	0.526	6	0.453	8	0.503	5	2.013	9	0.455	4	3.94806	0.75	85	0.645	93	0.594	113	0.729	178	0.871	216	0.602	113	0.715	178	0.861	216	0.639	59	0.341
4KXZ_LH_FV	AMA	Top5	Similarity	IMGT	F:\AntibodyCascadeValidation\DS45NewSeq_Top5_50model	None	10	50	50	3	AMA_DS45NewSeq_Top5_50model	0.285	53	0.399	60	0.792	7	0.28	4	0.482	6	3.981	8	1.859	5	0.796	9	0.696	4	5.17521	0.395	85	0.886	93	0.592	113	0.958	178	1.186	217	0.606	113	0.939	178	1.182	217	0.275	59	0.409
4KY1_LH_FV	AMA	Top5	Similarity	IMGT	F:\AntibodyCascadeValidation\DS45NewSeq_Top5_50model	None	10	50	50	3	AMA_DS45NewSeq_Top5_50model	0.403	53	0.419	60	0.464	6	0.421	4	1.352	6	0.747	8	0.474	5	5.671	10	0.661	4	3.99738	0.455	85	0.561	93	0.592	113	0.65	178	1.525	217	0.595	113	0.644	178	1.533	217	0.403	59	0.417
4L5F_LH_FV	AMA	Top5	Similarity	IMGT	F:\AntibodyCascadeValidation\DS45NewSeq_Top5_50model	None	10	50	50	3	AMA_DS45NewSeq_Top5_50model	0.514	53	0.377	60	1.223	6	0.63	4	0.504	6	0.373	8	0.487	5	1.837	6	0.523	4	3.04147	0.527	85	0.605	93	0.518	113	0.659	178	0.742	213	0.526	113	0.65	178	0.732	213	0.505	59	0.375
4LCI_LH_FV	AMA	Top5	Similarity	IMGT	F:\AntibodyCascadeValidation\DS45NewSeq_Top5_50model	None	10	50	50	3	AMA_DS45NewSeq_Top5_50model	0.517	53	0.461	60	1.045	11	0.685	4	0.311	6	0.641	8	0.432	5	3.445	3	0.258	4	7.64935	0.578	85	0.838	93	0.873	113	1.028	178	1.141	215	0.891	113	1.008	178	1.125	215	0.577	59	0.459
4LIQ_LH_FV	AMA	Top5	Similarity	IMGT	F:\AntibodyCascadeValidation\DS45NewSeq_Top5_50model	None	10	50	50	3	AMA_DS45NewSeq_Top5_50model	0.245	53	0.383	60	1.278	6	0.292	4	0.499	5	0.738	8	1.225	4	1.922	6	0.665	4	3.76777	0.29	85	0.575	93	0.437	113	0.572	178	0.739	211	0.445	113	0.564	178	0.738	211	0.249	59	0.39
4LEX_LH_FV	AMA	Top5	Similarity	IMGT	F:\AntibodyCascadeValidation\DS45NewSeq_Top5_50model	None	10	50	50	3	AMA_DS45NewSeq_Top5_50model	0.301	53	0.349	60	0.637	11	0.289	4	0.635	6	0.57	8	0.904	4	1.109	7	0.485	4	5.80221	0.594	85	0.441	93	0.557	113	0.689	178	0.757	218	0.57	113	0.673	178	0.739	218	0.323	59	0.356
4LEO_BA_FV	AMA	Top5	Similarity	IMGT	F:\AntibodyCascadeValidation\DS45NewSeq_Top5_50model	None	10	50	50	3	AMA_DS45NewSeq_Top5_50model	0.379	53	0.342	60	1.301	12	0.264	4	1.417	6	0.847	8	1.088	5	3.837	9	0.423	4	6.50912	0.461	85	0.558	93	0.626	113	0.818	178	1.168	222	0.652	113	0.793	178	1.17	222	0.375	59	0.343
4LF3_AB_FV	AMA	Top5	Similarity	IMGT	F:\AntibodyCascadeValidation\DS45NewSeq_Top5_50model	None	10	50	50	3	AMA_DS45NewSeq_Top5_50model	0.296	53	0.301	60	0.399	6	0.373	4	0.307	6	0.588	8	0.749	5	1.156	17	0.571	4	1.48009	0.367	85	0.461	93	0.339	113	0.429	178	0.503	224	0.349	113	0.425	178	0.512	224	0.303	59	0.304
4LKX_BA_FV	AMA	Top5	Similarity	IMGT	F:\AntibodyCascadeValidation\DS45NewSeq_Top5_50model	None	10	50	50	3	AMA_DS45NewSeq_Top5_50model	0.301	53	0.48	60	1.393	11	0.343	4	0.426	6	0.52	9	0.367	4	2.658	6	0.615	4	2.34985	1.326	85	0.83	93	0.446	113	1.154	178	1.174	218	0.475	113	1.141	178	1.166	218	0.306	59	0.479
4LLW_BA_FV	AMA	Top5	Similarity	IMGT	F:\AntibodyCascadeValidation\DS45NewSeq_Top5_50model	None	10	50	50	3	AMA_DS45NewSeq_Top5_50model	0.311	53	0.438	60	0.55	6	0.319	4	1.488	6	0.658	8	1.973	5	1.111	8	0.663	4	3.00264	0.45	85	0.794	93	0.452	113	0.689	178	0.798	215	0.466	113	0.663	178	0.781	215	0.332	59	0.443
4LLV_LH_FV	AMA	Top5	Similarity	IMGT	F:\AntibodyCascadeValidation\DS45NewSeq_Top5_50model	None	10	50	50	3	AMA_DS45NewSeq_Top5_50model	0.483	53	0.33	60	0.318	7	0.241	4	0.576	6	1.136	8	0.592	5	7.675	16	0.778	4	5.77672	0.512	85	0.487	93	0.615	113	0.64	178	2.253	224	0.616	113	0.634	178	2.254	224	0.468	59	0.334
4LMQ_IE_FV	AMA	Top5	Similarity	IMGT	F:\AntibodyCascadeValidation\DS45NewSeq_Top5_50model	None	10	50	50	3	AMA_DS45NewSeq_Top5_50model	0.533	53	0.377	60	1.16	6	0.392	4	0.489	6	0.712	8	1.739	4	3.949	10	0.774	4	6.55176	0.578	85	0.667	93	0.69	113	0.938	178	1.281	216	0.711	113	0.919	178	1.269	216	0.517	59	0.384
4LLY_BA_FV	AMA	Top5	Similarity	IMGT	F:\AntibodyCascadeValidation\DS45NewSeq_Top5_50model	None	10	50	50	3	AMA_DS45NewSeq_Top5_50model	0.306	53	0.404	60	0.559	6	0.371	4	1.31	6	0.864	8	0.419	5	1.947	8	0.409	4	4.70586	0.387	85	0.632	93	0.523	113	0.686	178	0.803	215	0.538	113	0.659	178	0.795	215	0.321	59	0.404
4LQF_LH_FV	AMA	Top5	Similarity	IMGT	F:\AntibodyCascadeValidation\DS45NewSeq_Top5_50model	None	10	50	50	3	AMA_DS45NewSeq_Top5_50model	0.257	53	0.33	60	0.976	11	0.247	4	0.554	7	0.344	8	1.252	5	1.426	6	0.542	4	2.81473	0.288	85	0.382	93	0.411	113	0.466	178	0.649	219	0.422	113	0.456	178	0.642	219	0.261	59	0.33
4LSS_LH_FV	AMA	Top5	Similarity	IMGT	F:\AntibodyCascadeValidation\DS45NewSeq_Top5_50model	None	10	50	50	3	AMA_DS45NewSeq_Top5_50model	0.415	53	0.237	60	0.763	4	0.444	4	0.57	2	0.437	8	1.178	5	0.327	10	0.785	4	0.941908	0.415	85	0.319	93	0.349	113	0.394	178	0.442	211	0.354	113	0.39	178	0.44	211	0.413	59	0.242
4LSU_LH_FV	AMA	Top5	Similarity	IMGT	F:\AntibodyCascadeValidation\DS45NewSeq_Top5_50model	None	10	50	50	3	AMA_DS45NewSeq_Top5_50model	0.63	52	0.502	60	1.6	3	0.946	4	1.878	2	1.13	8	0.461	5	3.667	11	0.978	4	10.0829	0.779	84	0.744	93	0.993	112	1.154	177	1.559	210	1.004	112	1.142	177	1.561	210	0.636	58	0.506
4LVH_CB_FV	AMA	Top5	Similarity	IMGT	F:\AntibodyCascadeValidation\DS45NewSeq_Top5_50model	None	10	50	50	3	AMA_DS45NewSeq_Top5_50model	1.018	53	1.206	60	2.251	10	0.774	4	2.428	6	1.501	8	1.414	5	1.773	11	1.139	4	5.72738	1.44	85	1.224	93	1.195	113	1.43	178	1.551	222	1.21	113	1.409	178	1.541	222	1.431	59	1.199
4LVN_BC_FV	AMA	Top5	Similarity	IMGT	F:\AntibodyCascadeValidation\DS45NewSeq_Top5_50model	None	10	50	50	3	AMA_DS45NewSeq_Top5_50model	0.29	53	0.283	60	0.293	7	0.309	4	0.573	6	0.538	9	0.576	4	4.619	9	0.272	4	5.36538	0.333	85	0.407	93	0.507	113	0.582	178	1.129	217	0.509	113	0.578	178	1.122	217	0.29	59	0.283
4LU5_LH_FV	AMA	Top5	Similarity	IMGT	F:\AntibodyCascadeValidation\DS45NewSeq_Top5_50model	None	10	50	50	3	AMA_DS45NewSeq_Top5_50model	0.57	53	0.495	60	0.815	11	0.526	4	0.814	6	0.962	8	2.717	5	2.631	2	0.976	4	10.1847	0.566	85	0.603	93	0.966	113	1.141	178	1.366	214	0.977	113	1.122	178	1.359	214	0.548	59	0.504
4M1D_MI_FV	AMA	Top5	Similarity	IMGT	F:\AntibodyCascadeValidation\DS45NewSeq_Top5_50model	None	10	50	50	3	AMA_DS45NewSeq_Top5_50model	0.285	52	0.243	60	0.192	8	0.271	4	0.815	9	0.376	8	0.38	7	1.624	18	0.372	4	13.9892	0.412	84	0.306	93	1.298	112	1.592	177	1.646	231	1.319	112	1.577	177	1.665	231	0.296	58	0.242
4M43_LH_FV	AMA	Top5	Similarity	IMGT	F:\AntibodyCascadeValidation\DS45NewSeq_Top5_50model	None	10	50	50	3	AMA_DS45NewSeq_Top5_50model	0.475	53	0.331	60	0.356	6	0.17	4	1.247	6	0.687	8	0.643	5	3.464	8	0.517	4	6.74762	0.474	85	0.503	93	0.616	113	0.696	178	1.038	215	0.62	113	0.688	178	1.034	215	0.473	59	0.334
4M1G_LH_FV	AMA	Top5	Similarity	IMGT	F:\AntibodyCascadeValidation\DS45NewSeq_Top5_50model	None	10	50	50	3	AMA_DS45NewSeq_Top5_50model	0.497	53	0.357	60	0.53	7	0.74	4	0.561	6	0.535	8	0.71	4	2.381	8	0.351	4	7.11692	0.868	85	0.521	93	0.707	113	1.023	178	1.109	215	0.72	113	1.007	178	1.098	215	0.81	59	0.356
4M6M_LH_FV	AMA	Top5	Similarity	IMGT	F:\AntibodyCascadeValidation\DS45NewSeq_Top5_50model	None	10	50	50	3	AMA_DS45NewSeq_Top5_50model	0.284	52	0.398	60	0.968	9	0.294	4	2.014	8	0.429	8	0.332	5	3.035	6	0.702	4	4.8083	0.424	84	0.503	93	0.56	112	0.689	177	0.924	217	0.575	112	0.68	177	0.913	217	0.321	58	0.398
4M5Y_LH_FV	AMA	Top5	Similarity	IMGT	F:\AntibodyCascadeValidation\DS45NewSeq_Top5_50model	None	10	50	50	3	AMA_DS45NewSeq_Top5_50model	0.301	52	0.408	60	0.421	6	0.36	4	1.247	8	1.393	9	2.99	4	4.983	13	0.386	4	0.671001	0.366	84	0.536	93	0.382	112	0.477	177	1.396	221	0.386	112	0.469	177	1.394	221	0.297	58	0.405
4M48_LH_FV	AMA	Top5	Similarity	IMGT	F:\AntibodyCascadeValidation\DS45NewSeq_Top5_50model	None	10	50	50	3	AMA_DS45NewSeq_Top5_50model	0.346	53	0.359	60	0.405	7	0.263	4	1.907	6	0.433	8	0.99	5	3.987	8	0.428	4	4.84254	0.377	85	0.49	93	0.531	113	0.646	178	1.047	216	0.534	113	0.638	178	1.044	216	0.339	59	0.359
4M62_LH_FV	AMA	Top5	Similarity	IMGT	F:\AntibodyCascadeValidation\DS45NewSeq_Top5_50model	None	10	50	50	3	AMA_DS45NewSeq_Top5_50model	0.236	53	0.356	60	0.418	7	0.145	4	0.864	6	1.782	8	0.737	5	1.064	16	0.503	4	3.08613	0.322	85	0.536	93	0.406	113	0.537	178	0.666	224	0.424	113	0.521	178	0.656	224	0.231	59	0.355
4M61_AB_FV	AMA	Top5	Similarity	IMGT	F:\AntibodyCascadeValidation\DS45NewSeq_Top5_50model	None	10	50	50	3	AMA_DS45NewSeq_Top5_50model	0.242	53	0.286	60	0.873	12	0.308	4	0.676	5	0.602	8	0.337	5	2.936	9	1.1	4	3.16443	0.269	85	0.537	93	0.418	113	0.524	178	0.85	221	0.419	113	0.522	178	0.854	221	0.243	59	0.289
4M6O_LH_FV	AMA	Top5	Similarity	IMGT	F:\AntibodyCascadeValidation\DS45NewSeq_Top5_50model	None	10	50	50	3	AMA_DS45NewSeq_Top5_50model	0.352	53	0.381	60	0.386	6	0.291	4	0.858	6	0.915	8	0.31	5	3.083	12	0.525	4	3.84148	0.446	85	0.52	93	0.513	113	0.643	178	0.983	219	0.525	113	0.634	178	0.983	219	0.351	59	0.379
4M7J_LH_FV	AMA	Top5	Similarity	IMGT	F:\AntibodyCascadeValidation\DS45NewSeq_Top5_50model	None	10	50	50	3	AMA_DS45NewSeq_Top5_50model	0.491	53	0.662	60	1.762	11	0.314	4	0.627	6	0.953	8	0.784	4	6.229	8	0.74	4	7.06816	0.574	85	1.082	93	0.844	113	1.155	178	1.687	219	0.857	113	1.149	178	1.684	219	0.478	59	0.661
4MAU_LH_FV	AMA	Top5	Similarity	IMGT	F:\AntibodyCascadeValidation\DS45NewSeq_Top5_50model	None	10	50	50	3	AMA_DS45NewSeq_Top5_50model	0.265	53	0.347	60	0.658	10	0.193	4	0.754	6	0.46	9	0.542	4	1.812	6	0.544	4	1.12544	0.366	85	0.451	93	0.384	113	0.476	178	0.618	217	0.391	113	0.469	178	0.608	217	0.267	59	0.356
4M7K_LH_FV	AMA	Top5	Similarity	IMGT	F:\AntibodyCascadeValidation\DS45NewSeq_Top5_50model	None	10	50	50	3	AMA_DS45NewSeq_Top5_50model	0.281	53	0.364	60	0.928	12	0.16	4	0.587	6	0.472	8	0.641	5	2.213	9	0.405	4	0.95971	0.33	85	0.715	93	0.36	113	0.588	178	0.747	222	0.37	113	0.582	178	0.743	222	0.279	59	0.367
4MHH_IG_FV	AMA	Top5	Similarity	IMGT	F:\AntibodyCascadeValidation\DS45NewSeq_Top5_50model	None	10	50	50	3	AMA_DS45NewSeq_Top5_50model	0.389	53	0.42	60	0.92	10	0.371	4	0.401	6	0.799	8	0.575	5	4.883	9	0.981	4	1.03967	0.489	85	0.509	93	0.417	113	0.507	178	1.131	220	0.428	113	0.497	178	1.126	220	0.386	59	0.429
4MWF_LH_FV	AMA	Top5	Similarity	IMGT	F:\AntibodyCascadeValidation\DS45NewSeq_Top5_50model	None	10	50	50	3	AMA_DS45NewSeq_Top5_50model	0.551	53	0.84	60	0.377	6	0.439	4	1.274	6	4.16	8	2.359	5	6.119	16	1.987	4	10.2721	0.656	85	1.091	93	1.194	113	1.388	178	2.336	223	1.204	113	1.386	178	2.328	223	0.635	59	0.867
4MXV_EF_FV	AMA	Top5	Similarity	IMGT	F:\AntibodyCascadeValidation\DS45NewSeq_Top5_50model	None	10	50	50	3	AMA_DS45NewSeq_Top5_50model	0.301	53	0.399	60	1.565	6	0.291	4	1.201	6	0.798	8	0.838	5	2.713	7	0.776	4	6.72779	0.418	85	0.472	93	0.692	113	0.82	178	1.034	214	0.702	113	0.812	178	1.035	214	0.306	59	0.402
4N8C_LH_FV	AMA	Top5	Similarity	IMGT	F:\AntibodyCascadeValidation\DS45NewSeq_Top5_50model	None	10	50	50	3	AMA_DS45NewSeq_Top5_50model	0.304	53	0.305	60	1.279	12	0.294	4	0.598	6	0.407	8	0.351	5	2.776	8	0.339	4	5.12684	0.371	85	0.416	93	0.505	113	0.615	178	0.928	221	0.508	113	0.599	178	0.92	221	0.295	59	0.302
4N90_ED_FV	AMA	Top5	Similarity	IMGT	F:\AntibodyCascadeValidation\DS45NewSeq_Top5_50model	None	10	50	50	3	AMA_DS45NewSeq_Top5_50model	0.394	53	0.437	60	1.161	7	0.397	4	1.272	6	2.267	10	1.08	4	5.593	10	0.819	4	4.29026	0.436	85	0.587	93	0.545	113	0.692	178	1.52	219	0.557	113	0.684	178	1.513	219	0.39	59	0.441
4N9G_NM_FV	AMA	Top5	Similarity	IMGT	F:\AntibodyCascadeValidation\DS45NewSeq_Top5_50model	None	10	50	50	3	AMA_DS45NewSeq_Top5_50model	0.405	53	0.469	60	1.349	6	1.327	4	1.67	6	1.4	8	0.785	5	5.306	14	3.158	4	7.05219	0.488	85	1.304	93	0.75	113	1.259	178	1.867	221	0.774	113	1.241	178	1.881	221	0.399	59	0.611
4NCC_12_FV	AMA	Top5	Similarity	IMGT	F:\AntibodyCascadeValidation\DS45NewSeq_Top5_50model	None	10	50	50	3	AMA_DS45NewSeq_Top5_50model	0.482	53	0.348	60	0.361	5	0.355	4	1.065	6	1.031	8	0.583	5	3.322	8	0.576	4	5.90103	0.574	85	0.462	93	0.625	113	0.701	178	0.9	214	0.631	113	0.694	178	0.894	214	0.47	59	0.351
4NIK_BB_FV	AMA	Top5	Similarity	IMGT	F:\AntibodyCascadeValidation\DS45NewSeq_Top5_50model	None	10	50	50	3	AMA_DS45NewSeq_Top5_50model	0.482	52	0.386	60	2.739	9	0.431	4	3.419	7	0.617	8	0.429	5	3.021	6	0.513	4	12.0689	0.564	84	0.642	93	1.052	112	1.252	177	1.502	216	1.067	112	1.225	177	1.49	216	0.564	58	0.391
4NJ9_LH_FV	AMA	Top5	Similarity	IMGT	F:\AntibodyCascadeValidation\DS45NewSeq_Top5_50model	None	10	50	50	3	AMA_DS45NewSeq_Top5_50model	0.27	53	0.357	60	0.682	10	0.285	4	0.651	6	0.608	8	0.84	5	3.639	10	0.334	4	2.94663	0.319	85	0.6	93	0.406	113	0.527	178	0.959	221	0.406	113	0.524	178	0.957	221	0.286	59	0.357
4NKD_BA_FV	AMA	Top5	Similarity	IMGT	F:\AntibodyCascadeValidation\DS45NewSeq_Top5_50model	None	10	50	50	3	AMA_DS45NewSeq_Top5_50model	0.62	53	0.462	60	1.087	11	0.52	4	1.334	6	0.523	10	0.446	4	0.642	10	0.387	4	0.903632	0.704	85	0.476	93	0.613	113	0.658	178	0.699	223	0.612	113	0.655	178	0.699	223	0.735	59	0.459
4NKI_LH_FV	AMA	Top5	Similarity	IMGT	F:\AntibodyCascadeValidation\DS45NewSeq_Top5_50model	None	10	50	50	3	AMA_DS45NewSeq_Top5_50model	0.256	52	0.251	60	2.661	9	0.241	4	3.256	7	0.352	8	3.15	5	4.772	9	0.388	4	3.10898	0.301	84	0.322	93	0.37	112	0.443	177	1.412	219	0.375	112	0.434	177	1.404	219	0.302	58	0.252
4NKO_AB_FV	AMA	Top5	Similarity	IMGT	F:\AntibodyCascadeValidation\DS45NewSeq_Top5_50model	None	10	50	50	3	AMA_DS45NewSeq_Top5_50model	0.676	53	0.892	60	1.081	11	0.769	4	0.731	6	0.702	8	0.9	5	3.851	10	0.755	4	1.66195	0.708	85	1.101	93	0.814	113	0.947	178	1.251	222	0.824	113	0.939	178	1.248	222	0.68	59	0.888
4NP4_LH_FV	AMA	Top5	Similarity	IMGT	F:\AntibodyCascadeValidation\DS45NewSeq_Top5_50model	None	10	50	50	3	AMA_DS45NewSeq_Top5_50model	0.356	53	0.438	60	0.762	7	0.314	4	3.761	6	0.458	8	1.318	5	2.027	8	2.754	4	4.85674	0.499	85	0.749	93	0.496	113	0.736	178	1.036	216	0.52	113	0.729	178	1.036	216	0.349	59	0.537
4NNP_LH_FV	AMA	Top5	Similarity	IMGT	F:\AntibodyCascadeValidation\DS45NewSeq_Top5_50model	None	10	50	50	3	AMA_DS45NewSeq_Top5_50model	0.872	53	0.624	60	1.397	6	0.382	4	2.042	7	4.905	8	1.084	5	9.57	17	4.79	4	5.18109	0.834	85	1.314	93	0.829	113	1.197	178	3.014	225	0.848	113	1.188	178	3.028	225	0.833	59	0.712
4NUG_LH_FV	AMA	Top5	Similarity	IMGT	F:\AntibodyCascadeValidation\DS45NewSeq_Top5_50model	None	10	50	50	3	AMA_DS45NewSeq_Top5_50model	0.388	53	0.305	60	1.339	11	0.879	4	0.696	6	3.355	8	1.821	5	19.863	24	0.762	4	2.94573	0.514	85	0.38	93	0.419	113	0.509	178	6.525	236	0.42	113	0.506	178	6.534	236	0.391	59	0.306
4NX3_AB_FV	AMA	Top5	Similarity	IMGT	F:\AntibodyCascadeValidation\DS45NewSeq_Top5_50model	None	10	50	50	3	AMA_DS45NewSeq_Top5_50model	0.513	53	0.304	60	0.731	12	0.25	4	1.01	6	0.631	8	0.598	5	1.609	7	0.431	4	5.40496	0.475	85	0.533	93	0.593	113	0.724	178	0.782	220	0.615	113	0.712	178	0.785	220	0.5	59	0.303
4NYL_BA_FV	AMA	Top5	Similarity	IMGT	F:\AntibodyCascadeValidation\DS45NewSeq_Top5_50model	None	10	50	50	3	AMA_DS45NewSeq_Top5_50model	0.558	53	0.321	60	1.415	6	0.612	4	0.748	6	0.491	8	0.271	5	1.518	10	0.4	4	3.43359	0.657	85	0.614	93	0.573	113	0.763	178	0.845	217	0.575	113	0.758	178	0.838	217	0.556	59	0.319
4O02_LH_FV	AMA	Top5	Similarity	IMGT	F:\AntibodyCascadeValidation\DS45NewSeq_Top5_50model	None	10	50	50	3	AMA_DS45NewSeq_Top5_50model	0.709	53	0.546	60	0.459	6	2.298	4	1.455	6	0.765	8	1.372	5	1.442	7	1.325	4	1.90588	0.949	85	0.73	93	0.649	113	0.857	178	0.945	214	0.657	113	0.85	178	0.939	214	0.689	59	0.545
4NM4_LH_FV	AMA	Top5	Similarity	IMGT	F:\AntibodyCascadeValidation\DS45NewSeq_Top5_50model	None	10	50	50	3	AMA_DS45NewSeq_Top5_50model	0.298	53	0.382	60	0.636	12	0.307	4	0.668	6	1.019	8	0.819	5	3.756	10	0.497	4	0.903848	0.351	85	0.469	93	0.386	113	0.446	178	0.951	223	0.387	113	0.446	178	0.952	223	0.303	59	0.384
4OAW_AB_FV	AMA	Top5	Similarity	IMGT	F:\AntibodyCascadeValidation\DS45NewSeq_Top5_50model	None	10	50	50	3	AMA_DS45NewSeq_Top5_50model	0.345	53	1.543	60	0.406	6	0.283	4	0.625	6	2.444	8	1.38	5	8.567	18	0.986	4	6.40444	0.497	85	1.542	93	1.276	113	1.34	178	2.741	225	1.29	113	1.34	178	2.75	225	0.364	59	1.532
4O5L_LH_FV	AMA	Top5	Similarity	IMGT	F:\AntibodyCascadeValidation\DS45NewSeq_Top5_50model	None	10	50	50	3	AMA_DS45NewSeq_Top5_50model	0.411	52	0.36	60	0.812	8	1.662	4	1.961	8	2.952	7	1.412	5	19.359	21	0.523	4	4.7064	0.651	84	0.549	93	0.559	112	0.707	177	5.847	230	0.561	112	0.696	177	5.849	230	0.395	58	0.362
4OCX_LH_FV	AMA	Top5	Similarity	IMGT	F:\AntibodyCascadeValidation\DS45NewSeq_Top5_50model	None	10	50	50	3	AMA_DS45NewSeq_Top5_50model	0.38	53	0.459	60	0.808	11	0.37	4	0.597	6	1.711	9	0.676	4	1.467	5	1.174	4	8.33713	0.498	85	0.676	93	0.787	113	0.947	178	1.189	217	0.799	113	0.93	178	1.172	217	0.408	59	0.476
4NRX_BA_FV	AMA	Top5	Similarity	IMGT	F:\AntibodyCascadeValidation\DS45NewSeq_Top5_50model	None	10	50	50	3	AMA_DS45NewSeq_Top5_50model	0.499	53	0.298	60	0.482	6	0.227	4	1.033	6	0.86	8	0.65	5	4.782	19	0.492	4	4.17063	0.534	85	0.345	93	0.533	113	0.59	178	1.575	226	0.536	113	0.583	178	1.561	226	0.496	59	0.298
4NPY_LH_FV	AMA	Top5	Similarity	IMGT	F:\AntibodyCascadeValidation\DS45NewSeq_Top5_50model	None	10	50	50	3	AMA_DS45NewSeq_Top5_50model	0.22	52	0.24	60	0.33	6	0.14	4	1.767	9	0.269	8	0.355	4	1.652	22	0.246	4	2.63901	0.274	84	0.351	93	0.312	112	0.416	177	0.702	230	0.316	112	0.409	177	0.712	230	0.217	58	0.238
4NWT_LH_FV	AMA	Top5	Similarity	IMGT	F:\AntibodyCascadeValidation\DS45NewSeq_Top5_50model	None	10	50	50	3	AMA_DS45NewSeq_Top5_50model	0.475	53	0.352	60	1.567	12	0.2	4	2.07	6	2.417	8	0.689	5	10.493	17	0.426	4	11.4832	0.609	85	0.599	93	0.993	113	1.352	178	3.162	230	1.015	113	1.338	178	3.151	230	0.467	59	0.354
4OD2_AB_FV	AMA	Top5	Similarity	IMGT	F:\AntibodyCascadeValidation\DS45NewSeq_Top5_50model	None	10	50	50	3	AMA_DS45NewSeq_Top5_50model	0.598	52	0.513	60	1.744	6	1.428	4	0.95	8	0.498	8	1.08	5	6.034	10	0.522	4	2.54757	0.665	84	0.618	93	0.631	112	0.722	177	1.458	218	0.638	112	0.719	177	1.445	218	0.619	58	0.512
4OGY_LH_FV	AMA	Top5	Similarity	IMGT	F:\AntibodyCascadeValidation\DS45NewSeq_Top5_50model	None	10	50	50	3	AMA_DS45NewSeq_Top5_50model	0.281	53	0.41	60	0.261	6	0.218	4	1.406	5	4.573	8	2.896	5	7.272	11	1.164	4	4.41621	0.351	85	0.52	93	0.497	113	0.541	178	2.017	217	0.502	113	0.525	178	2.009	217	0.286	59	0.423
4O4Y_LH_FV	AMA	Top5	Similarity	IMGT	F:\AntibodyCascadeValidation\DS45NewSeq_Top5_50model	None	10	50	50	3	AMA_DS45NewSeq_Top5_50model	0.522	53	0.433	60	2.482	8	0.328	4	4.026	10	0.745	8	2.188	4	6.002	6	0.87	3	3.56519	0.597	85	0.713	92	0.56	113	0.744	177	1.601	217	0.566	113	0.732	177	1.596	217	0.535	59	0.744
4NZU_LH_FV	AMA	Top5	Similarity	IMGT	F:\AntibodyCascadeValidation\DS45NewSeq_Top5_50model	None	10	50	50	3	AMA_DS45NewSeq_Top5_50model	0.327	53	0.362	60	0.487	6	0.359	4	0.768	6	0.492	8	0.524	5	5.17	14	0.598	4	5.0622	0.417	85	0.492	93	0.531	113	0.639	178	1.434	221	0.54	113	0.63	178	1.43	221	0.334	59	0.362
4OD1_LH_FV	AMA	Top5	Similarity	IMGT	F:\AntibodyCascadeValidation\DS45NewSeq_Top5_50model	None	10	50	50	3	AMA_DS45NewSeq_Top5_50model	0.471	52	0.441	60	1.291	8	0.503	4	5.155	9	0.605	8	0.303	5	22.847	33	0.313	4	6.38476	0.688	84	0.523	93	0.655	112	0.773	177	8.613	244	0.659	112	0.771	177	8.633	244	0.504	58	0.437
4OII_LH_FV	AMA	Top5	Similarity	IMGT	F:\AntibodyCascadeValidation\DS45NewSeq_Top5_50model	None	10	50	50	3	AMA_DS45NewSeq_Top5_50model	0.363	53	0.478	60	0.371	6	0.303	4	0.502	6	0.722	8	0.838	5	2.252	6	0.947	4	3.21665	0.453	85	0.972	93	0.63	113	0.943	178	0.95	213	0.64	113	0.928	178	0.937	213	0.363	59	0.484
4OKV_BA_FV	AMA	Top5	Similarity	IMGT	F:\AntibodyCascadeValidation\DS45NewSeq_Top5_50model	None	10	50	50	3	AMA_DS45NewSeq_Top5_50model	0.364	53	0.381	60	0.658	11	0.175	4	0.665	6	0.376	8	0.338	5	0.525	2	0.811	4	5.48343	0.438	85	0.613	93	0.569	113	0.719	178	0.785	214	0.579	113	0.711	178	0.776	214	0.357	59	0.38
4OM1_LH_FV	AMA	Top5	Similarity	IMGT	F:\AntibodyCascadeValidation\DS45NewSeq_Top5_50model	None	10	50	50	3	AMA_DS45NewSeq_Top5_50model	0.283	53	0.232	60	0.795	4	0.502	4	0.636	2	0.426	8	0.252	5	0.36	14	0.506	4	1.77564	0.314	85	0.301	93	0.294	113	0.356	178	0.377	215	0.299	113	0.352	178	0.373	215	0.276	59	0.233
4ONF_LH_FV	AMA	Top5	Similarity	IMGT	F:\AntibodyCascadeValidation\DS45NewSeq_Top5_50model	None	10	50	50	3	AMA_DS45NewSeq_Top5_50model	0.312	53	0.228	60	0.512	11	0.184	4	0.518	6	0.429	8	0.292	5	0.983	8	0.808	4	3.96455	0.46	85	0.349	93	0.426	113	0.548	178	0.532	220	0.436	113	0.538	178	0.524	220	0.308	59	0.239
4OQT_LH_FV	AMA	Top5	Similarity	IMGT	F:\AntibodyCascadeValidation\DS45NewSeq_Top5_50model	None	10	50	50	3	AMA_DS45NewSeq_Top5_50model	0.428	53	0.386	60	0.462	6	0.551	4	1.765	7	1.012	8	0.471	5	4.432	7	0.641	4	3.43704	0.596	85	0.601	93	0.782	113	0.985	178	1.252	215	0.794	113	0.977	178	1.245	215	0.423	59	0.391
4OTX_LH_FV	AMA	Top5	Similarity	IMGT	F:\AntibodyCascadeValidation\DS45NewSeq_Top5_50model	None	10	50	50	3	AMA_DS45NewSeq_Top5_50model	0.234	53	0.279	60	0.488	12	0.231	4	0.793	6	0.757	8	0.541	5	1.351	2	0.457	4	6.0339	0.251	85	0.385	93	0.561	113	0.645	178	0.785	215	0.569	113	0.635	178	0.785	215	0.229	59	0.278
4P48_AA_FV	AMA	Top5	Similarity	IMGT	F:\AntibodyCascadeValidation\DS45NewSeq_Top5_50model	None	10	50	50	3	AMA_DS45NewSeq_Top5_50model	0.939	52	1.586	60	9.07	9	0.491	4	3.358	8	0.65	8	1.856	5	4.411	12	0.336	4	4.04482	0.85	85	1.388	93	1.317	112	1.155	178	2.424	224	1.312	112	1.146	178	2.425	224	0.898	58	1.573
4P49_AA_FV	AMA	Top5	Similarity	IMGT	F:\AntibodyCascadeValidation\DS45NewSeq_Top5_50model	None	10	50	50	3	AMA_DS45NewSeq_Top5_50model	0.435	50	0.336	60	0.812	5	0.31	4	1.672	6	0.585	8	1.481	6	2.435	12	0.339	4	3.3652	0.613	83	0.426	93	0.473	110	0.592	176	0.864	217	0.477	110	0.583	176	0.853	217	0.466	56	0.334
4OT1_LH_FV	AMA	Top5	Similarity	IMGT	F:\AntibodyCascadeValidation\DS45NewSeq_Top5_50model	None	10	50	50	3	AMA_DS45NewSeq_Top5_50model	0.363	52	0.295	60	0.68	8	0.29	4	2.629	7	0.658	8	0.278	5	6.89	20	0.612	4	3.64341	0.525	84	0.402	93	0.495	112	0.586	177	2.04	229	0.503	112	0.575	177	2.025	229	0.428	58	0.303
4P59_LH_FV	AMA	Top5	Similarity	IMGT	F:\AntibodyCascadeValidation\DS45NewSeq_Top5_50model	None	10	50	50	3	AMA_DS45NewSeq_Top5_50model	0.421	53	0.33	60	0.551	6	1.149	4	1.038	6	0.507	8	0.249	5	1.71	6	0.521	4	2.98747	0.454	85	0.439	93	0.439	113	0.504	178	0.629	213	0.44	113	0.501	178	0.63	213	0.418	59	0.331
4P9M_LH_FV	AMA	Top5	Similarity	IMGT	F:\AntibodyCascadeValidation\DS45NewSeq_Top5_50model	None	10	50	50	3	AMA_DS45NewSeq_Top5_50model	0.863	53	0.613	60	2.09	7	0.502	4	0.618	6	2.106	9	3.046	3	7.059	18	5.653	4	9.99955	0.842	85	2.297	97	1.073	113	2.158	182	2.809	229	1.228	113	2.073	182	2.733	229	0.834	59	0.627
4PB0_LH_FV	AMA	Top5	Similarity	IMGT	F:\AntibodyCascadeValidation\DS45NewSeq_Top5_50model	None	10	50	50	3	AMA_DS45NewSeq_Top5_50model	0.288	53	0.366	60	0.647	11	0.396	4	0.515	6	0.513	8	0.803	7	5.607	8	0.405	4	5.34555	0.422	85	0.423	93	0.596	113	0.685	178	1.304	222	0.609	113	0.676	178	1.297	222	0.292	59	0.364
4PB9_LH_FV	AMA	Top5	Similarity	IMGT	F:\AntibodyCascadeValidation\DS45NewSeq_Top5_50model	None	10	50	50	3	AMA_DS45NewSeq_Top5_50model	0.55	53	0.311	60	0.856	11	0.557	4	0.729	6	0.586	8	0.419	5	2.063	11	0.744	4	1.96593	0.627	85	0.537	93	0.47	113	0.603	178	0.743	223	0.481	113	0.598	178	0.735	223	0.606	59	0.315
4PS4_LH_FV	AMA	Top5	Similarity	IMGT	F:\AntibodyCascadeValidation\DS45NewSeq_Top5_50model	None	10	50	50	3	AMA_DS45NewSeq_Top5_50model	0.302	53	0.41	60	0.462	6	0.47	4	1.022	5	0.309	10	0.261	4	0.56	9	0.26	4	2.09336	0.464	85	0.57	93	0.403	113	0.556	178	0.553	216	0.403	113	0.554	178	0.551	216	0.297	59	0.407
4Q0X_LH_FV	AMA	Top5	Similarity	IMGT	F:\AntibodyCascadeValidation\DS45NewSeq_Top5_50model	None	10	50	50	3	AMA_DS45NewSeq_Top5_50model	0.462	53	0.558	60	1.265	11	0.333	4	1.375	6	0.452	8	1.108	5	2.087	8	0.394	4	5.19746	0.674	85	0.826	93	0.694	113	0.941	178	1.109	220	0.71	113	0.936	178	1.109	220	0.618	59	0.555
4ORG_LH_FV	AMA	Top5	Similarity	IMGT	F:\AntibodyCascadeValidation\DS45NewSeq_Top5_50model	None	10	50	50	3	AMA_DS45NewSeq_Top5_50model	0.666	52	0.59	60	1.292	8	0.701	4	4.088	9	0.561	8	8.666	5	16.412	33	0.381	4	2.76293	0.72	84	0.652	93	0.669	112	0.747	177	6.321	244	0.681	112	0.743	177	6.362	244	0.648	58	0.586
4QHK_NM_FV	AMA	Top5	Similarity	IMGT	F:\AntibodyCascadeValidation\DS45NewSeq_Top5_50model	None	10	50	50	3	AMA_DS45NewSeq_Top5_50model	0.581	52	0.649	60	1.439	6	0.699	4	2.859	7	3.239	8	0.875	4	2.344	11	0.682	4	5.25078	0.921	84	0.892	93	0.771	112	1.078	177	1.427	217	0.773	112	1.074	177	1.423	217	0.635	58	0.645
4QHL_BA_FV	AMA	Top5	Similarity	IMGT	F:\AntibodyCascadeValidation\DS45NewSeq_Top5_50model	None	10	50	50	3	AMA_DS45NewSeq_Top5_50model	0.451	52	0.617	60	1.384	6	0.386	4	1.676	7	1.203	8	0.74	4	1.8	11	0.66	4	5.26689	0.614	84	1.25	93	0.735	112	1.166	177	1.244	217	0.736	112	1.159	177	1.237	217	0.476	58	0.613
4QHM_BA_FV	AMA	Top5	Similarity	IMGT	F:\AntibodyCascadeValidation\DS45NewSeq_Top5_50model	None	10	50	50	3	AMA_DS45NewSeq_Top5_50model	0.865	52	0.605	60	2.262	6	0.366	4	2.257	7	1.942	8	0.42	4	0.494	11	0.793	4	7.49684	1.09	84	1.076	93	1.051	112	1.438	177	1.482	217	1.06	112	1.42	177	1.462	217	1.038	58	0.61
4QHN_BA_FV	AMA	Top5	Similarity	IMGT	F:\AntibodyCascadeValidation\DS45NewSeq_Top5_50model	None	10	50	50	3	AMA_DS45NewSeq_Top5_50model	0.851	52	0.469	60	2.489	6	1.11	4	1.111	7	1.182	8	0.465	4	0.592	11	0.862	4	3.56623	0.938	84	0.725	93	0.714	112	0.884	177	0.985	217	0.721	112	0.868	177	0.981	217	0.846	58	0.466
4PY7_BA_FV	AMA	Top5	Similarity	IMGT	F:\AntibodyCascadeValidation\DS45NewSeq_Top5_50model	None	10	50	50	3	AMA_DS45NewSeq_Top5_50model	0.394	53	0.474	60	0.825	6	1.055	4	0.702	6	1.183	8	0.532	5	4.828	11	0.689	4	1.98869	0.457	85	0.657	93	0.47	113	0.619	178	1.281	218	0.484	113	0.602	178	1.268	218	0.394	59	0.483
4QWW_CD_FV	AMA	Top5	Similarity	IMGT	F:\AntibodyCascadeValidation\DS45NewSeq_Top5_50model	None	10	50	50	3	AMA_DS45NewSeq_Top5_50model	0.349	53	0.373	60	0.541	5	0.356	4	0.779	6	0.563	8	0.491	7	4.178	12	0.413	4	4.76678	0.361	85	0.807	93	0.551	113	0.796	178	1.334	220	0.552	113	0.794	178	1.341	220	0.347	59	0.373
4R4B_AB_FV	AMA	Top5	Similarity	IMGT	F:\AntibodyCascadeValidation\DS45NewSeq_Top5_50model	None	10	50	50	3	AMA_DS45NewSeq_Top5_50model	0.358	53	0.445	60	0.531	6	0.275	4	1.8	5	0.915	8	3.465	4	4.515	9	0.557	4	3.58236	0.494	85	0.615	93	0.514	113	0.686	178	1.253	214	0.522	113	0.68	178	1.252	214	0.359	59	0.448
4Q2Z_BA_FV	AMA	Top5	Similarity	IMGT	F:\AntibodyCascadeValidation\DS45NewSeq_Top5_50model	None	10	50	50	3	AMA_DS45NewSeq_Top5_50model	0.378	52	1.501	60	0.589	8	0.214	4	0.501	8	0.408	8	0.643	5	6.434	12	0.743	4	4.47065	0.395	84	1.346	93	1.204	112	1.115	177	1.856	222	1.219	112	1.117	177	1.874	222	0.366	58	1.489
4QEX_LH_FV	AMA	Top5	Similarity	IMGT	F:\AntibodyCascadeValidation\DS45NewSeq_Top5_50model	None	10	50	50	3	AMA_DS45NewSeq_Top5_50model	0.688	53	0.507	60	0.899	10	0.618	4	0.697	6	1.004	8	0.642	5	2.17	5	0.696	4	3.54318	0.736	85	0.517	93	0.714	113	0.766	178	0.891	216	0.712	113	0.752	178	0.878	216	0.77	59	0.504
4RDQ_FG_FV	AMA	Top5	Similarity	IMGT	F:\AntibodyCascadeValidation\DS45NewSeq_Top5_50model	None	10	50	50	3	AMA_DS45NewSeq_Top5_50model	0.372	53	0.441	60	0.33	6	0.295	4	1.004	6	0.704	8	0.298	5	4.313	5	0.296	4	2.84696	0.542	85	0.701	93	0.569	113	0.794	178	1.032	212	0.577	113	0.785	178	1.028	212	0.36	59	0.439
4RQQ_AB_FV	AMA	Top5	Similarity	IMGT	F:\AntibodyCascadeValidation\DS45NewSeq_Top5_50model	None	10	50	50	3	AMA_DS45NewSeq_Top5_50model	0.436	53	0.738	60	1.432	11	0.375	4	0.554	6	3.282	8	1.144	5	7.241	30	1.093	4	4.08243	0.58	85	0.923	93	0.735	113	0.9	178	2.776	242	0.748	113	0.884	178	2.788	242	0.468	59	0.737
4Q6I_AB_FV	AMA	Top5	Similarity	IMGT	F:\AntibodyCascadeValidation\DS45NewSeq_Top5_50model	None	10	50	50	3	AMA_DS45NewSeq_Top5_50model	0.342	53	0.627	60	1.06	10	0.279	4	0.713	6	0.449	8	0.455	5	4.531	9	0.516	4	9.87911	0.444	85	1.139	93	0.966	113	1.359	178	1.636	220	0.996	113	1.32	178	1.643	220	0.332	59	0.624
4TOY_LH_FV	AMA	Top5	Similarity	IMGT	F:\AntibodyCascadeValidation\DS45NewSeq_Top5_50model	None	10	50	50	3	AMA_DS45NewSeq_Top5_50model	0.622	52	0.515	60	2.772	9	0.645	4	5.263	7	0.503	8	0.399	5	4.333	12	10.861	12	9.06554	0.908	84	3.898	101	0.903	112	3.271	185	3.277	230	1.379	112	3.036	185	3.105	230	0.62	58	0.555
4R2G_MN_FV	AMA	Top5	Similarity	IMGT	F:\AntibodyCascadeValidation\DS45NewSeq_Top5_50model	None	10	50	50	3	AMA_DS45NewSeq_Top5_50model	0.764	54	0.423	60	1.015	6	0.592	4	0.744	9	1.636	8	1.345	4	1.955	22	0.985	4	1.51258	0.86	80	0.789	93	0.644	114	0.87	173	1.029	226	0.666	114	0.855	173	1.029	226	0.764	54	0.448
4U0R_CB_FV	AMA	Top5	Similarity	IMGT	F:\AntibodyCascadeValidation\DS45NewSeq_Top5_50model	None	10	50	50	3	AMA_DS45NewSeq_Top5_50model	0.467	53	0.437	60	0.514	10	0.324	4	0.536	6	0.671	8	0.783	5	5.144	11	0.651	4	3.09193	0.507	85	0.51	93	0.501	113	0.563	178	1.185	222	0.508	113	0.561	178	1.184	222	0.457	59	0.435
4U1G_CB_FV	AMA	Top5	Similarity	IMGT	F:\AntibodyCascadeValidation\DS45NewSeq_Top5_50model	None	10	50	50	3	AMA_DS45NewSeq_Top5_50model	0.666	53	0.364	60	1.515	10	1.49	4	1.149	6	0.375	8	0.946	5	2.936	11	0.433	4	3.46933	0.709	85	0.419	93	0.598	113	0.691	178	1.014	222	0.609	113	0.687	178	1.015	222	0.671	59	0.364
4U6G_BA_FV	AMA	Top5	Similarity	IMGT	F:\AntibodyCascadeValidation\DS45NewSeq_Top5_50model	None	10	50	50	3	AMA_DS45NewSeq_Top5_50model	0.378	52	0.383	60	0.319	6	0.404	4	0.433	9	0.358	8	0.431	7	0.637	18	0.73	4	1.07811	0.416	84	0.436	93	0.464	112	0.493	177	0.495	229	0.464	112	0.489	177	0.492	229	0.429	58	0.385
4U6H_BA_FV	AMA	Top5	Similarity	IMGT	F:\AntibodyCascadeValidation\DS45NewSeq_Top5_50model	None	10	50	50	3	AMA_DS45NewSeq_Top5_50model	0.514	53	0.404	60	0.692	11	0.308	4	0.834	6	0.401	8	0.318	5	4.14	8	0.519	4	6.20542	0.508	85	0.997	93	0.654	113	1.018	178	1.218	220	0.675	113	0.995	178	1.21	220	0.506	59	0.401
4U6V_LH_FV	AMA	Top5	Similarity	IMGT	F:\AntibodyCascadeValidation\DS45NewSeq_Top5_50model	None	10	50	50	3	AMA_DS45NewSeq_Top5_50model	0.337	53	0.334	60	0.484	6	0.502	4	0.873	5	0.444	8	0.525	4	2.952	12	0.315	4	8.17395	0.44	85	0.482	93	0.702	113	0.909	178	1.227	217	0.731	113	0.879	178	1.217	217	0.344	59	0.333
[truncated: 281 more columns]
