# Supplementary material for: Fully automated antibody structure prediction using BIOVIA tools: Validation study
Source: PLoS One. 2017 May 18;12(5):e0177923. doi: 10.1371/journal.pone.0177923 (PMC5436848; doi:10.1371/journal.pone.0177923)
Supplement: S1 Table — Contains the RMSD values of predicted versus x-ray structure for the various regions, and details of the framework and CDR templates for each target. (ZIP) [file pone.0177923.s002.zip › Top5_Kabat_1model.csv]

Name	Source	FrameworkMethod	SortingMethod	LoopModeling	DataPath	H3Method	Top5Cutoff	NumCDRModels	NumFRModels	NumLoopTemplates	RunDescription	LSup:LSup	LSup:LSup_NRes	HSup:HSup	HSup:HSup_NRes	LSup:L1	LSup:L1_NRes	LSup:L2	LSup:L2_NRes	LSup:L3	LSup:L3_NRes	HSup:H1	HSup:H1_NRes	HSup:H2	HSup:H2_NRes	HSup:H3	HSup:H3_NRes	HSup:H4	HSup:H4_NRes	Tilt	LSup:LFR	LSup:LFR_NRes	HSup:HFR	HSup:HFR_NRes	LHSup:LHSup	LHSup:LHSup_NRes	LHSup:LHFR	LHSup:LHFR_NRes	LHSup:LHAll	LHSup:LHAll_NRes	LHFR:LHSup	LHFR:LHSup_NRes	LHFR:LHFR	LHFR:LHFR_NRes	LHFR:LHAll	LHFR:LHAll_NRes	LSup:LCore	LSup:LCore_NRes	HSup:HCore
3WHX_BA_FV	AMA	Top 5	Similarity	Kabat	F:\AntibodyCascadeValidation\DS45_Top5_Kabat_1model	None	NA	1	1	3	AMA_DS45NewSeq_Top5_Kabat	0.333	53	0.483	60	0.609	11	0.181	4	0.632	6	0.984	8	1.151	5	4.381	6	1.13	4	8.35433	0.389	85	0.623	93	0.747	113	0.869	178	1.124	218	0.76	113	0.856	178	1.122	218	0.323	59	0.508
3WKM_LH_FV	AMA	Top 5	Similarity	Kabat	F:\AntibodyCascadeValidation\DS45_Top5_Kabat_1model	None	NA	1	1	3	AMA_DS45NewSeq_Top5_Kabat	0.674	53	0.335	60	0.928	10	0.274	4	0.76	6	0.916	8	0.599	5	7.637	12	0.796	4	3.75061	0.712	85	0.742	93	0.613	113	0.842	178	1.965	223	0.634	113	0.818	178	1.954	223	0.645	59	0.344
3W9E_BA_FV	AMA	Top 5	Similarity	Kabat	F:\AntibodyCascadeValidation\DS45_Top5_Kabat_1model	None	NA	1	1	3	AMA_DS45NewSeq_Top5_Kabat	0.309	53	0.501	60	0.356	7	0.353	4	1.56	5	2.986	8	1.81	5	3.696	11	4.323	4	2.78432	0.461	85	1.118	93	0.515	113	0.927	178	1.393	218	0.53	113	0.919	178	1.378	218	0.3	59	0.608
3WBD_AA_FV	AMA	Top 5	Similarity	Kabat	F:\AntibodyCascadeValidation\DS45_Top5_Kabat_1model	None	NA	1	1	3	AMA_DS45NewSeq_Top5_Kabat	0.54	53	0.306	60	0.525	11	0.334	4	0.506	6	0.472	8	0.411	5	0.723	6	0.292	4	5.2132	0.653	85	0.527	93	0.586	113	0.786	178	0.804	218	0.599	113	0.777	178	0.812	218	0.515	59	0.305
3ZL4_LH_FV	AMA	Top 5	Similarity	Kabat	F:\AntibodyCascadeValidation\DS45_Top5_Kabat_1model	None	NA	1	1	3	AMA_DS45NewSeq_Top5_Kabat	0.308	52	0.353	60	0.465	8	0.357	4	1.199	7	0.647	9	0.35	4	1.48	8	0.935	4	14.1458	0.492	84	0.66	93	1.162	112	1.397	177	1.656	217	1.193	112	1.361	177	1.665	217	0.31	58	0.356
3WHE_09_FV	AMA	Top 5	Similarity	Kabat	F:\AntibodyCascadeValidation\DS45_Top5_Kabat_1model	None	NA	1	1	3	AMA_DS45NewSeq_Top5_Kabat	0.592	52	0.624	60	1.829	9	1.532	4	1.036	8	1.397	8	2.037	5	8.047	15	0.753	4	6.4224	0.654	84	0.875	93	0.784	112	0.947	177	2.344	226	0.785	112	0.943	177	2.335	226	0.649	58	0.623
4BH8_AB_FV	AMA	Top 5	Similarity	Kabat	F:\AntibodyCascadeValidation\DS45_Top5_Kabat_1model	None	NA	1	1	3	AMA_DS45NewSeq_Top5_Kabat	0.461	53	0.441	60	0.33	6	2.587	4	0.379	6	0.385	8	0.947	5	1.299	10	0.544	4	1.69293	0.881	85	0.769	93	0.48	113	0.88	178	0.938	217	0.495	113	0.873	178	0.929	217	0.449	59	0.44
4BKL_BA_FV	AMA	Top 5	Similarity	Kabat	F:\AntibodyCascadeValidation\DS45_Top5_Kabat_1model	None	NA	1	1	3	AMA_DS45NewSeq_Top5_Kabat	0.471	53	0.389	60	1.176	10	0.805	4	0.684	6	0.657	8	0.864	5	3.755	5	0.338	4	5.87475	0.589	85	0.57	93	0.657	113	0.854	178	1.075	216	0.667	113	0.845	178	1.08	216	0.461	59	0.391
4C83_BA_FV	AMA	Top 5	Similarity	Kabat	F:\AntibodyCascadeValidation\DS45_Top5_Kabat_1model	None	NA	1	1	3	AMA_DS45NewSeq_Top5_Kabat	0.394	53	0.361	60	1.122	5	0.438	4	1.663	7	0.363	8	0.457	5	3.095	7	0.324	4	5.5869	0.541	85	0.82	93	0.565	113	0.842	178	1.079	214	0.579	113	0.827	178	1.082	214	0.385	59	0.358
4CAD_GH_FV	AMA	Top 5	Similarity	Kabat	F:\AntibodyCascadeValidation\DS45_Top5_Kabat_1model	None	NA	1	1	3	AMA_DS45NewSeq_Top5_Kabat	0.418	53	0.301	60	0.288	6	0.339	4	0.962	6	0.394	8	0.714	5	4.879	14	0.582	4	6.72103	0.484	85	0.74	93	0.645	113	0.969	178	1.527	221	0.658	113	0.954	178	1.524	221	0.43	59	0.303
4CMH_CB_FV	AMA	Top 5	Similarity	Kabat	F:\AntibodyCascadeValidation\DS45_Top5_Kabat_1model	None	NA	1	1	3	AMA_DS45NewSeq_Top5_Kabat	0.374	53	0.306	60	0.441	6	0.248	4	0.98	6	0.502	8	0.572	5	3.142	9	0.443	4	2.97651	0.723	85	0.56	93	0.453	113	0.705	178	0.969	216	0.454	113	0.704	178	0.969	216	0.563	59	0.306
4EDW_LH_FV	AMA	Top 5	Similarity	Kabat	F:\AntibodyCascadeValidation\DS45_Top5_Kabat_1model	None	NA	1	1	3	AMA_DS45NewSeq_Top5_Kabat	0.301	53	0.286	60	1.117	6	0.243	4	1.272	6	0.442	8	0.508	4	2.785	11	0.512	4	3.13085	0.579	85	0.495	93	0.381	113	0.602	178	0.873	217	0.388	113	0.6	178	0.877	217	0.557	59	0.288
4CNI_BA_FV	AMA	Top 5	Similarity	Kabat	F:\AntibodyCascadeValidation\DS45_Top5_Kabat_1model	None	NA	1	1	3	AMA_DS45NewSeq_Top5_Kabat	0.47	53	0.312	60	0.43	6	0.399	4	0.902	6	0.414	8	0.705	7	2.38	7	0.497	4	10.3505	0.525	85	0.643	93	0.83	113	1.082	178	1.105	216	0.846	113	1.067	178	1.094	216	0.468	59	0.31
4EDX_AB_FV	AMA	Top 5	Similarity	Kabat	F:\AntibodyCascadeValidation\DS45_Top5_Kabat_1model	None	NA	1	1	3	AMA_DS45NewSeq_Top5_Kabat	0.666	53	0.337	60	1.072	6	0.35	4	0.959	6	0.514	8	0.361	4	4.214	11	0.27	4	4.97169	0.681	85	0.572	93	0.715	113	0.846	178	1.241	217	0.72	113	0.845	178	1.235	217	0.65	59	0.336
4G80_BA_FV	AMA	Top 5	Similarity	Kabat	F:\AntibodyCascadeValidation\DS45_Top5_Kabat_1model	None	NA	1	1	3	AMA_DS45NewSeq_Top5_Kabat	0.515	53	0.407	60	1.698	6	0.586	4	2.463	6	0.674	8	2.26	5	3.783	13	0.403	4	4.84953	0.539	85	0.437	93	0.58	113	0.624	178	1.165	220	0.587	113	0.612	178	1.169	220	0.523	59	0.405
4HIE_AB_FV	AMA	Top 5	Similarity	Kabat	F:\AntibodyCascadeValidation\DS45_Top5_Kabat_1model	None	NA	1	1	3	AMA_DS45NewSeq_Top5_Kabat	0.319	53	0.316	60	2.572	6	1.241	4	3.208	8	0.554	8	0.559	5	3.69	9	0.793	4	3.93291	0.405	85	0.377	93	0.47	113	0.575	178	1.259	218	0.483	113	0.559	178	1.246	218	0.311	59	0.332
2YMX_LH_FV	AMA	Top 5	Similarity	Kabat	F:\AntibodyCascadeValidation\DS45_Top5_Kabat_1model	None	NA	1	1	3	AMA_DS45NewSeq_Top5_Kabat	0.387	53	0.37	60	1.327	6	0.264	4	1.683	6	0.508	8	0.604	5	4.845	13	0.459	4	5.42966	0.45	85	0.569	93	0.562	113	0.707	178	1.412	220	0.564	113	0.696	178	1.411	220	0.376	59	0.37
3W2D_LH_FV	AMA	Top 5	Similarity	Kabat	F:\AntibodyCascadeValidation\DS45_Top5_Kabat_1model	None	NA	1	1	3	AMA_DS45NewSeq_Top5_Kabat	0.598	53	0.43	60	1.059	7	0.574	4	1.67	6	1.315	9	0.63	4	4.542	10	0.886	4	5.20117	0.747	85	0.563	93	0.617	113	0.739	178	1.261	218	0.619	113	0.726	178	1.268	218	0.588	59	0.427
4BUH_AA_FV	AMA	Top 5	Similarity	Kabat	F:\AntibodyCascadeValidation\DS45_Top5_Kabat_1model	None	NA	1	1	3	AMA_DS45NewSeq_Top5_Kabat	0.594	52	0.282	60	0.355	8	1.485	4	0.561	8	0.482	8	0.422	5	3.462	15	0.412	4	3.01493	0.65	84	0.32	93	0.528	112	0.556	177	1.123	225	0.531	112	0.555	177	1.125	225	0.569	58	0.281
4BZ1_LH_FV	AMA	Top 5	Similarity	Kabat	F:\AntibodyCascadeValidation\DS45_Top5_Kabat_1model	None	NA	1	1	3	AMA_DS45NewSeq_Top5_Kabat	0.466	53	0.367	60	0.988	12	0.356	4	1.328	6	1.104	8	0.604	5	2.314	6	0.713	4	6.18188	0.46	85	0.706	93	0.659	113	0.869	178	1.055	219	0.669	113	0.855	178	1.052	219	0.455	59	0.365
4BZ2_LH_FV	AMA	Top 5	Similarity	Kabat	F:\AntibodyCascadeValidation\DS45_Top5_Kabat_1model	None	NA	1	1	3	AMA_DS45NewSeq_Top5_Kabat	0.339	53	0.399	60	0.454	6	0.145	4	0.66	6	0.954	8	2.29	5	3.958	10	0.892	4	4.76783	0.416	85	0.677	93	0.578	113	0.76	178	1.224	217	0.583	113	0.755	178	1.22	217	0.345	59	0.411
4FZ8_LH_FV	AMA	Top 5	Similarity	Kabat	F:\AntibodyCascadeValidation\DS45_Top5_Kabat_1model	None	NA	1	1	3	AMA_DS45NewSeq_Top5_Kabat	0.516	53	0.667	60	2.196	11	0.699	4	1.623	5	1.112	8	1.695	5	12.066	20	0.888	4	6.03879	0.644	85	0.781	93	0.923	113	1.023	178	3.828	231	0.923	113	1.02	178	3.816	231	0.54	59	0.672
4GQP_HH_FV	AMA	Top 5	Similarity	Kabat	F:\AntibodyCascadeValidation\DS45_Top5_Kabat_1model	None	NA	1	1	3	AMA_DS45NewSeq_Top5_Kabat	0.25	53	0.253	60	0.305	7	0.26	4	0.624	6	3.156	8	0.386	4	1.111	8	0.959	4	2.98373	0.345	85	0.472	93	0.364	113	0.528	178	0.805	215	0.37	113	0.515	178	0.81	215	0.342	59	0.273
4G7V_LH_FV	AMA	Top 5	Similarity	Kabat	F:\AntibodyCascadeValidation\DS45_Top5_Kabat_1model	None	NA	1	1	3	AMA_DS45NewSeq_Top5_Kabat	0.625	53	0.341	60	0.964	6	0.344	4	0.632	6	1.187	8	1.085	5	5.389	8	0.57	4	6.64253	0.62	85	0.402	93	0.721	113	0.765	178	1.256	215	0.732	113	0.755	178	1.247	215	0.602	59	0.341
4FZE_LH_FV	AMA	Top 5	Similarity	Kabat	F:\AntibodyCascadeValidation\DS45_Top5_Kabat_1model	None	NA	1	1	3	AMA_DS45NewSeq_Top5_Kabat	0.495	52	0.331	60	2.005	6	0.501	4	4.174	6	1.501	8	0.841	5	9.127	14	0.55	4	7.21294	0.648	84	0.51	93	0.707	112	0.882	177	2.595	220	0.712	112	0.872	177	2.576	220	0.482	58	0.329
4H8W_LH_FV	AMA	Top 5	Similarity	Kabat	F:\AntibodyCascadeValidation\DS45_Top5_Kabat_1model	None	NA	1	1	3	AMA_DS45NewSeq_Top5_Kabat	0.231	52	0.204	60	0.663	9	0.211	4	0.518	8	0.227	8	0.222	5	0.633	8	0.558	4	2.45032	0.343	84	0.404	93	0.302	112	0.436	177	0.452	219	0.312	112	0.435	177	0.452	219	0.353	58	0.206
4GSD_LH_FV	AMA	Top 5	Similarity	Kabat	F:\AntibodyCascadeValidation\DS45_Top5_Kabat_1model	None	NA	1	1	3	AMA_DS45NewSeq_Top5_Kabat	0.5	52	0.529	60	1.415	6	0.359	4	3.049	6	1.685	9	0.741	4	5.501	12	0.949	4	6.09785	0.553	83	0.7	93	0.743	112	0.842	176	1.619	217	0.748	112	0.835	176	1.637	217	0.488	57	0.533
4HXB_LH_FV	AMA	Top 5	Similarity	Kabat	F:\AntibodyCascadeValidation\DS45_Top5_Kabat_1model	None	NA	1	1	3	AMA_DS45NewSeq_Top5_Kabat	0.485	53	0.276	60	1.004	11	0.284	4	1.27	6	0.587	8	0.549	5	3.609	4	1.353	4	1.49482	0.462	85	0.565	93	0.424	113	0.552	178	0.799	216	0.429	113	0.553	178	0.799	216	0.468	59	0.277
4HXA_LH_FV	AMA	Top 5	Similarity	Kabat	F:\AntibodyCascadeValidation\DS45_Top5_Kabat_1model	None	NA	1	1	3	AMA_DS45NewSeq_Top5_Kabat	0.315	53	0.354	60	1.548	5	0.206	4	1.295	6	0.546	8	2.717	7	1.375	6	0.834	4	2.49865	0.711	85	0.482	93	0.389	113	0.628	178	0.889	214	0.393	113	0.621	178	0.892	214	0.502	59	0.357
4HHA_AB_FV	AMA	Top 5	Similarity	Kabat	F:\AntibodyCascadeValidation\DS45_Top5_Kabat_1model	None	NA	1	1	3	AMA_DS45NewSeq_Top5_Kabat	0.525	53	0.311	60	0.589	6	0.452	4	1.163	7	0.629	8	0.615	5	1.721	14	0.467	4	6.57023	0.833	85	0.407	93	0.628	113	0.832	178	0.91	222	0.641	113	0.82	178	0.902	222	0.51	59	0.312
4I18_BA_FV	AMA	Top 5	Similarity	Kabat	F:\AntibodyCascadeValidation\DS45_Top5_Kabat_1model	None	NA	1	1	3	AMA_DS45NewSeq_Top5_Kabat	0.445	53	0.35	60	0.611	6	0.302	4	2.453	8	1.299	8	1.043	5	8.126	14	0.448	4	3.24905	0.508	85	0.457	93	0.465	113	0.586	178	2.178	223	0.477	113	0.579	178	2.191	223	0.475	59	0.348
4IJ3_BC_FV	AMA	Top 5	Similarity	Kabat	F:\AntibodyCascadeValidation\DS45_Top5_Kabat_1model	None	NA	1	1	3	AMA_DS45NewSeq_Top5_Kabat	0.521	53	0.311	60	0.443	6	0.12	4	0.883	6	1.322	8	0.731	4	2.26	8	0.632	4	1.85277	0.731	85	0.473	93	0.472	113	0.645	178	0.813	214	0.472	113	0.638	178	0.808	214	0.767	59	0.321
4IOF_FE_FV	AMA	Top 5	Similarity	Kabat	F:\AntibodyCascadeValidation\DS45_Top5_Kabat_1model	None	NA	1	1	3	AMA_DS45NewSeq_Top5_Kabat	0.786	53	0.658	60	2.885	6	1.281	4	3.471	7	1.125	8	1.859	5	10.332	18	0.898	4	5.41671	0.838	84	0.783	93	0.825	113	0.94	177	3.273	225	0.829	113	0.931	177	3.287	225	0.789	58	0.655
4JG1_LH_FV	AMA	Top 5	Similarity	Kabat	F:\AntibodyCascadeValidation\DS45_Top5_Kabat_1model	None	NA	1	1	3	AMA_DS45NewSeq_Top5_Kabat	0.255	53	0.273	60	1.426	6	0.309	4	0.412	6	0.39	8	2.599	6	0.561	9	0.598	4	4.26216	0.304	85	0.34	93	0.422	113	0.493	178	0.675	217	0.428	113	0.489	178	0.676	217	0.252	59	0.276
4JLR_BA_FV	AMA	Top 5	Similarity	Kabat	F:\AntibodyCascadeValidation\DS45_Top5_Kabat_1model	None	NA	1	1	3	AMA_DS45NewSeq_Top5_Kabat	0.45	53	0.242	60	0.741	5	0.512	4	0.388	6	0.316	10	0.322	4	2.088	8	0.652	4	2.52828	0.609	85	0.659	93	0.479	113	0.713	178	0.8	215	0.495	113	0.704	178	0.798	215	0.441	59	0.248
4K7P_LH_FV	AMA	Top 5	Similarity	Kabat	F:\AntibodyCascadeValidation\DS45_Top5_Kabat_1model	None	NA	1	1	3	AMA_DS45NewSeq_Top5_Kabat	0.366	53	0.471	60	0.417	6	0.289	4	1.465	6	0.573	8	0.644	5	4.993	13	0.37	4	7.01684	0.491	85	0.587	93	0.702	113	0.882	178	1.509	220	0.71	113	0.873	178	1.509	220	0.363	59	0.468
4K7P_XY_FV	AMA	Top 5	Similarity	Kabat	F:\AntibodyCascadeValidation\DS45_Top5_Kabat_1model	None	NA	1	1	3	AMA_DS45NewSeq_Top5_Kabat	0.585	53	0.314	60	1.397	5	2.36	4	1.566	6	0.357	8	0.562	5	3.812	11	0.3	4	3.72163	0.865	85	0.518	93	0.523	113	0.745	178	1.174	217	0.529	113	0.725	178	1.174	217	0.573	59	0.315
4K94_LH_FV	AMA	Top 5	Similarity	Kabat	F:\AntibodyCascadeValidation\DS45_Top5_Kabat_1model	None	NA	1	1	3	AMA_DS45NewSeq_Top5_Kabat	1.041	53	0.255	60	2.141	6	0.377	4	2.491	7	1.136	8	2.126	5	1.73	6	0.966	4	2.21452	1.149	85	0.382	93	0.767	113	0.878	178	1.107	214	0.769	113	0.872	178	1.112	214	1.056	59	0.278
4J4P_DC_FV	AMA	Top 5	Similarity	Kabat	F:\AntibodyCascadeValidation\DS45_Top5_Kabat_1model	None	NA	1	1	3	AMA_DS45NewSeq_Top5_Kabat	0.437	52	0.495	60	1	8	0.606	4	1.101	8	0.867	10	1.007	6	5.881	13	0.507	4	5.26983	0.681	84	1.111	93	0.672	112	1.01	177	1.881	226	0.677	112	0.994	177	1.867	226	0.461	58	0.493
4IDJ_LH_FV	AMA	Top 5	Similarity	Kabat	F:\AntibodyCascadeValidation\DS45_Top5_Kabat_1model	None	NA	1	1	3	AMA_DS45NewSeq_Top5_Kabat	0.424	53	0.495	60	2.128	7	1.209	4	1.816	6	3.086	8	1.324	5	5.635	14	1.393	4	1.73461	0.54	85	0.664	93	0.495	113	0.629	178	1.72	222	0.497	113	0.619	178	1.71	222	0.424	59	0.496
4IOI_AB_FV	AMA	Top 5	Similarity	Kabat	F:\AntibodyCascadeValidation\DS45_Top5_Kabat_1model	None	NA	1	1	3	AMA_DS45NewSeq_Top5_Kabat	0.29	53	0.422	60	0.463	6	0.337	4	0.646	6	0.859	8	0.943	5	2.96	9	0.402	4	1.8077	0.379	85	1.032	93	0.43	113	0.863	178	1.027	216	0.434	113	0.857	178	1.022	216	0.286	59	0.421
4IRZ_LH_FV	AMA	Top 5	Similarity	Kabat	F:\AntibodyCascadeValidation\DS45_Top5_Kabat_1model	None	NA	1	1	3	AMA_DS45NewSeq_Top5_Kabat	0.481	53	0.416	60	1.408	6	0.264	4	1.397	5	0.676	8	0.491	5	4.958	12	0.456	4	6.46787	0.645	85	0.533	93	0.773	113	0.91	178	1.556	218	0.779	113	0.907	178	1.553	218	0.585	59	0.416
4KMT_LH_FV	AMA	Top 5	Similarity	Kabat	F:\AntibodyCascadeValidation\DS45_Top5_Kabat_1model	None	NA	1	1	3	AMA_DS45NewSeq_Top5_Kabat	0.487	53	0.233	60	0.534	6	0.428	4	1.238	6	0.299	8	0.717	5	2.222	8	0.6	4	1.72306	0.612	85	0.36	93	0.419	113	0.537	178	0.708	215	0.421	113	0.531	178	0.701	215	0.468	59	0.235
4JO1_LH_FV	AMA	Top 5	Similarity	Kabat	F:\AntibodyCascadeValidation\DS45_Top5_Kabat_1model	None	NA	1	1	3	AMA_DS45NewSeq_Top5_Kabat	0.488	53	0.396	60	2.298	8	0.213	4	4.369	10	2.062	9	3.068	6	1.778	2	2.365	4	4.69012	0.542	85	0.746	92	0.578	113	0.771	177	1.538	216	0.585	113	0.767	177	1.543	216	0.48	59	0.396
4KQ4_LH_FV	AMA	Top 5	Similarity	Kabat	F:\AntibodyCascadeValidation\DS45_Top5_Kabat_1model	None	NA	1	1	3	AMA_DS45NewSeq_Top5_Kabat	0.544	53	0.389	60	1.132	6	0.506	4	0.643	6	0.657	8	0.578	5	1.43	6	0.602	4	4.79655	0.733	85	1.009	93	0.647	113	1.014	178	1.032	213	0.661	113	0.998	178	1.018	213	0.803	59	0.387
4JZJ_BA_FV	AMA	Top 5	Similarity	Kabat	F:\AntibodyCascadeValidation\DS45_Top5_Kabat_1model	None	NA	1	1	3	AMA_DS45NewSeq_Top5_Kabat	0.529	53	0.406	60	1.352	12	0.361	4	1.259	6	1.013	8	0.646	5	2.773	9	0.647	4	8.81885	0.66	85	0.56	93	0.858	113	0.993	178	1.226	222	0.865	113	0.988	178	1.227	222	0.51	59	0.41
4JO4_LH_FV	AMA	Top 5	Similarity	Kabat	F:\AntibodyCascadeValidation\DS45_Top5_Kabat_1model	None	NA	1	1	3	AMA_DS45NewSeq_Top5_Kabat	0.505	53	0.374	60	1.179	6	0.317	4	4.388	9	1.809	9	2.84	6	3.957	19	3.274	4	2.85444	0.539	85	0.826	92	0.549	113	0.783	177	1.687	230	0.554	113	0.779	177	1.686	230	0.504	59	0.374
4K23_LH_FV	AMA	Top 5	Similarity	Kabat	F:\AntibodyCascadeValidation\DS45_Top5_Kabat_1model	None	NA	1	1	3	AMA_DS45NewSeq_Top5_Kabat	0.439	53	0.371	60	0.683	11	0.327	4	1.45	6	0.469	8	0.763	5	4.592	8	0.475	4	4.74858	0.589	85	0.876	93	0.545	113	0.857	178	1.21	220	0.564	113	0.842	178	1.214	220	0.452	59	0.371
4K3J_LH_FV	AMA	Top 5	Similarity	Kabat	F:\AntibodyCascadeValidation\DS45_Top5_Kabat_1model	None	NA	1	1	3	AMA_DS45NewSeq_Top5_Kabat	0.455	53	0.398	60	0.744	12	0.359	4	1.201	6	0.514	8	0.463	5	4.111	8	0.324	4	5.04884	0.438	85	0.488	93	0.597	113	0.689	178	1.039	221	0.606	113	0.68	178	1.024	221	0.44	59	0.398
4KXZ_LH_FV	AMA	Top 5	Similarity	Kabat	F:\AntibodyCascadeValidation\DS45_Top5_Kabat_1model	None	NA	1	1	3	AMA_DS45NewSeq_Top5_Kabat	0.314	53	0.438	60	0.773	7	0.312	4	0.581	6	2.245	8	1.833	5	0.634	9	0.558	4	5.45307	0.442	85	0.896	93	0.617	113	0.98	178	1.031	217	0.632	113	0.964	178	1.027	217	0.303	59	0.442
4KI5_DC_FV	AMA	Top 5	Similarity	Kabat	F:\AntibodyCascadeValidation\DS45_Top5_Kabat_1model	None	NA	1	1	3	AMA_DS45NewSeq_Top5_Kabat	0.338	53	0.332	60	0.331	5	0.343	4	1.217	6	2.228	8	0.556	5	1.981	5	0.822	4	6.80333	0.513	85	0.612	93	0.607	113	0.772	178	0.942	211	0.621	113	0.756	178	0.939	211	0.379	59	0.333
4KI5_FE_FV	AMA	Top 5	Similarity	Kabat	F:\AntibodyCascadeValidation\DS45_Top5_Kabat_1model	None	NA	1	1	3	AMA_DS45NewSeq_Top5_Kabat	0.566	53	0.358	60	0.532	6	0.394	4	0.656	6	0.524	8	1.301	5	5.826	11	0.658	4	2.44769	0.928	84	0.509	93	0.525	113	0.771	177	1.494	217	0.536	113	0.764	177	1.493	217	0.771	59	0.381
4KPH_MI_FV	AMA	Top 5	Similarity	Kabat	F:\AntibodyCascadeValidation\DS45_Top5_Kabat_1model	None	NA	1	1	3	AMA_DS45NewSeq_Top5_Kabat	0.79	53	0.388	59	0.412	5	0.475	4	1.174	5	0.429	8	0.45	4	1.246	3	0.581	4	10.8517	0.88	85	0.68	92	1.05	112	1.316	177	1.378	206	1.071	112	1.289	177	1.374	206	0.753	59	0.386
4KQ3_LH_FV	AMA	Top 5	Similarity	Kabat	F:\AntibodyCascadeValidation\DS45_Top5_Kabat_1model	None	NA	1	1	3	AMA_DS45NewSeq_Top5_Kabat	0.302	53	0.398	60	0.411	6	0.312	4	0.454	5	2.185	8	0.388	5	2.925	6	0.938	4	5.61088	0.38	85	0.62	93	0.558	113	0.666	178	0.918	212	0.562	113	0.661	178	0.917	212	0.293	59	0.404
4KTD_LH_FV	AMA	Top 5	Similarity	Kabat	F:\AntibodyCascadeValidation\DS45_Top5_Kabat_1model	None	NA	1	1	3	AMA_DS45NewSeq_Top5_Kabat	1.524	54	0.314	60	1.665	9	0.79	8	1.721	6	0.45	8	0.955	5	8.593	14	0.388	4	17.7332	1.375	86	0.66	93	1.699	114	1.881	179	2.92	229	1.747	114	1.837	179	2.913	229	1.476	60	0.313
4KTE_LH_FV	AMA	Top 5	Similarity	Kabat	F:\AntibodyCascadeValidation\DS45_Top5_Kabat_1model	None	NA	1	1	3	AMA_DS45NewSeq_Top5_Kabat	1.421	54	1.535	60	1.623	9	0.578	8	4.132	6	1.858	9	1.898	5	10.797	13	1.258	4	8.49817	1.482	86	1.488	93	1.52	114	1.6	179	3.144	229	1.538	114	1.595	179	3.141	229	1.401	60	1.526
4KUC_DH_FV	AMA	Top 5	Similarity	Kabat	F:\AntibodyCascadeValidation\DS45_Top5_Kabat_1model	None	NA	1	1	3	AMA_DS45NewSeq_Top5_Kabat	0.748	53	0.47	58	0.866	5	0.969	4	1.486	6	0.812	8	1.194	5	6.885	10	0.571	4	5.61049	0.795	85	0.643	91	0.775	111	0.921	176	1.746	214	0.789	111	0.9	176	1.732	214	0.727	59	0.48
4KUZ_LH_FV	AMA	Top 5	Similarity	Kabat	F:\AntibodyCascadeValidation\DS45_Top5_Kabat_1model	None	NA	1	1	3	AMA_DS45NewSeq_Top5_Kabat	0.392	53	0.453	60	1.135	12	0.321	4	1.322	5	1.005	8	0.998	5	4.59	9	0.948	4	3.62169	0.578	85	0.604	93	0.562	113	0.741	178	1.181	221	0.577	113	0.731	178	1.162	221	0.518	59	0.462
4KVC_LH_FV	AMA	Top 5	Similarity	Kabat	F:\AntibodyCascadeValidation\DS45_Top5_Kabat_1model	None	NA	1	1	3	AMA_DS45NewSeq_Top5_Kabat	0.638	53	0.334	60	1.794	6	1.17	4	0.502	6	0.597	8	0.537	5	1.947	9	0.338	4	3.5442	0.752	85	0.657	93	0.574	113	0.728	178	0.869	216	0.582	113	0.71	178	0.858	216	0.618	59	0.338
4KY1_LH_FV	AMA	Top 5	Similarity	Kabat	F:\AntibodyCascadeValidation\DS45_Top5_Kabat_1model	None	NA	1	1	3	AMA_DS45NewSeq_Top5_Kabat	0.399	53	0.399	60	0.467	6	0.476	4	0.824	6	0.774	8	0.874	5	5.42	10	0.461	4	4.09398	0.449	85	0.535	93	0.561	113	0.637	178	1.415	217	0.563	113	0.632	178	1.413	217	0.398	59	0.396
4LCI_LH_FV	AMA	Top 5	Similarity	Kabat	F:\AntibodyCascadeValidation\DS45_Top5_Kabat_1model	None	NA	1	1	3	AMA_DS45NewSeq_Top5_Kabat	0.518	53	0.323	60	1.169	11	0.577	4	0.37	6	0.512	8	0.45	5	3.152	3	0.256	4	7.38765	0.541	85	0.799	93	0.8	113	0.936	178	1.06	215	0.817	113	0.917	178	1.047	215	0.581	59	0.322
4LEX_LH_FV	AMA	Top 5	Similarity	Kabat	F:\AntibodyCascadeValidation\DS45_Top5_Kabat_1model	None	NA	1	1	3	AMA_DS45NewSeq_Top5_Kabat	0.283	53	0.495	60	0.604	11	0.286	4	0.473	6	1.638	8	1.16	4	1.335	7	0.572	4	3.37893	0.381	85	0.774	93	0.494	113	0.685	178	0.749	218	0.502	113	0.67	178	0.736	218	0.309	59	0.495
4LF3_AB_FV	AMA	Top 5	Similarity	Kabat	F:\AntibodyCascadeValidation\DS45_Top5_Kabat_1model	None	NA	1	1	3	AMA_DS45NewSeq_Top5_Kabat	0.291	53	0.284	60	0.387	6	0.413	4	1.381	6	0.508	8	0.678	5	1.326	17	0.611	4	1.61338	0.484	85	0.373	93	0.324	113	0.439	178	0.559	224	0.331	113	0.436	178	0.545	224	0.294	59	0.288
4L5F_LH_FV	AMA	Top 5	Similarity	Kabat	F:\AntibodyCascadeValidation\DS45_Top5_Kabat_1model	None	NA	1	1	3	AMA_DS45NewSeq_Top5_Kabat	0.381	53	0.411	60	1.435	6	1.374	4	0.765	6	0.353	8	0.558	5	1.745	6	0.531	4	3.31974	0.54	85	0.564	93	0.508	113	0.704	178	0.786	213	0.519	113	0.683	178	0.77	213	0.383	59	0.408
4LEO_BA_FV	AMA	Top 5	Similarity	Kabat	F:\AntibodyCascadeValidation\DS45_Top5_Kabat_1model	None	NA	1	1	3	AMA_DS45NewSeq_Top5_Kabat	0.396	53	0.387	60	1.292	12	0.259	4	1.419	6	0.64	8	0.785	5	2.617	9	0.454	4	6.18539	0.441	85	0.553	93	0.663	113	0.791	178	1	222	0.688	113	0.765	178	1.006	222	0.389	59	0.391
4LIQ_LH_FV	AMA	Top 5	Similarity	Kabat	F:\AntibodyCascadeValidation\DS45_Top5_Kabat_1model	None	NA	1	1	3	AMA_DS45NewSeq_Top5_Kabat	0.277	53	0.42	60	0.396	6	0.4	4	0.674	5	0.781	8	1.443	4	1.993	6	0.787	4	3.83538	0.53	85	0.539	93	0.458	113	0.608	178	0.736	211	0.47	113	0.599	178	0.739	211	0.559	59	0.429
4LKX_BA_FV	AMA	Top 5	Similarity	Kabat	F:\AntibodyCascadeValidation\DS45_Top5_Kabat_1model	None	NA	1	1	3	AMA_DS45NewSeq_Top5_Kabat	0.316	53	0.558	60	1.385	11	0.426	4	0.594	6	0.427	9	0.294	4	2.81	6	0.907	4	3.54842	1.327	85	0.795	93	0.535	113	1.186	178	1.231	218	0.555	113	1.173	178	1.23	218	0.472	59	0.56
4LMQ_IE_FV	AMA	Top 5	Similarity	Kabat	F:\AntibodyCascadeValidation\DS45_Top5_Kabat_1model	None	NA	1	1	3	AMA_DS45NewSeq_Top5_Kabat	0.517	53	0.426	60	0.344	6	1.25	4	0.455	6	1.144	8	1.649	4	1.643	10	0.56	4	7.29244	0.573	85	0.625	93	0.746	113	0.987	178	1.042	216	0.77	113	0.961	178	1.028	216	0.505	59	0.428
4LQF_LH_FV	AMA	Top 5	Similarity	Kabat	F:\AntibodyCascadeValidation\DS45_Top5_Kabat_1model	None	NA	1	1	3	AMA_DS45NewSeq_Top5_Kabat	0.479	53	0.328	60	0.941	11	0.244	4	0.547	7	0.343	8	1.268	5	0.921	6	0.521	4	3.08588	0.7	85	0.363	93	0.495	113	0.645	178	0.71	219	0.508	113	0.64	178	0.71	219	0.459	59	0.326
4LLV_LH_FV	AMA	Top 5	Similarity	Kabat	F:\AntibodyCascadeValidation\DS45_Top5_Kabat_1model	None	NA	1	1	3	AMA_DS45NewSeq_Top5_Kabat	0.484	53	0.338	60	0.305	7	0.241	4	0.632	6	1.146	8	0.584	5	7.731	16	0.829	4	6.1556	0.5	85	0.571	93	0.64	113	0.694	178	2.305	224	0.643	113	0.684	178	2.304	224	0.465	59	0.34
4LSS_LH_FV	AMA	Top 5	Similarity	Kabat	F:\AntibodyCascadeValidation\DS45_Top5_Kabat_1model	None	NA	1	1	3	AMA_DS45NewSeq_Top5_Kabat	0.465	53	0.247	60	0.866	4	0.506	4	0.571	2	0.374	8	1.2	5	0.332	10	0.782	4	1.55991	0.441	85	0.43	93	0.394	113	0.479	178	0.51	211	0.399	113	0.471	178	0.506	211	0.461	59	0.252
4LVH_CB_FV	AMA	Top 5	Similarity	Kabat	F:\AntibodyCascadeValidation\DS45_Top5_Kabat_1model	None	NA	1	1	3	AMA_DS45NewSeq_Top5_Kabat	0.921	53	1.236	60	2.255	10	0.842	4	2.456	6	1.29	8	1.425	5	1.908	11	1.072	4	2.46307	1.385	85	1.247	93	1.119	113	1.342	178	1.45	222	1.133	113	1.313	178	1.44	222	1.407	59	1.228
4LVN_BC_FV	AMA	Top 5	Similarity	Kabat	F:\AntibodyCascadeValidation\DS45_Top5_Kabat_1model	None	NA	1	1	3	AMA_DS45NewSeq_Top5_Kabat	0.305	53	0.602	60	0.401	7	0.34	4	1.129	6	0.973	9	1.412	4	3.968	9	0.538	4	5.48893	0.313	85	0.785	93	0.637	113	0.756	178	1.117	217	0.641	113	0.748	178	1.105	217	0.297	59	0.601
4M1G_LH_FV	AMA	Top 5	Similarity	Kabat	F:\AntibodyCascadeValidation\DS45_Top5_Kabat_1model	None	NA	1	1	3	AMA_DS45NewSeq_Top5_Kabat	0.647	53	0.309	60	0.598	7	0.72	4	0.62	6	0.447	8	0.578	4	1.767	8	0.31	4	3.66882	0.787	85	0.444	93	0.63	113	0.814	178	0.87	215	0.64	113	0.79	178	0.855	215	0.642	59	0.308
4LLY_BA_FV	AMA	Top 5	Similarity	Kabat	F:\AntibodyCascadeValidation\DS45_Top5_Kabat_1model	None	NA	1	1	3	AMA_DS45NewSeq_Top5_Kabat	0.326	53	0.383	60	0.537	6	0.41	4	0.594	6	0.775	8	1.267	5	1.943	8	0.339	4	5.69889	0.544	85	0.591	93	0.577	113	0.777	178	0.893	215	0.591	113	0.76	178	0.893	215	0.357	59	0.381
4M48_LH_FV	AMA	Top 5	Similarity	Kabat	F:\AntibodyCascadeValidation\DS45_Top5_Kabat_1model	None	NA	1	1	3	AMA_DS45NewSeq_Top5_Kabat	0.348	53	0.332	60	0.332	7	0.234	4	1.897	6	0.421	8	0.886	5	3.097	8	1.217	4	6.37692	0.479	85	0.534	93	0.614	113	0.812	178	1.058	216	0.621	113	0.802	178	1.054	216	0.346	59	0.335
4LSQ_LH_FV	AMA	Top 5	Similarity	Kabat	F:\AntibodyCascadeValidation\DS45_Top5_Kabat_1model	None	NA	1	1	3	AMA_DS45NewSeq_Top5_Kabat	0.423	53	0.66	60	1.312	6	1.129	4	0.998	2	6.184	8	0.593	5	3.355	11	3.328	4	8.11106	0.607	85	1.164	93	0.85	113	1.195	178	1.806	214	0.858	113	1.184	178	1.803	214	0.457	59	0.715
4LSU_LH_FV	AMA	Top 5	Similarity	Kabat	F:\AntibodyCascadeValidation\DS45_Top5_Kabat_1model	None	NA	1	1	3	AMA_DS45NewSeq_Top5_Kabat	0.579	52	0.461	60	1.411	3	1.33	4	1.651	2	2.18	8	0.713	5	4.099	11	0.697	4	8.69332	0.82	84	0.713	93	0.922	112	1.098	177	1.526	210	0.936	112	1.087	177	1.525	210	0.587	58	0.46
4LU5_LH_FV	AMA	Top 5	Similarity	Kabat	F:\AntibodyCascadeValidation\DS45_Top5_Kabat_1model	None	NA	1	1	3	AMA_DS45NewSeq_Top5_Kabat	0.553	53	0.514	60	0.589	11	0.525	4	1.181	6	0.919	8	2.729	5	3.016	2	0.944	4	9.1793	0.556	85	0.626	93	0.905	113	1.064	178	1.271	214	0.916	113	1.049	178	1.271	214	0.53	59	0.52
4M62_LH_FV	AMA	Top 5	Similarity	Kabat	F:\AntibodyCascadeValidation\DS45_Top5_Kabat_1model	None	NA	1	1	3	AMA_DS45NewSeq_Top5_Kabat	0.245	53	0.344	60	0.412	7	0.163	4	0.992	6	1.206	8	0.741	5	1.318	16	0.539	4	2.83549	0.331	85	0.54	93	0.382	113	0.525	178	0.648	224	0.399	113	0.51	178	0.636	224	0.239	59	0.345
4M1D_MI_FV	AMA	Top 5	Similarity	Kabat	F:\AntibodyCascadeValidation\DS45_Top5_Kabat_1model	None	NA	1	1	3	AMA_DS45NewSeq_Top5_Kabat	0.31	52	0.264	60	0.283	8	0.258	4	0.578	9	0.421	8	0.479	7	1.41	18	0.344	4	13.9242	0.43	84	0.437	93	1.223	112	1.546	177	1.547	231	1.25	112	1.528	177	1.568	231	0.322	58	0.264
4M7K_LH_FV	AMA	Top 5	Similarity	Kabat	F:\AntibodyCascadeValidation\DS45_Top5_Kabat_1model	None	NA	1	1	3	AMA_DS45NewSeq_Top5_Kabat	0.489	53	0.358	60	0.976	12	0.163	4	0.642	6	0.399	8	1.362	5	2.372	9	0.389	4	2.00208	0.479	85	0.951	93	0.533	113	0.803	178	0.949	222	0.537	113	0.798	178	0.943	222	0.469	59	0.36
4M7J_LH_FV	AMA	Top 5	Similarity	Kabat	F:\AntibodyCascadeValidation\DS45_Top5_Kabat_1model	None	NA	1	1	3	AMA_DS45NewSeq_Top5_Kabat	0.492	53	0.646	60	1.775	11	0.309	4	0.614	6	0.915	8	0.815	4	6.468	8	0.661	4	6.60108	0.615	85	1.132	93	0.808	113	1.187	178	1.726	219	0.816	113	1.182	178	1.723	219	0.479	59	0.644
4M43_LH_FV	AMA	Top 5	Similarity	Kabat	F:\AntibodyCascadeValidation\DS45_Top5_Kabat_1model	None	NA	1	1	3	AMA_DS45NewSeq_Top5_Kabat	0.563	53	0.344	60	0.357	6	0.185	4	1.196	6	0.616	8	0.652	5	3.071	8	0.819	4	7.29236	0.682	85	0.529	93	0.695	113	0.813	178	1.094	215	0.699	113	0.801	178	1.085	215	0.746	59	0.351
4M5Y_LH_FV	AMA	Top 5	Similarity	Kabat	F:\AntibodyCascadeValidation\DS45_Top5_Kabat_1model	None	NA	1	1	3	AMA_DS45NewSeq_Top5_Kabat	0.31	52	0.384	60	0.53	6	0.32	4	0.999	8	1.378	9	0.843	4	5.531	13	0.715	4	4.67242	0.415	84	0.517	93	0.492	112	0.621	177	1.525	221	0.507	112	0.604	177	1.513	221	0.303	58	0.387
4M61_AB_FV	AMA	Top 5	Similarity	Kabat	F:\AntibodyCascadeValidation\DS45_Top5_Kabat_1model	None	NA	1	1	3	AMA_DS45NewSeq_Top5_Kabat	0.293	53	0.313	60	0.691	12	0.214	4	1.415	5	0.672	8	0.298	5	3.164	9	1.058	4	1.90701	0.473	85	0.568	93	0.359	113	0.575	178	0.908	221	0.366	113	0.572	178	0.916	221	0.496	59	0.314
4MAU_LH_FV	AMA	Top 5	Similarity	Kabat	F:\AntibodyCascadeValidation\DS45_Top5_Kabat_1model	None	NA	1	1	3	AMA_DS45NewSeq_Top5_Kabat	0.534	53	0.268	60	0.775	10	0.141	4	0.82	6	1.205	9	0.412	4	2.45	6	0.508	4	3.27369	0.511	85	0.486	93	0.532	113	0.625	178	0.83	217	0.537	113	0.616	178	0.829	217	0.511	59	0.276
4M6M_LH_FV	AMA	Top 5	Similarity	Kabat	F:\AntibodyCascadeValidation\DS45_Top5_Kabat_1model	None	NA	1	1	3	AMA_DS45NewSeq_Top5_Kabat	0.317	52	0.306	60	0.886	9	0.368	4	2.22	8	0.489	8	0.254	5	3.653	6	0.736	4	8.19266	0.466	84	0.411	93	0.755	112	0.869	177	1.181	217	0.769	112	0.854	177	1.167	217	0.413	58	0.306
4M6O_LH_FV	AMA	Top 5	Similarity	Kabat	F:\AntibodyCascadeValidation\DS45_Top5_Kabat_1model	None	NA	1	1	3	AMA_DS45NewSeq_Top5_Kabat	0.339	53	0.389	60	0.644	6	0.311	4	0.921	6	0.874	8	0.319	5	2.743	12	0.488	4	5.7792	0.455	85	0.487	93	0.619	113	0.736	178	1.02	219	0.632	113	0.727	178	1.026	219	0.335	59	0.386
4MHH_IG_FV	AMA	Top 5	Similarity	Kabat	F:\AntibodyCascadeValidation\DS45_Top5_Kabat_1model	None	NA	1	1	3	AMA_DS45NewSeq_Top5_Kabat	0.545	53	0.419	60	1.154	10	0.354	4	0.369	6	0.67	8	0.576	5	4.394	9	0.941	4	1.83776	0.584	85	0.522	93	0.506	113	0.59	178	1.057	220	0.51	113	0.57	178	1.046	220	0.529	59	0.427
4MWF_LH_FV	AMA	Top 5	Similarity	Kabat	F:\AntibodyCascadeValidation\DS45_Top5_Kabat_1model	None	NA	1	1	3	AMA_DS45NewSeq_Top5_Kabat	0.576	53	0.869	60	0.515	6	0.491	4	1.444	6	3.224	8	2.61	5	9.853	16	2.36	4	9.30796	0.663	85	1.107	93	1.159	113	1.401	178	3.065	223	1.176	113	1.395	178	3.074	223	0.594	59	0.903
4MXV_EF_FV	AMA	Top 5	Similarity	Kabat	F:\AntibodyCascadeValidation\DS45_Top5_Kabat_1model	None	NA	1	1	3	AMA_DS45NewSeq_Top5_Kabat	0.314	53	0.364	60	1.996	6	0.316	4	1.845	6	0.523	8	0.456	5	2.883	7	0.59	4	5.41902	0.361	85	0.462	93	0.605	113	0.705	178	0.939	214	0.62	113	0.694	178	0.942	214	0.319	59	0.367
4N8C_LH_FV	AMA	Top 5	Similarity	Kabat	F:\AntibodyCascadeValidation\DS45_Top5_Kabat_1model	None	NA	1	1	3	AMA_DS45NewSeq_Top5_Kabat	0.319	53	0.295	60	1.816	12	0.303	4	0.526	6	0.373	8	0.326	5	2.472	8	0.311	4	6.01633	0.395	85	0.572	93	0.564	113	0.757	178	1.059	221	0.57	113	0.742	178	1.049	221	0.31	59	0.293
4N90_ED_FV	AMA	Top 5	Similarity	Kabat	F:\AntibodyCascadeValidation\DS45_Top5_Kabat_1model	None	NA	1	1	3	AMA_DS45NewSeq_Top5_Kabat	0.419	53	0.45	60	1.2	7	0.427	4	1.339	6	1.587	10	2.124	4	3.436	10	0.893	4	6.47092	0.545	85	0.611	93	0.68	113	0.825	178	1.232	219	0.696	113	0.817	178	1.228	219	0.541	59	0.462
4N9G_NM_FV	AMA	Top 5	Similarity	Kabat	F:\AntibodyCascadeValidation\DS45_Top5_Kabat_1model	None	NA	1	1	3	AMA_DS45NewSeq_Top5_Kabat	0.381	53	0.459	60	0.543	6	1.357	4	1.478	6	0.733	8	1.078	5	4.174	14	3.294	4	7.68557	0.454	85	1.291	93	0.802	113	1.291	178	1.654	221	0.825	113	1.269	178	1.657	221	0.377	59	0.618
4NCC_12_FV	AMA	Top 5	Similarity	Kabat	F:\AntibodyCascadeValidation\DS45_Top5_Kabat_1model	None	NA	1	1	3	AMA_DS45NewSeq_Top5_Kabat	0.336	53	0.328	60	0.354	5	0.392	4	1.032	6	0.366	8	0.47	5	3.09	8	0.315	4	8.21875	0.665	85	0.519	93	0.719	113	0.909	178	1.026	214	0.725	113	0.901	178	1.027	214	0.565	59	0.468
4NIK_BB_FV	AMA	Top 5	Similarity	Kabat	F:\AntibodyCascadeValidation\DS45_Top5_Kabat_1model	None	NA	1	1	3	AMA_DS45NewSeq_Top5_Kabat	0.507	52	0.373	60	2.94	9	0.51	4	3.597	7	0.481	8	0.402	5	2.927	6	0.667	4	11.9603	0.649	84	0.604	93	1.064	112	1.278	177	1.54	216	1.08	112	1.255	177	1.535	216	0.583	58	0.381
4NKD_BA_FV	AMA	Top 5	Similarity	Kabat	F:\AntibodyCascadeValidation\DS45_Top5_Kabat_1model	None	NA	1	1	3	AMA_DS45NewSeq_Top5_Kabat	0.619	53	0.48	60	1.1	11	0.601	4	0.821	6	0.539	10	0.491	4	0.853	10	0.386	4	1.00804	0.709	85	0.492	93	0.611	113	0.659	178	0.705	223	0.615	113	0.659	178	0.707	223	0.734	59	0.477
4NJ9_LH_FV	AMA	Top 5	Similarity	Kabat	F:\AntibodyCascadeValidation\DS45_Top5_Kabat_1model	None	NA	1	1	3	AMA_DS45NewSeq_Top5_Kabat	0.463	53	0.365	60	0.747	10	0.363	4	0.607	6	0.599	8	1.051	5	2.953	10	0.342	4	2.45511	0.581	85	0.61	93	0.49	113	0.639	178	0.898	221	0.491	113	0.636	178	0.894	221	0.457	59	0.365
4NKI_LH_FV	AMA	Top 5	Similarity	Kabat	F:\AntibodyCascadeValidation\DS45_Top5_Kabat_1model	None	NA	1	1	3	AMA_DS45NewSeq_Top5_Kabat	0.287	52	0.316	60	2.207	9	0.242	4	3.223	7	0.864	8	2.59	5	3.994	9	0.473	4	2.32902	0.319	84	0.428	93	0.36	112	0.463	177	1.246	219	0.372	112	0.442	177	1.231	219	0.305	58	0.317
4NKO_AB_FV	AMA	Top 5	Similarity	Kabat	F:\AntibodyCascadeValidation\DS45_Top5_Kabat_1model	None	NA	1	1	3	AMA_DS45NewSeq_Top5_Kabat	0.667	53	0.9	60	1	11	0.782	4	0.665	6	0.828	8	0.735	5	3.699	10	0.76	4	1.6858	0.71	85	1.091	93	0.82	113	0.945	178	1.209	222	0.828	113	0.935	178	1.2	222	0.673	59	0.895
4NM4_LH_FV	AMA	Top 5	Similarity	Kabat	F:\AntibodyCascadeValidation\DS45_Top5_Kabat_1model	None	NA	1	1	3	AMA_DS45NewSeq_Top5_Kabat	0.328	53	0.41	60	0.875	12	0.271	4	0.761	6	0.826	8	1.195	5	4.611	10	0.71	4	2.04904	0.504	85	0.476	93	0.425	113	0.531	178	1.158	223	0.424	113	0.525	178	1.163	223	0.329	59	0.415
4NP4_LH_FV	AMA	Top 5	Similarity	Kabat	F:\AntibodyCascadeValidation\DS45_Top5_Kabat_1model	None	NA	1	1	3	AMA_DS45NewSeq_Top5_Kabat	0.476	53	0.436	60	0.774	7	0.292	4	3.761	6	0.412	8	1.388	5	1.792	8	2.666	4	5.42188	0.547	85	0.741	93	0.566	113	0.744	178	1.07	216	0.585	113	0.739	178	1.067	216	0.46	59	0.529
4O02_LH_FV	AMA	Top 5	Similarity	Kabat	F:\AntibodyCascadeValidation\DS45_Top5_Kabat_1model	None	NA	1	1	3	AMA_DS45NewSeq_Top5_Kabat	0.603	53	0.528	60	0.821	6	0.945	4	1.474	6	0.959	8	1.196	5	1.697	7	0.83	4	3.50635	0.677	85	0.755	93	0.635	113	0.803	178	0.888	214	0.641	113	0.789	178	0.88	214	0.586	59	0.527
4NWT_LH_FV	AMA	Top 5	Similarity	Kabat	F:\AntibodyCascadeValidation\DS45_Top5_Kabat_1model	None	NA	1	1	3	AMA_DS45NewSeq_Top5_Kabat	0.499	53	0.386	60	1.078	12	0.154	4	1.817	6	1.576	8	0.621	5	10.372	17	0.926	4	10.187	0.628	85	0.7	93	0.921	113	1.29	178	3.088	230	0.941	113	1.279	178	3.081	230	0.485	59	0.403
4NX3_AB_FV	AMA	Top 5	Similarity	Kabat	F:\AntibodyCascadeValidation\DS45_Top5_Kabat_1model	None	NA	1	1	3	AMA_DS45NewSeq_Top5_Kabat	0.507	53	0.355	60	0.619	12	0.219	4	1.091	6	0.576	8	0.476	5	2.7	7	0.481	4	2.15213	0.466	85	0.612	93	0.478	113	0.575	178	0.8	220	0.481	113	0.574	178	0.8	220	0.497	59	0.353
4NNP_LH_FV	AMA	Top 5	Similarity	Kabat	F:\AntibodyCascadeValidation\DS45_Top5_Kabat_1model	None	NA	1	1	3	AMA_DS45NewSeq_Top5_Kabat	0.93	53	0.613	60	1.374	6	0.457	4	2.205	7	4.81	8	1.387	5	5.373	17	4.698	4	3.56222	0.85	85	1.287	93	0.813	113	1.137	178	2.026	225	0.826	113	1.129	178	2.033	225	0.898	59	0.701
4NZU_LH_FV	AMA	Top 5	Similarity	Kabat	F:\AntibodyCascadeValidation\DS45_Top5_Kabat_1model	None	NA	1	1	3	AMA_DS45NewSeq_Top5_Kabat	0.576	53	0.382	60	0.524	6	0.383	4	0.858	6	0.51	8	0.441	5	4.919	14	0.644	4	5.96522	0.626	85	0.546	93	0.666	113	0.753	178	1.436	221	0.672	113	0.748	178	1.458	221	0.571	59	0.383
4O4Y_LH_FV	AMA	Top 5	Similarity	Kabat	F:\AntibodyCascadeValidation\DS45_Top5_Kabat_1model	None	NA	1	1	3	AMA_DS45NewSeq_Top5_Kabat	0.462	53	0.457	60	2.285	8	0.329	4	3.981	10	0.901	8	2.698	4	6.488	6	0.635	3	5.21855	0.556	85	0.627	92	0.614	113	0.747	177	1.64	217	0.619	113	0.733	177	1.635	217	0.479	59	0.65
4NPY_LH_FV	AMA	Top 5	Similarity	Kabat	F:\AntibodyCascadeValidation\DS45_Top5_Kabat_1model	None	NA	1	1	3	AMA_DS45NewSeq_Top5_Kabat	0.246	52	0.249	60	0.354	6	0.259	4	2.039	9	0.302	8	0.349	4	5.963	22	0.269	4	3.13766	0.292	84	0.489	93	0.342	112	0.526	177	1.934	230	0.349	112	0.509	177	1.97	230	0.24	58	0.247
4OAW_AB_FV	AMA	Top 5	Similarity	Kabat	F:\AntibodyCascadeValidation\DS45_Top5_Kabat_1model	None	NA	1	1	3	AMA_DS45NewSeq_Top5_Kabat	0.342	53	1.525	60	0.362	6	0.249	4	1.564	6	2.474	8	1.187	5	9.03	18	0.542	4	4.61301	0.601	85	1.526	93	1.254	113	1.269	178	2.876	225	1.272	113	1.275	178	2.877	225	0.562	59	1.517
4NRX_BA_FV	AMA	Top 5	Similarity	Kabat	F:\AntibodyCascadeValidation\DS45_Top5_Kabat_1model	None	NA	1	1	3	AMA_DS45NewSeq_Top5_Kabat	0.515	53	0.306	60	0.544	6	0.362	4	1.187	6	0.96	8	0.703	5	3.318	19	0.427	4	4.61554	0.553	85	0.475	93	0.566	113	0.655	178	1.163	226	0.569	113	0.648	178	1.156	226	0.509	59	0.306
4NUG_LH_FV	AMA	Top 5	Similarity	Kabat	F:\AntibodyCascadeValidation\DS45_Top5_Kabat_1model	None	NA	1	1	3	AMA_DS45NewSeq_Top5_Kabat	0.331	53	0.315	60	1.016	11	1.027	4	0.413	6	0.829	8	0.368	5	14.339	24	0.658	4	4.71412	0.439	85	0.489	93	0.491	113	0.634	178	4.499	236	0.497	113	0.632	178	4.496	236	0.338	59	0.315
4NYL_BA_FV	AMA	Top 5	Similarity	Kabat	F:\AntibodyCascadeValidation\DS45_Top5_Kabat_1model	None	NA	1	1	3	AMA_DS45NewSeq_Top5_Kabat	0.518	53	0.315	60	0.81	6	0.572	4	0.686	6	0.421	8	0.294	5	1.552	10	0.438	4	3.67477	0.591	85	0.643	93	0.568	113	0.756	178	0.824	217	0.574	113	0.75	178	0.815	217	0.521	59	0.314
4OGY_LH_FV	AMA	Top 5	Similarity	Kabat	F:\AntibodyCascadeValidation\DS45_Top5_Kabat_1model	None	NA	1	1	3	AMA_DS45NewSeq_Top5_Kabat	0.281	53	0.434	60	0.302	6	0.31	4	1.207	5	4.57	8	2.818	5	10.762	11	1.184	4	3.27214	0.378	85	0.561	93	0.44	113	0.518	178	2.668	217	0.448	113	0.499	178	2.663	217	0.282	59	0.451
4O5L_LH_FV	AMA	Top 5	Similarity	Kabat	F:\AntibodyCascadeValidation\DS45_Top5_Kabat_1model	None	NA	1	1	3	AMA_DS45NewSeq_Top5_Kabat	0.398	52	0.519	60	0.898	8	0.865	4	2.115	8	3.727	7	1.572	5	20.918	21	0.589	4	8.3635	0.642	84	0.765	93	0.835	112	0.976	177	6.217	230	0.841	112	0.967	177	6.226	230	0.385	58	0.519
4OCX_LH_FV	AMA	Top 5	Similarity	Kabat	F:\AntibodyCascadeValidation\DS45_Top5_Kabat_1model	None	NA	1	1	3	AMA_DS45NewSeq_Top5_Kabat	0.551	53	0.434	60	0.76	11	0.367	4	0.642	6	1.995	9	0.746	4	2.937	5	1.053	4	8.22135	0.601	85	0.613	93	0.828	113	0.943	178	1.324	217	0.835	113	0.924	178	1.305	217	0.558	59	0.447
4OD2_AB_FV	AMA	Top 5	Similarity	Kabat	F:\AntibodyCascadeValidation\DS45_Top5_Kabat_1model	None	NA	1	1	3	AMA_DS45NewSeq_Top5_Kabat	0.557	52	0.569	60	1.92	6	1.473	4	0.96	8	0.556	8	1.083	5	6.24	10	0.615	4	4.82731	0.662	84	0.673	93	0.747	112	0.821	177	1.566	218	0.751	112	0.822	177	1.564	218	0.59	58	0.565
4OD1_LH_FV	AMA	Top 5	Similarity	Kabat	F:\AntibodyCascadeValidation\DS45_Top5_Kabat_1model	None	NA	1	1	3	AMA_DS45NewSeq_Top5_Kabat	0.473	52	0.355	60	1.297	8	0.522	4	4.977	9	0.654	8	0.32	5	25.327	33	0.312	4	6.80382	0.759	84	0.515	93	0.648	112	0.853	177	9.282	244	0.653	112	0.85	177	9.283	244	0.509	58	0.353
4OII_LH_FV	AMA	Top 5	Similarity	Kabat	F:\AntibodyCascadeValidation\DS45_Top5_Kabat_1model	None	NA	1	1	3	AMA_DS45NewSeq_Top5_Kabat	0.366	53	0.503	60	0.416	6	0.329	4	0.609	6	0.755	8	1.523	5	2.3	6	1.022	4	3.37098	0.478	85	1.121	93	0.649	113	1.057	178	1.075	213	0.659	113	1.041	178	1.062	213	0.368	59	0.511
4OM1_LH_FV	AMA	Top 5	Similarity	Kabat	F:\AntibodyCascadeValidation\DS45_Top5_Kabat_1model	None	NA	1	1	3	AMA_DS45NewSeq_Top5_Kabat	0.348	53	0.247	60	0.869	4	0.505	4	0.581	2	0.347	8	1.229	5	0.385	14	0.576	4	2.79771	0.537	85	0.416	93	0.38	113	0.545	178	0.578	215	0.386	113	0.543	178	0.578	215	0.349	59	0.248
4OKV_BA_FV	AMA	Top 5	Similarity	Kabat	F:\AntibodyCascadeValidation\DS45_Top5_Kabat_1model	None	NA	1	1	3	AMA_DS45NewSeq_Top5_Kabat	0.354	53	0.437	60	0.7	11	0.292	4	0.738	6	0.396	8	0.339	5	1.878	2	0.799	4	5.59011	0.571	85	0.671	93	0.604	113	0.79	178	0.862	214	0.609	113	0.784	178	0.856	214	0.344	59	0.436
4OQT_LH_FV	AMA	Top 5	Similarity	Kabat	F:\AntibodyCascadeValidation\DS45_Top5_Kabat_1model	None	NA	1	1	3	AMA_DS45NewSeq_Top5_Kabat	0.397	53	0.4	60	0.451	6	0.567	4	1.904	7	0.993	8	0.49	5	4.028	7	0.719	4	3.55812	0.613	85	0.607	93	0.784	113	1.002	178	1.237	215	0.793	113	0.993	178	1.23	215	0.399	59	0.405
4ONF_LH_FV	AMA	Top 5	Similarity	Kabat	F:\AntibodyCascadeValidation\DS45_Top5_Kabat_1model	None	NA	1	1	3	AMA_DS45NewSeq_Top5_Kabat	0.327	53	0.263	60	0.541	11	0.169	4	1.541	6	0.46	8	1.126	5	0.689	8	0.968	4	3.02741	0.463	85	0.474	93	0.434	113	0.563	178	0.624	220	0.442	113	0.558	178	0.625	220	0.322	59	0.279
4OT1_LH_FV	AMA	Top 5	Similarity	Kabat	F:\AntibodyCascadeValidation\DS45_Top5_Kabat_1model	None	NA	1	1	3	AMA_DS45NewSeq_Top5_Kabat	0.431	52	0.327	60	0.858	8	0.334	4	3.117	7	0.848	8	0.421	5	7.569	20	0.839	4	2.31135	0.596	84	0.468	93	0.509	112	0.612	177	2.343	229	0.515	112	0.607	177	2.33	229	0.492	58	0.339
4OTX_LH_FV	AMA	Top 5	Similarity	Kabat	F:\AntibodyCascadeValidation\DS45_Top5_Kabat_1model	None	NA	1	1	3	AMA_DS45NewSeq_Top5_Kabat	0.274	53	0.315	60	1.129	12	0.225	4	1.069	6	0.647	8	0.922	5	1.697	2	0.358	4	8.25602	0.391	85	0.404	93	0.776	113	0.843	178	1.041	215	0.781	113	0.836	178	1.041	215	0.272	59	0.313
4ORG_LH_FV	AMA	Top 5	Similarity	Kabat	F:\AntibodyCascadeValidation\DS45_Top5_Kabat_1model	None	NA	1	1	3	AMA_DS45NewSeq_Top5_Kabat	0.636	52	0.512	60	1.263	8	0.605	4	4.573	9	0.502	8	0.983	5	26.73	33	0.331	4	4.04101	0.706	84	0.628	93	0.652	112	0.782	177	9.8	244	0.668	112	0.776	177	9.77	244	0.622	58	0.508
4P49_AA_FV	AMA	Top 5	Similarity	Kabat	F:\AntibodyCascadeValidation\DS45_Top5_Kabat_1model	None	NA	1	1	3	AMA_DS45NewSeq_Top5_Kabat	0.441	50	0.339	60	0.873	5	0.347	4	2.166	6	0.552	8	1.944	6	6.328	12	0.406	4	3.99733	0.65	83	0.521	93	0.498	110	0.67	176	1.723	217	0.503	110	0.663	176	1.718	217	0.463	56	0.336
4P48_AA_FV	AMA	Top 5	Similarity	Kabat	F:\AntibodyCascadeValidation\DS45_Top5_Kabat_1model	None	NA	1	1	3	AMA_DS45NewSeq_Top5_Kabat	0.362	52	1.588	60	5.818	9	0.274	4	3.093	8	0.53	8	1.784	5	3.659	12	0.351	4	3.63316	0.506	85	1.337	93	1.172	112	1.026	178	1.835	224	1.16	112	1.007	178	1.832	224	0.377	58	1.575
4P59_LH_FV	AMA	Top 5	Similarity	Kabat	F:\AntibodyCascadeValidation\DS45_Top5_Kabat_1model	None	NA	1	1	3	AMA_DS45NewSeq_Top5_Kabat	0.399	53	0.338	60	0.519	6	1.115	4	1.016	6	0.437	8	0.266	5	1.903	6	0.536	4	4.83697	0.433	85	0.511	93	0.51	113	0.587	178	0.721	213	0.512	113	0.583	178	0.721	213	0.398	59	0.339
4PB0_LH_FV	AMA	Top 5	Similarity	Kabat	F:\AntibodyCascadeValidation\DS45_Top5_Kabat_1model	None	NA	1	1	3	AMA_DS45NewSeq_Top5_Kabat	0.298	53	0.372	60	0.676	11	0.486	4	0.511	6	0.403	8	0.701	7	5.523	8	0.387	4	6.14087	0.467	85	0.494	93	0.658	113	0.811	178	1.33	222	0.678	113	0.799	178	1.325	222	0.301	59	0.371
4PB9_LH_FV	AMA	Top 5	Similarity	Kabat	F:\AntibodyCascadeValidation\DS45_Top5_Kabat_1model	None	NA	1	1	3	AMA_DS45NewSeq_Top5_Kabat	0.551	53	0.288	60	0.857	11	1.017	4	0.47	6	0.492	8	0.547	5	2.187	11	0.86	4	2.2743	0.68	85	0.45	93	0.487	113	0.601	178	0.77	223	0.49	113	0.598	178	0.761	223	0.717	59	0.296
4PS4_LH_FV	AMA	Top 5	Similarity	Kabat	F:\AntibodyCascadeValidation\DS45_Top5_Kabat_1model	None	NA	1	1	3	AMA_DS45NewSeq_Top5_Kabat	0.428	53	0.419	60	0.462	6	1.183	4	1.054	5	0.367	10	0.22	4	0.597	9	0.343	4	3.31177	0.554	85	0.584	93	0.488	113	0.66	178	0.667	216	0.49	113	0.656	178	0.664	216	0.411	59	0.417
4P9M_LH_FV	AMA	Top 5	Similarity	Kabat	F:\AntibodyCascadeValidation\DS45_Top5_Kabat_1model	None	NA	1	1	3	AMA_DS45NewSeq_Top5_Kabat	0.986	53	0.586	60	1.761	7	0.622	4	1.415	6	1.974	9	2.548	3	9.804	18	5.144	4	9.48141	0.988	85	2.178	97	1.103	113	2.092	182	3.401	229	1.24	113	2.028	182	3.448	229	0.948	59	0.592
4PY7_BA_FV	AMA	Top 5	Similarity	Kabat	F:\AntibodyCascadeValidation\DS45_Top5_Kabat_1model	None	NA	1	1	3	AMA_DS45NewSeq_Top5_Kabat	0.397	53	0.457	60	0.809	6	1.122	4	0.918	6	1.268	8	0.475	5	4.58	11	0.745	4	3.15669	0.541	85	0.639	93	0.491	113	0.682	178	1.284	218	0.502	113	0.67	178	1.274	218	0.396	59	0.471
4Q0X_LH_FV	AMA	Top 5	Similarity	Kabat	F:\AntibodyCascadeValidation\DS45_Top5_Kabat_1model	None	NA	1	1	3	AMA_DS45NewSeq_Top5_Kabat	0.527	53	0.54	60	1.336	11	0.363	4	1.241	6	0.607	8	1.767	5	2.112	8	0.432	4	3.19145	0.707	85	0.811	93	0.636	113	0.86	178	1.026	220	0.652	113	0.856	178	1.029	220	0.665	59	0.538
4Q6I_AB_FV	AMA	Top 5	Similarity	Kabat	F:\AntibodyCascadeValidation\DS45_Top5_Kabat_1model	None	NA	1	1	3	AMA_DS45NewSeq_Top5_Kabat	0.391	53	0.572	60	1.702	10	0.23	4	0.892	6	0.542	8	0.423	5	5.705	9	0.613	4	7.39659	0.594	85	1.211	93	0.759	113	1.188	178	1.648	220	0.776	113	1.157	178	1.649	220	0.378	59	0.571
4QHK_NM_FV	AMA	Top 5	Similarity	Kabat	F:\AntibodyCascadeValidation\DS45_Top5_Kabat_1model	None	NA	1	1	3	AMA_DS45NewSeq_Top5_Kabat	0.572	52	0.753	60	1.434	6	0.543	4	3.344	7	3.27	8	1.714	4	2.099	11	0.622	4	4.67919	0.747	84	0.949	93	0.794	112	0.996	177	1.368	217	0.795	112	0.99	177	1.36	217	0.615	58	0.747
4QHM_BA_FV	AMA	Top 5	Similarity	Kabat	F:\AntibodyCascadeValidation\DS45_Top5_Kabat_1model	None	NA	1	1	3	AMA_DS45NewSeq_Top5_Kabat	0.86	52	0.609	60	2.249	6	0.525	4	1.192	7	1.922	8	0.428	4	0.478	11	1.225	4	8.67968	1.031	84	1.211	93	1.112	112	1.53	177	1.528	217	1.121	112	1.516	177	1.513	217	1.022	58	0.617
4QHL_BA_FV	AMA	Top 5	Similarity	Kabat	F:\AntibodyCascadeValidation\DS45_Top5_Kabat_1model	None	NA	1	1	3	AMA_DS45NewSeq_Top5_Kabat	0.365	52	0.604	60	1.378	6	0.441	4	1.621	7	1.249	8	0.753	4	1.606	11	0.721	4	5.69576	0.523	84	1.17	93	0.715	112	1.104	177	1.181	217	0.719	112	1.095	177	1.173	217	0.391	58	0.601
4QHN_BA_FV	AMA	Top 5	Similarity	Kabat	F:\AntibodyCascadeValidation\DS45_Top5_Kabat_1model	None	NA	1	1	3	AMA_DS45NewSeq_Top5_Kabat	0.9	52	0.58	60	2.451	6	1.199	4	1.104	7	0.912	8	0.359	4	0.879	11	0.92	4	9.13184	1.003	84	1.152	93	1.014	112	1.406	177	1.402	217	1.028	112	1.376	177	1.39	217	0.882	58	0.578
4QWW_CD_FV	AMA	Top 5	Similarity	Kabat	F:\AntibodyCascadeValidation\DS45_Top5_Kabat_1model	None	NA	1	1	3	AMA_DS45NewSeq_Top5_Kabat	0.35	53	0.352	60	0.303	5	0.428	4	0.782	6	0.578	8	0.565	7	5.839	12	0.535	4	3.10517	0.49	85	0.567	93	0.451	113	0.596	178	1.557	220	0.453	113	0.592	178	1.549	220	0.344	59	0.351
4Q2Z_BA_FV	AMA	Top 5	Similarity	Kabat	F:\AntibodyCascadeValidation\DS45_Top5_Kabat_1model	None	NA	1	1	3	AMA_DS45NewSeq_Top5_Kabat	0.394	52	1.511	60	0.525	8	0.292	4	0.88	8	0.451	8	0.612	5	6.059	12	0.667	4	4.41659	0.509	84	1.362	93	1.228	112	1.165	177	1.818	222	1.246	112	1.17	177	1.838	222	0.381	58	1.499
4QEX_LH_FV	AMA	Top 5	Similarity	Kabat	F:\AntibodyCascadeValidation\DS45_Top5_Kabat_1model	None	NA	1	1	3	AMA_DS45NewSeq_Top5_Kabat	0.703	53	0.459	60	0.763	10	0.567	4	1.415	6	0.969	8	0.657	5	1.909	5	0.724	4	2.43984	0.841	85	0.485	93	0.676	113	0.789	178	0.872	216	0.675	113	0.779	178	0.862	216	0.781	59	0.457
4R4B_AB_FV	AMA	Top 5	Similarity	Kabat	F:\AntibodyCascadeValidation\DS45_Top5_Kabat_1model	None	NA	1	1	3	AMA_DS45NewSeq_Top5_Kabat	0.371	53	0.436	60	0.544	6	0.231	4	2.341	5	1.217	8	3.464	4	2.72	9	0.609	4	4.71445	0.53	85	0.699	93	0.554	113	0.796	178	1.144	214	0.569	113	0.788	178	1.141	214	0.37	59	0.442
4RDQ_FG_FV	AMA	Top 5	Similarity	Kabat	F:\AntibodyCascadeValidation\DS45_Top5_Kabat_1model	None	NA	1	1	3	AMA_DS45NewSeq_Top5_Kabat	0.347	53	0.428	60	0.335	6	0.282	4	1.019	6	0.501	8	0.309	5	4.447	5	0.435	4	2.46736	0.505	85	0.678	93	0.514	113	0.729	178	1.001	212	0.52	113	0.72	178	0.998	212	0.336	59	0.426
4RQQ_AB_FV	AMA	Top 5	Similarity	Kabat	F:\AntibodyCascadeValidation\DS45_Top5_Kabat_1model	None	NA	1	1	3	AMA_DS45NewSeq_Top5_Kabat	0.457	53	0.741	60	1.993	11	0.404	4	0.922	6	3.141	8	1.256	5	6.267	30	1.091	4	4.7614	0.545	85	0.906	93	0.763	113	0.906	178	2.526	242	0.774	113	0.892	178	2.523	242	0.487	59	0.741
4R2G_MN_FV	AMA	Top 5	Similarity	Kabat	F:\AntibodyCascadeValidation\DS45_Top5_Kabat_1model	None	NA	1	1	3	AMA_DS45NewSeq_Top5_Kabat	0.882	54	0.435	60	1.086	6	0.572	4	0.551	9	1.657	8	1.636	4	6.457	22	0.774	4	2.91732	0.984	80	0.63	93	0.773	114	0.917	173	2.085	226	0.797	114	0.908	173	2.11	226	0.882	54	0.449
4TOY_LH_FV	AMA	Top 5	Similarity	Kabat	F:\AntibodyCascadeValidation\DS45_Top5_Kabat_1model	None	NA	1	1	3	AMA_DS45NewSeq_Top5_Kabat	0.669	52	0.505	60	2.844	9	0.519	4	4.616	7	0.475	8	1.12	5	4.963	12	11.546	12	8.67004	0.907	84	4.112	101	0.912	112	3.397	185	3.406	230	1.452	112	3.147	185	3.247	230	0.665	58	0.545
4U0R_CB_FV	AMA	Top 5	Similarity	Kabat	F:\AntibodyCascadeValidation\DS45_Top5_Kabat_1model	None	NA	1	1	3	AMA_DS45NewSeq_Top5_Kabat	0.452	53	0.398	60	0.515	10	0.256	4	0.497	6	0.659	8	0.699	5	2.776	11	0.602	4	4.62955	0.491	85	0.476	93	0.555	113	0.65	178	0.85	222	0.566	113	0.647	178	0.855	222	0.446	59	0.397
4U1G_CB_FV	AMA	Top 5	Similarity	Kabat	F:\AntibodyCascadeValidation\DS45_Top5_Kabat_1model	None	NA	1	1	3	AMA_DS45NewSeq_Top5_Kabat	0.657	53	0.371	60	1.538	10	1.652	4	1.146	6	0.351	8	0.908	5	2.4	11	0.421	4	3.03183	0.689	85	0.429	93	0.576	113	0.652	178	0.916	222	0.585	113	0.647	178	0.916	222	0.661	59	0.372
4U6G_BA_FV	AMA	Top 5	Similarity	Kabat	F:\AntibodyCascadeValidation\DS45_Top5_Kabat_1model	None	NA	1	1	3	AMA_DS45NewSeq_Top5_Kabat	0.386	52	0.392	60	0.337	6	0.463	4	0.468	9	0.381	8	0.492	7	0.737	18	0.798	4	1.32227	0.505	84	0.447	93	0.465	112	0.528	177	0.537	229	0.467	112	0.522	177	0.531	229	0.438	58	0.396
4U6V_LH_FV	AMA	Top 5	Similarity	Kabat	F:\AntibodyCascadeValidation\DS45_Top5_Kabat_1model	None	NA	1	1	3	AMA_DS45NewSeq_Top5_Kabat	0.35	53	0.325	60	0.453	6	0.555	4	1.453	5	0.403	8	0.588	4	2.72	12	0.311	4	6.4843	0.529	85	0.457	93	0.587	113	0.79	178	1.069	217	0.615	113	0.768	178	1.06	217	0.35	59	0.323
4U6H_BA_FV	AMA	Top 5	Similarity	Kabat	F:\AntibodyCascadeValidation\DS45_Top5_Kabat_1model	None	NA	1	1	3	AMA_DS45NewSeq_Top5_Kabat	0.505	53	0.471	60	0.713	11	0.378	4	0.709	6	0.616	8	0.373	5	2.404	8	0.529	4	5.91669	0.505	85	1.063	93	0.681	113	1.055	178	1.105	220	0.694	113	1.034	178	1.094	220	0.495	59	0.468
[truncated: 281 more columns]
