# Supplementary material for: Fully automated antibody structure prediction using BIOVIA tools: Validation study
Source: PLoS One. 2017 May 18;12(5):e0177923. doi: 10.1371/journal.pone.0177923 (PMC5436848; doi:10.1371/journal.pone.0177923)
Supplement: S1 Table — Contains the RMSD values of predicted versus x-ray structure for the various regions, and details of the framework and CDR templates for each target. (ZIP) [file pone.0177923.s002.zip › Top5_Kabat_1model_NotExcludeCDR.csv]

Name	Source	FrameworkMethod	SortingMethod	LoopModeling	DataPath	H3Method	Top5Cutoff	NumCDRModels	NumFRModels	NumLoopTemplates	RunDescription	LSup:LSup	LSup:LSup_NRes	HSup:HSup	HSup:HSup_NRes	LSup:L1	LSup:L1_NRes	LSup:L2	LSup:L2_NRes	LSup:L3	LSup:L3_NRes	HSup:H1	HSup:H1_NRes	HSup:H2	HSup:H2_NRes	HSup:H3	HSup:H3_NRes	HSup:H4	HSup:H4_NRes	Tilt	LSup:LFR	LSup:LFR_NRes	HSup:HFR	HSup:HFR_NRes	LHSup:LHSup	LHSup:LHSup_NRes	LHSup:LHFR	LHSup:LHFR_NRes	LHSup:LHAll	LHSup:LHAll_NRes	LHFR:LHSup	LHFR:LHSup_NRes	LHFR:LHFR	LHFR:LHFR_NRes	LHFR:LHAll	LHFR:LHAll_NRes	LSup:LCore	LSup:LCore_NRes	HSup:HCore
2YMX_LH_FV	AMA	Top5	Similarity	Kabat	F:\AntibodyCascadeValidation\DS45_Top5_1model_Kabat_NotExcludeCDR	None	10	1	1	3	AMA_DS45NewSeq_Top5_1model_kabat_noExclCDR	0.53	53	0.385	60	1.334	6	0.42	4	1.555	6	0.519	8	0.734	5	5.302	13	0.459	4	7.7742	0.551	85	0.592	93	0.752	113	0.901	178	1.589	220	0.758	113	0.886	178	1.586	220	0.512	59	0.385
3W9E_BA_FV	AMA	Top5	Similarity	Kabat	F:\AntibodyCascadeValidation\DS45_Top5_1model_Kabat_NotExcludeCDR	None	10	1	1	3	AMA_DS45NewSeq_Top5_1model_kabat_noExclCDR	0.326	53	0.534	60	0.373	7	0.35	4	2.164	5	2.437	8	1.949	5	3.64	11	3.991	4	2.47227	0.413	85	1.056	93	0.565	113	0.882	178	1.315	218	0.57	113	0.874	178	1.307	218	0.319	59	0.641
3WHX_BA_FV	AMA	Top5	Similarity	Kabat	F:\AntibodyCascadeValidation\DS45_Top5_1model_Kabat_NotExcludeCDR	None	10	1	1	3	AMA_DS45NewSeq_Top5_1model_kabat_noExclCDR	0.498	53	0.395	60	0.599	11	0.22	4	0.771	6	0.856	8	1.138	5	3.982	6	1.011	4	7.92188	0.473	85	0.507	93	0.732	113	0.825	178	1.06	218	0.738	113	0.809	178	1.06	218	0.476	59	0.422
3WHE_09_FV	AMA	Top5	Similarity	Kabat	F:\AntibodyCascadeValidation\DS45_Top5_1model_Kabat_NotExcludeCDR	None	10	1	1	3	AMA_DS45NewSeq_Top5_1model_kabat_noExclCDR	0.58	52	0.615	60	1.868	9	1.561	4	1.231	8	1.382	8	2.047	5	7.144	15	0.834	4	6.07046	0.651	84	0.843	93	0.754	112	0.909	177	2.122	226	0.754	112	0.904	177	2.115	226	0.64	58	0.615
3ZL4_LH_FV	AMA	Top5	Similarity	Kabat	F:\AntibodyCascadeValidation\DS45_Top5_1model_Kabat_NotExcludeCDR	None	10	1	1	3	AMA_DS45NewSeq_Top5_1model_kabat_noExclCDR	0.34	52	0.505	60	0.46	8	0.358	4	1.516	7	0.569	9	0.366	4	1.36	8	0.431	4	17.730301	0.612	84	0.871	93	1.38	112	1.73	177	1.942	217	1.412	112	1.7	177	1.942	217	0.417	58	0.501
3WBD_AA_FV	AMA	Top5	Similarity	Kabat	F:\AntibodyCascadeValidation\DS45_Top5_1model_Kabat_NotExcludeCDR	None	10	1	1	3	AMA_DS45NewSeq_Top5_1model_kabat_noExclCDR	0.447	53	0.289	60	1.147	11	0.335	4	0.779	6	0.576	8	0.37	5	0.77	6	0.304	4	5.21028	0.693	85	0.505	93	0.535	113	0.77	178	0.804	218	0.55	113	0.757	178	0.806	218	0.432	59	0.29
4BH8_AB_FV	AMA	Top5	Similarity	Kabat	F:\AntibodyCascadeValidation\DS45_Top5_1model_Kabat_NotExcludeCDR	None	10	1	1	3	AMA_DS45NewSeq_Top5_1model_kabat_noExclCDR	0.462	53	0.423	60	0.255	6	2.702	4	0.946	6	0.265	8	0.375	5	1.023	10	0.613	4	2.31816	0.742	85	0.787	93	0.486	113	0.836	178	0.892	217	0.494	113	0.83	178	0.889	217	0.449	59	0.423
4BKL_BA_FV	AMA	Top5	Similarity	Kabat	F:\AntibodyCascadeValidation\DS45_Top5_1model_Kabat_NotExcludeCDR	None	10	1	1	3	AMA_DS45NewSeq_Top5_1model_kabat_noExclCDR	0.464	53	0.426	60	1.201	10	0.784	4	1.239	6	0.502	8	0.785	5	3.732	5	0.275	4	4.04421	0.483	85	0.664	93	0.579	113	0.736	178	0.998	216	0.587	113	0.73	178	1.005	216	0.452	59	0.424
4C83_BA_FV	AMA	Top5	Similarity	Kabat	F:\AntibodyCascadeValidation\DS45_Top5_1model_Kabat_NotExcludeCDR	None	10	1	1	3	AMA_DS45NewSeq_Top5_1model_kabat_noExclCDR	0.629	53	0.362	60	0.749	5	0.413	4	1.306	7	1.016	8	0.437	5	2.582	7	0.365	4	2.89202	0.71	85	0.833	93	0.573	113	0.82	178	0.954	214	0.584	113	0.803	178	0.954	214	0.602	59	0.359
4BUH_AA_FV	AMA	Top5	Similarity	Kabat	F:\AntibodyCascadeValidation\DS45_Top5_1model_Kabat_NotExcludeCDR	None	10	1	1	3	AMA_DS45NewSeq_Top5_1model_kabat_noExclCDR	0.611	52	0.258	60	0.315	8	1.463	4	0.545	8	0.536	8	0.234	5	5.466	15	0.329	4	3.50663	0.677	84	0.297	93	0.59	112	0.687	177	1.628	225	0.594	112	0.673	177	1.638	225	0.603	58	0.257
4CMH_CB_FV	AMA	Top5	Similarity	Kabat	F:\AntibodyCascadeValidation\DS45_Top5_1model_Kabat_NotExcludeCDR	None	10	1	1	3	AMA_DS45NewSeq_Top5_1model_kabat_noExclCDR	0.456	53	0.355	60	0.508	6	0.237	4	1.057	6	0.438	8	0.493	5	3.239	9	0.375	4	4.02956	0.588	85	0.828	93	0.545	113	0.863	178	1.104	216	0.554	113	0.86	178	1.104	216	0.445	59	0.353
4BZ2_LH_FV	AMA	Top5	Similarity	Kabat	F:\AntibodyCascadeValidation\DS45_Top5_1model_Kabat_NotExcludeCDR	None	10	1	1	3	AMA_DS45NewSeq_Top5_1model_kabat_noExclCDR	0.297	53	0.381	60	0.461	6	0.192	4	0.514	6	0.956	8	2.647	5	3.876	10	1.064	4	5.73058	0.397	85	0.634	93	0.602	113	0.787	178	1.256	217	0.611	113	0.779	178	1.25	217	0.295	59	0.393
4CNI_BA_FV	AMA	Top5	Similarity	Kabat	F:\AntibodyCascadeValidation\DS45_Top5_1model_Kabat_NotExcludeCDR	None	10	1	1	3	AMA_DS45NewSeq_Top5_1model_kabat_noExclCDR	0.723	53	0.358	60	1.204	6	1.163	4	0.83	6	1.175	8	0.852	7	2.177	7	0.405	4	12.5944	0.757	85	0.718	93	1.074	113	1.31	178	1.36	216	1.091	113	1.29	178	1.369	216	0.704	59	0.357
4G80_BA_FV	AMA	Top5	Similarity	Kabat	F:\AntibodyCascadeValidation\DS45_Top5_1model_Kabat_NotExcludeCDR	None	10	1	1	3	AMA_DS45NewSeq_Top5_1model_kabat_noExclCDR	0.533	53	0.385	60	1.203	6	0.603	4	2.64	6	0.767	8	2.215	5	2.168	13	0.445	4	4.0665	0.552	85	0.405	93	0.554	113	0.578	178	0.968	220	0.561	113	0.568	178	0.972	220	0.542	59	0.384
4H8W_LH_FV	AMA	Top5	Similarity	Kabat	F:\AntibodyCascadeValidation\DS45_Top5_1model_Kabat_NotExcludeCDR	None	10	1	1	3	AMA_DS45NewSeq_Top5_1model_kabat_noExclCDR	0.242	52	0.255	60	0.775	9	0.24	4	0.614	8	0.26	8	0.393	5	0.744	8	0.573	4	3.27707	0.277	84	0.409	93	0.369	112	0.449	177	0.48	219	0.371	112	0.446	177	0.483	219	0.245	58	0.259
4HHA_AB_FV	AMA	Top5	Similarity	Kabat	F:\AntibodyCascadeValidation\DS45_Top5_1model_Kabat_NotExcludeCDR	None	10	1	1	3	AMA_DS45NewSeq_Top5_1model_kabat_noExclCDR	0.536	53	0.31	60	0.649	6	0.41	4	0.715	7	0.709	8	0.577	5	1.539	14	0.303	4	6.38648	0.845	85	0.385	93	0.62	113	0.815	178	0.852	222	0.633	113	0.802	178	0.849	222	0.52	59	0.309
4HXA_LH_FV	AMA	Top5	Similarity	Kabat	F:\AntibodyCascadeValidation\DS45_Top5_1model_Kabat_NotExcludeCDR	None	10	1	1	3	AMA_DS45NewSeq_Top5_1model_kabat_noExclCDR	0.286	53	0.343	60	1.551	5	0.211	4	0.938	6	0.404	8	2.871	7	1.259	6	0.552	4	3.06228	0.502	85	0.445	93	0.395	113	0.538	178	0.833	214	0.398	113	0.529	178	0.84	214	0.277	59	0.342
3W2D_LH_FV	AMA	Top5	Similarity	Kabat	F:\AntibodyCascadeValidation\DS45_Top5_1model_Kabat_NotExcludeCDR	None	10	1	1	3	AMA_DS45NewSeq_Top5_1model_kabat_noExclCDR	0.598	53	0.442	60	1.058	7	0.58	4	1.722	6	1.341	9	0.644	4	4.137	10	0.883	4	5.04164	0.706	85	0.655	93	0.636	113	0.784	178	1.228	218	0.639	113	0.771	178	1.223	218	0.588	59	0.442
3WKM_LH_FV	AMA	Top5	Similarity	Kabat	F:\AntibodyCascadeValidation\DS45_Top5_1model_Kabat_NotExcludeCDR	None	10	1	1	3	AMA_DS45NewSeq_Top5_1model_kabat_noExclCDR	0.651	53	0.334	60	0.74	10	0.228	4	0.517	6	0.805	8	0.651	5	7.47	12	0.757	4	4.37056	0.688	85	0.559	93	0.649	113	0.807	178	1.986	223	0.667	113	0.785	178	1.97	223	0.624	59	0.341
4CAD_GH_FV	AMA	Top5	Similarity	Kabat	F:\AntibodyCascadeValidation\DS45_Top5_1model_Kabat_NotExcludeCDR	None	10	1	1	3	AMA_DS45NewSeq_Top5_1model_kabat_noExclCDR	0.441	53	0.313	60	0.272	6	0.293	4	0.826	6	0.364	8	0.913	5	4.677	14	0.596	4	4.5677	0.46	85	0.819	93	0.537	113	0.859	178	1.445	221	0.547	113	0.849	178	1.444	221	0.452	59	0.316
4FZE_LH_FV	AMA	Top5	Similarity	Kabat	F:\AntibodyCascadeValidation\DS45_Top5_1model_Kabat_NotExcludeCDR	None	10	1	1	3	AMA_DS45NewSeq_Top5_1model_kabat_noExclCDR	0.438	52	0.342	60	1.888	6	0.498	4	3.512	6	1.425	8	0.738	5	8.768	14	0.654	4	8.07342	0.508	84	0.523	93	0.741	112	0.902	177	2.434	220	0.749	112	0.888	177	2.421	220	0.452	58	0.346
4EDX_AB_FV	AMA	Top5	Similarity	Kabat	F:\AntibodyCascadeValidation\DS45_Top5_1model_Kabat_NotExcludeCDR	None	10	1	1	3	AMA_DS45NewSeq_Top5_1model_kabat_noExclCDR	0.689	53	0.29	60	1.105	6	0.285	4	0.999	6	0.434	8	0.435	4	5.313	11	0.279	4	3.97533	0.69	85	0.555	93	0.693	113	0.823	178	1.414	217	0.696	113	0.824	178	1.412	217	0.679	59	0.29
4EDW_LH_FV	AMA	Top5	Similarity	Kabat	F:\AntibodyCascadeValidation\DS45_Top5_1model_Kabat_NotExcludeCDR	None	10	1	1	3	AMA_DS45NewSeq_Top5_1model_kabat_noExclCDR	0.315	53	0.359	60	0.568	6	1.145	4	1.524	6	0.353	8	0.69	4	2.511	11	1.07	4	1.91101	0.677	85	0.59	93	0.389	113	0.671	178	0.885	217	0.398	113	0.667	178	0.891	217	0.582	59	0.368
4G7V_LH_FV	AMA	Top5	Similarity	Kabat	F:\AntibodyCascadeValidation\DS45_Top5_1model_Kabat_NotExcludeCDR	None	10	1	1	3	AMA_DS45NewSeq_Top5_1model_kabat_noExclCDR	0.304	53	0.339	60	0.627	6	0.271	4	0.557	6	1.323	8	1.042	5	3.672	8	0.357	4	1.76408	0.317	85	0.414	93	0.363	113	0.41	178	0.845	215	0.369	113	0.409	178	0.84	215	0.305	59	0.337
4GQP_HH_FV	AMA	Top5	Similarity	Kabat	F:\AntibodyCascadeValidation\DS45_Top5_1model_Kabat_NotExcludeCDR	None	10	1	1	3	AMA_DS45NewSeq_Top5_1model_kabat_noExclCDR	0.22	53	0.222	60	0.265	7	0.221	4	0.598	6	0.415	8	0.357	4	0.393	8	0.404	4	1.8452	0.258	85	0.372	93	0.264	113	0.369	178	0.383	215	0.267	113	0.369	178	0.383	215	0.221	59	0.224
4HXB_LH_FV	AMA	Top5	Similarity	Kabat	F:\AntibodyCascadeValidation\DS45_Top5_1model_Kabat_NotExcludeCDR	None	10	1	1	3	AMA_DS45NewSeq_Top5_1model_kabat_noExclCDR	0.414	53	0.248	60	1.22	11	0.235	4	1.75	6	0.447	8	0.48	5	3.201	4	1.352	4	0.997992	0.472	85	0.549	93	0.372	113	0.533	178	0.793	216	0.372	113	0.534	178	0.792	216	0.403	59	0.249
4GSD_LH_FV	AMA	Top5	Similarity	Kabat	F:\AntibodyCascadeValidation\DS45_Top5_1model_Kabat_NotExcludeCDR	None	10	1	1	3	AMA_DS45NewSeq_Top5_1model_kabat_noExclCDR	0.491	52	0.481	60	1.816	6	0.424	4	3.531	6	1.893	9	0.882	4	5.329	12	1.138	4	3.18475	0.517	83	0.688	93	0.577	112	0.688	176	1.657	217	0.579	112	0.677	176	1.673	217	0.48	57	0.486
4HIE_AB_FV	AMA	Top5	Similarity	Kabat	F:\AntibodyCascadeValidation\DS45_Top5_1model_Kabat_NotExcludeCDR	None	10	1	1	3	AMA_DS45NewSeq_Top5_1model_kabat_noExclCDR	0.321	53	0.368	60	2.616	6	1.213	4	2.942	8	0.592	8	0.447	5	5.113	9	0.73	4	3.93393	0.42	85	0.484	93	0.486	113	0.613	178	1.425	218	0.495	113	0.601	178	1.413	218	0.313	59	0.376
4FZ8_LH_FV	AMA	Top5	Similarity	Kabat	F:\AntibodyCascadeValidation\DS45_Top5_1model_Kabat_NotExcludeCDR	None	10	1	1	3	AMA_DS45NewSeq_Top5_1model_kabat_noExclCDR	0.621	53	0.673	60	2.169	11	0.638	4	1.541	5	1.198	8	1.799	5	17.194	20	0.867	4	6.69614	0.64	85	0.805	93	0.947	113	1.024	178	5.157	231	0.954	113	1.019	178	5.143	231	0.631	59	0.677
4BZ1_LH_FV	AMA	Top5	Similarity	Kabat	F:\AntibodyCascadeValidation\DS45_Top5_1model_Kabat_NotExcludeCDR	None	10	1	1	3	AMA_DS45NewSeq_Top5_1model_kabat_noExclCDR	0.473	53	0.365	60	0.581	12	0.358	4	0.829	6	1.117	8	0.649	5	2.312	6	0.648	4	3.43504	0.463	85	0.565	93	0.532	113	0.642	178	0.818	219	0.538	113	0.628	178	0.815	219	0.457	59	0.362
4IJ3_BC_FV	AMA	Top5	Similarity	Kabat	F:\AntibodyCascadeValidation\DS45_Top5_1model_Kabat_NotExcludeCDR	None	10	1	1	3	AMA_DS45NewSeq_Top5_1model_kabat_noExclCDR	0.532	53	0.359	60	0.472	6	0.159	4	0.956	6	1.411	8	0.754	4	2.358	8	0.479	4	3.78527	0.714	85	0.447	93	0.575	113	0.702	178	0.902	214	0.577	113	0.698	178	0.897	214	0.783	59	0.364
4I18_BA_FV	AMA	Top5	Similarity	Kabat	F:\AntibodyCascadeValidation\DS45_Top5_1model_Kabat_NotExcludeCDR	None	10	1	1	3	AMA_DS45NewSeq_Top5_1model_kabat_noExclCDR	0.4	53	0.346	60	0.59	6	0.28	4	2.207	8	1.437	8	1.046	5	10.115	14	0.532	4	4.29053	0.48	85	0.471	93	0.503	113	0.649	178	2.727	223	0.512	113	0.639	178	2.747	223	0.435	59	0.345
4IRZ_LH_FV	AMA	Top5	Similarity	Kabat	F:\AntibodyCascadeValidation\DS45_Top5_1model_Kabat_NotExcludeCDR	None	10	1	1	3	AMA_DS45NewSeq_Top5_1model_kabat_noExclCDR	0.454	53	0.429	60	1.544	6	0.27	4	1.366	5	0.72	8	0.505	5	3.332	12	0.511	4	5.05592	0.606	85	0.534	93	0.626	113	0.721	178	1.212	218	0.628	113	0.72	178	1.206	218	0.543	59	0.43
4IOF_FE_FV	AMA	Top5	Similarity	Kabat	F:\AntibodyCascadeValidation\DS45_Top5_1model_Kabat_NotExcludeCDR	None	10	1	1	3	AMA_DS45NewSeq_Top5_1model_kabat_noExclCDR	0.742	53	0.675	60	2.814	6	1.292	4	3.103	7	1.136	8	2.177	5	10.389	18	1.003	4	2.68963	0.8	84	0.717	93	0.751	113	0.816	177	3.19	225	0.752	113	0.81	177	3.196	225	0.755	58	0.671
4JO1_LH_FV	AMA	Top5	Similarity	Kabat	F:\AntibodyCascadeValidation\DS45_Top5_1model_Kabat_NotExcludeCDR	None	10	1	1	3	AMA_DS45NewSeq_Top5_1model_kabat_noExclCDR	0.467	53	0.559	60	2.196	8	0.213	4	4.106	10	2.157	9	3.313	6	1.937	2	2.417	4	4.27166	0.574	85	0.846	92	0.634	113	0.831	177	1.535	216	0.642	113	0.822	177	1.532	216	0.46	59	0.559
4JO4_LH_FV	AMA	Top5	Similarity	Kabat	F:\AntibodyCascadeValidation\DS45_Top5_1model_Kabat_NotExcludeCDR	None	10	1	1	3	AMA_DS45NewSeq_Top5_1model_kabat_noExclCDR	0.593	53	0.401	60	1.185	6	0.291	4	4.271	9	2.258	9	2.34	6	3.154	19	3.465	4	3.6362	0.579	85	0.864	92	0.608	113	0.839	177	1.556	230	0.619	113	0.835	177	1.546	230	0.578	59	0.401
4K7P_LH_FV	AMA	Top5	Similarity	Kabat	F:\AntibodyCascadeValidation\DS45_Top5_1model_Kabat_NotExcludeCDR	None	10	1	1	3	AMA_DS45NewSeq_Top5_1model_kabat_noExclCDR	0.354	53	0.441	60	0.42	6	0.32	4	0.811	6	0.444	8	0.526	5	5.398	13	0.378	4	5.62535	0.635	85	0.579	93	0.586	113	0.831	178	1.543	220	0.595	113	0.82	178	1.549	220	0.6	59	0.439
4IDJ_LH_FV	AMA	Top5	Similarity	Kabat	F:\AntibodyCascadeValidation\DS45_Top5_1model_Kabat_NotExcludeCDR	None	10	1	1	3	AMA_DS45NewSeq_Top5_1model_kabat_noExclCDR	0.435	53	0.483	60	2.091	7	1.323	4	1.404	6	1.111	8	1.192	5	5.635	14	1.67	4	3.74288	0.544	85	0.704	93	0.575	113	0.765	178	1.654	222	0.582	113	0.749	178	1.63	222	0.436	59	0.489
4IOI_AB_FV	AMA	Top5	Similarity	Kabat	F:\AntibodyCascadeValidation\DS45_Top5_1model_Kabat_NotExcludeCDR	None	10	1	1	3	AMA_DS45NewSeq_Top5_1model_kabat_noExclCDR	0.274	53	0.399	60	0.435	6	0.333	4	0.776	6	0.832	8	0.853	5	2.826	9	0.377	4	2.51178	0.365	85	0.984	93	0.434	113	0.847	178	1.007	216	0.441	113	0.84	178	1	216	0.269	59	0.398
4J4P_DC_FV	AMA	Top5	Similarity	Kabat	F:\AntibodyCascadeValidation\DS45_Top5_1model_Kabat_NotExcludeCDR	None	10	1	1	3	AMA_DS45NewSeq_Top5_1model_kabat_noExclCDR	0.449	52	0.505	60	0.985	8	0.582	4	1.143	8	0.796	10	1.004	6	4.054	13	0.585	4	7.55003	0.685	84	1.11	93	0.764	112	1.077	177	1.54	226	0.773	112	1.063	177	1.528	226	0.456	58	0.503
4KI5_FE_FV	AMA	Top5	Similarity	Kabat	F:\AntibodyCascadeValidation\DS45_Top5_1model_Kabat_NotExcludeCDR	None	10	1	1	3	AMA_DS45NewSeq_Top5_1model_kabat_noExclCDR	0.548	53	0.339	60	0.562	6	0.397	4	0.99	6	0.829	8	1.328	5	6.258	11	0.694	4	2.43136	0.848	84	0.519	93	0.506	113	0.73	177	1.555	217	0.512	113	0.724	177	1.549	217	0.783	59	0.36
4JG1_LH_FV	AMA	Top5	Similarity	Kabat	F:\AntibodyCascadeValidation\DS45_Top5_1model_Kabat_NotExcludeCDR	None	10	1	1	3	AMA_DS45NewSeq_Top5_1model_kabat_noExclCDR	0.251	53	0.267	60	1.485	6	0.318	4	0.501	6	0.373	8	2.721	6	0.563	9	0.693	4	2.53142	0.265	85	0.434	93	0.337	113	0.427	178	0.645	217	0.338	113	0.425	178	0.644	217	0.251	59	0.271
4JLR_BA_FV	AMA	Top5	Similarity	Kabat	F:\AntibodyCascadeValidation\DS45_Top5_1model_Kabat_NotExcludeCDR	None	10	1	1	3	AMA_DS45NewSeq_Top5_1model_kabat_noExclCDR	0.352	53	0.226	60	0.529	5	0.391	4	0.502	6	0.29	10	0.302	4	1.93	8	0.601	4	0.709416	0.534	85	0.609	93	0.348	113	0.598	178	0.669	215	0.354	113	0.591	178	0.665	215	0.35	59	0.231
4K23_LH_FV	AMA	Top5	Similarity	Kabat	F:\AntibodyCascadeValidation\DS45_Top5_1model_Kabat_NotExcludeCDR	None	10	1	1	3	AMA_DS45NewSeq_Top5_1model_kabat_noExclCDR	0.469	53	0.386	60	0.706	11	0.312	4	0.686	6	0.47	8	0.855	5	3.462	8	0.468	4	5.5439	0.646	85	0.743	93	0.603	113	0.867	178	1.069	220	0.622	113	0.846	178	1.073	220	0.49	59	0.386
4JZJ_BA_FV	AMA	Top5	Similarity	Kabat	F:\AntibodyCascadeValidation\DS45_Top5_1model_Kabat_NotExcludeCDR	None	10	1	1	3	AMA_DS45NewSeq_Top5_1model_kabat_noExclCDR	0.34	53	0.935	60	1.435	12	0.344	4	1.309	6	0.657	8	0.601	5	2.348	9	0.747	4	8.49262	0.581	85	1.089	93	0.992	113	1.202	178	1.352	222	0.993	113	1.199	178	1.354	222	0.339	59	0.929
4K94_LH_FV	AMA	Top5	Similarity	Kabat	F:\AntibodyCascadeValidation\DS45_Top5_1model_Kabat_NotExcludeCDR	None	10	1	1	3	AMA_DS45NewSeq_Top5_1model_kabat_noExclCDR	1.061	53	0.268	60	2.092	6	0.379	4	2.783	7	1.013	8	2.256	5	1.866	6	0.815	4	1.06643	1.2	85	0.372	93	0.772	113	0.893	178	1.123	214	0.771	113	0.889	178	1.125	214	1.091	59	0.29
4K3J_LH_FV	AMA	Top5	Similarity	Kabat	F:\AntibodyCascadeValidation\DS45_Top5_1model_Kabat_NotExcludeCDR	None	10	1	1	3	AMA_DS45NewSeq_Top5_1model_kabat_noExclCDR	0.504	53	0.436	60	0.952	12	0.27	4	1.336	6	0.744	8	0.894	5	3.612	8	0.411	4	3.91844	0.472	85	0.476	93	0.584	113	0.594	178	0.977	221	0.586	113	0.587	178	0.964	221	0.486	59	0.438
4K7P_XY_FV	AMA	Top5	Similarity	Kabat	F:\AntibodyCascadeValidation\DS45_Top5_1model_Kabat_NotExcludeCDR	None	10	1	1	3	AMA_DS45NewSeq_Top5_1model_kabat_noExclCDR	0.584	53	0.502	60	1.381	5	2.418	4	1.878	6	0.375	8	0.694	5	4.051	11	1.292	4	5.07059	0.875	85	0.685	93	0.643	113	0.886	178	1.259	217	0.652	113	0.866	178	1.251	217	0.574	59	0.499
4KTE_LH_FV	AMA	Top5	Similarity	Kabat	F:\AntibodyCascadeValidation\DS45_Top5_1model_Kabat_NotExcludeCDR	None	10	1	1	3	AMA_DS45NewSeq_Top5_1model_kabat_noExclCDR	1.372	54	1.513	60	1.301	9	0.578	8	2.005	6	1.692	9	1.933	5	7.058	13	0.462	4	7.48987	1.415	86	1.428	93	1.486	114	1.519	179	2.157	229	1.489	114	1.51	179	2.151	229	1.336	60	1.501
4KI5_DC_FV	AMA	Top5	Similarity	Kabat	F:\AntibodyCascadeValidation\DS45_Top5_1model_Kabat_NotExcludeCDR	None	10	1	1	3	AMA_DS45NewSeq_Top5_1model_kabat_noExclCDR	0.364	53	0.336	60	0.375	5	0.393	4	0.69	6	2.175	8	0.536	5	2.117	5	0.824	4	6.24567	0.499	85	0.601	93	0.589	113	0.765	178	0.915	211	0.602	113	0.746	178	0.912	211	0.403	59	0.337
4KPH_MI_FV	AMA	Top5	Similarity	Kabat	F:\AntibodyCascadeValidation\DS45_Top5_1model_Kabat_NotExcludeCDR	None	10	1	1	3	AMA_DS45NewSeq_Top5_1model_kabat_noExclCDR	0.779	53	0.341	59	0.45	5	0.414	4	1.062	5	3.212	8	0.669	4	1.448	3	0.572	4	9.58576	0.874	85	0.617	92	0.96	112	1.214	177	1.361	206	0.98	112	1.19	177	1.36	206	0.741	59	0.34
4KMT_LH_FV	AMA	Top5	Similarity	Kabat	F:\AntibodyCascadeValidation\DS45_Top5_1model_Kabat_NotExcludeCDR	None	10	1	1	3	AMA_DS45NewSeq_Top5_1model_kabat_noExclCDR	0.248	53	0.213	60	0.525	6	0.487	4	0.879	6	0.342	8	0.74	5	2.236	8	0.624	4	2.55551	0.522	85	0.365	93	0.3	113	0.514	178	0.665	215	0.31	113	0.503	178	0.658	215	0.245	59	0.218
4KQ4_LH_FV	AMA	Top5	Similarity	Kabat	F:\AntibodyCascadeValidation\DS45_Top5_1model_Kabat_NotExcludeCDR	None	10	1	1	3	AMA_DS45NewSeq_Top5_1model_kabat_noExclCDR	0.538	53	0.371	60	1.183	6	0.405	4	0.525	6	0.783	8	0.476	5	1.58	6	0.67	4	5.19622	0.732	85	1.021	93	0.65	113	1.025	178	1.055	213	0.659	113	1.007	178	1.04	213	0.802	59	0.371
4KY1_LH_FV	AMA	Top5	Similarity	Kabat	F:\AntibodyCascadeValidation\DS45_Top5_1model_Kabat_NotExcludeCDR	None	10	1	1	3	AMA_DS45NewSeq_Top5_1model_kabat_noExclCDR	0.363	53	0.345	60	0.52	6	0.498	4	0.829	6	0.604	8	0.502	5	5.208	10	0.43	4	3.71278	0.442	85	0.472	93	0.536	113	0.617	178	1.351	217	0.538	113	0.614	178	1.352	217	0.359	59	0.342
4KTD_LH_FV	AMA	Top5	Similarity	Kabat	F:\AntibodyCascadeValidation\DS45_Top5_1model_Kabat_NotExcludeCDR	None	10	1	1	3	AMA_DS45NewSeq_Top5_1model_kabat_noExclCDR	1.462	54	0.315	60	1.84	9	0.65	8	2.152	6	0.445	8	2.218	5	8.816	14	0.421	4	16.119699	1.324	86	0.64	93	1.605	114	1.769	179	2.93	229	1.657	114	1.731	179	2.929	229	1.426	60	0.314
4KUC_DH_FV	AMA	Top5	Similarity	Kabat	F:\AntibodyCascadeValidation\DS45_Top5_1model_Kabat_NotExcludeCDR	None	10	1	1	3	AMA_DS45NewSeq_Top5_1model_kabat_noExclCDR	0.745	53	0.471	58	0.852	5	0.998	4	1.353	6	0.802	8	1.216	5	6.362	10	0.61	4	6.25412	0.786	85	0.643	91	0.795	111	0.957	176	1.665	214	0.811	111	0.934	176	1.653	214	0.723	59	0.481
4KUZ_LH_FV	AMA	Top5	Similarity	Kabat	F:\AntibodyCascadeValidation\DS45_Top5_1model_Kabat_NotExcludeCDR	None	10	1	1	3	AMA_DS45NewSeq_Top5_1model_kabat_noExclCDR	0.356	53	0.481	60	0.703	12	0.309	4	0.655	5	0.83	8	1.753	5	4.097	9	0.775	4	1.29248	0.555	85	0.605	93	0.492	113	0.656	178	1.04	221	0.502	113	0.651	178	1.035	221	0.365	59	0.482
4KQ3_LH_FV	AMA	Top5	Similarity	Kabat	F:\AntibodyCascadeValidation\DS45_Top5_1model_Kabat_NotExcludeCDR	None	10	1	1	3	AMA_DS45NewSeq_Top5_1model_kabat_noExclCDR	0.398	53	0.367	60	0.357	6	0.362	4	0.641	5	2.346	8	0.99	5	2.517	6	0.456	4	13.0659	0.623	85	0.563	93	1.045	113	1.203	178	1.386	212	1.055	113	1.192	178	1.392	212	0.555	59	0.369
4KXZ_LH_FV	AMA	Top5	Similarity	Kabat	F:\AntibodyCascadeValidation\DS45_Top5_1model_Kabat_NotExcludeCDR	None	10	1	1	3	AMA_DS45NewSeq_Top5_1model_kabat_noExclCDR	0.315	53	0.41	60	0.772	7	0.295	4	0.493	6	4.384	8	1.685	5	0.632	9	1.147	4	5.10227	0.438	85	0.908	93	0.584	113	0.937	178	1.211	217	0.592	113	0.921	178	1.211	217	0.308	59	0.42
4KVC_LH_FV	AMA	Top5	Similarity	Kabat	F:\AntibodyCascadeValidation\DS45_Top5_1model_Kabat_NotExcludeCDR	None	10	1	1	3	AMA_DS45NewSeq_Top5_1model_kabat_noExclCDR	0.736	53	0.455	60	1.79	6	1.234	4	0.418	6	0.584	8	0.4	5	1.965	9	0.49	4	3.52898	0.808	85	0.667	93	0.663	113	0.784	178	0.912	216	0.665	113	0.776	178	0.904	216	0.785	59	0.456
4L5F_LH_FV	AMA	Top5	Similarity	Kabat	F:\AntibodyCascadeValidation\DS45_Top5_1model_Kabat_NotExcludeCDR	None	10	1	1	3	AMA_DS45NewSeq_Top5_1model_kabat_noExclCDR	0.327	53	0.409	60	1.495	6	0.733	4	0.815	6	0.309	8	0.573	5	2.154	6	0.391	4	1.73782	0.406	85	0.607	93	0.421	113	0.569	178	0.695	213	0.426	113	0.564	178	0.693	213	0.32	59	0.407
4LCI_LH_FV	AMA	Top5	Similarity	Kabat	F:\AntibodyCascadeValidation\DS45_Top5_1model_Kabat_NotExcludeCDR	None	10	1	1	3	AMA_DS45NewSeq_Top5_1model_kabat_noExclCDR	0.52	53	0.32	60	1.305	11	0.614	4	0.603	6	0.661	8	0.447	5	2.821	3	0.275	4	7.61403	0.56	85	0.739	93	0.826	113	1.001	178	1.072	215	0.849	113	0.977	178	1.048	215	0.59	59	0.321
4LEO_BA_FV	AMA	Top5	Similarity	Kabat	F:\AntibodyCascadeValidation\DS45_Top5_1model_Kabat_NotExcludeCDR	None	10	1	1	3	AMA_DS45NewSeq_Top5_1model_kabat_noExclCDR	0.53	53	0.359	60	1.87	12	0.252	4	1.362	6	0.603	8	1.144	5	2.521	9	0.397	4	4.32359	0.586	85	0.517	93	0.586	113	0.716	178	0.977	222	0.61	113	0.697	178	0.979	222	0.511	59	0.358
4LEX_LH_FV	AMA	Top5	Similarity	Kabat	F:\AntibodyCascadeValidation\DS45_Top5_1model_Kabat_NotExcludeCDR	None	10	1	1	3	AMA_DS45NewSeq_Top5_1model_kabat_noExclCDR	0.291	53	0.325	60	0.585	11	0.251	4	0.46	6	0.619	8	0.887	4	1.584	7	1.059	4	2.88521	0.364	85	0.693	93	0.395	113	0.636	178	0.68	218	0.412	113	0.621	178	0.668	218	0.314	59	0.327
4LF3_AB_FV	AMA	Top5	Similarity	Kabat	F:\AntibodyCascadeValidation\DS45_Top5_1model_Kabat_NotExcludeCDR	None	10	1	1	3	AMA_DS45NewSeq_Top5_1model_kabat_noExclCDR	0.256	53	0.292	60	0.483	6	0.334	4	0.359	6	0.497	8	0.557	5	0.937	17	0.669	4	1.61416	0.4	85	0.472	93	0.31	113	0.44	178	0.501	224	0.314	113	0.442	178	0.501	224	0.252	59	0.294
4LIQ_LH_FV	AMA	Top5	Similarity	Kabat	F:\AntibodyCascadeValidation\DS45_Top5_1model_Kabat_NotExcludeCDR	None	10	1	1	3	AMA_DS45NewSeq_Top5_1model_kabat_noExclCDR	0.356	53	0.447	60	0.37	6	0.422	4	0.587	5	0.732	8	1.387	4	1.874	6	0.8	4	9.01508	0.53	85	0.556	93	0.798	113	0.976	178	1.048	211	0.814	113	0.966	178	1.057	211	0.524	59	0.455
4LKX_BA_FV	AMA	Top5	Similarity	Kabat	F:\AntibodyCascadeValidation\DS45_Top5_1model_Kabat_NotExcludeCDR	None	10	1	1	3	AMA_DS45NewSeq_Top5_1model_kabat_noExclCDR	0.448	53	0.5	60	1.487	11	0.502	4	0.502	6	0.625	9	0.309	4	2.866	6	0.549	4	3.54862	1.395	85	0.756	93	0.586	113	1.153	178	1.289	218	0.604	113	1.144	178	1.288	218	0.438	59	0.497
4LMQ_IE_FV	AMA	Top5	Similarity	Kabat	F:\AntibodyCascadeValidation\DS45_Top5_1model_Kabat_NotExcludeCDR	None	10	1	1	3	AMA_DS45NewSeq_Top5_1model_kabat_noExclCDR	0.61	53	0.444	60	0.423	6	1.268	4	0.315	6	1.131	8	1.583	4	1.687	10	0.614	4	8.43309	0.658	85	0.622	93	0.835	113	1.075	178	1.124	216	0.853	113	1.05	178	1.112	216	0.591	59	0.449
4LLY_BA_FV	AMA	Top5	Similarity	Kabat	F:\AntibodyCascadeValidation\DS45_Top5_1model_Kabat_NotExcludeCDR	None	10	1	1	3	AMA_DS45NewSeq_Top5_1model_kabat_noExclCDR	0.366	53	0.397	60	0.567	6	0.461	4	0.6	6	0.735	8	0.386	5	1.913	8	0.439	4	7.13177	0.553	85	0.613	93	0.66	113	0.888	178	0.94	215	0.676	113	0.864	178	0.93	215	0.384	59	0.396
4LQF_LH_FV	AMA	Top5	Similarity	Kabat	F:\AntibodyCascadeValidation\DS45_Top5_1model_Kabat_NotExcludeCDR	None	10	1	1	3	AMA_DS45NewSeq_Top5_1model_kabat_noExclCDR	0.492	53	0.335	60	1.21	11	0.283	4	0.828	7	0.343	8	1.226	5	0.547	6	0.521	4	2.2617	0.652	85	0.374	93	0.453	113	0.587	178	0.662	219	0.466	113	0.586	178	0.671	219	0.475	59	0.333
4M61_AB_FV	AMA	Top5	Similarity	Kabat	F:\AntibodyCascadeValidation\DS45_Top5_1model_Kabat_NotExcludeCDR	None	10	1	1	3	AMA_DS45NewSeq_Top5_1model_kabat_noExclCDR	0.213	53	0.299	60	0.737	12	0.212	4	1.395	5	0.631	8	0.3	5	2.973	9	1.094	4	3.96383	0.247	85	0.46	93	0.397	113	0.494	178	0.856	221	0.401	113	0.491	178	0.861	221	0.219	59	0.301
4LSS_LH_FV	AMA	Top5	Similarity	Kabat	F:\AntibodyCascadeValidation\DS45_Top5_1model_Kabat_NotExcludeCDR	None	10	1	1	3	AMA_DS45NewSeq_Top5_1model_kabat_noExclCDR	0.465	53	0.247	60	0.866	4	0.506	4	0.571	2	0.374	8	1.2	5	0.332	10	0.782	4	1.55991	0.441	85	0.43	93	0.394	113	0.479	178	0.51	211	0.399	113	0.471	178	0.506	211	0.461	59	0.252
4LU5_LH_FV	AMA	Top5	Similarity	Kabat	F:\AntibodyCascadeValidation\DS45_Top5_1model_Kabat_NotExcludeCDR	None	10	1	1	3	AMA_DS45NewSeq_Top5_1model_kabat_noExclCDR	0.558	53	0.531	60	0.744	11	0.564	4	0.886	6	0.851	8	2.755	5	2.907	2	0.898	4	8.68636	0.583	85	0.598	93	0.89	113	1.028	178	1.258	214	0.897	113	1.016	178	1.254	214	0.535	59	0.538
4M1D_MI_FV	AMA	Top5	Similarity	Kabat	F:\AntibodyCascadeValidation\DS45_Top5_1model_Kabat_NotExcludeCDR	None	10	1	1	3	AMA_DS45NewSeq_Top5_1model_kabat_noExclCDR	0.196	52	0.228	60	0.288	8	0.194	4	0.767	9	0.311	8	0.228	7	1.401	18	0.29	4	4.22577	0.287	84	0.286	93	0.399	112	0.511	177	0.558	231	0.409	112	0.507	177	0.558	231	0.197	58	0.227
4LVN_BC_FV	AMA	Top5	Similarity	Kabat	F:\AntibodyCascadeValidation\DS45_Top5_1model_Kabat_NotExcludeCDR	None	10	1	1	3	AMA_DS45NewSeq_Top5_1model_kabat_noExclCDR	0.348	53	0.552	60	0.428	7	0.366	4	1.097	6	0.848	9	0.576	4	4.295	9	0.417	4	6.41548	0.37	85	0.723	93	0.67	113	0.793	178	1.165	217	0.673	113	0.787	178	1.153	217	0.361	59	0.55
4M1G_LH_FV	AMA	Top5	Similarity	Kabat	F:\AntibodyCascadeValidation\DS45_Top5_1model_Kabat_NotExcludeCDR	None	10	1	1	3	AMA_DS45NewSeq_Top5_1model_kabat_noExclCDR	0.34	53	0.32	60	0.482	7	0.435	4	0.559	6	0.455	8	0.572	4	1.653	8	0.304	4	6.91249	0.648	85	0.554	93	0.619	113	0.869	178	0.933	215	0.621	113	0.862	178	0.931	215	0.632	59	0.318
4LLV_LH_FV	AMA	Top5	Similarity	Kabat	F:\AntibodyCascadeValidation\DS45_Top5_1model_Kabat_NotExcludeCDR	None	10	1	1	3	AMA_DS45NewSeq_Top5_1model_kabat_noExclCDR	0.484	53	0.338	60	0.305	7	0.241	4	0.632	6	1.146	8	0.584	5	7.731	16	0.829	4	6.1556	0.5	85	0.571	93	0.64	113	0.694	178	2.305	224	0.643	113	0.684	178	2.304	224	0.465	59	0.34
4LSQ_LH_FV	AMA	Top5	Similarity	Kabat	F:\AntibodyCascadeValidation\DS45_Top5_1model_Kabat_NotExcludeCDR	None	10	1	1	3	AMA_DS45NewSeq_Top5_1model_kabat_noExclCDR	0.575	53	0.982	60	1.237	6	0.32	4	1.054	2	6.13	8	1.316	5	3.565	11	3.329	4	6.49602	0.688	85	1.373	93	0.941	113	1.208	178	1.847	214	0.944	113	1.201	178	1.843	214	0.587	59	1.018
4LSU_LH_FV	AMA	Top5	Similarity	Kabat	F:\AntibodyCascadeValidation\DS45_Top5_1model_Kabat_NotExcludeCDR	None	10	1	1	3	AMA_DS45NewSeq_Top5_1model_kabat_noExclCDR	0.554	52	0.456	60	1.36	3	1.128	4	1.743	2	0.375	8	0.369	5	4.58	11	0.811	4	8.51373	0.847	84	0.728	93	0.899	112	1.111	177	1.419	210	0.915	112	1.096	177	1.407	210	0.566	58	0.456
4LVH_CB_FV	AMA	Top5	Similarity	Kabat	F:\AntibodyCascadeValidation\DS45_Top5_1model_Kabat_NotExcludeCDR	None	10	1	1	3	AMA_DS45NewSeq_Top5_1model_kabat_noExclCDR	1.027	53	1.204	60	2.376	10	0.86	4	2.522	6	1.374	8	1.596	5	1.874	11	1.078	4	3.07842	1.501	85	1.241	93	1.148	113	1.403	178	1.498	222	1.169	113	1.384	178	1.497	222	1.443	59	1.197
4M62_LH_FV	AMA	Top5	Similarity	Kabat	F:\AntibodyCascadeValidation\DS45_Top5_1model_Kabat_NotExcludeCDR	None	10	1	1	3	AMA_DS45NewSeq_Top5_1model_kabat_noExclCDR	0.23	53	0.379	60	1.035	7	0.186	4	0.915	6	1.273	8	0.855	5	1.231	16	0.49	4	2.95121	0.296	85	0.56	93	0.442	113	0.563	178	0.701	224	0.461	113	0.546	178	0.689	224	0.225	59	0.378
4M6M_LH_FV	AMA	Top5	Similarity	Kabat	F:\AntibodyCascadeValidation\DS45_Top5_1model_Kabat_NotExcludeCDR	None	10	1	1	3	AMA_DS45NewSeq_Top5_1model_kabat_noExclCDR	0.31	52	0.301	60	1.122	9	0.408	4	2.607	8	0.445	8	0.363	5	3.3	6	0.548	4	5.83744	0.459	84	0.387	93	0.602	112	0.687	177	1.04	217	0.613	112	0.68	177	1.036	217	0.419	58	0.301
4M5Y_LH_FV	AMA	Top5	Similarity	Kabat	F:\AntibodyCascadeValidation\DS45_Top5_1model_Kabat_NotExcludeCDR	None	10	1	1	3	AMA_DS45NewSeq_Top5_1model_kabat_noExclCDR	0.279	52	0.349	60	0.458	6	0.291	4	0.893	8	1.573	9	0.871	4	5.02	13	0.667	4	3.89413	0.363	84	0.406	93	0.445	112	0.526	177	1.407	221	0.454	112	0.52	177	1.399	221	0.273	58	0.351
4M43_LH_FV	AMA	Top5	Similarity	Kabat	F:\AntibodyCascadeValidation\DS45_Top5_1model_Kabat_NotExcludeCDR	None	10	1	1	3	AMA_DS45NewSeq_Top5_1model_kabat_noExclCDR	0.549	53	0.339	60	0.353	6	0.175	4	1.187	6	0.519	8	0.493	5	2.972	8	0.497	4	6.6729	0.518	85	0.529	93	0.645	113	0.723	178	0.968	215	0.647	113	0.713	178	0.964	215	0.539	59	0.342
4M48_LH_FV	AMA	Top5	Similarity	Kabat	F:\AntibodyCascadeValidation\DS45_Top5_1model_Kabat_NotExcludeCDR	None	10	1	1	3	AMA_DS45NewSeq_Top5_1model_kabat_noExclCDR	0.336	53	0.349	60	0.302	7	0.253	4	1.82	6	0.42	8	0.88	5	3.805	8	0.429	4	5.42526	0.474	85	0.522	93	0.543	113	0.735	178	1.068	216	0.549	113	0.727	178	1.063	216	0.332	59	0.349
4MAU_LH_FV	AMA	Top5	Similarity	Kabat	F:\AntibodyCascadeValidation\DS45_Top5_1model_Kabat_NotExcludeCDR	None	10	1	1	3	AMA_DS45NewSeq_Top5_1model_kabat_noExclCDR	0.525	53	0.259	60	1.18	10	0.143	4	0.775	6	0.575	9	0.523	4	2.412	6	0.513	4	2.95824	0.503	85	0.437	93	0.508	113	0.58	178	0.754	217	0.511	113	0.572	178	0.751	217	0.503	59	0.268
4M6O_LH_FV	AMA	Top5	Similarity	Kabat	F:\AntibodyCascadeValidation\DS45_Top5_1model_Kabat_NotExcludeCDR	None	10	1	1	3	AMA_DS45NewSeq_Top5_1model_kabat_noExclCDR	0.477	53	0.297	60	0.569	6	0.328	4	0.952	6	0.817	8	0.385	5	2.79	12	0.457	4	6.54308	0.579	85	0.419	93	0.675	113	0.847	178	1.143	219	0.695	113	0.83	178	1.146	219	0.466	59	0.296
4M7K_LH_FV	AMA	Top5	Similarity	Kabat	F:\AntibodyCascadeValidation\DS45_Top5_1model_Kabat_NotExcludeCDR	None	10	1	1	3	AMA_DS45NewSeq_Top5_1model_kabat_noExclCDR	0.497	53	0.316	60	1.184	12	0.206	4	0.811	6	1.051	8	1.366	5	2.473	9	0.496	4	3.52426	0.478	85	0.661	93	0.58	113	0.688	178	0.956	222	0.587	113	0.68	178	0.942	222	0.475	59	0.322
4M7J_LH_FV	AMA	Top5	Similarity	Kabat	F:\AntibodyCascadeValidation\DS45_Top5_1model_Kabat_NotExcludeCDR	None	10	1	1	3	AMA_DS45NewSeq_Top5_1model_kabat_noExclCDR	0.301	53	0.592	60	1.736	11	0.3	4	0.611	6	0.885	8	0.885	4	6.193	8	0.558	4	5.72101	0.414	85	1.081	93	0.707	113	1.07	178	1.606	219	0.717	113	1.065	178	1.603	219	0.308	59	0.59
4MHH_IG_FV	AMA	Top5	Similarity	Kabat	F:\AntibodyCascadeValidation\DS45_Top5_1model_Kabat_NotExcludeCDR	None	10	1	1	3	AMA_DS45NewSeq_Top5_1model_kabat_noExclCDR	0.385	53	0.425	60	1.054	10	0.408	4	0.371	6	0.641	8	0.588	5	3.527	9	0.906	4	1.91095	0.538	85	0.524	93	0.452	113	0.552	178	0.926	220	0.461	113	0.546	178	0.923	220	0.378	59	0.432
4MWF_LH_FV	AMA	Top5	Similarity	Kabat	F:\AntibodyCascadeValidation\DS45_Top5_1model_Kabat_NotExcludeCDR	None	10	1	1	3	AMA_DS45NewSeq_Top5_1model_kabat_noExclCDR	0.564	53	0.832	60	0.405	6	0.504	4	1.336	6	3.241	8	2.414	5	11.193	16	2.143	4	10.2321	0.655	85	1.083	93	1.195	113	1.416	178	3.434	223	1.207	113	1.411	178	3.446	223	0.587	59	0.861
4MXV_EF_FV	AMA	Top5	Similarity	Kabat	F:\AntibodyCascadeValidation\DS45_Top5_1model_Kabat_NotExcludeCDR	None	10	1	1	3	AMA_DS45NewSeq_Top5_1model_kabat_noExclCDR	0.309	53	0.374	60	1.912	6	0.312	4	1.52	6	0.76	8	0.815	5	2.392	7	0.887	4	3.74936	0.355	85	0.456	93	0.612	113	0.658	178	0.912	214	0.621	113	0.65	178	0.903	214	0.311	59	0.381
4N8C_LH_FV	AMA	Top5	Similarity	Kabat	F:\AntibodyCascadeValidation\DS45_Top5_1model_Kabat_NotExcludeCDR	None	10	1	1	3	AMA_DS45NewSeq_Top5_1model_kabat_noExclCDR	0.299	53	0.337	60	1.589	12	0.261	4	0.677	6	0.497	8	0.378	5	2.372	8	0.363	4	4.51891	0.369	85	0.618	93	0.503	113	0.673	178	0.919	221	0.505	113	0.66	178	0.9	221	0.294	59	0.335
4N90_ED_FV	AMA	Top5	Similarity	Kabat	F:\AntibodyCascadeValidation\DS45_Top5_1model_Kabat_NotExcludeCDR	None	10	1	1	3	AMA_DS45NewSeq_Top5_1model_kabat_noExclCDR	0.39	53	0.414	60	1.171	7	0.384	4	1.235	6	1.475	10	1.197	4	3.463	10	0.882	4	3.52692	0.532	85	0.597	93	0.496	113	0.658	178	1.074	219	0.502	113	0.658	178	1.073	219	0.531	59	0.416
4N9G_NM_FV	AMA	Top5	Similarity	Kabat	F:\AntibodyCascadeValidation\DS45_Top5_1model_Kabat_NotExcludeCDR	None	10	1	1	3	AMA_DS45NewSeq_Top5_1model_kabat_noExclCDR	0.418	53	0.488	60	0.529	6	0.764	4	1.498	6	0.98	8	1.563	5	4.892	14	3.21	4	7.45601	0.5	85	1.385	93	0.813	113	1.363	178	1.841	221	0.836	113	1.341	178	1.852	221	0.409	59	0.632
4NCC_12_FV	AMA	Top5	Similarity	Kabat	F:\AntibodyCascadeValidation\DS45_Top5_1model_Kabat_NotExcludeCDR	None	10	1	1	3	AMA_DS45NewSeq_Top5_1model_kabat_noExclCDR	0.336	53	0.328	60	0.354	5	0.392	4	1.032	6	0.366	8	0.47	5	3.09	8	0.315	4	8.21875	0.665	85	0.519	93	0.719	113	0.909	178	1.026	214	0.725	113	0.901	178	1.027	214	0.565	59	0.468
4NIK_BB_FV	AMA	Top5	Similarity	Kabat	F:\AntibodyCascadeValidation\DS45_Top5_1model_Kabat_NotExcludeCDR	None	10	1	1	3	AMA_DS45NewSeq_Top5_1model_kabat_noExclCDR	0.469	52	0.384	60	2.95	9	0.471	4	4.106	7	0.656	8	0.443	5	3.822	6	0.725	4	12.0344	0.648	84	0.583	93	1.041	112	1.271	177	1.604	216	1.059	112	1.243	177	1.601	216	0.565	58	0.396
4NP4_LH_FV	AMA	Top5	Similarity	Kabat	F:\AntibodyCascadeValidation\DS45_Top5_1model_Kabat_NotExcludeCDR	None	10	1	1	3	AMA_DS45NewSeq_Top5_1model_kabat_noExclCDR	0.343	53	0.445	60	0.757	7	0.247	4	3.762	6	0.433	8	1.287	5	1.953	8	2.647	4	4.34891	0.49	85	0.728	93	0.472	113	0.693	178	0.99	216	0.492	113	0.688	178	0.994	216	0.334	59	0.531
4NJ9_LH_FV	AMA	Top5	Similarity	Kabat	F:\AntibodyCascadeValidation\DS45_Top5_1model_Kabat_NotExcludeCDR	None	10	1	1	3	AMA_DS45NewSeq_Top5_1model_kabat_noExclCDR	0.291	53	0.344	60	0.713	10	0.361	4	0.603	6	0.626	8	0.924	5	3.013	10	0.417	4	3.48341	0.52	85	0.59	93	0.439	113	0.634	178	0.882	221	0.443	113	0.626	178	0.871	221	0.305	59	0.345
4NKD_BA_FV	AMA	Top5	Similarity	Kabat	F:\AntibodyCascadeValidation\DS45_Top5_1model_Kabat_NotExcludeCDR	None	10	1	1	3	AMA_DS45NewSeq_Top5_1model_kabat_noExclCDR	0.71	53	0.395	60	1.116	11	0.587	4	0.888	6	0.607	10	0.5	4	0.857	10	0.635	4	0.429556	0.825	85	0.462	93	0.716	113	0.796	178	0.81	223	0.715	113	0.793	178	0.809	223	0.819	59	0.396
4NKI_LH_FV	AMA	Top5	Similarity	Kabat	F:\AntibodyCascadeValidation\DS45_Top5_1model_Kabat_NotExcludeCDR	None	10	1	1	3	AMA_DS45NewSeq_Top5_1model_kabat_noExclCDR	0.299	52	0.257	60	2.264	9	0.22	4	3.443	7	0.403	8	2.766	5	4.573	9	0.344	4	3.96255	0.299	84	0.429	93	0.418	112	0.538	177	1.384	219	0.427	112	0.524	177	1.372	219	0.292	58	0.256
4NKO_AB_FV	AMA	Top5	Similarity	Kabat	F:\AntibodyCascadeValidation\DS45_Top5_1model_Kabat_NotExcludeCDR	None	10	1	1	3	AMA_DS45NewSeq_Top5_1model_kabat_noExclCDR	0.558	53	0.899	60	1.253	11	0.844	4	0.657	6	0.512	8	0.875	5	3.541	10	0.497	4	2.40053	0.683	85	1.298	93	0.792	113	1.082	178	1.272	222	0.809	113	1.068	178	1.261	222	0.566	59	0.893
4NRX_BA_FV	AMA	Top5	Similarity	Kabat	F:\AntibodyCascadeValidation\DS45_Top5_1model_Kabat_NotExcludeCDR	None	10	1	1	3	AMA_DS45NewSeq_Top5_1model_kabat_noExclCDR	0.515	53	0.306	60	0.544	6	0.362	4	1.187	6	0.96	8	0.703	5	3.318	19	0.427	4	4.61554	0.553	85	0.475	93	0.566	113	0.655	178	1.163	226	0.569	113	0.648	178	1.156	226	0.509	59	0.306
4NPY_LH_FV	AMA	Top5	Similarity	Kabat	F:\AntibodyCascadeValidation\DS45_Top5_1model_Kabat_NotExcludeCDR	None	10	1	1	3	AMA_DS45NewSeq_Top5_1model_kabat_noExclCDR	0.241	52	0.241	60	0.4	6	0.182	4	1.943	9	0.322	8	0.331	4	5.963	22	0.313	4	1.29905	0.399	84	0.339	93	0.29	112	0.4	177	1.975	230	0.293	112	0.395	177	1.994	230	0.243	58	0.24
4O02_LH_FV	AMA	Top5	Similarity	Kabat	F:\AntibodyCascadeValidation\DS45_Top5_1model_Kabat_NotExcludeCDR	None	10	1	1	3	AMA_DS45NewSeq_Top5_1model_kabat_noExclCDR	0.634	53	0.609	60	0.714	6	0.973	4	1.504	6	0.953	8	1.177	5	1.245	7	0.747	4	5.36157	0.75	85	0.811	93	0.749	113	0.913	178	0.971	214	0.755	113	0.904	178	0.968	214	0.617	59	0.608
4NWT_LH_FV	AMA	Top5	Similarity	Kabat	F:\AntibodyCascadeValidation\DS45_Top5_1model_Kabat_NotExcludeCDR	None	10	1	1	3	AMA_DS45NewSeq_Top5_1model_kabat_noExclCDR	0.454	53	0.4	60	1.27	12	0.163	4	1.909	6	1.963	8	0.728	5	9.978	17	0.434	4	10.1689	0.534	85	0.679	93	0.926	113	1.255	178	2.983	230	0.946	113	1.24	178	2.98	230	0.443	59	0.4
4NX3_AB_FV	AMA	Top5	Similarity	Kabat	F:\AntibodyCascadeValidation\DS45_Top5_1model_Kabat_NotExcludeCDR	None	10	1	1	3	AMA_DS45NewSeq_Top5_1model_kabat_noExclCDR	0.504	53	0.323	60	0.536	12	0.296	4	1.045	6	0.609	8	0.624	5	2.908	7	0.457	4	4.26781	0.466	85	0.553	93	0.533	113	0.639	178	0.823	220	0.547	113	0.635	178	0.825	220	0.488	59	0.322
4NNP_LH_FV	AMA	Top5	Similarity	Kabat	F:\AntibodyCascadeValidation\DS45_Top5_1model_Kabat_NotExcludeCDR	None	10	1	1	3	AMA_DS45NewSeq_Top5_1model_kabat_noExclCDR	0.936	53	0.63	60	1.545	6	0.437	4	2.198	7	4.863	8	1.217	5	5.467	17	4.758	4	4.70255	0.851	85	1.307	93	0.848	113	1.173	178	2.056	225	0.863	113	1.164	178	2.063	225	0.897	59	0.713
4NYL_BA_FV	AMA	Top5	Similarity	Kabat	F:\AntibodyCascadeValidation\DS45_Top5_1model_Kabat_NotExcludeCDR	None	10	1	1	3	AMA_DS45NewSeq_Top5_1model_kabat_noExclCDR	0.518	53	0.317	60	0.72	6	0.585	4	0.68	6	0.456	8	0.308	5	1.506	10	0.416	4	4.36664	0.6	85	0.626	93	0.574	113	0.777	178	0.834	217	0.576	113	0.775	178	0.828	217	0.514	59	0.316
4NZU_LH_FV	AMA	Top5	Similarity	Kabat	F:\AntibodyCascadeValidation\DS45_Top5_1model_Kabat_NotExcludeCDR	None	10	1	1	3	AMA_DS45NewSeq_Top5_1model_kabat_noExclCDR	0.328	53	0.405	60	0.598	6	0.296	4	0.793	6	0.619	8	0.492	5	4.934	14	0.688	4	6.69278	0.39	85	0.507	93	0.63	113	0.729	178	1.458	221	0.638	113	0.72	178	1.459	221	0.333	59	0.408
4O4Y_LH_FV	AMA	Top5	Similarity	Kabat	F:\AntibodyCascadeValidation\DS45_Top5_1model_Kabat_NotExcludeCDR	None	10	1	1	3	AMA_DS45NewSeq_Top5_1model_kabat_noExclCDR	0.462	53	0.457	60	2.285	8	0.329	4	3.981	10	0.901	8	2.698	4	6.488	6	0.635	3	5.21855	0.556	85	0.627	92	0.614	113	0.747	177	1.64	217	0.619	113	0.733	177	1.635	217	0.479	59	0.65
4NUG_LH_FV	AMA	Top5	Similarity	Kabat	F:\AntibodyCascadeValidation\DS45_Top5_1model_Kabat_NotExcludeCDR	None	10	1	1	3	AMA_DS45NewSeq_Top5_1model_kabat_noExclCDR	0.544	53	0.336	60	1.103	11	1.016	4	1.04	6	0.814	8	0.527	5	20.852	24	0.773	4	5.48889	0.601	85	0.465	93	0.598	113	0.736	178	6.723	236	0.6	113	0.723	178	6.731	236	0.53	59	0.339
4OCX_LH_FV	AMA	Top5	Similarity	Kabat	F:\AntibodyCascadeValidation\DS45_Top5_1model_Kabat_NotExcludeCDR	None	10	1	1	3	AMA_DS45NewSeq_Top5_1model_kabat_noExclCDR	0.547	53	0.433	60	0.758	11	0.399	4	0.516	6	1.504	9	0.699	4	2.037	5	0.981	4	7.41639	0.605	85	0.628	93	0.791	113	0.916	178	1.175	217	0.8	113	0.896	178	1.156	217	0.553	59	0.444
4OAW_AB_FV	AMA	Top5	Similarity	Kabat	F:\AntibodyCascadeValidation\DS45_Top5_1model_Kabat_NotExcludeCDR	None	10	1	1	3	AMA_DS45NewSeq_Top5_1model_kabat_noExclCDR	0.328	53	1.593	60	0.41	6	0.203	4	0.613	6	2.775	8	1.546	5	12.62	18	0.921	4	6.91195	0.597	85	1.638	93	1.298	113	1.44	178	3.83	225	1.319	113	1.427	178	3.858	225	0.54	59	1.583
4OD1_LH_FV	AMA	Top5	Similarity	Kabat	F:\AntibodyCascadeValidation\DS45_Top5_1model_Kabat_NotExcludeCDR	None	10	1	1	3	AMA_DS45NewSeq_Top5_1model_kabat_noExclCDR	0.482	52	0.309	60	1.237	8	0.526	4	4.436	9	0.687	8	0.459	5	16.589	32	0.3	4	5.96439	0.802	84	0.512	93	0.592	112	0.797	177	6.1	243	0.597	112	0.79	177	6.115	243	0.626	58	0.309
4OII_LH_FV	AMA	Top5	Similarity	Kabat	F:\AntibodyCascadeValidation\DS45_Top5_1model_Kabat_NotExcludeCDR	None	10	1	1	3	AMA_DS45NewSeq_Top5_1model_kabat_noExclCDR	0.368	53	0.519	60	0.303	6	0.32	4	1.99	6	0.734	8	1.507	5	2.484	6	0.992	4	1.67795	0.475	85	1.133	93	0.583	113	1.001	178	1.067	213	0.6	113	0.985	178	1.055	213	0.364	59	0.526
4OD2_AB_FV	AMA	Top5	Similarity	Kabat	F:\AntibodyCascadeValidation\DS45_Top5_1model_Kabat_NotExcludeCDR	None	10	1	1	3	AMA_DS45NewSeq_Top5_1model_kabat_noExclCDR	0.592	52	0.549	60	1.846	6	1.218	4	1.114	8	0.485	8	1.143	5	6.322	10	0.567	4	5.56028	0.723	84	0.657	93	0.791	112	0.9	177	1.595	218	0.794	112	0.898	177	1.59	218	0.612	58	0.547
4O5L_LH_FV	AMA	Top5	Similarity	Kabat	F:\AntibodyCascadeValidation\DS45_Top5_1model_Kabat_NotExcludeCDR	None	10	1	1	3	AMA_DS45NewSeq_Top5_1model_kabat_noExclCDR	0.465	52	0.461	60	0.803	8	1.28	4	1.99	8	3.434	7	1.264	5	19.999	21	0.467	4	5.69335	0.655	84	0.736	93	0.614	112	0.811	177	5.983	230	0.618	112	0.795	177	5.99	230	0.446	58	0.46
4OGY_LH_FV	AMA	Top5	Similarity	Kabat	F:\AntibodyCascadeValidation\DS45_Top5_1model_Kabat_NotExcludeCDR	None	10	1	1	3	AMA_DS45NewSeq_Top5_1model_kabat_noExclCDR	0.285	53	0.418	60	0.279	6	0.312	4	1.094	5	4.558	8	2.749	5	10.322	11	1.487	4	7.97293	0.367	85	0.583	93	0.732	113	0.787	178	2.729	217	0.736	113	0.774	178	2.728	217	0.279	59	0.442
4OKV_BA_FV	AMA	Top5	Similarity	Kabat	F:\AntibodyCascadeValidation\DS45_Top5_1model_Kabat_NotExcludeCDR	None	10	1	1	3	AMA_DS45NewSeq_Top5_1model_kabat_noExclCDR	0.39	53	0.447	60	0.844	11	0.245	4	0.792	6	0.473	8	0.431	5	0.842	2	0.796	4	5.49276	0.58	85	0.681	93	0.605	113	0.777	178	0.835	214	0.612	113	0.771	178	0.829	214	0.38	59	0.445
4OM1_LH_FV	AMA	Top5	Similarity	Kabat	F:\AntibodyCascadeValidation\DS45_Top5_1model_Kabat_NotExcludeCDR	None	10	1	1	3	AMA_DS45NewSeq_Top5_1model_kabat_noExclCDR	0.348	53	0.234	60	0.734	4	0.544	4	0.473	2	0.332	8	1.207	5	0.353	14	0.527	4	2.50112	0.526	85	0.416	93	0.354	113	0.524	178	0.544	215	0.362	113	0.518	178	0.54	215	0.345	59	0.234
4ONF_LH_FV	AMA	Top5	Similarity	Kabat	F:\AntibodyCascadeValidation\DS45_Top5_1model_Kabat_NotExcludeCDR	None	10	1	1	3	AMA_DS45NewSeq_Top5_1model_kabat_noExclCDR	0.314	53	0.225	60	0.688	11	0.205	4	0.677	6	0.445	8	1.132	5	0.705	8	0.758	4	2.62178	0.458	85	0.508	93	0.36	113	0.523	178	0.542	220	0.366	113	0.52	178	0.537	220	0.303	59	0.231
4OQT_LH_FV	AMA	Top5	Similarity	Kabat	F:\AntibodyCascadeValidation\DS45_Top5_1model_Kabat_NotExcludeCDR	None	10	1	1	3	AMA_DS45NewSeq_Top5_1model_kabat_noExclCDR	0.43	53	0.407	60	0.456	6	0.551	4	1.773	7	1.233	8	0.486	5	3.337	7	0.872	4	2.9104	0.672	85	0.64	93	0.772	113	1.002	178	1.187	215	0.784	113	0.991	178	1.177	215	0.422	59	0.416
4OT1_LH_FV	AMA	Top5	Similarity	Kabat	F:\AntibodyCascadeValidation\DS45_Top5_1model_Kabat_NotExcludeCDR	None	10	1	1	3	AMA_DS45NewSeq_Top5_1model_kabat_noExclCDR	0.447	52	0.455	60	0.756	8	0.358	4	2.833	7	1.53	8	0.86	5	10.667	20	0.855	4	3.90031	0.722	84	0.639	93	0.627	112	0.803	177	3.274	229	0.635	112	0.793	177	3.269	229	0.556	58	0.471
4OTX_LH_FV	AMA	Top5	Similarity	Kabat	F:\AntibodyCascadeValidation\DS45_Top5_1model_Kabat_NotExcludeCDR	None	10	1	1	3	AMA_DS45NewSeq_Top5_1model_kabat_noExclCDR	0.262	53	0.271	60	1.001	12	0.224	4	0.862	6	0.622	8	0.65	5	1.414	2	0.374	4	6.69008	0.46	85	0.369	93	0.658	113	0.743	178	0.874	215	0.661	113	0.739	178	0.869	215	0.256	59	0.27
4ORG_LH_FV	AMA	Top5	Similarity	Kabat	F:\AntibodyCascadeValidation\DS45_Top5_1model_Kabat_NotExcludeCDR	None	10	1	1	3	AMA_DS45NewSeq_Top5_1model_kabat_noExclCDR	0.716	52	0.521	60	1.284	8	0.604	4	4.817	9	0.507	8	0.788	5	27.937	33	0.447	4	1.93659	0.807	84	0.659	93	0.633	112	0.76	177	10.29	244	0.643	112	0.76	177	10.267	244	0.736	58	0.518
4P48_AA_FV	AMA	Top5	Similarity	Kabat	F:\AntibodyCascadeValidation\DS45_Top5_1model_Kabat_NotExcludeCDR	None	10	1	1	3	AMA_DS45NewSeq_Top5_1model_kabat_noExclCDR	0.362	52	1.588	60	5.818	9	0.274	4	3.093	8	0.53	8	1.784	5	3.659	12	0.351	4	3.63316	0.506	85	1.337	93	1.172	112	1.026	178	1.835	224	1.16	112	1.007	178	1.832	224	0.377	58	1.575
4P49_AA_FV	AMA	Top5	Similarity	Kabat	F:\AntibodyCascadeValidation\DS45_Top5_1model_Kabat_NotExcludeCDR	None	10	1	1	3	AMA_DS45NewSeq_Top5_1model_kabat_noExclCDR	0.441	50	0.339	60	0.873	5	0.347	4	2.166	6	0.552	8	1.944	6	6.328	12	0.406	4	3.99733	0.65	83	0.521	93	0.498	110	0.67	176	1.723	217	0.503	110	0.663	176	1.718	217	0.463	56	0.336
4Q0X_LH_FV	AMA	Top5	Similarity	Kabat	F:\AntibodyCascadeValidation\DS45_Top5_1model_Kabat_NotExcludeCDR	None	10	1	1	3	AMA_DS45NewSeq_Top5_1model_kabat_noExclCDR	0.463	53	0.551	60	1.216	11	0.353	4	1.29	6	0.525	8	1.449	5	1.899	8	0.431	4	4.89907	0.669	85	0.801	93	0.684	113	0.927	178	1.071	220	0.699	113	0.923	178	1.074	220	0.624	59	0.551
4PY7_BA_FV	AMA	Top5	Similarity	Kabat	F:\AntibodyCascadeValidation\DS45_Top5_1model_Kabat_NotExcludeCDR	None	10	1	1	3	AMA_DS45NewSeq_Top5_1model_kabat_noExclCDR	0.503	53	0.474	60	0.833	6	1.09	4	0.988	6	1.192	8	0.662	5	4.724	11	0.644	4	3.48919	0.613	85	0.688	93	0.544	113	0.738	178	1.336	218	0.552	113	0.723	178	1.324	218	0.496	59	0.478
4P59_LH_FV	AMA	Top5	Similarity	Kabat	F:\AntibodyCascadeValidation\DS45_Top5_1model_Kabat_NotExcludeCDR	None	10	1	1	3	AMA_DS45NewSeq_Top5_1model_kabat_noExclCDR	0.405	53	0.385	60	0.636	6	1.106	4	1.049	6	0.469	8	0.273	5	1.171	6	0.621	4	4.14782	0.461	85	0.637	93	0.504	113	0.685	178	0.725	213	0.513	113	0.676	178	0.717	213	0.396	59	0.386
4PB9_LH_FV	AMA	Top5	Similarity	Kabat	F:\AntibodyCascadeValidation\DS45_Top5_1model_Kabat_NotExcludeCDR	None	10	1	1	3	AMA_DS45NewSeq_Top5_1model_kabat_noExclCDR	0.577	53	0.315	60	0.936	11	0.56	4	0.432	6	0.738	8	0.305	5	2.031	11	0.664	4	3.35541	0.554	85	0.48	93	0.548	113	0.613	178	0.79	223	0.548	113	0.606	178	0.784	223	0.558	59	0.321
4PS4_LH_FV	AMA	Top5	Similarity	Kabat	F:\AntibodyCascadeValidation\DS45_Top5_1model_Kabat_NotExcludeCDR	None	10	1	1	3	AMA_DS45NewSeq_Top5_1model_kabat_noExclCDR	0.447	53	0.206	60	0.449	6	1.182	4	1.026	5	0.309	10	0.226	4	0.584	9	0.201	4	2.25759	0.466	85	0.238	93	0.381	113	0.421	178	0.472	216	0.392	113	0.42	178	0.473	216	0.431	59	0.206
4QHM_BA_FV	AMA	Top5	Similarity	Kabat	F:\AntibodyCascadeValidation\DS45_Top5_1model_Kabat_NotExcludeCDR	None	10	1	1	3	AMA_DS45NewSeq_Top5_1model_kabat_noExclCDR	0.769	52	0.608	60	2.36	6	0.537	4	0.921	7	1.669	8	0.531	4	1.143	11	1.484	4	4.02774	0.885	84	0.825	93	0.794	112	0.964	177	1.064	217	0.803	112	0.955	177	1.058	217	0.824	58	0.632
4PB0_LH_FV	AMA	Top5	Similarity	Kabat	F:\AntibodyCascadeValidation\DS45_Top5_1model_Kabat_NotExcludeCDR	None	10	1	1	3	AMA_DS45NewSeq_Top5_1model_kabat_noExclCDR	0.316	53	0.37	60	0.652	11	0.464	4	0.565	6	0.612	8	0.678	7	5.268	8	0.606	4	6.09457	0.444	85	0.539	93	0.698	113	0.843	178	1.262	222	0.718	113	0.825	178	1.247	222	0.319	59	0.37
4Q2Z_BA_FV	AMA	Top5	Similarity	Kabat	F:\AntibodyCascadeValidation\DS45_Top5_1model_Kabat_NotExcludeCDR	None	10	1	1	3	AMA_DS45NewSeq_Top5_1model_kabat_noExclCDR	0.363	52	1.516	60	0.55	8	0.221	4	1.04	8	0.399	8	1.213	5	6.535	12	0.715	4	3.9667	0.474	84	1.385	93	1.171	112	1.138	177	1.907	222	1.189	112	1.139	177	1.915	222	0.365	58	1.504
4P9M_LH_FV	AMA	Top5	Similarity	Kabat	F:\AntibodyCascadeValidation\DS45_Top5_1model_Kabat_NotExcludeCDR	None	10	1	1	3	AMA_DS45NewSeq_Top5_1model_kabat_noExclCDR	0.865	53	0.563	60	2.151	7	0.527	4	1.248	6	2.319	9	2.467	3	9.859	18	5.326	4	10.5175	0.99	85	2.296	97	1.088	113	2.223	182	3.478	229	1.228	113	2.147	182	3.506	229	0.94	59	0.569
4Q6I_AB_FV	AMA	Top5	Similarity	Kabat	F:\AntibodyCascadeValidation\DS45_Top5_1model_Kabat_NotExcludeCDR	None	10	1	1	3	AMA_DS45NewSeq_Top5_1model_kabat_noExclCDR	0.384	53	0.61	60	1.494	10	0.326	4	0.764	6	0.533	8	0.641	5	5.475	9	0.55	4	8.683	0.568	85	1.21	93	0.892	113	1.315	178	1.694	220	0.916	113	1.278	178	1.693	220	0.373	59	0.609
4R2G_MN_FV	AMA	Top5	Similarity	Kabat	F:\AntibodyCascadeValidation\DS45_Top5_1model_Kabat_NotExcludeCDR	None	10	1	1	3	AMA_DS45NewSeq_Top5_1model_kabat_noExclCDR	0.723	54	0.37	60	1.02	6	0.498	4	0.401	9	1.594	8	1.564	4	1.69	22	0.51	4	0.333965	0.83	80	0.44	93	0.585	114	0.681	173	0.913	226	0.596	114	0.677	173	0.919	226	0.723	54	0.378
4QHK_NM_FV	AMA	Top5	Similarity	Kabat	F:\AntibodyCascadeValidation\DS45_Top5_1model_Kabat_NotExcludeCDR	None	10	1	1	3	AMA_DS45NewSeq_Top5_1model_kabat_noExclCDR	0.574	52	0.651	60	1.392	6	0.648	4	3.269	7	3.145	8	0.995	4	2.152	11	0.69	4	4.93527	0.738	84	0.916	93	0.743	112	0.986	177	1.347	217	0.748	112	0.979	177	1.341	217	0.618	58	0.646
4QHN_BA_FV	AMA	Top5	Similarity	Kabat	F:\AntibodyCascadeValidation\DS45_Top5_1model_Kabat_NotExcludeCDR	None	10	1	1	3	AMA_DS45NewSeq_Top5_1model_kabat_noExclCDR	0.911	52	0.626	60	2.978	6	1.13	4	0.811	7	1.346	8	0.663	4	0.617	11	2.986	4	4.824	1.044	84	1.034	93	0.852	112	1.164	177	1.254	217	0.868	112	1.138	177	1.238	217	0.946	58	0.668
4QWW_CD_FV	AMA	Top5	Similarity	Kabat	F:\AntibodyCascadeValidation\DS45_Top5_1model_Kabat_NotExcludeCDR	None	10	1	1	3	AMA_DS45NewSeq_Top5_1model_kabat_noExclCDR	0.387	53	0.315	60	0.435	5	1.139	4	0.634	6	0.641	8	0.306	7	6.206	12	1.211	4	2.00027	0.389	85	0.577	93	0.423	113	0.57	178	1.581	220	0.426	113	0.566	178	1.574	220	0.382	59	0.315
4QHL_BA_FV	AMA	Top5	Similarity	Kabat	F:\AntibodyCascadeValidation\DS45_Top5_1model_Kabat_NotExcludeCDR	None	10	1	1	3	AMA_DS45NewSeq_Top5_1model_kabat_noExclCDR	0.392	52	0.515	60	1.394	6	0.405	4	1.807	7	1.214	8	0.72	4	1.694	11	0.658	4	5.0257	0.556	84	1.105	93	0.649	112	1.034	177	1.131	217	0.651	112	1.026	177	1.127	217	0.414	58	0.512
4QEX_LH_FV	AMA	Top5	Similarity	Kabat	F:\AntibodyCascadeValidation\DS45_Top5_1model_Kabat_NotExcludeCDR	None	10	1	1	3	AMA_DS45NewSeq_Top5_1model_kabat_noExclCDR	0.687	53	0.461	60	0.847	10	0.582	4	1.238	6	0.994	8	0.664	5	2.29	5	0.747	4	2.62264	0.827	85	0.496	93	0.669	113	0.773	178	0.889	216	0.668	113	0.762	178	0.879	216	0.768	59	0.459
4R4B_AB_FV	AMA	Top5	Similarity	Kabat	F:\AntibodyCascadeValidation\DS45_Top5_1model_Kabat_NotExcludeCDR	None	10	1	1	3	AMA_DS45NewSeq_Top5_1model_kabat_noExclCDR	0.35	53	0.435	60	0.558	6	0.171	4	2.167	5	1.325	8	3.314	4	2.898	9	0.649	4	4.43577	0.488	85	0.636	93	0.532	113	0.723	178	1.125	214	0.544	113	0.713	178	1.117	214	0.359	59	0.437
4RDQ_FG_FV	AMA	Top5	Similarity	Kabat	F:\AntibodyCascadeValidation\DS45_Top5_1model_Kabat_NotExcludeCDR	None	10	1	1	3	AMA_DS45NewSeq_Top5_1model_kabat_noExclCDR	0.358	53	0.465	60	0.316	6	0.286	4	1.119	6	0.478	8	0.277	5	4.134	5	0.289	4	1.63937	0.532	85	0.716	93	0.518	113	0.748	178	0.99	212	0.523	113	0.741	178	0.988	212	0.347	59	0.463
4U0R_CB_FV	AMA	Top5	Similarity	Kabat	F:\AntibodyCascadeValidation\DS45_Top5_1model_Kabat_NotExcludeCDR	None	10	1	1	3	AMA_DS45NewSeq_Top5_1model_kabat_noExclCDR	0.634	53	0.4	60	0.49	10	0.379	4	0.965	6	0.479	8	0.776	5	4.405	11	0.536	4	3.977	0.581	85	0.505	93	0.63	113	0.684	178	1.145	222	0.634	113	0.678	178	1.141	222	0.61	59	0.399
4RQQ_AB_FV	AMA	Top5	Similarity	Kabat	F:\AntibodyCascadeValidation\DS45_Top5_1model_Kabat_NotExcludeCDR	None	10	1	1	3	AMA_DS45NewSeq_Top5_1model_kabat_noExclCDR	0.465	53	0.716	60	1.805	11	0.485	4	1.117	6	2.809	8	1.223	5	6.057	30	0.97	4	4.80581	0.667	85	0.863	93	0.767	113	0.94	178	2.49	242	0.779	113	0.924	178	2.475	242	0.496	59	0.714
4U1G_CB_FV	AMA	Top5	Similarity	Kabat	F:\AntibodyCascadeValidation\DS45_Top5_1model_Kabat_NotExcludeCDR	None	10	1	1	3	AMA_DS45NewSeq_Top5_1model_kabat_noExclCDR	0.658	53	0.368	60	1.602	10	1.616	4	1.633	6	0.375	8	0.947	5	2.285	11	0.439	4	3.46436	0.68	85	0.427	93	0.59	113	0.671	178	0.939	222	0.598	113	0.666	178	0.937	222	0.654	59	0.368
4TOY_LH_FV	AMA	Top5	Similarity	Kabat	F:\AntibodyCascadeValidation\DS45_Top5_1model_Kabat_NotExcludeCDR	None	10	1	1	3	AMA_DS45NewSeq_Top5_1model_kabat_noExclCDR	0.671	52	0.478	60	2.671	9	0.521	4	4.18	7	1.234	8	0.688	5	4.917	12	9.8	12	8.93661	0.896	84	3.563	101	0.888	112	3.013	185	3.084	230	1.314	112	2.782	185	2.98	230	0.661	58	0.523
4U6H_BA_FV	AMA	Top5	Similarity	Kabat	F:\AntibodyCascadeValidation\DS45_Top5_1model_Kabat_NotExcludeCDR	None	10	1	1	3	AMA_DS45NewSeq_Top5_1model_kabat_noExclCDR	0.532	53	0.444	60	1.307	11	0.436	4	0.946	6	0.499	8	0.382	5	2.392	8	0.621	4	5.17877	0.56	85	0.993	93	0.647	113	0.999	178	1.055	220	0.658	113	0.98	178	1.039	220	0.523	59	0.441
4U6V_LH_FV	AMA	Top5	Similarity	Kabat	F:\AntibodyCascadeValidation\DS45_Top5_1model_Kabat_NotExcludeCDR	None	10	1	1	3	AMA_DS45NewSeq_Top5_1model_kabat_noExclCDR	0.314	53	0.313	60	0.433	6	0.495	4	1.378	5	0.365	8	0.54	4	3.201	12	0.342	4	6.47919	0.495	85	0.461	93	0.593	113	0.799	178	1.117	217	0.612	113	0.783	178	1.109	217	0.322	59	0.313
4U6G_BA_FV	AMA	Top5	Similarity	Kabat	F:\AntibodyCascadeValidation\DS45_Top5_1model_Kabat_NotExcludeCDR	None	10	1	1	3	AMA_DS45NewSeq_Top5_1model_kabat_noExclCDR	0.386	52	0.392	60	0.337	6	0.463	4	0.468	9	0.381	8	0.492	7	0.737	18	0.798	4	1.32227	0.505	84	0.447	93	0.465	112	0.528	177	0.537	229	0.467	112	0.522	177	0.531	229	0.438	58	0.396
[truncated: 251 more columns]
