# Supplementary material for: Fully automated antibody structure prediction using BIOVIA tools: Validation study
Source: PLoS One. 2017 May 18;12(5):e0177923. doi: 10.1371/journal.pone.0177923 (PMC5436848; doi:10.1371/journal.pone.0177923)
Supplement: S1 Dataset — Predicted structures using the Top5 framework method, Chothia CDR definition with no canonical filtering and generating 50 models. These were used in the detailed discussion of outliers and for comparison against predictions using canonical filtering. (ZIP) [file pone.0177923.s003.zip › 2YMX_LH_FV_FinalModel.pdb]

REMARK   Accelrys Discovery Studio PDB file
REMARK   Created:  2015-05-08T02:43:04Z
SSBOND   1 CYS L   23    CYS L   88                                     
SSBOND   2 CYS H  129    CYS H  203                                     
ATOM      1  N   ASP L   1      24.535  33.730  26.565  1.00 68.89           N1+
ATOM      2  CA  ASP L   1      24.937  32.470  27.226  1.00 67.06           C  
ATOM      3  CB  ASP L   1      25.535  31.496  26.198  1.00 72.25           C  
ATOM      4  CG  ASP L   1      24.438  31.130  25.209  1.00 75.79           C  
ATOM      5  OD1 ASP L   1      23.274  31.557  25.431  1.00 80.71           O  
ATOM      6  OD2 ASP L   1      24.751  30.418  24.217  1.00 70.08           O1-
ATOM      7  C   ASP L   1      25.983  32.776  28.240  1.00 62.10           C  
ATOM      8  O   ASP L   1      26.805  33.668  28.043  1.00 61.53           O  
ATOM      9  N   ILE L   2      25.977  32.052  29.374  1.00 57.32           N  
ATOM     10  CA  ILE L   2      27.004  32.326  30.332  1.00 53.93           C  
ATOM     11  CB  ILE L   2      26.521  32.715  31.695  1.00 50.09           C  
ATOM     12  CG1 ILE L   2      25.791  31.570  32.386  1.00 47.83           C  
ATOM     13  CG2 ILE L   2      25.640  33.958  31.542  1.00 45.58           C  
ATOM     14  CD1 ILE L   2      25.560  31.865  33.864  1.00 59.82           C  
ATOM     15  C   ILE L   2      27.815  31.084  30.469  1.00 52.57           C  
ATOM     16  O   ILE L   2      27.293  29.972  30.376  1.00 57.42           O  
ATOM     17  N   GLN L   3      29.138  31.248  30.660  1.00 48.28           N  
ATOM     18  CA  GLN L   3      29.973  30.088  30.744  1.00 50.58           C  
ATOM     19  CB  GLN L   3      31.223  30.123  29.847  1.00 54.25           C  
ATOM     20  CG  GLN L   3      30.926  30.035  28.351  1.00 59.93           C  
ATOM     21  CD  GLN L   3      32.262  30.060  27.623  1.00 66.78           C  
ATOM     22  OE1 GLN L   3      33.322  30.079  28.248  1.00 70.10           O  
ATOM     23  NE2 GLN L   3      32.214  30.051  26.265  1.00 67.25           N  
ATOM     24  C   GLN L   3      30.460  29.919  32.140  1.00 50.70           C  
ATOM     25  O   GLN L   3      30.819  30.876  32.825  1.00 54.15           O  
ATOM     26  N   MET L   4      30.487  28.653  32.591  1.00 48.09           N  
ATOM     27  CA  MET L   4      30.946  28.358  33.911  1.00 47.04           C  
ATOM     28  CB  MET L   4      30.099  27.285  34.612  1.00 48.60           C  
ATOM     29  CG  MET L   4      28.610  27.637  34.658  1.00 46.52           C  
ATOM     30  SD  MET L   4      28.217  29.203  35.488  1.00 43.06           S  
ATOM     31  CE  MET L   4      28.577  28.567  37.147  1.00 72.79           C  
ATOM     32  C   MET L   4      32.324  27.801  33.756  1.00 47.24           C  
ATOM     33  O   MET L   4      32.575  26.996  32.862  1.00 46.76           O  
ATOM     34  N   THR L   5      33.265  28.250  34.609  1.00 46.43           N  
ATOM     35  CA  THR L   5      34.612  27.760  34.546  1.00 43.19           C  
ATOM     36  CB  THR L   5      35.624  28.851  34.351  1.00 45.76           C  
ATOM     37  OG1 THR L   5      35.354  29.560  33.150  1.00 50.82           O  
ATOM     38  CG2 THR L   5      37.027  28.223  34.292  1.00 40.18           C  
ATOM     39  C   THR L   5      34.891  27.112  35.865  1.00 40.56           C  
ATOM     40  O   THR L   5      34.780  27.745  36.912  1.00 44.53           O  
ATOM     41  N   GLN L   6      35.288  25.827  35.849  1.00 38.79           N  
ATOM     42  CA  GLN L   6      35.462  25.127  37.087  1.00 41.65           C  
ATOM     43  CB  GLN L   6      34.607  23.850  37.123  1.00 41.73           C  
ATOM     44  CG  GLN L   6      34.529  23.156  38.478  1.00 41.99           C  
ATOM     45  CD  GLN L   6      33.556  21.996  38.322  1.00 43.30           C  
ATOM     46  OE1 GLN L   6      32.767  21.955  37.379  1.00 38.00           O  
ATOM     47  NE2 GLN L   6      33.609  21.025  39.271  1.00 47.51           N  
ATOM     48  C   GLN L   6      36.906  24.754  37.248  1.00 41.95           C  
ATOM     49  O   GLN L   6      37.585  24.427  36.275  1.00 40.66           O  
ATOM     50  N   SER L   7      37.425  24.831  38.494  0.90 42.29           N  
ATOM     51  CA  SER L   7      38.792  24.460  38.739  0.90 46.00           C  
ATOM     52  CB  SER L   7      39.775  25.641  38.656  0.90 48.84           C  
ATOM     53  OG  SER L   7      39.515  26.567  39.699  0.90 51.87           O  
ATOM     54  C   SER L   7      38.878  23.906  40.127  0.90 47.27           C  
ATOM     55  O   SER L   7      38.086  24.274  40.993  0.90 47.24           O  
ATOM     56  N   PRO L   8      39.810  23.022  40.391  1.00 46.40           N  
ATOM     57  CA  PRO L   8      40.736  22.512  39.414  1.00 47.56           C  
ATOM     58  CD  PRO L   8      40.306  22.855  41.747  1.00 42.47           C  
ATOM     59  CB  PRO L   8      41.952  22.017  40.197  1.00 41.91           C  
ATOM     60  CG  PRO L   8      41.425  21.810  41.626  1.00 40.03           C  
ATOM     61  C   PRO L   8      40.085  21.416  38.632  1.00 49.35           C  
ATOM     62  O   PRO L   8      39.043  20.917  39.054  1.00 51.17           O  
ATOM     63  N   ALA L   9      40.670  21.046  37.476  1.00 44.35           N  
ATOM     64  CA  ALA L   9      40.147  19.985  36.665  1.00 44.24           C  
ATOM     65  CB  ALA L   9      40.901  19.833  35.332  1.00 44.05           C  
ATOM     66  C   ALA L   9      40.269  18.686  37.400  1.00 45.12           C  
ATOM     67  O   ALA L   9      39.352  17.866  37.378  1.00 44.47           O  
ATOM     68  N   SER L  10      41.413  18.452  38.070  1.00 44.10           N  
ATOM     69  CA  SER L  10      41.578  17.202  38.753  1.00 44.03           C  
ATOM     70  CB  SER L  10      42.421  16.186  37.961  1.00 47.19           C  
ATOM     71  OG  SER L  10      43.733  16.691  37.757  1.00 50.06           O  
ATOM     72  C   SER L  10      42.275  17.459  40.047  1.00 45.95           C  
ATOM     73  O   SER L  10      43.080  18.383  40.159  1.00 48.64           O  
ATOM     74  N   LEU L  11      41.965  16.642  41.073  1.00 45.09           N  
ATOM     75  CA  LEU L  11      42.585  16.858  42.345  1.00 47.43           C  
ATOM     76  CB  LEU L  11      41.740  17.794  43.228  1.00 50.58           C  
ATOM     77  CG  LEU L  11      42.398  18.209  44.553  1.00 52.36           C  
ATOM     78  CD1 LEU L  11      43.664  19.043  44.302  1.00 54.69           C  
ATOM     79  CD2 LEU L  11      41.391  18.929  45.463  1.00 51.65           C  
ATOM     80  C   LEU L  11      42.704  15.530  43.034  1.00 47.08           C  
ATOM     81  O   LEU L  11      41.794  14.705  42.975  1.00 48.34           O  
ATOM     82  N   SER L  12      43.851  15.281  43.702  1.00 45.34           N  
ATOM     83  CA  SER L  12      44.017  14.050  44.423  1.00 44.20           C  
ATOM     84  CB  SER L  12      45.306  13.281  44.078  1.00 45.37           C  
ATOM     85  OG  SER L  12      45.251  12.782  42.751  1.00 50.10           O  
ATOM     86  C   SER L  12      44.105  14.407  45.871  1.00 41.81           C  
ATOM     87  O   SER L  12      44.761  15.381  46.236  1.00 41.85           O  
ATOM     88  N   ALA L  13      43.425  13.632  46.741  1.00 41.76           N  
ATOM     89  CA  ALA L  13      43.471  13.949  48.140  1.00 44.03           C  
ATOM     90  CB  ALA L  13      42.404  14.970  48.569  1.00 41.55           C  
ATOM     91  C   ALA L  13      43.227  12.697  48.925  1.00 45.61           C  
ATOM     92  O   ALA L  13      42.621  11.744  48.440  1.00 49.16           O  
ATOM     93  N   SER L  14      43.721  12.669  50.178  1.00 46.69           N  
ATOM     94  CA  SER L  14      43.550  11.521  51.019  1.00 47.98           C  
ATOM     95  CB  SER L  14      44.687  11.329  52.038  1.00 49.91           C  
ATOM     96  OG  SER L  14      45.910  11.069  51.364  1.00 56.87           O  
ATOM     97  C   SER L  14      42.278  11.682  51.789  1.00 47.33           C  
ATOM     98  O   SER L  14      41.703  12.767  51.855  1.00 46.13           O  
ATOM     99  N   VAL L  15      41.808  10.577  52.399  1.00 47.52           N  
ATOM    100  CA  VAL L  15      40.601  10.618  53.169  1.00 47.65           C  
ATOM    101  CB  VAL L  15      40.115   9.257  53.579  1.00 41.21           C  
ATOM    102  CG1 VAL L  15      38.888   9.424  54.490  1.00 39.44           C  
ATOM    103  CG2 VAL L  15      39.840   8.427  52.315  1.00 41.06           C  
ATOM    104  C   VAL L  15      40.885  11.385  54.420  1.00 50.80           C  
ATOM    105  O   VAL L  15      41.966  11.277  54.996  1.00 54.96           O  
ATOM    106  N   GLY L  16      39.911  12.207  54.861  1.00 47.62           N  
ATOM    107  CA  GLY L  16      40.059  12.948  56.082  1.00 48.57           C  
ATOM    108  C   GLY L  16      40.480  14.351  55.771  1.00 50.65           C  
ATOM    109  O   GLY L  16      40.307  15.250  56.593  1.00 52.80           O  
ATOM    110  N   ALA L  17      41.040  14.581  54.569  1.00 48.53           N  
ATOM    111  CA  ALA L  17      41.495  15.895  54.208  1.00 53.54           C  
ATOM    112  CB  ALA L  17      42.533  15.896  53.072  1.00 55.54           C  
ATOM    113  C   ALA L  17      40.321  16.706  53.753  1.00 57.36           C  
ATOM    114  O   ALA L  17      39.251  16.167  53.478  1.00 55.07           O  
ATOM    115  N   THR L  18      40.501  18.045  53.681  1.00 57.48           N  
ATOM    116  CA  THR L  18      39.453  18.938  53.264  1.00 53.62           C  
ATOM    117  CB  THR L  18      39.319  20.158  54.130  1.00 53.01           C  
ATOM    118  OG1 THR L  18      39.042  19.787  55.472  1.00 51.67           O  
ATOM    119  CG2 THR L  18      38.179  21.028  53.578  1.00 50.26           C  
ATOM    120  C   THR L  18      39.779  19.421  51.882  1.00 53.97           C  
ATOM    121  O   THR L  18      40.944  19.653  51.558  1.00 54.10           O  
ATOM    122  N   VAL L  19      38.744  19.582  51.025  0.90 52.14           N  
ATOM    123  CA  VAL L  19      38.964  19.988  49.662  0.90 51.10           C  
ATOM    124  CB  VAL L  19      38.721  18.867  48.690  0.90 51.01           C  
ATOM    125  CG1 VAL L  19      38.835  19.406  47.257  0.90 49.02           C  
ATOM    126  CG2 VAL L  19      39.703  17.725  48.998  0.90 47.16           C  
ATOM    127  C   VAL L  19      38.007  21.087  49.302  0.90 50.87           C  
ATOM    128  O   VAL L  19      36.888  21.144  49.808  0.90 51.71           O  
ATOM    129  N   THR L  20      38.442  22.007  48.414  1.00 49.67           N  
ATOM    130  CA  THR L  20      37.587  23.072  47.968  1.00 48.42           C  
ATOM    131  CB  THR L  20      38.025  24.427  48.443  1.00 49.35           C  
ATOM    132  OG1 THR L  20      38.085  24.452  49.861  1.00 50.13           O  
ATOM    133  CG2 THR L  20      37.012  25.471  47.949  1.00 47.59           C  
ATOM    134  C   THR L  20      37.628  23.096  46.470  1.00 46.52           C  
ATOM    135  O   THR L  20      38.699  23.032  45.868  1.00 47.99           O  
ATOM    136  N   ILE L  21      36.446  23.192  45.826  1.00 44.99           N  
ATOM    137  CA  ILE L  21      36.373  23.236  44.390  1.00 44.56           C  
ATOM    138  CB  ILE L  21      35.525  22.141  43.811  1.00 44.62           C  
ATOM    139  CG1 ILE L  21      36.054  20.763  44.241  1.00 46.59           C  
ATOM    140  CG2 ILE L  21      35.497  22.319  42.286  1.00 41.05           C  
ATOM    141  CD1 ILE L  21      35.072  19.626  43.962  1.00 45.06           C  
ATOM    142  C   ILE L  21      35.718  24.540  44.042  1.00 44.44           C  
ATOM    143  O   ILE L  21      34.772  24.956  44.707  1.00 49.08           O  
ATOM    144  N   THR L  22      36.203  25.225  42.983  0.90 42.94           N  
ATOM    145  CA  THR L  22      35.671  26.525  42.666  0.90 44.24           C  
ATOM    146  CB  THR L  22      36.729  27.586  42.577  0.90 46.45           C  
ATOM    147  OG1 THR L  22      37.457  27.671  43.792  0.90 43.94           O  
ATOM    148  CG2 THR L  22      36.045  28.930  42.286  0.90 47.43           C  
ATOM    149  C   THR L  22      35.004  26.499  41.321  0.90 44.86           C  
ATOM    150  O   THR L  22      35.369  25.722  40.442  0.90 46.87           O  
ATOM    151  N   CYS L  23      33.976  27.357  41.145  0.90 46.66           N  
ATOM    152  CA  CYS L  23      33.282  27.483  39.890  0.90 48.38           C  
ATOM    153  CB  CYS L  23      31.888  26.797  39.931  0.90 46.86           C  
ATOM    154  SG  CYS L  23      30.977  26.776  38.353  0.90 63.83           S  
ATOM    155  C   CYS L  23      33.152  28.963  39.628  0.90 51.05           C  
ATOM    156  O   CYS L  23      32.861  29.735  40.540  0.90 54.23           O  
ATOM    157  N   ARG L  24      33.389  29.414  38.373  0.90 49.73           N  
ATOM    158  CA  ARG L  24      33.369  30.829  38.099  0.90 50.04           C  
ATOM    159  CB  ARG L  24      34.768  31.335  37.707  0.90 57.15           C  
ATOM    160  CG  ARG L  24      35.021  32.820  37.950  0.90 66.61           C  
ATOM    161  CD  ARG L  24      36.390  33.277  37.439  0.90 76.06           C  
ATOM    162  NE  ARG L  24      37.424  32.342  37.974  0.90 84.37           N  
ATOM    163  CZ  ARG L  24      38.054  32.594  39.159  0.90 84.63           C  
ATOM    164  NH1 ARG L  24      37.711  33.687  39.901  0.90 82.18           N1+
ATOM    165  NH2 ARG L  24      39.036  31.754  39.601  0.90 83.04           N  
ATOM    166  C   ARG L  24      32.437  31.088  36.946  0.90 52.36           C  
ATOM    167  O   ARG L  24      32.543  30.464  35.892  0.90 55.56           O  
ATOM    168  N   THR L  25      31.498  32.042  37.119  1.00 50.15           N  
ATOM    169  CA  THR L  25      30.514  32.350  36.114  1.00 49.18           C  
ATOM    170  CB  THR L  25      29.190  32.705  36.719  1.00 45.15           C  
ATOM    171  OG1 THR L  25      29.355  33.799  37.610  1.00  0.00           O  
ATOM    172  CG2 THR L  25      28.651  31.494  37.496  1.00  0.00           C  
ATOM    173  C   THR L  25      30.979  33.517  35.295  1.00 50.84           C  
ATOM    174  O   THR L  25      31.648  34.419  35.793  1.00 49.40           O  
ATOM    175  N   SER L  26      30.660  33.497  33.986  1.00 42.87           N  
ATOM    176  CA  SER L  26      31.025  34.550  33.083  1.00 43.44           C  
ATOM    177  CB  SER L  26      30.799  34.176  31.606  1.00 56.19           C  
ATOM    178  OG  SER L  26      29.420  33.948  31.367  1.00 55.60           O  
ATOM    179  C   SER L  26      30.188  35.752  33.384  1.00 43.99           C  
ATOM    180  O   SER L  26      30.617  36.886  33.177  1.00 44.69           O  
ATOM    181  N   GLU L  27      28.964  35.522  33.891  1.00 53.06           N  
ATOM    182  CA  GLU L  27      28.058  36.599  34.150  1.00 53.42           C  
ATOM    183  CB  GLU L  27      26.798  36.513  33.278  1.00 80.10           C  
ATOM    184  CG  GLU L  27      25.955  37.784  33.278  1.00 80.91           C  
ATOM    185  CD  GLU L  27      24.802  37.573  32.309  1.00 81.49           C  
ATOM    186  OE1 GLU L  27      24.038  36.588  32.493  1.00 82.04           O  
ATOM    187  OE2 GLU L  27      24.669  38.401  31.369  1.00 81.78           O1-
ATOM    188  C   GLU L  27      27.642  36.494  35.580  1.00 53.22           C  
ATOM    189  O   GLU L  27      28.010  35.552  36.280  1.00 53.02           O  
ATOM    190  N   ASN L  28      26.885  37.491  36.068  1.00 52.76           N  
ATOM    191  CA  ASN L  28      26.462  37.464  37.432  1.00 52.45           C  
ATOM    192  CB  ASN L  28      25.999  38.840  37.938  1.00 55.15           C  
ATOM    193  CG  ASN L  28      25.865  38.768  39.449  1.00 55.58           C  
ATOM    194  OD1 ASN L  28      25.413  37.768  40.003  1.00 55.64           O  
ATOM    195  ND2 ASN L  28      26.284  39.857  40.143  1.00 55.55           N  
ATOM    196  C   ASN L  28      25.296  36.542  37.548  1.00 51.79           C  
ATOM    197  O   ASN L  28      24.270  36.728  36.897  1.00 51.81           O  
ATOM    198  N   ILE L  29      25.455  35.508  38.389  1.00 63.64           N  
ATOM    199  CA  ILE L  29      24.405  34.604  38.745  1.00 62.53           C  
ATOM    200  CB  ILE L  29      24.851  33.167  38.770  1.00 47.55           C  
ATOM    201  CG1 ILE L  29      25.334  32.707  37.393  1.00 46.43           C  
ATOM    202  CG2 ILE L  29      23.687  32.318  39.297  1.00 47.24           C  
ATOM    203  CD1 ILE L  29      24.219  32.691  36.357  1.00 45.47           C  
ATOM    204  C   ILE L  29      24.244  34.988  40.165  1.00 62.22           C  
ATOM    205  O   ILE L  29      25.236  35.067  40.872  1.00 62.32           O  
ATOM    206  N   ASP L  30      23.043  35.328  40.634  1.00 49.00           N  
ATOM    207  CA  ASP L  30      23.047  35.766  41.997  1.00 48.58           C  
ATOM    208  CB  ASP L  30      21.660  36.244  42.453  1.00 59.29           C  
ATOM    209  CG  ASP L  30      21.279  37.454  41.606  1.00 70.01           C  
ATOM    210  OD1 ASP L  30      22.001  37.734  40.613  1.00  0.00           O  
ATOM    211  OD2 ASP L  30      20.255  38.108  41.936  1.00  0.00           O1-
ATOM    212  C   ASP L  30      23.459  34.640  42.889  1.00 47.81           C  
ATOM    213  O   ASP L  30      24.546  34.653  43.469  1.00 47.80           O  
ATOM    214  N   SER L  31      22.631  33.585  42.949  1.00 46.34           N  
ATOM    215  CA  SER L  31      22.972  32.481  43.786  1.00 46.22           C  
ATOM    216  CB  SER L  31      22.410  32.644  45.208  1.00 48.34           C  
ATOM    217  OG  SER L  31      22.766  31.533  46.014  1.00 50.00           O  
ATOM    218  C   SER L  31      22.318  31.294  43.174  1.00 45.45           C  
ATOM    219  O   SER L  31      22.004  30.324  43.862  1.00 44.67           O  
ATOM    220  N   TYR L  32      22.141  31.323  41.840  1.00 47.69           N  
ATOM    221  CA  TYR L  32      21.464  30.232  41.212  1.00 47.64           C  
ATOM    222  CB  TYR L  32      20.596  30.643  40.013  1.00 55.91           C  
ATOM    223  CG  TYR L  32      19.542  31.593  40.468  1.00 56.79           C  
ATOM    224  CD1 TYR L  32      18.349  31.135  40.973  1.00 57.33           C  
ATOM    225  CD2 TYR L  32      19.750  32.950  40.400  1.00 57.05           C  
ATOM    226  CE1 TYR L  32      17.378  32.014  41.390  1.00 57.50           C  
ATOM    227  CE2 TYR L  32      18.783  33.835  40.815  1.00 57.86           C  
ATOM    228  CZ  TYR L  32      17.592  33.367  41.311  1.00 57.63           C  
ATOM    229  OH  TYR L  32      16.595  34.268  41.739  1.00 58.46           O  
ATOM    230  C   TYR L  32      22.524  29.342  40.672  1.00 46.87           C  
ATOM    231  O   TYR L  32      22.907  29.431  39.507  1.00 46.84           O  
ATOM    232  N   LEU L  33      23.014  28.437  41.529  1.00 42.58           N  
ATOM    233  CA  LEU L  33      24.063  27.535  41.164  1.00 38.70           C  
ATOM    234  CB  LEU L  33      25.446  28.017  41.627  1.00 32.90           C  
ATOM    235  CG  LEU L  33      26.578  27.032  41.291  1.00 39.16           C  
ATOM    236  CD1 LEU L  33      26.821  26.939  39.779  1.00 38.18           C  
ATOM    237  CD2 LEU L  33      27.851  27.345  42.086  1.00 43.70           C  
ATOM    238  C   LEU L  33      23.819  26.239  41.859  1.00 39.64           C  
ATOM    239  O   LEU L  33      23.426  26.219  43.023  1.00 33.55           O  
ATOM    240  N   ALA L  34      24.068  25.113  41.160  1.00 36.66           N  
ATOM    241  CA  ALA L  34      23.859  23.829  41.762  1.00 31.98           C  
ATOM    242  CB  ALA L  34      22.750  23.003  41.086  1.00 29.95           C  
ATOM    243  C   ALA L  34      25.128  23.049  41.631  1.00 33.83           C  
ATOM    244  O   ALA L  34      25.947  23.313  40.753  1.00 36.53           O  
ATOM    245  N   TRP L  35      25.343  22.084  42.547  1.00 33.50           N  
ATOM    246  CA  TRP L  35      26.495  21.237  42.466  1.00 36.32           C  
ATOM    247  CB  TRP L  35      27.436  21.329  43.680  1.00 37.04           C  
ATOM    248  CG  TRP L  35      28.195  22.629  43.778  1.00 36.08           C  
ATOM    249  CD2 TRP L  35      29.450  22.873  43.123  1.00 35.84           C  
ATOM    250  CD1 TRP L  35      27.884  23.770  44.457  1.00 33.75           C  
ATOM    251  NE1 TRP L  35      28.869  24.711  44.267  1.00 35.31           N  
ATOM    252  CE2 TRP L  35      29.838  24.171  43.447  1.00 35.81           C  
ATOM    253  CE3 TRP L  35      30.213  22.078  42.317  1.00 33.49           C  
ATOM    254  CZ2 TRP L  35      31.003  24.698  42.967  1.00 35.19           C  
ATOM    255  CZ3 TRP L  35      31.388  22.612  41.834  1.00 34.94           C  
ATOM    256  CH2 TRP L  35      31.774  23.897  42.154  1.00 35.03           C  
ATOM    257  C   TRP L  35      26.009  19.824  42.410  1.00 36.88           C  
ATOM    258  O   TRP L  35      25.111  19.438  43.160  1.00 37.29           O  
ATOM    259  N   TYR L  36      26.607  19.015  41.512  1.00 34.34           N  
ATOM    260  CA  TYR L  36      26.219  17.637  41.375  1.00 33.88           C  
ATOM    261  CB  TYR L  36      25.683  17.252  39.982  1.00 32.87           C  
ATOM    262  CG  TYR L  36      24.501  18.086  39.624  1.00 33.80           C  
ATOM    263  CD1 TYR L  36      23.230  17.742  40.020  1.00 36.02           C  
ATOM    264  CD2 TYR L  36      24.665  19.228  38.880  1.00 33.09           C  
ATOM    265  CE1 TYR L  36      22.148  18.519  39.676  1.00 34.62           C  
ATOM    266  CE2 TYR L  36      23.587  20.007  38.534  1.00 35.75           C  
ATOM    267  CZ  TYR L  36      22.322  19.657  38.931  1.00 34.74           C  
ATOM    268  OH  TYR L  36      21.212  20.455  38.578  1.00 34.78           O  
ATOM    269  C   TYR L  36      27.434  16.770  41.545  1.00 34.13           C  
ATOM    270  O   TYR L  36      28.564  17.174  41.264  1.00 35.67           O  
ATOM    271  N   GLN L  37      27.215  15.532  42.037  1.00 34.48           N  
ATOM    272  CA  GLN L  37      28.288  14.586  42.171  1.00 34.38           C  
ATOM    273  CB  GLN L  37      28.429  13.983  43.581  1.00 31.69           C  
ATOM    274  CG  GLN L  37      29.582  12.981  43.685  1.00 35.85           C  
ATOM    275  CD  GLN L  37      29.583  12.397  45.090  1.00 41.92           C  
ATOM    276  OE1 GLN L  37      28.600  12.502  45.819  1.00 47.74           O  
ATOM    277  NE2 GLN L  37      30.717  11.754  45.478  1.00 38.05           N  
ATOM    278  C   GLN L  37      27.976  13.442  41.263  1.00 39.82           C  
ATOM    279  O   GLN L  37      26.836  12.980  41.189  1.00 41.41           O  
ATOM    280  N   GLN L  38      28.991  12.953  40.524  1.00 38.65           N  
ATOM    281  CA  GLN L  38      28.758  11.856  39.633  1.00 39.22           C  
ATOM    282  CB  GLN L  38      28.819  12.271  38.156  1.00 39.42           C  
ATOM    283  CG  GLN L  38      28.573  11.125  37.174  1.00 39.65           C  
ATOM    284  CD  GLN L  38      28.664  11.694  35.763  1.00 41.79           C  
ATOM    285  OE1 GLN L  38      29.542  12.503  35.464  1.00 43.81           O  
ATOM    286  NE2 GLN L  38      27.736  11.262  34.871  1.00 41.93           N  
ATOM    287  C   GLN L  38      29.825  10.826  39.851  1.00 43.34           C  
ATOM    288  O   GLN L  38      31.014  11.136  39.882  1.00 44.04           O  
ATOM    289  N   ARG L  39      29.413   9.555  39.997  1.00 46.01           N  
ATOM    290  CA  ARG L  39      30.354   8.489  40.172  1.00 46.25           C  
ATOM    291  CB  ARG L  39      29.958   7.500  41.281  1.00 44.86           C  
ATOM    292  CG  ARG L  39      29.992   8.135  42.673  1.00 46.79           C  
ATOM    293  CD  ARG L  39      29.601   7.175  43.798  1.00 52.21           C  
ATOM    294  NE  ARG L  39      30.515   6.002  43.718  1.00  0.00           N  
ATOM    295  CZ  ARG L  39      30.597   5.122  44.757  1.00  0.00           C  
ATOM    296  NH1 ARG L  39      29.858   5.328  45.886  1.00  0.00           N1+
ATOM    297  NH2 ARG L  39      31.422   4.037  44.669  1.00  0.00           N  
ATOM    298  C   ARG L  39      30.400   7.767  38.866  1.00 47.08           C  
ATOM    299  O   ARG L  39      29.451   7.817  38.087  1.00 50.88           O  
ATOM    300  N   GLN L  40      31.512   7.078  38.575  1.00 52.84           N  
ATOM    301  CA  GLN L  40      31.600   6.498  37.273  1.00 55.48           C  
ATOM    302  CB  GLN L  40      32.943   5.823  36.976  1.00 55.92           C  
ATOM    303  CG  GLN L  40      33.023   5.296  35.546  1.00 64.66           C  
ATOM    304  CD  GLN L  40      34.404   4.700  35.367  1.00 72.26           C  
ATOM    305  OE1 GLN L  40      35.205   4.678  36.299  1.00 74.87           O  
ATOM    306  NE2 GLN L  40      34.695   4.206  34.135  1.00 72.53           N  
ATOM    307  C   GLN L  40      30.524   5.491  37.103  1.00 55.65           C  
ATOM    308  O   GLN L  40      30.271   4.660  37.974  1.00 58.46           O  
ATOM    309  N   GLY L  41      29.841   5.578  35.949  1.00 54.94           N  
ATOM    310  CA  GLY L  41      28.821   4.638  35.616  1.00 54.24           C  
ATOM    311  C   GLY L  41      27.518   5.074  36.201  1.00 54.97           C  
ATOM    312  O   GLY L  41      26.520   4.369  36.061  1.00 54.27           O  
ATOM    313  N   LYS L  42      27.466   6.249  36.857  1.00 55.17           N  
ATOM    314  CA  LYS L  42      26.203   6.583  37.453  1.00 53.21           C  
ATOM    315  CB  LYS L  42      26.221   6.614  38.989  1.00 50.59           C  
ATOM    316  CG  LYS L  42      26.382   5.228  39.614  1.00 54.61           C  
ATOM    317  CD  LYS L  42      26.590   5.267  41.127  1.00 60.85           C  
ATOM    318  CE  LYS L  42      25.334   5.681  41.894  1.00 64.32           C  
ATOM    319  NZ  LYS L  42      25.587   5.606  43.350  1.00 64.50           N1+
ATOM    320  C   LYS L  42      25.733   7.923  36.992  1.00 51.04           C  
ATOM    321  O   LYS L  42      26.453   8.672  36.334  1.00 49.08           O  
ATOM    322  N   SER L  43      24.456   8.227  37.307  1.00 49.73           N  
ATOM    323  CA  SER L  43      23.866   9.490  36.975  1.00 49.22           C  
ATOM    324  CB  SER L  43      22.335   9.430  36.832  1.00 48.70           C  
ATOM    325  OG  SER L  43      21.753   8.887  38.005  1.00 52.12           O  
ATOM    326  C   SER L  43      24.245  10.485  38.031  1.00 48.92           C  
ATOM    327  O   SER L  43      24.584  10.116  39.154  1.00 47.35           O  
ATOM    328  N   PRO L  44      24.199  11.750  37.695  1.00 48.12           N  
ATOM    329  CA  PRO L  44      24.579  12.775  38.632  1.00 44.73           C  
ATOM    330  CD  PRO L  44      24.420  12.162  36.316  1.00 44.99           C  
ATOM    331  CB  PRO L  44      24.702  14.058  37.813  1.00 41.23           C  
ATOM    332  CG  PRO L  44      25.060  13.559  36.403  1.00 41.66           C  
ATOM    333  C   PRO L  44      23.597  12.880  39.752  1.00 42.41           C  
ATOM    334  O   PRO L  44      22.423  12.574  39.546  1.00 45.74           O  
ATOM    335  N   GLN L  45      24.061  13.297  40.948  0.90 34.75           N  
ATOM    336  CA  GLN L  45      23.190  13.452  42.081  0.90 38.52           C  
ATOM    337  CB  GLN L  45      23.585  12.572  43.279  0.90 45.53           C  
ATOM    338  CG  GLN L  45      23.517  11.068  42.999  0.90 51.37           C  
ATOM    339  CD  GLN L  45      22.056  10.643  42.961  0.80 57.87           C  
ATOM    340  OE1 GLN L  45      21.239  11.104  43.756  0.80 63.72           O  
ATOM    341  NE2 GLN L  45      21.716   9.737  42.006  0.80 56.05           N  
ATOM    342  C   GLN L  45      23.309  14.878  42.532  0.90 39.91           C  
ATOM    343  O   GLN L  45      24.364  15.492  42.389  0.90 38.18           O  
ATOM    344  N   LEU L  46      22.223  15.438  43.107  1.00 38.53           N  
ATOM    345  CA  LEU L  46      22.208  16.820  43.514  1.00 40.24           C  
ATOM    346  CB  LEU L  46      20.793  17.404  43.540  1.00 38.87           C  
ATOM    347  CG  LEU L  46      20.759  18.874  43.975  1.00 36.02           C  
ATOM    348  CD1 LEU L  46      21.354  19.799  42.903  1.00 35.60           C  
ATOM    349  CD2 LEU L  46      19.351  19.272  44.430  1.00 33.63           C  
ATOM    350  C   LEU L  46      22.748  16.970  44.911  1.00 41.22           C  
ATOM    351  O   LEU L  46      22.231  16.361  45.845  1.00 38.34           O  
ATOM    352  N   LEU L  47      23.902  17.666  45.056  1.00 42.54           N  
ATOM    353  CA  LEU L  47      24.490  17.994  46.335  1.00 41.56           C  
ATOM    354  CB  LEU L  47      26.012  18.171  46.239  1.00 40.71           C  
ATOM    355  CG  LEU L  47      26.765  16.886  45.858  1.00 40.77           C  
ATOM    356  CD1 LEU L  47      28.274  17.145  45.786  1.00 37.13           C  
ATOM    357  CD2 LEU L  47      26.419  15.727  46.806  1.00 41.37           C  
ATOM    358  C   LEU L  47      23.969  19.261  46.944  1.00 43.71           C  
ATOM    359  O   LEU L  47      23.527  19.285  48.093  1.00 42.80           O  
ATOM    360  N   VAL L  48      24.016  20.364  46.162  1.00 45.81           N  
ATOM    361  CA  VAL L  48      23.691  21.658  46.693  1.00 43.07           C  
ATOM    362  CB  VAL L  48      24.913  22.465  47.029  1.00 38.08           C  
ATOM    363  CG1 VAL L  48      24.484  23.877  47.451  1.00 36.14           C  
ATOM    364  CG2 VAL L  48      25.717  21.716  48.105  1.00 35.72           C  
ATOM    365  C   VAL L  48      22.936  22.438  45.665  1.00 43.49           C  
ATOM    366  O   VAL L  48      23.208  22.350  44.468  1.00 44.54           O  
ATOM    367  N   TYR L  49      21.955  23.238  46.125  1.00 43.37           N  
ATOM    368  CA  TYR L  49      21.180  24.058  45.239  1.00 44.65           C  
ATOM    369  CB  TYR L  49      19.761  23.514  44.992  1.00 45.37           C  
ATOM    370  CG  TYR L  49      19.050  23.349  46.295  1.00 45.81           C  
ATOM    371  CD1 TYR L  49      18.357  24.395  46.858  1.00 44.14           C  
ATOM    372  CD2 TYR L  49      19.068  22.140  46.951  1.00 45.67           C  
ATOM    373  CE1 TYR L  49      17.699  24.237  48.055  1.00 44.64           C  
ATOM    374  CE2 TYR L  49      18.412  21.973  48.149  1.00 47.23           C  
ATOM    375  CZ  TYR L  49      17.725  23.024  48.702  1.00 48.06           C  
ATOM    376  OH  TYR L  49      17.049  22.860  49.930  1.00 48.69           O  
ATOM    377  C   TYR L  49      21.087  25.423  45.850  1.00 43.84           C  
ATOM    378  O   TYR L  49      21.222  25.579  47.060  1.00 42.23           O  
ATOM    379  N   ALA L  50      20.849  26.447  45.005  1.00 29.78           N  
ATOM    380  CA  ALA L  50      20.758  27.805  45.466  1.00 30.39           C  
ATOM    381  CB  ALA L  50      19.694  28.001  46.561  1.00 26.82           C  
ATOM    382  C   ALA L  50      22.086  28.214  46.022  1.00 30.76           C  
ATOM    383  O   ALA L  50      22.183  29.144  46.822  1.00 34.06           O  
ATOM    384  N   ALA L  51      23.143  27.509  45.588  1.00 30.04           N  
ATOM    385  CA  ALA L  51      24.516  27.792  45.897  1.00 34.40           C  
ATOM    386  CB  ALA L  51      24.892  29.269  45.665  1.00 31.00           C  
ATOM    387  C   ALA L  51      24.878  27.441  47.313  1.00 34.29           C  
ATOM    388  O   ALA L  51      26.022  27.066  47.564  1.00 31.85           O  
ATOM    389  N   THR L  52      23.933  27.468  48.278  1.00 31.03           N  
ATOM    390  CA  THR L  52      24.393  27.179  49.611  1.00 30.35           C  
ATOM    391  CB  THR L  52      24.544  28.399  50.480  1.00 33.42           C  
ATOM    392  OG1 THR L  52      23.289  29.031  50.682  1.00 31.15           O  
ATOM    393  CG2 THR L  52      25.532  29.368  49.809  1.00 30.44           C  
ATOM    394  C   THR L  52      23.459  26.249  50.331  1.00 34.95           C  
ATOM    395  O   THR L  52      23.697  25.930  51.496  1.00 34.46           O  
ATOM    396  N   ASN L  53      22.390  25.758  49.674  1.00 47.29           N  
ATOM    397  CA  ASN L  53      21.477  24.889  50.368  1.00 48.47           C  
ATOM    398  CB  ASN L  53      20.010  25.114  49.971  1.00 50.94           C  
ATOM    399  CG  ASN L  53      19.615  26.511  50.431  1.00 39.98           C  
ATOM    400  OD1 ASN L  53      20.283  27.115  51.269  1.00 41.99           O  
ATOM    401  ND2 ASN L  53      18.495  27.040  49.870  1.00 40.88           N  
ATOM    402  C   ASN L  53      21.806  23.450  50.094  1.00 46.22           C  
ATOM    403  O   ASN L  53      22.002  23.055  48.945  1.00 45.46           O  
ATOM    404  N   LEU L  54      21.870  22.623  51.168  0.90 48.35           N  
ATOM    405  CA  LEU L  54      22.179  21.221  51.051  0.90 45.18           C  
ATOM    406  CB  LEU L  54      22.642  20.544  52.355  0.90 42.93           C  
ATOM    407  CG  LEU L  54      24.046  20.944  52.831  0.90 42.97           C  
ATOM    408  CD1 LEU L  54      24.406  20.205  54.129  0.90 40.60           C  
ATOM    409  CD2 LEU L  54      25.097  20.731  51.731  0.90 45.46           C  
ATOM    410  C   LEU L  54      20.963  20.460  50.620  0.90 46.07           C  
ATOM    411  O   LEU L  54      19.849  20.729  51.064  0.90 48.31           O  
ATOM    412  N   ALA L  55      21.176  19.459  49.746  1.00 46.78           N  
ATOM    413  CA  ALA L  55      20.114  18.623  49.268  1.00 48.09           C  
ATOM    414  CB  ALA L  55      20.489  17.798  48.024  1.00 41.78           C  
ATOM    415  C   ALA L  55      19.758  17.665  50.358  1.00 53.56           C  
ATOM    416  O   ALA L  55      20.534  17.442  51.284  1.00 54.34           O  
ATOM    417  N   ASP L  56      18.545  17.086  50.287  1.00 59.10           N  
ATOM    418  CA  ASP L  56      18.124  16.186  51.319  1.00 62.93           C  
ATOM    419  CB  ASP L  56      16.650  15.754  51.194  1.00 68.62           C  
ATOM    420  CG  ASP L  56      16.469  15.016  49.872  1.00 87.67           C  
ATOM    421  OD1 ASP L  56      16.997  15.508  48.840  1.00 70.38           O  
ATOM    422  OD2 ASP L  56      15.805  13.946  49.879  1.00 73.17           O1-
ATOM    423  C   ASP L  56      18.974  14.956  51.287  1.00 61.36           C  
ATOM    424  O   ASP L  56      19.206  14.368  50.233  1.00 58.84           O  
ATOM    425  N   GLY L  57      19.471  14.545  52.471  1.00 62.10           N  
ATOM    426  CA  GLY L  57      20.228  13.332  52.586  1.00 59.82           C  
ATOM    427  C   GLY L  57      21.690  13.594  52.392  1.00 57.28           C  
ATOM    428  O   GLY L  57      22.505  12.691  52.576  1.00 56.46           O  
ATOM    429  N   VAL L  58      22.076  14.830  52.018  1.00 56.57           N  
ATOM    430  CA  VAL L  58      23.474  15.095  51.813  1.00 53.21           C  
ATOM    431  CB  VAL L  58      23.737  16.339  51.010  1.00 49.57           C  
ATOM    432  CG1 VAL L  58      25.257  16.563  50.929  1.00 48.29           C  
ATOM    433  CG2 VAL L  58      23.060  16.189  49.638  1.00 43.41           C  
ATOM    434  C   VAL L  58      24.118  15.285  53.153  1.00 52.72           C  
ATOM    435  O   VAL L  58      23.541  15.890  54.055  1.00 52.82           O  
ATOM    436  N   PRO L  59      25.315  14.777  53.296  1.00 49.40           N  
ATOM    437  CA  PRO L  59      26.011  14.891  54.553  1.00 49.80           C  
ATOM    438  CD  PRO L  59      25.683  13.563  52.585  1.00 46.64           C  
ATOM    439  CB  PRO L  59      27.157  13.886  54.490  1.00 49.21           C  
ATOM    440  CG  PRO L  59      26.639  12.807  53.523  1.00 47.99           C  
ATOM    441  C   PRO L  59      26.457  16.294  54.829  1.00 49.93           C  
ATOM    442  O   PRO L  59      26.672  17.057  53.890  1.00 47.84           O  
ATOM    443  N   SER L  60      26.617  16.637  56.121  1.00 50.47           N  
ATOM    444  CA  SER L  60      26.962  17.954  56.584  1.00 50.59           C  
ATOM    445  CB  SER L  60      26.840  18.092  58.110  1.00 54.09           C  
ATOM    446  OG  SER L  60      27.732  17.195  58.755  1.00 60.63           O  
ATOM    447  C   SER L  60      28.366  18.316  56.204  1.00 51.12           C  
ATOM    448  O   SER L  60      28.755  19.478  56.306  1.00 47.31           O  
ATOM    449  N   ARG L  61      29.176  17.337  55.770  1.00 53.20           N  
ATOM    450  CA  ARG L  61      30.538  17.628  55.426  1.00 51.98           C  
ATOM    451  CB  ARG L  61      31.397  16.375  55.171  1.00 52.97           C  
ATOM    452  CG  ARG L  61      30.882  15.442  54.079  1.00 51.95           C  
ATOM    453  CD  ARG L  61      31.789  14.230  53.863  1.00 49.14           C  
ATOM    454  NE  ARG L  61      31.160  13.378  52.814  1.00 46.60           N  
ATOM    455  CZ  ARG L  61      30.529  12.216  53.153  1.00 49.28           C  
ATOM    456  NH1 ARG L  61      30.538  11.781  54.444  1.00 45.10           N1+
ATOM    457  NH2 ARG L  61      29.893  11.479  52.196  1.00 50.95           N  
ATOM    458  C   ARG L  61      30.572  18.530  54.226  1.00 51.23           C  
ATOM    459  O   ARG L  61      31.532  19.280  54.043  1.00 50.94           O  
ATOM    460  N   PHE L  62      29.539  18.450  53.358  1.00 50.12           N  
ATOM    461  CA  PHE L  62      29.470  19.257  52.169  1.00 47.12           C  
ATOM    462  CB  PHE L  62      28.546  18.658  51.095  1.00 47.06           C  
ATOM    463  CG  PHE L  62      29.132  17.373  50.615  1.00 47.64           C  
ATOM    464  CD1 PHE L  62      30.047  17.364  49.587  1.00 45.58           C  
ATOM    465  CD2 PHE L  62      28.765  16.177  51.187  1.00 46.34           C  
ATOM    466  CE1 PHE L  62      30.588  16.183  49.139  1.00 40.89           C  
ATOM    467  CE2 PHE L  62      29.304  14.991  50.743  1.00 45.04           C  
ATOM    468  CZ  PHE L  62      30.216  14.994  49.716  1.00 43.40           C  
ATOM    469  C   PHE L  62      28.914  20.614  52.500  1.00 47.68           C  
ATOM    470  O   PHE L  62      27.955  20.746  53.258  1.00 48.88           O  
ATOM    471  N   SER L  63      29.520  21.676  51.927  1.00 45.44           N  
ATOM    472  CA  SER L  63      29.027  23.004  52.161  1.00 45.73           C  
ATOM    473  CB  SER L  63      29.811  23.759  53.247  1.00 45.82           C  
ATOM    474  OG  SER L  63      31.171  23.894  52.859  1.00 50.24           O  
ATOM    475  C   SER L  63      29.163  23.778  50.887  1.00 46.07           C  
ATOM    476  O   SER L  63      30.134  23.615  50.149  1.00 45.66           O  
ATOM    477  N   GLY L  64      28.183  24.659  50.600  1.00 44.32           N  
ATOM    478  CA  GLY L  64      28.253  25.448  49.404  1.00 46.57           C  
ATOM    479  C   GLY L  64      28.368  26.878  49.818  1.00 47.59           C  
ATOM    480  O   GLY L  64      27.851  27.279  50.860  1.00 49.43           O  
ATOM    481  N   SER L  65      29.063  27.693  49.002  1.00 46.40           N  
ATOM    482  CA  SER L  65      29.207  29.074  49.355  1.00 50.32           C  
ATOM    483  CB  SER L  65      30.365  29.337  50.333  1.00 49.21           C  
ATOM    484  OG  SER L  65      31.606  29.020  49.722  1.00 49.34           O  
ATOM    485  C   SER L  65      29.490  29.856  48.115  1.00 52.95           C  
ATOM    486  O   SER L  65      29.692  29.300  47.037  1.00 50.15           O  
ATOM    487  N   GLY L  66      29.513  31.196  48.249  1.00 54.57           N  
ATOM    488  CA  GLY L  66      29.821  32.030  47.126  1.00 54.90           C  
ATOM    489  C   GLY L  66      28.598  32.765  46.684  1.00 54.21           C  
ATOM    490  O   GLY L  66      27.471  32.433  47.047  1.00 51.12           O  
ATOM    491  N   SER L  67      28.822  33.833  45.896  1.00 55.17           N  
ATOM    492  CA  SER L  67      27.763  34.632  45.364  1.00 56.93           C  
ATOM    493  CB  SER L  67      27.232  35.679  46.358  1.00 59.49           C  
ATOM    494  OG  SER L  67      28.266  36.583  46.717  1.00 56.58           O  
ATOM    495  C   SER L  67      28.344  35.363  44.202  1.00 54.36           C  
ATOM    496  O   SER L  67      29.547  35.293  43.953  1.00 52.15           O  
ATOM    497  N   GLY L  68      27.497  36.072  43.435  1.00 52.86           N  
ATOM    498  CA  GLY L  68      28.025  36.824  42.339  1.00 51.99           C  
ATOM    499  C   GLY L  68      28.597  35.871  41.338  1.00 51.40           C  
ATOM    500  O   GLY L  68      27.901  35.008  40.813  1.00 51.89           O  
ATOM    501  N   THR L  69      29.862  36.110  40.955  1.00 48.63           N  
ATOM    502  CA  THR L  69      30.606  35.331  40.004  1.00 49.46           C  
ATOM    503  CB  THR L  69      31.678  36.139  39.341  1.00 51.89           C  
ATOM    504  OG1 THR L  69      32.613  36.599  40.305  1.00 55.57           O  
ATOM    505  CG2 THR L  69      31.015  37.333  38.635  1.00 50.72           C  
ATOM    506  C   THR L  69      31.260  34.103  40.568  1.00 47.70           C  
ATOM    507  O   THR L  69      31.477  33.139  39.833  1.00 44.21           O  
ATOM    508  N   GLN L  70      31.652  34.102  41.859  1.00 48.14           N  
ATOM    509  CA  GLN L  70      32.451  32.985  42.282  1.00 46.51           C  
ATOM    510  CB  GLN L  70      33.817  33.405  42.842  1.00 47.94           C  
ATOM    511  CG  GLN L  70      34.736  32.212  43.081  1.00 56.90           C  
ATOM    512  CD  GLN L  70      36.113  32.738  43.432  1.00 65.04           C  
ATOM    513  OE1 GLN L  70      36.365  33.941  43.389  1.00 69.51           O  
ATOM    514  NE2 GLN L  70      37.039  31.810  43.786  1.00 68.44           N  
ATOM    515  C   GLN L  70      31.754  32.155  43.315  1.00 45.12           C  
ATOM    516  O   GLN L  70      31.128  32.671  44.241  1.00 44.46           O  
ATOM    517  N   TYR L  71      31.872  30.816  43.174  1.00 44.28           N  
ATOM    518  CA  TYR L  71      31.218  29.910  44.076  1.00 43.30           C  
ATOM    519  CB  TYR L  71      30.040  29.162  43.439  1.00 42.01           C  
ATOM    520  CG  TYR L  71      29.094  30.159  42.875  1.00 37.52           C  
ATOM    521  CD1 TYR L  71      29.283  30.631  41.598  1.00 37.43           C  
ATOM    522  CD2 TYR L  71      28.029  30.615  43.612  1.00 38.17           C  
ATOM    523  CE1 TYR L  71      28.414  31.545  41.058  1.00 42.61           C  
ATOM    524  CE2 TYR L  71      27.157  31.531  43.079  1.00 39.76           C  
ATOM    525  CZ  TYR L  71      27.353  31.991  41.802  1.00 40.75           C  
ATOM    526  OH  TYR L  71      26.458  32.924  41.256  1.00 16.76           O  
ATOM    527  C   TYR L  71      32.199  28.835  44.433  1.00 42.07           C  
ATOM    528  O   TYR L  71      33.188  28.637  43.726  1.00 44.43           O  
ATOM    529  N   SER L  72      31.961  28.114  45.552  0.90 42.07           N  
ATOM    530  CA  SER L  72      32.863  27.055  45.901  0.90 44.28           C  
ATOM    531  CB  SER L  72      33.962  27.477  46.889  0.90 44.51           C  
ATOM    532  OG  SER L  72      34.790  28.474  46.310  0.90 47.56           O  
ATOM    533  C   SER L  72      32.103  25.959  46.581  0.90 47.40           C  
ATOM    534  O   SER L  72      31.087  26.192  47.234  0.90 52.16           O  
ATOM    535  N   LEU L  73      32.594  24.715  46.419  1.00 47.02           N  
ATOM    536  CA  LEU L  73      32.049  23.572  47.084  1.00 47.77           C  
ATOM    537  CB  LEU L  73      31.702  22.422  46.122  1.00 44.35           C  
ATOM    538  CG  LEU L  73      31.106  21.186  46.819  1.00 39.88           C  
ATOM    539  CD1 LEU L  73      29.761  21.507  47.491  1.00 42.32           C  
ATOM    540  CD2 LEU L  73      31.010  20.001  45.849  1.00 35.21           C  
ATOM    541  C   LEU L  73      33.137  23.105  47.994  1.00 48.49           C  
ATOM    542  O   LEU L  73      34.299  23.058  47.594  1.00 48.75           O  
ATOM    543  N   LYS L  74      32.795  22.765  49.254  1.00 46.00           N  
ATOM    544  CA  LYS L  74      33.809  22.384  50.197  1.00 45.35           C  
ATOM    545  CB  LYS L  74      33.960  23.440  51.306  1.00 49.53           C  
ATOM    546  CG  LYS L  74      35.093  23.203  52.305  1.00 54.15           C  
ATOM    547  CD  LYS L  74      35.364  24.436  53.171  1.00 57.17           C  
ATOM    548  CE  LYS L  74      36.468  24.244  54.212  1.00 61.33           C  
ATOM    549  NZ  LYS L  74      36.640  25.487  54.997  1.00 60.42           N1+
ATOM    550  C   LYS L  74      33.408  21.094  50.851  1.00 47.72           C  
ATOM    551  O   LYS L  74      32.256  20.915  51.244  1.00 51.84           O  
ATOM    552  N   ILE L  75      34.366  20.151  50.964  1.00 46.52           N  
ATOM    553  CA  ILE L  75      34.126  18.890  51.614  1.00 47.22           C  
ATOM    554  CB  ILE L  75      34.401  17.733  50.700  1.00 47.85           C  
ATOM    555  CG1 ILE L  75      33.573  17.876  49.411  1.00 47.77           C  
ATOM    556  CG2 ILE L  75      34.094  16.436  51.463  1.00 49.90           C  
ATOM    557  CD1 ILE L  75      34.040  16.961  48.280  1.00 44.07           C  
ATOM    558  C   ILE L  75      35.120  18.828  52.747  1.00 50.34           C  
ATOM    559  O   ILE L  75      36.325  18.856  52.504  1.00 51.18           O  
ATOM    560  N   ASN L  76      34.650  18.804  54.017  0.90 52.69           N  
ATOM    561  CA  ASN L  76      35.553  18.843  55.146  0.90 56.01           C  
ATOM    562  CB  ASN L  76      34.847  19.235  56.457  0.90 58.57           C  
ATOM    563  CG  ASN L  76      34.612  20.739  56.430  0.90 66.74           C  
ATOM    564  OD1 ASN L  76      35.542  21.521  56.245  0.90 70.07           O  
ATOM    565  ND2 ASN L  76      33.333  21.159  56.623  0.90 69.33           N  
ATOM    566  C   ASN L  76      36.317  17.580  55.425  0.90 64.70           C  
ATOM    567  O   ASN L  76      37.539  17.550  55.296  0.90 71.38           O  
ATOM    568  N   SER L  77      35.626  16.483  55.791  1.00 65.02           N  
ATOM    569  CA  SER L  77      36.341  15.288  56.128  1.00 63.45           C  
ATOM    570  CB  SER L  77      35.850  14.642  57.436  1.00 65.62           C  
ATOM    571  OG  SER L  77      36.594  13.467  57.717  1.00 61.64           O  
ATOM    572  C   SER L  77      36.051  14.358  55.012  1.00 59.46           C  
ATOM    573  O   SER L  77      35.026  13.677  54.995  1.00 60.47           O  
ATOM    574  N   LEU L  78      36.991  14.281  54.064  0.90 53.78           N  
ATOM    575  CA  LEU L  78      36.754  13.538  52.872  0.90 53.60           C  
ATOM    576  CB  LEU L  78      37.927  13.668  51.881  0.90 53.57           C  
ATOM    577  CG  LEU L  78      37.644  13.171  50.453  0.90 53.40           C  
ATOM    578  CD1 LEU L  78      36.663  14.102  49.720  0.90 49.74           C  
ATOM    579  CD2 LEU L  78      38.947  12.969  49.671  0.90 58.02           C  
ATOM    580  C   LEU L  78      36.594  12.106  53.259  0.90 53.15           C  
ATOM    581  O   LEU L  78      37.260  11.615  54.170  0.90 57.66           O  
ATOM    582  N   GLN L  79      35.657  11.404  52.594  1.00 48.27           N  
ATOM    583  CA  GLN L  79      35.455  10.019  52.881  1.00 49.33           C  
ATOM    584  CB  GLN L  79      34.112   9.728  53.566  1.00 50.55           C  
ATOM    585  CG  GLN L  79      34.094  10.348  54.965  1.00 51.41           C  
ATOM    586  CD  GLN L  79      32.769  10.055  55.640  1.00 57.87           C  
ATOM    587  OE1 GLN L  79      32.139   9.032  55.387  1.00 60.84           O  
ATOM    588  NE2 GLN L  79      32.338  10.986  56.533  1.00 58.24           N  
ATOM    589  C   GLN L  79      35.554   9.284  51.581  1.00 52.23           C  
ATOM    590  O   GLN L  79      35.551   9.897  50.517  1.00 52.26           O  
ATOM    591  N   SER L  80      35.651   7.944  51.640  0.90 54.41           N  
ATOM    592  CA  SER L  80      35.877   7.141  50.469  0.90 55.04           C  
ATOM    593  CB  SER L  80      35.963   5.638  50.785  0.90 54.14           C  
ATOM    594  OG  SER L  80      37.072   5.379  51.634  0.75 32.47           O  
ATOM    595  C   SER L  80      34.758   7.319  49.486  0.90 53.87           C  
ATOM    596  O   SER L  80      34.981   7.294  48.277  0.90 54.83           O  
ATOM    597  N   GLU L  81      33.530   7.530  49.986  1.00 51.86           N  
ATOM    598  CA  GLU L  81      32.343   7.641  49.181  1.00 53.21           C  
ATOM    599  CB  GLU L  81      31.067   7.838  50.019  1.00 55.27           C  
ATOM    600  CG  GLU L  81      30.744   6.687  50.971  1.00 61.90           C  
ATOM    601  CD  GLU L  81      31.573   6.864  52.232  1.00 68.84           C  
ATOM    602  OE1 GLU L  81      32.740   6.390  52.247  1.00 69.75           O  
ATOM    603  OE2 GLU L  81      31.050   7.480  53.199  1.00 71.17           O1-
ATOM    604  C   GLU L  81      32.432   8.855  48.302  1.00 52.24           C  
ATOM    605  O   GLU L  81      31.748   8.945  47.287  1.00 53.80           O  
ATOM    606  N   ASP L  82      33.230   9.847  48.724  1.00 45.95           N  
ATOM    607  CA  ASP L  82      33.378  11.146  48.127  1.00 41.28           C  
ATOM    608  CB  ASP L  82      34.099  12.125  49.064  1.00 40.17           C  
ATOM    609  CG  ASP L  82      33.170  12.345  50.249  1.00 47.18           C  
ATOM    610  OD1 ASP L  82      31.978  11.954  50.133  1.00 49.04           O  
ATOM    611  OD2 ASP L  82      33.632  12.899  51.283  1.00 42.19           O1-
ATOM    612  C   ASP L  82      34.084  11.169  46.793  1.00 41.61           C  
ATOM    613  O   ASP L  82      34.015  12.183  46.105  1.00 46.27           O  
ATOM    614  N   VAL L  83      34.845  10.124  46.411  1.00 40.79           N  
ATOM    615  CA  VAL L  83      35.609  10.162  45.184  1.00 40.39           C  
ATOM    616  CB  VAL L  83      36.568   9.010  45.088  1.00 37.75           C  
ATOM    617  CG1 VAL L  83      35.755   7.708  45.186  1.00  0.00           C  
ATOM    618  CG2 VAL L  83      37.356   9.114  43.774  1.00  0.00           C  
ATOM    619  C   VAL L  83      34.706  10.085  43.989  1.00 42.22           C  
ATOM    620  O   VAL L  83      33.838   9.217  43.921  1.00 45.64           O  
ATOM    621  N   ALA L  84      34.919  10.988  42.998  1.00 37.94           N  
ATOM    622  CA  ALA L  84      34.101  11.015  41.814  1.00 36.13           C  
ATOM    623  CB  ALA L  84      32.598  10.862  42.107  1.00  0.00           C  
ATOM    624  C   ALA L  84      34.287  12.352  41.160  1.00 36.61           C  
ATOM    625  O   ALA L  84      35.210  13.094  41.496  1.00 38.35           O  
ATOM    626  N   ARG L  85      33.424  12.675  40.169  1.00 35.58           N  
ATOM    627  CA  ARG L  85      33.508  13.947  39.510  1.00 36.54           C  
ATOM    628  CB  ARG L  85      33.361  13.906  37.977  1.00 38.03           C  
ATOM    629  CG  ARG L  85      34.577  13.320  37.256  1.00  0.00           C  
ATOM    630  CD  ARG L  85      34.708  13.803  35.808  1.00  0.00           C  
ATOM    631  NE  ARG L  85      33.569  13.253  35.021  1.00  0.00           N  
ATOM    632  CZ  ARG L  85      33.796  12.273  34.099  1.00  0.00           C  
ATOM    633  NH1 ARG L  85      35.064  11.813  33.894  1.00  0.00           N1+
ATOM    634  NH2 ARG L  85      32.759  11.762  33.373  1.00  0.00           N  
ATOM    635  C   ARG L  85      32.425  14.835  40.040  1.00 39.78           C  
ATOM    636  O   ARG L  85      31.345  14.380  40.413  1.00 40.96           O  
ATOM    637  N   TYR L  86      32.721  16.149  40.100  1.00 39.08           N  
ATOM    638  CA  TYR L  86      31.798  17.122  40.607  1.00 36.83           C  
ATOM    639  CB  TYR L  86      32.342  17.893  41.820  1.00 34.93           C  
ATOM    640  CG  TYR L  86      32.431  16.954  42.970  1.00 33.52           C  
ATOM    641  CD1 TYR L  86      31.321  16.722  43.746  1.00 34.38           C  
ATOM    642  CD2 TYR L  86      33.608  16.308  43.278  1.00 33.01           C  
ATOM    643  CE1 TYR L  86      31.381  15.863  44.815  1.00 36.18           C  
ATOM    644  CE2 TYR L  86      33.674  15.446  44.348  1.00 34.54           C  
ATOM    645  CZ  TYR L  86      32.557  15.224  45.118  1.00 35.87           C  
ATOM    646  OH  TYR L  86      32.610  14.344  46.218  1.00 35.18           O  
ATOM    647  C   TYR L  86      31.567  18.136  39.529  1.00 35.59           C  
ATOM    648  O   TYR L  86      32.495  18.503  38.809  1.00 34.51           O  
ATOM    649  N   TYR L  87      30.307  18.602  39.382  1.00 36.20           N  
ATOM    650  CA  TYR L  87      29.994  19.571  38.368  1.00 35.15           C  
ATOM    651  CB  TYR L  87      29.142  19.012  37.211  1.00 31.62           C  
ATOM    652  CG  TYR L  87      29.927  18.054  36.377  1.00 32.66           C  
ATOM    653  CD1 TYR L  87      30.683  18.513  35.322  1.00 35.85           C  
ATOM    654  CD2 TYR L  87      29.900  16.701  36.634  1.00 33.87           C  
ATOM    655  CE1 TYR L  87      31.402  17.641  34.538  1.00 36.16           C  
ATOM    656  CE2 TYR L  87      30.617  15.824  35.854  1.00 34.88           C  
ATOM    657  CZ  TYR L  87      31.369  16.293  34.803  1.00 35.53           C  
ATOM    658  OH  TYR L  87      32.106  15.398  33.998  1.00 34.99           O  
ATOM    659  C   TYR L  87      29.156  20.662  38.968  1.00 36.15           C  
ATOM    660  O   TYR L  87      28.365  20.426  39.880  1.00 34.53           O  
ATOM    661  N   CYS L  88      29.327  21.902  38.457  1.00 36.81           N  
ATOM    662  CA  CYS L  88      28.518  23.021  38.858  1.00 34.92           C  
ATOM    663  CB  CYS L  88      29.334  24.290  39.232  1.00 31.86           C  
ATOM    664  SG  CYS L  88      30.532  24.816  37.960  1.00 59.06           S  
ATOM    665  C   CYS L  88      27.633  23.343  37.684  1.00 35.32           C  
ATOM    666  O   CYS L  88      28.004  23.100  36.539  1.00 34.18           O  
ATOM    667  N   GLN L  89      26.410  23.845  37.947  1.00 34.12           N  
ATOM    668  CA  GLN L  89      25.514  24.211  36.882  1.00 37.03           C  
ATOM    669  CB  GLN L  89      24.406  23.172  36.631  1.00 37.39           C  
ATOM    670  CG  GLN L  89      23.453  23.563  35.502  1.00 39.47           C  
ATOM    671  CD  GLN L  89      22.250  22.633  35.564  1.00 39.87           C  
ATOM    672  OE1 GLN L  89      22.193  21.722  36.388  1.00 36.81           O  
ATOM    673  NE2 GLN L  89      21.254  22.876  34.674  1.00 40.99           N  
ATOM    674  C   GLN L  89      24.805  25.466  37.286  1.00 40.28           C  
ATOM    675  O   GLN L  89      24.389  25.607  38.433  1.00 39.99           O  
ATOM    676  N   HIS L  90      24.635  26.415  36.341  1.00 40.39           N  
ATOM    677  CA  HIS L  90      23.954  27.635  36.688  1.00 39.43           C  
ATOM    678  ND1 HIS L  90      24.720  28.628  33.533  1.00 37.13           N  
ATOM    679  CG  HIS L  90      24.116  29.155  34.648  1.00 37.17           C  
ATOM    680  CB  HIS L  90      24.561  28.907  36.064  1.00 36.69           C  
ATOM    681  NE2 HIS L  90      23.023  29.862  32.802  1.00 35.15           N  
ATOM    682  CD2 HIS L  90      23.081  29.905  34.185  1.00 34.30           C  
ATOM    683  CE1 HIS L  90      24.028  29.082  32.457  1.00 34.98           C  
ATOM    684  C   HIS L  90      22.556  27.552  36.156  1.00 38.21           C  
ATOM    685  O   HIS L  90      22.330  26.947  35.109  1.00 39.10           O  
ATOM    686  N   TYR L  91      21.750  28.452  36.763  1.00 33.29           N  
ATOM    687  CA  TYR L  91      20.499  28.934  36.270  1.00 35.45           C  
ATOM    688  CB  TYR L  91      19.319  28.819  37.221  1.00 35.30           C  
ATOM    689  CG  TYR L  91      18.363  29.861  36.737  1.00 36.67           C  
ATOM    690  CD1 TYR L  91      17.902  29.842  35.449  1.00 35.54           C  
ATOM    691  CD2 TYR L  91      17.871  30.836  37.567  1.00 35.61           C  
ATOM    692  CE1 TYR L  91      17.009  30.749  34.952  1.00 37.62           C  
ATOM    693  CE2 TYR L  91      16.971  31.767  37.091  1.00 38.34           C  
ATOM    694  CZ  TYR L  91      16.539  31.727  35.785  1.00 38.47           C  
ATOM    695  OH  TYR L  91      15.615  32.679  35.303  1.00 83.41           O  
ATOM    696  C   TYR L  91      20.686  30.418  36.094  1.00 36.55           C  
ATOM    697  O   TYR L  91      20.973  31.162  37.029  1.00 35.82           O  
ATOM    698  N   SER L  92      20.481  30.912  34.871  1.00 37.09           N  
ATOM    699  CA  SER L  92      20.647  32.318  34.681  1.00 39.07           C  
ATOM    700  CB  SER L  92      22.088  32.713  34.324  1.00 39.72           C  
ATOM    701  OG  SER L  92      22.211  34.123  34.288  1.00 86.92           O  
ATOM    702  C   SER L  92      19.784  32.664  33.523  1.00 40.48           C  
ATOM    703  O   SER L  92      18.556  32.609  33.597  1.00 40.52           O  
ATOM    704  N   THR L  93      20.427  33.043  32.409  1.00 41.60           N  
ATOM    705  CA  THR L  93      19.712  33.370  31.220  1.00 42.65           C  
ATOM    706  CB  THR L  93      20.600  34.062  30.222  1.00 21.29           C  
ATOM    707  OG1 THR L  93      19.886  34.426  29.049  1.00  0.00           O  
ATOM    708  CG2 THR L  93      21.811  33.168  29.908  1.00  0.00           C  
ATOM    709  C   THR L  93      19.158  32.085  30.680  1.00 42.97           C  
ATOM    710  O   THR L  93      19.071  31.091  31.399  1.00 43.76           O  
ATOM    711  N   THR L  94      18.709  32.074  29.411  1.00 43.23           N  
ATOM    712  CA  THR L  94      18.127  30.886  28.849  1.00 43.53           C  
ATOM    713  CB  THR L  94      17.703  31.071  27.424  1.00 45.89           C  
ATOM    714  OG1 THR L  94      16.734  32.100  27.329  1.00 32.86           O  
ATOM    715  CG2 THR L  94      17.132  29.745  26.885  1.00 22.57           C  
ATOM    716  C   THR L  94      19.065  29.713  28.845  1.00 42.53           C  
ATOM    717  O   THR L  94      18.681  28.687  29.400  1.00 42.71           O  
ATOM    718  N   PRO L  95      20.250  29.769  28.278  1.00 39.95           N  
ATOM    719  CA  PRO L  95      21.140  28.642  28.290  1.00 37.85           C  
ATOM    720  CD  PRO L  95      20.971  30.997  27.992  1.00 38.59           C  
ATOM    721  CB  PRO L  95      22.403  29.090  27.578  1.00 37.74           C  
ATOM    722  CG  PRO L  95      22.450  30.582  27.937  1.00 38.39           C  
ATOM    723  C   PRO L  95      21.499  28.239  29.674  1.00 35.85           C  
ATOM    724  O   PRO L  95      21.844  29.087  30.492  1.00 35.28           O  
ATOM    725  N   TRP L  96      21.478  26.931  29.953  1.00 33.39           N  
ATOM    726  CA  TRP L  96      21.902  26.499  31.242  1.00 31.06           C  
ATOM    727  CB  TRP L  96      21.141  25.316  31.794  1.00 29.82           C  
ATOM    728  CG  TRP L  96      19.668  25.461  31.669  1.00 29.20           C  
ATOM    729  CD2 TRP L  96      18.765  24.858  32.577  1.00 28.60           C  
ATOM    730  CD1 TRP L  96      18.913  26.052  30.701  1.00 29.54           C  
ATOM    731  NE1 TRP L  96      17.592  25.790  30.929  1.00 28.72           N  
ATOM    732  CE2 TRP L  96      17.505  25.064  32.088  1.00 29.14           C  
ATOM    733  CE3 TRP L  96      18.970  24.167  33.714  1.00 28.68           C  
ATOM    734  CZ2 TRP L  96      16.462  24.552  32.744  1.00 29.57           C  
ATOM    735  CZ3 TRP L  96      17.898  23.667  34.400  1.00 29.25           C  
ATOM    736  CH2 TRP L  96      16.640  23.859  33.911  1.00 29.05           C  
ATOM    737  C   TRP L  96      23.202  25.924  30.876  1.00 30.46           C  
ATOM    738  O   TRP L  96      23.369  25.456  29.753  1.00 31.01           O  
ATOM    739  N   THR L  97      24.166  25.942  31.781  0.90 34.68           N  
ATOM    740  CA  THR L  97      25.417  25.472  31.310  0.90 36.74           C  
ATOM    741  CB  THR L  97      26.243  26.628  30.830  0.90 34.03           C  
ATOM    742  OG1 THR L  97      27.267  26.199  29.956  0.88 36.70           O  
ATOM    743  CG2 THR L  97      26.835  27.347  32.052  0.88 34.19           C  
ATOM    744  C   THR L  97      26.087  24.801  32.469  0.90 34.65           C  
ATOM    745  O   THR L  97      25.901  25.197  33.619  0.90 33.12           O  
ATOM    746  N   PHE L  98      26.870  23.739  32.197  1.00 34.45           N  
ATOM    747  CA  PHE L  98      27.533  23.021  33.253  1.00 33.96           C  
ATOM    748  CB  PHE L  98      27.552  21.490  33.079  1.00 35.08           C  
ATOM    749  CG  PHE L  98      26.199  20.910  33.300  1.00 38.16           C  
ATOM    750  CD1 PHE L  98      25.298  20.794  32.270  1.00 36.25           C  
ATOM    751  CD2 PHE L  98      25.835  20.462  34.548  1.00 38.69           C  
ATOM    752  CE1 PHE L  98      24.055  20.246  32.486  1.00 39.29           C  
ATOM    753  CE2 PHE L  98      24.594  19.914  34.766  1.00 36.59           C  
ATOM    754  CZ  PHE L  98      23.697  19.805  33.734  1.00 39.44           C  
ATOM    755  C   PHE L  98      28.975  23.412  33.257  1.00 33.54           C  
ATOM    756  O   PHE L  98      29.507  23.896  32.260  1.00 34.96           O  
ATOM    757  N   GLY L  99      29.642  23.225  34.412  1.00 33.89           N  
ATOM    758  CA  GLY L  99      31.048  23.488  34.494  1.00 35.21           C  
ATOM    759  C   GLY L  99      31.744  22.308  33.885  1.00 37.30           C  
ATOM    760  O   GLY L  99      31.122  21.285  33.604  1.00 38.91           O  
ATOM    761  N   GLY L 100      33.072  22.431  33.690  1.00 39.99           N  
ATOM    762  CA  GLY L 100      33.910  21.441  33.070  1.00 38.46           C  
ATOM    763  C   GLY L 100      33.948  20.184  33.887  1.00 38.86           C  
ATOM    764  O   GLY L 100      34.115  19.094  33.344  1.00 40.90           O  
ATOM    765  N   GLY L 101      33.860  20.301  35.222  1.00 35.60           N  
ATOM    766  CA  GLY L 101      33.890  19.135  36.058  1.00 37.20           C  
ATOM    767  C   GLY L 101      35.216  19.066  36.750  1.00 40.49           C  
ATOM    768  O   GLY L 101      36.221  19.580  36.259  1.00 43.56           O  
ATOM    769  N   THR L 102      35.223  18.442  37.946  1.00 39.17           N  
ATOM    770  CA  THR L 102      36.425  18.243  38.705  1.00 39.31           C  
ATOM    771  CB  THR L 102      36.469  19.037  39.980  1.00 41.81           C  
ATOM    772  OG1 THR L 102      36.402  20.426  39.692  1.00 45.19           O  
ATOM    773  CG2 THR L 102      37.767  18.711  40.740  1.00 40.76           C  
ATOM    774  C   THR L 102      36.469  16.795  39.081  1.00 39.93           C  
ATOM    775  O   THR L 102      35.519  16.264  39.654  1.00 40.22           O  
ATOM    776  N   GLN L 103      37.587  16.110  38.769  1.00 41.53           N  
ATOM    777  CA  GLN L 103      37.662  14.721  39.108  1.00 45.20           C  
ATOM    778  CB  GLN L 103      38.297  13.838  38.018  1.00 48.04           C  
ATOM    779  CG  GLN L 103      38.208  12.343  38.333  1.00 52.43           C  
ATOM    780  CD  GLN L 103      38.786  11.567  37.159  1.00 57.32           C  
ATOM    781  OE1 GLN L 103      39.908  11.820  36.722  1.00  0.00           O  
ATOM    782  NE2 GLN L 103      37.998  10.594  36.627  1.00  0.00           N  
ATOM    783  C   GLN L 103      38.480  14.609  40.351  1.00 46.25           C  
ATOM    784  O   GLN L 103      39.600  15.112  40.426  1.00 46.57           O  
ATOM    785  N   LEU L 104      37.920  13.938  41.372  1.00 42.66           N  
ATOM    786  CA  LEU L 104      38.586  13.838  42.635  1.00 43.17           C  
ATOM    787  CB  LEU L 104      37.624  14.174  43.786  1.00 46.45           C  
ATOM    788  CG  LEU L 104      38.284  14.360  45.158  1.00 47.34           C  
ATOM    789  CD1 LEU L 104      39.258  15.548  45.153  1.00 49.94           C  
ATOM    790  CD2 LEU L 104      37.220  14.502  46.252  1.00 46.50           C  
ATOM    791  C   LEU L 104      39.065  12.424  42.770  1.00 47.43           C  
ATOM    792  O   LEU L 104      38.270  11.486  42.763  1.00 48.69           O  
ATOM    793  N   GLU L 105      40.394  12.241  42.907  1.00 46.26           N  
ATOM    794  CA  GLU L 105      40.977  10.930  42.959  1.00 45.24           C  
ATOM    795  CB  GLU L 105      42.084  10.718  41.915  1.00 52.58           C  
ATOM    796  CG  GLU L 105      42.584   9.277  41.847  1.00 60.69           C  
ATOM    797  CD  GLU L 105      43.853   9.257  41.008  1.00 63.56           C  
ATOM    798  OE1 GLU L 105      44.880   9.817  41.477  1.00 62.63           O  
ATOM    799  OE2 GLU L 105      43.812   8.683  39.887  1.00 63.46           O1-
ATOM    800  C   GLU L 105      41.614  10.751  44.293  1.00 41.05           C  
ATOM    801  O   GLU L 105      41.799  11.708  45.042  1.00 39.38           O  
ATOM    802  N   ILE L 106      41.975   9.499  44.627  1.00 42.59           N  
ATOM    803  CA  ILE L 106      42.528   9.274  45.926  1.00 44.94           C  
ATOM    804  CB  ILE L 106      42.000   8.025  46.586  1.00 41.09           C  
ATOM    805  CG1 ILE L 106      42.130   8.119  48.112  1.00 42.60           C  
ATOM    806  CG2 ILE L 106      42.711   6.805  45.982  1.00 39.11           C  
ATOM    807  CD1 ILE L 106      41.153   9.106  48.754  1.00 43.01           C  
ATOM    808  C   ILE L 106      44.022   9.205  45.809  1.00 47.82           C  
ATOM    809  O   ILE L 106      44.578   8.522  44.949  1.00 44.72           O  
ATOM    810  N   LYS L 107      44.712   9.972  46.673  1.00 50.70           N  
ATOM    811  CA  LYS L 107      46.142  10.011  46.677  0.90 49.65           C  
ATOM    812  CB  LYS L 107      46.694  11.078  47.639  0.90 53.31           C  
ATOM    813  CG  LYS L 107      48.185  11.365  47.474  0.90 55.84           C  
ATOM    814  CD  LYS L 107      48.640  12.624  48.215  0.90 60.02           C  
ATOM    815  CE  LYS L 107      47.945  13.904  47.741  0.90 61.40           C  
ATOM    816  NZ  LYS L 107      48.314  14.192  46.337  0.90 56.86           N1+
ATOM    817  C   LYS L 107      46.617   8.648  47.161  1.00 46.12           C  
ATOM    818  O   LYS L 107      46.288   8.286  48.322  1.00 45.61           O  
ATOM    819  OXT LYS L 107      47.309   7.950  46.374  1.00  0.00           O1-
TER     820      LYS L 107 
ATOM    821  N   GLU H 108       8.710   5.696  45.210  1.00 75.29           N1+
ATOM    822  CA  GLU H 108       9.093   7.126  45.166  1.00 80.97           C  
ATOM    823  CB  GLU H 108      10.418   7.362  45.905  1.00 87.54           C  
ATOM    824  CG  GLU H 108      10.262   7.259  47.419  1.00 94.61           C  
ATOM    825  CD  GLU H 108       9.305   8.366  47.838  1.00 97.43           C  
ATOM    826  OE1 GLU H 108       9.193   9.366  47.079  1.00101.82           O  
ATOM    827  OE2 GLU H 108       8.670   8.224  48.915  1.00109.93           O1-
ATOM    828  C   GLU H 108       9.227   7.622  43.768  1.00 80.09           C  
ATOM    829  O   GLU H 108       8.682   7.039  42.832  1.00 82.76           O  
ATOM    830  N   VAL H 109       9.956   8.739  43.601  1.00 74.66           N  
ATOM    831  CA  VAL H 109      10.104   9.314  42.301  1.00 68.95           C  
ATOM    832  CB  VAL H 109      10.605  10.729  42.349  1.00 64.83           C  
ATOM    833  CG1 VAL H 109      10.836  11.229  40.914  1.00 56.94           C  
ATOM    834  CG2 VAL H 109       9.600  11.572  43.150  1.00 65.69           C  
ATOM    835  C   VAL H 109      11.103   8.511  41.536  1.00 65.49           C  
ATOM    836  O   VAL H 109      12.189   8.213  42.028  1.00 63.69           O  
ATOM    837  N   GLN H 110      10.750   8.126  40.295  1.00 63.15           N  
ATOM    838  CA  GLN H 110      11.704   7.396  39.518  1.00 63.28           C  
ATOM    839  CB  GLN H 110      11.621   5.869  39.701  1.00 68.99           C  
ATOM    840  CG  GLN H 110      10.314   5.229  39.239  1.00 71.92           C  
ATOM    841  CD  GLN H 110      10.428   3.737  39.519  1.00 75.15           C  
ATOM    842  OE1 GLN H 110       9.467   2.987  39.363  1.00 76.42           O  
ATOM    843  NE2 GLN H 110      11.637   3.293  39.959  1.00 75.45           N  
ATOM    844  C   GLN H 110      11.515   7.731  38.073  1.00 58.53           C  
ATOM    845  O   GLN H 110      10.391   7.889  37.594  1.00 55.43           O  
ATOM    846  N   LEU H 111      12.638   7.881  37.345  1.00 55.95           N  
ATOM    847  CA  LEU H 111      12.572   8.151  35.940  1.00 52.81           C  
ATOM    848  CB  LEU H 111      13.362   9.399  35.517  1.00 48.43           C  
ATOM    849  CG  LEU H 111      12.822  10.696  36.140  1.00 46.34           C  
ATOM    850  CD1 LEU H 111      13.593  11.924  35.632  1.00 47.60           C  
ATOM    851  CD2 LEU H 111      11.303  10.814  35.942  1.00 42.14           C  
ATOM    852  C   LEU H 111      13.196   6.981  35.248  1.00 53.81           C  
ATOM    853  O   LEU H 111      14.393   6.737  35.392  1.00 56.13           O  
ATOM    854  N   GLN H 112      12.395   6.221  34.468  1.00 49.74           N  
ATOM    855  CA  GLN H 112      12.924   5.081  33.769  1.00 50.19           C  
ATOM    856  CB  GLN H 112      12.019   3.836  33.791  1.00 56.57           C  
ATOM    857  CG  GLN H 112      12.144   2.994  35.060  1.00 65.31           C  
ATOM    858  CD  GLN H 112      13.442   2.199  34.957  1.00 69.66           C  
ATOM    859  OE1 GLN H 112      14.125   1.977  35.955  1.00 73.87           O  
ATOM    860  NE2 GLN H 112      13.791   1.752  33.719  1.00 67.93           N  
ATOM    861  C   GLN H 112      13.113   5.447  32.334  1.00 49.38           C  
ATOM    862  O   GLN H 112      12.168   5.825  31.644  1.00 50.44           O  
ATOM    863  N   GLN H 113      14.363   5.323  31.852  1.00 46.10           N  
ATOM    864  CA  GLN H 113      14.676   5.674  30.498  1.00 47.68           C  
ATOM    865  CB  GLN H 113      16.039   6.374  30.353  1.00 46.80           C  
ATOM    866  CG  GLN H 113      16.093   7.721  31.081  1.00 47.79           C  
ATOM    867  CD  GLN H 113      17.472   8.329  30.878  1.00 46.03           C  
ATOM    868  OE1 GLN H 113      18.135   8.729  31.835  1.00 46.36           O  
ATOM    869  NE2 GLN H 113      17.917   8.417  29.596  1.00 43.14           N  
ATOM    870  C   GLN H 113      14.685   4.448  29.639  1.00 46.72           C  
ATOM    871  O   GLN H 113      14.771   3.322  30.125  1.00 41.22           O  
ATOM    872  N   SER H 114      14.592   4.657  28.308  1.00 44.49           N  
ATOM    873  CA  SER H 114      14.585   3.574  27.369  1.00 43.99           C  
ATOM    874  CB  SER H 114      14.233   3.998  25.930  1.00 47.66           C  
ATOM    875  OG  SER H 114      15.206   4.901  25.426  1.00 59.25           O  
ATOM    876  C   SER H 114      15.950   2.967  27.364  1.00 42.49           C  
ATOM    877  O   SER H 114      16.886   3.513  27.944  1.00 44.58           O  
ATOM    878  N   GLY H 115      16.087   1.792  26.719  1.00 45.14           N  
ATOM    879  CA  GLY H 115      17.330   1.077  26.726  1.00 46.03           C  
ATOM    880  C   GLY H 115      18.253   1.638  25.690  1.00 46.57           C  
ATOM    881  O   GLY H 115      17.911   2.532  24.917  1.00 50.55           O  
ATOM    882  N   PRO H 116      19.433   1.074  25.683  1.00 46.41           N  
ATOM    883  CA  PRO H 116      20.498   1.474  24.802  1.00 46.41           C  
ATOM    884  CD  PRO H 116      19.646  -0.253  26.233  1.00 47.54           C  
ATOM    885  CB  PRO H 116      21.644   0.508  25.093  1.00 44.63           C  
ATOM    886  CG  PRO H 116      20.917  -0.774  25.541  1.00 47.57           C  
ATOM    887  C   PRO H 116      20.040   1.344  23.386  1.00 46.46           C  
ATOM    888  O   PRO H 116      19.239   0.457  23.095  1.00 51.67           O  
ATOM    889  N   GLU H 117      20.524   2.224  22.489  0.90 47.47           N  
ATOM    890  CA  GLU H 117      20.083   2.119  21.131  0.90 50.19           C  
ATOM    891  CB  GLU H 117      19.102   3.227  20.728  0.90 55.78           C  
ATOM    892  CG  GLU H 117      17.778   3.116  21.482  0.90 61.83           C  
ATOM    893  CD  GLU H 117      16.881   4.260  21.050  0.90 67.19           C  
ATOM    894  OE1 GLU H 117      17.369   5.422  21.044  0.90 67.66           O  
ATOM    895  OE2 GLU H 117      15.698   3.985  20.721  0.90 68.69           O1-
ATOM    896  C   GLU H 117      21.262   2.203  20.222  0.90 49.25           C  
ATOM    897  O   GLU H 117      22.206   2.951  20.463  0.90 48.16           O  
ATOM    898  N   LEU H 118      21.235   1.390  19.151  1.00 46.88           N  
ATOM    899  CA  LEU H 118      22.265   1.446  18.157  1.00 44.30           C  
ATOM    900  CB  LEU H 118      22.913   0.071  17.893  1.00 42.13           C  
ATOM    901  CG  LEU H 118      24.175   0.087  17.006  1.00 54.32           C  
ATOM    902  CD1 LEU H 118      24.732  -1.330  16.821  1.00 57.73           C  
ATOM    903  CD2 LEU H 118      23.942   0.781  15.657  1.00 55.29           C  
ATOM    904  C   LEU H 118      21.545   1.910  16.936  1.00 46.54           C  
ATOM    905  O   LEU H 118      20.488   1.380  16.594  1.00 49.41           O  
ATOM    906  N   VAL H 119      22.083   2.933  16.244  1.00 48.35           N  
ATOM    907  CA  VAL H 119      21.349   3.466  15.136  1.00 51.57           C  
ATOM    908  CB  VAL H 119      20.618   4.709  15.540  1.00 53.77           C  
ATOM    909  CG1 VAL H 119      21.658   5.818  15.753  1.00 52.22           C  
ATOM    910  CG2 VAL H 119      19.515   5.018  14.523  1.00 53.83           C  
ATOM    911  C   VAL H 119      22.317   3.818  14.047  1.00 50.28           C  
ATOM    912  O   VAL H 119      23.488   4.091  14.305  1.00 47.60           O  
ATOM    913  N   LYS H 120      21.837   3.808  12.786  1.00 49.13           N  
ATOM    914  CA  LYS H 120      22.663   4.089  11.645  1.00 49.74           C  
ATOM    915  CB  LYS H 120      22.052   3.595  10.321  1.00 55.92           C  
ATOM    916  CG  LYS H 120      21.608   2.129  10.336  1.00 60.02           C  
ATOM    917  CD  LYS H 120      22.710   1.114  10.642  1.00 66.36           C  
ATOM    918  CE  LYS H 120      22.188  -0.321  10.732  1.00 55.76           C  
ATOM    919  NZ  LYS H 120      23.279  -1.235  11.136  1.00 58.36           N1+
ATOM    920  C   LYS H 120      22.774   5.576  11.526  1.00 48.27           C  
ATOM    921  O   LYS H 120      21.889   6.306  11.965  1.00 47.08           O  
ATOM    922  N   PRO H 121      23.838   6.054  10.946  1.00 49.14           N  
ATOM    923  CA  PRO H 121      24.004   7.467  10.766  1.00 50.10           C  
ATOM    924  CD  PRO H 121      25.095   5.335  10.871  1.00 48.95           C  
ATOM    925  CB  PRO H 121      25.465   7.676  10.362  1.00 47.54           C  
ATOM    926  CG  PRO H 121      25.984   6.262  10.028  1.00 48.76           C  
ATOM    927  C   PRO H 121      22.999   7.964   9.779  1.00 50.51           C  
ATOM    928  O   PRO H 121      22.687   7.246   8.831  1.00 52.11           O  
ATOM    929  N   GLY H 122      22.472   9.183   9.998  1.00 50.17           N  
ATOM    930  CA  GLY H 122      21.505   9.757   9.108  1.00 49.56           C  
ATOM    931  C   GLY H 122      20.138   9.346   9.563  1.00 49.47           C  
ATOM    932  O   GLY H 122      19.134   9.831   9.044  1.00 50.97           O  
ATOM    933  N   ALA H 123      20.066   8.429  10.545  1.00 47.95           N  
ATOM    934  CA  ALA H 123      18.809   7.955  11.053  1.00 49.59           C  
ATOM    935  CB  ALA H 123      18.859   6.504  11.564  1.00 50.74           C  
ATOM    936  C   ALA H 123      18.392   8.822  12.200  1.00 50.45           C  
ATOM    937  O   ALA H 123      19.098   9.754  12.583  1.00 50.05           O  
ATOM    938  N   SER H 124      17.190   8.556  12.750  1.00 52.73           N  
ATOM    939  CA  SER H 124      16.716   9.297  13.883  1.00 54.47           C  
ATOM    940  CB  SER H 124      15.469  10.138  13.566  1.00 61.23           C  
ATOM    941  OG  SER H 124      14.416   9.296  13.120  1.00 66.58           O  
ATOM    942  C   SER H 124      16.353   8.308  14.954  1.00 52.20           C  
ATOM    943  O   SER H 124      15.942   7.189  14.657  1.00 56.06           O  
ATOM    944  N   VAL H 125      16.521   8.696  16.240  1.00 49.68           N  
ATOM    945  CA  VAL H 125      16.188   7.821  17.336  1.00 46.75           C  
ATOM    946  CB  VAL H 125      17.335   7.475  18.246  1.00 48.31           C  
ATOM    947  CG1 VAL H 125      18.433   6.775  17.446  1.00 47.64           C  
ATOM    948  CG2 VAL H 125      17.800   8.743  18.973  1.00 54.78           C  
ATOM    949  C   VAL H 125      15.235   8.559  18.223  1.00 46.43           C  
ATOM    950  O   VAL H 125      15.184   9.788  18.197  1.00 45.71           O  
ATOM    951  N   LYS H 126      14.439   7.817  19.024  1.00 44.00           N  
ATOM    952  CA  LYS H 126      13.513   8.437  19.935  1.00 42.31           C  
ATOM    953  CB  LYS H 126      12.046   8.175  19.549  1.00 41.40           C  
ATOM    954  CG  LYS H 126      11.025   8.952  20.381  1.00 45.62           C  
ATOM    955  CD  LYS H 126       9.601   8.876  19.826  1.00 53.56           C  
ATOM    956  CE  LYS H 126       8.882   7.570  20.171  1.00 65.29           C  
ATOM    957  NZ  LYS H 126       7.514   7.577  19.606  1.00 61.71           N1+
ATOM    958  C   LYS H 126      13.729   7.829  21.294  1.00 45.81           C  
ATOM    959  O   LYS H 126      13.460   6.647  21.497  1.00 51.02           O  
ATOM    960  N   ILE H 127      14.175   8.645  22.274  1.00 45.34           N  
ATOM    961  CA  ILE H 127      14.491   8.186  23.604  1.00 42.53           C  
ATOM    962  CB  ILE H 127      15.683   8.887  24.196  1.00 42.26           C  
ATOM    963  CG1 ILE H 127      16.927   8.777  23.296  1.00 49.28           C  
ATOM    964  CG2 ILE H 127      15.903   8.307  25.603  1.00 45.78           C  
ATOM    965  CD1 ILE H 127      17.506   7.372  23.184  1.00 31.44           C  
ATOM    966  C   ILE H 127      13.346   8.552  24.499  1.00 43.17           C  
ATOM    967  O   ILE H 127      12.788   9.642  24.387  1.00 42.98           O  
ATOM    968  N   SER H 128      12.960   7.646  25.421  1.00 42.44           N  
ATOM    969  CA  SER H 128      11.838   7.934  26.271  1.00 41.33           C  
ATOM    970  CB  SER H 128      10.712   6.892  26.169  1.00 42.46           C  
ATOM    971  OG  SER H 128      11.167   5.634  26.648  1.00 44.80           O  
ATOM    972  C   SER H 128      12.279   7.974  27.704  1.00 42.91           C  
ATOM    973  O   SER H 128      13.326   7.448  28.068  1.00 42.73           O  
ATOM    974  N   CYS H 129      11.480   8.659  28.550  1.00 43.15           N  
ATOM    975  CA  CYS H 129      11.751   8.750  29.956  1.00 45.40           C  
ATOM    976  CB  CYS H 129      12.450  10.085  30.315  1.00 44.79           C  
ATOM    977  SG  CYS H 129      12.845  10.305  32.078  1.00 52.20           S  
ATOM    978  C   CYS H 129      10.420   8.672  30.649  1.00 47.49           C  
ATOM    979  O   CYS H 129       9.626   9.607  30.588  1.00 44.44           O  
ATOM    980  N   LYS H 130      10.137   7.543  31.335  1.00 49.65           N  
ATOM    981  CA  LYS H 130       8.864   7.394  31.985  1.00 53.39           C  
ATOM    982  CB  LYS H 130       8.357   5.944  32.041  1.00 54.27           C  
ATOM    983  CG  LYS H 130       6.999   5.818  32.732  1.00 56.96           C  
ATOM    984  CD  LYS H 130       6.367   4.432  32.616  1.00 61.76           C  
ATOM    985  CE  LYS H 130       5.023   4.313  33.336  1.00 65.51           C  
ATOM    986  NZ  LYS H 130       4.618   2.894  33.407  1.00 64.91           N1+
ATOM    987  C   LYS H 130       9.003   7.864  33.396  1.00 52.38           C  
ATOM    988  O   LYS H 130       9.894   7.435  34.125  1.00 53.05           O  
ATOM    989  N   ALA H 131       8.089   8.751  33.828  1.00 52.43           N  
ATOM    990  CA  ALA H 131       8.179   9.316  35.141  1.00 53.90           C  
ATOM    991  CB  ALA H 131       7.943  10.834  35.165  1.00 54.60           C  
ATOM    992  C   ALA H 131       7.131   8.695  35.997  1.00 56.36           C  
ATOM    993  O   ALA H 131       6.032   8.386  35.540  1.00 56.01           O  
ATOM    994  N   SER H 132       7.464   8.475  37.285  1.00 59.36           N  
ATOM    995  CA  SER H 132       6.505   7.870  38.153  1.00 61.40           C  
ATOM    996  CB  SER H 132       6.613   6.337  38.131  1.00 59.79           C  
ATOM    997  OG  SER H 132       5.656   5.753  38.996  1.00 56.60           O  
ATOM    998  C   SER H 132       6.763   8.343  39.553  1.00 62.07           C  
ATOM    999  O   SER H 132       7.881   8.726  39.894  1.00 62.43           O  
ATOM   1000  N   GLY H 133       5.723   8.345  40.411  1.00 26.83           N  
ATOM   1001  CA  GLY H 133       5.929   8.699  41.787  1.00 25.53           C  
ATOM   1002  C   GLY H 133       5.515  10.115  42.062  1.00 28.50           C  
ATOM   1003  O   GLY H 133       5.328  10.473  43.223  1.00 28.68           O  
ATOM   1004  N   TYR H 134       5.366  10.970  41.027  1.00 26.28           N  
ATOM   1005  CA  TYR H 134       4.965  12.324  41.291  1.00 25.36           C  
ATOM   1006  CB  TYR H 134       6.142  13.313  41.353  1.00 24.05           C  
ATOM   1007  CG  TYR H 134       6.797  13.398  40.012  1.00 24.62           C  
ATOM   1008  CD1 TYR H 134       7.662  12.416  39.586  1.00 23.93           C  
ATOM   1009  CD2 TYR H 134       6.565  14.474  39.183  1.00 24.71           C  
ATOM   1010  CE1 TYR H 134       8.275  12.503  38.357  1.00 23.13           C  
ATOM   1011  CE2 TYR H 134       7.175  14.567  37.953  1.00 22.60           C  
ATOM   1012  CZ  TYR H 134       8.034  13.580  37.538  1.00 22.99           C  
ATOM   1013  OH  TYR H 134       8.664  13.673  36.279  1.00 23.32           O  
ATOM   1014  C   TYR H 134       4.045  12.779  40.200  1.00 26.88           C  
ATOM   1015  O   TYR H 134       3.750  12.032  39.268  1.00 26.28           O  
ATOM   1016  N   SER H 135       3.548  14.030  40.313  1.00 28.83           N  
ATOM   1017  CA  SER H 135       2.659  14.554  39.320  1.00 28.13           C  
ATOM   1018  CB  SER H 135       1.892  15.796  39.808  1.00 32.54           C  
ATOM   1019  OG  SER H 135       0.996  16.246  38.804  1.00  0.00           O  
ATOM   1020  C   SER H 135       3.517  14.952  38.163  1.00 27.26           C  
ATOM   1021  O   SER H 135       4.336  15.863  38.264  1.00 26.69           O  
ATOM   1022  N   PHE H 136       3.319  14.281  37.014  1.00 27.63           N  
ATOM   1023  CA  PHE H 136       4.144  14.457  35.850  1.00 28.18           C  
ATOM   1024  CB  PHE H 136       3.776  13.463  34.731  1.00 27.16           C  
ATOM   1025  CG  PHE H 136       4.707  13.654  33.578  1.00 24.39           C  
ATOM   1026  CD1 PHE H 136       5.993  13.163  33.618  1.00 25.37           C  
ATOM   1027  CD2 PHE H 136       4.283  14.302  32.441  1.00 23.88           C  
ATOM   1028  CE1 PHE H 136       6.846  13.335  32.553  1.00 26.10           C  
ATOM   1029  CE2 PHE H 136       5.131  14.476  31.373  1.00 25.08           C  
ATOM   1030  CZ  PHE H 136       6.417  13.997  31.427  1.00 24.02           C  
ATOM   1031  C   PHE H 136       4.010  15.855  35.317  1.00 27.03           C  
ATOM   1032  O   PHE H 136       4.994  16.459  34.892  1.00 28.42           O  
ATOM   1033  N   THR H 137       2.785  16.406  35.326  1.00 27.35           N  
ATOM   1034  CA  THR H 137       2.482  17.701  34.777  1.00 30.29           C  
ATOM   1035  CB  THR H 137       1.011  17.978  34.785  1.00 32.49           C  
ATOM   1036  OG1 THR H 137       0.316  16.962  34.076  1.00 33.89           O  
ATOM   1037  CG2 THR H 137       0.777  19.339  34.116  1.00 32.90           C  
ATOM   1038  C   THR H 137       3.142  18.782  35.580  1.00 30.96           C  
ATOM   1039  O   THR H 137       3.388  19.875  35.077  1.00 30.15           O  
ATOM   1040  N   GLY H 138       3.391  18.514  36.871  1.00 25.11           N  
ATOM   1041  CA  GLY H 138       3.922  19.472  37.803  1.00 26.98           C  
ATOM   1042  C   GLY H 138       5.305  19.969  37.460  1.00 28.73           C  
ATOM   1043  O   GLY H 138       5.612  21.123  37.754  1.00 29.03           O  
ATOM   1044  N   TYR H 139       6.193  19.141  36.864  1.00 27.90           N  
ATOM   1045  CA  TYR H 139       7.574  19.572  36.745  1.00 26.33           C  
ATOM   1046  CB  TYR H 139       8.539  18.646  37.507  1.00 24.47           C  
ATOM   1047  CG  TYR H 139       8.101  18.526  38.927  1.00 24.61           C  
ATOM   1048  CD1 TYR H 139       6.968  17.811  39.235  1.00 24.73           C  
ATOM   1049  CD2 TYR H 139       8.827  19.090  39.951  1.00 29.48           C  
ATOM   1050  CE1 TYR H 139       6.550  17.677  40.539  1.00 29.02           C  
ATOM   1051  CE2 TYR H 139       8.415  18.958  41.258  1.00 30.95           C  
ATOM   1052  CZ  TYR H 139       7.273  18.251  41.553  1.00 32.82           C  
ATOM   1053  OH  TYR H 139       6.845  18.111  42.890  1.00 37.23           O  
ATOM   1054  C   TYR H 139       8.049  19.486  35.308  1.00 27.00           C  
ATOM   1055  O   TYR H 139       7.519  18.731  34.500  1.00 25.19           O  
ATOM   1056  N   TYR H 140       9.102  20.264  34.966  1.00 44.64           N  
ATOM   1057  CA  TYR H 140       9.681  20.328  33.653  1.00 40.51           C  
ATOM   1058  CB  TYR H 140      10.524  21.592  33.405  1.00 40.26           C  
ATOM   1059  CG  TYR H 140       9.659  22.801  33.535  1.00 44.90           C  
ATOM   1060  CD1 TYR H 140       9.460  23.382  34.767  1.00 44.11           C  
ATOM   1061  CD2 TYR H 140       9.053  23.358  32.432  1.00 43.64           C  
ATOM   1062  CE1 TYR H 140       8.669  24.500  34.898  1.00  0.00           C  
ATOM   1063  CE2 TYR H 140       8.261  24.475  32.557  1.00 22.26           C  
ATOM   1064  CZ  TYR H 140       8.069  25.048  33.791  1.00  0.00           C  
ATOM   1065  OH  TYR H 140       7.257  26.195  33.921  1.00  0.00           O  
ATOM   1066  C   TYR H 140      10.622  19.176  33.523  1.00 42.62           C  
ATOM   1067  O   TYR H 140      11.210  18.729  34.506  1.00 44.78           O  
ATOM   1068  N   MET H 141      10.745  18.621  32.302  1.00 42.12           N  
ATOM   1069  CA  MET H 141      11.679  17.553  32.104  1.00 40.34           C  
ATOM   1070  CB  MET H 141      11.088  16.354  31.347  1.00 42.52           C  
ATOM   1071  CG  MET H 141      12.051  15.171  31.269  1.00 54.47           C  
ATOM   1072  SD  MET H 141      12.414  14.417  32.881  1.00 67.45           S  
ATOM   1073  CE  MET H 141      10.725  13.816  33.152  1.00 37.38           C  
ATOM   1074  C   MET H 141      12.808  18.109  31.294  1.00 38.95           C  
ATOM   1075  O   MET H 141      12.592  18.762  30.276  1.00 37.78           O  
ATOM   1076  N   ASN H 142      14.055  17.859  31.740  1.00 37.76           N  
ATOM   1077  CA  ASN H 142      15.217  18.405  31.095  1.00 36.76           C  
ATOM   1078  CB  ASN H 142      16.127  19.178  32.070  1.00 33.58           C  
ATOM   1079  CG  ASN H 142      15.389  20.407  32.586  1.00 34.85           C  
ATOM   1080  OD1 ASN H 142      15.622  21.525  32.128  1.00 37.28           O  
ATOM   1081  ND2 ASN H 142      14.467  20.198  33.565  1.00 28.41           N  
ATOM   1082  C   ASN H 142      16.034  17.266  30.569  1.00 35.32           C  
ATOM   1083  O   ASN H 142      15.968  16.154  31.090  1.00 37.55           O  
ATOM   1084  N   TRP H 143      16.818  17.513  29.499  1.00 34.31           N  
ATOM   1085  CA  TRP H 143      17.637  16.475  28.943  1.00 34.65           C  
ATOM   1086  CB  TRP H 143      17.208  16.079  27.521  1.00 34.27           C  
ATOM   1087  CG  TRP H 143      15.853  15.409  27.491  1.00 42.12           C  
ATOM   1088  CD2 TRP H 143      15.659  13.986  27.525  1.00 42.60           C  
ATOM   1089  CD1 TRP H 143      14.609  15.967  27.434  1.00 43.74           C  
ATOM   1090  NE1 TRP H 143      13.651  14.982  27.437  1.00 44.24           N  
ATOM   1091  CE2 TRP H 143      14.284  13.757  27.491  1.00 43.14           C  
ATOM   1092  CE3 TRP H 143      16.553  12.958  27.581  1.00 42.44           C  
ATOM   1093  CZ2 TRP H 143      13.781  12.487  27.512  1.00 43.46           C  
ATOM   1094  CZ3 TRP H 143      16.043  11.679  27.604  1.00 40.34           C  
ATOM   1095  CH2 TRP H 143      14.684  11.449  27.569  1.00 42.69           C  
ATOM   1096  C   TRP H 143      19.058  16.954  28.907  1.00 37.59           C  
ATOM   1097  O   TRP H 143      19.329  18.115  28.604  1.00 39.49           O  
ATOM   1098  N   VAL H 144      20.010  16.051  29.234  1.00 34.90           N  
ATOM   1099  CA  VAL H 144      21.406  16.389  29.273  1.00 32.14           C  
ATOM   1100  CB  VAL H 144      21.960  16.406  30.670  1.00 33.21           C  
ATOM   1101  CG1 VAL H 144      23.469  16.696  30.608  1.00 35.68           C  
ATOM   1102  CG2 VAL H 144      21.161  17.425  31.501  1.00 33.94           C  
ATOM   1103  C   VAL H 144      22.166  15.340  28.505  1.00 36.09           C  
ATOM   1104  O   VAL H 144      21.784  14.171  28.477  1.00 37.82           O  
ATOM   1105  N   LYS H 145      23.278  15.746  27.854  1.00 37.71           N  
ATOM   1106  CA  LYS H 145      24.075  14.845  27.062  1.00 36.25           C  
ATOM   1107  CB  LYS H 145      24.275  15.361  25.627  1.00 32.74           C  
ATOM   1108  CG  LYS H 145      25.158  14.480  24.742  1.00 34.55           C  
ATOM   1109  CD  LYS H 145      25.227  14.982  23.300  1.00 35.42           C  
ATOM   1110  CE  LYS H 145      26.279  14.276  22.447  1.00 37.70           C  
ATOM   1111  NZ  LYS H 145      26.315  14.883  21.099  1.00 40.70           N1+
ATOM   1112  C   LYS H 145      25.441  14.756  27.669  1.00 43.40           C  
ATOM   1113  O   LYS H 145      26.034  15.770  28.036  1.00 48.88           O  
ATOM   1114  N   GLN H 146      25.979  13.527  27.809  1.00 45.01           N  
ATOM   1115  CA  GLN H 146      27.314  13.399  28.323  1.00 42.20           C  
ATOM   1116  CB  GLN H 146      27.372  12.879  29.770  1.00 36.90           C  
ATOM   1117  CG  GLN H 146      28.779  12.904  30.371  1.00 36.25           C  
ATOM   1118  CD  GLN H 146      28.694  12.422  31.814  1.00 39.15           C  
ATOM   1119  OE1 GLN H 146      27.799  11.663  32.179  1.00 40.43           O  
ATOM   1120  NE2 GLN H 146      29.655  12.880  32.661  1.00 40.95           N  
ATOM   1121  C   GLN H 146      28.067  12.441  27.446  1.00 46.40           C  
ATOM   1122  O   GLN H 146      27.694  11.280  27.298  1.00 44.30           O  
ATOM   1123  N   SER H 147      29.178  12.917  26.855  1.00 52.68           N  
ATOM   1124  CA  SER H 147      30.011  12.147  25.969  1.00 53.32           C  
ATOM   1125  CB  SER H 147      30.950  13.068  25.176  1.00 53.52           C  
ATOM   1126  OG  SER H 147      30.174  14.028  24.473  1.00 59.60           O  
ATOM   1127  C   SER H 147      30.825  11.205  26.829  1.00 59.56           C  
ATOM   1128  O   SER H 147      30.806  11.333  28.052  1.00 61.29           O  
ATOM   1129  N   PRO H 148      31.561  10.269  26.261  1.00 65.08           N  
ATOM   1130  CA  PRO H 148      32.235   9.222  26.997  1.00 66.08           C  
ATOM   1131  CD  PRO H 148      31.805  10.189  24.829  1.00 61.80           C  
ATOM   1132  CB  PRO H 148      33.153   8.531  25.990  1.00 67.96           C  
ATOM   1133  CG  PRO H 148      32.508   8.835  24.624  1.00 69.23           C  
ATOM   1134  C   PRO H 148      32.927   9.607  28.267  1.00 66.27           C  
ATOM   1135  O   PRO H 148      32.495   9.160  29.328  1.00 65.87           O  
ATOM   1136  N   GLU H 149      33.994  10.412  28.231  1.00 66.76           N  
ATOM   1137  CA  GLU H 149      34.501  10.786  29.514  1.00 67.38           C  
ATOM   1138  CB  GLU H 149      35.882  10.214  29.853  1.00 77.70           C  
ATOM   1139  CG  GLU H 149      36.198  10.355  31.341  1.00 81.91           C  
ATOM   1140  CD  GLU H 149      37.276   9.342  31.684  1.00 84.74           C  
ATOM   1141  OE1 GLU H 149      38.033   8.952  30.757  1.00 86.65           O  
ATOM   1142  OE2 GLU H 149      37.351   8.938  32.876  1.00 86.65           O1-
ATOM   1143  C   GLU H 149      34.570  12.261  29.464  1.00 66.93           C  
ATOM   1144  O   GLU H 149      35.640  12.866  29.523  1.00 62.60           O  
ATOM   1145  N   LYS H 150      33.381  12.878  29.388  1.00 65.14           N  
ATOM   1146  CA  LYS H 150      33.379  14.285  29.196  1.00 62.76           C  
ATOM   1147  CB  LYS H 150      33.033  14.715  27.763  1.00 66.06           C  
ATOM   1148  CG  LYS H 150      34.094  14.369  26.723  1.00 68.49           C  
ATOM   1149  CD  LYS H 150      33.596  14.552  25.291  1.00 72.56           C  
ATOM   1150  CE  LYS H 150      33.140  15.980  24.989  1.00 68.43           C  
ATOM   1151  NZ  LYS H 150      32.820  16.120  23.551  1.00 70.49           N1+
ATOM   1152  C   LYS H 150      32.346  14.910  30.052  1.00 58.42           C  
ATOM   1153  O   LYS H 150      31.704  14.285  30.895  1.00 58.97           O  
ATOM   1154  N   SER H 151      32.191  16.216  29.813  1.00 53.80           N  
ATOM   1155  CA  SER H 151      31.309  17.062  30.537  1.00 51.95           C  
ATOM   1156  CB  SER H 151      31.656  18.547  30.353  1.00 54.47           C  
ATOM   1157  OG  SER H 151      31.611  18.875  28.970  1.00 62.63           O  
ATOM   1158  C   SER H 151      29.901  16.865  30.084  1.00 53.04           C  
ATOM   1159  O   SER H 151      29.615  16.244  29.060  1.00 50.16           O  
ATOM   1160  N   LEU H 152      28.982  17.389  30.912  1.00 51.93           N  
ATOM   1161  CA  LEU H 152      27.571  17.359  30.694  1.00 47.84           C  
ATOM   1162  CB  LEU H 152      26.802  17.461  32.020  1.00 43.12           C  
ATOM   1163  CG  LEU H 152      27.040  16.264  32.958  1.00 34.75           C  
ATOM   1164  CD1 LEU H 152      26.470  16.528  34.357  1.00 32.41           C  
ATOM   1165  CD2 LEU H 152      26.472  14.971  32.352  1.00 37.01           C  
ATOM   1166  C   LEU H 152      27.209  18.568  29.887  1.00 47.43           C  
ATOM   1167  O   LEU H 152      27.866  19.604  29.976  1.00 49.22           O  
ATOM   1168  N   GLU H 153      26.159  18.446  29.052  1.00 43.35           N  
ATOM   1169  CA  GLU H 153      25.654  19.550  28.279  1.00 41.18           C  
ATOM   1170  CB  GLU H 153      25.922  19.437  26.768  1.00 42.40           C  
ATOM   1171  CG  GLU H 153      27.351  19.777  26.356  1.00 47.29           C  
ATOM   1172  CD  GLU H 153      27.473  19.597  24.850  1.00 53.54           C  
ATOM   1173  OE1 GLU H 153      27.595  18.423  24.410  1.00 55.61           O  
ATOM   1174  OE2 GLU H 153      27.450  20.625  24.122  1.00 51.58           O1-
ATOM   1175  C   GLU H 153      24.166  19.525  28.436  1.00 39.34           C  
ATOM   1176  O   GLU H 153      23.563  18.455  28.496  1.00 38.35           O  
ATOM   1177  N   TRP H 154      23.529  20.712  28.492  1.00 38.80           N  
ATOM   1178  CA  TRP H 154      22.103  20.772  28.669  1.00 37.20           C  
ATOM   1179  CB  TRP H 154      21.675  21.983  29.519  1.00 36.09           C  
ATOM   1180  CG  TRP H 154      20.191  22.125  29.764  1.00 37.81           C  
ATOM   1181  CD2 TRP H 154      19.358  23.080  29.092  1.00 36.10           C  
ATOM   1182  CD1 TRP H 154      19.386  21.461  30.644  1.00 38.01           C  
ATOM   1183  NE1 TRP H 154      18.101  21.944  30.560  1.00 33.31           N  
ATOM   1184  CE2 TRP H 154      18.070  22.941  29.608  1.00 34.93           C  
ATOM   1185  CE3 TRP H 154      19.645  24.003  28.127  1.00 32.87           C  
ATOM   1186  CZ2 TRP H 154      17.045  23.728  29.166  1.00 36.79           C  
ATOM   1187  CZ3 TRP H 154      18.608  24.789  27.677  1.00 29.99           C  
ATOM   1188  CH2 TRP H 154      17.333  24.655  28.188  1.00 34.82           C  
ATOM   1189  C   TRP H 154      21.475  20.894  27.311  1.00 37.77           C  
ATOM   1190  O   TRP H 154      21.764  21.834  26.573  1.00 38.63           O  
ATOM   1191  N   ILE H 155      20.669  19.882  26.915  1.00 38.64           N  
ATOM   1192  CA  ILE H 155      19.983  19.860  25.651  1.00 42.00           C  
ATOM   1193  CB  ILE H 155      19.545  18.478  25.272  1.00 43.79           C  
ATOM   1194  CG1 ILE H 155      20.790  17.587  25.111  1.00 45.46           C  
ATOM   1195  CG2 ILE H 155      18.681  18.567  24.002  1.00 43.45           C  
ATOM   1196  CD1 ILE H 155      20.481  16.098  25.025  1.00 44.78           C  
ATOM   1197  C   ILE H 155      18.784  20.770  25.612  1.00 42.43           C  
ATOM   1198  O   ILE H 155      18.642  21.573  24.691  1.00 41.79           O  
ATOM   1199  N   GLY H 156      17.886  20.689  26.616  1.00 42.73           N  
ATOM   1200  CA  GLY H 156      16.698  21.502  26.578  1.00 43.37           C  
ATOM   1201  C   GLY H 156      15.719  20.977  27.583  1.00 42.98           C  
ATOM   1202  O   GLY H 156      16.029  20.063  28.345  1.00 39.63           O  
ATOM   1203  N   GLU H 157      14.499  21.560  27.614  1.00 43.68           N  
ATOM   1204  CA  GLU H 157      13.518  21.131  28.576  1.00 45.22           C  
ATOM   1205  CB  GLU H 157      13.546  21.938  29.888  1.00 42.16           C  
ATOM   1206  CG  GLU H 157      13.231  23.423  29.705  1.00 37.81           C  
ATOM   1207  CD  GLU H 157      13.291  24.090  31.073  1.00  0.00           C  
ATOM   1208  OE1 GLU H 157      14.091  23.619  31.926  1.00  0.00           O  
ATOM   1209  OE2 GLU H 157      12.538  25.077  31.283  1.00  0.00           O1-
ATOM   1210  C   GLU H 157      12.151  21.272  27.982  1.00 45.26           C  
ATOM   1211  O   GLU H 157      11.963  21.904  26.944  1.00 44.04           O  
ATOM   1212  N   MET H 158      11.153  20.648  28.640  1.00 40.59           N  
ATOM   1213  CA  MET H 158       9.794  20.659  28.173  1.00 42.52           C  
ATOM   1214  CB  MET H 158       9.441  19.329  27.479  1.00 43.29           C  
ATOM   1215  CG  MET H 158       7.958  19.079  27.195  1.00  0.00           C  
ATOM   1216  SD  MET H 158       7.220  20.074  25.869  1.00  0.00           S  
ATOM   1217  CE  MET H 158       5.805  18.958  25.633  1.00  0.00           C  
ATOM   1218  C   MET H 158       8.887  20.797  29.360  1.00 47.24           C  
ATOM   1219  O   MET H 158       9.145  20.230  30.419  1.00 48.90           O  
ATOM   1220  N   SER H 159       7.795  21.572  29.209  1.00 47.83           N  
ATOM   1221  CA  SER H 159       6.830  21.674  30.266  1.00 48.86           C  
ATOM   1222  CB  SER H 159       6.252  23.092  30.429  1.00 49.58           C  
ATOM   1223  OG  SER H 159       5.311  23.123  31.492  1.00 36.29           O  
ATOM   1224  C   SER H 159       5.720  20.771  29.852  1.00 51.67           C  
ATOM   1225  O   SER H 159       5.074  20.985  28.830  1.00 49.98           O  
ATOM   1226  N   PRO H 160       5.567  19.804  30.721  1.00 45.82           N  
ATOM   1227  CA  PRO H 160       4.614  18.738  30.572  1.00 47.25           C  
ATOM   1228  CD  PRO H 160       5.979  19.994  32.104  1.00 45.20           C  
ATOM   1229  CB  PRO H 160       4.712  17.944  31.876  1.00 46.80           C  
ATOM   1230  CG  PRO H 160       5.120  19.010  32.913  1.00 45.90           C  
ATOM   1231  C   PRO H 160       3.220  19.259  30.355  1.00 49.45           C  
ATOM   1232  O   PRO H 160       2.494  18.744  29.504  1.00 50.51           O  
ATOM   1233  N   SER H 161       2.802  20.257  31.145  1.00 50.57           N  
ATOM   1234  CA  SER H 161       1.456  20.748  31.039  1.00 53.05           C  
ATOM   1235  CB  SER H 161       1.046  21.609  32.248  1.00 53.51           C  
ATOM   1236  OG  SER H 161       1.818  22.800  32.291  1.00 38.04           O  
ATOM   1237  C   SER H 161       1.222  21.574  29.799  1.00 54.02           C  
ATOM   1238  O   SER H 161       0.309  21.283  29.024  1.00 53.72           O  
ATOM   1239  N   THR H 162       2.023  22.655  29.617  1.00 55.68           N  
ATOM   1240  CA  THR H 162       1.896  23.574  28.511  1.00 56.78           C  
ATOM   1241  CB  THR H 162       2.744  24.801  28.689  1.00 37.86           C  
ATOM   1242  OG1 THR H 162       4.116  24.440  28.732  1.00  0.00           O  
ATOM   1243  CG2 THR H 162       2.335  25.508  29.995  1.00  0.00           C  
ATOM   1244  C   THR H 162       2.312  22.935  27.208  1.00 55.76           C  
ATOM   1245  O   THR H 162       1.636  23.098  26.194  1.00 56.96           O  
ATOM   1246  N   GLY H 163       3.439  22.186  27.212  1.00 53.92           N  
ATOM   1247  CA  GLY H 163       4.010  21.513  26.064  1.00 52.47           C  
ATOM   1248  C   GLY H 163       5.090  22.361  25.462  1.00 52.32           C  
ATOM   1249  O   GLY H 163       5.676  22.017  24.434  1.00 52.40           O  
ATOM   1250  N   ARG H 164       5.384  23.483  26.138  0.90 50.93           N  
ATOM   1251  CA  ARG H 164       6.319  24.511  25.758  0.90 52.02           C  
ATOM   1252  CB  ARG H 164       6.278  25.748  26.677  0.88 58.19           C  
ATOM   1253  CG  ARG H 164       4.932  26.475  26.715  0.83 62.60           C  
ATOM   1254  CD  ARG H 164       4.873  27.600  27.754  1.00  0.00           C  
ATOM   1255  NE  ARG H 164       5.039  26.982  29.102  1.00  0.00           N  
ATOM   1256  CZ  ARG H 164       5.235  27.768  30.202  1.00  0.00           C  
ATOM   1257  NH1 ARG H 164       5.262  29.126  30.073  1.00  0.00           N1+
ATOM   1258  NH2 ARG H 164       5.410  27.195  31.430  1.00  0.00           N  
ATOM   1259  C   ARG H 164       7.694  23.939  25.910  0.90 52.01           C  
ATOM   1260  O   ARG H 164       7.940  23.137  26.809  0.90 52.78           O  
ATOM   1261  N   THR H 165       8.633  24.331  25.024  1.00 51.70           N  
ATOM   1262  CA  THR H 165       9.961  23.791  25.136  1.00 53.86           C  
ATOM   1263  CB  THR H 165      10.291  22.766  24.090  1.00 54.05           C  
ATOM   1264  OG1 THR H 165      10.200  23.347  22.798  1.00 57.21           O  
ATOM   1265  CG2 THR H 165       9.325  21.577  24.208  1.00 55.36           C  
ATOM   1266  C   THR H 165      10.980  24.875  24.969  1.00 52.10           C  
ATOM   1267  O   THR H 165      10.731  25.901  24.337  1.00 49.99           O  
ATOM   1268  N   THR H 166      12.170  24.663  25.569  1.00 49.60           N  
ATOM   1269  CA  THR H 166      13.279  25.559  25.403  1.00 48.45           C  
ATOM   1270  CB  THR H 166      13.672  26.297  26.652  1.00 51.60           C  
ATOM   1271  OG1 THR H 166      14.636  27.294  26.345  1.00  0.00           O  
ATOM   1272  CG2 THR H 166      14.252  25.300  27.669  1.00  0.00           C  
ATOM   1273  C   THR H 166      14.437  24.705  24.998  1.00 49.55           C  
ATOM   1274  O   THR H 166      14.624  23.614  25.536  1.00 48.70           O  
ATOM   1275  N   TYR H 167      15.249  25.175  24.031  1.00 53.68           N  
ATOM   1276  CA  TYR H 167      16.335  24.350  23.589  1.00 54.01           C  
ATOM   1277  CB  TYR H 167      16.289  23.951  22.102  1.00 53.21           C  
ATOM   1278  CG  TYR H 167      15.150  23.036  21.806  1.00 46.84           C  
ATOM   1279  CD1 TYR H 167      15.267  21.687  22.032  1.00 46.59           C  
ATOM   1280  CD2 TYR H 167      13.965  23.514  21.300  1.00 49.84           C  
ATOM   1281  CE1 TYR H 167      14.228  20.832  21.755  1.00 51.45           C  
ATOM   1282  CE2 TYR H 167      12.920  22.664  21.021  1.00 46.68           C  
ATOM   1283  CZ  TYR H 167      13.048  21.318  21.249  1.00 51.83           C  
ATOM   1284  OH  TYR H 167      11.981  20.440  20.964  1.00 55.89           O  
ATOM   1285  C   TYR H 167      17.621  25.093  23.721  1.00 55.97           C  
ATOM   1286  O   TYR H 167      17.670  26.320  23.648  1.00 60.02           O  
ATOM   1287  N   ASN H 168      18.706  24.330  23.954  1.00 57.65           N  
ATOM   1288  CA  ASN H 168      20.021  24.886  23.921  1.00 58.28           C  
ATOM   1289  CB  ASN H 168      21.100  23.852  24.306  1.00 58.61           C  
ATOM   1290  CG  ASN H 168      22.482  24.497  24.336  1.00 60.46           C  
ATOM   1291  OD1 ASN H 168      22.823  25.323  23.493  1.00 60.64           O  
ATOM   1292  ND2 ASN H 168      23.310  24.090  25.336  1.00 59.23           N  
ATOM   1293  C   ASN H 168      20.173  25.217  22.472  1.00 60.53           C  
ATOM   1294  O   ASN H 168      19.705  24.469  21.617  1.00 61.87           O  
ATOM   1295  N   GLN H 169      20.824  26.341  22.146  0.90 63.72           N  
ATOM   1296  CA  GLN H 169      20.879  26.764  20.777  0.90 63.68           C  
ATOM   1297  CB  GLN H 169      21.589  28.114  20.608  0.90 66.53           C  
ATOM   1298  CG  GLN H 169      20.781  29.246  21.241  0.90 74.66           C  
ATOM   1299  CD  GLN H 169      21.533  30.546  21.046  0.90 83.84           C  
ATOM   1300  OE1 GLN H 169      21.729  31.002  19.923  0.90 84.40           O  
ATOM   1301  NE2 GLN H 169      21.963  31.160  22.180  1.00 87.64           N  
ATOM   1302  C   GLN H 169      21.570  25.746  19.928  0.90 63.12           C  
ATOM   1303  O   GLN H 169      21.155  25.497  18.797  0.90 63.95           O  
ATOM   1304  N   ASN H 170      22.636  25.113  20.444  1.00 59.08           N  
ATOM   1305  CA  ASN H 170      23.379  24.185  19.636  1.00 57.69           C  
ATOM   1306  CB  ASN H 170      24.612  23.617  20.361  1.00 62.60           C  
ATOM   1307  CG  ASN H 170      25.648  24.728  20.450  1.00 73.40           C  
ATOM   1308  OD1 ASN H 170      25.484  25.791  19.855  1.00  0.00           O  
ATOM   1309  ND2 ASN H 170      26.753  24.472  21.201  1.00  0.00           N  
ATOM   1310  C   ASN H 170      22.521  23.024  19.227  1.00 58.71           C  
ATOM   1311  O   ASN H 170      22.597  22.550  18.095  1.00 59.39           O  
ATOM   1312  N   PHE H 171      21.692  22.527  20.154  1.00 63.25           N  
ATOM   1313  CA  PHE H 171      20.855  21.377  19.964  1.00 65.12           C  
ATOM   1314  CB  PHE H 171      20.426  20.731  21.290  1.00 63.00           C  
ATOM   1315  CG  PHE H 171      21.696  20.169  21.836  1.00 68.61           C  
ATOM   1316  CD1 PHE H 171      22.105  18.906  21.487  1.00 72.49           C  
ATOM   1317  CD2 PHE H 171      22.503  20.904  22.669  1.00 71.67           C  
ATOM   1318  CE1 PHE H 171      23.278  18.381  21.974  1.00 74.34           C  
ATOM   1319  CE2 PHE H 171      23.678  20.384  23.160  1.00 71.07           C  
ATOM   1320  CZ  PHE H 171      24.073  19.117  22.815  1.00 70.83           C  
ATOM   1321  C   PHE H 171      19.669  21.642  19.095  1.00 68.12           C  
ATOM   1322  O   PHE H 171      19.043  20.693  18.627  1.00 68.16           O  
ATOM   1323  N   LYS H 172      19.269  22.918  18.928  1.00 72.49           N  
ATOM   1324  CA  LYS H 172      18.107  23.208  18.136  1.00 72.24           C  
ATOM   1325  CB  LYS H 172      17.871  24.714  17.926  1.00 74.73           C  
ATOM   1326  CG  LYS H 172      17.509  25.443  19.220  1.00 76.24           C  
ATOM   1327  CD  LYS H 172      17.640  26.962  19.128  1.00 76.03           C  
ATOM   1328  CE  LYS H 172      17.323  27.684  20.439  1.00 76.92           C  
ATOM   1329  NZ  LYS H 172      15.860  27.758  20.641  1.00 73.22           N1+
ATOM   1330  C   LYS H 172      18.250  22.554  16.795  1.00 71.29           C  
ATOM   1331  O   LYS H 172      19.313  22.568  16.177  1.00 75.48           O  
ATOM   1332  N   ALA H 173      17.138  21.949  16.337  1.00 62.18           N  
ATOM   1333  CA  ALA H 173      16.993  21.232  15.100  1.00 62.27           C  
ATOM   1334  CB  ALA H 173      17.717  21.919  13.929  1.00 30.30           C  
ATOM   1335  C   ALA H 173      17.539  19.840  15.218  1.00 63.47           C  
ATOM   1336  O   ALA H 173      17.113  18.956  14.479  1.00 64.80           O  
ATOM   1337  N   LYS H 174      18.495  19.589  16.127  1.00 61.82           N  
ATOM   1338  CA  LYS H 174      18.962  18.246  16.332  1.00 57.72           C  
ATOM   1339  CB  LYS H 174      20.282  18.204  17.112  1.00 55.68           C  
ATOM   1340  CG  LYS H 174      21.058  16.904  16.930  1.00 52.24           C  
ATOM   1341  CD  LYS H 174      21.670  16.793  15.535  1.00 50.81           C  
ATOM   1342  CE  LYS H 174      22.597  15.594  15.357  1.00 50.85           C  
ATOM   1343  NZ  LYS H 174      23.210  15.632  14.012  1.00 52.95           N1+
ATOM   1344  C   LYS H 174      17.953  17.502  17.154  1.00 57.92           C  
ATOM   1345  O   LYS H 174      17.600  16.359  16.869  1.00 58.13           O  
ATOM   1346  N   ALA H 175      17.436  18.167  18.206  1.00 55.53           N  
ATOM   1347  CA  ALA H 175      16.590  17.488  19.141  1.00 48.18           C  
ATOM   1348  CB  ALA H 175      17.043  17.664  20.601  1.00 44.17           C  
ATOM   1349  C   ALA H 175      15.198  18.015  19.044  1.00 47.49           C  
ATOM   1350  O   ALA H 175      14.973  19.160  18.655  1.00 50.90           O  
ATOM   1351  N   THR H 176      14.218  17.139  19.344  1.00 45.77           N  
ATOM   1352  CA  THR H 176      12.837  17.521  19.380  1.00 42.47           C  
ATOM   1353  CB  THR H 176      12.041  16.945  18.248  1.00 41.21           C  
ATOM   1354  OG1 THR H 176      12.584  17.373  17.008  1.00 41.48           O  
ATOM   1355  CG2 THR H 176      10.580  17.409  18.381  1.00 34.31           C  
ATOM   1356  C   THR H 176      12.277  16.956  20.652  1.00 47.85           C  
ATOM   1357  O   THR H 176      12.329  15.747  20.875  1.00 47.58           O  
ATOM   1358  N   LEU H 177      11.707  17.816  21.519  1.00 47.26           N  
ATOM   1359  CA  LEU H 177      11.210  17.333  22.778  1.00 46.29           C  
ATOM   1360  CB  LEU H 177      11.591  18.234  23.965  1.00 42.94           C  
ATOM   1361  CG  LEU H 177      13.114  18.409  24.110  1.00 41.39           C  
ATOM   1362  CD1 LEU H 177      13.482  19.163  25.393  1.00 45.03           C  
ATOM   1363  CD2 LEU H 177      13.849  17.071  23.972  1.00 41.21           C  
ATOM   1364  C   LEU H 177       9.716  17.265  22.718  1.00 43.88           C  
ATOM   1365  O   LEU H 177       9.061  18.136  22.147  1.00 47.57           O  
ATOM   1366  N   THR H 178       9.143  16.195  23.304  1.00 45.31           N  
ATOM   1367  CA  THR H 178       7.721  16.011  23.285  1.00 45.84           C  
ATOM   1368  CB  THR H 178       7.302  15.187  22.102  1.00 49.48           C  
ATOM   1369  OG1 THR H 178       5.890  15.113  22.014  1.00 53.44           O  
ATOM   1370  CG2 THR H 178       7.923  13.788  22.222  1.00 47.27           C  
ATOM   1371  C   THR H 178       7.321  15.317  24.560  1.00 48.08           C  
ATOM   1372  O   THR H 178       8.174  14.834  25.302  1.00 52.63           O  
ATOM   1373  N   VAL H 179       6.006  15.280  24.871  1.00 49.22           N  
ATOM   1374  CA  VAL H 179       5.568  14.644  26.088  1.00 50.53           C  
ATOM   1375  CB  VAL H 179       5.404  15.605  27.232  1.00 52.11           C  
ATOM   1376  CG1 VAL H 179       4.694  14.886  28.388  1.00 62.56           C  
ATOM   1377  CG2 VAL H 179       6.788  16.152  27.620  1.00 55.99           C  
ATOM   1378  C   VAL H 179       4.225  14.011  25.874  1.00 55.24           C  
ATOM   1379  O   VAL H 179       3.398  14.515  25.114  1.00 59.53           O  
ATOM   1380  N   ASP H 180       3.990  12.864  26.547  1.00 54.17           N  
ATOM   1381  CA  ASP H 180       2.722  12.193  26.508  1.00 53.63           C  
ATOM   1382  CB  ASP H 180       2.824  10.735  26.026  1.00 54.67           C  
ATOM   1383  CG  ASP H 180       1.414  10.185  25.862  1.00 59.12           C  
ATOM   1384  OD1 ASP H 180       0.446  10.937  26.150  1.00 62.92           O  
ATOM   1385  OD2 ASP H 180       1.288   9.002  25.448  1.00 59.69           O1-
ATOM   1386  C   ASP H 180       2.228  12.166  27.922  1.00 54.96           C  
ATOM   1387  O   ASP H 180       2.691  11.371  28.737  1.00 54.82           O  
ATOM   1388  N   GLN H 181       1.253  13.035  28.243  1.00 53.27           N  
ATOM   1389  CA  GLN H 181       0.764  13.164  29.589  1.00 55.68           C  
ATOM   1390  CB  GLN H 181      -0.267  14.293  29.749  1.00 57.64           C  
ATOM   1391  CG  GLN H 181       0.313  15.687  29.502  1.00 73.12           C  
ATOM   1392  CD  GLN H 181      -0.805  16.700  29.702  1.00 76.06           C  
ATOM   1393  OE1 GLN H 181      -1.926  16.342  30.058  1.00  0.00           O  
ATOM   1394  NE2 GLN H 181      -0.490  18.003  29.476  1.00  0.00           N  
ATOM   1395  C   GLN H 181       0.121  11.887  30.033  1.00 60.42           C  
ATOM   1396  O   GLN H 181       0.218  11.509  31.199  1.00 59.98           O  
ATOM   1397  N   SER H 182      -0.557  11.182  29.114  1.00 62.01           N  
ATOM   1398  CA  SER H 182      -1.275   9.999  29.489  1.00 60.53           C  
ATOM   1399  CB  SER H 182      -1.892   9.283  28.274  1.00 64.07           C  
ATOM   1400  OG  SER H 182      -2.763  10.166  27.584  1.00 65.09           O  
ATOM   1401  C   SER H 182      -0.334   9.026  30.129  1.00 60.26           C  
ATOM   1402  O   SER H 182      -0.620   8.505  31.206  1.00 61.67           O  
ATOM   1403  N   SER H 183       0.792   8.735  29.446  1.00 60.05           N  
ATOM   1404  CA  SER H 183       1.793   7.802  29.886  1.00 57.73           C  
ATOM   1405  CB  SER H 183       2.581   7.184  28.719  1.00 56.89           C  
ATOM   1406  OG  SER H 183       3.235   8.197  27.970  1.00 60.98           O  
ATOM   1407  C   SER H 183       2.767   8.417  30.853  1.00 59.38           C  
ATOM   1408  O   SER H 183       3.585   7.706  31.437  1.00 62.84           O  
ATOM   1409  N   SER H 184       2.716   9.746  31.062  1.00 56.78           N  
ATOM   1410  CA  SER H 184       3.684  10.380  31.914  1.00 55.34           C  
ATOM   1411  CB  SER H 184       3.652   9.882  33.369  1.00 54.02           C  
ATOM   1412  OG  SER H 184       2.426  10.251  33.983  1.00 61.30           O  
ATOM   1413  C   SER H 184       5.042  10.088  31.360  1.00 55.22           C  
ATOM   1414  O   SER H 184       5.971   9.759  32.096  1.00 49.64           O  
ATOM   1415  N   THR H 185       5.190  10.203  30.025  1.00 55.37           N  
ATOM   1416  CA  THR H 185       6.465   9.919  29.434  1.00 55.48           C  
ATOM   1417  CB  THR H 185       6.432   8.709  28.547  1.00 54.27           C  
ATOM   1418  OG1 THR H 185       6.003   7.575  29.288  1.00 55.50           O  
ATOM   1419  CG2 THR H 185       7.843   8.466  27.988  1.00 48.37           C  
ATOM   1420  C   THR H 185       6.907  11.091  28.609  1.00 53.31           C  
ATOM   1421  O   THR H 185       6.115  11.718  27.906  1.00 52.26           O  
ATOM   1422  N   ALA H 186       8.215  11.413  28.684  1.00 48.51           N  
ATOM   1423  CA  ALA H 186       8.783  12.486  27.920  1.00 47.69           C  
ATOM   1424  CB  ALA H 186       9.691  13.416  28.743  1.00 43.61           C  
ATOM   1425  C   ALA H 186       9.642  11.836  26.885  1.00 48.93           C  
ATOM   1426  O   ALA H 186      10.176  10.751  27.114  1.00 47.65           O  
ATOM   1427  N   TYR H 187       9.778  12.471  25.702  1.00 49.92           N  
ATOM   1428  CA  TYR H 187      10.548  11.867  24.653  1.00 48.71           C  
ATOM   1429  CB  TYR H 187       9.693  11.409  23.454  1.00 50.79           C  
ATOM   1430  CG  TYR H 187       8.747  10.340  23.888  1.00 52.47           C  
ATOM   1431  CD1 TYR H 187       9.150   9.025  23.961  1.00 50.77           C  
ATOM   1432  CD2 TYR H 187       7.444  10.651  24.209  1.00 53.12           C  
ATOM   1433  CE1 TYR H 187       8.272   8.042  24.355  1.00 50.92           C  
ATOM   1434  CE2 TYR H 187       6.561   9.672  24.603  1.00 55.77           C  
ATOM   1435  CZ  TYR H 187       6.976   8.365  24.678  1.00 53.83           C  
ATOM   1436  OH  TYR H 187       6.072   7.358  25.080  1.00 53.68           O  
ATOM   1437  C   TYR H 187      11.504  12.873  24.101  1.00 49.43           C  
ATOM   1438  O   TYR H 187      11.281  14.080  24.165  1.00 52.20           O  
ATOM   1439  N   MET H 188      12.636  12.374  23.569  1.00 46.58           N  
ATOM   1440  CA  MET H 188      13.586  13.202  22.890  1.00 49.26           C  
ATOM   1441  CB  MET H 188      14.911  13.377  23.650  1.00 48.32           C  
ATOM   1442  CG  MET H 188      15.920  14.263  22.916  1.00 46.31           C  
ATOM   1443  SD  MET H 188      17.500  14.493  23.785  1.00 46.70           S  
ATOM   1444  CE  MET H 188      18.001  12.750  23.672  1.00 35.89           C  
ATOM   1445  C   MET H 188      13.899  12.490  21.617  1.00 50.93           C  
ATOM   1446  O   MET H 188      14.196  11.298  21.626  1.00 48.67           O  
ATOM   1447  N   GLN H 189      13.822  13.200  20.476  0.90 51.54           N  
ATOM   1448  CA  GLN H 189      14.136  12.551  19.241  0.90 48.28           C  
ATOM   1449  CB  GLN H 189      12.993  12.585  18.214  0.90 53.13           C  
ATOM   1450  CG  GLN H 189      13.335  11.863  16.912  0.90 59.23           C  
ATOM   1451  CD  GLN H 189      12.100  11.889  16.025  0.90 61.03           C  
ATOM   1452  OE1 GLN H 189      11.410  12.902  15.929  0.90 58.29           O  
ATOM   1453  NE2 GLN H 189      11.805  10.739  15.362  0.90 63.33           N  
ATOM   1454  C   GLN H 189      15.305  13.274  18.665  0.90 49.02           C  
ATOM   1455  O   GLN H 189      15.352  14.502  18.650  0.90 50.09           O  
ATOM   1456  N   LEU H 190      16.303  12.506  18.198  1.00 48.51           N  
ATOM   1457  CA  LEU H 190      17.480  13.086  17.630  1.00 46.41           C  
ATOM   1458  CB  LEU H 190      18.754  12.469  18.223  1.00 42.82           C  
ATOM   1459  CG  LEU H 190      18.880  12.693  19.740  1.00 43.61           C  
ATOM   1460  CD1 LEU H 190      20.106  11.967  20.308  1.00 42.32           C  
ATOM   1461  CD2 LEU H 190      18.884  14.191  20.082  1.00 46.15           C  
ATOM   1462  C   LEU H 190      17.454  12.735  16.180  1.00 48.47           C  
ATOM   1463  O   LEU H 190      17.406  11.559  15.820  1.00 51.75           O  
ATOM   1464  N   LYS H 191      17.485  13.754  15.303  1.00 50.74           N  
ATOM   1465  CA  LYS H 191      17.428  13.489  13.896  1.00 53.07           C  
ATOM   1466  CB  LYS H 191      16.427  14.375  13.130  1.00 54.98           C  
ATOM   1467  CG  LYS H 191      16.297  15.804  13.660  1.00 57.74           C  
ATOM   1468  CD  LYS H 191      15.608  15.861  15.026  1.00 54.68           C  
ATOM   1469  CE  LYS H 191      15.202  17.266  15.471  1.00 55.03           C  
ATOM   1470  NZ  LYS H 191      14.205  17.825  14.530  1.00 55.55           N1+
ATOM   1471  C   LYS H 191      18.783  13.653  13.279  1.00 51.81           C  
ATOM   1472  O   LYS H 191      19.679  14.264  13.860  1.00 48.66           O  
ATOM   1473  N   SER H 192      18.957  13.067  12.073  1.00 53.35           N  
ATOM   1474  CA  SER H 192      20.176  13.161  11.319  1.00 54.74           C  
ATOM   1475  CB  SER H 192      20.421  14.556  10.725  1.00 49.31           C  
ATOM   1476  OG  SER H 192      19.404  14.862   9.784  1.00 52.93           O  
ATOM   1477  C   SER H 192      21.338  12.820  12.193  1.00 52.24           C  
ATOM   1478  O   SER H 192      22.268  13.610  12.336  1.00 53.71           O  
ATOM   1479  N   LEU H 193      21.330  11.607  12.770  1.00 48.39           N  
ATOM   1480  CA  LEU H 193      22.350  11.217  13.693  1.00 49.73           C  
ATOM   1481  CB  LEU H 193      22.057   9.867  14.365  1.00 47.72           C  
ATOM   1482  CG  LEU H 193      20.804   9.903  15.261  1.00 44.73           C  
ATOM   1483  CD1 LEU H 193      20.538   8.539  15.911  1.00 47.64           C  
ATOM   1484  CD2 LEU H 193      20.900  11.024  16.306  1.00 40.04           C  
ATOM   1485  C   LEU H 193      23.677  11.108  13.010  1.00 47.85           C  
ATOM   1486  O   LEU H 193      23.784  10.661  11.868  1.00 47.76           O  
ATOM   1487  N   THR H 194      24.732  11.548  13.727  1.00 47.32           N  
ATOM   1488  CA  THR H 194      26.085  11.472  13.268  1.00 48.53           C  
ATOM   1489  CB  THR H 194      26.698  12.799  12.921  1.00 52.59           C  
ATOM   1490  OG1 THR H 194      26.734  13.642  14.062  1.00 54.78           O  
ATOM   1491  CG2 THR H 194      25.872  13.454  11.803  1.00 47.78           C  
ATOM   1492  C   THR H 194      26.876  10.896  14.402  1.00 50.12           C  
ATOM   1493  O   THR H 194      26.354  10.691  15.495  1.00 48.86           O  
ATOM   1494  N   SER H 195      28.175  10.632  14.168  1.00 55.34           N  
ATOM   1495  CA  SER H 195      29.020   9.997  15.142  1.00 58.99           C  
ATOM   1496  CB  SER H 195      30.452   9.782  14.628  1.00 61.36           C  
ATOM   1497  OG  SER H 195      30.444   8.899  13.517  1.00 63.03           O  
ATOM   1498  C   SER H 195      29.118  10.848  16.371  1.00 54.41           C  
ATOM   1499  O   SER H 195      29.287  10.329  17.474  1.00 51.91           O  
ATOM   1500  N   GLU H 196      28.997  12.177  16.216  0.90 51.32           N  
ATOM   1501  CA  GLU H 196      29.132  13.095  17.315  0.90 57.45           C  
ATOM   1502  CB  GLU H 196      29.014  14.567  16.883  0.90 64.90           C  
ATOM   1503  CG  GLU H 196      30.168  15.049  16.005  0.90 72.70           C  
ATOM   1504  CD  GLU H 196      29.912  16.510  15.659  1.00 78.26           C  
ATOM   1505  OE1 GLU H 196      29.057  17.135  16.341  1.00 81.29           O  
ATOM   1506  OE2 GLU H 196      30.566  17.018  14.710  1.00 81.04           O1-
ATOM   1507  C   GLU H 196      28.043  12.837  18.310  0.90 55.34           C  
ATOM   1508  O   GLU H 196      28.224  13.044  19.507  0.90 57.57           O  
ATOM   1509  N   ASP H 197      26.873  12.392  17.825  1.00 51.14           N  
ATOM   1510  CA  ASP H 197      25.703  12.168  18.626  1.00 47.39           C  
ATOM   1511  CB  ASP H 197      24.471  11.809  17.783  1.00 46.92           C  
ATOM   1512  CG  ASP H 197      24.065  13.066  17.032  1.00 52.17           C  
ATOM   1513  OD1 ASP H 197      24.419  14.176  17.509  1.00 53.28           O  
ATOM   1514  OD2 ASP H 197      23.401  12.935  15.970  1.00 52.73           O1-
ATOM   1515  C   ASP H 197      25.906  11.060  19.617  1.00 46.34           C  
ATOM   1516  O   ASP H 197      25.204  11.014  20.623  1.00 44.82           O  
ATOM   1517  N   SER H 198      26.814  10.100  19.361  1.00 44.24           N  
ATOM   1518  CA  SER H 198      26.940   9.025  20.307  1.00 42.18           C  
ATOM   1519  CB  SER H 198      27.963   7.954  19.891  1.00 43.75           C  
ATOM   1520  OG  SER H 198      29.241   8.539  19.693  1.00 46.85           O  
ATOM   1521  C   SER H 198      27.305   9.585  21.647  1.00 42.39           C  
ATOM   1522  O   SER H 198      28.291  10.307  21.794  1.00 40.93           O  
ATOM   1523  N   ALA H 199      26.490   9.251  22.671  1.00 39.02           N  
ATOM   1524  CA  ALA H 199      26.711   9.761  23.992  1.00 38.64           C  
ATOM   1525  CB  ALA H 199      26.549  11.286  24.096  1.00 36.13           C  
ATOM   1526  C   ALA H 199      25.677   9.158  24.887  1.00 37.99           C  
ATOM   1527  O   ALA H 199      24.871   8.334  24.460  1.00 38.14           O  
ATOM   1528  N   VAL H 200      25.702   9.532  26.180  1.00 35.94           N  
ATOM   1529  CA  VAL H 200      24.694   9.039  27.065  1.00 36.96           C  
ATOM   1530  CB  VAL H 200      25.212   8.615  28.407  1.00 33.56           C  
ATOM   1531  CG1 VAL H 200      25.618   9.862  29.206  1.00 27.34           C  
ATOM   1532  CG2 VAL H 200      24.144   7.750  29.091  1.00 31.30           C  
ATOM   1533  C   VAL H 200      23.737  10.171  27.253  1.00 38.68           C  
ATOM   1534  O   VAL H 200      24.143  11.321  27.415  1.00 39.43           O  
ATOM   1535  N   TYR H 201      22.424   9.875  27.209  1.00 35.09           N  
ATOM   1536  CA  TYR H 201      21.470  10.931  27.351  1.00 36.22           C  
ATOM   1537  CB  TYR H 201      20.420  11.007  26.227  1.00 32.01           C  
ATOM   1538  CG  TYR H 201      21.121  11.329  24.952  1.00 33.31           C  
ATOM   1539  CD1 TYR H 201      21.734  12.545  24.799  1.00 33.93           C  
ATOM   1540  CD2 TYR H 201      21.211  10.422  23.924  1.00 33.61           C  
ATOM   1541  CE1 TYR H 201      22.393  12.871  23.641  1.00 37.10           C  
ATOM   1542  CE2 TYR H 201      21.868  10.744  22.758  1.00 37.61           C  
ATOM   1543  CZ  TYR H 201      22.458  11.974  22.611  1.00 38.81           C  
ATOM   1544  OH  TYR H 201      23.135  12.321  21.424  1.00 34.05           O  
ATOM   1545  C   TYR H 201      20.723  10.698  28.621  1.00 38.07           C  
ATOM   1546  O   TYR H 201      20.318   9.575  28.918  1.00 38.60           O  
ATOM   1547  N   TYR H 202      20.531  11.777  29.409  1.00 36.41           N  
ATOM   1548  CA  TYR H 202      19.852  11.675  30.669  1.00 36.48           C  
ATOM   1549  CB  TYR H 202      20.663  12.199  31.872  1.00 28.78           C  
ATOM   1550  CG  TYR H 202      21.862  11.364  32.172  1.00 35.85           C  
ATOM   1551  CD1 TYR H 202      21.747  10.208  32.911  1.00 33.74           C  
ATOM   1552  CD2 TYR H 202      23.108  11.756  31.738  1.00 36.17           C  
ATOM   1553  CE1 TYR H 202      22.852   9.444  33.203  1.00 33.65           C  
ATOM   1554  CE2 TYR H 202      24.218  10.996  32.027  1.00 35.45           C  
ATOM   1555  CZ  TYR H 202      24.091   9.839  32.761  1.00 35.75           C  
ATOM   1556  OH  TYR H 202      25.228   9.060  33.061  1.00 37.62           O  
ATOM   1557  C   TYR H 202      18.657  12.576  30.642  1.00 35.06           C  
ATOM   1558  O   TYR H 202      18.677  13.638  30.023  1.00 36.53           O  
ATOM   1559  N   CYS H 203      17.564  12.141  31.298  1.00 34.28           N  
ATOM   1560  CA  CYS H 203      16.419  12.980  31.505  1.00 37.84           C  
ATOM   1561  CB  CYS H 203      15.063  12.282  31.228  1.00 32.86           C  
ATOM   1562  SG  CYS H 203      14.844  10.724  32.147  1.00 61.86           S  
ATOM   1563  C   CYS H 203      16.487  13.332  32.959  1.00 36.87           C  
ATOM   1564  O   CYS H 203      16.964  12.537  33.769  1.00 33.97           O  
ATOM   1565  N   ALA H 204      16.063  14.556  33.326  1.00 33.87           N  
ATOM   1566  CA  ALA H 204      16.120  14.954  34.705  1.00 35.22           C  
ATOM   1567  CB  ALA H 204      17.364  15.788  35.054  1.00 36.54           C  
ATOM   1568  C   ALA H 204      14.930  15.811  34.967  1.00 38.90           C  
ATOM   1569  O   ALA H 204      14.392  16.429  34.051  1.00 40.54           O  
ATOM   1570  N   ARG H 205      14.487  15.867  36.238  1.00 40.92           N  
ATOM   1571  CA  ARG H 205      13.328  16.636  36.584  1.00 43.36           C  
ATOM   1572  CB  ARG H 205      12.404  15.885  37.557  1.00 43.34           C  
ATOM   1573  CG  ARG H 205      11.132  16.641  37.932  1.00 44.03           C  
ATOM   1574  CD  ARG H 205      10.244  15.872  38.912  1.00 43.71           C  
ATOM   1575  NE  ARG H 205      10.707  16.200  40.291  1.00 48.21           N  
ATOM   1576  CZ  ARG H 205      10.012  15.734  41.368  1.00 52.19           C  
ATOM   1577  NH1 ARG H 205       8.927  14.934  41.174  1.00 50.59           N1+
ATOM   1578  NH2 ARG H 205      10.389  16.064  42.636  1.00 55.15           N  
ATOM   1579  C   ARG H 205      13.783  17.897  37.260  1.00 42.31           C  
ATOM   1580  O   ARG H 205      14.744  17.894  38.031  1.00 44.38           O  
ATOM   1581  N   SER H 206      13.097  19.027  36.981  1.00 41.33           N  
ATOM   1582  CA  SER H 206      13.499  20.263  37.597  1.00 44.91           C  
ATOM   1583  CB  SER H 206      13.547  21.490  36.660  1.00 46.56           C  
ATOM   1584  OG  SER H 206      13.950  22.646  37.382  1.00 48.24           O  
ATOM   1585  C   SER H 206      12.521  20.608  38.672  1.00 44.99           C  
ATOM   1586  O   SER H 206      11.314  20.441  38.511  1.00 44.60           O  
ATOM   1587  N   VAL H 207      13.181  20.612  39.870  1.00 31.85           N  
ATOM   1588  CA  VAL H 207      12.734  20.450  41.237  1.00 30.77           C  
ATOM   1589  CB  VAL H 207      13.886  20.442  42.193  1.00 31.88           C  
ATOM   1590  CG1 VAL H 207      14.929  21.394  41.618  1.00  0.00           C  
ATOM   1591  CG2 VAL H 207      13.408  20.817  43.606  1.00  0.00           C  
ATOM   1592  C   VAL H 207      11.669  21.384  41.681  1.00 33.00           C  
ATOM   1593  O   VAL H 207      10.889  20.986  42.553  1.00 31.91           O  
ATOM   1594  N   PRO H 208      11.626  22.605  41.226  1.00 36.61           N  
ATOM   1595  CA  PRO H 208      10.495  23.410  41.570  1.00 41.13           C  
ATOM   1596  CD  PRO H 208      12.814  23.425  41.077  1.00  0.00           C  
ATOM   1597  CB  PRO H 208      10.954  24.868  41.541  1.00 43.35           C  
ATOM   1598  CG  PRO H 208      12.477  24.784  41.697  1.00 47.37           C  
ATOM   1599  C   PRO H 208       9.488  23.142  40.508  1.00 44.22           C  
ATOM   1600  O   PRO H 208       9.874  22.684  39.431  1.00 44.51           O  
ATOM   1601  N   LEU H 209       8.205  23.429  40.778  1.00 47.70           N  
ATOM   1602  CA  LEU H 209       7.229  23.255  39.752  1.00 49.04           C  
ATOM   1603  CB  LEU H 209       5.940  22.580  40.254  1.00 56.45           C  
ATOM   1604  CG  LEU H 209       6.183  21.205  40.909  1.00 57.94           C  
ATOM   1605  CD1 LEU H 209       6.983  21.345  42.219  1.00  0.00           C  
ATOM   1606  CD2 LEU H 209       4.866  20.434  41.100  1.00  0.00           C  
ATOM   1607  C   LEU H 209       6.880  24.653  39.353  1.00 50.25           C  
ATOM   1608  O   LEU H 209       7.062  25.544  40.178  1.00 49.35           O  
ATOM   1609  N   THR H 210       6.511  24.886  38.064  1.00 49.34           N  
ATOM   1610  CA  THR H 210       5.951  26.125  37.561  1.00 50.15           C  
ATOM   1611  CB  THR H 210       5.444  27.067  38.633  1.00  0.00           C  
ATOM   1612  OG1 THR H 210       4.561  26.344  39.480  1.00  0.00           O  
ATOM   1613  CG2 THR H 210       4.654  28.240  38.023  1.00  0.00           C  
ATOM   1614  C   THR H 210       6.881  26.822  36.580  1.00 51.39           C  
ATOM   1615  O   THR H 210       8.073  26.534  36.535  1.00 50.95           O  
ATOM   1616  N   THR H 211       6.329  27.810  35.816  1.00 51.79           N  
ATOM   1617  CA  THR H 211       6.769  28.594  34.664  1.00 52.97           C  
ATOM   1618  CB  THR H 211       5.765  29.641  34.266  1.00 53.38           C  
ATOM   1619  OG1 THR H 211       5.579  30.570  35.324  1.00  0.00           O  
ATOM   1620  CG2 THR H 211       4.429  28.963  33.922  1.00  0.00           C  
ATOM   1621  C   THR H 211       8.048  29.307  34.821  1.00 54.79           C  
ATOM   1622  O   THR H 211       8.870  29.305  33.902  1.00 53.66           O  
ATOM   1623  N   LEU H 212       8.213  29.969  35.963  1.00 56.44           N  
ATOM   1624  CA  LEU H 212       9.369  30.759  36.195  1.00 57.65           C  
ATOM   1625  CB  LEU H 212       9.251  31.569  37.497  1.00 57.61           C  
ATOM   1626  CG  LEU H 212      10.434  32.514  37.765  1.00 57.73           C  
ATOM   1627  CD1 LEU H 212      10.489  33.637  36.718  1.00 73.67           C  
ATOM   1628  CD2 LEU H 212      10.405  33.043  39.208  1.00 76.07           C  
ATOM   1629  C   LEU H 212      10.572  29.901  36.310  1.00 57.58           C  
ATOM   1630  O   LEU H 212      11.656  30.323  35.913  1.00 58.72           O  
ATOM   1631  N   ILE H 213      10.412  28.682  36.861  1.00 56.28           N  
ATOM   1632  CA  ILE H 213      11.563  27.868  37.120  1.00 53.18           C  
ATOM   1633  CB  ILE H 213      11.242  26.783  38.124  1.00 49.01           C  
ATOM   1634  CG1 ILE H 213      10.669  27.398  39.412  1.00 63.10           C  
ATOM   1635  CG2 ILE H 213      12.506  25.948  38.396  1.00 62.74           C  
ATOM   1636  CD1 ILE H 213      11.646  28.318  40.142  1.00 39.58           C  
ATOM   1637  C   ILE H 213      11.951  27.200  35.833  1.00 53.30           C  
ATOM   1638  O   ILE H 213      11.984  25.972  35.721  1.00 51.99           O  
ATOM   1639  N   GLU H 214      12.289  28.026  34.824  1.00 55.29           N  
ATOM   1640  CA  GLU H 214      12.678  27.515  33.554  1.00 54.83           C  
ATOM   1641  CB  GLU H 214      12.816  28.643  32.517  1.00 66.46           C  
ATOM   1642  CG  GLU H 214      11.492  29.368  32.246  1.00 74.28           C  
ATOM   1643  CD  GLU H 214      11.781  30.556  31.344  1.00 82.11           C  
ATOM   1644  OE1 GLU H 214      12.790  31.260  31.610  1.00  0.00           O  
ATOM   1645  OE2 GLU H 214      11.004  30.772  30.376  1.00  0.00           O1-
ATOM   1646  C   GLU H 214      13.990  26.871  33.735  1.00 54.18           C  
ATOM   1647  O   GLU H 214      14.132  25.730  33.321  1.00 53.09           O  
ATOM   1648  N   ASP H 215      14.971  27.549  34.378  1.00 54.82           N  
ATOM   1649  CA  ASP H 215      16.215  26.864  34.536  1.00 55.18           C  
ATOM   1650  CB  ASP H 215      17.411  27.519  33.840  1.00 53.88           C  
ATOM   1651  CG  ASP H 215      17.008  28.010  32.460  1.00 48.98           C  
ATOM   1652  OD1 ASP H 215      15.953  27.557  31.941  1.00  0.00           O  
ATOM   1653  OD2 ASP H 215      17.760  28.851  31.901  1.00 76.59           O1-
ATOM   1654  C   ASP H 215      16.481  26.746  36.005  1.00 55.56           C  
ATOM   1655  O   ASP H 215      16.711  27.727  36.698  1.00 57.39           O  
ATOM   1656  N   TRP H 216      16.444  25.524  36.547  1.00 55.52           N  
ATOM   1657  CA  TRP H 216      16.642  25.391  37.959  1.00 56.35           C  
ATOM   1658  CB  TRP H 216      15.323  25.135  38.707  1.00 54.61           C  
ATOM   1659  CG  TRP H 216      15.380  25.410  40.187  1.00 56.37           C  
ATOM   1660  CD2 TRP H 216      15.191  26.725  40.728  1.00 54.66           C  
ATOM   1661  CD1 TRP H 216      15.605  24.584  41.245  1.00 54.60           C  
ATOM   1662  NE1 TRP H 216      15.566  25.305  42.418  1.00 58.86           N  
ATOM   1663  CE2 TRP H 216      15.312  26.627  42.110  1.00 54.45           C  
ATOM   1664  CE3 TRP H 216      14.929  27.918  40.117  1.00 55.89           C  
ATOM   1665  CZ2 TRP H 216      15.173  27.727  42.910  1.00 60.35           C  
ATOM   1666  CZ3 TRP H 216      14.800  29.028  40.922  1.00 62.53           C  
ATOM   1667  CH2 TRP H 216      14.919  28.934  42.292  1.00 62.49           C  
ATOM   1668  C   TRP H 216      17.510  24.182  38.108  1.00 55.87           C  
ATOM   1669  O   TRP H 216      18.083  23.717  37.127  1.00 57.87           O  
ATOM   1670  N   TYR H 217      17.665  23.654  39.336  1.00 53.05           N  
ATOM   1671  CA  TYR H 217      18.462  22.473  39.509  1.00 50.11           C  
ATOM   1672  CB  TYR H 217      19.219  22.359  40.850  1.00 46.23           C  
ATOM   1673  CG  TYR H 217      18.289  22.179  41.998  1.00 33.42           C  
ATOM   1674  CD1 TYR H 217      17.914  20.920  42.403  1.00 35.04           C  
ATOM   1675  CD2 TYR H 217      17.805  23.267  42.682  1.00 34.34           C  
ATOM   1676  CE1 TYR H 217      17.062  20.758  43.471  1.00 37.21           C  
ATOM   1677  CE2 TYR H 217      16.950  23.107  43.748  1.00 37.90           C  
ATOM   1678  CZ  TYR H 217      16.578  21.847  44.147  1.00 38.57           C  
ATOM   1679  OH  TYR H 217      15.705  21.670  45.241  1.00 41.19           O  
ATOM   1680  C   TYR H 217      17.561  21.299  39.323  1.00 48.86           C  
ATOM   1681  O   TYR H 217      16.342  21.452  39.293  1.00 48.44           O  
ATOM   1682  N   PHE H 218      18.148  20.113  39.077  1.00 45.26           N  
ATOM   1683  CA  PHE H 218      17.376  18.934  38.801  1.00 42.93           C  
ATOM   1684  CB  PHE H 218      18.005  18.074  37.693  1.00 42.25           C  
ATOM   1685  CG  PHE H 218      18.381  18.959  36.555  1.00 42.32           C  
ATOM   1686  CD1 PHE H 218      17.434  19.564  35.764  1.00 41.48           C  
ATOM   1687  CD2 PHE H 218      19.712  19.162  36.259  1.00 42.55           C  
ATOM   1688  CE1 PHE H 218      17.810  20.370  34.716  1.00 42.93           C  
ATOM   1689  CE2 PHE H 218      20.095  19.966  35.211  1.00 41.82           C  
ATOM   1690  CZ  PHE H 218      19.139  20.573  34.437  1.00 42.66           C  
ATOM   1691  C   PHE H 218      17.374  18.061  40.025  1.00 42.58           C  
ATOM   1692  O   PHE H 218      18.421  17.742  40.583  1.00 42.92           O  
ATOM   1693  N   ASP H 219      16.171  17.683  40.494  1.00 43.12           N  
ATOM   1694  CA  ASP H 219      16.028  16.901  41.692  1.00 45.46           C  
ATOM   1695  CB  ASP H 219      14.637  17.052  42.346  1.00 46.97           C  
ATOM   1696  CG  ASP H 219      13.558  16.511  41.422  1.00 48.70           C  
ATOM   1697  OD1 ASP H 219      13.335  17.113  40.339  1.00 49.54           O  
ATOM   1698  OD2 ASP H 219      12.928  15.489  41.799  1.00 48.69           O1-
ATOM   1699  C   ASP H 219      16.316  15.429  41.553  1.00 46.60           C  
ATOM   1700  O   ASP H 219      16.803  14.817  42.503  1.00 47.99           O  
ATOM   1701  N   VAL H 220      15.972  14.830  40.391  1.00 42.91           N  
ATOM   1702  CA  VAL H 220      16.013  13.415  40.131  1.00 42.65           C  
ATOM   1703  CB  VAL H 220      14.677  12.747  40.283  1.00 44.95           C  
ATOM   1704  CG1 VAL H 220      14.213  12.904  41.741  1.00  0.00           C  
ATOM   1705  CG2 VAL H 220      13.711  13.344  39.246  1.00  0.00           C  
ATOM   1706  C   VAL H 220      16.451  13.193  38.717  1.00 44.90           C  
ATOM   1707  O   VAL H 220      16.031  13.908  37.808  1.00 47.67           O  
ATOM   1708  N   TRP H 221      17.291  12.161  38.493  1.00 40.51           N  
ATOM   1709  CA  TRP H 221      17.821  11.920  37.179  1.00 39.97           C  
ATOM   1710  CB  TRP H 221      19.359  12.007  37.138  1.00 37.97           C  
ATOM   1711  CG  TRP H 221      19.929  13.381  37.409  1.00 37.05           C  
ATOM   1712  CD2 TRP H 221      20.708  14.141  36.469  1.00 36.90           C  
ATOM   1713  CD1 TRP H 221      19.875  14.123  38.552  1.00 38.01           C  
ATOM   1714  NE1 TRP H 221      20.560  15.302  38.381  1.00 38.20           N  
ATOM   1715  CE2 TRP H 221      21.082  15.324  37.105  1.00 37.79           C  
ATOM   1716  CE3 TRP H 221      21.088  13.871  35.185  1.00 36.23           C  
ATOM   1717  CZ2 TRP H 221      21.844  16.260  36.464  1.00 38.09           C  
ATOM   1718  CZ3 TRP H 221      21.851  14.820  34.540  1.00 36.25           C  
ATOM   1719  CH2 TRP H 221      22.221  15.992  35.167  1.00 36.10           C  
ATOM   1720  C   TRP H 221      17.470  10.529  36.745  1.00 44.36           C  
ATOM   1721  O   TRP H 221      17.229   9.641  37.560  1.00 46.97           O  
ATOM   1722  N   GLY H 222      17.418  10.316  35.414  1.00 42.55           N  
ATOM   1723  CA  GLY H 222      17.152   9.009  34.887  1.00 41.18           C  
ATOM   1724  C   GLY H 222      18.452   8.267  34.895  1.00 43.37           C  
ATOM   1725  O   GLY H 222      19.509   8.846  35.140  1.00 41.74           O  
ATOM   1726  N   THR H 223      18.391   6.955  34.603  1.00 44.35           N  
ATOM   1727  CA  THR H 223      19.520   6.065  34.607  1.00 41.39           C  
ATOM   1728  CB  THR H 223      19.128   4.628  34.430  1.00 39.58           C  
ATOM   1729  OG1 THR H 223      20.250   3.785  34.646  1.00  0.00           O  
ATOM   1730  CG2 THR H 223      18.582   4.434  33.005  1.00  0.00           C  
ATOM   1731  C   THR H 223      20.472   6.411  33.502  1.00 41.34           C  
ATOM   1732  O   THR H 223      21.677   6.201  33.629  1.00 40.04           O  
ATOM   1733  N   GLY H 224      19.954   6.915  32.367  1.00 39.36           N  
ATOM   1734  CA  GLY H 224      20.797   7.252  31.253  1.00 40.34           C  
ATOM   1735  C   GLY H 224      20.573   6.244  30.168  1.00 42.45           C  
ATOM   1736  O   GLY H 224      20.269   5.082  30.429  1.00 42.21           O  
ATOM   1737  N   THR H 225      20.697   6.689  28.901  1.00 43.86           N  
ATOM   1738  CA  THR H 225      20.532   5.799  27.787  1.00 39.62           C  
ATOM   1739  CB  THR H 225      19.298   6.092  26.982  1.00 39.22           C  
ATOM   1740  OG1 THR H 225      18.146   5.977  27.805  1.00 41.57           O  
ATOM   1741  CG2 THR H 225      19.215   5.103  25.809  1.00 32.65           C  
ATOM   1742  C   THR H 225      21.719   5.984  26.893  1.00 41.60           C  
ATOM   1743  O   THR H 225      22.054   7.104  26.508  1.00 39.57           O  
ATOM   1744  N   THR H 226      22.388   4.877  26.517  1.00 44.24           N  
ATOM   1745  CA  THR H 226      23.551   5.017  25.690  1.00 40.55           C  
ATOM   1746  CB  THR H 226      24.612   3.993  25.951  1.00 41.10           C  
ATOM   1747  OG1 THR H 226      24.062   2.692  25.842  1.00 33.74           O  
ATOM   1748  CG2 THR H 226      25.200   4.215  27.347  1.00 32.62           C  
ATOM   1749  C   THR H 226      23.154   4.900  24.259  1.00 41.42           C  
ATOM   1750  O   THR H 226      22.518   3.932  23.844  1.00 44.64           O  
ATOM   1751  N   VAL H 227      23.533   5.916  23.462  1.00 38.71           N  
ATOM   1752  CA  VAL H 227      23.217   5.930  22.065  1.00 40.68           C  
ATOM   1753  CB  VAL H 227      22.584   7.229  21.637  1.00 39.32           C  
ATOM   1754  CG1 VAL H 227      22.494   7.273  20.106  1.00 46.39           C  
ATOM   1755  CG2 VAL H 227      21.213   7.359  22.322  1.00 62.90           C  
ATOM   1756  C   VAL H 227      24.499   5.773  21.310  1.00 43.36           C  
ATOM   1757  O   VAL H 227      25.429   6.564  21.465  1.00 42.15           O  
ATOM   1758  N   THR H 228      24.580   4.729  20.463  1.00 43.30           N  
ATOM   1759  CA  THR H 228      25.770   4.522  19.691  1.00 45.17           C  
ATOM   1760  CB  THR H 228      26.347   3.148  19.853  1.00 47.62           C  
ATOM   1761  OG1 THR H 228      26.639   2.902  21.221  1.00 47.56           O  
ATOM   1762  CG2 THR H 228      27.633   3.050  19.014  1.00 39.57           C  
ATOM   1763  C   THR H 228      25.386   4.683  18.255  1.00 44.88           C  
ATOM   1764  O   THR H 228      24.448   4.046  17.778  1.00 46.09           O  
ATOM   1765  N   VAL H 229      26.103   5.560  17.524  1.00 43.69           N  
ATOM   1766  CA  VAL H 229      25.774   5.773  16.144  1.00 43.43           C  
ATOM   1767  CB  VAL H 229      25.682   7.227  15.791  1.00 43.66           C  
ATOM   1768  CG1 VAL H 229      25.452   7.358  14.277  1.00 41.38           C  
ATOM   1769  CG2 VAL H 229      24.577   7.864  16.650  1.00 42.62           C  
ATOM   1770  C   VAL H 229      26.863   5.179  15.311  1.00 47.78           C  
ATOM   1771  O   VAL H 229      27.996   5.659  15.315  1.00 47.87           O  
ATOM   1772  N   SER H 230      26.538   4.116  14.550  1.00 50.08           N  
ATOM   1773  CA  SER H 230      27.551   3.495  13.749  1.00 50.97           C  
ATOM   1774  CB  SER H 230      28.364   2.429  14.504  1.00 53.26           C  
ATOM   1775  OG  SER H 230      27.519   1.354  14.891  1.00 56.83           O  
ATOM   1776  C   SER H 230      26.902   2.809  12.593  1.00 51.62           C  
ATOM   1777  O   SER H 230      25.690   2.596  12.572  1.00 47.25           O  
ATOM   1778  N   SER H 231      27.716   2.450  11.581  0.90 54.97           N  
ATOM   1779  CA  SER H 231      27.201   1.772  10.430  0.90 57.72           C  
ATOM   1780  CB  SER H 231      28.203   1.696   9.264  0.90 58.83           C  
ATOM   1781  OG  SER H 231      28.509   2.999   8.788  0.90 60.96           O  
ATOM   1782  C   SER H 231      26.892   0.344  10.857  0.90 61.15           C  
ATOM   1783  O   SER H 231      27.865  -0.417  11.110  0.90 63.13           O  
ATOM   1784  OXT SER H 231      25.684  -0.007  10.934  1.00  0.00           O1-
TER    1785      SER H 231 
CONECT  154  664
CONECT  664  154
CONECT  977 1562
CONECT 1562  977
END
