# Supplementary material for: Fully automated antibody structure prediction using BIOVIA tools: Validation study
Source: PLoS One. 2017 May 18;12(5):e0177923. doi: 10.1371/journal.pone.0177923 (PMC5436848; doi:10.1371/journal.pone.0177923)
Supplement: S1 Dataset — Predicted structures using the Top5 framework method, Chothia CDR definition with no canonical filtering and generating 50 models. These were used in the detailed discussion of outliers and for comparison against predictions using canonical filtering. (ZIP) [file pone.0177923.s003.zip › 3W2D_LH_FV_FinalModel.pdb]

REMARK   Accelrys Discovery Studio PDB file
REMARK   Created:  2015-05-08T02:39:12Z
SSBOND   1 CYS L   23    CYS L   89                                     
SSBOND   2 CYS H  130    CYS H  204                                     
ATOM      1  N   GLU L   1      26.142  31.863  26.078  1.00 47.58           N1+
ATOM      2  CA  GLU L   1      25.834  31.183  27.347  1.00 47.50           C  
ATOM      3  CB  GLU L   1      25.833  29.653  27.166  1.00 49.46           C  
ATOM      4  CG  GLU L   1      27.165  29.079  26.672  1.00 51.84           C  
ATOM      5  CD  GLU L   1      27.153  29.076  25.149  1.00 67.20           C  
ATOM      6  OE1 GLU L   1      26.052  28.891  24.566  1.00 69.62           O  
ATOM      7  OE2 GLU L   1      28.247  29.250  24.548  1.00104.91           O1-
ATOM      8  C   GLU L   1      26.851  31.531  28.378  1.00 45.47           C  
ATOM      9  O   GLU L   1      28.033  31.687  28.075  1.00 45.72           O  
ATOM     10  N   ASN L   2      26.401  31.685  29.635  1.00 41.42           N  
ATOM     11  CA  ASN L   2      27.321  31.984  30.684  1.00 37.53           C  
ATOM     12  CB  ASN L   2      26.619  32.184  32.037  1.00 37.04           C  
ATOM     13  CG  ASN L   2      27.579  32.830  33.020  1.00 83.73           C  
ATOM     14  OD1 ASN L   2      27.190  33.209  34.125  1.00 83.12           O  
ATOM     15  ND2 ASN L   2      28.866  32.971  32.607  1.00 83.81           N  
ATOM     16  C   ASN L   2      28.180  30.771  30.779  1.00 35.09           C  
ATOM     17  O   ASN L   2      27.673  29.660  30.910  1.00 32.97           O  
ATOM     18  N   VAL L   3      29.510  30.943  30.696  1.00 33.22           N  
ATOM     19  CA  VAL L   3      30.358  29.792  30.746  1.00 31.09           C  
ATOM     20  CB  VAL L   3      31.612  29.945  29.934  1.00 31.42           C  
ATOM     21  CG1 VAL L   3      32.469  28.681  30.111  1.00 32.76           C  
ATOM     22  CG2 VAL L   3      31.226  30.245  28.476  1.00 32.31           C  
ATOM     23  C   VAL L   3      30.776  29.598  32.167  1.00 30.30           C  
ATOM     24  O   VAL L   3      31.073  30.562  32.872  1.00 31.09           O  
ATOM     25  N   LEU L   4      30.791  28.332  32.628  1.00 29.87           N  
ATOM     26  CA  LEU L   4      31.206  28.059  33.976  1.00 28.86           C  
ATOM     27  CB  LEU L   4      30.216  27.169  34.745  1.00 28.70           C  
ATOM     28  CG  LEU L   4      28.856  27.845  35.002  1.00 28.93           C  
ATOM     29  CD1 LEU L   4      27.908  26.919  35.776  1.00 29.78           C  
ATOM     30  CD2 LEU L   4      29.039  29.207  35.692  1.00 30.12           C  
ATOM     31  C   LEU L   4      32.506  27.321  33.904  1.00 29.23           C  
ATOM     32  O   LEU L   4      32.622  26.318  33.201  1.00 31.51           O  
ATOM     33  N   THR L   5      33.534  27.805  34.633  1.00 29.05           N  
ATOM     34  CA  THR L   5      34.814  27.153  34.627  1.00 29.87           C  
ATOM     35  CB  THR L   5      35.971  28.060  34.315  1.00 31.03           C  
ATOM     36  OG1 THR L   5      35.966  29.180  35.187  1.00 30.13           O  
ATOM     37  CG2 THR L   5      35.904  28.502  32.849  1.00 31.73           C  
ATOM     38  C   THR L   5      35.073  26.600  35.987  1.00 29.28           C  
ATOM     39  O   THR L   5      34.966  27.304  36.991  1.00 30.54           O  
ATOM     40  N   GLN L   6      35.443  25.306  36.048  1.00 30.20           N  
ATOM     41  CA  GLN L   6      35.696  24.706  37.320  1.00 29.53           C  
ATOM     42  CB  GLN L   6      34.903  23.410  37.572  1.00 27.24           C  
ATOM     43  CG  GLN L   6      33.397  23.650  37.688  1.00 27.36           C  
ATOM     44  CD  GLN L   6      32.718  22.316  37.960  1.00 27.39           C  
ATOM     45  OE1 GLN L   6      32.136  21.704  37.065  1.00 27.37           O  
ATOM     46  NE2 GLN L   6      32.792  21.848  39.236  1.00 26.79           N  
ATOM     47  C   GLN L   6      37.150  24.381  37.427  1.00 31.18           C  
ATOM     48  O   GLN L   6      37.794  23.975  36.460  1.00 32.04           O  
ATOM     49  N   SER L   7      37.707  24.589  38.635  1.00 32.09           N  
ATOM     50  CA  SER L   7      39.082  24.285  38.881  1.00 33.53           C  
ATOM     51  CB  SER L   7      40.004  25.512  38.777  1.00 36.85           C  
ATOM     52  OG  SER L   7      39.629  26.485  39.739  1.00 41.49           O  
ATOM     53  C   SER L   7      39.170  23.756  40.278  1.00 34.08           C  
ATOM     54  O   SER L   7      38.405  24.162  41.153  1.00 33.86           O  
ATOM     55  N   PRO L   8      40.072  22.843  40.524  1.00 33.47           N  
ATOM     56  CA  PRO L   8      40.943  22.305  39.513  1.00 31.96           C  
ATOM     57  CD  PRO L   8      40.624  22.690  41.858  1.00 34.29           C  
ATOM     58  CB  PRO L   8      42.152  21.732  40.253  1.00 33.51           C  
ATOM     59  CG  PRO L   8      41.679  21.585  41.708  1.00 33.44           C  
ATOM     60  C   PRO L   8      40.203  21.279  38.717  1.00 30.03           C  
ATOM     61  O   PRO L   8      39.150  20.826  39.163  1.00 30.49           O  
ATOM     62  N   ALA L   9      40.710  20.940  37.516  1.00 27.00           N  
ATOM     63  CA  ALA L   9      40.093  19.939  36.696  1.00 25.09           C  
ATOM     64  CB  ALA L   9      40.744  19.819  35.308  1.00 27.27           C  
ATOM     65  C   ALA L   9      40.216  18.603  37.361  1.00 25.40           C  
ATOM     66  O   ALA L   9      39.256  17.837  37.418  1.00 24.68           O  
ATOM     67  N   ILE L  10      41.418  18.293  37.885  1.00 26.18           N  
ATOM     68  CA  ILE L  10      41.648  17.023  38.514  1.00 28.49           C  
ATOM     69  CB  ILE L  10      42.602  16.156  37.747  1.00 29.72           C  
ATOM     70  CG1 ILE L  10      42.092  15.910  36.317  1.00 32.29           C  
ATOM     71  CG2 ILE L  10      42.800  14.859  38.544  1.00 29.68           C  
ATOM     72  CD1 ILE L  10      40.764  15.157  36.248  1.00 35.07           C  
ATOM     73  C   ILE L  10      42.288  17.311  39.833  1.00 28.52           C  
ATOM     74  O   ILE L  10      43.086  18.242  39.950  1.00 29.08           O  
ATOM     75  N   MET L  11      41.947  16.524  40.871  1.00 27.73           N  
ATOM     76  CA  MET L  11      42.500  16.790  42.166  1.00 28.70           C  
ATOM     77  CB  MET L  11      41.577  17.717  42.981  1.00 30.85           C  
ATOM     78  CG  MET L  11      42.072  18.068  44.383  1.00 33.24           C  
ATOM     79  SD  MET L  11      40.864  18.978  45.396  1.00 38.12           S  
ATOM     80  CE  MET L  11      41.270  20.627  44.754  1.00 35.32           C  
ATOM     81  C   MET L  11      42.596  15.491  42.905  1.00 28.64           C  
ATOM     82  O   MET L  11      41.729  14.628  42.778  1.00 28.94           O  
ATOM     83  N   SER L  12      43.671  15.317  43.702  1.00 28.19           N  
ATOM     84  CA  SER L  12      43.812  14.120  44.481  1.00 29.14           C  
ATOM     85  CB  SER L  12      45.123  13.357  44.227  1.00 31.31           C  
ATOM     86  OG  SER L  12      45.156  12.838  42.907  1.00 40.60           O  
ATOM     87  C   SER L  12      43.861  14.545  45.913  1.00 28.84           C  
ATOM     88  O   SER L  12      44.594  15.466  46.271  1.00 30.35           O  
ATOM     89  N   ALA L  13      43.078  13.877  46.780  1.00 26.98           N  
ATOM     90  CA  ALA L  13      43.088  14.257  48.161  1.00 26.68           C  
ATOM     91  CB  ALA L  13      41.806  14.977  48.612  1.00 26.73           C  
ATOM     92  C   ALA L  13      43.206  13.013  48.979  1.00 26.95           C  
ATOM     93  O   ALA L  13      42.758  11.942  48.576  1.00 26.46           O  
ATOM     94  N   SER L  14      43.864  13.128  50.149  1.00 26.69           N  
ATOM     95  CA  SER L  14      43.999  12.016  51.043  1.00 27.30           C  
ATOM     96  CB  SER L  14      45.292  12.064  51.876  1.00 27.31           C  
ATOM     97  OG  SER L  14      45.383  13.302  52.565  1.00 29.83           O  
ATOM     98  C   SER L  14      42.827  12.044  51.963  1.00 27.56           C  
ATOM     99  O   SER L  14      42.224  13.093  52.171  1.00 28.53           O  
ATOM    100  N   PRO L  15      42.483  10.927  52.540  1.00 28.34           N  
ATOM    101  CA  PRO L  15      41.328  10.912  53.389  1.00 29.76           C  
ATOM    102  CD  PRO L  15      42.725   9.635  51.920  1.00 30.34           C  
ATOM    103  CB  PRO L  15      41.038   9.440  53.668  1.00 29.14           C  
ATOM    104  CG  PRO L  15      41.585   8.727  52.417  1.00 29.26           C  
ATOM    105  C   PRO L  15      41.538  11.746  54.605  1.00 29.63           C  
ATOM    106  O   PRO L  15      42.627  11.710  55.177  1.00 31.34           O  
ATOM    107  N   GLY L  16      40.502  12.502  55.018  1.00 29.20           N  
ATOM    108  CA  GLY L  16      40.588  13.304  56.202  1.00 28.73           C  
ATOM    109  C   GLY L  16      40.986  14.704  55.845  1.00 29.50           C  
ATOM    110  O   GLY L  16      40.904  15.600  56.683  1.00 32.22           O  
ATOM    111  N   GLU L  17      41.416  14.944  54.592  1.00 30.75           N  
ATOM    112  CA  GLU L  17      41.853  16.264  54.228  1.00 32.35           C  
ATOM    113  CB  GLU L  17      42.829  16.270  53.039  1.00 34.36           C  
ATOM    114  CG  GLU L  17      43.604  17.579  52.895  1.00 41.20           C  
ATOM    115  CD  GLU L  17      44.520  17.458  51.685  1.00 49.71           C  
ATOM    116  OE1 GLU L  17      44.412  16.431  50.963  1.00 49.23           O  
ATOM    117  OE2 GLU L  17      45.334  18.394  51.461  1.00 52.94           O1-
ATOM    118  C   GLU L  17      40.665  17.098  53.848  1.00 31.71           C  
ATOM    119  O   GLU L  17      39.621  16.576  53.463  1.00 30.25           O  
ATOM    120  N   THR L  18      40.791  18.437  53.977  1.00 32.23           N  
ATOM    121  CA  THR L  18      39.718  19.306  53.581  1.00 32.67           C  
ATOM    122  CB  THR L  18      39.669  20.596  54.350  1.00 34.88           C  
ATOM    123  OG1 THR L  18      38.496  21.323  54.015  1.00  0.00           O  
ATOM    124  CG2 THR L  18      40.922  21.421  54.015  1.00  0.00           C  
ATOM    125  C   THR L  18      39.924  19.647  52.135  1.00 31.77           C  
ATOM    126  O   THR L  18      41.052  19.876  51.702  1.00 33.48           O  
ATOM    127  N   VAL L  19      38.839  19.676  51.332  1.00 29.52           N  
ATOM    128  CA  VAL L  19      39.012  20.010  49.945  1.00 28.45           C  
ATOM    129  CB  VAL L  19      38.804  18.872  48.987  1.00 29.64           C  
ATOM    130  CG1 VAL L  19      39.971  17.889  49.098  1.00 29.86           C  
ATOM    131  CG2 VAL L  19      37.451  18.223  49.300  1.00 28.87           C  
ATOM    132  C   VAL L  19      38.041  21.074  49.549  1.00 27.12           C  
ATOM    133  O   VAL L  19      36.926  21.149  50.060  1.00 27.27           O  
ATOM    134  N   THR L  20      38.472  21.952  48.619  1.00 27.59           N  
ATOM    135  CA  THR L  20      37.607  22.982  48.125  1.00 27.72           C  
ATOM    136  CB  THR L  20      37.950  24.353  48.632  1.00 27.87           C  
ATOM    137  OG1 THR L  20      37.886  24.376  50.050  1.00 33.20           O  
ATOM    138  CG2 THR L  20      36.946  25.359  48.043  1.00 26.76           C  
ATOM    139  C   THR L  20      37.727  23.006  46.631  1.00 28.05           C  
ATOM    140  O   THR L  20      38.821  22.896  46.080  1.00 28.18           O  
ATOM    141  N   MET L  21      36.579  23.155  45.937  1.00 28.31           N  
ATOM    142  CA  MET L  21      36.536  23.199  44.501  1.00 27.30           C  
ATOM    143  CB  MET L  21      35.600  22.142  43.900  1.00 27.52           C  
ATOM    144  CG  MET L  21      35.958  20.717  44.308  1.00 29.33           C  
ATOM    145  SD  MET L  21      34.741  19.463  43.824  1.00 35.83           S  
ATOM    146  CE  MET L  21      35.444  18.222  44.945  1.00 34.80           C  
ATOM    147  C   MET L  21      35.926  24.519  44.149  1.00 27.71           C  
ATOM    148  O   MET L  21      35.206  25.099  44.960  1.00 28.98           O  
ATOM    149  N   THR L  22      36.194  25.038  42.932  1.00 28.54           N  
ATOM    150  CA  THR L  22      35.664  26.331  42.601  1.00 27.65           C  
ATOM    151  CB  THR L  22      36.728  27.381  42.468  1.00 29.25           C  
ATOM    152  OG1 THR L  22      37.464  27.487  43.677  1.00 32.72           O  
ATOM    153  CG2 THR L  22      36.061  28.726  42.137  1.00 32.97           C  
ATOM    154  C   THR L  22      34.939  26.278  41.291  1.00 28.25           C  
ATOM    155  O   THR L  22      35.247  25.465  40.420  1.00 28.81           O  
ATOM    156  N   CYS L  23      33.921  27.154  41.140  1.00 28.51           N  
ATOM    157  CA  CYS L  23      33.172  27.271  39.920  1.00 28.61           C  
ATOM    158  CB  CYS L  23      31.744  26.680  40.030  1.00 27.97           C  
ATOM    159  SG  CYS L  23      30.766  26.814  38.501  1.00 30.77           S  
ATOM    160  C   CYS L  23      33.060  28.740  39.629  1.00 29.81           C  
ATOM    161  O   CYS L  23      32.468  29.493  40.405  1.00 32.02           O  
ATOM    162  N   ARG L  24      33.634  29.202  38.500  1.00 30.40           N  
ATOM    163  CA  ARG L  24      33.546  30.611  38.227  1.00 31.50           C  
ATOM    164  CB  ARG L  24      34.902  31.320  38.102  1.00 32.46           C  
ATOM    165  CG  ARG L  24      35.659  31.317  39.433  1.00 91.26           C  
ATOM    166  CD  ARG L  24      36.763  32.369  39.531  1.00 93.36           C  
ATOM    167  NE  ARG L  24      37.397  32.216  40.870  1.00 94.44           N  
ATOM    168  CZ  ARG L  24      38.419  31.327  41.021  1.00 95.64           C  
ATOM    169  NH1 ARG L  24      38.857  30.612  39.943  1.00 95.82           N1+
ATOM    170  NH2 ARG L  24      39.009  31.154  42.240  1.00 95.10           N  
ATOM    171  C   ARG L  24      32.764  30.820  36.972  1.00 32.16           C  
ATOM    172  O   ARG L  24      32.864  30.050  36.020  1.00 33.59           O  
ATOM    173  N   ALA L  25      31.955  31.899  36.952  1.00 33.49           N  
ATOM    174  CA  ALA L  25      31.083  32.163  35.844  1.00 34.23           C  
ATOM    175  CB  ALA L  25      29.633  32.451  36.269  1.00 34.00           C  
ATOM    176  C   ALA L  25      31.569  33.366  35.103  1.00 34.71           C  
ATOM    177  O   ALA L  25      32.175  34.270  35.674  1.00 34.60           O  
ATOM    178  N   THR L  26      31.281  33.416  33.788  1.00 46.46           N  
ATOM    179  CA  THR L  26      31.622  34.540  32.961  1.00 47.18           C  
ATOM    180  CB  THR L  26      31.211  34.359  31.528  1.00 47.78           C  
ATOM    181  OG1 THR L  26      31.800  33.186  30.984  1.00  0.00           O  
ATOM    182  CG2 THR L  26      31.662  35.598  30.732  1.00  0.00           C  
ATOM    183  C   THR L  26      30.880  35.744  33.468  1.00 47.12           C  
ATOM    184  O   THR L  26      31.461  36.821  33.596  1.00 47.15           O  
ATOM    185  N   SER L  27      29.570  35.587  33.775  1.00 47.38           N  
ATOM    186  CA  SER L  27      28.775  36.677  34.278  1.00 47.87           C  
ATOM    187  CB  SER L  27      27.650  37.144  33.341  1.00 48.10           C  
ATOM    188  OG  SER L  27      28.209  37.784  32.205  1.00 49.64           O  
ATOM    189  C   SER L  27      28.142  36.245  35.565  1.00 47.58           C  
ATOM    190  O   SER L  27      28.201  35.074  35.939  1.00 48.19           O  
ATOM    191  N   SER L  28      27.518  37.198  36.287  1.00 46.90           N  
ATOM    192  CA  SER L  28      26.996  36.884  37.585  1.00 46.23           C  
ATOM    193  CB  SER L  28      26.526  38.115  38.387  1.00 46.23           C  
ATOM    194  OG  SER L  28      27.630  38.951  38.701  1.00 48.41           O  
ATOM    195  C   SER L  28      25.847  35.932  37.464  1.00 45.19           C  
ATOM    196  O   SER L  28      25.154  35.895  36.450  1.00 44.74           O  
ATOM    197  N   VAL L  29      25.655  35.108  38.519  1.00 44.46           N  
ATOM    198  CA  VAL L  29      24.571  34.172  38.593  1.00 43.75           C  
ATOM    199  CB  VAL L  29      25.010  32.734  38.531  1.00 44.05           C  
ATOM    200  CG1 VAL L  29      23.786  31.820  38.704  1.00 43.35           C  
ATOM    201  CG2 VAL L  29      25.735  32.517  37.194  1.00 43.61           C  
ATOM    202  C   VAL L  29      23.941  34.391  39.930  1.00 43.74           C  
ATOM    203  O   VAL L  29      24.629  34.729  40.891  1.00 43.61           O  
ATOM    204  N   SER L  30      22.606  34.227  40.029  1.00 43.59           N  
ATOM    205  CA  SER L  30      21.974  34.442  41.298  1.00 43.18           C  
ATOM    206  CB  SER L  30      20.432  34.492  41.238  1.00 43.38           C  
ATOM    207  OG  SER L  30      19.889  34.733  42.528  1.00 43.71           O  
ATOM    208  C   SER L  30      22.364  33.290  42.162  1.00 42.56           C  
ATOM    209  O   SER L  30      22.522  32.165  41.691  1.00 42.37           O  
ATOM    210  N   SER L  31      22.522  33.550  43.470  1.00 41.87           N  
ATOM    211  CA  SER L  31      22.957  32.524  44.367  1.00 41.65           C  
ATOM    212  CB  SER L  31      23.164  33.034  45.807  1.00 42.09           C  
ATOM    213  OG  SER L  31      21.927  33.463  46.356  1.00 43.68           O  
ATOM    214  C   SER L  31      21.911  31.450  44.388  1.00 40.85           C  
ATOM    215  O   SER L  31      22.205  30.293  44.677  1.00 40.38           O  
ATOM    216  N   THR L  32      20.652  31.813  44.075  1.00 39.94           N  
ATOM    217  CA  THR L  32      19.549  30.892  44.112  1.00 39.51           C  
ATOM    218  CB  THR L  32      18.232  31.548  43.813  1.00 40.32           C  
ATOM    219  OG1 THR L  32      18.245  32.075  42.494  1.00  0.00           O  
ATOM    220  CG2 THR L  32      17.978  32.667  44.834  1.00  0.00           C  
ATOM    221  C   THR L  32      19.713  29.812  43.086  1.00 38.43           C  
ATOM    222  O   THR L  32      19.393  28.661  43.347  1.00 38.35           O  
ATOM    223  N   TYR L  33      20.195  30.180  41.888  1.00 37.41           N  
ATOM    224  CA  TYR L  33      20.332  29.404  40.678  1.00 37.37           C  
ATOM    225  CB  TYR L  33      20.523  30.232  39.403  1.00 37.58           C  
ATOM    226  CG  TYR L  33      19.323  31.077  39.187  1.00 38.78           C  
ATOM    227  CD1 TYR L  33      18.110  30.516  38.856  1.00 39.03           C  
ATOM    228  CD2 TYR L  33      19.410  32.437  39.349  1.00 38.61           C  
ATOM    229  CE1 TYR L  33      17.002  31.306  38.658  1.00 39.08           C  
ATOM    230  CE2 TYR L  33      18.307  33.230  39.151  1.00 38.00           C  
ATOM    231  CZ  TYR L  33      17.103  32.669  38.801  1.00 39.12           C  
ATOM    232  OH  TYR L  33      15.976  33.495  38.598  1.00 39.71           O  
ATOM    233  C   TYR L  33      21.450  28.399  40.631  1.00 36.90           C  
ATOM    234  O   TYR L  33      21.553  27.687  39.636  1.00 37.23           O  
ATOM    235  N   LEU L  34      22.391  28.419  41.590  1.00 25.40           N  
ATOM    236  CA  LEU L  34      23.696  27.814  41.415  1.00 24.41           C  
ATOM    237  CB  LEU L  34      24.841  28.663  42.003  1.00 23.37           C  
ATOM    238  CG  LEU L  34      26.264  28.195  41.625  1.00 25.72           C  
ATOM    239  CD1 LEU L  34      26.603  26.809  42.196  1.00 40.97           C  
ATOM    240  CD2 LEU L  34      26.494  28.290  40.108  1.00 41.14           C  
ATOM    241  C   LEU L  34      23.671  26.503  42.131  1.00 23.88           C  
ATOM    242  O   LEU L  34      23.458  26.438  43.342  1.00 23.91           O  
ATOM    243  N   HIS L  35      23.857  25.399  41.380  1.00 23.36           N  
ATOM    244  CA  HIS L  35      23.669  24.116  41.981  1.00 21.53           C  
ATOM    245  ND1 HIS L  35      20.292  23.865  42.882  1.00 39.47           N  
ATOM    246  CG  HIS L  35      21.224  24.350  42.008  1.00 24.82           C  
ATOM    247  CB  HIS L  35      22.362  23.535  41.483  1.00 21.65           C  
ATOM    248  NE2 HIS L  35      19.749  25.987  42.503  1.00 40.18           N  
ATOM    249  CD2 HIS L  35      20.878  25.651  41.792  1.00 26.55           C  
ATOM    250  CE1 HIS L  35      19.440  24.882  43.140  1.00 27.40           C  
ATOM    251  C   HIS L  35      24.825  23.218  41.670  1.00 20.64           C  
ATOM    252  O   HIS L  35      25.559  23.436  40.710  1.00 21.09           O  
ATOM    253  N   TRP L  36      25.031  22.187  42.517  1.00 20.53           N  
ATOM    254  CA  TRP L  36      26.147  21.299  42.343  1.00 20.61           C  
ATOM    255  CB  TRP L  36      27.142  21.332  43.518  1.00 19.02           C  
ATOM    256  CG  TRP L  36      27.864  22.650  43.687  1.00 18.99           C  
ATOM    257  CD2 TRP L  36      29.186  22.918  43.195  1.00 19.84           C  
ATOM    258  CD1 TRP L  36      27.446  23.784  44.315  1.00 19.04           C  
ATOM    259  NE1 TRP L  36      28.423  24.749  44.242  1.00 19.72           N  
ATOM    260  CE2 TRP L  36      29.500  24.229  43.555  1.00 20.90           C  
ATOM    261  CE3 TRP L  36      30.067  22.140  42.498  1.00 20.16           C  
ATOM    262  CZ2 TRP L  36      30.704  24.782  43.224  1.00 21.52           C  
ATOM    263  CZ3 TRP L  36      31.280  22.700  42.166  1.00 19.64           C  
ATOM    264  CH2 TRP L  36      31.591  23.997  42.522  1.00 20.67           C  
ATOM    265  C   TRP L  36      25.635  19.893  42.254  1.00 21.51           C  
ATOM    266  O   TRP L  36      24.645  19.536  42.891  1.00 23.68           O  
ATOM    267  N   TYR L  37      26.316  19.057  41.444  1.00 21.13           N  
ATOM    268  CA  TYR L  37      25.932  17.682  41.275  1.00 21.22           C  
ATOM    269  CB  TYR L  37      25.550  17.293  39.847  1.00 20.33           C  
ATOM    270  CG  TYR L  37      24.412  18.125  39.409  1.00 19.81           C  
ATOM    271  CD1 TYR L  37      24.659  19.386  38.928  1.00 17.99           C  
ATOM    272  CD2 TYR L  37      23.128  17.644  39.478  1.00 19.89           C  
ATOM    273  CE1 TYR L  37      23.627  20.173  38.501  1.00 18.26           C  
ATOM    274  CE2 TYR L  37      22.088  18.428  39.052  1.00 19.29           C  
ATOM    275  CZ  TYR L  37      22.351  19.683  38.561  1.00 18.40           C  
ATOM    276  OH  TYR L  37      21.294  20.491  38.117  1.00 21.52           O  
ATOM    277  C   TYR L  37      27.128  16.818  41.527  1.00 21.82           C  
ATOM    278  O   TYR L  37      28.262  17.205  41.259  1.00 24.14           O  
ATOM    279  N   GLN L  38      26.888  15.597  42.046  1.00 21.10           N  
ATOM    280  CA  GLN L  38      27.948  14.656  42.263  1.00 20.66           C  
ATOM    281  CB  GLN L  38      27.941  14.058  43.679  1.00 19.93           C  
ATOM    282  CG  GLN L  38      29.066  13.056  43.931  1.00 19.83           C  
ATOM    283  CD  GLN L  38      28.727  12.288  45.201  1.00 21.53           C  
ATOM    284  OE1 GLN L  38      27.708  11.601  45.271  1.00 21.54           O  
ATOM    285  NE2 GLN L  38      29.602  12.404  46.236  1.00 21.05           N  
ATOM    286  C   GLN L  38      27.706  13.513  41.326  1.00 21.02           C  
ATOM    287  O   GLN L  38      26.590  13.007  41.242  1.00 23.14           O  
ATOM    288  N   GLN L  39      28.739  13.072  40.582  1.00 21.19           N  
ATOM    289  CA  GLN L  39      28.473  11.982  39.686  1.00 23.15           C  
ATOM    290  CB  GLN L  39      28.434  12.399  38.203  1.00 22.16           C  
ATOM    291  CG  GLN L  39      27.959  11.279  37.274  1.00 21.65           C  
ATOM    292  CD  GLN L  39      27.831  11.838  35.864  1.00 24.49           C  
ATOM    293  OE1 GLN L  39      28.500  12.802  35.496  1.00 26.09           O  
ATOM    294  NE2 GLN L  39      26.936  11.220  35.048  1.00 24.21           N  
ATOM    295  C   GLN L  39      29.501  10.899  39.840  1.00 24.12           C  
ATOM    296  O   GLN L  39      30.705  11.124  39.721  1.00 24.95           O  
ATOM    297  N   LYS L  40      29.016   9.674  40.112  1.00 25.72           N  
ATOM    298  CA  LYS L  40      29.820   8.491  40.213  1.00 27.27           C  
ATOM    299  CB  LYS L  40      29.130   7.365  41.004  1.00 27.80           C  
ATOM    300  CG  LYS L  40      28.964   7.633  42.504  1.00 28.95           C  
ATOM    301  CD  LYS L  40      30.282   7.645  43.281  1.00 30.89           C  
ATOM    302  CE  LYS L  40      30.105   7.644  44.802  1.00 32.14           C  
ATOM    303  NZ  LYS L  40      29.821   9.010  45.288  1.00 34.17           N1+
ATOM    304  C   LYS L  40      29.980   7.993  38.801  1.00 29.75           C  
ATOM    305  O   LYS L  40      29.213   8.353  37.910  1.00 29.42           O  
ATOM    306  N   SER L  41      30.962   7.103  38.565  1.00 33.74           N  
ATOM    307  CA  SER L  41      31.300   6.694  37.228  1.00 35.31           C  
ATOM    308  CB  SER L  41      32.347   5.566  37.205  1.00 35.80           C  
ATOM    309  OG  SER L  41      32.644   5.198  35.866  1.00 62.23           O  
ATOM    310  C   SER L  41      30.110   6.218  36.446  1.00 36.68           C  
ATOM    311  O   SER L  41      29.761   6.827  35.441  1.00 36.81           O  
ATOM    312  N   GLY L  42      29.479   5.107  36.859  1.00 37.47           N  
ATOM    313  CA  GLY L  42      28.379   4.499  36.154  1.00 40.17           C  
ATOM    314  C   GLY L  42      27.100   5.275  36.238  1.00 41.89           C  
ATOM    315  O   GLY L  42      26.323   5.275  35.287  1.00 43.83           O  
ATOM    316  N   ALA L  43      26.826   5.912  37.391  1.00 40.15           N  
ATOM    317  CA  ALA L  43      25.543   6.510  37.659  1.00 36.82           C  
ATOM    318  CB  ALA L  43      25.251   6.645  39.161  1.00 37.86           C  
ATOM    319  C   ALA L  43      25.368   7.870  37.054  1.00 34.39           C  
ATOM    320  O   ALA L  43      26.300   8.477  36.530  1.00 33.26           O  
ATOM    321  N   SER L  44      24.104   8.359  37.083  1.00 32.76           N  
ATOM    322  CA  SER L  44      23.748   9.672  36.621  1.00 29.93           C  
ATOM    323  CB  SER L  44      22.257   9.798  36.261  1.00 32.12           C  
ATOM    324  OG  SER L  44      21.454   9.511  37.397  1.00 34.28           O  
ATOM    325  C   SER L  44      24.064  10.633  37.728  1.00 26.93           C  
ATOM    326  O   SER L  44      24.314  10.222  38.859  1.00 28.01           O  
ATOM    327  N   PRO L  45      24.064  11.909  37.439  1.00 23.44           N  
ATOM    328  CA  PRO L  45      24.405  12.905  38.419  1.00 21.88           C  
ATOM    329  CD  PRO L  45      24.233  12.391  36.081  1.00 22.06           C  
ATOM    330  CB  PRO L  45      24.614  14.207  37.638  1.00 22.21           C  
ATOM    331  CG  PRO L  45      24.088  13.911  36.218  1.00 21.83           C  
ATOM    332  C   PRO L  45      23.367  12.984  39.487  1.00 22.60           C  
ATOM    333  O   PRO L  45      22.204  12.688  39.216  1.00 24.06           O  
ATOM    334  N   LYS L  46      23.777  13.351  40.717  1.00 23.07           N  
ATOM    335  CA  LYS L  46      22.850  13.459  41.802  1.00 23.46           C  
ATOM    336  CB  LYS L  46      23.191  12.490  42.947  1.00 25.41           C  
ATOM    337  CG  LYS L  46      22.091  12.322  43.991  1.00 30.60           C  
ATOM    338  CD  LYS L  46      22.369  11.178  44.965  1.00 35.04           C  
ATOM    339  CE  LYS L  46      21.238  10.941  45.964  1.00 45.58           C  
ATOM    340  NZ  LYS L  46      20.162  10.158  45.316  1.00 46.11           N1+
ATOM    341  C   LYS L  46      22.981  14.846  42.344  1.00 22.78           C  
ATOM    342  O   LYS L  46      24.094  15.353  42.482  1.00 24.10           O  
ATOM    343  N   LEU L  47      21.834  15.490  42.656  1.00 22.00           N  
ATOM    344  CA  LEU L  47      21.813  16.813  43.221  1.00 21.80           C  
ATOM    345  CB  LEU L  47      20.401  17.279  43.542  1.00 21.47           C  
ATOM    346  CG  LEU L  47      20.458  18.302  44.677  1.00 21.62           C  
ATOM    347  CD1 LEU L  47      21.140  19.612  44.267  1.00 23.41           C  
ATOM    348  CD2 LEU L  47      19.103  18.408  45.375  1.00 21.64           C  
ATOM    349  C   LEU L  47      22.530  16.799  44.536  1.00 21.74           C  
ATOM    350  O   LEU L  47      22.172  16.051  45.448  1.00 22.33           O  
ATOM    351  N   TRP L  48      23.661  17.528  44.615  1.00 21.99           N  
ATOM    352  CA  TRP L  48      24.396  17.634  45.842  1.00 21.90           C  
ATOM    353  CB  TRP L  48      25.904  17.620  45.552  1.00 20.54           C  
ATOM    354  CG  TRP L  48      26.713  17.007  46.661  1.00 18.90           C  
ATOM    355  CD2 TRP L  48      26.583  15.613  46.977  1.00 18.82           C  
ATOM    356  CD1 TRP L  48      27.610  17.526  47.547  1.00 18.73           C  
ATOM    357  NE1 TRP L  48      28.069  16.529  48.378  1.00 24.47           N  
ATOM    358  CE2 TRP L  48      27.436  15.349  48.045  1.00 24.81           C  
ATOM    359  CE3 TRP L  48      25.807  14.636  46.422  1.00 25.48           C  
ATOM    360  CZ2 TRP L  48      27.529  14.094  48.575  1.00 22.72           C  
ATOM    361  CZ3 TRP L  48      25.903  13.372  46.958  1.00 25.26           C  
ATOM    362  CH2 TRP L  48      26.749  13.105  48.015  1.00 27.20           C  
ATOM    363  C   TRP L  48      24.024  18.836  46.675  1.00 22.25           C  
ATOM    364  O   TRP L  48      23.727  18.732  47.864  1.00 21.73           O  
ATOM    365  N   ILE L  49      24.047  20.033  46.045  1.00 23.03           N  
ATOM    366  CA  ILE L  49      23.804  21.269  46.740  1.00 22.85           C  
ATOM    367  CB  ILE L  49      25.068  22.007  47.084  1.00 22.23           C  
ATOM    368  CG1 ILE L  49      25.937  21.163  48.032  1.00 22.08           C  
ATOM    369  CG2 ILE L  49      24.684  23.382  47.651  1.00 20.16           C  
ATOM    370  CD1 ILE L  49      27.356  21.699  48.212  1.00 22.36           C  
ATOM    371  C   ILE L  49      23.017  22.155  45.841  1.00 23.66           C  
ATOM    372  O   ILE L  49      23.339  22.298  44.664  1.00 26.34           O  
ATOM    373  N   TYR L  50      21.980  22.805  46.401  1.00 23.25           N  
ATOM    374  CA  TYR L  50      21.123  23.641  45.624  1.00 24.38           C  
ATOM    375  CB  TYR L  50      19.692  23.103  45.572  1.00 26.56           C  
ATOM    376  CG  TYR L  50      19.086  22.979  46.928  1.00 29.20           C  
ATOM    377  CD1 TYR L  50      19.387  21.910  47.739  1.00 30.21           C  
ATOM    378  CD2 TYR L  50      18.216  23.931  47.395  1.00 30.44           C  
ATOM    379  CE1 TYR L  50      18.824  21.788  48.988  1.00 32.40           C  
ATOM    380  CE2 TYR L  50      17.648  23.818  48.641  1.00 32.73           C  
ATOM    381  CZ  TYR L  50      17.949  22.744  49.441  1.00 33.27           C  
ATOM    382  OH  TYR L  50      17.367  22.626  50.721  1.00 35.10           O  
ATOM    383  C   TYR L  50      21.107  25.014  46.224  1.00 25.31           C  
ATOM    384  O   TYR L  50      21.324  25.195  47.422  1.00 26.68           O  
ATOM    385  N   SER L  51      20.919  26.031  45.358  1.00 35.51           N  
ATOM    386  CA  SER L  51      20.882  27.411  45.756  1.00 36.07           C  
ATOM    387  CB  SER L  51      19.641  27.787  46.593  1.00 36.59           C  
ATOM    388  OG  SER L  51      18.460  27.658  45.814  1.00 37.64           O  
ATOM    389  C   SER L  51      22.111  27.749  46.545  1.00 36.48           C  
ATOM    390  O   SER L  51      22.027  28.331  47.624  1.00 35.95           O  
ATOM    391  N   THR L  52      23.272  27.305  46.026  1.00 36.40           N  
ATOM    392  CA  THR L  52      24.632  27.562  46.420  1.00 36.67           C  
ATOM    393  CB  THR L  52      25.026  29.016  46.358  1.00 36.80           C  
ATOM    394  OG1 THR L  52      24.248  29.801  47.246  1.00 36.38           O  
ATOM    395  CG2 THR L  52      24.838  29.517  44.917  1.00 37.26           C  
ATOM    396  C   THR L  52      25.013  27.000  47.763  1.00 37.04           C  
ATOM    397  O   THR L  52      26.142  26.535  47.920  1.00 36.78           O  
ATOM    398  N   SER L  53      24.091  26.905  48.741  1.00 37.43           N  
ATOM    399  CA  SER L  53      24.571  26.477  50.026  1.00 38.28           C  
ATOM    400  CB  SER L  53      24.695  27.650  51.015  1.00 39.20           C  
ATOM    401  OG  SER L  53      23.415  28.198  51.287  1.00 40.41           O  
ATOM    402  C   SER L  53      23.615  25.512  50.633  1.00 38.33           C  
ATOM    403  O   SER L  53      23.905  24.943  51.687  1.00 38.19           O  
ATOM    404  N   ASN L  54      22.448  25.283  50.002  1.00 27.81           N  
ATOM    405  CA  ASN L  54      21.604  24.310  50.643  1.00 29.27           C  
ATOM    406  CB  ASN L  54      20.106  24.570  50.417  1.00 30.62           C  
ATOM    407  CG  ASN L  54      19.731  25.789  51.249  1.00 35.00           C  
ATOM    408  OD1 ASN L  54      19.740  25.741  52.477  1.00 38.15           O  
ATOM    409  ND2 ASN L  54      19.404  26.917  50.563  1.00 35.54           N  
ATOM    410  C   ASN L  54      21.921  22.922  50.201  1.00 29.26           C  
ATOM    411  O   ASN L  54      21.969  22.614  49.012  1.00 30.31           O  
ATOM    412  N   LEU L  55      22.142  22.035  51.194  1.00 30.20           N  
ATOM    413  CA  LEU L  55      22.489  20.664  50.942  1.00 30.97           C  
ATOM    414  CB  LEU L  55      23.116  19.967  52.162  1.00 30.72           C  
ATOM    415  CG  LEU L  55      24.487  20.531  52.579  1.00 31.64           C  
ATOM    416  CD1 LEU L  55      25.043  19.787  53.801  1.00 30.92           C  
ATOM    417  CD2 LEU L  55      25.474  20.531  51.403  1.00 33.08           C  
ATOM    418  C   LEU L  55      21.255  19.898  50.578  1.00 31.36           C  
ATOM    419  O   LEU L  55      20.176  20.127  51.124  1.00 31.73           O  
ATOM    420  N   ALA L  56      21.409  18.944  49.638  1.00 32.15           N  
ATOM    421  CA  ALA L  56      20.344  18.073  49.229  1.00 34.10           C  
ATOM    422  CB  ALA L  56      20.682  17.212  48.003  1.00 35.71           C  
ATOM    423  C   ALA L  56      20.088  17.149  50.380  1.00 33.58           C  
ATOM    424  O   ALA L  56      20.860  17.105  51.332  1.00 34.95           O  
ATOM    425  N   SER L  57      18.982  16.384  50.315  1.00 35.43           N  
ATOM    426  CA  SER L  57      18.532  15.585  51.425  1.00 37.41           C  
ATOM    427  CB  SER L  57      17.294  14.746  51.072  1.00 40.69           C  
ATOM    428  OG  SER L  57      16.888  13.979  52.194  1.00 43.57           O  
ATOM    429  C   SER L  57      19.573  14.631  51.960  1.00 37.40           C  
ATOM    430  O   SER L  57      19.993  14.757  53.107  1.00 39.15           O  
ATOM    431  N   GLY L  58      20.017  13.659  51.147  1.00 36.05           N  
ATOM    432  CA  GLY L  58      20.905  12.600  51.561  1.00 34.83           C  
ATOM    433  C   GLY L  58      22.265  13.102  51.955  1.00 33.41           C  
ATOM    434  O   GLY L  58      22.945  12.481  52.768  1.00 34.54           O  
ATOM    435  N   VAL L  59      22.714  14.217  51.359  1.00 31.11           N  
ATOM    436  CA  VAL L  59      24.065  14.696  51.491  1.00 28.70           C  
ATOM    437  CB  VAL L  59      24.284  15.973  50.736  1.00 27.64           C  
ATOM    438  CG1 VAL L  59      25.739  16.432  50.923  1.00 27.73           C  
ATOM    439  CG2 VAL L  59      23.870  15.738  49.274  1.00 26.93           C  
ATOM    440  C   VAL L  59      24.474  14.915  52.924  1.00 30.22           C  
ATOM    441  O   VAL L  59      23.740  15.447  53.753  1.00 30.60           O  
ATOM    442  N   PRO L  60      25.688  14.486  53.197  1.00 30.76           N  
ATOM    443  CA  PRO L  60      26.296  14.591  54.502  1.00 29.11           C  
ATOM    444  CD  PRO L  60      26.320  13.466  52.378  1.00 30.67           C  
ATOM    445  CB  PRO L  60      27.439  13.574  54.517  1.00 28.85           C  
ATOM    446  CG  PRO L  60      27.692  13.252  53.034  1.00 30.82           C  
ATOM    447  C   PRO L  60      26.751  15.985  54.824  1.00 27.64           C  
ATOM    448  O   PRO L  60      27.061  16.753  53.917  1.00 27.19           O  
ATOM    449  N   ALA L  61      26.855  16.285  56.131  1.00 27.42           N  
ATOM    450  CA  ALA L  61      27.188  17.561  56.705  1.00 26.77           C  
ATOM    451  CB  ALA L  61      27.172  17.540  58.241  1.00 27.32           C  
ATOM    452  C   ALA L  61      28.556  17.995  56.281  1.00 26.65           C  
ATOM    453  O   ALA L  61      28.842  19.190  56.229  1.00 29.39           O  
ATOM    454  N   ARG L  62      29.454  17.042  55.986  1.00 24.98           N  
ATOM    455  CA  ARG L  62      30.815  17.376  55.675  1.00 23.11           C  
ATOM    456  CB  ARG L  62      31.693  16.150  55.350  1.00 21.99           C  
ATOM    457  CG  ARG L  62      31.247  15.321  54.143  1.00 24.01           C  
ATOM    458  CD  ARG L  62      32.228  14.194  53.802  1.00 23.03           C  
ATOM    459  NE  ARG L  62      31.912  13.024  54.669  1.00 23.60           N  
ATOM    460  CZ  ARG L  62      31.120  12.016  54.198  1.00 21.02           C  
ATOM    461  NH1 ARG L  62      30.670  12.043  52.910  1.00 19.67           N1+
ATOM    462  NH2 ARG L  62      30.779  10.974  55.010  1.00 19.60           N  
ATOM    463  C   ARG L  62      30.852  18.317  54.504  1.00 23.93           C  
ATOM    464  O   ARG L  62      31.789  19.107  54.382  1.00 24.39           O  
ATOM    465  N   PHE L  63      29.868  18.227  53.585  1.00 25.41           N  
ATOM    466  CA  PHE L  63      29.829  19.091  52.433  1.00 25.86           C  
ATOM    467  CB  PHE L  63      29.016  18.511  51.263  1.00 26.01           C  
ATOM    468  CG  PHE L  63      29.743  17.334  50.706  1.00 26.27           C  
ATOM    469  CD1 PHE L  63      29.620  16.088  51.278  1.00 26.15           C  
ATOM    470  CD2 PHE L  63      30.544  17.473  49.597  1.00 25.46           C  
ATOM    471  CE1 PHE L  63      30.287  15.003  50.757  1.00 26.55           C  
ATOM    472  CE2 PHE L  63      31.213  16.393  49.071  1.00 28.03           C  
ATOM    473  CZ  PHE L  63      31.087  15.154  49.651  1.00 26.06           C  
ATOM    474  C   PHE L  63      29.229  20.428  52.771  1.00 28.42           C  
ATOM    475  O   PHE L  63      28.434  20.557  53.701  1.00 28.35           O  
ATOM    476  N   SER L  64      29.632  21.474  52.011  1.00 29.01           N  
ATOM    477  CA  SER L  64      29.113  22.805  52.188  1.00 29.32           C  
ATOM    478  CB  SER L  64      29.886  23.642  53.222  1.00 30.00           C  
ATOM    479  OG  SER L  64      29.775  23.071  54.514  1.00 35.76           O  
ATOM    480  C   SER L  64      29.291  23.536  50.893  1.00 29.99           C  
ATOM    481  O   SER L  64      30.147  23.183  50.082  1.00 29.89           O  
ATOM    482  N   GLY L  65      28.489  24.600  50.676  1.00 29.85           N  
ATOM    483  CA  GLY L  65      28.610  25.370  49.471  1.00 29.28           C  
ATOM    484  C   GLY L  65      28.534  26.815  49.846  1.00 31.37           C  
ATOM    485  O   GLY L  65      27.858  27.182  50.806  1.00 33.69           O  
ATOM    486  N   SER L  66      29.236  27.685  49.087  1.00 31.64           N  
ATOM    487  CA  SER L  66      29.206  29.090  49.381  1.00 33.66           C  
ATOM    488  CB  SER L  66      30.246  29.519  50.433  1.00 35.61           C  
ATOM    489  OG  SER L  66      31.560  29.356  49.920  1.00 41.73           O  
ATOM    490  C   SER L  66      29.532  29.840  48.125  1.00 34.77           C  
ATOM    491  O   SER L  66      29.948  29.252  47.129  1.00 34.02           O  
ATOM    492  N   GLY L  67      29.319  31.174  48.128  1.00 36.14           N  
ATOM    493  CA  GLY L  67      29.699  31.940  46.976  1.00 35.48           C  
ATOM    494  C   GLY L  67      28.620  32.907  46.608  1.00 36.25           C  
ATOM    495  O   GLY L  67      27.533  32.915  47.183  1.00 36.03           O  
ATOM    496  N   SER L  68      28.932  33.778  45.627  1.00 37.77           N  
ATOM    497  CA  SER L  68      27.997  34.733  45.115  1.00 39.19           C  
ATOM    498  CB  SER L  68      27.693  35.881  46.091  1.00 42.09           C  
ATOM    499  OG  SER L  68      28.872  36.632  46.343  1.00 44.27           O  
ATOM    500  C   SER L  68      28.628  35.332  43.899  1.00 38.18           C  
ATOM    501  O   SER L  68      29.834  35.211  43.688  1.00 37.23           O  
ATOM    502  N   GLY L  69      27.813  35.984  43.052  1.00 38.37           N  
ATOM    503  CA  GLY L  69      28.345  36.642  41.895  1.00 36.94           C  
ATOM    504  C   GLY L  69      28.954  35.642  40.959  1.00 37.27           C  
ATOM    505  O   GLY L  69      28.300  34.720  40.480  1.00 40.09           O  
ATOM    506  N   THR L  70      30.219  35.909  40.591  1.00 36.05           N  
ATOM    507  CA  THR L  70      31.024  35.132  39.694  1.00 34.44           C  
ATOM    508  CB  THR L  70      32.121  35.947  39.080  1.00 35.08           C  
ATOM    509  OG1 THR L  70      32.784  35.192  38.078  1.00 39.58           O  
ATOM    510  CG2 THR L  70      33.106  36.368  40.181  1.00 36.05           C  
ATOM    511  C   THR L  70      31.645  33.918  40.322  1.00 33.71           C  
ATOM    512  O   THR L  70      31.978  32.978  39.603  1.00 33.33           O  
ATOM    513  N   SER L  71      31.888  33.894  41.651  1.00 32.53           N  
ATOM    514  CA  SER L  71      32.638  32.767  42.141  1.00 33.06           C  
ATOM    515  CB  SER L  71      33.986  33.192  42.759  1.00 35.41           C  
ATOM    516  OG  SER L  71      34.716  32.058  43.198  1.00 40.93           O  
ATOM    517  C   SER L  71      31.875  32.001  43.181  1.00 32.29           C  
ATOM    518  O   SER L  71      31.292  32.574  44.100  1.00 31.90           O  
ATOM    519  N   TYR L  72      31.882  30.652  43.051  1.00 30.17           N  
ATOM    520  CA  TYR L  72      31.203  29.766  43.959  1.00 29.07           C  
ATOM    521  CB  TYR L  72      29.953  29.107  43.348  1.00 26.17           C  
ATOM    522  CG  TYR L  72      28.952  30.172  43.056  1.00 27.14           C  
ATOM    523  CD1 TYR L  72      29.048  30.932  41.912  1.00 27.58           C  
ATOM    524  CD2 TYR L  72      27.910  30.405  43.924  1.00 27.44           C  
ATOM    525  CE1 TYR L  72      28.121  31.912  41.641  1.00 27.90           C  
ATOM    526  CE2 TYR L  72      26.980  31.382  43.658  1.00 28.19           C  
ATOM    527  CZ  TYR L  72      27.085  32.137  42.516  1.00 29.40           C  
ATOM    528  OH  TYR L  72      26.133  33.141  42.240  1.00 32.82           O  
ATOM    529  C   TYR L  72      32.151  28.645  44.289  1.00 29.32           C  
ATOM    530  O   TYR L  72      33.041  28.331  43.498  1.00 29.57           O  
ATOM    531  N   SER L  73      31.991  28.013  45.476  1.00 28.22           N  
ATOM    532  CA  SER L  73      32.889  26.950  45.841  1.00 28.35           C  
ATOM    533  CB  SER L  73      34.001  27.384  46.812  1.00 31.36           C  
ATOM    534  OG  SER L  73      34.872  28.316  46.193  1.00 34.88           O  
ATOM    535  C   SER L  73      32.145  25.865  46.562  1.00 28.43           C  
ATOM    536  O   SER L  73      31.143  26.107  47.234  1.00 29.94           O  
ATOM    537  N   LEU L  74      32.646  24.621  46.434  1.00 27.02           N  
ATOM    538  CA  LEU L  74      32.091  23.485  47.108  1.00 25.98           C  
ATOM    539  CB  LEU L  74      31.697  22.373  46.107  1.00 25.59           C  
ATOM    540  CG  LEU L  74      31.068  21.094  46.695  1.00 25.14           C  
ATOM    541  CD1 LEU L  74      30.550  20.183  45.573  1.00 25.47           C  
ATOM    542  CD2 LEU L  74      32.040  20.331  47.603  1.00 26.38           C  
ATOM    543  C   LEU L  74      33.181  23.011  48.021  1.00 25.98           C  
ATOM    544  O   LEU L  74      34.332  22.885  47.602  1.00 26.18           O  
ATOM    545  N   THR L  75      32.856  22.753  49.305  1.00 24.96           N  
ATOM    546  CA  THR L  75      33.890  22.391  50.237  1.00 26.25           C  
ATOM    547  CB  THR L  75      34.081  23.418  51.312  1.00 26.90           C  
ATOM    548  OG1 THR L  75      34.421  24.669  50.736  1.00 29.86           O  
ATOM    549  CG2 THR L  75      35.193  22.943  52.262  1.00 26.67           C  
ATOM    550  C   THR L  75      33.538  21.118  50.942  1.00 27.62           C  
ATOM    551  O   THR L  75      32.374  20.848  51.236  1.00 29.86           O  
ATOM    552  N   ILE L  76      34.570  20.290  51.218  1.00 27.98           N  
ATOM    553  CA  ILE L  76      34.403  19.078  51.967  1.00 26.59           C  
ATOM    554  CB  ILE L  76      34.873  17.859  51.226  1.00 24.59           C  
ATOM    555  CG1 ILE L  76      34.081  17.687  49.921  1.00 25.37           C  
ATOM    556  CG2 ILE L  76      34.763  16.649  52.165  1.00 23.30           C  
ATOM    557  CD1 ILE L  76      34.656  16.611  48.999  1.00 25.60           C  
ATOM    558  C   ILE L  76      35.283  19.232  53.171  1.00 27.73           C  
ATOM    559  O   ILE L  76      36.501  19.343  53.043  1.00 28.99           O  
ATOM    560  N   SER L  77      34.684  19.233  54.378  1.00 28.26           N  
ATOM    561  CA  SER L  77      35.448  19.443  55.576  1.00 29.45           C  
ATOM    562  CB  SER L  77      34.577  19.445  56.844  1.00 27.87           C  
ATOM    563  OG  SER L  77      33.987  18.168  57.034  1.00 30.33           O  
ATOM    564  C   SER L  77      36.455  18.347  55.712  1.00 30.30           C  
ATOM    565  O   SER L  77      37.640  18.608  55.915  1.00 31.80           O  
ATOM    566  N   SER L  78      36.008  17.079  55.617  1.00 30.15           N  
ATOM    567  CA  SER L  78      36.939  15.991  55.680  1.00 30.99           C  
ATOM    568  CB  SER L  78      36.891  15.198  56.995  1.00 32.63           C  
ATOM    569  OG  SER L  78      35.643  14.531  57.115  1.00 46.07           O  
ATOM    570  C   SER L  78      36.557  15.052  54.585  1.00 30.58           C  
ATOM    571  O   SER L  78      35.411  14.618  54.496  1.00 30.77           O  
ATOM    572  N   VAL L  79      37.523  14.700  53.719  1.00 27.93           N  
ATOM    573  CA  VAL L  79      37.206  13.865  52.602  1.00 27.19           C  
ATOM    574  CB  VAL L  79      38.162  13.993  51.456  1.00 27.54           C  
ATOM    575  CG1 VAL L  79      38.119  15.437  50.929  1.00 54.61           C  
ATOM    576  CG2 VAL L  79      39.542  13.543  51.939  1.00 57.42           C  
ATOM    577  C   VAL L  79      37.183  12.432  53.020  1.00 26.71           C  
ATOM    578  O   VAL L  79      37.955  11.995  53.874  1.00 26.60           O  
ATOM    579  N   GLU L  80      36.253  11.666  52.420  1.00 27.65           N  
ATOM    580  CA  GLU L  80      36.168  10.262  52.680  1.00 29.07           C  
ATOM    581  CB  GLU L  80      34.875   9.821  53.378  1.00 30.57           C  
ATOM    582  CG  GLU L  80      34.776  10.377  54.796  1.00 35.65           C  
ATOM    583  CD  GLU L  80      33.768   9.544  55.561  1.00 38.80           C  
ATOM    584  OE1 GLU L  80      33.601   8.350  55.198  1.00 41.66           O  
ATOM    585  OE2 GLU L  80      33.156  10.082  56.521  1.00 37.64           O1-
ATOM    586  C   GLU L  80      36.252   9.573  51.354  1.00 27.81           C  
ATOM    587  O   GLU L  80      36.116  10.200  50.307  1.00 27.27           O  
ATOM    588  N   ALA L  81      36.472   8.249  51.372  1.00 26.67           N  
ATOM    589  CA  ALA L  81      36.671   7.485  50.170  1.00 25.65           C  
ATOM    590  CB  ALA L  81      36.904   5.990  50.446  1.00 26.59           C  
ATOM    591  C   ALA L  81      35.464   7.597  49.288  1.00 25.81           C  
ATOM    592  O   ALA L  81      35.583   7.671  48.066  1.00 26.72           O  
ATOM    593  N   GLU L  82      34.269   7.638  49.895  1.00 25.69           N  
ATOM    594  CA  GLU L  82      33.002   7.655  49.216  1.00 28.03           C  
ATOM    595  CB  GLU L  82      31.845   7.837  50.203  1.00 30.16           C  
ATOM    596  CG  GLU L  82      31.813   6.797  51.317  1.00 35.87           C  
ATOM    597  CD  GLU L  82      30.856   7.323  52.373  1.00 40.73           C  
ATOM    598  OE1 GLU L  82      29.692   7.626  52.006  1.00 42.18           O  
ATOM    599  OE2 GLU L  82      31.274   7.439  53.557  1.00 41.31           O1-
ATOM    600  C   GLU L  82      32.929   8.861  48.332  1.00 26.32           C  
ATOM    601  O   GLU L  82      32.227   8.862  47.323  1.00 27.12           O  
ATOM    602  N   ASP L  83      33.625   9.932  48.742  1.00 24.07           N  
ATOM    603  CA  ASP L  83      33.636  11.239  48.146  1.00 22.33           C  
ATOM    604  CB  ASP L  83      34.376  12.259  49.026  1.00 23.23           C  
ATOM    605  CG  ASP L  83      33.571  12.429  50.309  1.00 25.48           C  
ATOM    606  OD1 ASP L  83      32.345  12.141  50.279  1.00 26.01           O  
ATOM    607  OD2 ASP L  83      34.171  12.839  51.339  1.00 24.80           O1-
ATOM    608  C   ASP L  83      34.267  11.258  46.783  1.00 22.53           C  
ATOM    609  O   ASP L  83      34.055  12.210  46.033  1.00 22.66           O  
ATOM    610  N   ALA L  84      35.115  10.272  46.432  1.00 23.43           N  
ATOM    611  CA  ALA L  84      35.726  10.351  45.135  1.00 23.24           C  
ATOM    612  CB  ALA L  84      36.691   9.191  44.839  1.00 24.32           C  
ATOM    613  C   ALA L  84      34.637  10.336  44.106  1.00 23.61           C  
ATOM    614  O   ALA L  84      33.757   9.477  44.129  1.00 26.42           O  
ATOM    615  N   ALA L  85      34.680  11.304  43.165  1.00 22.52           N  
ATOM    616  CA  ALA L  85      33.676  11.409  42.146  1.00 22.23           C  
ATOM    617  CB  ALA L  85      32.240  11.469  42.695  1.00 22.43           C  
ATOM    618  C   ALA L  85      33.927  12.692  41.413  1.00 22.55           C  
ATOM    619  O   ALA L  85      34.904  13.390  41.679  1.00 23.82           O  
ATOM    620  N   THR L  86      33.056  13.024  40.440  1.00 21.80           N  
ATOM    621  CA  THR L  86      33.221  14.246  39.708  1.00 21.21           C  
ATOM    622  CB  THR L  86      33.127  14.059  38.222  1.00 21.24           C  
ATOM    623  OG1 THR L  86      34.105  13.126  37.787  1.00 24.88           O  
ATOM    624  CG2 THR L  86      33.359  15.417  37.539  1.00 23.95           C  
ATOM    625  C   THR L  86      32.110  15.154  40.135  1.00 20.87           C  
ATOM    626  O   THR L  86      30.977  14.709  40.307  1.00 20.69           O  
ATOM    627  N   TYR L  87      32.411  16.457  40.333  1.00 18.26           N  
ATOM    628  CA  TYR L  87      31.405  17.375  40.790  1.00 18.24           C  
ATOM    629  CB  TYR L  87      31.795  18.100  42.094  1.00 18.38           C  
ATOM    630  CG  TYR L  87      31.889  17.083  43.185  1.00 18.01           C  
ATOM    631  CD1 TYR L  87      33.007  16.289  43.308  1.00 15.24           C  
ATOM    632  CD2 TYR L  87      30.866  16.929  44.094  1.00 17.53           C  
ATOM    633  CE1 TYR L  87      33.098  15.354  44.312  1.00 16.20           C  
ATOM    634  CE2 TYR L  87      30.951  15.996  45.101  1.00 16.37           C  
ATOM    635  CZ  TYR L  87      32.069  15.206  45.209  1.00 18.00           C  
ATOM    636  OH  TYR L  87      32.161  14.246  46.242  1.00 18.31           O  
ATOM    637  C   TYR L  87      31.198  18.420  39.737  1.00 19.63           C  
ATOM    638  O   TYR L  87      32.159  18.982  39.211  1.00 21.92           O  
ATOM    639  N   TYR L  88      29.918  18.707  39.405  1.00 18.86           N  
ATOM    640  CA  TYR L  88      29.621  19.672  38.382  1.00 19.29           C  
ATOM    641  CB  TYR L  88      28.758  19.144  37.218  1.00 18.85           C  
ATOM    642  CG  TYR L  88      29.426  17.995  36.548  1.00 19.99           C  
ATOM    643  CD1 TYR L  88      30.427  18.191  35.628  1.00 20.72           C  
ATOM    644  CD2 TYR L  88      29.050  16.708  36.851  1.00 21.18           C  
ATOM    645  CE1 TYR L  88      31.035  17.122  35.014  1.00 20.48           C  
ATOM    646  CE2 TYR L  88      29.653  15.636  36.239  1.00 22.49           C  
ATOM    647  CZ  TYR L  88      30.649  15.841  35.316  1.00 21.22           C  
ATOM    648  OH  TYR L  88      31.272  14.747  34.684  1.00 26.52           O  
ATOM    649  C   TYR L  88      28.793  20.761  38.989  1.00 21.52           C  
ATOM    650  O   TYR L  88      27.930  20.508  39.828  1.00 21.37           O  
ATOM    651  N   CYS L  89      29.054  22.019  38.581  1.00 20.93           N  
ATOM    652  CA  CYS L  89      28.257  23.128  39.028  1.00 21.78           C  
ATOM    653  CB  CYS L  89      29.086  24.389  39.374  1.00 22.63           C  
ATOM    654  SG  CYS L  89      30.213  24.903  38.039  1.00 27.32           S  
ATOM    655  C   CYS L  89      27.337  23.453  37.890  1.00 22.10           C  
ATOM    656  O   CYS L  89      27.669  23.208  36.731  1.00 21.86           O  
ATOM    657  N   GLN L  90      26.129  23.974  38.198  1.00 22.39           N  
ATOM    658  CA  GLN L  90      25.169  24.305  37.176  1.00 23.42           C  
ATOM    659  CB  GLN L  90      23.949  23.378  37.123  1.00 23.03           C  
ATOM    660  CG  GLN L  90      22.962  23.776  36.023  1.00 24.61           C  
ATOM    661  CD  GLN L  90      21.610  23.203  36.398  1.00 30.97           C  
ATOM    662  OE1 GLN L  90      21.326  23.003  37.576  1.00 32.14           O  
ATOM    663  NE2 GLN L  90      20.744  22.935  35.383  1.00 32.53           N  
ATOM    664  C   GLN L  90      24.597  25.653  37.489  1.00 23.74           C  
ATOM    665  O   GLN L  90      24.504  26.052  38.649  1.00 25.27           O  
ATOM    666  N   GLN L  91      24.185  26.402  36.445  1.00 23.90           N  
ATOM    667  CA  GLN L  91      23.628  27.697  36.706  1.00 24.59           C  
ATOM    668  CB  GLN L  91      24.664  28.834  36.595  1.00 25.42           C  
ATOM    669  CG  GLN L  91      25.319  28.974  35.216  1.00 27.09           C  
ATOM    670  CD  GLN L  91      24.382  29.718  34.275  1.00 29.86           C  
ATOM    671  OE1 GLN L  91      23.775  30.721  34.647  1.00 31.44           O  
ATOM    672  NE2 GLN L  91      24.264  29.217  33.016  1.00 29.80           N  
ATOM    673  C   GLN L  91      22.508  27.969  35.752  1.00 27.63           C  
ATOM    674  O   GLN L  91      22.383  27.324  34.712  1.00 28.05           O  
ATOM    675  N   TYR L  92      21.511  28.576  36.456  1.00 18.94           N  
ATOM    676  CA  TYR L  92      20.220  28.943  35.960  1.00 20.25           C  
ATOM    677  CB  TYR L  92      19.034  28.558  36.858  1.00 20.56           C  
ATOM    678  CG  TYR L  92      18.795  27.107  36.793  1.00 21.35           C  
ATOM    679  CD1 TYR L  92      19.657  26.260  37.423  1.00 22.94           C  
ATOM    680  CD2 TYR L  92      17.696  26.605  36.133  1.00 23.62           C  
ATOM    681  CE1 TYR L  92      19.423  24.918  37.355  1.00 22.38           C  
ATOM    682  CE2 TYR L  92      17.467  25.251  36.071  1.00 23.77           C  
ATOM    683  CZ  TYR L  92      18.343  24.398  36.692  1.00 25.00           C  
ATOM    684  OH  TYR L  92      18.146  23.001  36.651  1.00 27.96           O  
ATOM    685  C   TYR L  92      20.081  30.424  35.975  1.00 21.11           C  
ATOM    686  O   TYR L  92      18.969  30.924  36.147  1.00 21.71           O  
ATOM    687  N   ILE L  93      21.161  31.197  35.821  1.00 21.13           N  
ATOM    688  CA  ILE L  93      20.828  32.584  35.796  1.00 22.45           C  
ATOM    689  CB  ILE L  93      21.988  33.526  35.942  1.00 21.81           C  
ATOM    690  CG1 ILE L  93      21.432  34.929  36.247  1.00  0.00           C  
ATOM    691  CG2 ILE L  93      22.884  33.457  34.692  1.00  0.00           C  
ATOM    692  CD1 ILE L  93      22.449  35.886  36.864  1.00  0.00           C  
ATOM    693  C   ILE L  93      20.109  32.865  34.511  1.00 23.56           C  
ATOM    694  O   ILE L  93      19.078  33.535  34.507  1.00 24.66           O  
ATOM    695  N   ASN L  94      20.636  32.334  33.385  1.00 23.78           N  
ATOM    696  CA  ASN L  94      20.025  32.571  32.108  1.00 24.94           C  
ATOM    697  CB  ASN L  94      20.753  33.620  31.246  1.00 27.59           C  
ATOM    698  CG  ASN L  94      20.570  35.001  31.849  1.00 33.47           C  
ATOM    699  OD1 ASN L  94      21.436  35.498  32.566  1.00 36.59           O  
ATOM    700  ND2 ASN L  94      19.414  35.646  31.542  1.00 39.22           N  
ATOM    701  C   ASN L  94      20.095  31.311  31.309  1.00 25.52           C  
ATOM    702  O   ASN L  94      20.866  30.402  31.612  1.00 25.32           O  
ATOM    703  N   TYR L  95      19.251  31.241  30.264  1.00 25.14           N  
ATOM    704  CA  TYR L  95      19.231  30.157  29.327  1.00 22.81           C  
ATOM    705  CB  TYR L  95      17.874  29.943  28.635  1.00 23.24           C  
ATOM    706  CG  TYR L  95      16.893  29.333  29.580  1.00 25.37           C  
ATOM    707  CD1 TYR L  95      16.205  30.086  30.504  1.00 28.97           C  
ATOM    708  CD2 TYR L  95      16.658  27.980  29.517  1.00 26.65           C  
ATOM    709  CE1 TYR L  95      15.300  29.491  31.354  1.00 29.24           C  
ATOM    710  CE2 TYR L  95      15.757  27.378  30.361  1.00 27.20           C  
ATOM    711  CZ  TYR L  95      15.074  28.137  31.279  1.00 30.15           C  
ATOM    712  OH  TYR L  95      14.144  27.524  32.148  1.00 30.77           O  
ATOM    713  C   TYR L  95      20.202  30.515  28.250  1.00 23.29           C  
ATOM    714  O   TYR L  95      20.347  31.693  27.924  1.00 25.52           O  
ATOM    715  N   PRO L  96      20.879  29.554  27.675  1.00 22.05           N  
ATOM    716  CA  PRO L  96      20.749  28.152  27.974  1.00 22.37           C  
ATOM    717  CD  PRO L  96      21.903  29.820  26.682  1.00 22.05           C  
ATOM    718  CB  PRO L  96      21.514  27.436  26.864  1.00 21.90           C  
ATOM    719  CG  PRO L  96      22.584  28.463  26.452  1.00 23.45           C  
ATOM    720  C   PRO L  96      21.341  27.856  29.312  1.00 21.50           C  
ATOM    721  O   PRO L  96      22.254  28.569  29.724  1.00 20.84           O  
ATOM    722  N   LEU L  97      20.844  26.810  30.002  1.00 18.87           N  
ATOM    723  CA  LEU L  97      21.373  26.443  31.285  1.00 18.85           C  
ATOM    724  CB  LEU L  97      20.538  25.350  31.976  1.00 19.23           C  
ATOM    725  CG  LEU L  97      19.050  25.712  32.151  1.00 20.67           C  
ATOM    726  CD1 LEU L  97      18.276  24.588  32.860  1.00 20.78           C  
ATOM    727  CD2 LEU L  97      18.868  27.087  32.812  1.00 20.07           C  
ATOM    728  C   LEU L  97      22.713  25.842  31.020  1.00 19.74           C  
ATOM    729  O   LEU L  97      22.873  25.115  30.040  1.00 19.65           O  
ATOM    730  N   THR L  98      23.724  26.121  31.871  1.00 26.01           N  
ATOM    731  CA  THR L  98      24.950  25.473  31.518  1.00 25.88           C  
ATOM    732  CB  THR L  98      25.947  26.402  30.886  1.00 25.04           C  
ATOM    733  OG1 THR L  98      26.202  27.504  31.741  1.00 25.29           O  
ATOM    734  CG2 THR L  98      25.391  26.891  29.538  1.00 25.49           C  
ATOM    735  C   THR L  98      25.587  24.825  32.706  1.00 24.63           C  
ATOM    736  O   THR L  98      25.310  25.162  33.857  1.00 24.68           O  
ATOM    737  N   PHE L  99      26.478  23.852  32.418  1.00 23.17           N  
ATOM    738  CA  PHE L  99      27.158  23.102  33.432  1.00 20.96           C  
ATOM    739  CB  PHE L  99      27.019  21.575  33.270  1.00 20.07           C  
ATOM    740  CG  PHE L  99      25.593  21.167  33.418  1.00 19.90           C  
ATOM    741  CD1 PHE L  99      24.722  21.256  32.356  1.00 18.69           C  
ATOM    742  CD2 PHE L  99      25.126  20.677  34.616  1.00 20.67           C  
ATOM    743  CE1 PHE L  99      23.407  20.875  32.487  1.00 17.81           C  
ATOM    744  CE2 PHE L  99      23.812  20.294  34.752  1.00 19.17           C  
ATOM    745  CZ  PHE L  99      22.948  20.393  33.689  1.00 19.45           C  
ATOM    746  C   PHE L  99      28.627  23.376  33.295  1.00 21.05           C  
ATOM    747  O   PHE L  99      29.099  23.819  32.248  1.00 22.33           O  
ATOM    748  N   GLY L 100      29.389  23.128  34.379  1.00 20.86           N  
ATOM    749  CA  GLY L 100      30.810  23.323  34.353  1.00 19.50           C  
ATOM    750  C   GLY L 100      31.437  22.081  33.792  1.00 21.25           C  
ATOM    751  O   GLY L 100      30.760  21.092  33.519  1.00 23.19           O  
ATOM    752  N   GLY L 101      32.770  22.125  33.606  1.00 22.39           N  
ATOM    753  CA  GLY L 101      33.569  21.050  33.081  1.00 22.42           C  
ATOM    754  C   GLY L 101      33.577  19.907  34.046  1.00 24.39           C  
ATOM    755  O   GLY L 101      33.778  18.755  33.662  1.00 27.32           O  
ATOM    756  N   GLY L 102      33.448  20.208  35.350  1.00 23.68           N  
ATOM    757  CA  GLY L 102      33.462  19.175  36.340  1.00 20.69           C  
ATOM    758  C   GLY L 102      34.830  19.140  36.933  1.00 21.77           C  
ATOM    759  O   GLY L 102      35.802  19.578  36.318  1.00 21.49           O  
ATOM    760  N   THR L 103      34.921  18.642  38.180  1.00 21.65           N  
ATOM    761  CA  THR L 103      36.183  18.485  38.838  1.00 21.20           C  
ATOM    762  CB  THR L 103      36.325  19.348  40.058  1.00 20.86           C  
ATOM    763  OG1 THR L 103      36.216  20.719  39.705  1.00 20.42           O  
ATOM    764  CG2 THR L 103      37.689  19.075  40.712  1.00 18.59           C  
ATOM    765  C   THR L 103      36.232  17.063  39.293  1.00 23.25           C  
ATOM    766  O   THR L 103      35.340  16.606  40.005  1.00 22.98           O  
ATOM    767  N   LYS L 104      37.282  16.317  38.899  1.00 22.99           N  
ATOM    768  CA  LYS L 104      37.344  14.944  39.302  1.00 23.38           C  
ATOM    769  CB  LYS L 104      38.004  14.013  38.269  1.00 24.62           C  
ATOM    770  CG  LYS L 104      37.905  12.541  38.671  1.00 30.29           C  
ATOM    771  CD  LYS L 104      38.221  11.554  37.547  1.00 33.68           C  
ATOM    772  CE  LYS L 104      38.053  10.094  37.972  1.00 34.20           C  
ATOM    773  NZ  LYS L 104      38.241   9.202  36.810  1.00 40.21           N1+
ATOM    774  C   LYS L 104      38.142  14.869  40.558  1.00 23.65           C  
ATOM    775  O   LYS L 104      39.238  15.418  40.651  1.00 25.47           O  
ATOM    776  N   LEU L 105      37.592  14.182  41.573  1.00 22.74           N  
ATOM    777  CA  LEU L 105      38.272  14.083  42.827  1.00 22.53           C  
ATOM    778  CB  LEU L 105      37.353  14.439  44.010  1.00 20.94           C  
ATOM    779  CG  LEU L 105      38.057  14.524  45.375  1.00 20.77           C  
ATOM    780  CD1 LEU L 105      39.064  15.685  45.410  1.00 20.13           C  
ATOM    781  CD2 LEU L 105      37.037  14.603  46.521  1.00 21.03           C  
ATOM    782  C   LEU L 105      38.710  12.661  42.974  1.00 26.00           C  
ATOM    783  O   LEU L 105      37.894  11.740  42.964  1.00 27.92           O  
ATOM    784  N   GLU L 106      40.034  12.451  43.119  1.00 27.09           N  
ATOM    785  CA  GLU L 106      40.555  11.119  43.226  1.00 28.78           C  
ATOM    786  CB  GLU L 106      41.655  10.824  42.194  1.00 33.42           C  
ATOM    787  CG  GLU L 106      41.132  10.864  40.756  1.00 39.63           C  
ATOM    788  CD  GLU L 106      42.297  10.560  39.831  1.00 43.04           C  
ATOM    789  OE1 GLU L 106      43.363  10.145  40.354  1.00 43.94           O  
ATOM    790  OE2 GLU L 106      42.144  10.742  38.594  1.00 46.38           O1-
ATOM    791  C   GLU L 106      41.137  10.951  44.593  1.00 29.54           C  
ATOM    792  O   GLU L 106      41.531  11.918  45.241  1.00 29.19           O  
ATOM    793  N   LEU L 107      41.182   9.692  45.068  1.00 28.12           N  
ATOM    794  CA  LEU L 107      41.650   9.406  46.391  1.00 27.43           C  
ATOM    795  CB  LEU L 107      40.981   8.153  46.984  1.00 26.19           C  
ATOM    796  CG  LEU L 107      41.324   7.892  48.459  1.00 16.33           C  
ATOM    797  CD1 LEU L 107      40.750   8.996  49.362  1.00 29.75           C  
ATOM    798  CD2 LEU L 107      40.890   6.485  48.896  1.00 14.21           C  
ATOM    799  C   LEU L 107      43.128   9.172  46.337  1.00 28.47           C  
ATOM    800  O   LEU L 107      43.641   8.519  45.429  1.00 29.64           O  
ATOM    801  N   LYS L 108      43.850   9.721  47.332  1.00 29.00           N  
ATOM    802  CA  LYS L 108      45.275   9.600  47.401  1.00 28.44           C  
ATOM    803  CB  LYS L 108      45.923  10.804  48.109  1.00 29.15           C  
ATOM    804  CG  LYS L 108      47.452  10.793  48.093  1.00 35.09           C  
ATOM    805  CD  LYS L 108      48.079  12.106  48.569  1.00 38.76           C  
ATOM    806  CE  LYS L 108      47.959  13.253  47.563  1.00 40.63           C  
ATOM    807  NZ  LYS L 108      46.610  13.859  47.639  1.00 43.70           N1+
ATOM    808  C   LYS L 108      45.605   8.360  48.225  1.00 28.49           C  
ATOM    809  O   LYS L 108      44.683   7.822  48.896  1.00 29.90           O  
ATOM    810  OXT LYS L 108      46.792   7.941  48.197  1.00  0.00           O1-
TER     811      LYS L 108 
ATOM    812  N   ASP H 109       7.838   6.926  44.986  1.00 63.35           N1+
ATOM    813  CA  ASP H 109       8.716   8.052  44.598  1.00 61.57           C  
ATOM    814  CB  ASP H 109      10.181   7.729  44.935  1.00 65.03           C  
ATOM    815  CG  ASP H 109      10.329   7.689  46.450  1.00 68.33           C  
ATOM    816  OD1 ASP H 109       9.609   8.459  47.138  1.00 76.74           O  
ATOM    817  OD2 ASP H 109      11.173   6.890  46.937  1.00 74.63           O1-
ATOM    818  C   ASP H 109       8.614   8.286  43.129  1.00 58.28           C  
ATOM    819  O   ASP H 109       7.971   7.522  42.411  1.00 58.23           O  
ATOM    820  N   VAL H 110       9.238   9.375  42.648  1.00 53.31           N  
ATOM    821  CA  VAL H 110       9.182   9.685  41.253  1.00 48.48           C  
ATOM    822  CB  VAL H 110       9.348  11.149  40.979  1.00 47.14           C  
ATOM    823  CG1 VAL H 110       9.279  11.381  39.461  1.00 45.21           C  
ATOM    824  CG2 VAL H 110       8.283  11.916  41.783  1.00 48.20           C  
ATOM    825  C   VAL H 110      10.304   8.966  40.571  1.00 46.75           C  
ATOM    826  O   VAL H 110      11.416   8.892  41.094  1.00 46.01           O  
ATOM    827  N   GLN H 111      10.029   8.391  39.382  1.00 43.93           N  
ATOM    828  CA  GLN H 111      11.072   7.737  38.645  1.00 40.34           C  
ATOM    829  CB  GLN H 111      11.092   6.200  38.736  1.00 42.75           C  
ATOM    830  CG  GLN H 111      11.655   5.669  40.052  1.00 48.52           C  
ATOM    831  CD  GLN H 111      11.905   4.175  39.902  1.00 51.75           C  
ATOM    832  OE1 GLN H 111      11.365   3.522  39.010  1.00 54.84           O  
ATOM    833  NE2 GLN H 111      12.762   3.618  40.798  1.00 52.96           N  
ATOM    834  C   GLN H 111      10.940   8.069  37.194  1.00 37.17           C  
ATOM    835  O   GLN H 111       9.842   8.183  36.651  1.00 36.17           O  
ATOM    836  N   LEU H 112      12.097   8.244  36.530  1.00 32.32           N  
ATOM    837  CA  LEU H 112      12.120   8.518  35.123  1.00 29.64           C  
ATOM    838  CB  LEU H 112      12.824   9.837  34.761  1.00 26.38           C  
ATOM    839  CG  LEU H 112      12.170  11.099  35.353  1.00 23.82           C  
ATOM    840  CD1 LEU H 112      12.296  11.132  36.884  1.00 21.96           C  
ATOM    841  CD2 LEU H 112      12.720  12.371  34.687  1.00 21.09           C  
ATOM    842  C   LEU H 112      12.927   7.436  34.472  1.00 29.60           C  
ATOM    843  O   LEU H 112      13.947   7.006  35.010  1.00 30.67           O  
ATOM    844  N   GLN H 113      12.481   6.948  33.294  1.00 28.79           N  
ATOM    845  CA  GLN H 113      13.261   5.938  32.634  1.00 30.14           C  
ATOM    846  CB  GLN H 113      12.706   4.514  32.808  1.00 34.49           C  
ATOM    847  CG  GLN H 113      13.629   3.435  32.240  1.00 41.75           C  
ATOM    848  CD  GLN H 113      13.035   2.075  32.573  1.00 47.39           C  
ATOM    849  OE1 GLN H 113      11.840   1.845  32.399  1.00 49.18           O  
ATOM    850  NE2 GLN H 113      13.891   1.144  33.071  1.00 49.63           N  
ATOM    851  C   GLN H 113      13.322   6.239  31.165  1.00 28.43           C  
ATOM    852  O   GLN H 113      12.299   6.396  30.502  1.00 28.47           O  
ATOM    853  N   GLU H 114      14.554   6.319  30.622  1.00 26.07           N  
ATOM    854  CA  GLU H 114      14.781   6.614  29.234  1.00 25.12           C  
ATOM    855  CB  GLU H 114      16.175   7.199  28.938  1.00 24.69           C  
ATOM    856  CG  GLU H 114      16.435   8.563  29.581  1.00 24.53           C  
ATOM    857  CD  GLU H 114      16.821   8.344  31.036  1.00 26.69           C  
ATOM    858  OE1 GLU H 114      16.880   7.165  31.473  1.00 27.11           O  
ATOM    859  OE2 GLU H 114      17.072   9.363  31.735  1.00 28.10           O1-
ATOM    860  C   GLU H 114      14.680   5.343  28.456  1.00 24.46           C  
ATOM    861  O   GLU H 114      14.860   4.254  28.996  1.00 24.67           O  
ATOM    862  N   SER H 115      14.369   5.458  27.149  1.00 23.92           N  
ATOM    863  CA  SER H 115      14.254   4.292  26.325  1.00 24.72           C  
ATOM    864  CB  SER H 115      12.878   3.625  26.488  1.00 25.18           C  
ATOM    865  OG  SER H 115      12.778   2.470  25.670  1.00 31.58           O  
ATOM    866  C   SER H 115      14.384   4.730  24.897  1.00 25.42           C  
ATOM    867  O   SER H 115      14.125   5.885  24.569  1.00 24.41           O  
ATOM    868  N   GLY H 116      14.803   3.809  24.000  1.00 28.26           N  
ATOM    869  CA  GLY H 116      14.927   4.162  22.613  1.00 30.06           C  
ATOM    870  C   GLY H 116      16.009   3.320  22.010  1.00 30.09           C  
ATOM    871  O   GLY H 116      16.618   2.491  22.681  1.00 30.24           O  
ATOM    872  N   PRO H 117      16.251   3.510  20.736  1.00 31.78           N  
ATOM    873  CA  PRO H 117      17.272   2.753  20.064  1.00 31.95           C  
ATOM    874  CD  PRO H 117      15.215   3.954  19.821  1.00 32.23           C  
ATOM    875  CB  PRO H 117      16.991   2.887  18.564  1.00 31.60           C  
ATOM    876  CG  PRO H 117      15.931   4.002  18.462  1.00 32.04           C  
ATOM    877  C   PRO H 117      18.644   3.165  20.490  1.00 30.88           C  
ATOM    878  O   PRO H 117      18.906   4.359  20.631  1.00 33.58           O  
ATOM    879  N   GLY H 118      19.512   2.166  20.733  1.00 28.66           N  
ATOM    880  CA  GLY H 118      20.874   2.332  21.142  1.00 28.60           C  
ATOM    881  C   GLY H 118      21.732   2.829  20.023  1.00 27.53           C  
ATOM    882  O   GLY H 118      22.714   3.529  20.259  1.00 28.01           O  
ATOM    883  N   LEU H 119      21.445   2.416  18.774  1.00 26.07           N  
ATOM    884  CA  LEU H 119      22.328   2.811  17.712  1.00 28.12           C  
ATOM    885  CB  LEU H 119      23.073   1.615  17.095  1.00 28.66           C  
ATOM    886  CG  LEU H 119      24.126   1.998  16.041  1.00 29.95           C  
ATOM    887  CD1 LEU H 119      25.310   2.747  16.672  1.00 30.75           C  
ATOM    888  CD2 LEU H 119      24.565   0.774  15.227  1.00 30.98           C  
ATOM    889  C   LEU H 119      21.528   3.461  16.625  1.00 30.40           C  
ATOM    890  O   LEU H 119      20.430   3.015  16.297  1.00 32.23           O  
ATOM    891  N   VAL H 120      22.064   4.555  16.043  1.00 28.58           N  
ATOM    892  CA  VAL H 120      21.382   5.220  14.969  1.00 30.48           C  
ATOM    893  CB  VAL H 120      20.725   6.509  15.374  1.00 31.76           C  
ATOM    894  CG1 VAL H 120      19.569   6.195  16.335  1.00 32.75           C  
ATOM    895  CG2 VAL H 120      21.796   7.427  15.984  1.00 33.38           C  
ATOM    896  C   VAL H 120      22.375   5.542  13.894  1.00 31.71           C  
ATOM    897  O   VAL H 120      23.535   5.851  14.165  1.00 32.23           O  
ATOM    898  N   ARG H 121      21.921   5.470  12.627  1.00 32.04           N  
ATOM    899  CA  ARG H 121      22.749   5.750  11.491  1.00 32.34           C  
ATOM    900  CB  ARG H 121      22.176   5.215  10.167  1.00 33.91           C  
ATOM    901  CG  ARG H 121      22.204   3.692  10.036  1.00 39.35           C  
ATOM    902  CD  ARG H 121      23.585   3.157   9.660  1.00 44.55           C  
ATOM    903  NE  ARG H 121      24.034   3.921   8.462  1.00  0.00           N  
ATOM    904  CZ  ARG H 121      24.539   3.274   7.372  1.00  0.00           C  
ATOM    905  NH1 ARG H 121      24.604   1.912   7.351  1.00  0.00           N1+
ATOM    906  NH2 ARG H 121      24.982   3.997   6.302  1.00  0.00           N  
ATOM    907  C   ARG H 121      22.852   7.232  11.346  1.00 30.94           C  
ATOM    908  O   ARG H 121      21.963   7.979  11.746  1.00 32.47           O  
ATOM    909  N   PRO H 122      23.927   7.670  10.758  1.00 30.25           N  
ATOM    910  CA  PRO H 122      24.122   9.079  10.588  1.00 29.52           C  
ATOM    911  CD  PRO H 122      25.191   6.955  10.861  1.00 29.14           C  
ATOM    912  CB  PRO H 122      25.565   9.244  10.122  1.00 28.40           C  
ATOM    913  CG  PRO H 122      26.282   8.034  10.751  1.00 28.26           C  
ATOM    914  C   PRO H 122      23.103   9.656   9.660  1.00 31.08           C  
ATOM    915  O   PRO H 122      22.622   8.950   8.775  1.00 32.47           O  
ATOM    916  N   SER H 123      22.775  10.947   9.856  1.00 33.80           N  
ATOM    917  CA  SER H 123      21.821  11.670   9.066  1.00 35.56           C  
ATOM    918  CB  SER H 123      22.094  11.572   7.553  1.00 36.58           C  
ATOM    919  OG  SER H 123      23.335  12.187   7.237  1.00 46.22           O  
ATOM    920  C   SER H 123      20.430  11.172   9.319  1.00 35.51           C  
ATOM    921  O   SER H 123      19.501  11.552   8.611  1.00 37.74           O  
ATOM    922  N   GLN H 124      20.230  10.335  10.355  1.00 36.20           N  
ATOM    923  CA  GLN H 124      18.899   9.890  10.663  1.00 37.59           C  
ATOM    924  CB  GLN H 124      18.759   8.390  10.976  1.00 39.68           C  
ATOM    925  CG  GLN H 124      18.894   7.474   9.758  1.00 45.05           C  
ATOM    926  CD  GLN H 124      18.515   6.069  10.206  1.00 49.37           C  
ATOM    927  OE1 GLN H 124      19.321   5.346  10.789  1.00 51.26           O  
ATOM    928  NE2 GLN H 124      17.244   5.672   9.934  1.00 51.37           N  
ATOM    929  C   GLN H 124      18.464  10.625  11.889  1.00 37.07           C  
ATOM    930  O   GLN H 124      19.216  11.430  12.437  1.00 37.11           O  
ATOM    931  N   SER H 125      17.216  10.380  12.336  1.00 36.94           N  
ATOM    932  CA  SER H 125      16.716  11.062  13.493  1.00 36.51           C  
ATOM    933  CB  SER H 125      15.254  11.514  13.349  1.00 37.21           C  
ATOM    934  OG  SER H 125      15.139  12.471  12.307  1.00 43.19           O  
ATOM    935  C   SER H 125      16.785  10.129  14.662  1.00 34.50           C  
ATOM    936  O   SER H 125      16.526   8.934  14.549  1.00 34.31           O  
ATOM    937  N   LEU H 126      17.153  10.687  15.829  1.00 32.98           N  
ATOM    938  CA  LEU H 126      17.302   9.975  17.068  1.00 32.97           C  
ATOM    939  CB  LEU H 126      18.557  10.500  17.804  1.00 32.33           C  
ATOM    940  CG  LEU H 126      18.810  10.050  19.255  1.00 33.31           C  
ATOM    941  CD1 LEU H 126      17.809  10.696  20.219  1.00 32.35           C  
ATOM    942  CD2 LEU H 126      18.886   8.527  19.395  1.00 33.17           C  
ATOM    943  C   LEU H 126      16.069  10.255  17.879  1.00 32.25           C  
ATOM    944  O   LEU H 126      15.691  11.410  18.050  1.00 32.03           O  
ATOM    945  N   SER H 127      15.386   9.199  18.378  1.00 31.93           N  
ATOM    946  CA  SER H 127      14.192   9.421  19.149  1.00 29.76           C  
ATOM    947  CB  SER H 127      12.913   8.904  18.467  1.00 31.84           C  
ATOM    948  OG  SER H 127      12.668   9.625  17.269  1.00 37.69           O  
ATOM    949  C   SER H 127      14.315   8.690  20.450  1.00 28.08           C  
ATOM    950  O   SER H 127      14.704   7.524  20.490  1.00 29.97           O  
ATOM    951  N   LEU H 128      13.977   9.377  21.560  1.00 25.90           N  
ATOM    952  CA  LEU H 128      14.054   8.786  22.868  1.00 23.62           C  
ATOM    953  CB  LEU H 128      15.177   9.380  23.733  1.00 22.55           C  
ATOM    954  CG  LEU H 128      16.585   9.053  23.213  1.00 23.19           C  
ATOM    955  CD1 LEU H 128      17.662   9.669  24.112  1.00 24.98           C  
ATOM    956  CD2 LEU H 128      16.776   7.539  23.047  1.00 23.52           C  
ATOM    957  C   LEU H 128      12.773   9.076  23.579  1.00 23.02           C  
ATOM    958  O   LEU H 128      12.117  10.083  23.318  1.00 23.06           O  
ATOM    959  N   THR H 129      12.388   8.176  24.504  1.00 22.40           N  
ATOM    960  CA  THR H 129      11.177   8.343  25.247  1.00 23.36           C  
ATOM    961  CB  THR H 129      10.205   7.226  25.011  1.00 23.17           C  
ATOM    962  OG1 THR H 129       9.871   7.152  23.632  1.00 27.61           O  
ATOM    963  CG2 THR H 129       8.946   7.467  25.858  1.00 23.93           C  
ATOM    964  C   THR H 129      11.521   8.313  26.705  1.00 24.12           C  
ATOM    965  O   THR H 129      12.347   7.516  27.143  1.00 26.39           O  
ATOM    966  N   CYS H 130      10.900   9.209  27.499  1.00 24.54           N  
ATOM    967  CA  CYS H 130      11.131   9.192  28.916  1.00 23.68           C  
ATOM    968  CB  CYS H 130      11.668  10.530  29.466  1.00 22.79           C  
ATOM    969  SG  CYS H 130      11.949  10.509  31.263  1.00 23.82           S  
ATOM    970  C   CYS H 130       9.797   8.922  29.543  1.00 24.11           C  
ATOM    971  O   CYS H 130       8.840   9.669  29.341  1.00 26.70           O  
ATOM    972  N   THR H 131       9.705   7.829  30.327  1.00 25.04           N  
ATOM    973  CA  THR H 131       8.466   7.452  30.946  1.00 24.26           C  
ATOM    974  CB  THR H 131       8.245   5.967  30.930  1.00 24.68           C  
ATOM    975  OG1 THR H 131       8.263   5.475  29.602  1.00 27.77           O  
ATOM    976  CG2 THR H 131       6.893   5.655  31.584  1.00 24.56           C  
ATOM    977  C   THR H 131       8.576   7.829  32.389  1.00 23.62           C  
ATOM    978  O   THR H 131       9.507   7.411  33.074  1.00 22.24           O  
ATOM    979  N   VAL H 132       7.611   8.619  32.894  1.00 23.81           N  
ATOM    980  CA  VAL H 132       7.701   9.067  34.251  1.00 24.83           C  
ATOM    981  CB  VAL H 132       7.432  10.535  34.396  1.00 24.92           C  
ATOM    982  CG1 VAL H 132       7.543  10.920  35.869  1.00 24.75           C  
ATOM    983  CG2 VAL H 132       8.374  11.317  33.484  1.00 23.33           C  
ATOM    984  C   VAL H 132       6.629   8.376  35.028  1.00 26.94           C  
ATOM    985  O   VAL H 132       5.525   8.155  34.528  1.00 27.04           O  
ATOM    986  N   THR H 133       6.946   7.997  36.281  1.00 28.37           N  
ATOM    987  CA  THR H 133       5.969   7.348  37.098  1.00 29.39           C  
ATOM    988  CB  THR H 133       6.216   5.873  37.212  1.00 29.43           C  
ATOM    989  OG1 THR H 133       5.143   5.242  37.888  1.00 32.78           O  
ATOM    990  CG2 THR H 133       7.538   5.643  37.959  1.00 30.97           C  
ATOM    991  C   THR H 133       6.042   7.960  38.463  1.00 29.10           C  
ATOM    992  O   THR H 133       7.108   8.371  38.914  1.00 29.02           O  
ATOM    993  N   GLY H 134       4.874   8.103  39.126  1.00 22.45           N  
ATOM    994  CA  GLY H 134       4.803   8.618  40.466  1.00 23.58           C  
ATOM    995  C   GLY H 134       4.353  10.053  40.469  1.00 25.14           C  
ATOM    996  O   GLY H 134       3.802  10.516  41.467  1.00 25.18           O  
ATOM    997  N   TYR H 135       4.578  10.807  39.371  1.00 23.38           N  
ATOM    998  CA  TYR H 135       4.180  12.194  39.380  1.00 23.01           C  
ATOM    999  CB  TYR H 135       5.400  13.119  39.614  1.00 20.89           C  
ATOM   1000  CG  TYR H 135       5.026  14.534  39.936  1.00 24.36           C  
ATOM   1001  CD1 TYR H 135       4.852  15.486  38.954  1.00 22.09           C  
ATOM   1002  CD2 TYR H 135       4.873  14.920  41.249  1.00 23.09           C  
ATOM   1003  CE1 TYR H 135       4.520  16.787  39.265  1.00 21.85           C  
ATOM   1004  CE2 TYR H 135       4.541  16.218  41.569  1.00 23.53           C  
ATOM   1005  CZ  TYR H 135       4.361  17.154  40.579  1.00 23.15           C  
ATOM   1006  OH  TYR H 135       4.020  18.483  40.909  1.00 24.07           O  
ATOM   1007  C   TYR H 135       3.611  12.486  38.021  1.00 22.95           C  
ATOM   1008  O   TYR H 135       4.048  11.904  37.029  1.00 22.51           O  
ATOM   1009  N   SER H 136       2.607  13.385  37.930  1.00 20.75           N  
ATOM   1010  CA  SER H 136       2.034  13.686  36.646  1.00 21.58           C  
ATOM   1011  CB  SER H 136       0.594  14.226  36.717  1.00 25.70           C  
ATOM   1012  OG  SER H 136       0.108  14.497  35.411  1.00 30.91           O  
ATOM   1013  C   SER H 136       2.881  14.715  35.957  1.00 24.17           C  
ATOM   1014  O   SER H 136       3.380  15.661  36.568  1.00 21.94           O  
ATOM   1015  N   LEU H 137       3.045  14.550  34.635  1.00 22.07           N  
ATOM   1016  CA  LEU H 137       3.830  15.405  33.791  1.00 21.06           C  
ATOM   1017  CB  LEU H 137       3.911  14.819  32.364  1.00 21.51           C  
ATOM   1018  CG  LEU H 137       4.825  15.518  31.338  1.00  0.00           C  
ATOM   1019  CD1 LEU H 137       4.356  16.939  30.997  1.00 22.76           C  
ATOM   1020  CD2 LEU H 137       6.294  15.435  31.761  1.00  0.00           C  
ATOM   1021  C   LEU H 137       3.178  16.758  33.725  1.00 19.92           C  
ATOM   1022  O   LEU H 137       3.854  17.769  33.559  1.00 21.02           O  
ATOM   1023  N   THR H 138       1.833  16.788  33.794  1.00 18.92           N  
ATOM   1024  CA  THR H 138       1.002  17.961  33.673  1.00 19.11           C  
ATOM   1025  CB  THR H 138      -0.452  17.624  33.514  1.00 21.35           C  
ATOM   1026  OG1 THR H 138      -0.917  16.910  34.650  1.00 23.58           O  
ATOM   1027  CG2 THR H 138      -0.624  16.776  32.243  1.00 23.14           C  
ATOM   1028  C   THR H 138       1.140  18.844  34.865  1.00 19.76           C  
ATOM   1029  O   THR H 138       0.910  20.050  34.791  1.00 21.06           O  
ATOM   1030  N   SER H 139       1.445  18.256  36.027  1.00 19.82           N  
ATOM   1031  CA  SER H 139       1.583  19.078  37.185  0.83 20.89           C  
ATOM   1032  CB  SER H 139       1.306  18.334  38.500  0.83 20.01           C  
ATOM   1033  OG  SER H 139      -0.061  17.954  38.549  0.83 22.45           O  
ATOM   1034  C   SER H 139       2.974  19.573  37.186  1.00 19.94           C  
ATOM   1035  O   SER H 139       3.779  19.107  36.385  1.00 19.83           O  
ATOM   1036  N   ASP H 140       3.258  20.510  38.110  1.00 20.22           N  
ATOM   1037  CA  ASP H 140       4.478  21.233  38.287  1.00 22.08           C  
ATOM   1038  CB  ASP H 140       4.706  21.649  39.743  1.00 19.76           C  
ATOM   1039  CG  ASP H 140       3.616  22.644  40.097  1.00 22.33           C  
ATOM   1040  OD1 ASP H 140       3.182  23.397  39.187  1.00 24.23           O  
ATOM   1041  OD2 ASP H 140       3.188  22.655  41.282  1.00 23.22           O1-
ATOM   1042  C   ASP H 140       5.659  20.437  37.869  1.00 22.23           C  
ATOM   1043  O   ASP H 140       5.684  19.216  37.975  1.00 22.29           O  
ATOM   1044  N   PHE H 141       6.626  21.163  37.285  1.00 20.24           N  
ATOM   1045  CA  PHE H 141       7.935  20.720  36.928  1.00 20.05           C  
ATOM   1046  CB  PHE H 141       8.321  19.254  37.272  1.00 22.01           C  
ATOM   1047  CG  PHE H 141       8.644  19.134  38.738  1.00 21.99           C  
ATOM   1048  CD1 PHE H 141       9.896  19.452  39.201  1.00 22.98           C  
ATOM   1049  CD2 PHE H 141       7.727  18.707  39.669  1.00 22.65           C  
ATOM   1050  CE1 PHE H 141      10.198  19.349  40.536  1.00 22.58           C  
ATOM   1051  CE2 PHE H 141       8.015  18.603  41.006  1.00 24.16           C  
ATOM   1052  CZ  PHE H 141       9.268  18.927  41.449  1.00 23.36           C  
ATOM   1053  C   PHE H 141       8.180  20.966  35.486  1.00 20.45           C  
ATOM   1054  O   PHE H 141       7.268  20.997  34.655  1.00 21.89           O  
ATOM   1055  N   ALA H 142       9.457  21.241  35.187  1.00 25.45           N  
ATOM   1056  CA  ALA H 142       9.901  21.195  33.822  1.00 22.34           C  
ATOM   1057  CB  ALA H 142      10.852  22.350  33.469  1.00 21.33           C  
ATOM   1058  C   ALA H 142      10.646  19.909  33.640  1.00 22.12           C  
ATOM   1059  O   ALA H 142      11.437  19.503  34.492  1.00 22.31           O  
ATOM   1060  N   TRP H 143      10.410  19.239  32.494  1.00 22.07           N  
ATOM   1061  CA  TRP H 143      10.975  17.942  32.253  1.00 22.32           C  
ATOM   1062  CB  TRP H 143       9.882  16.960  31.817  1.00 21.93           C  
ATOM   1063  CG  TRP H 143       8.769  16.960  32.843  1.00 24.94           C  
ATOM   1064  CD2 TRP H 143       8.707  16.124  34.009  1.00 23.96           C  
ATOM   1065  CD1 TRP H 143       7.674  17.772  32.893  1.00 25.98           C  
ATOM   1066  NE1 TRP H 143       6.942  17.509  34.024  1.00 25.46           N  
ATOM   1067  CE2 TRP H 143       7.564  16.496  34.720  1.00 24.80           C  
ATOM   1068  CE3 TRP H 143       9.539  15.137  34.458  1.00 23.36           C  
ATOM   1069  CZ2 TRP H 143       7.235  15.883  35.894  1.00 24.98           C  
ATOM   1070  CZ3 TRP H 143       9.198  14.514  35.638  1.00 24.23           C  
ATOM   1071  CH2 TRP H 143       8.069  14.882  36.340  1.00 25.76           C  
ATOM   1072  C   TRP H 143      12.009  18.095  31.179  1.00 22.26           C  
ATOM   1073  O   TRP H 143      11.699  18.413  30.031  1.00 23.66           O  
ATOM   1074  N   ASN H 144      13.276  17.812  31.533  1.00 19.39           N  
ATOM   1075  CA  ASN H 144      14.383  18.130  30.677  1.00 18.81           C  
ATOM   1076  CB  ASN H 144      15.537  18.799  31.445  1.00 17.52           C  
ATOM   1077  CG  ASN H 144      15.045  20.063  32.126  1.00 18.50           C  
ATOM   1078  OD1 ASN H 144      14.931  21.117  31.506  1.00 19.43           O  
ATOM   1079  ND2 ASN H 144      14.747  19.963  33.448  1.00 19.23           N  
ATOM   1080  C   ASN H 144      15.024  16.910  30.096  1.00 19.09           C  
ATOM   1081  O   ASN H 144      14.855  15.790  30.575  1.00 20.14           O  
ATOM   1082  N   TRP H 145      15.779  17.141  29.002  1.00 18.63           N  
ATOM   1083  CA  TRP H 145      16.612  16.152  28.381  1.00 17.81           C  
ATOM   1084  CB  TRP H 145      16.316  15.906  26.891  1.00 17.10           C  
ATOM   1085  CG  TRP H 145      15.070  15.102  26.619  1.00 17.83           C  
ATOM   1086  CD2 TRP H 145      15.017  13.672  26.734  1.00 18.02           C  
ATOM   1087  CD1 TRP H 145      13.825  15.508  26.239  1.00 18.01           C  
ATOM   1088  NE1 TRP H 145      12.999  14.417  26.102  1.00 18.64           N  
ATOM   1089  CE2 TRP H 145      13.721  13.280  26.408  1.00 17.83           C  
ATOM   1090  CE3 TRP H 145      15.973  12.762  27.086  1.00 18.31           C  
ATOM   1091  CZ2 TRP H 145      13.357  11.964  26.427  1.00 18.46           C  
ATOM   1092  CZ3 TRP H 145      15.606  11.436  27.104  1.00 18.36           C  
ATOM   1093  CH2 TRP H 145      14.323  11.046  26.781  1.00 19.54           C  
ATOM   1094  C   TRP H 145      18.006  16.700  28.458  1.00 18.81           C  
ATOM   1095  O   TRP H 145      18.268  17.821  28.021  1.00 18.43           O  
ATOM   1096  N   ILE H 146      18.939  15.920  29.039  1.00 19.78           N  
ATOM   1097  CA  ILE H 146      20.299  16.363  29.170  1.00 20.70           C  
ATOM   1098  CB  ILE H 146      20.656  16.683  30.587  1.00 21.98           C  
ATOM   1099  CG1 ILE H 146      19.742  17.816  31.075  1.00 21.34           C  
ATOM   1100  CG2 ILE H 146      22.155  17.023  30.661  1.00 20.02           C  
ATOM   1101  CD1 ILE H 146      19.733  17.992  32.590  1.00 23.58           C  
ATOM   1102  C   ILE H 146      21.183  15.255  28.690  1.00 20.47           C  
ATOM   1103  O   ILE H 146      20.915  14.084  28.948  1.00 22.36           O  
ATOM   1104  N   ARG H 147      22.266  15.591  27.958  1.00 19.66           N  
ATOM   1105  CA  ARG H 147      23.100  14.527  27.476  1.00 20.15           C  
ATOM   1106  CB  ARG H 147      23.068  14.344  25.948  1.00 20.13           C  
ATOM   1107  CG  ARG H 147      23.494  15.568  25.142  1.00 20.62           C  
ATOM   1108  CD  ARG H 147      23.383  15.332  23.635  1.00 21.10           C  
ATOM   1109  NE  ARG H 147      23.816  16.576  22.945  1.00 21.28           N  
ATOM   1110  CZ  ARG H 147      23.728  16.668  21.589  1.00 21.58           C  
ATOM   1111  NH1 ARG H 147      23.243  15.619  20.864  1.00 19.01           N1+
ATOM   1112  NH2 ARG H 147      24.117  17.815  20.957  1.00 22.82           N  
ATOM   1113  C   ARG H 147      24.513  14.737  27.909  1.00 20.22           C  
ATOM   1114  O   ARG H 147      24.971  15.866  28.085  1.00 19.74           O  
ATOM   1115  N   GLN H 148      25.235  13.619  28.123  1.00 20.42           N  
ATOM   1116  CA  GLN H 148      26.602  13.695  28.544  1.00 21.41           C  
ATOM   1117  CB  GLN H 148      26.856  12.975  29.882  1.00 20.71           C  
ATOM   1118  CG  GLN H 148      28.253  13.198  30.463  1.00 19.88           C  
ATOM   1119  CD  GLN H 148      28.249  12.666  31.891  1.00 21.07           C  
ATOM   1120  OE1 GLN H 148      27.624  11.650  32.190  1.00 24.45           O  
ATOM   1121  NE2 GLN H 148      28.957  13.384  32.803  1.00 20.87           N  
ATOM   1122  C   GLN H 148      27.437  13.049  27.483  1.00 21.67           C  
ATOM   1123  O   GLN H 148      27.239  11.886  27.135  1.00 21.37           O  
ATOM   1124  N   PHE H 149      28.411  13.811  26.951  1.00 25.74           N  
ATOM   1125  CA  PHE H 149      29.251  13.357  25.882  1.00 27.63           C  
ATOM   1126  CB  PHE H 149      29.897  14.503  25.076  1.00 24.65           C  
ATOM   1127  CG  PHE H 149      28.827  15.336  24.452  1.00 25.92           C  
ATOM   1128  CD1 PHE H 149      28.262  16.377  25.148  1.00 27.17           C  
ATOM   1129  CD2 PHE H 149      28.390  15.091  23.171  1.00 25.03           C  
ATOM   1130  CE1 PHE H 149      27.279  17.153  24.580  1.00 27.24           C  
ATOM   1131  CE2 PHE H 149      27.406  15.865  22.600  1.00 25.82           C  
ATOM   1132  CZ  PHE H 149      26.844  16.899  23.304  1.00 26.38           C  
ATOM   1133  C   PHE H 149      30.374  12.570  26.467  1.00 29.86           C  
ATOM   1134  O   PHE H 149      30.580  12.548  27.680  1.00 29.56           O  
ATOM   1135  N   PRO H 150      31.085  11.872  25.627  1.00 32.44           N  
ATOM   1136  CA  PRO H 150      32.223  11.166  26.118  1.00 33.53           C  
ATOM   1137  CD  PRO H 150      30.503  11.230  24.460  1.00 33.10           C  
ATOM   1138  CB  PRO H 150      32.686  10.273  24.973  1.00 34.75           C  
ATOM   1139  CG  PRO H 150      31.381   9.992  24.200  1.00 34.44           C  
ATOM   1140  C   PRO H 150      33.146  12.271  26.492  1.00 35.66           C  
ATOM   1141  O   PRO H 150      33.154  13.301  25.822  1.00 36.97           O  
ATOM   1142  N   GLY H 151      33.943  12.109  27.549  1.00 36.20           N  
ATOM   1143  CA  GLY H 151      34.720  13.243  27.936  1.00 36.98           C  
ATOM   1144  C   GLY H 151      34.003  13.852  29.101  1.00 38.40           C  
ATOM   1145  O   GLY H 151      34.545  14.700  29.804  1.00 38.89           O  
ATOM   1146  N   ASN H 152      32.760  13.386  29.334  1.00 36.76           N  
ATOM   1147  CA  ASN H 152      31.935  13.740  30.459  1.00 36.67           C  
ATOM   1148  CB  ASN H 152      32.704  13.639  31.789  1.00 42.06           C  
ATOM   1149  CG  ASN H 152      33.126  12.192  32.003  1.00 47.50           C  
ATOM   1150  OD1 ASN H 152      32.373  11.262  31.717  1.00 50.74           O  
ATOM   1151  ND2 ASN H 152      34.370  11.994  32.518  1.00 49.36           N  
ATOM   1152  C   ASN H 152      31.355  15.128  30.404  1.00 34.27           C  
ATOM   1153  O   ASN H 152      30.841  15.608  31.412  1.00 34.73           O  
ATOM   1154  N   LYS H 153      31.360  15.804  29.244  1.00 31.67           N  
ATOM   1155  CA  LYS H 153      30.757  17.110  29.162  1.00 30.78           C  
ATOM   1156  CB  LYS H 153      31.035  17.756  27.792  1.00 33.23           C  
ATOM   1157  CG  LYS H 153      30.450  19.149  27.583  1.00 38.80           C  
ATOM   1158  CD  LYS H 153      30.847  19.753  26.232  1.00 43.87           C  
ATOM   1159  CE  LYS H 153      30.115  21.052  25.896  1.00 47.48           C  
ATOM   1160  NZ  LYS H 153      30.477  21.503  24.534  1.00 47.13           N1+
ATOM   1161  C   LYS H 153      29.266  16.929  29.274  1.00 29.72           C  
ATOM   1162  O   LYS H 153      28.711  16.010  28.678  1.00 29.05           O  
ATOM   1163  N   LEU H 154      28.579  17.801  30.052  1.00 27.38           N  
ATOM   1164  CA  LEU H 154      27.146  17.740  30.212  1.00 25.40           C  
ATOM   1165  CB  LEU H 154      26.683  17.919  31.670  1.00 23.22           C  
ATOM   1166  CG  LEU H 154      26.944  16.704  32.578  1.00 20.18           C  
ATOM   1167  CD1 LEU H 154      26.551  17.001  34.034  1.00 19.64           C  
ATOM   1168  CD2 LEU H 154      26.217  15.459  32.044  1.00 19.83           C  
ATOM   1169  C   LEU H 154      26.552  18.872  29.430  1.00 24.41           C  
ATOM   1170  O   LEU H 154      27.067  19.988  29.465  1.00 26.15           O  
ATOM   1171  N   GLU H 155      25.456  18.606  28.685  1.00 21.45           N  
ATOM   1172  CA  GLU H 155      24.847  19.647  27.904  1.00 21.29           C  
ATOM   1173  CB  GLU H 155      25.089  19.478  26.394  1.00 22.43           C  
ATOM   1174  CG  GLU H 155      24.460  20.572  25.531  1.00 25.40           C  
ATOM   1175  CD  GLU H 155      24.727  20.210  24.078  1.00 28.31           C  
ATOM   1176  OE1 GLU H 155      24.336  19.080  23.683  1.00 30.01           O  
ATOM   1177  OE2 GLU H 155      25.322  21.042  23.345  1.00 28.29           O1-
ATOM   1178  C   GLU H 155      23.361  19.582  28.102  1.00 22.13           C  
ATOM   1179  O   GLU H 155      22.752  18.522  27.974  1.00 23.50           O  
ATOM   1180  N   TRP H 156      22.730  20.731  28.411  1.00 22.27           N  
ATOM   1181  CA  TRP H 156      21.305  20.753  28.589  1.00 21.95           C  
ATOM   1182  CB  TRP H 156      20.829  21.873  29.525  1.00 21.81           C  
ATOM   1183  CG  TRP H 156      19.330  22.003  29.601  1.00 21.05           C  
ATOM   1184  CD2 TRP H 156      18.585  23.035  28.936  1.00 20.66           C  
ATOM   1185  CD1 TRP H 156      18.422  21.250  30.286  1.00 19.96           C  
ATOM   1186  NE1 TRP H 156      17.157  21.746  30.086  1.00 20.09           N  
ATOM   1187  CE2 TRP H 156      17.244  22.847  29.260  1.00 21.42           C  
ATOM   1188  CE3 TRP H 156      18.989  24.062  28.130  1.00 21.78           C  
ATOM   1189  CZ2 TRP H 156      16.280  23.684  28.779  1.00 22.73           C  
ATOM   1190  CZ3 TRP H 156      18.012  24.902  27.644  1.00 21.51           C  
ATOM   1191  CH2 TRP H 156      16.682  24.717  27.962  1.00 20.81           C  
ATOM   1192  C   TRP H 156      20.687  20.998  27.249  1.00 21.59           C  
ATOM   1193  O   TRP H 156      20.990  21.999  26.606  1.00 23.32           O  
ATOM   1194  N   MET H 157      19.895  20.023  26.755  1.00 20.07           N  
ATOM   1195  CA  MET H 157      19.222  20.127  25.486  1.00 20.76           C  
ATOM   1196  CB  MET H 157      18.865  18.756  24.890  1.00 20.17           C  
ATOM   1197  CG  MET H 157      20.105  17.987  24.431  1.00 18.70           C  
ATOM   1198  SD  MET H 157      19.758  16.390  23.638  1.00 21.94           S  
ATOM   1199  CE  MET H 157      19.599  15.496  25.203  1.00 20.56           C  
ATOM   1200  C   MET H 157      17.988  20.988  25.467  1.00 22.47           C  
ATOM   1201  O   MET H 157      17.786  21.757  24.527  1.00 21.91           O  
ATOM   1202  N   GLY H 158      17.113  20.880  26.489  1.00 23.08           N  
ATOM   1203  CA  GLY H 158      15.890  21.639  26.457  1.00 22.80           C  
ATOM   1204  C   GLY H 158      14.887  20.951  27.334  1.00 23.88           C  
ATOM   1205  O   GLY H 158      15.158  19.883  27.879  1.00 24.24           O  
ATOM   1206  N   TYR H 159      13.701  21.570  27.523  1.00 24.78           N  
ATOM   1207  CA  TYR H 159      12.708  20.918  28.328  1.00 24.22           C  
ATOM   1208  CB  TYR H 159      12.761  21.237  29.837  1.00 24.84           C  
ATOM   1209  CG  TYR H 159      12.492  22.682  30.109  1.00 24.80           C  
ATOM   1210  CD1 TYR H 159      11.212  23.187  30.062  1.00 26.27           C  
ATOM   1211  CD2 TYR H 159      13.521  23.528  30.450  1.00 27.12           C  
ATOM   1212  CE1 TYR H 159      10.964  24.514  30.327  1.00 26.17           C  
ATOM   1213  CE2 TYR H 159      13.279  24.854  30.716  1.00 28.92           C  
ATOM   1214  CZ  TYR H 159      12.001  25.352  30.652  1.00 29.54           C  
ATOM   1215  OH  TYR H 159      11.757  26.716  30.925  1.00 31.96           O  
ATOM   1216  C   TYR H 159      11.341  21.255  27.846  1.00 24.14           C  
ATOM   1217  O   TYR H 159      11.153  22.097  26.968  1.00 23.83           O  
ATOM   1218  N   ILE H 160      10.348  20.532  28.398  1.00 25.24           N  
ATOM   1219  CA  ILE H 160       8.969  20.805  28.147  1.00 24.76           C  
ATOM   1220  CB  ILE H 160       8.277  19.709  27.389  1.00 21.83           C  
ATOM   1221  CG1 ILE H 160       6.850  20.135  27.022  1.00 26.38           C  
ATOM   1222  CG2 ILE H 160       8.380  18.403  28.191  1.00 27.40           C  
ATOM   1223  CD1 ILE H 160       6.193  19.211  26.000  1.00 25.01           C  
ATOM   1224  C   ILE H 160       8.360  20.943  29.504  1.00 25.71           C  
ATOM   1225  O   ILE H 160       8.526  20.076  30.360  1.00 26.98           O  
ATOM   1226  N   ASN H 161       7.659  22.062  29.755  1.00 26.31           N  
ATOM   1227  CA  ASN H 161       7.127  22.246  31.071  1.00 27.67           C  
ATOM   1228  CB  ASN H 161       7.147  23.707  31.564  1.00 28.39           C  
ATOM   1229  CG  ASN H 161       6.389  24.588  30.591  1.00 43.24           C  
ATOM   1230  OD1 ASN H 161       5.532  24.116  29.847  1.00 45.50           O  
ATOM   1231  ND2 ASN H 161       6.724  25.907  30.588  1.00 45.50           N  
ATOM   1232  C   ASN H 161       5.756  21.661  31.179  1.00 28.14           C  
ATOM   1233  O   ASN H 161       5.168  21.178  30.214  1.00 29.08           O  
ATOM   1234  N   TYR H 162       5.220  21.702  32.409  1.00 29.67           N  
ATOM   1235  CA  TYR H 162       3.972  21.087  32.758  1.00 30.83           C  
ATOM   1236  CB  TYR H 162       3.580  21.288  34.234  1.00 29.98           C  
ATOM   1237  CG  TYR H 162       3.573  22.741  34.570  1.00 32.76           C  
ATOM   1238  CD1 TYR H 162       4.743  23.369  34.934  1.00 35.39           C  
ATOM   1239  CD2 TYR H 162       2.411  23.477  34.535  1.00 35.62           C  
ATOM   1240  CE1 TYR H 162       4.761  24.706  35.258  1.00 39.51           C  
ATOM   1241  CE2 TYR H 162       2.423  24.814  34.859  1.00 38.20           C  
ATOM   1242  CZ  TYR H 162       3.597  25.434  35.219  1.00 40.73           C  
ATOM   1243  OH  TYR H 162       3.607  26.806  35.552  1.00 43.29           O  
ATOM   1244  C   TYR H 162       2.888  21.630  31.883  1.00 31.21           C  
ATOM   1245  O   TYR H 162       1.915  20.929  31.618  1.00 31.23           O  
ATOM   1246  N   SER H 163       2.986  22.915  31.489  1.00 32.74           N  
ATOM   1247  CA  SER H 163       2.014  23.510  30.613  1.00 32.63           C  
ATOM   1248  CB  SER H 163       2.037  25.048  30.655  0.85 34.92           C  
ATOM   1249  OG  SER H 163       3.329  25.539  30.337  0.85 37.99           O  
ATOM   1250  C   SER H 163       2.197  23.071  29.181  1.00 34.79           C  
ATOM   1251  O   SER H 163       1.278  23.211  28.376  1.00 35.20           O  
ATOM   1252  N   GLY H 164       3.378  22.537  28.806  1.00 31.57           N  
ATOM   1253  CA  GLY H 164       3.563  22.112  27.444  1.00 32.74           C  
ATOM   1254  C   GLY H 164       4.385  23.110  26.673  1.00 31.89           C  
ATOM   1255  O   GLY H 164       4.568  22.953  25.466  1.00 34.85           O  
ATOM   1256  N   TYR H 165       4.886  24.189  27.314  1.00 35.43           N  
ATOM   1257  CA  TYR H 165       5.756  25.048  26.557  1.00 35.36           C  
ATOM   1258  CB  TYR H 165       5.810  26.500  27.053  1.00 40.53           C  
ATOM   1259  CG  TYR H 165       4.500  27.111  26.702  1.00 70.60           C  
ATOM   1260  CD1 TYR H 165       4.310  27.610  25.436  1.00 94.95           C  
ATOM   1261  CD2 TYR H 165       3.464  27.171  27.605  1.00 96.23           C  
ATOM   1262  CE1 TYR H 165       3.111  28.177  25.076  1.00 98.07           C  
ATOM   1263  CE2 TYR H 165       2.262  27.738  27.251  1.00 99.25           C  
ATOM   1264  CZ  TYR H 165       2.086  28.244  25.986  1.00 99.92           C  
ATOM   1265  OH  TYR H 165       0.856  28.827  25.618  1.00100.97           O  
ATOM   1266  C   TYR H 165       7.142  24.494  26.592  1.00 34.17           C  
ATOM   1267  O   TYR H 165       7.610  24.019  27.625  1.00 35.10           O  
ATOM   1268  N   THR H 166       7.835  24.529  25.436  1.00 32.93           N  
ATOM   1269  CA  THR H 166       9.149  23.963  25.364  1.00 32.00           C  
ATOM   1270  CB  THR H 166       9.334  23.042  24.193  1.00 31.21           C  
ATOM   1271  OG1 THR H 166       9.132  23.747  22.978  1.00 32.50           O  
ATOM   1272  CG2 THR H 166       8.329  21.884  24.303  1.00 30.51           C  
ATOM   1273  C   THR H 166      10.169  25.050  25.236  1.00 32.59           C  
ATOM   1274  O   THR H 166       9.921  26.095  24.636  1.00 31.88           O  
ATOM   1275  N   ASN H 167      11.350  24.811  25.845  1.00 30.80           N  
ATOM   1276  CA  ASN H 167      12.469  25.709  25.804  1.00 32.61           C  
ATOM   1277  CB  ASN H 167      12.828  26.252  27.196  1.00 34.75           C  
ATOM   1278  CG  ASN H 167      11.620  27.014  27.736  1.00 35.39           C  
ATOM   1279  OD1 ASN H 167      10.471  26.655  27.487  1.00 34.67           O  
ATOM   1280  ND2 ASN H 167      11.894  28.106  28.498  1.00  0.00           N  
ATOM   1281  C   ASN H 167      13.624  24.881  25.321  1.00 31.14           C  
ATOM   1282  O   ASN H 167      13.848  23.781  25.823  1.00 30.32           O  
ATOM   1283  N   TYR H 168      14.405  25.386  24.342  1.00 29.99           N  
ATOM   1284  CA  TYR H 168      15.455  24.563  23.799  1.00 27.61           C  
ATOM   1285  CB  TYR H 168      15.309  24.258  22.295  1.00 27.19           C  
ATOM   1286  CG  TYR H 168      14.037  23.537  22.012  1.00 28.08           C  
ATOM   1287  CD1 TYR H 168      13.936  22.181  22.202  1.00 30.07           C  
ATOM   1288  CD2 TYR H 168      12.936  24.217  21.557  1.00 29.25           C  
ATOM   1289  CE1 TYR H 168      12.763  21.514  21.936  1.00 31.65           C  
ATOM   1290  CE2 TYR H 168      11.760  23.556  21.287  1.00 28.52           C  
ATOM   1291  CZ  TYR H 168      11.669  22.200  21.476  1.00 28.67           C  
ATOM   1292  OH  TYR H 168      10.464  21.519  21.201  1.00 30.93           O  
ATOM   1293  C   TYR H 168      16.773  25.278  23.891  1.00 29.55           C  
ATOM   1294  O   TYR H 168      16.841  26.500  24.000  1.00 28.05           O  
ATOM   1295  N   ASN H 169      17.870  24.494  23.860  1.00 29.26           N  
ATOM   1296  CA  ASN H 169      19.197  25.040  23.855  1.00 29.89           C  
ATOM   1297  CB  ASN H 169      20.257  23.942  24.086  1.00 28.52           C  
ATOM   1298  CG  ASN H 169      21.658  24.536  24.122  1.00 29.46           C  
ATOM   1299  OD1 ASN H 169      22.101  25.176  23.171  1.00 29.62           O  
ATOM   1300  ND2 ASN H 169      22.384  24.305  25.249  1.00 30.82           N  
ATOM   1301  C   ASN H 169      19.390  25.629  22.486  1.00 30.81           C  
ATOM   1302  O   ASN H 169      19.167  24.962  21.478  1.00 32.06           O  
ATOM   1303  N   PRO H 170      19.808  26.863  22.422  1.00 33.93           N  
ATOM   1304  CA  PRO H 170      19.932  27.580  21.179  1.00 35.51           C  
ATOM   1305  CD  PRO H 170      20.533  27.500  23.507  1.00 36.52           C  
ATOM   1306  CB  PRO H 170      20.534  28.932  21.554  1.00 36.66           C  
ATOM   1307  CG  PRO H 170      21.333  28.629  22.833  1.00 38.05           C  
ATOM   1308  C   PRO H 170      20.756  26.869  20.149  1.00 35.66           C  
ATOM   1309  O   PRO H 170      20.458  27.010  18.964  1.00 37.25           O  
ATOM   1310  N   SER H 171      21.806  26.132  20.551  1.00 37.17           N  
ATOM   1311  CA  SER H 171      22.627  25.490  19.563  1.00 39.47           C  
ATOM   1312  CB  SER H 171      23.872  24.818  20.170  1.00 40.16           C  
ATOM   1313  OG  SER H 171      23.489  23.787  21.070  1.00 41.81           O  
ATOM   1314  C   SER H 171      21.832  24.439  18.842  1.00 38.54           C  
ATOM   1315  O   SER H 171      21.887  24.325  17.619  1.00 39.91           O  
ATOM   1316  N   LEU H 172      21.090  23.634  19.618  1.00 39.85           N  
ATOM   1317  CA  LEU H 172      20.280  22.506  19.232  1.00 39.00           C  
ATOM   1318  CB  LEU H 172      19.895  21.653  20.451  1.00 38.06           C  
ATOM   1319  CG  LEU H 172      21.108  21.063  21.190  1.00 37.23           C  
ATOM   1320  CD1 LEU H 172      20.660  20.221  22.392  1.00 38.68           C  
ATOM   1321  CD2 LEU H 172      22.023  20.280  20.237  1.00 36.78           C  
ATOM   1322  C   LEU H 172      18.998  22.908  18.572  1.00 40.60           C  
ATOM   1323  O   LEU H 172      18.356  22.084  17.928  1.00 40.46           O  
ATOM   1324  N   LYS H 173      18.581  24.176  18.715  1.00 41.74           N  
ATOM   1325  CA  LYS H 173      17.246  24.596  18.378  1.00 43.76           C  
ATOM   1326  CB  LYS H 173      17.098  26.120  18.380  1.00 46.94           C  
ATOM   1327  CG  LYS H 173      15.662  26.559  18.116  1.00 51.33           C  
ATOM   1328  CD  LYS H 173      15.479  28.074  18.127  1.00 54.48           C  
ATOM   1329  CE  LYS H 173      15.893  28.715  16.802  1.00 55.02           C  
ATOM   1330  NZ  LYS H 173      15.657  30.174  16.848  1.00 56.49           N1+
ATOM   1331  C   LYS H 173      16.802  24.143  17.014  1.00 43.56           C  
ATOM   1332  O   LYS H 173      15.626  23.834  16.836  1.00 46.06           O  
ATOM   1333  N   SER H 174      17.683  24.128  16.000  1.00 43.97           N  
ATOM   1334  CA  SER H 174      17.239  23.722  14.689  1.00 42.26           C  
ATOM   1335  CB  SER H 174      18.332  23.929  13.628  1.00 44.09           C  
ATOM   1336  OG  SER H 174      17.862  23.523  12.354  1.00 44.92           O  
ATOM   1337  C   SER H 174      16.857  22.266  14.656  1.00 40.82           C  
ATOM   1338  O   SER H 174      15.827  21.894  14.092  1.00 40.34           O  
ATOM   1339  N   ARG H 175      17.733  21.409  15.216  1.00 37.54           N  
ATOM   1340  CA  ARG H 175      17.637  19.972  15.209  1.00 33.96           C  
ATOM   1341  CB  ARG H 175      18.988  19.300  15.500  1.00 32.22           C  
ATOM   1342  CG  ARG H 175      20.047  19.630  14.448  1.00 32.30           C  
ATOM   1343  CD  ARG H 175      21.278  18.724  14.502  1.00 31.75           C  
ATOM   1344  NE  ARG H 175      22.026  19.020  15.756  1.00 33.37           N  
ATOM   1345  CZ  ARG H 175      22.892  18.092  16.260  1.00 32.85           C  
ATOM   1346  NH1 ARG H 175      23.017  16.874  15.656  1.00 33.24           N1+
ATOM   1347  NH2 ARG H 175      23.635  18.381  17.367  1.00 32.73           N  
ATOM   1348  C   ARG H 175      16.634  19.359  16.152  1.00 32.26           C  
ATOM   1349  O   ARG H 175      16.066  18.314  15.834  1.00 33.93           O  
ATOM   1350  N   ILE H 176      16.374  19.956  17.333  1.00 30.18           N  
ATOM   1351  CA  ILE H 176      15.649  19.188  18.315  1.00 29.88           C  
ATOM   1352  CB  ILE H 176      16.239  19.227  19.699  1.00 29.38           C  
ATOM   1353  CG1 ILE H 176      16.117  20.611  20.339  1.00 29.45           C  
ATOM   1354  CG2 ILE H 176      17.695  18.765  19.599  1.00 30.74           C  
ATOM   1355  CD1 ILE H 176      16.517  20.601  21.815  1.00 31.45           C  
ATOM   1356  C   ILE H 176      14.216  19.586  18.463  1.00 30.03           C  
ATOM   1357  O   ILE H 176      13.806  20.692  18.116  1.00 29.18           O  
ATOM   1358  N   SER H 177      13.402  18.615  18.934  1.00 29.26           N  
ATOM   1359  CA  SER H 177      12.013  18.836  19.202  1.00 28.70           C  
ATOM   1360  CB  SER H 177      11.109  18.400  18.036  1.00 30.59           C  
ATOM   1361  OG  SER H 177       9.744  18.640  18.347  1.00 36.69           O  
ATOM   1362  C   SER H 177      11.645  18.000  20.394  1.00 28.63           C  
ATOM   1363  O   SER H 177      11.954  16.810  20.450  1.00 31.10           O  
ATOM   1364  N   ILE H 178      10.961  18.608  21.386  1.00 27.12           N  
ATOM   1365  CA  ILE H 178      10.553  17.886  22.558  1.00 24.73           C  
ATOM   1366  CB  ILE H 178      11.045  18.500  23.840  1.00 23.08           C  
ATOM   1367  CG1 ILE H 178      12.581  18.467  23.905  1.00 22.51           C  
ATOM   1368  CG2 ILE H 178      10.365  17.775  25.011  1.00 22.72           C  
ATOM   1369  CD1 ILE H 178      13.157  19.313  25.040  1.00 21.54           C  
ATOM   1370  C   ILE H 178       9.057  17.922  22.588  1.00 25.12           C  
ATOM   1371  O   ILE H 178       8.452  18.982  22.440  1.00 25.87           O  
ATOM   1372  N   THR H 179       8.424  16.745  22.770  1.00 25.70           N  
ATOM   1373  CA  THR H 179       6.991  16.661  22.769  1.00 24.63           C  
ATOM   1374  CB  THR H 179       6.448  16.055  21.509  1.00 23.56           C  
ATOM   1375  OG1 THR H 179       6.964  14.743  21.334  1.00 24.95           O  
ATOM   1376  CG2 THR H 179       6.854  16.944  20.321  1.00 22.42           C  
ATOM   1377  C   THR H 179       6.576  15.781  23.908  1.00 25.66           C  
ATOM   1378  O   THR H 179       7.420  15.226  24.608  1.00 26.86           O  
ATOM   1379  N   ARG H 180       5.253  15.655  24.147  1.00 25.59           N  
ATOM   1380  CA  ARG H 180       4.829  14.829  25.242  1.00 27.36           C  
ATOM   1381  CB  ARG H 180       4.631  15.599  26.559  1.00 27.74           C  
ATOM   1382  CG  ARG H 180       3.560  16.689  26.483  1.00 28.86           C  
ATOM   1383  CD  ARG H 180       3.323  17.395  27.820  1.00 29.73           C  
ATOM   1384  NE  ARG H 180       2.265  18.425  27.613  1.00 31.04           N  
ATOM   1385  CZ  ARG H 180       1.818  19.158  28.673  1.00 31.91           C  
ATOM   1386  NH1 ARG H 180       2.320  18.922  29.920  1.00 33.18           N1+
ATOM   1387  NH2 ARG H 180       0.868  20.121  28.489  1.00 30.59           N  
ATOM   1388  C   ARG H 180       3.519  14.176  24.933  1.00 27.65           C  
ATOM   1389  O   ARG H 180       2.808  14.556  24.002  1.00 29.55           O  
ATOM   1390  N   ASP H 181       3.198  13.132  25.726  1.00 27.90           N  
ATOM   1391  CA  ASP H 181       1.968  12.400  25.631  1.00 30.42           C  
ATOM   1392  CB  ASP H 181       2.193  10.957  25.146  1.00 32.99           C  
ATOM   1393  CG  ASP H 181       0.853  10.301  24.854  1.00 34.61           C  
ATOM   1394  OD1 ASP H 181      -0.195  10.865  25.266  1.00 37.45           O  
ATOM   1395  OD2 ASP H 181       0.861   9.217  24.209  1.00 36.13           O1-
ATOM   1396  C   ASP H 181       1.423  12.339  27.027  1.00 32.22           C  
ATOM   1397  O   ASP H 181       1.816  11.484  27.820  1.00 31.60           O  
ATOM   1398  N   THR H 182       0.474  13.235  27.355  1.00 35.22           N  
ATOM   1399  CA  THR H 182      -0.062  13.343  28.683  1.00 36.29           C  
ATOM   1400  CB  THR H 182      -1.047  14.469  28.830  1.00 36.96           C  
ATOM   1401  OG1 THR H 182      -2.140  14.293  27.941  1.00 37.60           O  
ATOM   1402  CG2 THR H 182      -0.331  15.801  28.542  1.00 36.76           C  
ATOM   1403  C   THR H 182      -0.744  12.069  29.079  1.00 37.14           C  
ATOM   1404  O   THR H 182      -0.681  11.664  30.239  1.00 39.06           O  
ATOM   1405  N   SER H 183      -1.429  11.398  28.137  1.00 36.24           N  
ATOM   1406  CA  SER H 183      -2.142  10.199  28.478  1.00 36.69           C  
ATOM   1407  CB  SER H 183      -2.823   9.555  27.260  1.00 37.87           C  
ATOM   1408  OG  SER H 183      -3.761  10.457  26.693  1.00 42.47           O  
ATOM   1409  C   SER H 183      -1.177   9.185  29.016  1.00 35.74           C  
ATOM   1410  O   SER H 183      -1.424   8.571  30.052  1.00 35.74           O  
ATOM   1411  N   LYS H 184      -0.067   8.970  28.283  1.00 36.24           N  
ATOM   1412  CA  LYS H 184       0.980   8.037  28.607  1.00 35.76           C  
ATOM   1413  CB  LYS H 184       1.902   7.704  27.421  1.00 36.72           C  
ATOM   1414  CG  LYS H 184       1.224   6.874  26.327  1.00 39.78           C  
ATOM   1415  CD  LYS H 184       2.134   6.606  25.125  1.00 43.40           C  
ATOM   1416  CE  LYS H 184       1.489   5.763  24.023  1.00 47.13           C  
ATOM   1417  NZ  LYS H 184       0.884   6.645  23.003  1.00 50.13           N1+
ATOM   1418  C   LYS H 184       1.838   8.530  29.741  1.00 33.94           C  
ATOM   1419  O   LYS H 184       2.487   7.732  30.415  1.00 35.45           O  
ATOM   1420  N   ASN H 185       1.878   9.857  29.976  1.00 31.62           N  
ATOM   1421  CA  ASN H 185       2.734  10.438  30.978  1.00 30.31           C  
ATOM   1422  CB  ASN H 185       2.518   9.864  32.389  1.00 29.22           C  
ATOM   1423  CG  ASN H 185       3.164  10.819  33.385  1.00 27.94           C  
ATOM   1424  OD1 ASN H 185       3.014  12.036  33.281  1.00 28.40           O  
ATOM   1425  ND2 ASN H 185       3.903  10.256  34.379  1.00 28.48           N  
ATOM   1426  C   ASN H 185       4.169  10.232  30.592  1.00 29.68           C  
ATOM   1427  O   ASN H 185       4.987   9.753  31.381  1.00 29.58           O  
ATOM   1428  N   GLN H 186       4.502  10.586  29.332  1.00 27.64           N  
ATOM   1429  CA  GLN H 186       5.844  10.459  28.842  1.00 27.37           C  
ATOM   1430  CB  GLN H 186       6.023   9.253  27.908  1.00 29.52           C  
ATOM   1431  CG  GLN H 186       5.669   7.910  28.538  1.00 31.51           C  
ATOM   1432  CD  GLN H 186       5.677   6.866  27.433  1.00 33.02           C  
ATOM   1433  OE1 GLN H 186       5.758   7.194  26.250  1.00 32.94           O  
ATOM   1434  NE2 GLN H 186       5.580   5.568  27.826  1.00 34.01           N  
ATOM   1435  C   GLN H 186       6.131  11.642  27.967  1.00 27.25           C  
ATOM   1436  O   GLN H 186       5.228  12.194  27.341  1.00 27.71           O  
ATOM   1437  N   PHE H 187       7.413  12.062  27.898  1.00 25.21           N  
ATOM   1438  CA  PHE H 187       7.789  13.113  26.994  1.00 24.68           C  
ATOM   1439  CB  PHE H 187       8.211  14.438  27.671  1.00 21.76           C  
ATOM   1440  CG  PHE H 187       9.336  14.239  28.628  1.00 20.29           C  
ATOM   1441  CD1 PHE H 187       9.126  13.606  29.831  1.00 20.92           C  
ATOM   1442  CD2 PHE H 187      10.590  14.727  28.344  1.00 19.76           C  
ATOM   1443  CE1 PHE H 187      10.158  13.437  30.724  1.00 19.79           C  
ATOM   1444  CE2 PHE H 187      11.626  14.562  29.233  1.00 18.74           C  
ATOM   1445  CZ  PHE H 187      11.412  13.912  30.424  1.00 19.70           C  
ATOM   1446  C   PHE H 187       8.867  12.567  26.102  1.00 26.19           C  
ATOM   1447  O   PHE H 187       9.527  11.591  26.456  1.00 28.51           O  
ATOM   1448  N   PHE H 188       9.056  13.161  24.901  1.00 26.19           N  
ATOM   1449  CA  PHE H 188       9.962  12.545  23.967  1.00 24.44           C  
ATOM   1450  CB  PHE H 188       9.246  12.030  22.704  1.00 25.67           C  
ATOM   1451  CG  PHE H 188       8.076  11.209  23.125  1.00 25.51           C  
ATOM   1452  CD1 PHE H 188       8.186   9.857  23.359  1.00 26.47           C  
ATOM   1453  CD2 PHE H 188       6.848  11.811  23.287  1.00 26.39           C  
ATOM   1454  CE1 PHE H 188       7.087   9.125  23.746  1.00 27.81           C  
ATOM   1455  CE2 PHE H 188       5.748  11.083  23.673  1.00 27.63           C  
ATOM   1456  CZ  PHE H 188       5.866   9.735  23.903  1.00 29.23           C  
ATOM   1457  C   PHE H 188      10.971  13.538  23.467  1.00 24.55           C  
ATOM   1458  O   PHE H 188      10.771  14.751  23.522  1.00 26.74           O  
ATOM   1459  N   LEU H 189      12.113  13.014  22.970  1.00 24.51           N  
ATOM   1460  CA  LEU H 189      13.147  13.828  22.398  1.00 24.11           C  
ATOM   1461  CB  LEU H 189      14.497  13.710  23.127  1.00 23.90           C  
ATOM   1462  CG  LEU H 189      15.620  14.545  22.481  1.00 21.98           C  
ATOM   1463  CD1 LEU H 189      15.300  16.048  22.513  1.00 21.38           C  
ATOM   1464  CD2 LEU H 189      16.987  14.215  23.101  1.00 22.33           C  
ATOM   1465  C   LEU H 189      13.374  13.370  20.993  1.00 25.33           C  
ATOM   1466  O   LEU H 189      13.519  12.177  20.731  1.00 24.86           O  
ATOM   1467  N   GLN H 190      13.385  14.318  20.038  1.00 26.25           N  
ATOM   1468  CA  GLN H 190      13.654  13.953  18.681  1.00 27.12           C  
ATOM   1469  CB  GLN H 190      12.454  14.147  17.742  1.00 30.53           C  
ATOM   1470  CG  GLN H 190      12.768  13.746  16.302  1.00 38.10           C  
ATOM   1471  CD  GLN H 190      11.490  13.815  15.486  1.00 41.78           C  
ATOM   1472  OE1 GLN H 190      11.523  13.757  14.258  1.00 42.80           O  
ATOM   1473  NE2 GLN H 190      10.328  13.940  16.179  1.00 42.49           N  
ATOM   1474  C   GLN H 190      14.770  14.827  18.209  1.00 26.62           C  
ATOM   1475  O   GLN H 190      14.697  16.053  18.290  1.00 27.29           O  
ATOM   1476  N   LEU H 191      15.853  14.197  17.715  1.00 26.70           N  
ATOM   1477  CA  LEU H 191      16.998  14.929  17.256  1.00 26.86           C  
ATOM   1478  CB  LEU H 191      18.264  14.493  18.012  1.00 24.73           C  
ATOM   1479  CG  LEU H 191      19.518  15.326  17.720  1.00 24.79           C  
ATOM   1480  CD1 LEU H 191      19.372  16.760  18.238  1.00 26.14           C  
ATOM   1481  CD2 LEU H 191      20.766  14.641  18.284  1.00 24.97           C  
ATOM   1482  C   LEU H 191      17.173  14.571  15.810  1.00 28.18           C  
ATOM   1483  O   LEU H 191      17.323  13.400  15.468  1.00 26.54           O  
ATOM   1484  N   ASN H 192      17.156  15.580  14.915  1.00 30.41           N  
ATOM   1485  CA  ASN H 192      17.233  15.321  13.503  1.00 31.42           C  
ATOM   1486  CB  ASN H 192      16.420  16.324  12.668  1.00 33.49           C  
ATOM   1487  CG  ASN H 192      14.956  16.163  13.047  1.00 39.09           C  
ATOM   1488  OD1 ASN H 192      14.436  15.050  13.113  1.00 35.62           O  
ATOM   1489  ND2 ASN H 192      14.272  17.307  13.317  1.00 39.40           N  
ATOM   1490  C   ASN H 192      18.653  15.400  13.021  1.00 32.06           C  
ATOM   1491  O   ASN H 192      19.517  15.980  13.675  1.00 32.32           O  
ATOM   1492  N   SER H 193      18.911  14.766  11.854  1.00 33.40           N  
ATOM   1493  CA  SER H 193      20.168  14.795  11.152  1.00 33.96           C  
ATOM   1494  CB  SER H 193      20.392  16.070  10.316  1.00 35.27           C  
ATOM   1495  OG  SER H 193      20.477  17.213  11.152  1.00 41.57           O  
ATOM   1496  C   SER H 193      21.304  14.622  12.104  1.00 33.55           C  
ATOM   1497  O   SER H 193      22.185  15.472  12.202  1.00 35.04           O  
ATOM   1498  N   VAL H 194      21.310  13.487  12.817  1.00 30.49           N  
ATOM   1499  CA  VAL H 194      22.296  13.194  13.811  1.00 30.46           C  
ATOM   1500  CB  VAL H 194      21.843  12.051  14.676  1.00 30.53           C  
ATOM   1501  CG1 VAL H 194      21.611  10.828  13.782  1.00 30.27           C  
ATOM   1502  CG2 VAL H 194      22.850  11.805  15.797  1.00 31.98           C  
ATOM   1503  C   VAL H 194      23.613  12.874  13.161  1.00 31.94           C  
ATOM   1504  O   VAL H 194      23.672  12.384  12.034  1.00 31.96           O  
ATOM   1505  N   THR H 195      24.720  13.199  13.866  1.00 33.27           N  
ATOM   1506  CA  THR H 195      26.042  12.938  13.368  1.00 31.37           C  
ATOM   1507  CB  THR H 195      26.824  14.171  13.018  1.00 30.35           C  
ATOM   1508  OG1 THR H 195      27.022  14.977  14.168  1.00 31.60           O  
ATOM   1509  CG2 THR H 195      26.057  14.958  11.943  1.00 29.84           C  
ATOM   1510  C   THR H 195      26.795  12.215  14.443  1.00 31.98           C  
ATOM   1511  O   THR H 195      26.267  11.931  15.515  1.00 30.24           O  
ATOM   1512  N   THR H 196      28.078  11.917  14.175  1.00 33.72           N  
ATOM   1513  CA  THR H 196      28.906  11.154  15.063  1.00 34.73           C  
ATOM   1514  CB  THR H 196      30.296  10.959  14.531  1.00 36.24           C  
ATOM   1515  OG1 THR H 196      30.253  10.305  13.272  1.00 38.06           O  
ATOM   1516  CG2 THR H 196      31.086  10.110  15.538  1.00 37.06           C  
ATOM   1517  C   THR H 196      29.021  11.879  16.370  1.00 34.05           C  
ATOM   1518  O   THR H 196      29.129  11.260  17.427  1.00 34.19           O  
ATOM   1519  N   GLU H 197      28.994  13.218  16.325  1.00 33.60           N  
ATOM   1520  CA  GLU H 197      29.167  14.051  17.482  1.00 33.98           C  
ATOM   1521  CB  GLU H 197      29.153  15.541  17.113  1.00 39.23           C  
ATOM   1522  CG  GLU H 197      30.358  15.931  16.259  1.00 48.31           C  
ATOM   1523  CD  GLU H 197      30.162  17.360  15.790  1.00 54.66           C  
ATOM   1524  OE1 GLU H 197      28.986  17.800  15.690  1.00 58.70           O  
ATOM   1525  OE2 GLU H 197      31.192  18.031  15.519  1.00 57.16           O1-
ATOM   1526  C   GLU H 197      28.077  13.805  18.485  1.00 31.94           C  
ATOM   1527  O   GLU H 197      28.284  13.981  19.685  1.00 33.10           O  
ATOM   1528  N   ASP H 198      26.882  13.414  18.013  1.00 28.33           N  
ATOM   1529  CA  ASP H 198      25.708  13.191  18.813  1.00 27.06           C  
ATOM   1530  CB  ASP H 198      24.444  13.006  17.966  1.00 27.50           C  
ATOM   1531  CG  ASP H 198      24.140  14.354  17.332  1.00 28.37           C  
ATOM   1532  OD1 ASP H 198      24.219  15.376  18.065  1.00 30.88           O  
ATOM   1533  OD2 ASP H 198      23.842  14.382  16.109  1.00 28.19           O1-
ATOM   1534  C   ASP H 198      25.845  11.992  19.709  1.00 25.83           C  
ATOM   1535  O   ASP H 198      24.997  11.786  20.574  1.00 26.01           O  
ATOM   1536  N   THR H 199      26.839  11.109  19.490  1.00 24.14           N  
ATOM   1537  CA  THR H 199      26.935   9.978  20.377  1.00 23.89           C  
ATOM   1538  CB  THR H 199      28.096   9.060  20.114  1.00 22.97           C  
ATOM   1539  OG1 THR H 199      29.319   9.777  20.177  1.00 24.59           O  
ATOM   1540  CG2 THR H 199      27.940   8.401  18.744  1.00 19.25           C  
ATOM   1541  C   THR H 199      27.111  10.483  21.773  1.00 23.24           C  
ATOM   1542  O   THR H 199      27.954  11.340  22.035  1.00 24.03           O  
ATOM   1543  N   ALA H 200      26.297   9.957  22.712  1.00 22.41           N  
ATOM   1544  CA  ALA H 200      26.385  10.370  24.082  1.00 22.67           C  
ATOM   1545  CB  ALA H 200      26.072  11.860  24.296  1.00 21.61           C  
ATOM   1546  C   ALA H 200      25.354   9.601  24.845  1.00 22.67           C  
ATOM   1547  O   ALA H 200      24.613   8.802  24.274  1.00 23.38           O  
ATOM   1548  N   THR H 201      25.303   9.804  26.179  1.00 20.99           N  
ATOM   1549  CA  THR H 201      24.289   9.154  26.960  1.00 19.95           C  
ATOM   1550  CB  THR H 201      24.769   8.575  28.260  1.00 20.63           C  
ATOM   1551  OG1 THR H 201      25.362   9.584  29.058  1.00 24.15           O  
ATOM   1552  CG2 THR H 201      25.786   7.463  27.978  1.00 19.98           C  
ATOM   1553  C   THR H 201      23.259  10.195  27.260  1.00 18.88           C  
ATOM   1554  O   THR H 201      23.582  11.293  27.711  1.00 18.77           O  
ATOM   1555  N   TYR H 202      21.977   9.870  27.008  1.00 18.91           N  
ATOM   1556  CA  TYR H 202      20.918  10.828  27.156  1.00 18.51           C  
ATOM   1557  CB  TYR H 202      19.903  10.776  25.999  1.00 18.71           C  
ATOM   1558  CG  TYR H 202      20.586  11.232  24.752  1.00 19.15           C  
ATOM   1559  CD1 TYR H 202      21.490  10.419  24.104  1.00 19.81           C  
ATOM   1560  CD2 TYR H 202      20.305  12.468  24.219  1.00 19.61           C  
ATOM   1561  CE1 TYR H 202      22.114  10.842  22.951  1.00 17.95           C  
ATOM   1562  CE2 TYR H 202      20.925  12.896  23.067  1.00 20.03           C  
ATOM   1563  CZ  TYR H 202      21.832  12.083  22.434  1.00 19.73           C  
ATOM   1564  OH  TYR H 202      22.470  12.523  21.254  1.00 21.59           O  
ATOM   1565  C   TYR H 202      20.161  10.564  28.421  1.00 18.54           C  
ATOM   1566  O   TYR H 202      19.821   9.424  28.731  1.00 19.27           O  
ATOM   1567  N   TYR H 203      19.881  11.638  29.196  1.00 17.76           N  
ATOM   1568  CA  TYR H 203      19.154  11.473  30.422  1.00 18.19           C  
ATOM   1569  CB  TYR H 203      19.890  11.923  31.701  1.00 18.43           C  
ATOM   1570  CG  TYR H 203      21.224  11.277  31.869  1.00 13.02           C  
ATOM   1571  CD1 TYR H 203      21.352   9.963  32.248  1.00 12.75           C  
ATOM   1572  CD2 TYR H 203      22.366  12.004  31.637  1.00 14.88           C  
ATOM   1573  CE1 TYR H 203      22.592   9.388  32.404  1.00 12.78           C  
ATOM   1574  CE2 TYR H 203      23.606  11.435  31.794  1.00 15.47           C  
ATOM   1575  CZ  TYR H 203      23.725  10.124  32.178  1.00 14.44           C  
ATOM   1576  OH  TYR H 203      24.998   9.535  32.341  1.00 17.67           O  
ATOM   1577  C   TYR H 203      17.978  12.399  30.392  1.00 18.76           C  
ATOM   1578  O   TYR H 203      18.044  13.492  29.830  1.00 19.17           O  
ATOM   1579  N   CYS H 204      16.853  11.969  30.996  1.00 20.41           N  
ATOM   1580  CA  CYS H 204      15.731  12.845  31.155  1.00 20.99           C  
ATOM   1581  CB  CYS H 204      14.377  12.248  30.709  1.00 21.69           C  
ATOM   1582  SG  CYS H 204      13.971  10.654  31.478  1.00 25.42           S  
ATOM   1583  C   CYS H 204      15.696  13.155  32.620  1.00 19.88           C  
ATOM   1584  O   CYS H 204      15.941  12.282  33.451  1.00 19.47           O  
ATOM   1585  N   ALA H 205      15.424  14.425  32.984  1.00 18.96           N  
ATOM   1586  CA  ALA H 205      15.475  14.768  34.378  1.00 19.22           C  
ATOM   1587  CB  ALA H 205      16.810  15.399  34.804  1.00 18.38           C  
ATOM   1588  C   ALA H 205      14.399  15.755  34.690  1.00 19.98           C  
ATOM   1589  O   ALA H 205      13.860  16.418  33.803  1.00 19.54           O  
ATOM   1590  N   ARG H 206      14.060  15.871  35.991  1.00 21.31           N  
ATOM   1591  CA  ARG H 206      13.000  16.746  36.389  1.00 22.33           C  
ATOM   1592  CB  ARG H 206      12.073  16.131  37.451  1.00 22.95           C  
ATOM   1593  CG  ARG H 206      10.768  16.905  37.644  1.00 28.48           C  
ATOM   1594  CD  ARG H 206       9.767  16.202  38.562  1.00 32.80           C  
ATOM   1595  NE  ARG H 206      10.219  16.405  39.964  1.00 34.27           N  
ATOM   1596  CZ  ARG H 206       9.424  16.022  41.003  1.00 35.85           C  
ATOM   1597  NH1 ARG H 206       8.224  15.419  40.759  1.00 35.85           N1+
ATOM   1598  NH2 ARG H 206       9.827  16.240  42.287  1.00 36.28           N  
ATOM   1599  C   ARG H 206      13.614  17.983  36.945  1.00 23.58           C  
ATOM   1600  O   ARG H 206      14.571  17.920  37.714  1.00 23.20           O  
ATOM   1601  N   GLU H 207      13.066  19.144  36.541  1.00 24.78           N  
ATOM   1602  CA  GLU H 207      13.570  20.424  36.939  1.00 26.21           C  
ATOM   1603  CB  GLU H 207      13.568  21.427  35.770  1.00 20.22           C  
ATOM   1604  CG  GLU H 207      14.226  22.769  36.081  1.00 24.83           C  
ATOM   1605  CD  GLU H 207      14.150  23.648  34.841  1.00  0.00           C  
ATOM   1606  OE1 GLU H 207      13.020  24.077  34.479  1.00  0.00           O  
ATOM   1607  OE2 GLU H 207      15.226  23.902  34.237  1.00  0.00           O1-
ATOM   1608  C   GLU H 207      12.683  20.972  38.010  1.00 27.00           C  
ATOM   1609  O   GLU H 207      11.504  21.240  37.801  1.00 25.92           O  
ATOM   1610  N   ALA H 208      13.209  21.167  39.256  1.00 16.92           N  
ATOM   1611  CA  ALA H 208      12.392  21.544  40.400  1.00 17.78           C  
ATOM   1612  CB  ALA H 208      12.591  20.648  41.636  1.00 19.45           C  
ATOM   1613  C   ALA H 208      12.679  22.948  40.822  1.00 18.31           C  
ATOM   1614  O   ALA H 208      13.787  23.455  40.679  1.00 18.32           O  
ATOM   1615  N   TYR H 209      11.644  23.591  41.404  1.00 19.39           N  
ATOM   1616  CA  TYR H 209      11.699  24.980  41.747  1.00 20.16           C  
ATOM   1617  CB  TYR H 209      10.380  25.670  41.364  1.00 18.73           C  
ATOM   1618  CG  TYR H 209      10.513  27.137  41.513  1.00 19.29           C  
ATOM   1619  CD1 TYR H 209      10.966  27.889  40.460  1.00 21.95           C  
ATOM   1620  CD2 TYR H 209      10.188  27.757  42.692  1.00 19.99           C  
ATOM   1621  CE1 TYR H 209      11.092  29.249  40.573  1.00 21.82           C  
ATOM   1622  CE2 TYR H 209      10.312  29.120  42.813  1.00 22.08           C  
ATOM   1623  CZ  TYR H 209      10.764  29.867  41.752  1.00 23.61           C  
ATOM   1624  OH  TYR H 209      10.894  31.267  41.869  1.00 26.26           O  
ATOM   1625  C   TYR H 209      11.855  25.125  43.230  1.00 22.88           C  
ATOM   1626  O   TYR H 209      11.052  24.609  44.008  1.00 22.84           O  
ATOM   1627  N   TYR H 210      12.945  25.796  43.660  1.00 23.62           N  
ATOM   1628  CA  TYR H 210      13.081  26.100  45.052  1.00 26.77           C  
ATOM   1629  CB  TYR H 210      13.852  25.054  45.873  1.00 28.73           C  
ATOM   1630  CG  TYR H 210      13.661  25.415  47.313  1.00 31.19           C  
ATOM   1631  CD1 TYR H 210      12.579  24.925  48.012  1.00 33.86           C  
ATOM   1632  CD2 TYR H 210      14.543  26.247  47.968  1.00 31.37           C  
ATOM   1633  CE1 TYR H 210      12.385  25.249  49.336  1.00 34.40           C  
ATOM   1634  CE2 TYR H 210      14.355  26.574  49.294  1.00 32.66           C  
ATOM   1635  CZ  TYR H 210      13.274  26.075  49.982  1.00 35.07           C  
ATOM   1636  OH  TYR H 210      13.076  26.408  51.341  1.00 34.84           O  
ATOM   1637  C   TYR H 210      13.857  27.380  45.152  1.00 27.67           C  
ATOM   1638  O   TYR H 210      14.886  27.546  44.500  1.00 28.68           O  
ATOM   1639  N   GLY H 211      13.373  28.338  45.964  1.00 27.73           N  
ATOM   1640  CA  GLY H 211      14.138  29.525  46.215  1.00 29.08           C  
ATOM   1641  C   GLY H 211      14.415  30.269  44.948  1.00 31.03           C  
ATOM   1642  O   GLY H 211      15.535  30.730  44.736  1.00 32.06           O  
ATOM   1643  N   ARG H 212      13.400  30.424  44.080  1.00 30.25           N  
ATOM   1644  CA  ARG H 212      13.582  31.139  42.850  1.00 31.41           C  
ATOM   1645  CB  ARG H 212      13.958  32.617  43.037  1.00 34.74           C  
ATOM   1646  CG  ARG H 212      12.800  33.486  43.529  1.00 40.60           C  
ATOM   1647  CD  ARG H 212      13.139  34.976  43.603  1.00  0.00           C  
ATOM   1648  NE  ARG H 212      11.912  35.676  44.073  1.00  0.00           N  
ATOM   1649  CZ  ARG H 212      11.648  35.728  45.410  1.00  0.00           C  
ATOM   1650  NH1 ARG H 212      12.513  35.149  46.291  1.00  0.00           N1+
ATOM   1651  NH2 ARG H 212      10.522  36.353  45.867  1.00  0.00           N  
ATOM   1652  C   ARG H 212      14.660  30.497  42.032  1.00 30.57           C  
ATOM   1653  O   ARG H 212      15.419  31.188  41.354  1.00 30.77           O  
ATOM   1654  N   ALA H 213      14.757  29.153  42.048  1.00 28.93           N  
ATOM   1655  CA  ALA H 213      15.762  28.500  41.253  1.00 27.61           C  
ATOM   1656  CB  ALA H 213      17.076  28.274  41.988  1.00 27.62           C  
ATOM   1657  C   ALA H 213      15.288  27.131  40.914  1.00 26.68           C  
ATOM   1658  O   ALA H 213      14.400  26.595  41.572  1.00 24.61           O  
ATOM   1659  N   TYR H 214      15.906  26.526  39.879  1.00 24.37           N  
ATOM   1660  CA  TYR H 214      15.529  25.209  39.456  1.00 24.02           C  
ATOM   1661  CB  TYR H 214      15.125  25.108  37.978  1.00 23.80           C  
ATOM   1662  CG  TYR H 214      13.830  25.812  37.809  1.00 28.45           C  
ATOM   1663  CD1 TYR H 214      13.785  27.180  37.679  1.00 27.00           C  
ATOM   1664  CD2 TYR H 214      12.661  25.089  37.772  1.00 27.69           C  
ATOM   1665  CE1 TYR H 214      12.582  27.825  37.522  1.00 28.18           C  
ATOM   1666  CE2 TYR H 214      11.458  25.733  37.616  1.00 30.38           C  
ATOM   1667  CZ  TYR H 214      11.415  27.101  37.492  1.00 28.81           C  
ATOM   1668  OH  TYR H 214      10.181  27.764  37.332  1.00 26.24           O  
ATOM   1669  C   TYR H 214      16.718  24.323  39.614  1.00 22.17           C  
ATOM   1670  O   TYR H 214      17.859  24.772  39.571  1.00 21.58           O  
ATOM   1671  N   TRP H 215      16.465  23.027  39.856  1.00 21.47           N  
ATOM   1672  CA  TRP H 215      17.496  22.052  40.036  1.00 20.11           C  
ATOM   1673  CB  TRP H 215      17.956  22.012  41.508  1.00 19.75           C  
ATOM   1674  CG  TRP H 215      16.879  22.442  42.488  1.00 20.52           C  
ATOM   1675  CD2 TRP H 215      15.910  21.596  43.130  1.00 23.73           C  
ATOM   1676  CD1 TRP H 215      16.635  23.709  42.937  1.00 22.97           C  
ATOM   1677  NE1 TRP H 215      15.573  23.708  43.807  1.00 24.19           N  
ATOM   1678  CE2 TRP H 215      15.118  22.414  43.939  1.00 23.12           C  
ATOM   1679  CE3 TRP H 215      15.696  20.250  43.053  1.00 25.07           C  
ATOM   1680  CZ2 TRP H 215      14.098  21.897  44.685  1.00 26.02           C  
ATOM   1681  CZ3 TRP H 215      14.667  19.735  43.809  1.00 27.02           C  
ATOM   1682  CH2 TRP H 215      13.882  20.539  44.609  1.00 29.00           C  
ATOM   1683  C   TRP H 215      16.951  20.730  39.588  1.00 18.77           C  
ATOM   1684  O   TRP H 215      15.740  20.519  39.613  1.00 18.78           O  
ATOM   1685  N   PHE H 216      17.821  19.804  39.130  1.00 17.07           N  
ATOM   1686  CA  PHE H 216      17.279  18.556  38.675  1.00 15.55           C  
ATOM   1687  CB  PHE H 216      18.013  17.982  37.450  1.00 16.77           C  
ATOM   1688  CG  PHE H 216      18.056  19.077  36.440  1.00 17.50           C  
ATOM   1689  CD1 PHE H 216      16.903  19.704  36.037  1.00 18.48           C  
ATOM   1690  CD2 PHE H 216      19.253  19.452  35.873  1.00 19.55           C  
ATOM   1691  CE1 PHE H 216      16.959  20.712  35.105  1.00 19.97           C  
ATOM   1692  CE2 PHE H 216      19.313  20.456  34.936  1.00 20.57           C  
ATOM   1693  CZ  PHE H 216      18.160  21.092  34.553  1.00 19.72           C  
ATOM   1694  C   PHE H 216      17.424  17.559  39.785  1.00 15.93           C  
ATOM   1695  O   PHE H 216      18.493  16.992  39.989  1.00 17.41           O  
ATOM   1696  N   ALA H 217      16.340  17.364  40.564  1.00 16.39           N  
ATOM   1697  CA  ALA H 217      16.304  16.434  41.661  1.00 16.91           C  
ATOM   1698  CB  ALA H 217      15.082  16.637  42.570  1.00 17.03           C  
ATOM   1699  C   ALA H 217      16.280  15.003  41.208  1.00 16.66           C  
ATOM   1700  O   ALA H 217      16.927  14.149  41.813  1.00 19.69           O  
ATOM   1701  N   TYR H 218      15.508  14.703  40.142  1.00 26.53           N  
ATOM   1702  CA  TYR H 218      15.319  13.339  39.725  1.00 28.13           C  
ATOM   1703  CB  TYR H 218      13.835  12.941  39.646  1.00 27.44           C  
ATOM   1704  CG  TYR H 218      13.251  13.101  41.008  1.00 31.75           C  
ATOM   1705  CD1 TYR H 218      12.854  14.341  41.452  1.00 34.60           C  
ATOM   1706  CD2 TYR H 218      13.095  12.017  41.839  1.00 33.19           C  
ATOM   1707  CE1 TYR H 218      12.312  14.498  42.707  1.00 36.47           C  
ATOM   1708  CE2 TYR H 218      12.555  12.168  43.095  1.00 35.57           C  
ATOM   1709  CZ  TYR H 218      12.164  13.410  43.532  1.00 37.67           C  
ATOM   1710  OH  TYR H 218      11.610  13.568  44.819  1.00 42.63           O  
ATOM   1711  C   TYR H 218      15.880  13.141  38.349  1.00 28.11           C  
ATOM   1712  O   TYR H 218      15.525  13.858  37.413  1.00 27.42           O  
ATOM   1713  N   TRP H 219      16.756  12.126  38.189  1.00 28.10           N  
ATOM   1714  CA  TRP H 219      17.362  11.848  36.916  1.00 26.06           C  
ATOM   1715  CB  TRP H 219      18.894  11.970  36.944  1.00 24.47           C  
ATOM   1716  CG  TRP H 219      19.410  13.378  37.113  1.00 23.69           C  
ATOM   1717  CD2 TRP H 219      20.101  14.106  36.087  1.00 23.49           C  
ATOM   1718  CD1 TRP H 219      19.372  14.195  38.205  1.00 22.23           C  
ATOM   1719  NE1 TRP H 219      19.988  15.390  37.921  1.00 22.09           N  
ATOM   1720  CE2 TRP H 219      20.445  15.347  36.620  1.00 22.63           C  
ATOM   1721  CE3 TRP H 219      20.428  13.764  34.806  1.00 23.11           C  
ATOM   1722  CZ2 TRP H 219      21.121  16.271  35.875  1.00 22.41           C  
ATOM   1723  CZ3 TRP H 219      21.107  14.698  34.056  1.00 23.83           C  
ATOM   1724  CH2 TRP H 219      21.447  15.927  34.581  1.00 23.72           C  
ATOM   1725  C   TRP H 219      17.064  10.426  36.543  1.00 26.08           C  
ATOM   1726  O   TRP H 219      16.885   9.566  37.403  1.00 28.29           O  
ATOM   1727  N   GLY H 220      16.998  10.149  35.225  1.00 25.53           N  
ATOM   1728  CA  GLY H 220      16.764   8.812  34.759  1.00 26.17           C  
ATOM   1729  C   GLY H 220      18.084   8.103  34.816  1.00 28.19           C  
ATOM   1730  O   GLY H 220      19.113   8.703  35.111  1.00 28.10           O  
ATOM   1731  N   GLN H 221      18.083   6.791  34.523  1.00 30.66           N  
ATOM   1732  CA  GLN H 221      19.272   5.986  34.582  1.00 33.07           C  
ATOM   1733  CB  GLN H 221      18.972   4.510  34.338  1.00 37.36           C  
ATOM   1734  CG  GLN H 221      18.084   3.938  35.433  1.00 47.14           C  
ATOM   1735  CD  GLN H 221      17.656   2.566  34.976  1.00 52.00           C  
ATOM   1736  OE1 GLN H 221      17.948   2.147  33.858  1.00 55.34           O  
ATOM   1737  NE2 GLN H 221      16.929   1.848  35.867  1.00 51.10           N  
ATOM   1738  C   GLN H 221      20.246   6.430  33.538  1.00 31.83           C  
ATOM   1739  O   GLN H 221      21.457   6.389  33.753  1.00 32.82           O  
ATOM   1740  N   GLY H 222      19.734   6.838  32.364  1.00 30.19           N  
ATOM   1741  CA  GLY H 222      20.581   7.284  31.294  1.00 26.58           C  
ATOM   1742  C   GLY H 222      20.620   6.216  30.251  1.00 27.38           C  
ATOM   1743  O   GLY H 222      20.712   5.031  30.565  1.00 30.27           O  
ATOM   1744  N   THR H 223      20.549   6.620  28.966  1.00 26.59           N  
ATOM   1745  CA  THR H 223      20.596   5.654  27.906  1.00 26.17           C  
ATOM   1746  CB  THR H 223      19.301   5.536  27.153  1.00 27.07           C  
ATOM   1747  OG1 THR H 223      19.368   4.465  26.224  1.00 27.09           O  
ATOM   1748  CG2 THR H 223      19.010   6.862  26.431  1.00 23.05           C  
ATOM   1749  C   THR H 223      21.662   6.071  26.941  1.00 26.87           C  
ATOM   1750  O   THR H 223      21.730   7.228  26.530  1.00 26.15           O  
ATOM   1751  N   LEU H 224      22.542   5.129  26.543  1.00 27.45           N  
ATOM   1752  CA  LEU H 224      23.594   5.535  25.660  1.00 26.77           C  
ATOM   1753  CB  LEU H 224      24.943   4.823  25.908  1.00 26.88           C  
ATOM   1754  CG  LEU H 224      25.161   3.476  25.196  1.00 23.33           C  
ATOM   1755  CD1 LEU H 224      24.020   2.487  25.478  1.00  7.36           C  
ATOM   1756  CD2 LEU H 224      25.501   3.665  23.707  1.00  8.18           C  
ATOM   1757  C   LEU H 224      23.149   5.338  24.250  1.00 25.86           C  
ATOM   1758  O   LEU H 224      22.482   4.359  23.916  1.00 26.43           O  
ATOM   1759  N   VAL H 225      23.499   6.303  23.379  1.00 25.47           N  
ATOM   1760  CA  VAL H 225      23.147   6.194  21.997  1.00 25.66           C  
ATOM   1761  CB  VAL H 225      22.163   7.241  21.558  1.00 25.35           C  
ATOM   1762  CG1 VAL H 225      21.950   7.122  20.040  1.00 26.76           C  
ATOM   1763  CG2 VAL H 225      20.875   7.064  22.380  1.00 28.21           C  
ATOM   1764  C   VAL H 225      24.399   6.383  21.206  1.00 25.11           C  
ATOM   1765  O   VAL H 225      25.152   7.331  21.424  1.00 25.08           O  
ATOM   1766  N   THR H 226      24.654   5.467  20.254  1.00 23.71           N  
ATOM   1767  CA  THR H 226      25.831   5.593  19.449  1.00 23.63           C  
ATOM   1768  CB  THR H 226      26.683   4.359  19.426  1.00 24.83           C  
ATOM   1769  OG1 THR H 226      27.090   4.024  20.743  1.00 29.75           O  
ATOM   1770  CG2 THR H 226      27.913   4.624  18.542  1.00 26.11           C  
ATOM   1771  C   THR H 226      25.384   5.853  18.052  1.00 23.40           C  
ATOM   1772  O   THR H 226      24.457   5.220  17.547  1.00 22.80           O  
ATOM   1773  N   VAL H 227      26.027   6.831  17.394  1.00 22.64           N  
ATOM   1774  CA  VAL H 227      25.686   7.128  16.039  1.00 24.24           C  
ATOM   1775  CB  VAL H 227      25.555   8.599  15.780  1.00 22.70           C  
ATOM   1776  CG1 VAL H 227      25.233   8.813  14.293  1.00 21.59           C  
ATOM   1777  CG2 VAL H 227      24.496   9.166  16.740  1.00 21.12           C  
ATOM   1778  C   VAL H 227      26.816   6.624  15.205  1.00 24.62           C  
ATOM   1779  O   VAL H 227      27.935   7.126  15.298  1.00 26.10           O  
ATOM   1780  N   SER H 228      26.553   5.600  14.372  1.00 25.36           N  
ATOM   1781  CA  SER H 228      27.610   5.081  13.557  1.00 26.37           C  
ATOM   1782  CB  SER H 228      28.492   4.048  14.277  1.00 26.42           C  
ATOM   1783  OG  SER H 228      29.159   4.655  15.373  1.00 28.77           O  
ATOM   1784  C   SER H 228      27.004   4.377  12.390  1.00 27.79           C  
ATOM   1785  O   SER H 228      25.859   3.931  12.434  1.00 27.34           O  
ATOM   1786  N   ALA H 229      27.784   4.256  11.298  1.00 29.23           N  
ATOM   1787  CA  ALA H 229      27.300   3.588  10.130  1.00 30.69           C  
ATOM   1788  CB  ALA H 229      28.123   3.899   8.868  1.00 30.69           C  
ATOM   1789  C   ALA H 229      27.406   2.094  10.403  1.00 31.81           C  
ATOM   1790  O   ALA H 229      28.169   1.416   9.668  1.00 32.46           O  
ATOM   1791  OXT ALA H 229      26.727   1.612  11.350  1.00  0.00           O1-
TER    1792      ALA H 229 
CONECT  159  654
CONECT  654  159
CONECT  969 1582
CONECT 1582  969
END
