# Supplementary material for: Fully automated antibody structure prediction using BIOVIA tools: Validation study
Source: PLoS One. 2017 May 18;12(5):e0177923. doi: 10.1371/journal.pone.0177923 (PMC5436848; doi:10.1371/journal.pone.0177923)
Supplement: S1 Dataset — Predicted structures using the Top5 framework method, Chothia CDR definition with no canonical filtering and generating 50 models. These were used in the detailed discussion of outliers and for comparison against predictions using canonical filtering. (ZIP) [file pone.0177923.s003.zip › 3W9E_BA_FV_FinalModel.pdb]

REMARK   Accelrys Discovery Studio PDB file
REMARK   Created:  2015-05-08T02:41:18Z
SSBOND   1 CYS L   23    CYS L   89                                     
SSBOND   2 CYS H  129    CYS H  203                                     
ATOM      1  N   GLU L   1      26.086  32.495  25.946  1.00 44.96           N1+
ATOM      2  CA  GLU L   1      25.495  32.011  27.212  1.00 44.11           C  
ATOM      3  CB  GLU L   1      25.169  30.513  27.108  1.00 45.72           C  
ATOM      4  CG  GLU L   1      24.066  30.212  26.091  1.00 49.26           C  
ATOM      5  CD  GLU L   1      23.828  28.709  26.069  0.88 91.85           C  
ATOM      6  OE1 GLU L   1      24.503  27.989  26.851  0.88 57.57           O  
ATOM      7  OE2 GLU L   1      22.964  28.260  25.268  0.88 76.01           O1-
ATOM      8  C   GLU L   1      26.461  32.219  28.330  1.00 41.99           C  
ATOM      9  O   GLU L   1      27.512  32.833  28.151  1.00 43.07           O  
ATOM     10  N   ILE L   2      26.120  31.711  29.528  1.00 39.29           N  
ATOM     11  CA  ILE L   2      26.988  31.888  30.649  1.00 36.14           C  
ATOM     12  CB  ILE L   2      26.251  31.964  31.955  1.00 35.85           C  
ATOM     13  CG1 ILE L   2      25.297  33.171  31.946  1.00 38.39           C  
ATOM     14  CG2 ILE L   2      27.284  32.008  33.094  1.00 31.42           C  
ATOM     15  CD1 ILE L   2      24.284  33.166  33.090  1.00 30.68           C  
ATOM     16  C   ILE L   2      27.890  30.701  30.689  1.00 34.63           C  
ATOM     17  O   ILE L   2      27.436  29.558  30.666  1.00 33.62           O  
ATOM     18  N   VAL L   3      29.215  30.949  30.732  1.00 33.66           N  
ATOM     19  CA  VAL L   3      30.127  29.847  30.745  1.00 31.91           C  
ATOM     20  CB  VAL L   3      31.329  30.042  29.867  1.00 32.97           C  
ATOM     21  CG1 VAL L   3      32.205  31.160  30.457  1.00 31.33           C  
ATOM     22  CG2 VAL L   3      32.052  28.694  29.736  1.00 32.53           C  
ATOM     23  C   VAL L   3      30.610  29.666  32.144  1.00 31.87           C  
ATOM     24  O   VAL L   3      30.944  30.628  32.834  1.00 33.07           O  
ATOM     25  N   LEU L   4      30.634  28.403  32.607  1.00 30.36           N  
ATOM     26  CA  LEU L   4      31.077  28.119  33.940  1.00 28.33           C  
ATOM     27  CB  LEU L   4      30.133  27.173  34.697  1.00 26.97           C  
ATOM     28  CG  LEU L   4      28.723  27.756  34.913  1.00 26.23           C  
ATOM     29  CD1 LEU L   4      27.823  26.772  35.680  1.00 30.80           C  
ATOM     30  CD2 LEU L   4      28.784  29.141  35.578  1.00 25.37           C  
ATOM     31  C   LEU L   4      32.401  27.435  33.824  1.00 28.58           C  
ATOM     32  O   LEU L   4      32.547  26.469  33.078  1.00 29.31           O  
ATOM     33  N   THR L   5      33.413  27.939  34.560  1.00 28.56           N  
ATOM     34  CA  THR L   5      34.716  27.341  34.514  1.00 29.19           C  
ATOM     35  CB  THR L   5      35.805  28.309  34.166  1.00 30.37           C  
ATOM     36  OG1 THR L   5      35.789  29.404  35.068  1.00 26.58           O  
ATOM     37  CG2 THR L   5      35.605  28.792  32.726  1.00 26.46           C  
ATOM     38  C   THR L   5      35.023  26.792  35.866  1.00 28.67           C  
ATOM     39  O   THR L   5      34.949  27.498  36.871  1.00 28.30           O  
ATOM     40  N   GLN L   6      35.394  25.500  35.922  1.00 27.59           N  
ATOM     41  CA  GLN L   6      35.673  24.896  37.190  1.00 26.82           C  
ATOM     42  CB  GLN L   6      34.935  23.560  37.400  1.00 25.25           C  
ATOM     43  CG  GLN L   6      33.412  23.721  37.433  1.00 23.60           C  
ATOM     44  CD  GLN L   6      32.772  22.356  37.642  1.00 26.44           C  
ATOM     45  OE1 GLN L   6      31.952  21.913  36.840  1.00 24.47           O  
ATOM     46  NE2 GLN L   6      33.151  21.670  38.753  1.00 23.92           N  
ATOM     47  C   GLN L   6      37.144  24.641  37.281  1.00 28.30           C  
ATOM     48  O   GLN L   6      37.815  24.407  36.276  1.00 27.45           O  
ATOM     49  N   SER L   7      37.689  24.736  38.512  1.00 29.23           N  
ATOM     50  CA  SER L   7      39.081  24.478  38.751  0.90 30.55           C  
ATOM     51  CB  SER L   7      39.944  25.751  38.807  0.90 28.91           C  
ATOM     52  OG  SER L   7      39.932  26.417  37.555  0.90 39.22           O  
ATOM     53  C   SER L   7      39.183  23.846  40.104  1.00 30.40           C  
ATOM     54  O   SER L   7      38.358  24.123  40.976  1.00 31.56           O  
ATOM     55  N   PRO L   8      40.147  22.988  40.329  1.00 30.55           N  
ATOM     56  CA  PRO L   8      41.088  22.559  39.326  1.00 30.34           C  
ATOM     57  CD  PRO L   8      40.665  22.796  41.675  1.00 30.71           C  
ATOM     58  CB  PRO L   8      42.337  22.101  40.082  1.00 30.78           C  
ATOM     59  CG  PRO L   8      41.837  21.818  41.508  1.00 31.37           C  
ATOM     60  C   PRO L   8      40.454  21.454  38.543  1.00 30.05           C  
ATOM     61  O   PRO L   8      39.394  20.978  38.944  1.00 29.83           O  
ATOM     62  N   GLY L   9      41.072  21.040  37.419  1.00 29.96           N  
ATOM     63  CA  GLY L   9      40.522  19.974  36.633  1.00 30.52           C  
ATOM     64  C   GLY L   9      40.515  18.720  37.452  1.00 30.12           C  
ATOM     65  O   GLY L   9      39.538  17.973  37.444  1.00 29.72           O  
ATOM     66  N   THR L  10      41.622  18.440  38.170  1.00 30.78           N  
ATOM     67  CA  THR L  10      41.660  17.259  38.985  1.00 30.31           C  
ATOM     68  CB  THR L  10      42.557  16.177  38.452  1.00 30.66           C  
ATOM     69  OG1 THR L  10      42.130  15.782  37.156  1.00 32.10           O  
ATOM     70  CG2 THR L  10      42.514  14.973  39.412  1.00 29.24           C  
ATOM     71  C   THR L  10      42.179  17.645  40.332  1.00 29.96           C  
ATOM     72  O   THR L  10      43.107  18.442  40.449  1.00 30.55           O  
ATOM     73  N   LEU L  11      41.570  17.087  41.398  1.00 29.87           N  
ATOM     74  CA  LEU L  11      42.013  17.395  42.726  1.00 31.13           C  
ATOM     75  CB  LEU L  11      40.898  18.064  43.556  1.00 30.23           C  
ATOM     76  CG  LEU L  11      41.326  18.571  44.942  1.00 34.73           C  
ATOM     77  CD1 LEU L  11      42.372  19.690  44.830  1.00 33.53           C  
ATOM     78  CD2 LEU L  11      40.103  18.997  45.769  1.00 40.15           C  
ATOM     79  C   LEU L  11      42.388  16.089  43.364  1.00 32.18           C  
ATOM     80  O   LEU L  11      41.568  15.174  43.444  1.00 32.39           O  
ATOM     81  N   SER L  12      43.650  15.951  43.827  1.00 32.34           N  
ATOM     82  CA  SER L  12      44.049  14.699  44.412  1.00 33.81           C  
ATOM     83  CB  SER L  12      45.316  14.100  43.774  1.00 34.15           C  
ATOM     84  OG  SER L  12      45.062  13.762  42.418  1.00 42.11           O  
ATOM     85  C   SER L  12      44.327  14.924  45.865  1.00 34.30           C  
ATOM     86  O   SER L  12      45.223  15.686  46.230  1.00 35.13           O  
ATOM     87  N   LEU L  13      43.558  14.240  46.738  1.00 33.01           N  
ATOM     88  CA  LEU L  13      43.704  14.436  48.152  1.00 32.94           C  
ATOM     89  CB  LEU L  13      42.629  15.373  48.729  1.00 32.80           C  
ATOM     90  CG  LEU L  13      42.717  16.817  48.200  1.00 33.14           C  
ATOM     91  CD1 LEU L  13      41.621  17.703  48.810  1.00 35.84           C  
ATOM     92  CD2 LEU L  13      44.124  17.400  48.417  1.00 29.29           C  
ATOM     93  C   LEU L  13      43.548  13.115  48.842  1.00 33.12           C  
ATOM     94  O   LEU L  13      42.988  12.168  48.291  1.00 33.41           O  
ATOM     95  N   SER L  14      44.083  13.020  50.076  1.00 34.01           N  
ATOM     96  CA  SER L  14      43.953  11.829  50.866  1.00 35.13           C  
ATOM     97  CB  SER L  14      45.151  11.574  51.796  1.00 36.41           C  
ATOM     98  OG  SER L  14      45.345  12.676  52.668  1.00 40.51           O  
ATOM     99  C   SER L  14      42.710  11.955  51.691  1.00 34.14           C  
ATOM    100  O   SER L  14      42.109  13.024  51.783  1.00 33.68           O  
ATOM    101  N   PRO L  15      42.305  10.873  52.297  1.00 35.07           N  
ATOM    102  CA  PRO L  15      41.099  10.892  53.077  1.00 35.97           C  
ATOM    103  CD  PRO L  15      42.596   9.549  51.769  1.00 35.03           C  
ATOM    104  CB  PRO L  15      40.780   9.431  53.384  1.00 36.70           C  
ATOM    105  CG  PRO L  15      41.418   8.665  52.211  1.00 35.11           C  
ATOM    106  C   PRO L  15      41.270  11.728  54.299  1.00 36.65           C  
ATOM    107  O   PRO L  15      42.356  11.724  54.876  1.00 36.80           O  
ATOM    108  N   GLY L  16      40.211  12.454  54.705  1.00 36.00           N  
ATOM    109  CA  GLY L  16      40.269  13.246  55.897  1.00 37.37           C  
ATOM    110  C   GLY L  16      40.628  14.659  55.551  1.00 37.57           C  
ATOM    111  O   GLY L  16      40.380  15.572  56.337  1.00 38.34           O  
ATOM    112  N   GLU L  17      41.209  14.884  54.356  1.00 35.02           N  
ATOM    113  CA  GLU L  17      41.618  16.210  53.978  1.00 33.81           C  
ATOM    114  CB  GLU L  17      42.712  16.233  52.895  1.00 34.21           C  
ATOM    115  CG  GLU L  17      44.059  15.731  53.425  1.00 33.22           C  
ATOM    116  CD  GLU L  17      45.085  15.785  52.303  1.00 41.44           C  
ATOM    117  OE1 GLU L  17      44.670  15.953  51.126  1.00 42.73           O  
ATOM    118  OE2 GLU L  17      46.301  15.658  52.608  1.00 53.61           O1-
ATOM    119  C   GLU L  17      40.423  16.964  53.489  1.00 33.17           C  
ATOM    120  O   GLU L  17      39.369  16.382  53.240  1.00 31.55           O  
ATOM    121  N   ARG L  18      40.549  18.303  53.383  1.00 33.12           N  
ATOM    122  CA  ARG L  18      39.444  19.120  52.963  1.00 31.85           C  
ATOM    123  CB  ARG L  18      39.384  20.466  53.708  1.00 32.45           C  
ATOM    124  CG  ARG L  18      38.219  21.364  53.293  1.00 34.82           C  
ATOM    125  CD  ARG L  18      38.101  22.641  54.130  1.00 45.72           C  
ATOM    126  NE  ARG L  18      39.136  23.603  53.655  1.00 51.31           N  
ATOM    127  CZ  ARG L  18      38.937  24.943  53.826  1.00 63.88           C  
ATOM    128  NH1 ARG L  18      37.793  25.393  54.418  1.00 40.96           N1+
ATOM    129  NH2 ARG L  18      39.880  25.835  53.405  0.90 38.22           N  
ATOM    130  C   ARG L  18      39.586  19.401  51.497  1.00 30.81           C  
ATOM    131  O   ARG L  18      40.685  19.642  51.002  1.00 31.59           O  
ATOM    132  N   ALA L  19      38.456  19.357  50.755  1.00 30.17           N  
ATOM    133  CA  ALA L  19      38.501  19.608  49.343  1.00 28.49           C  
ATOM    134  CB  ALA L  19      37.867  18.490  48.495  1.00 27.55           C  
ATOM    135  C   ALA L  19      37.728  20.858  49.065  1.00 27.88           C  
ATOM    136  O   ALA L  19      36.623  21.049  49.574  1.00 28.68           O  
ATOM    137  N   THR L  20      38.316  21.756  48.251  1.00 27.08           N  
ATOM    138  CA  THR L  20      37.652  22.973  47.888  1.00 27.16           C  
ATOM    139  CB  THR L  20      38.380  24.202  48.344  1.00 27.91           C  
ATOM    140  OG1 THR L  20      38.525  24.187  49.756  1.00 32.69           O  
ATOM    141  CG2 THR L  20      37.586  25.442  47.901  1.00 28.23           C  
ATOM    142  C   THR L  20      37.609  23.018  46.393  1.00 27.06           C  
ATOM    143  O   THR L  20      38.649  23.001  45.738  1.00 27.62           O  
ATOM    144  N   LEU L  21      36.393  23.076  45.812  1.00 27.27           N  
ATOM    145  CA  LEU L  21      36.274  23.116  44.383  1.00 26.60           C  
ATOM    146  CB  LEU L  21      35.339  22.037  43.813  1.00 25.19           C  
ATOM    147  CG  LEU L  21      35.844  20.601  44.057  1.00 28.23           C  
ATOM    148  CD1 LEU L  21      35.857  20.247  45.550  1.00 28.76           C  
ATOM    149  CD2 LEU L  21      35.059  19.585  43.220  1.00 31.03           C  
ATOM    150  C   LEU L  21      35.716  24.452  44.006  1.00 27.67           C  
ATOM    151  O   LEU L  21      34.857  24.994  44.697  1.00 28.87           O  
ATOM    152  N   SER L  22      36.195  25.019  42.878  1.00 28.43           N  
ATOM    153  CA  SER L  22      35.765  26.335  42.503  0.90 29.41           C  
ATOM    154  CB  SER L  22      36.932  27.334  42.391  0.90 30.11           C  
ATOM    155  OG  SER L  22      37.914  26.840  41.493  0.90 34.05           O  
ATOM    156  C   SER L  22      35.032  26.305  41.196  1.00 29.21           C  
ATOM    157  O   SER L  22      35.324  25.506  40.307  1.00 28.52           O  
ATOM    158  N   CYS L  23      34.012  27.183  41.078  1.00 30.07           N  
ATOM    159  CA  CYS L  23      33.242  27.329  39.874  1.00 30.46           C  
ATOM    160  CB  CYS L  23      31.827  26.704  39.979  1.00 29.30           C  
ATOM    161  SG  CYS L  23      30.819  26.872  38.470  1.00 33.66           S  
ATOM    162  C   CYS L  23      33.104  28.808  39.640  1.00 32.02           C  
ATOM    163  O   CYS L  23      32.557  29.528  40.475  1.00 32.22           O  
ATOM    164  N   ARG L  24      33.613  29.297  38.488  1.00 31.59           N  
ATOM    165  CA  ARG L  24      33.550  30.704  38.185  1.00 32.34           C  
ATOM    166  CB  ARG L  24      34.898  31.321  37.775  1.00 33.22           C  
ATOM    167  CG  ARG L  24      35.912  31.440  38.911  1.00 41.72           C  
ATOM    168  CD  ARG L  24      37.240  32.059  38.471  1.00 72.44           C  
ATOM    169  NE  ARG L  24      38.127  32.119  39.667  1.00 70.30           N  
ATOM    170  CZ  ARG L  24      39.476  31.960  39.525  1.00 92.51           C  
ATOM    171  NH1 ARG L  24      40.007  31.709  38.294  1.00 59.36           N1+
ATOM    172  NH2 ARG L  24      40.294  32.050  40.614  1.00 62.42           N  
ATOM    173  C   ARG L  24      32.650  30.884  37.007  1.00 31.46           C  
ATOM    174  O   ARG L  24      32.669  30.087  36.070  1.00 31.69           O  
ATOM    175  N   ALA L  25      31.842  31.962  37.021  1.00 31.09           N  
ATOM    176  CA  ALA L  25      30.917  32.196  35.952  1.00 31.24           C  
ATOM    177  CB  ALA L  25      29.482  32.473  36.434  1.00 30.59           C  
ATOM    178  C   ALA L  25      31.364  33.397  35.177  1.00 32.43           C  
ATOM    179  O   ALA L  25      31.940  34.332  35.729  1.00 34.74           O  
ATOM    180  N   SER L  26      31.171  33.401  33.843  1.00 40.71           N  
ATOM    181  CA  SER L  26      31.627  34.530  33.075  1.00 41.25           C  
ATOM    182  CB  SER L  26      31.602  34.336  31.557  1.00 40.11           C  
ATOM    183  OG  SER L  26      32.832  33.764  31.150  1.00 42.18           O  
ATOM    184  C   SER L  26      30.833  35.746  33.400  1.00 42.16           C  
ATOM    185  O   SER L  26      31.333  36.863  33.278  1.00 42.48           O  
ATOM    186  N   GLN L  27      29.560  35.569  33.788  1.00 40.96           N  
ATOM    187  CA  GLN L  27      28.808  36.724  34.164  1.00 43.60           C  
ATOM    188  CB  GLN L  27      27.742  37.144  33.141  1.00 45.89           C  
ATOM    189  CG  GLN L  27      27.179  38.537  33.422  1.00 47.73           C  
ATOM    190  CD  GLN L  27      26.221  38.906  32.301  1.00 50.91           C  
ATOM    191  OE1 GLN L  27      25.679  40.010  32.270  1.00 55.76           O  
ATOM    192  NE2 GLN L  27      26.008  37.956  31.352  1.00 52.49           N  
ATOM    193  C   GLN L  27      28.142  36.393  35.459  1.00 45.74           C  
ATOM    194  O   GLN L  27      28.122  35.235  35.871  1.00 41.22           O  
ATOM    195  N   SER L  28      27.592  37.411  36.147  1.00 43.73           N  
ATOM    196  CA  SER L  28      26.999  37.198  37.435  1.00 46.50           C  
ATOM    197  CB  SER L  28      26.491  38.498  38.087  1.00 52.19           C  
ATOM    198  OG  SER L  28      25.908  38.228  39.354  1.00 56.92           O  
ATOM    199  C   SER L  28      25.841  36.259  37.292  1.00 44.45           C  
ATOM    200  O   SER L  28      25.090  36.313  36.320  1.00 43.47           O  
ATOM    201  N   VAL L  29      25.690  35.354  38.280  1.00 42.47           N  
ATOM    202  CA  VAL L  29      24.636  34.380  38.310  1.00 39.36           C  
ATOM    203  CB  VAL L  29      25.146  32.970  38.461  1.00 38.68           C  
ATOM    204  CG1 VAL L  29      23.951  32.011  38.609  1.00 39.87           C  
ATOM    205  CG2 VAL L  29      26.072  32.643  37.280  1.00 38.87           C  
ATOM    206  C   VAL L  29      23.857  34.662  39.551  1.00 41.62           C  
ATOM    207  O   VAL L  29      24.433  35.016  40.578  1.00 42.23           O  
ATOM    208  N   THR L  30      22.517  34.534  39.490  1.00 41.19           N  
ATOM    209  CA  THR L  30      21.768  34.722  40.695  1.00 45.26           C  
ATOM    210  CB  THR L  30      20.284  34.722  40.472  1.00 49.00           C  
ATOM    211  OG1 THR L  30      19.603  35.080  41.665  1.00  0.00           O  
ATOM    212  CG2 THR L  30      19.855  33.320  40.010  1.00  0.00           C  
ATOM    213  C   THR L  30      22.120  33.557  41.565  1.00 42.08           C  
ATOM    214  O   THR L  30      22.229  32.427  41.088  1.00 40.73           O  
ATOM    215  N   SER L  31      22.318  33.805  42.872  1.00 40.05           N  
ATOM    216  CA  SER L  31      22.754  32.746  43.736  1.00 40.71           C  
ATOM    217  CB  SER L  31      23.125  33.221  45.151  1.00 42.95           C  
ATOM    218  OG  SER L  31      24.319  33.990  45.097  1.00 49.22           O  
ATOM    219  C   SER L  31      21.684  31.716  43.833  1.00 38.73           C  
ATOM    220  O   SER L  31      21.970  30.528  43.982  1.00 37.98           O  
ATOM    221  N   SER L  32      20.416  32.135  43.694  1.00 39.85           N  
ATOM    222  CA  SER L  32      19.356  31.189  43.840  1.00 40.85           C  
ATOM    223  CB  SER L  32      17.959  31.816  43.678  1.00 44.21           C  
ATOM    224  OG  SER L  32      17.785  32.325  42.364  1.00 48.55           O  
ATOM    225  C   SER L  32      19.524  30.120  42.808  1.00 37.96           C  
ATOM    226  O   SER L  32      18.967  29.032  42.949  1.00 36.32           O  
ATOM    227  N   GLN L  33      20.295  30.382  41.733  1.00 36.21           N  
ATOM    228  CA  GLN L  33      20.353  29.339  40.756  1.00 34.45           C  
ATOM    229  CB  GLN L  33      19.770  29.801  39.412  1.00 35.70           C  
ATOM    230  CG  GLN L  33      18.298  30.205  39.544  1.00 39.77           C  
ATOM    231  CD  GLN L  33      17.794  30.682  38.192  1.00  0.00           C  
ATOM    232  OE1 GLN L  33      17.356  29.889  37.362  1.00  0.00           O  
ATOM    233  NE2 GLN L  33      17.854  32.021  37.963  1.00  0.00           N  
ATOM    234  C   GLN L  33      21.756  28.816  40.513  1.00 34.32           C  
ATOM    235  O   GLN L  33      22.160  28.715  39.355  1.00 31.58           O  
ATOM    236  N   LEU L  34      22.534  28.425  41.558  1.00 25.56           N  
ATOM    237  CA  LEU L  34      23.798  27.774  41.287  1.00 25.64           C  
ATOM    238  CB  LEU L  34      25.006  28.581  41.797  1.00 24.79           C  
ATOM    239  CG  LEU L  34      26.383  28.010  41.396  1.00 29.39           C  
ATOM    240  CD1 LEU L  34      26.679  26.686  42.101  1.00 22.02           C  
ATOM    241  CD2 LEU L  34      26.531  27.902  39.871  1.00 24.72           C  
ATOM    242  C   LEU L  34      23.728  26.454  42.015  1.00 25.30           C  
ATOM    243  O   LEU L  34      23.372  26.422  43.193  1.00 25.27           O  
ATOM    244  N   ALA L  35      24.049  25.321  41.339  1.00 24.86           N  
ATOM    245  CA  ALA L  35      23.917  24.034  41.979  1.00 23.35           C  
ATOM    246  CB  ALA L  35      22.710  23.223  41.477  1.00 22.88           C  
ATOM    247  C   ALA L  35      25.137  23.199  41.747  1.00 22.98           C  
ATOM    248  O   ALA L  35      25.900  23.423  40.809  1.00 22.29           O  
ATOM    249  N   TRP L  36      25.354  22.208  42.639  1.00 23.05           N  
ATOM    250  CA  TRP L  36      26.483  21.321  42.524  1.00 21.91           C  
ATOM    251  CB  TRP L  36      27.439  21.408  43.728  1.00 21.48           C  
ATOM    252  CG  TRP L  36      28.150  22.736  43.855  1.00 21.16           C  
ATOM    253  CD2 TRP L  36      29.425  23.029  43.264  1.00 18.90           C  
ATOM    254  CD1 TRP L  36      27.761  23.865  44.516  1.00 18.03           C  
ATOM    255  NE1 TRP L  36      28.715  24.845  44.371  1.00 22.58           N  
ATOM    256  CE2 TRP L  36      29.746  24.345  43.604  1.00 23.70           C  
ATOM    257  CE3 TRP L  36      30.262  22.267  42.500  1.00 20.54           C  
ATOM    258  CZ2 TRP L  36      30.912  24.918  43.183  1.00 26.82           C  
ATOM    259  CZ3 TRP L  36      31.438  22.848  42.077  1.00 23.32           C  
ATOM    260  CH2 TRP L  36      31.755  24.148  42.413  1.00 21.90           C  
ATOM    261  C   TRP L  36      25.970  19.908  42.461  1.00 22.60           C  
ATOM    262  O   TRP L  36      25.010  19.548  43.144  1.00 23.13           O  
ATOM    263  N   TYR L  37      26.607  19.066  41.616  1.00 23.14           N  
ATOM    264  CA  TYR L  37      26.204  17.689  41.481  1.00 22.02           C  
ATOM    265  CB  TYR L  37      25.602  17.331  40.111  1.00 20.71           C  
ATOM    266  CG  TYR L  37      24.376  18.143  39.864  1.00 22.56           C  
ATOM    267  CD1 TYR L  37      23.150  17.740  40.338  1.00 21.97           C  
ATOM    268  CD2 TYR L  37      24.452  19.318  39.155  1.00 22.91           C  
ATOM    269  CE1 TYR L  37      22.023  18.494  40.104  1.00 22.28           C  
ATOM    270  CE2 TYR L  37      23.329  20.074  38.917  1.00 21.22           C  
ATOM    271  CZ  TYR L  37      22.108  19.662  39.392  1.00 21.85           C  
ATOM    272  OH  TYR L  37      20.949  20.432  39.152  1.00 27.32           O  
ATOM    273  C   TYR L  37      27.412  16.814  41.617  1.00 22.06           C  
ATOM    274  O   TYR L  37      28.528  17.220  41.292  1.00 22.78           O  
ATOM    275  N   GLN L  38      27.209  15.577  42.118  1.00 21.44           N  
ATOM    276  CA  GLN L  38      28.276  14.622  42.248  1.00 22.15           C  
ATOM    277  CB  GLN L  38      28.398  14.025  43.665  1.00 22.53           C  
ATOM    278  CG  GLN L  38      29.531  13.003  43.814  1.00 23.74           C  
ATOM    279  CD  GLN L  38      29.483  12.423  45.223  1.00 30.93           C  
ATOM    280  OE1 GLN L  38      28.435  11.985  45.692  1.00 26.59           O  
ATOM    281  NE2 GLN L  38      30.649  12.413  45.921  1.00 22.97           N  
ATOM    282  C   GLN L  38      27.955  13.481  41.333  1.00 22.66           C  
ATOM    283  O   GLN L  38      26.806  13.047  41.257  1.00 23.30           O  
ATOM    284  N   GLN L  39      28.956  12.976  40.583  1.00 22.36           N  
ATOM    285  CA  GLN L  39      28.677  11.859  39.726  1.00 23.33           C  
ATOM    286  CB  GLN L  39      28.662  12.212  38.228  1.00 21.32           C  
ATOM    287  CG  GLN L  39      28.264  11.034  37.334  1.00 25.31           C  
ATOM    288  CD  GLN L  39      28.282  11.496  35.883  1.00 21.78           C  
ATOM    289  OE1 GLN L  39      28.847  12.537  35.555  1.00 28.08           O  
ATOM    290  NE2 GLN L  39      27.643  10.699  34.985  1.00 30.92           N  
ATOM    291  C   GLN L  39      29.732  10.817  39.923  1.00 24.67           C  
ATOM    292  O   GLN L  39      30.909  11.050  39.654  1.00 24.05           O  
ATOM    293  N   LYS L  40      29.315   9.627  40.397  1.00 26.18           N  
ATOM    294  CA  LYS L  40      30.199   8.514  40.600  1.00 28.54           C  
ATOM    295  CB  LYS L  40      29.737   7.583  41.735  1.00 28.71           C  
ATOM    296  CG  LYS L  40      29.753   8.288  43.094  1.00 31.08           C  
ATOM    297  CD  LYS L  40      28.973   7.564  44.195  1.00 30.91           C  
ATOM    298  CE  LYS L  40      28.994   8.305  45.535  1.00 37.31           C  
ATOM    299  NZ  LYS L  40      28.204   7.559  46.539  1.00 44.01           N1+
ATOM    300  C   LYS L  40      30.228   7.748  39.315  1.00 31.31           C  
ATOM    301  O   LYS L  40      29.339   7.889  38.479  1.00 31.66           O  
ATOM    302  N   PRO L  41      31.227   6.935  39.118  1.00 34.03           N  
ATOM    303  CA  PRO L  41      31.312   6.259  37.856  1.00 34.85           C  
ATOM    304  CD  PRO L  41      32.540   7.182  39.691  1.00 34.28           C  
ATOM    305  CB  PRO L  41      32.698   5.619  37.825  1.00 35.63           C  
ATOM    306  CG  PRO L  41      33.543   6.571  38.695  1.00 34.28           C  
ATOM    307  C   PRO L  41      30.172   5.331  37.599  1.00 35.67           C  
ATOM    308  O   PRO L  41      29.790   4.579  38.495  1.00 35.53           O  
ATOM    309  N   GLY L  42      29.615   5.388  36.371  1.00 36.73           N  
ATOM    310  CA  GLY L  42      28.564   4.506  35.952  1.00 36.63           C  
ATOM    311  C   GLY L  42      27.267   4.893  36.590  1.00 37.12           C  
ATOM    312  O   GLY L  42      26.315   4.114  36.566  1.00 37.75           O  
ATOM    313  N   GLN L  43      27.173   6.102  37.175  1.00 34.50           N  
ATOM    314  CA  GLN L  43      25.925   6.430  37.802  1.00 32.25           C  
ATOM    315  CB  GLN L  43      25.975   6.444  39.337  1.00 32.02           C  
ATOM    316  CG  GLN L  43      26.224   5.063  39.944  1.00 38.58           C  
ATOM    317  CD  GLN L  43      26.106   5.188  41.454  1.00 57.42           C  
ATOM    318  OE1 GLN L  43      26.490   6.197  42.042  1.00 37.96           O  
ATOM    319  NE2 GLN L  43      25.544   4.135  42.103  1.00 67.05           N  
ATOM    320  C   GLN L  43      25.482   7.785  37.359  1.00 30.20           C  
ATOM    321  O   GLN L  43      26.244   8.551  36.772  1.00 28.24           O  
ATOM    322  N   ALA L  44      24.194   8.090  37.614  1.00 28.34           N  
ATOM    323  CA  ALA L  44      23.624   9.360  37.270  1.00 27.51           C  
ATOM    324  CB  ALA L  44      22.088   9.376  37.292  1.00 28.15           C  
ATOM    325  C   ALA L  44      24.109  10.367  38.269  1.00 26.54           C  
ATOM    326  O   ALA L  44      24.532  10.018  39.369  1.00 25.39           O  
ATOM    327  N   PRO L  45      24.068  11.619  37.895  1.00 26.21           N  
ATOM    328  CA  PRO L  45      24.514  12.669  38.774  1.00 24.80           C  
ATOM    329  CD  PRO L  45      24.183  11.985  36.492  1.00 26.14           C  
ATOM    330  CB  PRO L  45      24.590  13.923  37.904  1.00 24.46           C  
ATOM    331  CG  PRO L  45      24.839  13.375  36.485  1.00 23.72           C  
ATOM    332  C   PRO L  45      23.576  12.810  39.936  1.00 25.17           C  
ATOM    333  O   PRO L  45      22.411  12.437  39.803  1.00 25.97           O  
ATOM    334  N   ARG L  46      24.066  13.312  41.092  1.00 24.45           N  
ATOM    335  CA  ARG L  46      23.199  13.510  42.222  1.00 24.34           C  
ATOM    336  CB  ARG L  46      23.506  12.609  43.432  1.00 25.09           C  
ATOM    337  CG  ARG L  46      24.882  12.842  44.054  1.00 27.64           C  
ATOM    338  CD  ARG L  46      25.221  11.848  45.167  1.00 36.53           C  
ATOM    339  NE  ARG L  46      24.203  11.999  46.244  1.00 41.11           N  
ATOM    340  CZ  ARG L  46      24.404  11.399  47.454  1.00 48.15           C  
ATOM    341  NH1 ARG L  46      25.544  10.687  47.684  1.00 43.16           N1+
ATOM    342  NH2 ARG L  46      23.468  11.514  48.438  1.00 34.07           N  
ATOM    343  C   ARG L  46      23.359  14.932  42.676  1.00 23.60           C  
ATOM    344  O   ARG L  46      24.459  15.478  42.657  1.00 23.20           O  
ATOM    345  N   LEU L  47      22.245  15.562  43.104  1.00 23.39           N  
ATOM    346  CA  LEU L  47      22.219  16.947  43.515  1.00 22.56           C  
ATOM    347  CB  LEU L  47      20.783  17.512  43.511  1.00 23.02           C  
ATOM    348  CG  LEU L  47      20.630  18.972  43.984  1.00 26.91           C  
ATOM    349  CD1 LEU L  47      21.354  19.956  43.051  1.00 16.27           C  
ATOM    350  CD2 LEU L  47      19.143  19.328  44.188  1.00 18.77           C  
ATOM    351  C   LEU L  47      22.751  17.071  44.913  1.00 23.52           C  
ATOM    352  O   LEU L  47      22.196  16.480  45.836  1.00 24.75           O  
ATOM    353  N   LEU L  48      23.926  17.725  45.070  1.00 23.29           N  
ATOM    354  CA  LEU L  48      24.511  18.032  46.350  1.00 23.80           C  
ATOM    355  CB  LEU L  48      26.036  18.200  46.252  1.00 24.39           C  
ATOM    356  CG  LEU L  48      26.791  16.923  45.837  1.00 24.50           C  
ATOM    357  CD1 LEU L  48      28.303  17.182  45.758  1.00 33.69           C  
ATOM    358  CD2 LEU L  48      26.459  15.743  46.761  1.00 26.05           C  
ATOM    359  C   LEU L  48      23.986  19.298  46.971  1.00 24.56           C  
ATOM    360  O   LEU L  48      23.534  19.307  48.117  1.00 24.99           O  
ATOM    361  N   ILE L  49      24.040  20.411  46.202  1.00 22.53           N  
ATOM    362  CA  ILE L  49      23.724  21.713  46.726  1.00 22.66           C  
ATOM    363  CB  ILE L  49      24.951  22.529  47.017  1.00 24.83           C  
ATOM    364  CG1 ILE L  49      25.830  21.839  48.076  1.00 24.65           C  
ATOM    365  CG2 ILE L  49      24.498  23.942  47.418  1.00 24.76           C  
ATOM    366  CD1 ILE L  49      25.149  21.685  49.434  1.00 23.11           C  
ATOM    367  C   ILE L  49      22.957  22.474  45.691  1.00 24.44           C  
ATOM    368  O   ILE L  49      23.196  22.310  44.496  1.00 25.34           O  
ATOM    369  N   SER L  50      22.008  23.327  46.138  1.00 24.83           N  
ATOM    370  CA  SER L  50      21.253  24.160  45.248  1.00 25.85           C  
ATOM    371  CB  SER L  50      19.821  23.650  44.994  1.00 25.52           C  
ATOM    372  OG  SER L  50      19.079  23.666  46.204  1.00  0.00           O  
ATOM    373  C   SER L  50      21.142  25.504  45.904  1.00 26.53           C  
ATOM    374  O   SER L  50      21.290  25.622  47.120  1.00 26.75           O  
ATOM    375  N   GLY L  51      20.838  26.558  45.135  1.00 23.91           N  
ATOM    376  CA  GLY L  51      20.659  27.822  45.786  1.00 23.99           C  
ATOM    377  C   GLY L  51      21.991  28.243  46.319  1.00 26.94           C  
ATOM    378  O   GLY L  51      22.078  29.068  47.226  1.00 27.01           O  
ATOM    379  N   ALA L  52      23.056  27.623  45.778  1.00 25.51           N  
ATOM    380  CA  ALA L  52      24.433  27.930  46.056  1.00 25.66           C  
ATOM    381  CB  ALA L  52      24.749  29.431  45.935  1.00 26.16           C  
ATOM    382  C   ALA L  52      24.852  27.497  47.429  1.00 27.32           C  
ATOM    383  O   ALA L  52      26.032  27.217  47.640  1.00 27.64           O  
ATOM    384  N   SER L  53      23.921  27.349  48.392  1.00 25.88           N  
ATOM    385  CA  SER L  53      24.413  26.998  49.695  1.00 26.11           C  
ATOM    386  CB  SER L  53      24.602  28.228  50.603  1.00 28.52           C  
ATOM    387  OG  SER L  53      23.350  28.853  50.848  1.00 31.45           O  
ATOM    388  C   SER L  53      23.437  26.099  50.372  1.00 27.99           C  
ATOM    389  O   SER L  53      23.651  25.717  51.523  1.00 28.89           O  
ATOM    390  N   ASN L  54      22.356  25.690  49.681  1.00 27.59           N  
ATOM    391  CA  ASN L  54      21.446  24.851  50.416  1.00 28.58           C  
ATOM    392  CB  ASN L  54      19.971  25.071  50.045  1.00 28.48           C  
ATOM    393  CG  ASN L  54      19.554  26.446  50.545  1.00  0.00           C  
ATOM    394  OD1 ASN L  54      19.674  26.751  51.730  1.00  0.00           O  
ATOM    395  ND2 ASN L  54      19.053  27.303  49.617  1.00  0.00           N  
ATOM    396  C   ASN L  54      21.753  23.409  50.138  1.00 29.57           C  
ATOM    397  O   ASN L  54      21.856  22.993  48.984  1.00 29.80           O  
ATOM    398  N   ARG L  55      21.909  22.600  51.210  1.00 30.56           N  
ATOM    399  CA  ARG L  55      22.193  21.199  51.049  1.00 31.55           C  
ATOM    400  CB  ARG L  55      22.728  20.507  52.311  1.00 32.24           C  
ATOM    401  CG  ARG L  55      24.186  20.807  52.641  1.00 33.98           C  
ATOM    402  CD  ARG L  55      24.631  20.143  53.943  1.00 30.92           C  
ATOM    403  NE  ARG L  55      23.774  20.719  55.017  1.00 42.20           N  
ATOM    404  CZ  ARG L  55      23.489  20.001  56.143  1.00 57.18           C  
ATOM    405  NH1 ARG L  55      24.011  18.754  56.315  1.00 46.33           N1+
ATOM    406  NH2 ARG L  55      22.671  20.536  57.095  1.00 42.36           N  
ATOM    407  C   ARG L  55      20.931  20.476  50.706  1.00 31.96           C  
ATOM    408  O   ARG L  55      19.868  20.740  51.265  1.00 31.80           O  
ATOM    409  N   ALA L  56      21.045  19.511  49.776  1.00 31.39           N  
ATOM    410  CA  ALA L  56      19.933  18.707  49.360  1.00 31.20           C  
ATOM    411  CB  ALA L  56      20.170  17.962  48.035  1.00 29.96           C  
ATOM    412  C   ALA L  56      19.681  17.687  50.427  1.00 33.45           C  
ATOM    413  O   ALA L  56      20.522  17.455  51.294  1.00 32.60           O  
ATOM    414  N   THR L  57      18.490  17.058  50.401  1.00 36.00           N  
ATOM    415  CA  THR L  57      18.150  16.105  51.418  1.00 37.84           C  
ATOM    416  CB  THR L  57      16.718  15.659  51.356  1.00 38.93           C  
ATOM    417  OG1 THR L  57      15.846  16.772  51.485  1.00 43.89           O  
ATOM    418  CG2 THR L  57      16.466  14.656  52.494  1.00 43.21           C  
ATOM    419  C   THR L  57      18.998  14.881  51.257  1.00 37.50           C  
ATOM    420  O   THR L  57      19.255  14.424  50.144  1.00 36.80           O  
ATOM    421  N   GLY L  58      19.474  14.332  52.394  1.00 38.21           N  
ATOM    422  CA  GLY L  58      20.221  13.106  52.399  1.00 37.48           C  
ATOM    423  C   GLY L  58      21.675  13.384  52.189  1.00 37.41           C  
ATOM    424  O   GLY L  58      22.495  12.468  52.242  1.00 38.65           O  
ATOM    425  N   ILE L  59      22.037  14.658  51.956  1.00 34.91           N  
ATOM    426  CA  ILE L  59      23.413  14.994  51.719  1.00 32.56           C  
ATOM    427  CB  ILE L  59      23.583  16.273  50.949  1.00 31.67           C  
ATOM    428  CG1 ILE L  59      22.957  16.133  49.550  1.00 28.94           C  
ATOM    429  CG2 ILE L  59      25.078  16.636  50.928  1.00 29.28           C  
ATOM    430  CD1 ILE L  59      23.564  14.999  48.726  1.00 25.76           C  
ATOM    431  C   ILE L  59      24.077  15.179  53.045  1.00 33.30           C  
ATOM    432  O   ILE L  59      23.546  15.840  53.935  1.00 32.98           O  
ATOM    433  N   PRO L  60      25.241  14.603  53.193  1.00 33.95           N  
ATOM    434  CA  PRO L  60      25.973  14.675  54.428  1.00 34.18           C  
ATOM    435  CD  PRO L  60      25.656  13.482  52.371  1.00 35.22           C  
ATOM    436  CB  PRO L  60      27.094  13.639  54.316  1.00 34.82           C  
ATOM    437  CG  PRO L  60      27.096  13.215  52.832  1.00 32.48           C  
ATOM    438  C   PRO L  60      26.437  16.074  54.701  1.00 34.15           C  
ATOM    439  O   PRO L  60      26.667  16.831  53.760  1.00 33.87           O  
ATOM    440  N   ASP L  61      26.611  16.409  55.992  1.00 34.43           N  
ATOM    441  CA  ASP L  61      26.942  17.719  56.482  0.90 34.19           C  
ATOM    442  CB  ASP L  61      26.979  17.790  58.021  0.90 35.49           C  
ATOM    443  CG  ASP L  61      28.065  16.850  58.532  0.83 37.68           C  
ATOM    444  OD1 ASP L  61      28.055  15.654  58.132  0.83 41.81           O  
ATOM    445  OD2 ASP L  61      28.926  17.315  59.327  0.83 39.83           O1-
ATOM    446  C   ASP L  61      28.282  18.159  55.982  1.00 33.83           C  
ATOM    447  O   ASP L  61      28.561  19.355  55.929  1.00 33.57           O  
ATOM    448  N   ARG L  62      29.159  17.210  55.619  1.00 32.59           N  
ATOM    449  CA  ARG L  62      30.496  17.551  55.223  1.00 31.83           C  
ATOM    450  CB  ARG L  62      31.403  16.347  54.904  1.00 32.15           C  
ATOM    451  CG  ARG L  62      30.967  15.520  53.693  1.00 29.36           C  
ATOM    452  CD  ARG L  62      31.943  14.389  53.363  1.00 32.80           C  
ATOM    453  NE  ARG L  62      31.428  13.677  52.162  1.00 25.49           N  
ATOM    454  CZ  ARG L  62      30.502  12.682  52.300  1.00 43.68           C  
ATOM    455  NH1 ARG L  62      30.033  12.351  53.537  1.00 29.16           N1+
ATOM    456  NH2 ARG L  62      30.044  12.021  51.197  1.00 31.01           N  
ATOM    457  C   ARG L  62      30.465  18.419  54.000  1.00 31.52           C  
ATOM    458  O   ARG L  62      31.399  19.188  53.776  1.00 32.43           O  
ATOM    459  N   PHE L  63      29.425  18.279  53.149  1.00 29.35           N  
ATOM    460  CA  PHE L  63      29.341  19.057  51.941  1.00 28.58           C  
ATOM    461  CB  PHE L  63      28.470  18.404  50.853  1.00 28.62           C  
ATOM    462  CG  PHE L  63      29.147  17.170  50.361  1.00 29.49           C  
ATOM    463  CD1 PHE L  63      30.102  17.247  49.376  1.00 28.11           C  
ATOM    464  CD2 PHE L  63      28.825  15.937  50.878  1.00 31.39           C  
ATOM    465  CE1 PHE L  63      30.728  16.114  48.913  1.00 30.59           C  
ATOM    466  CE2 PHE L  63      29.449  14.801  50.417  1.00 35.72           C  
ATOM    467  CZ  PHE L  63      30.404  14.886  49.434  1.00 30.88           C  
ATOM    468  C   PHE L  63      28.714  20.393  52.231  1.00 28.25           C  
ATOM    469  O   PHE L  63      27.706  20.483  52.931  1.00 27.91           O  
ATOM    470  N   SER L  64      29.310  21.478  51.689  1.00 27.06           N  
ATOM    471  CA  SER L  64      28.759  22.793  51.880  1.00 28.53           C  
ATOM    472  CB  SER L  64      29.338  23.526  53.101  1.00 29.84           C  
ATOM    473  OG  SER L  64      30.733  23.732  52.932  1.00 31.59           O  
ATOM    474  C   SER L  64      29.083  23.615  50.665  1.00 28.60           C  
ATOM    475  O   SER L  64      30.093  23.384  50.002  1.00 28.41           O  
ATOM    476  N   GLY L  65      28.228  24.613  50.350  1.00 28.05           N  
ATOM    477  CA  GLY L  65      28.459  25.442  49.198  1.00 29.02           C  
ATOM    478  C   GLY L  65      28.383  26.870  49.637  1.00 29.76           C  
ATOM    479  O   GLY L  65      27.717  27.195  50.619  1.00 30.02           O  
ATOM    480  N   SER L  66      29.077  27.765  48.902  1.00 29.61           N  
ATOM    481  CA  SER L  66      29.079  29.152  49.270  1.00 30.93           C  
ATOM    482  CB  SER L  66      30.132  29.460  50.350  1.00 31.18           C  
ATOM    483  OG  SER L  66      30.115  30.834  50.693  1.00 34.11           O  
ATOM    484  C   SER L  66      29.417  29.962  48.051  1.00 30.37           C  
ATOM    485  O   SER L  66      29.699  29.415  46.987  1.00 29.20           O  
ATOM    486  N   GLY L  67      29.383  31.308  48.181  1.00 29.44           N  
ATOM    487  CA  GLY L  67      29.738  32.162  47.078  1.00 29.89           C  
ATOM    488  C   GLY L  67      28.533  32.859  46.524  1.00 31.11           C  
ATOM    489  O   GLY L  67      27.390  32.507  46.813  1.00 30.71           O  
ATOM    490  N   SER L  68      28.793  33.919  45.726  1.00 31.94           N  
ATOM    491  CA  SER L  68      27.763  34.673  45.070  1.00 32.90           C  
ATOM    492  CB  SER L  68      27.159  35.793  45.933  1.00 31.96           C  
ATOM    493  OG  SER L  68      26.446  35.241  47.027  1.00 38.44           O  
ATOM    494  C   SER L  68      28.390  35.339  43.889  1.00 32.92           C  
ATOM    495  O   SER L  68      29.610  35.347  43.739  1.00 33.74           O  
ATOM    496  N   GLY L  69      27.554  35.920  43.008  1.00 33.29           N  
ATOM    497  CA  GLY L  69      28.069  36.604  41.859  1.00 33.05           C  
ATOM    498  C   GLY L  69      28.688  35.607  40.928  1.00 33.54           C  
ATOM    499  O   GLY L  69      28.020  34.709  40.418  1.00 33.88           O  
ATOM    500  N   THR L  70      29.963  35.861  40.576  1.00 32.57           N  
ATOM    501  CA  THR L  70      30.764  35.042  39.708  1.00 32.10           C  
ATOM    502  CB  THR L  70      31.840  35.828  39.021  1.00 33.19           C  
ATOM    503  OG1 THR L  70      32.738  36.378  39.974  1.00 32.44           O  
ATOM    504  CG2 THR L  70      31.174  36.953  38.210  1.00 30.98           C  
ATOM    505  C   THR L  70      31.423  33.874  40.392  1.00 32.11           C  
ATOM    506  O   THR L  70      31.698  32.870  39.737  1.00 32.39           O  
ATOM    507  N   ASP L  71      31.751  33.979  41.702  1.00 32.13           N  
ATOM    508  CA  ASP L  71      32.560  32.954  42.317  1.00 33.36           C  
ATOM    509  CB  ASP L  71      33.742  33.519  43.124  1.00 35.43           C  
ATOM    510  CG  ASP L  71      34.789  34.033  42.147  1.00 40.86           C  
ATOM    511  OD1 ASP L  71      34.811  33.541  40.987  1.00 46.58           O  
ATOM    512  OD2 ASP L  71      35.585  34.922  42.548  1.00 57.72           O1-
ATOM    513  C   ASP L  71      31.777  32.073  43.243  1.00 32.24           C  
ATOM    514  O   ASP L  71      31.057  32.544  44.123  1.00 32.05           O  
ATOM    515  N   PHE L  72      31.936  30.740  43.073  1.00 29.98           N  
ATOM    516  CA  PHE L  72      31.223  29.802  43.894  1.00 28.81           C  
ATOM    517  CB  PHE L  72      30.065  29.103  43.157  1.00 27.94           C  
ATOM    518  CG  PHE L  72      29.093  30.134  42.688  1.00 27.34           C  
ATOM    519  CD1 PHE L  72      29.242  30.716  41.450  1.00 24.17           C  
ATOM    520  CD2 PHE L  72      28.036  30.523  43.478  1.00 20.91           C  
ATOM    521  CE1 PHE L  72      28.351  31.667  41.007  1.00 23.27           C  
ATOM    522  CE2 PHE L  72      27.142  31.474  43.040  1.00 27.15           C  
ATOM    523  CZ  PHE L  72      27.296  32.047  41.801  1.00 23.81           C  
ATOM    524  C   PHE L  72      32.181  28.716  44.289  1.00 28.37           C  
ATOM    525  O   PHE L  72      33.101  28.387  43.540  1.00 26.89           O  
ATOM    526  N   THR L  73      31.987  28.131  45.494  1.00 27.74           N  
ATOM    527  CA  THR L  73      32.856  27.082  45.944  1.00 28.36           C  
ATOM    528  CB  THR L  73      33.848  27.534  46.975  1.00 29.11           C  
ATOM    529  OG1 THR L  73      33.171  28.149  48.060  1.00 31.32           O  
ATOM    530  CG2 THR L  73      34.843  28.512  46.341  1.00 27.68           C  
ATOM    531  C   THR L  73      32.058  25.983  46.574  1.00 28.25           C  
ATOM    532  O   THR L  73      31.040  26.217  47.225  1.00 28.80           O  
ATOM    533  N   LEU L  74      32.524  24.734  46.369  1.00 26.75           N  
ATOM    534  CA  LEU L  74      31.958  23.570  46.985  1.00 26.57           C  
ATOM    535  CB  LEU L  74      31.651  22.446  45.982  1.00 25.99           C  
ATOM    536  CG  LEU L  74      31.059  21.172  46.615  1.00 25.63           C  
ATOM    537  CD1 LEU L  74      29.680  21.433  47.243  1.00 19.89           C  
ATOM    538  CD2 LEU L  74      31.048  20.017  45.602  1.00 24.04           C  
ATOM    539  C   LEU L  74      33.020  23.062  47.906  1.00 27.38           C  
ATOM    540  O   LEU L  74      34.172  22.911  47.503  1.00 26.64           O  
ATOM    541  N   THR L  75      32.667  22.801  49.179  1.00 27.22           N  
ATOM    542  CA  THR L  75      33.675  22.352  50.097  1.00 27.77           C  
ATOM    543  CB  THR L  75      33.901  23.306  51.233  1.00 28.33           C  
ATOM    544  OG1 THR L  75      34.291  24.578  50.734  1.00 28.36           O  
ATOM    545  CG2 THR L  75      35.000  22.741  52.148  1.00 28.33           C  
ATOM    546  C   THR L  75      33.257  21.050  50.700  1.00 28.19           C  
ATOM    547  O   THR L  75      32.108  20.867  51.098  1.00 27.39           O  
ATOM    548  N   ILE L  76      34.208  20.098  50.756  1.00 28.17           N  
ATOM    549  CA  ILE L  76      33.994  18.840  51.406  1.00 28.61           C  
ATOM    550  CB  ILE L  76      34.400  17.674  50.552  1.00 27.75           C  
ATOM    551  CG1 ILE L  76      33.624  17.698  49.224  1.00 26.96           C  
ATOM    552  CG2 ILE L  76      34.174  16.386  51.359  1.00 27.77           C  
ATOM    553  CD1 ILE L  76      34.178  16.741  48.169  1.00 20.75           C  
ATOM    554  C   ILE L  76      34.918  18.900  52.585  1.00 29.78           C  
ATOM    555  O   ILE L  76      36.137  18.832  52.434  1.00 30.43           O  
ATOM    556  N   SER L  77      34.346  19.017  53.800  1.00 31.63           N  
ATOM    557  CA  SER L  77      35.118  19.259  54.988  1.00 33.89           C  
ATOM    558  CB  SER L  77      34.250  19.280  56.255  1.00 33.30           C  
ATOM    559  OG  SER L  77      33.251  20.280  56.142  1.00 33.72           O  
ATOM    560  C   SER L  77      36.125  18.177  55.189  1.00 36.15           C  
ATOM    561  O   SER L  77      37.320  18.446  55.305  1.00 38.84           O  
ATOM    562  N   ARG L  78      35.659  16.919  55.256  1.00 35.13           N  
ATOM    563  CA  ARG L  78      36.542  15.810  55.463  1.00 36.02           C  
ATOM    564  CB  ARG L  78      36.307  15.146  56.831  1.00 37.52           C  
ATOM    565  CG  ARG L  78      34.846  14.731  57.029  1.00 37.84           C  
ATOM    566  CD  ARG L  78      34.506  14.216  58.429  1.00 41.64           C  
ATOM    567  NE  ARG L  78      34.974  12.806  58.521  1.00 46.66           N  
ATOM    568  CZ  ARG L  78      34.523  12.010  59.535  1.00 51.07           C  
ATOM    569  NH1 ARG L  78      33.686  12.522  60.482  1.00 52.09           N1+
ATOM    570  NH2 ARG L  78      34.902  10.701  59.595  1.00 53.01           N  
ATOM    571  C   ARG L  78      36.223  14.811  54.398  1.00 34.28           C  
ATOM    572  O   ARG L  78      35.113  14.290  54.337  1.00 34.53           O  
ATOM    573  N   LEU L  79      37.197  14.503  53.523  1.00 32.24           N  
ATOM    574  CA  LEU L  79      36.910  13.587  52.457  1.00 32.63           C  
ATOM    575  CB  LEU L  79      37.930  13.562  51.301  1.00 32.20           C  
ATOM    576  CG  LEU L  79      37.783  14.687  50.257  1.00 34.14           C  
ATOM    577  CD1 LEU L  79      38.145  16.063  50.814  1.00 30.55           C  
ATOM    578  CD2 LEU L  79      38.559  14.346  48.980  1.00 29.77           C  
ATOM    579  C   LEU L  79      36.813  12.180  52.944  1.00 34.08           C  
ATOM    580  O   LEU L  79      37.566  11.740  53.812  1.00 34.27           O  
ATOM    581  N   GLU L  80      35.838  11.442  52.370  1.00 33.96           N  
ATOM    582  CA  GLU L  80      35.708  10.031  52.597  1.00 33.67           C  
ATOM    583  CB  GLU L  80      34.310   9.515  52.988  1.00 33.83           C  
ATOM    584  CG  GLU L  80      33.968   9.646  54.472  1.00 41.56           C  
ATOM    585  CD  GLU L  80      33.026  10.815  54.646  1.00 43.40           C  
ATOM    586  OE1 GLU L  80      32.500  11.291  53.607  1.00 47.71           O  
ATOM    587  OE2 GLU L  80      32.806  11.236  55.811  1.00 63.22           O1-
ATOM    588  C   GLU L  80      36.031   9.386  51.288  1.00 33.56           C  
ATOM    589  O   GLU L  80      36.006  10.030  50.243  1.00 32.31           O  
ATOM    590  N   PRO L  81      36.354   8.125  51.322  1.00 34.89           N  
ATOM    591  CA  PRO L  81      36.696   7.431  50.113  1.00 33.35           C  
ATOM    592  CD  PRO L  81      36.983   7.532  52.490  1.00 35.79           C  
ATOM    593  CB  PRO L  81      37.219   6.067  50.557  1.00 33.48           C  
ATOM    594  CG  PRO L  81      37.809   6.349  51.951  1.00 35.29           C  
ATOM    595  C   PRO L  81      35.548   7.366  49.154  1.00 31.97           C  
ATOM    596  O   PRO L  81      35.785   7.262  47.952  1.00 32.54           O  
ATOM    597  N   GLU L  82      34.304   7.426  49.663  1.00 31.62           N  
ATOM    598  CA  GLU L  82      33.115   7.347  48.860  1.00 32.16           C  
ATOM    599  CB  GLU L  82      31.818   7.211  49.681  1.00 33.20           C  
ATOM    600  CG  GLU L  82      31.501   8.413  50.570  1.00 40.10           C  
ATOM    601  CD  GLU L  82      30.197   8.118  51.302  1.00 65.15           C  
ATOM    602  OE1 GLU L  82      30.174   7.145  52.106  1.00 48.46           O  
ATOM    603  OE2 GLU L  82      29.207   8.856  51.066  1.00 53.81           O1-
ATOM    604  C   GLU L  82      33.008   8.571  48.004  1.00 31.90           C  
ATOM    605  O   GLU L  82      32.297   8.571  47.001  1.00 32.92           O  
ATOM    606  N   ASP L  83      33.681   9.660  48.415  1.00 30.88           N  
ATOM    607  CA  ASP L  83      33.651  10.955  47.787  1.00 29.70           C  
ATOM    608  CB  ASP L  83      34.364  12.024  48.630  1.00 29.68           C  
ATOM    609  CG  ASP L  83      33.512  12.223  49.873  1.00 32.95           C  
ATOM    610  OD1 ASP L  83      32.326  11.797  49.843  1.00 30.03           O  
ATOM    611  OD2 ASP L  83      34.029  12.799  50.865  1.00 28.43           O1-
ATOM    612  C   ASP L  83      34.270  10.947  46.417  1.00 29.42           C  
ATOM    613  O   ASP L  83      34.060  11.889  45.653  1.00 29.86           O  
ATOM    614  N   PHE L  84      35.107   9.946  46.089  1.00 27.34           N  
ATOM    615  CA  PHE L  84      35.723   9.889  44.788  1.00 26.91           C  
ATOM    616  CB  PHE L  84      36.464   8.552  44.579  1.00 28.37           C  
ATOM    617  CG  PHE L  84      36.944   8.426  43.176  1.00 29.25           C  
ATOM    618  CD1 PHE L  84      38.134   8.987  42.773  1.00 33.92           C  
ATOM    619  CD2 PHE L  84      36.198   7.721  42.258  1.00 39.48           C  
ATOM    620  CE1 PHE L  84      38.562   8.854  41.471  1.00 35.56           C  
ATOM    621  CE2 PHE L  84      36.621   7.585  40.956  1.00 52.95           C  
ATOM    622  CZ  PHE L  84      37.808   8.153  40.560  1.00 32.82           C  
ATOM    623  C   PHE L  84      34.657  10.012  43.745  1.00 26.98           C  
ATOM    624  O   PHE L  84      33.752   9.182  43.660  1.00 26.43           O  
ATOM    625  N   ALA L  85      34.751  11.069  42.907  1.00 25.94           N  
ATOM    626  CA  ALA L  85      33.755  11.269  41.896  1.00 25.27           C  
ATOM    627  CB  ALA L  85      32.341  11.463  42.465  1.00 25.37           C  
ATOM    628  C   ALA L  85      34.098  12.512  41.140  1.00 24.99           C  
ATOM    629  O   ALA L  85      35.101  13.171  41.410  1.00 25.83           O  
ATOM    630  N   VAL L  86      33.273  12.839  40.127  1.00 23.69           N  
ATOM    631  CA  VAL L  86      33.471  14.060  39.411  1.00 23.52           C  
ATOM    632  CB  VAL L  86      33.363  13.921  37.923  1.00 23.97           C  
ATOM    633  CG1 VAL L  86      31.882  13.738  37.556  1.00 20.74           C  
ATOM    634  CG2 VAL L  86      34.042  15.135  37.271  1.00 23.31           C  
ATOM    635  C   VAL L  86      32.377  14.972  39.879  1.00 23.83           C  
ATOM    636  O   VAL L  86      31.256  14.526  40.116  1.00 23.73           O  
ATOM    637  N   TYR L  87      32.685  16.276  40.050  1.00 23.34           N  
ATOM    638  CA  TYR L  87      31.713  17.206  40.558  1.00 22.45           C  
ATOM    639  CB  TYR L  87      32.187  17.940  41.825  1.00 21.49           C  
ATOM    640  CG  TYR L  87      32.357  16.938  42.918  1.00 22.28           C  
ATOM    641  CD1 TYR L  87      33.509  16.192  43.024  1.00 20.75           C  
ATOM    642  CD2 TYR L  87      31.360  16.749  43.847  1.00 22.19           C  
ATOM    643  CE1 TYR L  87      33.662  15.272  44.036  1.00 22.77           C  
ATOM    644  CE2 TYR L  87      31.508  15.831  44.859  1.00 17.89           C  
ATOM    645  CZ  TYR L  87      32.659  15.089  44.956  1.00 22.05           C  
ATOM    646  OH  TYR L  87      32.811  14.147  45.995  1.00 25.51           O  
ATOM    647  C   TYR L  87      31.473  18.257  39.514  1.00 22.38           C  
ATOM    648  O   TYR L  87      32.413  18.743  38.885  1.00 22.96           O  
ATOM    649  N   TYR L  88      30.189  18.636  39.313  1.00 21.93           N  
ATOM    650  CA  TYR L  88      29.833  19.596  38.302  1.00 21.26           C  
ATOM    651  CB  TYR L  88      28.891  19.029  37.221  1.00 21.43           C  
ATOM    652  CG  TYR L  88      29.543  17.943  36.434  1.00 22.94           C  
ATOM    653  CD1 TYR L  88      30.335  18.240  35.349  1.00 20.28           C  
ATOM    654  CD2 TYR L  88      29.347  16.625  36.774  1.00 19.12           C  
ATOM    655  CE1 TYR L  88      30.927  17.236  34.617  1.00 27.70           C  
ATOM    656  CE2 TYR L  88      29.936  15.616  36.047  1.00 22.02           C  
ATOM    657  CZ  TYR L  88      30.729  15.922  34.967  1.00 22.13           C  
ATOM    658  OH  TYR L  88      31.333  14.890  34.217  1.00 27.45           O  
ATOM    659  C   TYR L  88      29.034  20.706  38.925  1.00 21.49           C  
ATOM    660  O   TYR L  88      28.211  20.473  39.810  1.00 21.71           O  
ATOM    661  N   CYS L  89      29.262  21.957  38.466  1.00 21.75           N  
ATOM    662  CA  CYS L  89      28.459  23.067  38.897  1.00 22.54           C  
ATOM    663  CB  CYS L  89      29.258  24.349  39.251  1.00 22.77           C  
ATOM    664  SG  CYS L  89      30.333  24.964  37.918  1.00 25.83           S  
ATOM    665  C   CYS L  89      27.512  23.357  37.769  1.00 23.45           C  
ATOM    666  O   CYS L  89      27.776  22.993  36.622  1.00 23.13           O  
ATOM    667  N   GLN L  90      26.351  23.971  38.081  1.00 23.26           N  
ATOM    668  CA  GLN L  90      25.363  24.254  37.079  1.00 22.73           C  
ATOM    669  CB  GLN L  90      24.205  23.243  37.056  1.00 22.63           C  
ATOM    670  CG  GLN L  90      23.146  23.586  36.004  1.00 22.50           C  
ATOM    671  CD  GLN L  90      21.843  22.889  36.374  1.00 25.45           C  
ATOM    672  OE1 GLN L  90      21.732  22.263  37.427  1.00 26.12           O  
ATOM    673  NE2 GLN L  90      20.817  23.021  35.491  1.00 27.97           N  
ATOM    674  C   GLN L  90      24.711  25.549  37.434  1.00 23.90           C  
ATOM    675  O   GLN L  90      24.388  25.798  38.594  1.00 25.28           O  
ATOM    676  N   GLN L  91      24.479  26.397  36.418  1.00 23.34           N  
ATOM    677  CA  GLN L  91      23.822  27.656  36.605  1.00 23.90           C  
ATOM    678  CB  GLN L  91      24.631  28.791  35.951  1.00 24.29           C  
ATOM    679  CG  GLN L  91      23.871  30.094  35.730  1.00 24.11           C  
ATOM    680  CD  GLN L  91      23.167  29.981  34.382  1.00 28.11           C  
ATOM    681  OE1 GLN L  91      22.200  30.689  34.109  1.00 32.02           O  
ATOM    682  NE2 GLN L  91      23.667  29.065  33.509  1.00 26.14           N  
ATOM    683  C   GLN L  91      22.491  27.559  35.932  1.00 24.20           C  
ATOM    684  O   GLN L  91      22.399  27.107  34.793  1.00 23.93           O  
ATOM    685  N   TYR L  92      21.439  27.983  36.665  1.00 46.62           N  
ATOM    686  CA  TYR L  92      20.096  27.939  36.177  1.00 48.80           C  
ATOM    687  CB  TYR L  92      19.039  27.713  37.265  1.00 41.10           C  
ATOM    688  CG  TYR L  92      19.094  26.309  37.745  1.00 40.41           C  
ATOM    689  CD1 TYR L  92      18.379  25.331  37.092  1.00 39.26           C  
ATOM    690  CD2 TYR L  92      19.846  25.969  38.841  1.00 46.41           C  
ATOM    691  CE1 TYR L  92      18.407  24.027  37.526  1.00 51.15           C  
ATOM    692  CE2 TYR L  92      19.876  24.668  39.279  1.00 39.02           C  
ATOM    693  CZ  TYR L  92      19.157  23.696  38.628  1.00 51.65           C  
ATOM    694  OH  TYR L  92      19.193  22.367  39.094  1.00 63.45           O  
ATOM    695  C   TYR L  92      19.788  29.271  35.610  1.00 44.32           C  
ATOM    696  O   TYR L  92      19.750  30.294  36.293  1.00 42.30           O  
ATOM    697  N   GLY L  93      19.516  29.288  34.312  1.00 40.46           N  
ATOM    698  CA  GLY L  93      19.255  30.562  33.739  1.00 42.74           C  
ATOM    699  C   GLY L  93      18.418  30.320  32.539  1.00 47.73           C  
ATOM    700  O   GLY L  93      17.755  29.290  32.430  1.00 44.52           O  
ATOM    701  N   SER L  94      18.435  31.281  31.604  1.00 48.13           N  
ATOM    702  CA  SER L  94      17.652  31.133  30.421  1.00 55.11           C  
ATOM    703  CB  SER L  94      17.897  32.269  29.421  1.00 41.08           C  
ATOM    704  OG  SER L  94      19.254  32.247  29.006  1.00 82.11           O  
ATOM    705  C   SER L  94      18.110  29.871  29.777  1.00 51.81           C  
ATOM    706  O   SER L  94      17.302  29.077  29.299  1.00 53.88           O  
ATOM    707  N   SER L  95      19.439  29.664  29.750  1.00 52.98           N  
ATOM    708  CA  SER L  95      19.953  28.445  29.210  1.00 53.52           C  
ATOM    709  CB  SER L  95      20.833  28.661  27.962  1.00 52.05           C  
ATOM    710  OG  SER L  95      20.079  29.266  26.921  1.00  0.00           O  
ATOM    711  C   SER L  95      20.834  27.886  30.275  1.00 55.14           C  
ATOM    712  O   SER L  95      21.848  28.483  30.631  1.00 54.02           O  
ATOM    713  N   PRO L  96      20.461  26.757  30.808  1.00 43.26           N  
ATOM    714  CA  PRO L  96      21.278  26.165  31.824  1.00 47.21           C  
ATOM    715  CD  PRO L  96      19.054  26.456  31.006  1.00 44.41           C  
ATOM    716  CB  PRO L  96      20.416  25.105  32.504  1.00 50.27           C  
ATOM    717  CG  PRO L  96      18.986  25.640  32.308  1.00 43.36           C  
ATOM    718  C   PRO L  96      22.525  25.638  31.211  1.00 48.51           C  
ATOM    719  O   PRO L  96      22.471  24.965  30.183  1.00 54.49           O  
ATOM    720  N   THR L  97      23.654  25.943  31.854  1.00 25.81           N  
ATOM    721  CA  THR L  97      24.958  25.484  31.471  1.00 25.32           C  
ATOM    722  CB  THR L  97      25.878  26.616  31.113  1.00 25.57           C  
ATOM    723  OG1 THR L  97      25.300  27.404  30.084  1.00 26.28           O  
ATOM    724  CG2 THR L  97      27.221  26.040  30.637  1.00 26.36           C  
ATOM    725  C   THR L  97      25.587  24.780  32.638  1.00 24.99           C  
ATOM    726  O   THR L  97      25.228  25.016  33.792  1.00 25.36           O  
ATOM    727  N   PHE L  98      26.561  23.889  32.348  1.00 24.28           N  
ATOM    728  CA  PHE L  98      27.264  23.150  33.361  1.00 23.80           C  
ATOM    729  CB  PHE L  98      27.188  21.620  33.204  1.00 21.64           C  
ATOM    730  CG  PHE L  98      25.827  21.100  33.520  1.00 24.46           C  
ATOM    731  CD1 PHE L  98      24.821  21.122  32.583  1.00 21.98           C  
ATOM    732  CD2 PHE L  98      25.565  20.564  34.759  1.00 18.91           C  
ATOM    733  CE1 PHE L  98      23.574  20.630  32.884  1.00 23.91           C  
ATOM    734  CE2 PHE L  98      24.318  20.069  35.063  1.00 22.69           C  
ATOM    735  CZ  PHE L  98      23.316  20.101  34.125  1.00 21.80           C  
ATOM    736  C   PHE L  98      28.721  23.457  33.228  1.00 23.70           C  
ATOM    737  O   PHE L  98      29.193  23.874  32.171  1.00 24.17           O  
ATOM    738  N   GLY L  99      29.474  23.270  34.330  1.00 23.36           N  
ATOM    739  CA  GLY L  99      30.895  23.441  34.280  1.00 22.57           C  
ATOM    740  C   GLY L  99      31.449  22.177  33.689  1.00 24.40           C  
ATOM    741  O   GLY L  99      30.732  21.195  33.515  1.00 22.94           O  
ATOM    742  N   GLY L 100      32.756  22.189  33.362  1.00 24.09           N  
ATOM    743  CA  GLY L 100      33.471  21.090  32.768  1.00 26.01           C  
ATOM    744  C   GLY L 100      33.561  19.938  33.725  1.00 26.69           C  
ATOM    745  O   GLY L 100      33.684  18.788  33.308  1.00 27.41           O  
ATOM    746  N   GLY L 101      33.591  20.221  35.040  1.00 25.80           N  
ATOM    747  CA  GLY L 101      33.667  19.171  36.017  1.00 25.24           C  
ATOM    748  C   GLY L 101      35.048  19.127  36.598  1.00 25.93           C  
ATOM    749  O   GLY L 101      36.033  19.464  35.942  1.00 27.08           O  
ATOM    750  N   THR L 102      35.132  18.720  37.883  1.00 25.00           N  
ATOM    751  CA  THR L 102      36.388  18.564  38.564  1.00 24.89           C  
ATOM    752  CB  THR L 102      36.548  19.466  39.756  1.00 25.32           C  
ATOM    753  OG1 THR L 102      36.473  20.827  39.357  1.00 26.99           O  
ATOM    754  CG2 THR L 102      37.906  19.184  40.422  1.00 21.89           C  
ATOM    755  C   THR L 102      36.425  17.155  39.065  1.00 24.91           C  
ATOM    756  O   THR L 102      35.475  16.685  39.691  1.00 23.24           O  
ATOM    757  N   LYS L 103      37.533  16.434  38.805  1.00 25.06           N  
ATOM    758  CA  LYS L 103      37.604  15.074  39.248  1.00 26.64           C  
ATOM    759  CB  LYS L 103      38.348  14.148  38.273  1.00 26.44           C  
ATOM    760  CG  LYS L 103      38.400  12.694  38.744  1.00 33.57           C  
ATOM    761  CD  LYS L 103      38.840  11.714  37.656  1.00 52.61           C  
ATOM    762  CE  LYS L 103      38.670  10.248  38.056  1.00 55.77           C  
ATOM    763  NZ  LYS L 103      37.241   9.867  37.976  1.00 54.74           N1+
ATOM    764  C   LYS L 103      38.343  15.041  40.546  1.00 26.72           C  
ATOM    765  O   LYS L 103      39.470  15.522  40.651  1.00 28.44           O  
ATOM    766  N   VAL L 104      37.708  14.462  41.583  1.00 26.34           N  
ATOM    767  CA  VAL L 104      38.358  14.360  42.854  1.00 26.22           C  
ATOM    768  CB  VAL L 104      37.450  14.626  44.022  1.00 26.55           C  
ATOM    769  CG1 VAL L 104      38.231  14.378  45.326  1.00 25.38           C  
ATOM    770  CG2 VAL L 104      36.907  16.060  43.900  1.00 26.44           C  
ATOM    771  C   VAL L 104      38.858  12.958  42.966  1.00 26.94           C  
ATOM    772  O   VAL L 104      38.086  12.001  42.911  1.00 27.09           O  
ATOM    773  N   GLU L 105      40.186  12.818  43.131  1.00 27.78           N  
ATOM    774  CA  GLU L 105      40.810  11.531  43.185  1.00 29.27           C  
ATOM    775  CB  GLU L 105      41.971  11.424  42.188  1.00 29.71           C  
ATOM    776  CG  GLU L 105      42.472  10.003  41.960  1.00 33.43           C  
ATOM    777  CD  GLU L 105      43.567  10.094  40.911  1.00 43.79           C  
ATOM    778  OE1 GLU L 105      43.933  11.240  40.538  1.00 38.03           O  
ATOM    779  OE2 GLU L 105      44.052   9.019  40.467  1.00 46.28           O1-
ATOM    780  C   GLU L 105      41.348  11.353  44.568  1.00 30.12           C  
ATOM    781  O   GLU L 105      41.748  12.318  45.219  1.00 30.18           O  
ATOM    782  N   ILE L 106      41.371  10.098  45.057  1.00 30.09           N  
ATOM    783  CA  ILE L 106      41.784   9.858  46.409  1.00 30.95           C  
ATOM    784  CB  ILE L 106      40.929   8.838  47.102  1.00 30.19           C  
ATOM    785  CG1 ILE L 106      39.475   9.325  47.189  1.00 33.76           C  
ATOM    786  CG2 ILE L 106      41.563   8.526  48.467  1.00 32.57           C  
ATOM    787  CD1 ILE L 106      38.496   8.236  47.623  1.00 44.14           C  
ATOM    788  C   ILE L 106      43.175   9.327  46.401  1.00 32.13           C  
ATOM    789  O   ILE L 106      43.479   8.360  45.704  1.00 32.61           O  
ATOM    790  N   LYS L 107      44.068   9.977  47.172  1.00 33.06           N  
ATOM    791  CA  LYS L 107      45.407   9.483  47.284  1.00 33.70           C  
ATOM    792  CB  LYS L 107      46.463  10.550  47.627  1.00 33.39           C  
ATOM    793  CG  LYS L 107      46.842  11.473  46.468  1.00 35.45           C  
ATOM    794  CD  LYS L 107      47.743  12.633  46.895  1.00 37.84           C  
ATOM    795  CE  LYS L 107      48.314  13.428  45.720  1.00 58.14           C  
ATOM    796  NZ  LYS L 107      49.209  14.499  46.212  1.00 70.91           N1+
ATOM    797  C   LYS L 107      45.408   8.502  48.449  1.00 34.67           C  
ATOM    798  O   LYS L 107      44.376   8.428  49.168  1.00 35.31           O  
ATOM    799  OXT LYS L 107      46.451   7.821  48.644  1.00  0.00           O1-
TER     800      LYS L 107 
ATOM    801  N   GLN H 108       6.157   8.178  45.716  1.00 38.79           N1+
ATOM    802  CA  GLN H 108       7.517   7.580  45.578  1.00 37.77           C  
ATOM    803  CB  GLN H 108       7.403   6.071  45.316  1.00 38.34           C  
ATOM    804  CG  GLN H 108       6.717   5.744  43.989  1.00 38.75           C  
ATOM    805  CD  GLN H 108       6.609   4.230  43.874  0.00 46.11           C  
ATOM    806  OE1 GLN H 108       5.881   3.589  44.630  0.00 50.46           O  
ATOM    807  NE2 GLN H 108       7.356   3.642  42.903  0.00 50.29           N  
ATOM    808  C   GLN H 108       8.237   8.214  44.439  1.00 36.88           C  
ATOM    809  O   GLN H 108       7.629   8.497  43.410  1.00 36.42           O  
ATOM    810  N   VAL H 109       9.561   8.452  44.563  1.00 44.72           N  
ATOM    811  CA  VAL H 109      10.134   9.187  43.476  1.00 43.42           C  
ATOM    812  CB  VAL H 109      10.982  10.336  43.941  1.00 43.50           C  
ATOM    813  CG1 VAL H 109      11.547  11.051  42.709  1.00 44.53           C  
ATOM    814  CG2 VAL H 109      10.147  11.239  44.861  1.00 46.56           C  
ATOM    815  C   VAL H 109      11.013   8.301  42.643  1.00 41.42           C  
ATOM    816  O   VAL H 109      12.112   7.932  43.056  1.00 41.30           O  
ATOM    817  N   THR H 110      10.552   7.950  41.425  1.00 51.97           N  
ATOM    818  CA  THR H 110      11.370   7.162  40.544  1.00 50.84           C  
ATOM    819  CB  THR H 110      11.039   5.699  40.586  1.00 52.29           C  
ATOM    820  OG1 THR H 110       9.708   5.482  40.142  1.00  0.00           O  
ATOM    821  CG2 THR H 110      11.205   5.198  42.032  1.00  0.00           C  
ATOM    822  C   THR H 110      11.145   7.634  39.141  1.00 48.32           C  
ATOM    823  O   THR H 110      10.012   7.869  38.726  1.00 48.35           O  
ATOM    824  N   LEU H 111      12.232   7.800  38.362  1.00 44.77           N  
ATOM    825  CA  LEU H 111      12.074   8.179  36.986  1.00 41.89           C  
ATOM    826  CB  LEU H 111      12.891   9.418  36.575  1.00 41.95           C  
ATOM    827  CG  LEU H 111      12.456  10.720  37.273  1.00 38.49           C  
ATOM    828  CD1 LEU H 111      13.312  11.912  36.813  1.00 35.87           C  
ATOM    829  CD2 LEU H 111      10.950  10.969  37.104  1.00 35.76           C  
ATOM    830  C   LEU H 111      12.602   7.039  36.188  1.00 40.75           C  
ATOM    831  O   LEU H 111      13.788   6.721  36.265  1.00 40.51           O  
ATOM    832  N   LYS H 112      11.734   6.392  35.389  1.00 38.53           N  
ATOM    833  CA  LYS H 112      12.214   5.268  34.644  1.00 36.65           C  
ATOM    834  CB  LYS H 112      11.345   4.008  34.786  1.00 38.58           C  
ATOM    835  CG  LYS H 112      11.394   3.423  36.199  1.00 53.70           C  
ATOM    836  CD  LYS H 112      12.812   3.067  36.655  1.00 58.39           C  
ATOM    837  CE  LYS H 112      12.900   2.613  38.114  1.00  0.00           C  
ATOM    838  NZ  LYS H 112      12.577   1.172  38.220  1.00  0.00           N1+
ATOM    839  C   LYS H 112      12.271   5.646  33.202  1.00 33.99           C  
ATOM    840  O   LYS H 112      11.308   6.166  32.640  1.00 34.51           O  
ATOM    841  N   GLN H 113      13.431   5.383  32.569  1.00 31.17           N  
ATOM    842  CA  GLN H 113      13.623   5.737  31.196  1.00 30.74           C  
ATOM    843  CB  GLN H 113      14.959   6.455  30.926  1.00 29.09           C  
ATOM    844  CG  GLN H 113      15.039   7.833  31.589  1.00 26.42           C  
ATOM    845  CD  GLN H 113      16.388   8.462  31.265  1.00 27.84           C  
ATOM    846  OE1 GLN H 113      17.103   8.916  32.158  1.00 34.36           O  
ATOM    847  NE2 GLN H 113      16.745   8.503  29.954  1.00 28.12           N  
ATOM    848  C   GLN H 113      13.584   4.501  30.356  1.00 31.61           C  
ATOM    849  O   GLN H 113      13.707   3.381  30.851  1.00 31.26           O  
ATOM    850  N   SER H 114      13.389   4.697  29.037  1.00 31.87           N  
ATOM    851  CA  SER H 114      13.310   3.610  28.106  1.00 32.70           C  
ATOM    852  CB  SER H 114      12.784   4.032  26.723  1.00 32.41           C  
ATOM    853  OG  SER H 114      13.632   5.017  26.155  1.00 32.43           O  
ATOM    854  C   SER H 114      14.680   3.020  27.947  1.00 33.42           C  
ATOM    855  O   SER H 114      15.675   3.595  28.383  1.00 32.42           O  
ATOM    856  N   GLY H 115      14.751   1.833  27.307  1.00 33.12           N  
ATOM    857  CA  GLY H 115      15.977   1.092  27.191  1.00 31.78           C  
ATOM    858  C   GLY H 115      16.872   1.681  26.147  1.00 32.02           C  
ATOM    859  O   GLY H 115      16.476   2.543  25.363  1.00 32.20           O  
ATOM    860  N   ALA H 116      18.122   1.174  26.114  1.00 32.40           N  
ATOM    861  CA  ALA H 116      19.146   1.640  25.222  1.00 32.14           C  
ATOM    862  CB  ALA H 116      20.519   0.990  25.467  1.00 32.04           C  
ATOM    863  C   ALA H 116      18.745   1.339  23.817  1.00 33.42           C  
ATOM    864  O   ALA H 116      18.030   0.372  23.554  1.00 34.57           O  
ATOM    865  N   GLU H 117      19.187   2.192  22.872  1.00 32.74           N  
ATOM    866  CA  GLU H 117      18.821   1.976  21.505  1.00 33.13           C  
ATOM    867  CB  GLU H 117      17.685   2.891  21.028  1.00 34.78           C  
ATOM    868  CG  GLU H 117      16.345   2.567  21.687  1.00 38.09           C  
ATOM    869  CD  GLU H 117      15.304   3.528  21.142  1.00 51.54           C  
ATOM    870  OE1 GLU H 117      15.711   4.589  20.597  1.00 37.66           O  
ATOM    871  OE2 GLU H 117      14.090   3.218  21.263  1.00 50.97           O1-
ATOM    872  C   GLU H 117      19.998   2.232  20.620  1.00 33.36           C  
ATOM    873  O   GLU H 117      20.912   2.984  20.958  1.00 32.28           O  
ATOM    874  N   VAL H 118      20.001   1.564  19.450  1.00 33.91           N  
ATOM    875  CA  VAL H 118      21.017   1.764  18.461  1.00 34.26           C  
ATOM    876  CB  VAL H 118      21.655   0.486  17.998  1.00 34.55           C  
ATOM    877  CG1 VAL H 118      22.640   0.807  16.862  1.00 33.87           C  
ATOM    878  CG2 VAL H 118      22.306  -0.206  19.208  1.00 37.27           C  
ATOM    879  C   VAL H 118      20.307   2.356  17.287  1.00 35.24           C  
ATOM    880  O   VAL H 118      19.253   1.865  16.886  1.00 35.65           O  
ATOM    881  N   LYS H 119      20.853   3.448  16.716  1.00 35.40           N  
ATOM    882  CA  LYS H 119      20.194   4.056  15.597  1.00 36.87           C  
ATOM    883  CB  LYS H 119      19.473   5.368  15.949  1.00 37.12           C  
ATOM    884  CG  LYS H 119      18.295   5.175  16.907  1.00 36.27           C  
ATOM    885  CD  LYS H 119      17.244   4.195  16.379  1.00 30.35           C  
ATOM    886  CE  LYS H 119      15.965   4.139  17.215  1.00 53.41           C  
ATOM    887  NZ  LYS H 119      15.029   5.199  16.780  1.00 40.38           N1+
ATOM    888  C   LYS H 119      21.218   4.367  14.552  1.00 37.95           C  
ATOM    889  O   LYS H 119      22.385   4.609  14.855  1.00 37.24           O  
ATOM    890  N   LYS H 120      20.800   4.347  13.271  1.00 39.40           N  
ATOM    891  CA  LYS H 120      21.703   4.653  12.199  1.00 40.27           C  
ATOM    892  CB  LYS H 120      21.327   4.007  10.857  1.00 42.18           C  
ATOM    893  CG  LYS H 120      21.504   2.487  10.874  1.00 49.36           C  
ATOM    894  CD  LYS H 120      20.914   1.771   9.659  1.00 55.73           C  
ATOM    895  CE  LYS H 120      21.116   0.255   9.702  1.00 79.00           C  
ATOM    896  NZ  LYS H 120      20.558  -0.368   8.482  1.00 47.71           N1+
ATOM    897  C   LYS H 120      21.722   6.136  12.034  1.00 39.07           C  
ATOM    898  O   LYS H 120      20.820   6.836  12.485  1.00 39.68           O  
ATOM    899  N   PRO H 121      22.745   6.639  11.403  1.00 38.38           N  
ATOM    900  CA  PRO H 121      22.840   8.059  11.236  1.00 39.39           C  
ATOM    901  CD  PRO H 121      24.052   6.001  11.428  1.00 37.71           C  
ATOM    902  CB  PRO H 121      24.244   8.318  10.694  1.00 39.55           C  
ATOM    903  CG  PRO H 121      25.067   7.147  11.268  1.00 38.56           C  
ATOM    904  C   PRO H 121      21.742   8.578  10.369  1.00 41.37           C  
ATOM    905  O   PRO H 121      21.375   7.910   9.403  1.00 42.72           O  
ATOM    906  N   GLY H 122      21.204   9.768  10.709  1.00 40.88           N  
ATOM    907  CA  GLY H 122      20.178  10.392   9.925  1.00 40.11           C  
ATOM    908  C   GLY H 122      18.833  10.013  10.469  1.00 40.05           C  
ATOM    909  O   GLY H 122      17.816  10.580  10.073  1.00 41.60           O  
ATOM    910  N   SER H 123      18.795   9.052  11.406  1.00 37.73           N  
ATOM    911  CA  SER H 123      17.559   8.567  11.953  1.00 37.59           C  
ATOM    912  CB  SER H 123      17.691   7.112  12.443  1.00 37.04           C  
ATOM    913  OG  SER H 123      16.450   6.619  12.914  1.00 41.24           O  
ATOM    914  C   SER H 123      17.181   9.445  13.113  1.00 38.32           C  
ATOM    915  O   SER H 123      17.823  10.462  13.371  1.00 36.85           O  
ATOM    916  N   SER H 124      16.087   9.089  13.821  1.00 38.66           N  
ATOM    917  CA  SER H 124      15.652   9.869  14.945  1.00 39.20           C  
ATOM    918  CB  SER H 124      14.368  10.656  14.647  1.00 40.78           C  
ATOM    919  OG  SER H 124      14.021  11.466  15.758  1.00 45.36           O  
ATOM    920  C   SER H 124      15.376   8.933  16.089  1.00 38.59           C  
ATOM    921  O   SER H 124      15.063   7.760  15.884  1.00 39.09           O  
ATOM    922  N   VAL H 125      15.502   9.433  17.339  1.00 37.04           N  
ATOM    923  CA  VAL H 125      15.283   8.600  18.487  1.00 35.65           C  
ATOM    924  CB  VAL H 125      16.554   8.308  19.234  1.00 36.04           C  
ATOM    925  CG1 VAL H 125      17.128   9.637  19.755  1.00 30.21           C  
ATOM    926  CG2 VAL H 125      16.267   7.276  20.336  1.00 35.20           C  
ATOM    927  C   VAL H 125      14.350   9.311  19.421  1.00 34.07           C  
ATOM    928  O   VAL H 125      14.352  10.538  19.508  1.00 33.58           O  
ATOM    929  N   LYS H 126      13.499   8.542  20.132  1.00 33.32           N  
ATOM    930  CA  LYS H 126      12.584   9.132  21.068  1.00 34.24           C  
ATOM    931  CB  LYS H 126      11.112   8.939  20.665  1.00 35.15           C  
ATOM    932  CG  LYS H 126      10.114   9.772  21.471  1.00 36.52           C  
ATOM    933  CD  LYS H 126       8.716   9.799  20.847  1.00 54.00           C  
ATOM    934  CE  LYS H 126       7.726  10.704  21.579  1.00 48.72           C  
ATOM    935  NZ  LYS H 126       7.898  12.103  21.127  1.00 49.76           N1+
ATOM    936  C   LYS H 126      12.791   8.431  22.375  1.00 34.63           C  
ATOM    937  O   LYS H 126      12.563   7.229  22.487  1.00 35.60           O  
ATOM    938  N   VAL H 127      13.220   9.179  23.410  1.00 33.80           N  
ATOM    939  CA  VAL H 127      13.475   8.580  24.688  1.00 32.96           C  
ATOM    940  CB  VAL H 127      14.752   9.063  25.316  1.00 32.85           C  
ATOM    941  CG1 VAL H 127      14.896   8.419  26.703  1.00 32.56           C  
ATOM    942  CG2 VAL H 127      15.919   8.758  24.361  1.00 27.35           C  
ATOM    943  C   VAL H 127      12.361   8.991  25.596  1.00 33.04           C  
ATOM    944  O   VAL H 127      11.913  10.137  25.563  1.00 33.38           O  
ATOM    945  N   SER H 128      11.881   8.058  26.440  1.00 32.68           N  
ATOM    946  CA  SER H 128      10.783   8.376  27.304  1.00 32.10           C  
ATOM    947  CB  SER H 128       9.607   7.392  27.198  1.00 33.41           C  
ATOM    948  OG  SER H 128      10.003   6.109  27.661  1.00 35.03           O  
ATOM    949  C   SER H 128      11.260   8.356  28.720  1.00 31.56           C  
ATOM    950  O   SER H 128      12.254   7.710  29.051  1.00 30.51           O  
ATOM    951  N   CYS H 129      10.564   9.119  29.586  1.00 31.85           N  
ATOM    952  CA  CYS H 129      10.897   9.179  30.979  1.00 32.61           C  
ATOM    953  CB  CYS H 129      11.646  10.487  31.328  1.00 32.44           C  
ATOM    954  SG  CYS H 129      12.115  10.657  33.076  1.00 37.21           S  
ATOM    955  C   CYS H 129       9.588   9.148  31.707  1.00 33.27           C  
ATOM    956  O   CYS H 129       8.796  10.084  31.611  1.00 32.00           O  
ATOM    957  N   THR H 130       9.326   8.067  32.471  1.00 34.51           N  
ATOM    958  CA  THR H 130       8.056   7.956  33.125  1.00 36.66           C  
ATOM    959  CB  THR H 130       7.459   6.576  33.051  1.00 37.10           C  
ATOM    960  OG1 THR H 130       6.170   6.566  33.646  1.00  0.00           O  
ATOM    961  CG2 THR H 130       8.388   5.574  33.758  1.00  0.00           C  
ATOM    962  C   THR H 130       8.217   8.321  34.564  1.00 37.80           C  
ATOM    963  O   THR H 130       9.046   7.759  35.279  1.00 37.49           O  
ATOM    964  N   ALA H 131       7.424   9.318  35.007  1.00 40.64           N  
ATOM    965  CA  ALA H 131       7.462   9.767  36.363  1.00 43.86           C  
ATOM    966  CB  ALA H 131       6.925  11.195  36.559  1.00 42.92           C  
ATOM    967  C   ALA H 131       6.609   8.847  37.159  1.00 47.40           C  
ATOM    968  O   ALA H 131       5.643   8.278  36.653  1.00 48.04           O  
ATOM    969  N   SER H 132       6.944   8.695  38.452  1.00 51.45           N  
ATOM    970  CA  SER H 132       6.207   7.786  39.271  1.00 55.50           C  
ATOM    971  CB  SER H 132       7.110   6.910  40.158  1.00 56.34           C  
ATOM    972  OG  SER H 132       6.325   6.026  40.942  1.00 59.77           O  
ATOM    973  C   SER H 132       5.311   8.567  40.173  1.00 57.23           C  
ATOM    974  O   SER H 132       5.627   9.678  40.590  1.00 57.62           O  
ATOM    975  N   GLY H 133       4.059   8.077  40.256  1.00 64.57           N  
ATOM    976  CA  GLY H 133       3.015   8.654  41.049  1.00 66.38           C  
ATOM    977  C   GLY H 133       2.074   9.428  40.169  1.00 67.74           C  
ATOM    978  O   GLY H 133       0.864   9.216  40.196  1.00 67.13           O  
ATOM    979  N   GLY H 134       2.597  10.289  39.279  1.00 68.57           N  
ATOM    980  CA  GLY H 134       1.667  11.085  38.531  1.00 68.71           C  
ATOM    981  C   GLY H 134       1.797  12.514  38.964  1.00 68.31           C  
ATOM    982  O   GLY H 134       1.120  13.381  38.418  1.00 66.87           O  
ATOM    983  N   THR H 135       2.688  12.810  39.936  1.00 70.58           N  
ATOM    984  CA  THR H 135       2.795  14.164  40.406  1.00 72.07           C  
ATOM    985  CB  THR H 135       3.280  14.233  41.820  1.00 72.23           C  
ATOM    986  OG1 THR H 135       4.591  13.698  41.929  1.00 76.57           O  
ATOM    987  CG2 THR H 135       2.311  13.413  42.681  1.00 73.28           C  
ATOM    988  C   THR H 135       3.771  14.912  39.558  1.00 70.63           C  
ATOM    989  O   THR H 135       4.804  15.405  40.007  1.00 70.34           O  
ATOM    990  N   LEU H 136       3.465  14.969  38.263  1.00 70.07           N  
ATOM    991  CA  LEU H 136       4.209  15.706  37.304  1.00 68.68           C  
ATOM    992  CB  LEU H 136       3.982  15.178  35.881  1.00 69.17           C  
ATOM    993  CG  LEU H 136       4.960  15.744  34.843  1.00 71.92           C  
ATOM    994  CD1 LEU H 136       6.408  15.326  35.140  1.00 75.27           C  
ATOM    995  CD2 LEU H 136       4.528  15.341  33.430  1.00 87.12           C  
ATOM    996  C   LEU H 136       3.802  17.139  37.364  1.00 67.29           C  
ATOM    997  O   LEU H 136       4.521  17.996  36.863  1.00 66.72           O  
ATOM    998  N   ARG H 137       2.601  17.432  37.913  1.00 64.60           N  
ATOM    999  CA  ARG H 137       2.090  18.769  37.825  1.00 62.24           C  
ATOM   1000  CB  ARG H 137       0.703  18.958  38.461  1.00 62.54           C  
ATOM   1001  CG  ARG H 137      -0.427  18.394  37.600  1.00 27.62           C  
ATOM   1002  CD  ARG H 137      -1.823  18.872  38.016  1.00 28.34           C  
ATOM   1003  NE  ARG H 137      -2.065  18.389  39.403  1.00 32.43           N  
ATOM   1004  CZ  ARG H 137      -2.550  17.126  39.603  1.00 32.49           C  
ATOM   1005  NH1 ARG H 137      -2.766  16.309  38.537  1.00 33.08           N1+
ATOM   1006  NH2 ARG H 137      -2.811  16.688  40.868  1.00 32.30           N  
ATOM   1007  C   ARG H 137       3.026  19.746  38.457  1.00 60.42           C  
ATOM   1008  O   ARG H 137       3.391  20.744  37.836  1.00 60.25           O  
ATOM   1009  N   THR H 138       3.484  19.454  39.682  1.00 57.70           N  
ATOM   1010  CA  THR H 138       4.302  20.349  40.449  1.00 56.28           C  
ATOM   1011  CB  THR H 138       4.524  19.867  41.851  1.00 57.60           C  
ATOM   1012  OG1 THR H 138       3.283  19.735  42.530  1.00 32.83           O  
ATOM   1013  CG2 THR H 138       5.425  20.882  42.576  1.00 29.53           C  
ATOM   1014  C   THR H 138       5.664  20.549  39.843  1.00 53.61           C  
ATOM   1015  O   THR H 138       6.250  21.614  40.021  1.00 55.05           O  
ATOM   1016  N   TYR H 139       6.217  19.555  39.115  1.00 47.18           N  
ATOM   1017  CA  TYR H 139       7.612  19.648  38.755  1.00 40.99           C  
ATOM   1018  CB  TYR H 139       8.403  18.437  39.275  1.00 40.45           C  
ATOM   1019  CG  TYR H 139       8.102  18.241  40.726  1.00 37.28           C  
ATOM   1020  CD1 TYR H 139       7.025  17.463  41.079  1.00 40.12           C  
ATOM   1021  CD2 TYR H 139       8.858  18.809  41.728  1.00 41.77           C  
ATOM   1022  CE1 TYR H 139       6.702  17.242  42.396  1.00 44.79           C  
ATOM   1023  CE2 TYR H 139       8.537  18.592  43.051  1.00 36.20           C  
ATOM   1024  CZ  TYR H 139       7.463  17.806  43.388  1.00 43.55           C  
ATOM   1025  OH  TYR H 139       7.132  17.576  44.740  1.00 51.47           O  
ATOM   1026  C   TYR H 139       7.780  19.634  37.251  1.00 40.25           C  
ATOM   1027  O   TYR H 139       6.807  19.507  36.513  1.00 43.56           O  
ATOM   1028  N   GLY H 140       9.039  19.805  36.763  1.00 32.50           N  
ATOM   1029  CA  GLY H 140       9.353  19.827  35.362  1.00 30.91           C  
ATOM   1030  C   GLY H 140      10.325  18.717  35.086  1.00 30.49           C  
ATOM   1031  O   GLY H 140      10.781  18.024  35.996  1.00 30.86           O  
ATOM   1032  N   VAL H 141      10.650  18.500  33.796  1.00 28.36           N  
ATOM   1033  CA  VAL H 141      11.584  17.464  33.470  1.00 26.99           C  
ATOM   1034  CB  VAL H 141      10.953  16.269  32.816  1.00 27.92           C  
ATOM   1035  CG1 VAL H 141      10.345  16.704  31.471  1.00 23.89           C  
ATOM   1036  CG2 VAL H 141      12.017  15.167  32.688  1.00 29.35           C  
ATOM   1037  C   VAL H 141      12.612  18.012  32.525  1.00 27.09           C  
ATOM   1038  O   VAL H 141      12.293  18.641  31.515  1.00 27.95           O  
ATOM   1039  N   SER H 142      13.900  17.755  32.818  1.00 26.54           N  
ATOM   1040  CA  SER H 142      14.939  18.273  31.976  1.00 26.54           C  
ATOM   1041  CB  SER H 142      15.972  19.144  32.714  1.00 26.82           C  
ATOM   1042  OG  SER H 142      15.369  20.350  33.158  1.00 38.05           O  
ATOM   1043  C   SER H 142      15.676  17.113  31.402  1.00 26.25           C  
ATOM   1044  O   SER H 142      15.699  16.026  31.977  1.00 26.96           O  
ATOM   1045  N   TRP H 143      16.256  17.320  30.205  1.00 25.71           N  
ATOM   1046  CA  TRP H 143      17.046  16.312  29.579  1.00 25.72           C  
ATOM   1047  CB  TRP H 143      16.560  15.926  28.172  1.00 26.97           C  
ATOM   1048  CG  TRP H 143      15.448  14.906  28.189  1.00 29.58           C  
ATOM   1049  CD2 TRP H 143      14.060  15.157  28.448  1.00 29.65           C  
ATOM   1050  CD1 TRP H 143      15.558  13.564  28.008  1.00 28.12           C  
ATOM   1051  NE1 TRP H 143      14.332  12.964  28.130  1.00 29.64           N  
ATOM   1052  CE2 TRP H 143      13.400  13.927  28.401  1.00 25.92           C  
ATOM   1053  CE3 TRP H 143      13.389  16.310  28.704  1.00 29.09           C  
ATOM   1054  CZ2 TRP H 143      12.056  13.828  28.611  1.00 34.87           C  
ATOM   1055  CZ3 TRP H 143      12.033  16.205  28.919  1.00 27.59           C  
ATOM   1056  CH2 TRP H 143      11.378  14.993  28.872  1.00 35.60           C  
ATOM   1057  C   TRP H 143      18.454  16.804  29.498  1.00 26.49           C  
ATOM   1058  O   TRP H 143      18.725  17.918  29.050  1.00 26.58           O  
ATOM   1059  N   VAL H 144      19.389  15.958  29.976  1.00 25.35           N  
ATOM   1060  CA  VAL H 144      20.785  16.271  29.963  1.00 25.14           C  
ATOM   1061  CB  VAL H 144      21.357  16.512  31.331  1.00 25.28           C  
ATOM   1062  CG1 VAL H 144      22.876  16.713  31.204  1.00 25.02           C  
ATOM   1063  CG2 VAL H 144      20.624  17.706  31.967  1.00 23.88           C  
ATOM   1064  C   VAL H 144      21.474  15.073  29.395  1.00 25.36           C  
ATOM   1065  O   VAL H 144      21.097  13.939  29.691  1.00 26.35           O  
ATOM   1066  N   ARG H 145      22.507  15.288  28.556  1.00 23.88           N  
ATOM   1067  CA  ARG H 145      23.157  14.140  27.990  1.00 23.98           C  
ATOM   1068  CB  ARG H 145      23.044  14.006  26.460  1.00 24.06           C  
ATOM   1069  CG  ARG H 145      23.722  15.112  25.651  1.00 22.55           C  
ATOM   1070  CD  ARG H 145      23.632  14.859  24.145  1.00 26.02           C  
ATOM   1071  NE  ARG H 145      24.435  15.898  23.442  1.00 30.47           N  
ATOM   1072  CZ  ARG H 145      24.574  15.841  22.085  1.00 37.55           C  
ATOM   1073  NH1 ARG H 145      23.965  14.844  21.378  1.00 32.46           N1+
ATOM   1074  NH2 ARG H 145      25.315  16.785  21.433  1.00 31.09           N  
ATOM   1075  C   ARG H 145      24.615  14.200  28.306  1.00 24.43           C  
ATOM   1076  O   ARG H 145      25.148  15.249  28.669  1.00 23.40           O  
ATOM   1077  N   GLN H 146      25.293  13.037  28.212  1.00 24.52           N  
ATOM   1078  CA  GLN H 146      26.698  12.999  28.479  1.00 23.87           C  
ATOM   1079  CB  GLN H 146      27.010  12.515  29.907  1.00 23.20           C  
ATOM   1080  CG  GLN H 146      28.500  12.473  30.250  1.00 24.10           C  
ATOM   1081  CD  GLN H 146      28.633  12.026  31.701  1.00 24.62           C  
ATOM   1082  OE1 GLN H 146      27.897  11.157  32.168  1.00 30.37           O  
ATOM   1083  NE2 GLN H 146      29.595  12.642  32.438  1.00 26.82           N  
ATOM   1084  C   GLN H 146      27.330  12.043  27.516  1.00 24.70           C  
ATOM   1085  O   GLN H 146      27.018  10.851  27.510  1.00 24.96           O  
ATOM   1086  N   ALA H 147      28.246  12.559  26.672  1.00 26.39           N  
ATOM   1087  CA  ALA H 147      28.976  11.741  25.747  1.00 28.79           C  
ATOM   1088  CB  ALA H 147      29.766  12.545  24.700  1.00 28.97           C  
ATOM   1089  C   ALA H 147      29.958  10.983  26.576  1.00 30.35           C  
ATOM   1090  O   ALA H 147      30.282  11.395  27.690  1.00 30.90           O  
ATOM   1091  N   PRO H 148      30.452   9.885  26.089  1.00 32.30           N  
ATOM   1092  CA  PRO H 148      31.334   9.109  26.907  1.00 32.84           C  
ATOM   1093  CD  PRO H 148      29.732   9.067  25.127  1.00 33.38           C  
ATOM   1094  CB  PRO H 148      31.555   7.806  26.146  1.00 33.11           C  
ATOM   1095  CG  PRO H 148      30.242   7.632  25.355  1.00 34.12           C  
ATOM   1096  C   PRO H 148      32.577   9.856  27.273  1.00 33.60           C  
ATOM   1097  O   PRO H 148      33.217  10.427  26.391  1.00 32.16           O  
ATOM   1098  N   GLY H 149      32.926   9.855  28.577  1.00 33.96           N  
ATOM   1099  CA  GLY H 149      34.123  10.475  29.064  1.00 35.26           C  
ATOM   1100  C   GLY H 149      33.992  11.959  28.962  1.00 35.68           C  
ATOM   1101  O   GLY H 149      34.992  12.678  28.998  1.00 35.74           O  
ATOM   1102  N   GLN H 150      32.753  12.471  28.866  1.00 34.57           N  
ATOM   1103  CA  GLN H 150      32.611  13.881  28.657  1.00 33.42           C  
ATOM   1104  CB  GLN H 150      31.912  14.194  27.326  1.00 34.33           C  
ATOM   1105  CG  GLN H 150      32.244  15.573  26.772  1.00 37.91           C  
ATOM   1106  CD  GLN H 150      33.575  15.452  26.040  1.00 72.89           C  
ATOM   1107  OE1 GLN H 150      33.714  14.653  25.116  1.00 82.03           O  
ATOM   1108  NE2 GLN H 150      34.584  16.258  26.463  1.00 49.46           N  
ATOM   1109  C   GLN H 150      31.769  14.444  29.766  1.00 31.10           C  
ATOM   1110  O   GLN H 150      31.375  13.729  30.686  1.00 29.42           O  
ATOM   1111  N   GLY H 151      31.492  15.765  29.703  1.00 29.61           N  
ATOM   1112  CA  GLY H 151      30.751  16.458  30.723  1.00 28.74           C  
ATOM   1113  C   GLY H 151      29.279  16.381  30.449  1.00 28.03           C  
ATOM   1114  O   GLY H 151      28.826  15.653  29.566  1.00 28.77           O  
ATOM   1115  N   LEU H 152      28.496  17.160  31.228  1.00 27.09           N  
ATOM   1116  CA  LEU H 152      27.065  17.179  31.138  1.00 26.23           C  
ATOM   1117  CB  LEU H 152      26.382  17.391  32.503  1.00 25.04           C  
ATOM   1118  CG  LEU H 152      26.615  16.243  33.501  1.00 26.92           C  
ATOM   1119  CD1 LEU H 152      25.912  16.521  34.838  1.00 21.47           C  
ATOM   1120  CD2 LEU H 152      26.213  14.887  32.898  1.00 24.27           C  
ATOM   1121  C   LEU H 152      26.659  18.320  30.261  1.00 27.29           C  
ATOM   1122  O   LEU H 152      27.232  19.407  30.326  1.00 28.18           O  
ATOM   1123  N   GLU H 153      25.653  18.074  29.399  1.00 26.79           N  
ATOM   1124  CA  GLU H 153      25.172  19.079  28.498  1.00 27.82           C  
ATOM   1125  CB  GLU H 153      25.524  18.767  27.033  1.00 29.71           C  
ATOM   1126  CG  GLU H 153      25.179  19.880  26.045  1.00 33.00           C  
ATOM   1127  CD  GLU H 153      25.633  19.430  24.664  1.00 81.27           C  
ATOM   1128  OE1 GLU H 153      26.175  18.298  24.558  1.00 41.18           O  
ATOM   1129  OE2 GLU H 153      25.449  20.212  23.694  1.00 43.47           O1-
ATOM   1130  C   GLU H 153      23.677  19.109  28.611  1.00 28.25           C  
ATOM   1131  O   GLU H 153      23.013  18.078  28.531  1.00 28.18           O  
ATOM   1132  N   TRP H 154      23.108  20.313  28.794  1.00 27.72           N  
ATOM   1133  CA  TRP H 154      21.685  20.480  28.949  1.00 27.44           C  
ATOM   1134  CB  TRP H 154      21.348  21.734  29.772  1.00 27.64           C  
ATOM   1135  CG  TRP H 154      19.889  22.110  29.811  1.00 29.80           C  
ATOM   1136  CD2 TRP H 154      19.324  23.134  28.980  1.00 27.78           C  
ATOM   1137  CD1 TRP H 154      18.874  21.634  30.587  1.00 21.67           C  
ATOM   1138  NE1 TRP H 154      17.708  22.298  30.290  1.00 29.23           N  
ATOM   1139  CE2 TRP H 154      17.971  23.224  29.301  1.00 27.98           C  
ATOM   1140  CE3 TRP H 154      19.888  23.937  28.031  1.00 27.90           C  
ATOM   1141  CZ2 TRP H 154      17.160  24.125  28.675  1.00 34.75           C  
ATOM   1142  CZ3 TRP H 154      19.064  24.839  27.394  1.00 30.62           C  
ATOM   1143  CH2 TRP H 154      17.725  24.931  27.711  1.00 24.60           C  
ATOM   1144  C   TRP H 154      21.061  20.633  27.594  1.00 27.35           C  
ATOM   1145  O   TRP H 154      21.473  21.488  26.814  1.00 27.79           O  
ATOM   1146  N   LEU H 155      20.135  19.711  27.242  1.00 26.45           N  
ATOM   1147  CA  LEU H 155      19.373  19.722  26.016  1.00 28.43           C  
ATOM   1148  CB  LEU H 155      18.852  18.324  25.640  1.00 29.71           C  
ATOM   1149  CG  LEU H 155      19.970  17.304  25.352  1.00 32.57           C  
ATOM   1150  CD1 LEU H 155      20.800  17.015  26.612  1.00  0.00           C  
ATOM   1151  CD2 LEU H 155      19.412  16.030  24.696  1.00  0.00           C  
ATOM   1152  C   LEU H 155      18.184  20.639  26.050  1.00 28.97           C  
ATOM   1153  O   LEU H 155      17.930  21.379  25.097  1.00 29.81           O  
ATOM   1154  N   GLY H 156      17.400  20.595  27.150  1.00 27.15           N  
ATOM   1155  CA  GLY H 156      16.204  21.392  27.245  1.00 27.44           C  
ATOM   1156  C   GLY H 156      15.382  20.880  28.382  1.00 27.48           C  
ATOM   1157  O   GLY H 156      15.737  19.901  29.036  1.00 27.12           O  
ATOM   1158  N   ARG H 157      14.244  21.548  28.659  1.00 28.37           N  
ATOM   1159  CA  ARG H 157      13.434  21.101  29.751  1.00 28.14           C  
ATOM   1160  CB  ARG H 157      13.822  21.717  31.104  1.00  0.00           C  
ATOM   1161  CG  ARG H 157      13.706  23.242  31.128  1.00  0.00           C  
ATOM   1162  CD  ARG H 157      13.940  23.854  32.511  1.00  0.00           C  
ATOM   1163  NE  ARG H 157      15.390  23.724  32.828  1.00  0.00           N  
ATOM   1164  CZ  ARG H 157      15.879  24.261  33.983  1.00  0.00           C  
ATOM   1165  NH1 ARG H 157      15.036  24.903  34.844  1.00  0.00           N1+
ATOM   1166  NH2 ARG H 157      17.208  24.161  34.280  1.00  0.00           N  
ATOM   1167  C   ARG H 157      12.019  21.482  29.504  1.00 29.22           C  
ATOM   1168  O   ARG H 157      11.729  22.294  28.628  1.00 29.71           O  
ATOM   1169  N   THR H 158      11.098  20.855  30.264  1.00 28.95           N  
ATOM   1170  CA  THR H 158       9.714  21.199  30.156  1.00 28.95           C  
ATOM   1171  CB  THR H 158       8.921  20.201  29.370  1.00 28.99           C  
ATOM   1172  OG1 THR H 158       8.868  18.962  30.060  1.00  0.00           O  
ATOM   1173  CG2 THR H 158       9.616  20.009  28.016  1.00 26.79           C  
ATOM   1174  C   THR H 158       9.112  21.226  31.522  1.00 29.96           C  
ATOM   1175  O   THR H 158       9.435  20.419  32.392  1.00 30.45           O  
ATOM   1176  N   ILE H 159       8.225  22.206  31.755  1.00 30.36           N  
ATOM   1177  CA  ILE H 159       7.476  22.169  32.963  1.00 31.63           C  
ATOM   1178  CB  ILE H 159       7.443  23.483  33.701  1.00 31.13           C  
ATOM   1179  CG1 ILE H 159       8.864  23.961  34.053  1.00 33.15           C  
ATOM   1180  CG2 ILE H 159       6.563  23.296  34.947  1.00 29.68           C  
ATOM   1181  CD1 ILE H 159       9.675  24.443  32.850  1.00 46.26           C  
ATOM   1182  C   ILE H 159       6.102  21.869  32.483  1.00 33.14           C  
ATOM   1183  O   ILE H 159       5.497  22.708  31.820  1.00 33.49           O  
ATOM   1184  N   PRO H 160       5.558  20.701  32.795  1.00 57.17           N  
ATOM   1185  CA  PRO H 160       4.313  20.169  32.257  1.00 53.20           C  
ATOM   1186  CD  PRO H 160       6.409  19.646  33.325  1.00 53.68           C  
ATOM   1187  CB  PRO H 160       4.242  18.721  32.737  1.00 54.87           C  
ATOM   1188  CG  PRO H 160       5.712  18.326  32.958  1.00 57.32           C  
ATOM   1189  C   PRO H 160       2.979  20.875  32.417  1.00 54.86           C  
ATOM   1190  O   PRO H 160       2.157  20.710  31.517  1.00 55.84           O  
ATOM   1191  N   LEU H 161       2.691  21.612  33.516  1.00 43.29           N  
ATOM   1192  CA  LEU H 161       1.403  22.250  33.646  1.00 46.17           C  
ATOM   1193  CB  LEU H 161       1.298  23.003  34.992  1.00 53.17           C  
ATOM   1194  CG  LEU H 161      -0.045  23.680  35.351  1.00  0.00           C  
ATOM   1195  CD1 LEU H 161       0.071  24.372  36.717  1.00 45.01           C  
ATOM   1196  CD2 LEU H 161      -0.554  24.662  34.280  1.00  0.00           C  
ATOM   1197  C   LEU H 161       1.307  23.230  32.528  1.00 49.94           C  
ATOM   1198  O   LEU H 161       0.321  23.270  31.794  1.00 49.28           O  
ATOM   1199  N   PHE H 162       2.359  24.049  32.376  1.00 47.73           N  
ATOM   1200  CA  PHE H 162       2.395  25.055  31.356  1.00 46.65           C  
ATOM   1201  CB  PHE H 162       3.584  26.012  31.530  1.00 46.98           C  
ATOM   1202  CG  PHE H 162       3.439  26.589  32.897  1.00 54.40           C  
ATOM   1203  CD1 PHE H 162       2.668  27.707  33.108  1.00 55.07           C  
ATOM   1204  CD2 PHE H 162       4.057  25.996  33.975  1.00 55.89           C  
ATOM   1205  CE1 PHE H 162       2.534  28.232  34.372  1.00 56.04           C  
ATOM   1206  CE2 PHE H 162       3.926  26.517  35.240  1.00 52.49           C  
ATOM   1207  CZ  PHE H 162       3.162  27.640  35.440  1.00 54.10           C  
ATOM   1208  C   PHE H 162       2.530  24.367  30.037  1.00 44.90           C  
ATOM   1209  O   PHE H 162       1.881  24.736  29.060  1.00 48.48           O  
ATOM   1210  N   GLY H 163       3.388  23.332  29.984  1.00 50.23           N  
ATOM   1211  CA  GLY H 163       3.583  22.606  28.762  1.00 43.51           C  
ATOM   1212  C   GLY H 163       4.625  23.298  27.957  1.00 50.87           C  
ATOM   1213  O   GLY H 163       4.822  23.016  26.775  1.00 41.83           O  
ATOM   1214  N   LYS H 164       5.341  24.250  28.560  1.00 37.50           N  
ATOM   1215  CA  LYS H 164       6.294  24.870  27.696  1.00 36.49           C  
ATOM   1216  CB  LYS H 164       6.570  26.335  28.074  1.00 36.97           C  
ATOM   1217  CG  LYS H 164       7.187  26.476  29.469  1.00  0.00           C  
ATOM   1218  CD  LYS H 164       7.741  27.868  29.775  1.00  0.00           C  
ATOM   1219  CE  LYS H 164       8.352  27.984  31.174  1.00  0.00           C  
ATOM   1220  NZ  LYS H 164       8.875  29.352  31.387  1.00  0.00           N1+
ATOM   1221  C   LYS H 164       7.597  24.169  27.778  1.00 34.47           C  
ATOM   1222  O   LYS H 164       7.954  23.593  28.805  1.00 33.43           O  
ATOM   1223  N   THR H 165       8.341  24.212  26.657  1.00 33.61           N  
ATOM   1224  CA  THR H 165       9.613  23.571  26.606  1.00 32.89           C  
ATOM   1225  CB  THR H 165       9.622  22.428  25.633  1.00 32.80           C  
ATOM   1226  OG1 THR H 165       8.571  21.520  25.932  1.00 39.08           O  
ATOM   1227  CG2 THR H 165      10.976  21.709  25.727  1.00 35.54           C  
ATOM   1228  C   THR H 165      10.596  24.569  26.070  1.00 33.24           C  
ATOM   1229  O   THR H 165      10.289  25.331  25.154  1.00 32.55           O  
ATOM   1230  N   ASP H 166      11.809  24.601  26.654  1.00 32.60           N  
ATOM   1231  CA  ASP H 166      12.853  25.448  26.149  1.00 33.11           C  
ATOM   1232  CB  ASP H 166      13.303  26.530  27.146  1.00 34.52           C  
ATOM   1233  CG  ASP H 166      13.692  25.871  28.457  1.00 40.19           C  
ATOM   1234  OD1 ASP H 166      13.635  24.616  28.540  1.00 35.82           O  
ATOM   1235  OD2 ASP H 166      14.027  26.625  29.408  1.00  0.00           O1-
ATOM   1236  C   ASP H 166      13.995  24.561  25.759  1.00 32.09           C  
ATOM   1237  O   ASP H 166      14.167  23.482  26.328  1.00 30.43           O  
ATOM   1238  N   TYR H 167      14.787  24.977  24.743  1.00 32.46           N  
ATOM   1239  CA  TYR H 167      15.831  24.115  24.253  1.00 32.26           C  
ATOM   1240  CB  TYR H 167      15.587  23.584  22.827  1.00 32.61           C  
ATOM   1241  CG  TYR H 167      14.268  22.892  22.744  1.00 34.40           C  
ATOM   1242  CD1 TYR H 167      14.110  21.600  23.183  1.00 45.52           C  
ATOM   1243  CD2 TYR H 167      13.174  23.548  22.229  1.00 59.10           C  
ATOM   1244  CE1 TYR H 167      12.887  20.974  23.096  1.00 36.56           C  
ATOM   1245  CE2 TYR H 167      11.949  22.927  22.139  1.00 35.60           C  
ATOM   1246  CZ  TYR H 167      11.804  21.635  22.574  1.00 57.58           C  
ATOM   1247  OH  TYR H 167      10.550  20.994  22.484  1.00 41.29           O  
ATOM   1248  C   TYR H 167      17.116  24.882  24.150  1.00 32.71           C  
ATOM   1249  O   TYR H 167      17.126  26.109  24.054  1.00 32.56           O  
ATOM   1250  N   ALA H 168      18.248  24.148  24.182  1.00 33.08           N  
ATOM   1251  CA  ALA H 168      19.544  24.737  24.004  1.00 35.20           C  
ATOM   1252  CB  ALA H 168      20.708  23.797  24.365  1.00 34.18           C  
ATOM   1253  C   ALA H 168      19.662  25.072  22.554  1.00 36.73           C  
ATOM   1254  O   ALA H 168      19.045  24.428  21.710  1.00 36.09           O  
ATOM   1255  N   GLN H 169      20.475  26.092  22.231  1.00 38.59           N  
ATOM   1256  CA  GLN H 169      20.615  26.579  20.886  1.00 41.80           C  
ATOM   1257  CB  GLN H 169      21.572  27.779  20.792  1.00 43.75           C  
ATOM   1258  CG  GLN H 169      21.056  29.043  21.480  1.00 51.22           C  
ATOM   1259  CD  GLN H 169      20.120  29.761  20.520  0.90 96.71           C  
ATOM   1260  OE1 GLN H 169      20.079  29.465  19.327  0.90 61.48           O  
ATOM   1261  NE2 GLN H 169      19.354  30.749  21.056  0.90 48.76           N  
ATOM   1262  C   GLN H 169      21.182  25.523  19.992  1.00 41.64           C  
ATOM   1263  O   GLN H 169      20.769  25.408  18.839  1.00 43.54           O  
ATOM   1264  N   LYS H 170      22.138  24.715  20.484  1.00 41.02           N  
ATOM   1265  CA  LYS H 170      22.767  23.772  19.603  1.00 42.33           C  
ATOM   1266  CB  LYS H 170      23.804  22.866  20.290  1.00 42.13           C  
ATOM   1267  CG  LYS H 170      25.117  23.547  20.673  1.00 46.56           C  
ATOM   1268  CD  LYS H 170      26.020  22.647  21.522  1.00 49.24           C  
ATOM   1269  CE  LYS H 170      27.428  23.203  21.738  1.00 73.18           C  
ATOM   1270  NZ  LYS H 170      28.224  22.264  22.559  1.00 51.66           N1+
ATOM   1271  C   LYS H 170      21.738  22.846  19.039  1.00 42.93           C  
ATOM   1272  O   LYS H 170      21.784  22.493  17.862  1.00 43.63           O  
ATOM   1273  N   PHE H 171      20.808  22.402  19.896  1.00 42.57           N  
ATOM   1274  CA  PHE H 171      19.765  21.461  19.605  1.00 44.54           C  
ATOM   1275  CB  PHE H 171      19.231  20.800  20.881  1.00 43.57           C  
ATOM   1276  CG  PHE H 171      20.353  19.932  21.330  1.00 42.34           C  
ATOM   1277  CD1 PHE H 171      21.477  20.471  21.904  1.00 39.02           C  
ATOM   1278  CD2 PHE H 171      20.284  18.573  21.172  1.00 37.06           C  
ATOM   1279  CE1 PHE H 171      22.516  19.674  22.315  1.00 46.13           C  
ATOM   1280  CE2 PHE H 171      21.322  17.773  21.583  1.00 74.71           C  
ATOM   1281  CZ  PHE H 171      22.442  18.317  22.156  1.00 32.21           C  
ATOM   1282  C   PHE H 171      18.615  22.018  18.824  1.00 47.97           C  
ATOM   1283  O   PHE H 171      17.888  21.251  18.198  1.00 48.45           O  
ATOM   1284  N   GLN H 172      18.372  23.343  18.889  1.00 50.28           N  
ATOM   1285  CA  GLN H 172      17.201  23.932  18.296  1.00 51.83           C  
ATOM   1286  CB  GLN H 172      17.225  25.471  18.322  1.00 53.49           C  
ATOM   1287  CG  GLN H 172      15.992  26.128  17.701  1.00 58.36           C  
ATOM   1288  CD  GLN H 172      16.233  26.238  16.201  1.00 98.15           C  
ATOM   1289  OE1 GLN H 172      17.363  26.104  15.735  1.00 62.73           O  
ATOM   1290  NE2 GLN H 172      15.146  26.488  15.423  1.00 71.43           N  
ATOM   1291  C   GLN H 172      16.990  23.473  16.886  1.00 51.68           C  
ATOM   1292  O   GLN H 172      17.884  23.509  16.042  1.00 52.63           O  
ATOM   1293  N   GLY H 173      15.753  22.998  16.628  1.00 50.22           N  
ATOM   1294  CA  GLY H 173      15.301  22.547  15.346  1.00 49.71           C  
ATOM   1295  C   GLY H 173      15.356  21.052  15.309  1.00 48.24           C  
ATOM   1296  O   GLY H 173      14.534  20.416  14.650  1.00 49.66           O  
ATOM   1297  N   ARG H 174      16.386  20.468  15.953  1.00 45.34           N  
ATOM   1298  CA  ARG H 174      16.586  19.047  16.036  1.00 42.51           C  
ATOM   1299  CB  ARG H 174      18.047  18.643  16.298  1.00 42.51           C  
ATOM   1300  CG  ARG H 174      19.004  19.023  15.168  1.00 42.39           C  
ATOM   1301  CD  ARG H 174      20.279  18.177  15.154  1.00 43.20           C  
ATOM   1302  NE  ARG H 174      20.828  18.172  16.538  1.00 38.53           N  
ATOM   1303  CZ  ARG H 174      21.765  17.247  16.901  1.00 46.25           C  
ATOM   1304  NH1 ARG H 174      22.269  16.381  15.975  1.00 31.27           N1+
ATOM   1305  NH2 ARG H 174      22.195  17.177  18.194  1.00 30.73           N  
ATOM   1306  C   ARG H 174      15.759  18.364  17.090  1.00 39.78           C  
ATOM   1307  O   ARG H 174      15.353  17.218  16.900  1.00 38.58           O  
ATOM   1308  N   VAL H 175      15.501  19.027  18.239  1.00 38.53           N  
ATOM   1309  CA  VAL H 175      14.926  18.291  19.333  0.90 37.92           C  
ATOM   1310  CB  VAL H 175      15.807  18.321  20.550  0.90 37.98           C  
ATOM   1311  CG1 VAL H 175      15.821  19.747  21.117  0.90 37.18           C  
ATOM   1312  CG2 VAL H 175      15.340  17.250  21.543  0.90 37.06           C  
ATOM   1313  C   VAL H 175      13.570  18.804  19.708  1.00 37.62           C  
ATOM   1314  O   VAL H 175      13.247  19.976  19.521  1.00 38.81           O  
ATOM   1315  N   THR H 176      12.713  17.889  20.217  1.00 35.77           N  
ATOM   1316  CA  THR H 176      11.401  18.254  20.671  1.00 35.52           C  
ATOM   1317  CB  THR H 176      10.315  17.806  19.740  1.00 36.74           C  
ATOM   1318  OG1 THR H 176      10.505  18.380  18.455  1.00 37.29           O  
ATOM   1319  CG2 THR H 176       8.956  18.232  20.317  1.00 30.33           C  
ATOM   1320  C   THR H 176      11.169  17.570  21.984  1.00 34.63           C  
ATOM   1321  O   THR H 176      11.388  16.365  22.102  1.00 34.67           O  
ATOM   1322  N   ILE H 177      10.721  18.328  23.012  1.00 34.14           N  
ATOM   1323  CA  ILE H 177      10.440  17.729  24.287  1.00 33.15           C  
ATOM   1324  CB  ILE H 177      11.280  18.231  25.422  1.00 32.59           C  
ATOM   1325  CG1 ILE H 177      12.764  17.883  25.196  1.00 31.15           C  
ATOM   1326  CG2 ILE H 177      10.715  17.611  26.706  1.00 28.29           C  
ATOM   1327  CD1 ILE H 177      13.708  18.530  26.208  1.00 33.70           C  
ATOM   1328  C   ILE H 177       9.000  17.977  24.610  1.00 33.64           C  
ATOM   1329  O   ILE H 177       8.516  19.109  24.573  1.00 34.13           O  
ATOM   1330  N   THR H 178       8.268  16.894  24.934  1.00 33.36           N  
ATOM   1331  CA  THR H 178       6.868  17.022  25.209  1.00 34.85           C  
ATOM   1332  CB  THR H 178       6.004  16.458  24.121  1.00 35.60           C  
ATOM   1333  OG1 THR H 178       6.290  15.078  23.939  1.00 38.61           O  
ATOM   1334  CG2 THR H 178       6.272  17.234  22.821  1.00 33.93           C  
ATOM   1335  C   THR H 178       6.554  16.249  26.446  1.00 36.35           C  
ATOM   1336  O   THR H 178       7.375  15.482  26.945  1.00 36.08           O  
ATOM   1337  N   ALA H 179       5.350  16.472  27.005  1.00 37.56           N  
ATOM   1338  CA  ALA H 179       4.958  15.714  28.154  1.00 39.00           C  
ATOM   1339  CB  ALA H 179       5.095  16.483  29.477  1.00 39.26           C  
ATOM   1340  C   ALA H 179       3.515  15.369  27.996  1.00 41.08           C  
ATOM   1341  O   ALA H 179       2.722  16.203  27.563  1.00 41.45           O  
ATOM   1342  N   ASP H 180       3.143  14.117  28.341  1.00 42.02           N  
ATOM   1343  CA  ASP H 180       1.764  13.730  28.255  1.00 44.06           C  
ATOM   1344  CB  ASP H 180       1.510  12.423  27.481  1.00 44.82           C  
ATOM   1345  CG  ASP H 180       0.011  12.214  27.325  1.00 47.92           C  
ATOM   1346  OD1 ASP H 180      -0.746  13.215  27.424  1.00 55.04           O  
ATOM   1347  OD2 ASP H 180      -0.398  11.042  27.110  1.00 64.72           O1-
ATOM   1348  C   ASP H 180       1.272  13.534  29.653  1.00 45.48           C  
ATOM   1349  O   ASP H 180       1.812  12.735  30.415  1.00 44.81           O  
ATOM   1350  N   LYS H 181       0.211  14.277  30.007  1.00 47.55           N  
ATOM   1351  CA  LYS H 181      -0.343  14.308  31.329  1.00 49.75           C  
ATOM   1352  CB  LYS H 181      -1.538  15.272  31.434  1.00 50.89           C  
ATOM   1353  CG  LYS H 181      -1.218  16.749  31.195  1.00 54.41           C  
ATOM   1354  CD  LYS H 181      -0.329  17.385  32.263  0.88134.28           C  
ATOM   1355  CE  LYS H 181      -0.209  18.903  32.113  1.00  0.00           C  
ATOM   1356  NZ  LYS H 181       0.396  19.490  33.329  1.00  0.00           N1+
ATOM   1357  C   LYS H 181      -0.880  12.963  31.726  1.00 49.75           C  
ATOM   1358  O   LYS H 181      -0.680  12.519  32.854  1.00 49.95           O  
ATOM   1359  N   SER H 182      -1.574  12.273  30.806  1.00 49.75           N  
ATOM   1360  CA  SER H 182      -2.268  11.060  31.144  1.00 49.95           C  
ATOM   1361  CB  SER H 182      -2.929  10.424  29.915  1.00 50.29           C  
ATOM   1362  OG  SER H 182      -3.761  11.378  29.278  1.00 57.23           O  
ATOM   1363  C   SER H 182      -1.320  10.035  31.684  1.00 48.79           C  
ATOM   1364  O   SER H 182      -1.526   9.480  32.762  1.00 48.84           O  
ATOM   1365  N   MET H 183      -0.282   9.746  30.889  1.00 47.40           N  
ATOM   1366  CA  MET H 183       0.758   8.781  31.102  1.00 46.70           C  
ATOM   1367  CB  MET H 183       1.552   8.551  29.820  1.00 46.69           C  
ATOM   1368  CG  MET H 183       2.268   9.824  29.381  1.00 51.84           C  
ATOM   1369  SD  MET H 183       2.935   9.708  27.706  1.00 60.82           S  
ATOM   1370  CE  MET H 183       4.080  11.091  27.916  1.00 58.00           C  
ATOM   1371  C   MET H 183       1.741   9.216  32.156  1.00 45.08           C  
ATOM   1372  O   MET H 183       2.438   8.379  32.732  1.00 44.75           O  
ATOM   1373  N   ASP H 184       1.877  10.536  32.402  1.00 42.93           N  
ATOM   1374  CA  ASP H 184       2.879  11.017  33.315  0.90 40.45           C  
ATOM   1375  CB  ASP H 184       2.761  10.414  34.727  0.90 41.04           C  
ATOM   1376  CG  ASP H 184       3.705  11.166  35.654  1.00  0.00           C  
ATOM   1377  OD1 ASP H 184       4.359  12.135  35.182  1.00  0.00           O  
ATOM   1378  OD2 ASP H 184       3.787  10.778  36.850  1.00  0.00           O1-
ATOM   1379  C   ASP H 184       4.225  10.665  32.764  1.00 38.17           C  
ATOM   1380  O   ASP H 184       5.131  10.257  33.490  1.00 37.80           O  
ATOM   1381  N   THR H 185       4.388  10.817  31.435  1.00 35.65           N  
ATOM   1382  CA  THR H 185       5.657  10.534  30.836  1.00 33.95           C  
ATOM   1383  CB  THR H 185       5.590   9.429  29.822  1.00 34.99           C  
ATOM   1384  OG1 THR H 185       5.058   8.252  30.414  1.00 36.85           O  
ATOM   1385  CG2 THR H 185       7.010   9.151  29.305  1.00 32.34           C  
ATOM   1386  C   THR H 185       6.113  11.778  30.128  1.00 32.81           C  
ATOM   1387  O   THR H 185       5.316  12.639  29.762  1.00 32.05           O  
ATOM   1388  N   SER H 186       7.436  11.934  29.957  1.00 30.86           N  
ATOM   1389  CA  SER H 186       7.965  13.055  29.237  1.00 29.66           C  
ATOM   1390  CB  SER H 186       8.901  13.927  30.086  1.00 30.77           C  
ATOM   1391  OG  SER H 186      10.032  13.165  30.488  1.00  0.00           O  
ATOM   1392  C   SER H 186       8.787  12.458  28.143  1.00 29.28           C  
ATOM   1393  O   SER H 186       9.319  11.363  28.315  1.00 30.34           O  
ATOM   1394  N   PHE H 187       8.905  13.138  26.980  1.00 28.52           N  
ATOM   1395  CA  PHE H 187       9.666  12.512  25.936  1.00 29.06           C  
ATOM   1396  CB  PHE H 187       8.864  12.078  24.696  1.00 30.52           C  
ATOM   1397  CG  PHE H 187       7.724  11.201  25.070  1.00 32.87           C  
ATOM   1398  CD1 PHE H 187       7.917   9.930  25.552  1.00 25.77           C  
ATOM   1399  CD2 PHE H 187       6.442  11.675  24.948  1.00 27.77           C  
ATOM   1400  CE1 PHE H 187       6.843   9.140  25.892  1.00 39.20           C  
ATOM   1401  CE2 PHE H 187       5.368  10.888  25.281  1.00 38.54           C  
ATOM   1402  CZ  PHE H 187       5.563   9.616  25.755  1.00 38.10           C  
ATOM   1403  C   PHE H 187      10.639  13.498  25.380  1.00 29.93           C  
ATOM   1404  O   PHE H 187      10.428  14.710  25.433  1.00 30.50           O  
ATOM   1405  N   MET H 188      11.751  12.972  24.832  1.00 30.04           N  
ATOM   1406  CA  MET H 188      12.722  13.785  24.168  1.00 30.94           C  
ATOM   1407  CB  MET H 188      14.033  13.909  24.963  1.00 31.00           C  
ATOM   1408  CG  MET H 188      15.031  14.912  24.385  1.00 34.03           C  
ATOM   1409  SD  MET H 188      15.887  14.340  22.892  1.00 44.82           S  
ATOM   1410  CE  MET H 188      16.914  13.134  23.782  1.00 35.45           C  
ATOM   1411  C   MET H 188      12.993  13.113  22.858  1.00 31.60           C  
ATOM   1412  O   MET H 188      13.398  11.952  22.819  1.00 31.39           O  
ATOM   1413  N   GLU H 189      12.749  13.825  21.739  1.00 31.89           N  
ATOM   1414  CA  GLU H 189      12.983  13.231  20.451  1.00 32.02           C  
ATOM   1415  CB  GLU H 189      11.748  13.240  19.533  1.00 33.77           C  
ATOM   1416  CG  GLU H 189      11.913  12.388  18.273  1.00 37.86           C  
ATOM   1417  CD  GLU H 189      10.628  12.486  17.460  1.00 55.29           C  
ATOM   1418  OE1 GLU H 189      10.188  13.636  17.193  1.00 53.94           O  
ATOM   1419  OE2 GLU H 189      10.070  11.416  17.099  1.00 62.41           O1-
ATOM   1420  C   GLU H 189      14.053  14.030  19.776  1.00 32.49           C  
ATOM   1421  O   GLU H 189      13.942  15.248  19.647  1.00 33.89           O  
ATOM   1422  N   LEU H 190      15.131  13.349  19.334  1.00 32.49           N  
ATOM   1423  CA  LEU H 190      16.228  14.002  18.677  1.00 33.00           C  
ATOM   1424  CB  LEU H 190      17.563  13.758  19.405  1.00 31.68           C  
ATOM   1425  CG  LEU H 190      18.791  14.434  18.773  1.00 31.11           C  
ATOM   1426  CD1 LEU H 190      18.655  15.964  18.787  1.00 29.38           C  
ATOM   1427  CD2 LEU H 190      20.087  13.964  19.453  1.00 33.59           C  
ATOM   1428  C   LEU H 190      16.319  13.423  17.296  1.00 34.98           C  
ATOM   1429  O   LEU H 190      16.342  12.204  17.131  1.00 36.17           O  
ATOM   1430  N   THR H 191      16.378  14.288  16.260  1.00 35.42           N  
ATOM   1431  CA  THR H 191      16.394  13.806  14.904  1.00 37.07           C  
ATOM   1432  CB  THR H 191      15.343  14.442  14.040  1.00 37.93           C  
ATOM   1433  OG1 THR H 191      15.571  15.840  13.942  1.00 30.54           O  
ATOM   1434  CG2 THR H 191      13.961  14.174  14.666  1.00 31.22           C  
ATOM   1435  C   THR H 191      17.722  14.103  14.273  1.00 37.84           C  
ATOM   1436  O   THR H 191      18.585  14.744  14.871  1.00 37.47           O  
ATOM   1437  N   SER H 192      17.909  13.622  13.023  1.00 38.49           N  
ATOM   1438  CA  SER H 192      19.117  13.838  12.271  1.00 40.02           C  
ATOM   1439  CB  SER H 192      19.308  15.305  11.846  1.00 41.05           C  
ATOM   1440  OG  SER H 192      18.263  15.697  10.968  1.00 48.73           O  
ATOM   1441  C   SER H 192      20.294  13.429  13.099  1.00 39.33           C  
ATOM   1442  O   SER H 192      21.257  14.179  13.244  1.00 39.57           O  
ATOM   1443  N   LEU H 193      20.252  12.194  13.629  1.00 38.19           N  
ATOM   1444  CA  LEU H 193      21.270  11.693  14.507  1.00 37.32           C  
ATOM   1445  CB  LEU H 193      20.925  10.306  15.079  1.00 35.58           C  
ATOM   1446  CG  LEU H 193      19.713  10.307  16.029  1.00 33.91           C  
ATOM   1447  CD1 LEU H 193      19.415   8.898  16.564  1.00 27.06           C  
ATOM   1448  CD2 LEU H 193      19.908  11.324  17.163  1.00 31.65           C  
ATOM   1449  C   LEU H 193      22.578  11.564  13.790  1.00 38.71           C  
ATOM   1450  O   LEU H 193      22.646  11.142  12.637  1.00 39.72           O  
ATOM   1451  N   THR H 194      23.668  11.947  14.490  1.00 38.57           N  
ATOM   1452  CA  THR H 194      25.000  11.814  13.977  1.00 40.49           C  
ATOM   1453  CB  THR H 194      25.650  13.121  13.630  1.00 41.34           C  
ATOM   1454  OG1 THR H 194      26.907  12.895  13.007  1.00  0.00           O  
ATOM   1455  CG2 THR H 194      25.830  13.938  14.915  1.00  0.00           C  
ATOM   1456  C   THR H 194      25.804  11.153  15.056  1.00 40.12           C  
ATOM   1457  O   THR H 194      25.316  10.933  16.162  1.00 39.14           O  
ATOM   1458  N   SER H 195      27.075  10.827  14.759  1.00 40.36           N  
ATOM   1459  CA  SER H 195      27.920  10.090  15.658  0.90 39.92           C  
ATOM   1460  CB  SER H 195      29.311   9.815  15.058  0.90 39.76           C  
ATOM   1461  OG  SER H 195      29.980  11.037  14.786  0.90 44.36           O  
ATOM   1462  C   SER H 195      28.114  10.827  16.949  1.00 39.26           C  
ATOM   1463  O   SER H 195      28.239  10.210  18.006  1.00 39.37           O  
ATOM   1464  N   GLU H 196      28.120  12.168  16.908  1.00 37.98           N  
ATOM   1465  CA  GLU H 196      28.377  12.972  18.072  1.00 36.92           C  
ATOM   1466  CB  GLU H 196      28.397  14.474  17.755  1.00 37.42           C  
ATOM   1467  CG  GLU H 196      27.017  15.015  17.387  1.00 43.98           C  
ATOM   1468  CD  GLU H 196      27.216  16.305  16.619  1.00102.66           C  
ATOM   1469  OE1 GLU H 196      28.076  16.312  15.698  1.00 71.89           O  
ATOM   1470  OE2 GLU H 196      26.512  17.299  16.937  1.00 70.39           O1-
ATOM   1471  C   GLU H 196      27.294  12.748  19.082  1.00 35.09           C  
ATOM   1472  O   GLU H 196      27.506  12.945  20.276  1.00 34.86           O  
ATOM   1473  N   ASP H 197      26.094  12.372  18.607  1.00 32.78           N  
ATOM   1474  CA  ASP H 197      24.911  12.178  19.400  1.00 30.65           C  
ATOM   1475  CB  ASP H 197      23.645  12.036  18.541  1.00 31.20           C  
ATOM   1476  CG  ASP H 197      23.385  13.399  17.914  1.00 33.86           C  
ATOM   1477  OD1 ASP H 197      23.659  14.425  18.593  1.00 34.66           O  
ATOM   1478  OD2 ASP H 197      22.922  13.433  16.744  1.00 41.69           O1-
ATOM   1479  C   ASP H 197      25.025  10.989  20.308  1.00 29.45           C  
ATOM   1480  O   ASP H 197      24.206  10.835  21.213  1.00 28.26           O  
ATOM   1481  N   THR H 198      25.974  10.065  20.061  1.00 29.57           N  
ATOM   1482  CA  THR H 198      26.092   8.931  20.939  1.00 28.94           C  
ATOM   1483  CB  THR H 198      27.226   8.016  20.574  1.00 29.66           C  
ATOM   1484  OG1 THR H 198      27.059   7.533  19.248  1.00 34.30           O  
ATOM   1485  CG2 THR H 198      27.263   6.843  21.568  1.00 25.61           C  
ATOM   1486  C   THR H 198      26.355   9.443  22.321  1.00 27.38           C  
ATOM   1487  O   THR H 198      27.325  10.162  22.555  1.00 27.80           O  
ATOM   1488  N   ALA H 199      25.475   9.086  23.282  1.00 25.50           N  
ATOM   1489  CA  ALA H 199      25.659   9.555  24.626  1.00 25.00           C  
ATOM   1490  CB  ALA H 199      25.495  11.079  24.764  1.00 25.16           C  
ATOM   1491  C   ALA H 199      24.618   8.926  25.495  1.00 25.27           C  
ATOM   1492  O   ALA H 199      23.717   8.239  25.017  1.00 25.86           O  
ATOM   1493  N   VAL H 200      24.752   9.123  26.822  1.00 24.36           N  
ATOM   1494  CA  VAL H 200      23.757   8.645  27.731  1.00 24.07           C  
ATOM   1495  CB  VAL H 200      24.313   8.255  29.072  1.00 23.86           C  
ATOM   1496  CG1 VAL H 200      23.149   7.857  29.995  1.00 21.51           C  
ATOM   1497  CG2 VAL H 200      25.351   7.140  28.865  1.00 24.13           C  
ATOM   1498  C   VAL H 200      22.837   9.807  27.932  1.00 25.67           C  
ATOM   1499  O   VAL H 200      23.289  10.914  28.217  1.00 25.82           O  
ATOM   1500  N   TYR H 201      21.516   9.589  27.780  1.00 25.56           N  
ATOM   1501  CA  TYR H 201      20.596  10.681  27.921  1.00 25.49           C  
ATOM   1502  CB  TYR H 201      19.531  10.773  26.811  1.00 25.37           C  
ATOM   1503  CG  TYR H 201      20.196  11.168  25.536  1.00 25.99           C  
ATOM   1504  CD1 TYR H 201      20.378  12.496  25.234  1.00 24.20           C  
ATOM   1505  CD2 TYR H 201      20.643  10.228  24.637  1.00 24.24           C  
ATOM   1506  CE1 TYR H 201      20.988  12.881  24.066  1.00 22.36           C  
ATOM   1507  CE2 TYR H 201      21.254  10.611  23.465  1.00 24.48           C  
ATOM   1508  CZ  TYR H 201      21.427  11.939  23.172  1.00 27.63           C  
ATOM   1509  OH  TYR H 201      22.053  12.333  21.971  1.00 27.35           O  
ATOM   1510  C   TYR H 201      19.869  10.494  29.210  1.00 25.73           C  
ATOM   1511  O   TYR H 201      19.297   9.435  29.463  1.00 26.05           O  
ATOM   1512  N   TYR H 202      19.874  11.543  30.060  1.00 24.51           N  
ATOM   1513  CA  TYR H 202      19.256  11.426  31.349  1.00 24.87           C  
ATOM   1514  CB  TYR H 202      20.110  11.899  32.544  1.00 24.15           C  
ATOM   1515  CG  TYR H 202      21.453  11.256  32.620  1.00 24.80           C  
ATOM   1516  CD1 TYR H 202      21.616   9.964  33.057  1.00 22.14           C  
ATOM   1517  CD2 TYR H 202      22.567  11.968  32.246  1.00 22.10           C  
ATOM   1518  CE1 TYR H 202      22.866   9.395  33.125  1.00 25.08           C  
ATOM   1519  CE2 TYR H 202      23.820  11.408  32.312  1.00 20.20           C  
ATOM   1520  CZ  TYR H 202      23.971  10.117  32.755  1.00 25.77           C  
ATOM   1521  OH  TYR H 202      25.250   9.529  32.828  1.00 32.12           O  
ATOM   1522  C   TYR H 202      18.103  12.372  31.408  1.00 25.25           C  
ATOM   1523  O   TYR H 202      18.146  13.468  30.848  1.00 24.89           O  
ATOM   1524  N   CYS H 203      17.019  11.941  32.079  1.00 25.35           N  
ATOM   1525  CA  CYS H 203      15.947  12.846  32.360  0.90 25.83           C  
ATOM   1526  CB  CYS H 203      14.525  12.285  32.114  0.90 27.08           C  
ATOM   1527  SG  CYS H 203      14.150  10.776  33.056  0.92 32.96           S  
ATOM   1528  C   CYS H 203      16.110  13.167  33.810  1.00 25.58           C  
ATOM   1529  O   CYS H 203      16.564  12.335  34.596  1.00 25.57           O  
ATOM   1530  N   ALA H 204      15.804  14.418  34.193  1.00 24.96           N  
ATOM   1531  CA  ALA H 204      15.960  14.801  35.567  1.00 25.42           C  
ATOM   1532  CB  ALA H 204      17.221  15.644  35.825  1.00 24.36           C  
ATOM   1533  C   ALA H 204      14.792  15.647  35.930  1.00 26.32           C  
ATOM   1534  O   ALA H 204      14.347  16.477  35.140  1.00 26.93           O  
ATOM   1535  N   ARG H 205      14.279  15.449  37.159  1.00 26.10           N  
ATOM   1536  CA  ARG H 205      13.136  16.167  37.635  1.00 27.07           C  
ATOM   1537  CB  ARG H 205      12.296  15.336  38.618  1.00 27.16           C  
ATOM   1538  CG  ARG H 205      10.964  15.971  39.008  1.00 30.50           C  
ATOM   1539  CD  ARG H 205      10.206  15.167  40.063  1.00 36.54           C  
ATOM   1540  NE  ARG H 205      10.928  15.351  41.353  1.00 60.78           N  
ATOM   1541  CZ  ARG H 205      10.406  14.849  42.509  1.00 66.96           C  
ATOM   1542  NH1 ARG H 205       9.225  14.166  42.487  1.00 98.88           N1+
ATOM   1543  NH2 ARG H 205      11.069  15.031  43.689  1.00 43.06           N  
ATOM   1544  C   ARG H 205      13.600  17.391  38.340  1.00 27.37           C  
ATOM   1545  O   ARG H 205      14.634  17.372  39.006  1.00 28.14           O  
ATOM   1546  N   ASP H 206      12.838  18.492  38.176  1.00 27.71           N  
ATOM   1547  CA  ASP H 206      13.128  19.751  38.820  1.00 28.25           C  
ATOM   1548  CB  ASP H 206      13.373  20.936  37.857  1.00 28.45           C  
ATOM   1549  CG  ASP H 206      12.117  21.288  37.056  1.00 32.47           C  
ATOM   1550  OD1 ASP H 206      11.103  21.737  37.658  1.00 32.56           O  
ATOM   1551  OD2 ASP H 206      12.169  21.125  35.807  1.00 33.46           O1-
ATOM   1552  C   ASP H 206      11.945  20.107  39.680  1.00 28.97           C  
ATOM   1553  O   ASP H 206      10.827  19.682  39.392  1.00 28.69           O  
ATOM   1554  N   LEU H 207      12.172  20.670  40.853  1.00 20.56           N  
ATOM   1555  CA  LEU H 207      10.929  20.921  41.478  1.00 21.08           C  
ATOM   1556  CB  LEU H 207      11.030  21.111  42.995  1.00 19.93           C  
ATOM   1557  CG  LEU H 207      11.793  19.973  43.709  1.00 18.54           C  
ATOM   1558  CD1 LEU H 207      11.605  20.058  45.231  1.00 21.15           C  
ATOM   1559  CD2 LEU H 207      11.477  18.588  43.124  1.00 20.81           C  
ATOM   1560  C   LEU H 207      10.518  22.165  40.790  1.00 22.95           C  
ATOM   1561  O   LEU H 207      11.294  22.725  40.015  1.00 24.59           O  
ATOM   1562  N   THR H 208       9.259  22.592  40.889  1.00 24.35           N  
ATOM   1563  CA  THR H 208       9.191  23.844  40.233  1.00 23.68           C  
ATOM   1564  CB  THR H 208       8.972  23.801  38.738  1.00 24.54           C  
ATOM   1565  OG1 THR H 208       9.250  25.079  38.188  1.00  0.00           O  
ATOM   1566  CG2 THR H 208       7.532  23.402  38.399  1.00  0.00           C  
ATOM   1567  C   THR H 208       8.189  24.725  40.859  1.00 24.22           C  
ATOM   1568  O   THR H 208       6.988  24.470  40.863  1.00 25.71           O  
ATOM   1569  N   THR H 209       8.722  25.785  41.462  1.00 23.99           N  
ATOM   1570  CA  THR H 209       7.961  26.880  41.941  1.00 21.88           C  
ATOM   1571  CB  THR H 209       7.780  26.897  43.429  1.00 23.89           C  
ATOM   1572  OG1 THR H 209       7.097  25.723  43.845  1.00  0.00           O  
ATOM   1573  CG2 THR H 209       6.965  28.146  43.813  1.00  0.00           C  
ATOM   1574  C   THR H 209       8.853  27.997  41.547  1.00 22.71           C  
ATOM   1575  O   THR H 209      10.064  27.911  41.730  1.00 24.50           O  
ATOM   1576  N   LEU H 210       8.315  29.068  40.960  1.00 22.40           N  
ATOM   1577  CA  LEU H 210       9.215  30.100  40.539  1.00 21.49           C  
ATOM   1578  CB  LEU H 210       8.504  31.286  39.868  1.00 23.85           C  
ATOM   1579  CG  LEU H 210       7.785  30.919  38.560  1.00 24.14           C  
ATOM   1580  CD1 LEU H 210       6.623  29.941  38.811  1.00 23.24           C  
ATOM   1581  CD2 LEU H 210       7.352  32.182  37.799  1.00 24.73           C  
ATOM   1582  C   LEU H 210       9.889  30.642  41.755  1.00 22.97           C  
ATOM   1583  O   LEU H 210      11.096  30.875  41.758  1.00 22.90           O  
ATOM   1584  N   THR H 211       9.110  30.802  42.839  1.00 24.28           N  
ATOM   1585  CA  THR H 211       9.588  31.389  44.055  1.00 25.60           C  
ATOM   1586  CB  THR H 211       8.512  31.518  45.097  1.00 29.85           C  
ATOM   1587  OG1 THR H 211       8.021  30.238  45.465  1.00  0.00           O  
ATOM   1588  CG2 THR H 211       7.373  32.376  44.521  1.00 11.39           C  
ATOM   1589  C   THR H 211      10.681  30.546  44.627  1.00 24.14           C  
ATOM   1590  O   THR H 211      11.639  31.070  45.198  1.00 26.40           O  
ATOM   1591  N   SER H 212      10.531  29.213  44.532  1.00 23.05           N  
ATOM   1592  CA  SER H 212      11.499  28.305  45.073  1.00 26.95           C  
ATOM   1593  CB  SER H 212      10.969  26.873  45.108  1.00 32.92           C  
ATOM   1594  OG  SER H 212      10.649  26.483  43.784  1.00 26.04           O  
ATOM   1595  C   SER H 212      12.747  28.304  44.238  1.00 26.21           C  
ATOM   1596  O   SER H 212      13.839  28.128  44.773  1.00 27.31           O  
ATOM   1597  N   TYR H 213      12.628  28.522  42.908  1.00 25.94           N  
ATOM   1598  CA  TYR H 213      13.761  28.478  42.018  1.00 23.71           C  
ATOM   1599  CB  TYR H 213      14.781  29.620  42.235  1.00 12.87           C  
ATOM   1600  CG  TYR H 213      14.090  30.943  42.154  1.00 11.03           C  
ATOM   1601  CD1 TYR H 213      13.563  31.506  43.295  1.00  0.00           C  
ATOM   1602  CD2 TYR H 213      13.961  31.623  40.965  1.00  0.00           C  
ATOM   1603  CE1 TYR H 213      12.919  32.720  43.267  1.00  0.00           C  
ATOM   1604  CE2 TYR H 213      13.317  32.840  40.929  1.00  0.00           C  
ATOM   1605  CZ  TYR H 213      12.795  33.391  42.077  1.00  0.00           C  
ATOM   1606  OH  TYR H 213      12.136  34.640  42.036  1.00  0.00           O  
ATOM   1607  C   TYR H 213      14.482  27.197  42.275  1.00 22.77           C  
ATOM   1608  O   TYR H 213      15.627  27.214  42.717  1.00 27.00           O  
ATOM   1609  N   ASN H 214      13.792  26.064  41.998  1.00 24.56           N  
ATOM   1610  CA  ASN H 214      14.235  24.716  42.227  1.00 23.92           C  
ATOM   1611  CB  ASN H 214      13.081  23.705  42.315  1.00 22.78           C  
ATOM   1612  CG  ASN H 214      12.469  23.834  43.703  1.00 24.31           C  
ATOM   1613  OD1 ASN H 214      13.184  23.923  44.700  1.00 28.17           O  
ATOM   1614  ND2 ASN H 214      11.113  23.844  43.781  1.00 33.46           N  
ATOM   1615  C   ASN H 214      15.213  24.252  41.197  1.00 22.90           C  
ATOM   1616  O   ASN H 214      15.415  24.875  40.154  1.00 21.76           O  
ATOM   1617  N   TRP H 215      15.837  23.098  41.503  1.00 20.12           N  
ATOM   1618  CA  TRP H 215      16.947  22.559  40.780  1.00 20.62           C  
ATOM   1619  CB  TRP H 215      18.157  22.585  41.719  1.00 22.30           C  
ATOM   1620  CG  TRP H 215      18.252  23.949  42.372  1.00 25.06           C  
ATOM   1621  CD2 TRP H 215      17.420  24.349  43.478  1.00 24.83           C  
ATOM   1622  CD1 TRP H 215      19.027  25.031  42.072  1.00 24.86           C  
ATOM   1623  NE1 TRP H 215      18.728  26.076  42.912  1.00  0.00           N  
ATOM   1624  CE2 TRP H 215      17.746  25.671  43.787  1.00 25.05           C  
ATOM   1625  CE3 TRP H 215      16.480  23.662  44.192  1.00  0.00           C  
ATOM   1626  CZ2 TRP H 215      17.134  26.323  44.819  1.00  0.00           C  
ATOM   1627  CZ3 TRP H 215      15.845  24.335  45.211  1.00  0.00           C  
ATOM   1628  CH2 TRP H 215      16.167  25.639  45.518  1.00  0.00           C  
ATOM   1629  C   TRP H 215      16.587  21.138  40.434  1.00 21.37           C  
ATOM   1630  O   TRP H 215      15.454  20.722  40.668  1.00 21.81           O  
ATOM   1631  N   TRP H 216      17.527  20.359  39.844  1.00 19.26           N  
ATOM   1632  CA  TRP H 216      17.219  19.009  39.420  1.00 21.24           C  
ATOM   1633  CB  TRP H 216      18.030  18.564  38.194  1.00 19.31           C  
ATOM   1634  CG  TRP H 216      17.706  19.333  36.941  1.00 20.80           C  
ATOM   1635  CD2 TRP H 216      18.606  19.473  35.832  1.00 20.68           C  
ATOM   1636  CD1 TRP H 216      16.586  20.041  36.624  1.00 23.35           C  
ATOM   1637  NE1 TRP H 216      16.729  20.615  35.385  1.00  0.00           N  
ATOM   1638  CE2 TRP H 216      17.967  20.277  34.887  1.00 23.07           C  
ATOM   1639  CE3 TRP H 216      19.862  18.980  35.623  1.00  0.00           C  
ATOM   1640  CZ2 TRP H 216      18.580  20.599  33.711  1.00  0.00           C  
ATOM   1641  CZ3 TRP H 216      20.476  19.304  34.433  1.00  0.00           C  
ATOM   1642  CH2 TRP H 216      19.845  20.100  33.498  1.00  0.00           C  
ATOM   1643  C   TRP H 216      17.549  18.041  40.522  1.00 22.11           C  
ATOM   1644  O   TRP H 216      18.695  17.626  40.671  1.00 19.86           O  
ATOM   1645  N   ASP H 217      16.546  17.669  41.348  1.00 22.37           N  
ATOM   1646  CA  ASP H 217      16.777  16.756  42.440  1.00 22.13           C  
ATOM   1647  CB  ASP H 217      15.761  16.916  43.596  1.00 21.44           C  
ATOM   1648  CG  ASP H 217      14.337  16.699  43.108  1.00 25.38           C  
ATOM   1649  OD1 ASP H 217      14.151  16.512  41.877  1.00 32.66           O  
ATOM   1650  OD2 ASP H 217      13.410  16.737  43.962  1.00 28.51           O1-
ATOM   1651  C   ASP H 217      16.877  15.304  42.046  1.00 23.65           C  
ATOM   1652  O   ASP H 217      17.727  14.586  42.571  1.00 21.52           O  
ATOM   1653  N   LEU H 218      16.036  14.811  41.111  1.00 27.67           N  
ATOM   1654  CA  LEU H 218      16.037  13.377  40.894  1.00 28.34           C  
ATOM   1655  CB  LEU H 218      14.692  12.666  41.098  1.00 29.35           C  
ATOM   1656  CG  LEU H 218      14.828  11.152  40.836  1.00 37.32           C  
ATOM   1657  CD1 LEU H 218      15.652  10.460  41.933  1.00 65.96           C  
ATOM   1658  CD2 LEU H 218      13.473  10.486  40.559  1.00 59.73           C  
ATOM   1659  C   LEU H 218      16.408  13.077  39.479  1.00 28.51           C  
ATOM   1660  O   LEU H 218      16.033  13.802  38.559  1.00 28.52           O  
ATOM   1661  N   TRP H 219      17.135  11.958  39.267  1.00 27.43           N  
ATOM   1662  CA  TRP H 219      17.579  11.652  37.940  1.00 26.86           C  
ATOM   1663  CB  TRP H 219      19.112  11.722  37.802  1.00 25.66           C  
ATOM   1664  CG  TRP H 219      19.681  13.113  37.976  1.00 24.12           C  
ATOM   1665  CD2 TRP H 219      20.343  13.865  36.944  1.00 23.28           C  
ATOM   1666  CD1 TRP H 219      19.714  13.890  39.097  1.00 19.08           C  
ATOM   1667  NE1 TRP H 219      20.342  15.082  38.827  1.00 23.48           N  
ATOM   1668  CE2 TRP H 219      20.738  15.080  37.506  1.00 21.65           C  
ATOM   1669  CE3 TRP H 219      20.603  13.569  35.636  1.00 23.87           C  
ATOM   1670  CZ2 TRP H 219      21.400  16.018  36.766  1.00 24.51           C  
ATOM   1671  CZ3 TRP H 219      21.269  14.518  34.893  1.00 22.37           C  
ATOM   1672  CH2 TRP H 219      21.661  15.720  35.447  1.00 25.72           C  
ATOM   1673  C   TRP H 219      17.153  10.265  37.571  1.00 27.70           C  
ATOM   1674  O   TRP H 219      16.997   9.386  38.418  1.00 28.14           O  
ATOM   1675  N   GLY H 220      16.931  10.049  36.258  1.00 27.65           N  
ATOM   1676  CA  GLY H 220      16.587   8.749  35.767  1.00 27.55           C  
ATOM   1677  C   GLY H 220      17.874   7.995  35.674  1.00 28.42           C  
ATOM   1678  O   GLY H 220      18.947   8.553  35.896  1.00 27.84           O  
ATOM   1679  N   GLN H 221      17.785   6.693  35.345  1.00 28.84           N  
ATOM   1680  CA  GLN H 221      18.926   5.824  35.254  1.00 29.10           C  
ATOM   1681  CB  GLN H 221      18.581   4.328  35.099  1.00 31.22           C  
ATOM   1682  CG  GLN H 221      17.935   3.947  33.763  1.00 35.31           C  
ATOM   1683  CD  GLN H 221      16.427   4.122  33.854  1.00 73.25           C  
ATOM   1684  OE1 GLN H 221      15.928   5.053  34.483  1.00 37.07           O  
ATOM   1685  NE2 GLN H 221      15.675   3.191  33.208  1.00 38.06           N  
ATOM   1686  C   GLN H 221      19.782   6.203  34.082  1.00 28.30           C  
ATOM   1687  O   GLN H 221      20.990   5.974  34.099  1.00 29.82           O  
ATOM   1688  N   GLY H 222      19.176   6.744  33.008  1.00 26.75           N  
ATOM   1689  CA  GLY H 222      19.926   7.107  31.836  1.00 26.01           C  
ATOM   1690  C   GLY H 222      19.594   6.142  30.738  1.00 27.36           C  
ATOM   1691  O   GLY H 222      19.254   4.986  30.987  1.00 27.55           O  
ATOM   1692  N   THR H 223      19.659   6.625  29.477  1.00 26.30           N  
ATOM   1693  CA  THR H 223      19.409   5.801  28.327  1.00 26.15           C  
ATOM   1694  CB  THR H 223      18.167   6.187  27.576  1.00 26.39           C  
ATOM   1695  OG1 THR H 223      17.035   6.103  28.431  1.00 27.13           O  
ATOM   1696  CG2 THR H 223      17.992   5.239  26.377  1.00 26.81           C  
ATOM   1697  C   THR H 223      20.563   5.980  27.391  1.00 26.81           C  
ATOM   1698  O   THR H 223      20.881   7.097  26.981  1.00 26.14           O  
ATOM   1699  N   LEU H 224      21.216   4.870  27.005  1.00 26.11           N  
ATOM   1700  CA  LEU H 224      22.350   4.976  26.137  1.00 27.29           C  
ATOM   1701  CB  LEU H 224      23.360   3.829  26.318  1.00 26.73           C  
ATOM   1702  CG  LEU H 224      24.595   3.923  25.401  1.00 32.05           C  
ATOM   1703  CD1 LEU H 224      25.512   5.085  25.805  1.00 24.06           C  
ATOM   1704  CD2 LEU H 224      25.334   2.581  25.317  1.00 25.01           C  
ATOM   1705  C   LEU H 224      21.857   4.914  24.728  1.00 28.11           C  
ATOM   1706  O   LEU H 224      21.123   3.998  24.354  1.00 28.57           O  
ATOM   1707  N   VAL H 225      22.227   5.919  23.912  1.00 27.51           N  
ATOM   1708  CA  VAL H 225      21.856   5.907  22.529  1.00 27.20           C  
ATOM   1709  CB  VAL H 225      21.128   7.149  22.096  1.00 28.12           C  
ATOM   1710  CG1 VAL H 225      20.884   7.080  20.579  1.00 29.87           C  
ATOM   1711  CG2 VAL H 225      19.838   7.272  22.925  1.00 28.48           C  
ATOM   1712  C   VAL H 225      23.133   5.835  21.758  1.00 27.73           C  
ATOM   1713  O   VAL H 225      23.997   6.702  21.886  1.00 27.03           O  
ATOM   1714  N   THR H 226      23.285   4.784  20.930  1.00 28.96           N  
ATOM   1715  CA  THR H 226      24.489   4.649  20.166  1.00 30.24           C  
ATOM   1716  CB  THR H 226      25.096   3.277  20.253  1.00 29.59           C  
ATOM   1717  OG1 THR H 226      25.389   2.956  21.605  1.00 31.16           O  
ATOM   1718  CG2 THR H 226      26.384   3.248  19.413  1.00 28.43           C  
ATOM   1719  C   THR H 226      24.127   4.881  18.739  1.00 31.54           C  
ATOM   1720  O   THR H 226      23.258   4.203  18.190  1.00 31.48           O  
ATOM   1721  N   VAL H 227      24.785   5.862  18.095  1.00 32.39           N  
ATOM   1722  CA  VAL H 227      24.475   6.130  16.725  1.00 33.89           C  
ATOM   1723  CB  VAL H 227      24.446   7.597  16.406  1.00 33.94           C  
ATOM   1724  CG1 VAL H 227      24.187   7.770  14.901  1.00 33.75           C  
ATOM   1725  CG2 VAL H 227      23.391   8.270  17.301  1.00 28.05           C  
ATOM   1726  C   VAL H 227      25.553   5.511  15.902  1.00 36.12           C  
ATOM   1727  O   VAL H 227      26.707   5.933  15.948  1.00 35.05           O  
ATOM   1728  N   SER H 228      25.196   4.468  15.125  1.00 37.28           N  
ATOM   1729  CA  SER H 228      26.179   3.831  14.303  1.00 38.95           C  
ATOM   1730  CB  SER H 228      27.051   2.812  15.057  1.00 38.84           C  
ATOM   1731  OG  SER H 228      26.259   1.723  15.509  1.00 37.47           O  
ATOM   1732  C   SER H 228      25.461   3.091  13.223  1.00 40.58           C  
ATOM   1733  O   SER H 228      24.281   2.764  13.348  1.00 39.37           O  
ATOM   1734  N   SER H 229      26.171   2.813  12.115  1.00 43.46           N  
ATOM   1735  CA  SER H 229      25.576   2.087  11.036  1.00 46.41           C  
ATOM   1736  CB  SER H 229      26.247   2.360   9.679  1.00 47.84           C  
ATOM   1737  OG  SER H 229      27.602   1.941   9.717  1.00 53.25           O  
ATOM   1738  C   SER H 229      25.756   0.610  11.354  1.00 46.29           C  
ATOM   1739  O   SER H 229      26.932   0.177  11.479  1.00 47.58           O  
ATOM   1740  OXT SER H 229      24.725  -0.103  11.477  1.00  0.00           O1-
TER    1741      SER H 229 
CONECT  161  664
CONECT  664  161
CONECT  954 1527
CONECT 1527  954
END
