# Supplementary material for: Fully automated antibody structure prediction using BIOVIA tools: Validation study
Source: PLoS One. 2017 May 18;12(5):e0177923. doi: 10.1371/journal.pone.0177923 (PMC5436848; doi:10.1371/journal.pone.0177923)
Supplement: S1 Dataset — Predicted structures using the Top5 framework method, Chothia CDR definition with no canonical filtering and generating 50 models. These were used in the detailed discussion of outliers and for comparison against predictions using canonical filtering. (ZIP) [file pone.0177923.s003.zip › 3WBD_AA_FV_FinalModel.pdb]

REMARK   Accelrys Discovery Studio PDB file
REMARK   Created:  2015-05-08T02:47:32Z
SSBOND   1 CYS L   23    CYS L   93                                     
SSBOND   2 CYS H  132    CYS H  206                                     
ATOM      1  N   ASP L   1      25.790  32.283  25.946  1.00 56.28           N1+
ATOM      2  CA  ASP L   1      25.786  31.275  27.031  1.00 54.89           C  
ATOM      3  CB  ASP L   1      26.267  29.913  26.504  1.00 56.46           C  
ATOM      4  CG  ASP L   1      25.208  29.385  25.551  1.00 59.25           C  
ATOM      5  OD1 ASP L   1      24.125  30.022  25.458  1.00 58.82           O  
ATOM      6  OD2 ASP L   1      25.470  28.340  24.900  1.00 58.46           O1-
ATOM      7  C   ASP L   1      26.700  31.703  28.127  1.00 54.40           C  
ATOM      8  O   ASP L   1      27.687  32.398  27.896  1.00 55.36           O  
ATOM      9  N   VAL L   2      26.372  31.302  29.368  1.00 51.34           N  
ATOM     10  CA  VAL L   2      27.191  31.645  30.489  1.00 47.29           C  
ATOM     11  CB  VAL L   2      26.415  31.737  31.771  1.00 43.79           C  
ATOM     12  CG1 VAL L   2      27.382  32.066  32.919  1.00 44.96           C  
ATOM     13  CG2 VAL L   2      25.292  32.772  31.585  1.00 42.62           C  
ATOM     14  C   VAL L   2      28.171  30.531  30.634  1.00 46.13           C  
ATOM     15  O   VAL L   2      27.792  29.366  30.746  1.00 47.84           O  
ATOM     16  N   VAL L   3      29.475  30.861  30.627  1.00 45.70           N  
ATOM     17  CA  VAL L   3      30.466  29.831  30.714  1.00 45.41           C  
ATOM     18  CB  VAL L   3      31.769  30.216  30.080  1.00 48.95           C  
ATOM     19  CG1 VAL L   3      32.773  29.078  30.298  1.00 51.65           C  
ATOM     20  CG2 VAL L   3      31.526  30.558  28.603  1.00 50.13           C  
ATOM     21  C   VAL L   3      30.753  29.592  32.154  1.00 44.17           C  
ATOM     22  O   VAL L   3      30.929  30.534  32.925  1.00 43.98           O  
ATOM     23  N   MET L   4      30.801  28.309  32.558  1.00 45.13           N  
ATOM     24  CA  MET L   4      31.114  27.995  33.917  1.00 44.99           C  
ATOM     25  CB  MET L   4      30.129  26.993  34.539  1.00 43.66           C  
ATOM     26  CG  MET L   4      28.686  27.502  34.560  1.00 42.22           C  
ATOM     27  SD  MET L   4      28.401  28.943  35.629  1.00 45.23           S  
ATOM     28  CE  MET L   4      28.245  27.975  37.157  1.00 42.04           C  
ATOM     29  C   MET L   4      32.456  27.340  33.880  1.00 46.08           C  
ATOM     30  O   MET L   4      32.648  26.347  33.180  1.00 47.58           O  
ATOM     31  N   THR L   5      33.434  27.889  34.624  1.00 46.70           N  
ATOM     32  CA  THR L   5      34.738  27.293  34.621  1.00 49.05           C  
ATOM     33  CB  THR L   5      35.837  28.222  34.202  1.00 51.22           C  
ATOM     34  OG1 THR L   5      35.823  29.394  35.003  1.00 55.09           O  
ATOM     35  CG2 THR L   5      35.664  28.571  32.717  1.00 50.39           C  
ATOM     36  C   THR L   5      35.042  26.826  36.003  1.00 48.42           C  
ATOM     37  O   THR L   5      34.908  27.571  36.973  1.00 51.04           O  
ATOM     38  N   GLN L   6      35.473  25.554  36.118  1.00 48.72           N  
ATOM     39  CA  GLN L   6      35.759  25.010  37.409  1.00 50.38           C  
ATOM     40  CB  GLN L   6      35.074  23.655  37.671  1.00 47.15           C  
ATOM     41  CG  GLN L   6      33.549  23.749  37.730  1.00 45.12           C  
ATOM     42  CD  GLN L   6      32.974  22.362  37.991  1.00 43.28           C  
ATOM     43  OE1 GLN L   6      31.941  21.994  37.437  1.00 42.80           O  
ATOM     44  NE2 GLN L   6      33.650  21.569  38.866  1.00 40.19           N  
ATOM     45  C   GLN L   6      37.228  24.770  37.506  1.00 52.36           C  
ATOM     46  O   GLN L   6      37.891  24.446  36.522  1.00 52.59           O  
ATOM     47  N   THR L   7      37.781  24.978  38.714  1.00 53.12           N  
ATOM     48  CA  THR L   7      39.161  24.685  38.954  1.00 53.60           C  
ATOM     49  CB  THR L   7      40.048  25.894  39.006  1.00 54.74           C  
ATOM     50  OG1 THR L   7      39.644  26.757  40.057  1.00 59.26           O  
ATOM     51  CG2 THR L   7      39.978  26.620  37.655  1.00 57.96           C  
ATOM     52  C   THR L   7      39.221  24.031  40.294  1.00 53.86           C  
ATOM     53  O   THR L   7      38.501  24.434  41.209  1.00 55.20           O  
ATOM     54  N   PRO L   8      40.048  23.034  40.469  1.00 53.38           N  
ATOM     55  CA  PRO L   8      40.890  22.498  39.430  1.00 53.26           C  
ATOM     56  CD  PRO L   8      40.579  22.761  41.794  1.00 52.76           C  
ATOM     57  CB  PRO L   8      42.101  21.894  40.142  1.00 53.08           C  
ATOM     58  CG  PRO L   8      41.620  21.654  41.582  1.00 51.89           C  
ATOM     59  C   PRO L   8      40.146  21.474  38.630  1.00 52.80           C  
ATOM     60  O   PRO L   8      39.004  21.157  38.964  1.00 54.98           O  
ATOM     61  N   LEU L   9      40.764  21.000  37.530  1.00 52.80           N  
ATOM     62  CA  LEU L   9      40.225  19.956  36.708  1.00 51.65           C  
ATOM     63  CB  LEU L   9      41.015  19.772  35.405  1.00 55.44           C  
ATOM     64  CG  LEU L   9      41.046  21.039  34.536  1.00 61.72           C  
ATOM     65  CD1 LEU L   9      41.832  20.804  33.239  1.00 63.91           C  
ATOM     66  CD2 LEU L   9      39.631  21.585  34.293  0.80 62.20           C  
ATOM     67  C   LEU L   9      40.290  18.660  37.455  1.00 49.64           C  
ATOM     68  O   LEU L   9      39.373  17.845  37.387  1.00 50.59           O  
ATOM     69  N   SER L  10      41.406  18.424  38.171  1.00 48.96           N  
ATOM     70  CA  SER L  10      41.574  17.202  38.906  1.00 48.09           C  
ATOM     71  CB  SER L  10      42.612  16.259  38.272  1.00 49.42           C  
ATOM     72  OG  SER L  10      42.726  15.064  39.028  1.00 54.40           O  
ATOM     73  C   SER L  10      42.052  17.583  40.268  1.00 46.49           C  
ATOM     74  O   SER L  10      42.813  18.537  40.418  1.00 46.59           O  
ATOM     75  N   LEU L  11      41.601  16.857  41.312  1.00 44.36           N  
ATOM     76  CA  LEU L  11      42.005  17.234  42.636  1.00 45.23           C  
ATOM     77  CB  LEU L  11      40.856  17.929  43.391  1.00 44.26           C  
ATOM     78  CG  LEU L  11      41.185  18.374  44.827  1.00 47.10           C  
ATOM     79  CD1 LEU L  11      42.327  19.401  44.864  1.00 45.08           C  
ATOM     80  CD2 LEU L  11      39.923  18.883  45.537  1.00 45.36           C  
ATOM     81  C   LEU L  11      42.405  16.013  43.414  1.00 44.92           C  
ATOM     82  O   LEU L  11      41.552  15.231  43.835  1.00 44.62           O  
ATOM     83  N   PRO L  12      43.687  15.819  43.605  1.00 45.14           N  
ATOM     84  CA  PRO L  12      44.158  14.727  44.419  1.00 44.72           C  
ATOM     85  CD  PRO L  12      44.663  16.213  42.605  1.00 46.66           C  
ATOM     86  CB  PRO L  12      45.596  14.446  43.972  1.00 45.78           C  
ATOM     87  CG  PRO L  12      45.998  15.690  43.157  1.00 48.25           C  
ATOM     88  C   PRO L  12      44.032  15.099  45.859  1.00 44.04           C  
ATOM     89  O   PRO L  12      44.383  16.224  46.212  1.00 45.63           O  
ATOM     90  N   VAL L  13      43.571  14.172  46.720  1.00 42.02           N  
ATOM     91  CA  VAL L  13      43.424  14.531  48.098  1.00 42.51           C  
ATOM     92  CB  VAL L  13      42.093  15.175  48.362  1.00 43.17           C  
ATOM     93  CG1 VAL L  13      40.989  14.172  47.996  1.00 43.46           C  
ATOM     94  CG2 VAL L  13      42.039  15.669  49.815  1.00 41.82           C  
ATOM     95  C   VAL L  13      43.532  13.282  48.913  1.00 43.59           C  
ATOM     96  O   VAL L  13      43.101  12.210  48.489  1.00 43.20           O  
ATOM     97  N   SER L  14      44.130  13.391  50.116  1.00 45.02           N  
ATOM     98  CA  SER L  14      44.255  12.251  50.980  1.00 45.06           C  
ATOM     99  CB  SER L  14      45.404  12.364  51.995  1.00 47.84           C  
ATOM    100  OG  SER L  14      46.649  12.437  51.316  1.00 50.63           O  
ATOM    101  C   SER L  14      42.984  12.149  51.754  1.00 43.20           C  
ATOM    102  O   SER L  14      42.234  13.117  51.865  1.00 42.60           O  
ATOM    103  N   LEU L  15      42.701  10.960  52.319  1.00 43.24           N  
ATOM    104  CA  LEU L  15      41.480  10.805  53.056  1.00 44.40           C  
ATOM    105  CB  LEU L  15      41.197   9.357  53.501  1.00 42.22           C  
ATOM    106  CG  LEU L  15      40.934   8.361  52.356  1.00 45.78           C  
ATOM    107  CD1 LEU L  15      40.658   6.954  52.903  1.00 47.47           C  
ATOM    108  CD2 LEU L  15      39.814   8.849  51.426  1.00 44.70           C  
ATOM    109  C   LEU L  15      41.592  11.607  54.308  1.00 47.03           C  
ATOM    110  O   LEU L  15      42.651  11.677  54.930  1.00 50.12           O  
ATOM    111  N   GLY L  16      40.477  12.253  54.694  1.00 45.42           N  
ATOM    112  CA  GLY L  16      40.420  12.990  55.921  1.00 44.63           C  
ATOM    113  C   GLY L  16      40.767  14.424  55.673  1.00 46.19           C  
ATOM    114  O   GLY L  16      40.553  15.270  56.539  1.00 49.01           O  
ATOM    115  N   ASP L  17      41.312  14.747  54.485  1.00 45.71           N  
ATOM    116  CA  ASP L  17      41.695  16.105  54.226  1.00 46.45           C  
ATOM    117  CB  ASP L  17      42.773  16.255  53.136  1.00 48.87           C  
ATOM    118  CG  ASP L  17      44.106  15.749  53.673  1.00 56.07           C  
ATOM    119  OD1 ASP L  17      44.143  15.303  54.849  1.00 58.34           O  
ATOM    120  OD2 ASP L  17      45.109  15.814  52.910  1.00 59.76           O1-
ATOM    121  C   ASP L  17      40.500  16.876  53.766  1.00 48.01           C  
ATOM    122  O   ASP L  17      39.430  16.322  53.523  1.00 46.96           O  
ATOM    123  N   GLN L  18      40.666  18.210  53.671  1.00 49.25           N  
ATOM    124  CA  GLN L  18      39.621  19.079  53.218  1.00 49.21           C  
ATOM    125  CB  GLN L  18      39.655  20.452  53.912  1.00 55.44           C  
ATOM    126  CG  GLN L  18      38.557  21.417  53.468  1.00 64.66           C  
ATOM    127  CD  GLN L  18      38.739  22.709  54.249  1.00 70.28           C  
ATOM    128  OE1 GLN L  18      39.096  23.745  53.689  1.00 73.51           O  
ATOM    129  NE2 GLN L  18      38.497  22.647  55.584  1.00 71.46           N  
ATOM    130  C   GLN L  18      39.829  19.280  51.748  1.00 48.21           C  
ATOM    131  O   GLN L  18      40.958  19.212  51.262  1.00 49.12           O  
ATOM    132  N   ALA L  19      38.737  19.496  50.986  1.00 47.12           N  
ATOM    133  CA  ALA L  19      38.904  19.710  49.577  1.00 44.39           C  
ATOM    134  CB  ALA L  19      38.527  18.490  48.719  1.00 42.92           C  
ATOM    135  C   ALA L  19      38.003  20.827  49.167  1.00 43.33           C  
ATOM    136  O   ALA L  19      36.880  20.941  49.656  1.00 45.74           O  
ATOM    137  N   SER L  20      38.478  21.689  48.245  1.00 43.30           N  
ATOM    138  CA  SER L  20      37.652  22.775  47.810  1.00 44.55           C  
ATOM    139  CB  SER L  20      38.119  24.145  48.327  1.00 44.17           C  
ATOM    140  OG  SER L  20      39.415  24.441  47.829  1.00 53.44           O  
ATOM    141  C   SER L  20      37.678  22.810  46.315  1.00 44.92           C  
ATOM    142  O   SER L  20      38.725  22.626  45.695  1.00 47.34           O  
ATOM    143  N   ILE L  21      36.499  23.039  45.701  1.00 43.52           N  
ATOM    144  CA  ILE L  21      36.396  23.101  44.271  1.00 42.06           C  
ATOM    145  CB  ILE L  21      35.492  22.042  43.706  1.00 38.22           C  
ATOM    146  CG1 ILE L  21      36.050  20.650  44.046  1.00 36.92           C  
ATOM    147  CG2 ILE L  21      35.335  22.292  42.197  1.00 38.44           C  
ATOM    148  CD1 ILE L  21      35.056  19.514  43.809  1.00 38.46           C  
ATOM    149  C   ILE L  21      35.804  24.435  43.950  1.00 42.69           C  
ATOM    150  O   ILE L  21      34.863  24.878  44.607  1.00 46.00           O  
ATOM    151  N   SER L  22      36.340  25.116  42.919  1.00 42.90           N  
ATOM    152  CA  SER L  22      35.877  26.439  42.627  1.00 44.91           C  
ATOM    153  CB  SER L  22      37.038  27.448  42.567  1.00 46.27           C  
ATOM    154  OG  SER L  22      36.555  28.755  42.309  1.00 54.82           O  
ATOM    155  C   SER L  22      35.181  26.440  41.299  1.00 45.15           C  
ATOM    156  O   SER L  22      35.537  25.695  40.388  1.00 44.72           O  
ATOM    157  N   CYS L  23      34.127  27.276  41.184  1.00 42.22           N  
ATOM    158  CA  CYS L  23      33.372  27.417  39.970  1.00 41.51           C  
ATOM    159  CB  CYS L  23      31.996  26.713  40.037  1.00 41.37           C  
ATOM    160  SG  CYS L  23      31.009  26.873  38.517  1.00 43.01           S  
ATOM    161  C   CYS L  23      33.147  28.885  39.763  1.00 42.29           C  
ATOM    162  O   CYS L  23      32.646  29.578  40.649  1.00 43.28           O  
ATOM    163  N   ARG L  24      33.525  29.401  38.575  1.00 42.67           N  
ATOM    164  CA  ARG L  24      33.373  30.798  38.276  1.00 45.42           C  
ATOM    165  CB  ARG L  24      34.700  31.483  37.902  1.00 50.42           C  
ATOM    166  CG  ARG L  24      35.699  31.564  39.057  1.00 64.04           C  
ATOM    167  CD  ARG L  24      37.076  32.094  38.645  1.00 71.53           C  
ATOM    168  NE  ARG L  24      36.919  33.520  38.244  1.00 72.89           N  
ATOM    169  CZ  ARG L  24      38.016  34.264  37.904  1.00 76.80           C  
ATOM    170  NH1 ARG L  24      39.258  33.704  37.932  1.00 77.43           N1+
ATOM    171  NH2 ARG L  24      37.863  35.569  37.536  1.00 74.81           N  
ATOM    172  C   ARG L  24      32.486  30.900  37.076  1.00 45.64           C  
ATOM    173  O   ARG L  24      32.495  30.026  36.212  1.00 44.78           O  
ATOM    174  N   SER L  25      31.689  31.983  36.992  1.00 46.06           N  
ATOM    175  CA  SER L  25      30.781  32.138  35.893  1.00 47.66           C  
ATOM    176  CB  SER L  25      29.332  32.293  36.363  1.00 45.88           C  
ATOM    177  OG  SER L  25      29.261  33.404  37.242  1.00 51.62           O  
ATOM    178  C   SER L  25      31.146  33.378  35.140  1.00 50.30           C  
ATOM    179  O   SER L  25      31.681  34.334  35.697  1.00 51.05           O  
ATOM    180  N   SER L  26      30.808  33.393  33.838  1.00 35.54           N  
ATOM    181  CA  SER L  26      31.092  34.504  32.981  1.00 35.42           C  
ATOM    182  CB  SER L  26      30.804  34.197  31.500  1.00 32.21           C  
ATOM    183  OG  SER L  26      29.427  33.906  31.315  1.00 30.14           O  
ATOM    184  C   SER L  26      30.260  35.683  33.386  1.00 39.56           C  
ATOM    185  O   SER L  26      30.653  36.826  33.151  1.00 40.68           O  
ATOM    186  N   GLN L  27      29.078  35.432  33.994  1.00 40.02           N  
ATOM    187  CA  GLN L  27      28.202  36.505  34.387  1.00 41.05           C  
ATOM    188  CB  GLN L  27      27.020  36.750  33.436  1.00 42.44           C  
ATOM    189  CG  GLN L  27      27.377  37.368  32.089  1.00 44.55           C  
ATOM    190  CD  GLN L  27      26.071  37.526  31.327  1.00 48.26           C  
ATOM    191  OE1 GLN L  27      25.086  36.846  31.616  1.00 49.02           O  
ATOM    192  NE2 GLN L  27      26.056  38.453  30.333  1.00 50.21           N  
ATOM    193  C   GLN L  27      27.557  36.157  35.690  1.00 39.86           C  
ATOM    194  O   GLN L  27      27.562  35.007  36.124  1.00 38.33           O  
ATOM    195  N   SER L  28      26.956  37.177  36.338  1.00 38.94           N  
ATOM    196  CA  SER L  28      26.331  36.991  37.612  1.00 38.31           C  
ATOM    197  CB  SER L  28      25.888  38.304  38.276  1.00 38.80           C  
ATOM    198  OG  SER L  28      25.283  38.039  39.533  1.00 39.74           O  
ATOM    199  C   SER L  28      25.136  36.107  37.465  1.00 36.86           C  
ATOM    200  O   SER L  28      24.346  36.216  36.527  1.00 36.36           O  
ATOM    201  N   LEU L  29      25.058  35.139  38.387  1.00 34.57           N  
ATOM    202  CA  LEU L  29      24.021  34.171  38.550  1.00 35.13           C  
ATOM    203  CB  LEU L  29      24.526  32.889  39.222  1.00 31.59           C  
ATOM    204  CG  LEU L  29      25.624  32.231  38.362  1.00 28.48           C  
ATOM    205  CD1 LEU L  29      26.073  30.882  38.936  1.00 27.11           C  
ATOM    206  CD2 LEU L  29      25.204  32.145  36.885  1.00 23.98           C  
ATOM    207  C   LEU L  29      22.846  34.737  39.286  1.00 37.90           C  
ATOM    208  O   LEU L  29      21.818  34.078  39.391  1.00 39.11           O  
ATOM    209  N   VAL L  30      22.997  35.914  39.925  1.00 38.15           N  
ATOM    210  CA  VAL L  30      21.912  36.452  40.699  1.00 38.86           C  
ATOM    211  CB  VAL L  30      22.258  37.754  41.354  1.00 38.94           C  
ATOM    212  CG1 VAL L  30      21.040  38.247  42.148  1.00 40.25           C  
ATOM    213  CG2 VAL L  30      23.520  37.555  42.203  1.00 41.08           C  
ATOM    214  C   VAL L  30      20.740  36.692  39.792  1.00 39.06           C  
ATOM    215  O   VAL L  30      20.854  37.318  38.741  1.00 39.14           O  
ATOM    216  N   HIS L  31      19.568  36.171  40.207  1.00 38.74           N  
ATOM    217  CA  HIS L  31      18.332  36.277  39.485  1.00 38.56           C  
ATOM    218  ND1 HIS L  31      16.071  34.367  37.728  1.00 38.06           N  
ATOM    219  CG  HIS L  31      16.151  35.028  38.935  1.00 37.86           C  
ATOM    220  CB  HIS L  31      17.392  35.090  39.779  1.00 39.19           C  
ATOM    221  NE2 HIS L  31      14.055  35.222  38.118  1.00 34.00           N  
ATOM    222  CD2 HIS L  31      14.912  35.546  39.156  1.00 34.85           C  
ATOM    223  CE1 HIS L  31      14.797  34.515  37.284  1.00 32.92           C  
ATOM    224  C   HIS L  31      17.649  37.540  39.919  1.00 38.02           C  
ATOM    225  O   HIS L  31      17.951  38.103  40.970  1.00 37.45           O  
ATOM    226  N   SER L  32      16.697  38.026  39.100  1.00 36.86           N  
ATOM    227  CA  SER L  32      16.002  39.245  39.401  1.00 37.11           C  
ATOM    228  CB  SER L  32      14.981  39.632  38.320  1.00 38.55           C  
ATOM    229  OG  SER L  32      15.652  39.883  37.095  1.00 45.56           O  
ATOM    230  C   SER L  32      15.246  39.068  40.681  1.00 36.38           C  
ATOM    231  O   SER L  32      15.096  40.012  41.456  1.00 38.34           O  
ATOM    232  N   ASN L  33      14.748  37.843  40.935  1.00 35.00           N  
ATOM    233  CA  ASN L  33      14.001  37.572  42.129  1.00 33.27           C  
ATOM    234  CB  ASN L  33      13.227  36.234  42.123  1.00 32.87           C  
ATOM    235  CG  ASN L  33      14.150  35.031  42.049  1.00 34.75           C  
ATOM    236  OD1 ASN L  33      15.374  35.159  42.047  1.00 35.67           O  
ATOM    237  ND2 ASN L  33      13.539  33.818  41.975  1.00 32.59           N  
ATOM    238  C   ASN L  33      14.921  37.665  43.306  1.00 33.01           C  
ATOM    239  O   ASN L  33      14.477  37.863  44.435  1.00 30.81           O  
ATOM    240  N   GLY L  34      16.239  37.507  43.087  1.00 32.25           N  
ATOM    241  CA  GLY L  34      17.146  37.653  44.189  1.00 32.84           C  
ATOM    242  C   GLY L  34      17.751  36.324  44.505  1.00 33.06           C  
ATOM    243  O   GLY L  34      18.707  36.238  45.272  1.00 34.92           O  
ATOM    244  N   ASN L  35      17.200  35.240  43.927  1.00 31.95           N  
ATOM    245  CA  ASN L  35      17.763  33.940  44.159  1.00 30.11           C  
ATOM    246  CB  ASN L  35      16.773  32.788  43.918  1.00 31.13           C  
ATOM    247  CG  ASN L  35      15.711  32.833  45.006  1.00 33.69           C  
ATOM    248  OD1 ASN L  35      15.988  33.198  46.148  1.00 33.87           O  
ATOM    249  ND2 ASN L  35      14.458  32.447  44.646  1.00 32.66           N  
ATOM    250  C   ASN L  35      18.908  33.746  43.209  1.00 29.67           C  
ATOM    251  O   ASN L  35      18.961  34.358  42.143  1.00 26.71           O  
ATOM    252  N   THR L  36      19.878  32.893  43.595  1.00 28.99           N  
ATOM    253  CA  THR L  36      21.000  32.597  42.750  1.00 29.70           C  
ATOM    254  CB  THR L  36      22.315  32.851  43.423  1.00 30.54           C  
ATOM    255  OG1 THR L  36      22.392  34.203  43.851  1.00 31.18           O  
ATOM    256  CG2 THR L  36      23.443  32.546  42.424  1.00 28.88           C  
ATOM    257  C   THR L  36      20.919  31.132  42.469  1.00 29.86           C  
ATOM    258  O   THR L  36      21.074  30.316  43.378  1.00 29.45           O  
ATOM    259  N   TYR L  37      20.709  30.753  41.190  1.00 29.31           N  
ATOM    260  CA  TYR L  37      20.515  29.359  40.929  1.00 29.19           C  
ATOM    261  CB  TYR L  37      19.467  29.073  39.841  1.00 28.15           C  
ATOM    262  CG  TYR L  37      18.175  29.595  40.371  1.00 28.19           C  
ATOM    263  CD1 TYR L  37      17.432  28.873  41.270  1.00 29.99           C  
ATOM    264  CD2 TYR L  37      17.710  30.827  39.997  1.00 27.83           C  
ATOM    265  CE1 TYR L  37      16.244  29.359  41.767  1.00 28.32           C  
ATOM    266  CE2 TYR L  37      16.524  31.317  40.491  1.00 27.71           C  
ATOM    267  CZ  TYR L  37      15.781  30.587  41.379  1.00 30.70           C  
ATOM    268  OH  TYR L  37      14.564  31.089  41.887  1.00 29.84           O  
ATOM    269  C   TYR L  37      21.804  28.731  40.526  1.00 27.93           C  
ATOM    270  O   TYR L  37      22.123  28.574  39.347  1.00 29.27           O  
ATOM    271  N   LEU L  38      22.577  28.331  41.547  1.00 31.89           N  
ATOM    272  CA  LEU L  38      23.814  27.649  41.308  1.00 32.81           C  
ATOM    273  CB  LEU L  38      25.045  28.335  41.913  1.00 34.24           C  
ATOM    274  CG  LEU L  38      26.345  27.569  41.619  1.00 33.49           C  
ATOM    275  CD1 LEU L  38      26.770  27.725  40.155  0.80 34.43           C  
ATOM    276  CD2 LEU L  38      27.454  27.922  42.612  1.00 29.93           C  
ATOM    277  C   LEU L  38      23.683  26.339  42.021  1.00 33.66           C  
ATOM    278  O   LEU L  38      23.354  26.309  43.206  1.00 34.03           O  
ATOM    279  N   TYR L  39      23.951  25.221  41.316  1.00 32.51           N  
ATOM    280  CA  TYR L  39      23.805  23.907  41.884  1.00 28.97           C  
ATOM    281  CB  TYR L  39      22.759  23.051  41.143  1.00 30.85           C  
ATOM    282  CG  TYR L  39      21.386  23.531  41.461  1.00 30.98           C  
ATOM    283  CD1 TYR L  39      20.961  24.780  41.067  1.00 23.45           C  
ATOM    284  CD2 TYR L  39      20.507  22.701  42.125  1.00 16.82           C  
ATOM    285  CE1 TYR L  39      19.688  25.207  41.364  1.00 19.92           C  
ATOM    286  CE2 TYR L  39      19.234  23.122  42.421  1.00 19.77           C  
ATOM    287  CZ  TYR L  39      18.827  24.379  42.043  1.00 27.21           C  
ATOM    288  OH  TYR L  39      17.520  24.814  42.345  1.00 33.99           O  
ATOM    289  C   TYR L  39      25.100  23.158  41.753  1.00 29.19           C  
ATOM    290  O   TYR L  39      25.955  23.498  40.937  1.00 32.90           O  
ATOM    291  N   TRP L  40      25.282  22.120  42.600  1.00 29.41           N  
ATOM    292  CA  TRP L  40      26.453  21.284  42.541  1.00 28.89           C  
ATOM    293  CB  TRP L  40      27.357  21.399  43.784  1.00 30.96           C  
ATOM    294  CG  TRP L  40      28.033  22.741  43.933  1.00 32.52           C  
ATOM    295  CD2 TRP L  40      29.317  23.071  43.374  1.00 32.92           C  
ATOM    296  CD1 TRP L  40      27.596  23.859  44.582  1.00 32.83           C  
ATOM    297  NE1 TRP L  40      28.521  24.867  44.460  1.00 33.42           N  
ATOM    298  CE2 TRP L  40      29.586  24.396  43.718  1.00 33.28           C  
ATOM    299  CE3 TRP L  40      30.196  22.331  42.635  1.00 30.83           C  
ATOM    300  CZ2 TRP L  40      30.744  25.005  43.325  1.00 32.83           C  
ATOM    301  CZ3 TRP L  40      31.364  22.949  42.243  1.00 31.26           C  
ATOM    302  CH2 TRP L  40      31.631  24.260  42.581  1.00 33.61           C  
ATOM    303  C   TRP L  40      25.980  19.860  42.468  1.00 28.20           C  
ATOM    304  O   TRP L  40      25.073  19.463  43.200  1.00 29.57           O  
ATOM    305  N   TYR L  41      26.595  19.049  41.578  1.00 28.57           N  
ATOM    306  CA  TYR L  41      26.205  17.672  41.416  1.00 28.43           C  
ATOM    307  CB  TYR L  41      25.622  17.340  40.029  1.00 26.74           C  
ATOM    308  CG  TYR L  41      24.369  18.112  39.793  1.00 25.46           C  
ATOM    309  CD1 TYR L  41      23.158  17.640  40.242  1.00 25.80           C  
ATOM    310  CD2 TYR L  41      24.395  19.310  39.117  1.00 26.01           C  
ATOM    311  CE1 TYR L  41      21.999  18.348  40.026  1.00 26.56           C  
ATOM    312  CE2 TYR L  41      23.238  20.021  38.897  1.00 25.61           C  
ATOM    313  CZ  TYR L  41      22.034  19.540  39.350  1.00 25.63           C  
ATOM    314  OH  TYR L  41      20.845  20.267  39.127  1.00 29.72           O  
ATOM    315  C   TYR L  41      27.428  16.807  41.538  1.00 29.74           C  
ATOM    316  O   TYR L  41      28.554  17.258  41.334  1.00 32.71           O  
ATOM    317  N   LEU L  42      27.226  15.525  41.916  1.00 30.15           N  
ATOM    318  CA  LEU L  42      28.313  14.585  42.010  1.00 32.59           C  
ATOM    319  CB  LEU L  42      28.567  14.091  43.448  1.00 33.81           C  
ATOM    320  CG  LEU L  42      29.597  12.951  43.564  1.00 34.18           C  
ATOM    321  CD1 LEU L  42      30.980  13.371  43.050  1.00 33.35           C  
ATOM    322  CD2 LEU L  42      29.647  12.392  44.995  1.00 34.38           C  
ATOM    323  C   LEU L  42      27.954  13.387  41.191  1.00 31.64           C  
ATOM    324  O   LEU L  42      26.887  12.802  41.372  1.00 32.70           O  
ATOM    325  N   GLN L  43      28.828  12.988  40.244  1.00 32.54           N  
ATOM    326  CA  GLN L  43      28.481  11.801  39.520  1.00 31.24           C  
ATOM    327  CB  GLN L  43      28.291  11.957  38.003  1.00 28.30           C  
ATOM    328  CG  GLN L  43      29.560  12.242  37.207  1.00 27.38           C  
ATOM    329  CD  GLN L  43      29.192  12.070  35.739  1.00 30.10           C  
ATOM    330  OE1 GLN L  43      30.002  12.327  34.852  1.00 30.14           O  
ATOM    331  NE2 GLN L  43      27.937  11.618  35.469  1.00 32.29           N  
ATOM    332  C   GLN L  43      29.540  10.777  39.737  1.00 33.44           C  
ATOM    333  O   GLN L  43      30.731  11.025  39.554  1.00 34.66           O  
ATOM    334  N   LYS L  44      29.106   9.580  40.164  1.00 37.03           N  
ATOM    335  CA  LYS L  44      30.012   8.496  40.371  1.00 41.60           C  
ATOM    336  CB  LYS L  44      29.597   7.557  41.512  1.00 40.83           C  
ATOM    337  CG  LYS L  44      29.671   8.207  42.893  1.00 43.38           C  
ATOM    338  CD  LYS L  44      29.003   7.378  43.987  1.00 47.94           C  
ATOM    339  CE  LYS L  44      29.235   7.929  45.392  1.00 50.88           C  
ATOM    340  NZ  LYS L  44      28.612   7.034  46.389  1.00 55.14           N1+
ATOM    341  C   LYS L  44      30.019   7.711  39.102  1.00 45.12           C  
ATOM    342  O   LYS L  44      29.101   7.813  38.291  1.00 44.04           O  
ATOM    343  N   PRO L  45      31.032   6.920  38.901  1.00 47.95           N  
ATOM    344  CA  PRO L  45      31.144   6.198  37.672  1.00 49.26           C  
ATOM    345  CD  PRO L  45      32.312   7.079  39.563  1.00 50.01           C  
ATOM    346  CB  PRO L  45      32.553   5.593  37.661  1.00 50.93           C  
ATOM    347  CG  PRO L  45      33.106   5.855  39.079  1.00 49.21           C  
ATOM    348  C   PRO L  45      30.029   5.225  37.487  1.00 50.46           C  
ATOM    349  O   PRO L  45      29.706   4.486  38.416  1.00 51.77           O  
ATOM    350  N   GLY L  46      29.433   5.216  36.281  1.00 50.27           N  
ATOM    351  CA  GLY L  46      28.391   4.287  35.964  1.00 51.12           C  
ATOM    352  C   GLY L  46      27.102   4.737  36.579  1.00 50.29           C  
ATOM    353  O   GLY L  46      26.155   3.957  36.655  1.00 53.51           O  
ATOM    354  N   GLN L  47      27.017   6.002  37.035  1.00 47.48           N  
ATOM    355  CA  GLN L  47      25.784   6.427  37.633  1.00 44.38           C  
ATOM    356  CB  GLN L  47      25.845   6.524  39.167  1.00 46.85           C  
ATOM    357  CG  GLN L  47      26.038   5.171  39.855  1.00 52.75           C  
ATOM    358  CD  GLN L  47      26.084   5.403  41.358  1.00 57.27           C  
ATOM    359  OE1 GLN L  47      25.281   6.153  41.912  1.00 57.80           O  
ATOM    360  NE2 GLN L  47      27.063   4.750  42.039  1.00 57.70           N  
ATOM    361  C   GLN L  47      25.422   7.785  37.121  1.00 41.25           C  
ATOM    362  O   GLN L  47      26.222   8.462  36.477  1.00 40.25           O  
ATOM    363  N   SER L  48      24.164   8.203  37.373  1.00 39.22           N  
ATOM    364  CA  SER L  48      23.710   9.508  36.974  1.00 38.25           C  
ATOM    365  CB  SER L  48      22.182   9.603  36.802  1.00 37.89           C  
ATOM    366  OG  SER L  48      21.523   9.238  38.006  1.00 43.85           O  
ATOM    367  C   SER L  48      24.141  10.484  38.030  1.00 35.88           C  
ATOM    368  O   SER L  48      24.520  10.079  39.127  1.00 38.66           O  
ATOM    369  N   PRO L  49      24.105  11.763  37.741  1.00 35.03           N  
ATOM    370  CA  PRO L  49      24.532  12.727  38.723  1.00 32.79           C  
ATOM    371  CD  PRO L  49      24.374  12.222  36.385  1.00 33.80           C  
ATOM    372  CB  PRO L  49      24.734  14.037  37.964  1.00 31.93           C  
ATOM    373  CG  PRO L  49      25.092  13.574  36.540  1.00 32.88           C  
ATOM    374  C   PRO L  49      23.557  12.822  39.860  1.00 33.54           C  
ATOM    375  O   PRO L  49      22.377  12.547  39.652  1.00 36.97           O  
ATOM    376  N   LYS L  50      24.031  13.177  41.076  1.00 33.39           N  
ATOM    377  CA  LYS L  50      23.164  13.316  42.217  1.00 34.30           C  
ATOM    378  CB  LYS L  50      23.514  12.404  43.408  1.00 39.37           C  
ATOM    379  CG  LYS L  50      23.388  10.903  43.141  1.00 49.98           C  
ATOM    380  CD  LYS L  50      24.511  10.332  42.274  1.00 54.57           C  
ATOM    381  CE  LYS L  50      25.758   9.922  43.060  1.00 55.85           C  
ATOM    382  NZ  LYS L  50      25.446   8.776  43.945  1.00 58.32           N1+
ATOM    383  C   LYS L  50      23.336  14.714  42.736  1.00 32.23           C  
ATOM    384  O   LYS L  50      24.458  15.216  42.810  1.00 32.70           O  
ATOM    385  N   PRO L  51      22.249  15.371  43.065  1.00 30.39           N  
ATOM    386  CA  PRO L  51      22.247  16.724  43.573  1.00 30.15           C  
ATOM    387  CD  PRO L  51      20.912  14.799  42.982  1.00 14.84           C  
ATOM    388  CB  PRO L  51      20.776  17.153  43.559  1.00 29.10           C  
ATOM    389  CG  PRO L  51      20.010  15.821  43.702  1.00 29.16           C  
ATOM    390  C   PRO L  51      22.834  16.834  44.950  1.00 31.51           C  
ATOM    391  O   PRO L  51      22.349  16.143  45.847  1.00 34.23           O  
ATOM    392  N   LEU L  52      23.942  17.592  45.133  1.00 30.78           N  
ATOM    393  CA  LEU L  52      24.461  17.877  46.448  1.00 31.22           C  
ATOM    394  CB  LEU L  52      25.990  18.049  46.427  1.00 30.94           C  
ATOM    395  CG  LEU L  52      26.739  16.792  45.943  1.00 30.81           C  
ATOM    396  CD1 LEU L  52      28.255  17.011  45.944  1.00 31.77           C  
ATOM    397  CD2 LEU L  52      26.331  15.548  46.744  1.00 30.35           C  
ATOM    398  C   LEU L  52      23.895  19.132  47.058  1.00 30.37           C  
ATOM    399  O   LEU L  52      23.288  19.112  48.128  1.00 34.24           O  
ATOM    400  N   ILE L  53      24.056  20.267  46.333  1.00 30.74           N  
ATOM    401  CA  ILE L  53      23.744  21.568  46.863  1.00 29.60           C  
ATOM    402  CB  ILE L  53      24.967  22.411  47.090  1.00 29.25           C  
ATOM    403  CG1 ILE L  53      25.934  21.743  48.086  1.00 29.73           C  
ATOM    404  CG2 ILE L  53      24.493  23.803  47.528  1.00 28.65           C  
ATOM    405  CD1 ILE L  53      25.348  21.531  49.480  1.00 32.79           C  
ATOM    406  C   ILE L  53      22.922  22.309  45.854  1.00 31.56           C  
ATOM    407  O   ILE L  53      23.168  22.225  44.652  1.00 34.08           O  
ATOM    408  N   TYR L  54      21.916  23.071  46.334  1.00 30.36           N  
ATOM    409  CA  TYR L  54      21.087  23.822  45.442  1.00 30.10           C  
ATOM    410  CB  TYR L  54      19.649  23.280  45.331  1.00 32.56           C  
ATOM    411  CG  TYR L  54      18.925  23.347  46.636  1.00 34.89           C  
ATOM    412  CD1 TYR L  54      19.019  22.315  47.540  1.00 36.66           C  
ATOM    413  CD2 TYR L  54      18.141  24.431  46.955  1.00 35.83           C  
ATOM    414  CE1 TYR L  54      18.351  22.365  48.741  1.00 38.33           C  
ATOM    415  CE2 TYR L  54      17.469  24.489  48.155  1.00 36.88           C  
ATOM    416  CZ  TYR L  54      17.570  23.452  49.049  1.00 37.79           C  
ATOM    417  OH  TYR L  54      16.881  23.505  50.281  1.00 39.63           O  
ATOM    418  C   TYR L  54      21.027  25.228  45.941  1.00 33.98           C  
ATOM    419  O   TYR L  54      21.104  25.469  47.144  1.00 34.13           O  
ATOM    420  N   ARG L  55      20.916  26.179  44.993  1.00 13.77           N  
ATOM    421  CA  ARG L  55      20.831  27.583  45.257  1.00 20.80           C  
ATOM    422  CB  ARG L  55      19.427  28.045  45.694  1.00 16.95           C  
ATOM    423  CG  ARG L  55      18.388  27.650  44.634  1.00 22.29           C  
ATOM    424  CD  ARG L  55      17.145  28.537  44.529  1.00 21.24           C  
ATOM    425  NE  ARG L  55      16.551  28.677  45.885  1.00 32.42           N  
ATOM    426  CZ  ARG L  55      16.825  29.801  46.610  1.00 36.62           C  
ATOM    427  NH1 ARG L  55      17.594  30.783  46.059  1.00 37.67           N1+
ATOM    428  NH2 ARG L  55      16.318  29.946  47.867  1.00 38.89           N  
ATOM    429  C   ARG L  55      21.910  27.997  46.208  1.00 24.18           C  
ATOM    430  O   ARG L  55      21.662  28.498  47.303  1.00 22.64           O  
ATOM    431  N   VAL L  56      23.148  27.686  45.782  1.00 20.45           N  
ATOM    432  CA  VAL L  56      24.453  28.045  46.275  1.00 16.56           C  
ATOM    433  CB  VAL L  56      24.688  29.531  46.342  1.00 14.36           C  
ATOM    434  CG1 VAL L  56      24.461  30.106  44.936  1.00 15.61           C  
ATOM    435  CG2 VAL L  56      23.830  30.161  47.450  1.00 20.86           C  
ATOM    436  C   VAL L  56      24.799  27.467  47.616  1.00 18.42           C  
ATOM    437  O   VAL L  56      25.976  27.189  47.842  1.00 20.87           O  
ATOM    438  N   SER L  57      23.835  27.176  48.518  1.00 14.67           N  
ATOM    439  CA  SER L  57      24.344  26.739  49.792  1.00 17.21           C  
ATOM    440  CB  SER L  57      24.665  27.916  50.730  1.00 18.55           C  
ATOM    441  OG  SER L  57      23.480  28.634  51.035  1.00 19.51           O  
ATOM    442  C   SER L  57      23.379  25.858  50.536  1.00 17.73           C  
ATOM    443  O   SER L  57      23.613  25.555  51.703  1.00 18.87           O  
ATOM    444  N   ASN L  58      22.288  25.386  49.907  1.00 35.75           N  
ATOM    445  CA  ASN L  58      21.376  24.549  50.631  1.00 35.21           C  
ATOM    446  CB  ASN L  58      19.902  24.876  50.343  1.00 36.30           C  
ATOM    447  CG  ASN L  58      19.642  26.267  50.912  1.00 37.83           C  
ATOM    448  OD1 ASN L  58      19.488  26.441  52.119  1.00 41.14           O  
ATOM    449  ND2 ASN L  58      19.606  27.295  50.021  1.00 39.54           N  
ATOM    450  C   ASN L  58      21.640  23.132  50.236  1.00 34.89           C  
ATOM    451  O   ASN L  58      21.776  22.820  49.054  1.00 37.43           O  
ATOM    452  N   ARG L  59      21.748  22.235  51.239  1.00 33.41           N  
ATOM    453  CA  ARG L  59      22.017  20.852  50.962  1.00 33.33           C  
ATOM    454  CB  ARG L  59      22.632  20.068  52.128  1.00 34.01           C  
ATOM    455  CG  ARG L  59      23.975  20.601  52.608  1.00 36.25           C  
ATOM    456  CD  ARG L  59      24.601  19.704  53.673  1.00 38.20           C  
ATOM    457  NE  ARG L  59      25.561  20.537  54.438  1.00 42.33           N  
ATOM    458  CZ  ARG L  59      25.493  20.529  55.798  1.00 43.12           C  
ATOM    459  NH1 ARG L  59      24.606  19.703  56.432  1.00 41.62           N1+
ATOM    460  NH2 ARG L  59      26.295  21.358  56.524  1.00 42.74           N  
ATOM    461  C   ARG L  59      20.727  20.163  50.660  1.00 33.64           C  
ATOM    462  O   ARG L  59      19.676  20.498  51.203  1.00 35.73           O  
ATOM    463  N   PHE L  60      20.793  19.156  49.770  1.00 33.73           N  
ATOM    464  CA  PHE L  60      19.630  18.398  49.429  1.00 36.20           C  
ATOM    465  CB  PHE L  60      19.754  17.706  48.063  1.00 33.49           C  
ATOM    466  CG  PHE L  60      18.377  17.492  47.540  1.00 34.69           C  
ATOM    467  CD1 PHE L  60      17.704  18.549  46.973  1.00 38.36           C  
ATOM    468  CD2 PHE L  60      17.759  16.267  47.602  1.00 37.15           C  
ATOM    469  CE1 PHE L  60      16.434  18.400  46.474  1.00 37.67           C  
ATOM    470  CE2 PHE L  60      16.487  16.107  47.105  1.00 34.42           C  
ATOM    471  CZ  PHE L  60      15.824  17.174  46.542  1.00 35.81           C  
ATOM    472  C   PHE L  60      19.499  17.368  50.508  1.00 39.35           C  
ATOM    473  O   PHE L  60      20.466  17.071  51.209  1.00 39.46           O  
ATOM    474  N   SER L  61      18.290  16.811  50.700  1.00 42.19           N  
ATOM    475  CA  SER L  61      18.109  15.874  51.772  1.00 42.90           C  
ATOM    476  CB  SER L  61      16.664  15.372  51.926  1.00 47.27           C  
ATOM    477  OG  SER L  61      15.819  16.443  52.315  1.00 55.44           O  
ATOM    478  C   SER L  61      18.977  14.683  51.535  1.00 42.37           C  
ATOM    479  O   SER L  61      19.120  14.210  50.408  1.00 43.27           O  
ATOM    480  N   GLY L  62      19.582  14.179  52.631  1.00 40.45           N  
ATOM    481  CA  GLY L  62      20.405  13.004  52.604  1.00 38.35           C  
ATOM    482  C   GLY L  62      21.847  13.379  52.441  1.00 38.33           C  
ATOM    483  O   GLY L  62      22.727  12.546  52.657  1.00 41.04           O  
ATOM    484  N   VAL L  63      22.143  14.637  52.062  1.00 36.84           N  
ATOM    485  CA  VAL L  63      23.520  15.007  51.866  1.00 38.00           C  
ATOM    486  CB  VAL L  63      23.690  16.239  51.016  1.00 37.27           C  
ATOM    487  CG1 VAL L  63      25.181  16.620  50.963  1.00 35.70           C  
ATOM    488  CG2 VAL L  63      23.071  15.969  49.633  1.00 35.18           C  
ATOM    489  C   VAL L  63      24.125  15.288  53.203  1.00 41.04           C  
ATOM    490  O   VAL L  63      23.537  15.971  54.040  1.00 44.20           O  
ATOM    491  N   PRO L  64      25.309  14.774  53.406  1.00 42.97           N  
ATOM    492  CA  PRO L  64      26.036  14.927  54.639  1.00 43.19           C  
ATOM    493  CD  PRO L  64      25.832  13.705  52.576  1.00 43.77           C  
ATOM    494  CB  PRO L  64      27.158  13.889  54.589  1.00 44.11           C  
ATOM    495  CG  PRO L  64      27.258  13.489  53.104  1.00 43.61           C  
ATOM    496  C   PRO L  64      26.528  16.332  54.814  1.00 44.12           C  
ATOM    497  O   PRO L  64      26.812  17.004  53.827  1.00 44.11           O  
ATOM    498  N   ASP L  65      26.684  16.758  56.080  1.00 46.15           N  
ATOM    499  CA  ASP L  65      27.047  18.085  56.493  1.00 48.54           C  
ATOM    500  CB  ASP L  65      26.962  18.278  58.019  1.00 55.26           C  
ATOM    501  CG  ASP L  65      27.946  17.342  58.709  1.00 62.91           C  
ATOM    502  OD1 ASP L  65      28.119  16.193  58.224  1.00 65.34           O  
ATOM    503  OD2 ASP L  65      28.540  17.770  59.735  1.00 67.83           O1-
ATOM    504  C   ASP L  65      28.434  18.438  56.055  1.00 46.32           C  
ATOM    505  O   ASP L  65      28.793  19.613  56.017  1.00 47.51           O  
ATOM    506  N   ARG L  66      29.272  17.440  55.743  1.00 45.19           N  
ATOM    507  CA  ARG L  66      30.631  17.740  55.399  1.00 43.92           C  
ATOM    508  CB  ARG L  66      31.516  16.500  55.196  1.00 44.39           C  
ATOM    509  CG  ARG L  66      31.096  15.591  54.049  1.00 48.91           C  
ATOM    510  CD  ARG L  66      31.945  14.324  53.943  1.00 49.15           C  
ATOM    511  NE  ARG L  66      31.170  13.222  54.570  1.00 48.30           N  
ATOM    512  CZ  ARG L  66      30.864  12.116  53.833  1.00 48.35           C  
ATOM    513  NH1 ARG L  66      31.310  12.006  52.547  1.00 47.85           N1+
ATOM    514  NH2 ARG L  66      30.092  11.131  54.377  1.00 46.45           N  
ATOM    515  C   ARG L  66      30.652  18.589  54.161  1.00 42.89           C  
ATOM    516  O   ARG L  66      31.615  19.323  53.938  1.00 43.33           O  
ATOM    517  N   PHE L  67      29.614  18.479  53.301  1.00 41.08           N  
ATOM    518  CA  PHE L  67      29.553  19.265  52.096  1.00 38.18           C  
ATOM    519  CB  PHE L  67      28.721  18.609  50.978  1.00 36.22           C  
ATOM    520  CG  PHE L  67      29.406  17.368  50.515  1.00 34.92           C  
ATOM    521  CD1 PHE L  67      30.411  17.424  49.579  1.00 34.16           C  
ATOM    522  CD2 PHE L  67      29.035  16.139  51.010  1.00 35.35           C  
ATOM    523  CE1 PHE L  67      31.040  16.281  49.147  1.00 34.79           C  
ATOM    524  CE2 PHE L  67      29.659  14.991  50.583  1.00 35.22           C  
ATOM    525  CZ  PHE L  67      30.665  15.058  49.649  1.00 34.54           C  
ATOM    526  C   PHE L  67      28.901  20.582  52.394  1.00 36.14           C  
ATOM    527  O   PHE L  67      27.854  20.646  53.038  1.00 36.95           O  
ATOM    528  N   SER L  68      29.516  21.684  51.922  1.00 34.31           N  
ATOM    529  CA  SER L  68      28.973  22.994  52.124  1.00 36.05           C  
ATOM    530  CB  SER L  68      29.612  23.731  53.312  1.00 37.66           C  
ATOM    531  OG  SER L  68      31.017  23.835  53.128  1.00 45.00           O  
ATOM    532  C   SER L  68      29.246  23.784  50.881  1.00 36.34           C  
ATOM    533  O   SER L  68      30.245  23.552  50.201  1.00 38.71           O  
ATOM    534  N   GLY L  69      28.357  24.744  50.543  1.00 37.24           N  
ATOM    535  CA  GLY L  69      28.566  25.529  49.357  1.00 36.01           C  
ATOM    536  C   GLY L  69      28.549  26.969  49.758  1.00 37.23           C  
ATOM    537  O   GLY L  69      27.840  27.359  50.686  1.00 39.73           O  
ATOM    538  N   SER L  70      29.339  27.803  49.049  1.00 38.73           N  
ATOM    539  CA  SER L  70      29.432  29.200  49.375  1.00 41.21           C  
ATOM    540  CB  SER L  70      30.629  29.543  50.281  1.00 42.56           C  
ATOM    541  OG  SER L  70      30.563  28.826  51.502  1.00 47.85           O  
ATOM    542  C   SER L  70      29.698  29.942  48.105  1.00 42.89           C  
ATOM    543  O   SER L  70      29.933  29.340  47.058  1.00 43.98           O  
ATOM    544  N   GLY L  71      29.647  31.291  48.164  1.00 43.91           N  
ATOM    545  CA  GLY L  71      29.980  32.065  47.003  1.00 44.84           C  
ATOM    546  C   GLY L  71      28.908  33.069  46.754  1.00 44.40           C  
ATOM    547  O   GLY L  71      27.883  33.092  47.430  1.00 45.61           O  
ATOM    548  N   SER L  72      29.136  33.950  45.761  1.00 45.51           N  
ATOM    549  CA  SER L  72      28.144  34.922  45.420  1.00 48.72           C  
ATOM    550  CB  SER L  72      28.136  36.135  46.364  1.00 50.80           C  
ATOM    551  OG  SER L  72      27.121  37.051  45.979  1.00 58.22           O  
ATOM    552  C   SER L  72      28.440  35.426  44.046  1.00 49.82           C  
ATOM    553  O   SER L  72      29.584  35.411  43.596  1.00 50.43           O  
ATOM    554  N   GLY L  73      27.388  35.874  43.337  1.00 48.36           N  
ATOM    555  CA  GLY L  73      27.563  36.463  42.044  1.00 46.84           C  
ATOM    556  C   GLY L  73      28.258  35.509  41.121  1.00 46.31           C  
ATOM    557  O   GLY L  73      27.652  34.580  40.592  1.00 46.66           O  
ATOM    558  N   THR L  74      29.518  35.854  40.788  1.00 47.10           N  
ATOM    559  CA  THR L  74      30.402  35.147  39.897  1.00 46.80           C  
ATOM    560  CB  THR L  74      31.443  36.072  39.344  1.00 46.87           C  
ATOM    561  OG1 THR L  74      30.816  37.167  38.693  1.00 52.53           O  
ATOM    562  CG2 THR L  74      32.321  35.301  38.349  1.00 46.28           C  
ATOM    563  C   THR L  74      31.133  33.975  40.501  1.00 47.43           C  
ATOM    564  O   THR L  74      31.364  32.983  39.810  1.00 47.75           O  
ATOM    565  N   ASP L  75      31.557  34.065  41.783  1.00 48.73           N  
ATOM    566  CA  ASP L  75      32.427  33.055  42.344  1.00 50.46           C  
ATOM    567  CB  ASP L  75      33.602  33.638  43.149  1.00 56.51           C  
ATOM    568  CG  ASP L  75      34.623  34.194  42.176  1.00 65.45           C  
ATOM    569  OD1 ASP L  75      34.903  33.504  41.160  1.00 69.42           O  
ATOM    570  OD2 ASP L  75      35.136  35.315  42.432  1.00 70.71           O1-
ATOM    571  C   ASP L  75      31.704  32.162  43.299  1.00 47.32           C  
ATOM    572  O   ASP L  75      30.954  32.628  44.155  1.00 49.44           O  
ATOM    573  N   PHE L  76      31.944  30.835  43.190  1.00 44.20           N  
ATOM    574  CA  PHE L  76      31.294  29.907  44.071  1.00 41.26           C  
ATOM    575  CB  PHE L  76      30.071  29.242  43.417  1.00 38.52           C  
ATOM    576  CG  PHE L  76      29.095  30.330  43.114  1.00 38.35           C  
ATOM    577  CD1 PHE L  76      28.219  30.782  44.076  1.00 38.07           C  
ATOM    578  CD2 PHE L  76      29.048  30.902  41.864  1.00 38.28           C  
ATOM    579  CE1 PHE L  76      27.320  31.787  43.800  1.00 37.73           C  
ATOM    580  CE2 PHE L  76      28.151  31.907  41.581  1.00 39.45           C  
ATOM    581  CZ  PHE L  76      27.285  32.354  42.550  1.00 40.10           C  
ATOM    582  C   PHE L  76      32.271  28.828  44.446  1.00 41.45           C  
ATOM    583  O   PHE L  76      33.173  28.500  43.674  1.00 41.66           O  
ATOM    584  N   THR L  77      32.114  28.245  45.657  1.00 41.26           N  
ATOM    585  CA  THR L  77      33.039  27.238  46.089  1.00 39.89           C  
ATOM    586  CB  THR L  77      34.045  27.766  47.068  1.00 41.43           C  
ATOM    587  OG1 THR L  77      34.749  28.858  46.497  1.00 46.72           O  
ATOM    588  CG2 THR L  77      35.030  26.639  47.427  1.00 40.54           C  
ATOM    589  C   THR L  77      32.290  26.135  46.772  1.00 39.72           C  
ATOM    590  O   THR L  77      31.313  26.372  47.480  1.00 41.15           O  
ATOM    591  N   LEU L  78      32.738  24.882  46.559  1.00 38.30           N  
ATOM    592  CA  LEU L  78      32.172  23.733  47.201  1.00 38.30           C  
ATOM    593  CB  LEU L  78      31.785  22.616  46.212  1.00 34.47           C  
ATOM    594  CG  LEU L  78      31.176  21.371  46.881  1.00 34.76           C  
ATOM    595  CD1 LEU L  78      29.830  21.699  47.549  1.00 34.31           C  
ATOM    596  CD2 LEU L  78      31.092  20.193  45.895  1.00 32.88           C  
ATOM    597  C   LEU L  78      33.257  23.194  48.081  1.00 39.75           C  
ATOM    598  O   LEU L  78      34.390  23.028  47.636  1.00 39.76           O  
ATOM    599  N   LYS L  79      32.954  22.921  49.366  1.00 41.18           N  
ATOM    600  CA  LYS L  79      34.005  22.442  50.221  1.00 43.53           C  
ATOM    601  CB  LYS L  79      34.370  23.408  51.363  1.00 45.89           C  
ATOM    602  CG  LYS L  79      35.041  24.693  50.877  1.00 51.00           C  
ATOM    603  CD  LYS L  79      35.118  25.777  51.951  1.00 56.86           C  
ATOM    604  CE  LYS L  79      35.739  27.088  51.463  1.00 60.04           C  
ATOM    605  NZ  LYS L  79      37.178  26.898  51.188  1.00 62.35           N1+
ATOM    606  C   LYS L  79      33.596  21.149  50.843  1.00 43.88           C  
ATOM    607  O   LYS L  79      32.427  20.928  51.158  1.00 44.07           O  
ATOM    608  N   ILE L  80      34.580  20.245  51.013  1.00 43.82           N  
ATOM    609  CA  ILE L  80      34.365  18.978  51.642  1.00 45.27           C  
ATOM    610  CB  ILE L  80      34.772  17.839  50.754  1.00 40.61           C  
ATOM    611  CG1 ILE L  80      34.019  17.946  49.420  1.00 40.99           C  
ATOM    612  CG2 ILE L  80      34.491  16.518  51.490  1.00 37.12           C  
ATOM    613  CD1 ILE L  80      34.577  17.045  48.320  1.00 39.55           C  
ATOM    614  C   ILE L  80      35.266  18.991  52.839  1.00 49.95           C  
ATOM    615  O   ILE L  80      36.486  19.085  52.711  1.00 51.27           O  
ATOM    616  N   SER L  81      34.674  18.913  54.044  1.00 52.28           N  
ATOM    617  CA  SER L  81      35.409  19.031  55.270  1.00 55.42           C  
ATOM    618  CB  SER L  81      34.474  19.079  56.485  1.00 56.73           C  
ATOM    619  OG  SER L  81      35.230  19.201  57.677  1.00 59.24           O  
ATOM    620  C   SER L  81      36.373  17.908  55.464  1.00 55.59           C  
ATOM    621  O   SER L  81      37.560  18.140  55.695  1.00 57.02           O  
ATOM    622  N   ARG L  82      35.889  16.653  55.408  1.00 54.40           N  
ATOM    623  CA  ARG L  82      36.783  15.544  55.579  1.00 54.45           C  
ATOM    624  CB  ARG L  82      36.648  14.883  56.960  1.00 58.32           C  
ATOM    625  CG  ARG L  82      37.650  13.754  57.189  1.00 73.29           C  
ATOM    626  CD  ARG L  82      37.517  13.104  58.560  1.00 81.47           C  
ATOM    627  NE  ARG L  82      36.094  12.694  58.709  1.00 87.67           N  
ATOM    628  CZ  ARG L  82      35.796  11.464  59.219  1.00 88.84           C  
ATOM    629  NH1 ARG L  82      36.806  10.595  59.514  1.00 88.63           N1+
ATOM    630  NH2 ARG L  82      34.496  11.111  59.448  1.00 88.76           N  
ATOM    631  C   ARG L  82      36.413  14.540  54.533  1.00 53.21           C  
ATOM    632  O   ARG L  82      35.356  13.915  54.596  1.00 52.92           O  
ATOM    633  N   VAL L  83      37.310  14.340  53.551  1.00 50.06           N  
ATOM    634  CA  VAL L  83      37.033  13.500  52.422  1.00 46.78           C  
ATOM    635  CB  VAL L  83      38.055  13.636  51.327  1.00 46.24           C  
ATOM    636  CG1 VAL L  83      37.734  12.627  50.213  1.00 43.41           C  
ATOM    637  CG2 VAL L  83      38.077  15.097  50.847  1.00 44.93           C  
ATOM    638  C   VAL L  83      37.008  12.062  52.822  1.00 47.44           C  
ATOM    639  O   VAL L  83      37.827  11.595  53.611  1.00 49.06           O  
ATOM    640  N   GLU L  84      36.035  11.324  52.257  1.00 48.46           N  
ATOM    641  CA  GLU L  84      35.901   9.918  52.494  1.00 50.87           C  
ATOM    642  CB  GLU L  84      34.565   9.540  53.152  1.00 51.90           C  
ATOM    643  CG  GLU L  84      34.455  10.145  54.553  1.00 55.67           C  
ATOM    644  CD  GLU L  84      33.125   9.750  55.172  1.00 58.25           C  
ATOM    645  OE1 GLU L  84      32.281   9.162  54.444  0.80 58.76           O  
ATOM    646  OE2 GLU L  84      32.935  10.026  56.385  0.80 58.99           O1-
ATOM    647  C   GLU L  84      36.004   9.252  51.154  1.00 50.51           C  
ATOM    648  O   GLU L  84      35.946   9.909  50.118  1.00 49.69           O  
ATOM    649  N   ALA L  85      36.191   7.919  51.148  1.00 51.83           N  
ATOM    650  CA  ALA L  85      36.401   7.157  49.948  1.00 53.13           C  
ATOM    651  CB  ALA L  85      36.660   5.670  50.237  1.00 52.05           C  
ATOM    652  C   ALA L  85      35.206   7.244  49.051  1.00 53.57           C  
ATOM    653  O   ALA L  85      35.337   7.266  47.829  1.00 55.28           O  
ATOM    654  N   GLU L  86      34.002   7.292  49.642  1.00 52.95           N  
ATOM    655  CA  GLU L  86      32.768   7.310  48.910  1.00 51.88           C  
ATOM    656  CB  GLU L  86      31.529   7.292  49.829  1.00 53.55           C  
ATOM    657  CG  GLU L  86      31.456   8.471  50.805  1.00 65.51           C  
ATOM    658  CD  GLU L  86      30.129   8.394  51.547  1.00 70.03           C  
ATOM    659  OE1 GLU L  86      29.075   8.422  50.861  1.00 71.29           O  
ATOM    660  OE2 GLU L  86      30.147   8.307  52.806  1.00 71.49           O1-
ATOM    661  C   GLU L  86      32.687   8.543  48.061  1.00 50.00           C  
ATOM    662  O   GLU L  86      32.018   8.544  47.031  1.00 50.35           O  
ATOM    663  N   ASP L  87      33.357   9.625  48.491  1.00 47.08           N  
ATOM    664  CA  ASP L  87      33.304  10.932  47.896  1.00 43.79           C  
ATOM    665  CB  ASP L  87      33.993  11.992  48.767  1.00 43.98           C  
ATOM    666  CG  ASP L  87      33.134  12.148  50.011  1.00 45.40           C  
ATOM    667  OD1 ASP L  87      31.975  11.650  49.991  1.00 45.79           O  
ATOM    668  OD2 ASP L  87      33.622  12.761  50.997  1.00 46.71           O1-
ATOM    669  C   ASP L  87      33.898  11.000  46.516  1.00 41.30           C  
ATOM    670  O   ASP L  87      33.614  11.942  45.777  1.00 41.68           O  
ATOM    671  N   LEU L  88      34.771  10.056  46.129  1.00 41.40           N  
ATOM    672  CA  LEU L  88      35.422  10.156  44.848  1.00 41.70           C  
ATOM    673  CB  LEU L  88      36.406   9.006  44.588  1.00 44.57           C  
ATOM    674  CG  LEU L  88      37.501   8.902  45.663  1.00 47.69           C  
ATOM    675  CD1 LEU L  88      38.550   7.844  45.290  1.00 48.21           C  
ATOM    676  CD2 LEU L  88      38.104  10.279  45.973  1.00 47.50           C  
ATOM    677  C   LEU L  88      34.403  10.138  43.744  1.00 40.04           C  
ATOM    678  O   LEU L  88      33.382   9.458  43.828  1.00 40.20           O  
ATOM    679  N   GLY L  89      34.670  10.919  42.672  1.00 37.21           N  
ATOM    680  CA  GLY L  89      33.780  11.008  41.549  1.00 34.36           C  
ATOM    681  C   GLY L  89      34.048  12.324  40.886  1.00 34.74           C  
ATOM    682  O   GLY L  89      35.068  12.963  41.140  1.00 36.28           O  
ATOM    683  N   VAL L  90      33.131  12.771  40.000  1.00 33.07           N  
ATOM    684  CA  VAL L  90      33.323  14.027  39.332  1.00 31.21           C  
ATOM    685  CB  VAL L  90      33.189  13.930  37.838  1.00 32.29           C  
ATOM    686  CG1 VAL L  90      33.398  15.321  37.212  1.00 28.29           C  
ATOM    687  CG2 VAL L  90      34.195  12.876  37.341  1.00 28.35           C  
ATOM    688  C   VAL L  90      32.289  14.983  39.857  1.00 31.96           C  
ATOM    689  O   VAL L  90      31.140  14.610  40.076  1.00 34.32           O  
ATOM    690  N   TYR L  91      32.686  16.253  40.085  1.00 31.27           N  
ATOM    691  CA  TYR L  91      31.788  17.233  40.637  1.00 31.35           C  
ATOM    692  CB  TYR L  91      32.363  17.996  41.846  1.00 32.22           C  
ATOM    693  CG  TYR L  91      32.548  17.059  42.989  1.00 30.57           C  
ATOM    694  CD1 TYR L  91      33.674  16.278  43.090  1.00 34.53           C  
ATOM    695  CD2 TYR L  91      31.595  16.971  43.972  1.00 33.18           C  
ATOM    696  CE1 TYR L  91      33.838  15.416  44.151  1.00 34.59           C  
ATOM    697  CE2 TYR L  91      31.755  16.112  45.033  1.00 34.51           C  
ATOM    698  CZ  TYR L  91      32.876  15.330  45.128  1.00 36.19           C  
ATOM    699  OH  TYR L  91      33.035  14.449  46.220  1.00 38.07           O  
ATOM    700  C   TYR L  91      31.536  18.275  39.595  1.00 33.51           C  
ATOM    701  O   TYR L  91      32.467  18.724  38.928  1.00 35.89           O  
ATOM    702  N   PHE L  92      30.256  18.679  39.418  1.00 32.52           N  
ATOM    703  CA  PHE L  92      29.967  19.679  38.427  1.00 31.59           C  
ATOM    704  CB  PHE L  92      29.022  19.237  37.295  1.00 30.68           C  
ATOM    705  CG  PHE L  92      29.464  17.970  36.653  1.00 29.11           C  
ATOM    706  CD1 PHE L  92      30.481  17.925  35.729  1.00 30.77           C  
ATOM    707  CD2 PHE L  92      28.834  16.800  36.995  1.00 28.91           C  
ATOM    708  CE1 PHE L  92      30.856  16.734  35.152  1.00 29.03           C  
ATOM    709  CE2 PHE L  92      29.203  15.608  36.420  1.00 27.03           C  
ATOM    710  CZ  PHE L  92      30.216  15.571  35.494  1.00 27.60           C  
ATOM    711  C   PHE L  92      29.180  20.774  39.085  1.00 33.48           C  
ATOM    712  O   PHE L  92      28.393  20.532  39.999  1.00 36.04           O  
ATOM    713  N   CYS L  93      29.381  22.024  38.623  1.00 33.63           N  
ATOM    714  CA  CYS L  93      28.588  23.131  39.077  1.00 33.14           C  
ATOM    715  CB  CYS L  93      29.405  24.407  39.397  1.00 34.92           C  
ATOM    716  SG  CYS L  93      30.453  24.972  38.021  1.00 37.34           S  
ATOM    717  C   CYS L  93      27.644  23.414  37.945  1.00 32.88           C  
ATOM    718  O   CYS L  93      27.964  23.129  36.792  1.00 32.32           O  
ATOM    719  N   PHE L  94      26.438  23.943  38.247  1.00 32.57           N  
ATOM    720  CA  PHE L  94      25.437  24.154  37.231  1.00 30.44           C  
ATOM    721  CB  PHE L  94      24.392  23.018  37.284  1.00 31.21           C  
ATOM    722  CG  PHE L  94      23.236  23.238  36.367  1.00 37.09           C  
ATOM    723  CD1 PHE L  94      23.324  22.974  35.018  1.00 35.76           C  
ATOM    724  CD2 PHE L  94      22.040  23.679  36.884  1.00 38.25           C  
ATOM    725  CE1 PHE L  94      22.240  23.172  34.193  1.00 36.28           C  
ATOM    726  CE2 PHE L  94      20.955  23.876  36.065  1.00 38.63           C  
ATOM    727  CZ  PHE L  94      21.051  23.623  34.718  1.00 38.65           C  
ATOM    728  C   PHE L  94      24.748  25.463  37.495  1.00 30.78           C  
ATOM    729  O   PHE L  94      24.558  25.841  38.650  1.00 33.25           O  
ATOM    730  N   GLN L  95      24.368  26.206  36.427  1.00 30.07           N  
ATOM    731  CA  GLN L  95      23.683  27.455  36.630  1.00 30.36           C  
ATOM    732  CB  GLN L  95      24.474  28.695  36.166  1.00 31.69           C  
ATOM    733  CG  GLN L  95      24.697  28.785  34.654  1.00 30.30           C  
ATOM    734  CD  GLN L  95      23.511  29.520  34.049  1.00 31.65           C  
ATOM    735  OE1 GLN L  95      22.821  30.275  34.731  1.00 33.21           O  
ATOM    736  NE2 GLN L  95      23.271  29.310  32.727  1.00 30.03           N  
ATOM    737  C   GLN L  95      22.382  27.417  35.878  1.00 31.71           C  
ATOM    738  O   GLN L  95      22.335  27.127  34.685  1.00 31.28           O  
ATOM    739  N   GLY L  96      21.292  27.591  36.649  1.00 14.42           N  
ATOM    740  CA  GLY L  96      19.906  27.699  36.279  1.00 16.71           C  
ATOM    741  C   GLY L  96      19.494  29.075  35.818  1.00 17.26           C  
ATOM    742  O   GLY L  96      18.426  29.240  35.235  1.00 15.68           O  
ATOM    743  N   THR L  97      20.256  30.119  36.187  1.00 17.73           N  
ATOM    744  CA  THR L  97      19.830  31.485  36.019  1.00 17.27           C  
ATOM    745  CB  THR L  97      20.777  32.432  36.679  1.00 16.23           C  
ATOM    746  OG1 THR L  97      20.878  32.090  38.053  1.00 12.66           O  
ATOM    747  CG2 THR L  97      20.231  33.860  36.537  1.00  7.53           C  
ATOM    748  C   THR L  97      19.612  31.901  34.591  1.00 19.82           C  
ATOM    749  O   THR L  97      18.635  32.592  34.306  1.00 19.89           O  
ATOM    750  N   HIS L  98      20.491  31.518  33.645  1.00 17.94           N  
ATOM    751  CA  HIS L  98      20.271  31.976  32.299  1.00 17.07           C  
ATOM    752  ND1 HIS L  98      22.626  34.041  33.498  1.00 20.52           N  
ATOM    753  CG  HIS L  98      21.854  33.960  32.360  1.00 20.97           C  
ATOM    754  CB  HIS L  98      21.489  32.677  31.680  1.00 17.95           C  
ATOM    755  NE2 HIS L  98      22.107  36.128  32.930  1.00 18.42           N  
ATOM    756  CD2 HIS L  98      21.546  35.243  32.027  1.00 18.47           C  
ATOM    757  CE1 HIS L  98      22.745  35.360  33.794  1.00 19.85           C  
ATOM    758  C   HIS L  98      19.982  30.797  31.421  1.00 16.86           C  
ATOM    759  O   HIS L  98      20.357  29.668  31.728  1.00 19.02           O  
ATOM    760  N   VAL L  99      19.277  31.032  30.296  1.00 17.00           N  
ATOM    761  CA  VAL L  99      19.008  29.948  29.398  1.00 16.98           C  
ATOM    762  CB  VAL L  99      17.574  29.892  28.943  1.00 15.76           C  
ATOM    763  CG1 VAL L  99      17.298  31.077  28.009  1.00 14.75           C  
ATOM    764  CG2 VAL L  99      17.294  28.521  28.309  1.00 14.91           C  
ATOM    765  C   VAL L  99      19.886  30.187  28.212  1.00 18.39           C  
ATOM    766  O   VAL L  99      20.019  31.328  27.773  1.00 20.83           O  
ATOM    767  N   PRO L 100      20.529  29.181  27.679  1.00 17.83           N  
ATOM    768  CA  PRO L 100      20.447  27.834  28.176  1.00 17.68           C  
ATOM    769  CD  PRO L 100      20.923  29.221  26.281  1.00 16.54           C  
ATOM    770  CB  PRO L 100      20.935  26.930  27.041  1.00 18.17           C  
ATOM    771  CG  PRO L 100      21.637  27.881  26.055  1.00 18.60           C  
ATOM    772  C   PRO L 100      21.216  27.640  29.443  1.00 17.96           C  
ATOM    773  O   PRO L 100      22.150  28.393  29.713  1.00 19.56           O  
ATOM    774  N   TYR L 101      20.833  26.610  30.220  1.00 16.14           N  
ATOM    775  CA  TYR L 101      21.454  26.317  31.479  1.00 14.54           C  
ATOM    776  CB  TYR L 101      20.622  25.357  32.342  1.00 13.61           C  
ATOM    777  CG  TYR L 101      19.244  25.927  32.405  1.00 14.49           C  
ATOM    778  CD1 TYR L 101      18.986  27.128  33.027  1.00 14.48           C  
ATOM    779  CD2 TYR L 101      18.195  25.237  31.842  1.00 15.49           C  
ATOM    780  CE1 TYR L 101      17.706  27.634  33.073  1.00 14.51           C  
ATOM    781  CE2 TYR L 101      16.914  25.735  31.884  1.00 16.12           C  
ATOM    782  CZ  TYR L 101      16.669  26.938  32.500  1.00 15.80           C  
ATOM    783  OH  TYR L 101      15.355  27.452  32.544  1.00 16.96           O  
ATOM    784  C   TYR L 101      22.765  25.664  31.164  1.00 15.01           C  
ATOM    785  O   TYR L 101      22.867  24.922  30.187  1.00 17.93           O  
ATOM    786  N   THR L 102      23.818  25.947  31.964  1.00 35.82           N  
ATOM    787  CA  THR L 102      25.111  25.436  31.608  1.00 34.33           C  
ATOM    788  CB  THR L 102      26.061  26.530  31.210  1.00 35.38           C  
ATOM    789  OG1 THR L 102      25.494  27.326  30.183  1.00 37.85           O  
ATOM    790  CG2 THR L 102      27.342  25.891  30.669  1.00 36.01           C  
ATOM    791  C   THR L 102      25.724  24.739  32.788  1.00 36.03           C  
ATOM    792  O   THR L 102      25.431  25.055  33.941  1.00 37.61           O  
ATOM    793  N   PHE L 103      26.614  23.763  32.506  1.00 34.91           N  
ATOM    794  CA  PHE L 103      27.300  23.012  33.520  1.00 32.87           C  
ATOM    795  CB  PHE L 103      27.282  21.487  33.299  1.00 29.07           C  
ATOM    796  CG  PHE L 103      25.914  20.935  33.494  1.00 33.09           C  
ATOM    797  CD1 PHE L 103      24.991  20.943  32.475  1.00 30.77           C  
ATOM    798  CD2 PHE L 103      25.564  20.392  34.707  1.00 29.72           C  
ATOM    799  CE1 PHE L 103      23.733  20.421  32.663  1.00 31.26           C  
ATOM    800  CE2 PHE L 103      24.308  19.870  34.901  1.00 31.05           C  
ATOM    801  CZ  PHE L 103      23.391  19.884  33.879  1.00 30.62           C  
ATOM    802  C   PHE L 103      28.747  23.369  33.421  1.00 35.47           C  
ATOM    803  O   PHE L 103      29.201  23.907  32.411  1.00 35.68           O  
ATOM    804  N   GLY L 104      29.507  23.101  34.500  1.00 36.84           N  
ATOM    805  CA  GLY L 104      30.923  23.317  34.465  1.00 38.01           C  
ATOM    806  C   GLY L 104      31.520  22.092  33.831  1.00 39.10           C  
ATOM    807  O   GLY L 104      30.807  21.140  33.518  1.00 40.75           O  
ATOM    808  N   GLY L 105      32.850  22.102  33.616  1.00 40.66           N  
ATOM    809  CA  GLY L 105      33.590  21.036  32.986  1.00 39.70           C  
ATOM    810  C   GLY L 105      33.637  19.792  33.826  1.00 39.03           C  
ATOM    811  O   GLY L 105      33.653  18.678  33.303  1.00 40.93           O  
ATOM    812  N   GLY L 106      33.708  19.940  35.159  1.00 36.58           N  
ATOM    813  CA  GLY L 106      33.819  18.786  36.000  1.00 36.54           C  
ATOM    814  C   GLY L 106      35.172  18.809  36.631  1.00 38.08           C  
ATOM    815  O   GLY L 106      36.158  19.247  36.036  1.00 42.61           O  
ATOM    816  N   THR L 107      35.221  18.369  37.901  1.00 37.70           N  
ATOM    817  CA  THR L 107      36.452  18.273  38.620  1.00 36.77           C  
ATOM    818  CB  THR L 107      36.528  19.224  39.779  1.00 35.80           C  
ATOM    819  OG1 THR L 107      36.363  20.560  39.323  1.00 35.87           O  
ATOM    820  CG2 THR L 107      37.895  19.055  40.465  1.00 33.60           C  
ATOM    821  C   THR L 107      36.471  16.887  39.168  1.00 38.66           C  
ATOM    822  O   THR L 107      35.585  16.492  39.925  1.00 37.90           O  
ATOM    823  N   ARG L 108      37.489  16.097  38.798  1.00 38.95           N  
ATOM    824  CA  ARG L 108      37.529  14.751  39.278  1.00 41.56           C  
ATOM    825  CB  ARG L 108      38.074  13.773  38.230  1.00 45.21           C  
ATOM    826  CG  ARG L 108      39.421  14.208  37.660  1.00 53.05           C  
ATOM    827  CD  ARG L 108      39.529  13.877  36.173  1.00 59.02           C  
ATOM    828  NE  ARG L 108      38.157  14.053  35.605  1.00 63.40           N  
ATOM    829  CZ  ARG L 108      37.683  15.279  35.232  1.00 64.71           C  
ATOM    830  NH1 ARG L 108      38.474  16.387  35.341  1.00 66.64           N1+
ATOM    831  NH2 ARG L 108      36.417  15.399  34.736  1.00 64.61           N  
ATOM    832  C   ARG L 108      38.360  14.721  40.511  1.00 42.05           C  
ATOM    833  O   ARG L 108      39.499  15.186  40.536  1.00 42.72           O  
ATOM    834  N   LEU L 109      37.771  14.170  41.587  1.00 41.00           N  
ATOM    835  CA  LEU L 109      38.444  14.121  42.845  1.00 42.08           C  
ATOM    836  CB  LEU L 109      37.475  14.361  44.028  1.00 41.28           C  
ATOM    837  CG  LEU L 109      38.098  14.504  45.435  1.00 42.36           C  
ATOM    838  CD1 LEU L 109      37.011  14.755  46.489  1.00 40.72           C  
ATOM    839  CD2 LEU L 109      38.975  13.307  45.822  0.80 42.38           C  
ATOM    840  C   LEU L 109      39.051  12.763  42.937  1.00 42.13           C  
ATOM    841  O   LEU L 109      38.356  11.753  42.854  1.00 43.53           O  
ATOM    842  N   GLU L 110      40.388  12.721  43.083  1.00 42.73           N  
ATOM    843  CA  GLU L 110      41.083  11.480  43.213  1.00 44.55           C  
ATOM    844  CB  GLU L 110      42.470  11.479  42.555  1.00 47.41           C  
ATOM    845  CG  GLU L 110      42.469  11.563  41.028  1.00 54.95           C  
ATOM    846  CD  GLU L 110      43.928  11.549  40.591  1.00 58.83           C  
ATOM    847  OE1 GLU L 110      44.803  11.701  41.483  1.00 59.78           O  
ATOM    848  OE2 GLU L 110      44.191  11.391  39.370  1.00 58.30           O1-
ATOM    849  C   GLU L 110      41.350  11.346  44.700  1.00 45.37           C  
ATOM    850  O   GLU L 110      42.157  12.169  45.213  1.00 44.55           O  
ATOM    851  OXT GLU L 110      40.772  10.428  45.338  1.00  0.00           O1-
TER     852      GLU L 110 
ATOM    853  N   GLN H 111       8.145   6.765  46.502  1.00 62.43           N1+
ATOM    854  CA  GLN H 111       9.378   7.473  46.094  1.00 61.86           C  
ATOM    855  CB  GLN H 111      10.606   6.601  46.392  1.00 64.70           C  
ATOM    856  CG  GLN H 111      10.618   5.294  45.598  1.00 63.93           C  
ATOM    857  CD  GLN H 111      11.754   4.437  46.129  1.00 69.47           C  
ATOM    858  OE1 GLN H 111      12.320   4.725  47.182  1.00 75.40           O  
ATOM    859  NE2 GLN H 111      12.089   3.346  45.390  1.00 70.94           N  
ATOM    860  C   GLN H 111       9.350   7.827  44.642  1.00 59.55           C  
ATOM    861  O   GLN H 111       8.597   7.246  43.861  1.00 58.93           O  
ATOM    862  N   ILE H 112      10.192   8.803  44.253  1.00 56.02           N  
ATOM    863  CA  ILE H 112      10.215   9.313  42.912  1.00 54.28           C  
ATOM    864  CB  ILE H 112      10.773  10.707  42.831  1.00 52.98           C  
ATOM    865  CG1 ILE H 112      10.627  11.287  41.417  1.00 48.56           C  
ATOM    866  CG2 ILE H 112      12.220  10.674  43.348  1.00 48.79           C  
ATOM    867  CD1 ILE H 112      10.979  12.771  41.348  1.00 29.86           C  
ATOM    868  C   ILE H 112      11.082   8.440  42.063  1.00 54.40           C  
ATOM    869  O   ILE H 112      12.199   8.087  42.441  1.00 55.07           O  
ATOM    870  N   GLN H 113      10.565   8.054  40.877  1.00 52.62           N  
ATOM    871  CA  GLN H 113      11.330   7.205  40.014  1.00 52.05           C  
ATOM    872  CB  GLN H 113      10.875   5.739  40.114  1.00 55.34           C  
ATOM    873  CG  GLN H 113      11.695   4.754  39.281  1.00 63.54           C  
ATOM    874  CD  GLN H 113      11.132   3.364  39.547  1.00 69.20           C  
ATOM    875  OE1 GLN H 113      11.870   2.387  39.662  1.00 75.20           O  
ATOM    876  NE2 GLN H 113       9.781   3.266  39.653  1.00 74.88           N  
ATOM    877  C   GLN H 113      11.139   7.650  38.595  1.00 50.01           C  
ATOM    878  O   GLN H 113      10.020   7.906  38.152  1.00 49.42           O  
ATOM    879  N   LEU H 114      12.253   7.766  37.845  1.00 48.25           N  
ATOM    880  CA  LEU H 114      12.192   8.118  36.456  1.00 44.79           C  
ATOM    881  CB  LEU H 114      13.081   9.321  36.097  1.00 40.94           C  
ATOM    882  CG  LEU H 114      12.693  10.613  36.840  1.00 39.11           C  
ATOM    883  CD1 LEU H 114      13.609  11.780  36.443  1.00 37.64           C  
ATOM    884  CD2 LEU H 114      11.203  10.938  36.657  1.00 37.17           C  
ATOM    885  C   LEU H 114      12.737   6.935  35.714  1.00 45.06           C  
ATOM    886  O   LEU H 114      13.931   6.651  35.790  1.00 45.02           O  
ATOM    887  N   GLN H 115      11.873   6.214  34.969  1.00 45.90           N  
ATOM    888  CA  GLN H 115      12.325   5.051  34.256  1.00 46.47           C  
ATOM    889  CB  GLN H 115      11.312   3.894  34.236  1.00 49.31           C  
ATOM    890  CG  GLN H 115      11.308   3.052  35.510  1.00 55.84           C  
ATOM    891  CD  GLN H 115      12.554   2.177  35.465  1.00 61.37           C  
ATOM    892  OE1 GLN H 115      13.295   2.073  36.441  1.00 64.08           O  
ATOM    893  NE2 GLN H 115      12.793   1.522  34.297  1.00 59.43           N  
ATOM    894  C   GLN H 115      12.569   5.421  32.834  1.00 45.05           C  
ATOM    895  O   GLN H 115      11.687   5.939  32.151  1.00 44.67           O  
ATOM    896  N   GLN H 116      13.789   5.137  32.343  1.00 41.82           N  
ATOM    897  CA  GLN H 116      14.119   5.479  30.992  1.00 41.38           C  
ATOM    898  CB  GLN H 116      15.422   6.286  30.866  1.00 37.88           C  
ATOM    899  CG  GLN H 116      15.315   7.677  31.495  1.00 36.49           C  
ATOM    900  CD  GLN H 116      16.651   8.385  31.330  1.00 35.32           C  
ATOM    901  OE1 GLN H 116      17.293   8.763  32.309  1.00 38.41           O  
ATOM    902  NE2 GLN H 116      17.083   8.579  30.059  1.00 25.36           N  
ATOM    903  C   GLN H 116      14.251   4.220  30.195  1.00 41.96           C  
ATOM    904  O   GLN H 116      14.454   3.135  30.739  1.00 44.31           O  
ATOM    905  N   SER H 117      14.117   4.352  28.861  1.00 43.72           N  
ATOM    906  CA  SER H 117      14.135   3.231  27.963  1.00 45.33           C  
ATOM    907  CB  SER H 117      13.596   3.565  26.561  1.00 46.19           C  
ATOM    908  OG  SER H 117      14.347   4.622  25.987  1.00 53.29           O  
ATOM    909  C   SER H 117      15.523   2.685  27.839  1.00 46.10           C  
ATOM    910  O   SER H 117      16.498   3.325  28.226  1.00 48.66           O  
ATOM    911  N   GLY H 118      15.631   1.459  27.282  1.00 46.33           N  
ATOM    912  CA  GLY H 118      16.880   0.756  27.183  1.00 43.40           C  
ATOM    913  C   GLY H 118      17.725   1.349  26.095  1.00 43.34           C  
ATOM    914  O   GLY H 118      17.296   2.185  25.300  1.00 43.99           O  
ATOM    915  N   PRO H 119      18.941   0.861  26.062  1.00 42.97           N  
ATOM    916  CA  PRO H 119      19.959   1.316  25.148  1.00 41.72           C  
ATOM    917  CD  PRO H 119      19.204  -0.485  26.542  1.00 46.03           C  
ATOM    918  CB  PRO H 119      21.130   0.358  25.343  1.00 43.36           C  
ATOM    919  CG  PRO H 119      20.446  -0.954  25.768  1.00 47.25           C  
ATOM    920  C   PRO H 119      19.425   1.236  23.756  1.00 40.58           C  
ATOM    921  O   PRO H 119      18.502   0.462  23.519  1.00 39.30           O  
ATOM    922  N   GLU H 120      19.949   2.059  22.824  1.00 38.29           N  
ATOM    923  CA  GLU H 120      19.428   1.980  21.494  1.00 37.29           C  
ATOM    924  CB  GLU H 120      18.430   3.096  21.167  1.00 38.05           C  
ATOM    925  CG  GLU H 120      17.120   2.919  21.932  1.00 43.78           C  
ATOM    926  CD  GLU H 120      16.335   4.205  21.801  1.00 49.36           C  
ATOM    927  OE1 GLU H 120      16.990   5.276  21.715  1.00 51.84           O  
ATOM    928  OE2 GLU H 120      15.077   4.140  21.785  1.00 48.26           O1-
ATOM    929  C   GLU H 120      20.539   2.036  20.500  1.00 37.86           C  
ATOM    930  O   GLU H 120      21.464   2.839  20.617  1.00 40.13           O  
ATOM    931  N   LEU H 121      20.478   1.139  19.495  1.00 38.10           N  
ATOM    932  CA  LEU H 121      21.432   1.146  18.426  1.00 39.07           C  
ATOM    933  CB  LEU H 121      21.988  -0.231  18.028  1.00 37.16           C  
ATOM    934  CG  LEU H 121      22.891  -0.908  19.070  1.00 39.07           C  
ATOM    935  CD1 LEU H 121      23.435  -2.230  18.514  1.00 39.33           C  
ATOM    936  CD2 LEU H 121      24.008   0.026  19.559  1.00 39.49           C  
ATOM    937  C   LEU H 121      20.676   1.632  17.239  1.00 38.25           C  
ATOM    938  O   LEU H 121      19.599   1.124  16.927  1.00 41.54           O  
ATOM    939  N   VAL H 122      21.222   2.643  16.543  1.00 38.11           N  
ATOM    940  CA  VAL H 122      20.507   3.185  15.428  1.00 40.40           C  
ATOM    941  CB  VAL H 122      19.737   4.403  15.852  1.00 41.63           C  
ATOM    942  CG1 VAL H 122      20.718   5.397  16.489  1.00 39.95           C  
ATOM    943  CG2 VAL H 122      18.950   4.967  14.665  1.00 39.37           C  
ATOM    944  C   VAL H 122      21.488   3.534  14.347  1.00 42.50           C  
ATOM    945  O   VAL H 122      22.653   3.820  14.621  1.00 42.57           O  
ATOM    946  N   ARG H 123      21.038   3.487  13.074  1.00 42.57           N  
ATOM    947  CA  ARG H 123      21.882   3.809  11.954  1.00 44.81           C  
ATOM    948  CB  ARG H 123      21.407   3.218  10.615  1.00 48.84           C  
ATOM    949  CG  ARG H 123      21.627   1.713  10.456  1.00 54.03           C  
ATOM    950  CD  ARG H 123      21.106   1.199   9.112  1.00 61.22           C  
ATOM    951  NE  ARG H 123      21.541  -0.218   8.948  1.00 41.75           N  
ATOM    952  CZ  ARG H 123      22.381  -0.553   7.926  1.00 47.39           C  
ATOM    953  NH1 ARG H 123      22.822   0.412   7.064  1.00 50.44           N1+
ATOM    954  NH2 ARG H 123      22.781  -1.848   7.763  1.00 48.72           N  
ATOM    955  C   ARG H 123      21.883   5.294  11.779  1.00 43.84           C  
ATOM    956  O   ARG H 123      20.907   5.976  12.089  1.00 42.93           O  
ATOM    957  N   PRO H 124      22.975   5.812  11.287  1.00 43.76           N  
ATOM    958  CA  PRO H 124      23.122   7.226  11.069  1.00 44.01           C  
ATOM    959  CD  PRO H 124      23.942   5.034  10.531  1.00 43.29           C  
ATOM    960  CB  PRO H 124      24.516   7.394  10.469  1.00 44.15           C  
ATOM    961  CG  PRO H 124      24.723   6.073   9.703  1.00 43.06           C  
ATOM    962  C   PRO H 124      22.065   7.710  10.122  1.00 45.72           C  
ATOM    963  O   PRO H 124      21.725   6.986   9.189  1.00 47.58           O  
ATOM    964  N   GLY H 125      21.528   8.927  10.349  1.00 46.96           N  
ATOM    965  CA  GLY H 125      20.561   9.512   9.460  1.00 45.61           C  
ATOM    966  C   GLY H 125      19.177   9.151   9.904  1.00 45.60           C  
ATOM    967  O   GLY H 125      18.193   9.683   9.392  1.00 48.03           O  
ATOM    968  N   ALA H 126      19.069   8.223  10.870  1.00 43.97           N  
ATOM    969  CA  ALA H 126      17.796   7.770  11.358  1.00 44.36           C  
ATOM    970  CB  ALA H 126      17.820   6.317  11.862  1.00 45.10           C  
ATOM    971  C   ALA H 126      17.366   8.640  12.500  1.00 45.39           C  
ATOM    972  O   ALA H 126      18.055   9.585  12.878  1.00 45.06           O  
ATOM    973  N   SER H 127      16.162   8.355  13.044  1.00 46.07           N  
ATOM    974  CA  SER H 127      15.636   9.088  14.163  1.00 47.48           C  
ATOM    975  CB  SER H 127      14.303   9.794  13.865  1.00 48.67           C  
ATOM    976  OG  SER H 127      14.487  10.798  12.880  1.00 51.72           O  
ATOM    977  C   SER H 127      15.359   8.104  15.259  1.00 46.87           C  
ATOM    978  O   SER H 127      15.178   6.915  15.007  1.00 47.35           O  
ATOM    979  N   VAL H 128      15.352   8.580  16.522  1.00 43.83           N  
ATOM    980  CA  VAL H 128      15.078   7.703  17.623  1.00 41.44           C  
ATOM    981  CB  VAL H 128      16.332   7.226  18.296  1.00 39.68           C  
ATOM    982  CG1 VAL H 128      17.048   8.426  18.936  1.00 37.53           C  
ATOM    983  CG2 VAL H 128      15.968   6.097  19.270  1.00 39.58           C  
ATOM    984  C   VAL H 128      14.243   8.464  18.613  1.00 41.65           C  
ATOM    985  O   VAL H 128      14.334   9.687  18.704  1.00 42.77           O  
ATOM    986  N   LYS H 129      13.384   7.747  19.371  1.00 40.81           N  
ATOM    987  CA  LYS H 129      12.519   8.392  20.321  1.00 42.92           C  
ATOM    988  CB  LYS H 129      11.037   8.206  19.957  1.00 43.81           C  
ATOM    989  CG  LYS H 129      10.054   9.123  20.681  1.00 48.14           C  
ATOM    990  CD  LYS H 129       8.673   9.103  20.021  1.00 51.42           C  
ATOM    991  CE  LYS H 129       7.629   9.994  20.694  1.00 57.29           C  
ATOM    992  NZ  LYS H 129       6.340   9.887  19.973  1.00 62.40           N1+
ATOM    993  C   LYS H 129      12.744   7.747  21.655  1.00 42.63           C  
ATOM    994  O   LYS H 129      12.483   6.560  21.835  1.00 41.43           O  
ATOM    995  N   ILE H 130      13.205   8.540  22.641  1.00 40.94           N  
ATOM    996  CA  ILE H 130      13.536   8.049  23.951  1.00 40.12           C  
ATOM    997  CB  ILE H 130      14.773   8.705  24.499  1.00 40.78           C  
ATOM    998  CG1 ILE H 130      15.984   8.455  23.585  1.00 40.64           C  
ATOM    999  CG2 ILE H 130      14.978   8.211  25.935  1.00 41.19           C  
ATOM   1000  CD1 ILE H 130      17.178   9.356  23.897  1.00 46.26           C  
ATOM   1001  C   ILE H 130      12.408   8.406  24.874  1.00 36.74           C  
ATOM   1002  O   ILE H 130      11.814   9.475  24.746  1.00 36.73           O  
ATOM   1003  N   SER H 131      12.068   7.501  25.821  1.00 34.92           N  
ATOM   1004  CA  SER H 131      10.963   7.728  26.719  1.00 37.00           C  
ATOM   1005  CB  SER H 131       9.918   6.598  26.666  1.00 36.93           C  
ATOM   1006  OG  SER H 131      10.519   5.363  27.030  1.00 36.94           O  
ATOM   1007  C   SER H 131      11.449   7.814  28.142  1.00 36.67           C  
ATOM   1008  O   SER H 131      12.510   7.295  28.485  1.00 36.84           O  
ATOM   1009  N   CYS H 132      10.675   8.515  29.002  1.00 34.85           N  
ATOM   1010  CA  CYS H 132      11.000   8.657  30.398  1.00 36.99           C  
ATOM   1011  CB  CYS H 132      11.702  10.007  30.686  1.00 33.93           C  
ATOM   1012  SG  CYS H 132      12.142  10.282  32.429  1.00 37.57           S  
ATOM   1013  C   CYS H 132       9.700   8.602  31.156  1.00 37.30           C  
ATOM   1014  O   CYS H 132       8.906   9.542  31.120  1.00 38.68           O  
ATOM   1015  N   LYS H 133       9.455   7.491  31.883  1.00 38.29           N  
ATOM   1016  CA  LYS H 133       8.216   7.331  32.594  1.00 38.64           C  
ATOM   1017  CB  LYS H 133       7.739   5.868  32.632  1.00 41.07           C  
ATOM   1018  CG  LYS H 133       6.347   5.680  33.233  1.00 47.04           C  
ATOM   1019  CD  LYS H 133       5.749   4.304  32.936  1.00 51.35           C  
ATOM   1020  CE  LYS H 133       4.387   4.074  33.591  1.00 52.98           C  
ATOM   1021  NZ  LYS H 133       3.796   2.806  33.107  1.00 50.68           N1+
ATOM   1022  C   LYS H 133       8.420   7.798  34.000  1.00 39.91           C  
ATOM   1023  O   LYS H 133       9.364   7.393  34.673  1.00 39.45           O  
ATOM   1024  N   ALA H 134       7.511   8.662  34.493  1.00 40.79           N  
ATOM   1025  CA  ALA H 134       7.681   9.202  35.811  1.00 41.87           C  
ATOM   1026  CB  ALA H 134       7.442  10.719  35.889  1.00 41.32           C  
ATOM   1027  C   ALA H 134       6.705   8.552  36.738  1.00 44.04           C  
ATOM   1028  O   ALA H 134       5.582   8.225  36.356  1.00 44.95           O  
ATOM   1029  N   SER H 135       7.147   8.322  37.992  1.00 45.78           N  
ATOM   1030  CA  SER H 135       6.309   7.745  39.002  1.00 47.50           C  
ATOM   1031  CB  SER H 135       6.485   6.223  39.164  1.00 46.71           C  
ATOM   1032  OG  SER H 135       6.116   5.539  37.977  1.00 51.15           O  
ATOM   1033  C   SER H 135       6.744   8.332  40.306  1.00 48.73           C  
ATOM   1034  O   SER H 135       7.837   8.887  40.411  1.00 48.08           O  
ATOM   1035  N   GLY H 136       5.866   8.212  41.322  1.00 19.68           N  
ATOM   1036  CA  GLY H 136       6.183   8.594  42.666  1.00 18.96           C  
ATOM   1037  C   GLY H 136       5.695   9.975  42.958  1.00 18.69           C  
ATOM   1038  O   GLY H 136       5.496  10.323  44.121  1.00 19.78           O  
ATOM   1039  N   TYR H 137       5.485  10.810  41.925  1.00 21.23           N  
ATOM   1040  CA  TYR H 137       5.058  12.148  42.214  1.00 21.37           C  
ATOM   1041  CB  TYR H 137       6.221  13.155  42.312  1.00 21.92           C  
ATOM   1042  CG  TYR H 137       6.842  13.288  40.964  1.00 22.02           C  
ATOM   1043  CD1 TYR H 137       7.650  12.297  40.454  1.00 17.95           C  
ATOM   1044  CD2 TYR H 137       6.629  14.422  40.216  1.00 22.92           C  
ATOM   1045  CE1 TYR H 137       8.218  12.429  39.208  1.00 14.29           C  
ATOM   1046  CE2 TYR H 137       7.194  14.560  38.971  1.00 19.42           C  
ATOM   1047  CZ  TYR H 137       7.989  13.561  38.464  1.00 16.03           C  
ATOM   1048  OH  TYR H 137       8.569  13.703  37.186  1.00 19.81           O  
ATOM   1049  C   TYR H 137       4.129  12.600  41.130  1.00 22.55           C  
ATOM   1050  O   TYR H 137       3.878  11.873  40.169  1.00 24.73           O  
ATOM   1051  N   THR H 138       3.584  13.829  41.277  1.00 19.52           N  
ATOM   1052  CA  THR H 138       2.663  14.344  40.308  1.00 17.06           C  
ATOM   1053  CB  THR H 138       1.788  15.449  40.830  1.00 17.75           C  
ATOM   1054  OG1 THR H 138       1.042  14.993  41.949  1.00 19.29           O  
ATOM   1055  CG2 THR H 138       0.831  15.890  39.708  1.00 18.75           C  
ATOM   1056  C   THR H 138       3.475  14.893  39.179  1.00 14.99           C  
ATOM   1057  O   THR H 138       4.196  15.880  39.307  1.00 14.32           O  
ATOM   1058  N   PHE H 139       3.302  14.259  38.013  1.00 20.03           N  
ATOM   1059  CA  PHE H 139       4.027  14.471  36.796  1.00 17.52           C  
ATOM   1060  CB  PHE H 139       3.488  13.496  35.737  1.00 18.38           C  
ATOM   1061  CG  PHE H 139       4.201  13.643  34.449  1.00 20.69           C  
ATOM   1062  CD1 PHE H 139       5.479  13.161  34.288  1.00 19.93           C  
ATOM   1063  CD2 PHE H 139       3.563  14.231  33.388  1.00 20.39           C  
ATOM   1064  CE1 PHE H 139       6.123  13.295  33.081  1.00 19.69           C  
ATOM   1065  CE2 PHE H 139       4.204  14.365  32.185  1.00 17.93           C  
ATOM   1066  CZ  PHE H 139       5.487  13.900  32.025  1.00 18.76           C  
ATOM   1067  C   PHE H 139       3.842  15.890  36.347  1.00 18.43           C  
ATOM   1068  O   PHE H 139       4.780  16.533  35.874  1.00 20.33           O  
ATOM   1069  N   THR H 140       2.613  16.406  36.508  1.00 19.81           N  
ATOM   1070  CA  THR H 140       2.179  17.709  36.093  1.00 20.36           C  
ATOM   1071  CB  THR H 140       0.709  17.899  36.306  1.00 20.42           C  
ATOM   1072  OG1 THR H 140      -0.024  16.929  35.572  1.00 21.27           O  
ATOM   1073  CG2 THR H 140       0.329  19.315  35.844  1.00 23.30           C  
ATOM   1074  C   THR H 140       2.876  18.809  36.846  1.00 19.22           C  
ATOM   1075  O   THR H 140       3.041  19.908  36.321  1.00 20.89           O  
ATOM   1076  N   ASP H 141       3.253  18.557  38.110  1.00 27.76           N  
ATOM   1077  CA  ASP H 141       3.819  19.540  38.995  1.00 27.04           C  
ATOM   1078  CB  ASP H 141       4.017  19.018  40.430  1.00 24.51           C  
ATOM   1079  CG  ASP H 141       2.669  18.902  41.131  1.00 28.95           C  
ATOM   1080  OD1 ASP H 141       1.646  19.348  40.544  1.00 29.55           O  
ATOM   1081  OD2 ASP H 141       2.649  18.371  42.273  1.00 29.60           O1-
ATOM   1082  C   ASP H 141       5.171  20.033  38.565  1.00 27.75           C  
ATOM   1083  O   ASP H 141       5.515  21.176  38.867  1.00 28.63           O  
ATOM   1084  N   TYR H 142       5.996  19.209  37.881  1.00 14.40           N  
ATOM   1085  CA  TYR H 142       7.353  19.642  37.661  1.00  9.92           C  
ATOM   1086  CB  TYR H 142       8.389  18.746  38.364  1.00 11.82           C  
ATOM   1087  CG  TYR H 142       8.140  18.756  39.835  1.00 11.98           C  
ATOM   1088  CD1 TYR H 142       7.157  17.960  40.381  1.00 14.30           C  
ATOM   1089  CD2 TYR H 142       8.896  19.544  40.673  1.00 11.98           C  
ATOM   1090  CE1 TYR H 142       6.923  17.956  41.736  1.00 12.96           C  
ATOM   1091  CE2 TYR H 142       8.666  19.545  42.030  1.00 10.91           C  
ATOM   1092  CZ  TYR H 142       7.679  18.751  42.562  1.00 11.28           C  
ATOM   1093  OH  TYR H 142       7.445  18.752  43.953  1.00 16.20           O  
ATOM   1094  C   TYR H 142       7.708  19.598  36.200  1.00  9.44           C  
ATOM   1095  O   TYR H 142       6.992  19.024  35.379  1.00  9.87           O  
ATOM   1096  N   TYR H 143       8.842  20.258  35.863  1.00 39.80           N  
ATOM   1097  CA  TYR H 143       9.418  20.319  34.550  1.00 40.25           C  
ATOM   1098  CB  TYR H 143      10.402  21.484  34.341  1.00 42.61           C  
ATOM   1099  CG  TYR H 143       9.689  22.788  34.291  1.00 49.88           C  
ATOM   1100  CD1 TYR H 143       9.235  23.400  35.438  1.00 45.56           C  
ATOM   1101  CD2 TYR H 143       9.501  23.411  33.080  1.00 45.42           C  
ATOM   1102  CE1 TYR H 143       8.587  24.612  35.372  1.00 20.19           C  
ATOM   1103  CE2 TYR H 143       8.855  24.621  33.006  1.00 47.60           C  
ATOM   1104  CZ  TYR H 143       8.396  25.222  34.153  1.00 22.38           C  
ATOM   1105  OH  TYR H 143       7.734  26.465  34.077  1.00 27.07           O  
ATOM   1106  C   TYR H 143      10.252  19.097  34.347  1.00 39.89           C  
ATOM   1107  O   TYR H 143      10.808  18.546  35.296  1.00 40.68           O  
ATOM   1108  N   ILE H 144      10.314  18.610  33.092  1.00 37.68           N  
ATOM   1109  CA  ILE H 144      11.201  17.527  32.816  1.00 35.46           C  
ATOM   1110  CB  ILE H 144      10.568  16.345  32.143  1.00 36.50           C  
ATOM   1111  CG1 ILE H 144       9.590  15.694  33.134  1.00 31.78           C  
ATOM   1112  CG2 ILE H 144      11.673  15.395  31.651  1.00 34.23           C  
ATOM   1113  CD1 ILE H 144       8.872  14.474  32.577  1.00 30.56           C  
ATOM   1114  C   ILE H 144      12.299  18.081  31.972  1.00 33.75           C  
ATOM   1115  O   ILE H 144      12.064  18.761  30.974  1.00 34.21           O  
ATOM   1116  N   HIS H 145      13.552  17.837  32.400  1.00 32.79           N  
ATOM   1117  CA  HIS H 145      14.685  18.361  31.698  1.00 30.48           C  
ATOM   1118  ND1 HIS H 145      14.498  20.519  34.333  1.00 11.83           N  
ATOM   1119  CG  HIS H 145      15.242  20.383  33.182  1.00 32.86           C  
ATOM   1120  CB  HIS H 145      15.706  19.073  32.608  1.00 31.76           C  
ATOM   1121  NE2 HIS H 145      14.886  22.576  33.583  1.00 23.94           N  
ATOM   1122  CD2 HIS H 145      15.467  21.650  32.739  1.00 10.55           C  
ATOM   1123  CE1 HIS H 145      14.313  21.851  34.526  1.00  9.20           C  
ATOM   1124  C   HIS H 145      15.406  17.208  31.072  1.00 30.08           C  
ATOM   1125  O   HIS H 145      15.267  16.069  31.515  1.00 30.62           O  
ATOM   1126  N   TRP H 146      16.174  17.479  29.994  1.00 29.29           N  
ATOM   1127  CA  TRP H 146      16.936  16.448  29.347  1.00 28.49           C  
ATOM   1128  CB  TRP H 146      16.428  16.120  27.934  1.00 27.84           C  
ATOM   1129  CG  TRP H 146      15.063  15.472  27.941  1.00 26.17           C  
ATOM   1130  CD2 TRP H 146      14.841  14.051  27.904  1.00 25.81           C  
ATOM   1131  CD1 TRP H 146      13.829  16.054  27.985  1.00 26.34           C  
ATOM   1132  NE1 TRP H 146      12.853  15.085  27.980  1.00 27.14           N  
ATOM   1133  CE2 TRP H 146      13.461  13.849  27.929  1.00 25.87           C  
ATOM   1134  CE3 TRP H 146      15.714  13.002  27.853  1.00 26.96           C  
ATOM   1135  CZ2 TRP H 146      12.934  12.590  27.901  1.00 25.59           C  
ATOM   1136  CZ3 TRP H 146      15.176  11.733  27.827  1.00 25.27           C  
ATOM   1137  CH2 TRP H 146      13.812  11.531  27.850  1.00 25.85           C  
ATOM   1138  C   TRP H 146      18.357  16.920  29.264  1.00 28.94           C  
ATOM   1139  O   TRP H 146      18.621  18.090  28.992  1.00 26.16           O  
ATOM   1140  N   VAL H 147      19.315  16.002  29.520  1.00 28.12           N  
ATOM   1141  CA  VAL H 147      20.710  16.339  29.511  1.00 28.99           C  
ATOM   1142  CB  VAL H 147      21.324  16.315  30.881  1.00 27.98           C  
ATOM   1143  CG1 VAL H 147      22.829  16.613  30.764  1.00 27.74           C  
ATOM   1144  CG2 VAL H 147      20.557  17.303  31.775  1.00 25.13           C  
ATOM   1145  C   VAL H 147      21.424  15.303  28.702  1.00 31.41           C  
ATOM   1146  O   VAL H 147      21.043  14.133  28.682  1.00 34.71           O  
ATOM   1147  N   LYS H 148      22.500  15.728  28.013  1.00 32.81           N  
ATOM   1148  CA  LYS H 148      23.271  14.863  27.165  1.00 31.89           C  
ATOM   1149  CB  LYS H 148      23.432  15.462  25.762  1.00 32.68           C  
ATOM   1150  CG  LYS H 148      24.245  14.633  24.772  1.00 33.23           C  
ATOM   1151  CD  LYS H 148      24.177  15.234  23.369  1.00 36.42           C  
ATOM   1152  CE  LYS H 148      25.155  14.620  22.372  1.00 36.48           C  
ATOM   1153  NZ  LYS H 148      25.090  15.372  21.099  1.00 37.14           N1+
ATOM   1154  C   LYS H 148      24.641  14.744  27.749  1.00 34.43           C  
ATOM   1155  O   LYS H 148      25.203  15.722  28.238  1.00 36.07           O  
ATOM   1156  N   GLN H 149      25.211  13.525  27.740  1.00 35.75           N  
ATOM   1157  CA  GLN H 149      26.550  13.369  28.224  1.00 38.42           C  
ATOM   1158  CB  GLN H 149      26.634  12.815  29.658  1.00 35.03           C  
ATOM   1159  CG  GLN H 149      28.076  12.655  30.146  1.00 36.25           C  
ATOM   1160  CD  GLN H 149      28.081  12.109  31.566  1.00 40.53           C  
ATOM   1161  OE1 GLN H 149      27.218  11.325  31.957  1.00 41.79           O  
ATOM   1162  NE2 GLN H 149      29.091  12.541  32.365  1.00 41.70           N  
ATOM   1163  C   GLN H 149      27.259  12.412  27.331  1.00 40.19           C  
ATOM   1164  O   GLN H 149      26.847  11.265  27.164  1.00 39.65           O  
ATOM   1165  N   ARG H 150      28.372  12.864  26.732  1.00 44.34           N  
ATOM   1166  CA  ARG H 150      29.098  11.966  25.897  1.00 49.37           C  
ATOM   1167  CB  ARG H 150      29.524  12.584  24.556  0.80 49.85           C  
ATOM   1168  CG  ARG H 150      28.305  12.817  23.660  1.00 52.53           C  
ATOM   1169  CD  ARG H 150      28.638  13.278  22.244  1.00 54.89           C  
ATOM   1170  NE  ARG H 150      29.185  14.658  22.339  1.00 58.69           N  
ATOM   1171  CZ  ARG H 150      30.194  15.015  21.497  1.00 61.58           C  
ATOM   1172  NH1 ARG H 150      30.708  14.077  20.647  1.00 62.25           N1+
ATOM   1173  NH2 ARG H 150      30.682  16.289  21.496  1.00 64.24           N  
ATOM   1174  C   ARG H 150      30.270  11.528  26.689  1.00 54.19           C  
ATOM   1175  O   ARG H 150      30.830  12.295  27.474  1.00 53.58           O  
ATOM   1176  N   PRO H 151      30.601  10.280  26.492  1.00 59.08           N  
ATOM   1177  CA  PRO H 151      31.653   9.641  27.231  1.00 61.68           C  
ATOM   1178  CD  PRO H 151      30.383   9.647  25.201  1.00 61.62           C  
ATOM   1179  CB  PRO H 151      31.878   8.294  26.544  1.00 62.10           C  
ATOM   1180  CG  PRO H 151      31.488   8.584  25.082  1.00 61.58           C  
ATOM   1181  C   PRO H 151      32.853  10.515  27.134  1.00 64.77           C  
ATOM   1182  O   PRO H 151      33.064  11.154  26.105  1.00 64.48           O  
ATOM   1183  N   GLY H 152      33.652  10.585  28.201  1.00 67.36           N  
ATOM   1184  CA  GLY H 152      34.759  11.479  28.139  1.00 68.92           C  
ATOM   1185  C   GLY H 152      34.438  12.668  28.983  1.00 69.00           C  
ATOM   1186  O   GLY H 152      35.289  13.537  29.162  1.00 69.38           O  
ATOM   1187  N   GLU H 153      33.181  12.738  29.479  1.00 69.09           N  
ATOM   1188  CA  GLU H 153      32.737  13.733  30.423  1.00 68.87           C  
ATOM   1189  CB  GLU H 153      33.829  14.297  31.353  1.00 72.60           C  
ATOM   1190  CG  GLU H 153      34.354  13.285  32.376  1.00 74.00           C  
ATOM   1191  CD  GLU H 153      33.208  12.890  33.296  1.00 78.52           C  
ATOM   1192  OE1 GLU H 153      32.600  13.799  33.923  1.00 82.78           O  
ATOM   1193  OE2 GLU H 153      32.928  11.666  33.382  1.00 68.78           O1-
ATOM   1194  C   GLU H 153      32.075  14.885  29.734  1.00 65.86           C  
ATOM   1195  O   GLU H 153      32.124  15.039  28.517  1.00 65.06           O  
ATOM   1196  N   GLY H 154      31.400  15.725  30.533  1.00 61.50           N  
ATOM   1197  CA  GLY H 154      30.762  16.918  30.066  1.00 56.22           C  
ATOM   1198  C   GLY H 154      29.293  16.667  29.981  1.00 52.67           C  
ATOM   1199  O   GLY H 154      28.851  15.654  29.442  1.00 52.52           O  
ATOM   1200  N   LEU H 155      28.499  17.622  30.509  1.00 48.36           N  
ATOM   1201  CA  LEU H 155      27.068  17.522  30.509  1.00 42.49           C  
ATOM   1202  CB  LEU H 155      26.488  17.567  31.931  1.00 39.59           C  
ATOM   1203  CG  LEU H 155      26.895  16.363  32.804  1.00 38.11           C  
ATOM   1204  CD1 LEU H 155      26.373  16.512  34.239  1.00 35.24           C  
ATOM   1205  CD2 LEU H 155      26.448  15.035  32.171  1.00 34.86           C  
ATOM   1206  C   LEU H 155      26.538  18.709  29.764  1.00 40.09           C  
ATOM   1207  O   LEU H 155      27.052  19.818  29.902  1.00 40.13           O  
ATOM   1208  N   GLU H 156      25.499  18.495  28.931  1.00 37.81           N  
ATOM   1209  CA  GLU H 156      24.914  19.572  28.179  1.00 37.18           C  
ATOM   1210  CB  GLU H 156      25.133  19.447  26.660  1.00 37.71           C  
ATOM   1211  CG  GLU H 156      26.592  19.600  26.225  1.00 46.54           C  
ATOM   1212  CD  GLU H 156      26.656  19.433  24.712  1.00 52.77           C  
ATOM   1213  OE1 GLU H 156      25.666  18.914  24.131  1.00 51.73           O  
ATOM   1214  OE2 GLU H 156      27.698  19.819  24.115  1.00 55.39           O1-
ATOM   1215  C   GLU H 156      23.434  19.531  28.412  1.00 36.42           C  
ATOM   1216  O   GLU H 156      22.835  18.458  28.460  1.00 35.54           O  
ATOM   1217  N   TRP H 157      22.800  20.715  28.546  1.00 35.17           N  
ATOM   1218  CA  TRP H 157      21.390  20.777  28.817  1.00 33.97           C  
ATOM   1219  CB  TRP H 157      21.033  21.959  29.733  1.00 33.38           C  
ATOM   1220  CG  TRP H 157      19.563  22.124  30.001  1.00 31.76           C  
ATOM   1221  CD2 TRP H 157      18.740  23.122  29.376  1.00 33.71           C  
ATOM   1222  CD1 TRP H 157      18.754  21.427  30.848  1.00 34.80           C  
ATOM   1223  NE1 TRP H 157      17.477  21.925  30.785  1.00 35.43           N  
ATOM   1224  CE2 TRP H 157      17.452  22.968  29.887  1.00 34.46           C  
ATOM   1225  CE3 TRP H 157      19.034  24.089  28.456  1.00 35.91           C  
ATOM   1226  CZ2 TRP H 157      16.431  23.779  29.484  1.00 33.62           C  
ATOM   1227  CZ3 TRP H 157      17.999  24.906  28.049  1.00 33.86           C  
ATOM   1228  CH2 TRP H 157      16.724  24.752  28.554  1.00 36.33           C  
ATOM   1229  C   TRP H 157      20.669  20.963  27.518  1.00 35.90           C  
ATOM   1230  O   TRP H 157      20.921  21.924  26.796  1.00 37.67           O  
ATOM   1231  N   ILE H 158      19.810  19.987  27.152  1.00 35.13           N  
ATOM   1232  CA  ILE H 158      19.046  20.020  25.934  1.00 34.00           C  
ATOM   1233  CB  ILE H 158      18.522  18.662  25.566  1.00 35.20           C  
ATOM   1234  CG1 ILE H 158      19.705  17.695  25.377  1.00 33.46           C  
ATOM   1235  CG2 ILE H 158      17.639  18.800  24.312  1.00 30.25           C  
ATOM   1236  CD1 ILE H 158      19.290  16.225  25.309  1.00 32.49           C  
ATOM   1237  C   ILE H 158      17.880  20.963  26.002  1.00 34.57           C  
ATOM   1238  O   ILE H 158      17.708  21.803  25.121  1.00 36.46           O  
ATOM   1239  N   GLY H 159      17.044  20.856  27.058  1.00 33.88           N  
ATOM   1240  CA  GLY H 159      15.877  21.693  27.147  1.00 33.55           C  
ATOM   1241  C   GLY H 159      14.922  21.104  28.143  1.00 35.11           C  
ATOM   1242  O   GLY H 159      15.222  20.104  28.795  1.00 36.08           O  
ATOM   1243  N   TRP H 160      13.736  21.737  28.299  1.00 34.48           N  
ATOM   1244  CA  TRP H 160      12.768  21.223  29.229  1.00 36.16           C  
ATOM   1245  CB  TRP H 160      12.750  21.912  30.611  1.00 37.46           C  
ATOM   1246  CG  TRP H 160      12.630  23.422  30.633  1.00 40.37           C  
ATOM   1247  CD2 TRP H 160      11.450  24.175  30.295  1.00 36.90           C  
ATOM   1248  CD1 TRP H 160      13.587  24.340  30.956  1.00 40.22           C  
ATOM   1249  NE1 TRP H 160      13.075  25.611  30.865  1.00 44.08           N  
ATOM   1250  CE2 TRP H 160      11.764  25.525  30.453  1.00 39.83           C  
ATOM   1251  CE3 TRP H 160      10.210  23.776  29.889  1.00 40.83           C  
ATOM   1252  CZ2 TRP H 160      10.837  26.500  30.205  1.00 46.23           C  
ATOM   1253  CZ3 TRP H 160       9.281  24.764  29.638  1.00 41.84           C  
ATOM   1254  CH2 TRP H 160       9.586  26.100  29.793  1.00 44.38           C  
ATOM   1255  C   TRP H 160      11.390  21.349  28.670  1.00 35.77           C  
ATOM   1256  O   TRP H 160      11.144  22.081  27.713  1.00 35.43           O  
ATOM   1257  N   ILE H 161      10.461  20.576  29.269  1.00 37.27           N  
ATOM   1258  CA  ILE H 161       9.074  20.590  28.919  1.00 38.36           C  
ATOM   1259  CB  ILE H 161       8.642  19.348  28.187  1.00 38.33           C  
ATOM   1260  CG1 ILE H 161       7.196  19.489  27.684  1.00 38.71           C  
ATOM   1261  CG2 ILE H 161       8.891  18.135  29.099  1.00 36.12           C  
ATOM   1262  CD1 ILE H 161       6.792  18.397  26.691  1.00 37.76           C  
ATOM   1263  C   ILE H 161       8.295  20.671  30.198  1.00 38.84           C  
ATOM   1264  O   ILE H 161       8.703  20.136  31.229  1.00 40.68           O  
ATOM   1265  N   TYR H 162       7.151  21.380  30.166  1.00 42.05           N  
ATOM   1266  CA  TYR H 162       6.323  21.461  31.333  1.00 42.09           C  
ATOM   1267  CB  TYR H 162       5.834  22.896  31.614  1.00 41.18           C  
ATOM   1268  CG  TYR H 162       5.187  22.915  32.955  1.00 35.87           C  
ATOM   1269  CD1 TYR H 162       5.964  22.877  34.089  1.00 38.50           C  
ATOM   1270  CD2 TYR H 162       3.821  22.995  33.089  1.00 40.35           C  
ATOM   1271  CE1 TYR H 162       5.389  22.896  35.336  1.00 42.79           C  
ATOM   1272  CE2 TYR H 162       3.238  23.015  34.334  1.00 44.56           C  
ATOM   1273  CZ  TYR H 162       4.023  22.964  35.460  1.00 46.20           C  
ATOM   1274  OH  TYR H 162       3.429  22.982  36.739  1.00 46.96           O  
ATOM   1275  C   TYR H 162       5.132  20.620  30.992  1.00 41.83           C  
ATOM   1276  O   TYR H 162       4.359  20.961  30.101  1.00 42.65           O  
ATOM   1277  N   PRO H 163       4.971  19.529  31.680  1.00 26.59           N  
ATOM   1278  CA  PRO H 163       3.915  18.617  31.352  1.00 29.32           C  
ATOM   1279  CD  PRO H 163       6.087  18.863  32.333  1.00 29.40           C  
ATOM   1280  CB  PRO H 163       4.148  17.392  32.233  1.00 28.23           C  
ATOM   1281  CG  PRO H 163       5.677  17.383  32.437  1.00 28.91           C  
ATOM   1282  C   PRO H 163       2.545  19.209  31.473  1.00 32.27           C  
ATOM   1283  O   PRO H 163       1.657  18.764  30.748  1.00 39.97           O  
ATOM   1284  N   GLY H 164       2.324  20.184  32.376  1.00 35.86           N  
ATOM   1285  CA  GLY H 164       0.985  20.684  32.497  1.00 37.17           C  
ATOM   1286  C   GLY H 164       0.552  21.369  31.231  1.00 36.82           C  
ATOM   1287  O   GLY H 164      -0.517  21.086  30.694  1.00 42.87           O  
ATOM   1288  N   SER H 165       1.357  22.335  30.749  1.00 34.37           N  
ATOM   1289  CA  SER H 165       1.025  23.092  29.570  1.00 32.02           C  
ATOM   1290  CB  SER H 165       1.642  24.501  29.589  1.00 31.20           C  
ATOM   1291  OG  SER H 165       3.057  24.418  29.655  1.00 32.22           O  
ATOM   1292  C   SER H 165       1.457  22.419  28.301  1.00 32.81           C  
ATOM   1293  O   SER H 165       0.761  22.470  27.287  1.00 37.78           O  
ATOM   1294  N   GLY H 166       2.621  21.750  28.330  1.00 35.55           N  
ATOM   1295  CA  GLY H 166       3.204  21.217  27.137  1.00 32.64           C  
ATOM   1296  C   GLY H 166       4.153  22.268  26.658  1.00 34.85           C  
ATOM   1297  O   GLY H 166       4.768  22.127  25.600  1.00 36.43           O  
ATOM   1298  N   ASN H 167       4.292  23.361  27.446  1.00 46.92           N  
ATOM   1299  CA  ASN H 167       5.184  24.409  27.038  1.00 46.64           C  
ATOM   1300  CB  ASN H 167       5.100  25.656  27.937  1.00 54.13           C  
ATOM   1301  CG  ASN H 167       5.901  26.763  27.275  1.00 52.29           C  
ATOM   1302  OD1 ASN H 167       7.059  26.996  27.615  1.00 44.98           O  
ATOM   1303  ND2 ASN H 167       5.278  27.453  26.282  1.00 43.84           N  
ATOM   1304  C   ASN H 167       6.579  23.877  27.114  1.00 47.25           C  
ATOM   1305  O   ASN H 167       6.873  22.989  27.912  1.00 48.84           O  
ATOM   1306  N   THR H 168       7.478  24.401  26.255  1.00 45.06           N  
ATOM   1307  CA  THR H 168       8.816  23.890  26.258  1.00 44.38           C  
ATOM   1308  CB  THR H 168       8.983  22.774  25.268  1.00 43.97           C  
ATOM   1309  OG1 THR H 168      10.310  22.280  25.282  1.00 34.25           O  
ATOM   1310  CG2 THR H 168       8.577  23.265  23.874  1.00 32.26           C  
ATOM   1311  C   THR H 168       9.789  24.984  25.960  1.00 43.66           C  
ATOM   1312  O   THR H 168       9.419  26.070  25.516  1.00 45.68           O  
ATOM   1313  N   LYS H 169      11.077  24.721  26.260  1.00 42.87           N  
ATOM   1314  CA  LYS H 169      12.129  25.650  25.966  1.00 42.74           C  
ATOM   1315  CB  LYS H 169      12.538  26.510  27.172  1.00 44.82           C  
ATOM   1316  CG  LYS H 169      13.380  27.732  26.808  1.00 50.62           C  
ATOM   1317  CD  LYS H 169      13.428  28.764  27.931  1.00 49.81           C  
ATOM   1318  CE  LYS H 169      12.057  29.377  28.230  1.00 55.26           C  
ATOM   1319  NZ  LYS H 169      12.081  30.068  29.536  1.00 58.20           N1+
ATOM   1320  C   LYS H 169      13.302  24.809  25.583  1.00 42.68           C  
ATOM   1321  O   LYS H 169      13.580  23.809  26.245  1.00 43.42           O  
ATOM   1322  N   TYR H 170      14.027  25.180  24.506  1.00 39.49           N  
ATOM   1323  CA  TYR H 170      15.126  24.344  24.128  1.00 38.24           C  
ATOM   1324  CB  TYR H 170      15.061  23.683  22.732  1.00 39.44           C  
ATOM   1325  CG  TYR H 170      13.878  22.791  22.560  1.00 40.20           C  
ATOM   1326  CD1 TYR H 170      13.625  21.763  23.433  1.00 38.89           C  
ATOM   1327  CD2 TYR H 170      12.994  23.013  21.530  1.00 41.13           C  
ATOM   1328  CE1 TYR H 170      12.525  20.956  23.250  1.00 41.09           C  
ATOM   1329  CE2 TYR H 170      11.897  22.208  21.342  1.00 40.48           C  
ATOM   1330  CZ  TYR H 170      11.658  21.173  22.206  1.00 40.58           C  
ATOM   1331  OH  TYR H 170      10.530  20.344  22.020  1.00 43.07           O  
ATOM   1332  C   TYR H 170      16.365  25.170  24.052  1.00 38.04           C  
ATOM   1333  O   TYR H 170      16.321  26.398  23.978  1.00 38.20           O  
ATOM   1334  N   ASN H 171      17.518  24.476  24.116  1.00 38.48           N  
ATOM   1335  CA  ASN H 171      18.796  25.089  23.915  1.00 40.50           C  
ATOM   1336  CB  ASN H 171      19.954  24.182  24.376  1.00 36.91           C  
ATOM   1337  CG  ASN H 171      21.304  24.885  24.279  1.00 38.98           C  
ATOM   1338  OD1 ASN H 171      21.502  25.806  23.489  1.00 43.13           O  
ATOM   1339  ND2 ASN H 171      22.279  24.422  25.104  1.00 38.84           N  
ATOM   1340  C   ASN H 171      18.890  25.253  22.430  1.00 43.81           C  
ATOM   1341  O   ASN H 171      18.463  24.379  21.680  1.00 45.06           O  
ATOM   1342  N   GLU H 172      19.467  26.373  21.963  1.00 49.06           N  
ATOM   1343  CA  GLU H 172      19.527  26.663  20.559  1.00 52.05           C  
ATOM   1344  CB  GLU H 172      20.213  28.005  20.256  1.00 55.20           C  
ATOM   1345  CG  GLU H 172      20.287  28.310  18.759  1.00 65.13           C  
ATOM   1346  CD  GLU H 172      18.878  28.505  18.221  1.00 69.29           C  
ATOM   1347  OE1 GLU H 172      17.938  28.663  19.043  1.00 71.91           O  
ATOM   1348  OE2 GLU H 172      18.721  28.495  16.971  1.00 68.14           O1-
ATOM   1349  C   GLU H 172      20.288  25.599  19.833  1.00 51.78           C  
ATOM   1350  O   GLU H 172      19.920  25.223  18.722  1.00 53.57           O  
ATOM   1351  N   LYS H 173      21.363  25.069  20.442  1.00 51.00           N  
ATOM   1352  CA  LYS H 173      22.161  24.104  19.743  1.00 50.29           C  
ATOM   1353  CB  LYS H 173      23.312  23.559  20.607  1.00 49.72           C  
ATOM   1354  CG  LYS H 173      24.166  22.520  19.879  1.00 52.95           C  
ATOM   1355  CD  LYS H 173      25.444  22.126  20.625  1.00 56.27           C  
ATOM   1356  CE  LYS H 173      26.234  21.016  19.926  1.00 62.76           C  
ATOM   1357  NZ  LYS H 173      27.461  20.693  20.689  1.00 66.09           N1+
ATOM   1358  C   LYS H 173      21.309  22.930  19.367  1.00 48.09           C  
ATOM   1359  O   LYS H 173      21.385  22.433  18.245  1.00 49.11           O  
ATOM   1360  N   PHE H 174      20.485  22.466  20.316  1.00 46.00           N  
ATOM   1361  CA  PHE H 174      19.642  21.315  20.188  1.00 45.20           C  
ATOM   1362  CB  PHE H 174      19.218  20.738  21.549  1.00 44.21           C  
ATOM   1363  CG  PHE H 174      20.488  20.273  22.180  1.00 45.01           C  
ATOM   1364  CD1 PHE H 174      21.027  19.055  21.847  1.00 43.63           C  
ATOM   1365  CD2 PHE H 174      21.164  21.064  23.079  1.00 43.50           C  
ATOM   1366  CE1 PHE H 174      22.202  18.627  22.417  1.00 42.47           C  
ATOM   1367  CE2 PHE H 174      22.341  20.639  23.651  1.00 43.04           C  
ATOM   1368  CZ  PHE H 174      22.865  19.416  23.323  1.00 42.60           C  
ATOM   1369  C   PHE H 174      18.430  21.542  19.345  1.00 45.42           C  
ATOM   1370  O   PHE H 174      17.845  20.576  18.863  1.00 45.15           O  
ATOM   1371  N   LYS H 175      17.955  22.793  19.204  1.00 46.83           N  
ATOM   1372  CA  LYS H 175      16.750  22.972  18.449  1.00 50.17           C  
ATOM   1373  CB  LYS H 175      16.258  24.428  18.406  1.00 51.65           C  
ATOM   1374  CG  LYS H 175      15.761  24.866  19.785  1.00 52.28           C  
ATOM   1375  CD  LYS H 175      15.447  26.353  19.924  1.00 57.06           C  
ATOM   1376  CE  LYS H 175      14.955  26.718  21.328  1.00 57.07           C  
ATOM   1377  NZ  LYS H 175      14.495  28.122  21.357  1.00 63.16           N1+
ATOM   1378  C   LYS H 175      16.976  22.456  17.070  1.00 50.85           C  
ATOM   1379  O   LYS H 175      17.988  22.735  16.434  1.00 49.93           O  
ATOM   1380  N   GLY H 176      16.022  21.640  16.592  1.00 53.99           N  
ATOM   1381  CA  GLY H 176      16.100  21.046  15.293  1.00 56.59           C  
ATOM   1382  C   GLY H 176      16.475  19.610  15.485  1.00 57.44           C  
ATOM   1383  O   GLY H 176      15.936  18.728  14.820  1.00 60.51           O  
ATOM   1384  N   LYS H 177      17.451  19.347  16.377  1.00 54.90           N  
ATOM   1385  CA  LYS H 177      17.856  18.006  16.702  1.00 49.72           C  
ATOM   1386  CB  LYS H 177      19.174  17.945  17.495  1.00 49.99           C  
ATOM   1387  CG  LYS H 177      20.449  18.033  16.653  1.00 52.15           C  
ATOM   1388  CD  LYS H 177      20.700  16.809  15.768  1.00 54.91           C  
ATOM   1389  CE  LYS H 177      22.022  16.871  14.997  1.00 57.16           C  
ATOM   1390  NZ  LYS H 177      22.292  15.571  14.339  1.00 55.62           N1+
ATOM   1391  C   LYS H 177      16.832  17.326  17.558  1.00 48.30           C  
ATOM   1392  O   LYS H 177      16.442  16.190  17.290  1.00 47.41           O  
ATOM   1393  N   ALA H 178      16.343  18.019  18.608  1.00 45.08           N  
ATOM   1394  CA  ALA H 178      15.501  17.340  19.554  1.00 41.76           C  
ATOM   1395  CB  ALA H 178      16.048  17.387  20.992  1.00 39.82           C  
ATOM   1396  C   ALA H 178      14.145  17.956  19.593  1.00 40.12           C  
ATOM   1397  O   ALA H 178      13.984  19.164  19.425  1.00 40.95           O  
ATOM   1398  N   THR H 179      13.123  17.100  19.792  1.00 38.74           N  
ATOM   1399  CA  THR H 179      11.767  17.539  19.936  1.00 40.46           C  
ATOM   1400  CB  THR H 179      10.867  17.109  18.814  1.00 42.24           C  
ATOM   1401  OG1 THR H 179      11.349  17.611  17.577  1.00 41.78           O  
ATOM   1402  CG2 THR H 179       9.450  17.643  19.079  1.00 35.65           C  
ATOM   1403  C   THR H 179      11.257  16.891  21.181  1.00 41.37           C  
ATOM   1404  O   THR H 179      11.404  15.684  21.371  1.00 40.67           O  
ATOM   1405  N   LEU H 180      10.644  17.686  22.074  1.00 40.63           N  
ATOM   1406  CA  LEU H 180      10.185  17.126  23.307  1.00 40.71           C  
ATOM   1407  CB  LEU H 180      10.742  17.852  24.536  1.00 41.54           C  
ATOM   1408  CG  LEU H 180      12.250  17.584  24.701  1.00 40.91           C  
ATOM   1409  CD1 LEU H 180      13.057  18.069  23.495  1.00 37.78           C  
ATOM   1410  CD2 LEU H 180      12.785  18.151  26.013  1.00 39.51           C  
ATOM   1411  C   LEU H 180       8.695  17.130  23.346  1.00 41.97           C  
ATOM   1412  O   LEU H 180       8.043  18.098  22.955  1.00 42.94           O  
ATOM   1413  N   THR H 181       8.126  15.999  23.806  1.00 40.97           N  
ATOM   1414  CA  THR H 181       6.705  15.845  23.912  1.00 42.70           C  
ATOM   1415  CB  THR H 181       6.109  14.983  22.840  1.00 42.26           C  
ATOM   1416  OG1 THR H 181       6.701  13.693  22.865  1.00 33.33           O  
ATOM   1417  CG2 THR H 181       6.335  15.654  21.477  1.00 32.26           C  
ATOM   1418  C   THR H 181       6.420  15.187  25.223  1.00 44.07           C  
ATOM   1419  O   THR H 181       7.328  14.716  25.906  1.00 45.95           O  
ATOM   1420  N   VAL H 182       5.135  15.169  25.623  1.00 43.78           N  
ATOM   1421  CA  VAL H 182       4.797  14.565  26.876  1.00 44.05           C  
ATOM   1422  CB  VAL H 182       4.737  15.561  27.997  1.00 41.10           C  
ATOM   1423  CG1 VAL H 182       3.553  16.514  27.768  1.00 46.32           C  
ATOM   1424  CG2 VAL H 182       4.686  14.790  29.320  1.00 45.51           C  
ATOM   1425  C   VAL H 182       3.450  13.925  26.737  1.00 45.24           C  
ATOM   1426  O   VAL H 182       2.650  14.308  25.885  1.00 45.43           O  
ATOM   1427  N   ASP H 183       3.184  12.889  27.557  1.00 47.28           N  
ATOM   1428  CA  ASP H 183       1.907  12.237  27.521  1.00 49.66           C  
ATOM   1429  CB  ASP H 183       2.006  10.783  27.038  1.00 52.84           C  
ATOM   1430  CG  ASP H 183       0.599  10.255  26.797  1.00 53.20           C  
ATOM   1431  OD1 ASP H 183      -0.367  11.048  26.948  1.00 56.83           O  
ATOM   1432  OD2 ASP H 183       0.470   9.048  26.462  1.00 58.32           O1-
ATOM   1433  C   ASP H 183       1.402  12.209  28.930  1.00 49.80           C  
ATOM   1434  O   ASP H 183       1.845  11.401  29.743  1.00 49.08           O  
ATOM   1435  N   THR H 184       0.435  13.087  29.251  1.00 34.41           N  
ATOM   1436  CA  THR H 184      -0.057  13.203  30.592  1.00 34.91           C  
ATOM   1437  CB  THR H 184      -1.017  14.344  30.765  1.00 34.93           C  
ATOM   1438  OG1 THR H 184      -2.133  14.192  29.900  1.00 13.98           O  
ATOM   1439  CG2 THR H 184      -0.273  15.659  30.469  1.00  6.80           C  
ATOM   1440  C   THR H 184      -0.736  11.940  31.026  1.00 37.28           C  
ATOM   1441  O   THR H 184      -0.607  11.540  32.181  1.00 42.36           O  
ATOM   1442  N   SER H 185      -1.472  11.268  30.122  1.00 33.82           N  
ATOM   1443  CA  SER H 185      -2.206  10.100  30.520  1.00 33.87           C  
ATOM   1444  CB  SER H 185      -2.909   9.412  29.333  1.00 35.80           C  
ATOM   1445  OG  SER H 185      -3.845  10.295  28.733  1.00 45.73           O  
ATOM   1446  C   SER H 185      -1.261   9.097  31.107  1.00 33.40           C  
ATOM   1447  O   SER H 185      -1.525   8.547  32.175  1.00 35.38           O  
ATOM   1448  N   SER H 186      -0.155   8.807  30.393  1.00 30.46           N  
ATOM   1449  CA  SER H 186       0.842   7.846  30.783  1.00 31.77           C  
ATOM   1450  CB  SER H 186       1.557   7.227  29.569  1.00 33.57           C  
ATOM   1451  OG  SER H 186       2.186   8.236  28.794  1.00 37.21           O  
ATOM   1452  C   SER H 186       1.885   8.403  31.722  1.00 31.29           C  
ATOM   1453  O   SER H 186       2.672   7.639  32.281  1.00 32.39           O  
ATOM   1454  N   SER H 187       1.936   9.733  31.935  1.00 42.46           N  
ATOM   1455  CA  SER H 187       2.966  10.289  32.773  1.00 45.26           C  
ATOM   1456  CB  SER H 187       2.925   9.772  34.222  1.00 44.86           C  
ATOM   1457  OG  SER H 187       1.740  10.211  34.868  1.00 46.96           O  
ATOM   1458  C   SER H 187       4.305   9.932  32.198  1.00 44.95           C  
ATOM   1459  O   SER H 187       5.233   9.584  32.923  1.00 46.76           O  
ATOM   1460  N   THR H 188       4.436  10.011  30.858  1.00 42.68           N  
ATOM   1461  CA  THR H 188       5.686   9.698  30.228  1.00 40.65           C  
ATOM   1462  CB  THR H 188       5.589   8.547  29.267  1.00 40.61           C  
ATOM   1463  OG1 THR H 188       5.109   7.388  29.929  1.00 45.38           O  
ATOM   1464  CG2 THR H 188       6.982   8.268  28.686  1.00 41.06           C  
ATOM   1465  C   THR H 188       6.100  10.898  29.427  1.00 39.19           C  
ATOM   1466  O   THR H 188       5.262  11.622  28.894  1.00 40.13           O  
ATOM   1467  N   ALA H 189       7.421  11.147  29.338  1.00 36.94           N  
ATOM   1468  CA  ALA H 189       7.921  12.245  28.560  1.00 35.79           C  
ATOM   1469  CB  ALA H 189       8.784  13.230  29.365  1.00 33.62           C  
ATOM   1470  C   ALA H 189       8.800  11.642  27.514  1.00 37.38           C  
ATOM   1471  O   ALA H 189       9.454  10.633  27.768  1.00 39.70           O  
ATOM   1472  N   TYR H 190       8.834  12.240  26.303  1.00 37.46           N  
ATOM   1473  CA  TYR H 190       9.627  11.651  25.263  1.00 35.97           C  
ATOM   1474  CB  TYR H 190       8.813  11.096  24.076  1.00 37.34           C  
ATOM   1475  CG  TYR H 190       7.886  10.028  24.547  1.00 37.29           C  
ATOM   1476  CD1 TYR H 190       8.296   8.717  24.635  1.00 39.35           C  
ATOM   1477  CD2 TYR H 190       6.594  10.338  24.902  1.00 40.03           C  
ATOM   1478  CE1 TYR H 190       7.430   7.739  25.067  1.00 40.95           C  
ATOM   1479  CE2 TYR H 190       5.725   9.363  25.332  1.00 40.58           C  
ATOM   1480  CZ  TYR H 190       6.142   8.058  25.415  1.00 41.16           C  
ATOM   1481  OH  TYR H 190       5.254   7.054  25.857  1.00 46.33           O  
ATOM   1482  C   TYR H 190      10.524  12.692  24.671  1.00 36.21           C  
ATOM   1483  O   TYR H 190      10.256  13.892  24.742  1.00 35.72           O  
ATOM   1484  N   MET H 191      11.654  12.228  24.099  1.00 37.19           N  
ATOM   1485  CA  MET H 191      12.564  13.085  23.403  1.00 39.43           C  
ATOM   1486  CB  MET H 191      13.891  13.317  24.147  1.00 37.92           C  
ATOM   1487  CG  MET H 191      14.836  14.266  23.410  1.00 37.89           C  
ATOM   1488  SD  MET H 191      16.282  14.787  24.377  1.00 43.97           S  
ATOM   1489  CE  MET H 191      17.182  13.219  24.239  1.00 37.13           C  
ATOM   1490  C   MET H 191      12.885  12.392  22.119  1.00 41.24           C  
ATOM   1491  O   MET H 191      13.202  11.202  22.106  1.00 39.15           O  
ATOM   1492  N   GLN H 192      12.804  13.125  20.995  1.00 42.09           N  
ATOM   1493  CA  GLN H 192      13.068  12.522  19.722  1.00 43.77           C  
ATOM   1494  CB  GLN H 192      11.908  12.705  18.732  1.00 46.84           C  
ATOM   1495  CG  GLN H 192      12.148  12.067  17.362  1.00 52.44           C  
ATOM   1496  CD  GLN H 192      10.920  12.332  16.499  1.00 53.15           C  
ATOM   1497  OE1 GLN H 192      10.503  11.479  15.715  1.00 51.36           O  
ATOM   1498  NE2 GLN H 192      10.326  13.548  16.637  1.00 61.02           N  
ATOM   1499  C   GLN H 192      14.269  13.195  19.149  1.00 42.16           C  
ATOM   1500  O   GLN H 192      14.354  14.421  19.130  1.00 42.60           O  
ATOM   1501  N   LEU H 193      15.243  12.392  18.679  1.00 41.51           N  
ATOM   1502  CA  LEU H 193      16.429  12.929  18.078  1.00 42.51           C  
ATOM   1503  CB  LEU H 193      17.719  12.232  18.544  1.00 42.93           C  
ATOM   1504  CG  LEU H 193      18.020  12.394  20.047  1.00 41.88           C  
ATOM   1505  CD1 LEU H 193      19.317  11.667  20.440  1.00 41.11           C  
ATOM   1506  CD2 LEU H 193      18.051  13.874  20.457  1.00 42.08           C  
ATOM   1507  C   LEU H 193      16.307  12.676  16.606  1.00 42.80           C  
ATOM   1508  O   LEU H 193      15.720  11.674  16.195  1.00 43.67           O  
ATOM   1509  N   SER H 194      16.844  13.587  15.764  1.00 44.60           N  
ATOM   1510  CA  SER H 194      16.707  13.398  14.346  1.00 46.34           C  
ATOM   1511  CB  SER H 194      15.785  14.435  13.680  1.00 46.77           C  
ATOM   1512  OG  SER H 194      14.484  14.364  14.246  1.00 50.71           O  
ATOM   1513  C   SER H 194      18.047  13.550  13.690  1.00 47.72           C  
ATOM   1514  O   SER H 194      18.951  14.184  14.233  1.00 49.32           O  
ATOM   1515  N   SER H 195      18.188  12.956  12.482  1.00 47.79           N  
ATOM   1516  CA  SER H 195      19.384  13.043  11.688  1.00 47.14           C  
ATOM   1517  CB  SER H 195      19.574  14.422  11.033  1.00 48.47           C  
ATOM   1518  OG  SER H 195      18.541  14.650  10.086  1.00 55.48           O  
ATOM   1519  C   SER H 195      20.581  12.727  12.525  1.00 46.52           C  
ATOM   1520  O   SER H 195      21.475  13.555  12.704  1.00 45.59           O  
ATOM   1521  N   LEU H 196      20.629  11.486  13.034  1.00 45.13           N  
ATOM   1522  CA  LEU H 196      21.658  11.040  13.923  1.00 44.31           C  
ATOM   1523  CB  LEU H 196      21.325   9.676  14.548  1.00 42.74           C  
ATOM   1524  CG  LEU H 196      20.129   9.754  15.516  1.00 41.75           C  
ATOM   1525  CD1 LEU H 196      19.809   8.384  16.127  1.00 40.80           C  
ATOM   1526  CD2 LEU H 196      20.373  10.817  16.597  1.00 41.81           C  
ATOM   1527  C   LEU H 196      22.982  10.947  13.233  1.00 46.11           C  
ATOM   1528  O   LEU H 196      23.087  10.589  12.059  1.00 49.46           O  
ATOM   1529  N   THR H 197      24.033  11.293  14.002  1.00 46.59           N  
ATOM   1530  CA  THR H 197      25.405  11.278  13.594  1.00 47.41           C  
ATOM   1531  CB  THR H 197      25.946  12.668  13.430  1.00 49.23           C  
ATOM   1532  OG1 THR H 197      27.318  12.625  13.089  1.00 54.98           O  
ATOM   1533  CG2 THR H 197      25.720  13.465  14.727  1.00 52.46           C  
ATOM   1534  C   THR H 197      26.168  10.582  14.682  1.00 48.10           C  
ATOM   1535  O   THR H 197      25.620  10.301  15.744  1.00 46.67           O  
ATOM   1536  N   SER H 198      27.455  10.268  14.437  1.00 49.04           N  
ATOM   1537  CA  SER H 198      28.253   9.572  15.409  1.00 51.12           C  
ATOM   1538  CB  SER H 198      29.659   9.238  14.892  1.00 50.88           C  
ATOM   1539  OG  SER H 198      29.561   8.357  13.784  1.00 54.33           O  
ATOM   1540  C   SER H 198      28.412  10.451  16.609  1.00 51.52           C  
ATOM   1541  O   SER H 198      28.590   9.971  17.728  1.00 52.23           O  
ATOM   1542  N   GLU H 199      28.339  11.773  16.394  1.00 50.08           N  
ATOM   1543  CA  GLU H 199      28.493  12.725  17.453  1.00 50.84           C  
ATOM   1544  CB  GLU H 199      28.363  14.180  16.972  1.00 55.86           C  
ATOM   1545  CG  GLU H 199      28.531  15.202  18.098  1.00 67.65           C  
ATOM   1546  CD  GLU H 199      28.013  16.546  17.607  1.00 76.25           C  
ATOM   1547  OE1 GLU H 199      28.126  16.810  16.380  1.00 79.95           O  
ATOM   1548  OE2 GLU H 199      27.489  17.322  18.452  1.00 79.67           O1-
ATOM   1549  C   GLU H 199      27.386  12.513  18.438  1.00 49.16           C  
ATOM   1550  O   GLU H 199      27.564  12.709  19.638  1.00 48.91           O  
ATOM   1551  N   ASP H 200      26.205  12.112  17.932  1.00 46.51           N  
ATOM   1552  CA  ASP H 200      24.996  11.928  18.686  1.00 43.49           C  
ATOM   1553  CB  ASP H 200      23.770  11.669  17.794  1.00 43.35           C  
ATOM   1554  CG  ASP H 200      23.419  12.979  17.096  1.00 47.30           C  
ATOM   1555  OD1 ASP H 200      24.038  14.022  17.441  1.00 47.10           O  
ATOM   1556  OD2 ASP H 200      22.525  12.956  16.210  1.00 40.95           O1-
ATOM   1557  C   ASP H 200      25.122  10.798  19.661  1.00 41.63           C  
ATOM   1558  O   ASP H 200      24.307  10.685  20.572  1.00 40.83           O  
ATOM   1559  N   SER H 201      26.081   9.872  19.468  1.00 40.03           N  
ATOM   1560  CA  SER H 201      26.192   8.790  20.408  1.00 39.33           C  
ATOM   1561  CB  SER H 201      27.315   7.804  20.050  1.00 39.34           C  
ATOM   1562  OG  SER H 201      27.063   7.228  18.777  1.00 43.12           O  
ATOM   1563  C   SER H 201      26.519   9.373  21.748  1.00 38.38           C  
ATOM   1564  O   SER H 201      27.492  10.112  21.891  1.00 37.28           O  
ATOM   1565  N   ALA H 202      25.711   9.044  22.779  1.00 35.41           N  
ATOM   1566  CA  ALA H 202      25.937   9.570  24.095  1.00 34.68           C  
ATOM   1567  CB  ALA H 202      25.825  11.101  24.173  1.00 34.03           C  
ATOM   1568  C   ALA H 202      24.880   9.015  24.994  1.00 34.43           C  
ATOM   1569  O   ALA H 202      24.029   8.234  24.567  1.00 34.37           O  
ATOM   1570  N   VAL H 203      24.934   9.388  26.289  1.00 33.08           N  
ATOM   1571  CA  VAL H 203      23.939   8.962  27.228  1.00 30.45           C  
ATOM   1572  CB  VAL H 203      24.498   8.616  28.576  1.00 29.99           C  
ATOM   1573  CG1 VAL H 203      23.332   8.262  29.514  1.00 28.59           C  
ATOM   1574  CG2 VAL H 203      25.524   7.486  28.401  1.00 26.17           C  
ATOM   1575  C   VAL H 203      23.021  10.128  27.423  1.00 31.28           C  
ATOM   1576  O   VAL H 203      23.474  11.256  27.613  1.00 31.76           O  
ATOM   1577  N   TYR H 204      21.695   9.889  27.382  1.00 29.95           N  
ATOM   1578  CA  TYR H 204      20.752  10.963  27.521  1.00 29.78           C  
ATOM   1579  CB  TYR H 204      19.721  11.019  26.382  1.00 28.56           C  
ATOM   1580  CG  TYR H 204      20.441  11.325  25.112  1.00 31.57           C  
ATOM   1581  CD1 TYR H 204      20.743  12.623  24.774  1.00 34.32           C  
ATOM   1582  CD2 TYR H 204      20.806  10.317  24.251  1.00 32.64           C  
ATOM   1583  CE1 TYR H 204      21.404  12.906  23.603  1.00 33.23           C  
ATOM   1584  CE2 TYR H 204      21.467  10.593  23.079  1.00 33.72           C  
ATOM   1585  CZ  TYR H 204      21.770  11.892  22.754  1.00 33.35           C  
ATOM   1586  OH  TYR H 204      22.449  12.184  21.552  1.00 35.74           O  
ATOM   1587  C   TYR H 204      19.988  10.732  28.784  1.00 32.02           C  
ATOM   1588  O   TYR H 204      19.564   9.610  29.067  1.00 34.01           O  
ATOM   1589  N   PHE H 205      19.798  11.802  29.584  1.00 31.36           N  
ATOM   1590  CA  PHE H 205      19.112  11.641  30.831  1.00 30.50           C  
ATOM   1591  CB  PHE H 205      19.878  12.130  32.080  1.00 28.79           C  
ATOM   1592  CG  PHE H 205      21.215  11.490  32.257  1.00 27.07           C  
ATOM   1593  CD1 PHE H 205      21.352  10.203  32.721  1.00 26.45           C  
ATOM   1594  CD2 PHE H 205      22.352  12.194  31.954  1.00 27.67           C  
ATOM   1595  CE1 PHE H 205      22.594   9.631  32.886  1.00 26.38           C  
ATOM   1596  CE2 PHE H 205      23.594  11.630  32.119  1.00 27.66           C  
ATOM   1597  CZ  PHE H 205      23.723  10.346  32.584  1.00 26.95           C  
ATOM   1598  C   PHE H 205      17.900  12.518  30.828  1.00 29.84           C  
ATOM   1599  O   PHE H 205      17.856  13.557  30.171  1.00 30.01           O  
ATOM   1600  N   CYS H 206      16.865  12.080  31.567  1.00 30.31           N  
ATOM   1601  CA  CYS H 206      15.717  12.897  31.814  1.00 32.13           C  
ATOM   1602  CB  CYS H 206      14.362  12.202  31.533  1.00 30.62           C  
ATOM   1603  SG  CYS H 206      14.151  10.638  32.433  1.00 36.39           S  
ATOM   1604  C   CYS H 206      15.809  13.194  33.273  1.00 33.45           C  
ATOM   1605  O   CYS H 206      16.283  12.364  34.048  1.00 33.55           O  
ATOM   1606  N   ALA H 207      15.424  14.411  33.695  1.00 34.41           N  
ATOM   1607  CA  ALA H 207      15.527  14.689  35.096  1.00 34.04           C  
ATOM   1608  CB  ALA H 207      16.830  15.412  35.484  1.00 30.70           C  
ATOM   1609  C   ALA H 207      14.404  15.582  35.470  1.00 35.35           C  
ATOM   1610  O   ALA H 207      14.049  16.504  34.735  1.00 38.18           O  
ATOM   1611  N   ARG H 208      13.816  15.316  36.649  1.00 35.47           N  
ATOM   1612  CA  ARG H 208      12.748  16.136  37.118  1.00 34.57           C  
ATOM   1613  CB  ARG H 208      11.880  15.472  38.199  1.00 34.26           C  
ATOM   1614  CG  ARG H 208      10.689  16.332  38.620  1.00 36.98           C  
ATOM   1615  CD  ARG H 208       9.994  15.837  39.888  1.00 32.45           C  
ATOM   1616  NE  ARG H 208      10.720  16.421  41.045  1.00 41.02           N  
ATOM   1617  CZ  ARG H 208      10.388  16.082  42.324  1.00 43.06           C  
ATOM   1618  NH1 ARG H 208       9.425  15.145  42.554  1.00 45.23           N1+
ATOM   1619  NH2 ARG H 208      11.023  16.694  43.365  1.00 37.45           N  
ATOM   1620  C   ARG H 208      13.376  17.332  37.719  1.00 34.52           C  
ATOM   1621  O   ARG H 208      14.504  17.290  38.208  1.00 36.34           O  
ATOM   1622  N   GLY H 209      12.660  18.458  37.678  1.00 35.03           N  
ATOM   1623  CA  GLY H 209      13.250  19.610  38.267  1.00 36.34           C  
ATOM   1624  C   GLY H 209      12.229  20.688  38.273  1.00 38.10           C  
ATOM   1625  O   GLY H 209      11.076  20.499  37.878  1.00 39.64           O  
ATOM   1626  N   GLY H 210      12.639  21.854  38.789  1.00 15.38           N  
ATOM   1627  CA  GLY H 210      11.816  23.014  38.725  1.00 14.78           C  
ATOM   1628  C   GLY H 210      12.269  23.679  37.472  1.00 16.33           C  
ATOM   1629  O   GLY H 210      13.020  23.094  36.698  1.00 17.36           O  
ATOM   1630  N   LYS H 211      11.867  24.933  37.239  1.00 16.93           N  
ATOM   1631  CA  LYS H 211      12.240  25.542  35.999  1.00 17.00           C  
ATOM   1632  CB  LYS H 211      11.678  26.965  35.865  1.00 15.30           C  
ATOM   1633  CG  LYS H 211      11.943  27.607  34.504  1.00  5.64           C  
ATOM   1634  CD  LYS H 211      11.189  28.920  34.293  1.00  7.94           C  
ATOM   1635  CE  LYS H 211      11.570  29.639  32.997  1.00 21.25           C  
ATOM   1636  NZ  LYS H 211      12.985  30.072  33.060  1.00 30.59           N1+
ATOM   1637  C   LYS H 211      13.739  25.628  35.909  1.00 17.74           C  
ATOM   1638  O   LYS H 211      14.326  25.325  34.870  1.00 18.52           O  
ATOM   1639  N   PHE H 212      14.381  26.058  37.012  1.00 17.61           N  
ATOM   1640  CA  PHE H 212      15.792  26.326  37.096  1.00 16.94           C  
ATOM   1641  CB  PHE H 212      16.166  27.094  38.377  1.00 17.58           C  
ATOM   1642  CG  PHE H 212      15.484  28.416  38.326  1.00 21.08           C  
ATOM   1643  CD1 PHE H 212      16.048  29.455  37.628  1.00 19.83           C  
ATOM   1644  CD2 PHE H 212      14.278  28.612  38.960  1.00 23.43           C  
ATOM   1645  CE1 PHE H 212      15.425  30.679  37.572  1.00 20.98           C  
ATOM   1646  CE2 PHE H 212      13.651  29.836  38.907  1.00 24.12           C  
ATOM   1647  CZ  PHE H 212      14.226  30.871  38.212  1.00 23.90           C  
ATOM   1648  C   PHE H 212      16.685  25.118  37.066  1.00 16.14           C  
ATOM   1649  O   PHE H 212      17.717  25.153  36.395  1.00 17.04           O  
ATOM   1650  N   ALA H 213      16.353  24.034  37.806  1.00 14.32           N  
ATOM   1651  CA  ALA H 213      17.309  22.958  37.885  1.00 12.49           C  
ATOM   1652  CB  ALA H 213      18.370  23.169  38.977  1.00 10.34           C  
ATOM   1653  C   ALA H 213      16.619  21.662  38.197  1.00 13.24           C  
ATOM   1654  O   ALA H 213      15.434  21.640  38.526  1.00 15.20           O  
ATOM   1655  N   MET H 214      17.371  20.538  38.102  1.00 14.02           N  
ATOM   1656  CA  MET H 214      16.782  19.234  38.268  1.00 13.85           C  
ATOM   1657  CB  MET H 214      16.988  18.347  37.030  1.00 13.09           C  
ATOM   1658  CG  MET H 214      18.462  18.118  36.687  1.00 17.09           C  
ATOM   1659  SD  MET H 214      19.354  19.584  36.086  1.00 18.95           S  
ATOM   1660  CE  MET H 214      18.650  19.513  34.415  1.00 15.58           C  
ATOM   1661  C   MET H 214      17.349  18.495  39.451  1.00 14.05           C  
ATOM   1662  O   MET H 214      18.563  18.378  39.619  1.00 14.50           O  
ATOM   1663  N   ASP H 215      16.450  18.055  40.359  1.00 13.19           N  
ATOM   1664  CA  ASP H 215      16.778  17.279  41.528  1.00 11.68           C  
ATOM   1665  CB  ASP H 215      15.780  17.541  42.670  1.00 13.74           C  
ATOM   1666  CG  ASP H 215      14.362  17.348  42.154  1.00 14.10           C  
ATOM   1667  OD1 ASP H 215      14.189  16.869  41.003  1.00 13.03           O  
ATOM   1668  OD2 ASP H 215      13.425  17.715  42.910  1.00 18.92           O1-
ATOM   1669  C   ASP H 215      16.987  15.788  41.325  1.00 11.37           C  
ATOM   1670  O   ASP H 215      17.999  15.251  41.771  1.00 13.07           O  
ATOM   1671  N   TYR H 216      16.066  15.079  40.630  1.00 32.05           N  
ATOM   1672  CA  TYR H 216      16.098  13.643  40.484  1.00 33.83           C  
ATOM   1673  CB  TYR H 216      14.884  12.955  41.124  1.00 34.62           C  
ATOM   1674  CG  TYR H 216      15.164  13.084  42.579  1.00 39.24           C  
ATOM   1675  CD1 TYR H 216      14.999  14.277  43.245  1.00 41.18           C  
ATOM   1676  CD2 TYR H 216      15.621  11.993  43.270  1.00 40.13           C  
ATOM   1677  CE1 TYR H 216      15.275  14.375  44.590  1.00 42.87           C  
ATOM   1678  CE2 TYR H 216      15.896  12.083  44.612  1.00 43.52           C  
ATOM   1679  CZ  TYR H 216      15.725  13.273  45.273  1.00 45.00           C  
ATOM   1680  OH  TYR H 216      16.012  13.354  46.653  1.00 52.75           O  
ATOM   1681  C   TYR H 216      16.216  13.272  39.037  1.00 33.67           C  
ATOM   1682  O   TYR H 216      15.468  13.745  38.184  1.00 34.30           O  
ATOM   1683  N   TRP H 217      17.183  12.375  38.743  1.00 33.61           N  
ATOM   1684  CA  TRP H 217      17.558  12.036  37.396  1.00 32.14           C  
ATOM   1685  CB  TRP H 217      19.083  12.126  37.205  1.00 29.97           C  
ATOM   1686  CG  TRP H 217      19.668  13.494  37.479  1.00 30.88           C  
ATOM   1687  CD2 TRP H 217      20.443  14.261  36.545  1.00 29.08           C  
ATOM   1688  CD1 TRP H 217      19.630  14.217  38.635  1.00 27.69           C  
ATOM   1689  NE1 TRP H 217      20.318  15.396  38.477  1.00 27.09           N  
ATOM   1690  CE2 TRP H 217      20.828  15.434  37.197  1.00 27.96           C  
ATOM   1691  CE3 TRP H 217      20.810  14.008  35.254  1.00 27.77           C  
ATOM   1692  CZ2 TRP H 217      21.585  16.377  36.563  1.00 29.40           C  
ATOM   1693  CZ3 TRP H 217      21.569  14.965  34.615  1.00 30.55           C  
ATOM   1694  CH2 TRP H 217      21.948  16.125  35.259  1.00 29.24           C  
ATOM   1695  C   TRP H 217      17.192  10.609  37.099  1.00 32.62           C  
ATOM   1696  O   TRP H 217      17.054   9.781  37.999  1.00 33.83           O  
ATOM   1697  N   GLY H 218      17.012  10.297  35.795  1.00 32.05           N  
ATOM   1698  CA  GLY H 218      16.707   8.965  35.353  1.00 30.25           C  
ATOM   1699  C   GLY H 218      18.013   8.242  35.199  1.00 32.68           C  
ATOM   1700  O   GLY H 218      19.081   8.830  35.351  1.00 30.01           O  
ATOM   1701  N   GLN H 219      17.941   6.936  34.867  1.00 33.30           N  
ATOM   1702  CA  GLN H 219      19.082   6.070  34.733  1.00 34.83           C  
ATOM   1703  CB  GLN H 219      18.719   4.618  34.386  1.00 39.33           C  
ATOM   1704  CG  GLN H 219      17.638   4.004  35.268  1.00 41.83           C  
ATOM   1705  CD  GLN H 219      16.313   4.316  34.593  1.00 47.76           C  
ATOM   1706  OE1 GLN H 219      16.280   4.793  33.458  1.00 49.99           O  
ATOM   1707  NE2 GLN H 219      15.189   4.034  35.303  1.00 50.45           N  
ATOM   1708  C   GLN H 219      19.910   6.517  33.575  1.00 34.98           C  
ATOM   1709  O   GLN H 219      21.129   6.362  33.574  1.00 36.97           O  
ATOM   1710  N   GLY H 220      19.256   7.037  32.525  1.00 33.98           N  
ATOM   1711  CA  GLY H 220      19.961   7.439  31.344  1.00 32.29           C  
ATOM   1712  C   GLY H 220      19.753   6.374  30.314  1.00 31.04           C  
ATOM   1713  O   GLY H 220      19.547   5.205  30.640  1.00 30.48           O  
ATOM   1714  N   THR H 221      19.783   6.774  29.026  1.00 31.24           N  
ATOM   1715  CA  THR H 221      19.629   5.849  27.942  1.00 30.03           C  
ATOM   1716  CB  THR H 221      18.405   6.109  27.118  1.00 30.37           C  
ATOM   1717  OG1 THR H 221      17.247   6.037  27.936  1.00 34.15           O  
ATOM   1718  CG2 THR H 221      18.327   5.060  25.997  1.00 28.93           C  
ATOM   1719  C   THR H 221      20.809   6.031  27.041  1.00 31.36           C  
ATOM   1720  O   THR H 221      21.086   7.139  26.583  1.00 32.04           O  
ATOM   1721  N   SER H 222      21.534   4.934  26.749  1.00 32.12           N  
ATOM   1722  CA  SER H 222      22.693   5.057  25.915  1.00 32.85           C  
ATOM   1723  CB  SER H 222      23.756   3.978  26.177  1.00 32.82           C  
ATOM   1724  OG  SER H 222      24.275   4.110  27.492  1.00 46.74           O  
ATOM   1725  C   SER H 222      22.260   4.914  24.495  1.00 33.81           C  
ATOM   1726  O   SER H 222      21.564   3.965  24.135  1.00 33.68           O  
ATOM   1727  N   VAL H 223      22.662   5.875  23.641  1.00 34.58           N  
ATOM   1728  CA  VAL H 223      22.313   5.774  22.256  1.00 34.62           C  
ATOM   1729  CB  VAL H 223      21.614   6.986  21.713  1.00 33.91           C  
ATOM   1730  CG1 VAL H 223      21.324   6.763  20.216  1.00 30.22           C  
ATOM   1731  CG2 VAL H 223      20.358   7.249  22.561  1.00 31.83           C  
ATOM   1732  C   VAL H 223      23.587   5.628  21.489  1.00 35.53           C  
ATOM   1733  O   VAL H 223      24.482   6.468  21.576  1.00 37.19           O  
ATOM   1734  N   THR H 224      23.699   4.535  20.712  1.00 35.98           N  
ATOM   1735  CA  THR H 224      24.879   4.327  19.926  1.00 36.81           C  
ATOM   1736  CB  THR H 224      25.510   2.980  20.138  1.00 38.09           C  
ATOM   1737  OG1 THR H 224      25.861   2.805  21.503  1.00 40.30           O  
ATOM   1738  CG2 THR H 224      26.764   2.881  19.254  1.00 35.78           C  
ATOM   1739  C   THR H 224      24.456   4.397  18.495  1.00 37.97           C  
ATOM   1740  O   THR H 224      23.542   3.688  18.074  1.00 36.09           O  
ATOM   1741  N   VAL H 225      25.109   5.271  17.703  1.00 37.51           N  
ATOM   1742  CA  VAL H 225      24.725   5.374  16.325  1.00 40.95           C  
ATOM   1743  CB  VAL H 225      24.532   6.790  15.868  1.00 41.61           C  
ATOM   1744  CG1 VAL H 225      24.181   6.793  14.370  1.00 42.03           C  
ATOM   1745  CG2 VAL H 225      23.464   7.440  16.761  1.00 41.35           C  
ATOM   1746  C   VAL H 225      25.818   4.776  15.502  1.00 42.77           C  
ATOM   1747  O   VAL H 225      26.949   5.259  15.505  1.00 42.15           O  
ATOM   1748  N   SER H 226      25.497   3.688  14.775  1.00 42.85           N  
ATOM   1749  CA  SER H 226      26.480   3.057  13.944  1.00 43.98           C  
ATOM   1750  CB  SER H 226      27.390   2.077  14.708  1.00 45.10           C  
ATOM   1751  OG  SER H 226      26.641   0.954  15.146  1.00 45.34           O  
ATOM   1752  C   SER H 226      25.757   2.259  12.903  1.00 44.72           C  
ATOM   1753  O   SER H 226      24.609   1.863  13.095  1.00 43.09           O  
ATOM   1754  N   SER H 227      26.418   2.004  11.756  1.00 46.51           N  
ATOM   1755  CA  SER H 227      25.792   1.240  10.716  1.00 50.14           C  
ATOM   1756  CB  SER H 227      26.379   1.503   9.317  1.00 50.88           C  
ATOM   1757  OG  SER H 227      26.097   2.832   8.905  1.00 55.47           O  
ATOM   1758  C   SER H 227      26.011  -0.232  11.033  1.00 50.84           C  
ATOM   1759  O   SER H 227      27.196  -0.658  11.040  1.00 54.34           O  
ATOM   1760  OXT SER H 227      25.001  -0.949  11.269  1.00  0.00           O1-
TER    1761      SER H 227 
CONECT  160  716
CONECT  716  160
CONECT 1012 1603
CONECT 1603 1012
END
