# Supplementary material for: Fully automated antibody structure prediction using BIOVIA tools: Validation study
Source: PLoS One. 2017 May 18;12(5):e0177923. doi: 10.1371/journal.pone.0177923 (PMC5436848; doi:10.1371/journal.pone.0177923)
Supplement: S1 Dataset — Predicted structures using the Top5 framework method, Chothia CDR definition with no canonical filtering and generating 50 models. These were used in the detailed discussion of outliers and for comparison against predictions using canonical filtering. (ZIP) [file pone.0177923.s003.zip › 3WHE_09_FV_FinalModel.pdb]

REMARK   Accelrys Discovery Studio PDB file
REMARK   Created:  2015-05-08T02:44:00Z
SSBOND   1 CYS L   21    CYS L   89                                     
SSBOND   2 CYS H  133    CYS H  207                                     
ATOM      1  N   SER L   1      31.473  25.977  28.195  1.00 55.17           N1+
ATOM      2  CA  SER L   1      31.223  26.130  29.644  1.00 50.74           C  
ATOM      3  CB  SER L   1      32.300  25.395  30.456  1.00 54.34           C  
ATOM      4  OG  SER L   1      32.215  24.000  30.205  1.00 59.51           O  
ATOM      5  C   SER L   1      31.176  27.551  30.091  1.00 50.19           C  
ATOM      6  O   SER L   1      32.205  28.217  30.202  1.00 53.26           O  
ATOM      7  N   VAL L   2      29.950  28.048  30.338  1.00 41.03           N  
ATOM      8  CA  VAL L   2      29.738  29.371  30.839  1.00 35.59           C  
ATOM      9  CB  VAL L   2      28.289  29.751  30.895  1.00 34.65           C  
ATOM     10  CG1 VAL L   2      27.757  29.853  29.456  1.00 29.93           C  
ATOM     11  CG2 VAL L   2      27.551  28.703  31.734  1.00 33.42           C  
ATOM     12  C   VAL L   2      30.318  29.418  32.217  1.00 34.03           C  
ATOM     13  O   VAL L   2      30.873  30.433  32.631  1.00 35.66           O  
ATOM     14  N   LEU L   3      30.181  28.317  32.982  1.00 29.69           N  
ATOM     15  CA  LEU L   3      30.784  28.270  34.284  1.00 26.38           C  
ATOM     16  CB  LEU L   3      29.958  27.524  35.349  1.00 24.02           C  
ATOM     17  CG  LEU L   3      28.679  28.248  35.817  1.00 24.23           C  
ATOM     18  CD1 LEU L   3      29.011  29.539  36.578  1.00 20.06           C  
ATOM     19  CD2 LEU L   3      27.701  28.479  34.666  1.00 24.64           C  
ATOM     20  C   LEU L   3      32.075  27.527  34.147  1.00 28.01           C  
ATOM     21  O   LEU L   3      32.162  26.553  33.399  1.00 26.38           O  
ATOM     22  N   THR L   4      33.133  27.974  34.859  1.00 31.52           N  
ATOM     23  CA  THR L   4      34.373  27.265  34.724  1.00 31.96           C  
ATOM     24  CB  THR L   4      35.507  28.072  34.159  1.00 35.60           C  
ATOM     25  OG1 THR L   4      35.775  29.204  34.972  1.00 37.29           O  
ATOM     26  CG2 THR L   4      35.136  28.510  32.738  1.00 35.83           C  
ATOM     27  C   THR L   4      34.798  26.710  36.043  1.00 31.14           C  
ATOM     28  O   THR L   4      34.716  27.363  37.083  1.00 31.95           O  
ATOM     29  N   GLN L   5      35.257  25.443  36.005  1.00 30.59           N  
ATOM     30  CA  GLN L   5      35.716  24.737  37.164  1.00 29.58           C  
ATOM     31  CB  GLN L   5      34.834  23.533  37.534  1.00 29.12           C  
ATOM     32  CG  GLN L   5      33.391  23.883  37.893  1.00 29.91           C  
ATOM     33  CD  GLN L   5      32.619  22.576  38.020  1.00 28.99           C  
ATOM     34  OE1 GLN L   5      31.641  22.347  37.308  1.00 28.13           O  
ATOM     35  NE2 GLN L   5      33.069  21.687  38.946  1.00 27.33           N  
ATOM     36  C   GLN L   5      37.042  24.152  36.804  1.00 31.06           C  
ATOM     37  O   GLN L   5      37.331  23.933  35.630  1.00 31.81           O  
ATOM     38  N   PRO L   6      37.876  23.899  37.774  1.00 30.82           N  
ATOM     39  CA  PRO L   6      39.142  23.268  37.541  1.00 32.53           C  
ATOM     40  CD  PRO L   6      37.736  24.410  39.124  1.00 30.97           C  
ATOM     41  CB  PRO L   6      39.913  23.378  38.858  1.00 32.81           C  
ATOM     42  CG  PRO L   6      38.825  23.662  39.911  1.00 33.99           C  
ATOM     43  C   PRO L   6      38.855  21.862  37.125  1.00 31.87           C  
ATOM     44  O   PRO L   6      37.965  21.248  37.710  1.00 31.81           O  
ATOM     45  N   PRO L   7      39.549  21.348  36.154  1.00 31.47           N  
ATOM     46  CA  PRO L   7      39.277  20.009  35.721  1.00 33.43           C  
ATOM     47  CD  PRO L   7      40.046  22.181  35.071  1.00 32.84           C  
ATOM     48  CB  PRO L   7      40.000  19.849  34.386  1.00 36.49           C  
ATOM     49  CG  PRO L   7      40.034  21.282  33.824  1.00 37.01           C  
ATOM     50  C   PRO L   7      39.649  18.981  36.735  1.00 33.07           C  
ATOM     51  O   PRO L   7      39.044  17.910  36.734  1.00 32.16           O  
ATOM     52  N   SER L   8      40.637  19.265  37.604  1.00 32.70           N  
ATOM     53  CA  SER L   8      41.048  18.227  38.501  1.00 34.42           C  
ATOM     54  CB  SER L   8      42.310  17.491  38.017  1.00 34.67           C  
ATOM     55  OG  SER L   8      42.671  16.475  38.940  1.00 42.81           O  
ATOM     56  C   SER L   8      41.362  18.799  39.844  1.00 34.90           C  
ATOM     57  O   SER L   8      41.885  19.906  39.963  1.00 35.12           O  
ATOM     58  N   VAL L   9      41.023  18.034  40.902  1.00 32.51           N  
ATOM     59  CA  VAL L   9      41.329  18.411  42.251  1.00 32.70           C  
ATOM     60  CB  VAL L   9      40.161  19.011  42.976  1.00 30.76           C  
ATOM     61  CG1 VAL L   9      40.606  19.372  44.401  1.00 24.57           C  
ATOM     62  CG2 VAL L   9      39.650  20.216  42.171  1.00 22.77           C  
ATOM     63  C   VAL L   9      41.705  17.148  42.970  1.00 34.39           C  
ATOM     64  O   VAL L   9      41.201  16.072  42.647  1.00 31.55           O  
ATOM     65  N   SER L  10      42.615  17.235  43.963  1.00 33.20           N  
ATOM     66  CA  SER L  10      42.999  16.038  44.662  1.00 35.08           C  
ATOM     67  CB  SER L  10      44.311  15.419  44.147  1.00 35.51           C  
ATOM     68  OG  SER L  10      45.387  16.324  44.342  1.00 38.87           O  
ATOM     69  C   SER L  10      43.184  16.356  46.115  1.00 36.18           C  
ATOM     70  O   SER L  10      43.398  17.507  46.493  1.00 35.68           O  
ATOM     71  N   GLY L  11      43.087  15.323  46.978  1.00 35.17           N  
ATOM     72  CA  GLY L  11      43.268  15.526  48.388  1.00 35.50           C  
ATOM     73  C   GLY L  11      43.445  14.194  49.045  1.00 38.52           C  
ATOM     74  O   GLY L  11      43.091  13.152  48.491  1.00 37.07           O  
ATOM     75  N   ALA L  12      44.033  14.210  50.258  1.00 37.70           N  
ATOM     76  CA  ALA L  12      44.240  13.023  51.041  1.00 37.32           C  
ATOM     77  CB  ALA L  12      45.461  13.113  51.974  1.00 41.81           C  
ATOM     78  C   ALA L  12      43.035  12.837  51.902  1.00 35.76           C  
ATOM     79  O   ALA L  12      42.280  13.779  52.142  1.00 37.03           O  
ATOM     80  N   PRO L  13      42.835  11.646  52.392  1.00 36.33           N  
ATOM     81  CA  PRO L  13      41.690  11.405  53.217  1.00 37.27           C  
ATOM     82  CD  PRO L  13      43.257  10.450  51.681  1.00 38.32           C  
ATOM     83  CB  PRO L  13      41.617   9.891  53.395  1.00 38.53           C  
ATOM     84  CG  PRO L  13      42.262   9.354  52.102  1.00 39.64           C  
ATOM     85  C   PRO L  13      41.767  12.184  54.488  1.00 38.27           C  
ATOM     86  O   PRO L  13      42.845  12.268  55.074  1.00 38.93           O  
ATOM     87  N   GLY L  14      40.629  12.765  54.918  1.00 38.99           N  
ATOM     88  CA  GLY L  14      40.564  13.506  56.143  1.00 40.38           C  
ATOM     89  C   GLY L  14      40.812  14.958  55.863  1.00 40.45           C  
ATOM     90  O   GLY L  14      40.525  15.811  56.702  1.00 43.86           O  
ATOM     91  N   GLN L  15      41.339  15.281  54.667  1.00 40.27           N  
ATOM     92  CA  GLN L  15      41.644  16.649  54.348  1.00 39.77           C  
ATOM     93  CB  GLN L  15      42.709  16.814  53.246  1.00 41.20           C  
ATOM     94  CG  GLN L  15      44.140  16.489  53.688  1.00 46.43           C  
ATOM     95  CD  GLN L  15      44.839  17.786  54.080  1.00 49.93           C  
ATOM     96  OE1 GLN L  15      44.897  18.731  53.295  1.00 50.47           O  
ATOM     97  NE2 GLN L  15      45.389  17.840  55.323  1.00 46.90           N  
ATOM     98  C   GLN L  15      40.402  17.332  53.875  1.00 42.58           C  
ATOM     99  O   GLN L  15      39.399  16.693  53.563  1.00 39.62           O  
ATOM    100  N   ARG L  16      40.438  18.679  53.851  1.00 41.61           N  
ATOM    101  CA  ARG L  16      39.318  19.427  53.363  1.00 42.92           C  
ATOM    102  CB  ARG L  16      38.943  20.631  54.246  1.00 43.57           C  
ATOM    103  CG  ARG L  16      37.633  21.314  53.842  1.00 36.78           C  
ATOM    104  CD  ARG L  16      37.123  22.298  54.898  1.00 42.22           C  
ATOM    105  NE  ARG L  16      37.663  23.647  54.571  1.00 46.04           N  
ATOM    106  CZ  ARG L  16      36.903  24.520  53.850  1.00 49.25           C  
ATOM    107  NH1 ARG L  16      35.635  24.177  53.487  1.00 49.40           N1+
ATOM    108  NH2 ARG L  16      37.401  25.742  53.502  1.00 49.86           N  
ATOM    109  C   ARG L  16      39.704  19.934  52.007  1.00 42.35           C  
ATOM    110  O   ARG L  16      40.810  20.439  51.812  1.00 43.01           O  
ATOM    111  N   VAL L  17      38.803  19.786  51.018  1.00 37.92           N  
ATOM    112  CA  VAL L  17      39.115  20.233  49.691  1.00 36.37           C  
ATOM    113  CB  VAL L  17      39.185  19.130  48.675  1.00 38.61           C  
ATOM    114  CG1 VAL L  17      40.356  18.199  49.019  1.00 39.95           C  
ATOM    115  CG2 VAL L  17      37.819  18.425  48.638  1.00 41.50           C  
ATOM    116  C   VAL L  17      38.017  21.140  49.241  1.00 37.08           C  
ATOM    117  O   VAL L  17      36.892  21.061  49.731  1.00 36.14           O  
ATOM    118  N   THR L  18      38.335  22.049  48.298  1.00 37.19           N  
ATOM    119  CA  THR L  18      37.333  22.939  47.790  1.00 36.26           C  
ATOM    120  CB  THR L  18      37.526  24.373  48.200  1.00 39.16           C  
ATOM    121  OG1 THR L  18      38.770  24.860  47.717  1.00 42.87           O  
ATOM    122  CG2 THR L  18      37.473  24.469  49.733  1.00 39.41           C  
ATOM    123  C   THR L  18      37.372  22.899  46.295  1.00 36.38           C  
ATOM    124  O   THR L  18      38.423  22.692  45.690  1.00 37.01           O  
ATOM    125  N   ILE L  19      36.191  23.065  45.665  1.00 34.58           N  
ATOM    126  CA  ILE L  19      36.089  23.111  44.235  1.00 32.31           C  
ATOM    127  CB  ILE L  19      35.256  21.996  43.670  1.00 31.88           C  
ATOM    128  CG1 ILE L  19      35.923  20.643  43.973  1.00 32.69           C  
ATOM    129  CG2 ILE L  19      35.036  22.258  42.172  1.00 30.25           C  
ATOM    130  CD1 ILE L  19      35.031  19.439  43.675  1.00 31.36           C  
ATOM    131  C   ILE L  19      35.414  24.402  43.899  1.00 31.90           C  
ATOM    132  O   ILE L  19      34.335  24.699  44.412  1.00 31.54           O  
ATOM    133  N   SER L  20      36.041  25.212  43.023  1.00 31.18           N  
ATOM    134  CA  SER L  20      35.487  26.497  42.713  1.00 32.90           C  
ATOM    135  CB  SER L  20      36.543  27.601  42.555  1.00 33.54           C  
ATOM    136  OG  SER L  20      37.374  27.320  41.438  1.00 39.16           O  
ATOM    137  C   SER L  20      34.726  26.431  41.428  1.00 31.85           C  
ATOM    138  O   SER L  20      34.943  25.551  40.596  1.00 32.57           O  
ATOM    139  N   CYS L  21      33.784  27.377  41.266  1.00 33.77           N  
ATOM    140  CA  CYS L  21      32.989  27.481  40.078  1.00 33.53           C  
ATOM    141  CB  CYS L  21      31.550  26.946  40.308  1.00 32.96           C  
ATOM    142  SG  CYS L  21      30.440  27.029  38.866  1.00 37.38           S  
ATOM    143  C   CYS L  21      32.928  28.953  39.774  1.00 35.61           C  
ATOM    144  O   CYS L  21      32.388  29.724  40.565  1.00 37.73           O  
ATOM    145  N   THR L  22      33.483  29.402  38.624  1.00 35.37           N  
ATOM    146  CA  THR L  22      33.442  30.817  38.372  1.00 37.15           C  
ATOM    147  CB  THR L  22      34.764  31.456  38.060  1.00 39.80           C  
ATOM    148  OG1 THR L  22      35.288  30.965  36.838  1.00  0.00           O  
ATOM    149  CG2 THR L  22      35.730  31.152  39.216  1.00  0.00           C  
ATOM    150  C   THR L  22      32.516  31.084  37.225  1.00 36.56           C  
ATOM    151  O   THR L  22      32.511  30.368  36.226  1.00 34.90           O  
ATOM    152  N   GLY L  23      31.684  32.135  37.379  1.00 23.28           N  
ATOM    153  CA  GLY L  23      30.730  32.487  36.372  1.00 26.45           C  
ATOM    154  C   GLY L  23      30.898  33.931  36.034  1.00 32.08           C  
ATOM    155  O   GLY L  23      31.989  34.489  36.140  1.00 32.65           O  
ATOM    156  N   SER L  24      29.792  34.569  35.607  1.00 29.57           N  
ATOM    157  CA  SER L  24      29.831  35.947  35.222  1.00 28.51           C  
ATOM    158  CB  SER L  24      29.946  36.151  33.703  1.00 30.00           C  
ATOM    159  OG  SER L  24      28.812  35.599  33.055  1.00 36.69           O  
ATOM    160  C   SER L  24      28.561  36.600  35.672  1.00 32.10           C  
ATOM    161  O   SER L  24      27.740  36.000  36.362  1.00 32.27           O  
ATOM    162  N   SER L  25      28.385  37.875  35.278  1.00 32.74           N  
ATOM    163  CA  SER L  25      27.274  38.698  35.669  1.00 32.90           C  
ATOM    164  CB  SER L  25      27.420  40.148  35.183  1.00 34.34           C  
ATOM    165  OG  SER L  25      27.338  40.192  33.768  1.00 44.86           O  
ATOM    166  C   SER L  25      25.994  38.166  35.095  1.00 37.02           C  
ATOM    167  O   SER L  25      24.910  38.533  35.548  1.00 37.58           O  
ATOM    168  N   SER L  26      26.081  37.329  34.046  1.00 34.81           N  
ATOM    169  CA  SER L  26      24.934  36.776  33.373  1.00 34.86           C  
ATOM    170  CB  SER L  26      25.286  36.205  31.992  1.00 37.62           C  
ATOM    171  OG  SER L  26      26.154  35.088  32.137  1.00 49.60           O  
ATOM    172  C   SER L  26      24.304  35.663  34.165  1.00 34.69           C  
ATOM    173  O   SER L  26      23.156  35.295  33.909  1.00 34.93           O  
ATOM    174  N   ASN L  27      25.034  35.072  35.134  1.00 33.18           N  
ATOM    175  CA  ASN L  27      24.491  33.951  35.845  1.00 30.99           C  
ATOM    176  CB  ASN L  27      25.096  32.592  35.407  1.00 25.66           C  
ATOM    177  CG  ASN L  27      26.623  32.634  35.384  1.00 33.11           C  
ATOM    178  OD1 ASN L  27      27.300  32.307  36.357  1.00 28.08           O  
ATOM    179  ND2 ASN L  27      27.189  33.011  34.206  1.00 25.34           N  
ATOM    180  C   ASN L  27      24.607  34.123  37.330  1.00 30.74           C  
ATOM    181  O   ASN L  27      23.704  34.651  37.976  1.00 28.76           O  
ATOM    182  N   ILE L  28      25.724  33.662  37.929  1.00 28.35           N  
ATOM    183  CA  ILE L  28      25.900  33.688  39.349  1.00 27.16           C  
ATOM    184  CB  ILE L  28      27.216  33.115  39.783  1.00 27.74           C  
ATOM    185  CG1 ILE L  28      27.278  31.622  39.412  1.00 26.55           C  
ATOM    186  CG2 ILE L  28      27.395  33.389  41.286  1.00 24.94           C  
ATOM    187  CD1 ILE L  28      28.667  31.006  39.558  1.00 24.59           C  
ATOM    188  C   ILE L  28      25.836  35.101  39.818  1.00 33.72           C  
ATOM    189  O   ILE L  28      25.247  35.394  40.859  1.00 37.90           O  
ATOM    190  N   GLY L  29      26.455  36.006  39.045  1.00 30.87           N  
ATOM    191  CA  GLY L  29      26.506  37.411  39.316  1.00 31.65           C  
ATOM    192  C   GLY L  29      25.120  37.974  39.289  1.00 35.59           C  
ATOM    193  O   GLY L  29      24.836  38.976  39.940  1.00 35.29           O  
ATOM    194  N   ALA L  30      24.243  37.373  38.470  1.00 33.54           N  
ATOM    195  CA  ALA L  30      22.879  37.759  38.256  1.00 30.15           C  
ATOM    196  CB  ALA L  30      22.178  36.920  37.166  1.00 28.93           C  
ATOM    197  C   ALA L  30      22.080  37.608  39.514  1.00 30.31           C  
ATOM    198  O   ALA L  30      21.023  38.223  39.647  1.00 31.69           O  
ATOM    199  N   GLY L  31      22.509  36.741  40.448  1.00 30.72           N  
ATOM    200  CA  GLY L  31      21.731  36.566  41.636  1.00 32.97           C  
ATOM    201  C   GLY L  31      21.052  35.237  41.558  1.00 33.49           C  
ATOM    202  O   GLY L  31      20.188  34.924  42.374  1.00 34.78           O  
ATOM    203  N   TYR L  32      21.428  34.427  40.549  1.00 28.35           N  
ATOM    204  CA  TYR L  32      20.879  33.112  40.377  1.00 25.79           C  
ATOM    205  CB  TYR L  32      20.960  32.592  38.929  1.00 25.73           C  
ATOM    206  CG  TYR L  32      20.076  33.444  38.073  1.00 27.05           C  
ATOM    207  CD1 TYR L  32      18.709  33.342  38.178  1.00 25.03           C  
ATOM    208  CD2 TYR L  32      20.603  34.326  37.155  1.00 27.28           C  
ATOM    209  CE1 TYR L  32      17.882  34.114  37.395  1.00 26.78           C  
ATOM    210  CE2 TYR L  32      19.781  35.101  36.367  1.00 27.09           C  
ATOM    211  CZ  TYR L  32      18.416  34.996  36.488  1.00 27.90           C  
ATOM    212  OH  TYR L  32      17.563  35.786  35.688  1.00 36.28           O  
ATOM    213  C   TYR L  32      21.634  32.168  41.270  1.00 25.73           C  
ATOM    214  O   TYR L  32      22.846  32.279  41.442  1.00 24.66           O  
ATOM    215  N   ALA L  33      20.900  31.214  41.881  1.00 22.88           N  
ATOM    216  CA  ALA L  33      21.432  30.276  42.833  1.00 21.70           C  
ATOM    217  CB  ALA L  33      20.342  29.507  43.598  1.00 27.92           C  
ATOM    218  C   ALA L  33      22.302  29.255  42.174  1.00 23.22           C  
ATOM    219  O   ALA L  33      22.243  29.046  40.961  1.00 20.57           O  
ATOM    220  N   VAL L  34      23.157  28.598  42.995  1.00 30.12           N  
ATOM    221  CA  VAL L  34      24.046  27.618  42.444  1.00 29.08           C  
ATOM    222  CB  VAL L  34      25.481  27.809  42.839  1.00 29.60           C  
ATOM    223  CG1 VAL L  34      26.308  26.633  42.293  1.00 29.15           C  
ATOM    224  CG2 VAL L  34      25.946  29.182  42.326  1.00 29.49           C  
ATOM    225  C   VAL L  34      23.626  26.263  42.930  1.00 29.42           C  
ATOM    226  O   VAL L  34      23.145  26.103  44.052  1.00 28.81           O  
ATOM    227  N   HIS L  35      23.817  25.255  42.056  1.00 26.03           N  
ATOM    228  CA  HIS L  35      23.451  23.873  42.221  1.00 26.51           C  
ATOM    229  ND1 HIS L  35      21.703  25.512  40.147  1.00  0.00           N  
ATOM    230  CG  HIS L  35      21.708  24.140  40.259  1.00 31.14           C  
ATOM    231  CB  HIS L  35      22.791  23.327  40.925  1.00 26.10           C  
ATOM    232  NE2 HIS L  35      19.838  24.795  39.174  1.00  0.00           N  
ATOM    233  CD2 HIS L  35      20.560  23.719  39.659  1.00 38.66           C  
ATOM    234  CE1 HIS L  35      20.564  25.851  39.490  1.00 40.08           C  
ATOM    235  C   HIS L  35      24.728  23.094  42.165  1.00 25.27           C  
ATOM    236  O   HIS L  35      25.611  23.438  41.383  1.00 26.10           O  
ATOM    237  N   TRP L  36      24.857  22.012  42.961  1.00 24.40           N  
ATOM    238  CA  TRP L  36      26.021  21.174  42.831  1.00 24.06           C  
ATOM    239  CB  TRP L  36      26.953  21.205  44.055  1.00 24.56           C  
ATOM    240  CG  TRP L  36      27.696  22.508  44.213  1.00 25.78           C  
ATOM    241  CD2 TRP L  36      28.963  22.788  43.598  1.00 25.83           C  
ATOM    242  CD1 TRP L  36      27.348  23.627  44.913  1.00 26.32           C  
ATOM    243  NE1 TRP L  36      28.321  24.587  44.772  1.00 26.93           N  
ATOM    244  CE2 TRP L  36      29.321  24.084  43.964  1.00 27.04           C  
ATOM    245  CE3 TRP L  36      29.763  22.025  42.795  1.00 24.60           C  
ATOM    246  CZ2 TRP L  36      30.491  24.641  43.531  1.00 27.85           C  
ATOM    247  CZ3 TRP L  36      30.940  22.592  42.356  1.00 26.65           C  
ATOM    248  CH2 TRP L  36      31.296  23.875  42.718  1.00 27.16           C  
ATOM    249  C   TRP L  36      25.557  19.757  42.654  1.00 23.98           C  
ATOM    250  O   TRP L  36      24.620  19.320  43.321  1.00 24.47           O  
ATOM    251  N   TYR L  37      26.207  19.003  41.738  1.00 23.98           N  
ATOM    252  CA  TYR L  37      25.827  17.632  41.505  1.00 24.19           C  
ATOM    253  CB  TYR L  37      25.249  17.353  40.104  1.00 23.95           C  
ATOM    254  CG  TYR L  37      24.042  18.199  39.885  1.00 23.94           C  
ATOM    255  CD1 TYR L  37      22.808  17.834  40.363  1.00 24.90           C  
ATOM    256  CD2 TYR L  37      24.150  19.381  39.197  1.00 23.93           C  
ATOM    257  CE1 TYR L  37      21.705  18.630  40.153  1.00 23.93           C  
ATOM    258  CE2 TYR L  37      23.051  20.178  38.983  1.00 24.86           C  
ATOM    259  CZ  TYR L  37      21.823  19.806  39.459  1.00 25.15           C  
ATOM    260  OH  TYR L  37      20.697  20.628  39.238  1.00 28.07           O  
ATOM    261  C   TYR L  37      27.057  16.776  41.600  1.00 24.77           C  
ATOM    262  O   TYR L  37      28.160  17.206  41.259  1.00 24.56           O  
ATOM    263  N   GLN L  38      26.884  15.523  42.079  1.00 24.00           N  
ATOM    264  CA  GLN L  38      27.970  14.587  42.186  1.00 23.90           C  
ATOM    265  CB  GLN L  38      28.106  13.967  43.590  1.00 24.67           C  
ATOM    266  CG  GLN L  38      29.261  12.971  43.713  1.00 25.31           C  
ATOM    267  CD  GLN L  38      29.200  12.336  45.096  1.00 29.53           C  
ATOM    268  OE1 GLN L  38      28.187  11.755  45.481  1.00 28.76           O  
ATOM    269  NE2 GLN L  38      30.312  12.449  45.870  1.00 27.61           N  
ATOM    270  C   GLN L  38      27.669  13.457  41.246  1.00 25.14           C  
ATOM    271  O   GLN L  38      26.532  12.994  41.172  1.00 25.68           O  
ATOM    272  N   GLN L  39      28.685  12.986  40.493  1.00 24.28           N  
ATOM    273  CA  GLN L  39      28.435  11.916  39.570  1.00 24.87           C  
ATOM    274  CB  GLN L  39      28.402  12.379  38.096  1.00 24.58           C  
ATOM    275  CG  GLN L  39      28.127  11.251  37.094  1.00 24.52           C  
ATOM    276  CD  GLN L  39      28.113  11.837  35.684  1.00 25.36           C  
ATOM    277  OE1 GLN L  39      28.644  12.919  35.436  1.00 25.14           O  
ATOM    278  NE2 GLN L  39      27.477  11.104  34.731  1.00 24.17           N  
ATOM    279  C   GLN L  39      29.528  10.895  39.686  1.00 27.03           C  
ATOM    280  O   GLN L  39      30.712  11.206  39.562  1.00 28.07           O  
ATOM    281  N   LEU L  40      29.137   9.632  39.953  1.00 29.09           N  
ATOM    282  CA  LEU L  40      30.037   8.513  39.995  1.00 31.96           C  
ATOM    283  CB  LEU L  40      29.531   7.389  40.913  1.00 31.83           C  
ATOM    284  CG  LEU L  40      29.352   7.834  42.383  1.00 34.02           C  
ATOM    285  CD1 LEU L  40      28.847   6.676  43.259  1.00 36.39           C  
ATOM    286  CD2 LEU L  40      30.632   8.475  42.942  1.00 35.47           C  
ATOM    287  C   LEU L  40      30.097   7.992  38.589  1.00 34.53           C  
ATOM    288  O   LEU L  40      29.188   8.244  37.798  1.00 33.49           O  
ATOM    289  N   PRO L  41      31.126   7.269  38.225  1.00 39.28           N  
ATOM    290  CA  PRO L  41      31.207   6.827  36.859  1.00 41.57           C  
ATOM    291  CD  PRO L  41      32.445   7.497  38.795  1.00 43.02           C  
ATOM    292  CB  PRO L  41      32.631   6.319  36.669  1.00 46.23           C  
ATOM    293  CG  PRO L  41      33.444   7.164  37.670  1.00 44.05           C  
ATOM    294  C   PRO L  41      30.136   5.858  36.478  1.00 40.65           C  
ATOM    295  O   PRO L  41      29.835   4.947  37.249  1.00 40.89           O  
ATOM    296  N   GLY L  42      29.545   6.054  35.284  1.00 38.18           N  
ATOM    297  CA  GLY L  42      28.554   5.160  34.766  1.00 37.41           C  
ATOM    298  C   GLY L  42      27.262   5.331  35.506  1.00 40.01           C  
ATOM    299  O   GLY L  42      26.369   4.497  35.373  1.00 40.55           O  
ATOM    300  N   THR L  43      27.112   6.411  36.298  1.00 34.16           N  
ATOM    301  CA  THR L  43      25.877   6.573  37.018  1.00 31.17           C  
ATOM    302  CB  THR L  43      26.000   6.425  38.508  1.00 34.81           C  
ATOM    303  OG1 THR L  43      26.838   7.441  39.038  1.00 41.34           O  
ATOM    304  CG2 THR L  43      26.575   5.037  38.831  1.00 39.82           C  
ATOM    305  C   THR L  43      25.361   7.954  36.769  1.00 29.03           C  
ATOM    306  O   THR L  43      26.065   8.810  36.238  1.00 27.97           O  
ATOM    307  N   ALA L  44      24.083   8.188  37.129  1.00 28.63           N  
ATOM    308  CA  ALA L  44      23.461   9.470  36.951  1.00 27.58           C  
ATOM    309  CB  ALA L  44      21.926   9.421  37.023  1.00 27.72           C  
ATOM    310  C   ALA L  44      23.936  10.391  38.031  1.00 27.14           C  
ATOM    311  O   ALA L  44      24.358   9.959  39.102  1.00 27.11           O  
ATOM    312  N   PRO L  45      23.878  11.667  37.756  1.00 26.84           N  
ATOM    313  CA  PRO L  45      24.293  12.654  38.718  1.00 27.20           C  
ATOM    314  CD  PRO L  45      24.021  12.139  36.387  1.00 26.59           C  
ATOM    315  CB  PRO L  45      24.374  13.969  37.948  1.00 25.79           C  
ATOM    316  CG  PRO L  45      24.660  13.532  36.500  1.00 26.26           C  
ATOM    317  C   PRO L  45      23.322  12.696  39.856  1.00 28.65           C  
ATOM    318  O   PRO L  45      22.185  12.259  39.678  1.00 28.20           O  
ATOM    319  N   LYS L  46      23.763  13.176  41.040  1.00 30.47           N  
ATOM    320  CA  LYS L  46      22.895  13.296  42.178  1.00 32.76           C  
ATOM    321  CB  LYS L  46      23.271  12.390  43.361  1.00 34.82           C  
ATOM    322  CG  LYS L  46      23.147  10.895  43.072  1.00 39.91           C  
ATOM    323  CD  LYS L  46      23.693  10.022  44.200  1.00 47.84           C  
ATOM    324  CE  LYS L  46      22.600   9.461  45.112  1.00 50.76           C  
ATOM    325  NZ  LYS L  46      21.797  10.563  45.686  1.00 54.44           N1+
ATOM    326  C   LYS L  46      23.006  14.706  42.682  1.00 31.62           C  
ATOM    327  O   LYS L  46      24.064  15.323  42.584  1.00 30.63           O  
ATOM    328  N   LEU L  47      21.903  15.243  43.249  1.00 25.64           N  
ATOM    329  CA  LEU L  47      21.835  16.599  43.738  1.00 24.92           C  
ATOM    330  CB  LEU L  47      20.375  17.019  43.981  1.00 24.97           C  
ATOM    331  CG  LEU L  47      20.166  18.494  44.347  1.00 25.95           C  
ATOM    332  CD1 LEU L  47      20.429  19.368  43.123  1.00 22.68           C  
ATOM    333  CD2 LEU L  47      18.780  18.744  44.963  1.00 24.26           C  
ATOM    334  C   LEU L  47      22.526  16.670  45.073  1.00 26.82           C  
ATOM    335  O   LEU L  47      22.082  16.048  46.035  1.00 27.44           O  
ATOM    336  N   LEU L  48      23.701  17.334  45.129  1.00 25.93           N  
ATOM    337  CA  LEU L  48      24.493  17.504  46.325  1.00 27.81           C  
ATOM    338  CB  LEU L  48      25.978  17.621  45.940  1.00 28.63           C  
ATOM    339  CG  LEU L  48      26.976  17.394  47.083  1.00 32.12           C  
ATOM    340  CD1 LEU L  48      26.878  15.955  47.616  1.00 31.41           C  
ATOM    341  CD2 LEU L  48      28.403  17.728  46.629  1.00 30.59           C  
ATOM    342  C   LEU L  48      24.093  18.701  47.159  1.00 27.46           C  
ATOM    343  O   LEU L  48      23.921  18.608  48.375  1.00 29.08           O  
ATOM    344  N   ILE L  49      23.963  19.882  46.514  1.00 26.28           N  
ATOM    345  CA  ILE L  49      23.663  21.100  47.223  1.00 26.79           C  
ATOM    346  CB  ILE L  49      24.871  21.913  47.585  1.00 28.55           C  
ATOM    347  CG1 ILE L  49      25.724  21.137  48.601  1.00 29.04           C  
ATOM    348  CG2 ILE L  49      24.398  23.281  48.101  1.00 27.54           C  
ATOM    349  CD1 ILE L  49      27.009  21.848  49.007  1.00 32.11           C  
ATOM    350  C   ILE L  49      22.781  21.913  46.356  1.00 28.26           C  
ATOM    351  O   ILE L  49      22.933  21.874  45.144  1.00 26.96           O  
ATOM    352  N   SER L  50      21.851  22.682  46.957  1.00 27.03           N  
ATOM    353  CA  SER L  50      20.851  23.416  46.237  1.00 27.91           C  
ATOM    354  CB  SER L  50      19.471  22.837  46.568  1.00 28.87           C  
ATOM    355  OG  SER L  50      19.470  21.429  46.389  1.00  0.00           O  
ATOM    356  C   SER L  50      20.795  24.793  46.825  1.00 30.46           C  
ATOM    357  O   SER L  50      21.097  24.971  48.001  1.00 29.92           O  
ATOM    358  N   GLY L  51      20.459  25.820  46.035  1.00 29.37           N  
ATOM    359  CA  GLY L  51      20.297  27.108  46.652  1.00 31.67           C  
ATOM    360  C   GLY L  51      21.583  27.582  47.266  1.00 32.15           C  
ATOM    361  O   GLY L  51      21.577  28.234  48.311  1.00 31.75           O  
ATOM    362  N   ASN L  52      22.720  27.240  46.643  1.00 31.28           N  
ATOM    363  CA  ASN L  52      24.020  27.708  47.033  1.00 33.06           C  
ATOM    364  CB  ASN L  52      24.029  29.216  47.355  1.00 29.66           C  
ATOM    365  CG  ASN L  52      23.688  30.010  46.110  1.00 32.32           C  
ATOM    366  OD1 ASN L  52      24.245  29.773  45.042  1.00 33.13           O  
ATOM    367  ND2 ASN L  52      22.756  30.992  46.245  1.00 32.19           N  
ATOM    368  C   ASN L  52      24.507  27.043  48.276  1.00 32.57           C  
ATOM    369  O   ASN L  52      25.711  26.834  48.416  1.00 30.17           O  
ATOM    370  N   SER L  53      23.612  26.612  49.183  1.00 33.06           N  
ATOM    371  CA  SER L  53      24.199  26.100  50.384  1.00 34.19           C  
ATOM    372  CB  SER L  53      24.497  27.209  51.411  1.00 32.91           C  
ATOM    373  OG  SER L  53      23.288  27.796  51.863  1.00 38.69           O  
ATOM    374  C   SER L  53      23.292  25.121  51.050  1.00 34.21           C  
ATOM    375  O   SER L  53      23.683  24.531  52.056  1.00 36.79           O  
ATOM    376  N   ASN L  54      22.061  24.905  50.544  1.00 34.24           N  
ATOM    377  CA  ASN L  54      21.301  23.916  51.256  1.00 34.28           C  
ATOM    378  CB  ASN L  54      19.766  24.095  51.224  1.00 36.25           C  
ATOM    379  CG  ASN L  54      19.207  23.879  49.827  1.00 39.53           C  
ATOM    380  OD1 ASN L  54      18.837  24.826  49.135  1.00  0.00           O  
ATOM    381  ND2 ASN L  54      19.125  22.590  49.404  1.00  0.00           N  
ATOM    382  C   ASN L  54      21.633  22.532  50.796  1.00 36.83           C  
ATOM    383  O   ASN L  54      22.028  22.311  49.653  1.00 35.50           O  
ATOM    384  N   ARG L  55      21.472  21.555  51.716  1.00 34.52           N  
ATOM    385  CA  ARG L  55      21.765  20.182  51.417  1.00 34.61           C  
ATOM    386  CB  ARG L  55      22.811  19.552  52.354  1.00 37.34           C  
ATOM    387  CG  ARG L  55      24.257  19.888  51.981  1.00 39.77           C  
ATOM    388  CD  ARG L  55      25.306  19.296  52.924  1.00 41.57           C  
ATOM    389  NE  ARG L  55      25.449  20.221  54.086  1.00 45.14           N  
ATOM    390  CZ  ARG L  55      24.681  20.079  55.204  1.00 47.72           C  
ATOM    391  NH1 ARG L  55      23.776  19.062  55.282  1.00 48.56           N1+
ATOM    392  NH2 ARG L  55      24.830  20.955  56.242  1.00 43.81           N  
ATOM    393  C   ARG L  55      20.517  19.369  51.531  1.00 36.50           C  
ATOM    394  O   ARG L  55      19.680  19.572  52.408  1.00 38.17           O  
ATOM    395  N   PRO L  56      20.405  18.433  50.629  1.00 38.24           N  
ATOM    396  CA  PRO L  56      19.294  17.521  50.633  1.00 37.86           C  
ATOM    397  CD  PRO L  56      20.957  18.614  49.295  1.00 34.37           C  
ATOM    398  CB  PRO L  56      19.363  16.777  49.304  1.00 37.06           C  
ATOM    399  CG  PRO L  56      20.062  17.778  48.366  1.00 34.83           C  
ATOM    400  C   PRO L  56      19.475  16.644  51.832  1.00 41.82           C  
ATOM    401  O   PRO L  56      20.578  16.601  52.372  1.00 40.29           O  
ATOM    402  N   SER L  57      18.418  15.926  52.253  1.00 44.52           N  
ATOM    403  CA  SER L  57      18.438  15.184  53.482  1.00 46.48           C  
ATOM    404  CB  SER L  57      17.132  14.405  53.718  1.00 48.46           C  
ATOM    405  OG  SER L  57      16.994  13.366  52.760  1.00 52.68           O  
ATOM    406  C   SER L  57      19.560  14.186  53.538  1.00 46.35           C  
ATOM    407  O   SER L  57      20.283  14.119  54.529  1.00 44.62           O  
ATOM    408  N   GLY L  58      19.745  13.394  52.469  1.00 46.31           N  
ATOM    409  CA  GLY L  58      20.697  12.317  52.439  1.00 42.54           C  
ATOM    410  C   GLY L  58      22.118  12.791  52.552  1.00 40.61           C  
ATOM    411  O   GLY L  58      22.959  12.078  53.093  1.00 44.03           O  
ATOM    412  N   VAL L  59      22.439  13.980  52.013  1.00 36.22           N  
ATOM    413  CA  VAL L  59      23.802  14.440  51.930  1.00 36.12           C  
ATOM    414  CB  VAL L  59      23.930  15.667  51.078  1.00 35.54           C  
ATOM    415  CG1 VAL L  59      25.399  16.116  51.043  1.00 33.07           C  
ATOM    416  CG2 VAL L  59      23.336  15.352  49.696  1.00 33.18           C  
ATOM    417  C   VAL L  59      24.376  14.753  53.283  1.00 38.34           C  
ATOM    418  O   VAL L  59      23.760  15.410  54.121  1.00 38.22           O  
ATOM    419  N   PRO L  60      25.592  14.298  53.484  1.00 39.31           N  
ATOM    420  CA  PRO L  60      26.277  14.499  54.740  1.00 41.78           C  
ATOM    421  CD  PRO L  60      26.022  13.066  52.834  1.00 39.34           C  
ATOM    422  CB  PRO L  60      27.464  13.536  54.728  1.00 40.94           C  
ATOM    423  CG  PRO L  60      26.997  12.394  53.810  1.00 41.57           C  
ATOM    424  C   PRO L  60      26.686  15.927  54.937  1.00 43.35           C  
ATOM    425  O   PRO L  60      26.868  16.641  53.954  1.00 39.98           O  
ATOM    426  N   ASP L  61      26.863  16.343  56.206  1.00 42.03           N  
ATOM    427  CA  ASP L  61      27.190  17.692  56.578  1.00 43.77           C  
ATOM    428  CB  ASP L  61      27.108  17.967  58.093  1.00 52.09           C  
ATOM    429  CG  ASP L  61      28.162  17.165  58.835  1.00 57.07           C  
ATOM    430  OD1 ASP L  61      28.421  16.002  58.429  1.00 55.77           O  
ATOM    431  OD2 ASP L  61      28.723  17.712  59.823  1.00 57.54           O1-
ATOM    432  C   ASP L  61      28.559  18.058  56.092  1.00 41.45           C  
ATOM    433  O   ASP L  61      28.890  19.238  55.990  1.00 43.40           O  
ATOM    434  N   ARG L  62      29.406  17.058  55.794  1.00 38.86           N  
ATOM    435  CA  ARG L  62      30.743  17.339  55.357  1.00 39.28           C  
ATOM    436  CB  ARG L  62      31.615  16.081  55.177  1.00 39.88           C  
ATOM    437  CG  ARG L  62      31.054  15.029  54.225  1.00 42.72           C  
ATOM    438  CD  ARG L  62      31.864  13.730  54.233  1.00 43.01           C  
ATOM    439  NE  ARG L  62      31.105  12.726  53.434  1.00 40.03           N  
ATOM    440  CZ  ARG L  62      31.743  11.644  52.904  1.00 41.03           C  
ATOM    441  NH1 ARG L  62      33.090  11.499  53.071  1.00 39.48           N1+
ATOM    442  NH2 ARG L  62      31.036  10.705  52.210  1.00 41.32           N  
ATOM    443  C   ARG L  62      30.705  18.143  54.088  1.00 37.41           C  
ATOM    444  O   ARG L  62      31.647  18.885  53.806  1.00 36.50           O  
ATOM    445  N   PHE L  63      29.639  17.998  53.270  1.00 35.03           N  
ATOM    446  CA  PHE L  63      29.539  18.763  52.055  1.00 34.60           C  
ATOM    447  CB  PHE L  63      28.664  18.089  50.983  1.00 32.24           C  
ATOM    448  CG  PHE L  63      29.316  16.820  50.557  1.00 31.06           C  
ATOM    449  CD1 PHE L  63      30.310  16.829  49.608  1.00 33.34           C  
ATOM    450  CD2 PHE L  63      28.926  15.615  51.095  1.00 31.38           C  
ATOM    451  CE1 PHE L  63      30.909  15.658  49.209  1.00 31.84           C  
ATOM    452  CE2 PHE L  63      29.523  14.442  50.699  1.00 34.50           C  
ATOM    453  CZ  PHE L  63      30.519  14.460  49.754  1.00 31.36           C  
ATOM    454  C   PHE L  63      28.901  20.088  52.362  1.00 32.33           C  
ATOM    455  O   PHE L  63      27.912  20.153  53.088  1.00 35.71           O  
ATOM    456  N   SER L  64      29.461  21.190  51.814  1.00 32.72           N  
ATOM    457  CA  SER L  64      28.892  22.485  52.071  1.00 34.71           C  
ATOM    458  CB  SER L  64      29.522  23.174  53.295  1.00 36.58           C  
ATOM    459  OG  SER L  64      28.925  24.444  53.513  1.00 39.51           O  
ATOM    460  C   SER L  64      29.146  23.353  50.874  1.00 34.96           C  
ATOM    461  O   SER L  64      30.097  23.133  50.124  1.00 34.13           O  
ATOM    462  N   GLY L  65      28.296  24.382  50.660  1.00 32.98           N  
ATOM    463  CA  GLY L  65      28.483  25.221  49.507  1.00 31.65           C  
ATOM    464  C   GLY L  65      28.388  26.659  49.916  1.00 34.50           C  
ATOM    465  O   GLY L  65      27.730  26.996  50.899  1.00 36.14           O  
ATOM    466  N   SER L  66      29.060  27.549  49.146  1.00 35.56           N  
ATOM    467  CA  SER L  66      29.032  28.962  49.414  1.00 37.80           C  
ATOM    468  CB  SER L  66      30.266  29.487  50.170  1.00 36.13           C  
ATOM    469  OG  SER L  66      30.311  28.962  51.487  1.00 39.73           O  
ATOM    470  C   SER L  66      29.029  29.683  48.100  1.00 38.51           C  
ATOM    471  O   SER L  66      29.385  29.117  47.068  1.00 35.86           O  
ATOM    472  N   LYS L  67      28.605  30.967  48.113  1.00 40.11           N  
ATOM    473  CA  LYS L  67      28.584  31.746  46.907  1.00 43.22           C  
ATOM    474  CB  LYS L  67      27.170  31.917  46.322  1.00 43.20           C  
ATOM    475  CG  LYS L  67      27.135  32.739  45.031  1.00 44.98           C  
ATOM    476  CD  LYS L  67      25.778  32.729  44.321  1.00 47.08           C  
ATOM    477  CE  LYS L  67      24.837  33.836  44.802  1.00 49.84           C  
ATOM    478  NZ  LYS L  67      23.601  33.846  43.989  1.00 52.80           N1+
ATOM    479  C   LYS L  67      29.082  33.117  47.237  1.00 45.10           C  
ATOM    480  O   LYS L  67      28.697  33.696  48.251  1.00 46.46           O  
ATOM    481  N   SER L  68      29.979  33.669  46.392  1.00 40.60           N  
ATOM    482  CA  SER L  68      30.438  35.006  46.634  1.00 42.30           C  
ATOM    483  CB  SER L  68      31.772  35.060  47.399  1.00 43.04           C  
ATOM    484  OG  SER L  68      32.166  36.407  47.611  1.00 46.82           O  
ATOM    485  C   SER L  68      30.667  35.653  45.302  1.00 42.17           C  
ATOM    486  O   SER L  68      31.410  35.139  44.468  1.00 40.64           O  
ATOM    487  N   GLY L  69      30.038  36.822  45.075  1.00 40.12           N  
ATOM    488  CA  GLY L  69      30.232  37.509  43.829  1.00 41.25           C  
ATOM    489  C   GLY L  69      29.713  36.635  42.735  1.00 40.71           C  
ATOM    490  O   GLY L  69      28.604  36.107  42.810  1.00 40.89           O  
ATOM    491  N   THR L  70      30.505  36.482  41.657  1.00 40.38           N  
ATOM    492  CA  THR L  70      30.048  35.640  40.594  1.00 42.47           C  
ATOM    493  CB  THR L  70      30.279  36.239  39.237  1.00 42.10           C  
ATOM    494  OG1 THR L  70      31.666  36.448  39.018  1.00 39.94           O  
ATOM    495  CG2 THR L  70      29.517  37.571  39.145  1.00 39.71           C  
ATOM    496  C   THR L  70      30.815  34.357  40.663  1.00 41.48           C  
ATOM    497  O   THR L  70      31.131  33.761  39.635  1.00 37.60           O  
ATOM    498  N   SER L  71      31.098  33.876  41.892  1.00 38.57           N  
ATOM    499  CA  SER L  71      31.809  32.640  42.057  1.00 38.94           C  
ATOM    500  CB  SER L  71      33.278  32.807  42.490  1.00 40.43           C  
ATOM    501  OG  SER L  71      34.044  33.383  41.443  1.00 46.50           O  
ATOM    502  C   SER L  71      31.126  31.862  43.138  1.00 37.50           C  
ATOM    503  O   SER L  71      30.472  32.427  44.012  1.00 37.40           O  
ATOM    504  N   ALA L  72      31.256  30.522  43.090  1.00 33.34           N  
ATOM    505  CA  ALA L  72      30.660  29.676  44.086  1.00 32.24           C  
ATOM    506  CB  ALA L  72      29.372  28.982  43.611  1.00 29.49           C  
ATOM    507  C   ALA L  72      31.659  28.603  44.379  1.00 29.90           C  
ATOM    508  O   ALA L  72      32.536  28.331  43.561  1.00 31.01           O  
ATOM    509  N   SER L  73      31.575  27.977  45.571  1.00 30.98           N  
ATOM    510  CA  SER L  73      32.528  26.949  45.862  0.92 33.55           C  
ATOM    511  CB  SER L  73      33.728  27.442  46.688  0.92 33.78           C  
ATOM    512  OG  SER L  73      33.298  27.876  47.969  0.90 42.94           O  
ATOM    513  C   SER L  73      31.867  25.847  46.626  1.00 32.28           C  
ATOM    514  O   SER L  73      30.936  26.067  47.401  1.00 33.32           O  
ATOM    515  N   LEU L  74      32.350  24.610  46.399  1.00 32.40           N  
ATOM    516  CA  LEU L  74      31.873  23.456  47.099  1.00 30.71           C  
ATOM    517  CB  LEU L  74      31.563  22.275  46.165  1.00 29.35           C  
ATOM    518  CG  LEU L  74      31.103  20.998  46.889  1.00 31.26           C  
ATOM    519  CD1 LEU L  74      29.791  21.226  47.656  1.00 28.58           C  
ATOM    520  CD2 LEU L  74      31.027  19.809  45.916  1.00 28.50           C  
ATOM    521  C   LEU L  74      32.978  23.028  48.006  1.00 33.17           C  
ATOM    522  O   LEU L  74      34.117  22.871  47.572  1.00 33.80           O  
ATOM    523  N   ALA L  75      32.668  22.837  49.302  1.00 33.87           N  
ATOM    524  CA  ALA L  75      33.691  22.437  50.220  1.00 34.56           C  
ATOM    525  CB  ALA L  75      33.815  23.376  51.427  1.00 34.75           C  
ATOM    526  C   ALA L  75      33.347  21.081  50.745  1.00 33.21           C  
ATOM    527  O   ALA L  75      32.211  20.819  51.137  1.00 33.98           O  
ATOM    528  N   ILE L  76      34.340  20.170  50.745  1.00 32.99           N  
ATOM    529  CA  ILE L  76      34.129  18.856  51.271  1.00 34.20           C  
ATOM    530  CB  ILE L  76      34.424  17.754  50.294  1.00 33.45           C  
ATOM    531  CG1 ILE L  76      33.544  17.878  49.042  1.00 34.44           C  
ATOM    532  CG2 ILE L  76      34.237  16.416  51.027  1.00 34.25           C  
ATOM    533  CD1 ILE L  76      34.005  16.979  47.894  1.00 34.82           C  
ATOM    534  C   ILE L  76      35.110  18.687  52.383  1.00 37.85           C  
ATOM    535  O   ILE L  76      36.320  18.782  52.182  1.00 36.66           O  
ATOM    536  N   THR L  77      34.610  18.421  53.601  1.00 39.39           N  
ATOM    537  CA  THR L  77      35.512  18.260  54.699  1.00 43.11           C  
ATOM    538  CB  THR L  77      35.072  19.016  55.915  1.00 41.68           C  
ATOM    539  OG1 THR L  77      36.000  18.827  56.971  1.00 17.08           O  
ATOM    540  CG2 THR L  77      33.677  18.517  56.323  1.00 15.82           C  
ATOM    541  C   THR L  77      35.547  16.806  55.051  1.00 44.39           C  
ATOM    542  O   THR L  77      34.648  16.049  54.691  1.00 44.19           O  
ATOM    543  N   GLY L  78      36.627  16.367  55.729  1.00 42.36           N  
ATOM    544  CA  GLY L  78      36.705  15.001  56.170  1.00 40.63           C  
ATOM    545  C   GLY L  78      36.651  14.110  54.973  1.00 39.99           C  
ATOM    546  O   GLY L  78      35.957  13.095  54.975  1.00 40.15           O  
ATOM    547  N   LEU L  79      37.432  14.449  53.935  1.00 41.22           N  
ATOM    548  CA  LEU L  79      37.406  13.765  52.674  1.00 39.39           C  
ATOM    549  CB  LEU L  79      38.541  14.257  51.753  1.00 38.48           C  
ATOM    550  CG  LEU L  79      38.548  13.670  50.334  1.00 38.57           C  
ATOM    551  CD1 LEU L  79      37.330  14.144  49.527  1.00 38.62           C  
ATOM    552  CD2 LEU L  79      39.877  13.963  49.620  1.00 38.51           C  
ATOM    553  C   LEU L  79      37.565  12.288  52.881  1.00 40.66           C  
ATOM    554  O   LEU L  79      38.372  11.830  53.689  1.00 41.10           O  
ATOM    555  N   GLN L  80      36.747  11.500  52.151  1.00 39.97           N  
ATOM    556  CA  GLN L  80      36.819  10.072  52.251  1.00 39.73           C  
ATOM    557  CB  GLN L  80      35.614   9.455  52.973  1.00 42.02           C  
ATOM    558  CG  GLN L  80      35.552   9.968  54.414  1.00 44.52           C  
ATOM    559  CD  GLN L  80      34.475   9.239  55.192  1.00 49.42           C  
ATOM    560  OE1 GLN L  80      34.143   8.092  54.900  1.00 47.06           O  
ATOM    561  NE2 GLN L  80      33.925   9.921  56.232  1.00 45.30           N  
ATOM    562  C   GLN L  80      36.938   9.507  50.868  1.00 40.41           C  
ATOM    563  O   GLN L  80      36.729  10.195  49.871  1.00 38.56           O  
ATOM    564  N   ALA L  81      37.288   8.211  50.787  1.00 38.58           N  
ATOM    565  CA  ALA L  81      37.544   7.542  49.542  1.00 39.64           C  
ATOM    566  CB  ALA L  81      37.945   6.070  49.737  1.00 42.54           C  
ATOM    567  C   ALA L  81      36.316   7.563  48.686  1.00 39.53           C  
ATOM    568  O   ALA L  81      36.401   7.707  47.468  1.00 38.59           O  
ATOM    569  N   GLU L  82      35.138   7.437  49.317  1.00 37.98           N  
ATOM    570  CA  GLU L  82      33.870   7.344  48.645  1.00 38.44           C  
ATOM    571  CB  GLU L  82      32.693   7.211  49.626  1.00 45.00           C  
ATOM    572  CG  GLU L  82      32.694   5.911  50.430  1.00 47.30           C  
ATOM    573  CD  GLU L  82      33.683   6.034  51.582  1.00 54.58           C  
ATOM    574  OE1 GLU L  82      34.900   5.800  51.354  1.00 53.40           O  
ATOM    575  OE2 GLU L  82      33.229   6.361  52.711  1.00 55.45           O1-
ATOM    576  C   GLU L  82      33.620   8.582  47.836  1.00 36.37           C  
ATOM    577  O   GLU L  82      32.890   8.547  46.848  1.00 36.73           O  
ATOM    578  N   ASP L  83      34.198   9.713  48.265  1.00 33.93           N  
ATOM    579  CA  ASP L  83      34.018  11.014  47.684  1.00 32.40           C  
ATOM    580  CB  ASP L  83      34.658  12.121  48.535  1.00 33.24           C  
ATOM    581  CG  ASP L  83      33.889  12.170  49.846  1.00 36.66           C  
ATOM    582  OD1 ASP L  83      32.767  11.599  49.888  1.00 33.87           O  
ATOM    583  OD2 ASP L  83      34.410  12.771  50.822  1.00 34.85           O1-
ATOM    584  C   ASP L  83      34.593  11.106  46.302  1.00 31.59           C  
ATOM    585  O   ASP L  83      34.276  12.052  45.583  1.00 31.44           O  
ATOM    586  N   GLU L  84      35.508  10.199  45.897  1.00 33.84           N  
ATOM    587  CA  GLU L  84      36.045  10.376  44.577  1.00 32.74           C  
ATOM    588  CB  GLU L  84      37.156   9.393  44.164  1.00 34.65           C  
ATOM    589  CG  GLU L  84      36.716   7.947  43.965  1.00 37.60           C  
ATOM    590  CD  GLU L  84      37.889   7.233  43.313  1.00 45.57           C  
ATOM    591  OE1 GLU L  84      38.985   7.210  43.933  1.00 46.77           O  
ATOM    592  OE2 GLU L  84      37.710   6.715  42.178  1.00 48.66           O1-
ATOM    593  C   GLU L  84      34.923  10.291  43.590  1.00 33.59           C  
ATOM    594  O   GLU L  84      34.167   9.321  43.560  1.00 32.31           O  
ATOM    595  N   ALA L  85      34.795  11.345  42.755  1.00 30.65           N  
ATOM    596  CA  ALA L  85      33.733  11.419  41.792  1.00 27.95           C  
ATOM    597  CB  ALA L  85      32.334  11.476  42.427  1.00 26.77           C  
ATOM    598  C   ALA L  85      33.918  12.688  41.016  1.00 30.19           C  
ATOM    599  O   ALA L  85      34.891  13.414  41.215  1.00 29.44           O  
ATOM    600  N   ASP L  86      32.993  12.953  40.070  1.00 27.88           N  
ATOM    601  CA  ASP L  86      33.010  14.155  39.282  1.00 27.30           C  
ATOM    602  CB  ASP L  86      32.567  13.934  37.826  1.00 28.49           C  
ATOM    603  CG  ASP L  86      33.605  13.065  37.140  1.00 31.79           C  
ATOM    604  OD1 ASP L  86      34.694  12.856  37.738  1.00 35.72           O  
ATOM    605  OD2 ASP L  86      33.322  12.593  36.007  1.00 36.16           O1-
ATOM    606  C   ASP L  86      32.013  15.091  39.896  1.00 26.79           C  
ATOM    607  O   ASP L  86      30.929  14.666  40.291  1.00 26.86           O  
ATOM    608  N   TYR L  87      32.354  16.395  40.003  1.00 24.91           N  
ATOM    609  CA  TYR L  87      31.438  17.331  40.601  1.00 24.93           C  
ATOM    610  CB  TYR L  87      31.998  18.006  41.866  1.00 23.65           C  
ATOM    611  CG  TYR L  87      32.153  16.964  42.923  1.00 24.71           C  
ATOM    612  CD1 TYR L  87      33.262  16.152  42.966  1.00 25.17           C  
ATOM    613  CD2 TYR L  87      31.186  16.797  43.886  1.00 25.08           C  
ATOM    614  CE1 TYR L  87      33.403  15.195  43.947  1.00 25.65           C  
ATOM    615  CE2 TYR L  87      31.320  15.843  44.867  1.00 24.42           C  
ATOM    616  CZ  TYR L  87      32.430  15.037  44.903  1.00 26.16           C  
ATOM    617  OH  TYR L  87      32.570  14.058  45.910  1.00 25.69           O  
ATOM    618  C   TYR L  87      31.123  18.423  39.618  1.00 25.18           C  
ATOM    619  O   TYR L  87      32.020  18.973  38.977  1.00 27.10           O  
ATOM    620  N   TYR L  88      29.820  18.769  39.479  1.00 23.80           N  
ATOM    621  CA  TYR L  88      29.416  19.781  38.539  1.00 23.96           C  
ATOM    622  CB  TYR L  88      28.451  19.296  37.433  1.00 22.93           C  
ATOM    623  CG  TYR L  88      29.050  18.201  36.619  1.00 22.37           C  
ATOM    624  CD1 TYR L  88      29.949  18.473  35.616  1.00 23.12           C  
ATOM    625  CD2 TYR L  88      28.711  16.892  36.865  1.00 23.35           C  
ATOM    626  CE1 TYR L  88      30.496  17.460  34.864  1.00 24.71           C  
ATOM    627  CE2 TYR L  88      29.253  15.876  36.116  1.00 24.98           C  
ATOM    628  CZ  TYR L  88      30.147  16.157  35.113  1.00 24.38           C  
ATOM    629  OH  TYR L  88      30.702  15.111  34.346  1.00 24.99           O  
ATOM    630  C   TYR L  88      28.627  20.844  39.249  1.00 23.51           C  
ATOM    631  O   TYR L  88      27.777  20.551  40.090  1.00 22.83           O  
ATOM    632  N   CYS L  89      28.895  22.126  38.910  1.00 25.43           N  
ATOM    633  CA  CYS L  89      28.122  23.225  39.418  1.00 26.66           C  
ATOM    634  CB  CYS L  89      28.963  24.479  39.774  1.00 27.52           C  
ATOM    635  SG  CYS L  89      29.988  25.091  38.397  1.00 34.50           S  
ATOM    636  C   CYS L  89      27.152  23.598  38.334  1.00 25.78           C  
ATOM    637  O   CYS L  89      27.406  23.345  37.156  1.00 26.36           O  
ATOM    638  N   GLN L  90      25.987  24.172  38.709  1.00 23.24           N  
ATOM    639  CA  GLN L  90      25.001  24.553  37.732  1.00 23.71           C  
ATOM    640  CB  GLN L  90      23.883  23.517  37.530  1.00 24.43           C  
ATOM    641  CG  GLN L  90      22.848  23.961  36.494  1.00  0.00           C  
ATOM    642  CD  GLN L  90      21.676  22.992  36.543  1.00  0.00           C  
ATOM    643  OE1 GLN L  90      21.813  21.857  36.997  1.00  0.00           O  
ATOM    644  NE2 GLN L  90      20.489  23.450  36.064  1.00  0.00           N  
ATOM    645  C   GLN L  90      24.319  25.787  38.218  1.00 24.29           C  
ATOM    646  O   GLN L  90      24.201  26.009  39.422  1.00 25.15           O  
ATOM    647  N   SER L  91      23.861  26.636  37.277  1.00 24.69           N  
ATOM    648  CA  SER L  91      23.142  27.823  37.626  1.00 25.05           C  
ATOM    649  CB  SER L  91      24.078  29.006  37.935  1.00 26.16           C  
ATOM    650  OG  SER L  91      23.334  30.167  38.268  1.00  0.00           O  
ATOM    651  C   SER L  91      22.312  28.201  36.447  1.00 27.04           C  
ATOM    652  O   SER L  91      22.556  27.746  35.333  1.00 26.13           O  
ATOM    653  N   TYR L  92      21.413  29.201  36.577  1.00 30.93           N  
ATOM    654  CA  TYR L  92      20.628  29.694  35.462  1.00 31.10           C  
ATOM    655  CB  TYR L  92      19.241  30.179  35.928  1.00 27.19           C  
ATOM    656  CG  TYR L  92      18.480  30.767  34.791  1.00 29.54           C  
ATOM    657  CD1 TYR L  92      17.858  29.965  33.867  1.00 28.33           C  
ATOM    658  CD2 TYR L  92      18.366  32.133  34.667  1.00 29.33           C  
ATOM    659  CE1 TYR L  92      17.148  30.516  32.825  1.00 28.97           C  
ATOM    660  CE2 TYR L  92      17.658  32.690  33.629  1.00 26.30           C  
ATOM    661  CZ  TYR L  92      17.047  31.879  32.704  1.00 30.24           C  
ATOM    662  OH  TYR L  92      16.318  32.442  31.636  1.00 33.79           O  
ATOM    663  C   TYR L  92      21.359  30.854  34.818  1.00 31.79           C  
ATOM    664  O   TYR L  92      21.974  31.665  35.506  1.00 32.96           O  
ATOM    665  N   ASP L  93      21.357  30.941  33.464  1.00 33.25           N  
ATOM    666  CA  ASP L  93      22.031  32.021  32.779  1.00 34.42           C  
ATOM    667  CB  ASP L  93      23.171  31.537  31.867  1.00 35.72           C  
ATOM    668  CG  ASP L  93      24.023  32.730  31.458  1.00 44.42           C  
ATOM    669  OD1 ASP L  93      23.477  33.677  30.829  1.00 48.32           O  
ATOM    670  OD2 ASP L  93      25.243  32.701  31.767  1.00 43.65           O1-
ATOM    671  C   ASP L  93      21.038  32.754  31.929  1.00 35.71           C  
ATOM    672  O   ASP L  93      20.438  32.186  31.021  1.00 34.71           O  
ATOM    673  N   SER L  94      20.848  34.058  32.217  1.00 39.21           N  
ATOM    674  CA  SER L  94      19.890  34.891  31.539  1.00 41.18           C  
ATOM    675  CB  SER L  94      19.746  36.263  32.216  1.00 39.26           C  
ATOM    676  OG  SER L  94      20.993  36.939  32.196  1.00 45.65           O  
ATOM    677  C   SER L  94      20.269  35.121  30.106  1.00 41.37           C  
ATOM    678  O   SER L  94      19.395  35.225  29.248  1.00 42.35           O  
ATOM    679  N   SER L  95      21.575  35.232  29.791  1.00 43.31           N  
ATOM    680  CA  SER L  95      21.926  35.501  28.422  1.00 45.04           C  
ATOM    681  CB  SER L  95      23.436  35.722  28.205  1.00 47.81           C  
ATOM    682  OG  SER L  95      24.158  34.520  28.442  1.00 46.78           O  
ATOM    683  C   SER L  95      21.505  34.338  27.577  1.00 44.71           C  
ATOM    684  O   SER L  95      20.870  34.511  26.539  1.00 47.03           O  
ATOM    685  N   LEU L  96      21.878  33.119  28.013  1.00 42.77           N  
ATOM    686  CA  LEU L  96      21.589  31.876  27.351  1.00 41.90           C  
ATOM    687  CB  LEU L  96      22.403  30.704  27.922  1.00 37.75           C  
ATOM    688  CG  LEU L  96      23.925  30.901  27.797  1.00 42.79           C  
ATOM    689  CD1 LEU L  96      24.687  29.678  28.327  1.00 43.34           C  
ATOM    690  CD2 LEU L  96      24.333  31.285  26.367  1.00 42.52           C  
ATOM    691  C   LEU L  96      20.134  31.547  27.492  1.00 40.30           C  
ATOM    692  O   LEU L  96      19.562  30.870  26.642  1.00 41.16           O  
ATOM    693  N   SER L  97      19.497  32.021  28.580  1.00 39.46           N  
ATOM    694  CA  SER L  97      18.124  31.699  28.854  1.00 39.56           C  
ATOM    695  CB  SER L  97      17.167  32.037  27.692  1.00 41.69           C  
ATOM    696  OG  SER L  97      17.106  33.438  27.485  1.00 43.09           O  
ATOM    697  C   SER L  97      18.004  30.234  29.131  1.00 39.75           C  
ATOM    698  O   SER L  97      17.036  29.597  28.721  1.00 37.81           O  
ATOM    699  N   GLY L  98      18.987  29.653  29.848  1.00 37.49           N  
ATOM    700  CA  GLY L  98      18.866  28.262  30.167  1.00 35.91           C  
ATOM    701  C   GLY L  98      19.773  27.937  31.304  1.00 33.94           C  
ATOM    702  O   GLY L  98      20.580  28.754  31.749  1.00 33.31           O  
ATOM    703  N   SER L  99      19.633  26.705  31.824  1.00 31.96           N  
ATOM    704  CA  SER L  99      20.505  26.274  32.863  1.00 33.36           C  
ATOM    705  CB  SER L  99      20.008  25.011  33.583  1.00 33.72           C  
ATOM    706  OG  SER L  99      18.773  25.287  34.227  1.00 35.89           O  
ATOM    707  C   SER L  99      21.801  25.971  32.193  1.00 33.06           C  
ATOM    708  O   SER L  99      21.844  25.510  31.052  1.00 34.66           O  
ATOM    709  N   VAL L 100      22.896  26.268  32.908  1.00 24.15           N  
ATOM    710  CA  VAL L 100      24.245  26.084  32.456  1.00 23.92           C  
ATOM    711  CB  VAL L 100      24.982  27.377  32.292  1.00 25.11           C  
ATOM    712  CG1 VAL L 100      24.322  28.167  31.151  1.00 29.43           C  
ATOM    713  CG2 VAL L 100      24.962  28.124  33.636  1.00 29.67           C  
ATOM    714  C   VAL L 100      24.985  25.267  33.471  1.00 23.61           C  
ATOM    715  O   VAL L 100      24.697  25.332  34.667  1.00 23.89           O  
ATOM    716  N   PHE L 101      25.965  24.463  32.999  1.00 23.19           N  
ATOM    717  CA  PHE L 101      26.737  23.631  33.884  1.00 22.65           C  
ATOM    718  CB  PHE L 101      26.673  22.115  33.591  1.00 22.36           C  
ATOM    719  CG  PHE L 101      25.307  21.556  33.818  1.00 21.28           C  
ATOM    720  CD1 PHE L 101      24.882  21.218  35.080  1.00 22.91           C  
ATOM    721  CD2 PHE L 101      24.445  21.362  32.767  1.00 22.15           C  
ATOM    722  CE1 PHE L 101      23.625  20.700  35.284  1.00 21.82           C  
ATOM    723  CE2 PHE L 101      23.185  20.843  32.968  1.00 22.66           C  
ATOM    724  CZ  PHE L 101      22.767  20.508  34.230  1.00 22.57           C  
ATOM    725  C   PHE L 101      28.187  23.964  33.719  1.00 25.18           C  
ATOM    726  O   PHE L 101      28.625  24.447  32.676  1.00 26.08           O  
ATOM    727  N   GLY L 102      28.973  23.715  34.784  1.00 24.38           N  
ATOM    728  CA  GLY L 102      30.394  23.882  34.713  1.00 24.95           C  
ATOM    729  C   GLY L 102      30.920  22.683  33.980  1.00 26.18           C  
ATOM    730  O   GLY L 102      30.191  21.726  33.724  1.00 23.97           O  
ATOM    731  N   GLY L 103      32.217  22.724  33.624  1.00 25.42           N  
ATOM    732  CA  GLY L 103      32.899  21.692  32.889  1.00 26.97           C  
ATOM    733  C   GLY L 103      32.970  20.435  33.701  1.00 26.48           C  
ATOM    734  O   GLY L 103      33.031  19.336  33.152  1.00 27.32           O  
ATOM    735  N   GLY L 104      33.035  20.565  35.037  1.00 25.90           N  
ATOM    736  CA  GLY L 104      33.119  19.405  35.876  1.00 25.32           C  
ATOM    737  C   GLY L 104      34.509  19.313  36.418  1.00 27.49           C  
ATOM    738  O   GLY L 104      35.477  19.694  35.761  1.00 27.81           O  
ATOM    739  N   THR L 105      34.627  18.807  37.663  1.00 28.11           N  
ATOM    740  CA  THR L 105      35.903  18.648  38.299  1.00 28.19           C  
ATOM    741  CB  THR L 105      36.052  19.493  39.533  1.00 27.66           C  
ATOM    742  OG1 THR L 105      35.901  20.868  39.214  1.00 27.95           O  
ATOM    743  CG2 THR L 105      37.434  19.235  40.155  1.00 28.01           C  
ATOM    744  C   THR L 105      36.025  17.222  38.743  1.00 29.76           C  
ATOM    745  O   THR L 105      35.148  16.691  39.423  1.00 29.72           O  
ATOM    746  N   LYS L 106      37.141  16.563  38.376  1.00 29.21           N  
ATOM    747  CA  LYS L 106      37.344  15.202  38.778  1.00 30.31           C  
ATOM    748  CB  LYS L 106      38.174  14.411  37.748  1.00 32.11           C  
ATOM    749  CG  LYS L 106      38.031  12.885  37.798  1.00 37.85           C  
ATOM    750  CD  LYS L 106      38.526  12.223  39.079  1.00 45.97           C  
ATOM    751  CE  LYS L 106      38.504  10.694  39.006  1.00 47.80           C  
ATOM    752  NZ  LYS L 106      37.110  10.206  38.988  1.00 49.76           N1+
ATOM    753  C   LYS L 106      38.104  15.267  40.067  1.00 31.97           C  
ATOM    754  O   LYS L 106      39.196  15.831  40.130  1.00 30.93           O  
ATOM    755  N   LEU L 107      37.528  14.694  41.141  1.00 30.23           N  
ATOM    756  CA  LEU L 107      38.154  14.727  42.434  1.00 30.79           C  
ATOM    757  CB  LEU L 107      37.154  14.939  43.588  1.00 29.03           C  
ATOM    758  CG  LEU L 107      37.804  14.973  44.985  1.00 32.45           C  
ATOM    759  CD1 LEU L 107      38.625  16.255  45.196  1.00 34.24           C  
ATOM    760  CD2 LEU L 107      36.770  14.730  46.095  1.00 32.34           C  
ATOM    761  C   LEU L 107      38.791  13.399  42.677  1.00 32.55           C  
ATOM    762  O   LEU L 107      38.133  12.362  42.608  1.00 31.27           O  
ATOM    763  N   THR L 108      40.105  13.388  42.974  1.00 33.03           N  
ATOM    764  CA  THR L 108      40.734  12.128  43.238  1.00 34.31           C  
ATOM    765  CB  THR L 108      41.916  11.823  42.366  1.00 36.48           C  
ATOM    766  OG1 THR L 108      41.528  11.829  41.000  1.00 36.49           O  
ATOM    767  CG2 THR L 108      42.451  10.432  42.745  1.00 38.98           C  
ATOM    768  C   THR L 108      41.202  12.121  44.657  1.00 34.96           C  
ATOM    769  O   THR L 108      41.748  13.102  45.162  1.00 34.43           O  
ATOM    770  N   VAL L 109      40.973  10.985  45.339  1.00 35.46           N  
ATOM    771  CA  VAL L 109      41.373  10.832  46.705  1.00 36.73           C  
ATOM    772  CB  VAL L 109      40.382  10.021  47.489  1.00 38.97           C  
ATOM    773  CG1 VAL L 109      40.912   9.834  48.914  1.00 39.54           C  
ATOM    774  CG2 VAL L 109      39.017  10.727  47.433  1.00 36.36           C  
ATOM    775  C   VAL L 109      42.667  10.080  46.667  1.00 37.63           C  
ATOM    776  O   VAL L 109      42.722   8.938  46.217  1.00 37.92           O  
ATOM    777  N   LEU L 110      43.752  10.706  47.162  1.00 36.11           N  
ATOM    778  CA  LEU L 110      45.049  10.101  47.061  1.00 37.98           C  
ATOM    779  CB  LEU L 110      46.203  11.071  47.365  1.00 40.63           C  
ATOM    780  CG  LEU L 110      46.332  12.209  46.337  1.00 40.68           C  
ATOM    781  CD1 LEU L 110      47.501  13.145  46.684  1.00 43.66           C  
ATOM    782  CD2 LEU L 110      46.431  11.657  44.906  1.00 37.52           C  
ATOM    783  C   LEU L 110      45.155   8.950  48.006  1.00 39.05           C  
ATOM    784  O   LEU L 110      44.597   8.963  49.102  1.00 40.63           O  
ATOM    785  N   GLY L 111      45.890   7.902  47.588  1.00 47.11           N  
ATOM    786  CA  GLY L 111      46.051   6.764  48.442  1.00 50.48           C  
ATOM    787  C   GLY L 111      47.106   5.849  47.835  1.00 53.06           C  
ATOM    788  O   GLY L 111      48.094   5.534  48.551  1.00 51.61           O  
ATOM    789  OXT GLY L 111      46.938   5.444  46.654  1.00  0.00           O1-
TER     790      GLY L 111 
ATOM    791  N   GLN H 112       8.926   5.369  46.986  1.00 56.02           N1+
ATOM    792  CA  GLN H 112      10.119   6.161  46.626  1.00 52.59           C  
ATOM    793  CB  GLN H 112      11.375   5.270  46.599  1.00 52.19           C  
ATOM    794  CG  GLN H 112      12.662   6.027  46.255  1.00 73.01           C  
ATOM    795  CD  GLN H 112      13.806   5.026  46.170  1.00 73.28           C  
ATOM    796  OE1 GLN H 112      14.681   4.995  47.033  1.00 76.88           O  
ATOM    797  NE2 GLN H 112      13.800   4.184  45.101  1.00 73.97           N  
ATOM    798  C   GLN H 112       9.914   6.739  45.264  1.00 46.45           C  
ATOM    799  O   GLN H 112       9.114   6.230  44.481  1.00 47.28           O  
ATOM    800  N   VAL H 113      10.628   7.835  44.947  1.00 41.57           N  
ATOM    801  CA  VAL H 113      10.444   8.447  43.664  1.00 42.10           C  
ATOM    802  CB  VAL H 113      10.668   9.930  43.687  1.00 40.77           C  
ATOM    803  CG1 VAL H 113      10.555  10.466  42.250  1.00 38.24           C  
ATOM    804  CG2 VAL H 113       9.674  10.557  44.681  1.00 40.98           C  
ATOM    805  C   VAL H 113      11.440   7.867  42.712  1.00 39.19           C  
ATOM    806  O   VAL H 113      12.635   7.814  43.005  1.00 40.11           O  
ATOM    807  N   GLN H 114      10.969   7.407  41.535  1.00 39.93           N  
ATOM    808  CA  GLN H 114      11.907   6.864  40.595  1.00 38.15           C  
ATOM    809  CB  GLN H 114      11.958   5.328  40.564  1.00 40.21           C  
ATOM    810  CG  GLN H 114      12.498   4.718  41.856  1.00 47.95           C  
ATOM    811  CD  GLN H 114      12.666   3.223  41.629  1.00 56.37           C  
ATOM    812  OE1 GLN H 114      12.336   2.409  42.489  1.00 53.42           O  
ATOM    813  NE2 GLN H 114      13.205   2.846  40.439  1.00 59.95           N  
ATOM    814  C   GLN H 114      11.564   7.305  39.209  1.00 37.18           C  
ATOM    815  O   GLN H 114      10.403   7.546  38.879  1.00 37.42           O  
ATOM    816  N   LEU H 115      12.608   7.449  38.366  1.00 30.20           N  
ATOM    817  CA  LEU H 115      12.416   7.759  36.979  1.00 28.55           C  
ATOM    818  CB  LEU H 115      13.054   9.090  36.549  1.00 27.06           C  
ATOM    819  CG  LEU H 115      12.450  10.317  37.258  1.00 27.12           C  
ATOM    820  CD1 LEU H 115      13.019  11.630  36.699  1.00 26.82           C  
ATOM    821  CD2 LEU H 115      10.915  10.272  37.229  1.00 28.25           C  
ATOM    822  C   LEU H 115      13.096   6.664  36.212  1.00 29.02           C  
ATOM    823  O   LEU H 115      14.263   6.361  36.457  1.00 28.75           O  
ATOM    824  N   VAL H 116      12.377   6.028  35.262  1.00 26.22           N  
ATOM    825  CA  VAL H 116      12.960   4.949  34.515  1.00 26.01           C  
ATOM    826  CB  VAL H 116      12.204   3.661  34.660  1.00 28.89           C  
ATOM    827  CG1 VAL H 116      12.860   2.596  33.767  1.00 29.46           C  
ATOM    828  CG2 VAL H 116      12.157   3.288  36.152  1.00 29.59           C  
ATOM    829  C   VAL H 116      12.933   5.320  33.064  1.00 26.04           C  
ATOM    830  O   VAL H 116      11.899   5.728  32.537  1.00 26.05           O  
ATOM    831  N   GLN H 117      14.080   5.157  32.372  1.00 27.10           N  
ATOM    832  CA  GLN H 117      14.173   5.550  30.994  1.00 26.50           C  
ATOM    833  CB  GLN H 117      15.418   6.404  30.698  1.00 25.79           C  
ATOM    834  CG  GLN H 117      15.419   7.730  31.462  1.00 25.65           C  
ATOM    835  CD  GLN H 117      16.717   8.471  31.170  1.00 25.45           C  
ATOM    836  OE1 GLN H 117      17.273   9.135  32.043  1.00 26.64           O  
ATOM    837  NE2 GLN H 117      17.216   8.362  29.909  1.00 26.33           N  
ATOM    838  C   GLN H 117      14.232   4.335  30.120  1.00 28.05           C  
ATOM    839  O   GLN H 117      14.424   3.214  30.589  1.00 28.46           O  
ATOM    840  N   SER H 118      14.048   4.553  28.800  1.00 24.61           N  
ATOM    841  CA  SER H 118      14.044   3.505  27.817  1.00 24.71           C  
ATOM    842  CB  SER H 118      13.454   3.939  26.463  1.00 26.37           C  
ATOM    843  OG  SER H 118      14.222   4.996  25.908  1.00 26.37           O  
ATOM    844  C   SER H 118      15.449   3.031  27.603  1.00 26.82           C  
ATOM    845  O   SER H 118      16.401   3.624  28.103  1.00 25.97           O  
ATOM    846  N   GLY H 119      15.597   1.925  26.845  1.00 28.10           N  
ATOM    847  CA  GLY H 119      16.864   1.272  26.654  1.00 26.87           C  
ATOM    848  C   GLY H 119      17.706   1.975  25.635  1.00 27.18           C  
ATOM    849  O   GLY H 119      17.271   2.901  24.952  1.00 28.10           O  
ATOM    850  N   ALA H 120      18.959   1.488  25.499  1.00 28.77           N  
ATOM    851  CA  ALA H 120      19.950   2.053  24.630  1.00 28.42           C  
ATOM    852  CB  ALA H 120      21.310   1.338  24.708  1.00 28.39           C  
ATOM    853  C   ALA H 120      19.478   1.970  23.217  1.00 28.55           C  
ATOM    854  O   ALA H 120      18.771   1.039  22.834  1.00 29.76           O  
ATOM    855  N   GLU H 121      19.864   2.974  22.403  1.00 27.62           N  
ATOM    856  CA  GLU H 121      19.424   3.017  21.040  1.00 29.41           C  
ATOM    857  CB  GLU H 121      18.450   4.180  20.769  1.00 28.48           C  
ATOM    858  CG  GLU H 121      17.130   4.100  21.542  1.00 31.64           C  
ATOM    859  CD  GLU H 121      16.172   3.183  20.793  1.00 37.34           C  
ATOM    860  OE1 GLU H 121      16.615   2.533  19.810  1.00 39.63           O  
ATOM    861  OE2 GLU H 121      14.979   3.124  21.197  1.00 36.41           O1-
ATOM    862  C   GLU H 121      20.612   3.246  20.156  1.00 29.63           C  
ATOM    863  O   GLU H 121      21.591   3.877  20.550  1.00 30.78           O  
ATOM    864  N   VAL H 122      20.559   2.696  18.926  1.00 29.50           N  
ATOM    865  CA  VAL H 122      21.597   2.934  17.966  1.00 30.09           C  
ATOM    866  CB  VAL H 122      22.355   1.689  17.592  1.00 33.35           C  
ATOM    867  CG1 VAL H 122      21.417   0.727  16.848  1.00 32.77           C  
ATOM    868  CG2 VAL H 122      23.614   2.086  16.809  1.00 34.01           C  
ATOM    869  C   VAL H 122      20.908   3.489  16.754  1.00 29.02           C  
ATOM    870  O   VAL H 122      19.901   2.944  16.305  1.00 29.70           O  
ATOM    871  N   LYS H 123      21.423   4.605  16.195  1.00 28.70           N  
ATOM    872  CA  LYS H 123      20.733   5.213  15.091  1.00 29.61           C  
ATOM    873  CB  LYS H 123      19.940   6.473  15.484  1.00 28.74           C  
ATOM    874  CG  LYS H 123      18.771   6.220  16.438  1.00 29.27           C  
ATOM    875  CD  LYS H 123      17.704   5.284  15.872  1.00 32.35           C  
ATOM    876  CE  LYS H 123      16.465   5.165  16.759  1.00 37.03           C  
ATOM    877  NZ  LYS H 123      15.547   4.139  16.214  1.00 38.51           N1+
ATOM    878  C   LYS H 123      21.718   5.658  14.055  1.00 30.36           C  
ATOM    879  O   LYS H 123      22.897   5.869  14.332  1.00 30.79           O  
ATOM    880  N   LYS H 124      21.222   5.798  12.810  1.00 31.99           N  
ATOM    881  CA  LYS H 124      21.998   6.246  11.689  1.00 32.15           C  
ATOM    882  CB  LYS H 124      21.431   5.767  10.346  1.00 32.82           C  
ATOM    883  CG  LYS H 124      21.514   4.254  10.159  1.00 36.44           C  
ATOM    884  CD  LYS H 124      20.549   3.733   9.095  1.00 38.44           C  
ATOM    885  CE  LYS H 124      20.304   4.718   7.950  1.00 41.50           C  
ATOM    886  NZ  LYS H 124      19.270   4.179   7.039  1.00 43.43           N1+
ATOM    887  C   LYS H 124      21.937   7.738  11.674  1.00 32.02           C  
ATOM    888  O   LYS H 124      21.037   8.341  12.256  1.00 31.47           O  
ATOM    889  N   PRO H 125      22.881   8.355  11.021  1.00 30.19           N  
ATOM    890  CA  PRO H 125      22.868   9.785  10.954  1.00 29.38           C  
ATOM    891  CD  PRO H 125      24.232   7.821  10.960  1.00 30.24           C  
ATOM    892  CB  PRO H 125      24.230  10.189  10.395  1.00 30.80           C  
ATOM    893  CG  PRO H 125      25.155   9.051  10.865  1.00 31.90           C  
ATOM    894  C   PRO H 125      21.704  10.266  10.152  1.00 30.31           C  
ATOM    895  O   PRO H 125      21.364   9.635   9.152  1.00 30.28           O  
ATOM    896  N   GLY H 126      21.081  11.380  10.585  1.00 33.64           N  
ATOM    897  CA  GLY H 126      19.978  11.953   9.871  1.00 33.37           C  
ATOM    898  C   GLY H 126      18.698  11.416  10.434  1.00 32.44           C  
ATOM    899  O   GLY H 126      17.625  11.948  10.159  1.00 34.40           O  
ATOM    900  N   ALA H 127      18.784  10.346  11.247  1.00 26.33           N  
ATOM    901  CA  ALA H 127      17.619   9.731  11.820  1.00 26.65           C  
ATOM    902  CB  ALA H 127      17.820   8.254  12.206  1.00 27.61           C  
ATOM    903  C   ALA H 127      17.242  10.470  13.064  1.00 25.64           C  
ATOM    904  O   ALA H 127      17.891  11.441  13.451  1.00 24.94           O  
ATOM    905  N   SER H 128      16.129  10.045  13.698  0.91 26.78           N  
ATOM    906  CA  SER H 128      15.675  10.667  14.908  0.91 27.59           C  
ATOM    907  CB  SER H 128      14.306  11.350  14.759  0.91 28.19           C  
ATOM    908  OG  SER H 128      13.326  10.391  14.390  0.91 31.74           O  
ATOM    909  C   SER H 128      15.541   9.614  15.967  0.91 27.32           C  
ATOM    910  O   SER H 128      15.394   8.429  15.671  0.91 27.98           O  
ATOM    911  N   VAL H 129      15.632  10.028  17.249  1.00 25.51           N  
ATOM    912  CA  VAL H 129      15.469   9.088  18.322  1.00 23.85           C  
ATOM    913  CB  VAL H 129      16.760   8.750  19.018  1.00 25.87           C  
ATOM    914  CG1 VAL H 129      17.277  10.000  19.745  1.00 25.85           C  
ATOM    915  CG2 VAL H 129      16.536   7.538  19.933  1.00 25.07           C  
ATOM    916  C   VAL H 129      14.520   9.679  19.318  1.00 24.81           C  
ATOM    917  O   VAL H 129      14.478  10.894  19.517  1.00 24.11           O  
ATOM    918  N   THR H 130      13.687   8.820  19.944  1.00 26.97           N  
ATOM    919  CA  THR H 130      12.787   9.288  20.958  1.00 27.75           C  
ATOM    920  CB  THR H 130      11.331   9.145  20.600  1.00 29.02           C  
ATOM    921  OG1 THR H 130      10.520   9.705  21.622  1.00  0.00           O  
ATOM    922  CG2 THR H 130      10.981   7.663  20.383  1.00  0.00           C  
ATOM    923  C   THR H 130      13.065   8.499  22.201  1.00 27.51           C  
ATOM    924  O   THR H 130      12.982   7.272  22.211  1.00 28.26           O  
ATOM    925  N   VAL H 131      13.405   9.199  23.300  1.00 24.66           N  
ATOM    926  CA  VAL H 131      13.722   8.539  24.535  1.00 24.91           C  
ATOM    927  CB  VAL H 131      14.961   9.080  25.192  1.00 24.21           C  
ATOM    928  CG1 VAL H 131      15.152   8.379  26.547  1.00 24.86           C  
ATOM    929  CG2 VAL H 131      16.145   8.907  24.226  1.00 25.90           C  
ATOM    930  C   VAL H 131      12.580   8.778  25.469  1.00 25.17           C  
ATOM    931  O   VAL H 131      11.973   9.847  25.460  1.00 24.20           O  
ATOM    932  N   SER H 132      12.255   7.768  26.303  1.00 26.90           N  
ATOM    933  CA  SER H 132      11.141   7.899  27.194  1.00 27.50           C  
ATOM    934  CB  SER H 132      10.110   6.764  27.066  1.00 27.60           C  
ATOM    935  OG  SER H 132      10.694   5.524  27.432  1.00 30.92           O  
ATOM    936  C   SER H 132      11.632   7.908  28.610  1.00 28.38           C  
ATOM    937  O   SER H 132      12.711   7.404  28.919  1.00 29.11           O  
ATOM    938  N   CYS H 133      10.838   8.537  29.503  1.00 27.11           N  
ATOM    939  CA  CYS H 133      11.163   8.640  30.899  1.00 27.54           C  
ATOM    940  CB  CYS H 133      11.748  10.032  31.249  1.00 27.39           C  
ATOM    941  SG  CYS H 133      12.186  10.252  33.001  1.00 32.54           S  
ATOM    942  C   CYS H 133       9.885   8.446  31.666  1.00 29.23           C  
ATOM    943  O   CYS H 133       9.003   9.305  31.644  1.00 28.97           O  
ATOM    944  N   GLN H 134       9.753   7.309  32.383  1.00 26.80           N  
ATOM    945  CA  GLN H 134       8.533   7.065  33.103  1.00 29.31           C  
ATOM    946  CB  GLN H 134       7.988   5.632  32.969  1.00 31.25           C  
ATOM    947  CG  GLN H 134       6.690   5.418  33.753  1.00 33.66           C  
ATOM    948  CD  GLN H 134       6.106   4.064  33.374  1.00 37.61           C  
ATOM    949  OE1 GLN H 134       5.692   3.853  32.234  1.00  0.00           O  
ATOM    950  NE2 GLN H 134       6.063   3.121  34.353  1.00  0.00           N  
ATOM    951  C   GLN H 134       8.761   7.359  34.547  1.00 29.44           C  
ATOM    952  O   GLN H 134       9.788   7.000  35.121  1.00 29.75           O  
ATOM    953  N   VAL H 135       7.774   8.033  35.169  0.92 30.35           N  
ATOM    954  CA  VAL H 135       7.870   8.463  36.534  0.92 31.45           C  
ATOM    955  CB  VAL H 135       7.343   9.839  36.766  0.92 31.60           C  
ATOM    956  CG1 VAL H 135       8.256  10.879  36.113  1.00 27.31           C  
ATOM    957  CG2 VAL H 135       5.920   9.844  36.200  1.00 27.33           C  
ATOM    958  C   VAL H 135       7.020   7.600  37.397  0.92 33.21           C  
ATOM    959  O   VAL H 135       5.952   7.133  36.999  0.92 35.76           O  
ATOM    960  N   SER H 136       7.508   7.375  38.630  1.00 36.14           N  
ATOM    961  CA  SER H 136       6.764   6.621  39.590  1.00 39.69           C  
ATOM    962  CB  SER H 136       7.251   5.168  39.757  1.00 42.12           C  
ATOM    963  OG  SER H 136       7.085   4.432  38.554  1.00 44.41           O  
ATOM    964  C   SER H 136       6.977   7.261  40.925  1.00 39.15           C  
ATOM    965  O   SER H 136       7.950   7.986  41.135  1.00 39.88           O  
ATOM    966  N   GLY H 137       6.050   7.063  41.875  1.00 24.33           N  
ATOM    967  CA  GLY H 137       6.349   7.473  43.222  1.00 24.34           C  
ATOM    968  C   GLY H 137       5.875   8.855  43.568  1.00 24.38           C  
ATOM    969  O   GLY H 137       5.905   9.222  44.741  1.00 24.93           O  
ATOM    970  N   TYR H 138       5.458   9.683  42.594  1.00 24.31           N  
ATOM    971  CA  TYR H 138       4.980  10.975  42.994  1.00 24.28           C  
ATOM    972  CB  TYR H 138       6.089  12.055  43.051  1.00 24.11           C  
ATOM    973  CG  TYR H 138       6.718  12.273  41.712  1.00 24.16           C  
ATOM    974  CD1 TYR H 138       6.202  13.211  40.847  1.00 24.12           C  
ATOM    975  CD2 TYR H 138       7.822  11.556  41.316  1.00 23.34           C  
ATOM    976  CE1 TYR H 138       6.770  13.436  39.618  1.00 22.61           C  
ATOM    977  CE2 TYR H 138       8.398  11.774  40.080  1.00 23.23           C  
ATOM    978  CZ  TYR H 138       7.873  12.715  39.233  1.00 22.96           C  
ATOM    979  OH  TYR H 138       8.455  12.948  37.970  1.00 13.96           O  
ATOM    980  C   TYR H 138       3.904  11.385  42.036  1.00 24.05           C  
ATOM    981  O   TYR H 138       3.606  10.651  41.093  1.00 25.10           O  
ATOM    982  N   THR H 139       3.254  12.547  42.284  1.00 23.45           N  
ATOM    983  CA  THR H 139       2.240  13.013  41.378  1.00 22.74           C  
ATOM    984  CB  THR H 139       1.369  14.107  41.919  1.00 24.00           C  
ATOM    985  OG1 THR H 139       2.179  15.184  42.342  1.00 20.93           O  
ATOM    986  CG2 THR H 139       0.519  13.584  43.081  1.00 19.53           C  
ATOM    987  C   THR H 139       2.962  13.611  40.222  1.00 22.50           C  
ATOM    988  O   THR H 139       3.714  14.576  40.357  1.00 21.62           O  
ATOM    989  N   LEU H 140       2.726  13.050  39.030  1.00 21.19           N  
ATOM    990  CA  LEU H 140       3.532  13.467  37.921  1.00 21.15           C  
ATOM    991  CB  LEU H 140       3.399  12.608  36.668  1.00 20.20           C  
ATOM    992  CG  LEU H 140       4.321  13.131  35.554  1.00 20.57           C  
ATOM    993  CD1 LEU H 140       5.788  13.164  36.010  1.00 22.49           C  
ATOM    994  CD2 LEU H 140       4.142  12.333  34.262  1.00 20.48           C  
ATOM    995  C   LEU H 140       3.284  14.896  37.541  1.00 21.24           C  
ATOM    996  O   LEU H 140       4.208  15.587  37.119  1.00 21.53           O  
ATOM    997  N   THR H 141       2.034  15.369  37.681  1.00 21.32           N  
ATOM    998  CA  THR H 141       1.611  16.678  37.261  1.00 22.61           C  
ATOM    999  CB  THR H 141       0.141  16.882  37.476  1.00 23.25           C  
ATOM   1000  OG1 THR H 141      -0.605  15.905  36.772  1.00 25.52           O  
ATOM   1001  CG2 THR H 141      -0.231  18.290  36.978  1.00 23.29           C  
ATOM   1002  C   THR H 141       2.308  17.752  38.043  1.00 22.60           C  
ATOM   1003  O   THR H 141       2.484  18.863  37.550  1.00 23.59           O  
ATOM   1004  N   SER H 142       2.667  17.475  39.306  1.00 22.30           N  
ATOM   1005  CA  SER H 142       3.242  18.476  40.160  1.00 21.76           C  
ATOM   1006  CB  SER H 142       3.337  18.002  41.618  1.00 23.42           C  
ATOM   1007  OG  SER H 142       2.033  17.782  42.117  1.00  0.00           O  
ATOM   1008  C   SER H 142       4.609  18.912  39.715  1.00 21.58           C  
ATOM   1009  O   SER H 142       4.968  20.073  39.907  1.00 20.79           O  
ATOM   1010  N   TYR H 143       5.415  18.016  39.108  1.00 20.76           N  
ATOM   1011  CA  TYR H 143       6.773  18.381  38.804  1.00 20.29           C  
ATOM   1012  CB  TYR H 143       7.760  17.468  39.551  1.00 20.68           C  
ATOM   1013  CG  TYR H 143       7.242  17.261  40.943  1.00 23.15           C  
ATOM   1014  CD1 TYR H 143       7.346  18.220  41.916  1.00 23.61           C  
ATOM   1015  CD2 TYR H 143       6.596  16.097  41.277  1.00 23.18           C  
ATOM   1016  CE1 TYR H 143       6.873  18.027  43.189  1.00 26.89           C  
ATOM   1017  CE2 TYR H 143       6.112  15.886  42.551  1.00 26.46           C  
ATOM   1018  CZ  TYR H 143       6.254  16.850  43.516  1.00 27.89           C  
ATOM   1019  OH  TYR H 143       5.763  16.645  44.822  1.00 31.07           O  
ATOM   1020  C   TYR H 143       6.998  18.140  37.325  1.00 18.87           C  
ATOM   1021  O   TYR H 143       6.471  17.216  36.724  1.00 18.66           O  
ATOM   1022  N   GLY H 144       7.803  19.002  36.697  1.00 24.61           N  
ATOM   1023  CA  GLY H 144       8.246  19.082  35.341  1.00 23.16           C  
ATOM   1024  C   GLY H 144       9.422  18.180  35.164  1.00 24.38           C  
ATOM   1025  O   GLY H 144       9.920  17.565  36.110  1.00 22.97           O  
ATOM   1026  N   LEU H 145       9.891  18.074  33.908  1.00 23.85           N  
ATOM   1027  CA  LEU H 145      11.028  17.256  33.637  1.00 20.95           C  
ATOM   1028  CB  LEU H 145      10.690  16.000  32.819  1.00 24.22           C  
ATOM   1029  CG  LEU H 145       9.746  15.028  33.549  1.00  0.00           C  
ATOM   1030  CD1 LEU H 145      10.411  14.446  34.806  1.00 28.69           C  
ATOM   1031  CD2 LEU H 145       8.386  15.681  33.836  1.00  0.00           C  
ATOM   1032  C   LEU H 145      12.011  18.042  32.823  1.00 22.07           C  
ATOM   1033  O   LEU H 145      11.645  18.795  31.922  1.00 22.18           O  
ATOM   1034  N   SER H 146      13.310  17.877  33.142  1.00 21.46           N  
ATOM   1035  CA  SER H 146      14.355  18.500  32.387  1.00 20.57           C  
ATOM   1036  CB  SER H 146      15.377  19.284  33.226  1.00 20.94           C  
ATOM   1037  OG  SER H 146      14.784  20.454  33.764  1.00 18.47           O  
ATOM   1038  C   SER H 146      15.124  17.392  31.740  1.00 20.26           C  
ATOM   1039  O   SER H 146      15.140  16.259  32.221  1.00 20.86           O  
ATOM   1040  N   TRP H 147      15.761  17.689  30.594  1.00 18.87           N  
ATOM   1041  CA  TRP H 147      16.564  16.694  29.943  1.00 19.31           C  
ATOM   1042  CB  TRP H 147      16.087  16.333  28.524  1.00 19.39           C  
ATOM   1043  CG  TRP H 147      14.789  15.563  28.491  1.00 19.68           C  
ATOM   1044  CD2 TRP H 147      14.700  14.128  28.503  1.00 20.28           C  
ATOM   1045  CD1 TRP H 147      13.507  16.029  28.448  1.00 19.57           C  
ATOM   1046  NE1 TRP H 147      12.624  14.974  28.438  1.00 20.15           N  
ATOM   1047  CE2 TRP H 147      13.346  13.798  28.470  1.00 20.68           C  
ATOM   1048  CE3 TRP H 147      15.669  13.166  28.539  1.00 20.76           C  
ATOM   1049  CZ2 TRP H 147      12.936  12.494  28.475  1.00 21.02           C  
ATOM   1050  CZ3 TRP H 147      15.252  11.853  28.540  1.00 21.46           C  
ATOM   1051  CH2 TRP H 147      13.913  11.523  28.510  1.00 20.72           C  
ATOM   1052  C   TRP H 147      17.955  17.237  29.841  1.00 19.46           C  
ATOM   1053  O   TRP H 147      18.160  18.404  29.506  1.00 19.87           O  
ATOM   1054  N   VAL H 148      18.950  16.384  30.156  1.00 18.46           N  
ATOM   1055  CA  VAL H 148      20.330  16.775  30.119  1.00 19.61           C  
ATOM   1056  CB  VAL H 148      20.928  16.929  31.485  1.00 20.24           C  
ATOM   1057  CG1 VAL H 148      22.424  17.251  31.337  1.00 20.26           C  
ATOM   1058  CG2 VAL H 148      20.126  17.985  32.263  1.00 19.69           C  
ATOM   1059  C   VAL H 148      21.082  15.664  29.448  1.00 21.32           C  
ATOM   1060  O   VAL H 148      20.743  14.494  29.623  1.00 21.68           O  
ATOM   1061  N   ARG H 149      22.129  15.990  28.657  1.00 21.71           N  
ATOM   1062  CA  ARG H 149      22.845  14.913  28.024  1.00 22.39           C  
ATOM   1063  CB  ARG H 149      22.700  14.814  26.491  1.00 23.02           C  
ATOM   1064  CG  ARG H 149      23.295  15.975  25.690  1.00 24.31           C  
ATOM   1065  CD  ARG H 149      23.179  15.760  24.175  1.00 23.73           C  
ATOM   1066  NE  ARG H 149      24.053  16.760  23.499  1.00 26.00           N  
ATOM   1067  CZ  ARG H 149      24.250  16.698  22.149  1.00 26.04           C  
ATOM   1068  NH1 ARG H 149      23.613  15.744  21.410  1.00 24.63           N1+
ATOM   1069  NH2 ARG H 149      25.090  17.585  21.540  1.00 25.83           N  
ATOM   1070  C   ARG H 149      24.303  15.054  28.316  1.00 22.48           C  
ATOM   1071  O   ARG H 149      24.769  16.109  28.745  1.00 23.12           O  
ATOM   1072  N   GLN H 150      25.056  13.950  28.117  1.00 22.45           N  
ATOM   1073  CA  GLN H 150      26.461  13.972  28.386  1.00 22.59           C  
ATOM   1074  CB  GLN H 150      26.770  13.378  29.773  1.00 22.43           C  
ATOM   1075  CG  GLN H 150      28.206  13.552  30.262  1.00 24.93           C  
ATOM   1076  CD  GLN H 150      28.228  13.104  31.718  1.00 26.33           C  
ATOM   1077  OE1 GLN H 150      27.297  12.455  32.194  1.00 25.74           O  
ATOM   1078  NE2 GLN H 150      29.316  13.466  32.448  1.00 24.90           N  
ATOM   1079  C   GLN H 150      27.164  13.155  27.341  1.00 23.88           C  
ATOM   1080  O   GLN H 150      26.966  11.944  27.245  1.00 23.54           O  
ATOM   1081  N   ALA H 151      28.023  13.809  26.534  1.00 24.67           N  
ATOM   1082  CA  ALA H 151      28.780  13.127  25.521  1.00 26.24           C  
ATOM   1083  CB  ALA H 151      29.470  14.070  24.520  1.00 27.47           C  
ATOM   1084  C   ALA H 151      29.839  12.349  26.236  1.00 29.74           C  
ATOM   1085  O   ALA H 151      30.171  12.650  27.382  1.00 30.08           O  
ATOM   1086  N   PRO H 152      30.388  11.346  25.609  1.00 32.25           N  
ATOM   1087  CA  PRO H 152      31.348  10.543  26.302  1.00 33.87           C  
ATOM   1088  CD  PRO H 152      29.692  10.598  24.575  1.00 31.96           C  
ATOM   1089  CB  PRO H 152      31.623   9.349  25.391  1.00 34.56           C  
ATOM   1090  CG  PRO H 152      30.296   9.183  24.622  1.00 34.69           C  
ATOM   1091  C   PRO H 152      32.546  11.332  26.709  1.00 34.65           C  
ATOM   1092  O   PRO H 152      33.138  12.010  25.871  1.00 34.92           O  
ATOM   1093  N   GLY H 153      32.912  11.246  28.002  1.00 35.68           N  
ATOM   1094  CA  GLY H 153      34.074  11.907  28.513  1.00 34.73           C  
ATOM   1095  C   GLY H 153      33.833  13.386  28.561  1.00 39.50           C  
ATOM   1096  O   GLY H 153      34.783  14.159  28.680  1.00 38.57           O  
ATOM   1097  N   GLN H 154      32.560  13.825  28.491  1.00 32.88           N  
ATOM   1098  CA  GLN H 154      32.297  15.238  28.457  0.90 31.22           C  
ATOM   1099  CB  GLN H 154      31.543  15.694  27.196  0.90 31.53           C  
ATOM   1100  CG  GLN H 154      32.275  15.389  25.887  0.90 37.31           C  
ATOM   1101  CD  GLN H 154      33.532  16.242  25.801  0.90 43.24           C  
ATOM   1102  OE1 GLN H 154      33.832  17.041  26.688  0.88 51.89           O  
ATOM   1103  NE2 GLN H 154      34.294  16.067  24.690  0.88 51.37           N  
ATOM   1104  C   GLN H 154      31.426  15.604  29.618  1.00 29.90           C  
ATOM   1105  O   GLN H 154      31.070  14.763  30.442  1.00 29.11           O  
ATOM   1106  N   GLY H 155      31.087  16.907  29.711  1.00 28.42           N  
ATOM   1107  CA  GLY H 155      30.300  17.420  30.795  1.00 28.01           C  
ATOM   1108  C   GLY H 155      28.838  17.365  30.468  1.00 27.72           C  
ATOM   1109  O   GLY H 155      28.433  16.924  29.395  1.00 27.22           O  
ATOM   1110  N   LEU H 156      28.005  17.836  31.422  1.00 27.85           N  
ATOM   1111  CA  LEU H 156      26.573  17.832  31.296  1.00 25.70           C  
ATOM   1112  CB  LEU H 156      25.866  17.950  32.659  1.00 25.66           C  
ATOM   1113  CG  LEU H 156      26.169  16.797  33.635  1.00 26.44           C  
ATOM   1114  CD1 LEU H 156      25.427  16.983  34.970  1.00 24.96           C  
ATOM   1115  CD2 LEU H 156      25.881  15.429  32.994  1.00 24.26           C  
ATOM   1116  C   LEU H 156      26.132  19.026  30.492  1.00 25.60           C  
ATOM   1117  O   LEU H 156      26.691  20.113  30.630  1.00 25.73           O  
ATOM   1118  N   GLU H 157      25.113  18.848  29.616  1.00 25.11           N  
ATOM   1119  CA  GLU H 157      24.560  19.981  28.920  1.00 24.59           C  
ATOM   1120  CB  GLU H 157      25.025  20.187  27.460  1.00 25.20           C  
ATOM   1121  CG  GLU H 157      24.564  19.142  26.449  1.00 28.78           C  
ATOM   1122  CD  GLU H 157      25.078  19.585  25.084  1.00 34.30           C  
ATOM   1123  OE1 GLU H 157      24.694  20.701  24.640  1.00 37.45           O  
ATOM   1124  OE2 GLU H 157      25.865  18.814  24.473  1.00 34.27           O1-
ATOM   1125  C   GLU H 157      23.062  19.873  28.947  1.00 24.16           C  
ATOM   1126  O   GLU H 157      22.494  18.826  28.644  1.00 23.27           O  
ATOM   1127  N   TRP H 158      22.382  20.979  29.320  1.00 22.02           N  
ATOM   1128  CA  TRP H 158      20.952  20.988  29.485  1.00 21.87           C  
ATOM   1129  CB  TRP H 158      20.509  22.118  30.431  1.00 22.06           C  
ATOM   1130  CG  TRP H 158      19.055  22.129  30.829  1.00 21.85           C  
ATOM   1131  CD2 TRP H 158      18.119  23.150  30.453  1.00 21.62           C  
ATOM   1132  CD1 TRP H 158      18.379  21.264  31.638  1.00 21.34           C  
ATOM   1133  NE1 TRP H 158      17.075  21.678  31.781  1.00 22.45           N  
ATOM   1134  CE2 TRP H 158      16.903  22.839  31.060  1.00 21.52           C  
ATOM   1135  CE3 TRP H 158      18.264  24.260  29.675  1.00 22.40           C  
ATOM   1136  CZ2 TRP H 158      15.808  23.639  30.895  1.00 22.03           C  
ATOM   1137  CZ3 TRP H 158      17.155  25.060  29.503  1.00 23.10           C  
ATOM   1138  CH2 TRP H 158      15.951  24.756  30.100  1.00 22.26           C  
ATOM   1139  C   TRP H 158      20.303  21.166  28.147  1.00 21.45           C  
ATOM   1140  O   TRP H 158      20.698  22.030  27.368  1.00 23.35           O  
ATOM   1141  N   VAL H 159      19.372  20.251  27.805  1.00 21.80           N  
ATOM   1142  CA  VAL H 159      18.602  20.297  26.589  1.00 21.90           C  
ATOM   1143  CB  VAL H 159      18.081  18.949  26.187  1.00 22.31           C  
ATOM   1144  CG1 VAL H 159      17.229  19.115  24.917  1.00  0.00           C  
ATOM   1145  CG2 VAL H 159      19.271  17.991  26.024  1.00  0.00           C  
ATOM   1146  C   VAL H 159      17.410  21.213  26.679  1.00 23.25           C  
ATOM   1147  O   VAL H 159      17.164  22.010  25.774  1.00 23.12           O  
ATOM   1148  N   GLY H 160      16.629  21.118  27.781  1.00 20.35           N  
ATOM   1149  CA  GLY H 160      15.406  21.873  27.880  1.00 20.42           C  
ATOM   1150  C   GLY H 160      14.541  21.287  28.962  1.00 21.00           C  
ATOM   1151  O   GLY H 160      14.951  20.378  29.682  1.00 19.72           O  
ATOM   1152  N   TRP H 161      13.298  21.808  29.091  1.00 21.26           N  
ATOM   1153  CA  TRP H 161      12.404  21.407  30.148  1.00 21.59           C  
ATOM   1154  CB  TRP H 161      12.496  22.399  31.319  1.00 31.35           C  
ATOM   1155  CG  TRP H 161      11.409  22.350  32.362  1.00 30.18           C  
ATOM   1156  CD2 TRP H 161      10.486  23.433  32.550  1.00 30.85           C  
ATOM   1157  CD1 TRP H 161      11.120  21.423  33.319  1.00 30.08           C  
ATOM   1158  NE1 TRP H 161      10.071  21.864  34.095  1.00 30.99           N  
ATOM   1159  CE2 TRP H 161       9.676  23.102  33.633  1.00 31.73           C  
ATOM   1160  CE3 TRP H 161      10.331  24.608  31.874  1.00 30.23           C  
ATOM   1161  CZ2 TRP H 161       8.692  23.949  34.060  1.00 32.04           C  
ATOM   1162  CZ3 TRP H 161       9.343  25.460  32.312  1.00 30.78           C  
ATOM   1163  CH2 TRP H 161       8.542  25.140  33.386  1.00 31.52           C  
ATOM   1164  C   TRP H 161      10.986  21.381  29.661  1.00 21.63           C  
ATOM   1165  O   TRP H 161      10.643  21.997  28.652  1.00 22.40           O  
ATOM   1166  N   ILE H 162      10.134  20.606  30.370  1.00 20.80           N  
ATOM   1167  CA  ILE H 162       8.730  20.514  30.068  1.00 22.11           C  
ATOM   1168  CB  ILE H 162       8.368  19.328  29.208  1.00 22.11           C  
ATOM   1169  CG1 ILE H 162       8.756  17.991  29.855  1.00 22.95           C  
ATOM   1170  CG2 ILE H 162       9.024  19.527  27.846  1.00 22.48           C  
ATOM   1171  CD1 ILE H 162       7.826  17.521  30.958  1.00 25.39           C  
ATOM   1172  C   ILE H 162       7.939  20.442  31.333  1.00 22.57           C  
ATOM   1173  O   ILE H 162       8.381  19.893  32.342  1.00 22.56           O  
ATOM   1174  N   ASN H 163       6.712  20.996  31.289  1.00 21.78           N  
ATOM   1175  CA  ASN H 163       5.844  21.011  32.430  1.00 23.46           C  
ATOM   1176  CB  ASN H 163       4.884  22.215  32.449  1.00 22.51           C  
ATOM   1177  CG  ASN H 163       5.660  23.506  32.242  1.00  0.00           C  
ATOM   1178  OD1 ASN H 163       6.866  23.494  32.005  1.00  0.00           O  
ATOM   1179  ND2 ASN H 163       4.944  24.660  32.303  1.00  0.00           N  
ATOM   1180  C   ASN H 163       4.963  19.812  32.282  1.00 23.73           C  
ATOM   1181  O   ASN H 163       4.330  19.606  31.248  1.00 25.02           O  
ATOM   1182  N   THR H 164       4.862  19.135  33.391  1.00 20.84           N  
ATOM   1183  CA  THR H 164       3.885  18.139  33.364  1.00 21.10           C  
ATOM   1184  CB  THR H 164       4.058  17.164  34.484  1.00 22.06           C  
ATOM   1185  OG1 THR H 164       4.002  17.831  35.734  1.00 21.94           O  
ATOM   1186  CG2 THR H 164       5.431  16.488  34.293  1.00 20.26           C  
ATOM   1187  C   THR H 164       2.537  18.817  33.425  1.00 23.61           C  
ATOM   1188  O   THR H 164       1.568  18.290  32.879  1.00 23.25           O  
ATOM   1189  N   TYR H 165       2.429  19.985  34.117  1.00 22.37           N  
ATOM   1190  CA  TYR H 165       1.160  20.660  34.301  1.00 22.92           C  
ATOM   1191  CB  TYR H 165       1.284  22.028  35.008  1.00 23.64           C  
ATOM   1192  CG  TYR H 165       1.779  22.011  36.413  1.00 24.73           C  
ATOM   1193  CD1 TYR H 165       3.117  21.860  36.698  1.00 25.30           C  
ATOM   1194  CD2 TYR H 165       0.896  22.210  37.449  1.00 25.70           C  
ATOM   1195  CE1 TYR H 165       3.559  21.872  38.002  1.00 26.18           C  
ATOM   1196  CE2 TYR H 165       1.332  22.223  38.753  1.00 26.25           C  
ATOM   1197  CZ  TYR H 165       2.665  22.049  39.031  1.00 28.07           C  
ATOM   1198  OH  TYR H 165       3.114  22.065  40.368  1.00 28.09           O  
ATOM   1199  C   TYR H 165       0.568  21.139  33.004  1.00 23.87           C  
ATOM   1200  O   TYR H 165      -0.487  20.678  32.569  1.00 23.46           O  
ATOM   1201  N   ASP H 166       1.238  22.143  32.394  1.00 22.21           N  
ATOM   1202  CA  ASP H 166       0.783  22.798  31.197  1.00 22.62           C  
ATOM   1203  CB  ASP H 166       1.243  24.260  31.104  1.00 24.51           C  
ATOM   1204  CG  ASP H 166       0.408  25.046  32.107  1.00  0.00           C  
ATOM   1205  OD1 ASP H 166      -0.746  24.614  32.381  1.00  0.00           O  
ATOM   1206  OD2 ASP H 166       0.909  26.081  32.614  1.00  0.00           O1-
ATOM   1207  C   ASP H 166       1.161  22.095  29.931  1.00 24.61           C  
ATOM   1208  O   ASP H 166       0.409  22.128  28.957  1.00 24.67           O  
ATOM   1209  N   GLY H 167       2.344  21.454  29.895  1.00 23.36           N  
ATOM   1210  CA  GLY H 167       2.798  20.860  28.668  1.00 23.54           C  
ATOM   1211  C   GLY H 167       3.699  21.853  27.986  1.00 25.84           C  
ATOM   1212  O   GLY H 167       4.146  21.642  26.859  1.00 25.89           O  
ATOM   1213  N   GLN H 168       3.995  22.963  28.686  1.00 27.23           N  
ATOM   1214  CA  GLN H 168       4.791  24.052  28.200  1.00 25.46           C  
ATOM   1215  CB  GLN H 168       4.722  25.337  29.032  1.00 25.97           C  
ATOM   1216  CG  GLN H 168       3.396  26.061  28.866  1.00 31.74           C  
ATOM   1217  CD  GLN H 168       3.510  27.407  29.558  1.00 38.07           C  
ATOM   1218  OE1 GLN H 168       2.526  28.134  29.679  1.00 36.70           O  
ATOM   1219  NE2 GLN H 168       4.739  27.753  30.025  1.00  0.00           N  
ATOM   1220  C   GLN H 168       6.208  23.611  28.205  1.00 25.76           C  
ATOM   1221  O   GLN H 168       6.604  22.776  29.017  1.00 24.60           O  
ATOM   1222  N   THR H 169       7.011  24.156  27.271  1.00 24.62           N  
ATOM   1223  CA  THR H 169       8.361  23.697  27.209  1.00 23.96           C  
ATOM   1224  CB  THR H 169       8.593  22.728  26.090  1.00 24.66           C  
ATOM   1225  OG1 THR H 169       8.373  23.367  24.842  1.00 26.38           O  
ATOM   1226  CG2 THR H 169       7.609  21.558  26.248  1.00 25.12           C  
ATOM   1227  C   THR H 169       9.286  24.852  27.008  1.00 24.69           C  
ATOM   1228  O   THR H 169       8.879  25.953  26.638  1.00 25.29           O  
ATOM   1229  N   LYS H 170      10.578  24.607  27.301  1.00 25.06           N  
ATOM   1230  CA  LYS H 170      11.616  25.574  27.105  1.00 25.85           C  
ATOM   1231  CB  LYS H 170      12.034  26.293  28.399  1.00 26.55           C  
ATOM   1232  CG  LYS H 170      12.989  27.469  28.174  1.00 37.50           C  
ATOM   1233  CD  LYS H 170      12.342  28.645  27.442  1.00 38.76           C  
ATOM   1234  CE  LYS H 170      13.277  29.839  27.235  1.00 42.61           C  
ATOM   1235  NZ  LYS H 170      12.563  30.926  26.525  1.00 43.58           N1+
ATOM   1236  C   LYS H 170      12.811  24.815  26.612  1.00 25.92           C  
ATOM   1237  O   LYS H 170      13.228  23.840  27.233  1.00 25.70           O  
ATOM   1238  N   TYR H 171      13.421  25.253  25.494  1.00 23.38           N  
ATOM   1239  CA  TYR H 171      14.525  24.494  24.976  1.00 23.24           C  
ATOM   1240  CB  TYR H 171      14.347  24.011  23.521  1.00 23.64           C  
ATOM   1241  CG  TYR H 171      13.139  23.144  23.404  1.00 23.29           C  
ATOM   1242  CD1 TYR H 171      13.082  21.916  24.025  1.00 22.46           C  
ATOM   1243  CD2 TYR H 171      12.074  23.551  22.633  1.00 23.58           C  
ATOM   1244  CE1 TYR H 171      11.965  21.124  23.897  1.00 22.69           C  
ATOM   1245  CE2 TYR H 171      10.956  22.761  22.502  1.00 22.86           C  
ATOM   1246  CZ  TYR H 171      10.899  21.544  23.138  1.00 23.23           C  
ATOM   1247  OH  TYR H 171       9.754  20.728  23.007  1.00 22.28           O  
ATOM   1248  C   TYR H 171      15.743  25.363  24.955  1.00 23.78           C  
ATOM   1249  O   TYR H 171      15.656  26.585  24.852  1.00 25.84           O  
ATOM   1250  N   VAL H 172      16.928  24.734  25.080  1.00 21.78           N  
ATOM   1251  CA  VAL H 172      18.158  25.462  25.015  1.00 22.57           C  
ATOM   1252  CB  VAL H 172      19.358  24.659  25.402  1.00 21.86           C  
ATOM   1253  CG1 VAL H 172      20.622  25.492  25.140  1.00  0.00           C  
ATOM   1254  CG2 VAL H 172      19.183  24.255  26.873  1.00  0.00           C  
ATOM   1255  C   VAL H 172      18.326  25.917  23.601  1.00 24.73           C  
ATOM   1256  O   VAL H 172      17.877  25.262  22.664  1.00 23.62           O  
ATOM   1257  N   LYS H 173      19.003  27.063  23.419  1.00 30.70           N  
ATOM   1258  CA  LYS H 173      19.129  27.684  22.131  1.00 33.26           C  
ATOM   1259  CB  LYS H 173      19.976  28.967  22.170  1.00 36.43           C  
ATOM   1260  CG  LYS H 173      19.994  29.722  20.840  1.00 42.28           C  
ATOM   1261  CD  LYS H 173      20.589  31.127  20.939  1.00 49.86           C  
ATOM   1262  CE  LYS H 173      22.119  31.151  20.884  1.00  0.00           C  
ATOM   1263  NZ  LYS H 173      22.604  32.548  20.961  1.00  0.00           N1+
ATOM   1264  C   LYS H 173      19.789  26.753  21.160  1.00 32.33           C  
ATOM   1265  O   LYS H 173      19.403  26.695  19.994  1.00 33.05           O  
ATOM   1266  N   LYS H 174      20.800  25.992  21.611  1.00 33.28           N  
ATOM   1267  CA  LYS H 174      21.550  25.142  20.728  1.00 33.47           C  
ATOM   1268  CB  LYS H 174      22.661  24.400  21.490  1.00 35.11           C  
ATOM   1269  CG  LYS H 174      23.540  23.495  20.628  1.00 36.36           C  
ATOM   1270  CD  LYS H 174      24.801  23.031  21.364  1.00 40.76           C  
ATOM   1271  CE  LYS H 174      25.704  22.111  20.542  1.00 42.22           C  
ATOM   1272  NZ  LYS H 174      26.889  21.724  21.339  1.00 41.39           N1+
ATOM   1273  C   LYS H 174      20.657  24.108  20.100  1.00 33.05           C  
ATOM   1274  O   LYS H 174      20.772  23.812  18.911  1.00 33.96           O  
ATOM   1275  N   PHE H 175      19.779  23.498  20.910  1.00 32.56           N  
ATOM   1276  CA  PHE H 175      18.880  22.441  20.529  1.00 30.68           C  
ATOM   1277  CB  PHE H 175      18.470  21.560  21.717  1.00 30.23           C  
ATOM   1278  CG  PHE H 175      19.723  20.869  22.125  1.00 30.01           C  
ATOM   1279  CD1 PHE H 175      20.181  19.781  21.418  1.00 28.84           C  
ATOM   1280  CD2 PHE H 175      20.445  21.312  23.207  1.00 28.11           C  
ATOM   1281  CE1 PHE H 175      21.340  19.137  21.785  1.00 26.45           C  
ATOM   1282  CE2 PHE H 175      21.605  20.674  23.581  1.00 24.36           C  
ATOM   1283  CZ  PHE H 175      22.054  19.585  22.870  1.00 25.48           C  
ATOM   1284  C   PHE H 175      17.648  22.892  19.808  1.00 30.81           C  
ATOM   1285  O   PHE H 175      17.008  22.078  19.144  1.00 31.99           O  
ATOM   1286  N   GLN H 176      17.231  24.164  19.977  1.00 33.51           N  
ATOM   1287  CA  GLN H 176      15.986  24.607  19.409  1.00 34.52           C  
ATOM   1288  CB  GLN H 176      15.721  26.114  19.570  1.00 36.86           C  
ATOM   1289  CG  GLN H 176      15.466  26.530  21.020  1.00 41.95           C  
ATOM   1290  CD  GLN H 176      15.219  28.029  21.054  1.00 49.97           C  
ATOM   1291  OE1 GLN H 176      15.545  28.747  20.111  1.00 55.00           O  
ATOM   1292  NE2 GLN H 176      14.623  28.518  22.175  1.00 46.98           N  
ATOM   1293  C   GLN H 176      15.911  24.278  17.951  1.00 34.63           C  
ATOM   1294  O   GLN H 176      16.847  24.490  17.181  1.00 34.82           O  
ATOM   1295  N   GLY H 177      14.754  23.704  17.563  1.00 32.88           N  
ATOM   1296  CA  GLY H 177      14.443  23.339  16.213  1.00 33.43           C  
ATOM   1297  C   GLY H 177      14.619  21.857  16.068  1.00 33.84           C  
ATOM   1298  O   GLY H 177      13.811  21.187  15.429  1.00 35.54           O  
ATOM   1299  N   ARG H 178      15.723  21.325  16.624  1.00 28.56           N  
ATOM   1300  CA  ARG H 178      16.060  19.926  16.591  1.00 28.60           C  
ATOM   1301  CB  ARG H 178      17.560  19.671  16.815  1.00 29.13           C  
ATOM   1302  CG  ARG H 178      18.374  19.815  15.527  1.00 31.59           C  
ATOM   1303  CD  ARG H 178      19.866  20.083  15.732  1.00 30.61           C  
ATOM   1304  NE  ARG H 178      20.337  19.326  16.926  1.00 27.44           N  
ATOM   1305  CZ  ARG H 178      20.835  18.059  16.819  1.00 26.61           C  
ATOM   1306  NH1 ARG H 178      20.841  17.410  15.620  1.00 26.27           N1+
ATOM   1307  NH2 ARG H 178      21.348  17.446  17.923  1.00 28.18           N  
ATOM   1308  C   ARG H 178      15.285  19.081  17.562  1.00 27.92           C  
ATOM   1309  O   ARG H 178      14.965  17.934  17.256  1.00 26.66           O  
ATOM   1310  N   VAL H 179      14.961  19.607  18.760  1.00 25.89           N  
ATOM   1311  CA  VAL H 179      14.402  18.742  19.762  1.00 25.51           C  
ATOM   1312  CB  VAL H 179      15.125  18.839  21.074  1.00 25.97           C  
ATOM   1313  CG1 VAL H 179      14.895  20.244  21.655  1.00 25.25           C  
ATOM   1314  CG2 VAL H 179      14.666  17.695  21.990  1.00 24.03           C  
ATOM   1315  C   VAL H 179      12.959  19.045  20.015  1.00 25.89           C  
ATOM   1316  O   VAL H 179      12.476  20.144  19.750  1.00 25.76           O  
ATOM   1317  N   THR H 180      12.221  18.014  20.486  1.00 24.13           N  
ATOM   1318  CA  THR H 180      10.844  18.168  20.851  1.00 24.50           C  
ATOM   1319  CB  THR H 180       9.888  17.599  19.845  1.00 25.28           C  
ATOM   1320  OG1 THR H 180      10.060  18.237  18.589  1.00 29.14           O  
ATOM   1321  CG2 THR H 180       8.454  17.813  20.357  1.00 26.22           C  
ATOM   1322  C   THR H 180      10.636  17.414  22.128  1.00 23.75           C  
ATOM   1323  O   THR H 180      11.011  16.247  22.240  1.00 23.35           O  
ATOM   1324  N   MET H 181      10.021  18.068  23.131  1.00 23.14           N  
ATOM   1325  CA  MET H 181       9.765  17.401  24.374  1.00 23.90           C  
ATOM   1326  CB  MET H 181      10.333  18.133  25.603  1.00 22.72           C  
ATOM   1327  CG  MET H 181      11.859  18.218  25.641  1.00 27.21           C  
ATOM   1328  SD  MET H 181      12.510  19.100  27.093  1.00 29.45           S  
ATOM   1329  CE  MET H 181      14.259  18.976  26.622  1.00 29.07           C  
ATOM   1330  C   MET H 181       8.280  17.346  24.543  1.00 23.68           C  
ATOM   1331  O   MET H 181       7.568  18.293  24.209  1.00 23.99           O  
ATOM   1332  N   THR H 182       7.773  16.202  25.046  1.00 20.23           N  
ATOM   1333  CA  THR H 182       6.360  16.057  25.243  1.00 21.69           C  
ATOM   1334  CB  THR H 182       5.666  15.368  24.106  1.00 22.56           C  
ATOM   1335  OG1 THR H 182       6.184  14.057  23.940  1.00 24.87           O  
ATOM   1336  CG2 THR H 182       5.867  16.188  22.820  1.00 23.52           C  
ATOM   1337  C   THR H 182       6.135  15.220  26.464  1.00 22.97           C  
ATOM   1338  O   THR H 182       7.077  14.664  27.030  1.00 22.18           O  
ATOM   1339  N   THR H 183       4.864  15.140  26.918  1.00 23.30           N  
ATOM   1340  CA  THR H 183       4.559  14.348  28.074  1.00 23.69           C  
ATOM   1341  CB  THR H 183       4.492  15.140  29.348  1.00 24.23           C  
ATOM   1342  OG1 THR H 183       3.382  16.026  29.317  1.00 21.30           O  
ATOM   1343  CG2 THR H 183       5.798  15.938  29.506  1.00 20.44           C  
ATOM   1344  C   THR H 183       3.208  13.728  27.887  1.00 27.34           C  
ATOM   1345  O   THR H 183       2.371  14.227  27.133  1.00 27.30           O  
ATOM   1346  N   HIS H 184       2.969  12.596  28.580  1.00 29.08           N  
ATOM   1347  CA  HIS H 184       1.690  11.955  28.501  1.00 31.42           C  
ATOM   1348  ND1 HIS H 184      -0.577   9.647  28.217  1.00  0.00           N  
ATOM   1349  CG  HIS H 184       0.408  10.086  27.364  1.00 38.98           C  
ATOM   1350  CB  HIS H 184       1.752  10.585  27.804  1.00 32.56           C  
ATOM   1351  NE2 HIS H 184      -1.395   9.471  26.156  1.00  0.00           N  
ATOM   1352  CD2 HIS H 184      -0.108   9.972  26.108  1.00  0.00           C  
ATOM   1353  CE1 HIS H 184      -1.635   9.291  27.442  1.00  0.00           C  
ATOM   1354  C   HIS H 184       1.242  11.723  29.913  1.00 30.88           C  
ATOM   1355  O   HIS H 184       1.737  10.824  30.591  1.00 32.19           O  
ATOM   1356  N   THR H 185       0.246  12.504  30.375  1.00 27.85           N  
ATOM   1357  CA  THR H 185      -0.209  12.470  31.740  1.00 29.07           C  
ATOM   1358  CB  THR H 185      -1.244  13.515  32.043  1.00 29.68           C  
ATOM   1359  OG1 THR H 185      -2.361  13.370  31.181  1.00 29.00           O  
ATOM   1360  CG2 THR H 185      -0.612  14.907  31.871  1.00 30.05           C  
ATOM   1361  C   THR H 185      -0.784  11.131  32.091  1.00 30.40           C  
ATOM   1362  O   THR H 185      -0.621  10.656  33.213  1.00 30.37           O  
ATOM   1363  N   GLY H 186      -1.494  10.481  31.155  1.00 28.04           N  
ATOM   1364  CA  GLY H 186      -2.097   9.224  31.501  1.00 28.07           C  
ATOM   1365  C   GLY H 186      -1.026   8.234  31.841  1.00 29.45           C  
ATOM   1366  O   GLY H 186      -1.174   7.440  32.768  1.00 30.31           O  
ATOM   1367  N   THR H 187       0.054   8.230  31.039  1.00 30.07           N  
ATOM   1368  CA  THR H 187       1.183   7.349  31.163  1.00 29.57           C  
ATOM   1369  CB  THR H 187       1.964   7.240  29.886  1.00 30.38           C  
ATOM   1370  OG1 THR H 187       1.103   6.868  28.822  1.00 33.74           O  
ATOM   1371  CG2 THR H 187       3.027   6.145  30.066  1.00 34.21           C  
ATOM   1372  C   THR H 187       2.128   7.802  32.250  1.00 28.73           C  
ATOM   1373  O   THR H 187       2.923   7.006  32.749  1.00 28.57           O  
ATOM   1374  N   ASN H 188       2.101   9.102  32.623  1.00 27.84           N  
ATOM   1375  CA  ASN H 188       3.083   9.653  33.527  1.00 26.89           C  
ATOM   1376  CB  ASN H 188       3.104   9.092  34.969  1.00 27.78           C  
ATOM   1377  CG  ASN H 188       2.245   9.938  35.914  1.00 28.32           C  
ATOM   1378  OD1 ASN H 188       1.596  10.904  35.515  1.00 26.88           O  
ATOM   1379  ND2 ASN H 188       2.285   9.589  37.226  1.00 34.03           N  
ATOM   1380  C   ASN H 188       4.437   9.449  32.933  1.00 27.07           C  
ATOM   1381  O   ASN H 188       5.385   9.070  33.623  1.00 26.79           O  
ATOM   1382  N   THR H 189       4.559   9.707  31.615  1.00 24.75           N  
ATOM   1383  CA  THR H 189       5.823   9.545  30.959  1.00 25.33           C  
ATOM   1384  CB  THR H 189       5.843   8.382  30.010  1.00 26.69           C  
ATOM   1385  OG1 THR H 189       5.527   7.184  30.706  1.00 27.42           O  
ATOM   1386  CG2 THR H 189       7.247   8.270  29.393  1.00 25.47           C  
ATOM   1387  C   THR H 189       6.123  10.783  30.171  1.00 24.60           C  
ATOM   1388  O   THR H 189       5.225  11.419  29.619  1.00 24.75           O  
ATOM   1389  N   ALA H 190       7.422  11.152  30.109  1.00 22.14           N  
ATOM   1390  CA  ALA H 190       7.879  12.291  29.361  1.00 21.61           C  
ATOM   1391  CB  ALA H 190       8.754  13.257  30.178  1.00 21.01           C  
ATOM   1392  C   ALA H 190       8.725  11.758  28.245  1.00 21.71           C  
ATOM   1393  O   ALA H 190       9.337  10.699  28.377  1.00 23.24           O  
ATOM   1394  N   TYR H 191       8.763  12.468  27.096  1.00 22.45           N  
ATOM   1395  CA  TYR H 191       9.527  11.974  25.983  1.00 23.13           C  
ATOM   1396  CB  TYR H 191       8.675  11.539  24.776  1.00 22.35           C  
ATOM   1397  CG  TYR H 191       7.772  10.419  25.162  1.00 24.59           C  
ATOM   1398  CD1 TYR H 191       8.237   9.129  25.212  1.00 25.95           C  
ATOM   1399  CD2 TYR H 191       6.455  10.651  25.485  1.00 25.29           C  
ATOM   1400  CE1 TYR H 191       7.408   8.092  25.566  1.00 27.35           C  
ATOM   1401  CE2 TYR H 191       5.618   9.618  25.837  1.00 26.63           C  
ATOM   1402  CZ  TYR H 191       6.094   8.332  25.877  1.00 27.13           C  
ATOM   1403  OH  TYR H 191       5.244   7.267  26.238  1.00 30.59           O  
ATOM   1404  C   TYR H 191      10.412  13.065  25.467  1.00 22.61           C  
ATOM   1405  O   TYR H 191      10.089  14.248  25.556  1.00 22.35           O  
ATOM   1406  N   MET H 192      11.580  12.673  24.918  1.00 23.41           N  
ATOM   1407  CA  MET H 192      12.486  13.613  24.327  1.00 23.83           C  
ATOM   1408  CB  MET H 192      13.794  13.736  25.132  1.00 23.21           C  
ATOM   1409  CG  MET H 192      14.783  14.772  24.604  1.00 27.64           C  
ATOM   1410  SD  MET H 192      15.633  14.275  23.083  1.00 33.31           S  
ATOM   1411  CE  MET H 192      16.566  12.927  23.861  1.00 31.03           C  
ATOM   1412  C   MET H 192      12.801  13.098  22.957  1.00 25.64           C  
ATOM   1413  O   MET H 192      13.201  11.945  22.796  1.00 26.29           O  
ATOM   1414  N   GLU H 193      12.613  13.939  21.919  1.00 25.42           N  
ATOM   1415  CA  GLU H 193      12.902  13.474  20.594  1.00 26.69           C  
ATOM   1416  CB  GLU H 193      11.663  13.404  19.685  1.00 28.38           C  
ATOM   1417  CG  GLU H 193      11.896  12.612  18.397  1.00 30.97           C  
ATOM   1418  CD  GLU H 193      10.533  12.275  17.809  1.00 37.01           C  
ATOM   1419  OE1 GLU H 193       9.688  13.203  17.694  1.00 38.35           O  
ATOM   1420  OE2 GLU H 193      10.312  11.080  17.473  1.00 45.07           O1-
ATOM   1421  C   GLU H 193      13.904  14.403  19.982  1.00 27.04           C  
ATOM   1422  O   GLU H 193      13.728  15.620  19.980  1.00 26.93           O  
ATOM   1423  N   MET H 194      15.008  13.830  19.460  1.00 23.89           N  
ATOM   1424  CA  MET H 194      16.031  14.611  18.824  1.00 24.20           C  
ATOM   1425  CB  MET H 194      17.432  14.417  19.434  1.00 24.23           C  
ATOM   1426  CG  MET H 194      17.585  15.008  20.836  1.00 25.36           C  
ATOM   1427  SD  MET H 194      19.153  14.625  21.675  1.00  0.00           S  
ATOM   1428  CE  MET H 194      20.166  15.739  20.658  1.00  0.00           C  
ATOM   1429  C   MET H 194      16.103  14.153  17.403  1.00 25.27           C  
ATOM   1430  O   MET H 194      16.140  12.955  17.128  1.00 26.08           O  
ATOM   1431  N   LYS H 195      16.142  15.112  16.457  0.93 23.96           N  
ATOM   1432  CA  LYS H 195      16.130  14.752  15.067  0.93 24.50           C  
ATOM   1433  CB  LYS H 195      14.975  15.401  14.297  0.93 25.40           C  
ATOM   1434  CG  LYS H 195      13.609  14.942  14.809  0.91 30.25           C  
ATOM   1435  CD  LYS H 195      12.450  15.806  14.320  1.00 34.82           C  
ATOM   1436  CE  LYS H 195      11.103  15.387  14.906  1.00  0.00           C  
ATOM   1437  NZ  LYS H 195      11.032  15.781  16.330  1.00  0.00           N1+
ATOM   1438  C   LYS H 195      17.410  15.188  14.425  0.93 24.63           C  
ATOM   1439  O   LYS H 195      18.239  15.855  15.043  0.93 24.85           O  
ATOM   1440  N   SER H 196      17.599  14.794  13.146  1.00 27.10           N  
ATOM   1441  CA  SER H 196      18.771  15.149  12.397  1.00 27.58           C  
ATOM   1442  CB  SER H 196      18.849  16.653  12.081  1.00 28.54           C  
ATOM   1443  OG  SER H 196      17.765  17.027  11.243  1.00 32.10           O  
ATOM   1444  C   SER H 196      19.983  14.765  13.181  1.00 26.36           C  
ATOM   1445  O   SER H 196      20.892  15.567  13.377  1.00 26.84           O  
ATOM   1446  N   LEU H 197      20.030  13.493  13.621  1.00 26.89           N  
ATOM   1447  CA  LEU H 197      21.097  12.997  14.438  1.00 26.93           C  
ATOM   1448  CB  LEU H 197      20.873  11.543  14.899  1.00 26.13           C  
ATOM   1449  CG  LEU H 197      19.702  11.358  15.884  1.00 26.59           C  
ATOM   1450  CD1 LEU H 197      19.524   9.881  16.272  1.00 25.28           C  
ATOM   1451  CD2 LEU H 197      19.872  12.249  17.123  1.00 23.87           C  
ATOM   1452  C   LEU H 197      22.392  13.023  13.693  1.00 29.68           C  
ATOM   1453  O   LEU H 197      22.461  12.729  12.500  1.00 29.90           O  
ATOM   1454  N   ARG H 198      23.461  13.403  14.417  1.00 31.47           N  
ATOM   1455  CA  ARG H 198      24.795  13.423  13.893  1.00 33.31           C  
ATOM   1456  CB  ARG H 198      25.345  14.840  13.651  1.00 34.85           C  
ATOM   1457  CG  ARG H 198      25.408  15.717  14.902  1.00 42.14           C  
ATOM   1458  CD  ARG H 198      25.939  17.124  14.620  1.00 47.11           C  
ATOM   1459  NE  ARG H 198      24.787  18.065  14.648  1.00 52.22           N  
ATOM   1460  CZ  ARG H 198      24.828  19.210  13.907  1.00 55.43           C  
ATOM   1461  NH1 ARG H 198      25.878  19.442  13.067  1.00 55.22           N1+
ATOM   1462  NH2 ARG H 198      23.810  20.116  13.996  1.00 56.31           N  
ATOM   1463  C   ARG H 198      25.649  12.726  14.910  1.00 34.40           C  
ATOM   1464  O   ARG H 198      25.170  12.350  15.977  1.00 32.02           O  
ATOM   1465  N   SER H 199      26.941  12.517  14.597  1.00 33.43           N  
ATOM   1466  CA  SER H 199      27.823  11.780  15.464  1.00 34.99           C  
ATOM   1467  CB  SER H 199      29.226  11.595  14.868  1.00 37.08           C  
ATOM   1468  OG  SER H 199      30.042  10.861  15.771  1.00 34.76           O  
ATOM   1469  C   SER H 199      27.990  12.500  16.768  1.00 32.11           C  
ATOM   1470  O   SER H 199      28.226  11.881  17.805  1.00 33.46           O  
ATOM   1471  N   ASP H 200      27.858  13.835  16.754  1.00 32.25           N  
ATOM   1472  CA  ASP H 200      28.051  14.655  17.918  1.00 33.03           C  
ATOM   1473  CB  ASP H 200      27.914  16.156  17.611  1.00 34.26           C  
ATOM   1474  CG  ASP H 200      29.059  16.553  16.690  1.00 39.78           C  
ATOM   1475  OD1 ASP H 200      29.935  15.686  16.428  1.00 54.72           O  
ATOM   1476  OD2 ASP H 200      29.074  17.727  16.235  1.00 55.14           O1-
ATOM   1477  C   ASP H 200      27.010  14.309  18.936  1.00 30.57           C  
ATOM   1478  O   ASP H 200      27.208  14.533  20.127  1.00 30.17           O  
ATOM   1479  N   ASP H 201      25.854  13.805  18.473  1.00 25.24           N  
ATOM   1480  CA  ASP H 201      24.712  13.451  19.274  1.00 24.22           C  
ATOM   1481  CB  ASP H 201      23.444  13.230  18.432  1.00 24.45           C  
ATOM   1482  CG  ASP H 201      23.017  14.592  17.901  1.00 25.95           C  
ATOM   1483  OD1 ASP H 201      23.414  15.618  18.516  1.00 24.66           O  
ATOM   1484  OD2 ASP H 201      22.290  14.627  16.873  1.00 25.90           O1-
ATOM   1485  C   ASP H 201      24.958  12.227  20.112  1.00 25.36           C  
ATOM   1486  O   ASP H 201      24.169  11.933  21.008  1.00 24.18           O  
ATOM   1487  N   THR H 202      25.994  11.421  19.808  1.00 25.89           N  
ATOM   1488  CA  THR H 202      26.215  10.254  20.620  1.00 24.89           C  
ATOM   1489  CB  THR H 202      27.420   9.459  20.205  1.00 27.87           C  
ATOM   1490  OG1 THR H 202      27.283   9.032  18.858  1.00 27.19           O  
ATOM   1491  CG2 THR H 202      27.558   8.241  21.136  1.00 25.23           C  
ATOM   1492  C   THR H 202      26.429  10.711  22.030  1.00 25.30           C  
ATOM   1493  O   THR H 202      27.318  11.516  22.304  1.00 26.04           O  
ATOM   1494  N   ALA H 203      25.597  10.209  22.969  1.00 23.82           N  
ATOM   1495  CA  ALA H 203      25.738  10.628  24.337  1.00 23.96           C  
ATOM   1496  CB  ALA H 203      25.469  12.130  24.540  1.00 21.93           C  
ATOM   1497  C   ALA H 203      24.738   9.894  25.173  1.00 23.45           C  
ATOM   1498  O   ALA H 203      23.892   9.159  24.665  1.00 23.25           O  
ATOM   1499  N   VAL H 204      24.848  10.054  26.508  1.00 22.33           N  
ATOM   1500  CA  VAL H 204      23.886   9.485  27.401  1.00 21.72           C  
ATOM   1501  CB  VAL H 204      24.463   9.067  28.721  1.00 24.14           C  
ATOM   1502  CG1 VAL H 204      23.317   8.584  29.625  1.00 22.82           C  
ATOM   1503  CG2 VAL H 204      25.545   8.003  28.472  1.00 23.69           C  
ATOM   1504  C   VAL H 204      22.895  10.576  27.659  1.00 22.88           C  
ATOM   1505  O   VAL H 204      23.274  11.719  27.913  1.00 21.85           O  
ATOM   1506  N   TYR H 205      21.589  10.255  27.591  1.00 22.45           N  
ATOM   1507  CA  TYR H 205      20.599  11.271  27.798  1.00 21.93           C  
ATOM   1508  CB  TYR H 205      19.532  11.350  26.688  1.00 21.03           C  
ATOM   1509  CG  TYR H 205      20.187  11.832  25.438  1.00 21.65           C  
ATOM   1510  CD1 TYR H 205      20.297  13.178  25.188  1.00 23.41           C  
ATOM   1511  CD2 TYR H 205      20.696  10.952  24.513  1.00 22.82           C  
ATOM   1512  CE1 TYR H 205      20.897  13.637  24.041  1.00 22.25           C  
ATOM   1513  CE2 TYR H 205      21.299  11.409  23.362  1.00 23.31           C  
ATOM   1514  CZ  TYR H 205      21.402  12.755  23.121  1.00 22.77           C  
ATOM   1515  OH  TYR H 205      22.019  13.228  21.944  1.00 23.91           O  
ATOM   1516  C   TYR H 205      19.894  10.962  29.077  1.00 21.93           C  
ATOM   1517  O   TYR H 205      19.462   9.833  29.308  1.00 23.06           O  
ATOM   1518  N   TYR H 206      19.756  11.983  29.948  1.00 21.35           N  
ATOM   1519  CA  TYR H 206      19.150  11.775  31.231  1.00 20.73           C  
ATOM   1520  CB  TYR H 206      20.007  12.238  32.427  1.00 20.68           C  
ATOM   1521  CG  TYR H 206      21.273  11.457  32.569  1.00 22.49           C  
ATOM   1522  CD1 TYR H 206      21.282  10.223  33.177  1.00 21.78           C  
ATOM   1523  CD2 TYR H 206      22.465  11.976  32.118  1.00 23.31           C  
ATOM   1524  CE1 TYR H 206      22.454   9.516  33.320  1.00 22.67           C  
ATOM   1525  CE2 TYR H 206      23.641  11.276  32.258  1.00 22.01           C  
ATOM   1526  CZ  TYR H 206      23.637  10.042  32.861  1.00 22.36           C  
ATOM   1527  OH  TYR H 206      24.839   9.318  33.010  1.00 31.25           O  
ATOM   1528  C   TYR H 206      17.923  12.626  31.331  1.00 21.78           C  
ATOM   1529  O   TYR H 206      17.842  13.704  30.744  1.00 20.88           O  
ATOM   1530  N   CYS H 207      16.909  12.117  32.058  1.00 21.88           N  
ATOM   1531  CA  CYS H 207      15.755  12.897  32.390  1.00 22.24           C  
ATOM   1532  CB  CYS H 207      14.400  12.191  32.124  1.00 23.27           C  
ATOM   1533  SG  CYS H 207      14.196  10.610  33.008  1.00 31.94           S  
ATOM   1534  C   CYS H 207      15.880  13.160  33.860  1.00 23.45           C  
ATOM   1535  O   CYS H 207      16.482  12.362  34.580  1.00 24.96           O  
ATOM   1536  N   ALA H 208      15.369  14.316  34.339  1.00 22.75           N  
ATOM   1537  CA  ALA H 208      15.461  14.614  35.746  1.00 19.55           C  
ATOM   1538  CB  ALA H 208      16.674  15.490  36.107  1.00 20.18           C  
ATOM   1539  C   ALA H 208      14.228  15.359  36.165  1.00 20.85           C  
ATOM   1540  O   ALA H 208      13.666  16.136  35.395  1.00 21.91           O  
ATOM   1541  N   ARG H 209      13.790  15.144  37.425  1.00 23.33           N  
ATOM   1542  CA  ARG H 209      12.592  15.767  37.911  1.00 23.25           C  
ATOM   1543  CB  ARG H 209      11.953  15.043  39.110  1.00 23.67           C  
ATOM   1544  CG  ARG H 209      10.679  15.727  39.608  1.00 28.30           C  
ATOM   1545  CD  ARG H 209       9.998  14.996  40.765  1.00 29.78           C  
ATOM   1546  NE  ARG H 209      10.847  15.152  41.977  1.00 36.53           N  
ATOM   1547  CZ  ARG H 209      10.366  14.766  43.195  1.00 40.04           C  
ATOM   1548  NH1 ARG H 209       9.105  14.256  43.299  1.00 32.30           N1+
ATOM   1549  NH2 ARG H 209      11.139  14.887  44.311  1.00 44.28           N  
ATOM   1550  C   ARG H 209      12.902  17.148  38.347  1.00 24.07           C  
ATOM   1551  O   ARG H 209      13.841  17.385  39.105  1.00 23.80           O  
ATOM   1552  N   VAL H 210      12.072  18.093  37.870  1.00 22.69           N  
ATOM   1553  CA  VAL H 210      12.255  19.481  38.166  1.00 23.62           C  
ATOM   1554  CB  VAL H 210      12.506  20.345  36.966  1.00 23.96           C  
ATOM   1555  CG1 VAL H 210      13.816  19.883  36.312  1.00  0.00           C  
ATOM   1556  CG2 VAL H 210      11.288  20.285  36.036  1.00  0.00           C  
ATOM   1557  C   VAL H 210      11.016  19.976  38.820  1.00 25.29           C  
ATOM   1558  O   VAL H 210       9.900  19.654  38.422  1.00 25.93           O  
ATOM   1559  N   GLU H 211      11.347  20.190  40.159  1.00 19.55           N  
ATOM   1560  CA  GLU H 211      10.432  20.307  41.281  1.00 20.91           C  
ATOM   1561  CB  GLU H 211      10.161  18.957  41.965  1.00 25.99           C  
ATOM   1562  CG  GLU H 211      11.173  18.503  43.019  1.00 25.16           C  
ATOM   1563  CD  GLU H 211      12.565  18.717  42.484  1.00 30.87           C  
ATOM   1564  OE1 GLU H 211      12.869  18.177  41.388  1.00 35.42           O  
ATOM   1565  OE2 GLU H 211      13.352  19.422  43.172  1.00 31.71           O1-
ATOM   1566  C   GLU H 211      10.969  21.191  42.366  1.00 22.46           C  
ATOM   1567  O   GLU H 211      11.919  21.944  42.177  1.00 21.24           O  
ATOM   1568  N   GLY H 212      10.314  21.126  43.550  1.00 22.61           N  
ATOM   1569  CA  GLY H 212      10.708  21.894  44.700  1.00 23.61           C  
ATOM   1570  C   GLY H 212       9.453  22.341  45.355  1.00 24.02           C  
ATOM   1571  O   GLY H 212       8.514  21.571  45.546  1.00 27.33           O  
ATOM   1572  N   VAL H 213       9.429  23.605  45.787  1.00 22.15           N  
ATOM   1573  CA  VAL H 213       8.193  24.109  46.297  1.00 19.92           C  
ATOM   1574  CB  VAL H 213       8.313  24.700  47.672  1.00 21.74           C  
ATOM   1575  CG1 VAL H 213       8.575  23.548  48.657  1.00  0.00           C  
ATOM   1576  CG2 VAL H 213       9.439  25.742  47.670  1.00  0.00           C  
ATOM   1577  C   VAL H 213       7.785  25.160  45.322  1.00 21.43           C  
ATOM   1578  O   VAL H 213       8.514  26.124  45.101  1.00 21.50           O  
ATOM   1579  N   ARG H 214       6.610  24.992  44.687  1.00 21.70           N  
ATOM   1580  CA  ARG H 214       6.231  25.970  43.713  1.00 22.54           C  
ATOM   1581  CB  ARG H 214       5.440  25.421  42.512  1.00 24.05           C  
ATOM   1582  CG  ARG H 214       4.906  26.553  41.620  1.00 22.65           C  
ATOM   1583  CD  ARG H 214       3.830  26.137  40.616  1.00 25.38           C  
ATOM   1584  NE  ARG H 214       3.425  27.368  39.877  1.00  0.00           N  
ATOM   1585  CZ  ARG H 214       2.466  28.196  40.392  1.00 23.62           C  
ATOM   1586  NH1 ARG H 214       1.841  27.871  41.563  1.00  0.00           N1+
ATOM   1587  NH2 ARG H 214       2.144  29.354  39.745  1.00  0.00           N  
ATOM   1588  C   ARG H 214       5.330  26.962  44.345  1.00 23.74           C  
ATOM   1589  O   ARG H 214       4.201  26.648  44.721  1.00 24.45           O  
ATOM   1590  N   GLY H 215       5.817  28.209  44.449  1.00 24.40           N  
ATOM   1591  CA  GLY H 215       4.991  29.240  44.995  1.00 23.35           C  
ATOM   1592  C   GLY H 215       5.623  30.550  44.653  1.00 25.18           C  
ATOM   1593  O   GLY H 215       6.825  30.648  44.410  1.00 25.93           O  
ATOM   1594  N   VAL H 216       4.793  31.601  44.705  1.00 26.73           N  
ATOM   1595  CA  VAL H 216       5.127  32.958  44.392  1.00 27.57           C  
ATOM   1596  CB  VAL H 216       3.919  33.847  44.437  1.00 32.62           C  
ATOM   1597  CG1 VAL H 216       3.374  33.849  45.874  1.00  0.00           C  
ATOM   1598  CG2 VAL H 216       4.298  35.244  43.914  1.00  0.00           C  
ATOM   1599  C   VAL H 216       6.117  33.497  45.379  1.00 25.59           C  
ATOM   1600  O   VAL H 216       6.918  34.371  45.052  1.00 28.76           O  
ATOM   1601  N   MET H 217       6.068  33.008  46.632  1.00 25.19           N  
ATOM   1602  CA  MET H 217       6.928  33.524  47.660  1.00 25.63           C  
ATOM   1603  CB  MET H 217       6.783  32.803  49.016  1.00 27.93           C  
ATOM   1604  CG  MET H 217       5.467  33.031  49.761  1.00 28.79           C  
ATOM   1605  SD  MET H 217       5.375  32.116  51.333  1.00  0.00           S  
ATOM   1606  CE  MET H 217       3.902  32.954  51.987  1.00  0.00           C  
ATOM   1607  C   MET H 217       8.354  33.317  47.255  1.00 27.29           C  
ATOM   1608  O   MET H 217       8.673  32.516  46.379  1.00 28.13           O  
ATOM   1609  N   GLY H 218       9.246  34.088  47.902  1.00 28.75           N  
ATOM   1610  CA  GLY H 218      10.668  34.032  47.726  1.00 30.45           C  
ATOM   1611  C   GLY H 218      11.120  32.686  48.199  1.00 29.82           C  
ATOM   1612  O   GLY H 218      12.187  32.202  47.826  1.00 31.58           O  
ATOM   1613  N   PHE H 219      10.312  32.100  49.097  1.00 27.36           N  
ATOM   1614  CA  PHE H 219      10.496  30.865  49.802  1.00 26.04           C  
ATOM   1615  CB  PHE H 219       9.320  30.658  50.773  1.00 28.51           C  
ATOM   1616  CG  PHE H 219       9.461  29.404  51.561  1.00 43.87           C  
ATOM   1617  CD1 PHE H 219      10.315  29.351  52.639  1.00  0.00           C  
ATOM   1618  CD2 PHE H 219       8.714  28.296  51.243  1.00  0.00           C  
ATOM   1619  CE1 PHE H 219      10.438  28.196  53.374  1.00  0.00           C  
ATOM   1620  CE2 PHE H 219       8.830  27.138  51.975  1.00  0.00           C  
ATOM   1621  CZ  PHE H 219       9.696  27.088  53.041  1.00  0.00           C  
ATOM   1622  C   PHE H 219      10.557  29.706  48.851  1.00 24.60           C  
ATOM   1623  O   PHE H 219      11.318  28.763  49.052  1.00 25.08           O  
ATOM   1624  N   HIS H 220       9.747  29.721  47.786  1.00 23.74           N  
ATOM   1625  CA  HIS H 220       9.692  28.578  46.929  1.00 22.68           C  
ATOM   1626  ND1 HIS H 220       6.496  27.829  47.257  1.00  0.00           N  
ATOM   1627  CG  HIS H 220       7.295  28.870  46.830  1.00 29.91           C  
ATOM   1628  CB  HIS H 220       8.513  28.709  45.978  1.00 25.91           C  
ATOM   1629  NE2 HIS H 220       5.616  29.693  48.096  1.00  0.00           N  
ATOM   1630  CD2 HIS H 220       6.748  29.996  47.357  1.00 33.21           C  
ATOM   1631  CE1 HIS H 220       5.512  28.380  48.010  1.00 34.30           C  
ATOM   1632  C   HIS H 220      10.987  28.386  46.203  1.00 22.88           C  
ATOM   1633  O   HIS H 220      11.630  29.354  45.797  1.00 24.14           O  
ATOM   1634  N   TYR H 221      11.399  27.099  46.058  1.00 20.38           N  
ATOM   1635  CA  TYR H 221      12.632  26.744  45.412  1.00 18.29           C  
ATOM   1636  CB  TYR H 221      13.721  26.094  46.280  1.00 17.99           C  
ATOM   1637  CG  TYR H 221      14.345  27.124  47.130  1.00 17.51           C  
ATOM   1638  CD1 TYR H 221      15.082  28.135  46.566  1.00 14.94           C  
ATOM   1639  CD2 TYR H 221      14.223  27.049  48.494  1.00 16.19           C  
ATOM   1640  CE1 TYR H 221      15.670  29.092  47.355  1.00 15.38           C  
ATOM   1641  CE2 TYR H 221      14.810  28.001  49.287  1.00 17.64           C  
ATOM   1642  CZ  TYR H 221      15.531  29.024  48.721  1.00 16.85           C  
ATOM   1643  OH  TYR H 221      16.128  30.000  49.544  1.00 18.49           O  
ATOM   1644  C   TYR H 221      12.368  25.686  44.411  1.00 19.05           C  
ATOM   1645  O   TYR H 221      11.346  25.003  44.447  1.00 20.18           O  
ATOM   1646  N   TYR H 222      13.316  25.535  43.471  1.00 17.94           N  
ATOM   1647  CA  TYR H 222      13.091  24.553  42.468  1.00 21.19           C  
ATOM   1648  CB  TYR H 222      12.765  25.268  41.146  1.00 22.95           C  
ATOM   1649  CG  TYR H 222      11.872  24.432  40.308  1.00 27.19           C  
ATOM   1650  CD1 TYR H 222      10.535  24.384  40.623  1.00 28.00           C  
ATOM   1651  CD2 TYR H 222      12.337  23.736  39.219  1.00 30.72           C  
ATOM   1652  CE1 TYR H 222       9.666  23.634  39.873  1.00 32.10           C  
ATOM   1653  CE2 TYR H 222      11.471  22.983  38.463  1.00 31.97           C  
ATOM   1654  CZ  TYR H 222      10.138  22.932  38.792  1.00 34.53           C  
ATOM   1655  OH  TYR H 222       9.248  22.160  38.017  1.00 37.96           O  
ATOM   1656  C   TYR H 222      14.395  23.820  42.301  1.00 20.76           C  
ATOM   1657  O   TYR H 222      15.396  24.447  41.957  1.00 20.70           O  
ATOM   1658  N   PRO H 223      14.445  22.552  42.660  1.00 18.34           N  
ATOM   1659  CA  PRO H 223      15.643  21.776  42.370  1.00 19.04           C  
ATOM   1660  CD  PRO H 223      14.013  22.331  44.033  1.00  0.00           C  
ATOM   1661  CB  PRO H 223      16.075  21.140  43.693  1.00 19.25           C  
ATOM   1662  CG  PRO H 223      15.275  21.879  44.778  1.00 18.85           C  
ATOM   1663  C   PRO H 223      15.414  20.704  41.337  1.00 19.32           C  
ATOM   1664  O   PRO H 223      14.260  20.425  41.023  1.00 19.22           O  
ATOM   1665  N   MET H 224      16.496  20.062  40.830  1.00 18.60           N  
ATOM   1666  CA  MET H 224      16.367  18.874  40.020  1.00 20.20           C  
ATOM   1667  CB  MET H 224      17.318  18.804  38.811  1.00 21.41           C  
ATOM   1668  CG  MET H 224      17.018  19.831  37.723  1.00 20.80           C  
ATOM   1669  SD  MET H 224      18.140  19.753  36.294  1.00 25.77           S  
ATOM   1670  CE  MET H 224      17.569  21.321  35.586  1.00 22.57           C  
ATOM   1671  C   MET H 224      16.792  17.791  40.948  1.00 20.07           C  
ATOM   1672  O   MET H 224      17.977  17.484  41.066  1.00 21.48           O  
ATOM   1673  N   ASP H 225      15.827  17.240  41.700  1.00 19.70           N  
ATOM   1674  CA  ASP H 225      16.160  16.271  42.701  1.00 20.92           C  
ATOM   1675  CB  ASP H 225      15.263  16.339  43.948  1.00 20.51           C  
ATOM   1676  CG  ASP H 225      13.807  16.272  43.554  1.00 23.29           C  
ATOM   1677  OD1 ASP H 225      13.480  15.776  42.444  1.00 22.68           O  
ATOM   1678  OD2 ASP H 225      12.996  16.772  44.381  1.00 24.36           O1-
ATOM   1679  C   ASP H 225      16.390  14.850  42.253  1.00 22.96           C  
ATOM   1680  O   ASP H 225      17.167  14.159  42.907  1.00 24.63           O  
ATOM   1681  N   VAL H 226      15.755  14.344  41.168  1.00 28.37           N  
ATOM   1682  CA  VAL H 226      15.872  12.930  40.920  1.00 28.56           C  
ATOM   1683  CB  VAL H 226      14.581  12.207  41.165  1.00 30.42           C  
ATOM   1684  CG1 VAL H 226      14.752  10.725  40.799  1.00 21.20           C  
ATOM   1685  CG2 VAL H 226      14.152  12.453  42.621  1.00 21.56           C  
ATOM   1686  C   VAL H 226      16.208  12.751  39.476  1.00 29.16           C  
ATOM   1687  O   VAL H 226      15.651  13.434  38.618  1.00 28.69           O  
ATOM   1688  N   TRP H 227      17.115  11.802  39.168  1.00 25.09           N  
ATOM   1689  CA  TRP H 227      17.540  11.631  37.806  1.00 25.62           C  
ATOM   1690  CB  TRP H 227      19.053  11.862  37.634  1.00 24.74           C  
ATOM   1691  CG  TRP H 227      19.496  13.294  37.837  1.00 24.77           C  
ATOM   1692  CD2 TRP H 227      20.220  14.065  36.865  1.00 23.29           C  
ATOM   1693  CD1 TRP H 227      19.363  14.091  38.937  1.00 24.44           C  
ATOM   1694  NE1 TRP H 227      19.946  15.315  38.705  1.00 23.54           N  
ATOM   1695  CE2 TRP H 227      20.482  15.311  37.434  1.00 23.89           C  
ATOM   1696  CE3 TRP H 227      20.634  13.759  35.601  1.00 22.60           C  
ATOM   1697  CZ2 TRP H 227      21.163  16.273  36.744  1.00 23.32           C  
ATOM   1698  CZ3 TRP H 227      21.323  14.730  34.909  1.00 22.34           C  
ATOM   1699  CH2 TRP H 227      21.582  15.964  35.470  1.00 22.33           C  
ATOM   1700  C   TRP H 227      17.252  10.223  37.368  1.00 25.85           C  
ATOM   1701  O   TRP H 227      17.220   9.290  38.171  1.00 26.49           O  
ATOM   1702  N   GLY H 228      17.013  10.042  36.054  1.00 24.41           N  
ATOM   1703  CA  GLY H 228      16.793   8.734  35.506  1.00 24.95           C  
ATOM   1704  C   GLY H 228      18.139   8.091  35.369  1.00 24.62           C  
ATOM   1705  O   GLY H 228      19.166   8.741  35.546  1.00 25.20           O  
ATOM   1706  N   GLN H 229      18.156   6.783  35.037  1.00 26.98           N  
ATOM   1707  CA  GLN H 229      19.360   6.006  34.912  1.00 28.08           C  
ATOM   1708  CB  GLN H 229      19.127   4.494  34.709  1.00 24.50           C  
ATOM   1709  CG  GLN H 229      18.490   4.103  33.372  1.00 23.79           C  
ATOM   1710  CD  GLN H 229      16.975   4.169  33.499  1.00 25.05           C  
ATOM   1711  OE1 GLN H 229      16.425   4.997  34.222  1.00 18.26           O  
ATOM   1712  NE2 GLN H 229      16.275   3.257  32.774  1.00 18.97           N  
ATOM   1713  C   GLN H 229      20.167   6.485  33.747  1.00 27.76           C  
ATOM   1714  O   GLN H 229      21.392   6.372  33.747  1.00 28.46           O  
ATOM   1715  N   GLY H 230      19.502   6.990  32.693  1.00 25.92           N  
ATOM   1716  CA  GLY H 230      20.218   7.460  31.541  1.00 24.82           C  
ATOM   1717  C   GLY H 230      19.987   6.503  30.416  1.00 25.69           C  
ATOM   1718  O   GLY H 230      19.741   5.314  30.624  1.00 27.63           O  
ATOM   1719  N   THR H 231      20.036   7.029  29.175  1.00 26.84           N  
ATOM   1720  CA  THR H 231      19.870   6.207  28.010  1.00 26.70           C  
ATOM   1721  CB  THR H 231      18.583   6.462  27.285  1.00 27.19           C  
ATOM   1722  OG1 THR H 231      17.480   6.226  28.148  1.00 28.92           O  
ATOM   1723  CG2 THR H 231      18.512   5.526  26.068  1.00 26.75           C  
ATOM   1724  C   THR H 231      20.978   6.537  27.061  1.00 26.71           C  
ATOM   1725  O   THR H 231      21.159   7.689  26.670  1.00 25.74           O  
ATOM   1726  N   MET H 232      21.754   5.517  26.648  1.00 23.65           N  
ATOM   1727  CA  MET H 232      22.838   5.775  25.746  1.00 23.25           C  
ATOM   1728  CB  MET H 232      23.981   4.748  25.850  1.00 25.52           C  
ATOM   1729  CG  MET H 232      25.142   5.019  24.892  1.00 31.44           C  
ATOM   1730  SD  MET H 232      26.090   6.524  25.269  1.00 38.02           S  
ATOM   1731  CE  MET H 232      27.320   6.282  23.955  1.00 38.18           C  
ATOM   1732  C   MET H 232      22.318   5.744  24.349  1.00 24.39           C  
ATOM   1733  O   MET H 232      21.574   4.843  23.963  1.00 25.33           O  
ATOM   1734  N   VAL H 233      22.693   6.762  23.551  1.00 23.93           N  
ATOM   1735  CA  VAL H 233      22.299   6.794  22.175  1.00 23.49           C  
ATOM   1736  CB  VAL H 233      21.473   7.997  21.820  1.00 24.64           C  
ATOM   1737  CG1 VAL H 233      21.213   7.995  20.305  1.00 23.80           C  
ATOM   1738  CG2 VAL H 233      20.190   7.973  22.669  1.00 23.29           C  
ATOM   1739  C   VAL H 233      23.561   6.861  21.375  1.00 26.34           C  
ATOM   1740  O   VAL H 233      24.396   7.742  21.581  1.00 25.91           O  
ATOM   1741  N   THR H 234      23.731   5.916  20.430  1.00 26.13           N  
ATOM   1742  CA  THR H 234      24.923   5.898  19.631  1.00 27.43           C  
ATOM   1743  CB  THR H 234      25.605   4.560  19.637  1.00 28.46           C  
ATOM   1744  OG1 THR H 234      25.930   4.181  20.967  1.00 28.50           O  
ATOM   1745  CG2 THR H 234      26.883   4.646  18.787  1.00 29.99           C  
ATOM   1746  C   THR H 234      24.521   6.180  18.219  1.00 27.87           C  
ATOM   1747  O   THR H 234      23.634   5.527  17.671  1.00 28.91           O  
ATOM   1748  N   VAL H 235      25.168   7.179  17.590  1.00 27.54           N  
ATOM   1749  CA  VAL H 235      24.839   7.501  16.233  1.00 28.24           C  
ATOM   1750  CB  VAL H 235      24.711   8.978  16.001  1.00 28.37           C  
ATOM   1751  CG1 VAL H 235      24.442   9.224  14.508  1.00 28.54           C  
ATOM   1752  CG2 VAL H 235      23.618   9.524  16.933  1.00 27.23           C  
ATOM   1753  C   VAL H 235      25.961   7.014  15.372  1.00 31.61           C  
ATOM   1754  O   VAL H 235      27.076   7.527  15.442  1.00 32.03           O  
ATOM   1755  N   SER H 236      25.684   5.998  14.531  1.00 30.69           N  
ATOM   1756  CA  SER H 236      26.704   5.483  13.664  1.00 30.30           C  
ATOM   1757  CB  SER H 236      27.451   4.270  14.244  1.00 32.65           C  
ATOM   1758  OG  SER H 236      28.437   3.817  13.327  1.00 34.23           O  
ATOM   1759  C   SER H 236      26.054   5.026  12.400  1.00 33.29           C  
ATOM   1760  O   SER H 236      24.912   4.572  12.400  1.00 31.95           O  
ATOM   1761  N   SER H 237      26.782   5.139  11.271  1.00 38.71           N  
ATOM   1762  CA  SER H 237      26.242   4.708  10.015  1.00 39.26           C  
ATOM   1763  CB  SER H 237      26.500   5.697   8.865  1.00 40.33           C  
ATOM   1764  OG  SER H 237      25.936   5.199   7.661  1.00 42.67           O  
ATOM   1765  C   SER H 237      26.942   3.406   9.652  1.00 40.84           C  
ATOM   1766  O   SER H 237      26.614   2.834   8.578  1.00 40.68           O  
ATOM   1767  OXT SER H 237      27.823   2.970  10.439  1.00  0.00           O1-
TER    1768      SER H 237 
CONECT  142  635
CONECT  635  142
CONECT  941 1533
CONECT 1533  941
END
