# Supplementary material for: Fully automated antibody structure prediction using BIOVIA tools: Validation study
Source: PLoS One. 2017 May 18;12(5):e0177923. doi: 10.1371/journal.pone.0177923 (PMC5436848; doi:10.1371/journal.pone.0177923)
Supplement: S1 Dataset — Predicted structures using the Top5 framework method, Chothia CDR definition with no canonical filtering and generating 50 models. These were used in the detailed discussion of outliers and for comparison against predictions using canonical filtering. (ZIP) [file pone.0177923.s003.zip › 3WHX_BA_FV_FinalModel.pdb]

REMARK   Accelrys Discovery Studio PDB file
REMARK   Created:  2015-05-08T02:38:47Z
SSBOND   1 CYS L   23    CYS L   93                                     
SSBOND   2 CYS H  134    CYS H  208                                     
ATOM      1  N   ASP L   1      26.087  32.556  26.122  1.00 50.39           N1+
ATOM      2  CA  ASP L   1      25.772  31.669  27.263  1.00 50.39           C  
ATOM      3  CB  ASP L   1      25.925  30.195  26.855  1.00 50.96           C  
ATOM      4  CG  ASP L   1      24.804  29.865  25.885  1.00 52.52           C  
ATOM      5  OD1 ASP L   1      23.894  30.721  25.725  1.00 60.19           O  
ATOM      6  OD2 ASP L   1      24.842  28.756  25.289  1.00 56.60           O1-
ATOM      7  C   ASP L   1      26.691  31.949  28.401  1.00 50.44           C  
ATOM      8  O   ASP L   1      27.749  32.553  28.233  1.00 51.93           O  
ATOM      9  N   VAL L   2      26.289  31.525  29.611  1.00 48.13           N  
ATOM     10  CA  VAL L   2      27.107  31.746  30.761  1.00 45.60           C  
ATOM     11  CB  VAL L   2      26.327  31.770  32.045  1.00 44.90           C  
ATOM     12  CG1 VAL L   2      27.301  31.959  33.221  1.00 47.22           C  
ATOM     13  CG2 VAL L   2      25.260  32.871  31.938  1.00 45.20           C  
ATOM     14  C   VAL L   2      28.064  30.604  30.824  1.00 44.92           C  
ATOM     15  O   VAL L   2      27.664  29.441  30.815  1.00 46.01           O  
ATOM     16  N   LEU L   3      29.372  30.908  30.883  1.00 44.50           N  
ATOM     17  CA  LEU L   3      30.313  29.832  30.927  1.00 44.11           C  
ATOM     18  CB  LEU L   3      31.619  30.102  30.164  1.00 47.33           C  
ATOM     19  CG  LEU L   3      31.425  30.245  28.645  1.00 42.13           C  
ATOM     20  CD1 LEU L   3      30.536  31.454  28.315  1.00 42.77           C  
ATOM     21  CD2 LEU L   3      32.773  30.277  27.909  1.00 47.21           C  
ATOM     22  C   LEU L   3      30.678  29.611  32.354  1.00 43.17           C  
ATOM     23  O   LEU L   3      30.911  30.555  33.106  1.00 42.65           O  
ATOM     24  N   MET L   4      30.703  28.330  32.766  1.00 42.03           N  
ATOM     25  CA  MET L   4      31.105  27.990  34.100  1.00 41.17           C  
ATOM     26  CB  MET L   4      30.157  27.030  34.838  1.00 40.07           C  
ATOM     27  CG  MET L   4      29.145  27.715  35.758  1.00 39.65           C  
ATOM     28  SD  MET L   4      27.887  28.787  35.019  1.00 42.64           S  
ATOM     29  CE  MET L   4      27.384  29.364  36.668  1.00 39.10           C  
ATOM     30  C   MET L   4      32.444  27.336  34.041  1.00 42.45           C  
ATOM     31  O   MET L   4      32.613  26.293  33.412  1.00 43.71           O  
ATOM     32  N   THR L   5      33.436  27.942  34.724  1.00 42.76           N  
ATOM     33  CA  THR L   5      34.764  27.404  34.715  1.00 43.68           C  
ATOM     34  CB  THR L   5      35.811  28.427  34.383  1.00 44.62           C  
ATOM     35  OG1 THR L   5      35.530  29.026  33.126  1.00 47.91           O  
ATOM     36  CG2 THR L   5      37.177  27.721  34.328  1.00 43.13           C  
ATOM     37  C   THR L   5      35.052  26.892  36.092  1.00 43.07           C  
ATOM     38  O   THR L   5      34.920  27.617  37.078  1.00 45.18           O  
ATOM     39  N   GLN L   6      35.460  25.609  36.189  1.00 43.02           N  
ATOM     40  CA  GLN L   6      35.730  25.023  37.470  1.00 45.20           C  
ATOM     41  CB  GLN L   6      35.030  23.674  37.694  1.00 43.63           C  
ATOM     42  CG  GLN L   6      33.506  23.774  37.764  1.00 42.79           C  
ATOM     43  CD  GLN L   6      32.957  22.371  37.987  1.00 41.94           C  
ATOM     44  OE1 GLN L   6      32.088  21.911  37.246  1.00 40.12           O  
ATOM     45  NE2 GLN L   6      33.467  21.672  39.035  1.00 41.49           N  
ATOM     46  C   GLN L   6      37.195  24.761  37.569  1.00 46.53           C  
ATOM     47  O   GLN L   6      37.856  24.440  36.582  1.00 46.36           O  
ATOM     48  N   THR L   7      37.745  24.928  38.785  1.00 47.28           N  
ATOM     49  CA  THR L   7      39.133  24.661  38.998  1.00 47.51           C  
ATOM     50  CB  THR L   7      39.937  25.925  39.075  1.00 48.47           C  
ATOM     51  OG1 THR L   7      41.325  25.636  39.060  1.00 52.52           O  
ATOM     52  CG2 THR L   7      39.563  26.674  40.362  1.00 50.50           C  
ATOM     53  C   THR L   7      39.235  23.952  40.313  1.00 47.30           C  
ATOM     54  O   THR L   7      38.514  24.294  41.250  1.00 47.82           O  
ATOM     55  N   PRO L   8      40.075  22.958  40.446  1.00 46.80           N  
ATOM     56  CA  PRO L   8      40.878  22.436  39.371  1.00 46.55           C  
ATOM     57  CD  PRO L   8      40.666  22.680  41.745  1.00 46.44           C  
ATOM     58  CB  PRO L   8      42.123  21.833  40.023  1.00 45.88           C  
ATOM     59  CG  PRO L   8      41.706  21.583  41.480  1.00 45.47           C  
ATOM     60  C   PRO L   8      40.080  21.416  38.622  1.00 46.13           C  
ATOM     61  O   PRO L   8      38.968  21.102  39.042  1.00 47.45           O  
ATOM     62  N   LEU L   9      40.603  20.941  37.476  1.00 46.02           N  
ATOM     63  CA  LEU L   9      39.976  19.890  36.732  1.00 44.57           C  
ATOM     64  CB  LEU L   9      40.540  19.726  35.315  1.00 46.25           C  
ATOM     65  CG  LEU L   9      40.214  20.942  34.430  1.00 50.87           C  
ATOM     66  CD1 LEU L   9      40.646  20.715  32.973  1.00 54.76           C  
ATOM     67  CD2 LEU L   9      38.734  21.337  34.566  0.80 52.88           C  
ATOM     68  C   LEU L   9      40.132  18.596  37.470  1.00 43.12           C  
ATOM     69  O   LEU L   9      39.255  17.737  37.418  1.00 43.45           O  
ATOM     70  N   SER L  10      41.282  18.403  38.146  1.00 43.79           N  
ATOM     71  CA  SER L  10      41.489  17.190  38.884  1.00 43.96           C  
ATOM     72  CB  SER L  10      42.572  16.293  38.265  1.00 44.92           C  
ATOM     73  OG  SER L  10      42.735  15.111  39.032  1.00 50.00           O  
ATOM     74  C   SER L  10      41.954  17.580  40.252  1.00 43.08           C  
ATOM     75  O   SER L  10      42.741  18.514  40.402  1.00 42.94           O  
ATOM     76  N   LEU L  11      41.470  16.883  41.303  1.00 40.97           N  
ATOM     77  CA  LEU L  11      41.883  17.264  42.622  1.00 41.22           C  
ATOM     78  CB  LEU L  11      40.769  18.034  43.358  1.00 39.09           C  
ATOM     79  CG  LEU L  11      41.110  18.500  44.782  1.00 41.75           C  
ATOM     80  CD1 LEU L  11      42.365  19.383  44.808  1.00 39.81           C  
ATOM     81  CD2 LEU L  11      39.897  19.200  45.419  1.00 40.44           C  
ATOM     82  C   LEU L  11      42.248  16.037  43.407  1.00 41.06           C  
ATOM     83  O   LEU L  11      41.379  15.288  43.850  1.00 39.90           O  
ATOM     84  N   PRO L  12      43.527  15.798  43.569  1.00 41.67           N  
ATOM     85  CA  PRO L  12      43.930  14.676  44.376  1.00 41.44           C  
ATOM     86  CD  PRO L  12      44.439  16.009  42.456  1.00 42.05           C  
ATOM     87  CB  PRO L  12      45.353  14.330  43.950  1.00 43.40           C  
ATOM     88  CG  PRO L  12      45.427  14.832  42.498  1.00 43.73           C  
ATOM     89  C   PRO L  12      43.803  15.024  45.825  1.00 42.29           C  
ATOM     90  O   PRO L  12      44.189  16.127  46.207  1.00 43.68           O  
ATOM     91  N   VAL L  13      43.291  14.100  46.659  1.00 40.98           N  
ATOM     92  CA  VAL L  13      43.196  14.391  48.059  1.00 41.16           C  
ATOM     93  CB  VAL L  13      41.854  14.896  48.508  1.00 40.46           C  
ATOM     94  CG1 VAL L  13      41.594  16.274  47.888  1.00 40.98           C  
ATOM     95  CG2 VAL L  13      40.791  13.844  48.154  1.00 39.10           C  
ATOM     96  C   VAL L  13      43.429  13.123  48.802  1.00 42.49           C  
ATOM     97  O   VAL L  13      43.232  12.029  48.275  1.00 41.28           O  
ATOM     98  N   SER L  14      43.905  13.244  50.054  1.00 43.46           N  
ATOM     99  CA  SER L  14      44.055  12.084  50.874  1.00 44.23           C  
ATOM    100  CB  SER L  14      45.154  12.210  51.941  1.00 45.62           C  
ATOM    101  OG  SER L  14      46.427  12.318  51.321  1.00 56.00           O  
ATOM    102  C   SER L  14      42.759  11.947  51.593  1.00 42.30           C  
ATOM    103  O   SER L  14      42.036  12.926  51.763  1.00 40.78           O  
ATOM    104  N   LEU L  15      42.420  10.726  52.042  1.00 42.75           N  
ATOM    105  CA  LEU L  15      41.182  10.585  52.743  1.00 43.28           C  
ATOM    106  CB  LEU L  15      40.823   9.124  53.080  1.00 42.12           C  
ATOM    107  CG  LEU L  15      40.461   8.267  51.851  1.00 45.08           C  
ATOM    108  CD1 LEU L  15      40.112   6.828  52.258  1.00 46.32           C  
ATOM    109  CD2 LEU L  15      39.331   8.920  51.037  1.00 44.46           C  
ATOM    110  C   LEU L  15      41.321  11.327  54.032  1.00 44.98           C  
ATOM    111  O   LEU L  15      42.365  11.281  54.679  1.00 46.43           O  
ATOM    112  N   GLY L  16      40.260  12.061  54.418  1.00 43.47           N  
ATOM    113  CA  GLY L  16      40.253  12.750  55.674  1.00 43.25           C  
ATOM    114  C   GLY L  16      40.629  14.190  55.492  1.00 44.67           C  
ATOM    115  O   GLY L  16      40.406  15.004  56.387  1.00 45.46           O  
ATOM    116  N   ASP L  17      41.211  14.559  54.335  1.00 44.59           N  
ATOM    117  CA  ASP L  17      41.602  15.931  54.161  1.00 47.02           C  
ATOM    118  CB  ASP L  17      42.740  16.132  53.147  1.00 48.59           C  
ATOM    119  CG  ASP L  17      44.015  15.527  53.719  1.00 53.92           C  
ATOM    120  OD1 ASP L  17      43.922  14.802  54.745  1.00 57.03           O  
ATOM    121  OD2 ASP L  17      45.103  15.785  53.139  1.00 58.36           O1-
ATOM    122  C   ASP L  17      40.423  16.704  53.668  1.00 47.96           C  
ATOM    123  O   ASP L  17      39.396  16.130  53.311  1.00 48.14           O  
ATOM    124  N   GLN L  18      40.522  18.050  53.661  1.00 48.95           N  
ATOM    125  CA  GLN L  18      39.410  18.782  53.134  1.00 49.12           C  
ATOM    126  CB  GLN L  18      39.041  20.089  53.861  1.00 52.55           C  
ATOM    127  CG  GLN L  18      40.050  21.226  53.741  1.00 57.84           C  
ATOM    128  CD  GLN L  18      39.374  22.445  54.350  1.00 61.39           C  
ATOM    129  OE1 GLN L  18      39.544  22.746  55.529  1.00 66.11           O  
ATOM    130  NE2 GLN L  18      38.566  23.164  53.526  1.00 63.20           N  
ATOM    131  C   GLN L  18      39.704  19.094  51.703  1.00 48.97           C  
ATOM    132  O   GLN L  18      40.860  19.112  51.281  1.00 49.68           O  
ATOM    133  N   ALA L  19      38.641  19.301  50.903  1.00 47.34           N  
ATOM    134  CA  ALA L  19      38.839  19.605  49.518  1.00 45.09           C  
ATOM    135  CB  ALA L  19      38.429  18.455  48.580  1.00 44.32           C  
ATOM    136  C   ALA L  19      37.978  20.779  49.183  1.00 44.98           C  
ATOM    137  O   ALA L  19      36.878  20.931  49.713  1.00 46.62           O  
ATOM    138  N   SER L  20      38.477  21.659  48.293  1.00 45.27           N  
ATOM    139  CA  SER L  20      37.714  22.800  47.879  1.00 45.94           C  
ATOM    140  CB  SER L  20      38.315  24.150  48.305  1.00 45.26           C  
ATOM    141  OG  SER L  20      38.269  24.290  49.715  1.00 52.01           O  
ATOM    142  C   SER L  20      37.707  22.816  46.386  1.00 46.34           C  
ATOM    143  O   SER L  20      38.733  22.585  45.748  1.00 47.69           O  
ATOM    144  N   ILE L  21      36.531  23.095  45.790  1.00 44.91           N  
ATOM    145  CA  ILE L  21      36.430  23.151  44.361  1.00 44.89           C  
ATOM    146  CB  ILE L  21      35.513  22.108  43.791  1.00 41.24           C  
ATOM    147  CG1 ILE L  21      35.994  20.701  44.173  1.00 41.00           C  
ATOM    148  CG2 ILE L  21      35.434  22.324  42.273  1.00 42.59           C  
ATOM    149  CD1 ILE L  21      34.968  19.610  43.877  1.00 42.18           C  
ATOM    150  C   ILE L  21      35.842  24.486  44.040  1.00 44.27           C  
ATOM    151  O   ILE L  21      34.917  24.945  44.710  1.00 45.34           O  
ATOM    152  N   SER L  22      36.360  25.151  42.993  1.00 44.24           N  
ATOM    153  CA  SER L  22      35.892  26.473  42.701  1.00 45.94           C  
ATOM    154  CB  SER L  22      37.039  27.489  42.606  1.00 46.50           C  
ATOM    155  OG  SER L  22      36.528  28.778  42.313  1.00 53.63           O  
ATOM    156  C   SER L  22      35.161  26.474  41.394  1.00 45.37           C  
ATOM    157  O   SER L  22      35.465  25.699  40.488  1.00 43.53           O  
ATOM    158  N   CYS L  23      34.137  27.348  41.295  1.00 44.05           N  
ATOM    159  CA  CYS L  23      33.351  27.497  40.104  1.00 44.02           C  
ATOM    160  CB  CYS L  23      31.950  26.849  40.232  1.00 44.29           C  
ATOM    161  SG  CYS L  23      30.901  27.033  38.756  1.00 46.18           S  
ATOM    162  C   CYS L  23      33.166  28.970  39.876  1.00 44.45           C  
ATOM    163  O   CYS L  23      32.683  29.688  40.753  1.00 44.77           O  
ATOM    164  N   ARG L  24      33.559  29.460  38.681  1.00 45.11           N  
ATOM    165  CA  ARG L  24      33.417  30.859  38.371  1.00 48.80           C  
ATOM    166  CB  ARG L  24      34.720  31.544  37.918  1.00 52.45           C  
ATOM    167  CG  ARG L  24      35.827  31.621  38.971  1.00 66.38           C  
ATOM    168  CD  ARG L  24      36.956  32.577  38.568  1.00 71.53           C  
ATOM    169  NE  ARG L  24      38.042  32.482  39.587  1.00 73.06           N  
ATOM    170  CZ  ARG L  24      39.002  33.452  39.658  1.00 76.54           C  
ATOM    171  NH1 ARG L  24      38.914  34.562  38.866  1.00 76.93           N1+
ATOM    172  NH2 ARG L  24      40.051  33.316  40.520  1.00 74.75           N  
ATOM    173  C   ARG L  24      32.490  30.960  37.201  1.00 48.21           C  
ATOM    174  O   ARG L  24      32.549  30.146  36.284  1.00 46.75           O  
ATOM    175  N   SER L  25      31.610  31.981  37.201  1.00 47.48           N  
ATOM    176  CA  SER L  25      30.679  32.155  36.124  1.00 47.49           C  
ATOM    177  CB  SER L  25      29.236  32.360  36.617  1.00 45.48           C  
ATOM    178  OG  SER L  25      29.173  33.486  37.482  1.00 49.11           O  
ATOM    179  C   SER L  25      31.087  33.368  35.349  1.00 47.96           C  
ATOM    180  O   SER L  25      31.662  34.309  35.892  1.00 47.82           O  
ATOM    181  N   SER L  26      30.837  33.347  34.016  1.00 25.51           N  
ATOM    182  CA  SER L  26      31.210  34.399  33.100  1.00 27.18           C  
ATOM    183  CB  SER L  26      30.949  34.025  31.629  1.00 27.05           C  
ATOM    184  OG  SER L  26      29.560  33.836  31.408  1.00 25.88           O  
ATOM    185  C   SER L  26      30.423  35.633  33.398  1.00 28.37           C  
ATOM    186  O   SER L  26      30.907  36.747  33.205  1.00 29.38           O  
ATOM    187  N   GLN L  27      29.170  35.459  33.852  1.00 28.85           N  
ATOM    188  CA  GLN L  27      28.340  36.578  34.186  1.00 29.24           C  
ATOM    189  CB  GLN L  27      27.368  36.958  33.058  1.00 30.18           C  
ATOM    190  CG  GLN L  27      26.410  35.844  32.648  1.00 32.27           C  
ATOM    191  CD  GLN L  27      25.790  36.268  31.325  1.00 34.91           C  
ATOM    192  OE1 GLN L  27      26.493  36.503  30.343  1.00 37.68           O  
ATOM    193  NE2 GLN L  27      24.437  36.378  31.295  1.00 36.40           N  
ATOM    194  C   GLN L  27      27.601  36.227  35.441  1.00 29.07           C  
ATOM    195  O   GLN L  27      27.636  35.080  35.886  1.00 27.53           O  
ATOM    196  N   SER L  28      26.928  37.220  36.058  1.00 29.01           N  
ATOM    197  CA  SER L  28      26.290  37.013  37.328  0.83 29.18           C  
ATOM    198  CB  SER L  28      25.743  38.311  37.948  0.83 30.44           C  
ATOM    199  OG  SER L  28      25.133  38.036  39.200  0.83 30.48           O  
ATOM    200  C   SER L  28      25.158  36.038  37.200  1.00 28.57           C  
ATOM    201  O   SER L  28      24.390  36.045  36.239  1.00 28.81           O  
ATOM    202  N   ILE L  29      25.110  35.118  38.180  1.00 28.25           N  
ATOM    203  CA  ILE L  29      24.163  34.064  38.406  1.00 27.93           C  
ATOM    204  CB  ILE L  29      24.662  33.041  39.378  1.00 28.03           C  
ATOM    205  CG1 ILE L  29      26.047  32.525  38.972  1.00 28.03           C  
ATOM    206  CG2 ILE L  29      23.630  31.905  39.403  1.00 26.83           C  
ATOM    207  CD1 ILE L  29      26.047  31.803  37.631  1.00 27.65           C  
ATOM    208  C   ILE L  29      22.887  34.599  38.971  1.00 27.68           C  
ATOM    209  O   ILE L  29      21.856  33.935  38.908  1.00 26.53           O  
ATOM    210  N   VAL L  30      22.946  35.748  39.669  1.00 28.02           N  
ATOM    211  CA  VAL L  30      21.783  36.267  40.330  1.00 28.02           C  
ATOM    212  CB  VAL L  30      22.047  37.571  41.028  1.00 28.54           C  
ATOM    213  CG1 VAL L  30      20.740  38.066  41.671  1.00 28.56           C  
ATOM    214  CG2 VAL L  30      23.199  37.364  42.026  1.00 28.52           C  
ATOM    215  C   VAL L  30      20.697  36.490  39.324  1.00 27.76           C  
ATOM    216  O   VAL L  30      20.880  37.172  38.317  1.00 28.64           O  
ATOM    217  N   HIS L  31      19.518  35.902  39.608  1.00 26.53           N  
ATOM    218  CA  HIS L  31      18.351  35.996  38.781  1.00 26.32           C  
ATOM    219  ND1 HIS L  31      15.019  35.389  38.247  1.00 25.97           N  
ATOM    220  CG  HIS L  31      16.232  34.767  38.044  1.00 25.58           C  
ATOM    221  CB  HIS L  31      17.378  34.824  39.010  1.00 25.63           C  
ATOM    222  NE2 HIS L  31      14.874  34.331  36.296  1.00 25.40           N  
ATOM    223  CD2 HIS L  31      16.126  34.127  36.848  1.00 24.79           C  
ATOM    224  CE1 HIS L  31      14.246  35.094  37.172  1.00 26.42           C  
ATOM    225  C   HIS L  31      17.658  37.277  39.130  1.00 26.53           C  
ATOM    226  O   HIS L  31      17.940  37.886  40.160  1.00 27.01           O  
ATOM    227  N   SER L  32      16.737  37.730  38.258  1.00 26.87           N  
ATOM    228  CA  SER L  32      16.027  38.960  38.474  1.00 27.47           C  
ATOM    229  CB  SER L  32      15.065  39.295  37.319  1.00 27.69           C  
ATOM    230  OG  SER L  32      14.058  38.299  37.216  1.00 28.78           O  
ATOM    231  C   SER L  32      15.218  38.841  39.731  1.00 27.04           C  
ATOM    232  O   SER L  32      15.029  39.822  40.451  1.00 27.57           O  
ATOM    233  N   ASN L  33      14.728  37.622  40.035  1.00 26.52           N  
ATOM    234  CA  ASN L  33      13.932  37.395  41.209  1.00 26.10           C  
ATOM    235  CB  ASN L  33      13.218  36.027  41.247  1.00 25.78           C  
ATOM    236  CG  ASN L  33      14.213  34.881  41.271  1.00 24.19           C  
ATOM    237  OD1 ASN L  33      15.408  35.076  41.489  1.00 23.94           O  
ATOM    238  ND2 ASN L  33      13.703  33.643  41.034  1.00 23.22           N  
ATOM    239  C   ASN L  33      14.778  37.603  42.429  1.00 26.10           C  
ATOM    240  O   ASN L  33      14.259  37.881  43.507  1.00 26.75           O  
ATOM    241  N   GLY L  34      16.112  37.462  42.313  1.00 26.14           N  
ATOM    242  CA  GLY L  34      16.932  37.739  43.460  1.00 26.10           C  
ATOM    243  C   GLY L  34      17.634  36.501  43.927  1.00 25.69           C  
ATOM    244  O   GLY L  34      18.578  36.589  44.713  1.00 26.32           O  
ATOM    245  N   ASN L  35      17.201  35.306  43.488  1.00 24.71           N  
ATOM    246  CA  ASN L  35      17.901  34.137  43.938  1.00 23.34           C  
ATOM    247  CB  ASN L  35      16.986  32.940  44.241  1.00 23.01           C  
ATOM    248  CG  ASN L  35      16.145  32.683  43.015  1.00 23.66           C  
ATOM    249  OD1 ASN L  35      16.602  32.870  41.890  1.00 25.49           O  
ATOM    250  ND2 ASN L  35      14.869  32.274  43.238  1.00 21.15           N  
ATOM    251  C   ASN L  35      18.973  33.768  42.956  1.00 22.47           C  
ATOM    252  O   ASN L  35      18.967  34.197  41.804  1.00 22.37           O  
ATOM    253  N   THR L  36      19.962  32.981  43.428  1.00 21.50           N  
ATOM    254  CA  THR L  36      21.064  32.556  42.614  1.00 20.92           C  
ATOM    255  CB  THR L  36      22.389  32.830  43.266  1.00 21.30           C  
ATOM    256  OG1 THR L  36      22.513  34.217  43.544  1.00 23.37           O  
ATOM    257  CG2 THR L  36      23.517  32.380  42.325  1.00 21.19           C  
ATOM    258  C   THR L  36      20.929  31.074  42.449  1.00 19.66           C  
ATOM    259  O   THR L  36      21.107  30.318  43.406  1.00 19.00           O  
ATOM    260  N   TYR L  37      20.650  30.614  41.210  1.00 19.27           N  
ATOM    261  CA  TYR L  37      20.426  29.206  41.056  1.00 18.70           C  
ATOM    262  CB  TYR L  37      19.453  28.828  39.925  1.00 18.80           C  
ATOM    263  CG  TYR L  37      18.103  29.394  40.197  1.00 18.87           C  
ATOM    264  CD1 TYR L  37      17.239  28.776  41.071  1.00 19.20           C  
ATOM    265  CD2 TYR L  37      17.706  30.557  39.581  1.00 19.19           C  
ATOM    266  CE1 TYR L  37      15.991  29.301  41.313  1.00 19.29           C  
ATOM    267  CE2 TYR L  37      16.460  31.086  39.817  1.00 19.65           C  
ATOM    268  CZ  TYR L  37      15.598  30.456  40.682  1.00 19.86           C  
ATOM    269  OH  TYR L  37      14.316  30.994  40.924  1.00 20.48           O  
ATOM    270  C   TYR L  37      21.716  28.554  40.689  1.00 18.39           C  
ATOM    271  O   TYR L  37      21.980  28.264  39.522  1.00 19.52           O  
ATOM    272  N   LEU L  38      22.545  28.268  41.705  1.00 38.60           N  
ATOM    273  CA  LEU L  38      23.802  27.627  41.467  1.00 37.14           C  
ATOM    274  CB  LEU L  38      25.014  28.343  42.077  1.00 38.91           C  
ATOM    275  CG  LEU L  38      26.327  27.598  41.783  1.00 39.18           C  
ATOM    276  CD1 LEU L  38      26.753  27.769  40.319  0.80 37.86           C  
ATOM    277  CD2 LEU L  38      27.426  27.943  42.789  1.00 37.97           C  
ATOM    278  C   LEU L  38      23.728  26.326  42.188  1.00 36.70           C  
ATOM    279  O   LEU L  38      23.465  26.292  43.391  1.00 35.89           O  
ATOM    280  N   GLU L  39      23.970  25.215  41.468  1.00 35.14           N  
ATOM    281  CA  GLU L  39      23.855  23.936  42.099  1.00 33.55           C  
ATOM    282  CB  GLU L  39      22.674  23.132  41.537  1.00 34.85           C  
ATOM    283  CG  GLU L  39      21.346  23.846  41.811  1.00 36.77           C  
ATOM    284  CD  GLU L  39      20.231  23.176  41.025  1.00 32.82           C  
ATOM    285  OE1 GLU L  39      19.955  21.977  41.296  1.00 30.05           O  
ATOM    286  OE2 GLU L  39      19.635  23.858  40.149  1.00 35.67           O1-
ATOM    287  C   GLU L  39      25.127  23.169  41.898  1.00 33.52           C  
ATOM    288  O   GLU L  39      25.926  23.477  41.016  1.00 35.27           O  
ATOM    289  N   TRP L  40      25.367  22.169  42.768  1.00 33.40           N  
ATOM    290  CA  TRP L  40      26.526  21.328  42.664  1.00 33.05           C  
ATOM    291  CB  TRP L  40      27.455  21.424  43.887  1.00 34.86           C  
ATOM    292  CG  TRP L  40      28.152  22.757  44.024  1.00 35.21           C  
ATOM    293  CD2 TRP L  40      29.426  23.064  43.436  1.00 36.65           C  
ATOM    294  CD1 TRP L  40      27.751  23.879  44.688  1.00 37.26           C  
ATOM    295  NE1 TRP L  40      28.698  24.868  44.550  1.00 37.44           N  
ATOM    296  CE2 TRP L  40      29.734  24.380  43.781  1.00 37.84           C  
ATOM    297  CE3 TRP L  40      30.272  22.311  42.670  1.00 34.44           C  
ATOM    298  CZ2 TRP L  40      30.895  24.965  43.363  1.00 37.93           C  
ATOM    299  CZ3 TRP L  40      31.443  22.904  42.251  1.00 36.98           C  
ATOM    300  CH2 TRP L  40      31.747  24.206  42.592  1.00 37.90           C  
ATOM    301  C   TRP L  40      26.048  19.911  42.582  1.00 32.96           C  
ATOM    302  O   TRP L  40      25.181  19.488  43.347  1.00 33.89           O  
ATOM    303  N   TYR L  41      26.621  19.133  41.642  1.00 32.61           N  
ATOM    304  CA  TYR L  41      26.224  17.764  41.459  1.00 32.91           C  
ATOM    305  CB  TYR L  41      25.613  17.467  40.079  1.00 31.90           C  
ATOM    306  CG  TYR L  41      24.323  18.196  39.947  1.00 31.24           C  
ATOM    307  CD1 TYR L  41      23.153  17.613  40.367  1.00 32.07           C  
ATOM    308  CD2 TYR L  41      24.278  19.458  39.408  1.00 33.19           C  
ATOM    309  CE1 TYR L  41      21.953  18.272  40.246  1.00 32.79           C  
ATOM    310  CE2 TYR L  41      23.081  20.122  39.282  1.00 32.71           C  
ATOM    311  CZ  TYR L  41      21.915  19.529  39.700  1.00 32.09           C  
ATOM    312  OH  TYR L  41      20.687  20.209  39.569  1.00 35.73           O  
ATOM    313  C   TYR L  41      27.436  16.890  41.556  1.00 34.12           C  
ATOM    314  O   TYR L  41      28.559  17.321  41.298  1.00 36.30           O  
ATOM    315  N   LEU L  42      27.223  15.624  41.975  1.00 32.68           N  
ATOM    316  CA  LEU L  42      28.279  14.655  42.042  1.00 33.96           C  
ATOM    317  CB  LEU L  42      28.511  14.106  43.465  1.00 35.01           C  
ATOM    318  CG  LEU L  42      29.563  12.983  43.561  1.00 35.43           C  
ATOM    319  CD1 LEU L  42      30.950  13.445  43.092  1.00 35.60           C  
ATOM    320  CD2 LEU L  42      29.594  12.382  44.974  1.00 35.01           C  
ATOM    321  C   LEU L  42      27.880  13.508  41.168  1.00 32.97           C  
ATOM    322  O   LEU L  42      26.761  13.004  41.258  1.00 33.47           O  
ATOM    323  N   GLN L  43      28.791  13.080  40.271  1.00 34.31           N  
ATOM    324  CA  GLN L  43      28.486  11.963  39.429  1.00 33.36           C  
ATOM    325  CB  GLN L  43      28.523  12.285  37.925  1.00 32.51           C  
ATOM    326  CG  GLN L  43      28.165  11.079  37.051  1.00 30.57           C  
ATOM    327  CD  GLN L  43      28.149  11.509  35.591  1.00 33.86           C  
ATOM    328  OE1 GLN L  43      28.902  12.388  35.176  1.00 33.46           O  
ATOM    329  NE2 GLN L  43      27.258  10.867  34.787  1.00 33.55           N  
ATOM    330  C   GLN L  43      29.521  10.921  39.697  1.00 35.09           C  
ATOM    331  O   GLN L  43      30.719  11.157  39.543  1.00 35.60           O  
ATOM    332  N   LYS L  44      29.065   9.731  40.126  1.00 37.91           N  
ATOM    333  CA  LYS L  44      29.963   8.652  40.403  1.00 41.45           C  
ATOM    334  CB  LYS L  44      29.488   7.762  41.562  1.00 40.71           C  
ATOM    335  CG  LYS L  44      29.432   8.541  42.878  1.00 43.20           C  
ATOM    336  CD  LYS L  44      28.674   7.836  44.001  1.00 47.42           C  
ATOM    337  CE  LYS L  44      28.622   8.646  45.297  1.00 50.93           C  
ATOM    338  NZ  LYS L  44      27.942   7.867  46.354  1.00 55.60           N1+
ATOM    339  C   LYS L  44      30.036   7.841  39.157  1.00 43.46           C  
ATOM    340  O   LYS L  44      29.155   7.921  38.304  1.00 42.92           O  
ATOM    341  N   PRO L  45      31.060   7.055  39.012  1.00 45.39           N  
ATOM    342  CA  PRO L  45      31.191   6.338  37.785  1.00 46.52           C  
ATOM    343  CD  PRO L  45      32.349   7.324  39.627  1.00 46.70           C  
ATOM    344  CB  PRO L  45      32.575   5.696  37.824  1.00 47.31           C  
ATOM    345  CG  PRO L  45      33.387   6.679  38.689  1.00 46.08           C  
ATOM    346  C   PRO L  45      30.054   5.398  37.558  1.00 47.99           C  
ATOM    347  O   PRO L  45      29.696   4.648  38.465  1.00 50.13           O  
ATOM    348  N   GLY L  46      29.474   5.435  36.343  1.00 47.28           N  
ATOM    349  CA  GLY L  46      28.424   4.531  35.980  1.00 48.83           C  
ATOM    350  C   GLY L  46      27.122   4.943  36.597  1.00 48.59           C  
ATOM    351  O   GLY L  46      26.196   4.134  36.652  1.00 50.01           O  
ATOM    352  N   GLN L  47      26.992   6.198  37.075  1.00 45.96           N  
ATOM    353  CA  GLN L  47      25.738   6.572  37.676  1.00 43.76           C  
ATOM    354  CB  GLN L  47      25.787   6.687  39.210  1.00 46.07           C  
ATOM    355  CG  GLN L  47      26.055   5.361  39.921  1.00 50.75           C  
ATOM    356  CD  GLN L  47      26.037   5.630  41.420  1.00 54.57           C  
ATOM    357  OE1 GLN L  47      25.547   6.664  41.871  1.00 56.13           O  
ATOM    358  NE2 GLN L  47      26.578   4.669  42.215  1.00 56.80           N  
ATOM    359  C   GLN L  47      25.323   7.916  37.168  1.00 40.86           C  
ATOM    360  O   GLN L  47      26.092   8.615  36.511  1.00 40.07           O  
ATOM    361  N   SER L  48      24.056   8.292  37.438  1.00 38.08           N  
ATOM    362  CA  SER L  48      23.569   9.583  37.055  1.00 37.61           C  
ATOM    363  CB  SER L  48      22.037   9.645  36.906  1.00 38.73           C  
ATOM    364  OG  SER L  48      21.401   9.153  38.075  1.00 45.71           O  
ATOM    365  C   SER L  48      24.028  10.571  38.089  1.00 35.75           C  
ATOM    366  O   SER L  48      24.400  10.196  39.199  1.00 36.85           O  
ATOM    367  N   PRO L  49      24.034  11.834  37.748  1.00 35.16           N  
ATOM    368  CA  PRO L  49      24.470  12.838  38.683  1.00 33.45           C  
ATOM    369  CD  PRO L  49      24.234  12.247  36.367  1.00 33.74           C  
ATOM    370  CB  PRO L  49      24.620  14.122  37.870  1.00 32.24           C  
ATOM    371  CG  PRO L  49      24.926  13.619  36.447  1.00 33.16           C  
ATOM    372  C   PRO L  49      23.500  12.967  39.816  1.00 34.07           C  
ATOM    373  O   PRO L  49      22.303  12.780  39.601  1.00 35.80           O  
ATOM    374  N   LYS L  50      23.996  13.280  41.033  1.00 33.66           N  
ATOM    375  CA  LYS L  50      23.135  13.435  42.172  1.00 34.64           C  
ATOM    376  CB  LYS L  50      23.485  12.506  43.348  1.00 37.69           C  
ATOM    377  CG  LYS L  50      23.236  11.017  43.085  1.00 43.30           C  
ATOM    378  CD  LYS L  50      21.772  10.668  42.805  1.00 49.22           C  
ATOM    379  CE  LYS L  50      21.501   9.164  42.709  1.00 50.49           C  
ATOM    380  NZ  LYS L  50      22.237   8.574  41.569  1.00 53.36           N1+
ATOM    381  C   LYS L  50      23.308  14.838  42.667  1.00 32.66           C  
ATOM    382  O   LYS L  50      24.404  15.391  42.628  1.00 33.82           O  
ATOM    383  N   LEU L  51      22.214  15.443  43.166  1.00 32.78           N  
ATOM    384  CA  LEU L  51      22.224  16.817  43.600  1.00 33.51           C  
ATOM    385  CB  LEU L  51      20.813  17.429  43.604  1.00 32.84           C  
ATOM    386  CG  LEU L  51      20.761  18.892  44.078  1.00 33.71           C  
ATOM    387  CD1 LEU L  51      21.552  19.821  43.145  1.00 36.11           C  
ATOM    388  CD2 LEU L  51      19.309  19.348  44.291  1.00 36.35           C  
ATOM    389  C   LEU L  51      22.743  16.925  45.006  1.00 34.40           C  
ATOM    390  O   LEU L  51      22.207  16.287  45.909  1.00 35.40           O  
ATOM    391  N   LEU L  52      23.902  17.608  45.190  1.00 33.29           N  
ATOM    392  CA  LEU L  52      24.463  17.913  46.486  1.00 34.00           C  
ATOM    393  CB  LEU L  52      25.993  18.015  46.424  1.00 33.80           C  
ATOM    394  CG  LEU L  52      26.664  16.704  45.976  1.00 35.69           C  
ATOM    395  CD1 LEU L  52      28.195  16.849  45.934  1.00 38.01           C  
ATOM    396  CD2 LEU L  52      26.205  15.517  46.840  1.00 35.77           C  
ATOM    397  C   LEU L  52      23.974  19.195  47.115  1.00 33.76           C  
ATOM    398  O   LEU L  52      23.498  19.205  48.250  1.00 35.82           O  
ATOM    399  N   ILE L  53      24.087  20.323  46.372  1.00 33.57           N  
ATOM    400  CA  ILE L  53      23.823  21.624  46.931  1.00 33.61           C  
ATOM    401  CB  ILE L  53      25.082  22.416  47.151  1.00 34.31           C  
ATOM    402  CG1 ILE L  53      26.029  21.691  48.121  1.00 36.03           C  
ATOM    403  CG2 ILE L  53      24.681  23.820  47.630  1.00 34.74           C  
ATOM    404  CD1 ILE L  53      25.458  21.546  49.529  1.00 38.03           C  
ATOM    405  C   ILE L  53      23.015  22.411  45.951  1.00 35.31           C  
ATOM    406  O   ILE L  53      23.226  22.311  44.743  1.00 35.13           O  
ATOM    407  N   TYR L  54      22.062  23.225  46.455  1.00 34.48           N  
ATOM    408  CA  TYR L  54      21.281  24.036  45.565  1.00 35.81           C  
ATOM    409  CB  TYR L  54      19.868  23.485  45.279  1.00 36.61           C  
ATOM    410  CG  TYR L  54      19.000  23.557  46.488  1.00 38.87           C  
ATOM    411  CD1 TYR L  54      19.059  22.600  47.474  1.00 40.32           C  
ATOM    412  CD2 TYR L  54      18.120  24.599  46.636  1.00 39.39           C  
ATOM    413  CE1 TYR L  54      18.246  22.677  48.580  1.00 41.68           C  
ATOM    414  CE2 TYR L  54      17.302  24.685  47.736  1.00 39.07           C  
ATOM    415  CZ  TYR L  54      17.362  23.721  48.712  1.00 40.97           C  
ATOM    416  OH  TYR L  54      16.522  23.808  49.842  1.00 42.33           O  
ATOM    417  C   TYR L  54      21.196  25.419  46.137  1.00 37.76           C  
ATOM    418  O   TYR L  54      21.388  25.623  47.336  1.00 36.18           O  
ATOM    419  N   LYS L  55      20.942  26.440  45.273  1.00 16.20           N  
ATOM    420  CA  LYS L  55      20.865  27.820  45.692  1.00 17.16           C  
ATOM    421  CB  LYS L  55      19.611  28.183  46.506  1.00 17.59           C  
ATOM    422  CG  LYS L  55      18.416  28.519  45.614  1.00 19.19           C  
ATOM    423  CD  LYS L  55      17.149  28.875  46.391  1.00 20.97           C  
ATOM    424  CE  LYS L  55      16.074  29.538  45.533  1.00 23.26           C  
ATOM    425  NZ  LYS L  55      14.879  29.827  46.354  1.00 24.20           N1+
ATOM    426  C   LYS L  55      22.090  28.204  46.465  1.00 17.11           C  
ATOM    427  O   LYS L  55      22.018  28.848  47.510  1.00 17.13           O  
ATOM    428  N   VAL L  56      23.250  27.773  45.945  1.00 17.16           N  
ATOM    429  CA  VAL L  56      24.580  28.105  46.381  1.00 17.45           C  
ATOM    430  CB  VAL L  56      24.791  29.588  46.509  1.00 17.38           C  
ATOM    431  CG1 VAL L  56      26.214  29.837  47.032  1.00 18.28           C  
ATOM    432  CG2 VAL L  56      24.509  30.247  45.147  1.00 17.63           C  
ATOM    433  C   VAL L  56      24.978  27.481  47.691  1.00 17.58           C  
ATOM    434  O   VAL L  56      26.124  27.047  47.810  1.00 17.25           O  
ATOM    435  N   SER L  57      24.070  27.315  48.679  1.00 17.63           N  
ATOM    436  CA  SER L  57      24.605  26.841  49.935  1.00 18.41           C  
ATOM    437  CB  SER L  57      24.905  27.989  50.913  1.00 19.29           C  
ATOM    438  OG  SER L  57      25.868  28.871  50.356  1.00 19.73           O  
ATOM    439  C   SER L  57      23.626  25.969  50.643  1.00 18.84           C  
ATOM    440  O   SER L  57      23.811  25.647  51.817  1.00 19.06           O  
ATOM    441  N   ASN L  58      22.569  25.519  49.960  1.00 39.28           N  
ATOM    442  CA  ASN L  58      21.629  24.704  50.676  1.00 39.34           C  
ATOM    443  CB  ASN L  58      20.165  25.003  50.321  1.00 40.34           C  
ATOM    444  CG  ASN L  58      19.823  26.363  50.907  1.00 42.96           C  
ATOM    445  OD1 ASN L  58      19.747  26.528  52.123  1.00 45.96           O  
ATOM    446  ND2 ASN L  58      19.625  27.374  50.022  1.00 43.83           N  
ATOM    447  C   ASN L  58      21.894  23.276  50.329  1.00 38.56           C  
ATOM    448  O   ASN L  58      22.032  22.925  49.160  1.00 39.21           O  
ATOM    449  N   ARG L  59      21.998  22.412  51.357  1.00 37.36           N  
ATOM    450  CA  ARG L  59      22.245  21.022  51.112  1.00 38.39           C  
ATOM    451  CB  ARG L  59      22.891  20.293  52.304  1.00 38.87           C  
ATOM    452  CG  ARG L  59      24.355  20.675  52.536  1.00 43.70           C  
ATOM    453  CD  ARG L  59      24.964  20.054  53.795  1.00 46.92           C  
ATOM    454  NE  ARG L  59      24.377  20.759  54.970  1.00 50.99           N  
ATOM    455  CZ  ARG L  59      23.209  20.321  55.521  1.00 52.96           C  
ATOM    456  NH1 ARG L  59      22.596  19.206  55.024  1.00 53.05           N1+
ATOM    457  NH2 ARG L  59      22.656  20.998  56.569  1.00 52.77           N  
ATOM    458  C   ARG L  59      20.942  20.351  50.816  1.00 37.80           C  
ATOM    459  O   ARG L  59      19.919  20.640  51.432  1.00 39.10           O  
ATOM    460  N   PHE L  60      20.971  19.417  49.847  1.00 37.64           N  
ATOM    461  CA  PHE L  60      19.810  18.673  49.451  1.00 39.49           C  
ATOM    462  CB  PHE L  60      19.975  18.040  48.053  1.00 38.08           C  
ATOM    463  CG  PHE L  60      18.693  17.409  47.633  1.00 39.31           C  
ATOM    464  CD1 PHE L  60      17.609  18.187  47.298  1.00 41.42           C  
ATOM    465  CD2 PHE L  60      18.585  16.040  47.537  1.00 40.85           C  
ATOM    466  CE1 PHE L  60      16.427  17.607  46.902  1.00 40.50           C  
ATOM    467  CE2 PHE L  60      17.405  15.456  47.140  1.00 38.07           C  
ATOM    468  CZ  PHE L  60      16.321  16.239  46.824  1.00 39.59           C  
ATOM    469  C   PHE L  60      19.631  17.603  50.482  1.00 40.08           C  
ATOM    470  O   PHE L  60      20.588  17.205  51.143  1.00 38.76           O  
ATOM    471  N   SER L  61      18.388  17.119  50.666  1.00 42.38           N  
ATOM    472  CA  SER L  61      18.141  16.155  51.696  0.90 43.46           C  
ATOM    473  CB  SER L  61      16.681  15.669  51.751  0.90 46.77           C  
ATOM    474  OG  SER L  61      15.816  16.755  52.045  0.90 53.02           O  
ATOM    475  C   SER L  61      18.994  14.950  51.462  1.00 43.27           C  
ATOM    476  O   SER L  61      19.165  14.494  50.332  1.00 44.53           O  
ATOM    477  N   GLY L  62      19.566  14.410  52.556  1.00 43.00           N  
ATOM    478  CA  GLY L  62      20.340  13.206  52.488  1.00 42.74           C  
ATOM    479  C   GLY L  62      21.796  13.521  52.326  1.00 43.67           C  
ATOM    480  O   GLY L  62      22.638  12.640  52.491  1.00 45.22           O  
ATOM    481  N   VAL L  63      22.144  14.783  52.005  1.00 42.10           N  
ATOM    482  CA  VAL L  63      23.535  15.106  51.819  1.00 43.57           C  
ATOM    483  CB  VAL L  63      23.751  16.353  51.007  1.00 44.37           C  
ATOM    484  CG1 VAL L  63      25.254  16.675  50.974  1.00 43.21           C  
ATOM    485  CG2 VAL L  63      23.134  16.143  49.613  1.00 41.70           C  
ATOM    486  C   VAL L  63      24.158  15.323  53.166  1.00 44.68           C  
ATOM    487  O   VAL L  63      23.573  15.970  54.033  1.00 45.57           O  
ATOM    488  N   PRO L  64      25.348  14.809  53.358  1.00 46.30           N  
ATOM    489  CA  PRO L  64      26.019  14.948  54.628  1.00 46.29           C  
ATOM    490  CD  PRO L  64      25.753  13.599  52.661  1.00 46.09           C  
ATOM    491  CB  PRO L  64      27.177  13.955  54.596  1.00 47.32           C  
ATOM    492  CG  PRO L  64      26.701  12.863  53.622  1.00 47.08           C  
ATOM    493  C   PRO L  64      26.463  16.363  54.864  1.00 46.95           C  
ATOM    494  O   PRO L  64      26.724  17.086  53.906  1.00 45.88           O  
ATOM    495  N   ASP L  65      26.611  16.746  56.147  1.00 48.17           N  
ATOM    496  CA  ASP L  65      26.958  18.069  56.597  1.00 49.04           C  
ATOM    497  CB  ASP L  65      27.014  18.185  58.128  1.00 53.34           C  
ATOM    498  CG  ASP L  65      25.629  17.954  58.705  1.00 66.21           C  
ATOM    499  OD1 ASP L  65      24.855  17.167  58.099  1.00 68.36           O  
ATOM    500  OD2 ASP L  65      25.322  18.568  59.761  1.00 72.28           O1-
ATOM    501  C   ASP L  65      28.329  18.422  56.109  1.00 47.52           C  
ATOM    502  O   ASP L  65      28.707  19.592  56.082  1.00 47.64           O  
ATOM    503  N   ARG L  66      29.123  17.405  55.743  1.00 46.04           N  
ATOM    504  CA  ARG L  66      30.489  17.572  55.333  1.00 45.74           C  
ATOM    505  CB  ARG L  66      31.123  16.251  54.877  1.00 46.46           C  
ATOM    506  CG  ARG L  66      31.195  15.190  55.970  1.00 50.48           C  
ATOM    507  CD  ARG L  66      31.801  13.870  55.493  1.00 50.27           C  
ATOM    508  NE  ARG L  66      30.800  13.174  54.635  1.00 48.34           N  
ATOM    509  CZ  ARG L  66      31.221  12.346  53.636  1.00 49.04           C  
ATOM    510  NH1 ARG L  66      32.555  12.224  53.381  1.00 45.69           N1+
ATOM    511  NH2 ARG L  66      30.321  11.633  52.899  1.00 49.81           N  
ATOM    512  C   ARG L  66      30.555  18.483  54.144  1.00 43.96           C  
ATOM    513  O   ARG L  66      31.550  19.186  53.960  1.00 44.92           O  
ATOM    514  N   PHE L  67      29.519  18.450  53.282  1.00 42.30           N  
ATOM    515  CA  PHE L  67      29.505  19.244  52.085  1.00 40.50           C  
ATOM    516  CB  PHE L  67      28.624  18.635  50.981  1.00 39.93           C  
ATOM    517  CG  PHE L  67      29.211  17.335  50.554  1.00 39.86           C  
ATOM    518  CD1 PHE L  67      30.168  17.298  49.568  1.00 39.21           C  
ATOM    519  CD2 PHE L  67      28.806  16.155  51.131  1.00 39.76           C  
ATOM    520  CE1 PHE L  67      30.711  16.102  49.167  1.00 40.08           C  
ATOM    521  CE2 PHE L  67      29.346  14.954  50.733  1.00 41.14           C  
ATOM    522  CZ  PHE L  67      30.302  14.927  49.748  1.00 40.11           C  
ATOM    523  C   PHE L  67      28.914  20.587  52.382  1.00 39.36           C  
ATOM    524  O   PHE L  67      27.876  20.695  53.034  1.00 39.99           O  
ATOM    525  N   SER L  68      29.572  21.663  51.903  1.00 38.45           N  
ATOM    526  CA  SER L  68      29.044  22.980  52.100  1.00 40.43           C  
ATOM    527  CB  SER L  68      29.632  23.695  53.327  1.00 42.07           C  
ATOM    528  OG  SER L  68      31.039  23.834  53.187  1.00 46.99           O  
ATOM    529  C   SER L  68      29.371  23.784  50.881  1.00 40.52           C  
ATOM    530  O   SER L  68      30.401  23.571  50.242  1.00 42.57           O  
ATOM    531  N   GLY L  69      28.486  24.736  50.520  1.00 40.75           N  
ATOM    532  CA  GLY L  69      28.725  25.544  49.359  1.00 39.11           C  
ATOM    533  C   GLY L  69      28.648  26.972  49.786  1.00 39.78           C  
ATOM    534  O   GLY L  69      27.947  27.311  50.739  1.00 40.86           O  
ATOM    535  N   SER L  70      29.382  27.851  49.076  1.00 40.39           N  
ATOM    536  CA  SER L  70      29.389  29.243  49.420  1.00 42.90           C  
ATOM    537  CB  SER L  70      30.407  29.584  50.520  1.00 43.70           C  
ATOM    538  OG  SER L  70      31.719  29.259  50.084  1.00 47.17           O  
ATOM    539  C   SER L  70      29.760  30.019  48.192  1.00 44.05           C  
ATOM    540  O   SER L  70      30.016  29.445  47.135  1.00 44.23           O  
ATOM    541  N   GLY L  71      29.784  31.363  48.305  1.00 45.26           N  
ATOM    542  CA  GLY L  71      30.148  32.185  47.184  1.00 45.39           C  
ATOM    543  C   GLY L  71      28.993  33.066  46.834  1.00 45.81           C  
ATOM    544  O   GLY L  71      27.908  32.947  47.401  1.00 47.38           O  
ATOM    545  N   SER L  72      29.216  34.011  45.897  1.00 47.09           N  
ATOM    546  CA  SER L  72      28.148  34.878  45.499  1.00 50.66           C  
ATOM    547  CB  SER L  72      27.934  36.062  46.456  1.00 52.87           C  
ATOM    548  OG  SER L  72      29.089  36.886  46.480  1.00 57.58           O  
ATOM    549  C   SER L  72      28.468  35.444  44.154  1.00 51.24           C  
ATOM    550  O   SER L  72      29.627  35.507  43.748  1.00 50.95           O  
ATOM    551  N   GLY L  73      27.418  35.861  43.419  1.00 49.90           N  
ATOM    552  CA  GLY L  73      27.599  36.500  42.149  1.00 49.38           C  
ATOM    553  C   GLY L  73      28.306  35.583  41.200  1.00 48.86           C  
ATOM    554  O   GLY L  73      27.702  34.678  40.631  1.00 49.08           O  
ATOM    555  N   THR L  74      29.571  35.933  40.886  1.00 48.50           N  
ATOM    556  CA  THR L  74      30.448  35.222  39.992  1.00 47.25           C  
ATOM    557  CB  THR L  74      31.466  36.127  39.362  1.00 47.49           C  
ATOM    558  OG1 THR L  74      32.164  35.434  38.339  1.00 50.58           O  
ATOM    559  CG2 THR L  74      32.446  36.614  40.438  1.00 45.98           C  
ATOM    560  C   THR L  74      31.191  34.048  40.582  1.00 47.45           C  
ATOM    561  O   THR L  74      31.437  33.073  39.873  1.00 47.45           O  
ATOM    562  N   ASP L  75      31.611  34.106  41.869  1.00 48.06           N  
ATOM    563  CA  ASP L  75      32.490  33.076  42.379  1.00 48.67           C  
ATOM    564  CB  ASP L  75      33.726  33.622  43.116  1.00 51.56           C  
ATOM    565  CG  ASP L  75      34.693  34.222  42.111  1.00 59.88           C  
ATOM    566  OD1 ASP L  75      34.549  33.938  40.893  1.00 64.99           O  
ATOM    567  OD2 ASP L  75      35.601  34.973  42.557  1.00 65.01           O1-
ATOM    568  C   ASP L  75      31.794  32.191  43.367  1.00 45.75           C  
ATOM    569  O   ASP L  75      31.120  32.669  44.277  1.00 47.07           O  
ATOM    570  N   PHE L  76      31.970  30.857  43.217  1.00 43.66           N  
ATOM    571  CA  PHE L  76      31.339  29.950  44.134  1.00 42.19           C  
ATOM    572  CB  PHE L  76      30.118  29.227  43.543  1.00 40.57           C  
ATOM    573  CG  PHE L  76      29.238  30.296  43.007  1.00 39.46           C  
ATOM    574  CD1 PHE L  76      28.630  31.191  43.850  1.00 39.96           C  
ATOM    575  CD2 PHE L  76      29.069  30.435  41.653  1.00 40.35           C  
ATOM    576  CE1 PHE L  76      27.830  32.192  43.360  1.00 40.57           C  
ATOM    577  CE2 PHE L  76      28.266  31.433  41.155  1.00 41.56           C  
ATOM    578  CZ  PHE L  76      27.645  32.309  42.010  1.00 41.79           C  
ATOM    579  C   PHE L  76      32.325  28.887  44.507  1.00 42.19           C  
ATOM    580  O   PHE L  76      33.247  28.591  43.747  1.00 43.84           O  
ATOM    581  N   THR L  77      32.161  28.285  45.708  1.00 41.10           N  
ATOM    582  CA  THR L  77      33.080  27.267  46.126  1.00 40.71           C  
ATOM    583  CB  THR L  77      34.106  27.778  47.095  1.00 41.34           C  
ATOM    584  OG1 THR L  77      34.814  28.867  46.518  1.00 46.78           O  
ATOM    585  CG2 THR L  77      35.083  26.639  47.427  1.00 41.70           C  
ATOM    586  C   THR L  77      32.327  26.170  46.814  1.00 40.56           C  
ATOM    587  O   THR L  77      31.352  26.407  47.526  1.00 42.64           O  
ATOM    588  N   LEU L  78      32.771  24.916  46.591  1.00 39.72           N  
ATOM    589  CA  LEU L  78      32.206  23.778  47.256  1.00 40.12           C  
ATOM    590  CB  LEU L  78      31.774  22.669  46.283  1.00 37.60           C  
ATOM    591  CG  LEU L  78      31.169  21.430  46.969  1.00 38.10           C  
ATOM    592  CD1 LEU L  78      29.849  21.772  47.682  1.00 38.36           C  
ATOM    593  CD2 LEU L  78      31.028  20.266  45.974  1.00 36.46           C  
ATOM    594  C   LEU L  78      33.308  23.232  48.105  1.00 40.61           C  
ATOM    595  O   LEU L  78      34.419  23.023  47.618  1.00 40.01           O  
ATOM    596  N   LYS L  79      33.048  23.006  49.410  1.00 41.77           N  
ATOM    597  CA  LYS L  79      34.095  22.485  50.238  1.00 44.30           C  
ATOM    598  CB  LYS L  79      34.536  23.421  51.380  1.00 47.55           C  
ATOM    599  CG  LYS L  79      35.254  24.686  50.899  1.00 52.38           C  
ATOM    600  CD  LYS L  79      35.472  25.722  52.006  1.00 57.54           C  
ATOM    601  CE  LYS L  79      36.189  26.992  51.538  1.00 59.05           C  
ATOM    602  NZ  LYS L  79      37.595  26.685  51.187  1.00 61.31           N1+
ATOM    603  C   LYS L  79      33.630  21.213  50.860  1.00 43.72           C  
ATOM    604  O   LYS L  79      32.478  21.081  51.270  1.00 43.45           O  
ATOM    605  N   ILE L  80      34.540  20.224  50.923  1.00 43.39           N  
ATOM    606  CA  ILE L  80      34.206  18.968  51.513  1.00 44.72           C  
ATOM    607  CB  ILE L  80      34.423  17.827  50.564  1.00 43.18           C  
ATOM    608  CG1 ILE L  80      33.650  18.076  49.258  1.00 44.17           C  
ATOM    609  CG2 ILE L  80      34.007  16.528  51.276  1.00 42.28           C  
ATOM    610  CD1 ILE L  80      34.104  17.194  48.097  1.00 44.56           C  
ATOM    611  C   ILE L  80      35.145  18.784  52.659  1.00 47.76           C  
ATOM    612  O   ILE L  80      36.354  18.666  52.470  1.00 48.60           O  
ATOM    613  N   ASN L  81      34.612  18.781  53.891  1.00 49.29           N  
ATOM    614  CA  ASN L  81      35.465  18.563  55.017  1.00 51.34           C  
ATOM    615  CB  ASN L  81      34.886  19.107  56.335  1.00 52.11           C  
ATOM    616  CG  ASN L  81      34.726  20.613  56.198  1.00  0.00           C  
ATOM    617  OD1 ASN L  81      33.714  21.096  55.692  1.00  0.00           O  
ATOM    618  ND2 ASN L  81      35.747  21.382  56.663  1.00  0.00           N  
ATOM    619  C   ASN L  81      35.554  17.077  55.156  1.00 51.27           C  
ATOM    620  O   ASN L  81      34.595  16.365  54.874  1.00 52.10           O  
ATOM    621  N   ARG L  82      36.721  16.571  55.586  1.00 51.49           N  
ATOM    622  CA  ARG L  82      36.926  15.167  55.821  1.00 52.82           C  
ATOM    623  CB  ARG L  82      36.344  14.679  57.159  1.00 55.53           C  
ATOM    624  CG  ARG L  82      36.562  13.188  57.418  1.00 62.50           C  
ATOM    625  CD  ARG L  82      36.213  12.760  58.843  1.00 70.15           C  
ATOM    626  NE  ARG L  82      34.918  13.404  59.197  1.00 76.15           N  
ATOM    627  CZ  ARG L  82      34.174  12.911  60.230  1.00 76.81           C  
ATOM    628  NH1 ARG L  82      34.597  11.802  60.903  1.00 77.96           N1+
ATOM    629  NH2 ARG L  82      33.012  13.528  60.591  1.00 76.68           N  
ATOM    630  C   ARG L  82      36.392  14.316  54.706  1.00 51.18           C  
ATOM    631  O   ARG L  82      35.330  13.707  54.825  1.00 50.92           O  
ATOM    632  N   VAL L  83      37.130  14.266  53.580  1.00 48.41           N  
ATOM    633  CA  VAL L  83      36.754  13.501  52.423  1.00 45.89           C  
ATOM    634  CB  VAL L  83      37.719  13.672  51.284  1.00 46.15           C  
ATOM    635  CG1 VAL L  83      37.322  12.715  50.150  1.00 44.55           C  
ATOM    636  CG2 VAL L  83      37.744  15.153  50.872  1.00 45.17           C  
ATOM    637  C   VAL L  83      36.733  12.042  52.765  1.00 45.98           C  
ATOM    638  O   VAL L  83      37.602  11.535  53.474  1.00 45.80           O  
ATOM    639  N   GLU L  84      35.709  11.329  52.249  1.00 46.67           N  
ATOM    640  CA  GLU L  84      35.582   9.918  52.474  1.00 48.63           C  
ATOM    641  CB  GLU L  84      34.285   9.521  53.203  1.00 48.84           C  
ATOM    642  CG  GLU L  84      34.262  10.079  54.631  1.00 51.39           C  
ATOM    643  CD  GLU L  84      33.083   9.508  55.406  1.00 53.41           C  
ATOM    644  OE1 GLU L  84      32.383   8.611  54.864  0.80 55.73           O  
ATOM    645  OE2 GLU L  84      32.875   9.964  56.562  0.80 53.23           O1-
ATOM    646  C   GLU L  84      35.621   9.252  51.132  1.00 47.20           C  
ATOM    647  O   GLU L  84      35.558   9.907  50.095  1.00 45.64           O  
ATOM    648  N   ALA L  85      35.738   7.911  51.132  1.00 47.28           N  
ATOM    649  CA  ALA L  85      35.884   7.125  49.938  1.00 47.18           C  
ATOM    650  CB  ALA L  85      36.034   5.623  50.236  1.00 45.96           C  
ATOM    651  C   ALA L  85      34.684   7.292  49.053  1.00 46.32           C  
ATOM    652  O   ALA L  85      34.803   7.318  47.831  1.00 46.99           O  
ATOM    653  N   GLU L  86      33.488   7.421  49.649  1.00 45.89           N  
ATOM    654  CA  GLU L  86      32.246   7.507  48.927  0.90 44.96           C  
ATOM    655  CB  GLU L  86      31.058   7.778  49.857  0.90 46.55           C  
ATOM    656  CG  GLU L  86      30.844   6.744  50.954  0.90 52.01           C  
ATOM    657  CD  GLU L  86      29.871   7.380  51.935  1.00 62.62           C  
ATOM    658  OE1 GLU L  86      28.749   7.746  51.497  1.00 65.23           O  
ATOM    659  OE2 GLU L  86      30.239   7.525  53.130  1.00 64.59           O1-
ATOM    660  C   GLU L  86      32.275   8.709  48.037  1.00 43.57           C  
ATOM    661  O   GLU L  86      31.647   8.721  46.982  1.00 43.36           O  
ATOM    662  N   ASP L  87      32.989   9.757  48.475  1.00 42.24           N  
ATOM    663  CA  ASP L  87      33.054  11.064  47.879  1.00 40.63           C  
ATOM    664  CB  ASP L  87      33.788  12.076  48.777  1.00 41.25           C  
ATOM    665  CG  ASP L  87      32.917  12.332  50.001  1.00 43.03           C  
ATOM    666  OD1 ASP L  87      31.728  11.916  49.981  1.00 42.67           O  
ATOM    667  OD2 ASP L  87      33.430  12.948  50.973  1.00 44.53           O1-
ATOM    668  C   ASP L  87      33.716  11.090  46.528  1.00 39.16           C  
ATOM    669  O   ASP L  87      33.549  12.059  45.791  1.00 38.31           O  
ATOM    670  N   LEU L  88      34.529  10.082  46.170  1.00 39.19           N  
ATOM    671  CA  LEU L  88      35.236  10.134  44.915  1.00 39.24           C  
ATOM    672  CB  LEU L  88      36.135   8.907  44.707  1.00 41.45           C  
ATOM    673  CG  LEU L  88      37.227   8.767  45.783  1.00 43.72           C  
ATOM    674  CD1 LEU L  88      38.103   7.527  45.536  1.00 44.62           C  
ATOM    675  CD2 LEU L  88      38.057  10.056  45.901  1.00 42.56           C  
ATOM    676  C   LEU L  88      34.250  10.163  43.783  1.00 38.27           C  
ATOM    677  O   LEU L  88      33.216   9.499  43.822  1.00 37.97           O  
ATOM    678  N   GLY L  89      34.563  10.954  42.731  1.00 35.84           N  
ATOM    679  CA  GLY L  89      33.698  11.051  41.587  1.00 34.92           C  
ATOM    680  C   GLY L  89      33.962  12.373  40.933  1.00 35.42           C  
ATOM    681  O   GLY L  89      34.969  13.024  41.205  1.00 37.01           O  
ATOM    682  N   ILE L  90      33.041  12.810  40.048  1.00 33.17           N  
ATOM    683  CA  ILE L  90      33.211  14.048  39.340  1.00 32.09           C  
ATOM    684  CB  ILE L  90      33.048  13.876  37.860  1.00 34.05           C  
ATOM    685  CG1 ILE L  90      31.641  13.345  37.551  1.00 31.47           C  
ATOM    686  CG2 ILE L  90      34.180  12.962  37.360  1.00 31.26           C  
ATOM    687  CD1 ILE L  90      31.387  13.141  36.062  1.00  0.00           C  
ATOM    688  C   ILE L  90      32.182  15.020  39.832  1.00 32.60           C  
ATOM    689  O   ILE L  90      31.002  14.692  39.941  1.00 33.42           O  
ATOM    690  N   TYR L  91      32.619  16.259  40.141  1.00 32.60           N  
ATOM    691  CA  TYR L  91      31.748  17.265  40.678  1.00 33.41           C  
ATOM    692  CB  TYR L  91      32.347  18.033  41.870  1.00 33.88           C  
ATOM    693  CG  TYR L  91      32.503  17.099  43.018  1.00 32.33           C  
ATOM    694  CD1 TYR L  91      33.615  16.301  43.137  1.00 34.97           C  
ATOM    695  CD2 TYR L  91      31.528  17.028  43.984  1.00 33.19           C  
ATOM    696  CE1 TYR L  91      33.750  15.445  44.206  1.00 34.14           C  
ATOM    697  CE2 TYR L  91      31.655  16.176  45.052  1.00 34.25           C  
ATOM    698  CZ  TYR L  91      32.768  15.383  45.165  1.00 34.33           C  
ATOM    699  OH  TYR L  91      32.894  14.510  46.265  1.00 35.65           O  
ATOM    700  C   TYR L  91      31.506  18.299  39.624  1.00 35.78           C  
ATOM    701  O   TYR L  91      32.433  18.720  38.933  1.00 38.36           O  
ATOM    702  N   TYR L  92      30.230  18.719  39.464  1.00 35.27           N  
ATOM    703  CA  TYR L  92      29.911  19.728  38.492  1.00 34.15           C  
ATOM    704  CB  TYR L  92      28.950  19.291  37.366  1.00 34.37           C  
ATOM    705  CG  TYR L  92      29.482  18.183  36.523  1.00 32.33           C  
ATOM    706  CD1 TYR L  92      30.472  18.412  35.601  1.00 33.20           C  
ATOM    707  CD2 TYR L  92      28.994  16.905  36.656  1.00 31.87           C  
ATOM    708  CE1 TYR L  92      30.956  17.394  34.817  1.00 32.37           C  
ATOM    709  CE2 TYR L  92      29.475  15.882  35.873  1.00 30.88           C  
ATOM    710  CZ  TYR L  92      30.458  16.126  34.947  1.00 31.32           C  
ATOM    711  OH  TYR L  92      30.967  15.096  34.131  1.00 38.42           O  
ATOM    712  C   TYR L  92      29.130  20.823  39.162  1.00 35.18           C  
ATOM    713  O   TYR L  92      28.258  20.562  39.991  1.00 36.03           O  
ATOM    714  N   CYS L  93      29.438  22.093  38.819  1.00 34.87           N  
ATOM    715  CA  CYS L  93      28.620  23.190  39.257  1.00 35.03           C  
ATOM    716  CB  CYS L  93      29.393  24.497  39.579  1.00 36.56           C  
ATOM    717  SG  CYS L  93      30.397  25.133  38.205  1.00 40.21           S  
ATOM    718  C   CYS L  93      27.661  23.438  38.128  1.00 35.49           C  
ATOM    719  O   CYS L  93      27.959  23.113  36.979  1.00 34.40           O  
ATOM    720  N   LEU L  94      26.459  23.974  38.429  1.00 35.91           N  
ATOM    721  CA  LEU L  94      25.466  24.172  37.406  1.00 33.76           C  
ATOM    722  CB  LEU L  94      24.398  23.057  37.441  1.00 33.74           C  
ATOM    723  CG  LEU L  94      23.262  23.132  36.394  1.00 33.57           C  
ATOM    724  CD1 LEU L  94      22.293  24.299  36.656  1.00 34.20           C  
ATOM    725  CD2 LEU L  94      23.818  23.117  34.967  1.00 35.56           C  
ATOM    726  C   LEU L  94      24.790  25.481  37.674  1.00 33.91           C  
ATOM    727  O   LEU L  94      24.614  25.874  38.826  1.00 35.14           O  
ATOM    728  N   GLN L  95      24.394  26.189  36.597  1.00 34.17           N  
ATOM    729  CA  GLN L  95      23.745  27.464  36.698  1.00 34.39           C  
ATOM    730  CB  GLN L  95      24.625  28.538  36.031  1.00 33.68           C  
ATOM    731  CG  GLN L  95      24.085  29.957  36.051  1.00 32.14           C  
ATOM    732  CD  GLN L  95      23.367  30.187  34.733  1.00 34.24           C  
ATOM    733  OE1 GLN L  95      22.691  31.197  34.561  1.00 34.04           O  
ATOM    734  NE2 GLN L  95      23.514  29.235  33.772  1.00 30.41           N  
ATOM    735  C   GLN L  95      22.408  27.370  36.004  1.00 34.61           C  
ATOM    736  O   GLN L  95      22.329  27.079  34.814  1.00 34.06           O  
ATOM    737  N   GLY L  96      21.331  27.490  36.808  1.00 17.19           N  
ATOM    738  CA  GLY L  96      19.923  27.488  36.489  1.00 17.89           C  
ATOM    739  C   GLY L  96      19.377  28.802  36.002  1.00 18.58           C  
ATOM    740  O   GLY L  96      18.277  28.853  35.462  1.00 19.10           O  
ATOM    741  N   SER L  97      20.045  29.922  36.310  1.00 19.30           N  
ATOM    742  CA  SER L  97      19.459  31.218  36.097  1.00 20.25           C  
ATOM    743  CB  SER L  97      20.254  32.332  36.788  1.00 20.29           C  
ATOM    744  OG  SER L  97      20.181  32.127  38.190  1.00 21.46           O  
ATOM    745  C   SER L  97      19.221  31.606  34.665  1.00 20.81           C  
ATOM    746  O   SER L  97      18.190  32.214  34.379  1.00 21.14           O  
ATOM    747  N   HIS L  98      20.128  31.288  33.719  1.00 20.89           N  
ATOM    748  CA  HIS L  98      19.904  31.808  32.397  1.00 22.12           C  
ATOM    749  ND1 HIS L  98      22.155  33.892  33.959  1.00 28.45           N  
ATOM    750  CG  HIS L  98      21.184  33.916  32.982  1.00 25.80           C  
ATOM    751  CB  HIS L  98      20.987  32.818  31.973  1.00 23.27           C  
ATOM    752  NE2 HIS L  98      21.037  35.793  34.228  1.00 28.70           N  
ATOM    753  CD2 HIS L  98      20.511  35.084  33.161  1.00 27.98           C  
ATOM    754  CE1 HIS L  98      22.022  35.039  34.675  1.00 27.60           C  
ATOM    755  C   HIS L  98      19.915  30.691  31.398  1.00 22.02           C  
ATOM    756  O   HIS L  98      20.563  29.665  31.597  1.00 21.84           O  
ATOM    757  N   VAL L  99      19.161  30.866  30.291  1.00 21.63           N  
ATOM    758  CA  VAL L  99      19.122  29.873  29.256  1.00 21.57           C  
ATOM    759  CB  VAL L  99      17.825  29.858  28.495  1.00 21.86           C  
ATOM    760  CG1 VAL L  99      17.929  28.838  27.349  1.00 21.91           C  
ATOM    761  CG2 VAL L  99      16.682  29.571  29.485  1.00 22.57           C  
ATOM    762  C   VAL L  99      20.212  30.209  28.289  1.00 21.66           C  
ATOM    763  O   VAL L  99      20.440  31.379  27.984  1.00 21.40           O  
ATOM    764  N   PRO L 100      20.910  29.217  27.803  1.00 21.04           N  
ATOM    765  CA  PRO L 100      20.680  27.857  28.204  1.00 20.08           C  
ATOM    766  CD  PRO L 100      21.489  29.303  26.474  1.00 20.77           C  
ATOM    767  CB  PRO L 100      21.212  26.979  27.067  1.00 19.94           C  
ATOM    768  CG  PRO L 100      22.108  27.918  26.241  1.00 21.12           C  
ATOM    769  C   PRO L 100      21.331  27.575  29.519  1.00 19.52           C  
ATOM    770  O   PRO L 100      22.253  28.295  29.903  1.00 19.69           O  
ATOM    771  N   LEU L 101      20.866  26.528  30.224  1.00 18.39           N  
ATOM    772  CA  LEU L 101      21.456  26.194  31.484  1.00 17.84           C  
ATOM    773  CB  LEU L 101      20.672  25.125  32.264  1.00 17.19           C  
ATOM    774  CG  LEU L 101      19.240  25.555  32.635  1.00 17.96           C  
ATOM    775  CD1 LEU L 101      18.524  24.467  33.452  1.00 16.93           C  
ATOM    776  CD2 LEU L 101      19.227  26.929  33.322  1.00 18.10           C  
ATOM    777  C   LEU L 101      22.812  25.635  31.180  1.00 17.56           C  
ATOM    778  O   LEU L 101      22.991  24.963  30.165  1.00 17.15           O  
ATOM    779  N   THR L 102      23.819  25.912  32.038  1.00 33.65           N  
ATOM    780  CA  THR L 102      25.120  25.404  31.721  1.00 32.91           C  
ATOM    781  CB  THR L 102      26.056  26.493  31.285  1.00 34.12           C  
ATOM    782  OG1 THR L 102      26.185  27.463  32.315  1.00 33.88           O  
ATOM    783  CG2 THR L 102      25.492  27.149  30.013  1.00 32.44           C  
ATOM    784  C   THR L 102      25.728  24.758  32.926  1.00 34.08           C  
ATOM    785  O   THR L 102      25.449  25.131  34.065  1.00 34.57           O  
ATOM    786  N   PHE L 103      26.599  23.757  32.678  1.00 33.87           N  
ATOM    787  CA  PHE L 103      27.289  23.053  33.720  1.00 32.50           C  
ATOM    788  CB  PHE L 103      27.253  21.518  33.588  1.00 30.86           C  
ATOM    789  CG  PHE L 103      25.882  20.982  33.820  1.00 34.14           C  
ATOM    790  CD1 PHE L 103      24.965  20.919  32.798  1.00 32.37           C  
ATOM    791  CD2 PHE L 103      25.520  20.517  35.062  1.00 31.91           C  
ATOM    792  CE1 PHE L 103      23.704  20.414  33.016  1.00 34.07           C  
ATOM    793  CE2 PHE L 103      24.261  20.010  35.287  1.00 33.58           C  
ATOM    794  CZ  PHE L 103      23.347  19.957  34.261  1.00 32.44           C  
ATOM    795  C   PHE L 103      28.736  23.399  33.601  1.00 34.91           C  
ATOM    796  O   PHE L 103      29.202  23.845  32.553  1.00 32.92           O  
ATOM    797  N   GLY L 104      29.487  23.217  34.702  1.00 35.56           N  
ATOM    798  CA  GLY L 104      30.899  23.446  34.661  1.00 37.42           C  
ATOM    799  C   GLY L 104      31.503  22.237  34.010  1.00 38.27           C  
ATOM    800  O   GLY L 104      30.821  21.245  33.764  1.00 38.61           O  
ATOM    801  N   ALA L 105      32.818  22.305  33.727  1.00 38.92           N  
ATOM    802  CA  ALA L 105      33.576  21.285  33.053  1.00 38.84           C  
ATOM    803  CB  ALA L 105      35.024  21.714  32.763  1.00 43.27           C  
ATOM    804  C   ALA L 105      33.631  20.021  33.858  1.00 38.26           C  
ATOM    805  O   ALA L 105      33.712  18.929  33.298  1.00 39.45           O  
ATOM    806  N   GLY L 106      33.652  20.130  35.198  1.00 38.06           N  
ATOM    807  CA  GLY L 106      33.712  18.956  36.019  1.00 37.53           C  
ATOM    808  C   GLY L 106      35.058  18.906  36.666  1.00 38.97           C  
ATOM    809  O   GLY L 106      36.074  19.258  36.068  1.00 41.32           O  
ATOM    810  N   THR L 107      35.080  18.475  37.942  1.00 38.35           N  
ATOM    811  CA  THR L 107      36.305  18.332  38.673  1.00 38.14           C  
ATOM    812  CB  THR L 107      36.380  19.247  39.862  1.00 37.78           C  
ATOM    813  OG1 THR L 107      36.264  20.598  39.441  1.00 37.24           O  
ATOM    814  CG2 THR L 107      37.719  19.034  40.588  1.00 37.56           C  
ATOM    815  C   THR L 107      36.321  16.928  39.183  1.00 38.79           C  
ATOM    816  O   THR L 107      35.404  16.506  39.884  1.00 37.85           O  
ATOM    817  N   THR L 108      37.376  16.158  38.861  1.00 37.83           N  
ATOM    818  CA  THR L 108      37.386  14.801  39.316  1.00 40.50           C  
ATOM    819  CB  THR L 108      37.986  13.836  38.333  1.00 42.37           C  
ATOM    820  OG1 THR L 108      37.843  12.505  38.806  1.00  0.00           O  
ATOM    821  CG2 THR L 108      39.473  14.173  38.127  1.00  0.00           C  
ATOM    822  C   THR L 108      38.177  14.746  40.578  1.00 41.17           C  
ATOM    823  O   THR L 108      39.307  15.226  40.654  1.00 42.29           O  
ATOM    824  N   LEU L 109      37.564  14.162  41.623  1.00 40.68           N  
ATOM    825  CA  LEU L 109      38.194  14.037  42.903  1.00 41.94           C  
ATOM    826  CB  LEU L 109      37.161  13.988  44.040  1.00 41.91           C  
ATOM    827  CG  LEU L 109      37.739  14.115  45.460  1.00 42.36           C  
ATOM    828  CD1 LEU L 109      38.089  15.572  45.792  1.00 41.17           C  
ATOM    829  CD2 LEU L 109      36.818  13.470  46.501  0.80 41.74           C  
ATOM    830  C   LEU L 109      38.870  12.699  42.881  1.00 42.24           C  
ATOM    831  O   LEU L 109      38.213  11.678  42.690  1.00 42.90           O  
ATOM    832  N   GLU L 110      40.207  12.675  43.077  1.00 42.27           N  
ATOM    833  CA  GLU L 110      40.956  11.449  43.016  1.00 43.35           C  
ATOM    834  CB  GLU L 110      41.993  11.401  41.879  1.00 44.74           C  
ATOM    835  CG  GLU L 110      41.407  11.357  40.470  1.00 50.07           C  
ATOM    836  CD  GLU L 110      42.568  11.312  39.486  1.00 52.50           C  
ATOM    837  OE1 GLU L 110      43.592  12.004  39.735  1.00 53.80           O  
ATOM    838  OE2 GLU L 110      42.451  10.575  38.471  1.00 53.35           O1-
ATOM    839  C   GLU L 110      41.763  11.314  44.268  1.00 43.81           C  
ATOM    840  O   GLU L 110      41.869  12.246  45.065  1.00 42.92           O  
ATOM    841  N   LEU L 111      42.342  10.112  44.470  1.00 43.28           N  
ATOM    842  CA  LEU L 111      43.152   9.818  45.619  1.00 44.43           C  
ATOM    843  CB  LEU L 111      43.198   8.318  45.955  1.00 43.27           C  
ATOM    844  CG  LEU L 111      41.835   7.724  46.344  1.00 38.58           C  
ATOM    845  CD1 LEU L 111      41.955   6.225  46.665  1.00 45.60           C  
ATOM    846  CD2 LEU L 111      41.188   8.527  47.482  1.00 31.47           C  
ATOM    847  C   LEU L 111      44.567  10.228  45.363  1.00 45.12           C  
ATOM    848  O   LEU L 111      45.098  10.042  44.269  1.00 44.42           O  
ATOM    849  N   LYS L 112      45.229  10.790  46.392  1.00 46.13           N  
ATOM    850  CA  LYS L 112      46.607  11.165  46.243  1.00 46.53           C  
ATOM    851  CB  LYS L 112      47.074  12.288  47.191  1.00 48.98           C  
ATOM    852  CG  LYS L 112      46.623  13.692  46.777  1.00 53.26           C  
ATOM    853  CD  LYS L 112      46.888  14.762  47.839  1.00 56.83           C  
ATOM    854  CE  LYS L 112      46.686  16.195  47.339  1.00 58.12           C  
ATOM    855  NZ  LYS L 112      46.916  17.160  48.437  1.00 59.96           N1+
ATOM    856  C   LYS L 112      47.447   9.939  46.575  1.00 44.77           C  
ATOM    857  O   LYS L 112      46.890   8.978  47.171  1.00 45.12           O  
ATOM    858  OXT LYS L 112      48.663   9.952  46.244  1.00  0.00           O1-
TER     859      LYS L 112 
ATOM    860  N   LYS H 113       8.137   6.984  46.183  1.00 46.84           N1+
ATOM    861  CA  LYS H 113       9.416   7.619  45.789  1.00 46.19           C  
ATOM    862  CB  LYS H 113      10.586   6.628  45.934  1.00 48.71           C  
ATOM    863  CG  LYS H 113      10.534   5.451  44.957  1.00 55.22           C  
ATOM    864  CD  LYS H 113       9.306   4.552  45.110  1.00 61.50           C  
ATOM    865  CE  LYS H 113       9.266   3.396  44.111  1.00 65.21           C  
ATOM    866  NZ  LYS H 113       9.140   3.918  42.732  1.00 65.47           N1+
ATOM    867  C   LYS H 113       9.378   8.105  44.378  1.00 44.44           C  
ATOM    868  O   LYS H 113       8.760   7.493  43.508  1.00 44.35           O  
ATOM    869  N   VAL H 114      10.046   9.245  44.119  1.00 41.04           N  
ATOM    870  CA  VAL H 114      10.048   9.786  42.796  1.00 39.95           C  
ATOM    871  CB  VAL H 114      10.526  11.207  42.740  1.00 39.16           C  
ATOM    872  CG1 VAL H 114      10.618  11.645  41.270  1.00 38.03           C  
ATOM    873  CG2 VAL H 114       9.577  12.068  43.589  1.00 39.23           C  
ATOM    874  C   VAL H 114      10.969   8.959  41.970  1.00 40.56           C  
ATOM    875  O   VAL H 114      12.074   8.624  42.394  1.00 40.83           O  
ATOM    876  N   GLN H 115      10.529   8.598  40.751  1.00 39.65           N  
ATOM    877  CA  GLN H 115      11.386   7.769  39.969  1.00 39.88           C  
ATOM    878  CB  GLN H 115      11.080   6.278  40.200  1.00 41.21           C  
ATOM    879  CG  GLN H 115      12.174   5.315  39.748  1.00 46.18           C  
ATOM    880  CD  GLN H 115      11.772   3.926  40.226  1.00 50.53           C  
ATOM    881  OE1 GLN H 115      11.184   3.145  39.480  1.00 52.11           O  
ATOM    882  NE2 GLN H 115      12.084   3.613  41.513  1.00 53.44           N  
ATOM    883  C   GLN H 115      11.183   8.101  38.523  1.00 39.03           C  
ATOM    884  O   GLN H 115      10.074   8.403  38.081  1.00 38.14           O  
ATOM    885  N   LEU H 116      12.285   8.083  37.753  1.00 38.56           N  
ATOM    886  CA  LEU H 116      12.215   8.349  36.348  1.00 36.88           C  
ATOM    887  CB  LEU H 116      13.045   9.578  35.939  1.00 34.17           C  
ATOM    888  CG  LEU H 116      12.508  10.889  36.545  1.00 34.46           C  
ATOM    889  CD1 LEU H 116      13.352  12.100  36.122  1.00 34.76           C  
ATOM    890  CD2 LEU H 116      11.017  11.072  36.224  1.00 33.62           C  
ATOM    891  C   LEU H 116      12.787   7.148  35.669  1.00 37.21           C  
ATOM    892  O   LEU H 116      13.948   6.798  35.878  1.00 38.28           O  
ATOM    893  N   GLN H 117      11.968   6.484  34.832  1.00 36.99           N  
ATOM    894  CA  GLN H 117      12.388   5.286  34.163  1.00 37.33           C  
ATOM    895  CB  GLN H 117      11.302   4.194  34.208  1.00 39.01           C  
ATOM    896  CG  GLN H 117      11.670   2.886  33.505  1.00 44.43           C  
ATOM    897  CD  GLN H 117      12.649   2.112  34.372  1.00 53.32           C  
ATOM    898  OE1 GLN H 117      12.413   1.900  35.560  1.00 57.88           O  
ATOM    899  NE2 GLN H 117      13.783   1.677  33.761  1.00 45.10           N  
ATOM    900  C   GLN H 117      12.627   5.618  32.724  1.00 35.90           C  
ATOM    901  O   GLN H 117      11.705   5.997  32.005  1.00 35.14           O  
ATOM    902  N   GLN H 118      13.885   5.468  32.262  1.00 33.59           N  
ATOM    903  CA  GLN H 118      14.207   5.786  30.899  1.00 34.17           C  
ATOM    904  CB  GLN H 118      15.545   6.534  30.747  1.00 31.43           C  
ATOM    905  CG  GLN H 118      15.531   7.914  31.413  1.00 31.84           C  
ATOM    906  CD  GLN H 118      16.886   8.579  31.215  1.00 32.63           C  
ATOM    907  OE1 GLN H 118      17.408   8.634  30.102  1.00 36.00           O  
ATOM    908  NE2 GLN H 118      17.475   9.106  32.320  1.00  2.00           N  
ATOM    909  C   GLN H 118      14.278   4.517  30.107  1.00 34.71           C  
ATOM    910  O   GLN H 118      14.472   3.433  30.653  1.00 35.80           O  
ATOM    911  N   SER H 119      14.118   4.632  28.773  1.00 36.96           N  
ATOM    912  CA  SER H 119      14.105   3.495  27.898  1.00 39.61           C  
ATOM    913  CB  SER H 119      13.714   3.832  26.452  1.00 40.17           C  
ATOM    914  OG  SER H 119      12.386   4.328  26.407  1.00 45.68           O  
ATOM    915  C   SER H 119      15.476   2.911  27.840  1.00 41.17           C  
ATOM    916  O   SER H 119      16.450   3.516  28.282  1.00 42.34           O  
ATOM    917  N   GLY H 120      15.570   1.697  27.267  1.00 42.33           N  
ATOM    918  CA  GLY H 120      16.803   0.969  27.206  1.00 41.18           C  
ATOM    919  C   GLY H 120      17.673   1.554  26.141  1.00 41.46           C  
ATOM    920  O   GLY H 120      17.265   2.438  25.390  1.00 41.49           O  
ATOM    921  N   ALA H 121      18.910   1.022  26.049  1.00 40.48           N  
ATOM    922  CA  ALA H 121      19.912   1.480  25.129  1.00 38.88           C  
ATOM    923  CB  ALA H 121      21.221   0.678  25.204  1.00 40.18           C  
ATOM    924  C   ALA H 121      19.384   1.346  23.740  1.00 38.10           C  
ATOM    925  O   ALA H 121      18.575   0.467  23.448  1.00 37.91           O  
ATOM    926  N   GLU H 122      19.823   2.252  22.842  1.00 35.90           N  
ATOM    927  CA  GLU H 122      19.333   2.208  21.496  1.00 35.60           C  
ATOM    928  CB  GLU H 122      18.508   3.453  21.122  1.00 35.07           C  
ATOM    929  CG  GLU H 122      17.247   3.651  21.967  1.00 39.32           C  
ATOM    930  CD  GLU H 122      16.159   2.698  21.486  1.00 45.30           C  
ATOM    931  OE1 GLU H 122      16.465   1.831  20.626  1.00 47.79           O  
ATOM    932  OE2 GLU H 122      15.004   2.827  21.972  1.00 45.13           O1-
ATOM    933  C   GLU H 122      20.491   2.162  20.549  1.00 35.21           C  
ATOM    934  O   GLU H 122      21.481   2.877  20.713  1.00 36.39           O  
ATOM    935  N   LEU H 123      20.393   1.286  19.529  1.00 34.56           N  
ATOM    936  CA  LEU H 123      21.391   1.225  18.503  1.00 35.31           C  
ATOM    937  CB  LEU H 123      21.938  -0.197  18.259  1.00 34.47           C  
ATOM    938  CG  LEU H 123      23.155  -0.307  17.307  1.00 36.56           C  
ATOM    939  CD1 LEU H 123      23.587  -1.770  17.171  1.00 35.79           C  
ATOM    940  CD2 LEU H 123      22.926   0.330  15.925  1.00 35.90           C  
ATOM    941  C   LEU H 123      20.677   1.660  17.265  1.00 34.24           C  
ATOM    942  O   LEU H 123      19.709   1.025  16.852  1.00 36.23           O  
ATOM    943  N   VAL H 124      21.135   2.760  16.638  1.00 34.29           N  
ATOM    944  CA  VAL H 124      20.451   3.221  15.466  1.00 36.20           C  
ATOM    945  CB  VAL H 124      19.625   4.443  15.725  1.00 37.05           C  
ATOM    946  CG1 VAL H 124      18.463   4.067  16.661  1.00 41.23           C  
ATOM    947  CG2 VAL H 124      20.551   5.512  16.324  1.00 39.50           C  
ATOM    948  C   VAL H 124      21.455   3.553  14.404  1.00 37.54           C  
ATOM    949  O   VAL H 124      22.629   3.787  14.686  1.00 38.98           O  
ATOM    950  N   LYS H 125      21.001   3.555  13.133  1.00 36.61           N  
ATOM    951  CA  LYS H 125      21.859   3.851  12.020  1.00 38.61           C  
ATOM    952  CB  LYS H 125      21.398   3.251  10.682  1.00 40.36           C  
ATOM    953  CG  LYS H 125      21.563   1.734  10.606  1.00 49.80           C  
ATOM    954  CD  LYS H 125      20.941   1.125   9.350  1.00 56.13           C  
ATOM    955  CE  LYS H 125      21.292  -0.350   9.150  1.00 64.55           C  
ATOM    956  NZ  LYS H 125      20.782  -0.822   7.844  1.00 69.13           N1+
ATOM    957  C   LYS H 125      21.929   5.330  11.841  1.00 38.10           C  
ATOM    958  O   LYS H 125      21.058   6.080  12.279  1.00 37.70           O  
ATOM    959  N   PRO H 126      22.978   5.757  11.196  1.00 39.17           N  
ATOM    960  CA  PRO H 126      23.158   7.159  10.967  1.00 37.76           C  
ATOM    961  CD  PRO H 126      24.244   5.045  11.263  1.00 39.35           C  
ATOM    962  CB  PRO H 126      24.584   7.314  10.445  1.00 38.51           C  
ATOM    963  CG  PRO H 126      25.328   6.121  11.079  1.00 38.89           C  
ATOM    964  C   PRO H 126      22.108   7.671  10.037  1.00 38.33           C  
ATOM    965  O   PRO H 126      21.726   6.957   9.112  1.00 39.12           O  
ATOM    966  N   GLY H 127      21.618   8.902  10.277  1.00 38.73           N  
ATOM    967  CA  GLY H 127      20.644   9.501   9.412  1.00 36.72           C  
ATOM    968  C   GLY H 127      19.270   9.140   9.886  1.00 35.91           C  
ATOM    969  O   GLY H 127      18.279   9.690   9.410  1.00 37.00           O  
ATOM    970  N   ALA H 128      19.173   8.200  10.843  1.00 35.19           N  
ATOM    971  CA  ALA H 128      17.901   7.767  11.348  1.00 34.71           C  
ATOM    972  CB  ALA H 128      17.907   6.322  11.872  1.00 35.27           C  
ATOM    973  C   ALA H 128      17.501   8.658  12.480  1.00 35.72           C  
ATOM    974  O   ALA H 128      18.209   9.599  12.836  1.00 35.63           O  
ATOM    975  N   SER H 129      16.300   8.410  13.041  1.00 35.69           N  
ATOM    976  CA  SER H 129      15.844   9.160  14.173  1.00 36.59           C  
ATOM    977  CB  SER H 129      14.598  10.012  13.880  1.00 37.71           C  
ATOM    978  OG  SER H 129      13.520   9.182  13.480  1.00 38.56           O  
ATOM    979  C   SER H 129      15.492   8.173  15.242  1.00 36.25           C  
ATOM    980  O   SER H 129      15.211   7.009  14.957  1.00 35.82           O  
ATOM    981  N   VAL H 130      15.550   8.600  16.520  1.00 34.19           N  
ATOM    982  CA  VAL H 130      15.195   7.705  17.583  1.00 33.48           C  
ATOM    983  CB  VAL H 130      16.392   7.079  18.241  1.00 33.40           C  
ATOM    984  CG1 VAL H 130      17.215   8.183  18.921  1.00 31.38           C  
ATOM    985  CG2 VAL H 130      15.917   5.969  19.191  1.00 35.32           C  
ATOM    986  C   VAL H 130      14.449   8.504  18.606  1.00 33.12           C  
ATOM    987  O   VAL H 130      14.696   9.698  18.772  1.00 33.22           O  
ATOM    988  N   LYS H 131      13.470   7.883  19.298  1.00 32.07           N  
ATOM    989  CA  LYS H 131      12.833   8.653  20.321  1.00 34.69           C  
ATOM    990  CB  LYS H 131      11.384   9.099  20.031  1.00 34.21           C  
ATOM    991  CG  LYS H 131      10.273   8.057  20.131  1.00 38.39           C  
ATOM    992  CD  LYS H 131       8.899   8.727  20.021  1.00 40.66           C  
ATOM    993  CE  LYS H 131       7.705   7.780  20.133  1.00 45.23           C  
ATOM    994  NZ  LYS H 131       6.446   8.552  20.008  1.00 49.98           N1+
ATOM    995  C   LYS H 131      12.929   7.897  21.605  1.00 35.10           C  
ATOM    996  O   LYS H 131      12.599   6.715  21.690  1.00 33.71           O  
ATOM    997  N   LEU H 132      13.424   8.588  22.647  1.00 34.51           N  
ATOM    998  CA  LEU H 132      13.645   7.976  23.922  1.00 35.84           C  
ATOM    999  CB  LEU H 132      14.962   8.417  24.582  1.00 36.74           C  
ATOM   1000  CG  LEU H 132      16.224   8.085  23.766  1.00 31.88           C  
ATOM   1001  CD1 LEU H 132      17.494   8.555  24.493  1.00 45.25           C  
ATOM   1002  CD2 LEU H 132      16.271   6.600  23.380  1.00  0.00           C  
ATOM   1003  C   LEU H 132      12.551   8.419  24.828  1.00 33.33           C  
ATOM   1004  O   LEU H 132      12.012   9.514  24.670  1.00 32.79           O  
ATOM   1005  N   SER H 133      12.197   7.572  25.817  1.00 31.49           N  
ATOM   1006  CA  SER H 133      11.122   7.935  26.693  1.00 33.01           C  
ATOM   1007  CB  SER H 133       9.918   6.979  26.628  1.00 33.02           C  
ATOM   1008  OG  SER H 133      10.271   5.702  27.140  1.00 33.37           O  
ATOM   1009  C   SER H 133      11.601   7.947  28.112  1.00 32.38           C  
ATOM   1010  O   SER H 133      12.594   7.313  28.462  1.00 32.49           O  
ATOM   1011  N   CYS H 134      10.896   8.726  28.957  1.00 30.54           N  
ATOM   1012  CA  CYS H 134      11.203   8.839  30.356  1.00 32.61           C  
ATOM   1013  CB  CYS H 134      11.946  10.160  30.676  1.00 30.32           C  
ATOM   1014  SG  CYS H 134      12.369  10.388  32.431  1.00 34.43           S  
ATOM   1015  C   CYS H 134       9.888   8.821  31.081  1.00 32.60           C  
ATOM   1016  O   CYS H 134       9.130   9.789  31.028  1.00 34.01           O  
ATOM   1017  N   LYS H 135       9.584   7.710  31.785  1.00 33.21           N  
ATOM   1018  CA  LYS H 135       8.326   7.624  32.468  1.00 33.67           C  
ATOM   1019  CB  LYS H 135       7.717   6.216  32.524  1.00 35.54           C  
ATOM   1020  CG  LYS H 135       6.347   6.229  33.201  1.00 40.64           C  
ATOM   1021  CD  LYS H 135       5.525   4.962  32.992  1.00 44.05           C  
ATOM   1022  CE  LYS H 135       4.120   5.058  33.585  1.00 44.81           C  
ATOM   1023  NZ  LYS H 135       3.320   3.890  33.166  1.00 43.09           N1+
ATOM   1024  C   LYS H 135       8.520   8.069  33.879  1.00 33.99           C  
ATOM   1025  O   LYS H 135       9.444   7.636  34.564  1.00 32.93           O  
ATOM   1026  N   ALA H 136       7.616   8.944  34.355  1.00 33.67           N  
ATOM   1027  CA  ALA H 136       7.759   9.478  35.674  1.00 34.51           C  
ATOM   1028  CB  ALA H 136       7.574  11.003  35.740  1.00 33.89           C  
ATOM   1029  C   ALA H 136       6.727   8.872  36.562  1.00 35.65           C  
ATOM   1030  O   ALA H 136       5.624   8.542  36.127  1.00 35.82           O  
ATOM   1031  N   SER H 137       7.103   8.674  37.840  1.00 35.60           N  
ATOM   1032  CA  SER H 137       6.188   8.155  38.809  1.00 35.60           C  
ATOM   1033  CB  SER H 137       6.212   6.619  38.916  1.00 35.18           C  
ATOM   1034  OG  SER H 137       7.492   6.176  39.347  1.00 38.94           O  
ATOM   1035  C   SER H 137       6.593   8.716  40.134  1.00 35.60           C  
ATOM   1036  O   SER H 137       7.719   9.181  40.305  1.00 34.35           O  
ATOM   1037  N   GLY H 138       5.658   8.640  41.103  1.00 19.68           N  
ATOM   1038  CA  GLY H 138       5.914   9.015  42.460  1.00 18.96           C  
ATOM   1039  C   GLY H 138       5.413  10.397  42.720  1.00 18.69           C  
ATOM   1040  O   GLY H 138       5.221  10.776  43.875  1.00 19.78           O  
ATOM   1041  N   TYR H 139       5.186  11.197  41.663  1.00 21.23           N  
ATOM   1042  CA  TYR H 139       4.732  12.532  41.907  1.00 21.37           C  
ATOM   1043  CB  TYR H 139       5.878  13.557  42.007  1.00 21.92           C  
ATOM   1044  CG  TYR H 139       6.588  13.617  40.696  1.00 22.02           C  
ATOM   1045  CD1 TYR H 139       7.449  12.618  40.305  1.00 17.95           C  
ATOM   1046  CD2 TYR H 139       6.402  14.695  39.862  1.00 22.92           C  
ATOM   1047  CE1 TYR H 139       8.104  12.689  39.096  1.00 14.29           C  
ATOM   1048  CE2 TYR H 139       7.053  14.772  38.655  1.00 19.42           C  
ATOM   1049  CZ  TYR H 139       7.904  13.767  38.268  1.00 16.03           C  
ATOM   1050  OH  TYR H 139       8.570  13.849  37.028  1.00 19.81           O  
ATOM   1051  C   TYR H 139       3.825  12.951  40.794  1.00 22.55           C  
ATOM   1052  O   TYR H 139       3.544  12.182  39.873  1.00 24.73           O  
ATOM   1053  N   THR H 140       3.330  14.205  40.874  1.00 19.52           N  
ATOM   1054  CA  THR H 140       2.440  14.732  39.881  1.00 17.06           C  
ATOM   1055  CB  THR H 140       1.591  15.858  40.399  1.00 17.75           C  
ATOM   1056  OG1 THR H 140       0.821  15.416  41.509  1.00 19.29           O  
ATOM   1057  CG2 THR H 140       0.664  16.342  39.272  1.00 18.75           C  
ATOM   1058  C   THR H 140       3.287  15.260  38.765  1.00 14.99           C  
ATOM   1059  O   THR H 140       3.988  16.261  38.896  1.00 14.32           O  
ATOM   1060  N   PHE H 141       3.175  14.593  37.606  1.00 20.03           N  
ATOM   1061  CA  PHE H 141       3.955  14.797  36.417  1.00 17.52           C  
ATOM   1062  CB  PHE H 141       3.491  13.814  35.323  1.00 18.38           C  
ATOM   1063  CG  PHE H 141       4.260  13.967  34.055  1.00 20.69           C  
ATOM   1064  CD1 PHE H 141       5.564  13.532  33.964  1.00 19.93           C  
ATOM   1065  CD2 PHE H 141       3.661  14.505  32.943  1.00 20.39           C  
ATOM   1066  CE1 PHE H 141       6.266  13.661  32.790  1.00 19.69           C  
ATOM   1067  CE2 PHE H 141       4.356  14.635  31.766  1.00 17.93           C  
ATOM   1068  CZ  PHE H 141       5.661  14.216  31.689  1.00 18.76           C  
ATOM   1069  C   PHE H 141       3.778  16.207  35.942  1.00 18.43           C  
ATOM   1070  O   PHE H 141       4.732  16.852  35.508  1.00 20.33           O  
ATOM   1071  N   THR H 142       2.540  16.717  36.035  1.00 19.81           N  
ATOM   1072  CA  THR H 142       2.144  18.005  35.544  1.00 20.36           C  
ATOM   1073  CB  THR H 142       0.667  18.219  35.651  1.00 20.42           C  
ATOM   1074  OG1 THR H 142      -0.027  17.203  34.941  1.00 21.27           O  
ATOM   1075  CG2 THR H 142       0.341  19.589  35.041  1.00 23.30           C  
ATOM   1076  C   THR H 142       2.815  19.130  36.283  1.00 19.22           C  
ATOM   1077  O   THR H 142       3.026  20.201  35.720  1.00 20.89           O  
ATOM   1078  N   GLU H 143       3.121  18.943  37.577  1.00 27.76           N  
ATOM   1079  CA  GLU H 143       3.658  19.987  38.409  1.00 27.04           C  
ATOM   1080  CB  GLU H 143       3.641  19.652  39.909  1.00 24.51           C  
ATOM   1081  CG  GLU H 143       2.226  19.613  40.490  1.00 28.95           C  
ATOM   1082  CD  GLU H 143       2.328  19.676  42.006  1.00  0.00           C  
ATOM   1083  OE1 GLU H 143       2.595  20.790  42.532  1.00  0.00           O  
ATOM   1084  OE2 GLU H 143       2.138  18.615  42.659  1.00  0.00           O1-
ATOM   1085  C   GLU H 143       5.056  20.408  38.050  1.00 27.75           C  
ATOM   1086  O   GLU H 143       5.417  21.551  38.330  1.00 28.63           O  
ATOM   1087  N   TYR H 144       5.897  19.527  37.458  1.00 14.40           N  
ATOM   1088  CA  TYR H 144       7.276  19.903  37.279  1.00  9.92           C  
ATOM   1089  CB  TYR H 144       8.248  18.994  38.049  1.00 11.82           C  
ATOM   1090  CG  TYR H 144       7.929  19.096  39.500  1.00 11.98           C  
ATOM   1091  CD1 TYR H 144       6.925  18.332  40.047  1.00 14.30           C  
ATOM   1092  CD2 TYR H 144       8.635  19.954  40.311  1.00 11.98           C  
ATOM   1093  CE1 TYR H 144       6.627  18.421  41.386  1.00 12.96           C  
ATOM   1094  CE2 TYR H 144       8.343  20.047  41.650  1.00 10.91           C  
ATOM   1095  CZ  TYR H 144       7.336  19.280  42.189  1.00 11.28           C  
ATOM   1096  OH  TYR H 144       7.036  19.376  43.564  1.00 16.20           O  
ATOM   1097  C   TYR H 144       7.685  19.811  35.835  1.00  9.44           C  
ATOM   1098  O   TYR H 144       6.995  19.221  35.005  1.00  9.87           O  
ATOM   1099  N   PHE H 145       8.836  20.454  35.516  1.00 31.12           N  
ATOM   1100  CA  PHE H 145       9.418  20.473  34.205  1.00 31.60           C  
ATOM   1101  CB  PHE H 145      10.400  21.642  34.012  1.00 32.81           C  
ATOM   1102  CG  PHE H 145       9.663  22.929  34.155  1.00 37.53           C  
ATOM   1103  CD1 PHE H 145       9.248  23.363  35.397  1.00 28.59           C  
ATOM   1104  CD2 PHE H 145       9.409  23.715  33.055  1.00 29.79           C  
ATOM   1105  CE1 PHE H 145       8.572  24.553  35.540  1.00 30.40           C  
ATOM   1106  CE2 PHE H 145       8.734  24.906  33.190  1.00 32.57           C  
ATOM   1107  CZ  PHE H 145       8.314  25.325  34.432  1.00 32.79           C  
ATOM   1108  C   PHE H 145      10.238  19.231  34.056  1.00 31.94           C  
ATOM   1109  O   PHE H 145      10.717  18.671  35.042  1.00 31.78           O  
ATOM   1110  N   ILE H 146      10.393  18.755  32.802  1.00 30.69           N  
ATOM   1111  CA  ILE H 146      11.238  17.628  32.537  1.00 29.78           C  
ATOM   1112  CB  ILE H 146      10.562  16.530  31.760  1.00 31.20           C  
ATOM   1113  CG1 ILE H 146       9.423  15.901  32.580  1.00 31.78           C  
ATOM   1114  CG2 ILE H 146      11.638  15.513  31.344  1.00 34.23           C  
ATOM   1115  CD1 ILE H 146       9.907  15.181  33.839  1.00 30.56           C  
ATOM   1116  C   ILE H 146      12.351  18.155  31.687  1.00 29.55           C  
ATOM   1117  O   ILE H 146      12.105  18.736  30.632  1.00 29.66           O  
ATOM   1118  N   HIS H 147      13.610  17.975  32.137  1.00 29.31           N  
ATOM   1119  CA  HIS H 147      14.740  18.475  31.403  1.00 28.70           C  
ATOM   1120  ND1 HIS H 147      14.701  20.813  33.980  1.00 13.91           N  
ATOM   1121  CG  HIS H 147      15.271  20.597  32.745  1.00 29.97           C  
ATOM   1122  CB  HIS H 147      15.757  19.262  32.256  1.00 29.40           C  
ATOM   1123  NE2 HIS H 147      14.763  22.786  32.958  1.00 12.47           N  
ATOM   1124  CD2 HIS H 147      15.300  21.812  32.134  1.00 12.46           C  
ATOM   1125  CE1 HIS H 147      14.417  22.138  34.054  1.00 13.05           C  
ATOM   1126  C   HIS H 147      15.492  17.310  30.843  1.00 29.40           C  
ATOM   1127  O   HIS H 147      15.406  16.193  31.355  1.00 30.46           O  
ATOM   1128  N   TRP H 148      16.235  17.542  29.742  1.00 30.05           N  
ATOM   1129  CA  TRP H 148      17.032  16.495  29.176  1.00 29.42           C  
ATOM   1130  CB  TRP H 148      16.565  16.071  27.777  1.00 28.84           C  
ATOM   1131  CG  TRP H 148      15.237  15.351  27.804  1.00 27.73           C  
ATOM   1132  CD2 TRP H 148      15.093  13.922  27.819  1.00 27.43           C  
ATOM   1133  CD1 TRP H 148      13.973  15.865  27.813  1.00 27.89           C  
ATOM   1134  NE1 TRP H 148      13.049  14.848  27.819  1.00 29.26           N  
ATOM   1135  CE2 TRP H 148      13.724  13.647  27.825  1.00 27.87           C  
ATOM   1136  CE3 TRP H 148      16.023  12.922  27.825  1.00 29.29           C  
ATOM   1137  CZ2 TRP H 148      13.264  12.361  27.835  1.00 26.85           C  
ATOM   1138  CZ3 TRP H 148      15.553  11.626  27.838  1.00 27.92           C  
ATOM   1139  CH2 TRP H 148      14.201  11.352  27.843  1.00 28.51           C  
ATOM   1140  C   TRP H 148      18.448  16.986  29.105  1.00 30.75           C  
ATOM   1141  O   TRP H 148      18.699  18.155  28.816  1.00 29.60           O  
ATOM   1142  N   VAL H 149      19.412  16.088  29.402  1.00 29.93           N  
ATOM   1143  CA  VAL H 149      20.805  16.437  29.408  1.00 30.40           C  
ATOM   1144  CB  VAL H 149      21.396  16.478  30.789  1.00 29.97           C  
ATOM   1145  CG1 VAL H 149      22.893  16.809  30.685  1.00 26.38           C  
ATOM   1146  CG2 VAL H 149      20.596  17.480  31.639  1.00 23.37           C  
ATOM   1147  C   VAL H 149      21.549  15.390  28.632  1.00 32.01           C  
ATOM   1148  O   VAL H 149      21.211  14.209  28.671  1.00 33.26           O  
ATOM   1149  N   LYS H 150      22.601  15.820  27.904  1.00 33.05           N  
ATOM   1150  CA  LYS H 150      23.380  14.935  27.084  1.00 31.20           C  
ATOM   1151  CB  LYS H 150      23.574  15.501  25.667  1.00 30.71           C  
ATOM   1152  CG  LYS H 150      24.395  14.628  24.719  1.00 31.44           C  
ATOM   1153  CD  LYS H 150      24.404  15.196  23.299  1.00 33.45           C  
ATOM   1154  CE  LYS H 150      25.450  14.566  22.380  1.00 30.25           C  
ATOM   1155  NZ  LYS H 150      25.600  15.386  21.158  1.00 31.57           N1+
ATOM   1156  C   LYS H 150      24.742  14.814  27.688  1.00 32.00           C  
ATOM   1157  O   LYS H 150      25.290  15.790  28.197  1.00 32.55           O  
ATOM   1158  N   GLN H 151      25.318  13.592  27.678  1.00 32.92           N  
ATOM   1159  CA  GLN H 151      26.657  13.442  28.170  1.00 34.63           C  
ATOM   1160  CB  GLN H 151      26.750  12.854  29.592  1.00 32.38           C  
ATOM   1161  CG  GLN H 151      28.188  12.788  30.114  1.00 33.56           C  
ATOM   1162  CD  GLN H 151      28.162  12.397  31.586  1.00 36.37           C  
ATOM   1163  OE1 GLN H 151      27.213  11.777  32.064  1.00 36.69           O  
ATOM   1164  NE2 GLN H 151      29.237  12.773  32.329  1.00 36.93           N  
ATOM   1165  C   GLN H 151      27.389  12.522  27.242  1.00 36.02           C  
ATOM   1166  O   GLN H 151      27.039  11.352  27.095  1.00 34.11           O  
ATOM   1167  N   ARG H 152      28.440  13.046  26.582  1.00 39.51           N  
ATOM   1168  CA  ARG H 152      29.235  12.252  25.692  1.00 43.13           C  
ATOM   1169  CB  ARG H 152      30.048  13.105  24.704  0.80 43.26           C  
ATOM   1170  CG  ARG H 152      29.168  13.986  23.815  1.00 44.73           C  
ATOM   1171  CD  ARG H 152      28.889  13.395  22.434  1.00 47.25           C  
ATOM   1172  NE  ARG H 152      30.149  13.488  21.648  1.00 49.59           N  
ATOM   1173  CZ  ARG H 152      30.527  12.460  20.836  1.00 52.38           C  
ATOM   1174  NH1 ARG H 152      29.780  11.320  20.786  1.00 52.11           N1+
ATOM   1175  NH2 ARG H 152      31.652  12.575  20.073  1.00 51.26           N  
ATOM   1176  C   ARG H 152      30.187  11.497  26.563  1.00 46.04           C  
ATOM   1177  O   ARG H 152      30.581  11.978  27.623  1.00 45.78           O  
ATOM   1178  N   SER H 153      30.595  10.289  26.137  1.00 49.17           N  
ATOM   1179  CA  SER H 153      31.434   9.491  26.984  1.00 50.83           C  
ATOM   1180  CB  SER H 153      31.803   8.130  26.364  1.00 51.03           C  
ATOM   1181  OG  SER H 153      32.633   7.397  27.253  1.00  0.00           O  
ATOM   1182  C   SER H 153      32.707  10.220  27.280  1.00 52.66           C  
ATOM   1183  O   SER H 153      33.337  10.802  26.399  1.00 52.49           O  
ATOM   1184  N   GLY H 154      33.096  10.206  28.574  1.00 54.47           N  
ATOM   1185  CA  GLY H 154      34.326  10.783  29.034  1.00 55.61           C  
ATOM   1186  C   GLY H 154      34.210  12.272  29.083  1.00 55.12           C  
ATOM   1187  O   GLY H 154      35.215  12.962  29.255  1.00 55.47           O  
ATOM   1188  N   GLN H 155      32.989  12.825  28.968  1.00 55.05           N  
ATOM   1189  CA  GLN H 155      32.936  14.256  28.918  1.00 54.79           C  
ATOM   1190  CB  GLN H 155      32.743  14.787  27.491  1.00 57.03           C  
ATOM   1191  CG  GLN H 155      33.949  14.445  26.611  1.00 58.70           C  
ATOM   1192  CD  GLN H 155      33.710  14.973  25.209  1.00 64.23           C  
ATOM   1193  OE1 GLN H 155      34.548  15.671  24.644  1.00 69.94           O  
ATOM   1194  NE2 GLN H 155      32.538  14.613  24.622  1.00 65.45           N  
ATOM   1195  C   GLN H 155      31.858  14.791  29.809  1.00 52.25           C  
ATOM   1196  O   GLN H 155      31.256  14.068  30.601  1.00 50.70           O  
ATOM   1197  N   GLY H 156      31.608  16.111  29.687  1.00 48.77           N  
ATOM   1198  CA  GLY H 156      30.726  16.828  30.564  1.00 45.03           C  
ATOM   1199  C   GLY H 156      29.287  16.691  30.183  1.00 42.44           C  
ATOM   1200  O   GLY H 156      28.912  15.905  29.316  1.00 41.99           O  
ATOM   1201  N   LEU H 157      28.448  17.493  30.873  1.00 39.37           N  
ATOM   1202  CA  LEU H 157      27.019  17.476  30.749  1.00 35.70           C  
ATOM   1203  CB  LEU H 157      26.335  17.575  32.122  1.00 33.42           C  
ATOM   1204  CG  LEU H 157      26.658  16.388  33.046  1.00 34.93           C  
ATOM   1205  CD1 LEU H 157      26.075  16.595  34.452  1.00 32.99           C  
ATOM   1206  CD2 LEU H 157      26.193  15.063  32.421  1.00 32.52           C  
ATOM   1207  C   LEU H 157      26.581  18.675  29.966  1.00 34.95           C  
ATOM   1208  O   LEU H 157      27.117  19.772  30.130  1.00 34.40           O  
ATOM   1209  N   GLU H 158      25.587  18.478  29.076  1.00 33.07           N  
ATOM   1210  CA  GLU H 158      25.048  19.560  28.303  1.00 33.39           C  
ATOM   1211  CB  GLU H 158      25.240  19.416  26.782  1.00 32.98           C  
ATOM   1212  CG  GLU H 158      26.683  19.550  26.296  1.00 37.87           C  
ATOM   1213  CD  GLU H 158      26.662  19.425  24.778  1.00 44.09           C  
ATOM   1214  OE1 GLU H 158      25.845  20.144  24.145  1.00 43.65           O  
ATOM   1215  OE2 GLU H 158      27.452  18.612  24.231  1.00 45.64           O1-
ATOM   1216  C   GLU H 158      23.567  19.563  28.516  1.00 32.10           C  
ATOM   1217  O   GLU H 158      22.931  18.511  28.533  1.00 31.87           O  
ATOM   1218  N   TRP H 159      22.973  20.762  28.664  1.00 30.54           N  
ATOM   1219  CA  TRP H 159      21.556  20.871  28.880  1.00 30.22           C  
ATOM   1220  CB  TRP H 159      21.198  22.092  29.743  1.00 30.58           C  
ATOM   1221  CG  TRP H 159      19.722  22.346  29.894  1.00 30.79           C  
ATOM   1222  CD2 TRP H 159      19.022  23.389  29.199  1.00 32.66           C  
ATOM   1223  CD1 TRP H 159      18.804  21.719  30.681  1.00 32.23           C  
ATOM   1224  NE1 TRP H 159      17.571  22.303  30.515  1.00 33.17           N  
ATOM   1225  CE2 TRP H 159      17.690  23.333  29.607  1.00 32.56           C  
ATOM   1226  CE3 TRP H 159      19.454  24.318  28.298  1.00 34.38           C  
ATOM   1227  CZ2 TRP H 159      16.766  24.210  29.117  1.00 31.60           C  
ATOM   1228  CZ3 TRP H 159      18.517  25.199  27.804  1.00 33.72           C  
ATOM   1229  CH2 TRP H 159      17.199  25.146  28.206  1.00 35.18           C  
ATOM   1230  C   TRP H 159      20.896  21.040  27.547  1.00 30.97           C  
ATOM   1231  O   TRP H 159      21.190  21.980  26.812  1.00 31.64           O  
ATOM   1232  N   ILE H 160      20.045  20.064  27.174  1.00 30.89           N  
ATOM   1233  CA  ILE H 160      19.329  20.066  25.926  1.00 30.78           C  
ATOM   1234  CB  ILE H 160      18.825  18.700  25.577  1.00 31.76           C  
ATOM   1235  CG1 ILE H 160      20.005  17.716  25.503  1.00 31.09           C  
ATOM   1236  CG2 ILE H 160      18.045  18.804  24.256  1.00 28.17           C  
ATOM   1237  CD1 ILE H 160      19.582  16.248  25.465  1.00 29.33           C  
ATOM   1238  C   ILE H 160      18.158  21.011  25.921  1.00 31.33           C  
ATOM   1239  O   ILE H 160      18.005  21.809  24.997  1.00 33.09           O  
ATOM   1240  N   GLY H 161      17.292  20.947  26.959  1.00 31.31           N  
ATOM   1241  CA  GLY H 161      16.109  21.769  26.976  1.00 30.50           C  
ATOM   1242  C   GLY H 161      15.127  21.168  27.940  1.00 31.96           C  
ATOM   1243  O   GLY H 161      15.410  20.161  28.585  1.00 33.10           O  
ATOM   1244  N   TRP H 162      13.935  21.794  28.070  1.00 30.45           N  
ATOM   1245  CA  TRP H 162      12.929  21.277  28.957  1.00 32.15           C  
ATOM   1246  CB  TRP H 162      12.808  22.002  30.313  1.00 32.50           C  
ATOM   1247  CG  TRP H 162      12.707  23.513  30.281  1.00 34.21           C  
ATOM   1248  CD2 TRP H 162      11.599  24.281  29.777  1.00 33.90           C  
ATOM   1249  CD1 TRP H 162      13.639  24.419  30.692  1.00 36.32           C  
ATOM   1250  NE1 TRP H 162      13.175  25.697  30.498  1.00 44.08           N  
ATOM   1251  CE2 TRP H 162      11.925  25.629  29.929  1.00 35.64           C  
ATOM   1252  CE3 TRP H 162      10.408  23.901  29.232  1.00 41.97           C  
ATOM   1253  CZ2 TRP H 162      11.064  26.615  29.540  1.00 45.96           C  
ATOM   1254  CZ3 TRP H 162       9.542  24.898  28.838  1.00 42.55           C  
ATOM   1255  CH2 TRP H 162       9.864  26.231  28.990  1.00 44.24           C  
ATOM   1256  C   TRP H 162      11.588  21.363  28.313  1.00 32.26           C  
ATOM   1257  O   TRP H 162      11.388  22.058  27.319  1.00 33.48           O  
ATOM   1258  N   PHE H 163      10.636  20.606  28.890  1.00 32.12           N  
ATOM   1259  CA  PHE H 163       9.275  20.567  28.454  1.00 30.75           C  
ATOM   1260  CB  PHE H 163       8.946  19.206  27.815  1.00 30.19           C  
ATOM   1261  CG  PHE H 163       7.533  19.162  27.357  1.00  0.00           C  
ATOM   1262  CD1 PHE H 163       7.196  19.602  26.099  1.00 27.31           C  
ATOM   1263  CD2 PHE H 163       6.546  18.671  28.181  1.00  0.00           C  
ATOM   1264  CE1 PHE H 163       5.895  19.554  25.664  1.00  0.00           C  
ATOM   1265  CE2 PHE H 163       5.240  18.621  27.753  1.00  0.00           C  
ATOM   1266  CZ  PHE H 163       4.916  19.062  26.493  1.00  0.00           C  
ATOM   1267  C   PHE H 163       8.452  20.700  29.700  1.00 30.00           C  
ATOM   1268  O   PHE H 163       8.794  20.130  30.734  1.00 30.91           O  
ATOM   1269  N   TYR H 164       7.346  21.467  29.642  1.00 30.59           N  
ATOM   1270  CA  TYR H 164       6.482  21.595  30.784  1.00 30.80           C  
ATOM   1271  CB  TYR H 164       6.072  23.061  31.041  1.00 29.86           C  
ATOM   1272  CG  TYR H 164       5.258  23.182  32.286  1.00 34.02           C  
ATOM   1273  CD1 TYR H 164       5.857  23.157  33.524  1.00 39.36           C  
ATOM   1274  CD2 TYR H 164       3.895  23.351  32.218  1.00 40.78           C  
ATOM   1275  CE1 TYR H 164       5.111  23.280  34.674  1.00 41.49           C  
ATOM   1276  CE2 TYR H 164       3.143  23.475  33.362  1.00 42.33           C  
ATOM   1277  CZ  TYR H 164       3.749  23.437  34.594  1.00 44.03           C  
ATOM   1278  OH  TYR H 164       2.976  23.565  35.768  1.00 44.74           O  
ATOM   1279  C   TYR H 164       5.272  20.799  30.405  1.00 30.07           C  
ATOM   1280  O   TYR H 164       4.532  21.177  29.503  1.00 31.84           O  
ATOM   1281  N   PRO H 165       5.047  19.748  31.133  1.00 49.68           N  
ATOM   1282  CA  PRO H 165       3.965  18.861  30.820  1.00 51.02           C  
ATOM   1283  CD  PRO H 165       6.117  19.084  31.857  1.00 47.24           C  
ATOM   1284  CB  PRO H 165       4.152  17.655  31.732  1.00 49.73           C  
ATOM   1285  CG  PRO H 165       5.674  17.618  31.976  1.00 46.21           C  
ATOM   1286  C   PRO H 165       2.610  19.481  30.917  1.00 55.70           C  
ATOM   1287  O   PRO H 165       1.715  19.052  30.190  1.00 61.39           O  
ATOM   1288  N   GLY H 166       2.404  20.457  31.819  1.00 53.19           N  
ATOM   1289  CA  GLY H 166       1.071  20.974  31.912  1.00 44.92           C  
ATOM   1290  C   GLY H 166       0.683  21.698  30.657  1.00 52.73           C  
ATOM   1291  O   GLY H 166      -0.371  21.437  30.078  1.00 49.72           O  
ATOM   1292  N   SER H 167       1.524  22.664  30.233  1.00 62.58           N  
ATOM   1293  CA  SER H 167       1.239  23.482  29.087  1.00 60.77           C  
ATOM   1294  CB  SER H 167       1.922  24.857  29.172  1.00 63.86           C  
ATOM   1295  OG  SER H 167       3.332  24.704  29.216  1.00 14.75           O  
ATOM   1296  C   SER H 167       1.652  22.839  27.800  1.00 60.12           C  
ATOM   1297  O   SER H 167       0.984  22.985  26.777  1.00 45.72           O  
ATOM   1298  N   GLY H 168       2.768  22.090  27.821  1.00 64.68           N  
ATOM   1299  CA  GLY H 168       3.335  21.552  26.619  1.00 56.54           C  
ATOM   1300  C   GLY H 168       4.361  22.546  26.148  1.00 55.14           C  
ATOM   1301  O   GLY H 168       4.921  22.403  25.062  1.00 55.69           O  
ATOM   1302  N   SER H 169       4.631  23.585  26.970  1.00 34.32           N  
ATOM   1303  CA  SER H 169       5.583  24.603  26.619  1.00 33.82           C  
ATOM   1304  CB  SER H 169       5.579  25.803  27.584  1.00 37.47           C  
ATOM   1305  OG  SER H 169       6.027  25.401  28.871  1.00 55.22           O  
ATOM   1306  C   SER H 169       6.952  23.998  26.661  1.00 34.92           C  
ATOM   1307  O   SER H 169       7.226  23.117  27.475  1.00 36.05           O  
ATOM   1308  N   LEU H 170       7.850  24.470  25.768  1.00 34.18           N  
ATOM   1309  CA  LEU H 170       9.170  23.912  25.678  1.00 34.56           C  
ATOM   1310  CB  LEU H 170       9.316  22.962  24.475  1.00 34.79           C  
ATOM   1311  CG  LEU H 170       8.765  23.550  23.155  1.00 63.95           C  
ATOM   1312  CD1 LEU H 170       9.594  24.741  22.644  1.00 44.87           C  
ATOM   1313  CD2 LEU H 170       8.583  22.457  22.093  1.00  0.00           C  
ATOM   1314  C   LEU H 170      10.176  25.010  25.514  1.00 34.59           C  
ATOM   1315  O   LEU H 170       9.863  26.092  25.019  1.00 35.17           O  
ATOM   1316  N   ASN H 171      11.421  24.754  25.969  1.00 34.09           N  
ATOM   1317  CA  ASN H 171      12.515  25.666  25.776  1.00 34.51           C  
ATOM   1318  CB  ASN H 171      12.922  26.420  27.054  1.00 35.05           C  
ATOM   1319  CG  ASN H 171      14.001  27.431  26.694  1.00 40.01           C  
ATOM   1320  OD1 ASN H 171      15.066  27.073  26.193  1.00  0.00           O  
ATOM   1321  ND2 ASN H 171      13.715  28.735  26.951  1.00  0.00           N  
ATOM   1322  C   ASN H 171      13.676  24.820  25.357  1.00 34.74           C  
ATOM   1323  O   ASN H 171      13.908  23.755  25.928  1.00 34.82           O  
ATOM   1324  N   TYR H 172      14.449  25.275  24.349  1.00 31.75           N  
ATOM   1325  CA  TYR H 172      15.524  24.450  23.871  1.00 31.89           C  
ATOM   1326  CB  TYR H 172      15.451  24.077  22.374  1.00 32.70           C  
ATOM   1327  CG  TYR H 172      14.223  23.315  22.008  1.00 32.80           C  
ATOM   1328  CD1 TYR H 172      14.173  21.946  22.123  1.00 31.82           C  
ATOM   1329  CD2 TYR H 172      13.114  23.970  21.525  1.00 32.58           C  
ATOM   1330  CE1 TYR H 172      13.041  21.252  21.770  1.00 33.77           C  
ATOM   1331  CE2 TYR H 172      11.979  23.278  21.171  1.00 32.53           C  
ATOM   1332  CZ  TYR H 172      11.941  21.914  21.295  1.00 32.93           C  
ATOM   1333  OH  TYR H 172      10.782  21.194  20.934  1.00 33.76           O  
ATOM   1334  C   TYR H 172      16.800  25.225  23.934  1.00 33.12           C  
ATOM   1335  O   TYR H 172      16.808  26.454  23.884  1.00 34.39           O  
ATOM   1336  N   ASN H 173      17.920  24.491  24.075  1.00 33.27           N  
ATOM   1337  CA  ASN H 173      19.223  25.066  23.950  1.00 34.31           C  
ATOM   1338  CB  ASN H 173      20.329  24.089  24.397  1.00 31.09           C  
ATOM   1339  CG  ASN H 173      21.686  24.777  24.382  1.00 33.93           C  
ATOM   1340  OD1 ASN H 173      21.952  25.652  23.560  1.00 36.35           O  
ATOM   1341  ND2 ASN H 173      22.584  24.361  25.315  1.00 31.94           N  
ATOM   1342  C   ASN H 173      19.350  25.278  22.472  1.00 35.70           C  
ATOM   1343  O   ASN H 173      18.932  24.430  21.687  1.00 36.35           O  
ATOM   1344  N   GLY H 174      19.951  26.402  22.045  1.00 38.72           N  
ATOM   1345  CA  GLY H 174      19.999  26.733  20.648  1.00 40.77           C  
ATOM   1346  C   GLY H 174      20.703  25.657  19.883  1.00 40.64           C  
ATOM   1347  O   GLY H 174      20.324  25.351  18.753  1.00 41.63           O  
ATOM   1348  N   LYS H 175      21.750  25.053  20.471  1.00 40.86           N  
ATOM   1349  CA  LYS H 175      22.526  24.076  19.758  1.00 41.03           C  
ATOM   1350  CB  LYS H 175      23.657  23.462  20.602  1.00 40.52           C  
ATOM   1351  CG  LYS H 175      24.802  24.423  20.923  1.00 43.36           C  
ATOM   1352  CD  LYS H 175      25.764  23.889  21.987  1.00 45.83           C  
ATOM   1353  CE  LYS H 175      26.696  22.786  21.478  1.00 51.27           C  
ATOM   1354  NZ  LYS H 175      27.593  22.332  22.568  1.00 55.22           N1+
ATOM   1355  C   LYS H 175      21.655  22.929  19.333  1.00 40.29           C  
ATOM   1356  O   LYS H 175      21.803  22.399  18.235  1.00 41.48           O  
ATOM   1357  N   PHE H 176      20.750  22.498  20.223  1.00 38.58           N  
ATOM   1358  CA  PHE H 176      19.871  21.367  20.079  1.00 36.83           C  
ATOM   1359  CB  PHE H 176      19.438  20.775  21.428  1.00 35.32           C  
ATOM   1360  CG  PHE H 176      20.676  20.162  21.988  1.00 35.69           C  
ATOM   1361  CD1 PHE H 176      21.042  18.892  21.617  1.00 34.61           C  
ATOM   1362  CD2 PHE H 176      21.489  20.850  22.856  1.00 34.33           C  
ATOM   1363  CE1 PHE H 176      22.184  18.313  22.115  1.00 34.19           C  
ATOM   1364  CE2 PHE H 176      22.632  20.275  23.358  1.00 34.28           C  
ATOM   1365  CZ  PHE H 176      22.984  19.001  22.989  1.00 34.06           C  
ATOM   1366  C   PHE H 176      18.654  21.583  19.223  1.00 37.06           C  
ATOM   1367  O   PHE H 176      17.990  20.613  18.865  1.00 36.57           O  
ATOM   1368  N   LYS H 177      18.302  22.837  18.891  1.00 37.41           N  
ATOM   1369  CA  LYS H 177      17.024  23.171  18.314  1.00 40.42           C  
ATOM   1370  CB  LYS H 177      17.040  24.607  17.761  1.00 42.29           C  
ATOM   1371  CG  LYS H 177      15.676  25.170  17.365  1.00 47.30           C  
ATOM   1372  CD  LYS H 177      14.800  25.576  18.552  1.00 51.98           C  
ATOM   1373  CE  LYS H 177      13.548  26.354  18.142  1.00 57.44           C  
ATOM   1374  NZ  LYS H 177      12.766  26.723  19.343  1.00 61.77           N1+
ATOM   1375  C   LYS H 177      16.621  22.272  17.172  1.00 40.50           C  
ATOM   1376  O   LYS H 177      15.505  21.758  17.177  1.00 40.34           O  
ATOM   1377  N   ASP H 178      17.455  22.069  16.142  1.00 41.88           N  
ATOM   1378  CA  ASP H 178      17.017  21.213  15.070  1.00 42.65           C  
ATOM   1379  CB  ASP H 178      17.783  21.438  13.749  1.00 54.03           C  
ATOM   1380  CG  ASP H 178      19.271  21.204  13.956  1.00 56.02           C  
ATOM   1381  OD1 ASP H 178      19.720  21.222  15.132  1.00 58.14           O  
ATOM   1382  OD2 ASP H 178      19.985  21.021  12.933  1.00 58.15           O1-
ATOM   1383  C   ASP H 178      17.059  19.754  15.435  1.00 42.85           C  
ATOM   1384  O   ASP H 178      16.237  18.968  14.965  1.00 45.23           O  
ATOM   1385  N   LYS H 179      18.053  19.356  16.250  1.00 40.48           N  
ATOM   1386  CA  LYS H 179      18.320  17.987  16.592  1.00 37.13           C  
ATOM   1387  CB  LYS H 179      19.653  17.841  17.343  1.00 36.46           C  
ATOM   1388  CG  LYS H 179      20.013  16.395  17.683  1.00 37.65           C  
ATOM   1389  CD  LYS H 179      20.359  15.554  16.455  1.00 39.14           C  
ATOM   1390  CE  LYS H 179      21.628  16.027  15.745  1.00 41.05           C  
ATOM   1391  NZ  LYS H 179      21.911  15.160  14.583  1.00 41.09           N1+
ATOM   1392  C   LYS H 179      17.269  17.351  17.455  1.00 36.85           C  
ATOM   1393  O   LYS H 179      16.828  16.237  17.173  1.00 36.81           O  
ATOM   1394  N   ALA H 180      16.821  18.041  18.523  1.00 35.73           N  
ATOM   1395  CA  ALA H 180      15.956  17.381  19.463  1.00 34.06           C  
ATOM   1396  CB  ALA H 180      16.468  17.457  20.912  1.00 31.29           C  
ATOM   1397  C   ALA H 180      14.587  17.976  19.452  1.00 33.47           C  
ATOM   1398  O   ALA H 180      14.411  19.170  19.217  1.00 34.59           O  
ATOM   1399  N   THR H 181      13.572  17.112  19.677  1.00 32.10           N  
ATOM   1400  CA  THR H 181      12.209  17.544  19.795  1.00 32.38           C  
ATOM   1401  CB  THR H 181      11.330  17.068  18.677  1.00 33.23           C  
ATOM   1402  OG1 THR H 181      11.825  17.541  17.433  1.00 36.55           O  
ATOM   1403  CG2 THR H 181       9.903  17.594  18.912  1.00 32.13           C  
ATOM   1404  C   THR H 181      11.689  16.948  21.067  1.00 33.15           C  
ATOM   1405  O   THR H 181      11.829  15.747  21.298  1.00 32.06           O  
ATOM   1406  N   PHE H 182      11.066  17.780  21.928  1.00 32.49           N  
ATOM   1407  CA  PHE H 182      10.588  17.301  23.194  1.00 32.34           C  
ATOM   1408  CB  PHE H 182      10.937  18.207  24.387  1.00 33.39           C  
ATOM   1409  CG  PHE H 182      12.422  18.245  24.515  1.00 33.89           C  
ATOM   1410  CD1 PHE H 182      13.102  17.275  25.213  1.00 34.26           C  
ATOM   1411  CD2 PHE H 182      13.133  19.255  23.919  1.00 33.60           C  
ATOM   1412  CE1 PHE H 182      14.472  17.333  25.315  1.00  0.00           C  
ATOM   1413  CE2 PHE H 182      14.501  19.316  24.015  1.00  0.00           C  
ATOM   1414  CZ  PHE H 182      15.173  18.349  24.719  1.00  0.00           C  
ATOM   1415  C   PHE H 182       9.099  17.245  23.144  1.00 32.99           C  
ATOM   1416  O   PHE H 182       8.439  18.163  22.662  1.00 32.16           O  
ATOM   1417  N   THR H 183       8.536  16.138  23.659  1.00 30.81           N  
ATOM   1418  CA  THR H 183       7.120  15.940  23.654  1.00 31.89           C  
ATOM   1419  CB  THR H 183       6.708  15.085  22.488  1.00 31.31           C  
ATOM   1420  OG1 THR H 183       5.307  14.885  22.468  1.00 32.72           O  
ATOM   1421  CG2 THR H 183       7.462  13.750  22.545  1.00 31.46           C  
ATOM   1422  C   THR H 183       6.751  15.276  24.950  1.00 32.65           C  
ATOM   1423  O   THR H 183       7.615  14.759  25.654  1.00 32.90           O  
ATOM   1424  N   ALA H 184       5.452  15.302  25.321  1.00 33.41           N  
ATOM   1425  CA  ALA H 184       5.059  14.694  26.564  1.00 33.97           C  
ATOM   1426  CB  ALA H 184       4.963  15.682  27.740  1.00 31.91           C  
ATOM   1427  C   ALA H 184       3.704  14.078  26.401  1.00 34.11           C  
ATOM   1428  O   ALA H 184       2.898  14.507  25.577  1.00 34.77           O  
ATOM   1429  N   ASP H 185       3.434  13.024  27.197  1.00 34.39           N  
ATOM   1430  CA  ASP H 185       2.165  12.355  27.169  1.00 35.91           C  
ATOM   1431  CB  ASP H 185       2.289  10.882  26.741  1.00 38.37           C  
ATOM   1432  CG  ASP H 185       0.900  10.304  26.516  1.00 43.58           C  
ATOM   1433  OD1 ASP H 185      -0.100  11.005  26.824  1.00 47.37           O  
ATOM   1434  OD2 ASP H 185       0.825   9.145  26.031  1.00 47.97           O1-
ATOM   1435  C   ASP H 185       1.638  12.382  28.572  1.00 35.26           C  
ATOM   1436  O   ASP H 185       2.100  11.642  29.438  1.00 34.15           O  
ATOM   1437  N   LYS H 186       0.639  13.246  28.824  1.00 35.28           N  
ATOM   1438  CA  LYS H 186       0.098  13.438  30.140  1.00 35.92           C  
ATOM   1439  CB  LYS H 186      -0.960  14.555  30.173  1.00 35.97           C  
ATOM   1440  CG  LYS H 186      -0.395  15.947  29.883  1.00 42.33           C  
ATOM   1441  CD  LYS H 186      -1.468  16.974  29.512  1.00 41.94           C  
ATOM   1442  CE  LYS H 186      -2.398  17.349  30.666  1.00 43.01           C  
ATOM   1443  NZ  LYS H 186      -3.398  18.338  30.203  1.00 46.72           N1+
ATOM   1444  C   LYS H 186      -0.558  12.185  30.640  1.00 37.61           C  
ATOM   1445  O   LYS H 186      -0.405  11.825  31.806  1.00 41.28           O  
ATOM   1446  N   SER H 187      -1.302  11.472  29.776  1.00 35.45           N  
ATOM   1447  CA  SER H 187      -2.035  10.337  30.262  1.00 35.41           C  
ATOM   1448  CB  SER H 187      -2.882   9.647  29.174  1.00 36.58           C  
ATOM   1449  OG  SER H 187      -2.049   9.036  28.202  1.00 43.40           O  
ATOM   1450  C   SER H 187      -1.092   9.319  30.832  1.00 34.98           C  
ATOM   1451  O   SER H 187      -1.350   8.769  31.901  1.00 36.24           O  
ATOM   1452  N   SER H 188       0.001   9.014  30.104  1.00 32.76           N  
ATOM   1453  CA  SER H 188       0.981   8.046  30.521  1.00 33.49           C  
ATOM   1454  CB  SER H 188       1.718   7.390  29.341  1.00 34.73           C  
ATOM   1455  OG  SER H 188       2.432   8.366  28.600  1.00 37.75           O  
ATOM   1456  C   SER H 188       2.010   8.630  31.453  1.00 32.90           C  
ATOM   1457  O   SER H 188       2.813   7.889  32.020  1.00 33.71           O  
ATOM   1458  N   SER H 189       2.036   9.965  31.640  1.00 32.81           N  
ATOM   1459  CA  SER H 189       3.038  10.576  32.477  1.00 34.68           C  
ATOM   1460  CB  SER H 189       2.960  10.146  33.953  1.00 34.49           C  
ATOM   1461  OG  SER H 189       1.757  10.621  34.539  1.00 39.30           O  
ATOM   1462  C   SER H 189       4.396  10.218  31.956  1.00 34.63           C  
ATOM   1463  O   SER H 189       5.309   9.900  32.718  1.00 35.05           O  
ATOM   1464  N   THR H 190       4.568  10.270  30.621  1.00 33.83           N  
ATOM   1465  CA  THR H 190       5.843   9.943  30.055  1.00 33.26           C  
ATOM   1466  CB  THR H 190       5.782   8.712  29.196  1.00 33.72           C  
ATOM   1467  OG1 THR H 190       5.314   7.609  29.957  1.00 35.17           O  
ATOM   1468  CG2 THR H 190       7.182   8.406  28.647  1.00 34.81           C  
ATOM   1469  C   THR H 190       6.287  11.088  29.190  1.00 32.42           C  
ATOM   1470  O   THR H 190       5.473  11.724  28.522  1.00 33.89           O  
ATOM   1471  N   VAL H 191       7.604  11.390  29.196  1.00 30.64           N  
ATOM   1472  CA  VAL H 191       8.129  12.439  28.365  1.00 29.63           C  
ATOM   1473  CB  VAL H 191       9.001  13.437  29.074  1.00 26.79           C  
ATOM   1474  CG1 VAL H 191       8.153  14.173  30.118  1.00 44.90           C  
ATOM   1475  CG2 VAL H 191      10.231  12.714  29.644  1.00 45.93           C  
ATOM   1476  C   VAL H 191       8.997  11.783  27.343  1.00 30.55           C  
ATOM   1477  O   VAL H 191       9.605  10.747  27.615  1.00 32.03           O  
ATOM   1478  N   TYR H 192       9.062  12.372  26.130  1.00 29.60           N  
ATOM   1479  CA  TYR H 192       9.840  11.773  25.085  1.00 29.62           C  
ATOM   1480  CB  TYR H 192       9.016  11.241  23.893  1.00 29.33           C  
ATOM   1481  CG  TYR H 192       8.067  10.182  24.354  1.00 29.35           C  
ATOM   1482  CD1 TYR H 192       8.497   8.900  24.605  1.00 31.02           C  
ATOM   1483  CD2 TYR H 192       6.737  10.473  24.553  1.00 31.87           C  
ATOM   1484  CE1 TYR H 192       7.619   7.930  25.030  1.00 33.03           C  
ATOM   1485  CE2 TYR H 192       5.853   9.508  24.976  1.00 32.39           C  
ATOM   1486  CZ  TYR H 192       6.294   8.230  25.215  1.00 33.28           C  
ATOM   1487  OH  TYR H 192       5.396   7.233  25.651  1.00 38.16           O  
ATOM   1488  C   TYR H 192      10.775  12.787  24.507  1.00 30.88           C  
ATOM   1489  O   TYR H 192      10.527  13.992  24.549  1.00 30.69           O  
ATOM   1490  N   LEU H 193      11.912  12.293  23.979  1.00 31.72           N  
ATOM   1491  CA  LEU H 193      12.873  13.107  23.297  1.00 33.23           C  
ATOM   1492  CB  LEU H 193      14.221  13.199  24.028  1.00 31.43           C  
ATOM   1493  CG  LEU H 193      15.297  13.978  23.251  1.00 33.06           C  
ATOM   1494  CD1 LEU H 193      14.924  15.459  23.096  1.00  0.00           C  
ATOM   1495  CD2 LEU H 193      16.688  13.768  23.869  1.00  0.00           C  
ATOM   1496  C   LEU H 193      13.154  12.425  22.000  1.00 33.13           C  
ATOM   1497  O   LEU H 193      13.498  11.243  21.975  1.00 30.00           O  
ATOM   1498  N   GLU H 194      13.010  13.154  20.879  1.00 33.40           N  
ATOM   1499  CA  GLU H 194      13.292  12.565  19.607  1.00 35.50           C  
ATOM   1500  CB  GLU H 194      12.174  12.756  18.567  1.00 37.08           C  
ATOM   1501  CG  GLU H 194      12.489  12.119  17.211  1.00 41.91           C  
ATOM   1502  CD  GLU H 194      11.267  12.264  16.314  1.00 36.26           C  
ATOM   1503  OE1 GLU H 194      10.129  12.166  16.846  1.00 33.17           O  
ATOM   1504  OE2 GLU H 194      11.453  12.473  15.085  1.00 32.50           O1-
ATOM   1505  C   GLU H 194      14.520  13.227  19.074  1.00 34.58           C  
ATOM   1506  O   GLU H 194      14.645  14.451  19.104  1.00 35.11           O  
ATOM   1507  N   LEU H 195      15.478  12.412  18.597  1.00 33.74           N  
ATOM   1508  CA  LEU H 195      16.679  12.937  18.019  1.00 34.25           C  
ATOM   1509  CB  LEU H 195      17.950  12.257  18.550  1.00 34.26           C  
ATOM   1510  CG  LEU H 195      18.159  12.410  20.068  1.00 34.70           C  
ATOM   1511  CD1 LEU H 195      19.448  11.705  20.509  1.00 33.99           C  
ATOM   1512  CD2 LEU H 195      18.112  13.882  20.511  1.00 33.77           C  
ATOM   1513  C   LEU H 195      16.597  12.626  16.556  1.00 33.75           C  
ATOM   1514  O   LEU H 195      16.208  11.523  16.177  1.00 34.44           O  
ATOM   1515  N   SER H 196      16.971  13.589  15.690  1.00 34.79           N  
ATOM   1516  CA  SER H 196      16.834  13.377  14.276  1.00 36.24           C  
ATOM   1517  CB  SER H 196      15.954  14.434  13.584  1.00 35.76           C  
ATOM   1518  OG  SER H 196      14.652  14.443  14.145  1.00 40.71           O  
ATOM   1519  C   SER H 196      18.177  13.496  13.626  1.00 37.65           C  
ATOM   1520  O   SER H 196      19.112  14.059  14.193  1.00 38.53           O  
ATOM   1521  N   ARG H 197      18.289  12.934  12.401  1.00 37.89           N  
ATOM   1522  CA  ARG H 197      19.472  13.005  11.588  1.00 38.35           C  
ATOM   1523  CB  ARG H 197      19.690  14.392  10.956  1.00 38.87           C  
ATOM   1524  CG  ARG H 197      19.839  15.521  11.976  1.00  0.00           C  
ATOM   1525  CD  ARG H 197      19.926  16.908  11.335  1.00  0.00           C  
ATOM   1526  NE  ARG H 197      21.155  16.934  10.493  1.00  0.00           N  
ATOM   1527  CZ  ARG H 197      22.318  17.450  10.990  1.00  0.00           C  
ATOM   1528  NH1 ARG H 197      22.349  17.982  12.246  1.00  0.00           N1+
ATOM   1529  NH2 ARG H 197      23.449  17.438  10.227  1.00  0.00           N  
ATOM   1530  C   ARG H 197      20.666  12.646  12.408  1.00 38.02           C  
ATOM   1531  O   ARG H 197      21.606  13.428  12.538  1.00 37.24           O  
ATOM   1532  N   LEU H 198      20.663  11.415  12.947  1.00 37.07           N  
ATOM   1533  CA  LEU H 198      21.678  10.963  13.850  1.00 37.89           C  
ATOM   1534  CB  LEU H 198      21.321   9.614  14.498  1.00 37.33           C  
ATOM   1535  CG  LEU H 198      20.073   9.691  15.396  1.00 37.59           C  
ATOM   1536  CD1 LEU H 198      19.743   8.328  16.018  1.00 36.56           C  
ATOM   1537  CD2 LEU H 198      20.221  10.788  16.462  1.00 35.72           C  
ATOM   1538  C   LEU H 198      23.001  10.823  13.172  1.00 39.74           C  
ATOM   1539  O   LEU H 198      23.110  10.427  12.012  1.00 41.25           O  
ATOM   1540  N   THR H 199      24.051  11.176  13.936  1.00 39.81           N  
ATOM   1541  CA  THR H 199      25.422  11.109  13.540  1.00 39.66           C  
ATOM   1542  CB  THR H 199      25.992  12.477  13.303  1.00 40.85           C  
ATOM   1543  OG1 THR H 199      27.352  12.388  12.920  1.00 44.10           O  
ATOM   1544  CG2 THR H 199      25.827  13.329  14.573  1.00 42.17           C  
ATOM   1545  C   THR H 199      26.150  10.473  14.686  1.00 40.31           C  
ATOM   1546  O   THR H 199      25.582  10.300  15.762  1.00 39.11           O  
ATOM   1547  N   SER H 200      27.424  10.089  14.484  1.00 40.49           N  
ATOM   1548  CA  SER H 200      28.170   9.441  15.527  1.00 41.57           C  
ATOM   1549  CB  SER H 200      29.570   8.994  15.081  1.00 41.71           C  
ATOM   1550  OG  SER H 200      30.238   8.363  16.164  1.00 45.18           O  
ATOM   1551  C   SER H 200      28.348  10.408  16.657  1.00 40.69           C  
ATOM   1552  O   SER H 200      28.527  10.012  17.808  1.00 40.03           O  
ATOM   1553  N   GLU H 201      28.285  11.713  16.355  1.00 39.09           N  
ATOM   1554  CA  GLU H 201      28.473  12.731  17.345  1.00 39.87           C  
ATOM   1555  CB  GLU H 201      28.404  14.146  16.755  1.00 43.59           C  
ATOM   1556  CG  GLU H 201      28.715  15.233  17.776  1.00 53.58           C  
ATOM   1557  CD  GLU H 201      28.615  16.569  17.065  1.00 63.57           C  
ATOM   1558  OE1 GLU H 201      29.063  16.640  15.891  1.00 67.41           O  
ATOM   1559  OE2 GLU H 201      28.094  17.536  17.680  1.00 67.50           O1-
ATOM   1560  C   GLU H 201      27.391  12.604  18.371  1.00 38.13           C  
ATOM   1561  O   GLU H 201      27.585  12.961  19.531  1.00 37.84           O  
ATOM   1562  N   ASP H 202      26.211  12.122  17.943  1.00 36.59           N  
ATOM   1563  CA  ASP H 202      25.031  11.942  18.742  1.00 34.88           C  
ATOM   1564  CB  ASP H 202      23.803  11.599  17.885  1.00 34.00           C  
ATOM   1565  CG  ASP H 202      23.460  12.840  17.074  1.00 37.85           C  
ATOM   1566  OD1 ASP H 202      23.639  13.964  17.613  1.00 37.29           O  
ATOM   1567  OD2 ASP H 202      23.022  12.684  15.902  1.00 29.14           O1-
ATOM   1568  C   ASP H 202      25.209  10.838  19.740  1.00 33.90           C  
ATOM   1569  O   ASP H 202      24.440  10.751  20.694  1.00 33.49           O  
ATOM   1570  N   SER H 203      26.160   9.909  19.525  1.00 33.26           N  
ATOM   1571  CA  SER H 203      26.299   8.850  20.485  1.00 33.82           C  
ATOM   1572  CB  SER H 203      27.428   7.858  20.154  1.00 33.30           C  
ATOM   1573  OG  SER H 203      27.170   7.224  18.910  1.00 33.97           O  
ATOM   1574  C   SER H 203      26.609   9.479  21.805  1.00 33.40           C  
ATOM   1575  O   SER H 203      27.528  10.289  21.920  1.00 33.15           O  
ATOM   1576  N   ALA H 204      25.829   9.116  22.844  1.00 32.34           N  
ATOM   1577  CA  ALA H 204      26.024   9.687  24.143  1.00 32.67           C  
ATOM   1578  CB  ALA H 204      25.831  11.212  24.176  1.00 31.62           C  
ATOM   1579  C   ALA H 204      24.985   9.097  25.038  1.00 32.75           C  
ATOM   1580  O   ALA H 204      24.172   8.278  24.610  1.00 33.19           O  
ATOM   1581  N   VAL H 205      25.020   9.482  26.331  1.00 32.63           N  
ATOM   1582  CA  VAL H 205      24.034   9.045  27.272  1.00 31.55           C  
ATOM   1583  CB  VAL H 205      24.614   8.686  28.610  1.00 30.80           C  
ATOM   1584  CG1 VAL H 205      23.465   8.322  29.565  1.00 31.61           C  
ATOM   1585  CG2 VAL H 205      25.644   7.561  28.415  1.00 30.15           C  
ATOM   1586  C   VAL H 205      23.121  10.215  27.475  1.00 32.54           C  
ATOM   1587  O   VAL H 205      23.581  11.342  27.660  1.00 33.32           O  
ATOM   1588  N   TYR H 206      21.795   9.979  27.437  1.00 29.93           N  
ATOM   1589  CA  TYR H 206      20.866  11.062  27.582  1.00 29.77           C  
ATOM   1590  CB  TYR H 206      19.813  11.118  26.461  1.00 28.31           C  
ATOM   1591  CG  TYR H 206      20.507  11.385  25.169  1.00 30.42           C  
ATOM   1592  CD1 TYR H 206      21.026  10.356  24.419  1.00 31.48           C  
ATOM   1593  CD2 TYR H 206      20.643  12.670  24.703  1.00 32.34           C  
ATOM   1594  CE1 TYR H 206      21.665  10.608  23.227  1.00 30.01           C  
ATOM   1595  CE2 TYR H 206      21.280  12.928  23.513  1.00 31.31           C  
ATOM   1596  CZ  TYR H 206      21.795  11.895  22.772  1.00 31.37           C  
ATOM   1597  OH  TYR H 206      22.449  12.155  21.550  1.00 32.63           O  
ATOM   1598  C   TYR H 206      20.116  10.846  28.855  1.00 31.19           C  
ATOM   1599  O   TYR H 206      19.651   9.741  29.132  1.00 32.30           O  
ATOM   1600  N   PHE H 207      19.986  11.913  29.669  1.00 30.59           N  
ATOM   1601  CA  PHE H 207      19.308  11.778  30.924  1.00 30.25           C  
ATOM   1602  CB  PHE H 207      20.089  12.282  32.154  1.00 29.35           C  
ATOM   1603  CG  PHE H 207      21.375  11.553  32.336  1.00 29.73           C  
ATOM   1604  CD1 PHE H 207      21.426  10.327  32.956  1.00 28.89           C  
ATOM   1605  CD2 PHE H 207      22.546  12.110  31.886  1.00 30.43           C  
ATOM   1606  CE1 PHE H 207      22.623   9.668  33.122  1.00 28.91           C  
ATOM   1607  CE2 PHE H 207      23.744  11.457  32.050  1.00 29.50           C  
ATOM   1608  CZ  PHE H 207      23.788  10.232  32.670  1.00 30.06           C  
ATOM   1609  C   PHE H 207      18.107  12.664  30.904  1.00 29.62           C  
ATOM   1610  O   PHE H 207      18.086  13.701  30.243  1.00 29.17           O  
ATOM   1611  N   CYS H 208      17.055  12.240  31.627  1.00 29.68           N  
ATOM   1612  CA  CYS H 208      15.904  13.061  31.836  1.00 30.50           C  
ATOM   1613  CB  CYS H 208      14.565  12.351  31.535  1.00 29.33           C  
ATOM   1614  SG  CYS H 208      14.365  10.802  32.465  1.00 34.42           S  
ATOM   1615  C   CYS H 208      15.946  13.370  33.295  1.00 30.64           C  
ATOM   1616  O   CYS H 208      16.428  12.562  34.089  1.00 31.45           O  
ATOM   1617  N   ALA H 209      15.503  14.576  33.685  1.00 31.31           N  
ATOM   1618  CA  ALA H 209      15.510  14.900  35.079  1.00 31.67           C  
ATOM   1619  CB  ALA H 209      16.796  15.607  35.543  1.00 30.82           C  
ATOM   1620  C   ALA H 209      14.378  15.844  35.308  1.00 31.96           C  
ATOM   1621  O   ALA H 209      14.033  16.638  34.434  1.00 32.94           O  
ATOM   1622  N   SER H 210      13.746  15.761  36.493  1.00 32.21           N  
ATOM   1623  CA  SER H 210      12.668  16.651  36.800  1.00 32.72           C  
ATOM   1624  CB  SER H 210      11.649  16.052  37.784  1.00 31.75           C  
ATOM   1625  OG  SER H 210      10.615  16.988  38.042  1.00  0.00           O  
ATOM   1626  C   SER H 210      13.261  17.866  37.438  1.00 32.81           C  
ATOM   1627  O   SER H 210      14.368  17.826  37.972  1.00 35.06           O  
ATOM   1628  N   HIS H 211      12.530  18.993  37.377  1.00 33.60           N  
ATOM   1629  CA  HIS H 211      12.983  20.209  37.988  1.00 36.14           C  
ATOM   1630  ND1 HIS H 211      15.151  22.779  37.647  1.00  0.00           N  
ATOM   1631  CG  HIS H 211      13.789  22.581  37.574  1.00 44.60           C  
ATOM   1632  CB  HIS H 211      13.157  21.358  36.983  1.00 34.17           C  
ATOM   1633  NE2 HIS H 211      14.199  24.575  38.547  1.00  0.00           N  
ATOM   1634  CD2 HIS H 211      13.223  23.688  38.128  1.00 47.14           C  
ATOM   1635  CE1 HIS H 211      15.339  23.985  38.236  1.00 54.68           C  
ATOM   1636  C   HIS H 211      11.904  20.626  38.941  1.00 37.69           C  
ATOM   1637  O   HIS H 211      10.736  20.696  38.562  1.00 38.31           O  
ATOM   1638  N   ALA H 212      12.300  20.954  40.153  1.00 32.64           N  
ATOM   1639  CA  ALA H 212      11.371  21.640  40.967  1.00 33.61           C  
ATOM   1640  CB  ALA H 212      11.159  21.049  42.351  1.00 34.38           C  
ATOM   1641  C   ALA H 212      12.084  22.924  41.111  1.00 34.27           C  
ATOM   1642  O   ALA H 212      13.274  22.966  40.816  1.00 34.67           O  
ATOM   1643  N   TYR H 213      11.400  24.000  41.525  1.00 33.95           N  
ATOM   1644  CA  TYR H 213      12.052  25.274  41.532  1.00 33.70           C  
ATOM   1645  CB  TYR H 213      11.160  26.423  42.024  1.00 34.83           C  
ATOM   1646  CG  TYR H 213      10.124  26.558  40.961  1.00 35.10           C  
ATOM   1647  CD1 TYR H 213      10.382  27.319  39.844  1.00 35.01           C  
ATOM   1648  CD2 TYR H 213       8.916  25.905  41.052  1.00 35.27           C  
ATOM   1649  CE1 TYR H 213       9.444  27.447  38.847  1.00 36.01           C  
ATOM   1650  CE2 TYR H 213       7.973  26.030  40.057  1.00 33.78           C  
ATOM   1651  CZ  TYR H 213       8.236  26.803  38.952  1.00 34.61           C  
ATOM   1652  OH  TYR H 213       7.271  26.932  37.931  1.00 34.62           O  
ATOM   1653  C   TYR H 213      13.342  25.234  42.288  1.00 34.92           C  
ATOM   1654  O   TYR H 213      13.434  24.722  43.404  1.00 35.59           O  
ATOM   1655  N   ASP H 214      14.371  25.817  41.640  1.00 34.62           N  
ATOM   1656  CA  ASP H 214      15.728  25.899  42.094  1.00 35.25           C  
ATOM   1657  CB  ASP H 214      15.824  26.046  43.621  1.00 50.51           C  
ATOM   1658  CG  ASP H 214      14.907  27.171  44.046  1.00 54.48           C  
ATOM   1659  OD1 ASP H 214      14.481  27.955  43.158  1.00 61.31           O  
ATOM   1660  OD2 ASP H 214      14.599  27.243  45.265  1.00 50.42           O1-
ATOM   1661  C   ASP H 214      16.488  24.634  41.833  1.00 35.21           C  
ATOM   1662  O   ASP H 214      17.609  24.522  42.327  1.00 35.87           O  
ATOM   1663  N   LYS H 215      15.978  23.656  41.050  1.00 33.31           N  
ATOM   1664  CA  LYS H 215      16.837  22.505  40.943  1.00 30.77           C  
ATOM   1665  CB  LYS H 215      17.054  21.843  42.315  1.00 30.98           C  
ATOM   1666  CG  LYS H 215      15.710  21.568  42.995  1.00 31.01           C  
ATOM   1667  CD  LYS H 215      15.755  20.650  44.216  1.00  0.00           C  
ATOM   1668  CE  LYS H 215      14.368  20.434  44.832  1.00  0.00           C  
ATOM   1669  NZ  LYS H 215      14.457  19.553  46.016  1.00  0.00           N1+
ATOM   1670  C   LYS H 215      16.256  21.428  40.089  1.00 29.94           C  
ATOM   1671  O   LYS H 215      15.046  21.354  39.888  1.00 30.12           O  
ATOM   1672  N   GLU H 216      17.160  20.571  39.557  1.00 29.10           N  
ATOM   1673  CA  GLU H 216      16.813  19.351  38.885  1.00 29.26           C  
ATOM   1674  CB  GLU H 216      17.684  19.084  37.645  1.00 28.84           C  
ATOM   1675  CG  GLU H 216      17.487  20.122  36.537  1.00 29.08           C  
ATOM   1676  CD  GLU H 216      18.518  19.861  35.448  1.00  0.00           C  
ATOM   1677  OE1 GLU H 216      19.324  18.907  35.614  1.00  0.00           O  
ATOM   1678  OE2 GLU H 216      18.516  20.615  34.438  1.00  0.00           O1-
ATOM   1679  C   GLU H 216      17.159  18.309  39.918  1.00 30.47           C  
ATOM   1680  O   GLU H 216      18.270  17.780  39.962  1.00 30.23           O  
ATOM   1681  N   PRO H 217      16.220  18.068  40.794  1.00 30.23           N  
ATOM   1682  CA  PRO H 217      16.364  17.216  41.946  1.00 30.30           C  
ATOM   1683  CD  PRO H 217      14.898  18.660  40.699  1.00  0.00           C  
ATOM   1684  CB  PRO H 217      15.125  17.481  42.800  1.00 30.48           C  
ATOM   1685  CG  PRO H 217      14.071  17.952  41.782  1.00 31.35           C  
ATOM   1686  C   PRO H 217      16.520  15.757  41.691  1.00 31.17           C  
ATOM   1687  O   PRO H 217      17.187  15.082  42.473  1.00 32.65           O  
ATOM   1688  N   TYR H 218      15.891  15.247  40.628  1.00 33.35           N  
ATOM   1689  CA  TYR H 218      15.851  13.815  40.410  1.00 34.74           C  
ATOM   1690  CB  TYR H 218      14.470  13.168  40.636  1.00 35.26           C  
ATOM   1691  CG  TYR H 218      14.129  13.192  42.086  1.00 40.11           C  
ATOM   1692  CD1 TYR H 218      13.482  14.270  42.643  1.00 41.13           C  
ATOM   1693  CD2 TYR H 218      14.457  12.124  42.891  1.00 41.98           C  
ATOM   1694  CE1 TYR H 218      13.166  14.284  43.982  1.00 42.38           C  
ATOM   1695  CE2 TYR H 218      14.144  12.132  44.229  1.00 43.29           C  
ATOM   1696  CZ  TYR H 218      13.497  13.213  44.778  1.00 44.08           C  
ATOM   1697  OH  TYR H 218      13.174  13.223  46.153  1.00 55.27           O  
ATOM   1698  C   TYR H 218      16.190  13.525  38.988  1.00 33.16           C  
ATOM   1699  O   TYR H 218      15.665  14.174  38.087  1.00 32.71           O  
ATOM   1700  N   TRP H 219      17.040  12.499  38.756  1.00 32.77           N  
ATOM   1701  CA  TRP H 219      17.491  12.192  37.424  1.00 32.16           C  
ATOM   1702  CB  TRP H 219      19.016  12.331  37.294  1.00 30.52           C  
ATOM   1703  CG  TRP H 219      19.529  13.730  37.534  1.00 32.42           C  
ATOM   1704  CD2 TRP H 219      20.335  14.475  36.607  1.00 31.63           C  
ATOM   1705  CD1 TRP H 219      19.396  14.514  38.645  1.00 32.70           C  
ATOM   1706  NE1 TRP H 219      20.057  15.704  38.462  1.00 32.13           N  
ATOM   1707  CE2 TRP H 219      20.644  15.693  37.213  1.00 31.47           C  
ATOM   1708  CE3 TRP H 219      20.790  14.164  35.357  1.00 29.88           C  
ATOM   1709  CZ2 TRP H 219      21.414  16.622  36.576  1.00 33.01           C  
ATOM   1710  CZ3 TRP H 219      21.557  15.108  34.712  1.00 31.89           C  
ATOM   1711  CH2 TRP H 219      21.863  16.313  35.310  1.00 31.35           C  
ATOM   1712  C   TRP H 219      17.174  10.760  37.109  1.00 31.69           C  
ATOM   1713  O   TRP H 219      17.111   9.914  37.999  1.00 32.04           O  
ATOM   1714  N   GLY H 220      16.961  10.461  35.808  1.00 30.65           N  
ATOM   1715  CA  GLY H 220      16.710   9.116  35.367  1.00 28.72           C  
ATOM   1716  C   GLY H 220      18.046   8.434  35.261  1.00 30.54           C  
ATOM   1717  O   GLY H 220      19.089   9.057  35.446  1.00 29.06           O  
ATOM   1718  N   GLN H 221      18.032   7.118  34.959  1.00 28.87           N  
ATOM   1719  CA  GLN H 221      19.211   6.295  34.863  1.00 30.46           C  
ATOM   1720  CB  GLN H 221      18.937   4.779  34.775  1.00 32.55           C  
ATOM   1721  CG  GLN H 221      18.268   4.308  33.481  1.00 35.81           C  
ATOM   1722  CD  GLN H 221      16.758   4.434  33.616  1.00 42.33           C  
ATOM   1723  OE1 GLN H 221      16.242   5.349  34.253  1.00 45.19           O  
ATOM   1724  NE2 GLN H 221      16.017   3.475  33.002  1.00 43.49           N  
ATOM   1725  C   GLN H 221      20.031   6.673  33.667  1.00 30.80           C  
ATOM   1726  O   GLN H 221      21.246   6.485  33.667  1.00 32.74           O  
ATOM   1727  N   GLY H 222      19.389   7.161  32.590  1.00 30.39           N  
ATOM   1728  CA  GLY H 222      20.109   7.534  31.405  1.00 29.98           C  
ATOM   1729  C   GLY H 222      19.863   6.494  30.359  1.00 29.40           C  
ATOM   1730  O   GLY H 222      19.632   5.327  30.671  1.00 28.80           O  
ATOM   1731  N   THR H 223      19.880   6.916  29.075  1.00 30.22           N  
ATOM   1732  CA  THR H 223      19.718   6.001  27.981  1.00 30.05           C  
ATOM   1733  CB  THR H 223      18.503   6.270  27.140  1.00 29.95           C  
ATOM   1734  OG1 THR H 223      17.330   6.201  27.937  1.00 33.12           O  
ATOM   1735  CG2 THR H 223      18.434   5.225  26.012  1.00 27.91           C  
ATOM   1736  C   THR H 223      20.914   6.164  27.098  1.00 31.00           C  
ATOM   1737  O   THR H 223      21.251   7.273  26.687  1.00 31.01           O  
ATOM   1738  N   LEU H 224      21.594   5.049  26.774  1.00 30.81           N  
ATOM   1739  CA  LEU H 224      22.759   5.156  25.949  1.00 31.11           C  
ATOM   1740  CB  LEU H 224      23.847   4.117  26.266  1.00 31.26           C  
ATOM   1741  CG  LEU H 224      25.065   4.211  25.328  1.00 46.32           C  
ATOM   1742  CD1 LEU H 224      25.714   5.603  25.379  1.00 53.09           C  
ATOM   1743  CD2 LEU H 224      26.065   3.077  25.606  1.00 50.52           C  
ATOM   1744  C   LEU H 224      22.355   4.974  24.525  1.00 30.41           C  
ATOM   1745  O   LEU H 224      21.687   4.007  24.162  1.00 30.03           O  
ATOM   1746  N   VAL H 225      22.752   5.936  23.671  1.00 30.21           N  
ATOM   1747  CA  VAL H 225      22.420   5.843  22.284  1.00 30.65           C  
ATOM   1748  CB  VAL H 225      21.750   7.082  21.758  1.00 30.44           C  
ATOM   1749  CG1 VAL H 225      21.484   6.920  20.252  1.00 30.22           C  
ATOM   1750  CG2 VAL H 225      20.477   7.328  22.587  1.00 31.83           C  
ATOM   1751  C   VAL H 225      23.699   5.666  21.538  1.00 31.67           C  
ATOM   1752  O   VAL H 225      24.658   6.411  21.738  1.00 32.42           O  
ATOM   1753  N   THR H 226      23.747   4.641  20.668  1.00 31.41           N  
ATOM   1754  CA  THR H 226      24.918   4.418  19.876  1.00 32.82           C  
ATOM   1755  CB  THR H 226      25.521   3.057  20.071  1.00 33.50           C  
ATOM   1756  OG1 THR H 226      25.888   2.875  21.430  1.00 35.35           O  
ATOM   1757  CG2 THR H 226      26.754   2.931  19.161  1.00 32.82           C  
ATOM   1758  C   THR H 226      24.492   4.517  18.448  1.00 34.03           C  
ATOM   1759  O   THR H 226      23.528   3.877  18.032  1.00 33.01           O  
ATOM   1760  N   VAL H 227      25.202   5.346  17.659  1.00 34.38           N  
ATOM   1761  CA  VAL H 227      24.848   5.475  16.278  1.00 35.81           C  
ATOM   1762  CB  VAL H 227      24.789   6.899  15.808  1.00 35.96           C  
ATOM   1763  CG1 VAL H 227      24.451   6.902  14.308  1.00 36.05           C  
ATOM   1764  CG2 VAL H 227      23.785   7.668  16.682  1.00 34.47           C  
ATOM   1765  C   VAL H 227      25.913   4.798  15.480  1.00 37.52           C  
ATOM   1766  O   VAL H 227      27.065   5.231  15.474  1.00 38.07           O  
ATOM   1767  N   SER H 228      25.550   3.705  14.779  1.00 37.35           N  
ATOM   1768  CA  SER H 228      26.526   3.012  13.991  1.00 37.91           C  
ATOM   1769  CB  SER H 228      27.350   1.985  14.786  1.00 37.35           C  
ATOM   1770  OG  SER H 228      26.517   0.922  15.226  1.00 37.56           O  
ATOM   1771  C   SER H 228      25.803   2.251  12.929  1.00 39.00           C  
ATOM   1772  O   SER H 228      24.611   1.970  13.048  1.00 37.90           O  
ATOM   1773  N   ALA H 229      26.522   1.899  11.848  1.00 39.99           N  
ATOM   1774  CA  ALA H 229      25.926   1.151  10.782  1.00 42.25           C  
ATOM   1775  CB  ALA H 229      26.644   1.336   9.435  1.00 42.10           C  
ATOM   1776  C   ALA H 229      26.016  -0.326  11.155  1.00 42.33           C  
ATOM   1777  O   ALA H 229      25.617  -1.179  10.317  1.00 44.43           O  
ATOM   1778  OXT ALA H 229      26.491  -0.623  12.285  1.00  0.00           O1-
TER    1779      ALA H 229 
CONECT  161  717
CONECT  717  161
CONECT 1014 1614
CONECT 1614 1014
END
