# Supplementary material for: Fully automated antibody structure prediction using BIOVIA tools: Validation study
Source: PLoS One. 2017 May 18;12(5):e0177923. doi: 10.1371/journal.pone.0177923 (PMC5436848; doi:10.1371/journal.pone.0177923)
Supplement: S1 Dataset — Predicted structures using the Top5 framework method, Chothia CDR definition with no canonical filtering and generating 50 models. These were used in the detailed discussion of outliers and for comparison against predictions using canonical filtering. (ZIP) [file pone.0177923.s003.zip › 3WKM_LH_FV_FinalModel.pdb]

REMARK   Accelrys Discovery Studio PDB file
REMARK   Created:  2015-05-08T02:45:37Z
SSBOND   1 CYS L   23    CYS L   92                                     
SSBOND   2 CYS H  133    CYS H  207                                     
ATOM      1  N   TYR L   1      26.926  33.067  25.286  1.00 52.49           N1+
ATOM      2  CA  TYR L   1      26.081  33.301  26.476  1.00 57.26           C  
ATOM      3  CB  TYR L   1      25.018  32.196  26.586  1.00 61.32           C  
ATOM      4  CG  TYR L   1      24.072  32.429  25.458  1.00 66.65           C  
ATOM      5  CD1 TYR L   1      24.371  32.008  24.182  1.00  0.00           C  
ATOM      6  CD2 TYR L   1      22.881  33.079  25.684  1.00  0.00           C  
ATOM      7  CE1 TYR L   1      23.494  32.233  23.148  1.00  0.00           C  
ATOM      8  CE2 TYR L   1      22.000  33.307  24.654  1.00  0.00           C  
ATOM      9  CZ  TYR L   1      22.305  32.883  23.384  1.00  0.00           C  
ATOM     10  OH  TYR L   1      21.401  33.118  22.326  1.00  0.00           O  
ATOM     11  C   TYR L   1      26.902  33.342  27.721  1.00 57.82           C  
ATOM     12  O   TYR L   1      27.776  34.192  27.865  1.00 55.68           O  
ATOM     13  N   ILE L   2      26.653  32.420  28.665  1.00 52.85           N  
ATOM     14  CA  ILE L   2      27.432  32.433  29.869  1.00 49.99           C  
ATOM     15  CB  ILE L   2      26.654  32.332  31.158  1.00 50.14           C  
ATOM     16  CG1 ILE L   2      25.825  31.045  31.209  1.00 53.78           C  
ATOM     17  CG2 ILE L   2      25.812  33.602  31.321  1.00 52.19           C  
ATOM     18  CD1 ILE L   2      24.685  31.036  30.196  1.00 53.49           C  
ATOM     19  C   ILE L   2      28.346  31.262  29.821  1.00 49.09           C  
ATOM     20  O   ILE L   2      28.025  30.229  29.241  1.00 46.24           O  
ATOM     21  N   VAL L   3      29.559  31.425  30.378  1.00 45.18           N  
ATOM     22  CA  VAL L   3      30.472  30.326  30.389  1.00 43.54           C  
ATOM     23  CB  VAL L   3      31.757  30.603  29.662  1.00 48.04           C  
ATOM     24  CG1 VAL L   3      32.690  29.391  29.826  1.00 46.88           C  
ATOM     25  CG2 VAL L   3      31.426  30.928  28.197  1.00 46.93           C  
ATOM     26  C   VAL L   3      30.811  30.042  31.812  1.00 45.24           C  
ATOM     27  O   VAL L   3      31.040  30.957  32.604  1.00 42.69           O  
ATOM     28  N   LEU L   4      30.823  28.750  32.189  1.00 42.28           N  
ATOM     29  CA  LEU L   4      31.194  28.454  33.537  1.00 41.01           C  
ATOM     30  CB  LEU L   4      30.167  27.615  34.314  1.00 41.24           C  
ATOM     31  CG  LEU L   4      28.881  28.410  34.598  1.00 41.68           C  
ATOM     32  CD1 LEU L   4      28.169  28.775  33.291  1.00 43.79           C  
ATOM     33  CD2 LEU L   4      27.964  27.689  35.595  1.00 45.26           C  
ATOM     34  C   LEU L   4      32.490  27.725  33.510  1.00 40.73           C  
ATOM     35  O   LEU L   4      32.646  26.744  32.785  1.00 40.54           O  
ATOM     36  N   THR L   5      33.465  28.209  34.303  1.00 39.18           N  
ATOM     37  CA  THR L   5      34.739  27.564  34.321  1.00 38.66           C  
ATOM     38  CB  THR L   5      35.887  28.481  33.994  1.00 42.91           C  
ATOM     39  OG1 THR L   5      37.063  27.727  33.749  1.00 44.22           O  
ATOM     40  CG2 THR L   5      36.116  29.459  35.157  1.00 41.71           C  
ATOM     41  C   THR L   5      34.934  26.987  35.686  1.00 37.87           C  
ATOM     42  O   THR L   5      34.740  27.656  36.700  1.00 38.08           O  
ATOM     43  N   GLN L   6      35.310  25.697  35.737  1.00 35.11           N  
ATOM     44  CA  GLN L   6      35.487  25.031  36.992  1.00 34.36           C  
ATOM     45  CB  GLN L   6      34.633  23.752  37.085  1.00 35.21           C  
ATOM     46  CG  GLN L   6      34.590  23.098  38.465  1.00 38.29           C  
ATOM     47  CD  GLN L   6      33.610  21.938  38.373  1.00 40.47           C  
ATOM     48  OE1 GLN L   6      32.839  21.840  37.420  1.00 38.16           O  
ATOM     49  NE2 GLN L   6      33.633  21.034  39.388  1.00 35.66           N  
ATOM     50  C   GLN L   6      36.933  24.652  37.101  1.00 37.42           C  
ATOM     51  O   GLN L   6      37.549  24.244  36.118  1.00 39.22           O  
ATOM     52  N   SER L   7      37.524  24.824  38.302  1.00 36.62           N  
ATOM     53  CA  SER L   7      38.899  24.454  38.518  1.00 36.56           C  
ATOM     54  CB  SER L   7      39.877  25.644  38.566  1.00 39.63           C  
ATOM     55  OG  SER L   7      40.008  26.238  37.284  0.88 47.08           O  
ATOM     56  C   SER L   7      38.972  23.799  39.863  1.00 37.69           C  
ATOM     57  O   SER L   7      38.174  24.117  40.743  1.00 38.39           O  
ATOM     58  N   PRO L   8      39.890  22.891  40.091  1.00 36.60           N  
ATOM     59  CA  PRO L   8      40.843  22.417  39.119  1.00 35.31           C  
ATOM     60  CD  PRO L   8      40.343  22.660  41.452  1.00 36.78           C  
ATOM     61  CB  PRO L   8      42.050  21.924  39.918  1.00 35.61           C  
ATOM     62  CG  PRO L   8      41.490  21.649  41.323  1.00 38.93           C  
ATOM     63  C   PRO L   8      40.225  21.327  38.302  1.00 39.07           C  
ATOM     64  O   PRO L   8      39.146  20.863  38.658  1.00 38.76           O  
ATOM     65  N   VAL L   9      40.870  20.915  37.195  1.00 36.84           N  
ATOM     66  CA  VAL L   9      40.345  19.844  36.397  1.00 35.97           C  
ATOM     67  CB  VAL L   9      41.117  19.619  35.129  1.00 38.34           C  
ATOM     68  CG1 VAL L   9      42.572  19.264  35.478  1.00  0.00           C  
ATOM     69  CG2 VAL L   9      40.396  18.532  34.313  1.00  0.00           C  
ATOM     70  C   VAL L   9      40.375  18.576  37.197  1.00 37.69           C  
ATOM     71  O   VAL L   9      39.407  17.817  37.194  1.00 37.10           O  
ATOM     72  N   SER L  10      41.492  18.309  37.906  1.00 36.53           N  
ATOM     73  CA  SER L  10      41.599  17.110  38.692  1.00 37.36           C  
ATOM     74  CB  SER L  10      42.579  16.076  38.115  1.00 39.87           C  
ATOM     75  OG  SER L  10      42.117  15.616  36.855  1.00 49.10           O  
ATOM     76  C   SER L  10      42.139  17.506  40.025  1.00 38.70           C  
ATOM     77  O   SER L  10      42.838  18.510  40.147  1.00 38.26           O  
ATOM     78  N   LEU L  11      41.815  16.723  41.071  1.00 36.87           N  
ATOM     79  CA  LEU L  11      42.267  17.092  42.378  1.00 36.74           C  
ATOM     80  CB  LEU L  11      41.186  17.914  43.099  1.00 37.93           C  
ATOM     81  CG  LEU L  11      41.541  18.419  44.503  1.00 42.12           C  
ATOM     82  CD1 LEU L  11      42.734  19.388  44.468  1.00 41.30           C  
ATOM     83  CD2 LEU L  11      40.308  19.048  45.165  1.00 40.64           C  
ATOM     84  C   LEU L  11      42.523  15.838  43.162  1.00 39.45           C  
ATOM     85  O   LEU L  11      41.736  14.895  43.109  1.00 38.98           O  
ATOM     86  N   ALA L  12      43.651  15.792  43.904  1.00 39.26           N  
ATOM     87  CA  ALA L  12      43.956  14.647  44.715  1.00 38.54           C  
ATOM     88  CB  ALA L  12      45.312  14.001  44.386  1.00 39.16           C  
ATOM     89  C   ALA L  12      44.034  15.128  46.127  1.00 41.36           C  
ATOM     90  O   ALA L  12      44.709  16.114  46.420  1.00 42.67           O  
ATOM     91  N   VAL L  13      43.341  14.427  47.046  1.00 39.85           N  
ATOM     92  CA  VAL L  13      43.320  14.862  48.411  1.00 40.50           C  
ATOM     93  CB  VAL L  13      42.022  15.543  48.734  1.00 43.84           C  
ATOM     94  CG1 VAL L  13      40.886  14.519  48.586  0.93 43.92           C  
ATOM     95  CG2 VAL L  13      42.114  16.192  50.118  0.93 46.40           C  
ATOM     96  C   VAL L  13      43.460  13.653  49.288  1.00 43.59           C  
ATOM     97  O   VAL L  13      43.004  12.567  48.936  1.00 43.51           O  
ATOM     98  N   SER L  14      44.119  13.807  50.458  1.00 41.53           N  
ATOM     99  CA  SER L  14      44.283  12.702  51.364  1.00 42.00           C  
ATOM    100  CB  SER L  14      45.387  12.904  52.415  1.00 46.93           C  
ATOM    101  OG  SER L  14      46.660  12.954  51.789  1.00 52.67           O  
ATOM    102  C   SER L  14      43.004  12.540  52.114  1.00 42.21           C  
ATOM    103  O   SER L  14      42.221  13.480  52.223  1.00 42.23           O  
ATOM    104  N   LEU L  15      42.755  11.334  52.661  1.00 41.78           N  
ATOM    105  CA  LEU L  15      41.536  11.137  53.387  1.00 40.40           C  
ATOM    106  CB  LEU L  15      41.270   9.682  53.818  1.00 42.86           C  
ATOM    107  CG  LEU L  15      40.974   8.723  52.650  1.00 45.14           C  
ATOM    108  CD1 LEU L  15      40.717   7.292  53.150  1.00 47.12           C  
ATOM    109  CD2 LEU L  15      39.833   9.257  51.770  1.00 43.79           C  
ATOM    110  C   LEU L  15      41.605  11.957  54.631  1.00 42.28           C  
ATOM    111  O   LEU L  15      42.645  12.035  55.283  1.00 43.50           O  
ATOM    112  N   GLY L  16      40.481  12.613  54.977  1.00 41.07           N  
ATOM    113  CA  GLY L  16      40.403  13.363  56.195  1.00 41.95           C  
ATOM    114  C   GLY L  16      40.722  14.809  55.957  1.00 42.06           C  
ATOM    115  O   GLY L  16      40.508  15.634  56.844  1.00 41.69           O  
ATOM    116  N   GLN L  17      41.242  15.167  54.766  1.00 40.40           N  
ATOM    117  CA  GLN L  17      41.567  16.546  54.505  1.00 42.43           C  
ATOM    118  CB  GLN L  17      42.780  16.751  53.580  1.00 43.71           C  
ATOM    119  CG  GLN L  17      44.128  16.378  54.204  1.00 50.27           C  
ATOM    120  CD  GLN L  17      44.561  17.495  55.147  1.00 59.94           C  
ATOM    121  OE1 GLN L  17      43.904  17.776  56.148  1.00 58.99           O  
ATOM    122  NE2 GLN L  17      45.703  18.156  54.820  1.00 60.17           N  
ATOM    123  C   GLN L  17      40.399  17.189  53.833  1.00 41.31           C  
ATOM    124  O   GLN L  17      39.434  16.516  53.471  1.00 38.86           O  
ATOM    125  N   ARG L  18      40.434  18.531  53.669  1.00 39.78           N  
ATOM    126  CA  ARG L  18      39.308  19.130  53.015  1.00 39.74           C  
ATOM    127  CB  ARG L  18      38.773  20.437  53.623  1.00 39.12           C  
ATOM    128  CG  ARG L  18      39.700  21.647  53.564  1.00 41.85           C  
ATOM    129  CD  ARG L  18      39.013  22.892  54.129  1.00 49.52           C  
ATOM    130  NE  ARG L  18      39.861  24.078  53.841  1.00 56.56           N  
ATOM    131  CZ  ARG L  18      39.357  25.326  54.070  1.00 63.89           C  
ATOM    132  NH1 ARG L  18      38.099  25.474  54.580  1.00 57.07           N1+
ATOM    133  NH2 ARG L  18      40.111  26.426  53.786  1.00 55.84           N  
ATOM    134  C   ARG L  18      39.644  19.380  51.581  1.00 41.27           C  
ATOM    135  O   ARG L  18      40.786  19.671  51.226  1.00 40.53           O  
ATOM    136  N   ALA L  19      38.624  19.239  50.712  1.00 37.73           N  
ATOM    137  CA  ALA L  19      38.811  19.439  49.307  1.00 36.06           C  
ATOM    138  CB  ALA L  19      38.363  18.238  48.457  1.00 37.31           C  
ATOM    139  C   ALA L  19      37.967  20.606  48.913  1.00 37.28           C  
ATOM    140  O   ALA L  19      36.838  20.758  49.379  1.00 37.59           O  
ATOM    141  N   THR L  20      38.513  21.483  48.048  1.00 33.89           N  
ATOM    142  CA  THR L  20      37.760  22.629  47.635  1.00 33.49           C  
ATOM    143  CB  THR L  20      38.354  23.921  48.109  1.00 38.83           C  
ATOM    144  OG1 THR L  20      38.480  23.906  49.523  1.00 41.18           O  
ATOM    145  CG2 THR L  20      37.428  25.074  47.684  1.00 36.75           C  
ATOM    146  C   THR L  20      37.742  22.664  46.136  1.00 35.20           C  
ATOM    147  O   THR L  20      38.764  22.452  45.483  1.00 35.96           O  
ATOM    148  N   ILE L  21      36.557  22.936  45.554  1.00 32.90           N  
ATOM    149  CA  ILE L  21      36.408  22.992  44.129  1.00 32.54           C  
ATOM    150  CB  ILE L  21      35.529  21.895  43.618  1.00 33.57           C  
ATOM    151  CG1 ILE L  21      36.147  20.540  44.002  1.00 39.14           C  
ATOM    152  CG2 ILE L  21      35.350  22.077  42.104  1.00 39.18           C  
ATOM    153  CD1 ILE L  21      35.170  19.373  43.909  1.00 41.38           C  
ATOM    154  C   ILE L  21      35.772  24.310  43.820  1.00 35.06           C  
ATOM    155  O   ILE L  21      34.916  24.777  44.568  1.00 35.42           O  
ATOM    156  N   SER L  22      36.176  24.955  42.706  1.00 33.70           N  
ATOM    157  CA  SER L  22      35.663  26.271  42.452  0.90 33.74           C  
ATOM    158  CB  SER L  22      36.777  27.329  42.473  0.90 35.87           C  
ATOM    159  OG  SER L  22      36.218  28.629  42.437  0.83 43.15           O  
ATOM    160  C   SER L  22      35.001  26.315  41.108  1.00 35.61           C  
ATOM    161  O   SER L  22      35.365  25.583  40.188  1.00 36.19           O  
ATOM    162  N   CYS L  23      33.972  27.182  40.973  1.00 35.20           N  
ATOM    163  CA  CYS L  23      33.268  27.333  39.731  1.00 35.05           C  
ATOM    164  CB  CYS L  23      31.901  26.602  39.756  1.00 35.97           C  
ATOM    165  SG  CYS L  23      30.941  26.692  38.212  1.00 41.84           S  
ATOM    166  C   CYS L  23      33.068  28.809  39.535  1.00 36.08           C  
ATOM    167  O   CYS L  23      32.499  29.478  40.396  1.00 37.31           O  
ATOM    168  N   ARG L  24      33.550  29.368  38.402  1.00 35.00           N  
ATOM    169  CA  ARG L  24      33.394  30.780  38.185  1.00 36.84           C  
ATOM    170  CB  ARG L  24      34.703  31.536  37.914  1.00 40.42           C  
ATOM    171  CG  ARG L  24      34.507  33.052  37.982  1.00 49.92           C  
ATOM    172  CD  ARG L  24      35.625  33.866  37.335  1.00 55.36           C  
ATOM    173  NE  ARG L  24      36.867  33.670  38.129  1.00 57.22           N  
ATOM    174  CZ  ARG L  24      38.069  33.685  37.485  1.00 64.59           C  
ATOM    175  NH1 ARG L  24      38.107  33.780  36.125  1.00 57.33           N1+
ATOM    176  NH2 ARG L  24      39.230  33.608  38.199  1.00 56.08           N  
ATOM    177  C   ARG L  24      32.520  30.974  36.983  1.00 39.77           C  
ATOM    178  O   ARG L  24      32.675  30.290  35.973  1.00 40.67           O  
ATOM    179  N   ALA L  25      31.573  31.931  37.061  1.00 38.19           N  
ATOM    180  CA  ALA L  25      30.663  32.164  35.976  1.00 37.77           C  
ATOM    181  CB  ALA L  25      29.199  32.312  36.428  1.00 38.67           C  
ATOM    182  C   ALA L  25      31.057  33.443  35.308  1.00 42.37           C  
ATOM    183  O   ALA L  25      31.559  34.365  35.947  1.00 43.47           O  
ATOM    184  N   SER L  26      30.822  33.522  33.977  1.00 26.47           N  
ATOM    185  CA  SER L  26      31.137  34.669  33.165  1.00 28.26           C  
ATOM    186  CB  SER L  26      30.904  34.406  31.669  1.00 27.50           C  
ATOM    187  OG  SER L  26      31.739  33.346  31.232  1.00 27.38           O  
ATOM    188  C   SER L  26      30.252  35.813  33.551  1.00 29.53           C  
ATOM    189  O   SER L  26      30.669  36.971  33.514  1.00 31.09           O  
ATOM    190  N   GLU L  27      28.989  35.509  33.913  1.00 29.96           N  
ATOM    191  CA  GLU L  27      28.047  36.525  34.293  1.00 31.43           C  
ATOM    192  CB  GLU L  27      26.823  36.636  33.371  1.00 34.59           C  
ATOM    193  CG  GLU L  27      27.116  37.248  32.003  1.00 39.17           C  
ATOM    194  CD  GLU L  27      25.790  37.348  31.265  1.00 42.78           C  
ATOM    195  OE1 GLU L  27      25.046  38.332  31.522  1.00 45.42           O  
ATOM    196  OE2 GLU L  27      25.496  36.436  30.446  1.00 44.81           O1-
ATOM    197  C   GLU L  27      27.512  36.165  35.639  1.00 30.00           C  
ATOM    198  O   GLU L  27      27.674  35.038  36.103  1.00 30.42           O  
ATOM    199  N   SER L  28      26.857  37.139  36.306  1.00 29.48           N  
ATOM    200  CA  SER L  28      26.347  36.907  37.626  1.00 27.33           C  
ATOM    201  CB  SER L  28      25.880  38.192  38.329  1.00 27.53           C  
ATOM    202  OG  SER L  28      25.384  37.884  39.623  1.00 28.74           O  
ATOM    203  C   SER L  28      25.177  35.974  37.555  1.00 25.87           C  
ATOM    204  O   SER L  28      24.276  36.119  36.734  1.00 26.82           O  
ATOM    205  N   VAL L  29      25.236  34.943  38.408  1.00 25.04           N  
ATOM    206  CA  VAL L  29      24.280  33.900  38.637  1.00 24.57           C  
ATOM    207  CB  VAL L  29      24.917  32.692  39.267  1.00 22.78           C  
ATOM    208  CG1 VAL L  29      23.872  31.594  39.499  1.00 22.95           C  
ATOM    209  CG2 VAL L  29      26.089  32.245  38.379  1.00 20.16           C  
ATOM    210  C   VAL L  29      23.182  34.385  39.548  1.00 26.33           C  
ATOM    211  O   VAL L  29      22.162  33.716  39.693  1.00 25.63           O  
ATOM    212  N   ASP L  30      23.404  35.508  40.263  1.00 28.64           N  
ATOM    213  CA  ASP L  30      22.522  35.961  41.304  1.00 30.76           C  
ATOM    214  CB  ASP L  30      23.249  36.839  42.340  1.00 33.89           C  
ATOM    215  CG  ASP L  30      24.321  35.995  43.015  1.00 36.80           C  
ATOM    216  OD1 ASP L  30      24.410  34.780  42.688  1.00 37.15           O  
ATOM    217  OD2 ASP L  30      25.063  36.549  43.868  1.00 40.40           O1-
ATOM    218  C   ASP L  30      21.378  36.777  40.778  1.00 30.99           C  
ATOM    219  O   ASP L  30      21.515  37.514  39.802  1.00 31.81           O  
ATOM    220  N   SER L  31      20.204  36.637  41.433  1.00 30.61           N  
ATOM    221  CA  SER L  31      19.044  37.403  41.098  1.00 31.75           C  
ATOM    222  CB  SER L  31      18.369  36.926  39.801  1.00 30.80           C  
ATOM    223  OG  SER L  31      17.228  37.719  39.522  1.00 31.63           O  
ATOM    224  C   SER L  31      18.057  37.220  42.216  1.00 32.63           C  
ATOM    225  O   SER L  31      18.100  36.223  42.936  1.00 31.84           O  
ATOM    226  N   TYR L  32      17.167  38.214  42.415  1.00 35.10           N  
ATOM    227  CA  TYR L  32      16.105  38.152  43.376  1.00 36.73           C  
ATOM    228  CB  TYR L  32      15.063  37.058  43.071  1.00 37.31           C  
ATOM    229  CG  TYR L  32      14.446  37.399  41.759  1.00 39.92           C  
ATOM    230  CD1 TYR L  32      13.460  38.355  41.663  1.00 40.71           C  
ATOM    231  CD2 TYR L  32      14.861  36.752  40.620  1.00 41.02           C  
ATOM    232  CE1 TYR L  32      12.905  38.659  40.442  1.00 41.07           C  
ATOM    233  CE2 TYR L  32      14.312  37.052  39.397  1.00 42.13           C  
ATOM    234  CZ  TYR L  32      13.333  38.009  39.308  1.00 41.62           C  
ATOM    235  OH  TYR L  32      12.769  38.318  38.053  1.00 42.99           O  
ATOM    236  C   TYR L  32      16.654  37.896  44.744  1.00 36.83           C  
ATOM    237  O   TYR L  32      15.919  37.474  45.636  1.00 37.21           O  
ATOM    238  N   GLY L  33      17.954  38.175  44.961  1.00 36.80           N  
ATOM    239  CA  GLY L  33      18.516  38.031  46.274  1.00 37.03           C  
ATOM    240  C   GLY L  33      19.083  36.656  46.487  1.00 36.58           C  
ATOM    241  O   GLY L  33      19.632  36.387  47.555  1.00 37.36           O  
ATOM    242  N   ASP L  34      18.955  35.742  45.501  1.00 35.28           N  
ATOM    243  CA  ASP L  34      19.503  34.416  45.660  1.00 33.43           C  
ATOM    244  CB  ASP L  34      18.481  33.286  45.451  1.00 33.35           C  
ATOM    245  CG  ASP L  34      17.575  33.225  46.671  1.00 35.17           C  
ATOM    246  OD1 ASP L  34      17.892  33.909  47.680  1.00  0.00           O  
ATOM    247  OD2 ASP L  34      16.554  32.490  46.610  1.00 39.69           O1-
ATOM    248  C   ASP L  34      20.590  34.196  44.650  1.00 31.80           C  
ATOM    249  O   ASP L  34      20.928  35.082  43.869  1.00 32.76           O  
ATOM    250  N   SER L  35      21.198  32.988  44.675  1.00 28.54           N  
ATOM    251  CA  SER L  35      22.211  32.647  43.712  1.00 26.04           C  
ATOM    252  CB  SER L  35      23.601  32.440  44.339  1.00 25.44           C  
ATOM    253  OG  SER L  35      24.040  33.634  44.974  1.00 27.41           O  
ATOM    254  C   SER L  35      21.792  31.330  43.141  1.00 24.83           C  
ATOM    255  O   SER L  35      21.659  30.355  43.877  1.00 24.38           O  
ATOM    256  N   PHE L  36      21.576  31.250  41.813  1.00 23.68           N  
ATOM    257  CA  PHE L  36      21.131  29.990  41.307  1.00 23.23           C  
ATOM    258  CB  PHE L  36      20.128  30.131  40.148  1.00 23.91           C  
ATOM    259  CG  PHE L  36      18.938  30.873  40.662  1.00 22.61           C  
ATOM    260  CD1 PHE L  36      18.911  32.247  40.633  1.00 22.72           C  
ATOM    261  CD2 PHE L  36      17.849  30.205  41.174  1.00 21.81           C  
ATOM    262  CE1 PHE L  36      17.821  32.942  41.104  1.00 22.64           C  
ATOM    263  CE2 PHE L  36      16.756  30.895  41.647  1.00 22.52           C  
ATOM    264  CZ  PHE L  36      16.739  32.268  41.613  1.00 22.98           C  
ATOM    265  C   PHE L  36      22.322  29.220  40.796  1.00 22.72           C  
ATOM    266  O   PHE L  36      22.560  29.186  39.589  1.00 22.70           O  
ATOM    267  N   MET L  37      23.079  28.555  41.709  1.00 32.35           N  
ATOM    268  CA  MET L  37      24.214  27.745  41.356  0.90 30.56           C  
ATOM    269  CB  MET L  37      25.558  28.387  41.739  0.90 32.61           C  
ATOM    270  CG  MET L  37      26.763  27.455  41.590  0.90 34.14           C  
ATOM    271  SD  MET L  37      27.123  26.936  39.886  0.88 43.95           S  
ATOM    272  CE  MET L  37      27.469  28.602  39.258  0.88 39.43           C  
ATOM    273  C   MET L  37      24.100  26.454  42.102  1.00 31.75           C  
ATOM    274  O   MET L  37      23.952  26.457  43.323  1.00 31.93           O  
ATOM    275  N   HIS L  38      24.198  25.311  41.384  1.00 28.44           N  
ATOM    276  CA  HIS L  38      23.998  24.031  42.018  1.00 28.69           C  
ATOM    277  ND1 HIS L  38      21.781  25.155  40.093  1.00 31.16           N  
ATOM    278  CG  HIS L  38      21.743  24.357  41.208  1.00 30.03           C  
ATOM    279  CB  HIS L  38      22.774  23.313  41.453  1.00 28.81           C  
ATOM    280  NE2 HIS L  38      20.105  25.894  41.346  1.00 31.35           N  
ATOM    281  CD2 HIS L  38      20.710  24.814  41.963  1.00 30.16           C  
ATOM    282  CE1 HIS L  38      20.789  26.060  40.229  1.00 29.54           C  
ATOM    283  C   HIS L  38      25.186  23.144  41.772  1.00 30.52           C  
ATOM    284  O   HIS L  38      25.942  23.331  40.818  1.00 29.04           O  
ATOM    285  N   TRP L  39      25.373  22.135  42.652  1.00 29.64           N  
ATOM    286  CA  TRP L  39      26.495  21.234  42.542  1.00 29.70           C  
ATOM    287  CB  TRP L  39      27.443  21.305  43.749  1.00 30.01           C  
ATOM    288  CG  TRP L  39      28.142  22.632  43.894  1.00 30.64           C  
ATOM    289  CD2 TRP L  39      29.407  22.947  43.291  1.00 30.79           C  
ATOM    290  CD1 TRP L  39      27.749  23.746  44.577  1.00 33.73           C  
ATOM    291  NE1 TRP L  39      28.692  24.737  44.438  1.00 34.99           N  
ATOM    292  CE2 TRP L  39      29.717  24.259  43.648  1.00 33.70           C  
ATOM    293  CE3 TRP L  39      30.240  22.203  42.506  1.00 32.49           C  
ATOM    294  CZ2 TRP L  39      30.872  24.850  43.224  1.00 34.44           C  
ATOM    295  CZ3 TRP L  39      31.403  22.803  42.077  1.00 33.88           C  
ATOM    296  CH2 TRP L  39      31.712  24.101  42.430  1.00 34.62           C  
ATOM    297  C   TRP L  39      26.005  19.814  42.467  1.00 30.25           C  
ATOM    298  O   TRP L  39      25.078  19.426  43.178  1.00 29.95           O  
ATOM    299  N   TYR L  40      26.649  18.989  41.606  1.00 28.22           N  
ATOM    300  CA  TYR L  40      26.249  17.614  41.427  1.00 25.69           C  
ATOM    301  CB  TYR L  40      25.696  17.295  40.023  1.00 26.12           C  
ATOM    302  CG  TYR L  40      24.443  18.065  39.770  1.00 25.86           C  
ATOM    303  CD1 TYR L  40      24.495  19.330  39.244  1.00 25.96           C  
ATOM    304  CD2 TYR L  40      23.209  17.525  40.044  1.00 24.56           C  
ATOM    305  CE1 TYR L  40      23.343  20.041  39.002  1.00 26.73           C  
ATOM    306  CE2 TYR L  40      22.053  18.232  39.806  1.00 23.39           C  
ATOM    307  CZ  TYR L  40      22.116  19.496  39.280  1.00 27.70           C  
ATOM    308  OH  TYR L  40      20.938  20.233  39.031  1.00 27.87           O  
ATOM    309  C   TYR L  40      27.446  16.718  41.589  1.00 27.29           C  
ATOM    310  O   TYR L  40      28.585  17.127  41.372  1.00 27.32           O  
ATOM    311  N   GLN L  41      27.194  15.453  42.003  1.00 26.55           N  
ATOM    312  CA  GLN L  41      28.223  14.455  42.146  1.00 26.60           C  
ATOM    313  CB  GLN L  41      28.278  13.820  43.548  1.00 26.30           C  
ATOM    314  CG  GLN L  41      29.367  12.751  43.688  1.00 28.38           C  
ATOM    315  CD  GLN L  41      29.220  12.091  45.052  1.00 31.16           C  
ATOM    316  OE1 GLN L  41      28.467  11.131  45.216  1.00 27.68           O  
ATOM    317  NE2 GLN L  41      29.958  12.620  46.063  1.00 26.98           N  
ATOM    318  C   GLN L  41      27.893  13.335  41.204  1.00 29.24           C  
ATOM    319  O   GLN L  41      26.763  12.852  41.166  1.00 30.51           O  
ATOM    320  N   GLN L  42      28.876  12.888  40.400  1.00 26.71           N  
ATOM    321  CA  GLN L  42      28.581  11.797  39.516  1.00 28.46           C  
ATOM    322  CB  GLN L  42      28.576  12.188  38.026  1.00 30.53           C  
ATOM    323  CG  GLN L  42      28.237  11.013  37.104  1.00 31.91           C  
ATOM    324  CD  GLN L  42      28.220  11.504  35.661  1.00 33.33           C  
ATOM    325  OE1 GLN L  42      28.754  12.566  35.343  1.00 28.86           O  
ATOM    326  NE2 GLN L  42      27.589  10.706  34.759  1.00 27.77           N  
ATOM    327  C   GLN L  42      29.627  10.746  39.693  1.00 32.21           C  
ATOM    328  O   GLN L  42      30.822  11.030  39.630  1.00 32.19           O  
ATOM    329  N   LYS L  43      29.189   9.492  39.925  1.00 31.96           N  
ATOM    330  CA  LYS L  43      30.109   8.398  40.060  1.00 33.24           C  
ATOM    331  CB  LYS L  43      29.821   7.448  41.234  1.00 35.69           C  
ATOM    332  CG  LYS L  43      30.204   8.041  42.591  1.00 39.26           C  
ATOM    333  CD  LYS L  43      29.825   7.152  43.775  1.00 42.88           C  
ATOM    334  CE  LYS L  43      30.478   7.575  45.091  1.00 47.79           C  
ATOM    335  NZ  LYS L  43      30.322   6.502  46.099  1.00 49.56           N1+
ATOM    336  C   LYS L  43      30.041   7.607  38.795  1.00 37.54           C  
ATOM    337  O   LYS L  43      29.148   7.801  37.970  1.00 37.12           O  
ATOM    338  N   PRO L  44      30.970   6.715  38.612  1.00 37.73           N  
ATOM    339  CA  PRO L  44      31.012   5.994  37.379  1.00 37.90           C  
ATOM    340  CD  PRO L  44      32.295   6.874  39.186  1.00 44.01           C  
ATOM    341  CB  PRO L  44      32.348   5.257  37.365  1.00 38.79           C  
ATOM    342  CG  PRO L  44      33.256   6.176  38.205  1.00 45.68           C  
ATOM    343  C   PRO L  44      29.811   5.146  37.131  1.00 40.40           C  
ATOM    344  O   PRO L  44      29.393   4.404  38.020  1.00 39.93           O  
ATOM    345  N   GLY L  45      29.245   5.251  35.914  1.00 38.24           N  
ATOM    346  CA  GLY L  45      28.138   4.436  35.516  1.00 38.80           C  
ATOM    347  C   GLY L  45      26.870   4.886  36.180  1.00 39.82           C  
ATOM    348  O   GLY L  45      25.905   4.125  36.219  1.00 39.05           O  
ATOM    349  N   GLN L  46      26.815   6.124  36.714  1.00 37.93           N  
ATOM    350  CA  GLN L  46      25.602   6.532  37.375  0.90 35.90           C  
ATOM    351  CB  GLN L  46      25.741   6.587  38.904  0.90 37.47           C  
ATOM    352  CG  GLN L  46      25.989   5.212  39.527  0.90 45.37           C  
ATOM    353  CD  GLN L  46      26.135   5.384  41.030  0.90 56.13           C  
ATOM    354  OE1 GLN L  46      26.195   6.502  41.540  0.90 52.91           O  
ATOM    355  NE2 GLN L  46      26.204   4.243  41.764  0.90 55.56           N  
ATOM    356  C   GLN L  46      25.228   7.907  36.904  1.00 34.39           C  
ATOM    357  O   GLN L  46      26.054   8.638  36.359  1.00 33.84           O  
ATOM    358  N   PRO L  47      23.976   8.256  37.076  1.00 32.47           N  
ATOM    359  CA  PRO L  47      23.523   9.574  36.711  1.00 30.88           C  
ATOM    360  CD  PRO L  47      22.923   7.265  36.919  1.00 33.26           C  
ATOM    361  CB  PRO L  47      22.004   9.491  36.616  1.00 31.88           C  
ATOM    362  CG  PRO L  47      21.741   8.013  36.283  1.00 33.62           C  
ATOM    363  C   PRO L  47      23.994  10.541  37.756  1.00 31.59           C  
ATOM    364  O   PRO L  47      24.346  10.093  38.844  1.00 32.39           O  
ATOM    365  N   PRO L  48      24.011  11.818  37.481  1.00 29.09           N  
ATOM    366  CA  PRO L  48      24.470  12.765  38.459  1.00 28.43           C  
ATOM    367  CD  PRO L  48      24.214  12.292  36.120  1.00 30.31           C  
ATOM    368  CB  PRO L  48      24.637  14.083  37.709  1.00 28.58           C  
ATOM    369  CG  PRO L  48      24.930  13.646  36.262  1.00 29.86           C  
ATOM    370  C   PRO L  48      23.518  12.852  39.612  1.00 30.58           C  
ATOM    371  O   PRO L  48      22.347  12.514  39.444  1.00 30.45           O  
ATOM    372  N   LYS L  49      24.018  13.287  40.789  1.00 29.35           N  
ATOM    373  CA  LYS L  49      23.251  13.398  42.003  1.00 29.55           C  
ATOM    374  CB  LYS L  49      23.827  12.489  43.100  1.00 30.99           C  
ATOM    375  CG  LYS L  49      23.104  12.507  44.444  1.00 36.32           C  
ATOM    376  CD  LYS L  49      23.606  11.393  45.365  1.00 43.26           C  
ATOM    377  CE  LYS L  49      23.055  11.449  46.789  1.00 50.50           C  
ATOM    378  NZ  LYS L  49      23.633  10.347  47.589  1.00 53.87           N1+
ATOM    379  C   LYS L  49      23.397  14.817  42.492  1.00 29.85           C  
ATOM    380  O   LYS L  49      24.485  15.385  42.420  1.00 28.59           O  
ATOM    381  N   LEU L  50      22.306  15.415  43.032  1.00 27.58           N  
ATOM    382  CA  LEU L  50      22.303  16.798  43.457  1.00 28.50           C  
ATOM    383  CB  LEU L  50      20.889  17.410  43.399  1.00 28.71           C  
ATOM    384  CG  LEU L  50      20.780  18.848  43.938  1.00 23.30           C  
ATOM    385  CD1 LEU L  50      21.574  19.840  43.075  1.00 28.26           C  
ATOM    386  CD2 LEU L  50      19.312  19.256  44.124  1.00 24.91           C  
ATOM    387  C   LEU L  50      22.778  16.939  44.881  1.00 30.30           C  
ATOM    388  O   LEU L  50      22.185  16.364  45.791  1.00 31.14           O  
ATOM    389  N   LEU L  51      23.945  17.600  45.085  1.00 29.47           N  
ATOM    390  CA  LEU L  51      24.498  17.910  46.385  1.00 30.58           C  
ATOM    391  CB  LEU L  51      26.022  18.081  46.322  1.00 29.46           C  
ATOM    392  CG  LEU L  51      26.752  16.816  45.834  1.00 32.87           C  
ATOM    393  CD1 LEU L  51      28.271  17.034  45.788  1.00 32.66           C  
ATOM    394  CD2 LEU L  51      26.361  15.583  46.662  1.00 34.46           C  
ATOM    395  C   LEU L  51      23.955  19.170  47.013  1.00 34.13           C  
ATOM    396  O   LEU L  51      23.420  19.149  48.122  1.00 34.76           O  
ATOM    397  N   ILE L  52      24.075  20.314  46.295  1.00 32.76           N  
ATOM    398  CA  ILE L  52      23.725  21.593  46.854  1.00 32.93           C  
ATOM    399  CB  ILE L  52      24.920  22.370  47.324  1.00 34.42           C  
ATOM    400  CG1 ILE L  52      25.612  21.599  48.459  1.00 36.62           C  
ATOM    401  CG2 ILE L  52      24.471  23.785  47.723  1.00 35.82           C  
ATOM    402  CD1 ILE L  52      26.949  22.194  48.886  1.00 40.56           C  
ATOM    403  C   ILE L  52      23.019  22.396  45.809  1.00 34.65           C  
ATOM    404  O   ILE L  52      23.371  22.344  44.632  1.00 33.19           O  
ATOM    405  N   TYR L  53      21.991  23.163  46.233  1.00 33.92           N  
ATOM    406  CA  TYR L  53      21.223  23.988  45.344  1.00 32.04           C  
ATOM    407  CB  TYR L  53      19.763  23.530  45.179  1.00 32.28           C  
ATOM    408  CG  TYR L  53      19.142  23.469  46.534  1.00 34.75           C  
ATOM    409  CD1 TYR L  53      18.542  24.575  47.089  1.00 37.38           C  
ATOM    410  CD2 TYR L  53      19.169  22.298  47.257  1.00 36.57           C  
ATOM    411  CE1 TYR L  53      17.977  24.509  48.342  1.00 41.27           C  
ATOM    412  CE2 TYR L  53      18.604  22.226  48.509  1.00 38.73           C  
ATOM    413  CZ  TYR L  53      18.006  23.335  49.053  1.00 44.29           C  
ATOM    414  OH  TYR L  53      17.424  23.269  50.339  1.00 46.03           O  
ATOM    415  C   TYR L  53      21.199  25.377  45.914  1.00 36.09           C  
ATOM    416  O   TYR L  53      21.330  25.564  47.121  1.00 36.78           O  
ATOM    417  N   LEU L  54      21.051  26.414  45.063  1.00 43.73           N  
ATOM    418  CA  LEU L  54      21.016  27.777  45.533  1.00 45.59           C  
ATOM    419  CB  LEU L  54      19.851  28.084  46.493  1.00 41.85           C  
ATOM    420  CG  LEU L  54      18.470  28.076  45.809  1.00 47.95           C  
ATOM    421  CD1 LEU L  54      17.351  28.390  46.815  1.00 46.69           C  
ATOM    422  CD2 LEU L  54      18.441  29.014  44.590  1.00 45.76           C  
ATOM    423  C   LEU L  54      22.306  28.133  46.210  1.00 48.05           C  
ATOM    424  O   LEU L  54      22.343  28.955  47.126  1.00 50.31           O  
ATOM    425  N   ALA L  55      23.394  27.486  45.763  1.00 43.91           N  
ATOM    426  CA  ALA L  55      24.759  27.758  46.116  1.00 46.26           C  
ATOM    427  CB  ALA L  55      25.123  29.246  45.973  1.00 44.07           C  
ATOM    428  C   ALA L  55      25.118  27.325  47.507  1.00 49.62           C  
ATOM    429  O   ALA L  55      26.285  27.009  47.740  1.00 46.80           O  
ATOM    430  N   SER L  56      24.157  27.206  48.453  1.00 46.23           N  
ATOM    431  CA  SER L  56      24.630  26.867  49.768  1.00 44.71           C  
ATOM    432  CB  SER L  56      24.858  28.108  50.646  1.00 46.48           C  
ATOM    433  OG  SER L  56      23.621  28.757  50.895  1.00 56.16           O  
ATOM    434  C   SER L  56      23.652  26.002  50.507  1.00 51.60           C  
ATOM    435  O   SER L  56      23.860  25.724  51.687  1.00 50.53           O  
ATOM    436  N   ASN L  57      22.581  25.508  49.854  1.00 40.59           N  
ATOM    437  CA  ASN L  57      21.642  24.734  50.619  1.00 40.48           C  
ATOM    438  CB  ASN L  57      20.185  25.099  50.293  1.00 40.61           C  
ATOM    439  CG  ASN L  57      19.988  26.561  50.677  1.00 54.50           C  
ATOM    440  OD1 ASN L  57      20.058  26.929  51.849  1.00 53.79           O  
ATOM    441  ND2 ASN L  57      19.749  27.426  49.656  1.00 45.90           N  
ATOM    442  C   ASN L  57      21.848  23.277  50.313  1.00 42.20           C  
ATOM    443  O   ASN L  57      21.880  22.867  49.153  1.00 40.59           O  
ATOM    444  N   LEU L  58      21.999  22.455  51.376  1.00 42.63           N  
ATOM    445  CA  LEU L  58      22.238  21.043  51.218  1.00 41.02           C  
ATOM    446  CB  LEU L  58      22.802  20.337  52.467  1.00 43.53           C  
ATOM    447  CG  LEU L  58      24.244  20.724  52.846  1.00 47.57           C  
ATOM    448  CD1 LEU L  58      25.234  20.354  51.730  1.00 46.25           C  
ATOM    449  CD2 LEU L  58      24.347  22.187  53.296  1.00 48.70           C  
ATOM    450  C   LEU L  58      20.960  20.333  50.888  1.00 42.77           C  
ATOM    451  O   LEU L  58      19.891  20.665  51.397  1.00 43.79           O  
ATOM    452  N   GLU L  59      21.063  19.301  50.024  1.00 40.39           N  
ATOM    453  CA  GLU L  59      19.946  18.480  49.651  1.00 43.25           C  
ATOM    454  CB  GLU L  59      20.203  17.577  48.431  1.00 41.66           C  
ATOM    455  CG  GLU L  59      18.988  16.739  48.020  1.00 45.65           C  
ATOM    456  CD  GLU L  59      17.936  17.660  47.415  1.00 50.73           C  
ATOM    457  OE1 GLU L  59      18.212  18.882  47.287  1.00 45.52           O  
ATOM    458  OE2 GLU L  59      16.836  17.149  47.072  1.00 49.62           O1-
ATOM    459  C   GLU L  59      19.616  17.612  50.830  1.00 46.28           C  
ATOM    460  O   GLU L  59      20.413  17.482  51.755  1.00 45.95           O  
ATOM    461  N   SER L  60      18.430  16.973  50.788  1.00 46.00           N  
ATOM    462  CA  SER L  60      17.800  16.271  51.876  1.00 47.97           C  
ATOM    463  CB  SER L  60      16.525  15.535  51.433  1.00 52.40           C  
ATOM    464  OG  SER L  60      15.584  16.459  50.911  1.00 57.90           O  
ATOM    465  C   SER L  60      18.663  15.248  52.537  1.00 50.74           C  
ATOM    466  O   SER L  60      18.768  15.261  53.762  1.00 50.05           O  
ATOM    467  N   GLY L  61      19.296  14.323  51.793  1.00 48.59           N  
ATOM    468  CA  GLY L  61      20.029  13.328  52.523  1.00 48.08           C  
ATOM    469  C   GLY L  61      21.470  13.365  52.129  1.00 47.85           C  
ATOM    470  O   GLY L  61      22.068  12.330  51.836  1.00 47.07           O  
ATOM    471  N   VAL L  62      22.082  14.564  52.159  1.00 44.12           N  
ATOM    472  CA  VAL L  62      23.476  14.666  51.836  1.00 43.02           C  
ATOM    473  CB  VAL L  62      23.797  15.802  50.911  1.00 42.90           C  
ATOM    474  CG1 VAL L  62      23.068  15.568  49.577  1.00 41.52           C  
ATOM    475  CG2 VAL L  62      23.430  17.121  51.611  1.00 41.22           C  
ATOM    476  C   VAL L  62      24.187  14.931  53.129  1.00 46.29           C  
ATOM    477  O   VAL L  62      23.660  15.610  54.007  1.00 46.49           O  
ATOM    478  N   PRO L  63      25.378  14.413  53.271  1.00 44.87           N  
ATOM    479  CA  PRO L  63      26.098  14.572  54.509  1.00 44.24           C  
ATOM    480  CD  PRO L  63      25.732  13.173  52.597  1.00 43.65           C  
ATOM    481  CB  PRO L  63      27.252  13.577  54.453  1.00 43.72           C  
ATOM    482  CG  PRO L  63      26.725  12.463  53.535  1.00 46.05           C  
ATOM    483  C   PRO L  63      26.537  15.986  54.750  1.00 45.98           C  
ATOM    484  O   PRO L  63      26.737  16.735  53.799  1.00 44.55           O  
ATOM    485  N   ALA L  64      26.732  16.340  56.034  1.00 45.25           N  
ATOM    486  CA  ALA L  64      27.079  17.645  56.527  1.00 45.30           C  
ATOM    487  CB  ALA L  64      27.169  17.695  58.062  1.00 48.38           C  
ATOM    488  C   ALA L  64      28.405  18.085  55.982  1.00 44.55           C  
ATOM    489  O   ALA L  64      28.681  19.279  55.888  1.00 43.83           O  
ATOM    490  N   ARG L  65      29.284  17.131  55.641  1.00 42.83           N  
ATOM    491  CA  ARG L  65      30.619  17.442  55.211  1.00 41.66           C  
ATOM    492  CB  ARG L  65      31.460  16.201  54.877  1.00 41.86           C  
ATOM    493  CG  ARG L  65      30.912  15.413  53.690  1.00 46.65           C  
ATOM    494  CD  ARG L  65      31.725  14.168  53.357  1.00 50.04           C  
ATOM    495  NE  ARG L  65      31.252  13.110  54.281  1.00 49.80           N  
ATOM    496  CZ  ARG L  65      31.075  11.837  53.832  1.00 55.82           C  
ATOM    497  NH1 ARG L  65      31.402  11.501  52.549  1.00 49.00           N1+
ATOM    498  NH2 ARG L  65      30.560  10.901  54.676  1.00 50.55           N  
ATOM    499  C   ARG L  65      30.588  18.301  53.978  1.00 41.11           C  
ATOM    500  O   ARG L  65      31.538  19.043  53.732  1.00 40.93           O  
ATOM    501  N   PHE L  66      29.537  18.181  53.137  1.00 37.70           N  
ATOM    502  CA  PHE L  66      29.448  18.966  51.933  1.00 35.94           C  
ATOM    503  CB  PHE L  66      28.522  18.340  50.876  1.00 37.07           C  
ATOM    504  CG  PHE L  66      29.145  17.077  50.390  1.00 36.98           C  
ATOM    505  CD1 PHE L  66      29.020  15.905  51.100  1.00 40.06           C  
ATOM    506  CD2 PHE L  66      29.849  17.063  49.210  1.00 36.14           C  
ATOM    507  CE1 PHE L  66      29.595  14.741  50.643  1.00 40.30           C  
ATOM    508  CE2 PHE L  66      30.425  15.902  48.748  1.00 36.44           C  
ATOM    509  CZ  PHE L  66      30.299  14.738  49.464  1.00 36.39           C  
ATOM    510  C   PHE L  66      28.878  20.316  52.253  1.00 38.78           C  
ATOM    511  O   PHE L  66      27.903  20.430  52.996  1.00 38.01           O  
ATOM    512  N   SER L  67      29.487  21.386  51.693  1.00 36.69           N  
ATOM    513  CA  SER L  67      28.982  22.713  51.915  1.00 36.72           C  
ATOM    514  CB  SER L  67      29.672  23.457  53.076  1.00 38.72           C  
ATOM    515  OG  SER L  67      31.032  23.711  52.762  1.00 41.79           O  
ATOM    516  C   SER L  67      29.213  23.523  50.679  1.00 36.81           C  
ATOM    517  O   SER L  67      30.111  23.237  49.888  1.00 35.95           O  
ATOM    518  N   GLY L  68      28.391  24.575  50.486  1.00 35.98           N  
ATOM    519  CA  GLY L  68      28.549  25.395  49.324  1.00 36.08           C  
ATOM    520  C   GLY L  68      28.587  26.819  49.768  1.00 37.42           C  
ATOM    521  O   GLY L  68      27.933  27.200  50.738  1.00 36.91           O  
ATOM    522  N   SER L  69      29.375  27.646  49.053  1.00 35.63           N  
ATOM    523  CA  SER L  69      29.464  29.036  49.387  1.00 36.78           C  
ATOM    524  CB  SER L  69      30.631  29.370  50.330  1.00 40.08           C  
ATOM    525  OG  SER L  69      31.870  29.113  49.685  1.00 51.85           O  
ATOM    526  C   SER L  69      29.696  29.788  48.119  1.00 38.52           C  
ATOM    527  O   SER L  69      30.155  29.226  47.124  1.00 37.66           O  
ATOM    528  N   GLY L  70      29.365  31.093  48.109  1.00 37.66           N  
ATOM    529  CA  GLY L  70      29.621  31.827  46.907  1.00 38.68           C  
ATOM    530  C   GLY L  70      28.669  32.964  46.794  1.00 44.42           C  
ATOM    531  O   GLY L  70      27.640  33.019  47.468  1.00 43.32           O  
ATOM    532  N   SER L  71      28.994  33.882  45.865  1.00 47.29           N  
ATOM    533  CA  SER L  71      28.239  35.077  45.674  1.00 48.28           C  
ATOM    534  CB  SER L  71      28.991  36.341  46.135  1.00 52.75           C  
ATOM    535  OG  SER L  71      28.125  37.466  46.131  1.00 60.58           O  
ATOM    536  C   SER L  71      27.943  35.212  44.212  1.00 48.74           C  
ATOM    537  O   SER L  71      27.502  34.266  43.558  1.00 48.71           O  
ATOM    538  N   ARG L  72      28.137  36.433  43.681  1.00 45.32           N  
ATOM    539  CA  ARG L  72      27.766  36.733  42.334  1.00 46.36           C  
ATOM    540  CB  ARG L  72      28.132  38.185  41.976  1.00 48.68           C  
ATOM    541  CG  ARG L  72      27.945  38.528  40.500  1.00 57.54           C  
ATOM    542  CD  ARG L  72      28.105  40.020  40.192  1.00 66.21           C  
ATOM    543  NE  ARG L  72      29.517  40.406  40.472  1.00 72.15           N  
ATOM    544  CZ  ARG L  72      30.464  40.314  39.491  1.00 78.22           C  
ATOM    545  NH1 ARG L  72      30.129  39.845  38.255  1.00 75.78           N1+
ATOM    546  NH2 ARG L  72      31.746  40.704  39.749  1.00 72.96           N  
ATOM    547  C   ARG L  72      28.417  35.840  41.311  1.00 46.46           C  
ATOM    548  O   ARG L  72      27.737  35.029  40.689  1.00 45.75           O  
ATOM    549  N   THR L  73      29.736  36.001  41.077  1.00 43.67           N  
ATOM    550  CA  THR L  73      30.470  35.259  40.082  1.00 42.48           C  
ATOM    551  CB  THR L  73      31.514  36.117  39.437  1.00 46.42           C  
ATOM    552  OG1 THR L  73      32.140  35.412  38.377  1.00 44.95           O  
ATOM    553  CG2 THR L  73      32.545  36.525  40.498  1.00 46.20           C  
ATOM    554  C   THR L  73      31.140  34.002  40.558  1.00 42.29           C  
ATOM    555  O   THR L  73      31.284  33.054  39.787  1.00 42.39           O  
ATOM    556  N   ASP L  74      31.614  33.981  41.822  1.00 40.86           N  
ATOM    557  CA  ASP L  74      32.465  32.902  42.252  1.00 40.85           C  
ATOM    558  CB  ASP L  74      33.756  33.397  42.933  1.00 44.39           C  
ATOM    559  CG  ASP L  74      34.680  33.972  41.867  1.00 52.50           C  
ATOM    560  OD1 ASP L  74      35.111  33.190  40.978  1.00 54.86           O  
ATOM    561  OD2 ASP L  74      34.980  35.195  41.931  1.00 61.77           O1-
ATOM    562  C   ASP L  74      31.766  32.012  43.227  1.00 41.02           C  
ATOM    563  O   ASP L  74      31.081  32.484  44.134  1.00 39.72           O  
ATOM    564  N   PHE L  75      31.940  30.680  43.062  1.00 35.92           N  
ATOM    565  CA  PHE L  75      31.302  29.737  43.938  1.00 35.00           C  
ATOM    566  CB  PHE L  75      30.093  29.041  43.289  1.00 33.50           C  
ATOM    567  CG  PHE L  75      29.130  30.083  42.826  1.00 33.72           C  
ATOM    568  CD1 PHE L  75      28.164  30.584  43.664  1.00 35.09           C  
ATOM    569  CD2 PHE L  75      29.196  30.569  41.540  1.00 35.62           C  
ATOM    570  CE1 PHE L  75      27.282  31.543  43.229  1.00 36.97           C  
ATOM    571  CE2 PHE L  75      28.315  31.528  41.100  1.00 36.26           C  
ATOM    572  CZ  PHE L  75      27.351  32.020  41.945  1.00 36.60           C  
ATOM    573  C   PHE L  75      32.280  28.638  44.250  1.00 36.30           C  
ATOM    574  O   PHE L  75      33.168  28.348  43.449  1.00 36.98           O  
ATOM    575  N   THR L  76      32.146  28.000  45.438  1.00 33.38           N  
ATOM    576  CA  THR L  76      33.027  26.913  45.773  1.00 33.12           C  
ATOM    577  CB  THR L  76      34.142  27.305  46.698  1.00 37.44           C  
ATOM    578  OG1 THR L  76      33.614  27.746  47.939  1.00 38.05           O  
ATOM    579  CG2 THR L  76      34.960  28.428  46.043  1.00 37.79           C  
ATOM    580  C   THR L  76      32.258  25.832  46.469  1.00 33.92           C  
ATOM    581  O   THR L  76      31.315  26.094  47.215  1.00 36.44           O  
ATOM    582  N   LEU L  77      32.655  24.567  46.222  1.00 30.36           N  
ATOM    583  CA  LEU L  77      32.083  23.432  46.884  1.00 30.32           C  
ATOM    584  CB  LEU L  77      31.696  22.293  45.924  1.00 29.49           C  
ATOM    585  CG  LEU L  77      31.084  21.065  46.623  1.00 29.83           C  
ATOM    586  CD1 LEU L  77      29.795  21.430  47.376  1.00 30.64           C  
ATOM    587  CD2 LEU L  77      30.875  19.915  45.626  1.00 30.57           C  
ATOM    588  C   LEU L  77      33.151  22.917  47.795  1.00 32.24           C  
ATOM    589  O   LEU L  77      34.303  22.772  47.384  1.00 31.71           O  
ATOM    590  N   THR L  78      32.806  22.647  49.071  1.00 32.60           N  
ATOM    591  CA  THR L  78      33.808  22.192  49.993  1.00 32.81           C  
ATOM    592  CB  THR L  78      34.024  23.128  51.147  1.00 35.95           C  
ATOM    593  OG1 THR L  78      34.423  24.405  50.676  1.00 41.55           O  
ATOM    594  CG2 THR L  78      35.108  22.538  52.067  1.00 35.59           C  
ATOM    595  C   THR L  78      33.388  20.881  50.572  1.00 35.76           C  
ATOM    596  O   THR L  78      32.223  20.676  50.909  1.00 34.99           O  
ATOM    597  N   ILE L  79      34.348  19.942  50.680  1.00 34.08           N  
ATOM    598  CA  ILE L  79      34.077  18.669  51.279  1.00 33.79           C  
ATOM    599  CB  ILE L  79      34.298  17.532  50.323  1.00 35.04           C  
ATOM    600  CG1 ILE L  79      33.437  17.716  49.061  1.00 34.67           C  
ATOM    601  CG2 ILE L  79      34.009  16.218  51.064  1.00 37.18           C  
ATOM    602  CD1 ILE L  79      33.833  16.791  47.910  1.00 35.62           C  
ATOM    603  C   ILE L  79      35.073  18.527  52.389  1.00 37.25           C  
ATOM    604  O   ILE L  79      36.278  18.511  52.144  1.00 37.66           O  
ATOM    605  N   ASP L  80      34.597  18.436  53.648  1.00 38.22           N  
ATOM    606  CA  ASP L  80      35.517  18.328  54.746  1.00 39.66           C  
ATOM    607  CB  ASP L  80      35.889  19.716  55.313  1.00 41.87           C  
ATOM    608  CG  ASP L  80      37.066  19.616  56.274  1.00 50.89           C  
ATOM    609  OD1 ASP L  80      37.643  18.504  56.410  1.00 47.97           O  
ATOM    610  OD2 ASP L  80      37.404  20.663  56.888  1.00 21.75           O1-
ATOM    611  C   ASP L  80      34.812  17.578  55.835  1.00 41.02           C  
ATOM    612  O   ASP L  80      33.780  18.058  56.308  1.00 42.04           O  
ATOM    613  N   PRO L  81      35.271  16.434  56.292  1.00 40.55           N  
ATOM    614  CA  PRO L  81      36.439  15.753  55.792  1.00 40.30           C  
ATOM    615  CD  PRO L  81      34.981  16.061  57.665  1.00 42.24           C  
ATOM    616  CB  PRO L  81      36.971  14.908  56.950  1.00 41.83           C  
ATOM    617  CG  PRO L  81      35.772  14.769  57.900  1.00 44.74           C  
ATOM    618  C   PRO L  81      36.110  14.914  54.596  1.00 42.48           C  
ATOM    619  O   PRO L  81      34.961  14.504  54.445  1.00 44.26           O  
ATOM    620  N   VAL L  82      37.117  14.621  53.753  1.00 40.27           N  
ATOM    621  CA  VAL L  82      36.916  13.828  52.576  1.00 39.30           C  
ATOM    622  CB  VAL L  82      37.951  14.076  51.516  1.00 39.57           C  
ATOM    623  CG1 VAL L  82      37.742  13.068  50.375  1.00 37.92           C  
ATOM    624  CG2 VAL L  82      37.861  15.543  51.065  1.00 39.88           C  
ATOM    625  C   VAL L  82      37.005  12.382  52.948  1.00 41.50           C  
ATOM    626  O   VAL L  82      37.873  11.984  53.723  1.00 40.70           O  
ATOM    627  N   GLU L  83      36.096  11.559  52.383  1.00 40.19           N  
ATOM    628  CA  GLU L  83      36.085  10.149  52.653  1.00 41.92           C  
ATOM    629  CB  GLU L  83      34.811   9.675  53.364  1.00 43.21           C  
ATOM    630  CG  GLU L  83      34.691  10.303  54.750  1.00 49.92           C  
ATOM    631  CD  GLU L  83      33.537   9.666  55.499  1.00 64.77           C  
ATOM    632  OE1 GLU L  83      32.922   8.711  54.955  1.00 63.29           O  
ATOM    633  OE2 GLU L  83      33.262  10.131  56.637  1.00 63.05           O1-
ATOM    634  C   GLU L  83      36.198   9.435  51.340  1.00 42.35           C  
ATOM    635  O   GLU L  83      36.126  10.048  50.277  1.00 40.83           O  
ATOM    636  N   ALA L  84      36.386   8.102  51.390  1.00 41.25           N  
ATOM    637  CA  ALA L  84      36.603   7.284  50.227  1.00 40.45           C  
ATOM    638  CB  ALA L  84      36.843   5.804  50.576  1.00 43.00           C  
ATOM    639  C   ALA L  84      35.419   7.352  49.305  1.00 40.62           C  
ATOM    640  O   ALA L  84      35.575   7.337  48.085  1.00 39.30           O  
ATOM    641  N   ASP L  85      34.201   7.440  49.869  1.00 39.51           N  
ATOM    642  CA  ASP L  85      32.970   7.435  49.126  1.00 39.18           C  
ATOM    643  CB  ASP L  85      31.726   7.515  50.028  1.00 43.61           C  
ATOM    644  CG  ASP L  85      31.593   6.206  50.790  1.00 50.48           C  
ATOM    645  OD1 ASP L  85      32.329   5.241  50.451  1.00 49.54           O  
ATOM    646  OD2 ASP L  85      30.746   6.153  51.720  1.00 55.13           O1-
ATOM    647  C   ASP L  85      32.905   8.619  48.203  1.00 39.64           C  
ATOM    648  O   ASP L  85      32.182   8.593  47.212  1.00 37.83           O  
ATOM    649  N   ASP L  86      33.634   9.699  48.538  1.00 36.96           N  
ATOM    650  CA  ASP L  86      33.642  10.962  47.847  1.00 35.69           C  
ATOM    651  CB  ASP L  86      34.378  12.048  48.643  1.00 36.10           C  
ATOM    652  CG  ASP L  86      33.561  12.280  49.908  1.00 39.82           C  
ATOM    653  OD1 ASP L  86      32.377  11.849  49.929  1.00 39.19           O  
ATOM    654  OD2 ASP L  86      34.107  12.882  50.870  1.00 40.07           O1-
ATOM    655  C   ASP L  86      34.247  10.881  46.471  1.00 36.22           C  
ATOM    656  O   ASP L  86      34.105  11.825  45.697  1.00 34.72           O  
ATOM    657  N   ALA L  87      35.005   9.817  46.136  1.00 36.10           N  
ATOM    658  CA  ALA L  87      35.605   9.764  44.826  1.00 35.39           C  
ATOM    659  CB  ALA L  87      36.367   8.455  44.557  1.00 36.96           C  
ATOM    660  C   ALA L  87      34.525   9.885  43.795  1.00 35.15           C  
ATOM    661  O   ALA L  87      33.560   9.124  43.801  1.00 36.68           O  
ATOM    662  N   ALA L  88      34.679  10.854  42.865  1.00 32.02           N  
ATOM    663  CA  ALA L  88      33.688  11.064  41.847  1.00 31.80           C  
ATOM    664  CB  ALA L  88      32.266  11.239  42.407  1.00 32.39           C  
ATOM    665  C   ALA L  88      34.043  12.327  41.125  1.00 33.78           C  
ATOM    666  O   ALA L  88      35.025  12.989  41.456  1.00 34.90           O  
ATOM    667  N   THR L  89      33.257  12.679  40.087  1.00 31.12           N  
ATOM    668  CA  THR L  89      33.505  13.912  39.400  1.00 30.39           C  
ATOM    669  CB  THR L  89      33.555  13.768  37.908  1.00 33.52           C  
ATOM    670  OG1 THR L  89      34.075  14.948  37.317  1.00 34.39           O  
ATOM    671  CG2 THR L  89      32.145  13.479  37.384  1.00 32.77           C  
ATOM    672  C   THR L  89      32.394  14.838  39.799  1.00 32.35           C  
ATOM    673  O   THR L  89      31.245  14.419  39.933  1.00 32.55           O  
ATOM    674  N   TYR L  90      32.716  16.130  40.020  1.00 30.69           N  
ATOM    675  CA  TYR L  90      31.739  17.055  40.527  1.00 28.97           C  
ATOM    676  CB  TYR L  90      32.202  17.776  41.807  1.00 27.83           C  
ATOM    677  CG  TYR L  90      32.325  16.772  42.903  1.00 28.01           C  
ATOM    678  CD1 TYR L  90      33.427  15.950  42.991  1.00 29.03           C  
ATOM    679  CD2 TYR L  90      31.340  16.662  43.856  1.00 28.43           C  
ATOM    680  CE1 TYR L  90      33.539  15.028  44.005  1.00 29.58           C  
ATOM    681  CE2 TYR L  90      31.446  15.742  44.873  1.00 27.93           C  
ATOM    682  CZ  TYR L  90      32.547  14.924  44.950  1.00 31.53           C  
ATOM    683  OH  TYR L  90      32.658  13.980  45.993  1.00 32.40           O  
ATOM    684  C   TYR L  90      31.480  18.112  39.494  1.00 29.71           C  
ATOM    685  O   TYR L  90      32.401  18.561  38.815  1.00 29.33           O  
ATOM    686  N   TYR L  91      30.200  18.529  39.341  1.00 28.76           N  
ATOM    687  CA  TYR L  91      29.868  19.519  38.352  1.00 30.40           C  
ATOM    688  CB  TYR L  91      28.975  19.010  37.204  1.00 30.54           C  
ATOM    689  CG  TYR L  91      29.637  17.919  36.428  1.00 31.61           C  
ATOM    690  CD1 TYR L  91      30.574  18.196  35.461  1.00 31.97           C  
ATOM    691  CD2 TYR L  91      29.318  16.605  36.669  1.00 31.70           C  
ATOM    692  CE1 TYR L  91      31.173  17.186  34.743  1.00 33.57           C  
ATOM    693  CE2 TYR L  91      29.911  15.590  35.955  1.00 34.36           C  
ATOM    694  CZ  TYR L  91      30.843  15.877  34.988  1.00 34.20           C  
ATOM    695  OH  TYR L  91      31.454  14.837  34.254  1.00 43.58           O  
ATOM    696  C   TYR L  91      29.062  20.628  38.972  1.00 31.24           C  
ATOM    697  O   TYR L  91      28.291  20.409  39.904  1.00 29.96           O  
ATOM    698  N   CYS L  92      29.227  21.865  38.447  1.00 30.44           N  
ATOM    699  CA  CYS L  92      28.459  23.006  38.872  1.00 30.93           C  
ATOM    700  CB  CYS L  92      29.316  24.262  39.175  1.00 32.89           C  
ATOM    701  SG  CYS L  92      30.399  24.765  37.800  1.00 38.49           S  
ATOM    702  C   CYS L  92      27.498  23.328  37.756  1.00 29.64           C  
ATOM    703  O   CYS L  92      27.777  23.017  36.600  1.00 29.66           O  
ATOM    704  N   GLN L  93      26.320  23.922  38.075  1.00 26.63           N  
ATOM    705  CA  GLN L  93      25.340  24.234  37.062  1.00 26.07           C  
ATOM    706  CB  GLN L  93      24.242  23.159  36.942  1.00 24.59           C  
ATOM    707  CG  GLN L  93      23.185  23.456  35.873  1.00 23.24           C  
ATOM    708  CD  GLN L  93      22.052  22.442  36.009  1.00 25.95           C  
ATOM    709  OE1 GLN L  93      22.088  21.557  36.860  1.00 22.34           O  
ATOM    710  NE2 GLN L  93      21.005  22.574  35.152  1.00 21.23           N  
ATOM    711  C   GLN L  93      24.633  25.497  37.457  1.00 28.05           C  
ATOM    712  O   GLN L  93      24.505  25.800  38.641  1.00 27.59           O  
ATOM    713  N   GLN L  94      24.159  26.279  36.464  1.00 28.18           N  
ATOM    714  CA  GLN L  94      23.414  27.468  36.779  1.00 27.86           C  
ATOM    715  CB  GLN L  94      24.121  28.761  36.339  1.00 29.04           C  
ATOM    716  CG  GLN L  94      24.312  28.883  34.827  1.00 33.44           C  
ATOM    717  CD  GLN L  94      23.202  29.747  34.254  1.00 37.25           C  
ATOM    718  OE1 GLN L  94      22.151  29.255  33.851  1.00 40.13           O  
ATOM    719  NE2 GLN L  94      23.454  31.081  34.205  1.00 37.87           N  
ATOM    720  C   GLN L  94      22.086  27.377  36.099  1.00 30.49           C  
ATOM    721  O   GLN L  94      22.001  26.827  35.000  1.00 30.38           O  
ATOM    722  N   ASN L  95      21.051  27.926  36.746  1.00 29.59           N  
ATOM    723  CA  ASN L  95      19.806  27.993  36.058  1.00 30.77           C  
ATOM    724  CB  ASN L  95      18.733  27.040  36.623  1.00 30.82           C  
ATOM    725  CG  ASN L  95      19.162  25.600  36.390  1.00 33.08           C  
ATOM    726  OD1 ASN L  95      19.817  24.997  37.235  1.00 34.93           O  
ATOM    727  ND2 ASN L  95      18.784  25.024  35.218  1.00 33.11           N  
ATOM    728  C   ASN L  95      19.271  29.383  36.227  1.00 31.82           C  
ATOM    729  O   ASN L  95      18.061  29.583  36.180  1.00 31.81           O  
ATOM    730  N   ASN L  96      20.145  30.389  36.442  1.00 32.34           N  
ATOM    731  CA  ASN L  96      19.639  31.727  36.587  1.00 33.76           C  
ATOM    732  CB  ASN L  96      20.662  32.712  37.194  1.00 33.10           C  
ATOM    733  CG  ASN L  96      21.943  32.725  36.376  1.00 34.73           C  
ATOM    734  OD1 ASN L  96      22.072  33.462  35.400  1.00 32.12           O  
ATOM    735  ND2 ASN L  96      22.932  31.902  36.811  1.00 33.23           N  
ATOM    736  C   ASN L  96      19.129  32.240  35.280  1.00 34.34           C  
ATOM    737  O   ASN L  96      18.054  32.834  35.217  1.00 33.46           O  
ATOM    738  N   GLU L  97      19.878  32.010  34.185  1.00 34.48           N  
ATOM    739  CA  GLU L  97      19.431  32.512  32.920  1.00 36.38           C  
ATOM    740  CB  GLU L  97      20.093  33.847  32.543  1.00 39.18           C  
ATOM    741  CG  GLU L  97      21.619  33.769  32.486  1.00 52.90           C  
ATOM    742  CD  GLU L  97      22.150  35.176  32.269  1.00 57.04           C  
ATOM    743  OE1 GLU L  97      21.315  36.115  32.178  1.00 57.47           O  
ATOM    744  OE2 GLU L  97      23.399  35.332  32.198  1.00 58.86           O1-
ATOM    745  C   GLU L  97      19.783  31.510  31.874  1.00 35.43           C  
ATOM    746  O   GLU L  97      20.769  30.786  31.991  1.00 35.23           O  
ATOM    747  N   ASP L  98      18.959  31.429  30.814  0.83 34.36           N  
ATOM    748  CA  ASP L  98      19.243  30.483  29.779  0.83 33.49           C  
ATOM    749  CB  ASP L  98      18.020  30.140  28.900  0.83 34.29           C  
ATOM    750  CG  ASP L  98      17.509  31.391  28.190  0.83 35.52           C  
ATOM    751  OD1 ASP L  98      18.267  31.978  27.376  0.83 35.83           O  
ATOM    752  OD2 ASP L  98      16.339  31.775  28.462  0.83 38.34           O1-
ATOM    753  C   ASP L  98      20.329  31.049  28.927  0.83 33.18           C  
ATOM    754  O   ASP L  98      20.544  32.260  28.892  0.83 33.78           O  
ATOM    755  N   PRO L  99      21.041  30.185  28.257  1.00 31.99           N  
ATOM    756  CA  PRO L  99      20.810  28.774  28.385  1.00 30.42           C  
ATOM    757  CD  PRO L  99      21.592  30.523  26.957  1.00 32.66           C  
ATOM    758  CB  PRO L  99      21.373  28.122  27.122  1.00 31.06           C  
ATOM    759  CG  PRO L  99      22.239  29.216  26.474  1.00 33.48           C  
ATOM    760  C   PRO L  99      21.423  28.252  29.641  1.00 29.50           C  
ATOM    761  O   PRO L  99      22.400  28.822  30.126  1.00 29.88           O  
ATOM    762  N   TRP L 100      20.858  27.162  30.182  1.00 27.34           N  
ATOM    763  CA  TRP L 100      21.399  26.590  31.370  1.00 25.17           C  
ATOM    764  CB  TRP L 100      20.376  25.698  32.086  1.00 23.83           C  
ATOM    765  CG  TRP L 100      19.209  26.515  32.592  1.00 22.38           C  
ATOM    766  CD2 TRP L 100      17.832  26.132  32.472  1.00 22.67           C  
ATOM    767  CD1 TRP L 100      19.216  27.741  33.185  1.00 22.20           C  
ATOM    768  NE1 TRP L 100      17.933  28.138  33.468  1.00 23.26           N  
ATOM    769  CE2 TRP L 100      17.069  27.161  33.025  1.00 22.92           C  
ATOM    770  CE3 TRP L 100      17.251  25.017  31.944  1.00 23.64           C  
ATOM    771  CZ2 TRP L 100      15.706  27.092  33.062  1.00 23.36           C  
ATOM    772  CZ3 TRP L 100      15.877  24.960  31.977  1.00 24.39           C  
ATOM    773  CH2 TRP L 100      15.119  25.971  32.525  1.00 23.56           C  
ATOM    774  C   TRP L 100      22.596  25.798  30.951  1.00 25.15           C  
ATOM    775  O   TRP L 100      22.575  25.094  29.944  1.00 25.97           O  
ATOM    776  N   THR L 101      23.689  25.944  31.716  1.00 30.23           N  
ATOM    777  CA  THR L 101      24.948  25.299  31.476  1.00 30.64           C  
ATOM    778  CB  THR L 101      25.968  26.209  30.856  1.00 33.83           C  
ATOM    779  OG1 THR L 101      26.135  27.367  31.659  1.00 32.37           O  
ATOM    780  CG2 THR L 101      25.516  26.598  29.442  1.00 33.54           C  
ATOM    781  C   THR L 101      25.567  24.724  32.712  1.00 30.76           C  
ATOM    782  O   THR L 101      25.304  25.146  33.837  1.00 30.03           O  
ATOM    783  N   PHE L 102      26.438  23.715  32.478  1.00 28.78           N  
ATOM    784  CA  PHE L 102      27.190  23.006  33.477  1.00 27.87           C  
ATOM    785  CB  PHE L 102      27.212  21.478  33.277  1.00 29.32           C  
ATOM    786  CG  PHE L 102      25.888  20.849  33.534  1.00 28.63           C  
ATOM    787  CD1 PHE L 102      24.951  20.751  32.532  1.00 29.63           C  
ATOM    788  CD2 PHE L 102      25.592  20.342  34.778  1.00 29.67           C  
ATOM    789  CE1 PHE L 102      23.733  20.159  32.771  1.00 29.79           C  
ATOM    790  CE2 PHE L 102      24.376  19.748  35.021  1.00 29.44           C  
ATOM    791  CZ  PHE L 102      23.444  19.657  34.017  1.00 28.41           C  
ATOM    792  C   PHE L 102      28.626  23.382  33.294  1.00 31.09           C  
ATOM    793  O   PHE L 102      29.035  23.801  32.214  1.00 33.05           O  
ATOM    794  N   GLY L 103      29.433  23.239  34.365  1.00 29.29           N  
ATOM    795  CA  GLY L 103      30.840  23.517  34.271  1.00 30.13           C  
ATOM    796  C   GLY L 103      31.509  22.292  33.717  1.00 33.50           C  
ATOM    797  O   GLY L 103      30.866  21.275  33.472  1.00 33.49           O  
ATOM    798  N   GLY L 104      32.840  22.373  33.516  1.00 31.57           N  
ATOM    799  CA  GLY L 104      33.646  21.324  32.945  1.00 29.88           C  
ATOM    800  C   GLY L 104      33.677  20.105  33.823  1.00 31.12           C  
ATOM    801  O   GLY L 104      33.702  18.983  33.324  1.00 30.80           O  
ATOM    802  N   GLY L 105      33.718  20.283  35.157  1.00 28.98           N  
ATOM    803  CA  GLY L 105      33.751  19.151  36.044  1.00 28.99           C  
ATOM    804  C   GLY L 105      35.115  19.011  36.645  1.00 30.39           C  
ATOM    805  O   GLY L 105      36.113  19.464  36.087  1.00 29.99           O  
ATOM    806  N   THR L 106      35.171  18.391  37.845  1.00 28.34           N  
ATOM    807  CA  THR L 106      36.428  18.148  38.490  1.00 29.23           C  
ATOM    808  CB  THR L 106      36.705  19.059  39.654  1.00 30.93           C  
ATOM    809  OG1 THR L 106      38.068  18.966  40.015  1.00 29.04           O  
ATOM    810  CG2 THR L 106      35.839  18.666  40.859  1.00 30.69           C  
ATOM    811  C   THR L 106      36.433  16.727  38.977  1.00 31.64           C  
ATOM    812  O   THR L 106      35.483  16.260  39.605  1.00 31.30           O  
ATOM    813  N   LYS L 107      37.524  15.992  38.692  1.00 31.02           N  
ATOM    814  CA  LYS L 107      37.596  14.622  39.109  1.00 30.72           C  
ATOM    815  CB  LYS L 107      38.365  13.737  38.115  1.00 33.58           C  
ATOM    816  CG  LYS L 107      38.267  12.235  38.384  1.00 45.31           C  
ATOM    817  CD  LYS L 107      38.707  11.400  37.179  1.00 54.15           C  
ATOM    818  CE  LYS L 107      38.631   9.886  37.387  1.00 58.92           C  
ATOM    819  NZ  LYS L 107      39.006   9.189  36.134  1.00 52.73           N1+
ATOM    820  C   LYS L 107      38.326  14.605  40.409  1.00 33.46           C  
ATOM    821  O   LYS L 107      39.454  15.083  40.508  1.00 33.07           O  
ATOM    822  N   LEU L 108      37.686  14.044  41.452  1.00 31.66           N  
ATOM    823  CA  LEU L 108      38.303  14.034  42.744  1.00 34.55           C  
ATOM    824  CB  LEU L 108      37.313  14.354  43.877  1.00 33.38           C  
ATOM    825  CG  LEU L 108      37.945  14.383  45.280  1.00 35.68           C  
ATOM    826  CD1 LEU L 108      39.006  15.490  45.393  1.00 37.08           C  
ATOM    827  CD2 LEU L 108      36.862  14.492  46.365  1.00 37.69           C  
ATOM    828  C   LEU L 108      38.872  12.671  42.970  1.00 37.25           C  
ATOM    829  O   LEU L 108      38.207  11.659  42.760  1.00 36.68           O  
ATOM    830  N   GLU L 109      40.147  12.624  43.401  1.00 36.36           N  
ATOM    831  CA  GLU L 109      40.809  11.372  43.612  1.00 37.58           C  
ATOM    832  CB  GLU L 109      41.925  11.114  42.592  1.00 39.26           C  
ATOM    833  CG  GLU L 109      41.382  10.959  41.171  1.00 50.09           C  
ATOM    834  CD  GLU L 109      42.560  10.819  40.225  1.00 67.77           C  
ATOM    835  OE1 GLU L 109      43.717  10.841  40.722  1.00 70.45           O  
ATOM    836  OE2 GLU L 109      42.324  10.691  38.995  1.00 66.60           O1-
ATOM    837  C   GLU L 109      41.424  11.405  44.972  1.00 40.71           C  
ATOM    838  O   GLU L 109      41.633  12.471  45.549  1.00 39.26           O  
ATOM    839  N   ILE L 110      41.720  10.212  45.523  1.00 39.77           N  
ATOM    840  CA  ILE L 110      42.270  10.125  46.844  1.00 40.67           C  
ATOM    841  CB  ILE L 110      41.652   9.030  47.664  1.00 40.32           C  
ATOM    842  CG1 ILE L 110      40.152   9.296  47.866  1.00 40.13           C  
ATOM    843  CG2 ILE L 110      42.446   8.907  48.976  1.00 43.06           C  
ATOM    844  CD1 ILE L 110      39.865  10.586  48.630  1.00 41.64           C  
ATOM    845  C   ILE L 110      43.728   9.814  46.740  1.00 45.41           C  
ATOM    846  O   ILE L 110      44.148   8.958  45.961  1.00 45.68           O  
ATOM    847  N   LYS L 111      44.553  10.540  47.516  1.00 44.27           N  
ATOM    848  CA  LYS L 111      45.951  10.236  47.511  1.00 46.36           C  
ATOM    849  CB  LYS L 111      46.790  11.099  48.468  1.00 49.71           C  
ATOM    850  CG  LYS L 111      46.959  12.558  48.043  1.00 55.67           C  
ATOM    851  CD  LYS L 111      47.554  13.434  49.147  1.00 59.71           C  
ATOM    852  CE  LYS L 111      47.850  14.871  48.710  1.00 66.62           C  
ATOM    853  NZ  LYS L 111      48.425  15.633  49.841  1.00 70.10           N1+
ATOM    854  C   LYS L 111      46.037   8.811  48.034  1.00 48.87           C  
ATOM    855  O   LYS L 111      45.623   8.599  49.207  1.00 54.53           O  
ATOM    856  OXT LYS L 111      46.507   7.922  47.275  1.00  0.00           O1-
TER     857      LYS L 111 
ATOM    858  N   GLU H 112       6.484   7.737  44.771  1.00 57.92           N1+
ATOM    859  CA  GLU H 112       7.878   7.582  44.306  1.00 55.93           C  
ATOM    860  CB  GLU H 112       8.229   6.114  44.080  1.00 59.55           C  
ATOM    861  CG  GLU H 112       8.310   5.280  45.344  1.00 70.69           C  
ATOM    862  CD  GLU H 112       8.579   3.866  44.870  1.00 79.05           C  
ATOM    863  OE1 GLU H 112       7.826   3.399  43.974  1.00 84.91           O  
ATOM    864  OE2 GLU H 112       9.544   3.241  45.381  1.00 63.36           O1-
ATOM    865  C   GLU H 112       8.055   8.204  42.973  1.00 53.22           C  
ATOM    866  O   GLU H 112       7.530   7.712  41.976  1.00 54.01           O  
ATOM    867  N   VAL H 113       8.811   9.308  42.909  1.00 49.42           N  
ATOM    868  CA  VAL H 113       9.030   9.865  41.615  1.00 47.82           C  
ATOM    869  CB  VAL H 113       9.585  11.251  41.647  1.00 47.00           C  
ATOM    870  CG1 VAL H 113       8.525  12.217  42.183  1.00 46.99           C  
ATOM    871  CG2 VAL H 113      10.838  11.212  42.523  1.00 41.20           C  
ATOM    872  C   VAL H 113      10.043   9.005  40.928  1.00 47.26           C  
ATOM    873  O   VAL H 113      11.010   8.561  41.545  1.00 47.21           O  
ATOM    874  N   GLN H 114       9.831   8.722  39.625  1.00 43.35           N  
ATOM    875  CA  GLN H 114      10.791   7.939  38.897  1.00 42.99           C  
ATOM    876  CB  GLN H 114      10.517   6.426  38.957  1.00 46.51           C  
ATOM    877  CG  GLN H 114      10.689   5.839  40.359  1.00 54.26           C  
ATOM    878  CD  GLN H 114      10.391   4.348  40.295  1.00 68.15           C  
ATOM    879  OE1 GLN H 114       9.257   3.935  40.059  1.00 70.89           O  
ATOM    880  NE2 GLN H 114      11.441   3.511  40.512  1.00 72.19           N  
ATOM    881  C   GLN H 114      10.742   8.335  37.451  1.00 41.01           C  
ATOM    882  O   GLN H 114       9.680   8.648  36.917  1.00 40.94           O  
ATOM    883  N   LEU H 115      11.916   8.343  36.788  1.00 37.39           N  
ATOM    884  CA  LEU H 115      12.006   8.653  35.387  1.00 36.45           C  
ATOM    885  CB  LEU H 115      12.937   9.844  35.100  1.00 34.83           C  
ATOM    886  CG  LEU H 115      12.429  11.167  35.702  1.00 36.44           C  
ATOM    887  CD1 LEU H 115      13.384  12.329  35.394  1.00 34.06           C  
ATOM    888  CD2 LEU H 115      10.989  11.465  35.255  1.00 34.42           C  
ATOM    889  C   LEU H 115      12.590   7.447  34.719  1.00 38.91           C  
ATOM    890  O   LEU H 115      13.712   7.044  35.028  1.00 39.37           O  
ATOM    891  N   GLN H 116      11.842   6.839  33.775  1.00 36.76           N  
ATOM    892  CA  GLN H 116      12.339   5.657  33.132  1.00 36.75           C  
ATOM    893  CB  GLN H 116      11.322   4.507  33.120  1.00 39.34           C  
ATOM    894  CG  GLN H 116      10.065   4.837  32.319  1.00 46.67           C  
ATOM    895  CD  GLN H 116       9.150   3.631  32.382  1.00 58.96           C  
ATOM    896  OE1 GLN H 116       8.358   3.386  31.474  1.00 56.91           O  
ATOM    897  NE2 GLN H 116       9.251   2.852  33.493  1.00 53.37           N  
ATOM    898  C   GLN H 116      12.663   5.987  31.714  1.00 36.55           C  
ATOM    899  O   GLN H 116      11.814   6.445  30.950  1.00 36.62           O  
ATOM    900  N   GLN H 117      13.927   5.753  31.327  1.00 33.92           N  
ATOM    901  CA  GLN H 117      14.360   6.046  29.992  1.00 33.46           C  
ATOM    902  CB  GLN H 117      15.756   6.688  29.930  1.00 32.93           C  
ATOM    903  CG  GLN H 117      15.799   8.073  30.580  1.00 32.58           C  
ATOM    904  CD  GLN H 117      17.187   8.659  30.369  1.00 34.42           C  
ATOM    905  OE1 GLN H 117      17.789   9.206  31.289  1.00 31.73           O  
ATOM    906  NE2 GLN H 117      17.709   8.558  29.117  1.00 30.34           N  
ATOM    907  C   GLN H 117      14.377   4.776  29.196  1.00 37.63           C  
ATOM    908  O   GLN H 117      14.443   3.680  29.749  1.00 37.52           O  
ATOM    909  N   SER H 118      14.309   4.914  27.855  1.00 35.60           N  
ATOM    910  CA  SER H 118      14.273   3.790  26.961  1.00 35.59           C  
ATOM    911  CB  SER H 118      13.780   4.145  25.548  1.00 37.07           C  
ATOM    912  OG  SER H 118      14.627   5.123  24.967  1.00 37.76           O  
ATOM    913  C   SER H 118      15.638   3.175  26.852  1.00 38.13           C  
ATOM    914  O   SER H 118      16.629   3.715  27.336  1.00 37.63           O  
ATOM    915  N   GLY H 119      15.698   2.001  26.188  1.00 36.15           N  
ATOM    916  CA  GLY H 119      16.891   1.204  26.086  1.00 36.71           C  
ATOM    917  C   GLY H 119      17.879   1.815  25.137  1.00 37.55           C  
ATOM    918  O   GLY H 119      17.574   2.739  24.387  1.00 37.65           O  
ATOM    919  N   ALA H 120      19.110   1.259  25.149  1.00 35.80           N  
ATOM    920  CA  ALA H 120      20.212   1.751  24.366  1.00 37.01           C  
ATOM    921  CB  ALA H 120      21.547   1.058  24.691  1.00 37.61           C  
ATOM    922  C   ALA H 120      19.938   1.550  22.908  1.00 39.62           C  
ATOM    923  O   ALA H 120      19.238   0.618  22.514  1.00 41.12           O  
ATOM    924  N   GLU H 121      20.494   2.446  22.061  1.00 37.24           N  
ATOM    925  CA  GLU H 121      20.252   2.368  20.649  1.00 38.45           C  
ATOM    926  CB  GLU H 121      19.485   3.587  20.099  1.00 40.19           C  
ATOM    927  CG  GLU H 121      18.072   3.759  20.666  1.00 45.10           C  
ATOM    928  CD  GLU H 121      17.161   2.717  20.034  1.00 53.80           C  
ATOM    929  OE1 GLU H 121      17.687   1.844  19.295  1.00 52.71           O  
ATOM    930  OE2 GLU H 121      15.928   2.780  20.283  1.00 49.74           O1-
ATOM    931  C   GLU H 121      21.561   2.323  19.917  1.00 40.67           C  
ATOM    932  O   GLU H 121      22.523   3.000  20.281  1.00 39.73           O  
ATOM    933  N   LEU H 122      21.618   1.485  18.861  1.00 40.17           N  
ATOM    934  CA  LEU H 122      22.762   1.362  18.000  1.00 39.58           C  
ATOM    935  CB  LEU H 122      23.245  -0.093  17.867  1.00 39.71           C  
ATOM    936  CG  LEU H 122      24.392  -0.297  16.861  1.00 43.99           C  
ATOM    937  CD1 LEU H 122      25.679   0.399  17.326  1.00 43.48           C  
ATOM    938  CD2 LEU H 122      24.589  -1.788  16.537  1.00 48.43           C  
ATOM    939  C   LEU H 122      22.282   1.784  16.650  1.00 41.52           C  
ATOM    940  O   LEU H 122      21.393   1.145  16.088  1.00 41.84           O  
ATOM    941  N   VAL H 123      22.851   2.867  16.082  1.00 38.91           N  
ATOM    942  CA  VAL H 123      22.353   3.320  14.814  1.00 39.30           C  
ATOM    943  CB  VAL H 123      21.451   4.516  14.927  1.00 42.84           C  
ATOM    944  CG1 VAL H 123      20.182   4.098  15.691  1.00 29.47           C  
ATOM    945  CG2 VAL H 123      22.230   5.653  15.607  1.00 28.43           C  
ATOM    946  C   VAL H 123      23.497   3.694  13.920  1.00 40.57           C  
ATOM    947  O   VAL H 123      24.598   3.984  14.384  1.00 39.75           O  
ATOM    948  N   LYS H 124      23.250   3.666  12.593  1.00 39.46           N  
ATOM    949  CA  LYS H 124      24.244   4.013  11.615  1.00 41.21           C  
ATOM    950  CB  LYS H 124      24.004   3.402  10.225  1.00 45.48           C  
ATOM    951  CG  LYS H 124      24.228   1.893  10.170  1.00 53.26           C  
ATOM    952  CD  LYS H 124      23.727   1.262   8.872  1.00 60.53           C  
ATOM    953  CE  LYS H 124      24.024  -0.234   8.767  1.00 63.86           C  
ATOM    954  NZ  LYS H 124      23.470  -0.770   7.505  1.00 66.77           N1+
ATOM    955  C   LYS H 124      24.230   5.496  11.446  1.00 39.23           C  
ATOM    956  O   LYS H 124      23.263   6.170  11.796  1.00 36.46           O  
ATOM    957  N   PRO H 125      25.297   6.022  10.911  1.00 37.78           N  
ATOM    958  CA  PRO H 125      25.371   7.443  10.747  1.00 37.72           C  
ATOM    959  CD  PRO H 125      26.613   5.432  11.114  1.00 39.05           C  
ATOM    960  CB  PRO H 125      26.827   7.753  10.414  1.00 36.75           C  
ATOM    961  CG  PRO H 125      27.602   6.611  11.096  1.00 39.64           C  
ATOM    962  C   PRO H 125      24.403   7.951   9.731  1.00 40.62           C  
ATOM    963  O   PRO H 125      24.141   7.256   8.750  1.00 39.42           O  
ATOM    964  N   GLY H 126      23.869   9.167   9.961  1.00 36.26           N  
ATOM    965  CA  GLY H 126      22.970   9.802   9.042  1.00 36.10           C  
ATOM    966  C   GLY H 126      21.556   9.485   9.419  1.00 38.95           C  
ATOM    967  O   GLY H 126      20.621  10.064   8.872  1.00 39.63           O  
ATOM    968  N   ALA H 127      21.367   8.554  10.372  1.00 37.61           N  
ATOM    969  CA  ALA H 127      20.062   8.128  10.795  1.00 37.56           C  
ATOM    970  CB  ALA H 127      20.033   6.684  11.324  1.00 36.95           C  
ATOM    971  C   ALA H 127      19.578   9.018  11.897  1.00 39.02           C  
ATOM    972  O   ALA H 127      20.273   9.938  12.324  1.00 37.58           O  
ATOM    973  N   SER H 128      18.325   8.791  12.349  1.00 38.25           N  
ATOM    974  CA  SER H 128      17.801   9.554  13.446  0.90 37.13           C  
ATOM    975  CB  SER H 128      16.667  10.517  13.057  0.90 40.64           C  
ATOM    976  OG  SER H 128      15.529   9.787  12.626  0.90 45.76           O  
ATOM    977  C   SER H 128      17.244   8.598  14.460  1.00 37.47           C  
ATOM    978  O   SER H 128      16.903   7.461  14.140  1.00 38.74           O  
ATOM    979  N   VAL H 129      17.180   9.035  15.737  1.00 35.63           N  
ATOM    980  CA  VAL H 129      16.612   8.210  16.768  1.00 35.50           C  
ATOM    981  CB  VAL H 129      17.608   7.532  17.668  1.00 36.24           C  
ATOM    982  CG1 VAL H 129      18.394   6.494  16.855  1.00 38.21           C  
ATOM    983  CG2 VAL H 129      18.493   8.601  18.328  1.00 35.86           C  
ATOM    984  C   VAL H 129      15.779   9.082  17.647  1.00 36.52           C  
ATOM    985  O   VAL H 129      15.989  10.292  17.725  1.00 35.38           O  
ATOM    986  N   LYS H 130      14.766   8.477  18.303  1.00 34.64           N  
ATOM    987  CA  LYS H 130      14.000   9.230  19.249  1.00 32.92           C  
ATOM    988  CB  LYS H 130      12.531   9.499  18.874  1.00 35.20           C  
ATOM    989  CG  LYS H 130      11.593   8.302  19.014  1.00 38.20           C  
ATOM    990  CD  LYS H 130      10.116   8.703  19.007  1.00 40.40           C  
ATOM    991  CE  LYS H 130       9.157   7.516  19.092  1.00 42.75           C  
ATOM    992  NZ  LYS H 130       9.488   6.676  20.265  1.00 44.69           N1+
ATOM    993  C   LYS H 130      14.019   8.458  20.531  1.00 34.28           C  
ATOM    994  O   LYS H 130      13.646   7.287  20.572  1.00 35.05           O  
ATOM    995  N   LEU H 131      14.466   9.114  21.619  1.00 32.68           N  
ATOM    996  CA  LEU H 131      14.590   8.472  22.896  1.00 31.61           C  
ATOM    997  CB  LEU H 131      15.866   8.888  23.640  1.00 28.82           C  
ATOM    998  CG  LEU H 131      17.149   8.623  22.830  1.00 30.05           C  
ATOM    999  CD1 LEU H 131      18.401   9.022  23.627  1.00 22.11           C  
ATOM   1000  CD2 LEU H 131      17.193   7.180  22.300  1.00 24.57           C  
ATOM   1001  C   LEU H 131      13.426   8.902  23.733  1.00 31.15           C  
ATOM   1002  O   LEU H 131      12.880   9.981  23.522  1.00 31.01           O  
ATOM   1003  N   SER H 132      13.008   8.068  24.711  1.00 29.38           N  
ATOM   1004  CA  SER H 132      11.860   8.433  25.496  1.00 30.53           C  
ATOM   1005  CB  SER H 132      10.677   7.463  25.329  1.00 31.79           C  
ATOM   1006  OG  SER H 132      11.014   6.186  25.851  1.00 36.29           O  
ATOM   1007  C   SER H 132      12.207   8.453  26.956  1.00 33.64           C  
ATOM   1008  O   SER H 132      13.157   7.809  27.400  1.00 33.62           O  
ATOM   1009  N   CYS H 133      11.437   9.247  27.735  1.00 32.87           N  
ATOM   1010  CA  CYS H 133      11.603   9.349  29.160  1.00 33.14           C  
ATOM   1011  CB  CYS H 133      12.323  10.661  29.562  1.00 33.11           C  
ATOM   1012  SG  CYS H 133      12.582  10.878  31.351  1.00 38.01           S  
ATOM   1013  C   CYS H 133      10.214   9.335  29.734  1.00 34.54           C  
ATOM   1014  O   CYS H 133       9.455  10.282  29.542  1.00 31.79           O  
ATOM   1015  N   THR H 134       9.839   8.263  30.466  1.00 34.17           N  
ATOM   1016  CA  THR H 134       8.494   8.163  30.968  1.00 34.77           C  
ATOM   1017  CB  THR H 134       7.897   6.795  30.801  1.00 38.26           C  
ATOM   1018  OG1 THR H 134       7.907   6.428  29.429  1.00 31.99           O  
ATOM   1019  CG2 THR H 134       6.449   6.821  31.317  1.00 31.56           C  
ATOM   1020  C   THR H 134       8.512   8.495  32.425  1.00 38.57           C  
ATOM   1021  O   THR H 134       9.364   8.025  33.176  1.00 38.19           O  
ATOM   1022  N   ALA H 135       7.545   9.323  32.866  1.00 36.58           N  
ATOM   1023  CA  ALA H 135       7.554   9.776  34.226  1.00 35.30           C  
ATOM   1024  CB  ALA H 135       7.334  11.291  34.356  1.00 35.52           C  
ATOM   1025  C   ALA H 135       6.461   9.116  34.992  1.00 39.66           C  
ATOM   1026  O   ALA H 135       5.384   8.853  34.459  1.00 40.17           O  
ATOM   1027  N   SER H 136       6.745   8.814  36.278  1.00 38.99           N  
ATOM   1028  CA  SER H 136       5.778   8.222  37.155  1.00 39.88           C  
ATOM   1029  CB  SER H 136       6.051   6.746  37.482  1.00 44.43           C  
ATOM   1030  OG  SER H 136       5.990   5.959  36.306  1.00 51.86           O  
ATOM   1031  C   SER H 136       5.891   8.936  38.463  1.00 41.22           C  
ATOM   1032  O   SER H 136       6.980   9.345  38.861  1.00 40.54           O  
ATOM   1033  N   GLY H 137       4.750   9.119  39.152  1.00 21.99           N  
ATOM   1034  CA  GLY H 137       4.766   9.739  40.442  1.00 23.27           C  
ATOM   1035  C   GLY H 137       4.342  11.167  40.313  1.00 25.67           C  
ATOM   1036  O   GLY H 137       3.752  11.723  41.239  1.00 26.95           O  
ATOM   1037  N   PHE H 138       4.627  11.799  39.159  1.00 23.94           N  
ATOM   1038  CA  PHE H 138       4.229  13.162  38.961  1.00 24.91           C  
ATOM   1039  CB  PHE H 138       5.323  14.209  39.278  1.00 23.27           C  
ATOM   1040  CG  PHE H 138       6.521  14.047  38.398  1.00 24.67           C  
ATOM   1041  CD1 PHE H 138       7.545  13.195  38.740  1.00 25.20           C  
ATOM   1042  CD2 PHE H 138       6.634  14.761  37.227  1.00 23.50           C  
ATOM   1043  CE1 PHE H 138       8.649  13.056  37.931  1.00 24.47           C  
ATOM   1044  CE2 PHE H 138       7.737  14.625  36.415  1.00 23.98           C  
ATOM   1045  CZ  PHE H 138       8.751  13.770  36.763  1.00 23.50           C  
ATOM   1046  C   PHE H 138       3.812  13.314  37.537  1.00 24.80           C  
ATOM   1047  O   PHE H 138       4.016  12.423  36.714  1.00 25.75           O  
ATOM   1048  N   ASN H 139       3.180  14.460  37.223  1.00 25.42           N  
ATOM   1049  CA  ASN H 139       2.718  14.704  35.893  1.00 27.67           C  
ATOM   1050  CB  ASN H 139       1.335  15.373  35.881  1.00 29.30           C  
ATOM   1051  CG  ASN H 139       0.744  15.285  34.486  1.00 32.00           C  
ATOM   1052  OD1 ASN H 139       1.465  15.202  33.495  1.00 31.89           O  
ATOM   1053  ND2 ASN H 139      -0.612  15.311  34.413  1.00 32.95           N  
ATOM   1054  C   ASN H 139       3.699  15.627  35.247  1.00 27.49           C  
ATOM   1055  O   ASN H 139       4.144  16.605  35.840  1.00 26.80           O  
ATOM   1056  N   ILE H 140       4.045  15.334  33.986  1.00 28.49           N  
ATOM   1057  CA  ILE H 140       5.039  16.085  33.269  1.00 29.44           C  
ATOM   1058  CB  ILE H 140       5.343  15.530  31.911  1.00 29.83           C  
ATOM   1059  CG1 ILE H 140       4.085  15.524  31.027  1.00 27.72           C  
ATOM   1060  CG2 ILE H 140       6.008  14.158  32.107  1.00 29.13           C  
ATOM   1061  CD1 ILE H 140       4.379  15.239  29.555  1.00 31.49           C  
ATOM   1062  C   ILE H 140       4.613  17.513  33.114  1.00 30.55           C  
ATOM   1063  O   ILE H 140       5.453  18.406  33.045  1.00 28.61           O  
ATOM   1064  N   LYS H 141       3.302  17.781  33.015  1.00 30.84           N  
ATOM   1065  CA  LYS H 141       2.835  19.128  32.819  1.00 31.60           C  
ATOM   1066  CB  LYS H 141       1.313  19.260  32.865  1.00 35.63           C  
ATOM   1067  CG  LYS H 141       0.560  18.539  31.759  1.00 37.97           C  
ATOM   1068  CD  LYS H 141      -0.943  18.548  32.027  1.00 42.20           C  
ATOM   1069  CE  LYS H 141      -1.766  18.046  30.847  1.00 45.33           C  
ATOM   1070  NZ  LYS H 141      -3.204  18.075  31.192  1.00 47.35           N1+
ATOM   1071  C   LYS H 141       3.295  19.994  33.953  1.00 31.99           C  
ATOM   1072  O   LYS H 141       3.500  21.196  33.796  1.00 31.74           O  
ATOM   1073  N   ASP H 142       3.413  19.410  35.149  1.00 31.00           N  
ATOM   1074  CA  ASP H 142       3.788  20.123  36.336  1.00 30.23           C  
ATOM   1075  CB  ASP H 142       3.677  19.254  37.605  1.00 31.91           C  
ATOM   1076  CG  ASP H 142       2.193  19.011  37.871  1.00 32.94           C  
ATOM   1077  OD1 ASP H 142       1.386  19.929  37.566  1.00 33.64           O  
ATOM   1078  OD2 ASP H 142       1.845  17.909  38.375  1.00 33.74           O1-
ATOM   1079  C   ASP H 142       5.200  20.614  36.213  1.00 30.34           C  
ATOM   1080  O   ASP H 142       5.626  21.499  36.956  1.00 29.96           O  
ATOM   1081  N   THR H 143       6.001  20.038  35.301  1.00 26.91           N  
ATOM   1082  CA  THR H 143       7.365  20.456  35.333  1.00 27.34           C  
ATOM   1083  CB  THR H 143       8.257  19.382  35.877  1.00 29.87           C  
ATOM   1084  OG1 THR H 143       8.169  18.232  35.046  1.00 30.44           O  
ATOM   1085  CG2 THR H 143       7.821  19.030  37.310  1.00 26.80           C  
ATOM   1086  C   THR H 143       7.892  20.775  33.979  1.00 28.55           C  
ATOM   1087  O   THR H 143       7.202  20.778  32.961  1.00 31.84           O  
ATOM   1088  N   TYR H 144       9.183  21.128  33.984  1.00 28.19           N  
ATOM   1089  CA  TYR H 144       9.960  21.312  32.785  1.00 26.85           C  
ATOM   1090  CB  TYR H 144      11.063  22.388  32.836  1.00 26.98           C  
ATOM   1091  CG  TYR H 144      10.520  23.774  32.856  1.00 27.87           C  
ATOM   1092  CD1 TYR H 144       9.963  24.322  31.725  1.00 30.99           C  
ATOM   1093  CD2 TYR H 144      10.612  24.541  33.993  1.00 29.03           C  
ATOM   1094  CE1 TYR H 144       9.479  25.610  31.739  1.00 27.67           C  
ATOM   1095  CE2 TYR H 144      10.130  25.828  34.013  1.00 30.94           C  
ATOM   1096  CZ  TYR H 144       9.562  26.364  32.884  1.00 30.94           C  
ATOM   1097  OH  TYR H 144       9.067  27.685  32.896  1.00 31.95           O  
ATOM   1098  C   TYR H 144      10.739  20.041  32.656  1.00 28.71           C  
ATOM   1099  O   TYR H 144      11.203  19.494  33.654  1.00 28.64           O  
ATOM   1100  N   LEU H 145      10.871  19.492  31.437  1.00 29.10           N  
ATOM   1101  CA  LEU H 145      11.675  18.312  31.331  0.90 27.00           C  
ATOM   1102  CB  LEU H 145      10.954  17.109  30.692  0.90 27.48           C  
ATOM   1103  CG  LEU H 145       9.808  16.558  31.567  0.90 30.79           C  
ATOM   1104  CD1 LEU H 145       9.187  15.291  30.955  1.00  0.00           C  
ATOM   1105  CD2 LEU H 145      10.263  16.357  33.021  1.00  0.00           C  
ATOM   1106  C   LEU H 145      12.881  18.656  30.515  1.00 27.58           C  
ATOM   1107  O   LEU H 145      12.761  19.236  29.436  1.00 26.98           O  
ATOM   1108  N   HIS H 146      14.082  18.294  31.024  1.00 24.53           N  
ATOM   1109  CA  HIS H 146      15.323  18.642  30.381  1.00 24.53           C  
ATOM   1110  ND1 HIS H 146      16.021  21.620  32.106  1.00 31.21           N  
ATOM   1111  CG  HIS H 146      15.805  20.273  32.243  1.00 30.48           C  
ATOM   1112  CB  HIS H 146      16.362  19.223  31.347  1.00 26.41           C  
ATOM   1113  NE2 HIS H 146      14.712  21.358  33.883  1.00 31.78           N  
ATOM   1114  CD2 HIS H 146      15.004  20.128  33.332  1.00 29.55           C  
ATOM   1115  CE1 HIS H 146      15.345  22.222  33.118  1.00 30.48           C  
ATOM   1116  C   HIS H 146      15.997  17.394  29.895  1.00 27.54           C  
ATOM   1117  O   HIS H 146      15.720  16.298  30.375  1.00 26.65           O  
ATOM   1118  N   TRP H 147      16.907  17.555  28.908  1.00 26.00           N  
ATOM   1119  CA  TRP H 147      17.722  16.483  28.408  1.00 25.81           C  
ATOM   1120  CB  TRP H 147      17.424  16.091  26.951  1.00 24.47           C  
ATOM   1121  CG  TRP H 147      16.108  15.365  26.791  1.00 23.96           C  
ATOM   1122  CD2 TRP H 147      15.967  13.936  26.850  1.00 23.92           C  
ATOM   1123  CD1 TRP H 147      14.857  15.867  26.584  1.00 25.65           C  
ATOM   1124  NE1 TRP H 147      13.945  14.842  26.508  1.00 26.01           N  
ATOM   1125  CE2 TRP H 147      14.616  13.647  26.671  1.00 26.98           C  
ATOM   1126  CE3 TRP H 147      16.888  12.947  27.038  1.00 26.47           C  
ATOM   1127  CZ2 TRP H 147      14.163  12.359  26.679  1.00 26.89           C  
ATOM   1128  CZ3 TRP H 147      16.430  11.648  27.044  1.00 27.36           C  
ATOM   1129  CH2 TRP H 147      15.093  11.360  26.868  1.00 26.65           C  
ATOM   1130  C   TRP H 147      19.147  16.943  28.501  1.00 27.30           C  
ATOM   1131  O   TRP H 147      19.450  18.106  28.235  1.00 25.89           O  
ATOM   1132  N   VAL H 148      20.055  16.028  28.910  1.00 25.21           N  
ATOM   1133  CA  VAL H 148      21.454  16.326  29.079  1.00 25.30           C  
ATOM   1134  CB  VAL H 148      21.890  16.258  30.517  1.00 26.17           C  
ATOM   1135  CG1 VAL H 148      23.408  16.482  30.592  1.00 25.15           C  
ATOM   1136  CG2 VAL H 148      21.074  17.278  31.327  1.00 27.28           C  
ATOM   1137  C   VAL H 148      22.240  15.279  28.337  1.00 27.27           C  
ATOM   1138  O   VAL H 148      21.881  14.103  28.345  1.00 25.67           O  
ATOM   1139  N   LYS H 149      23.353  15.690  27.690  1.00 26.11           N  
ATOM   1140  CA  LYS H 149      24.179  14.819  26.889  1.00 26.16           C  
ATOM   1141  CB  LYS H 149      24.478  15.437  25.512  1.00 27.75           C  
ATOM   1142  CG  LYS H 149      25.457  14.645  24.644  1.00 29.99           C  
ATOM   1143  CD  LYS H 149      25.629  15.254  23.251  1.00 30.72           C  
ATOM   1144  CE  LYS H 149      26.790  14.662  22.454  1.00 32.37           C  
ATOM   1145  NZ  LYS H 149      26.896  15.337  21.142  1.00 34.45           N1+
ATOM   1146  C   LYS H 149      25.510  14.637  27.553  1.00 29.48           C  
ATOM   1147  O   LYS H 149      26.052  15.576  28.134  1.00 29.53           O  
ATOM   1148  N   GLN H 150      26.070  13.407  27.503  1.00 30.24           N  
ATOM   1149  CA  GLN H 150      27.387  13.220  28.044  1.00 32.06           C  
ATOM   1150  CB  GLN H 150      27.398  12.672  29.482  1.00 30.37           C  
ATOM   1151  CG  GLN H 150      28.808  12.510  30.052  1.00 31.86           C  
ATOM   1152  CD  GLN H 150      28.695  12.048  31.498  1.00 36.06           C  
ATOM   1153  OE1 GLN H 150      27.896  11.171  31.824  1.00 29.84           O  
ATOM   1154  NE2 GLN H 150      29.517  12.659  32.392  1.00 31.47           N  
ATOM   1155  C   GLN H 150      28.135  12.246  27.181  1.00 36.01           C  
ATOM   1156  O   GLN H 150      27.746  11.087  27.058  1.00 36.56           O  
ATOM   1157  N   ARG H 151      29.256  12.699  26.577  1.00 35.97           N  
ATOM   1158  CA  ARG H 151      30.078  11.858  25.750  1.00 38.09           C  
ATOM   1159  CB  ARG H 151      31.117  12.610  24.904  1.00 41.02           C  
ATOM   1160  CG  ARG H 151      30.573  13.578  23.858  1.00 44.52           C  
ATOM   1161  CD  ARG H 151      31.715  14.110  22.993  1.00 50.87           C  
ATOM   1162  NE  ARG H 151      31.182  15.164  22.094  1.00 57.89           N  
ATOM   1163  CZ  ARG H 151      31.940  15.568  21.036  1.00 69.20           C  
ATOM   1164  NH1 ARG H 151      33.135  14.959  20.777  1.00 72.13           N1+
ATOM   1165  NH2 ARG H 151      31.497  16.581  20.238  1.00 55.57           N  
ATOM   1166  C   ARG H 151      30.883  11.009  26.676  1.00 44.03           C  
ATOM   1167  O   ARG H 151      31.023  11.326  27.855  1.00 44.43           O  
ATOM   1168  N   PRO H 152      31.431   9.934  26.192  1.00 43.41           N  
ATOM   1169  CA  PRO H 152      32.179   9.112  27.090  1.00 44.71           C  
ATOM   1170  CD  PRO H 152      30.827   9.159  25.121  1.00 44.05           C  
ATOM   1171  CB  PRO H 152      32.481   7.827  26.324  1.00 45.12           C  
ATOM   1172  CG  PRO H 152      31.278   7.706  25.368  1.00 46.35           C  
ATOM   1173  C   PRO H 152      33.359   9.847  27.630  1.00 46.28           C  
ATOM   1174  O   PRO H 152      34.089  10.471  26.861  1.00 45.78           O  
ATOM   1175  N   GLU H 153      33.549   9.774  28.960  1.00 46.29           N  
ATOM   1176  CA  GLU H 153      34.647  10.392  29.637  1.00 47.31           C  
ATOM   1177  CB  GLU H 153      35.996   9.827  29.161  1.00 36.15           C  
ATOM   1178  CG  GLU H 153      37.190  10.241  30.018  1.00 44.98           C  
ATOM   1179  CD  GLU H 153      38.374   9.386  29.591  1.00 59.90           C  
ATOM   1180  OE1 GLU H 153      38.224   8.598  28.618  1.00 60.85           O  
ATOM   1181  OE2 GLU H 153      39.446   9.506  30.239  1.00 60.16           O1-
ATOM   1182  C   GLU H 153      34.631  11.877  29.428  1.00 50.18           C  
ATOM   1183  O   GLU H 153      35.676  12.524  29.485  1.00 51.17           O  
ATOM   1184  N   HIS H 154      33.437  12.470  29.226  1.00 46.59           N  
ATOM   1185  CA  HIS H 154      33.352  13.893  29.040  0.90 45.24           C  
ATOM   1186  ND1 HIS H 154      33.819  14.244  25.249  1.00  0.00           N  
ATOM   1187  CG  HIS H 154      34.015  14.185  26.609  0.90 55.89           C  
ATOM   1188  CB  HIS H 154      32.924  14.336  27.629  0.90 46.20           C  
ATOM   1189  NE2 HIS H 154      35.998  13.931  25.561  0.90 71.11           N  
ATOM   1190  CD2 HIS H 154      35.352  13.994  26.783  1.00  0.00           C  
ATOM   1191  CE1 HIS H 154      35.037  14.086  24.669  1.00  0.00           C  
ATOM   1192  C   HIS H 154      32.350  14.432  30.012  1.00 45.03           C  
ATOM   1193  O   HIS H 154      31.778  13.696  30.815  1.00 45.20           O  
ATOM   1194  N   GLY H 155      32.132  15.761  29.966  1.00 42.10           N  
ATOM   1195  CA  GLY H 155      31.271  16.407  30.913  1.00 37.99           C  
ATOM   1196  C   GLY H 155      29.852  16.405  30.444  1.00 36.82           C  
ATOM   1197  O   GLY H 155      29.531  15.912  29.365  1.00 38.64           O  
ATOM   1198  N   LEU H 156      28.962  16.980  31.279  1.00 33.44           N  
ATOM   1199  CA  LEU H 156      27.554  17.057  31.018  1.00 31.40           C  
ATOM   1200  CB  LEU H 156      26.750  17.226  32.313  1.00 31.29           C  
ATOM   1201  CG  LEU H 156      26.889  16.030  33.268  1.00 32.98           C  
ATOM   1202  CD1 LEU H 156      26.201  16.316  34.608  1.00 32.25           C  
ATOM   1203  CD2 LEU H 156      26.367  14.736  32.626  1.00 33.00           C  
ATOM   1204  C   LEU H 156      27.288  18.262  30.170  1.00 32.35           C  
ATOM   1205  O   LEU H 156      27.905  19.312  30.353  1.00 32.70           O  
ATOM   1206  N   GLU H 157      26.357  18.129  29.199  1.00 29.95           N  
ATOM   1207  CA  GLU H 157      25.994  19.244  28.372  1.00 29.04           C  
ATOM   1208  CB  GLU H 157      26.464  19.117  26.914  1.00 30.23           C  
ATOM   1209  CG  GLU H 157      27.987  19.155  26.774  1.00 37.51           C  
ATOM   1210  CD  GLU H 157      28.335  19.027  25.300  1.00 46.09           C  
ATOM   1211  OE1 GLU H 157      27.867  19.888  24.507  1.00 43.97           O  
ATOM   1212  OE2 GLU H 157      29.072  18.069  24.943  1.00 45.35           O1-
ATOM   1213  C   GLU H 157      24.499  19.329  28.368  1.00 29.54           C  
ATOM   1214  O   GLU H 157      23.810  18.354  28.073  1.00 28.34           O  
ATOM   1215  N   TRP H 158      23.956  20.521  28.689  1.00 26.66           N  
ATOM   1216  CA  TRP H 158      22.530  20.684  28.751  1.00 26.01           C  
ATOM   1217  CB  TRP H 158      22.120  21.853  29.666  1.00 26.58           C  
ATOM   1218  CG  TRP H 158      20.636  22.102  29.796  1.00 27.40           C  
ATOM   1219  CD2 TRP H 158      19.949  23.173  29.133  1.00 28.00           C  
ATOM   1220  CD1 TRP H 158      19.702  21.444  30.542  1.00 27.61           C  
ATOM   1221  NE1 TRP H 158      18.473  22.037  30.381  1.00 27.67           N  
ATOM   1222  CE2 TRP H 158      18.611  23.104  29.517  1.00 28.43           C  
ATOM   1223  CE3 TRP H 158      20.399  24.139  28.280  1.00 28.79           C  
ATOM   1224  CZ2 TRP H 158      17.696  24.006  29.048  1.00 29.74           C  
ATOM   1225  CZ3 TRP H 158      19.474  25.043  27.805  1.00 30.57           C  
ATOM   1226  CH2 TRP H 158      18.148  24.978  28.182  1.00 29.97           C  
ATOM   1227  C   TRP H 158      22.039  20.955  27.365  1.00 28.08           C  
ATOM   1228  O   TRP H 158      22.472  21.912  26.729  1.00 27.62           O  
ATOM   1229  N   ILE H 159      21.187  20.047  26.837  1.00 26.62           N  
ATOM   1230  CA  ILE H 159      20.623  20.183  25.522  1.00 27.62           C  
ATOM   1231  CB  ILE H 159      20.055  18.890  25.012  1.00 28.63           C  
ATOM   1232  CG1 ILE H 159      21.166  17.831  24.930  1.00 27.42           C  
ATOM   1233  CG2 ILE H 159      19.369  19.163  23.662  1.00 27.83           C  
ATOM   1234  CD1 ILE H 159      20.649  16.412  24.714  1.00 27.68           C  
ATOM   1235  C   ILE H 159      19.528  21.210  25.475  1.00 28.71           C  
ATOM   1236  O   ILE H 159      19.572  22.139  24.671  1.00 28.78           O  
ATOM   1237  N   GLY H 160      18.520  21.090  26.366  1.00 26.49           N  
ATOM   1238  CA  GLY H 160      17.422  22.020  26.323  1.00 26.78           C  
ATOM   1239  C   GLY H 160      16.328  21.520  27.217  1.00 26.54           C  
ATOM   1240  O   GLY H 160      16.466  20.485  27.868  1.00 26.25           O  
ATOM   1241  N   ARG H 161      15.203  22.265  27.277  1.00 23.94           N  
ATOM   1242  CA  ARG H 161      14.115  21.841  28.110  1.00 24.75           C  
ATOM   1243  CB  ARG H 161      14.097  22.505  29.502  1.00 26.28           C  
ATOM   1244  CG  ARG H 161      13.936  24.026  29.500  1.00 32.19           C  
ATOM   1245  CD  ARG H 161      12.503  24.465  29.222  1.00 26.55           C  
ATOM   1246  NE  ARG H 161      12.415  25.942  29.372  1.00 26.48           N  
ATOM   1247  CZ  ARG H 161      11.413  26.603  28.726  1.00 38.69           C  
ATOM   1248  NH1 ARG H 161      10.590  25.913  27.883  1.00 24.48           N1+
ATOM   1249  NH2 ARG H 161      11.227  27.940  28.928  1.00 26.56           N  
ATOM   1250  C   ARG H 161      12.816  22.125  27.404  1.00 27.31           C  
ATOM   1251  O   ARG H 161      12.760  22.940  26.484  1.00 28.00           O  
ATOM   1252  N   ILE H 162      11.735  21.412  27.804  1.00 24.20           N  
ATOM   1253  CA  ILE H 162      10.438  21.592  27.211  1.00 24.55           C  
ATOM   1254  CB  ILE H 162       9.992  20.424  26.374  1.00 24.89           C  
ATOM   1255  CG1 ILE H 162       8.704  20.769  25.604  1.00 25.96           C  
ATOM   1256  CG2 ILE H 162       9.870  19.195  27.291  1.00 24.88           C  
ATOM   1257  CD1 ILE H 162       8.313  19.731  24.551  1.00 29.21           C  
ATOM   1258  C   ILE H 162       9.426  21.756  28.303  1.00 28.03           C  
ATOM   1259  O   ILE H 162       9.577  21.206  29.393  1.00 27.82           O  
ATOM   1260  N   ASP H 163       8.376  22.559  28.033  1.00 26.30           N  
ATOM   1261  CA  ASP H 163       7.296  22.744  28.962  1.00 26.71           C  
ATOM   1262  CB  ASP H 163       6.867  24.218  29.097  1.00 27.51           C  
ATOM   1263  CG  ASP H 163       5.858  24.347  30.231  1.00 32.48           C  
ATOM   1264  OD1 ASP H 163       5.353  23.295  30.703  1.00 32.02           O  
ATOM   1265  OD2 ASP H 163       5.575  25.507  30.637  1.00 30.32           O1-
ATOM   1266  C   ASP H 163       6.147  21.972  28.402  1.00 29.61           C  
ATOM   1267  O   ASP H 163       5.573  22.364  27.394  1.00 30.23           O  
ATOM   1268  N   PRO H 164       5.849  20.851  28.992  1.00 41.79           N  
ATOM   1269  CA  PRO H 164       4.859  19.968  28.446  1.00 41.99           C  
ATOM   1270  CD  PRO H 164       6.805  20.152  29.835  1.00 40.22           C  
ATOM   1271  CB  PRO H 164       4.934  18.697  29.290  1.00 40.67           C  
ATOM   1272  CG  PRO H 164       6.397  18.670  29.773  1.00 39.37           C  
ATOM   1273  C   PRO H 164       3.497  20.569  28.377  1.00 47.06           C  
ATOM   1274  O   PRO H 164       2.690  20.099  27.579  1.00 52.20           O  
ATOM   1275  N   ALA H 165       3.186  21.554  29.234  1.00 50.30           N  
ATOM   1276  CA  ALA H 165       1.864  22.094  29.159  1.00 46.13           C  
ATOM   1277  CB  ALA H 165       1.559  23.068  30.310  1.00 47.60           C  
ATOM   1278  C   ALA H 165       1.659  22.838  27.865  1.00 50.27           C  
ATOM   1279  O   ALA H 165       0.673  22.613  27.164  1.00 55.87           O  
ATOM   1280  N   ASN H 166       2.562  23.791  27.547  1.00 45.80           N  
ATOM   1281  CA  ASN H 166       2.469  24.591  26.352  1.00 46.48           C  
ATOM   1282  CB  ASN H 166       2.885  26.056  26.575  1.00 49.06           C  
ATOM   1283  CG  ASN H 166       4.290  26.112  27.143  1.00 51.68           C  
ATOM   1284  OD1 ASN H 166       5.022  25.124  27.137  1.00 48.04           O  
ATOM   1285  ND2 ASN H 166       4.673  27.305  27.671  1.00 50.92           N  
ATOM   1286  C   ASN H 166       3.162  24.012  25.152  1.00 46.57           C  
ATOM   1287  O   ASN H 166       2.751  24.236  24.015  1.00 52.96           O  
ATOM   1288  N   GLY H 167       4.255  23.268  25.367  1.00 43.06           N  
ATOM   1289  CA  GLY H 167       5.028  22.716  24.296  1.00 38.24           C  
ATOM   1290  C   GLY H 167       6.176  23.635  23.974  1.00 42.13           C  
ATOM   1291  O   GLY H 167       6.887  23.373  23.005  1.00 46.52           O  
ATOM   1292  N   ASN H 168       6.426  24.730  24.744  1.00 27.90           N  
ATOM   1293  CA  ASN H 168       7.533  25.519  24.276  1.00 28.41           C  
ATOM   1294  CB  ASN H 168       7.604  26.969  24.801  1.00 30.57           C  
ATOM   1295  CG  ASN H 168       8.180  26.989  26.209  1.00 34.63           C  
ATOM   1296  OD1 ASN H 168       9.172  27.669  26.471  1.00 27.40           O  
ATOM   1297  ND2 ASN H 168       7.551  26.222  27.140  1.00 17.90           N  
ATOM   1298  C   ASN H 168       8.811  24.851  24.674  1.00 29.45           C  
ATOM   1299  O   ASN H 168       8.890  24.181  25.702  1.00 29.15           O  
ATOM   1300  N   ALA H 169       9.861  25.014  23.842  1.00 27.69           N  
ATOM   1301  CA  ALA H 169      11.123  24.417  24.169  1.00 27.15           C  
ATOM   1302  CB  ALA H 169      11.452  23.175  23.321  1.00 30.09           C  
ATOM   1303  C   ALA H 169      12.202  25.426  23.919  1.00 29.41           C  
ATOM   1304  O   ALA H 169      12.066  26.302  23.067  1.00 31.54           O  
ATOM   1305  N   LYS H 170      13.298  25.341  24.701  1.00 26.84           N  
ATOM   1306  CA  LYS H 170      14.429  26.210  24.515  1.00 27.26           C  
ATOM   1307  CB  LYS H 170      14.541  27.315  25.581  1.00 29.44           C  
ATOM   1308  CG  LYS H 170      13.450  28.376  25.414  1.00 30.87           C  
ATOM   1309  CD  LYS H 170      13.297  29.327  26.601  1.00 32.50           C  
ATOM   1310  CE  LYS H 170      12.217  30.391  26.383  1.00 29.38           C  
ATOM   1311  NZ  LYS H 170      11.858  31.032  27.669  1.00 36.69           N1+
ATOM   1312  C   LYS H 170      15.662  25.361  24.537  1.00 28.90           C  
ATOM   1313  O   LYS H 170      15.743  24.401  25.302  1.00 28.69           O  
ATOM   1314  N   TYR H 171      16.662  25.676  23.682  1.00 26.55           N  
ATOM   1315  CA  TYR H 171      17.817  24.816  23.660  1.00 27.29           C  
ATOM   1316  CB  TYR H 171      17.988  23.974  22.381  1.00 28.61           C  
ATOM   1317  CG  TYR H 171      16.731  23.267  22.000  1.00 29.63           C  
ATOM   1318  CD1 TYR H 171      16.252  22.189  22.705  1.00 20.93           C  
ATOM   1319  CD2 TYR H 171      16.014  23.719  20.918  1.00 21.23           C  
ATOM   1320  CE1 TYR H 171      15.087  21.567  22.313  1.00 21.28           C  
ATOM   1321  CE2 TYR H 171      14.852  23.100  20.522  1.00 21.17           C  
ATOM   1322  CZ  TYR H 171      14.385  22.018  21.221  1.00 23.62           C  
ATOM   1323  OH  TYR H 171      13.194  21.377  20.822  1.00 23.24           O  
ATOM   1324  C   TYR H 171      19.064  25.646  23.694  1.00 29.93           C  
ATOM   1325  O   TYR H 171      19.042  26.861  23.502  1.00 30.18           O  
ATOM   1326  N   ASP H 172      20.197  24.976  23.987  1.00 28.54           N  
ATOM   1327  CA  ASP H 172      21.495  25.583  23.926  1.00 29.63           C  
ATOM   1328  CB  ASP H 172      22.575  24.651  24.523  1.00 30.46           C  
ATOM   1329  CG  ASP H 172      23.965  25.274  24.473  1.00 38.45           C  
ATOM   1330  OD1 ASP H 172      24.541  25.367  23.357  1.00 38.91           O  
ATOM   1331  OD2 ASP H 172      24.476  25.650  25.563  1.00 31.77           O1-
ATOM   1332  C   ASP H 172      21.734  25.760  22.452  1.00 32.98           C  
ATOM   1333  O   ASP H 172      21.468  24.848  21.673  1.00 33.68           O  
ATOM   1334  N   PRO H 173      22.236  26.885  22.030  1.00 33.15           N  
ATOM   1335  CA  PRO H 173      22.377  27.182  20.626  1.00 33.33           C  
ATOM   1336  CD  PRO H 173      23.075  27.728  22.863  1.00 34.81           C  
ATOM   1337  CB  PRO H 173      23.111  28.521  20.575  1.00 35.34           C  
ATOM   1338  CG  PRO H 173      23.939  28.524  21.874  1.00 36.88           C  
ATOM   1339  C   PRO H 173      23.117  26.112  19.878  1.00 35.26           C  
ATOM   1340  O   PRO H 173      22.851  25.930  18.693  1.00 35.97           O  
ATOM   1341  N   LYS H 174      24.048  25.398  20.530  1.00 33.58           N  
ATOM   1342  CA  LYS H 174      24.846  24.426  19.840  1.00 34.34           C  
ATOM   1343  CB  LYS H 174      25.925  23.814  20.742  1.00 37.19           C  
ATOM   1344  CG  LYS H 174      27.045  23.157  19.944  1.00 44.78           C  
ATOM   1345  CD  LYS H 174      28.297  22.869  20.771  1.00 49.79           C  
ATOM   1346  CE  LYS H 174      29.515  22.515  19.918  1.00 58.27           C  
ATOM   1347  NZ  LYS H 174      29.204  21.361  19.046  1.00 65.85           N1+
ATOM   1348  C   LYS H 174      23.988  23.310  19.313  1.00 36.59           C  
ATOM   1349  O   LYS H 174      24.228  22.801  18.221  1.00 38.27           O  
ATOM   1350  N   PHE H 175      22.987  22.886  20.101  1.00 32.66           N  
ATOM   1351  CA  PHE H 175      22.076  21.802  19.829  1.00 32.39           C  
ATOM   1352  CB  PHE H 175      21.466  21.155  21.086  1.00 31.32           C  
ATOM   1353  CG  PHE H 175      22.526  20.280  21.673  1.00 30.74           C  
ATOM   1354  CD1 PHE H 175      22.789  19.056  21.109  1.00 29.09           C  
ATOM   1355  CD2 PHE H 175      23.277  20.668  22.756  1.00 31.95           C  
ATOM   1356  CE1 PHE H 175      23.761  18.231  21.622  1.00 30.77           C  
ATOM   1357  CE2 PHE H 175      24.251  19.844  23.274  1.00 32.30           C  
ATOM   1358  CZ  PHE H 175      24.497  18.620  22.712  1.00 30.54           C  
ATOM   1359  C   PHE H 175      20.965  22.114  18.860  1.00 36.31           C  
ATOM   1360  O   PHE H 175      20.271  21.197  18.425  1.00 35.91           O  
ATOM   1361  N   GLN H 176      20.734  23.395  18.511  1.00 36.62           N  
ATOM   1362  CA  GLN H 176      19.529  23.802  17.832  1.00 38.71           C  
ATOM   1363  CB  GLN H 176      19.567  25.276  17.384  1.00 41.90           C  
ATOM   1364  CG  GLN H 176      19.394  26.273  18.529  1.00 48.13           C  
ATOM   1365  CD  GLN H 176      17.903  26.417  18.792  1.00 57.71           C  
ATOM   1366  OE1 GLN H 176      17.077  25.872  18.061  1.00 42.00           O  
ATOM   1367  NE2 GLN H 176      17.546  27.180  19.860  1.00 41.55           N  
ATOM   1368  C   GLN H 176      19.157  22.987  16.623  1.00 41.01           C  
ATOM   1369  O   GLN H 176      17.978  22.684  16.462  1.00 40.53           O  
ATOM   1370  N   ASP H 177      20.072  22.660  15.700  1.00 38.99           N  
ATOM   1371  CA  ASP H 177      19.663  21.880  14.558  1.00 38.46           C  
ATOM   1372  CB  ASP H 177      20.642  22.013  13.384  1.00 99.92           C  
ATOM   1373  CG  ASP H 177      20.493  23.442  12.883  1.00102.15           C  
ATOM   1374  OD1 ASP H 177      19.563  24.139  13.370  1.00101.15           O  
ATOM   1375  OD2 ASP H 177      21.301  23.856  12.010  1.00105.14           O1-
ATOM   1376  C   ASP H 177      19.498  20.421  14.881  1.00 39.00           C  
ATOM   1377  O   ASP H 177      18.648  19.738  14.308  1.00 39.82           O  
ATOM   1378  N   LYS H 178      20.362  19.901  15.767  1.00 35.88           N  
ATOM   1379  CA  LYS H 178      20.448  18.501  16.071  1.00 35.25           C  
ATOM   1380  CB  LYS H 178      21.729  18.173  16.841  1.00 35.35           C  
ATOM   1381  CG  LYS H 178      21.974  16.678  16.989  1.00 40.46           C  
ATOM   1382  CD  LYS H 178      23.414  16.370  17.383  1.00 44.35           C  
ATOM   1383  CE  LYS H 178      24.423  16.783  16.311  1.00 44.48           C  
ATOM   1384  NZ  LYS H 178      24.236  15.958  15.095  1.00 43.19           N1+
ATOM   1385  C   LYS H 178      19.306  17.926  16.858  1.00 36.02           C  
ATOM   1386  O   LYS H 178      18.794  16.866  16.505  1.00 34.98           O  
ATOM   1387  N   ALA H 179      18.859  18.595  17.938  1.00 33.81           N  
ATOM   1388  CA  ALA H 179      17.907  17.950  18.799  1.00 31.56           C  
ATOM   1389  CB  ALA H 179      18.342  17.921  20.274  1.00 31.08           C  
ATOM   1390  C   ALA H 179      16.584  18.628  18.762  1.00 32.43           C  
ATOM   1391  O   ALA H 179      16.477  19.826  18.514  1.00 33.01           O  
ATOM   1392  N   THR H 180      15.524  17.820  18.969  1.00 28.92           N  
ATOM   1393  CA  THR H 180      14.185  18.308  19.076  1.00 27.78           C  
ATOM   1394  CB  THR H 180      13.307  17.961  17.916  1.00 31.98           C  
ATOM   1395  OG1 THR H 180      13.286  16.556  17.731  1.00 33.36           O  
ATOM   1396  CG2 THR H 180      13.825  18.664  16.659  1.00 31.07           C  
ATOM   1397  C   THR H 180      13.593  17.631  20.263  1.00 29.57           C  
ATOM   1398  O   THR H 180      13.684  16.413  20.406  1.00 29.19           O  
ATOM   1399  N   ILE H 181      12.950  18.413  21.147  1.00 26.61           N  
ATOM   1400  CA  ILE H 181      12.363  17.836  22.317  1.00 25.96           C  
ATOM   1401  CB  ILE H 181      12.765  18.525  23.588  1.00 25.74           C  
ATOM   1402  CG1 ILE H 181      14.281  18.390  23.796  1.00 18.99           C  
ATOM   1403  CG2 ILE H 181      11.938  17.943  24.745  1.00 19.81           C  
ATOM   1404  CD1 ILE H 181      14.823  19.284  24.910  1.00 28.69           C  
ATOM   1405  C   ILE H 181      10.883  17.965  22.174  1.00 28.65           C  
ATOM   1406  O   ILE H 181      10.379  19.005  21.755  1.00 30.46           O  
ATOM   1407  N   THR H 182      10.148  16.879  22.488  1.00 26.96           N  
ATOM   1408  CA  THR H 182       8.715  16.880  22.394  1.00 28.08           C  
ATOM   1409  CB  THR H 182       8.205  16.130  21.197  1.00 32.07           C  
ATOM   1410  OG1 THR H 182       8.676  14.791  21.224  1.00 29.40           O  
ATOM   1411  CG2 THR H 182       8.687  16.834  19.918  1.00 31.76           C  
ATOM   1412  C   THR H 182       8.167  16.210  23.620  1.00 31.00           C  
ATOM   1413  O   THR H 182       8.920  15.680  24.436  1.00 30.59           O  
ATOM   1414  N   ALA H 183       6.829  16.252  23.804  1.00 30.18           N  
ATOM   1415  CA  ALA H 183       6.251  15.623  24.960  1.00 31.14           C  
ATOM   1416  CB  ALA H 183       6.146  16.559  26.175  1.00 32.15           C  
ATOM   1417  C   ALA H 183       4.861  15.163  24.631  1.00 35.38           C  
ATOM   1418  O   ALA H 183       4.174  15.758  23.800  1.00 36.49           O  
ATOM   1419  N   ASP H 184       4.424  14.060  25.282  1.00 35.34           N  
ATOM   1420  CA  ASP H 184       3.104  13.519  25.109  1.00 37.51           C  
ATOM   1421  CB  ASP H 184       3.110  12.083  24.548  1.00 39.02           C  
ATOM   1422  CG  ASP H 184       1.682  11.657  24.222  1.00 46.59           C  
ATOM   1423  OD1 ASP H 184       0.738  12.416  24.566  1.00 46.46           O  
ATOM   1424  OD2 ASP H 184       1.521  10.559  23.624  1.00 52.22           O1-
ATOM   1425  C   ASP H 184       2.486  13.478  26.470  1.00 40.05           C  
ATOM   1426  O   ASP H 184       2.901  12.712  27.338  1.00 40.28           O  
ATOM   1427  N   THR H 185       1.473  14.330  26.688  1.00 40.27           N  
ATOM   1428  CA  THR H 185       0.825  14.454  27.957  1.00 41.21           C  
ATOM   1429  CB  THR H 185      -0.136  15.597  27.973  1.00 45.16           C  
ATOM   1430  OG1 THR H 185       0.530  16.803  27.631  1.00 38.94           O  
ATOM   1431  CG2 THR H 185      -0.716  15.708  29.387  1.00 34.24           C  
ATOM   1432  C   THR H 185       0.065  13.199  28.272  1.00 44.00           C  
ATOM   1433  O   THR H 185       0.006  12.769  29.422  1.00 44.27           O  
ATOM   1434  N   SER H 186      -0.554  12.575  27.254  0.90 42.21           N  
ATOM   1435  CA  SER H 186      -1.361  11.412  27.493  0.90 42.68           C  
ATOM   1436  CB  SER H 186      -1.995  10.868  26.201  0.90 43.99           C  
ATOM   1437  OG  SER H 186      -2.777   9.720  26.486  0.90 49.58           O  
ATOM   1438  C   SER H 186      -0.519  10.317  28.080  0.90 44.05           C  
ATOM   1439  O   SER H 186      -0.946   9.640  29.015  0.90 45.54           O  
ATOM   1440  N   SER H 187       0.681  10.099  27.503  1.00 39.19           N  
ATOM   1441  CA  SER H 187       1.627   9.083  27.890  1.00 37.50           C  
ATOM   1442  CB  SER H 187       2.670   8.798  26.799  1.00 39.96           C  
ATOM   1443  OG  SER H 187       2.040   8.363  25.607  1.00 42.02           O  
ATOM   1444  C   SER H 187       2.439   9.488  29.091  1.00 38.26           C  
ATOM   1445  O   SER H 187       3.062   8.639  29.727  1.00 37.99           O  
ATOM   1446  N   ASN H 188       2.473  10.792  29.424  1.00 35.42           N  
ATOM   1447  CA  ASN H 188       3.301  11.274  30.495  1.00 34.08           C  
ATOM   1448  CB  ASN H 188       2.975  10.611  31.847  1.00 34.19           C  
ATOM   1449  CG  ASN H 188       3.463  11.519  32.969  1.00 39.18           C  
ATOM   1450  OD1 ASN H 188       3.776  12.688  32.752  1.00 34.05           O  
ATOM   1451  ND2 ASN H 188       3.519  10.966  34.210  1.00 36.91           N  
ATOM   1452  C   ASN H 188       4.735  10.987  30.140  1.00 33.90           C  
ATOM   1453  O   ASN H 188       5.532  10.593  30.992  1.00 34.51           O  
ATOM   1454  N   THR H 189       5.108  11.191  28.857  1.00 31.61           N  
ATOM   1455  CA  THR H 189       6.452  10.898  28.440  1.00 31.49           C  
ATOM   1456  CB  THR H 189       6.509   9.696  27.544  1.00 35.33           C  
ATOM   1457  OG1 THR H 189       5.944   8.572  28.202  1.00 35.40           O  
ATOM   1458  CG2 THR H 189       7.973   9.406  27.184  1.00 35.59           C  
ATOM   1459  C   THR H 189       7.018  12.062  27.671  1.00 32.26           C  
ATOM   1460  O   THR H 189       6.293  12.795  26.999  1.00 31.35           O  
ATOM   1461  N   ALA H 190       8.355  12.254  27.762  1.00 29.10           N  
ATOM   1462  CA  ALA H 190       9.058  13.293  27.053  1.00 28.78           C  
ATOM   1463  CB  ALA H 190       9.912  14.191  27.965  1.00 29.92           C  
ATOM   1464  C   ALA H 190       9.996  12.599  26.114  1.00 29.74           C  
ATOM   1465  O   ALA H 190      10.546  11.553  26.452  1.00 30.18           O  
ATOM   1466  N   TYR H 191      10.209  13.164  24.905  1.00 28.25           N  
ATOM   1467  CA  TYR H 191      11.024  12.490  23.930  1.00 27.79           C  
ATOM   1468  CB  TYR H 191      10.268  12.101  22.643  1.00 28.79           C  
ATOM   1469  CG  TYR H 191       9.147  11.161  22.947  1.00 29.70           C  
ATOM   1470  CD1 TYR H 191       7.906  11.644  23.290  1.00 30.98           C  
ATOM   1471  CD2 TYR H 191       9.328   9.799  22.876  1.00 30.95           C  
ATOM   1472  CE1 TYR H 191       6.863  10.789  23.563  1.00 33.02           C  
ATOM   1473  CE2 TYR H 191       8.290   8.939  23.149  1.00 32.44           C  
ATOM   1474  CZ  TYR H 191       7.055   9.432  23.493  1.00 35.19           C  
ATOM   1475  OH  TYR H 191       5.990   8.549  23.772  1.00 37.91           O  
ATOM   1476  C   TYR H 191      12.119  13.402  23.466  1.00 28.60           C  
ATOM   1477  O   TYR H 191      12.010  14.626  23.537  1.00 27.84           O  
ATOM   1478  N   LEU H 192      13.233  12.797  22.999  1.00 27.39           N  
ATOM   1479  CA  LEU H 192      14.338  13.530  22.450  1.00 27.99           C  
ATOM   1480  CB  LEU H 192      15.621  13.390  23.286  1.00 27.26           C  
ATOM   1481  CG  LEU H 192      16.846  14.096  22.684  1.00 28.66           C  
ATOM   1482  CD1 LEU H 192      16.625  15.613  22.571  1.00 20.65           C  
ATOM   1483  CD2 LEU H 192      18.122  13.732  23.458  1.00 20.70           C  
ATOM   1484  C   LEU H 192      14.627  12.954  21.101  1.00 30.42           C  
ATOM   1485  O   LEU H 192      14.910  11.763  20.975  1.00 31.29           O  
ATOM   1486  N   GLN H 193      14.562  13.787  20.045  1.00 29.98           N  
ATOM   1487  CA  GLN H 193      14.855  13.263  18.745  1.00 32.97           C  
ATOM   1488  CB  GLN H 193      13.770  13.534  17.691  1.00 34.92           C  
ATOM   1489  CG  GLN H 193      14.041  12.821  16.366  1.00 38.21           C  
ATOM   1490  CD  GLN H 193      12.792  12.941  15.509  1.00 52.51           C  
ATOM   1491  OE1 GLN H 193      11.696  12.590  15.942  1.00 53.49           O  
ATOM   1492  NE2 GLN H 193      12.956  13.450  14.260  1.00 42.79           N  
ATOM   1493  C   GLN H 193      16.140  13.871  18.284  1.00 35.42           C  
ATOM   1494  O   GLN H 193      16.367  15.072  18.422  1.00 35.28           O  
ATOM   1495  N   LEU H 194      17.029  13.017  17.746  1.00 35.42           N  
ATOM   1496  CA  LEU H 194      18.308  13.447  17.258  1.00 36.11           C  
ATOM   1497  CB  LEU H 194      19.462  12.706  17.952  1.00 35.55           C  
ATOM   1498  CG  LEU H 194      19.529  12.980  19.467  1.00 36.86           C  
ATOM   1499  CD1 LEU H 194      20.614  12.132  20.145  1.00 34.81           C  
ATOM   1500  CD2 LEU H 194      19.706  14.480  19.752  1.00 36.86           C  
ATOM   1501  C   LEU H 194      18.349  13.091  15.803  1.00 38.63           C  
ATOM   1502  O   LEU H 194      17.998  11.974  15.430  1.00 38.78           O  
ATOM   1503  N   ASN H 195      18.797  14.023  14.936  1.00 37.22           N  
ATOM   1504  CA  ASN H 195      18.759  13.751  13.524  1.00 39.49           C  
ATOM   1505  CB  ASN H 195      17.897  14.749  12.738  1.00 43.00           C  
ATOM   1506  CG  ASN H 195      16.507  14.749  13.345  1.00 90.69           C  
ATOM   1507  OD1 ASN H 195      16.151  15.669  14.079  1.00 92.11           O  
ATOM   1508  ND2 ASN H 195      15.701  13.695  13.044  1.00 88.15           N  
ATOM   1509  C   ASN H 195      20.138  13.875  12.946  1.00 44.03           C  
ATOM   1510  O   ASN H 195      21.024  14.484  13.544  1.00 42.68           O  
ATOM   1511  N   SER H 196      20.329  13.281  11.747  1.00 42.55           N  
ATOM   1512  CA  SER H 196      21.569  13.344  11.022  1.00 42.53           C  
ATOM   1513  CB  SER H 196      21.836  14.737  10.423  1.00 44.64           C  
ATOM   1514  OG  SER H 196      23.067  14.746   9.716  1.00 50.13           O  
ATOM   1515  C   SER H 196      22.689  12.996  11.946  1.00 43.06           C  
ATOM   1516  O   SER H 196      23.628  13.769  12.122  1.00 42.96           O  
ATOM   1517  N   LEU H 197      22.622  11.791  12.542  1.00 39.54           N  
ATOM   1518  CA  LEU H 197      23.565  11.374  13.542  1.00 39.10           C  
ATOM   1519  CB  LEU H 197      23.173  10.051  14.218  1.00 38.48           C  
ATOM   1520  CG  LEU H 197      21.872  10.134  15.034  1.00 41.40           C  
ATOM   1521  CD1 LEU H 197      21.540   8.782  15.681  1.00 40.25           C  
ATOM   1522  CD2 LEU H 197      21.926  11.271  16.066  1.00 41.61           C  
ATOM   1523  C   LEU H 197      24.942  11.188  12.983  1.00 41.26           C  
ATOM   1524  O   LEU H 197      25.131  10.722  11.861  1.00 43.00           O  
ATOM   1525  N   THR H 198      25.945  11.570  13.804  1.00 38.46           N  
ATOM   1526  CA  THR H 198      27.337  11.423  13.485  1.00 39.49           C  
ATOM   1527  CB  THR H 198      28.027  12.730  13.227  1.00 42.57           C  
ATOM   1528  OG1 THR H 198      27.937  13.566  14.370  1.00 42.55           O  
ATOM   1529  CG2 THR H 198      27.361  13.412  12.021  1.00 42.36           C  
ATOM   1530  C   THR H 198      27.991  10.780  14.676  1.00 41.52           C  
ATOM   1531  O   THR H 198      27.357  10.559  15.704  1.00 39.67           O  
ATOM   1532  N   SER H 199      29.293  10.450  14.562  1.00 40.84           N  
ATOM   1533  CA  SER H 199      29.998   9.788  15.627  1.00 40.74           C  
ATOM   1534  CB  SER H 199      31.430   9.380  15.234  1.00 45.00           C  
ATOM   1535  OG  SER H 199      32.204  10.527  14.917  0.87 45.81           O  
ATOM   1536  C   SER H 199      30.072  10.704  16.816  1.00 43.34           C  
ATOM   1537  O   SER H 199      30.207  10.254  17.952  1.00 43.78           O  
ATOM   1538  N   GLU H 200      29.965  12.022  16.577  1.00 41.39           N  
ATOM   1539  CA  GLU H 200      30.051  13.031  17.597  1.00 41.58           C  
ATOM   1540  CB  GLU H 200      29.913  14.446  17.008  1.00 57.15           C  
ATOM   1541  CG  GLU H 200      30.876  14.741  15.851  1.00 63.61           C  
ATOM   1542  CD  GLU H 200      32.298  14.839  16.379  1.00 71.63           C  
ATOM   1543  OE1 GLU H 200      32.521  15.633  17.329  1.00 79.28           O  
ATOM   1544  OE2 GLU H 200      33.183  14.123  15.837  1.00 69.28           O1-
ATOM   1545  C   GLU H 200      28.898  12.840  18.540  1.00 41.41           C  
ATOM   1546  O   GLU H 200      28.986  13.162  19.724  1.00 40.81           O  
ATOM   1547  N   ASP H 201      27.769  12.350  17.996  1.00 38.79           N  
ATOM   1548  CA  ASP H 201      26.521  12.136  18.675  1.00 38.00           C  
ATOM   1549  CB  ASP H 201      25.358  11.878  17.705  1.00 39.86           C  
ATOM   1550  CG  ASP H 201      25.054  13.197  17.007  1.00 43.25           C  
ATOM   1551  OD1 ASP H 201      25.354  14.265  17.604  1.00 44.28           O  
ATOM   1552  OD2 ASP H 201      24.521  13.156  15.866  1.00 44.04           O1-
ATOM   1553  C   ASP H 201      26.582  11.002  19.659  1.00 39.28           C  
ATOM   1554  O   ASP H 201      25.713  10.891  20.521  1.00 36.80           O  
ATOM   1555  N   THR H 202      27.553  10.082  19.535  1.00 37.24           N  
ATOM   1556  CA  THR H 202      27.574   8.975  20.455  1.00 37.58           C  
ATOM   1557  CB  THR H 202      28.711   8.032  20.201  1.00 40.90           C  
ATOM   1558  OG1 THR H 202      28.627   7.512  18.881  1.00 27.18           O  
ATOM   1559  CG2 THR H 202      28.650   6.888  21.228  1.00 27.48           C  
ATOM   1560  C   THR H 202      27.705   9.504  21.851  1.00 37.69           C  
ATOM   1561  O   THR H 202      28.612  10.281  22.148  1.00 37.88           O  
ATOM   1562  N   ALA H 203      26.779   9.103  22.752  1.00 35.80           N  
ATOM   1563  CA  ALA H 203      26.852   9.565  24.112  1.00 34.16           C  
ATOM   1564  CB  ALA H 203      26.755  11.096  24.251  1.00 33.10           C  
ATOM   1565  C   ALA H 203      25.711   8.985  24.891  1.00 33.61           C  
ATOM   1566  O   ALA H 203      24.877   8.251  24.363  1.00 31.95           O  
ATOM   1567  N   VAL H 204      25.686   9.288  26.205  1.00 31.65           N  
ATOM   1568  CA  VAL H 204      24.622   8.871  27.067  1.00 31.15           C  
ATOM   1569  CB  VAL H 204      25.098   8.490  28.438  1.00 31.78           C  
ATOM   1570  CG1 VAL H 204      23.879   8.176  29.320  1.00 31.54           C  
ATOM   1571  CG2 VAL H 204      26.089   7.322  28.300  1.00 32.48           C  
ATOM   1572  C   VAL H 204      23.741  10.071  27.214  1.00 32.94           C  
ATOM   1573  O   VAL H 204      24.225  11.170  27.477  1.00 32.05           O  
ATOM   1574  N   TYR H 205      22.417   9.900  27.036  1.00 28.33           N  
ATOM   1575  CA  TYR H 205      21.534  11.031  27.130  1.00 27.05           C  
ATOM   1576  CB  TYR H 205      20.627  11.221  25.896  1.00 28.25           C  
ATOM   1577  CG  TYR H 205      21.460  11.655  24.734  1.00 30.07           C  
ATOM   1578  CD1 TYR H 205      21.688  12.991  24.513  1.00 31.23           C  
ATOM   1579  CD2 TYR H 205      22.016  10.750  23.861  1.00 31.37           C  
ATOM   1580  CE1 TYR H 205      22.449  13.420  23.450  1.00 32.21           C  
ATOM   1581  CE2 TYR H 205      22.778  11.173  22.795  1.00 32.87           C  
ATOM   1582  CZ  TYR H 205      22.998  12.510  22.585  1.00 35.41           C  
ATOM   1583  OH  TYR H 205      23.780  12.941  21.494  1.00 34.31           O  
ATOM   1584  C   TYR H 205      20.639  10.835  28.320  1.00 30.11           C  
ATOM   1585  O   TYR H 205      20.032   9.778  28.481  1.00 30.46           O  
ATOM   1586  N   TYR H 206      20.523  11.876  29.180  1.00 28.45           N  
ATOM   1587  CA  TYR H 206      19.751  11.776  30.393  1.00 28.22           C  
ATOM   1588  CB  TYR H 206      20.459  12.258  31.671  1.00 27.35           C  
ATOM   1589  CG  TYR H 206      21.762  11.590  31.921  1.00 26.18           C  
ATOM   1590  CD1 TYR H 206      21.835  10.292  32.359  1.00 26.85           C  
ATOM   1591  CD2 TYR H 206      22.929  12.279  31.709  1.00 27.71           C  
ATOM   1592  CE1 TYR H 206      23.050   9.696  32.596  1.00 28.13           C  
ATOM   1593  CE2 TYR H 206      24.147  11.690  31.945  1.00 28.39           C  
ATOM   1594  CZ  TYR H 206      24.210  10.395  32.391  1.00 31.01           C  
ATOM   1595  OH  TYR H 206      25.455   9.782  32.637  1.00 35.08           O  
ATOM   1596  C   TYR H 206      18.608  12.747  30.325  1.00 30.20           C  
ATOM   1597  O   TYR H 206      18.700  13.783  29.672  1.00 29.93           O  
ATOM   1598  N   CYS H 207      17.487  12.417  31.010  1.00 28.65           N  
ATOM   1599  CA  CYS H 207      16.354  13.299  31.124  1.00 29.50           C  
ATOM   1600  CB  CYS H 207      15.013  12.656  30.684  1.00 29.99           C  
ATOM   1601  SG  CYS H 207      14.594  11.137  31.598  1.00 37.49           S  
ATOM   1602  C   CYS H 207      16.242  13.667  32.582  1.00 30.46           C  
ATOM   1603  O   CYS H 207      16.554  12.850  33.448  1.00 30.92           O  
ATOM   1604  N   SER H 208      15.830  14.919  32.902  1.00 27.45           N  
ATOM   1605  CA  SER H 208      15.714  15.310  34.286  1.00 26.41           C  
ATOM   1606  CB  SER H 208      16.980  15.986  34.823  1.00 28.37           C  
ATOM   1607  OG  SER H 208      17.243  17.146  34.052  1.00 37.39           O  
ATOM   1608  C   SER H 208      14.582  16.283  34.431  1.00 28.44           C  
ATOM   1609  O   SER H 208      14.278  17.045  33.517  1.00 29.27           O  
ATOM   1610  N   ASN H 209      13.931  16.315  35.612  1.00 27.16           N  
ATOM   1611  CA  ASN H 209      12.787  17.175  35.722  1.00 27.19           C  
ATOM   1612  CB  ASN H 209      11.491  16.435  36.096  1.00 29.75           C  
ATOM   1613  CG  ASN H 209      11.589  15.870  37.499  1.00 33.43           C  
ATOM   1614  OD1 ASN H 209      10.757  16.182  38.348  1.00  0.00           O  
ATOM   1615  ND2 ASN H 209      12.610  15.009  37.751  1.00  0.00           N  
ATOM   1616  C   ASN H 209      13.012  18.289  36.693  1.00 28.86           C  
ATOM   1617  O   ASN H 209      13.762  18.160  37.660  1.00 29.21           O  
ATOM   1618  N   ARG H 210      12.365  19.441  36.398  1.00 28.06           N  
ATOM   1619  CA  ARG H 210      12.437  20.645  37.178  1.00 28.66           C  
ATOM   1620  CB  ARG H 210      13.354  21.680  36.519  1.00 31.25           C  
ATOM   1621  CG  ARG H 210      14.846  21.525  36.796  1.00 30.32           C  
ATOM   1622  CD  ARG H 210      15.637  22.686  36.193  1.00  0.00           C  
ATOM   1623  NE  ARG H 210      14.641  23.766  35.927  1.00  0.00           N  
ATOM   1624  CZ  ARG H 210      14.987  25.082  35.972  1.00 40.33           C  
ATOM   1625  NH1 ARG H 210      16.257  25.453  36.306  1.00  0.00           N1+
ATOM   1626  NH2 ARG H 210      14.051  26.039  35.702  1.00  0.00           N  
ATOM   1627  C   ARG H 210      11.078  21.310  37.193  1.00 29.99           C  
ATOM   1628  O   ARG H 210      10.561  21.699  36.148  1.00 28.95           O  
ATOM   1629  N   GLN H 211      10.795  21.192  38.505  1.00 15.88           N  
ATOM   1630  CA  GLN H 211       9.731  21.469  39.364  1.00 16.60           C  
ATOM   1631  CB  GLN H 211       9.278  20.255  40.196  1.00 16.39           C  
ATOM   1632  CG  GLN H 211      10.299  19.737  41.209  1.00 24.21           C  
ATOM   1633  CD  GLN H 211       9.644  18.559  41.918  1.00  0.00           C  
ATOM   1634  OE1 GLN H 211       9.363  18.613  43.114  1.00  0.00           O  
ATOM   1635  NE2 GLN H 211       9.376  17.466  41.153  1.00  0.00           N  
ATOM   1636  C   GLN H 211      10.165  22.533  40.292  1.00 17.91           C  
ATOM   1637  O   GLN H 211      11.343  22.751  40.590  1.00 18.08           O  
ATOM   1638  N   LEU H 212       9.152  23.251  40.758  1.00 17.96           N  
ATOM   1639  CA  LEU H 212       9.371  24.356  41.616  1.00 18.01           C  
ATOM   1640  CB  LEU H 212       8.526  25.584  41.237  1.00 16.95           C  
ATOM   1641  CG  LEU H 212       8.744  26.111  39.806  1.00 14.83           C  
ATOM   1642  CD1 LEU H 212       8.277  25.106  38.741  1.00 14.09           C  
ATOM   1643  CD2 LEU H 212       8.126  27.508  39.648  1.00 14.33           C  
ATOM   1644  C   LEU H 212       8.924  23.967  42.983  1.00 20.07           C  
ATOM   1645  O   LEU H 212       8.261  22.953  43.193  1.00 21.79           O  
ATOM   1646  N   GLY H 213       9.326  24.776  43.971  1.00 20.99           N  
ATOM   1647  CA  GLY H 213       8.870  24.555  45.305  1.00 23.31           C  
ATOM   1648  C   GLY H 213       7.583  25.304  45.431  1.00 25.58           C  
ATOM   1649  O   GLY H 213       7.000  25.756  44.446  1.00 27.44           O  
ATOM   1650  N   LEU H 214       7.089  25.439  46.668  1.00 26.22           N  
ATOM   1651  CA  LEU H 214       5.858  26.135  46.874  1.00 27.59           C  
ATOM   1652  CB  LEU H 214       5.399  26.083  48.343  1.00 27.40           C  
ATOM   1653  CG  LEU H 214       4.006  26.696  48.578  1.00  0.00           C  
ATOM   1654  CD1 LEU H 214       2.925  25.901  47.830  1.00  0.00           C  
ATOM   1655  CD2 LEU H 214       3.698  26.835  50.079  1.00  0.00           C  
ATOM   1656  C   LEU H 214       6.063  27.577  46.504  1.00 28.04           C  
ATOM   1657  O   LEU H 214       5.188  28.203  45.902  1.00 27.36           O  
ATOM   1658  N   ARG H 215       7.226  28.144  46.894  1.00 28.63           N  
ATOM   1659  CA  ARG H 215       7.561  29.527  46.671  1.00 28.49           C  
ATOM   1660  CB  ARG H 215       8.853  29.941  47.397  1.00 28.46           C  
ATOM   1661  CG  ARG H 215       8.701  29.967  48.920  1.00  0.00           C  
ATOM   1662  CD  ARG H 215      10.018  30.148  49.683  1.00  0.00           C  
ATOM   1663  NE  ARG H 215      10.559  31.501  49.370  1.00  0.00           N  
ATOM   1664  CZ  ARG H 215      11.525  31.650  48.419  1.00  0.00           C  
ATOM   1665  NH1 ARG H 215      11.985  30.558  47.739  1.00  0.00           N1+
ATOM   1666  NH2 ARG H 215      12.036  32.888  48.151  1.00  0.00           N  
ATOM   1667  C   ARG H 215       7.762  29.845  45.220  1.00 27.66           C  
ATOM   1668  O   ARG H 215       7.211  30.824  44.716  1.00 27.52           O  
ATOM   1669  N   GLY H 216       8.548  29.021  44.499  1.00 26.82           N  
ATOM   1670  CA  GLY H 216       8.831  29.338  43.127  1.00 25.74           C  
ATOM   1671  C   GLY H 216       9.713  28.261  42.578  1.00 24.09           C  
ATOM   1672  O   GLY H 216       9.881  27.213  43.196  1.00 23.63           O  
ATOM   1673  N   TYR H 217      10.314  28.521  41.396  1.00 22.11           N  
ATOM   1674  CA  TYR H 217      11.133  27.577  40.687  1.00 20.30           C  
ATOM   1675  CB  TYR H 217      11.647  28.112  39.337  1.00 22.60           C  
ATOM   1676  CG  TYR H 217      10.561  28.778  38.565  1.00 21.65           C  
ATOM   1677  CD1 TYR H 217      10.148  30.037  38.937  1.00  0.00           C  
ATOM   1678  CD2 TYR H 217       9.983  28.188  37.463  1.00  0.00           C  
ATOM   1679  CE1 TYR H 217       9.162  30.694  38.241  1.00  0.00           C  
ATOM   1680  CE2 TYR H 217       8.993  28.840  36.762  1.00  0.00           C  
ATOM   1681  CZ  TYR H 217       8.581  30.093  37.151  1.00  0.00           C  
ATOM   1682  OH  TYR H 217       7.569  30.767  36.437  1.00  0.00           O  
ATOM   1683  C   TYR H 217      12.383  27.413  41.483  1.00 18.81           C  
ATOM   1684  O   TYR H 217      12.986  28.401  41.899  1.00 17.42           O  
ATOM   1685  N   TYR H 218      12.771  26.155  41.765  1.00 18.24           N  
ATOM   1686  CA  TYR H 218      14.046  25.889  42.364  1.00 18.15           C  
ATOM   1687  CB  TYR H 218      14.236  24.454  42.882  1.00 19.88           C  
ATOM   1688  CG  TYR H 218      13.541  24.353  44.190  1.00 22.08           C  
ATOM   1689  CD1 TYR H 218      14.158  24.856  45.312  1.00 23.00           C  
ATOM   1690  CD2 TYR H 218      12.293  23.790  44.308  1.00 23.96           C  
ATOM   1691  CE1 TYR H 218      13.552  24.784  46.542  1.00 23.91           C  
ATOM   1692  CE2 TYR H 218      11.683  23.714  45.538  1.00 23.66           C  
ATOM   1693  CZ  TYR H 218      12.310  24.209  46.657  1.00 22.96           C  
ATOM   1694  OH  TYR H 218      11.680  24.129  47.917  1.00 23.67           O  
ATOM   1695  C   TYR H 218      15.062  26.119  41.311  1.00 17.66           C  
ATOM   1696  O   TYR H 218      16.192  26.530  41.575  1.00 17.29           O  
ATOM   1697  N   TYR H 219      14.658  25.839  40.065  1.00 17.41           N  
ATOM   1698  CA  TYR H 219      15.554  25.917  38.965  1.00 16.95           C  
ATOM   1699  CB  TYR H 219      16.346  27.234  38.880  1.00 16.22           C  
ATOM   1700  CG  TYR H 219      15.441  28.340  38.455  1.00 15.84           C  
ATOM   1701  CD1 TYR H 219      15.067  28.460  37.138  1.00 16.18           C  
ATOM   1702  CD2 TYR H 219      14.984  29.269  39.364  1.00 16.21           C  
ATOM   1703  CE1 TYR H 219      14.239  29.479  36.734  1.00 16.33           C  
ATOM   1704  CE2 TYR H 219      14.155  30.291  38.963  1.00 16.87           C  
ATOM   1705  CZ  TYR H 219      13.779  30.396  37.647  1.00 17.10           C  
ATOM   1706  OH  TYR H 219      12.928  31.441  37.231  1.00 17.54           O  
ATOM   1707  C   TYR H 219      16.544  24.815  39.078  1.00 16.38           C  
ATOM   1708  O   TYR H 219      17.668  24.921  38.587  1.00 16.73           O  
ATOM   1709  N   ALA H 220      16.129  23.702  39.701  1.00 16.01           N  
ATOM   1710  CA  ALA H 220      17.026  22.598  39.818  1.00 16.09           C  
ATOM   1711  CB  ALA H 220      17.479  22.333  41.262  1.00 14.94           C  
ATOM   1712  C   ALA H 220      16.314  21.372  39.361  1.00 15.71           C  
ATOM   1713  O   ALA H 220      15.094  21.248  39.488  1.00 15.98           O  
ATOM   1714  N   MET H 221      17.101  20.436  38.803  1.00 15.99           N  
ATOM   1715  CA  MET H 221      16.614  19.179  38.318  1.00 16.45           C  
ATOM   1716  CB  MET H 221      17.366  18.755  37.046  1.00 17.46           C  
ATOM   1717  CG  MET H 221      17.249  19.818  35.949  1.00 16.75           C  
ATOM   1718  SD  MET H 221      18.486  19.704  34.621  1.00 18.67           S  
ATOM   1719  CE  MET H 221      19.891  20.000  35.733  1.00 16.54           C  
ATOM   1720  C   MET H 221      16.962  18.217  39.413  1.00 15.50           C  
ATOM   1721  O   MET H 221      18.132  17.908  39.609  1.00 14.84           O  
ATOM   1722  N   ASP H 222      15.961  17.764  40.194  1.00 15.61           N  
ATOM   1723  CA  ASP H 222      16.259  16.963  41.360  1.00 16.85           C  
ATOM   1724  CB  ASP H 222      15.101  16.982  42.385  1.00 17.44           C  
ATOM   1725  CG  ASP H 222      13.803  16.507  41.741  1.00 18.36           C  
ATOM   1726  OD1 ASP H 222      13.763  16.367  40.491  1.00 18.02           O  
ATOM   1727  OD2 ASP H 222      12.825  16.280  42.504  1.00 18.53           O1-
ATOM   1728  C   ASP H 222      16.707  15.533  41.111  1.00 17.66           C  
ATOM   1729  O   ASP H 222      17.749  15.078  41.566  1.00 18.63           O  
ATOM   1730  N   TYR H 223      15.898  14.839  40.322  1.00 27.70           N  
ATOM   1731  CA  TYR H 223      15.676  13.524  39.787  1.00 27.08           C  
ATOM   1732  CB  TYR H 223      14.215  13.062  39.887  1.00 27.64           C  
ATOM   1733  CG  TYR H 223      14.006  12.678  41.311  1.00 26.04           C  
ATOM   1734  CD1 TYR H 223      13.804  13.620  42.292  1.00 27.91           C  
ATOM   1735  CD2 TYR H 223      14.016  11.350  41.658  1.00 28.00           C  
ATOM   1736  CE1 TYR H 223      13.619  13.240  43.600  1.00 29.68           C  
ATOM   1737  CE2 TYR H 223      13.830  10.961  42.963  1.00 30.29           C  
ATOM   1738  CZ  TYR H 223      13.631  11.908  43.937  1.00 33.39           C  
ATOM   1739  OH  TYR H 223      13.440  11.515  45.278  1.00 35.36           O  
ATOM   1740  C   TYR H 223      16.110  13.416  38.363  1.00 28.06           C  
ATOM   1741  O   TYR H 223      15.794  14.258  37.524  1.00 27.53           O  
ATOM   1742  N   TRP H 224      16.843  12.321  38.067  1.00 26.31           N  
ATOM   1743  CA  TRP H 224      17.386  12.066  36.767  1.00 25.22           C  
ATOM   1744  CB  TRP H 224      18.922  12.039  36.778  1.00 24.34           C  
ATOM   1745  CG  TRP H 224      19.574  13.344  37.163  1.00 23.24           C  
ATOM   1746  CD2 TRP H 224      20.328  14.165  36.260  1.00 22.50           C  
ATOM   1747  CD1 TRP H 224      19.624  13.959  38.379  1.00 24.75           C  
ATOM   1748  NE1 TRP H 224      20.359  15.117  38.290  1.00 24.74           N  
ATOM   1749  CE2 TRP H 224      20.800  15.256  36.991  1.00 23.92           C  
ATOM   1750  CE3 TRP H 224      20.610  14.022  34.933  1.00 23.89           C  
ATOM   1751  CZ2 TRP H 224      21.564  16.222  36.401  1.00 23.79           C  
ATOM   1752  CZ3 TRP H 224      21.375  15.002  34.342  1.00 25.19           C  
ATOM   1753  CH2 TRP H 224      21.844  16.082  35.060  1.00 24.61           C  
ATOM   1754  C   TRP H 224      16.975  10.679  36.369  1.00 27.50           C  
ATOM   1755  O   TRP H 224      16.728   9.820  37.214  1.00 27.38           O  
ATOM   1756  N   GLY H 225      16.872  10.430  35.050  1.00 25.11           N  
ATOM   1757  CA  GLY H 225      16.561   9.104  34.595  1.00 26.60           C  
ATOM   1758  C   GLY H 225      17.846   8.346  34.503  1.00 28.95           C  
ATOM   1759  O   GLY H 225      18.926   8.925  34.622  1.00 27.68           O  
ATOM   1760  N   GLN H 226      17.756   7.013  34.315  1.00 28.09           N  
ATOM   1761  CA  GLN H 226      18.951   6.261  34.084  1.00 27.41           C  
ATOM   1762  CB  GLN H 226      18.842   4.733  34.341  1.00 27.46           C  
ATOM   1763  CG  GLN H 226      18.124   3.850  33.299  1.00 26.77           C  
ATOM   1764  CD  GLN H 226      16.618   4.085  33.215  1.00 35.78           C  
ATOM   1765  OE1 GLN H 226      16.104   5.159  33.521  1.00 29.31           O  
ATOM   1766  NE2 GLN H 226      15.882   3.040  32.753  1.00 33.58           N  
ATOM   1767  C   GLN H 226      19.164   6.485  32.617  1.00 29.39           C  
ATOM   1768  O   GLN H 226      18.358   6.095  31.779  1.00 29.13           O  
ATOM   1769  N   GLY H 227      20.290   7.084  32.241  1.00 28.43           N  
ATOM   1770  CA  GLY H 227      20.476   7.539  30.893  1.00 28.66           C  
ATOM   1771  C   GLY H 227      20.332   6.448  29.877  1.00 31.24           C  
ATOM   1772  O   GLY H 227      20.160   5.272  30.194  1.00 31.54           O  
ATOM   1773  N   THR H 228      20.342   6.873  28.593  1.00 29.95           N  
ATOM   1774  CA  THR H 228      20.246   5.986  27.469  1.00 27.94           C  
ATOM   1775  CB  THR H 228      19.043   6.257  26.606  1.00 30.48           C  
ATOM   1776  OG1 THR H 228      17.853   6.102  27.365  1.00 32.28           O  
ATOM   1777  CG2 THR H 228      19.043   5.285  25.415  1.00 31.33           C  
ATOM   1778  C   THR H 228      21.468   6.192  26.627  1.00 31.87           C  
ATOM   1779  O   THR H 228      21.816   7.322  26.283  1.00 30.97           O  
ATOM   1780  N   SER H 229      22.155   5.092  26.257  1.00 31.91           N  
ATOM   1781  CA  SER H 229      23.353   5.243  25.484  1.00 31.90           C  
ATOM   1782  CB  SER H 229      24.440   4.196  25.792  1.00 31.62           C  
ATOM   1783  OG  SER H 229      24.047   2.921  25.307  0.65 22.82           O  
ATOM   1784  C   SER H 229      23.005   5.101  24.042  1.00 32.98           C  
ATOM   1785  O   SER H 229      22.269   4.198  23.647  1.00 32.74           O  
ATOM   1786  N   VAL H 230      23.523   6.029  23.216  1.00 31.16           N  
ATOM   1787  CA  VAL H 230      23.296   5.958  21.806  1.00 32.10           C  
ATOM   1788  CB  VAL H 230      22.656   7.194  21.237  1.00 32.02           C  
ATOM   1789  CG1 VAL H 230      22.550   7.039  19.711  1.00 31.30           C  
ATOM   1790  CG2 VAL H 230      21.300   7.404  21.930  1.00 30.85           C  
ATOM   1791  C   VAL H 230      24.640   5.808  21.180  1.00 34.15           C  
ATOM   1792  O   VAL H 230      25.553   6.586  21.451  1.00 33.14           O  
ATOM   1793  N   SER H 231      24.796   4.780  20.328  1.00 34.61           N  
ATOM   1794  CA  SER H 231      26.069   4.567  19.709  1.00 35.38           C  
ATOM   1795  CB  SER H 231      26.650   3.171  19.997  1.00 39.72           C  
ATOM   1796  OG  SER H 231      26.891   3.018  21.389  1.00  0.00           O  
ATOM   1797  C   SER H 231      25.870   4.691  18.236  1.00 37.51           C  
ATOM   1798  O   SER H 231      24.988   4.058  17.658  1.00 36.74           O  
ATOM   1799  N   VAL H 232      26.690   5.539  17.591  1.00 38.57           N  
ATOM   1800  CA  VAL H 232      26.590   5.692  16.174  1.00 39.85           C  
ATOM   1801  CB  VAL H 232      26.669   7.124  15.726  1.00 38.36           C  
ATOM   1802  CG1 VAL H 232      26.633   7.156  14.192  1.00 37.61           C  
ATOM   1803  CG2 VAL H 232      25.534   7.920  16.395  1.00 35.72           C  
ATOM   1804  C   VAL H 232      27.773   4.983  15.612  1.00 41.71           C  
ATOM   1805  O   VAL H 232      28.913   5.387  15.832  1.00 41.50           O  
ATOM   1806  N   SER H 233      27.530   3.894  14.865  1.00 42.48           N  
ATOM   1807  CA  SER H 233      28.650   3.169  14.360  1.00 43.93           C  
ATOM   1808  CB  SER H 233      29.047   1.974  15.242  1.00 47.31           C  
ATOM   1809  OG  SER H 233      30.157   1.293  14.678  1.00 51.77           O  
ATOM   1810  C   SER H 233      28.298   2.633  13.022  1.00 47.61           C  
ATOM   1811  O   SER H 233      27.127   2.555  12.653  1.00 43.94           O  
ATOM   1812  N   SER H 234      29.337   2.260  12.256  1.00 51.56           N  
ATOM   1813  CA  SER H 234      29.147   1.711  10.952  1.00 63.37           C  
ATOM   1814  CB  SER H 234      30.480   1.423  10.244  1.00 63.18           C  
ATOM   1815  OG  SER H 234      31.240   2.618  10.133  1.00 65.02           O  
ATOM   1816  C   SER H 234      28.435   0.376  11.145  1.00 74.33           C  
ATOM   1817  O   SER H 234      29.131  -0.672  11.091  1.00 55.28           O  
ATOM   1818  OXT SER H 234      27.192   0.382  11.349  1.00  0.00           O1-
TER    1819      SER H 234 
CONECT  165  701
CONECT  701  165
CONECT 1012 1601
CONECT 1601 1012
END
