# Supplementary material for: Fully automated antibody structure prediction using BIOVIA tools: Validation study
Source: PLoS One. 2017 May 18;12(5):e0177923. doi: 10.1371/journal.pone.0177923 (PMC5436848; doi:10.1371/journal.pone.0177923)
Supplement: S1 Dataset — Predicted structures using the Top5 framework method, Chothia CDR definition with no canonical filtering and generating 50 models. These were used in the detailed discussion of outliers and for comparison against predictions using canonical filtering. (ZIP) [file pone.0177923.s003.zip › 3ZL4_LH_FV_FinalModel.pdb]

REMARK   Accelrys Discovery Studio PDB file
REMARK   Created:  2015-05-08T02:38:14Z
SSBOND   1 CYS L   20    CYS L   87                                     
SSBOND   2 CYS H  130    CYS H  204                                     
ATOM      1  N   VAL L   1      30.444  28.348  29.706  1.00 34.28           N1+
ATOM      2  CA  VAL L   1      29.866  29.371  30.604  1.00 32.66           C  
ATOM      3  CB  VAL L   1      28.390  29.153  30.734  1.00 34.13           C  
ATOM      4  CG1 VAL L   1      27.820  30.219  31.687  1.00 37.59           C  
ATOM      5  CG2 VAL L   1      27.770  29.185  29.326  1.00 38.58           C  
ATOM      6  C   VAL L   1      30.485  29.308  31.968  1.00 31.62           C  
ATOM      7  O   VAL L   1      31.028  30.300  32.446  1.00 32.35           O  
ATOM      8  N   LEU L   2      30.436  28.139  32.640  1.00 31.05           N  
ATOM      9  CA  LEU L   2      31.026  28.067  33.954  1.00 29.14           C  
ATOM     10  CB  LEU L   2      30.104  27.455  35.020  1.00 27.12           C  
ATOM     11  CG  LEU L   2      28.872  28.339  35.301  1.00 26.45           C  
ATOM     12  CD1 LEU L   2      27.965  28.433  34.070  1.00 26.28           C  
ATOM     13  CD2 LEU L   2      28.110  27.889  36.553  1.00 26.57           C  
ATOM     14  C   LEU L   2      32.287  27.262  33.878  1.00 28.94           C  
ATOM     15  O   LEU L   2      32.353  26.266  33.159  1.00 29.67           O  
ATOM     16  N   THR L   3      33.339  27.690  34.615  1.00 27.70           N  
ATOM     17  CA  THR L   3      34.586  26.980  34.537  1.00 27.72           C  
ATOM     18  CB  THR L   3      35.719  27.798  33.989  1.00 28.73           C  
ATOM     19  OG1 THR L   3      36.829  26.962  33.696  1.00 34.32           O  
ATOM     20  CG2 THR L   3      36.118  28.856  35.030  1.00 31.38           C  
ATOM     21  C   THR L   3      35.003  26.517  35.900  1.00 26.85           C  
ATOM     22  O   THR L   3      34.847  27.227  36.892  1.00 26.95           O  
ATOM     23  N   GLN L   4      35.538  25.278  35.970  1.00 26.22           N  
ATOM     24  CA  GLN L   4      36.032  24.723  37.198  1.00 25.72           C  
ATOM     25  CB  GLN L   4      35.016  23.799  37.906  1.00 25.06           C  
ATOM     26  CG  GLN L   4      34.524  22.609  37.084  1.00 24.06           C  
ATOM     27  CD  GLN L   4      33.474  21.875  37.911  1.00 24.11           C  
ATOM     28  OE1 GLN L   4      32.416  21.502  37.408  1.00 25.11           O  
ATOM     29  NE2 GLN L   4      33.769  21.654  39.220  1.00 23.53           N  
ATOM     30  C   GLN L   4      37.320  24.005  36.907  1.00 26.56           C  
ATOM     31  O   GLN L   4      37.598  23.635  35.768  1.00 27.32           O  
ATOM     32  N   PRO L   5      38.147  23.855  37.912  1.00 27.00           N  
ATOM     33  CA  PRO L   5      39.424  23.201  37.781  1.00 27.34           C  
ATOM     34  CD  PRO L   5      37.715  23.953  39.297  1.00 27.72           C  
ATOM     35  CB  PRO L   5      40.027  23.224  39.183  1.00 28.34           C  
ATOM     36  CG  PRO L   5      38.788  23.195  40.097  1.00 29.04           C  
ATOM     37  C   PRO L   5      39.194  21.798  37.317  1.00 27.48           C  
ATOM     38  O   PRO L   5      38.240  21.168  37.769  1.00 27.35           O  
ATOM     39  N   PRO L   6      40.027  21.295  36.453  1.00 27.43           N  
ATOM     40  CA  PRO L   6      39.835  19.962  35.957  1.00 28.00           C  
ATOM     41  CD  PRO L   6      40.716  22.141  35.494  1.00 28.86           C  
ATOM     42  CB  PRO L   6      40.816  19.813  34.795  1.00 28.15           C  
ATOM     43  CG  PRO L   6      40.969  21.249  34.265  1.00 31.26           C  
ATOM     44  C   PRO L   6      39.971  18.906  37.005  1.00 27.24           C  
ATOM     45  O   PRO L   6      39.322  17.868  36.881  1.00 27.43           O  
ATOM     46  N   SER L   7      40.808  19.120  38.037  1.00 26.77           N  
ATOM     47  CA  SER L   7      40.953  18.071  39.005  1.00 27.63           C  
ATOM     48  CB  SER L   7      42.041  17.040  38.651  1.00 30.56           C  
ATOM     49  OG  SER L   7      41.680  16.309  37.489  1.00 33.74           O  
ATOM     50  C   SER L   7      41.369  18.657  40.314  1.00 27.33           C  
ATOM     51  O   SER L   7      41.914  19.758  40.375  1.00 27.86           O  
ATOM     52  N   VAL L   8      41.092  17.908  41.401  1.00 26.41           N  
ATOM     53  CA  VAL L   8      41.495  18.250  42.735  1.00 27.64           C  
ATOM     54  CB  VAL L   8      40.423  18.930  43.539  1.00 27.92           C  
ATOM     55  CG1 VAL L   8      40.247  20.368  43.030  1.00 22.83           C  
ATOM     56  CG2 VAL L   8      39.136  18.096  43.415  1.00 19.28           C  
ATOM     57  C   VAL L   8      41.827  16.965  43.431  1.00 28.14           C  
ATOM     58  O   VAL L   8      41.279  15.916  43.098  1.00 27.86           O  
ATOM     59  N   SER L   9      42.753  17.001  44.415  1.00 28.59           N  
ATOM     60  CA  SER L   9      43.085  15.783  45.107  1.00 28.98           C  
ATOM     61  CB  SER L   9      44.321  15.053  44.553  1.00 29.81           C  
ATOM     62  OG  SER L   9      44.094  14.604  43.228  1.00 31.20           O  
ATOM     63  C   SER L   9      43.452  16.106  46.520  1.00 28.94           C  
ATOM     64  O   SER L   9      43.880  17.217  46.828  1.00 29.46           O  
ATOM     65  N   ALA L  10      43.287  15.110  47.417  1.00 28.26           N  
ATOM     66  CA  ALA L  10      43.653  15.266  48.795  1.00 29.74           C  
ATOM     67  CB  ALA L  10      42.674  16.140  49.597  1.00 18.29           C  
ATOM     68  C   ALA L  10      43.646  13.906  49.425  1.00 30.18           C  
ATOM     69  O   ALA L  10      43.106  12.955  48.865  1.00 30.33           O  
ATOM     70  N   ALA L  11      44.282  13.777  50.608  1.00 29.99           N  
ATOM     71  CA  ALA L  11      44.317  12.529  51.322  1.00 30.97           C  
ATOM     72  CB  ALA L  11      45.502  12.399  52.292  1.00 31.75           C  
ATOM     73  C   ALA L  11      43.061  12.403  52.124  1.00 30.40           C  
ATOM     74  O   ALA L  11      42.348  13.378  52.349  1.00 29.88           O  
ATOM     75  N   PRO L  12      42.776  11.211  52.572  1.00 30.33           N  
ATOM     76  CA  PRO L  12      41.579  10.995  53.332  1.00 30.78           C  
ATOM     77  CD  PRO L  12      43.209  10.012  51.873  1.00 31.35           C  
ATOM     78  CB  PRO L  12      41.444   9.481  53.464  1.00 32.85           C  
ATOM     79  CG  PRO L  12      42.154   8.943  52.207  1.00 34.30           C  
ATOM     80  C   PRO L  12      41.630  11.726  54.635  1.00 30.48           C  
ATOM     81  O   PRO L  12      42.705  11.824  55.224  1.00 31.35           O  
ATOM     82  N   GLY L  13      40.482  12.263  55.089  1.00 30.08           N  
ATOM     83  CA  GLY L  13      40.430  12.952  56.345  1.00 30.86           C  
ATOM     84  C   GLY L  13      40.739  14.402  56.122  1.00 30.60           C  
ATOM     85  O   GLY L  13      40.603  15.217  57.033  1.00 30.15           O  
ATOM     86  N   GLN L  14      41.159  14.768  54.898  1.00 29.21           N  
ATOM     87  CA  GLN L  14      41.508  16.133  54.629  1.00 29.89           C  
ATOM     88  CB  GLN L  14      42.765  16.266  53.758  1.00 30.62           C  
ATOM     89  CG  GLN L  14      44.003  15.770  54.506  1.00 33.11           C  
ATOM     90  CD  GLN L  14      45.204  15.822  53.582  1.00 39.91           C  
ATOM     91  OE1 GLN L  14      46.231  15.201  53.849  1.00 42.11           O  
ATOM     92  NE2 GLN L  14      45.085  16.580  52.460  1.00 41.49           N  
ATOM     93  C   GLN L  14      40.350  16.819  53.968  1.00 29.48           C  
ATOM     94  O   GLN L  14      39.324  16.199  53.692  1.00 29.70           O  
ATOM     95  N   LYS L  15      40.476  18.145  53.741  1.00 29.80           N  
ATOM     96  CA  LYS L  15      39.422  18.923  53.149  1.00 28.80           C  
ATOM     97  CB  LYS L  15      39.084  20.208  53.928  1.00 30.21           C  
ATOM     98  CG  LYS L  15      38.414  19.988  55.279  1.00 32.42           C  
ATOM     99  CD  LYS L  15      38.454  21.225  56.180  1.00 34.71           C  
ATOM    100  CE  LYS L  15      37.662  22.419  55.644  1.00 28.41           C  
ATOM    101  NZ  LYS L  15      38.435  23.109  54.589  1.00 31.71           N1+
ATOM    102  C   LYS L  15      39.867  19.416  51.808  1.00 28.99           C  
ATOM    103  O   LYS L  15      41.060  19.571  51.553  1.00 29.05           O  
ATOM    104  N   VAL L  16      38.893  19.670  50.907  1.00 28.14           N  
ATOM    105  CA  VAL L  16      39.215  20.222  49.622  1.00 27.54           C  
ATOM    106  CB  VAL L  16      39.263  19.213  48.513  1.00 28.74           C  
ATOM    107  CG1 VAL L  16      40.392  18.215  48.800  1.00 30.94           C  
ATOM    108  CG2 VAL L  16      37.874  18.571  48.377  1.00 28.80           C  
ATOM    109  C   VAL L  16      38.136  21.191  49.250  1.00 26.38           C  
ATOM    110  O   VAL L  16      37.036  21.158  49.804  1.00 26.05           O  
ATOM    111  N   THR L  17      38.442  22.101  48.301  1.00 25.38           N  
ATOM    112  CA  THR L  17      37.484  23.055  47.816  1.00 25.80           C  
ATOM    113  CB  THR L  17      37.814  24.473  48.181  1.00 27.08           C  
ATOM    114  OG1 THR L  17      39.054  24.847  47.599  1.00 28.02           O  
ATOM    115  CG2 THR L  17      37.892  24.587  49.711  1.00 26.96           C  
ATOM    116  C   THR L  17      37.505  22.984  46.319  1.00 25.60           C  
ATOM    117  O   THR L  17      38.551  22.737  45.719  1.00 26.18           O  
ATOM    118  N   ILE L  18      36.330  23.185  45.682  1.00 24.66           N  
ATOM    119  CA  ILE L  18      36.216  23.138  44.246  1.00 24.22           C  
ATOM    120  CB  ILE L  18      35.199  22.132  43.778  1.00 23.52           C  
ATOM    121  CG1 ILE L  18      35.424  20.722  44.361  1.00 24.15           C  
ATOM    122  CG2 ILE L  18      35.222  22.162  42.243  1.00 24.16           C  
ATOM    123  CD1 ILE L  18      36.629  19.972  43.809  1.00 24.29           C  
ATOM    124  C   ILE L  18      35.615  24.454  43.823  1.00 24.32           C  
ATOM    125  O   ILE L  18      34.537  24.816  44.292  1.00 24.40           O  
ATOM    126  N   SER L  19      36.279  25.200  42.911  1.00 24.59           N  
ATOM    127  CA  SER L  19      35.774  26.485  42.489  1.00 25.08           C  
ATOM    128  CB  SER L  19      36.877  27.487  42.110  1.00 26.60           C  
ATOM    129  OG  SER L  19      37.667  27.808  43.243  1.00 29.29           O  
ATOM    130  C   SER L  19      34.917  26.353  41.261  1.00 24.23           C  
ATOM    131  O   SER L  19      35.038  25.403  40.489  1.00 24.35           O  
ATOM    132  N   CYS L  20      34.015  27.339  41.062  1.00 23.98           N  
ATOM    133  CA  CYS L  20      33.193  27.408  39.886  0.94 23.85           C  
ATOM    134  CB  CYS L  20      31.763  26.858  40.095  0.94 23.80           C  
ATOM    135  SG  CYS L  20      30.726  26.902  38.599  0.94 24.64           S  
ATOM    136  C   CYS L  20      33.122  28.864  39.527  1.00 24.65           C  
ATOM    137  O   CYS L  20      32.562  29.673  40.267  1.00 25.39           O  
ATOM    138  N   SER L  21      33.690  29.232  38.359  1.00 24.45           N  
ATOM    139  CA  SER L  21      33.758  30.616  37.973  0.94 25.30           C  
ATOM    140  CB  SER L  21      35.122  30.991  37.363  0.94 26.19           C  
ATOM    141  OG  SER L  21      35.147  32.365  37.011  0.94 30.03           O  
ATOM    142  C   SER L  21      32.714  30.869  36.931  1.00 25.33           C  
ATOM    143  O   SER L  21      32.582  30.112  35.971  1.00 25.94           O  
ATOM    144  N   GLY L  22      32.031  32.041  36.976  1.00 44.19           N  
ATOM    145  CA  GLY L  22      31.031  32.336  35.974  1.00 42.81           C  
ATOM    146  C   GLY L  22      31.085  33.789  35.623  1.00 42.87           C  
ATOM    147  O   GLY L  22      32.146  34.413  35.651  1.00 43.95           O  
ATOM    148  N   SER L  23      29.921  34.348  35.231  1.00 44.22           N  
ATOM    149  CA  SER L  23      29.811  35.733  34.871  1.00 40.43           C  
ATOM    150  CB  SER L  23      29.604  35.967  33.362  1.00 38.17           C  
ATOM    151  OG  SER L  23      28.378  35.389  32.940  1.00 43.64           O  
ATOM    152  C   SER L  23      28.620  36.280  35.594  1.00 38.10           C  
ATOM    153  O   SER L  23      27.924  35.558  36.306  1.00 48.23           O  
ATOM    154  N   SER L  24      28.375  37.594  35.444  1.00 40.09           N  
ATOM    155  CA  SER L  24      27.298  38.252  36.125  1.00 42.52           C  
ATOM    156  CB  SER L  24      27.267  39.768  35.861  1.00 41.24           C  
ATOM    157  OG  SER L  24      26.978  40.018  34.494  1.00 73.74           O  
ATOM    158  C   SER L  24      25.983  37.701  35.662  1.00 39.13           C  
ATOM    159  O   SER L  24      25.041  37.613  36.447  1.00 33.78           O  
ATOM    160  N   SER L  25      25.888  37.324  34.371  1.00 34.99           N  
ATOM    161  CA  SER L  25      24.659  36.870  33.775  1.00 35.56           C  
ATOM    162  CB  SER L  25      24.728  36.776  32.241  1.00 30.52           C  
ATOM    163  OG  SER L  25      25.644  35.764  31.851  1.00 45.02           O  
ATOM    164  C   SER L  25      24.248  35.518  34.288  1.00 39.51           C  
ATOM    165  O   SER L  25      23.067  35.176  34.232  1.00 35.86           O  
ATOM    166  N   ASN L  26      25.196  34.696  34.783  1.00 39.50           N  
ATOM    167  CA  ASN L  26      24.810  33.395  35.261  1.00 36.78           C  
ATOM    168  CB  ASN L  26      25.544  32.206  34.579  1.00 31.04           C  
ATOM    169  CG  ASN L  26      27.067  32.323  34.607  1.00 37.00           C  
ATOM    170  OD1 ASN L  26      27.731  31.915  35.558  1.00 32.97           O  
ATOM    171  ND2 ASN L  26      27.647  32.844  33.493  1.00 28.16           N  
ATOM    172  C   ASN L  26      24.929  33.335  36.758  1.00 35.92           C  
ATOM    173  O   ASN L  26      23.961  33.595  37.469  1.00 29.54           O  
ATOM    174  N   ILE L  27      26.118  33.008  37.291  1.00 27.16           N  
ATOM    175  CA  ILE L  27      26.296  32.839  38.707  1.00 29.88           C  
ATOM    176  CB  ILE L  27      27.691  32.431  39.089  1.00 36.84           C  
ATOM    177  CG1 ILE L  27      28.024  31.059  38.478  1.00 34.96           C  
ATOM    178  CG2 ILE L  27      27.793  32.455  40.622  1.00 32.90           C  
ATOM    179  CD1 ILE L  27      29.501  30.677  38.595  1.00 30.58           C  
ATOM    180  C   ILE L  27      25.962  34.111  39.425  1.00 32.57           C  
ATOM    181  O   ILE L  27      25.383  34.074  40.509  1.00 38.84           O  
ATOM    182  N   GLY L  28      26.309  35.278  38.858  1.00 39.85           N  
ATOM    183  CA  GLY L  28      26.060  36.488  39.587  1.00 41.53           C  
ATOM    184  C   GLY L  28      24.593  36.628  39.885  1.00 42.74           C  
ATOM    185  O   GLY L  28      24.213  37.015  40.989  1.00 35.78           O  
ATOM    186  N   ASN L  29      23.736  36.370  38.882  1.00 37.59           N  
ATOM    187  CA  ASN L  29      22.309  36.505  38.984  1.00 38.74           C  
ATOM    188  CB  ASN L  29      21.640  36.738  37.621  1.00 40.11           C  
ATOM    189  CG  ASN L  29      22.028  38.135  37.158  1.00 48.51           C  
ATOM    190  OD1 ASN L  29      22.757  38.849  37.845  1.00 38.66           O  
ATOM    191  ND2 ASN L  29      21.515  38.544  35.968  1.00 37.79           N  
ATOM    192  C   ASN L  29      21.601  35.345  39.637  1.00 38.17           C  
ATOM    193  O   ASN L  29      20.517  35.533  40.187  1.00 38.77           O  
ATOM    194  N   ASN L  30      22.141  34.111  39.577  1.00 36.91           N  
ATOM    195  CA  ASN L  30      21.314  33.003  39.983  1.00 29.53           C  
ATOM    196  CB  ASN L  30      20.971  32.065  38.814  1.00 33.36           C  
ATOM    197  CG  ASN L  30      20.075  32.837  37.864  1.00 37.21           C  
ATOM    198  OD1 ASN L  30      19.052  33.381  38.275  1.00 34.32           O  
ATOM    199  ND2 ASN L  30      20.472  32.900  36.565  1.00 32.51           N  
ATOM    200  C   ASN L  30      21.954  32.150  41.040  1.00 28.45           C  
ATOM    201  O   ASN L  30      23.109  32.335  41.421  1.00 34.76           O  
ATOM    202  N   TYR L  31      21.157  31.175  41.542  1.00 34.20           N  
ATOM    203  CA  TYR L  31      21.543  30.245  42.570  1.00 34.81           C  
ATOM    204  CB  TYR L  31      20.369  29.517  43.251  1.00 34.22           C  
ATOM    205  CG  TYR L  31      19.552  30.487  44.033  1.00 43.86           C  
ATOM    206  CD1 TYR L  31      20.024  31.007  45.216  1.00 36.56           C  
ATOM    207  CD2 TYR L  31      18.301  30.853  43.595  1.00 40.59           C  
ATOM    208  CE1 TYR L  31      19.262  31.895  45.939  1.00 41.04           C  
ATOM    209  CE2 TYR L  31      17.536  31.739  44.314  1.00 44.24           C  
ATOM    210  CZ  TYR L  31      18.017  32.264  45.488  1.00 47.19           C  
ATOM    211  OH  TYR L  31      17.234  33.177  46.230  1.00 48.79           O  
ATOM    212  C   TYR L  31      22.382  29.165  41.966  1.00 34.94           C  
ATOM    213  O   TYR L  31      22.180  28.792  40.810  1.00 30.17           O  
ATOM    214  N   VAL L  32      23.370  28.649  42.737  1.00 19.79           N  
ATOM    215  CA  VAL L  32      24.205  27.613  42.202  1.00 18.48           C  
ATOM    216  CB  VAL L  32      25.669  27.850  42.456  1.00 19.66           C  
ATOM    217  CG1 VAL L  32      26.472  26.664  41.895  1.00 19.20           C  
ATOM    218  CG2 VAL L  32      26.058  29.212  41.855  1.00 20.28           C  
ATOM    219  C   VAL L  32      23.866  26.301  42.840  1.00 18.66           C  
ATOM    220  O   VAL L  32      23.501  26.232  44.012  1.00 19.32           O  
ATOM    221  N   SER L  33      23.979  25.216  42.046  1.00 18.45           N  
ATOM    222  CA  SER L  33      23.706  23.885  42.511  0.94 19.05           C  
ATOM    223  CB  SER L  33      22.496  23.252  41.806  0.94 18.54           C  
ATOM    224  OG  SER L  33      22.695  23.271  40.401  0.90 13.59           O  
ATOM    225  C   SER L  33      24.919  23.048  42.226  1.00 19.20           C  
ATOM    226  O   SER L  33      25.698  23.357  41.326  1.00 19.84           O  
ATOM    227  N   TRP L  34      25.132  21.970  43.017  1.00 18.98           N  
ATOM    228  CA  TRP L  34      26.288  21.137  42.814  1.00 18.92           C  
ATOM    229  CB  TRP L  34      27.321  21.247  43.948  1.00 19.61           C  
ATOM    230  CG  TRP L  34      28.028  22.580  43.994  1.00 19.81           C  
ATOM    231  CD2 TRP L  34      29.249  22.862  43.294  1.00 20.72           C  
ATOM    232  CD1 TRP L  34      27.689  23.723  44.658  1.00 21.16           C  
ATOM    233  NE1 TRP L  34      28.625  24.701  44.414  1.00 21.73           N  
ATOM    234  CE2 TRP L  34      29.590  24.185  43.576  1.00 21.12           C  
ATOM    235  CE3 TRP L  34      30.024  22.083  42.482  1.00 20.19           C  
ATOM    236  CZ2 TRP L  34      30.717  24.750  43.047  1.00 21.05           C  
ATOM    237  CZ3 TRP L  34      31.157  22.656  41.950  1.00 22.31           C  
ATOM    238  CH2 TRP L  34      31.497  23.965  42.227  1.00 21.94           C  
ATOM    239  C   TRP L  34      25.855  19.702  42.729  1.00 19.45           C  
ATOM    240  O   TRP L  34      24.908  19.285  43.396  1.00 20.25           O  
ATOM    241  N   TYR L  35      26.564  18.905  41.897  1.00 19.44           N  
ATOM    242  CA  TYR L  35      26.204  17.526  41.700  1.00 19.07           C  
ATOM    243  CB  TYR L  35      25.691  17.209  40.286  1.00 18.77           C  
ATOM    244  CG  TYR L  35      24.525  18.085  39.983  1.00 18.54           C  
ATOM    245  CD1 TYR L  35      24.724  19.316  39.406  1.00 18.09           C  
ATOM    246  CD2 TYR L  35      23.242  17.684  40.269  1.00 17.94           C  
ATOM    247  CE1 TYR L  35      23.658  20.136  39.118  1.00 18.82           C  
ATOM    248  CE2 TYR L  35      22.171  18.496  39.985  1.00 18.49           C  
ATOM    249  CZ  TYR L  35      22.380  19.724  39.409  1.00 18.38           C  
ATOM    250  OH  TYR L  35      21.285  20.563  39.116  1.00 19.29           O  
ATOM    251  C   TYR L  35      27.423  16.667  41.860  1.00 20.05           C  
ATOM    252  O   TYR L  35      28.548  17.084  41.582  1.00 20.04           O  
ATOM    253  N   GLN L  36      27.205  15.421  42.326  1.00 20.27           N  
ATOM    254  CA  GLN L  36      28.260  14.458  42.444  1.00 20.62           C  
ATOM    255  CB  GLN L  36      28.333  13.801  43.834  1.00 21.38           C  
ATOM    256  CG  GLN L  36      29.457  12.772  43.972  1.00 22.83           C  
ATOM    257  CD  GLN L  36      29.296  12.056  45.309  1.00 24.75           C  
ATOM    258  OE1 GLN L  36      28.241  11.497  45.603  1.00 25.33           O  
ATOM    259  NE2 GLN L  36      30.372  12.070  46.144  1.00 22.96           N  
ATOM    260  C   GLN L  36      27.925  13.362  41.477  1.00 20.72           C  
ATOM    261  O   GLN L  36      26.780  12.916  41.406  1.00 22.05           O  
ATOM    262  N   GLN L  37      28.909  12.909  40.675  1.00 21.15           N  
ATOM    263  CA  GLN L  37      28.579  11.859  39.758  1.00 21.77           C  
ATOM    264  CB  GLN L  37      28.416  12.354  38.309  1.00 21.83           C  
ATOM    265  CG  GLN L  37      28.046  11.250  37.316  1.00 22.09           C  
ATOM    266  CD  GLN L  37      27.925  11.878  35.934  1.00 23.09           C  
ATOM    267  OE1 GLN L  37      28.781  12.651  35.511  1.00 23.15           O  
ATOM    268  NE2 GLN L  37      26.826  11.543  35.208  1.00 21.79           N  
ATOM    269  C   GLN L  37      29.674  10.833  39.773  1.00 22.96           C  
ATOM    270  O   GLN L  37      30.827  11.119  39.447  1.00 22.67           O  
ATOM    271  N   LEU L  38      29.328   9.595  40.183  1.00 24.63           N  
ATOM    272  CA  LEU L  38      30.272   8.517  40.125  1.00 26.45           C  
ATOM    273  CB  LEU L  38      29.929   7.318  41.031  1.00 26.86           C  
ATOM    274  CG  LEU L  38      30.141   7.572  42.538  1.00 26.94           C  
ATOM    275  CD1 LEU L  38      31.630   7.787  42.854  1.00 37.12           C  
ATOM    276  CD2 LEU L  38      29.243   8.700  43.068  1.00 27.93           C  
ATOM    277  C   LEU L  38      30.254   8.048  38.707  1.00 28.41           C  
ATOM    278  O   LEU L  38      29.236   8.161  38.026  1.00 27.73           O  
ATOM    279  N   PRO L  39      31.337   7.515  38.224  1.00 31.76           N  
ATOM    280  CA  PRO L  39      31.340   7.112  36.849  1.00 33.67           C  
ATOM    281  CD  PRO L  39      32.659   7.922  38.675  1.00 33.65           C  
ATOM    282  CB  PRO L  39      32.795   6.790  36.520  1.00 34.83           C  
ATOM    283  CG  PRO L  39      33.583   7.725  37.461  1.00 36.20           C  
ATOM    284  C   PRO L  39      30.364   6.014  36.612  1.00 32.97           C  
ATOM    285  O   PRO L  39      30.252   5.112  37.441  1.00 34.28           O  
ATOM    286  N   GLY L  40      29.633   6.089  35.486  1.00 32.86           N  
ATOM    287  CA  GLY L  40      28.701   5.058  35.152  1.00 33.11           C  
ATOM    288  C   GLY L  40      27.380   5.305  35.818  1.00 33.18           C  
ATOM    289  O   GLY L  40      26.481   4.473  35.710  1.00 32.84           O  
ATOM    290  N   THR L  41      27.211   6.446  36.523  1.00 30.39           N  
ATOM    291  CA  THR L  41      25.949   6.673  37.178  1.00 28.55           C  
ATOM    292  CB  THR L  41      26.000   6.505  38.670  1.00 30.31           C  
ATOM    293  OG1 THR L  41      26.943   7.402  39.237  1.00 31.03           O  
ATOM    294  CG2 THR L  41      26.379   5.056  39.006  1.00 33.61           C  
ATOM    295  C   THR L  41      25.471   8.070  36.907  1.00 27.25           C  
ATOM    296  O   THR L  41      26.228   8.931  36.466  1.00 27.34           O  
ATOM    297  N   ALA L  42      24.167   8.313  37.169  1.00 26.29           N  
ATOM    298  CA  ALA L  42      23.532   9.587  36.954  1.00 25.23           C  
ATOM    299  CB  ALA L  42      21.994   9.524  36.993  1.00 25.95           C  
ATOM    300  C   ALA L  42      23.974  10.543  38.022  1.00 24.82           C  
ATOM    301  O   ALA L  42      24.382  10.139  39.109  1.00 24.49           O  
ATOM    302  N   PRO L  43      23.896  11.819  37.723  1.00 23.43           N  
ATOM    303  CA  PRO L  43      24.300  12.843  38.654  1.00 22.82           C  
ATOM    304  CD  PRO L  43      23.937  12.281  36.343  1.00 23.44           C  
ATOM    305  CB  PRO L  43      24.281  14.148  37.862  1.00 24.26           C  
ATOM    306  CG  PRO L  43      24.517  13.705  36.406  1.00 23.99           C  
ATOM    307  C   PRO L  43      23.381  12.869  39.832  1.00 22.85           C  
ATOM    308  O   PRO L  43      22.213  12.512  39.688  1.00 23.04           O  
ATOM    309  N   LYS L  44      23.907  13.280  41.003  1.00 22.41           N  
ATOM    310  CA  LYS L  44      23.161  13.358  42.227  1.00 22.58           C  
ATOM    311  CB  LYS L  44      23.743  12.432  43.308  1.00 24.32           C  
ATOM    312  CG  LYS L  44      22.856  12.249  44.538  1.00 27.11           C  
ATOM    313  CD  LYS L  44      23.370  11.157  45.478  1.00 29.93           C  
ATOM    314  CE  LYS L  44      22.362  10.741  46.549  1.00 35.02           C  
ATOM    315  NZ  LYS L  44      21.966  11.911  47.362  1.00 35.38           N1+
ATOM    316  C   LYS L  44      23.310  14.770  42.728  1.00 21.49           C  
ATOM    317  O   LYS L  44      24.361  15.384  42.565  1.00 21.15           O  
ATOM    318  N   LEU L  45      22.271  15.326  43.379  1.00 20.70           N  
ATOM    319  CA  LEU L  45      22.329  16.708  43.788  1.00 20.62           C  
ATOM    320  CB  LEU L  45      20.932  17.356  43.825  1.00 20.36           C  
ATOM    321  CG  LEU L  45      20.930  18.832  44.251  1.00 19.91           C  
ATOM    322  CD1 LEU L  45      21.626  19.710  43.199  1.00 19.31           C  
ATOM    323  CD2 LEU L  45      19.509  19.310  44.581  1.00 20.10           C  
ATOM    324  C   LEU L  45      22.909  16.817  45.179  1.00 21.24           C  
ATOM    325  O   LEU L  45      22.377  16.235  46.122  1.00 21.08           O  
ATOM    326  N   LEU L  46      24.097  17.461  45.310  1.00 20.57           N  
ATOM    327  CA  LEU L  46      24.751  17.757  46.563  1.00 21.09           C  
ATOM    328  CB  LEU L  46      26.262  17.949  46.401  1.00 21.89           C  
ATOM    329  CG  LEU L  46      27.013  16.684  45.961  1.00 22.59           C  
ATOM    330  CD1 LEU L  46      28.515  16.963  45.823  1.00 21.56           C  
ATOM    331  CD2 LEU L  46      26.718  15.507  46.897  1.00 22.71           C  
ATOM    332  C   LEU L  46      24.258  19.005  47.257  1.00 21.60           C  
ATOM    333  O   LEU L  46      24.039  19.008  48.469  1.00 22.36           O  
ATOM    334  N   ILE L  47      24.124  20.123  46.505  1.00 20.91           N  
ATOM    335  CA  ILE L  47      23.808  21.392  47.109  1.00 20.63           C  
ATOM    336  CB  ILE L  47      25.033  22.209  47.389  1.00 20.79           C  
ATOM    337  CG1 ILE L  47      25.902  21.487  48.432  1.00 22.30           C  
ATOM    338  CG2 ILE L  47      24.598  23.620  47.817  1.00 21.53           C  
ATOM    339  CD1 ILE L  47      27.299  22.070  48.600  1.00 23.07           C  
ATOM    340  C   ILE L  47      22.931  22.189  46.191  1.00 20.40           C  
ATOM    341  O   ILE L  47      23.071  22.114  44.971  1.00 19.47           O  
ATOM    342  N   TYR L  48      21.993  22.974  46.771  1.00 20.44           N  
ATOM    343  CA  TYR L  48      21.137  23.810  45.976  1.00 21.19           C  
ATOM    344  CB  TYR L  48      19.731  23.223  45.733  1.00 21.50           C  
ATOM    345  CG  TYR L  48      18.944  23.205  47.000  1.00 20.76           C  
ATOM    346  CD1 TYR L  48      19.052  22.165  47.893  1.00 23.02           C  
ATOM    347  CD2 TYR L  48      18.089  24.240  47.294  1.00 22.07           C  
ATOM    348  CE1 TYR L  48      18.318  22.160  49.055  1.00 23.52           C  
ATOM    349  CE2 TYR L  48      17.351  24.244  48.454  1.00 23.04           C  
ATOM    350  CZ  TYR L  48      17.465  23.200  49.336  1.00 24.72           C  
ATOM    351  OH  TYR L  48      16.713  23.195  50.529  1.00 26.37           O  
ATOM    352  C   TYR L  48      21.009  25.134  46.672  1.00 21.61           C  
ATOM    353  O   TYR L  48      21.309  25.255  47.857  1.00 21.43           O  
ATOM    354  N   ASP L  49      20.571  26.170  45.929  1.00 40.60           N  
ATOM    355  CA  ASP L  49      20.393  27.490  46.468  1.00 41.70           C  
ATOM    356  CB  ASP L  49      19.247  27.600  47.489  1.00 41.72           C  
ATOM    357  CG  ASP L  49      17.935  27.520  46.725  1.00 43.25           C  
ATOM    358  OD1 ASP L  49      17.983  27.526  45.466  1.00 44.16           O  
ATOM    359  OD2 ASP L  49      16.868  27.459  47.393  1.00 43.87           O1-
ATOM    360  C   ASP L  49      21.664  27.953  47.114  1.00 41.28           C  
ATOM    361  O   ASP L  49      21.649  28.604  48.158  1.00 41.96           O  
ATOM    362  N   ASN L  50      22.798  27.611  46.482  1.00 40.99           N  
ATOM    363  CA  ASN L  50      24.119  28.047  46.834  1.00 41.65           C  
ATOM    364  CB  ASN L  50      24.184  29.558  47.118  1.00 41.28           C  
ATOM    365  CG  ASN L  50      23.905  30.314  45.828  1.00 42.02           C  
ATOM    366  OD1 ASN L  50      24.404  29.955  44.764  1.00 42.46           O  
ATOM    367  ND2 ASN L  50      23.086  31.395  45.924  1.00 42.16           N  
ATOM    368  C   ASN L  50      24.656  27.370  48.060  1.00 41.22           C  
ATOM    369  O   ASN L  50      25.851  27.079  48.104  1.00 40.99           O  
ATOM    370  N   ASN L  51      23.822  27.029  49.064  1.00 41.50           N  
ATOM    371  CA  ASN L  51      24.474  26.458  50.212  1.00 41.58           C  
ATOM    372  CB  ASN L  51      24.961  27.517  51.211  1.00 42.18           C  
ATOM    373  CG  ASN L  51      23.736  28.195  51.810  1.00 42.67           C  
ATOM    374  OD1 ASN L  51      22.884  28.724  51.099  1.00 44.11           O  
ATOM    375  ND2 ASN L  51      23.638  28.170  53.165  1.00 44.62           N  
ATOM    376  C   ASN L  51      23.538  25.577  50.969  1.00 41.95           C  
ATOM    377  O   ASN L  51      23.734  25.353  52.163  1.00 42.47           O  
ATOM    378  N   LYS L  52      22.522  25.006  50.308  1.00 23.02           N  
ATOM    379  CA  LYS L  52      21.625  24.209  51.094  1.00 23.27           C  
ATOM    380  CB  LYS L  52      20.155  24.620  50.908  1.00 24.95           C  
ATOM    381  CG  LYS L  52      19.902  26.064  51.356  1.00 26.99           C  
ATOM    382  CD  LYS L  52      18.591  26.658  50.836  1.00 30.88           C  
ATOM    383  CE  LYS L  52      18.477  28.167  51.067  1.00 30.02           C  
ATOM    384  NZ  LYS L  52      17.323  28.469  51.944  1.00 32.48           N1+
ATOM    385  C   LYS L  52      21.796  22.779  50.689  1.00 24.21           C  
ATOM    386  O   LYS L  52      22.022  22.472  49.519  1.00 24.06           O  
ATOM    387  N   ARG L  53      21.706  21.857  51.668  1.00 24.66           N  
ATOM    388  CA  ARG L  53      21.894  20.467  51.365  0.90 26.25           C  
ATOM    389  CB  ARG L  53      22.901  19.764  52.293  0.90 27.36           C  
ATOM    390  CG  ARG L  53      24.351  20.136  51.980  0.90 28.58           C  
ATOM    391  CD  ARG L  53      25.378  19.516  52.929  0.90 28.59           C  
ATOM    392  NE  ARG L  53      25.278  20.237  54.229  0.90 31.83           N  
ATOM    393  CZ  ARG L  53      24.416  19.802  55.192  0.90 32.92           C  
ATOM    394  NH1 ARG L  53      23.683  18.667  54.995  0.90 33.65           N1+
ATOM    395  NH2 ARG L  53      24.290  20.501  56.356  0.90 34.06           N  
ATOM    396  C   ARG L  53      20.582  19.761  51.475  1.00 27.25           C  
ATOM    397  O   ARG L  53      19.805  19.961  52.407  1.00 27.79           O  
ATOM    398  N   PRO L  54      20.337  18.937  50.495  1.00 26.81           N  
ATOM    399  CA  PRO L  54      19.141  18.144  50.452  1.00 28.09           C  
ATOM    400  CD  PRO L  54      20.920  19.124  49.177  1.00 26.06           C  
ATOM    401  CB  PRO L  54      19.005  17.659  49.007  1.00 29.29           C  
ATOM    402  CG  PRO L  54      20.374  17.944  48.360  1.00 27.45           C  
ATOM    403  C   PRO L  54      19.264  17.045  51.454  1.00 29.88           C  
ATOM    404  O   PRO L  54      20.377  16.747  51.885  1.00 29.62           O  
ATOM    405  N   SER L  55      18.136  16.430  51.851  1.00 32.87           N  
ATOM    406  CA  SER L  55      18.224  15.392  52.831  1.00 33.67           C  
ATOM    407  CB  SER L  55      16.857  14.842  53.270  1.00 36.67           C  
ATOM    408  OG  SER L  55      17.033  13.828  54.247  1.00 42.81           O  
ATOM    409  C   SER L  55      19.002  14.258  52.240  1.00 32.99           C  
ATOM    410  O   SER L  55      18.881  13.948  51.055  1.00 34.25           O  
ATOM    411  N   GLY L  56      19.836  13.608  53.075  1.00 32.14           N  
ATOM    412  CA  GLY L  56      20.598  12.475  52.639  1.00 32.30           C  
ATOM    413  C   GLY L  56      22.026  12.863  52.381  1.00 31.84           C  
ATOM    414  O   GLY L  56      22.888  11.993  52.275  1.00 33.80           O  
ATOM    415  N   ILE L  57      22.329  14.174  52.285  1.00 30.14           N  
ATOM    416  CA  ILE L  57      23.684  14.579  52.021  1.00 28.46           C  
ATOM    417  CB  ILE L  57      23.797  15.689  51.007  1.00 28.00           C  
ATOM    418  CG1 ILE L  57      23.449  15.170  49.596  1.00 27.83           C  
ATOM    419  CG2 ILE L  57      25.218  16.274  51.087  1.00 27.48           C  
ATOM    420  CD1 ILE L  57      22.004  14.717  49.404  1.00 17.97           C  
ATOM    421  C   ILE L  57      24.316  15.018  53.310  1.00 29.01           C  
ATOM    422  O   ILE L  57      23.746  15.785  54.083  1.00 30.37           O  
ATOM    423  N   PRO L  58      25.503  14.520  53.543  1.00 28.86           N  
ATOM    424  CA  PRO L  58      26.198  14.794  54.773  1.00 30.90           C  
ATOM    425  CD  PRO L  58      25.917  13.254  52.955  1.00 29.54           C  
ATOM    426  CB  PRO L  58      27.361  13.809  54.826  1.00 31.46           C  
ATOM    427  CG  PRO L  58      26.886  12.625  53.970  1.00 31.60           C  
ATOM    428  C   PRO L  58      26.653  16.216  54.877  1.00 30.35           C  
ATOM    429  O   PRO L  58      26.878  16.863  53.857  1.00 29.09           O  
ATOM    430  N   ASP L  59      26.829  16.694  56.121  1.00 30.52           N  
ATOM    431  CA  ASP L  59      27.227  18.033  56.454  1.00 30.34           C  
ATOM    432  CB  ASP L  59      27.144  18.343  57.961  1.00 32.82           C  
ATOM    433  CG  ASP L  59      28.078  17.412  58.719  1.00 34.47           C  
ATOM    434  OD1 ASP L  59      28.482  16.372  58.134  1.00 34.97           O  
ATOM    435  OD2 ASP L  59      28.395  17.727  59.897  1.00 37.18           O1-
ATOM    436  C   ASP L  59      28.623  18.282  55.979  1.00 29.42           C  
ATOM    437  O   ASP L  59      29.071  19.424  55.931  1.00 30.21           O  
ATOM    438  N   ARG L  60      29.366  17.214  55.645  1.00 29.14           N  
ATOM    439  CA  ARG L  60      30.724  17.348  55.202  1.00 27.75           C  
ATOM    440  CB  ARG L  60      31.381  15.998  54.860  1.00 29.93           C  
ATOM    441  CG  ARG L  60      31.483  15.071  56.073  1.00 29.68           C  
ATOM    442  CD  ARG L  60      32.413  13.867  55.897  1.00 29.79           C  
ATOM    443  NE  ARG L  60      31.788  12.906  54.943  1.00 28.43           N  
ATOM    444  CZ  ARG L  60      32.144  12.904  53.625  1.00 27.87           C  
ATOM    445  NH1 ARG L  60      33.062  13.798  53.158  1.00 25.36           N1+
ATOM    446  NH2 ARG L  60      31.596  11.989  52.772  1.00 27.54           N  
ATOM    447  C   ARG L  60      30.735  18.190  53.963  1.00 26.55           C  
ATOM    448  O   ARG L  60      31.723  18.875  53.694  1.00 27.40           O  
ATOM    449  N   PHE L  61      29.655  18.131  53.156  1.00 25.08           N  
ATOM    450  CA  PHE L  61      29.592  18.904  51.945  1.00 23.74           C  
ATOM    451  CB  PHE L  61      28.702  18.278  50.854  1.00 23.62           C  
ATOM    452  CG  PHE L  61      29.283  16.969  50.445  1.00 24.36           C  
ATOM    453  CD1 PHE L  61      30.263  16.907  49.488  1.00 25.52           C  
ATOM    454  CD2 PHE L  61      28.857  15.798  51.024  1.00 24.60           C  
ATOM    455  CE1 PHE L  61      30.796  15.698  49.109  1.00 25.44           C  
ATOM    456  CE2 PHE L  61      29.389  14.585  50.650  1.00 25.08           C  
ATOM    457  CZ  PHE L  61      30.365  14.530  49.687  1.00 24.73           C  
ATOM    458  C   PHE L  61      28.986  20.243  52.247  1.00 23.20           C  
ATOM    459  O   PHE L  61      27.995  20.339  52.968  1.00 23.83           O  
ATOM    460  N   SER L  62      29.579  21.324  51.695  1.00 22.90           N  
ATOM    461  CA  SER L  62      29.052  22.640  51.924  1.00 22.78           C  
ATOM    462  CB  SER L  62      29.772  23.396  53.053  1.00 23.99           C  
ATOM    463  OG  SER L  62      31.128  23.622  52.700  1.00 25.41           O  
ATOM    464  C   SER L  62      29.234  23.442  50.670  1.00 22.39           C  
ATOM    465  O   SER L  62      30.078  23.120  49.834  1.00 23.03           O  
ATOM    466  N   GLY L  63      28.435  24.519  50.503  1.00 22.29           N  
ATOM    467  CA  GLY L  63      28.570  25.326  49.322  1.00 22.26           C  
ATOM    468  C   GLY L  63      28.485  26.769  49.712  1.00 22.49           C  
ATOM    469  O   GLY L  63      27.908  27.116  50.742  1.00 22.71           O  
ATOM    470  N   SER L  64      29.077  27.651  48.878  1.00 22.39           N  
ATOM    471  CA  SER L  64      29.041  29.062  49.136  1.00 23.06           C  
ATOM    472  CB  SER L  64      30.200  29.555  50.016  1.00 23.81           C  
ATOM    473  OG  SER L  64      31.439  29.355  49.349  1.00 25.22           O  
ATOM    474  C   SER L  64      29.154  29.770  47.825  1.00 23.54           C  
ATOM    475  O   SER L  64      29.612  29.204  46.834  1.00 23.05           O  
ATOM    476  N   LYS L  65      28.712  31.044  47.783  1.00 24.76           N  
ATOM    477  CA  LYS L  65      28.771  31.795  46.563  1.00 26.05           C  
ATOM    478  CB  LYS L  65      27.445  31.700  45.777  1.00 26.66           C  
ATOM    479  CG  LYS L  65      27.351  32.517  44.490  1.00 28.92           C  
ATOM    480  CD  LYS L  65      26.988  33.984  44.708  1.00 32.15           C  
ATOM    481  CE  LYS L  65      25.495  34.259  44.499  1.00 34.69           C  
ATOM    482  NZ  LYS L  65      25.196  35.694  44.695  1.00 32.44           N1+
ATOM    483  C   LYS L  65      29.092  33.215  46.902  1.00 26.83           C  
ATOM    484  O   LYS L  65      28.535  33.786  47.838  1.00 28.08           O  
ATOM    485  N   SER L  66      30.050  33.808  46.159  1.00 27.46           N  
ATOM    486  CA  SER L  66      30.422  35.177  46.372  1.00 29.45           C  
ATOM    487  CB  SER L  66      31.761  35.346  47.111  1.00 31.59           C  
ATOM    488  OG  SER L  66      32.060  36.724  47.276  1.00 34.26           O  
ATOM    489  C   SER L  66      30.595  35.790  45.027  1.00 28.27           C  
ATOM    490  O   SER L  66      31.360  35.302  44.198  1.00 27.95           O  
ATOM    491  N   GLY L  67      29.880  36.897  44.776  1.00 29.77           N  
ATOM    492  CA  GLY L  67      30.005  37.559  43.517  1.00 29.32           C  
ATOM    493  C   GLY L  67      29.643  36.600  42.427  1.00 28.05           C  
ATOM    494  O   GLY L  67      28.568  36.002  42.420  1.00 29.35           O  
ATOM    495  N   THR L  68      30.551  36.524  41.443  1.00 26.88           N  
ATOM    496  CA  THR L  68      30.536  35.761  40.232  1.00 26.57           C  
ATOM    497  CB  THR L  68      31.464  36.383  39.238  1.00 27.09           C  
ATOM    498  OG1 THR L  68      31.128  37.750  39.051  1.00 27.11           O  
ATOM    499  CG2 THR L  68      31.287  35.659  37.911  1.00 27.02           C  
ATOM    500  C   THR L  68      30.927  34.318  40.451  1.00 26.55           C  
ATOM    501  O   THR L  68      30.780  33.506  39.539  1.00 25.33           O  
ATOM    502  N   SER L  69      31.528  33.951  41.605  1.00 25.21           N  
ATOM    503  CA  SER L  69      31.994  32.590  41.742  1.00 25.09           C  
ATOM    504  CB  SER L  69      33.499  32.486  42.027  1.00 27.04           C  
ATOM    505  OG  SER L  69      34.239  32.951  40.910  1.00 32.20           O  
ATOM    506  C   SER L  69      31.304  31.862  42.861  1.00 23.80           C  
ATOM    507  O   SER L  69      30.605  32.457  43.678  1.00 24.75           O  
ATOM    508  N   ALA L  70      31.477  30.517  42.888  1.00 22.43           N  
ATOM    509  CA  ALA L  70      30.893  29.676  43.901  1.00 22.91           C  
ATOM    510  CB  ALA L  70      29.613  28.955  43.442  1.00 22.64           C  
ATOM    511  C   ALA L  70      31.896  28.615  44.256  1.00 22.91           C  
ATOM    512  O   ALA L  70      32.810  28.333  43.480  1.00 22.83           O  
ATOM    513  N   THR L  71      31.772  28.010  45.464  1.00 22.33           N  
ATOM    514  CA  THR L  71      32.730  27.006  45.840  1.00 22.32           C  
ATOM    515  CB  THR L  71      33.791  27.527  46.766  1.00 23.95           C  
ATOM    516  OG1 THR L  71      34.445  28.644  46.182  1.00 16.68           O  
ATOM    517  CG2 THR L  71      34.817  26.412  47.021  1.00 15.12           C  
ATOM    518  C   THR L  71      32.045  25.880  46.562  1.00 21.85           C  
ATOM    519  O   THR L  71      31.092  26.087  47.314  1.00 22.25           O  
ATOM    520  N   LEU L  72      32.542  24.645  46.343  1.00 20.99           N  
ATOM    521  CA  LEU L  72      32.054  23.461  46.994  1.00 20.68           C  
ATOM    522  CB  LEU L  72      31.817  22.304  46.006  1.00 20.67           C  
ATOM    523  CG  LEU L  72      31.299  21.000  46.642  1.00 19.78           C  
ATOM    524  CD1 LEU L  72      29.886  21.178  47.223  1.00 21.02           C  
ATOM    525  CD2 LEU L  72      31.398  19.827  45.650  1.00 20.52           C  
ATOM    526  C   LEU L  72      33.144  23.033  47.927  1.00 21.04           C  
ATOM    527  O   LEU L  72      34.312  22.991  47.543  1.00 22.01           O  
ATOM    528  N   GLY L  73      32.798  22.709  49.190  1.00 22.08           N  
ATOM    529  CA  GLY L  73      33.818  22.311  50.118  1.00 22.60           C  
ATOM    530  C   GLY L  73      33.482  20.946  50.626  1.00 22.72           C  
ATOM    531  O   GLY L  73      32.325  20.646  50.917  1.00 23.09           O  
ATOM    532  N   ILE L  74      34.503  20.074  50.731  1.00 23.16           N  
ATOM    533  CA  ILE L  74      34.281  18.748  51.224  1.00 24.41           C  
ATOM    534  CB  ILE L  74      34.507  17.693  50.183  1.00 23.67           C  
ATOM    535  CG1 ILE L  74      33.595  17.941  48.971  1.00 24.22           C  
ATOM    536  CG2 ILE L  74      34.282  16.321  50.840  1.00 24.68           C  
ATOM    537  CD1 ILE L  74      33.983  17.131  47.738  1.00 25.40           C  
ATOM    538  C   ILE L  74      35.267  18.517  52.323  1.00 25.79           C  
ATOM    539  O   ILE L  74      36.470  18.715  52.145  1.00 26.20           O  
ATOM    540  N   THR L  75      34.771  18.077  53.496  1.00 26.40           N  
ATOM    541  CA  THR L  75      35.634  17.860  54.624  1.00 27.67           C  
ATOM    542  CB  THR L  75      35.189  18.601  55.850  1.00 29.58           C  
ATOM    543  OG1 THR L  75      35.079  19.987  55.570  1.00 12.71           O  
ATOM    544  CG2 THR L  75      36.235  18.386  56.951  1.00 22.98           C  
ATOM    545  C   THR L  75      35.568  16.405  54.967  1.00 28.16           C  
ATOM    546  O   THR L  75      34.616  15.714  54.606  1.00 28.47           O  
ATOM    547  N   GLY L  76      36.610  15.891  55.651  1.00 28.15           N  
ATOM    548  CA  GLY L  76      36.592  14.521  56.082  1.00 29.05           C  
ATOM    549  C   GLY L  76      36.533  13.637  54.879  1.00 28.36           C  
ATOM    550  O   GLY L  76      35.703  12.734  54.802  1.00 28.20           O  
ATOM    551  N   LEU L  77      37.444  13.860  53.914  1.00 27.78           N  
ATOM    552  CA  LEU L  77      37.432  13.116  52.684  1.00 28.21           C  
ATOM    553  CB  LEU L  77      38.624  13.435  51.763  1.00 28.40           C  
ATOM    554  CG  LEU L  77      38.540  14.799  51.066  1.00 28.72           C  
ATOM    555  CD1 LEU L  77      39.764  15.042  50.168  1.00 29.96           C  
ATOM    556  CD2 LEU L  77      37.230  14.917  50.271  1.00 27.86           C  
ATOM    557  C   LEU L  77      37.482  11.649  52.951  1.00 29.25           C  
ATOM    558  O   LEU L  77      38.192  11.172  53.836  1.00 30.29           O  
ATOM    559  N   GLN L  78      36.683  10.905  52.165  1.00 28.70           N  
ATOM    560  CA  GLN L  78      36.596   9.477  52.249  1.00 31.24           C  
ATOM    561  CB  GLN L  78      35.221   9.012  52.749  1.00 31.38           C  
ATOM    562  CG  GLN L  78      34.917   9.547  54.151  1.00 33.94           C  
ATOM    563  CD  GLN L  78      33.538   9.070  54.574  1.00 35.82           C  
ATOM    564  OE1 GLN L  78      32.806   8.464  53.794  1.00 28.61           O  
ATOM    565  NE2 GLN L  78      33.170   9.359  55.850  1.00 26.54           N  
ATOM    566  C   GLN L  78      36.789   8.962  50.856  1.00 30.46           C  
ATOM    567  O   GLN L  78      36.656   9.703  49.886  1.00 29.78           O  
ATOM    568  N   THR L  79      37.105   7.661  50.724  1.00 31.01           N  
ATOM    569  CA  THR L  79      37.384   7.067  49.444  1.00 32.66           C  
ATOM    570  CB  THR L  79      37.738   5.617  49.549  1.00 35.06           C  
ATOM    571  OG1 THR L  79      38.892   5.450  50.358  1.00 25.72           O  
ATOM    572  CG2 THR L  79      37.989   5.072  48.134  1.00 24.51           C  
ATOM    573  C   THR L  79      36.171   7.160  48.569  1.00 32.14           C  
ATOM    574  O   THR L  79      36.282   7.376  47.364  1.00 32.12           O  
ATOM    575  N   GLY L  80      34.979   7.019  49.168  1.00 31.02           N  
ATOM    576  CA  GLY L  80      33.730   6.995  48.460  1.00 31.68           C  
ATOM    577  C   GLY L  80      33.535   8.274  47.714  1.00 30.81           C  
ATOM    578  O   GLY L  80      32.812   8.313  46.723  1.00 30.26           O  
ATOM    579  N   ASP L  81      34.147   9.362  48.208  1.00 28.77           N  
ATOM    580  CA  ASP L  81      34.019  10.692  47.684  1.00 27.47           C  
ATOM    581  CB  ASP L  81      34.744  11.735  48.555  1.00 27.19           C  
ATOM    582  CG  ASP L  81      34.001  11.866  49.884  1.00 28.51           C  
ATOM    583  OD1 ASP L  81      32.850  11.361  49.982  1.00 28.76           O  
ATOM    584  OD2 ASP L  81      34.578  12.480  50.822  1.00 28.26           O1-
ATOM    585  C   ASP L  81      34.563  10.806  46.285  1.00 27.47           C  
ATOM    586  O   ASP L  81      34.204  11.742  45.573  1.00 28.40           O  
ATOM    587  N   GLU L  82      35.479   9.915  45.854  1.00 27.33           N  
ATOM    588  CA  GLU L  82      36.030  10.069  44.533  1.00 27.49           C  
ATOM    589  CB  GLU L  82      37.028   8.965  44.144  1.00 28.59           C  
ATOM    590  CG  GLU L  82      38.326   9.024  44.952  1.00 30.70           C  
ATOM    591  CD  GLU L  82      39.235   7.895  44.489  1.00 33.38           C  
ATOM    592  OE1 GLU L  82      38.804   6.714  44.567  1.00 33.90           O  
ATOM    593  OE2 GLU L  82      40.375   8.199  44.048  1.00 32.15           O1-
ATOM    594  C   GLU L  82      34.921  10.058  43.529  1.00 26.90           C  
ATOM    595  O   GLU L  82      34.112   9.133  43.483  1.00 27.17           O  
ATOM    596  N   ALA L  83      34.868  11.115  42.689  1.00 25.51           N  
ATOM    597  CA  ALA L  83      33.842  11.234  41.695  1.00 25.55           C  
ATOM    598  CB  ALA L  83      32.418  11.274  42.276  1.00 26.24           C  
ATOM    599  C   ALA L  83      34.057  12.534  40.981  1.00 24.96           C  
ATOM    600  O   ALA L  83      35.005  13.266  41.263  1.00 25.16           O  
ATOM    601  N   ASP L  84      33.181  12.828  39.999  1.00 24.31           N  
ATOM    602  CA  ASP L  84      33.235  14.060  39.266  1.00 24.72           C  
ATOM    603  CB  ASP L  84      32.817  13.923  37.790  1.00 26.39           C  
ATOM    604  CG  ASP L  84      33.869  13.103  37.063  1.00 29.49           C  
ATOM    605  OD1 ASP L  84      35.081  13.338  37.311  1.00 42.11           O  
ATOM    606  OD2 ASP L  84      33.474  12.214  36.262  1.00 42.31           O1-
ATOM    607  C   ASP L  84      32.230  14.974  39.896  1.00 23.75           C  
ATOM    608  O   ASP L  84      31.120  14.545  40.213  1.00 25.43           O  
ATOM    609  N   TYR L  85      32.594  16.259  40.092  1.00 21.97           N  
ATOM    610  CA  TYR L  85      31.695  17.199  40.707  1.00 21.41           C  
ATOM    611  CB  TYR L  85      32.278  17.876  41.963  1.00 20.89           C  
ATOM    612  CG  TYR L  85      32.402  16.831  43.016  1.00 20.60           C  
ATOM    613  CD1 TYR L  85      33.473  15.966  43.035  1.00 20.70           C  
ATOM    614  CD2 TYR L  85      31.438  16.718  43.992  1.00 21.07           C  
ATOM    615  CE1 TYR L  85      33.572  15.002  44.012  1.00 20.62           C  
ATOM    616  CE2 TYR L  85      31.530  15.758  44.970  1.00 21.07           C  
ATOM    617  CZ  TYR L  85      32.600  14.897  44.979  1.00 21.31           C  
ATOM    618  OH  TYR L  85      32.704  13.907  45.977  1.00 21.12           O  
ATOM    619  C   TYR L  85      31.406  18.291  39.721  1.00 20.76           C  
ATOM    620  O   TYR L  85      32.310  18.770  39.035  1.00 21.56           O  
ATOM    621  N   TYR L  86      30.120  18.706  39.623  1.00 20.64           N  
ATOM    622  CA  TYR L  86      29.751  19.730  38.682  1.00 19.90           C  
ATOM    623  CB  TYR L  86      28.819  19.266  37.544  1.00 20.16           C  
ATOM    624  CG  TYR L  86      29.458  18.217  36.701  1.00 19.94           C  
ATOM    625  CD1 TYR L  86      29.322  16.889  37.031  1.00 19.92           C  
ATOM    626  CD2 TYR L  86      30.177  18.547  35.575  1.00 21.16           C  
ATOM    627  CE1 TYR L  86      29.899  15.912  36.256  1.00 22.13           C  
ATOM    628  CE2 TYR L  86      30.756  17.573  34.797  1.00 21.75           C  
ATOM    629  CZ  TYR L  86      30.617  16.253  35.138  1.00 22.18           C  
ATOM    630  OH  TYR L  86      31.210  15.252  34.341  1.00 24.17           O  
ATOM    631  C   TYR L  86      28.953  20.792  39.374  1.00 19.77           C  
ATOM    632  O   TYR L  86      28.193  20.519  40.303  1.00 19.29           O  
ATOM    633  N   CYS L  87      29.126  22.048  38.911  1.00 19.52           N  
ATOM    634  CA  CYS L  87      28.367  23.174  39.376  1.00 19.71           C  
ATOM    635  CB  CYS L  87      29.235  24.433  39.639  1.00 20.83           C  
ATOM    636  SG  CYS L  87      30.237  24.959  38.211  1.00 23.31           S  
ATOM    637  C   CYS L  87      27.399  23.499  38.277  1.00 19.22           C  
ATOM    638  O   CYS L  87      27.667  23.211  37.110  1.00 19.04           O  
ATOM    639  N   GLY L  88      26.231  24.087  38.626  1.00 19.11           N  
ATOM    640  CA  GLY L  88      25.248  24.412  37.623  1.00 18.52           C  
ATOM    641  C   GLY L  88      24.462  25.599  38.093  1.00 18.56           C  
ATOM    642  O   GLY L  88      24.327  25.839  39.292  1.00 18.78           O  
ATOM    643  N   THR L  89      23.933  26.385  37.133  1.00 18.18           N  
ATOM    644  CA  THR L  89      23.170  27.565  37.426  1.00 18.42           C  
ATOM    645  CB  THR L  89      24.086  28.733  37.715  1.00 18.53           C  
ATOM    646  OG1 THR L  89      24.885  28.421  38.839  1.00 21.24           O  
ATOM    647  CG2 THR L  89      23.324  30.027  38.014  1.00 20.39           C  
ATOM    648  C   THR L  89      22.369  27.870  36.195  1.00 18.49           C  
ATOM    649  O   THR L  89      22.522  27.214  35.167  1.00 18.87           O  
ATOM    650  N   TRP L  90      21.522  28.908  36.247  1.00 12.45           N  
ATOM    651  CA  TRP L  90      20.797  29.320  35.096  1.00 12.91           C  
ATOM    652  CB  TRP L  90      19.340  29.672  35.435  1.00 14.53           C  
ATOM    653  CG  TRP L  90      18.567  28.460  35.903  1.00 14.33           C  
ATOM    654  CD2 TRP L  90      18.612  27.942  37.242  1.00 16.49           C  
ATOM    655  CD1 TRP L  90      17.742  27.636  35.198  1.00 16.21           C  
ATOM    656  NE1 TRP L  90      17.265  26.636  36.014  1.00 16.52           N  
ATOM    657  CE2 TRP L  90      17.795  26.813  37.276  1.00 16.83           C  
ATOM    658  CE3 TRP L  90      19.283  28.369  38.353  1.00 17.53           C  
ATOM    659  CZ2 TRP L  90      17.634  26.094  38.427  1.00 18.49           C  
ATOM    660  CZ3 TRP L  90      19.119  27.643  39.512  1.00 20.96           C  
ATOM    661  CH2 TRP L  90      18.309  26.526  39.546  1.00 19.55           C  
ATOM    662  C   TRP L  90      21.484  30.521  34.514  1.00 14.19           C  
ATOM    663  O   TRP L  90      22.130  31.298  35.217  1.00 14.03           O  
ATOM    664  N   ASP L  91      21.402  30.657  33.174  1.00 13.76           N  
ATOM    665  CA  ASP L  91      21.992  31.768  32.484  1.00 14.64           C  
ATOM    666  CB  ASP L  91      22.603  31.397  31.117  1.00 15.20           C  
ATOM    667  CG  ASP L  91      21.529  30.816  30.210  1.00 15.75           C  
ATOM    668  OD1 ASP L  91      20.354  30.732  30.654  1.00 14.25           O  
ATOM    669  OD2 ASP L  91      21.873  30.439  29.058  1.00 16.85           O1-
ATOM    670  C   ASP L  91      20.947  32.834  32.314  1.00 16.51           C  
ATOM    671  O   ASP L  91      19.883  32.779  32.927  1.00 15.58           O  
ATOM    672  N   SER L  92      21.235  33.849  31.475  1.00 15.76           N  
ATOM    673  CA  SER L  92      20.337  34.954  31.286  1.00 16.38           C  
ATOM    674  CB  SER L  92      20.885  36.012  30.310  1.00 18.12           C  
ATOM    675  OG  SER L  92      20.998  35.465  29.003  1.00 23.33           O  
ATOM    676  C   SER L  92      19.039  34.451  30.723  1.00 16.49           C  
ATOM    677  O   SER L  92      17.972  34.989  31.020  1.00 17.51           O  
ATOM    678  N   SER L  93      19.107  33.414  29.871  1.00 15.80           N  
ATOM    679  CA  SER L  93      17.949  32.836  29.251  1.00 15.72           C  
ATOM    680  CB  SER L  93      18.295  31.940  28.053  1.00 16.53           C  
ATOM    681  OG  SER L  93      18.874  32.716  27.013  1.00 19.17           O  
ATOM    682  C   SER L  93      17.213  31.993  30.245  1.00 16.31           C  
ATOM    683  O   SER L  93      16.132  31.481  29.951  1.00 16.49           O  
ATOM    684  N   LEU L  94      17.770  31.835  31.461  1.00 14.54           N  
ATOM    685  CA  LEU L  94      17.174  30.975  32.446  1.00 15.15           C  
ATOM    686  CB  LEU L  94      15.690  31.259  32.732  1.00 16.47           C  
ATOM    687  CG  LEU L  94      15.431  32.566  33.506  1.00 17.95           C  
ATOM    688  CD1 LEU L  94      13.936  32.741  33.824  1.00 19.46           C  
ATOM    689  CD2 LEU L  94      16.318  32.656  34.758  1.00 19.16           C  
ATOM    690  C   LEU L  94      17.270  29.547  32.005  1.00 15.26           C  
ATOM    691  O   LEU L  94      16.438  28.723  32.386  1.00 14.48           O  
ATOM    692  N   ASN L  95      18.284  29.219  31.179  1.00 14.50           N  
ATOM    693  CA  ASN L  95      18.517  27.854  30.789  1.00 13.84           C  
ATOM    694  CB  ASN L  95      18.944  27.683  29.320  1.00 14.41           C  
ATOM    695  CG  ASN L  95      17.742  27.987  28.436  1.00 16.86           C  
ATOM    696  OD1 ASN L  95      16.605  27.664  28.778  1.00 15.26           O  
ATOM    697  ND2 ASN L  95      17.999  28.627  27.266  1.00 18.80           N  
ATOM    698  C   ASN L  95      19.640  27.357  31.647  1.00 14.26           C  
ATOM    699  O   ASN L  95      20.518  28.121  32.045  1.00 13.92           O  
ATOM    700  N   PRO L  96      19.622  26.091  31.967  1.00 13.44           N  
ATOM    701  CA  PRO L  96      20.651  25.567  32.825  1.00 12.69           C  
ATOM    702  CD  PRO L  96      18.353  25.406  32.167  1.00 13.18           C  
ATOM    703  CB  PRO L  96      20.118  24.243  33.364  1.00 13.87           C  
ATOM    704  CG  PRO L  96      18.590  24.420  33.323  1.00 14.03           C  
ATOM    705  C   PRO L  96      21.988  25.430  32.164  1.00 12.61           C  
ATOM    706  O   PRO L  96      22.039  25.076  30.988  1.00 13.54           O  
ATOM    707  N   VAL L  97      23.083  25.695  32.911  1.00 20.99           N  
ATOM    708  CA  VAL L  97      24.399  25.491  32.368  1.00 20.45           C  
ATOM    709  CB  VAL L  97      25.099  26.768  32.007  1.00 21.92           C  
ATOM    710  CG1 VAL L  97      24.325  27.438  30.861  1.00 22.49           C  
ATOM    711  CG2 VAL L  97      25.217  27.638  33.270  1.00 22.64           C  
ATOM    712  C   VAL L  97      25.228  24.799  33.399  1.00 20.05           C  
ATOM    713  O   VAL L  97      25.012  24.980  34.595  1.00 20.01           O  
ATOM    714  N   PHE L  98      26.207  23.980  32.954  1.00 19.70           N  
ATOM    715  CA  PHE L  98      27.005  23.238  33.890  1.00 19.69           C  
ATOM    716  CB  PHE L  98      26.992  21.708  33.698  1.00 18.18           C  
ATOM    717  CG  PHE L  98      25.615  21.135  33.767  1.00 17.65           C  
ATOM    718  CD1 PHE L  98      24.927  21.063  34.954  1.00 18.17           C  
ATOM    719  CD2 PHE L  98      25.001  20.673  32.625  1.00 18.54           C  
ATOM    720  CE1 PHE L  98      23.658  20.530  35.004  1.00 18.65           C  
ATOM    721  CE2 PHE L  98      23.733  20.138  32.670  1.00 19.39           C  
ATOM    722  CZ  PHE L  98      23.055  20.064  33.864  1.00 19.01           C  
ATOM    723  C   PHE L  98      28.444  23.598  33.694  1.00 20.12           C  
ATOM    724  O   PHE L  98      28.856  24.047  32.625  1.00 20.76           O  
ATOM    725  N   GLY L  99      29.250  23.405  34.755  1.00 20.90           N  
ATOM    726  CA  GLY L  99      30.663  23.617  34.659  1.00 21.44           C  
ATOM    727  C   GLY L  99      31.217  22.394  33.989  1.00 21.71           C  
ATOM    728  O   GLY L  99      30.506  21.413  33.781  1.00 22.04           O  
ATOM    729  N   GLY L 100      32.517  22.436  33.643  1.00 21.89           N  
ATOM    730  CA  GLY L 100      33.218  21.381  32.961  1.00 22.17           C  
ATOM    731  C   GLY L 100      33.293  20.155  33.821  1.00 22.79           C  
ATOM    732  O   GLY L 100      33.346  19.038  33.312  1.00 22.50           O  
ATOM    733  N   GLY L 101      33.366  20.328  35.154  1.00 21.94           N  
ATOM    734  CA  GLY L 101      33.442  19.185  36.020  1.00 22.32           C  
ATOM    735  C   GLY L 101      34.817  19.109  36.592  1.00 23.22           C  
ATOM    736  O   GLY L 101      35.806  19.455  35.946  1.00 23.60           O  
ATOM    737  N   THR L 102      34.907  18.645  37.855  1.00 22.65           N  
ATOM    738  CA  THR L 102      36.193  18.529  38.467  1.00 23.16           C  
ATOM    739  CB  THR L 102      36.380  19.504  39.599  1.00 23.66           C  
ATOM    740  OG1 THR L 102      37.760  19.670  39.870  1.00 22.37           O  
ATOM    741  CG2 THR L 102      35.658  18.998  40.858  1.00 23.77           C  
ATOM    742  C   THR L 102      36.315  17.120  38.970  1.00 23.42           C  
ATOM    743  O   THR L 102      35.401  16.583  39.593  1.00 24.44           O  
ATOM    744  N   LYS L 103      37.461  16.470  38.693  1.00 24.46           N  
ATOM    745  CA  LYS L 103      37.652  15.112  39.111  1.00 25.55           C  
ATOM    746  CB  LYS L 103      38.609  14.343  38.180  1.00 26.78           C  
ATOM    747  CG  LYS L 103      38.720  12.842  38.455  1.00 28.12           C  
ATOM    748  CD  LYS L 103      37.516  12.044  37.962  1.00 32.06           C  
ATOM    749  CE  LYS L 103      37.665  10.535  38.137  1.00 39.53           C  
ATOM    750  NZ  LYS L 103      36.457   9.861  37.613  1.00 40.65           N1+
ATOM    751  C   LYS L 103      38.295  15.158  40.459  1.00 26.17           C  
ATOM    752  O   LYS L 103      39.338  15.783  40.641  1.00 26.24           O  
ATOM    753  N   LEU L 104      37.677  14.498  41.455  1.00 25.53           N  
ATOM    754  CA  LEU L 104      38.239  14.490  42.773  0.90 26.73           C  
ATOM    755  CB  LEU L 104      37.182  14.639  43.878  0.90 26.20           C  
ATOM    756  CG  LEU L 104      37.759  14.581  45.303  0.90 26.75           C  
ATOM    757  CD1 LEU L 104      38.700  15.762  45.583  0.90 27.34           C  
ATOM    758  CD2 LEU L 104      36.643  14.443  46.346  0.90 26.91           C  
ATOM    759  C   LEU L 104      38.900  13.169  42.988  1.00 27.52           C  
ATOM    760  O   LEU L 104      38.282  12.122  42.805  1.00 27.13           O  
ATOM    761  N   THR L 105      40.186  13.188  43.387  1.00 28.18           N  
ATOM    762  CA  THR L 105      40.871  11.954  43.635  0.92 28.89           C  
ATOM    763  CB  THR L 105      42.125  11.792  42.827  0.92 30.99           C  
ATOM    764  OG1 THR L 105      41.835  11.841  41.438  1.00 40.80           O  
ATOM    765  CG2 THR L 105      42.757  10.438  43.187  1.00 40.50           C  
ATOM    766  C   THR L 105      41.276  11.939  45.074  1.00 29.90           C  
ATOM    767  O   THR L 105      41.777  12.931  45.604  1.00 29.41           O  
ATOM    768  N   VAL L 106      41.045  10.799  45.753  1.00 31.07           N  
ATOM    769  CA  VAL L 106      41.442  10.670  47.125  1.00 32.62           C  
ATOM    770  CB  VAL L 106      40.435   9.910  47.947  1.00 32.78           C  
ATOM    771  CG1 VAL L 106      41.001   9.675  49.355  1.00 34.13           C  
ATOM    772  CG2 VAL L 106      39.111  10.696  47.943  1.00 33.54           C  
ATOM    773  C   VAL L 106      42.715   9.890  47.095  1.00 34.50           C  
ATOM    774  O   VAL L 106      42.711   8.703  46.781  1.00 35.70           O  
ATOM    775  N   LEU L 107      43.834  10.548  47.449  1.00 35.24           N  
ATOM    776  CA  LEU L 107      45.129   9.946  47.337  1.00 37.23           C  
ATOM    777  CB  LEU L 107      46.267  10.935  47.634  1.00 37.61           C  
ATOM    778  CG  LEU L 107      46.327  12.113  46.646  1.00 39.12           C  
ATOM    779  CD1 LEU L 107      47.478  13.073  46.988  1.00 45.94           C  
ATOM    780  CD2 LEU L 107      46.388  11.618  45.192  1.00 43.70           C  
ATOM    781  C   LEU L 107      45.252   8.817  48.305  1.00 40.25           C  
ATOM    782  O   LEU L 107      44.931   8.944  49.484  1.00 40.29           O  
ATOM    783  N   GLY L 108      45.758   7.669  47.819  1.00 44.37           N  
ATOM    784  CA  GLY L 108      45.894   6.537  48.684  1.00 46.97           C  
ATOM    785  C   GLY L 108      47.163   5.801  48.299  1.00 47.81           C  
ATOM    786  O   GLY L 108      47.407   4.715  48.886  1.00 49.09           O  
ATOM    787  OXT GLY L 108      47.905   6.308  47.417  1.00  0.00           O1-
TER     788      GLY L 108 
ATOM    789  N   GLN H 109       9.918   3.914  44.885  1.00 46.72           N1+
ATOM    790  CA  GLN H 109       9.553   5.333  44.698  0.90 43.02           C  
ATOM    791  CB  GLN H 109      10.615   6.268  45.308  1.00 45.44           C  
ATOM    792  CG  GLN H 109      10.672   6.232  46.839  0.90 49.84           C  
ATOM    793  CD  GLN H 109       9.490   7.020  47.395  1.00 49.83           C  
ATOM    794  OE1 GLN H 109       9.558   7.569  48.493  1.00 57.65           O  
ATOM    795  NE2 GLN H 109       8.373   7.089  46.622  1.00 59.97           N  
ATOM    796  C   GLN H 109       9.403   5.650  43.249  1.00 39.25           C  
ATOM    797  O   GLN H 109       9.065   4.786  42.441  1.00 38.81           O  
ATOM    798  N   VAL H 110       9.643   6.919  42.881  1.00 36.51           N  
ATOM    799  CA  VAL H 110       9.504   7.301  41.511  1.00 32.34           C  
ATOM    800  CB  VAL H 110       9.483   8.790  41.319  1.00 32.93           C  
ATOM    801  CG1 VAL H 110       9.411   9.097  39.812  1.00 17.59           C  
ATOM    802  CG2 VAL H 110       8.324   9.369  42.144  1.00 18.28           C  
ATOM    803  C   VAL H 110      10.697   6.784  40.774  1.00 32.57           C  
ATOM    804  O   VAL H 110      11.821   6.874  41.263  1.00 33.60           O  
ATOM    805  N   GLN H 111      10.483   6.206  39.576  1.00 29.18           N  
ATOM    806  CA  GLN H 111      11.597   5.719  38.821  1.00 29.66           C  
ATOM    807  CB  GLN H 111      11.745   4.190  38.831  1.00 31.93           C  
ATOM    808  CG  GLN H 111      12.099   3.621  40.208  1.00 38.53           C  
ATOM    809  CD  GLN H 111      12.208   2.111  40.067  1.00 43.22           C  
ATOM    810  OE1 GLN H 111      12.113   1.574  38.965  1.00 45.78           O  
ATOM    811  NE2 GLN H 111      12.414   1.404  41.210  1.00 44.10           N  
ATOM    812  C   GLN H 111      11.423   6.138  37.398  1.00 27.97           C  
ATOM    813  O   GLN H 111      10.308   6.169  36.877  1.00 28.33           O  
ATOM    814  N   LEU H 112      12.544   6.493  36.736  1.00 26.75           N  
ATOM    815  CA  LEU H 112      12.486   6.866  35.354  1.00 25.56           C  
ATOM    816  CB  LEU H 112      12.969   8.297  35.065  1.00 26.16           C  
ATOM    817  CG  LEU H 112      12.027   9.394  35.594  1.00 26.93           C  
ATOM    818  CD1 LEU H 112      11.931   9.380  37.123  1.00 25.72           C  
ATOM    819  CD2 LEU H 112      12.427  10.770  35.051  1.00 28.66           C  
ATOM    820  C   LEU H 112      13.374   5.934  34.593  1.00 25.68           C  
ATOM    821  O   LEU H 112      14.479   5.620  35.031  1.00 25.87           O  
ATOM    822  N   GLN H 113      12.899   5.453  33.426  1.00 26.69           N  
ATOM    823  CA  GLN H 113      13.700   4.559  32.641  0.94 26.77           C  
ATOM    824  CB  GLN H 113      13.175   3.114  32.639  0.94 27.54           C  
ATOM    825  CG  GLN H 113      13.937   2.192  31.686  0.94 29.82           C  
ATOM    826  CD  GLN H 113      15.354   2.018  32.215  0.93 31.95           C  
ATOM    827  OE1 GLN H 113      16.310   2.562  31.665  0.93 32.70           O  
ATOM    828  NE2 GLN H 113      15.496   1.238  33.319  0.93 32.35           N  
ATOM    829  C   GLN H 113      13.688   5.020  31.220  1.00 26.42           C  
ATOM    830  O   GLN H 113      12.627   5.182  30.616  1.00 25.81           O  
ATOM    831  N   GLU H 114      14.886   5.247  30.646  1.00 25.60           N  
ATOM    832  CA  GLU H 114      14.958   5.645  29.272  1.00 25.53           C  
ATOM    833  CB  GLU H 114      16.152   6.558  28.928  1.00 25.77           C  
ATOM    834  CG  GLU H 114      17.465   6.156  29.593  1.00 26.17           C  
ATOM    835  CD  GLU H 114      17.398   6.667  31.022  1.00 26.68           C  
ATOM    836  OE1 GLU H 114      17.136   7.883  31.204  1.00 27.39           O  
ATOM    837  OE2 GLU H 114      17.601   5.847  31.954  1.00 27.61           O1-
ATOM    838  C   GLU H 114      14.959   4.433  28.396  1.00 26.73           C  
ATOM    839  O   GLU H 114      15.352   3.342  28.808  1.00 26.64           O  
ATOM    840  N   SER H 115      14.454   4.605  27.155  0.90 26.61           N  
ATOM    841  CA  SER H 115      14.449   3.550  26.186  0.90 27.25           C  
ATOM    842  CB  SER H 115      13.069   2.902  25.995  0.90 28.64           C  
ATOM    843  OG  SER H 115      12.126   3.874  25.566  0.90 32.20           O  
ATOM    844  C   SER H 115      14.851   4.180  24.888  0.90 30.18           C  
ATOM    845  O   SER H 115      14.346   5.242  24.526  0.90 28.85           O  
ATOM    846  N   GLY H 116      15.777   3.539  24.145  0.90 31.23           N  
ATOM    847  CA  GLY H 116      16.234   4.129  22.918  0.90 32.64           C  
ATOM    848  C   GLY H 116      16.953   3.084  22.124  0.90 31.79           C  
ATOM    849  O   GLY H 116      17.324   2.030  22.634  0.90 31.55           O  
ATOM    850  N   PRO H 117      17.152   3.391  20.867  0.90 34.63           N  
ATOM    851  CA  PRO H 117      17.748   2.502  19.900  0.90 32.97           C  
ATOM    852  CD  PRO H 117      16.507   4.532  20.245  0.90 35.96           C  
ATOM    853  CB  PRO H 117      17.518   3.155  18.533  0.90 33.59           C  
ATOM    854  CG  PRO H 117      17.153   4.615  18.853  0.90 34.12           C  
ATOM    855  C   PRO H 117      19.166   2.058  20.115  0.90 35.17           C  
ATOM    856  O   PRO H 117      19.492   0.940  19.718  0.90 37.04           O  
ATOM    857  N   GLY H 118      20.042   2.903  20.680  0.90 33.23           N  
ATOM    858  CA  GLY H 118      21.396   2.497  20.923  0.90 31.67           C  
ATOM    859  C   GLY H 118      22.254   2.995  19.797  0.90 31.49           C  
ATOM    860  O   GLY H 118      23.316   3.571  20.031  0.90 31.79           O  
ATOM    861  N   LEU H 119      21.806   2.803  18.537  1.00 32.86           N  
ATOM    862  CA  LEU H 119      22.581   3.249  17.412  1.00 32.04           C  
ATOM    863  CB  LEU H 119      23.136   2.128  16.512  1.00 34.12           C  
ATOM    864  CG  LEU H 119      24.202   1.237  17.165  1.00 36.18           C  
ATOM    865  CD1 LEU H 119      23.604   0.389  18.292  1.00 37.29           C  
ATOM    866  CD2 LEU H 119      24.947   0.404  16.110  1.00 36.44           C  
ATOM    867  C   LEU H 119      21.697   4.054  16.521  1.00 31.64           C  
ATOM    868  O   LEU H 119      20.537   3.708  16.296  1.00 33.61           O  
ATOM    869  N   VAL H 120      22.237   5.170  15.996  1.00 30.71           N  
ATOM    870  CA  VAL H 120      21.505   5.988  15.072  1.00 31.19           C  
ATOM    871  CB  VAL H 120      21.005   7.263  15.683  1.00 31.96           C  
ATOM    872  CG1 VAL H 120      20.348   8.113  14.585  1.00 32.98           C  
ATOM    873  CG2 VAL H 120      20.063   6.917  16.849  1.00 32.67           C  
ATOM    874  C   VAL H 120      22.453   6.364  13.974  1.00 32.23           C  
ATOM    875  O   VAL H 120      23.612   6.693  14.217  1.00 30.96           O  
ATOM    876  N   LYS H 121      21.979   6.322  12.716  1.00 32.22           N  
ATOM    877  CA  LYS H 121      22.837   6.667  11.621  1.00 32.25           C  
ATOM    878  CB  LYS H 121      22.430   5.976  10.309  1.00 34.19           C  
ATOM    879  CG  LYS H 121      22.648   4.460  10.410  1.00 38.22           C  
ATOM    880  CD  LYS H 121      21.934   3.622   9.349  1.00 40.43           C  
ATOM    881  CE  LYS H 121      22.061   2.114   9.593  1.00 43.35           C  
ATOM    882  NZ  LYS H 121      21.133   1.373   8.711  1.00 47.47           N1+
ATOM    883  C   LYS H 121      22.817   8.154  11.470  1.00 31.68           C  
ATOM    884  O   LYS H 121      21.841   8.819  11.812  1.00 31.23           O  
ATOM    885  N   PRO H 122      23.878   8.701  10.956  1.00 31.36           N  
ATOM    886  CA  PRO H 122      24.008  10.119  10.811  1.00 31.44           C  
ATOM    887  CD  PRO H 122      25.106   7.982  10.668  1.00 32.18           C  
ATOM    888  CB  PRO H 122      25.437  10.359  10.315  1.00 32.50           C  
ATOM    889  CG  PRO H 122      25.914   8.978   9.821  1.00 33.71           C  
ATOM    890  C   PRO H 122      22.939  10.670   9.926  1.00 32.48           C  
ATOM    891  O   PRO H 122      22.528   9.992   8.986  1.00 32.21           O  
ATOM    892  N   SER H 123      22.494  11.909  10.225  1.00 32.06           N  
ATOM    893  CA  SER H 123      21.475  12.616   9.500  1.00 32.94           C  
ATOM    894  CB  SER H 123      21.672  12.522   7.979  1.00 33.43           C  
ATOM    895  OG  SER H 123      22.924  13.083   7.620  1.00 35.06           O  
ATOM    896  C   SER H 123      20.123  12.048   9.809  1.00 32.51           C  
ATOM    897  O   SER H 123      19.113  12.561   9.330  1.00 32.90           O  
ATOM    898  N   GLU H 124      20.051  11.002  10.653  1.00 31.64           N  
ATOM    899  CA  GLU H 124      18.777  10.433  11.000  1.00 32.38           C  
ATOM    900  CB  GLU H 124      18.802   8.921  11.278  1.00 34.73           C  
ATOM    901  CG  GLU H 124      19.036   8.082  10.024  1.00 38.09           C  
ATOM    902  CD  GLU H 124      19.033   6.620  10.436  1.00 42.28           C  
ATOM    903  OE1 GLU H 124      18.903   6.346  11.659  1.00 45.40           O  
ATOM    904  OE2 GLU H 124      19.151   5.758   9.528  1.00 43.40           O1-
ATOM    905  C   GLU H 124      18.298  11.107  12.243  1.00 31.46           C  
ATOM    906  O   GLU H 124      18.961  12.000  12.767  1.00 31.15           O  
ATOM    907  N   THR H 125      17.099  10.717  12.727  1.00 30.74           N  
ATOM    908  CA  THR H 125      16.556  11.343  13.899  1.00 30.37           C  
ATOM    909  CB  THR H 125      15.105  11.707  13.761  1.00 31.63           C  
ATOM    910  OG1 THR H 125      14.920  12.574  12.652  1.00 32.40           O  
ATOM    911  CG2 THR H 125      14.645  12.405  15.054  1.00 30.84           C  
ATOM    912  C   THR H 125      16.659  10.398  15.059  1.00 29.65           C  
ATOM    913  O   THR H 125      16.344   9.213  14.958  1.00 29.57           O  
ATOM    914  N   LEU H 126      17.127  10.932  16.206  1.00 27.85           N  
ATOM    915  CA  LEU H 126      17.274  10.209  17.439  1.00 27.30           C  
ATOM    916  CB  LEU H 126      18.250  10.923  18.392  1.00 28.47           C  
ATOM    917  CG  LEU H 126      18.490  10.223  19.742  1.00 29.53           C  
ATOM    918  CD1 LEU H 126      19.524   9.098  19.637  1.00 30.75           C  
ATOM    919  CD2 LEU H 126      18.791  11.242  20.848  1.00 32.51           C  
ATOM    920  C   LEU H 126      15.947  10.275  18.133  1.00 27.09           C  
ATOM    921  O   LEU H 126      15.341  11.342  18.219  1.00 27.34           O  
ATOM    922  N   SER H 127      15.448   9.132  18.643  1.00 26.48           N  
ATOM    923  CA  SER H 127      14.206   9.180  19.361  0.94 25.89           C  
ATOM    924  CB  SER H 127      13.025   8.531  18.614  0.94 27.88           C  
ATOM    925  OG  SER H 127      12.675   9.296  17.469  0.94 29.45           O  
ATOM    926  C   SER H 127      14.386   8.422  20.641  1.00 25.39           C  
ATOM    927  O   SER H 127      14.807   7.266  20.636  1.00 26.18           O  
ATOM    928  N   LEU H 128      14.063   9.065  21.779  1.00 24.39           N  
ATOM    929  CA  LEU H 128      14.185   8.418  23.052  1.00 23.52           C  
ATOM    930  CB  LEU H 128      15.296   8.995  23.940  1.00 24.89           C  
ATOM    931  CG  LEU H 128      16.708   8.724  23.396  1.00 25.33           C  
ATOM    932  CD1 LEU H 128      17.785   9.326  24.313  1.00 26.41           C  
ATOM    933  CD2 LEU H 128      16.916   7.222  23.150  1.00 27.52           C  
ATOM    934  C   LEU H 128      12.906   8.624  23.789  1.00 23.45           C  
ATOM    935  O   LEU H 128      12.169   9.574  23.526  1.00 23.13           O  
ATOM    936  N   THR H 129      12.599   7.703  24.724  1.00 22.10           N  
ATOM    937  CA  THR H 129      11.410   7.843  25.507  1.00 22.46           C  
ATOM    938  CB  THR H 129      10.332   6.880  25.115  1.00 24.34           C  
ATOM    939  OG1 THR H 129      10.024   7.027  23.736  1.00 25.35           O  
ATOM    940  CG2 THR H 129       9.086   7.182  25.963  1.00 25.04           C  
ATOM    941  C   THR H 129      11.780   7.559  26.930  1.00 22.90           C  
ATOM    942  O   THR H 129      12.725   6.820  27.200  1.00 23.25           O  
ATOM    943  N   CYS H 130      11.054   8.171  27.885  1.00 22.61           N  
ATOM    944  CA  CYS H 130      11.330   7.927  29.269  1.00 22.19           C  
ATOM    945  CB  CYS H 130      11.881   9.179  29.991  1.00 22.26           C  
ATOM    946  SG  CYS H 130      12.400   8.904  31.713  1.00 23.74           S  
ATOM    947  C   CYS H 130      10.032   7.508  29.887  1.00 22.92           C  
ATOM    948  O   CYS H 130       9.006   8.161  29.701  1.00 23.03           O  
ATOM    949  N   ALA H 131      10.044   6.380  30.627  1.00 23.19           N  
ATOM    950  CA  ALA H 131       8.838   5.884  31.223  1.00 24.25           C  
ATOM    951  CB  ALA H 131       8.670   4.363  31.083  1.00 25.16           C  
ATOM    952  C   ALA H 131       8.900   6.198  32.679  1.00 24.00           C  
ATOM    953  O   ALA H 131       9.914   5.965  33.334  1.00 24.62           O  
ATOM    954  N   VAL H 132       7.793   6.734  33.223  1.00 24.13           N  
ATOM    955  CA  VAL H 132       7.770   7.132  34.596  1.00 24.77           C  
ATOM    956  CB  VAL H 132       7.192   8.503  34.780  1.00 24.09           C  
ATOM    957  CG1 VAL H 132       7.125   8.818  36.281  1.00 24.70           C  
ATOM    958  CG2 VAL H 132       8.019   9.503  33.956  1.00 24.53           C  
ATOM    959  C   VAL H 132       6.878   6.193  35.339  1.00 25.62           C  
ATOM    960  O   VAL H 132       5.781   5.867  34.891  1.00 26.87           O  
ATOM    961  N   SER H 133       7.347   5.721  36.510  1.00 25.77           N  
ATOM    962  CA  SER H 133       6.528   4.861  37.307  1.00 26.52           C  
ATOM    963  CB  SER H 133       7.012   3.402  37.334  1.00 28.30           C  
ATOM    964  OG  SER H 133       8.317   3.335  37.886  1.00 31.38           O  
ATOM    965  C   SER H 133       6.567   5.398  38.701  1.00 26.77           C  
ATOM    966  O   SER H 133       7.590   5.915  39.147  1.00 27.34           O  
ATOM    967  N   GLY H 134       5.412   5.357  39.389  1.00 39.41           N  
ATOM    968  CA  GLY H 134       5.336   5.844  40.733  1.00 38.10           C  
ATOM    969  C   GLY H 134       4.814   7.250  40.744  1.00 38.04           C  
ATOM    970  O   GLY H 134       4.448   7.762  41.800  1.00 37.86           O  
ATOM    971  N   TYR H 135       4.775   7.936  39.584  1.00 37.29           N  
ATOM    972  CA  TYR H 135       4.277   9.284  39.641  1.00 34.80           C  
ATOM    973  CB  TYR H 135       5.428  10.307  39.719  1.00 32.33           C  
ATOM    974  CG  TYR H 135       4.948  11.586  40.323  1.00 32.85           C  
ATOM    975  CD1 TYR H 135       4.853  11.692  41.692  1.00 31.04           C  
ATOM    976  CD2 TYR H 135       4.621  12.678  39.550  1.00 32.10           C  
ATOM    977  CE1 TYR H 135       4.426  12.854  42.288  1.00 33.50           C  
ATOM    978  CE2 TYR H 135       4.192  13.845  40.141  1.00 31.86           C  
ATOM    979  CZ  TYR H 135       4.089  13.935  41.511  1.00 32.96           C  
ATOM    980  OH  TYR H 135       3.649  15.132  42.117  1.00 33.82           O  
ATOM    981  C   TYR H 135       3.509   9.514  38.369  1.00 36.30           C  
ATOM    982  O   TYR H 135       3.871   8.987  37.318  1.00 38.27           O  
ATOM    983  N   SER H 136       2.410  10.294  38.425  1.00 37.98           N  
ATOM    984  CA  SER H 136       1.670  10.543  37.219  0.90 40.36           C  
ATOM    985  CB  SER H 136       0.227  11.008  37.470  0.90 43.26           C  
ATOM    986  OG  SER H 136      -0.440  11.225  36.235  0.90 47.68           O  
ATOM    987  C   SER H 136       2.382  11.627  36.472  1.00 41.14           C  
ATOM    988  O   SER H 136       2.817  12.614  37.063  1.00 44.60           O  
ATOM    989  N   ILE H 137       2.482  11.478  35.135  1.00 37.02           N  
ATOM    990  CA  ILE H 137       3.192  12.413  34.302  1.00 38.56           C  
ATOM    991  CB  ILE H 137       3.227  12.034  32.848  1.00 40.91           C  
ATOM    992  CG1 ILE H 137       4.226  10.901  32.573  1.00 43.93           C  
ATOM    993  CG2 ILE H 137       3.503  13.315  32.053  1.00 42.14           C  
ATOM    994  CD1 ILE H 137       5.674  11.277  32.882  1.00 44.55           C  
ATOM    995  C   ILE H 137       2.554  13.767  34.346  1.00 37.50           C  
ATOM    996  O   ILE H 137       3.247  14.781  34.398  1.00 39.16           O  
ATOM    997  N   SER H 138       1.212  13.826  34.317  1.00 35.21           N  
ATOM    998  CA  SER H 138       0.538  15.091  34.234  1.00 36.58           C  
ATOM    999  CB  SER H 138      -0.988  14.947  34.081  1.00 36.37           C  
ATOM   1000  OG  SER H 138      -1.542  14.312  35.224  1.00 20.08           O  
ATOM   1001  C   SER H 138       0.806  15.911  35.456  1.00 37.50           C  
ATOM   1002  O   SER H 138       0.775  17.138  35.395  1.00 40.19           O  
ATOM   1003  N   SER H 139       1.044  15.257  36.607  1.00 37.14           N  
ATOM   1004  CA  SER H 139       1.271  15.951  37.845  1.00 38.63           C  
ATOM   1005  CB  SER H 139       1.118  15.028  39.068  1.00 41.84           C  
ATOM   1006  OG  SER H 139      -0.215  14.542  39.147  1.00 47.80           O  
ATOM   1007  C   SER H 139       2.649  16.565  37.915  1.00 37.65           C  
ATOM   1008  O   SER H 139       2.857  17.521  38.662  1.00 38.92           O  
ATOM   1009  N   GLY H 140       3.626  16.055  37.135  1.00 35.40           N  
ATOM   1010  CA  GLY H 140       4.998  16.478  37.276  1.00 34.08           C  
ATOM   1011  C   GLY H 140       5.172  17.931  36.964  1.00 32.28           C  
ATOM   1012  O   GLY H 140       4.552  18.478  36.053  1.00 33.96           O  
ATOM   1013  N   TYR H 141       6.050  18.593  37.749  1.00 30.35           N  
ATOM   1014  CA  TYR H 141       6.334  19.985  37.565  1.00 31.09           C  
ATOM   1015  CB  TYR H 141       7.179  20.561  38.714  1.00 32.13           C  
ATOM   1016  CG  TYR H 141       7.356  22.020  38.471  1.00 31.88           C  
ATOM   1017  CD1 TYR H 141       6.287  22.878  38.595  1.00 33.04           C  
ATOM   1018  CD2 TYR H 141       8.589  22.535  38.144  1.00 34.53           C  
ATOM   1019  CE1 TYR H 141       6.444  24.227  38.378  1.00 35.24           C  
ATOM   1020  CE2 TYR H 141       8.751  23.883  37.927  1.00 35.65           C  
ATOM   1021  CZ  TYR H 141       7.677  24.732  38.044  1.00 34.87           C  
ATOM   1022  OH  TYR H 141       7.834  26.118  37.825  1.00 39.76           O  
ATOM   1023  C   TYR H 141       7.064  20.171  36.270  1.00 28.81           C  
ATOM   1024  O   TYR H 141       6.661  21.001  35.457  1.00 31.11           O  
ATOM   1025  N   TYR H 142       8.169  19.420  36.034  1.00 18.60           N  
ATOM   1026  CA  TYR H 142       8.786  19.531  34.741  1.00 18.55           C  
ATOM   1027  CB  TYR H 142       9.749  20.723  34.561  1.00 19.35           C  
ATOM   1028  CG  TYR H 142      10.988  20.593  35.384  1.00 21.05           C  
ATOM   1029  CD1 TYR H 142      12.013  19.770  34.979  1.00 27.40           C  
ATOM   1030  CD2 TYR H 142      11.147  21.322  36.542  1.00 23.47           C  
ATOM   1031  CE1 TYR H 142      13.164  19.660  35.723  1.00 23.76           C  
ATOM   1032  CE2 TYR H 142      12.298  21.215  37.289  1.00 29.06           C  
ATOM   1033  CZ  TYR H 142      13.311  20.382  36.881  1.00 30.05           C  
ATOM   1034  OH  TYR H 142      14.494  20.271  37.644  1.00 32.28           O  
ATOM   1035  C   TYR H 142       9.526  18.265  34.473  1.00 18.65           C  
ATOM   1036  O   TYR H 142       9.927  17.566  35.406  1.00 18.36           O  
ATOM   1037  N   TRP H 143       9.707  17.931  33.176  1.00 17.84           N  
ATOM   1038  CA  TRP H 143      10.430  16.747  32.808  1.00 17.82           C  
ATOM   1039  CB  TRP H 143       9.530  15.667  32.179  1.00 17.40           C  
ATOM   1040  CG  TRP H 143       8.383  15.251  33.071  1.00 17.60           C  
ATOM   1041  CD2 TRP H 143       8.458  14.299  34.146  1.00 17.70           C  
ATOM   1042  CD1 TRP H 143       7.096  15.704  33.052  1.00 18.51           C  
ATOM   1043  NE1 TRP H 143       6.368  15.105  34.049  1.00 19.13           N  
ATOM   1044  CE2 TRP H 143       7.193  14.238  34.732  1.00 18.17           C  
ATOM   1045  CE3 TRP H 143       9.495  13.543  34.614  1.00 18.56           C  
ATOM   1046  CZ2 TRP H 143       6.947  13.420  35.797  1.00 18.53           C  
ATOM   1047  CZ3 TRP H 143       9.239  12.714  35.685  1.00 18.29           C  
ATOM   1048  CH2 TRP H 143       7.989  12.655  36.266  1.00 18.62           C  
ATOM   1049  C   TRP H 143      11.422  17.183  31.767  1.00 18.11           C  
ATOM   1050  O   TRP H 143      11.114  18.044  30.946  1.00 19.00           O  
ATOM   1051  N   GLY H 144      12.646  16.609  31.757  1.00 18.02           N  
ATOM   1052  CA  GLY H 144      13.588  17.091  30.782  1.00 17.77           C  
ATOM   1053  C   GLY H 144      14.646  16.072  30.482  1.00 19.36           C  
ATOM   1054  O   GLY H 144      14.638  14.958  31.006  1.00 18.86           O  
ATOM   1055  N   TRP H 145      15.593  16.451  29.593  1.00 18.76           N  
ATOM   1056  CA  TRP H 145      16.641  15.553  29.202  1.00 19.05           C  
ATOM   1057  CB  TRP H 145      16.499  15.050  27.755  1.00 20.19           C  
ATOM   1058  CG  TRP H 145      15.292  14.173  27.511  1.00 19.30           C  
ATOM   1059  CD2 TRP H 145      15.307  12.736  27.540  1.00 19.93           C  
ATOM   1060  CD1 TRP H 145      14.014  14.540  27.208  1.00 20.14           C  
ATOM   1061  NE1 TRP H 145      13.231  13.422  27.042  1.00 21.06           N  
ATOM   1062  CE2 TRP H 145      14.015  12.305  27.244  1.00 20.09           C  
ATOM   1063  CE3 TRP H 145      16.315  11.848  27.789  1.00 20.03           C  
ATOM   1064  CZ2 TRP H 145      13.708  10.974  27.195  1.00 20.92           C  
ATOM   1065  CZ3 TRP H 145      16.002  10.506  27.741  1.00 20.38           C  
ATOM   1066  CH2 TRP H 145      14.723  10.080  27.449  1.00 20.37           C  
ATOM   1067  C   TRP H 145      17.965  16.261  29.292  1.00 19.84           C  
ATOM   1068  O   TRP H 145      18.076  17.457  29.019  1.00 20.41           O  
ATOM   1069  N   ILE H 146      19.012  15.517  29.711  1.00 19.78           N  
ATOM   1070  CA  ILE H 146      20.359  16.021  29.809  1.00 20.91           C  
ATOM   1071  CB  ILE H 146      20.832  16.190  31.227  1.00 22.10           C  
ATOM   1072  CG1 ILE H 146      19.951  17.196  31.992  1.00 23.23           C  
ATOM   1073  CG2 ILE H 146      22.312  16.598  31.179  1.00 23.11           C  
ATOM   1074  CD1 ILE H 146      18.547  16.677  32.296  1.00 29.30           C  
ATOM   1075  C   ILE H 146      21.238  14.977  29.174  1.00 21.86           C  
ATOM   1076  O   ILE H 146      20.952  13.783  29.267  1.00 23.37           O  
ATOM   1077  N   ARG H 147      22.334  15.386  28.494  1.00 20.47           N  
ATOM   1078  CA  ARG H 147      23.165  14.394  27.859  1.00 21.18           C  
ATOM   1079  CB  ARG H 147      23.073  14.407  26.325  1.00 20.53           C  
ATOM   1080  CG  ARG H 147      23.494  15.730  25.679  1.00 21.15           C  
ATOM   1081  CD  ARG H 147      23.317  15.728  24.160  1.00 20.96           C  
ATOM   1082  NE  ARG H 147      23.754  17.049  23.629  1.00 22.93           N  
ATOM   1083  CZ  ARG H 147      23.927  17.193  22.283  1.00 23.28           C  
ATOM   1084  NH1 ARG H 147      23.719  16.126  21.456  1.00 22.89           N1+
ATOM   1085  NH2 ARG H 147      24.302  18.398  21.762  1.00 24.65           N  
ATOM   1086  C   ARG H 147      24.595  14.615  28.230  1.00 21.85           C  
ATOM   1087  O   ARG H 147      24.982  15.702  28.659  1.00 21.84           O  
ATOM   1088  N   GLN H 148      25.417  13.552  28.101  1.00 22.07           N  
ATOM   1089  CA  GLN H 148      26.808  13.654  28.437  1.00 23.36           C  
ATOM   1090  CB  GLN H 148      27.077  13.155  29.871  1.00 23.26           C  
ATOM   1091  CG  GLN H 148      28.517  13.304  30.367  1.00 23.56           C  
ATOM   1092  CD  GLN H 148      28.548  12.756  31.789  1.00 24.88           C  
ATOM   1093  OE1 GLN H 148      27.808  11.835  32.130  1.00 25.00           O  
ATOM   1094  NE2 GLN H 148      29.421  13.346  32.647  1.00 24.01           N  
ATOM   1095  C   GLN H 148      27.589  12.792  27.487  1.00 23.38           C  
ATOM   1096  O   GLN H 148      27.447  11.571  27.496  1.00 24.27           O  
ATOM   1097  N   PRO H 149      28.435  13.388  26.683  1.00 25.24           N  
ATOM   1098  CA  PRO H 149      29.227  12.615  25.758  1.00 27.59           C  
ATOM   1099  CD  PRO H 149      28.149  14.716  26.166  1.00 26.66           C  
ATOM   1100  CB  PRO H 149      29.820  13.623  24.775  1.00 28.43           C  
ATOM   1101  CG  PRO H 149      28.781  14.760  24.763  1.00 29.81           C  
ATOM   1102  C   PRO H 149      30.234  11.826  26.529  1.00 29.45           C  
ATOM   1103  O   PRO H 149      30.558  12.225  27.646  1.00 28.61           O  
ATOM   1104  N   PRO H 150      30.732  10.740  26.007  1.00 31.47           N  
ATOM   1105  CA  PRO H 150      31.644   9.967  26.793  1.00 32.33           C  
ATOM   1106  CD  PRO H 150      29.977   9.915  25.077  1.00 32.81           C  
ATOM   1107  CB  PRO H 150      31.833   8.653  26.040  1.00 33.78           C  
ATOM   1108  CG  PRO H 150      30.489   8.477  25.301  1.00 34.67           C  
ATOM   1109  C   PRO H 150      32.893  10.719  27.088  1.00 32.60           C  
ATOM   1110  O   PRO H 150      33.500  11.271  26.172  1.00 33.04           O  
ATOM   1111  N   GLY H 151      33.297  10.746  28.369  1.00 32.84           N  
ATOM   1112  CA  GLY H 151      34.512  11.399  28.735  1.00 32.76           C  
ATOM   1113  C   GLY H 151      34.289  12.883  28.758  1.00 33.97           C  
ATOM   1114  O   GLY H 151      35.238  13.648  28.924  1.00 34.30           O  
ATOM   1115  N   LYS H 152      33.032  13.342  28.611  1.00 30.72           N  
ATOM   1116  CA  LYS H 152      32.816  14.764  28.579  1.00 29.33           C  
ATOM   1117  CB  LYS H 152      32.284  15.283  27.230  1.00 31.52           C  
ATOM   1118  CG  LYS H 152      33.313  15.181  26.097  1.00 34.09           C  
ATOM   1119  CD  LYS H 152      32.754  15.500  24.708  1.00 38.30           C  
ATOM   1120  CE  LYS H 152      33.784  15.389  23.582  1.00 40.32           C  
ATOM   1121  NZ  LYS H 152      33.844  13.994  23.080  1.00 40.94           N1+
ATOM   1122  C   LYS H 152      31.841  15.151  29.655  1.00 28.31           C  
ATOM   1123  O   LYS H 152      31.459  14.331  30.487  1.00 27.13           O  
ATOM   1124  N   GLY H 153      31.431  16.441  29.664  1.00 27.59           N  
ATOM   1125  CA  GLY H 153      30.585  16.987  30.697  1.00 25.79           C  
ATOM   1126  C   GLY H 153      29.123  16.835  30.379  1.00 24.97           C  
ATOM   1127  O   GLY H 153      28.731  16.157  29.433  1.00 25.17           O  
ATOM   1128  N   LEU H 154      28.275  17.498  31.202  1.00 23.69           N  
ATOM   1129  CA  LEU H 154      26.837  17.431  31.133  1.00 22.34           C  
ATOM   1130  CB  LEU H 154      26.180  17.547  32.520  1.00 22.62           C  
ATOM   1131  CG  LEU H 154      26.483  16.372  33.467  1.00 23.41           C  
ATOM   1132  CD1 LEU H 154      25.867  16.605  34.856  1.00 22.62           C  
ATOM   1133  CD2 LEU H 154      26.039  15.036  32.850  1.00 23.59           C  
ATOM   1134  C   LEU H 154      26.314  18.576  30.323  1.00 23.09           C  
ATOM   1135  O   LEU H 154      26.846  19.684  30.375  1.00 22.97           O  
ATOM   1136  N   GLU H 155      25.250  18.315  29.532  1.00 20.70           N  
ATOM   1137  CA  GLU H 155      24.628  19.359  28.766  1.00 21.22           C  
ATOM   1138  CB  GLU H 155      24.979  19.337  27.271  1.00 21.34           C  
ATOM   1139  CG  GLU H 155      24.369  20.520  26.518  1.00 23.51           C  
ATOM   1140  CD  GLU H 155      24.808  20.447  25.064  1.00 27.34           C  
ATOM   1141  OE1 GLU H 155      25.397  19.402  24.675  1.00 26.15           O  
ATOM   1142  OE2 GLU H 155      24.559  21.437  24.325  1.00 28.91           O1-
ATOM   1143  C   GLU H 155      23.137  19.217  28.886  1.00 20.51           C  
ATOM   1144  O   GLU H 155      22.583  18.132  28.719  1.00 21.06           O  
ATOM   1145  N   TRP H 156      22.438  20.336  29.180  1.00 19.91           N  
ATOM   1146  CA  TRP H 156      21.005  20.321  29.343  1.00 18.73           C  
ATOM   1147  CB  TRP H 156      20.516  21.417  30.307  1.00 19.19           C  
ATOM   1148  CG  TRP H 156      19.018  21.573  30.418  1.00 17.78           C  
ATOM   1149  CD2 TRP H 156      18.295  22.656  29.817  1.00 17.83           C  
ATOM   1150  CD1 TRP H 156      18.101  20.819  31.087  1.00 17.52           C  
ATOM   1151  NE1 TRP H 156      16.849  21.366  30.940  1.00 22.07           N  
ATOM   1152  CE2 TRP H 156      16.954  22.500  30.162  1.00 17.45           C  
ATOM   1153  CE3 TRP H 156      18.716  23.699  29.049  1.00 20.55           C  
ATOM   1154  CZ2 TRP H 156      16.011  23.394  29.742  1.00 20.63           C  
ATOM   1155  CZ3 TRP H 156      17.760  24.590  28.618  1.00 19.54           C  
ATOM   1156  CH2 TRP H 156      16.434  24.444  28.958  1.00 20.44           C  
ATOM   1157  C   TRP H 156      20.363  20.551  28.012  1.00 19.69           C  
ATOM   1158  O   TRP H 156      20.717  21.494  27.310  1.00 19.05           O  
ATOM   1159  N   ILE H 157      19.486  19.616  27.588  1.00 18.34           N  
ATOM   1160  CA  ILE H 157      18.755  19.701  26.353  1.00 18.21           C  
ATOM   1161  CB  ILE H 157      18.338  18.343  25.877  1.00 17.71           C  
ATOM   1162  CG1 ILE H 157      19.585  17.457  25.708  1.00 17.56           C  
ATOM   1163  CG2 ILE H 157      17.530  18.512  24.579  1.00 18.49           C  
ATOM   1164  CD1 ILE H 157      19.268  15.973  25.553  1.00 18.33           C  
ATOM   1165  C   ILE H 157      17.523  20.567  26.420  1.00 19.54           C  
ATOM   1166  O   ILE H 157      17.352  21.481  25.614  1.00 19.37           O  
ATOM   1167  N   GLY H 158      16.624  20.318  27.400  1.00 18.62           N  
ATOM   1168  CA  GLY H 158      15.388  21.057  27.429  1.00 18.31           C  
ATOM   1169  C   GLY H 158      14.444  20.424  28.404  1.00 19.09           C  
ATOM   1170  O   GLY H 158      14.692  19.335  28.922  1.00 18.58           O  
ATOM   1171  N   SER H 159      13.312  21.110  28.668  1.00 17.60           N  
ATOM   1172  CA  SER H 159      12.362  20.595  29.610  1.00 18.50           C  
ATOM   1173  CB  SER H 159      12.526  21.192  31.019  1.00 19.11           C  
ATOM   1174  OG  SER H 159      13.796  20.839  31.545  1.00 24.85           O  
ATOM   1175  C   SER H 159      10.980  20.930  29.150  1.00 18.74           C  
ATOM   1176  O   SER H 159      10.774  21.839  28.348  1.00 18.59           O  
ATOM   1177  N   ILE H 160       9.998  20.145  29.640  1.00 18.16           N  
ATOM   1178  CA  ILE H 160       8.605  20.357  29.376  1.00 18.36           C  
ATOM   1179  CB  ILE H 160       7.966  19.220  28.640  1.00 18.66           C  
ATOM   1180  CG1 ILE H 160       6.510  19.564  28.290  1.00 18.66           C  
ATOM   1181  CG2 ILE H 160       8.153  17.940  29.468  1.00 19.75           C  
ATOM   1182  CD1 ILE H 160       5.892  18.599  27.280  1.00 20.03           C  
ATOM   1183  C   ILE H 160       7.942  20.508  30.716  1.00 18.85           C  
ATOM   1184  O   ILE H 160       8.115  19.669  31.599  1.00 18.55           O  
ATOM   1185  N   TYR H 161       7.166  21.599  30.892  1.00 18.61           N  
ATOM   1186  CA  TYR H 161       6.520  21.952  32.129  1.00 18.77           C  
ATOM   1187  CB  TYR H 161       6.456  23.466  32.409  1.00 19.20           C  
ATOM   1188  CG  TYR H 161       7.799  23.862  32.907  1.00 18.09           C  
ATOM   1189  CD1 TYR H 161       8.841  24.086  32.040  1.00 17.99           C  
ATOM   1190  CD2 TYR H 161       8.011  24.001  34.260  1.00 19.86           C  
ATOM   1191  CE1 TYR H 161      10.079  24.448  32.521  1.00 17.66           C  
ATOM   1192  CE2 TYR H 161       9.244  24.360  34.747  1.00 19.97           C  
ATOM   1193  CZ  TYR H 161      10.282  24.584  33.873  1.00 19.64           C  
ATOM   1194  OH  TYR H 161      11.554  24.956  34.358  1.00 20.46           O  
ATOM   1195  C   TYR H 161       5.129  21.421  32.176  1.00 19.09           C  
ATOM   1196  O   TYR H 161       4.540  21.044  31.166  1.00 20.40           O  
ATOM   1197  N   HIS H 162       4.585  21.403  33.406  1.00 18.69           N  
ATOM   1198  CA  HIS H 162       3.258  20.951  33.692  1.00 17.68           C  
ATOM   1199  ND1 HIS H 162       0.411  21.877  35.199  1.00 21.83           N  
ATOM   1200  CG  HIS H 162       1.417  20.970  35.450  1.00 20.69           C  
ATOM   1201  CB  HIS H 162       2.862  21.239  35.150  1.00 22.37           C  
ATOM   1202  NE2 HIS H 162      -0.556  20.083  36.087  1.00 25.96           N  
ATOM   1203  CD2 HIS H 162       0.810  19.880  35.993  1.00 20.06           C  
ATOM   1204  CE1 HIS H 162      -0.748  21.296  35.599  1.00 24.17           C  
ATOM   1205  C   HIS H 162       2.308  21.714  32.823  1.00 22.03           C  
ATOM   1206  O   HIS H 162       1.347  21.151  32.304  1.00 19.58           O  
ATOM   1207  N   SER H 163       2.565  23.022  32.638  1.00 18.08           N  
ATOM   1208  CA  SER H 163       1.727  23.879  31.849  1.00 20.14           C  
ATOM   1209  CB  SER H 163       2.215  25.337  31.850  1.00 18.69           C  
ATOM   1210  OG  SER H 163       3.500  25.419  31.251  1.00 20.67           O  
ATOM   1211  C   SER H 163       1.726  23.409  30.425  1.00 22.26           C  
ATOM   1212  O   SER H 163       0.762  23.637  29.695  1.00 20.66           O  
ATOM   1213  N   GLY H 164       2.799  22.717  29.995  1.00 21.63           N  
ATOM   1214  CA  GLY H 164       2.868  22.249  28.639  1.00 21.57           C  
ATOM   1215  C   GLY H 164       3.885  23.055  27.892  1.00 19.27           C  
ATOM   1216  O   GLY H 164       4.278  22.702  26.781  1.00 20.99           O  
ATOM   1217  N   SER H 165       4.351  24.167  28.485  1.00 24.04           N  
ATOM   1218  CA  SER H 165       5.325  24.957  27.798  1.00 24.04           C  
ATOM   1219  CB  SER H 165       5.562  26.336  28.437  1.00 25.79           C  
ATOM   1220  OG  SER H 165       4.367  27.103  28.420  1.00 21.33           O  
ATOM   1221  C   SER H 165       6.619  24.213  27.828  1.00 23.44           C  
ATOM   1222  O   SER H 165       6.887  23.438  28.745  1.00 22.45           O  
ATOM   1223  N   THR H 166       7.454  24.420  26.793  1.00 23.21           N  
ATOM   1224  CA  THR H 166       8.728  23.772  26.756  1.00 22.90           C  
ATOM   1225  CB  THR H 166       8.856  22.746  25.668  1.00 23.47           C  
ATOM   1226  OG1 THR H 166       8.525  23.323  24.416  1.00 24.22           O  
ATOM   1227  CG2 THR H 166       7.942  21.551  25.978  1.00 22.60           C  
ATOM   1228  C   THR H 166       9.789  24.806  26.535  1.00 22.71           C  
ATOM   1229  O   THR H 166       9.552  25.854  25.932  1.00 24.10           O  
ATOM   1230  N   TYR H 167      10.991  24.537  27.085  1.00 22.08           N  
ATOM   1231  CA  TYR H 167      12.125  25.393  26.885  1.00 21.73           C  
ATOM   1232  CB  TYR H 167      12.615  26.134  28.145  1.00 23.61           C  
ATOM   1233  CG  TYR H 167      11.582  27.134  28.527  1.00 29.32           C  
ATOM   1234  CD1 TYR H 167      11.307  28.186  27.685  1.00 29.98           C  
ATOM   1235  CD2 TYR H 167      10.917  27.053  29.729  1.00 31.23           C  
ATOM   1236  CE1 TYR H 167      10.363  29.128  28.016  1.00 31.24           C  
ATOM   1237  CE2 TYR H 167       9.972  27.993  30.065  1.00 31.72           C  
ATOM   1238  CZ  TYR H 167       9.690  29.030  29.208  1.00 32.01           C  
ATOM   1239  OH  TYR H 167       8.721  29.996  29.552  1.00 33.25           O  
ATOM   1240  C   TYR H 167      13.253  24.522  26.441  1.00 22.25           C  
ATOM   1241  O   TYR H 167      13.485  23.453  27.005  1.00 22.20           O  
ATOM   1242  N   TYR H 168      14.001  24.959  25.409  1.00 21.52           N  
ATOM   1243  CA  TYR H 168      15.068  24.126  24.932  1.00 21.44           C  
ATOM   1244  CB  TYR H 168      14.884  23.597  23.495  1.00 21.78           C  
ATOM   1245  CG  TYR H 168      13.638  22.781  23.380  1.00 21.99           C  
ATOM   1246  CD1 TYR H 168      13.601  21.461  23.766  1.00 23.62           C  
ATOM   1247  CD2 TYR H 168      12.492  23.351  22.882  1.00 24.56           C  
ATOM   1248  CE1 TYR H 168      12.443  20.727  23.645  1.00 24.97           C  
ATOM   1249  CE2 TYR H 168      11.332  22.625  22.758  1.00 25.76           C  
ATOM   1250  CZ  TYR H 168      11.307  21.308  23.138  1.00 24.33           C  
ATOM   1251  OH  TYR H 168      10.120  20.556  23.011  1.00 17.66           O  
ATOM   1252  C   TYR H 168      16.328  24.936  24.908  1.00 21.63           C  
ATOM   1253  O   TYR H 168      16.299  26.166  24.883  1.00 22.52           O  
ATOM   1254  N   ASN H 169      17.483  24.242  24.939  1.00 21.03           N  
ATOM   1255  CA  ASN H 169      18.757  24.896  24.872  1.00 21.67           C  
ATOM   1256  CB  ASN H 169      19.929  23.903  24.979  1.00 20.81           C  
ATOM   1257  CG  ASN H 169      21.233  24.671  25.132  1.00 23.07           C  
ATOM   1258  OD1 ASN H 169      21.458  25.685  24.472  1.00 23.30           O  
ATOM   1259  ND2 ASN H 169      22.123  24.175  26.031  1.00 22.88           N  
ATOM   1260  C   ASN H 169      18.816  25.551  23.525  1.00 22.53           C  
ATOM   1261  O   ASN H 169      18.470  24.941  22.517  1.00 22.93           O  
ATOM   1262  N   PRO H 170      19.248  26.780  23.470  1.00 23.55           N  
ATOM   1263  CA  PRO H 170      19.247  27.487  22.219  1.00 25.76           C  
ATOM   1264  CD  PRO H 170      19.124  27.678  24.603  1.00 24.27           C  
ATOM   1265  CB  PRO H 170      19.556  28.941  22.569  1.00 26.68           C  
ATOM   1266  CG  PRO H 170      19.009  29.089  24.000  1.00 28.08           C  
ATOM   1267  C   PRO H 170      20.165  26.888  21.207  1.00 26.93           C  
ATOM   1268  O   PRO H 170      19.949  27.090  20.014  1.00 28.11           O  
ATOM   1269  N   SER H 171      21.202  26.163  21.648  1.00 27.67           N  
ATOM   1270  CA  SER H 171      22.131  25.600  20.712  1.00 29.92           C  
ATOM   1271  CB  SER H 171      23.253  24.826  21.418  1.00 30.76           C  
ATOM   1272  OG  SER H 171      23.910  25.663  22.356  1.00 34.46           O  
ATOM   1273  C   SER H 171      21.414  24.591  19.862  1.00 30.51           C  
ATOM   1274  O   SER H 171      21.619  24.512  18.653  1.00 30.89           O  
ATOM   1275  N   LEU H 172      20.632  23.731  20.532  1.00 29.71           N  
ATOM   1276  CA  LEU H 172      19.880  22.622  20.010  1.00 30.96           C  
ATOM   1277  CB  LEU H 172      19.608  21.549  21.072  1.00 29.89           C  
ATOM   1278  CG  LEU H 172      20.891  20.921  21.641  1.00 30.59           C  
ATOM   1279  CD1 LEU H 172      20.542  19.851  22.684  1.00 31.48           C  
ATOM   1280  CD2 LEU H 172      21.818  20.400  20.529  1.00 31.65           C  
ATOM   1281  C   LEU H 172      18.541  22.935  19.397  1.00 31.39           C  
ATOM   1282  O   LEU H 172      18.007  22.115  18.654  1.00 31.18           O  
ATOM   1283  N   LYS H 173      17.943  24.101  19.690  1.00 33.09           N  
ATOM   1284  CA  LYS H 173      16.533  24.306  19.479  1.00 34.07           C  
ATOM   1285  CB  LYS H 173      16.100  25.756  19.747  1.00 35.58           C  
ATOM   1286  CG  LYS H 173      16.673  26.780  18.763  1.00 39.09           C  
ATOM   1287  CD  LYS H 173      16.004  28.150  18.879  1.00 44.11           C  
ATOM   1288  CE  LYS H 173      16.597  29.211  17.950  1.00 48.29           C  
ATOM   1289  NZ  LYS H 173      15.861  30.484  18.101  1.00 52.37           N1+
ATOM   1290  C   LYS H 173      16.014  23.923  18.119  1.00 33.28           C  
ATOM   1291  O   LYS H 173      14.942  23.324  18.037  1.00 33.93           O  
ATOM   1292  N   SER H 174      16.710  24.221  17.011  1.00 32.71           N  
ATOM   1293  CA  SER H 174      16.110  23.908  15.739  1.00 32.28           C  
ATOM   1294  CB  SER H 174      16.993  24.337  14.554  1.00 35.39           C  
ATOM   1295  OG  SER H 174      17.188  25.743  14.580  1.00 37.14           O  
ATOM   1296  C   SER H 174      15.872  22.425  15.616  1.00 31.61           C  
ATOM   1297  O   SER H 174      14.880  21.990  15.031  1.00 32.21           O  
ATOM   1298  N   ARG H 175      16.826  21.628  16.130  1.00 28.17           N  
ATOM   1299  CA  ARG H 175      16.906  20.192  16.074  1.00 26.42           C  
ATOM   1300  CB  ARG H 175      18.341  19.740  16.362  1.00 26.98           C  
ATOM   1301  CG  ARG H 175      19.335  20.434  15.429  1.00 27.82           C  
ATOM   1302  CD  ARG H 175      20.795  20.280  15.845  1.00 28.24           C  
ATOM   1303  NE  ARG H 175      21.289  19.001  15.274  1.00 27.76           N  
ATOM   1304  CZ  ARG H 175      22.221  18.267  15.943  1.00 27.23           C  
ATOM   1305  NH1 ARG H 175      22.638  18.645  17.189  1.00 27.08           N1+
ATOM   1306  NH2 ARG H 175      22.751  17.163  15.349  1.00 27.11           N  
ATOM   1307  C   ARG H 175      15.989  19.441  17.011  1.00 25.75           C  
ATOM   1308  O   ARG H 175      15.600  18.314  16.702  1.00 25.90           O  
ATOM   1309  N   VAL H 176      15.635  20.004  18.187  1.00 24.96           N  
ATOM   1310  CA  VAL H 176      15.009  19.173  19.185  1.00 24.31           C  
ATOM   1311  CB  VAL H 176      15.665  19.303  20.523  1.00 24.15           C  
ATOM   1312  CG1 VAL H 176      15.317  20.685  21.098  1.00 26.09           C  
ATOM   1313  CG2 VAL H 176      15.228  18.123  21.402  1.00 26.66           C  
ATOM   1314  C   VAL H 176      13.548  19.440  19.393  1.00 25.01           C  
ATOM   1315  O   VAL H 176      13.045  20.538  19.157  1.00 25.21           O  
ATOM   1316  N   THR H 177      12.824  18.374  19.814  1.00 23.51           N  
ATOM   1317  CA  THR H 177      11.430  18.453  20.152  1.00 23.50           C  
ATOM   1318  CB  THR H 177      10.531  17.992  19.043  1.00 24.81           C  
ATOM   1319  OG1 THR H 177      10.781  18.748  17.867  1.00 29.11           O  
ATOM   1320  CG2 THR H 177       9.069  18.177  19.483  1.00 29.54           C  
ATOM   1321  C   THR H 177      11.202  17.528  21.318  1.00 23.00           C  
ATOM   1322  O   THR H 177      11.754  16.430  21.358  1.00 22.70           O  
ATOM   1323  N   ILE H 178      10.394  17.957  22.314  1.00 21.72           N  
ATOM   1324  CA  ILE H 178      10.083  17.113  23.438  1.00 20.94           C  
ATOM   1325  CB  ILE H 178      10.722  17.521  24.741  1.00 20.12           C  
ATOM   1326  CG1 ILE H 178      12.259  17.463  24.643  1.00 24.49           C  
ATOM   1327  CG2 ILE H 178      10.152  16.618  25.848  1.00 23.97           C  
ATOM   1328  CD1 ILE H 178      12.973  18.060  25.856  1.00 25.30           C  
ATOM   1329  C   ILE H 178       8.597  17.146  23.633  1.00 21.93           C  
ATOM   1330  O   ILE H 178       7.952  18.170  23.410  1.00 21.98           O  
ATOM   1331  N   SER H 179       8.006  16.002  24.039  1.00 21.44           N  
ATOM   1332  CA  SER H 179       6.583  15.959  24.229  0.90 22.84           C  
ATOM   1333  CB  SER H 179       5.813  15.567  22.955  0.90 23.21           C  
ATOM   1334  OG  SER H 179       6.196  14.268  22.531  0.90 25.25           O  
ATOM   1335  C   SER H 179       6.263  14.946  25.287  1.00 22.94           C  
ATOM   1336  O   SER H 179       7.137  14.199  25.723  1.00 23.54           O  
ATOM   1337  N   VAL H 180       4.993  14.928  25.752  1.00 24.22           N  
ATOM   1338  CA  VAL H 180       4.579  13.983  26.752  1.00 24.71           C  
ATOM   1339  CB  VAL H 180       4.227  14.603  28.069  1.00 25.81           C  
ATOM   1340  CG1 VAL H 180       5.493  15.212  28.670  1.00 28.03           C  
ATOM   1341  CG2 VAL H 180       3.112  15.633  27.857  1.00 26.51           C  
ATOM   1342  C   VAL H 180       3.354  13.248  26.284  1.00 26.59           C  
ATOM   1343  O   VAL H 180       2.508  13.806  25.586  1.00 26.80           O  
ATOM   1344  N   ASP H 181       3.256  11.951  26.659  1.00 26.87           N  
ATOM   1345  CA  ASP H 181       2.118  11.125  26.352  1.00 28.37           C  
ATOM   1346  CB  ASP H 181       2.452   9.913  25.466  1.00 28.96           C  
ATOM   1347  CG  ASP H 181       1.159   9.179  25.127  1.00 33.47           C  
ATOM   1348  OD1 ASP H 181       0.077   9.596  25.619  1.00 35.50           O  
ATOM   1349  OD2 ASP H 181       1.237   8.189  24.354  1.00 34.72           O1-
ATOM   1350  C   ASP H 181       1.621  10.593  27.657  1.00 29.45           C  
ATOM   1351  O   ASP H 181       2.197   9.678  28.243  1.00 28.93           O  
ATOM   1352  N   THR H 182       0.505  11.159  28.136  1.00 31.23           N  
ATOM   1353  CA  THR H 182      -0.046  10.831  29.420  1.00 32.64           C  
ATOM   1354  CB  THR H 182      -1.219  11.696  29.761  1.00 33.88           C  
ATOM   1355  OG1 THR H 182      -2.236  11.535  28.784  1.00 35.42           O  
ATOM   1356  CG2 THR H 182      -0.759  13.165  29.807  1.00 33.82           C  
ATOM   1357  C   THR H 182      -0.512   9.404  29.477  1.00 33.27           C  
ATOM   1358  O   THR H 182      -0.355   8.738  30.500  1.00 33.84           O  
ATOM   1359  N   SER H 183      -1.098   8.890  28.380  1.00 33.34           N  
ATOM   1360  CA  SER H 183      -1.674   7.573  28.411  0.94 34.39           C  
ATOM   1361  CB  SER H 183      -2.187   7.132  27.031  0.94 36.20           C  
ATOM   1362  OG  SER H 183      -3.066   8.113  26.507  0.94 37.91           O  
ATOM   1363  C   SER H 183      -0.612   6.600  28.800  1.00 34.86           C  
ATOM   1364  O   SER H 183      -0.827   5.728  29.641  1.00 35.28           O  
ATOM   1365  N   LYS H 184       0.553   6.719  28.146  1.00 32.30           N  
ATOM   1366  CA  LYS H 184       1.707   5.901  28.371  1.00 32.02           C  
ATOM   1367  CB  LYS H 184       2.699   5.926  27.198  1.00 33.07           C  
ATOM   1368  CG  LYS H 184       2.181   5.157  25.980  1.00 36.65           C  
ATOM   1369  CD  LYS H 184       3.029   5.324  24.718  1.00 38.68           C  
ATOM   1370  CE  LYS H 184       2.654   4.342  23.605  1.00 46.84           C  
ATOM   1371  NZ  LYS H 184       3.634   4.426  22.501  1.00 49.85           N1+
ATOM   1372  C   LYS H 184       2.417   6.276  29.641  1.00 29.29           C  
ATOM   1373  O   LYS H 184       3.164   5.468  30.191  1.00 29.96           O  
ATOM   1374  N   ASN H 185       2.224   7.510  30.149  1.00 28.30           N  
ATOM   1375  CA  ASN H 185       2.988   7.961  31.283  1.00 26.54           C  
ATOM   1376  CB  ASN H 185       2.899   7.074  32.538  1.00 27.60           C  
ATOM   1377  CG  ASN H 185       1.692   7.495  33.361  1.00 28.66           C  
ATOM   1378  OD1 ASN H 185       1.074   6.677  34.040  1.00 29.79           O  
ATOM   1379  ND2 ASN H 185       1.358   8.813  33.322  1.00 27.66           N  
ATOM   1380  C   ASN H 185       4.428   8.037  30.892  1.00 25.79           C  
ATOM   1381  O   ASN H 185       5.315   7.606  31.629  1.00 25.09           O  
ATOM   1382  N   GLN H 186       4.689   8.598  29.698  1.00 24.50           N  
ATOM   1383  CA  GLN H 186       6.039   8.726  29.245  1.00 23.99           C  
ATOM   1384  CB  GLN H 186       6.401   7.644  28.217  1.00 25.95           C  
ATOM   1385  CG  GLN H 186       5.564   7.739  26.939  1.00 29.08           C  
ATOM   1386  CD  GLN H 186       5.956   6.602  26.006  1.00 31.47           C  
ATOM   1387  OE1 GLN H 186       5.703   6.659  24.804  1.00 33.20           O  
ATOM   1388  NE2 GLN H 186       6.588   5.536  26.566  1.00 30.98           N  
ATOM   1389  C   GLN H 186       6.207  10.069  28.586  1.00 22.97           C  
ATOM   1390  O   GLN H 186       5.235  10.752  28.261  1.00 23.08           O  
ATOM   1391  N   PHE H 187       7.476  10.502  28.426  1.00 20.86           N  
ATOM   1392  CA  PHE H 187       7.782  11.720  27.727  1.00 20.27           C  
ATOM   1393  CB  PHE H 187       8.094  12.925  28.645  1.00 19.38           C  
ATOM   1394  CG  PHE H 187       9.303  12.676  29.476  1.00 18.10           C  
ATOM   1395  CD1 PHE H 187       9.276  11.755  30.492  1.00 18.02           C  
ATOM   1396  CD2 PHE H 187      10.476  13.344  29.233  1.00 17.93           C  
ATOM   1397  CE1 PHE H 187      10.389  11.518  31.262  1.00 18.49           C  
ATOM   1398  CE2 PHE H 187      11.592  13.114  30.003  1.00 18.92           C  
ATOM   1399  CZ  PHE H 187      11.552  12.199  31.025  1.00 18.27           C  
ATOM   1400  C   PHE H 187       8.930  11.398  26.823  1.00 20.23           C  
ATOM   1401  O   PHE H 187       9.654  10.432  27.061  1.00 20.58           O  
ATOM   1402  N   SER H 188       9.118  12.177  25.738  1.00 20.32           N  
ATOM   1403  CA  SER H 188      10.111  11.752  24.799  1.00 20.46           C  
ATOM   1404  CB  SER H 188       9.508  11.010  23.595  1.00 23.01           C  
ATOM   1405  OG  SER H 188       8.558  11.834  22.939  1.00 25.53           O  
ATOM   1406  C   SER H 188      10.926  12.892  24.289  1.00 20.33           C  
ATOM   1407  O   SER H 188      10.631  14.064  24.518  1.00 21.39           O  
ATOM   1408  N   LEU H 189      12.027  12.517  23.607  1.00 20.03           N  
ATOM   1409  CA  LEU H 189      12.964  13.430  23.029  1.00 20.38           C  
ATOM   1410  CB  LEU H 189      14.332  13.373  23.734  1.00 19.56           C  
ATOM   1411  CG  LEU H 189      15.428  14.231  23.081  1.00 19.74           C  
ATOM   1412  CD1 LEU H 189      15.101  15.731  23.138  1.00 19.75           C  
ATOM   1413  CD2 LEU H 189      16.805  13.887  23.671  1.00 20.36           C  
ATOM   1414  C   LEU H 189      13.185  13.037  21.604  1.00 21.14           C  
ATOM   1415  O   LEU H 189      13.287  11.854  21.281  1.00 20.97           O  
ATOM   1416  N   LYS H 190      13.239  14.038  20.704  1.00 21.28           N  
ATOM   1417  CA  LYS H 190      13.519  13.757  19.327  1.00 22.52           C  
ATOM   1418  CB  LYS H 190      12.295  13.898  18.408  1.00 24.49           C  
ATOM   1419  CG  LYS H 190      11.256  12.799  18.631  1.00 28.76           C  
ATOM   1420  CD  LYS H 190       9.936  13.055  17.903  1.00 34.10           C  
ATOM   1421  CE  LYS H 190      10.129  13.385  16.423  1.00 41.42           C  
ATOM   1422  NZ  LYS H 190      10.842  12.279  15.747  1.00 45.83           N1+
ATOM   1423  C   LYS H 190      14.550  14.743  18.887  1.00 22.64           C  
ATOM   1424  O   LYS H 190      14.356  15.953  19.003  1.00 23.87           O  
ATOM   1425  N   LEU H 191      15.691  14.235  18.382  1.00 22.76           N  
ATOM   1426  CA  LEU H 191      16.747  15.098  17.939  1.00 23.89           C  
ATOM   1427  CB  LEU H 191      18.038  14.904  18.755  1.00 22.93           C  
ATOM   1428  CG  LEU H 191      19.205  15.825  18.360  1.00 23.50           C  
ATOM   1429  CD1 LEU H 191      18.861  17.301  18.610  1.00 23.77           C  
ATOM   1430  CD2 LEU H 191      20.497  15.400  19.075  1.00 24.88           C  
ATOM   1431  C   LEU H 191      17.023  14.732  16.509  1.00 23.78           C  
ATOM   1432  O   LEU H 191      17.399  13.599  16.211  1.00 24.90           O  
ATOM   1433  N   SER H 192      16.828  15.689  15.579  1.00 25.10           N  
ATOM   1434  CA  SER H 192      16.993  15.396  14.183  1.00 25.94           C  
ATOM   1435  CB  SER H 192      16.007  16.156  13.276  1.00 26.72           C  
ATOM   1436  OG  SER H 192      16.207  17.557  13.392  1.00 28.71           O  
ATOM   1437  C   SER H 192      18.381  15.714  13.714  1.00 25.95           C  
ATOM   1438  O   SER H 192      19.171  16.348  14.411  1.00 26.58           O  
ATOM   1439  N   SER H 193      18.700  15.240  12.488  1.00 26.52           N  
ATOM   1440  CA  SER H 193      19.941  15.512  11.812  1.00 27.56           C  
ATOM   1441  CB  SER H 193      20.046  16.963  11.313  1.00 28.57           C  
ATOM   1442  OG  SER H 193      19.054  17.213  10.331  1.00 30.28           O  
ATOM   1443  C   SER H 193      21.101  15.252  12.715  1.00 26.50           C  
ATOM   1444  O   SER H 193      21.979  16.098  12.854  1.00 27.55           O  
ATOM   1445  N   VAL H 194      21.155  14.053  13.320  1.00 26.28           N  
ATOM   1446  CA  VAL H 194      22.185  13.727  14.262  1.00 26.66           C  
ATOM   1447  CB  VAL H 194      21.887  12.487  15.052  1.00 25.04           C  
ATOM   1448  CG1 VAL H 194      20.616  12.730  15.886  1.00 26.57           C  
ATOM   1449  CG2 VAL H 194      21.772  11.302  14.077  1.00 24.83           C  
ATOM   1450  C   VAL H 194      23.502  13.520  13.588  1.00 27.16           C  
ATOM   1451  O   VAL H 194      23.583  13.122  12.426  1.00 27.56           O  
ATOM   1452  N   THR H 195      24.577  13.830  14.342  1.00 26.75           N  
ATOM   1453  CA  THR H 195      25.926  13.664  13.892  1.00 27.17           C  
ATOM   1454  CB  THR H 195      26.614  14.956  13.578  1.00 27.58           C  
ATOM   1455  OG1 THR H 195      26.723  15.757  14.745  1.00 27.89           O  
ATOM   1456  CG2 THR H 195      25.791  15.691  12.507  1.00 28.04           C  
ATOM   1457  C   THR H 195      26.678  13.021  15.017  1.00 27.43           C  
ATOM   1458  O   THR H 195      26.108  12.671  16.050  1.00 26.43           O  
ATOM   1459  N   ALA H 196      28.001  12.861  14.833  1.00 27.82           N  
ATOM   1460  CA  ALA H 196      28.873  12.222  15.778  1.00 27.47           C  
ATOM   1461  CB  ALA H 196      30.333  12.181  15.297  1.00 29.32           C  
ATOM   1462  C   ALA H 196      28.846  12.989  17.063  1.00 28.01           C  
ATOM   1463  O   ALA H 196      28.996  12.419  18.143  1.00 27.79           O  
ATOM   1464  N   ALA H 197      28.662  14.315  16.976  1.00 26.87           N  
ATOM   1465  CA  ALA H 197      28.689  15.167  18.128  1.00 26.71           C  
ATOM   1466  CB  ALA H 197      28.433  16.642  17.777  1.00 27.33           C  
ATOM   1467  C   ALA H 197      27.629  14.731  19.094  1.00 26.45           C  
ATOM   1468  O   ALA H 197      27.798  14.861  20.304  1.00 27.46           O  
ATOM   1469  N   ASP H 198      26.493  14.234  18.577  1.00 25.01           N  
ATOM   1470  CA  ASP H 198      25.346  13.814  19.336  1.00 23.78           C  
ATOM   1471  CB  ASP H 198      24.111  13.589  18.459  1.00 24.34           C  
ATOM   1472  CG  ASP H 198      23.688  14.958  17.946  1.00 25.16           C  
ATOM   1473  OD1 ASP H 198      23.956  15.981  18.636  1.00 25.18           O  
ATOM   1474  OD2 ASP H 198      23.091  14.988  16.840  1.00 25.62           O1-
ATOM   1475  C   ASP H 198      25.585  12.558  20.136  1.00 23.90           C  
ATOM   1476  O   ASP H 198      24.762  12.210  20.978  1.00 23.84           O  
ATOM   1477  N   THR H 199      26.648  11.783  19.862  1.00 22.17           N  
ATOM   1478  CA  THR H 199      26.838  10.570  20.617  1.00 21.60           C  
ATOM   1479  CB  THR H 199      28.045   9.799  20.174  1.00 22.74           C  
ATOM   1480  OG1 THR H 199      27.933   9.460  18.799  1.00 21.94           O  
ATOM   1481  CG2 THR H 199      28.165   8.532  21.034  1.00 22.16           C  
ATOM   1482  C   THR H 199      27.014  10.898  22.073  1.00 21.58           C  
ATOM   1483  O   THR H 199      27.867  11.708  22.431  1.00 21.97           O  
ATOM   1484  N   ALA H 200      26.201  10.277  22.962  1.00 20.82           N  
ATOM   1485  CA  ALA H 200      26.346  10.551  24.370  1.00 20.44           C  
ATOM   1486  CB  ALA H 200      26.090  12.024  24.734  1.00 21.54           C  
ATOM   1487  C   ALA H 200      25.351   9.734  25.137  1.00 20.23           C  
ATOM   1488  O   ALA H 200      24.487   9.074  24.561  1.00 20.45           O  
ATOM   1489  N   VAL H 201      25.489   9.732  26.482  1.00 19.87           N  
ATOM   1490  CA  VAL H 201      24.535   9.080  27.331  1.00 19.68           C  
ATOM   1491  CB  VAL H 201      25.074   8.743  28.690  1.00 19.01           C  
ATOM   1492  CG1 VAL H 201      23.940   8.136  29.532  1.00 19.06           C  
ATOM   1493  CG2 VAL H 201      26.294   7.824  28.521  1.00 20.51           C  
ATOM   1494  C   VAL H 201      23.442  10.076  27.539  1.00 19.63           C  
ATOM   1495  O   VAL H 201      23.705  11.235  27.856  1.00 20.28           O  
ATOM   1496  N   TYR H 202      22.175   9.651  27.382  1.00 19.26           N  
ATOM   1497  CA  TYR H 202      21.087  10.576  27.532  1.00 19.01           C  
ATOM   1498  CB  TYR H 202      20.098  10.553  26.349  1.00 19.00           C  
ATOM   1499  CG  TYR H 202      20.722  11.229  25.171  1.00 18.17           C  
ATOM   1500  CD1 TYR H 202      21.689  10.610  24.409  1.00 18.13           C  
ATOM   1501  CD2 TYR H 202      20.318  12.498  24.817  1.00 19.18           C  
ATOM   1502  CE1 TYR H 202      22.248  11.255  23.327  1.00 18.77           C  
ATOM   1503  CE2 TYR H 202      20.871  13.148  23.738  1.00 19.19           C  
ATOM   1504  CZ  TYR H 202      21.842  12.527  22.988  1.00 19.03           C  
ATOM   1505  OH  TYR H 202      22.414  13.189  21.879  1.00 20.15           O  
ATOM   1506  C   TYR H 202      20.327  10.217  28.774  1.00 19.78           C  
ATOM   1507  O   TYR H 202      19.973   9.058  28.986  1.00 20.80           O  
ATOM   1508  N   TYR H 203      20.056  11.227  29.631  1.00 19.66           N  
ATOM   1509  CA  TYR H 203      19.364  11.000  30.872  1.00 19.60           C  
ATOM   1510  CB  TYR H 203      20.067  11.588  32.115  1.00 19.57           C  
ATOM   1511  CG  TYR H 203      21.389  10.953  32.380  1.00 19.01           C  
ATOM   1512  CD1 TYR H 203      21.484   9.784  33.099  1.00 19.98           C  
ATOM   1513  CD2 TYR H 203      22.543  11.549  31.928  1.00 19.72           C  
ATOM   1514  CE1 TYR H 203      22.710   9.210  33.347  1.00 20.86           C  
ATOM   1515  CE2 TYR H 203      23.772  10.982  32.171  1.00 20.10           C  
ATOM   1516  CZ  TYR H 203      23.857   9.810  32.882  1.00 20.67           C  
ATOM   1517  OH  TYR H 203      25.118   9.228  33.133  1.00 22.38           O  
ATOM   1518  C   TYR H 203      18.068  11.749  30.831  1.00 20.04           C  
ATOM   1519  O   TYR H 203      17.990  12.864  30.316  1.00 20.68           O  
ATOM   1520  N   CYS H 204      16.998  11.129  31.363  1.00 19.32           N  
ATOM   1521  CA  CYS H 204      15.762  11.835  31.516  1.00 19.58           C  
ATOM   1522  CB  CYS H 204      14.506  11.040  31.082  1.00 21.06           C  
ATOM   1523  SG  CYS H 204      14.392   9.354  31.760  1.00 23.19           S  
ATOM   1524  C   CYS H 204      15.673  12.150  32.974  1.00 19.95           C  
ATOM   1525  O   CYS H 204      16.192  11.406  33.805  1.00 20.21           O  
ATOM   1526  N   ALA H 205      15.059  13.294  33.328  1.00 19.48           N  
ATOM   1527  CA  ALA H 205      14.997  13.664  34.711  1.00 18.42           C  
ATOM   1528  CB  ALA H 205      16.156  14.575  35.152  1.00 19.65           C  
ATOM   1529  C   ALA H 205      13.739  14.438  34.907  1.00 17.94           C  
ATOM   1530  O   ALA H 205      13.130  14.908  33.949  1.00 18.50           O  
ATOM   1531  N   GLY H 206      13.294  14.576  36.170  1.00 17.64           N  
ATOM   1532  CA  GLY H 206      12.106  15.349  36.354  1.00 18.33           C  
ATOM   1533  C   GLY H 206      12.012  15.786  37.769  1.00 18.70           C  
ATOM   1534  O   GLY H 206      12.503  15.127  38.685  1.00 19.27           O  
ATOM   1535  N   LEU H 207      11.371  16.950  37.970  1.00 18.58           N  
ATOM   1536  CA  LEU H 207      11.126  17.406  39.302  1.00 18.65           C  
ATOM   1537  CB  LEU H 207      11.450  18.897  39.499  1.00 19.34           C  
ATOM   1538  CG  LEU H 207      11.337  19.369  40.958  1.00 19.93           C  
ATOM   1539  CD1 LEU H 207      12.365  18.653  41.848  1.00 25.02           C  
ATOM   1540  CD2 LEU H 207      11.457  20.898  41.056  1.00 24.25           C  
ATOM   1541  C   LEU H 207       9.653  17.191  39.485  1.00 18.97           C  
ATOM   1542  O   LEU H 207       8.844  17.867  38.855  1.00 18.20           O  
ATOM   1543  N   THR H 208       9.269  16.209  40.318  1.00 13.55           N  
ATOM   1544  CA  THR H 208       7.880  15.864  40.392  1.00 15.96           C  
ATOM   1545  CB  THR H 208       7.626  14.640  41.220  1.00 16.27           C  
ATOM   1546  OG1 THR H 208       8.092  14.837  42.546  1.00 17.12           O  
ATOM   1547  CG2 THR H 208       8.350  13.447  40.571  1.00 18.06           C  
ATOM   1548  C   THR H 208       7.082  16.993  40.952  1.00 18.03           C  
ATOM   1549  O   THR H 208       6.001  17.300  40.451  1.00 18.20           O  
ATOM   1550  N   GLN H 209       7.594  17.644  42.011  1.00 15.74           N  
ATOM   1551  CA  GLN H 209       6.856  18.713  42.614  1.00 17.21           C  
ATOM   1552  CB  GLN H 209       6.349  18.329  44.015  1.00 17.41           C  
ATOM   1553  CG  GLN H 209       5.370  17.152  43.944  1.00 20.05           C  
ATOM   1554  CD  GLN H 209       5.191  16.549  45.329  1.00 42.67           C  
ATOM   1555  OE1 GLN H 209       5.557  17.148  46.339  1.00 48.41           O  
ATOM   1556  NE2 GLN H 209       4.611  15.319  45.375  1.00 45.31           N  
ATOM   1557  C   GLN H 209       7.785  19.881  42.712  1.00 20.01           C  
ATOM   1558  O   GLN H 209       8.987  19.720  42.914  1.00 20.08           O  
ATOM   1559  N   SER H 210       7.241  21.102  42.563  1.00 19.91           N  
ATOM   1560  CA  SER H 210       8.060  22.278  42.562  1.00 20.67           C  
ATOM   1561  CB  SER H 210       7.256  23.563  42.303  1.00 20.25           C  
ATOM   1562  OG  SER H 210       6.339  23.780  43.363  1.00 26.98           O  
ATOM   1563  C   SER H 210       8.727  22.407  43.896  1.00 19.42           C  
ATOM   1564  O   SER H 210       9.806  22.986  44.001  1.00 21.78           O  
ATOM   1565  N   SER H 211       8.099  21.871  44.959  1.00 19.75           N  
ATOM   1566  CA  SER H 211       8.639  21.984  46.287  1.00 20.06           C  
ATOM   1567  CB  SER H 211       7.670  21.481  47.373  1.00 23.57           C  
ATOM   1568  OG  SER H 211       7.461  20.085  47.231  1.00 31.68           O  
ATOM   1569  C   SER H 211       9.907  21.187  46.419  1.00 18.98           C  
ATOM   1570  O   SER H 211      10.799  21.575  47.171  1.00 21.80           O  
ATOM   1571  N   HIS H 212      10.031  20.061  45.682  1.00 18.18           N  
ATOM   1572  CA  HIS H 212      11.159  19.175  45.839  1.00 18.03           C  
ATOM   1573  ND1 HIS H 212       9.661  15.806  44.688  1.00 27.04           N  
ATOM   1574  CG  HIS H 212      10.019  16.917  45.419  1.00 28.11           C  
ATOM   1575  CB  HIS H 212      11.077  17.892  44.987  1.00 19.32           C  
ATOM   1576  NE2 HIS H 212       8.416  15.780  46.529  1.00 30.86           N  
ATOM   1577  CD2 HIS H 212       9.250  16.886  46.542  1.00 27.22           C  
ATOM   1578  CE1 HIS H 212       8.699  15.163  45.397  1.00 32.66           C  
ATOM   1579  C   HIS H 212      12.442  19.850  45.457  1.00 17.45           C  
ATOM   1580  O   HIS H 212      12.505  20.626  44.507  1.00 17.00           O  
ATOM   1581  N   ASN H 213      13.499  19.608  46.262  1.00 16.29           N  
ATOM   1582  CA  ASN H 213      14.810  20.119  45.980  1.00 17.87           C  
ATOM   1583  CB  ASN H 213      15.743  20.048  47.201  1.00 18.61           C  
ATOM   1584  CG  ASN H 213      15.190  21.022  48.229  1.00 22.12           C  
ATOM   1585  OD1 ASN H 213      14.763  20.627  49.313  1.00 27.48           O  
ATOM   1586  ND2 ASN H 213      15.168  22.330  47.864  1.00 22.90           N  
ATOM   1587  C   ASN H 213      15.460  19.344  44.871  1.00 18.24           C  
ATOM   1588  O   ASN H 213      15.971  19.916  43.910  1.00 18.61           O  
ATOM   1589  N   ASP H 214      15.431  17.999  44.957  1.00 16.82           N  
ATOM   1590  CA  ASP H 214      16.166  17.252  43.982  1.00 16.53           C  
ATOM   1591  CB  ASP H 214      17.126  16.209  44.584  1.00 17.74           C  
ATOM   1592  CG  ASP H 214      16.327  15.202  45.394  1.00 25.64           C  
ATOM   1593  OD1 ASP H 214      15.126  15.465  45.674  1.00 31.26           O  
ATOM   1594  OD2 ASP H 214      16.919  14.148  45.748  1.00 25.51           O1-
ATOM   1595  C   ASP H 214      15.242  16.569  43.029  1.00 17.69           C  
ATOM   1596  O   ASP H 214      14.157  16.106  43.379  1.00 17.70           O  
ATOM   1597  N   ALA H 215      15.669  16.536  41.758  1.00 14.94           N  
ATOM   1598  CA  ALA H 215      14.917  15.889  40.731  1.00 14.77           C  
ATOM   1599  CB  ALA H 215      15.242  16.396  39.318  1.00 13.08           C  
ATOM   1600  C   ALA H 215      15.246  14.436  40.764  1.00 15.26           C  
ATOM   1601  O   ALA H 215      16.164  14.009  41.462  1.00 16.69           O  
ATOM   1602  N   ASN H 216      14.453  13.639  40.024  1.00 21.05           N  
ATOM   1603  CA  ASN H 216      14.680  12.230  39.915  1.00 22.05           C  
ATOM   1604  CB  ASN H 216      13.378  11.413  39.861  1.00 23.72           C  
ATOM   1605  CG  ASN H 216      12.643  11.606  41.179  1.00 20.49           C  
ATOM   1606  OD1 ASN H 216      13.109  11.185  42.236  1.00 23.87           O  
ATOM   1607  ND2 ASN H 216      11.461  12.274  41.114  1.00 13.45           N  
ATOM   1608  C   ASN H 216      15.355  12.056  38.589  1.00 22.20           C  
ATOM   1609  O   ASN H 216      14.963  12.697  37.615  1.00 22.81           O  
ATOM   1610  N   TRP H 217      16.395  11.197  38.518  1.00 21.81           N  
ATOM   1611  CA  TRP H 217      17.122  11.030  37.289  1.00 21.63           C  
ATOM   1612  CB  TRP H 217      18.633  11.295  37.453  1.00 20.85           C  
ATOM   1613  CG  TRP H 217      19.013  12.729  37.772  1.00 20.93           C  
ATOM   1614  CD2 TRP H 217      19.694  13.603  36.857  1.00 20.18           C  
ATOM   1615  CD1 TRP H 217      18.846  13.437  38.926  1.00 22.54           C  
ATOM   1616  NE1 TRP H 217      19.374  14.702  38.784  1.00 22.10           N  
ATOM   1617  CE2 TRP H 217      19.902  14.817  37.514  1.00 21.26           C  
ATOM   1618  CE3 TRP H 217      20.116  13.407  35.572  1.00 20.45           C  
ATOM   1619  CZ2 TRP H 217      20.538  15.859  36.895  1.00 21.51           C  
ATOM   1620  CZ3 TRP H 217      20.754  14.459  34.950  1.00 22.04           C  
ATOM   1621  CH2 TRP H 217      20.960  15.661  35.597  1.00 22.80           C  
ATOM   1622  C   TRP H 217      16.980   9.609  36.830  1.00 21.96           C  
ATOM   1623  O   TRP H 217      16.831   8.689  37.633  1.00 24.10           O  
ATOM   1624  N   GLY H 218      17.015   9.400  35.497  1.00 22.32           N  
ATOM   1625  CA  GLY H 218      16.937   8.079  34.944  1.00 23.48           C  
ATOM   1626  C   GLY H 218      18.317   7.510  35.014  1.00 24.81           C  
ATOM   1627  O   GLY H 218      19.258   8.185  35.426  1.00 24.49           O  
ATOM   1628  N   GLN H 219      18.457   6.232  34.622  1.00 25.64           N  
ATOM   1629  CA  GLN H 219      19.707   5.529  34.651  0.94 27.07           C  
ATOM   1630  CB  GLN H 219      19.509   4.034  34.409  0.94 29.45           C  
ATOM   1631  CG  GLN H 219      20.768   3.210  34.622  0.94 34.94           C  
ATOM   1632  CD  GLN H 219      20.324   1.768  34.548  0.94 38.02           C  
ATOM   1633  OE1 GLN H 219      20.437   1.122  33.509  0.94 41.28           O  
ATOM   1634  NE2 GLN H 219      19.774   1.256  35.680  0.94 40.60           N  
ATOM   1635  C   GLN H 219      20.642   6.056  33.603  1.00 25.96           C  
ATOM   1636  O   GLN H 219      21.852   6.109  33.816  1.00 26.61           O  
ATOM   1637  N   GLY H 220      20.104   6.437  32.429  1.00 25.00           N  
ATOM   1638  CA  GLY H 220      20.917   6.933  31.353  1.00 24.90           C  
ATOM   1639  C   GLY H 220      20.998   5.876  30.290  1.00 26.02           C  
ATOM   1640  O   GLY H 220      21.063   4.685  30.587  1.00 27.31           O  
ATOM   1641  N   THR H 221      20.988   6.301  29.005  1.00 24.41           N  
ATOM   1642  CA  THR H 221      21.081   5.375  27.906  1.00 25.03           C  
ATOM   1643  CB  THR H 221      19.781   5.194  27.164  1.00 26.82           C  
ATOM   1644  OG1 THR H 221      19.881   4.119  26.245  1.00 28.07           O  
ATOM   1645  CG2 THR H 221      19.434   6.495  26.420  1.00 26.61           C  
ATOM   1646  C   THR H 221      22.096   5.903  26.933  1.00 24.85           C  
ATOM   1647  O   THR H 221      22.103   7.090  26.614  1.00 24.86           O  
ATOM   1648  N   LEU H 222      22.986   5.020  26.435  1.00 25.42           N  
ATOM   1649  CA  LEU H 222      24.010   5.417  25.506  1.00 25.57           C  
ATOM   1650  CB  LEU H 222      25.225   4.466  25.517  1.00 25.24           C  
ATOM   1651  CG  LEU H 222      26.339   4.856  24.529  1.00 14.38           C  
ATOM   1652  CD1 LEU H 222      26.946   6.221  24.888  1.00 14.74           C  
ATOM   1653  CD2 LEU H 222      27.395   3.744  24.410  1.00 15.65           C  
ATOM   1654  C   LEU H 222      23.462   5.409  24.110  1.00 25.89           C  
ATOM   1655  O   LEU H 222      22.819   4.451  23.685  1.00 26.18           O  
ATOM   1656  N   VAL H 223      23.718   6.499  23.355  1.00 24.94           N  
ATOM   1657  CA  VAL H 223      23.302   6.571  21.983  1.00 26.21           C  
ATOM   1658  CB  VAL H 223      22.356   7.701  21.704  1.00 26.44           C  
ATOM   1659  CG1 VAL H 223      22.088   7.745  20.191  1.00 33.35           C  
ATOM   1660  CG2 VAL H 223      21.090   7.498  22.551  1.00 27.29           C  
ATOM   1661  C   VAL H 223      24.531   6.831  21.170  1.00 26.81           C  
ATOM   1662  O   VAL H 223      25.243   7.809  21.396  1.00 26.49           O  
ATOM   1663  N   THR H 224      24.805   5.959  20.181  1.00 27.10           N  
ATOM   1664  CA  THR H 224      25.981   6.122  19.376  1.00 27.99           C  
ATOM   1665  CB  THR H 224      26.792   4.862  19.273  1.00 28.31           C  
ATOM   1666  OG1 THR H 224      27.215   4.439  20.561  1.00 27.93           O  
ATOM   1667  CG2 THR H 224      28.006   5.116  18.367  1.00 28.77           C  
ATOM   1668  C   THR H 224      25.541   6.470  17.989  1.00 29.03           C  
ATOM   1669  O   THR H 224      24.705   5.783  17.407  1.00 30.25           O  
ATOM   1670  N   VAL H 225      26.092   7.565  17.424  1.00 29.08           N  
ATOM   1671  CA  VAL H 225      25.744   7.916  16.078  1.00 30.39           C  
ATOM   1672  CB  VAL H 225      25.648   9.398  15.838  1.00 30.00           C  
ATOM   1673  CG1 VAL H 225      25.383   9.635  14.342  1.00 31.27           C  
ATOM   1674  CG2 VAL H 225      24.560   9.984  16.754  1.00 30.33           C  
ATOM   1675  C   VAL H 225      26.845   7.401  15.217  1.00 32.06           C  
ATOM   1676  O   VAL H 225      27.956   7.926  15.229  1.00 32.69           O  
ATOM   1677  N   SER H 226      26.553   6.335  14.445  1.00 32.90           N  
ATOM   1678  CA  SER H 226      27.572   5.758  13.621  1.00 33.38           C  
ATOM   1679  CB  SER H 226      28.317   4.597  14.303  1.00 33.68           C  
ATOM   1680  OG  SER H 226      28.988   5.059  15.466  1.00 35.42           O  
ATOM   1681  C   SER H 226      26.921   5.188  12.405  1.00 34.73           C  
ATOM   1682  O   SER H 226      25.720   4.919  12.390  1.00 34.92           O  
ATOM   1683  N   SER H 227      27.719   4.990  11.340  1.00 36.13           N  
ATOM   1684  CA  SER H 227      27.169   4.435  10.144  0.90 37.45           C  
ATOM   1685  CB  SER H 227      28.118   4.527   8.939  0.90 37.94           C  
ATOM   1686  OG  SER H 227      29.311   3.798   9.182  0.90 37.90           O  
ATOM   1687  C   SER H 227      26.872   2.972  10.429  1.00 38.65           C  
ATOM   1688  O   SER H 227      27.842   2.180  10.558  1.00 39.28           O  
ATOM   1689  OXT SER H 227      25.665   2.625  10.528  1.00  0.00           O1-
TER    1690      SER H 227 
CONECT  135  636
CONECT  636  135
CONECT  946 1523
CONECT 1523  946
END
