# Supplementary material for: Fully automated antibody structure prediction using BIOVIA tools: Validation study
Source: PLoS One. 2017 May 18;12(5):e0177923. doi: 10.1371/journal.pone.0177923 (PMC5436848; doi:10.1371/journal.pone.0177923)
Supplement: S1 Dataset — Predicted structures using the Top5 framework method, Chothia CDR definition with no canonical filtering and generating 50 models. These were used in the detailed discussion of outliers and for comparison against predictions using canonical filtering. (ZIP) [file pone.0177923.s003.zip › 4BH8_AB_FV_FinalModel.pdb]

REMARK   Accelrys Discovery Studio PDB file
REMARK   Created:  2015-05-08T02:43:14Z
SSBOND   1 CYS L   23    CYS L   88                                     
SSBOND   2 CYS H  129    CYS H  203                                     
ATOM      1  N   ASP L   1      25.987  32.388  25.907  1.00 36.29           N1+
ATOM      2  CA  ASP L   1      25.478  31.807  27.171  1.00 35.20           C  
ATOM      3  CB  ASP L   1      25.459  30.273  27.088  1.00 37.40           C  
ATOM      4  CG  ASP L   1      24.395  29.879  26.076  1.00 41.43           C  
ATOM      5  OD1 ASP L   1      23.581  30.766  25.702  1.00 39.46           O  
ATOM      6  OD2 ASP L   1      24.379  28.689  25.666  1.00 38.37           O1-
ATOM      7  C   ASP L   1      26.387  32.204  28.282  1.00 32.87           C  
ATOM      8  O   ASP L   1      27.274  33.039  28.104  1.00 33.11           O  
ATOM      9  N   ILE L   2      26.186  31.618  29.473  1.00 30.83           N  
ATOM     10  CA  ILE L   2      27.052  31.943  30.563  1.00 28.94           C  
ATOM     11  CB  ILE L   2      26.345  32.044  31.887  1.00 28.79           C  
ATOM     12  CG1 ILE L   2      25.300  33.171  31.856  1.00 26.50           C  
ATOM     13  CG2 ILE L   2      27.409  32.222  32.984  1.00 27.15           C  
ATOM     14  CD1 ILE L   2      24.372  33.179  33.071  1.00 27.24           C  
ATOM     15  C   ILE L   2      28.015  30.808  30.655  1.00 28.46           C  
ATOM     16  O   ILE L   2      27.619  29.662  30.866  1.00 26.47           O  
ATOM     17  N   SER L   3      29.317  31.098  30.465  1.00 27.76           N  
ATOM     18  CA  SER L   3      30.282  30.041  30.518  1.00 28.81           C  
ATOM     19  CB  SER L   3      31.628  30.400  29.865  1.00 31.66           C  
ATOM     20  OG  SER L   3      31.452  30.616  28.472  1.00  0.00           O  
ATOM     21  C   SER L   3      30.550  29.747  31.954  1.00 27.97           C  
ATOM     22  O   SER L   3      30.706  30.656  32.767  1.00 28.82           O  
ATOM     23  N   MET L   4      30.622  28.449  32.298  1.00 26.30           N  
ATOM     24  CA  MET L   4      30.838  28.049  33.655  1.00 24.99           C  
ATOM     25  CB  MET L   4      29.793  27.001  34.077  1.00 21.24           C  
ATOM     26  CG  MET L   4      29.446  26.945  35.564  1.00 21.04           C  
ATOM     27  SD  MET L   4      28.350  28.276  36.143  1.00 23.43           S  
ATOM     28  CE  MET L   4      29.684  29.330  36.774  1.00 21.51           C  
ATOM     29  C   MET L   4      32.180  27.385  33.653  1.00 25.19           C  
ATOM     30  O   MET L   4      32.384  26.405  32.938  1.00 25.66           O  
ATOM     31  N   THR L   5      33.140  27.894  34.451  1.00 26.71           N  
ATOM     32  CA  THR L   5      34.455  27.325  34.390  1.00 26.94           C  
ATOM     33  CB  THR L   5      35.500  28.349  34.047  1.00 27.95           C  
ATOM     34  OG1 THR L   5      35.191  28.968  32.806  1.00 27.12           O  
ATOM     35  CG2 THR L   5      36.870  27.663  33.960  1.00 27.39           C  
ATOM     36  C   THR L   5      34.820  26.754  35.724  1.00 27.56           C  
ATOM     37  O   THR L   5      34.710  27.419  36.754  1.00 27.15           O  
ATOM     38  N   GLN L   6      35.251  25.474  35.728  1.00 28.78           N  
ATOM     39  CA  GLN L   6      35.761  24.856  36.917  1.00 28.08           C  
ATOM     40  CB  GLN L   6      35.211  23.444  37.185  1.00 25.54           C  
ATOM     41  CG  GLN L   6      33.746  23.461  37.625  1.00 21.74           C  
ATOM     42  CD  GLN L   6      33.281  22.035  37.869  1.00 21.70           C  
ATOM     43  OE1 GLN L   6      32.301  21.585  37.277  1.00 22.36           O  
ATOM     44  NE2 GLN L   6      33.987  21.300  38.769  1.00 21.09           N  
ATOM     45  C   GLN L   6      37.236  24.765  36.684  1.00 29.65           C  
ATOM     46  O   GLN L   6      37.698  24.028  35.814  1.00 29.41           O  
ATOM     47  N   GLY L   7      38.009  25.523  37.482  1.00 31.97           N  
ATOM     48  CA  GLY L   7      39.422  25.684  37.289  1.00 34.91           C  
ATOM     49  C   GLY L   7      40.169  24.397  37.421  1.00 35.65           C  
ATOM     50  O   GLY L   7      41.095  24.149  36.651  1.00 37.98           O  
ATOM     51  N   THR L   8      39.811  23.543  38.396  1.00 34.26           N  
ATOM     52  CA  THR L   8      40.587  22.352  38.587  1.00 32.56           C  
ATOM     53  CB  THR L   8      40.733  22.000  40.035  1.00 33.21           C  
ATOM     54  OG1 THR L   8      41.342  23.069  40.742  1.00 38.94           O  
ATOM     55  CG2 THR L   8      41.605  20.741  40.144  1.00 40.10           C  
ATOM     56  C   THR L   8      39.883  21.211  37.920  1.00 32.03           C  
ATOM     57  O   THR L   8      38.768  20.852  38.290  1.00 32.93           O  
ATOM     58  N   SER L   9      40.515  20.634  36.880  1.00 29.31           N  
ATOM     59  CA  SER L   9      39.949  19.521  36.172  1.00 27.93           C  
ATOM     60  CB  SER L   9      40.680  19.229  34.849  1.00 29.22           C  
ATOM     61  OG  SER L   9      40.079  18.120  34.199  1.00 32.98           O  
ATOM     62  C   SER L   9      40.027  18.284  37.004  1.00 27.53           C  
ATOM     63  O   SER L   9      39.070  17.513  37.078  1.00 25.83           O  
ATOM     64  N   SER L  10      41.189  18.054  37.648  1.00 27.65           N  
ATOM     65  CA  SER L  10      41.362  16.867  38.434  1.00 26.82           C  
ATOM     66  CB  SER L  10      42.306  15.847  37.772  1.00 27.07           C  
ATOM     67  OG  SER L  10      42.436  14.691  38.585  1.00 28.78           O  
ATOM     68  C   SER L  10      41.980  17.296  39.728  1.00 26.81           C  
ATOM     69  O   SER L  10      42.800  18.214  39.761  1.00 26.57           O  
ATOM     70  N   LEU L  11      41.593  16.637  40.837  1.00 24.33           N  
ATOM     71  CA  LEU L  11      42.074  17.052  42.123  1.00 22.55           C  
ATOM     72  CB  LEU L  11      40.974  17.821  42.877  1.00 24.61           C  
ATOM     73  CG  LEU L  11      41.360  18.360  44.261  1.00 24.78           C  
ATOM     74  CD1 LEU L  11      42.481  19.407  44.175  1.00 26.44           C  
ATOM     75  CD2 LEU L  11      40.120  18.903  44.986  1.00 24.96           C  
ATOM     76  C   LEU L  11      42.439  15.823  42.909  1.00 23.13           C  
ATOM     77  O   LEU L  11      41.688  14.848  42.928  1.00 23.51           O  
ATOM     78  N   SER L  12      43.614  15.838  43.579  1.00 22.49           N  
ATOM     79  CA  SER L  12      44.043  14.701  44.351  1.00 23.41           C  
ATOM     80  CB  SER L  12      45.480  14.241  44.040  1.00 24.64           C  
ATOM     81  OG  SER L  12      45.581  13.796  42.697  1.00 30.30           O  
ATOM     82  C   SER L  12      44.053  15.105  45.792  1.00 21.06           C  
ATOM     83  O   SER L  12      44.533  16.184  46.135  1.00 20.81           O  
ATOM     84  N   ALA L  13      43.518  14.245  46.686  1.00 19.20           N  
ATOM     85  CA  ALA L  13      43.519  14.600  48.076  1.00 19.18           C  
ATOM     86  CB  ALA L  13      42.267  15.381  48.507  1.00 21.85           C  
ATOM     87  C   ALA L  13      43.547  13.344  48.886  1.00 20.63           C  
ATOM     88  O   ALA L  13      43.146  12.281  48.421  1.00 20.46           O  
ATOM     89  N   ARG L  14      44.052  13.444  50.133  1.00 21.84           N  
ATOM     90  CA  ARG L  14      44.104  12.312  51.012  1.00 22.59           C  
ATOM     91  CB  ARG L  14      45.238  12.369  52.048  1.00 24.03           C  
ATOM     92  CG  ARG L  14      46.633  12.259  51.429  1.00  0.00           C  
ATOM     93  CD  ARG L  14      47.738  12.029  52.462  1.00  0.00           C  
ATOM     94  NE  ARG L  14      47.702  13.171  53.416  1.00  0.00           N  
ATOM     95  CZ  ARG L  14      48.696  13.322  54.339  1.00  0.00           C  
ATOM     96  NH1 ARG L  14      49.738  12.441  54.376  1.00  0.00           N1+
ATOM     97  NH2 ARG L  14      48.650  14.360  55.223  1.00  0.00           N  
ATOM     98  C   ARG L  14      42.807  12.251  51.751  1.00 21.53           C  
ATOM     99  O   ARG L  14      42.096  13.246  51.863  1.00 25.06           O  
ATOM    100  N   LEU L  15      42.463  11.057  52.271  1.00 20.18           N  
ATOM    101  CA  LEU L  15      41.227  10.890  52.979  1.00 20.37           C  
ATOM    102  CB  LEU L  15      40.975   9.435  53.418  1.00 22.22           C  
ATOM    103  CG  LEU L  15      40.877   8.424  52.259  1.00 24.29           C  
ATOM    104  CD1 LEU L  15      40.632   7.003  52.787  1.00 24.59           C  
ATOM    105  CD2 LEU L  15      39.828   8.849  51.223  1.00 23.17           C  
ATOM    106  C   LEU L  15      41.291  11.719  54.225  1.00 21.55           C  
ATOM    107  O   LEU L  15      42.337  11.814  54.864  1.00 23.55           O  
ATOM    108  N   GLY L  16      40.161  12.362  54.590  1.00 21.04           N  
ATOM    109  CA  GLY L  16      40.093  13.136  55.799  1.00 20.59           C  
ATOM    110  C   GLY L  16      40.467  14.562  55.536  1.00 22.62           C  
ATOM    111  O   GLY L  16      40.454  15.380  56.455  1.00 23.99           O  
ATOM    112  N   ASP L  17      40.813  14.914  54.283  1.00 21.96           N  
ATOM    113  CA  ASP L  17      41.213  16.267  54.011  1.00 22.41           C  
ATOM    114  CB  ASP L  17      42.108  16.418  52.767  1.00 24.59           C  
ATOM    115  CG  ASP L  17      43.490  15.857  53.071  1.00 28.58           C  
ATOM    116  OD1 ASP L  17      43.772  15.576  54.265  1.00 28.03           O  
ATOM    117  OD2 ASP L  17      44.287  15.711  52.107  1.00 29.15           O1-
ATOM    118  C   ASP L  17      40.010  17.124  53.770  1.00 23.93           C  
ATOM    119  O   ASP L  17      38.889  16.642  53.610  1.00 23.02           O  
ATOM    120  N   ARG L  18      40.244  18.453  53.753  1.00 23.96           N  
ATOM    121  CA  ARG L  18      39.229  19.419  53.455  1.00 23.47           C  
ATOM    122  CB  ARG L  18      39.388  20.701  54.291  1.00 24.07           C  
ATOM    123  CG  ARG L  18      38.424  21.840  53.949  1.00 24.14           C  
ATOM    124  CD  ARG L  18      38.644  23.075  54.829  1.00 26.00           C  
ATOM    125  NE  ARG L  18      37.818  24.189  54.282  1.00 28.58           N  
ATOM    126  CZ  ARG L  18      38.361  25.067  53.388  1.00 29.20           C  
ATOM    127  NH1 ARG L  18      39.653  24.913  52.973  1.00 30.09           N1+
ATOM    128  NH2 ARG L  18      37.613  26.103  52.906  1.00 30.09           N  
ATOM    129  C   ARG L  18      39.454  19.773  52.020  1.00 24.17           C  
ATOM    130  O   ARG L  18      40.513  20.287  51.663  1.00 24.95           O  
ATOM    131  N   VAL L  19      38.458  19.498  51.155  1.00 23.66           N  
ATOM    132  CA  VAL L  19      38.634  19.737  49.752  1.00 22.32           C  
ATOM    133  CB  VAL L  19      38.288  18.538  48.912  1.00 21.27           C  
ATOM    134  CG1 VAL L  19      38.445  18.900  47.427  1.00 21.30           C  
ATOM    135  CG2 VAL L  19      39.163  17.355  49.361  1.00 22.25           C  
ATOM    136  C   VAL L  19      37.716  20.844  49.338  1.00 21.70           C  
ATOM    137  O   VAL L  19      36.580  20.930  49.803  1.00 21.38           O  
ATOM    138  N   THR L  20      38.209  21.741  48.458  1.00 22.61           N  
ATOM    139  CA  THR L  20      37.406  22.826  47.981  1.00 22.93           C  
ATOM    140  CB  THR L  20      37.941  24.166  48.386  1.00 24.63           C  
ATOM    141  OG1 THR L  20      38.053  24.241  49.798  1.00 30.50           O  
ATOM    142  CG2 THR L  20      36.980  25.256  47.886  1.00 27.58           C  
ATOM    143  C   THR L  20      37.439  22.778  46.484  1.00 22.24           C  
ATOM    144  O   THR L  20      38.506  22.744  45.875  1.00 23.37           O  
ATOM    145  N   ILE L  21      36.252  22.788  45.852  1.00 22.06           N  
ATOM    146  CA  ILE L  21      36.162  22.759  44.420  1.00 22.76           C  
ATOM    147  CB  ILE L  21      35.216  21.705  43.924  1.00 23.84           C  
ATOM    148  CG1 ILE L  21      35.673  20.317  44.403  1.00 24.08           C  
ATOM    149  CG2 ILE L  21      35.120  21.825  42.394  1.00 22.63           C  
ATOM    150  CD1 ILE L  21      34.600  19.239  44.256  1.00 24.87           C  
ATOM    151  C   ILE L  21      35.595  24.094  44.044  1.00 23.27           C  
ATOM    152  O   ILE L  21      34.673  24.580  44.696  1.00 22.34           O  
ATOM    153  N   SER L  22      36.138  24.740  42.991  1.00 23.94           N  
ATOM    154  CA  SER L  22      35.685  26.072  42.696  1.00 24.68           C  
ATOM    155  CB  SER L  22      36.816  27.110  42.738  1.00 26.09           C  
ATOM    156  OG  SER L  22      37.816  26.766  41.793  1.00 32.31           O  
ATOM    157  C   SER L  22      35.058  26.140  41.339  1.00 24.44           C  
ATOM    158  O   SER L  22      35.385  25.370  40.440  1.00 24.82           O  
ATOM    159  N   CYS L  23      34.108  27.085  41.175  1.00 23.01           N  
ATOM    160  CA  CYS L  23      33.400  27.261  39.938  1.00 23.04           C  
ATOM    161  CB  CYS L  23      32.009  26.583  39.990  1.00 23.35           C  
ATOM    162  SG  CYS L  23      31.043  26.700  38.456  1.00 23.78           S  
ATOM    163  C   CYS L  23      33.238  28.742  39.714  1.00 23.18           C  
ATOM    164  O   CYS L  23      32.897  29.485  40.636  1.00 22.17           O  
ATOM    165  N   ARG L  24      33.487  29.216  38.474  1.00 25.29           N  
ATOM    166  CA  ARG L  24      33.415  30.626  38.181  1.00 28.22           C  
ATOM    167  CB  ARG L  24      34.769  31.179  37.718  1.00 32.35           C  
ATOM    168  CG  ARG L  24      34.749  32.668  37.394  1.00 39.68           C  
ATOM    169  CD  ARG L  24      35.858  33.095  36.432  1.00 45.22           C  
ATOM    170  NE  ARG L  24      37.158  32.723  37.048  1.00 50.54           N  
ATOM    171  CZ  ARG L  24      37.788  33.600  37.880  1.00 53.54           C  
ATOM    172  NH1 ARG L  24      37.213  34.806  38.163  1.00 53.29           N1+
ATOM    173  NH2 ARG L  24      38.995  33.270  38.424  1.00 54.04           N  
ATOM    174  C   ARG L  24      32.468  30.831  37.032  1.00 27.13           C  
ATOM    175  O   ARG L  24      32.481  30.067  36.070  1.00 27.12           O  
ATOM    176  N   ALA L  25      31.633  31.894  37.089  1.00 25.62           N  
ATOM    177  CA  ALA L  25      30.687  32.158  36.036  1.00 26.30           C  
ATOM    178  CB  ALA L  25      29.261  32.427  36.546  1.00 25.92           C  
ATOM    179  C   ALA L  25      31.130  33.385  35.291  1.00 27.28           C  
ATOM    180  O   ALA L  25      31.855  34.224  35.823  1.00 27.06           O  
ATOM    181  N   SER L  26      30.671  33.494  34.032  1.00 41.78           N  
ATOM    182  CA  SER L  26      30.975  34.604  33.181  1.00 41.59           C  
ATOM    183  CB  SER L  26      30.488  34.380  31.741  1.00 40.18           C  
ATOM    184  OG  SER L  26      30.814  35.508  30.945  1.00 40.21           O  
ATOM    185  C   SER L  26      30.312  35.846  33.698  1.00 42.59           C  
ATOM    186  O   SER L  26      30.897  36.929  33.647  1.00 43.83           O  
ATOM    187  N   GLN L  27      29.063  35.731  34.197  1.00 42.59           N  
ATOM    188  CA  GLN L  27      28.370  36.888  34.697  1.00 42.91           C  
ATOM    189  CB  GLN L  27      27.210  37.372  33.809  1.00 42.48           C  
ATOM    190  CG  GLN L  27      26.060  36.373  33.706  1.00 44.01           C  
ATOM    191  CD  GLN L  27      24.907  37.079  33.013  1.00 45.73           C  
ATOM    192  OE1 GLN L  27      25.031  37.534  31.877  1.00 44.44           O  
ATOM    193  NE2 GLN L  27      23.751  37.185  33.722  1.00 46.12           N  
ATOM    194  C   GLN L  27      27.786  36.549  36.034  1.00 43.18           C  
ATOM    195  O   GLN L  27      27.784  35.390  36.442  1.00 44.59           O  
ATOM    196  N   ASP L  28      27.294  37.579  36.758  1.00 42.91           N  
ATOM    197  CA  ASP L  28      26.725  37.424  38.070  1.00 41.02           C  
ATOM    198  CB  ASP L  28      26.312  38.777  38.687  1.00 41.51           C  
ATOM    199  CG  ASP L  28      26.023  38.606  40.174  1.00 43.78           C  
ATOM    200  OD1 ASP L  28      26.194  37.470  40.688  1.00 44.01           O  
ATOM    201  OD2 ASP L  28      25.624  39.612  40.818  1.00 47.31           O1-
ATOM    202  C   ASP L  28      25.497  36.562  37.972  1.00 40.32           C  
ATOM    203  O   ASP L  28      24.488  36.944  37.383  1.00 39.91           O  
ATOM    204  N   ILE L  29      25.600  35.339  38.519  1.00 39.48           N  
ATOM    205  CA  ILE L  29      24.579  34.327  38.607  1.00 37.65           C  
ATOM    206  CB  ILE L  29      25.094  32.915  38.570  1.00 36.66           C  
ATOM    207  CG1 ILE L  29      26.101  32.609  39.678  1.00 37.08           C  
ATOM    208  CG2 ILE L  29      25.644  32.678  37.157  1.00 35.73           C  
ATOM    209  CD1 ILE L  29      26.443  31.120  39.735  1.00 36.47           C  
ATOM    210  C   ILE L  29      23.551  34.557  39.688  1.00 36.99           C  
ATOM    211  O   ILE L  29      22.516  33.891  39.705  1.00 37.94           O  
ATOM    212  N   SER L  30      23.849  35.402  40.694  1.00 36.34           N  
ATOM    213  CA  SER L  30      22.907  35.702  41.744  1.00 35.65           C  
ATOM    214  CB  SER L  30      21.576  36.279  41.226  1.00 37.16           C  
ATOM    215  OG  SER L  30      21.782  37.562  40.655  1.00 40.75           O  
ATOM    216  C   SER L  30      22.579  34.499  42.578  1.00 35.95           C  
ATOM    217  O   SER L  30      21.442  34.314  43.010  1.00 36.11           O  
ATOM    218  N   ASN L  31      23.591  33.663  42.856  1.00 36.15           N  
ATOM    219  CA  ASN L  31      23.455  32.543  43.744  1.00 37.26           C  
ATOM    220  CB  ASN L  31      22.926  32.950  45.130  1.00 40.13           C  
ATOM    221  CG  ASN L  31      24.036  33.708  45.844  1.00 42.97           C  
ATOM    222  OD1 ASN L  31      23.935  34.910  46.086  1.00 43.25           O  
ATOM    223  ND2 ASN L  31      25.133  32.983  46.190  1.00 44.14           N  
ATOM    224  C   ASN L  31      22.551  31.493  43.193  1.00 38.13           C  
ATOM    225  O   ASN L  31      22.056  30.654  43.948  1.00 38.25           O  
ATOM    226  N   TYR L  32      22.333  31.469  41.862  1.00 37.18           N  
ATOM    227  CA  TYR L  32      21.560  30.376  41.360  1.00 35.01           C  
ATOM    228  CB  TYR L  32      20.623  30.728  40.187  1.00 35.64           C  
ATOM    229  CG  TYR L  32      19.590  31.695  40.661  1.00 38.92           C  
ATOM    230  CD1 TYR L  32      18.663  31.314  41.603  1.00 40.24           C  
ATOM    231  CD2 TYR L  32      19.566  32.991  40.201  1.00 38.97           C  
ATOM    232  CE1 TYR L  32      17.709  32.194  42.054  1.00 41.10           C  
ATOM    233  CE2 TYR L  32      18.611  33.876  40.649  1.00 40.45           C  
ATOM    234  CZ  TYR L  32      17.679  33.480  41.575  1.00 42.29           C  
ATOM    235  OH  TYR L  32      16.699  34.386  42.034  1.00 45.39           O  
ATOM    236  C   TYR L  32      22.561  29.391  40.853  1.00 34.84           C  
ATOM    237  O   TYR L  32      22.777  29.238  39.651  1.00 32.82           O  
ATOM    238  N   LEU L  33      23.193  28.672  41.795  1.00 16.86           N  
ATOM    239  CA  LEU L  33      24.220  27.730  41.433  1.00 16.16           C  
ATOM    240  CB  LEU L  33      25.624  28.159  41.898  1.00 15.09           C  
ATOM    241  CG  LEU L  33      26.740  27.170  41.507  1.00 15.90           C  
ATOM    242  CD1 LEU L  33      27.011  27.202  39.999  1.00 16.54           C  
ATOM    243  CD2 LEU L  33      28.008  27.382  42.344  1.00 14.33           C  
ATOM    244  C   LEU L  33      23.929  26.428  42.121  1.00 14.99           C  
ATOM    245  O   LEU L  33      23.615  26.402  43.310  1.00 15.06           O  
ATOM    246  N   ASN L  34      24.047  25.301  41.385  1.00 14.16           N  
ATOM    247  CA  ASN L  34      23.760  24.007  41.950  1.00 13.93           C  
ATOM    248  CB  ASN L  34      22.611  23.292  41.224  1.00 14.31           C  
ATOM    249  CG  ASN L  34      21.392  24.194  41.308  1.00 15.37           C  
ATOM    250  OD1 ASN L  34      20.678  24.400  40.329  1.00 18.63           O  
ATOM    251  ND2 ASN L  34      21.146  24.760  42.516  1.00 15.16           N  
ATOM    252  C   ASN L  34      24.965  23.130  41.775  1.00 13.65           C  
ATOM    253  O   ASN L  34      25.744  23.313  40.843  1.00 13.32           O  
ATOM    254  N   TRP L  35      25.153  22.146  42.682  1.00 13.82           N  
ATOM    255  CA  TRP L  35      26.271  21.246  42.573  1.00 11.93           C  
ATOM    256  CB  TRP L  35      27.201  21.268  43.799  1.00 13.81           C  
ATOM    257  CG  TRP L  35      27.994  22.544  43.923  1.00 13.39           C  
ATOM    258  CD2 TRP L  35      29.272  22.744  43.302  1.00 13.26           C  
ATOM    259  CD1 TRP L  35      27.700  23.700  44.586  1.00 12.50           C  
ATOM    260  NE1 TRP L  35      28.715  24.612  44.409  1.00 12.24           N  
ATOM    261  CE2 TRP L  35      29.690  24.034  43.621  1.00 11.55           C  
ATOM    262  CE3 TRP L  35      30.033  21.917  42.527  1.00 12.71           C  
ATOM    263  CZ2 TRP L  35      30.882  24.520  43.165  1.00 10.04           C  
ATOM    264  CZ3 TRP L  35      31.235  22.407  42.070  1.00 12.64           C  
ATOM    265  CH2 TRP L  35      31.651  23.685  42.384  1.00 10.75           C  
ATOM    266  C   TRP L  35      25.755  19.844  42.437  1.00 12.42           C  
ATOM    267  O   TRP L  35      24.842  19.433  43.153  1.00 11.42           O  
ATOM    268  N   TYR L  36      26.349  19.062  41.509  1.00 13.49           N  
ATOM    269  CA  TYR L  36      25.908  17.712  41.281  1.00 14.18           C  
ATOM    270  CB  TYR L  36      25.366  17.474  39.860  1.00 12.96           C  
ATOM    271  CG  TYR L  36      24.188  18.368  39.657  1.00 12.87           C  
ATOM    272  CD1 TYR L  36      22.923  17.950  39.988  1.00 12.28           C  
ATOM    273  CD2 TYR L  36      24.347  19.631  39.140  1.00 11.56           C  
ATOM    274  CE1 TYR L  36      21.837  18.771  39.803  1.00 10.64           C  
ATOM    275  CE2 TYR L  36      23.264  20.457  38.952  1.00 12.42           C  
ATOM    276  CZ  TYR L  36      22.003  20.030  39.284  1.00 12.96           C  
ATOM    277  OH  TYR L  36      20.889  20.874  39.094  1.00 13.16           O  
ATOM    278  C   TYR L  36      27.080  16.794  41.447  1.00 14.87           C  
ATOM    279  O   TYR L  36      28.223  17.165  41.187  1.00 14.24           O  
ATOM    280  N   GLN L  37      26.811  15.556  41.913  1.00 15.20           N  
ATOM    281  CA  GLN L  37      27.853  14.586  42.111  1.00 15.48           C  
ATOM    282  CB  GLN L  37      27.866  14.004  43.534  1.00 15.72           C  
ATOM    283  CG  GLN L  37      28.966  12.969  43.773  1.00 16.55           C  
ATOM    284  CD  GLN L  37      28.754  12.379  45.160  1.00 16.64           C  
ATOM    285  OE1 GLN L  37      27.662  11.914  45.486  1.00 16.94           O  
ATOM    286  NE2 GLN L  37      29.818  12.401  46.006  1.00 16.59           N  
ATOM    287  C   GLN L  37      27.607  13.433  41.190  1.00 14.70           C  
ATOM    288  O   GLN L  37      26.532  12.834  41.198  1.00 15.34           O  
ATOM    289  N   GLN L  38      28.609  13.081  40.361  1.00 14.76           N  
ATOM    290  CA  GLN L  38      28.437  11.946  39.500  1.00 16.84           C  
ATOM    291  CB  GLN L  38      28.706  12.239  38.011  1.00 16.19           C  
ATOM    292  CG  GLN L  38      28.476  11.026  37.104  1.00 15.03           C  
ATOM    293  CD  GLN L  38      28.755  11.430  35.661  1.00 15.25           C  
ATOM    294  OE1 GLN L  38      29.760  12.072  35.360  1.00 17.53           O  
ATOM    295  NE2 GLN L  38      27.831  11.047  34.740  1.00 15.48           N  
ATOM    296  C   GLN L  38      29.402  10.889  39.948  1.00 19.07           C  
ATOM    297  O   GLN L  38      30.610  11.115  40.005  1.00 19.22           O  
ATOM    298  N   LYS L  39      28.877   9.694  40.281  1.00 22.15           N  
ATOM    299  CA  LYS L  39      29.675   8.589  40.743  1.00 25.78           C  
ATOM    300  CB  LYS L  39      28.854   7.506  41.462  1.00 26.74           C  
ATOM    301  CG  LYS L  39      28.208   7.965  42.770  1.00 33.01           C  
ATOM    302  CD  LYS L  39      29.207   8.331  43.865  1.00 35.76           C  
ATOM    303  CE  LYS L  39      28.525   8.756  45.164  1.00 36.79           C  
ATOM    304  NZ  LYS L  39      27.676   7.653  45.664  1.00 37.12           N1+
ATOM    305  C   LYS L  39      30.291   7.938  39.543  1.00 28.46           C  
ATOM    306  O   LYS L  39      29.922   8.228  38.407  1.00 27.04           O  
ATOM    307  N   PRO L  40      31.232   7.058  39.760  1.00 31.64           N  
ATOM    308  CA  PRO L  40      31.893   6.407  38.661  1.00 32.95           C  
ATOM    309  CD  PRO L  40      32.069   7.106  40.949  1.00 31.36           C  
ATOM    310  CB  PRO L  40      33.030   5.604  39.286  1.00 32.67           C  
ATOM    311  CG  PRO L  40      33.385   6.413  40.548  1.00 32.61           C  
ATOM    312  C   PRO L  40      30.964   5.609  37.802  1.00 34.03           C  
ATOM    313  O   PRO L  40      31.240   5.469  36.612  1.00 34.90           O  
ATOM    314  N   ASP L  41      29.872   5.066  38.370  1.00 34.30           N  
ATOM    315  CA  ASP L  41      28.942   4.284  37.608  1.00 35.65           C  
ATOM    316  CB  ASP L  41      27.971   3.424  38.446  1.00 38.73           C  
ATOM    317  CG  ASP L  41      27.076   4.287  39.317  1.00 42.47           C  
ATOM    318  OD1 ASP L  41      27.408   5.484  39.517  1.00 42.23           O  
ATOM    319  OD2 ASP L  41      26.045   3.750  39.804  1.00 43.51           O1-
ATOM    320  C   ASP L  41      28.193   5.175  36.664  1.00 34.41           C  
ATOM    321  O   ASP L  41      27.624   4.707  35.682  1.00 34.85           O  
ATOM    322  N   GLY L  42      28.146   6.494  36.926  1.00 32.55           N  
ATOM    323  CA  GLY L  42      27.456   7.344  35.997  1.00 29.67           C  
ATOM    324  C   GLY L  42      26.264   7.965  36.654  1.00 28.04           C  
ATOM    325  O   GLY L  42      25.680   8.896  36.105  1.00 28.39           O  
ATOM    326  N   THR L  43      25.876   7.493  37.853  1.00 25.99           N  
ATOM    327  CA  THR L  43      24.713   8.054  38.487  1.00 25.49           C  
ATOM    328  CB  THR L  43      24.213   7.246  39.651  1.00 26.72           C  
ATOM    329  OG1 THR L  43      25.231   7.105  40.630  1.00 27.11           O  
ATOM    330  CG2 THR L  43      23.763   5.868  39.138  1.00 30.65           C  
ATOM    331  C   THR L  43      25.008   9.446  38.958  1.00 24.43           C  
ATOM    332  O   THR L  43      26.108   9.749  39.415  1.00 25.74           O  
ATOM    333  N   VAL L  44      24.003  10.341  38.843  1.00 22.82           N  
ATOM    334  CA  VAL L  44      24.178  11.714  39.219  1.00 20.36           C  
ATOM    335  CB  VAL L  44      23.925  12.663  38.082  1.00 21.15           C  
ATOM    336  CG1 VAL L  44      24.045  14.105  38.597  1.00 22.14           C  
ATOM    337  CG2 VAL L  44      24.893  12.332  36.932  1.00 19.51           C  
ATOM    338  C   VAL L  44      23.191  12.045  40.300  1.00 19.38           C  
ATOM    339  O   VAL L  44      22.043  11.600  40.269  1.00 20.68           O  
ATOM    340  N   SER L  45      23.632  12.840  41.301  1.00 20.50           N  
ATOM    341  CA  SER L  45      22.774  13.225  42.392  1.00 20.25           C  
ATOM    342  CB  SER L  45      23.044  12.443  43.689  1.00 24.04           C  
ATOM    343  OG  SER L  45      22.166  12.878  44.717  1.00  0.00           O  
ATOM    344  C   SER L  45      23.011  14.675  42.694  1.00 19.66           C  
ATOM    345  O   SER L  45      24.091  15.208  42.446  1.00 18.67           O  
ATOM    346  N   LEU L  46      21.990  15.351  43.263  1.00 18.23           N  
ATOM    347  CA  LEU L  46      22.084  16.757  43.549  1.00 18.61           C  
ATOM    348  CB  LEU L  46      20.732  17.465  43.339  1.00 17.40           C  
ATOM    349  CG  LEU L  46      20.730  19.007  43.387  1.00 19.31           C  
ATOM    350  CD1 LEU L  46      19.315  19.536  43.157  1.00 18.57           C  
ATOM    351  CD2 LEU L  46      21.318  19.587  44.677  1.00 17.17           C  
ATOM    352  C   LEU L  46      22.491  16.916  44.985  1.00 18.85           C  
ATOM    353  O   LEU L  46      21.802  16.441  45.888  1.00 21.20           O  
ATOM    354  N   LEU L  47      23.698  17.477  45.216  1.00 18.34           N  
ATOM    355  CA  LEU L  47      24.187  17.744  46.542  1.00 17.75           C  
ATOM    356  CB  LEU L  47      25.716  17.862  46.553  1.00 17.55           C  
ATOM    357  CG  LEU L  47      26.419  16.560  46.134  1.00 17.42           C  
ATOM    358  CD1 LEU L  47      27.940  16.735  46.110  1.00 17.13           C  
ATOM    359  CD2 LEU L  47      25.990  15.379  47.020  1.00 16.65           C  
ATOM    360  C   LEU L  47      23.655  19.011  47.152  1.00 18.29           C  
ATOM    361  O   LEU L  47      23.016  18.992  48.203  1.00 18.19           O  
ATOM    362  N   ILE L  48      23.889  20.151  46.463  1.00 18.98           N  
ATOM    363  CA  ILE L  48      23.576  21.445  47.003  1.00 18.09           C  
ATOM    364  CB  ILE L  48      24.796  22.230  47.406  1.00 19.19           C  
ATOM    365  CG1 ILE L  48      25.550  21.545  48.559  1.00 19.78           C  
ATOM    366  CG2 ILE L  48      24.344  23.660  47.741  1.00 19.07           C  
ATOM    367  CD1 ILE L  48      24.761  21.496  49.867  1.00 20.94           C  
ATOM    368  C   ILE L  48      22.898  22.249  45.942  1.00 18.13           C  
ATOM    369  O   ILE L  48      23.208  22.132  44.757  1.00 18.07           O  
ATOM    370  N   TYR L  49      21.927  23.087  46.351  1.00 16.87           N  
ATOM    371  CA  TYR L  49      21.272  23.945  45.412  1.00 17.45           C  
ATOM    372  CB  TYR L  49      19.852  23.510  44.980  1.00 16.22           C  
ATOM    373  CG  TYR L  49      18.983  23.242  46.166  1.00 14.98           C  
ATOM    374  CD1 TYR L  49      18.695  24.211  47.096  1.00 14.35           C  
ATOM    375  CD2 TYR L  49      18.397  22.009  46.320  1.00 15.12           C  
ATOM    376  CE1 TYR L  49      17.884  23.947  48.177  1.00 15.35           C  
ATOM    377  CE2 TYR L  49      17.585  21.734  47.393  1.00 15.85           C  
ATOM    378  CZ  TYR L  49      17.331  22.700  48.329  1.00 16.79           C  
ATOM    379  OH  TYR L  49      16.498  22.412  49.431  1.00 19.49           O  
ATOM    380  C   TYR L  49      21.193  25.319  45.998  1.00 18.54           C  
ATOM    381  O   TYR L  49      21.324  25.506  47.206  1.00 19.86           O  
ATOM    382  N   TYR L  50      21.060  26.333  45.122  1.00 37.64           N  
ATOM    383  CA  TYR L  50      20.977  27.693  45.565  1.00 38.47           C  
ATOM    384  CB  TYR L  50      19.734  27.935  46.440  1.00 37.81           C  
ATOM    385  CG  TYR L  50      19.522  29.403  46.582  1.00 39.99           C  
ATOM    386  CD1 TYR L  50      19.036  30.130  45.520  1.00 40.92           C  
ATOM    387  CD2 TYR L  50      19.781  30.052  47.768  1.00 41.69           C  
ATOM    388  CE1 TYR L  50      18.822  31.484  45.629  1.00 42.51           C  
ATOM    389  CE2 TYR L  50      19.569  31.407  47.883  1.00 42.63           C  
ATOM    390  CZ  TYR L  50      19.090  32.125  46.813  1.00 43.07           C  
ATOM    391  OH  TYR L  50      18.870  33.515  46.925  1.00 45.22           O  
ATOM    392  C   TYR L  50      22.214  28.059  46.341  1.00 38.79           C  
ATOM    393  O   TYR L  50      22.142  28.691  47.393  1.00 40.72           O  
ATOM    394  N   GLY L  51      23.389  27.600  45.874  1.00 38.78           N  
ATOM    395  CA  GLY L  51      24.663  28.015  46.407  1.00 39.03           C  
ATOM    396  C   GLY L  51      25.054  27.233  47.620  1.00 37.43           C  
ATOM    397  O   GLY L  51      26.162  26.698  47.686  1.00 38.74           O  
ATOM    398  N   SER L  52      24.158  27.135  48.623  1.00 36.20           N  
ATOM    399  CA  SER L  52      24.612  26.452  49.800  1.00 37.46           C  
ATOM    400  CB  SER L  52      25.234  27.405  50.835  1.00 39.31           C  
ATOM    401  OG  SER L  52      24.247  28.299  51.331  1.00 38.84           O  
ATOM    402  C   SER L  52      23.493  25.743  50.497  1.00 39.56           C  
ATOM    403  O   SER L  52      23.606  25.446  51.686  1.00 40.25           O  
ATOM    404  N   ARG L  53      22.387  25.417  49.804  1.00 25.14           N  
ATOM    405  CA  ARG L  53      21.381  24.688  50.515  1.00 24.46           C  
ATOM    406  CB  ARG L  53      19.922  25.078  50.215  1.00 25.32           C  
ATOM    407  CG  ARG L  53      19.373  26.129  51.188  1.00 27.88           C  
ATOM    408  CD  ARG L  53      18.800  25.479  52.455  1.00 32.58           C  
ATOM    409  NE  ARG L  53      18.314  26.537  53.389  1.00 38.54           N  
ATOM    410  CZ  ARG L  53      17.292  26.252  54.249  1.00 42.57           C  
ATOM    411  NH1 ARG L  53      16.673  25.037  54.187  1.00 43.68           N1+
ATOM    412  NH2 ARG L  53      16.885  27.179  55.164  1.00 44.89           N  
ATOM    413  C   ARG L  53      21.557  23.234  50.246  1.00 24.67           C  
ATOM    414  O   ARG L  53      21.910  22.800  49.153  1.00 25.74           O  
ATOM    415  N   LEU L  54      21.329  22.459  51.310  1.00 24.44           N  
ATOM    416  CA  LEU L  54      21.477  21.044  51.433  1.00 24.08           C  
ATOM    417  CB  LEU L  54      21.371  20.712  52.919  1.00 23.62           C  
ATOM    418  CG  LEU L  54      20.616  21.839  53.687  1.00 29.68           C  
ATOM    419  CD1 LEU L  54      19.203  22.165  53.150  1.00 29.74           C  
ATOM    420  CD2 LEU L  54      20.592  21.530  55.187  1.00 29.31           C  
ATOM    421  C   LEU L  54      20.358  20.291  50.773  1.00 24.15           C  
ATOM    422  O   LEU L  54      19.182  20.618  50.912  1.00 24.37           O  
ATOM    423  N   HIS L  55      20.705  19.215  50.047  1.00 24.11           N  
ATOM    424  CA  HIS L  55      19.697  18.359  49.489  1.00 25.15           C  
ATOM    425  ND1 HIS L  55      18.608  15.686  47.642  1.00 33.11           N  
ATOM    426  CG  HIS L  55      19.122  16.944  47.410  1.00 28.44           C  
ATOM    427  CB  HIS L  55      20.190  17.607  48.236  1.00 25.34           C  
ATOM    428  NE2 HIS L  55      17.589  16.459  45.825  1.00 31.11           N  
ATOM    429  CD2 HIS L  55      18.484  17.401  46.297  1.00 33.58           C  
ATOM    430  CE1 HIS L  55      17.697  15.445  46.664  1.00 34.01           C  
ATOM    431  C   HIS L  55      19.389  17.354  50.558  1.00 26.28           C  
ATOM    432  O   HIS L  55      20.247  17.046  51.383  1.00 24.47           O  
ATOM    433  N   SER L  56      18.155  16.817  50.594  1.00 26.13           N  
ATOM    434  CA  SER L  56      17.856  15.885  51.643  1.00 28.64           C  
ATOM    435  CB  SER L  56      16.370  15.496  51.713  1.00 29.34           C  
ATOM    436  OG  SER L  56      15.994  14.789  50.541  1.00 34.07           O  
ATOM    437  C   SER L  56      18.650  14.637  51.423  1.00 28.69           C  
ATOM    438  O   SER L  56      18.659  14.079  50.328  1.00 28.46           O  
ATOM    439  N   GLY L  57      19.330  14.152  52.481  1.00 28.72           N  
ATOM    440  CA  GLY L  57      20.069  12.927  52.371  1.00 28.75           C  
ATOM    441  C   GLY L  57      21.522  13.183  52.087  1.00 27.20           C  
ATOM    442  O   GLY L  57      22.295  12.233  51.975  1.00 27.98           O  
ATOM    443  N   VAL L  58      21.943  14.455  51.949  1.00 26.03           N  
ATOM    444  CA  VAL L  58      23.333  14.740  51.708  1.00 25.30           C  
ATOM    445  CB  VAL L  58      23.542  16.028  50.967  1.00 24.03           C  
ATOM    446  CG1 VAL L  58      25.039  16.353  50.954  1.00 22.08           C  
ATOM    447  CG2 VAL L  58      22.957  15.879  49.556  1.00 24.05           C  
ATOM    448  C   VAL L  58      24.018  14.887  53.035  1.00 27.20           C  
ATOM    449  O   VAL L  58      23.451  15.444  53.974  1.00 29.96           O  
ATOM    450  N   PRO L  59      25.236  14.410  53.136  1.00 25.28           N  
ATOM    451  CA  PRO L  59      25.959  14.518  54.379  1.00 24.12           C  
ATOM    452  CD  PRO L  59      25.628  13.225  52.388  1.00 23.46           C  
ATOM    453  CB  PRO L  59      27.153  13.578  54.250  1.00 24.57           C  
ATOM    454  CG  PRO L  59      26.653  12.498  53.275  1.00 24.08           C  
ATOM    455  C   PRO L  59      26.323  15.941  54.679  1.00 23.19           C  
ATOM    456  O   PRO L  59      26.504  16.725  53.750  1.00 22.30           O  
ATOM    457  N   SER L  60      26.453  16.283  55.975  1.00 23.25           N  
ATOM    458  CA  SER L  60      26.713  17.626  56.415  1.00 24.18           C  
ATOM    459  CB  SER L  60      26.649  17.770  57.945  1.00 26.21           C  
ATOM    460  OG  SER L  60      25.334  17.493  58.401  1.00 31.33           O  
ATOM    461  C   SER L  60      28.081  18.053  55.990  1.00 23.74           C  
ATOM    462  O   SER L  60      28.397  19.241  56.006  1.00 23.44           O  
ATOM    463  N   ARG L  61      28.925  17.091  55.584  1.00 21.89           N  
ATOM    464  CA  ARG L  61      30.290  17.356  55.225  1.00 20.02           C  
ATOM    465  CB  ARG L  61      31.031  16.106  54.732  1.00 19.04           C  
ATOM    466  CG  ARG L  61      31.078  14.953  55.731  1.00 19.82           C  
ATOM    467  CD  ARG L  61      31.594  13.664  55.091  1.00 22.22           C  
ATOM    468  NE  ARG L  61      30.682  13.387  53.948  1.00 21.68           N  
ATOM    469  CZ  ARG L  61      30.894  12.336  53.106  1.00 21.60           C  
ATOM    470  NH1 ARG L  61      31.950  11.495  53.292  1.00 21.52           N1+
ATOM    471  NH2 ARG L  61      30.034  12.121  52.071  1.00 21.05           N  
ATOM    472  C   ARG L  61      30.321  18.299  54.066  1.00 20.09           C  
ATOM    473  O   ARG L  61      31.237  19.114  53.949  1.00 20.91           O  
ATOM    474  N   PHE L  62      29.342  18.170  53.149  1.00 20.18           N  
ATOM    475  CA  PHE L  62      29.313  19.003  51.985  1.00 19.09           C  
ATOM    476  CB  PHE L  62      28.462  18.418  50.844  1.00 17.74           C  
ATOM    477  CG  PHE L  62      29.101  17.160  50.356  1.00 15.91           C  
ATOM    478  CD1 PHE L  62      30.046  17.199  49.358  1.00 16.63           C  
ATOM    479  CD2 PHE L  62      28.750  15.944  50.892  1.00 16.35           C  
ATOM    480  CE1 PHE L  62      30.633  16.042  48.902  1.00 15.45           C  
ATOM    481  CE2 PHE L  62      29.334  14.783  50.441  1.00 15.34           C  
ATOM    482  CZ  PHE L  62      30.278  14.830  49.446  1.00 15.75           C  
ATOM    483  C   PHE L  62      28.705  20.319  52.348  1.00 20.09           C  
ATOM    484  O   PHE L  62      27.690  20.388  53.040  1.00 19.62           O  
ATOM    485  N   SER L  63      29.336  21.415  51.890  1.00 18.78           N  
ATOM    486  CA  SER L  63      28.789  22.715  52.128  1.00 19.44           C  
ATOM    487  CB  SER L  63      29.346  23.424  53.375  1.00 20.06           C  
ATOM    488  OG  SER L  63      30.703  23.786  53.177  1.00 20.72           O  
ATOM    489  C   SER L  63      29.141  23.549  50.942  1.00 19.77           C  
ATOM    490  O   SER L  63      30.089  23.248  50.219  1.00 20.02           O  
ATOM    491  N   GLY L  64      28.378  24.631  50.702  1.00 17.77           N  
ATOM    492  CA  GLY L  64      28.685  25.423  49.553  1.00 17.57           C  
ATOM    493  C   GLY L  64      28.634  26.864  49.930  1.00 19.60           C  
ATOM    494  O   GLY L  64      28.031  27.242  50.933  1.00 19.35           O  
ATOM    495  N   SER L  65      29.291  27.714  49.117  1.00 19.10           N  
ATOM    496  CA  SER L  65      29.284  29.122  49.382  1.00 20.44           C  
ATOM    497  CB  SER L  65      30.299  29.541  50.460  1.00 21.98           C  
ATOM    498  OG  SER L  65      31.622  29.265  50.023  1.00 25.04           O  
ATOM    499  C   SER L  65      29.650  29.829  48.116  1.00 20.82           C  
ATOM    500  O   SER L  65      30.016  29.205  47.121  1.00 22.46           O  
ATOM    501  N   GLY L  66      29.516  31.169  48.111  1.00 21.88           N  
ATOM    502  CA  GLY L  66      29.916  31.918  46.958  1.00 22.87           C  
ATOM    503  C   GLY L  66      28.918  33.004  46.720  1.00 24.79           C  
ATOM    504  O   GLY L  66      27.828  33.008  47.289  1.00 25.60           O  
ATOM    505  N   SER L  67      29.294  33.969  45.860  1.00 25.66           N  
ATOM    506  CA  SER L  67      28.417  35.042  45.512  1.00 26.72           C  
ATOM    507  CB  SER L  67      28.469  36.234  46.488  1.00 29.33           C  
ATOM    508  OG  SER L  67      28.000  35.851  47.773  1.00 32.05           O  
ATOM    509  C   SER L  67      28.886  35.562  44.193  1.00 26.50           C  
ATOM    510  O   SER L  67      30.033  35.357  43.799  1.00 26.04           O  
ATOM    511  N   GLY L  68      27.988  36.242  43.461  1.00 26.91           N  
ATOM    512  CA  GLY L  68      28.381  36.831  42.218  1.00 25.88           C  
ATOM    513  C   GLY L  68      28.856  35.765  41.282  1.00 25.63           C  
ATOM    514  O   GLY L  68      28.107  34.875  40.888  1.00 26.41           O  
ATOM    515  N   THR L  69      30.101  35.937  40.803  1.00 24.30           N  
ATOM    516  CA  THR L  69      30.777  35.064  39.882  1.00 25.75           C  
ATOM    517  CB  THR L  69      31.863  35.776  39.131  1.00 27.29           C  
ATOM    518  OG1 THR L  69      32.858  36.245  40.028  1.00 28.38           O  
ATOM    519  CG2 THR L  69      31.234  36.957  38.373  1.00 27.04           C  
ATOM    520  C   THR L  69      31.399  33.842  40.507  1.00 26.26           C  
ATOM    521  O   THR L  69      31.482  32.804  39.853  1.00 27.45           O  
ATOM    522  N   ASP L  70      31.892  33.926  41.764  1.00 24.87           N  
ATOM    523  CA  ASP L  70      32.675  32.832  42.292  1.00 24.20           C  
ATOM    524  CB  ASP L  70      33.979  33.310  42.954  1.00 26.33           C  
ATOM    525  CG  ASP L  70      34.873  33.861  41.856  1.00 29.09           C  
ATOM    526  OD1 ASP L  70      34.972  33.196  40.790  1.00 30.07           O  
ATOM    527  OD2 ASP L  70      35.458  34.958  42.060  1.00 33.28           O1-
ATOM    528  C   ASP L  70      31.924  32.038  43.320  1.00 22.40           C  
ATOM    529  O   ASP L  70      31.330  32.593  44.244  1.00 24.21           O  
ATOM    530  N   TYR L  71      31.952  30.691  43.177  1.00 20.57           N  
ATOM    531  CA  TYR L  71      31.286  29.813  44.102  1.00 18.47           C  
ATOM    532  CB  TYR L  71      29.984  29.219  43.537  1.00 18.82           C  
ATOM    533  CG  TYR L  71      29.064  30.352  43.240  1.00 17.10           C  
ATOM    534  CD1 TYR L  71      29.177  31.044  42.056  1.00 17.70           C  
ATOM    535  CD2 TYR L  71      28.090  30.722  44.138  1.00 18.26           C  
ATOM    536  CE1 TYR L  71      28.333  32.092  41.775  1.00 16.09           C  
ATOM    537  CE2 TYR L  71      27.244  31.771  43.862  1.00 16.79           C  
ATOM    538  CZ  TYR L  71      27.366  32.456  42.678  1.00 17.55           C  
ATOM    539  OH  TYR L  71      26.499  33.531  42.394  1.00 18.91           O  
ATOM    540  C   TYR L  71      32.207  28.662  44.386  1.00 17.19           C  
ATOM    541  O   TYR L  71      33.094  28.361  43.587  1.00 18.10           O  
ATOM    542  N   SER L  72      32.038  27.992  45.549  1.00 17.06           N  
ATOM    543  CA  SER L  72      32.896  26.879  45.852  1.00 18.71           C  
ATOM    544  CB  SER L  72      34.097  27.249  46.742  1.00 20.25           C  
ATOM    545  OG  SER L  72      34.951  28.166  46.077  1.00 24.52           O  
ATOM    546  C   SER L  72      32.128  25.839  46.606  1.00 18.67           C  
ATOM    547  O   SER L  72      31.182  26.141  47.331  1.00 18.63           O  
ATOM    548  N   LEU L  73      32.534  24.565  46.432  1.00 18.11           N  
ATOM    549  CA  LEU L  73      31.963  23.455  47.140  1.00 18.62           C  
ATOM    550  CB  LEU L  73      31.567  22.292  46.214  1.00 18.54           C  
ATOM    551  CG  LEU L  73      30.955  21.079  46.938  1.00 17.97           C  
ATOM    552  CD1 LEU L  73      29.619  21.433  47.613  1.00 17.59           C  
ATOM    553  CD2 LEU L  73      30.850  19.872  45.994  1.00 16.85           C  
ATOM    554  C   LEU L  73      33.042  22.958  48.045  1.00 19.30           C  
ATOM    555  O   LEU L  73      34.181  22.795  47.613  1.00 19.22           O  
ATOM    556  N   THR L  74      32.732  22.728  49.337  1.00 19.99           N  
ATOM    557  CA  THR L  74      33.773  22.248  50.198  1.00 21.72           C  
ATOM    558  CB  THR L  74      34.188  23.207  51.279  1.00 23.79           C  
ATOM    559  OG1 THR L  74      33.075  23.550  52.085  1.00 25.62           O  
ATOM    560  CG2 THR L  74      34.786  24.468  50.647  1.00 21.97           C  
ATOM    561  C   THR L  74      33.330  20.993  50.868  1.00 23.75           C  
ATOM    562  O   THR L  74      32.193  20.862  51.322  1.00 23.29           O  
ATOM    563  N   ILE L  75      34.260  20.025  50.924  1.00 23.50           N  
ATOM    564  CA  ILE L  75      34.034  18.782  51.591  1.00 23.80           C  
ATOM    565  CB  ILE L  75      34.454  17.598  50.766  1.00 22.22           C  
ATOM    566  CG1 ILE L  75      33.706  17.607  49.422  1.00 20.96           C  
ATOM    567  CG2 ILE L  75      34.197  16.321  51.583  1.00 20.42           C  
ATOM    568  CD1 ILE L  75      34.290  16.646  48.388  1.00 21.29           C  
ATOM    569  C   ILE L  75      34.922  18.860  52.794  1.00 24.86           C  
ATOM    570  O   ILE L  75      36.146  18.910  52.678  1.00 25.31           O  
ATOM    571  N   SER L  76      34.310  18.898  53.990  1.00 26.36           N  
ATOM    572  CA  SER L  76      35.028  19.092  55.216  1.00 28.36           C  
ATOM    573  CB  SER L  76      34.085  19.166  56.423  1.00 28.60           C  
ATOM    574  OG  SER L  76      34.830  19.363  57.611  1.00 33.38           O  
ATOM    575  C   SER L  76      36.001  17.981  55.465  1.00 29.78           C  
ATOM    576  O   SER L  76      37.176  18.238  55.718  1.00 33.76           O  
ATOM    577  N   THR L  77      35.531  16.719  55.443  1.00 29.49           N  
ATOM    578  CA  THR L  77      36.408  15.599  55.639  1.00 28.81           C  
ATOM    579  CB  THR L  77      36.175  14.870  56.933  1.00 32.10           C  
ATOM    580  OG1 THR L  77      34.860  14.336  56.972  1.00  0.00           O  
ATOM    581  CG2 THR L  77      36.378  15.859  58.095  1.00  0.00           C  
ATOM    582  C   THR L  77      36.120  14.648  54.522  1.00 27.65           C  
ATOM    583  O   THR L  77      35.012  14.127  54.407  1.00 28.39           O  
ATOM    584  N   LEU L  78      37.129  14.394  53.672  1.00 25.46           N  
ATOM    585  CA  LEU L  78      36.946  13.575  52.512  1.00 24.71           C  
ATOM    586  CB  LEU L  78      38.138  13.677  51.543  1.00 24.03           C  
ATOM    587  CG  LEU L  78      37.966  12.913  50.217  1.00 24.47           C  
ATOM    588  CD1 LEU L  78      36.934  13.590  49.301  1.00 23.67           C  
ATOM    589  CD2 LEU L  78      39.319  12.701  49.525  1.00 24.33           C  
ATOM    590  C   LEU L  78      36.820  12.142  52.928  1.00 25.67           C  
ATOM    591  O   LEU L  78      37.565  11.654  53.777  1.00 26.88           O  
ATOM    592  N   GLU L  79      35.854  11.426  52.315  1.00 26.38           N  
ATOM    593  CA  GLU L  79      35.669  10.033  52.600  1.00 26.40           C  
ATOM    594  CB  GLU L  79      34.343   9.717  53.307  1.00 29.67           C  
ATOM    595  CG  GLU L  79      34.337  10.291  54.726  1.00 35.42           C  
ATOM    596  CD  GLU L  79      33.083   9.847  55.449  1.00 39.46           C  
ATOM    597  OE1 GLU L  79      32.690   8.662  55.283  1.00 41.85           O  
ATOM    598  OE2 GLU L  79      32.501  10.689  56.182  1.00 43.64           O1-
ATOM    599  C   GLU L  79      35.758   9.303  51.295  1.00 26.06           C  
ATOM    600  O   GLU L  79      35.775   9.919  50.231  1.00 25.58           O  
ATOM    601  N   GLN L  80      35.855   7.960  51.337  1.00 27.89           N  
ATOM    602  CA  GLN L  80      36.049   7.217  50.120  1.00 29.58           C  
ATOM    603  CB  GLN L  80      36.398   5.736  50.322  1.00 31.90           C  
ATOM    604  CG  GLN L  80      37.795   5.555  50.917  1.00 36.32           C  
ATOM    605  CD  GLN L  80      38.245   4.132  50.638  1.00 34.25           C  
ATOM    606  OE1 GLN L  80      38.459   3.756  49.487  1.00 36.29           O  
ATOM    607  NE2 GLN L  80      38.399   3.319  51.716  1.00 42.63           N  
ATOM    608  C   GLN L  80      34.867   7.317  49.204  1.00 29.37           C  
ATOM    609  O   GLN L  80      35.030   7.353  47.985  1.00 28.20           O  
ATOM    610  N   GLU L  81      33.645   7.376  49.757  1.00 28.09           N  
ATOM    611  CA  GLU L  81      32.449   7.410  48.958  1.00 28.36           C  
ATOM    612  CB  GLU L  81      31.155   7.297  49.791  1.00 31.79           C  
ATOM    613  CG  GLU L  81      30.949   8.401  50.826  1.00 38.37           C  
ATOM    614  CD  GLU L  81      29.778   7.986  51.707  1.00 41.81           C  
ATOM    615  OE1 GLU L  81      28.725   7.580  51.148  1.00 45.42           O  
ATOM    616  OE2 GLU L  81      29.928   8.066  52.956  1.00 43.80           O1-
ATOM    617  C   GLU L  81      32.416   8.666  48.134  1.00 27.44           C  
ATOM    618  O   GLU L  81      31.710   8.739  47.131  1.00 27.73           O  
ATOM    619  N   ASP L  82      33.151   9.698  48.575  1.00 24.17           N  
ATOM    620  CA  ASP L  82      33.235  11.004  47.980  1.00 21.44           C  
ATOM    621  CB  ASP L  82      33.950  12.009  48.897  1.00 19.48           C  
ATOM    622  CG  ASP L  82      33.058  12.202  50.116  1.00 19.84           C  
ATOM    623  OD1 ASP L  82      31.857  11.834  50.028  1.00 20.96           O  
ATOM    624  OD2 ASP L  82      33.562  12.717  51.150  1.00 18.64           O1-
ATOM    625  C   ASP L  82      33.941  10.999  46.650  1.00 21.72           C  
ATOM    626  O   ASP L  82      33.836  11.974  45.908  1.00 23.42           O  
ATOM    627  N   ILE L  83      34.738   9.965  46.323  1.00 21.43           N  
ATOM    628  CA  ILE L  83      35.423  10.003  45.059  1.00 20.63           C  
ATOM    629  CB  ILE L  83      36.232   8.766  44.797  1.00 21.30           C  
ATOM    630  CG1 ILE L  83      37.307   8.586  45.876  1.00 24.28           C  
ATOM    631  CG2 ILE L  83      36.807   8.848  43.374  1.00 21.85           C  
ATOM    632  CD1 ILE L  83      37.956   7.207  45.834  1.00 26.05           C  
ATOM    633  C   ILE L  83      34.379  10.076  43.993  1.00 19.98           C  
ATOM    634  O   ILE L  83      33.529   9.193  43.884  1.00 20.72           O  
ATOM    635  N   ALA L  84      34.428  11.143  43.166  1.00 17.13           N  
ATOM    636  CA  ALA L  84      33.444  11.313  42.138  1.00 15.71           C  
ATOM    637  CB  ALA L  84      32.019  11.493  42.684  1.00 14.33           C  
ATOM    638  C   ALA L  84      33.785  12.556  41.376  1.00 17.37           C  
ATOM    639  O   ALA L  84      34.777  13.224  41.663  1.00 16.50           O  
ATOM    640  N   THR L  85      32.966  12.873  40.352  1.00 16.28           N  
ATOM    641  CA  THR L  85      33.165  14.062  39.575  1.00 16.42           C  
ATOM    642  CB  THR L  85      33.016  13.834  38.099  1.00 16.45           C  
ATOM    643  OG1 THR L  85      33.933  12.841  37.665  1.00 19.56           O  
ATOM    644  CG2 THR L  85      33.297  15.154  37.361  1.00 15.10           C  
ATOM    645  C   THR L  85      32.086  15.011  39.993  1.00 16.63           C  
ATOM    646  O   THR L  85      30.924  14.625  40.102  1.00 16.53           O  
ATOM    647  N   TYR L  86      32.444  16.287  40.244  1.00 15.28           N  
ATOM    648  CA  TYR L  86      31.473  17.234  40.713  1.00 14.99           C  
ATOM    649  CB  TYR L  86      31.881  17.941  42.020  1.00 13.78           C  
ATOM    650  CG  TYR L  86      31.916  16.923  43.112  1.00 13.85           C  
ATOM    651  CD1 TYR L  86      33.021  16.125  43.301  1.00 13.54           C  
ATOM    652  CD2 TYR L  86      30.841  16.767  43.957  1.00 13.70           C  
ATOM    653  CE1 TYR L  86      33.055  15.189  44.309  1.00 13.52           C  
ATOM    654  CE2 TYR L  86      30.867  15.833  44.966  1.00 13.02           C  
ATOM    655  CZ  TYR L  86      31.975  15.042  45.144  1.00 13.51           C  
ATOM    656  OH  TYR L  86      32.006  14.084  46.179  1.00 15.26           O  
ATOM    657  C   TYR L  86      31.290  18.290  39.667  1.00 15.53           C  
ATOM    658  O   TYR L  86      32.263  18.779  39.092  1.00 14.43           O  
ATOM    659  N   PHE L  87      30.016  18.657  39.386  1.00 15.72           N  
ATOM    660  CA  PHE L  87      29.744  19.651  38.385  1.00 14.50           C  
ATOM    661  CB  PHE L  87      28.817  19.204  37.240  1.00 13.02           C  
ATOM    662  CG  PHE L  87      29.268  17.930  36.617  1.00 12.68           C  
ATOM    663  CD1 PHE L  87      30.390  17.857  35.827  1.00 12.40           C  
ATOM    664  CD2 PHE L  87      28.547  16.785  36.854  1.00 11.20           C  
ATOM    665  CE1 PHE L  87      30.776  16.660  35.266  1.00 12.19           C  
ATOM    666  CE2 PHE L  87      28.925  15.589  36.295  1.00 10.95           C  
ATOM    667  CZ  PHE L  87      30.041  15.523  35.496  1.00 12.28           C  
ATOM    668  C   PHE L  87      28.953  20.755  39.024  1.00 14.69           C  
ATOM    669  O   PHE L  87      28.163  20.526  39.939  1.00 15.59           O  
ATOM    670  N   CYS L  88      29.149  21.997  38.535  1.00 13.36           N  
ATOM    671  CA  CYS L  88      28.395  23.133  38.988  1.00 13.11           C  
ATOM    672  CB  CYS L  88      29.288  24.340  39.365  1.00 15.42           C  
ATOM    673  SG  CYS L  88      30.469  24.785  38.051  1.00 20.30           S  
ATOM    674  C   CYS L  88      27.510  23.523  37.837  1.00 13.56           C  
ATOM    675  O   CYS L  88      27.850  23.265  36.683  1.00 13.50           O  
ATOM    676  N   GLN L  89      26.328  24.116  38.119  1.00 13.65           N  
ATOM    677  CA  GLN L  89      25.413  24.478  37.068  1.00 14.54           C  
ATOM    678  CB  GLN L  89      24.356  23.372  36.857  1.00 15.87           C  
ATOM    679  CG  GLN L  89      23.254  23.662  35.838  1.00 15.61           C  
ATOM    680  CD  GLN L  89      21.971  23.959  36.603  1.00 15.67           C  
ATOM    681  OE1 GLN L  89      21.602  23.239  37.529  1.00 16.42           O  
ATOM    682  NE2 GLN L  89      21.264  25.049  36.202  1.00 15.69           N  
ATOM    683  C   GLN L  89      24.732  25.764  37.444  1.00 15.24           C  
ATOM    684  O   GLN L  89      24.343  25.953  38.594  1.00 16.70           O  
ATOM    685  N   GLN L  90      24.567  26.687  36.468  1.00 16.03           N  
ATOM    686  CA  GLN L  90      23.968  27.965  36.747  1.00 15.69           C  
ATOM    687  CB  GLN L  90      24.719  29.140  36.089  1.00 17.93           C  
ATOM    688  CG  GLN L  90      24.745  29.097  34.560  1.00 19.63           C  
ATOM    689  CD  GLN L  90      23.444  29.699  34.051  1.00 19.77           C  
ATOM    690  OE1 GLN L  90      22.841  30.543  34.710  1.00 20.67           O  
ATOM    691  NE2 GLN L  90      23.000  29.269  32.840  1.00 19.79           N  
ATOM    692  C   GLN L  90      22.533  27.967  36.290  1.00 17.04           C  
ATOM    693  O   GLN L  90      22.200  27.534  35.192  1.00 18.12           O  
ATOM    694  N   GLY L  91      21.646  28.345  37.236  1.00 29.12           N  
ATOM    695  CA  GLY L  91      20.214  28.522  37.186  1.00 30.22           C  
ATOM    696  C   GLY L  91      19.727  29.836  36.641  1.00 31.06           C  
ATOM    697  O   GLY L  91      18.553  29.950  36.303  1.00 31.32           O  
ATOM    698  N   ASN L  92      20.555  30.895  36.676  1.00 29.44           N  
ATOM    699  CA  ASN L  92      20.084  32.230  36.408  1.00 31.88           C  
ATOM    700  CB  ASN L  92      21.198  33.275  36.587  1.00 34.50           C  
ATOM    701  CG  ASN L  92      20.566  34.655  36.712  1.00 38.48           C  
ATOM    702  OD1 ASN L  92      19.346  34.797  36.772  1.00 38.72           O  
ATOM    703  ND2 ASN L  92      21.426  35.706  36.749  1.00 37.96           N  
ATOM    704  C   ASN L  92      19.526  32.404  35.028  1.00 32.12           C  
ATOM    705  O   ASN L  92      18.396  32.869  34.878  1.00 32.40           O  
ATOM    706  N   THR L  93      20.276  32.017  33.979  1.00 31.92           N  
ATOM    707  CA  THR L  93      19.793  32.287  32.654  1.00 32.83           C  
ATOM    708  CB  THR L  93      20.718  33.151  31.844  1.00 32.29           C  
ATOM    709  OG1 THR L  93      21.950  32.477  31.635  1.00 40.38           O  
ATOM    710  CG2 THR L  93      20.957  34.473  32.592  1.00 36.10           C  
ATOM    711  C   THR L  93      19.674  31.004  31.899  1.00 31.67           C  
ATOM    712  O   THR L  93      20.147  29.957  32.337  1.00 33.91           O  
ATOM    713  N   LEU L  94      18.989  31.059  30.739  1.00 30.66           N  
ATOM    714  CA  LEU L  94      18.865  29.911  29.889  1.00 29.09           C  
ATOM    715  CB  LEU L  94      17.427  29.660  29.394  1.00 24.85           C  
ATOM    716  CG  LEU L  94      16.456  29.212  30.502  1.00 22.42           C  
ATOM    717  CD1 LEU L  94      15.044  28.979  29.950  1.00 19.88           C  
ATOM    718  CD2 LEU L  94      16.988  27.979  31.246  1.00 21.86           C  
ATOM    719  C   LEU L  94      19.719  30.192  28.695  1.00 29.50           C  
ATOM    720  O   LEU L  94      19.935  31.351  28.346  1.00 32.59           O  
ATOM    721  N   PRO L  95      20.257  29.177  28.074  1.00 29.97           N  
ATOM    722  CA  PRO L  95      20.076  27.826  28.519  1.00 29.04           C  
ATOM    723  CD  PRO L  95      20.582  29.248  26.661  1.00 26.14           C  
ATOM    724  CB  PRO L  95      20.385  26.933  27.316  1.00 25.85           C  
ATOM    725  CG  PRO L  95      21.128  27.852  26.330  1.00 25.55           C  
ATOM    726  C   PRO L  95      20.948  27.566  29.698  1.00 28.59           C  
ATOM    727  O   PRO L  95      21.908  28.302  29.921  1.00 30.34           O  
ATOM    728  N   ARG L  96      20.629  26.515  30.467  1.00 27.30           N  
ATOM    729  CA  ARG L  96      21.390  26.227  31.640  1.00 25.12           C  
ATOM    730  CB  ARG L  96      20.666  25.227  32.548  1.00 23.69           C  
ATOM    731  CG  ARG L  96      19.277  25.771  32.870  1.00 24.61           C  
ATOM    732  CD  ARG L  96      18.429  24.948  33.830  1.00 29.31           C  
ATOM    733  NE  ARG L  96      17.154  25.704  33.959  1.00 34.31           N  
ATOM    734  CZ  ARG L  96      17.134  26.849  34.702  1.00 35.20           C  
ATOM    735  NH1 ARG L  96      18.249  27.240  35.383  1.00 34.31           N1+
ATOM    736  NH2 ARG L  96      16.009  27.618  34.742  1.00 35.18           N  
ATOM    737  C   ARG L  96      22.700  25.665  31.199  1.00 23.90           C  
ATOM    738  O   ARG L  96      22.770  24.878  30.257  1.00 26.22           O  
ATOM    739  N   THR L  97      23.785  26.080  31.876  1.00 16.87           N  
ATOM    740  CA  THR L  97      25.099  25.640  31.507  1.00 15.87           C  
ATOM    741  CB  THR L  97      26.003  26.755  31.078  1.00 15.58           C  
ATOM    742  OG1 THR L  97      26.084  27.738  32.099  1.00 15.98           O  
ATOM    743  CG2 THR L  97      25.461  27.373  29.780  1.00 16.62           C  
ATOM    744  C   THR L  97      25.735  24.970  32.683  1.00 15.46           C  
ATOM    745  O   THR L  97      25.438  25.287  33.833  1.00 17.02           O  
ATOM    746  N   PHE L  98      26.641  24.011  32.403  1.00 15.87           N  
ATOM    747  CA  PHE L  98      27.315  23.266  33.429  1.00 16.15           C  
ATOM    748  CB  PHE L  98      27.186  21.734  33.292  1.00 12.99           C  
ATOM    749  CG  PHE L  98      25.822  21.239  33.644  1.00 11.89           C  
ATOM    750  CD1 PHE L  98      24.804  21.186  32.723  1.00 10.45           C  
ATOM    751  CD2 PHE L  98      25.571  20.795  34.917  1.00 11.26           C  
ATOM    752  CE1 PHE L  98      23.559  20.713  33.075  1.00 12.04           C  
ATOM    753  CE2 PHE L  98      24.330  20.324  35.271  1.00 11.97           C  
ATOM    754  CZ  PHE L  98      23.315  20.278  34.352  1.00 10.81           C  
ATOM    755  C   PHE L  98      28.783  23.520  33.302  1.00 17.30           C  
ATOM    756  O   PHE L  98      29.264  23.988  32.271  1.00 19.58           O  
ATOM    757  N   GLY L  99      29.531  23.235  34.387  1.00 18.38           N  
ATOM    758  CA  GLY L  99      30.955  23.379  34.369  1.00 17.42           C  
ATOM    759  C   GLY L  99      31.525  22.106  33.822  1.00 18.77           C  
ATOM    760  O   GLY L  99      30.824  21.108  33.673  1.00 17.69           O  
ATOM    761  N   GLY L 100      32.841  22.118  33.542  1.00 19.20           N  
ATOM    762  CA  GLY L 100      33.559  21.016  32.967  1.00 20.55           C  
ATOM    763  C   GLY L 100      33.548  19.837  33.890  1.00 21.62           C  
ATOM    764  O   GLY L 100      33.564  18.693  33.439  1.00 24.25           O  
ATOM    765  N   GLY L 101      33.575  20.079  35.211  1.00 20.47           N  
ATOM    766  CA  GLY L 101      33.574  18.988  36.144  1.00 18.59           C  
ATOM    767  C   GLY L 101      34.937  18.854  36.741  1.00 19.38           C  
ATOM    768  O   GLY L 101      35.944  19.212  36.131  1.00 20.56           O  
ATOM    769  N   THR L 102      34.991  18.349  37.991  1.00 19.52           N  
ATOM    770  CA  THR L 102      36.261  18.140  38.620  1.00 18.72           C  
ATOM    771  CB  THR L 102      36.543  19.111  39.733  1.00 17.99           C  
ATOM    772  OG1 THR L 102      37.930  19.126  40.010  1.00 17.70           O  
ATOM    773  CG2 THR L 102      35.772  18.717  41.001  1.00 16.94           C  
ATOM    774  C   THR L 102      36.264  16.736  39.148  1.00 19.66           C  
ATOM    775  O   THR L 102      35.329  16.294  39.814  1.00 18.52           O  
ATOM    776  N   LYS L 103      37.330  15.979  38.845  1.00 19.80           N  
ATOM    777  CA  LYS L 103      37.378  14.615  39.275  1.00 21.28           C  
ATOM    778  CB  LYS L 103      37.917  13.674  38.184  1.00 25.23           C  
ATOM    779  CG  LYS L 103      38.046  12.213  38.618  1.00 31.77           C  
ATOM    780  CD  LYS L 103      38.274  11.258  37.446  1.00 36.26           C  
ATOM    781  CE  LYS L 103      38.732   9.858  37.858  1.00 36.66           C  
ATOM    782  NZ  LYS L 103      40.200   9.834  38.046  1.00 37.66           N1+
ATOM    783  C   LYS L 103      38.303  14.521  40.442  1.00 20.56           C  
ATOM    784  O   LYS L 103      39.411  15.053  40.416  1.00 22.18           O  
ATOM    785  N   LEU L 104      37.854  13.836  41.511  1.00 19.79           N  
ATOM    786  CA  LEU L 104      38.682  13.656  42.669  1.00 19.07           C  
ATOM    787  CB  LEU L 104      37.926  13.675  44.011  1.00 17.54           C  
ATOM    788  CG  LEU L 104      37.483  15.062  44.509  1.00 17.12           C  
ATOM    789  CD1 LEU L 104      36.564  15.765  43.506  1.00 19.35           C  
ATOM    790  CD2 LEU L 104      36.845  14.955  45.904  1.00 15.80           C  
ATOM    791  C   LEU L 104      39.311  12.302  42.591  1.00 20.84           C  
ATOM    792  O   LEU L 104      38.725  11.352  42.075  1.00 21.78           O  
ATOM    793  N   GLU L 105      40.560  12.198  43.077  1.00 22.74           N  
ATOM    794  CA  GLU L 105      41.206  10.924  43.170  1.00 22.77           C  
ATOM    795  CB  GLU L 105      42.286  10.664  42.106  1.00 24.77           C  
ATOM    796  CG  GLU L 105      43.465  11.634  42.150  1.00 28.76           C  
ATOM    797  CD  GLU L 105      44.534  11.095  41.211  1.00 31.73           C  
ATOM    798  OE1 GLU L 105      44.196  10.797  40.035  1.00 35.01           O  
ATOM    799  OE2 GLU L 105      45.703  10.961  41.662  1.00 33.04           O1-
ATOM    800  C   GLU L 105      41.864  10.923  44.509  1.00 22.91           C  
ATOM    801  O   GLU L 105      42.091  11.988  45.081  1.00 23.22           O  
ATOM    802  N   ILE L 106      42.162   9.736  45.072  1.00 21.87           N  
ATOM    803  CA  ILE L 106      42.790   9.765  46.359  1.00 20.80           C  
ATOM    804  CB  ILE L 106      42.288   8.769  47.378  1.00 18.88           C  
ATOM    805  CG1 ILE L 106      42.387   7.312  46.904  1.00 19.26           C  
ATOM    806  CG2 ILE L 106      40.868   9.197  47.768  1.00 18.58           C  
ATOM    807  CD1 ILE L 106      41.368   6.952  45.828  1.00 23.45           C  
ATOM    808  C   ILE L 106      44.267   9.639  46.224  1.00 21.00           C  
ATOM    809  O   ILE L 106      44.790   8.814  45.476  1.00 21.11           O  
ATOM    810  N   LYS L 107      44.971  10.530  46.947  1.00 20.37           N  
ATOM    811  CA  LYS L 107      46.401  10.567  46.979  1.00 21.14           C  
ATOM    812  CB  LYS L 107      46.927  11.923  47.485  1.00 22.20           C  
ATOM    813  CG  LYS L 107      48.436  12.127  47.346  1.00 26.05           C  
ATOM    814  CD  LYS L 107      48.855  13.585  47.538  1.00 28.31           C  
ATOM    815  CE  LYS L 107      50.357  13.821  47.399  1.00 32.44           C  
ATOM    816  NZ  LYS L 107      50.718  13.936  45.969  1.00 33.80           N1+
ATOM    817  C   LYS L 107      46.799   9.493  47.984  1.00 21.31           C  
ATOM    818  O   LYS L 107      47.095   9.849  49.156  1.00 21.49           O  
ATOM    819  OXT LYS L 107      46.791   8.295  47.594  1.00  0.00           O1-
TER     820      LYS L 107 
ATOM    821  N   GLU H 108       9.858   6.036  46.426  1.00 45.51           N1+
ATOM    822  CA  GLU H 108      10.230   7.462  46.274  1.00 43.87           C  
ATOM    823  CB  GLU H 108      11.686   7.680  46.722  1.00 47.30           C  
ATOM    824  CG  GLU H 108      12.689   6.810  45.959  1.00 51.66           C  
ATOM    825  CD  GLU H 108      14.096   7.245  46.344  1.00 53.72           C  
ATOM    826  OE1 GLU H 108      14.235   8.342  46.948  1.00 53.69           O  
ATOM    827  OE2 GLU H 108      15.051   6.485  46.031  1.00 44.22           O1-
ATOM    828  C   GLU H 108      10.094   7.891  44.849  1.00 41.19           C  
ATOM    829  O   GLU H 108       9.527   7.173  44.028  1.00 40.81           O  
ATOM    830  N   VAL H 109      10.602   9.096  44.524  1.00 35.01           N  
ATOM    831  CA  VAL H 109      10.517   9.601  43.186  1.00 32.49           C  
ATOM    832  CB  VAL H 109      10.761  11.078  43.116  1.00 31.61           C  
ATOM    833  CG1 VAL H 109      12.145  11.365  43.705  1.00 30.70           C  
ATOM    834  CG2 VAL H 109      10.631  11.536  41.660  1.00 30.55           C  
ATOM    835  C   VAL H 109      11.563   8.912  42.372  1.00 30.96           C  
ATOM    836  O   VAL H 109      12.703   8.768  42.809  1.00 31.38           O  
ATOM    837  N   GLN H 110      11.195   8.449  41.159  1.00 29.44           N  
ATOM    838  CA  GLN H 110      12.173   7.759  40.372  1.00 28.92           C  
ATOM    839  CB  GLN H 110      12.172   6.243  40.627  1.00 30.46           C  
ATOM    840  CG  GLN H 110      13.387   5.522  40.049  1.00 35.12           C  
ATOM    841  CD  GLN H 110      13.269   4.047  40.403  1.00 38.14           C  
ATOM    842  OE1 GLN H 110      13.484   3.175  39.564  1.00 41.12           O  
ATOM    843  NE2 GLN H 110      12.929   3.754  41.687  1.00 38.30           N  
ATOM    844  C   GLN H 110      11.889   7.996  38.919  1.00 27.13           C  
ATOM    845  O   GLN H 110      10.742   8.179  38.514  1.00 28.95           O  
ATOM    846  N   LEU H 111      12.960   8.026  38.099  1.00 25.50           N  
ATOM    847  CA  LEU H 111      12.827   8.221  36.684  1.00 23.53           C  
ATOM    848  CB  LEU H 111      13.549   9.489  36.192  1.00 21.74           C  
ATOM    849  CG  LEU H 111      12.973  10.806  36.745  1.00 20.84           C  
ATOM    850  CD1 LEU H 111      13.748  12.019  36.213  1.00 18.79           C  
ATOM    851  CD2 LEU H 111      11.469  10.920  36.464  1.00 18.77           C  
ATOM    852  C   LEU H 111      13.498   7.058  36.012  1.00 23.37           C  
ATOM    853  O   LEU H 111      14.711   6.890  36.127  1.00 22.98           O  
ATOM    854  N   GLN H 112      12.731   6.224  35.275  1.00 24.16           N  
ATOM    855  CA  GLN H 112      13.337   5.090  34.632  1.00 26.12           C  
ATOM    856  CB  GLN H 112      12.515   3.785  34.667  1.00 30.44           C  
ATOM    857  CG  GLN H 112      12.427   3.117  36.041  1.00 36.48           C  
ATOM    858  CD  GLN H 112      11.117   3.521  36.694  1.00 40.10           C  
ATOM    859  OE1 GLN H 112      10.220   4.053  36.042  1.00 42.86           O  
ATOM    860  NE2 GLN H 112      10.994   3.251  38.021  1.00 40.59           N  
ATOM    861  C   GLN H 112      13.535   5.413  33.191  1.00 24.40           C  
ATOM    862  O   GLN H 112      12.615   5.862  32.510  1.00 24.10           O  
ATOM    863  N   GLN H 113      14.760   5.168  32.686  1.00 22.95           N  
ATOM    864  CA  GLN H 113      15.061   5.477  31.319  1.00 24.50           C  
ATOM    865  CB  GLN H 113      16.375   6.249  31.144  1.00 22.62           C  
ATOM    866  CG  GLN H 113      16.266   7.645  31.765  1.00 21.12           C  
ATOM    867  CD  GLN H 113      17.557   8.401  31.520  1.00 19.66           C  
ATOM    868  OE1 GLN H 113      17.933   9.280  32.293  1.00 19.26           O  
ATOM    869  NE2 GLN H 113      18.249   8.060  30.402  1.00 15.87           N  
ATOM    870  C   GLN H 113      15.074   4.224  30.489  1.00 27.67           C  
ATOM    871  O   GLN H 113      15.131   3.114  31.012  1.00 28.65           O  
ATOM    872  N   SER H 114      15.074   4.411  29.153  1.00 29.96           N  
ATOM    873  CA  SER H 114      14.826   3.426  28.126  1.00 30.73           C  
ATOM    874  CB  SER H 114      15.171   3.931  26.719  1.00 31.54           C  
ATOM    875  OG  SER H 114      14.316   4.992  26.343  1.00 30.22           O  
ATOM    876  C   SER H 114      15.581   2.146  28.222  1.00 32.62           C  
ATOM    877  O   SER H 114      15.026   1.107  28.567  1.00 33.08           O  
ATOM    878  N   GLY H 115      16.868   2.187  27.861  1.00 32.94           N  
ATOM    879  CA  GLY H 115      17.674   1.012  27.764  1.00 32.92           C  
ATOM    880  C   GLY H 115      18.590   1.360  26.645  1.00 33.64           C  
ATOM    881  O   GLY H 115      18.198   2.094  25.739  1.00 34.54           O  
ATOM    882  N   ALA H 116      19.810   0.804  26.646  1.00 33.37           N  
ATOM    883  CA  ALA H 116      20.785   1.214  25.679  1.00 32.71           C  
ATOM    884  CB  ALA H 116      22.122   0.465  25.810  1.00 33.01           C  
ATOM    885  C   ALA H 116      20.258   0.996  24.300  1.00 33.01           C  
ATOM    886  O   ALA H 116      19.476   0.081  24.047  1.00 34.07           O  
ATOM    887  N   GLU H 117      20.656   1.884  23.367  1.00 31.99           N  
ATOM    888  CA  GLU H 117      20.175   1.744  22.030  1.00 30.93           C  
ATOM    889  CB  GLU H 117      19.057   2.737  21.691  1.00 30.85           C  
ATOM    890  CG  GLU H 117      17.779   2.410  22.460  1.00 32.05           C  
ATOM    891  CD  GLU H 117      16.850   3.602  22.377  1.00 35.35           C  
ATOM    892  OE1 GLU H 117      16.995   4.516  23.233  1.00 34.06           O  
ATOM    893  OE2 GLU H 117      15.989   3.622  21.462  1.00 35.45           O1-
ATOM    894  C   GLU H 117      21.296   1.915  21.058  1.00 29.87           C  
ATOM    895  O   GLU H 117      22.135   2.807  21.182  1.00 29.33           O  
ATOM    896  N   LEU H 118      21.345   1.012  20.060  1.00 30.09           N  
ATOM    897  CA  LEU H 118      22.333   1.110  19.028  1.00 30.89           C  
ATOM    898  CB  LEU H 118      23.177  -0.159  18.779  1.00 30.56           C  
ATOM    899  CG  LEU H 118      24.240  -0.455  19.856  1.00 29.70           C  
ATOM    900  CD1 LEU H 118      23.607  -0.860  21.195  1.00 28.86           C  
ATOM    901  CD2 LEU H 118      25.274  -1.471  19.348  1.00 30.72           C  
ATOM    902  C   LEU H 118      21.619   1.412  17.753  1.00 31.90           C  
ATOM    903  O   LEU H 118      20.668   0.728  17.380  1.00 33.26           O  
ATOM    904  N   VAL H 119      22.064   2.471  17.049  1.00 32.10           N  
ATOM    905  CA  VAL H 119      21.431   2.823  15.812  1.00 31.29           C  
ATOM    906  CB  VAL H 119      20.512   4.001  15.929  1.00 31.07           C  
ATOM    907  CG1 VAL H 119      19.320   3.601  16.810  1.00 31.21           C  
ATOM    908  CG2 VAL H 119      21.317   5.182  16.495  1.00 30.43           C  
ATOM    909  C   VAL H 119      22.488   3.168  14.811  1.00 31.26           C  
ATOM    910  O   VAL H 119      23.637   3.429  15.161  1.00 30.61           O  
ATOM    911  N   ARG H 120      22.126   3.133  13.513  1.00 32.01           N  
ATOM    912  CA  ARG H 120      23.084   3.480  12.504  1.00 32.16           C  
ATOM    913  CB  ARG H 120      23.039   2.613  11.234  1.00 35.19           C  
ATOM    914  CG  ARG H 120      21.746   2.670  10.427  1.00 39.97           C  
ATOM    915  CD  ARG H 120      21.738   1.633   9.308  1.00 42.93           C  
ATOM    916  NE  ARG H 120      23.039   1.761   8.594  1.00 47.17           N  
ATOM    917  CZ  ARG H 120      23.157   2.586   7.513  1.00 48.79           C  
ATOM    918  NH1 ARG H 120      22.078   3.292   7.069  1.00 50.87           N1+
ATOM    919  NH2 ARG H 120      24.358   2.696   6.873  1.00 49.50           N  
ATOM    920  C   ARG H 120      22.867   4.913  12.145  1.00 30.17           C  
ATOM    921  O   ARG H 120      21.822   5.488  12.444  1.00 28.96           O  
ATOM    922  N   ALA H 121      23.874   5.537  11.503  1.00 29.71           N  
ATOM    923  CA  ALA H 121      23.801   6.935  11.193  1.00 30.20           C  
ATOM    924  CB  ALA H 121      25.085   7.496  10.555  1.00 29.77           C  
ATOM    925  C   ALA H 121      22.680   7.187  10.239  1.00 31.10           C  
ATOM    926  O   ALA H 121      22.370   6.362   9.383  1.00 32.93           O  
ATOM    927  N   GLY H 122      22.030   8.360  10.394  1.00 31.41           N  
ATOM    928  CA  GLY H 122      20.967   8.777   9.524  1.00 30.28           C  
ATOM    929  C   GLY H 122      19.650   8.379  10.114  1.00 29.83           C  
ATOM    930  O   GLY H 122      18.601   8.805   9.634  1.00 29.26           O  
ATOM    931  N   SER H 123      19.665   7.560  11.181  1.00 28.87           N  
ATOM    932  CA  SER H 123      18.442   7.100  11.778  1.00 29.87           C  
ATOM    933  CB  SER H 123      18.565   5.747  12.501  1.00 31.56           C  
ATOM    934  OG  SER H 123      18.758   4.699  11.566  1.00 34.58           O  
ATOM    935  C   SER H 123      17.986   8.083  12.807  1.00 28.48           C  
ATOM    936  O   SER H 123      18.543   9.169  12.958  1.00 27.96           O  
ATOM    937  N   SER H 124      16.905   7.714  13.521  1.00 27.20           N  
ATOM    938  CA  SER H 124      16.369   8.531  14.567  1.00 27.73           C  
ATOM    939  CB  SER H 124      15.108   9.301  14.142  1.00 30.05           C  
ATOM    940  OG  SER H 124      14.113   8.393  13.696  1.00 30.87           O  
ATOM    941  C   SER H 124      16.006   7.624  15.706  1.00 27.57           C  
ATOM    942  O   SER H 124      15.760   6.435  15.508  1.00 28.35           O  
ATOM    943  N   VAL H 125      15.999   8.164  16.945  1.00 25.99           N  
ATOM    944  CA  VAL H 125      15.643   7.381  18.096  1.00 23.91           C  
ATOM    945  CB  VAL H 125      16.801   7.040  18.991  1.00 23.31           C  
ATOM    946  CG1 VAL H 125      17.743   6.075  18.262  1.00 25.33           C  
ATOM    947  CG2 VAL H 125      17.483   8.349  19.417  1.00 24.60           C  
ATOM    948  C   VAL H 125      14.706   8.178  18.946  1.00 23.40           C  
ATOM    949  O   VAL H 125      14.694   9.407  18.905  1.00 24.50           O  
ATOM    950  N   LYS H 126      13.866   7.470  19.728  1.00 23.24           N  
ATOM    951  CA  LYS H 126      12.985   8.126  20.647  1.00 24.50           C  
ATOM    952  CB  LYS H 126      11.496   7.959  20.293  1.00 24.59           C  
ATOM    953  CG  LYS H 126      10.562   8.833  21.135  1.00 28.05           C  
ATOM    954  CD  LYS H 126       9.153   8.987  20.553  1.00 30.30           C  
ATOM    955  CE  LYS H 126       8.187   7.863  20.928  1.00 32.84           C  
ATOM    956  NZ  LYS H 126       6.826   8.192  20.449  1.00 33.94           N1+
ATOM    957  C   LYS H 126      13.233   7.483  21.978  1.00 24.29           C  
ATOM    958  O   LYS H 126      12.916   6.313  22.180  1.00 25.14           O  
ATOM    959  N   MET H 127      13.832   8.241  22.920  1.00 23.29           N  
ATOM    960  CA  MET H 127      14.165   7.740  24.224  1.00 21.52           C  
ATOM    961  CB  MET H 127      15.394   8.438  24.825  1.00 22.60           C  
ATOM    962  CG  MET H 127      16.666   8.230  24.005  1.00 24.62           C  
ATOM    963  SD  MET H 127      18.112   9.134  24.630  1.00 30.62           S  
ATOM    964  CE  MET H 127      19.209   8.599  23.285  1.00 27.24           C  
ATOM    965  C   MET H 127      13.014   7.996  25.150  1.00 21.82           C  
ATOM    966  O   MET H 127      12.173   8.851  24.885  1.00 21.58           O  
ATOM    967  N   SER H 128      12.959   7.261  26.282  1.00 19.60           N  
ATOM    968  CA  SER H 128      11.860   7.407  27.195  1.00 20.66           C  
ATOM    969  CB  SER H 128      11.001   6.138  27.333  1.00 20.53           C  
ATOM    970  OG  SER H 128      10.417   5.797  26.087  1.00 25.50           O  
ATOM    971  C   SER H 128      12.377   7.687  28.572  1.00 21.38           C  
ATOM    972  O   SER H 128      13.501   7.331  28.922  1.00 22.70           O  
ATOM    973  N   CYS H 129      11.546   8.375  29.384  1.00 21.13           N  
ATOM    974  CA  CYS H 129      11.856   8.648  30.758  1.00 20.10           C  
ATOM    975  CB  CYS H 129      12.438  10.068  30.956  1.00 19.92           C  
ATOM    976  SG  CYS H 129      12.856  10.481  32.677  1.00 20.60           S  
ATOM    977  C   CYS H 129      10.556   8.530  31.500  1.00 20.80           C  
ATOM    978  O   CYS H 129       9.727   9.438  31.475  1.00 20.76           O  
ATOM    979  N   LYS H 130      10.345   7.391  32.193  1.00 22.02           N  
ATOM    980  CA  LYS H 130       9.100   7.175  32.880  1.00 23.63           C  
ATOM    981  CB  LYS H 130       8.683   5.697  32.942  1.00 25.57           C  
ATOM    982  CG  LYS H 130       7.356   5.475  33.670  1.00 28.23           C  
ATOM    983  CD  LYS H 130       6.749   4.090  33.450  1.00 30.52           C  
ATOM    984  CE  LYS H 130       5.604   3.761  34.414  1.00 31.83           C  
ATOM    985  NZ  LYS H 130       4.481   4.701  34.212  1.00 35.34           N1+
ATOM    986  C   LYS H 130       9.236   7.679  34.282  1.00 23.57           C  
ATOM    987  O   LYS H 130      10.159   7.309  35.006  1.00 23.96           O  
ATOM    988  N   ALA H 131       8.290   8.536  34.707  1.00 22.09           N  
ATOM    989  CA  ALA H 131       8.368   9.113  36.015  1.00 21.69           C  
ATOM    990  CB  ALA H 131       8.089  10.625  36.037  1.00 22.58           C  
ATOM    991  C   ALA H 131       7.357   8.466  36.899  1.00 22.85           C  
ATOM    992  O   ALA H 131       6.270   8.091  36.460  1.00 23.93           O  
ATOM    993  N   SER H 132       7.722   8.302  38.185  1.00 24.53           N  
ATOM    994  CA  SER H 132       6.838   7.686  39.125  1.00 25.84           C  
ATOM    995  CB  SER H 132       7.063   6.169  39.212  1.00 27.62           C  
ATOM    996  OG  SER H 132       6.176   5.583  40.148  1.00 31.74           O  
ATOM    997  C   SER H 132       7.144   8.268  40.469  1.00 24.89           C  
ATOM    998  O   SER H 132       8.201   8.863  40.671  1.00 24.66           O  
ATOM    999  N   GLY H 133       6.221   8.077  41.436  1.00 23.74           N  
ATOM   1000  CA  GLY H 133       6.459   8.461  42.798  1.00 23.81           C  
ATOM   1001  C   GLY H 133       5.930   9.834  43.056  1.00 24.68           C  
ATOM   1002  O   GLY H 133       5.752  10.217  44.211  1.00 24.94           O  
ATOM   1003  N   TYR H 134       5.665  10.623  41.999  1.00 25.60           N  
ATOM   1004  CA  TYR H 134       5.183  11.947  42.253  1.00 26.91           C  
ATOM   1005  CB  TYR H 134       6.306  12.999  42.366  1.00 21.52           C  
ATOM   1006  CG  TYR H 134       6.991  13.151  41.052  1.00 18.40           C  
ATOM   1007  CD1 TYR H 134       7.966  12.273  40.655  1.00 17.10           C  
ATOM   1008  CD2 TYR H 134       6.655  14.168  40.199  1.00 17.47           C  
ATOM   1009  CE1 TYR H 134       8.603  12.406  39.444  1.00 17.65           C  
ATOM   1010  CE2 TYR H 134       7.285  14.311  38.986  1.00 17.05           C  
ATOM   1011  CZ  TYR H 134       8.263  13.431  38.601  1.00 18.14           C  
ATOM   1012  OH  TYR H 134       8.905  13.582  37.354  1.00 18.80           O  
ATOM   1013  C   TYR H 134       4.246  12.345  41.156  1.00 29.28           C  
ATOM   1014  O   TYR H 134       3.945  11.560  40.256  1.00 30.16           O  
ATOM   1015  N   THR H 135       3.739  13.594  41.228  1.00 31.22           N  
ATOM   1016  CA  THR H 135       2.821  14.072  40.235  1.00 32.80           C  
ATOM   1017  CB  THR H 135       2.001  15.240  40.698  1.00 33.25           C  
ATOM   1018  OG1 THR H 135       1.268  14.888  41.861  1.00 34.42           O  
ATOM   1019  CG2 THR H 135       1.040  15.646  39.567  1.00 31.29           C  
ATOM   1020  C   THR H 135       3.629  14.529  39.063  1.00 32.81           C  
ATOM   1021  O   THR H 135       4.381  15.501  39.132  1.00 35.15           O  
ATOM   1022  N   PHE H 136       3.439  13.835  37.929  1.00 31.60           N  
ATOM   1023  CA  PHE H 136       4.182  14.018  36.715  1.00 28.44           C  
ATOM   1024  CB  PHE H 136       3.729  13.001  35.653  1.00 28.32           C  
ATOM   1025  CG  PHE H 136       4.551  13.139  34.422  1.00 28.28           C  
ATOM   1026  CD1 PHE H 136       5.852  12.693  34.393  1.00 28.60           C  
ATOM   1027  CD2 PHE H 136       4.005  13.683  33.285  1.00 27.14           C  
ATOM   1028  CE1 PHE H 136       6.608  12.810  33.251  1.00 27.56           C  
ATOM   1029  CE2 PHE H 136       4.755  13.801  32.143  1.00 25.44           C  
ATOM   1030  CZ  PHE H 136       6.058  13.366  32.121  1.00 25.44           C  
ATOM   1031  C   PHE H 136       3.991  15.413  36.187  1.00 26.35           C  
ATOM   1032  O   PHE H 136       4.943  16.056  35.749  1.00 28.42           O  
ATOM   1033  N   THR H 137       2.750  15.922  36.221  1.00 26.47           N  
ATOM   1034  CA  THR H 137       2.422  17.213  35.684  1.00 28.36           C  
ATOM   1035  CB  THR H 137       0.942  17.456  35.628  1.00 28.29           C  
ATOM   1036  OG1 THR H 137       0.380  17.412  36.932  1.00 29.33           O  
ATOM   1037  CG2 THR H 137       0.311  16.369  34.739  1.00 27.29           C  
ATOM   1038  C   THR H 137       3.047  18.316  36.490  1.00 28.05           C  
ATOM   1039  O   THR H 137       3.318  19.391  35.959  1.00 29.87           O  
ATOM   1040  N   SER H 138       3.261  18.096  37.800  1.00 26.80           N  
ATOM   1041  CA  SER H 138       3.751  19.102  38.708  1.00 27.84           C  
ATOM   1042  CB  SER H 138       3.629  18.674  40.178  1.00 26.60           C  
ATOM   1043  OG  SER H 138       2.261  18.492  40.514  1.00 29.77           O  
ATOM   1044  C   SER H 138       5.198  19.473  38.480  1.00 27.35           C  
ATOM   1045  O   SER H 138       5.659  20.452  39.068  1.00 28.90           O  
ATOM   1046  N   TYR H 139       5.980  18.714  37.678  1.00 24.96           N  
ATOM   1047  CA  TYR H 139       7.369  19.090  37.548  1.00 21.71           C  
ATOM   1048  CB  TYR H 139       8.328  18.142  38.290  1.00 22.90           C  
ATOM   1049  CG  TYR H 139       8.066  18.207  39.756  1.00 25.46           C  
ATOM   1050  CD1 TYR H 139       7.022  17.510  40.315  1.00 25.86           C  
ATOM   1051  CD2 TYR H 139       8.882  18.955  40.573  1.00 26.28           C  
ATOM   1052  CE1 TYR H 139       6.790  17.568  41.670  1.00 25.68           C  
ATOM   1053  CE2 TYR H 139       8.655  19.016  41.927  1.00 26.08           C  
ATOM   1054  CZ  TYR H 139       7.607  18.322  42.477  1.00 25.44           C  
ATOM   1055  OH  TYR H 139       7.370  18.380  43.866  1.00 27.28           O  
ATOM   1056  C   TYR H 139       7.806  19.041  36.108  1.00 21.50           C  
ATOM   1057  O   TYR H 139       7.291  18.248  35.324  1.00 22.27           O  
ATOM   1058  N   GLY H 140       8.783  19.905  35.726  1.00 18.36           N  
ATOM   1059  CA  GLY H 140       9.307  19.875  34.388  1.00 16.38           C  
ATOM   1060  C   GLY H 140      10.365  18.813  34.290  1.00 15.67           C  
ATOM   1061  O   GLY H 140      10.941  18.388  35.291  1.00 16.95           O  
ATOM   1062  N   ILE H 141      10.659  18.376  33.046  1.00 14.88           N  
ATOM   1063  CA  ILE H 141      11.644  17.360  32.803  1.00 13.29           C  
ATOM   1064  CB  ILE H 141      11.071  16.149  32.117  1.00 11.59           C  
ATOM   1065  CG1 ILE H 141       9.984  15.495  32.989  1.00 12.06           C  
ATOM   1066  CG2 ILE H 141      12.226  15.193  31.774  1.00 11.83           C  
ATOM   1067  CD1 ILE H 141      10.504  14.950  34.320  1.00 12.40           C  
ATOM   1068  C   ILE H 141      12.683  17.948  31.895  1.00 13.64           C  
ATOM   1069  O   ILE H 141      12.356  18.570  30.885  1.00 14.75           O  
ATOM   1070  N   ASN H 142      13.977  17.770  32.236  1.00 14.38           N  
ATOM   1071  CA  ASN H 142      15.041  18.319  31.438  1.00 13.71           C  
ATOM   1072  CB  ASN H 142      16.056  19.146  32.243  1.00 15.10           C  
ATOM   1073  CG  ASN H 142      15.343  20.371  32.787  1.00 15.98           C  
ATOM   1074  OD1 ASN H 142      14.461  20.259  33.635  1.00 17.43           O  
ATOM   1075  ND2 ASN H 142      15.736  21.575  32.297  1.00 13.33           N  
ATOM   1076  C   ASN H 142      15.815  17.173  30.864  1.00 13.23           C  
ATOM   1077  O   ASN H 142      15.773  16.061  31.388  1.00 12.40           O  
ATOM   1078  N   TRP H 143      16.522  17.415  29.740  1.00 13.58           N  
ATOM   1079  CA  TRP H 143      17.325  16.385  29.148  1.00 13.60           C  
ATOM   1080  CB  TRP H 143      16.832  15.966  27.756  1.00 13.74           C  
ATOM   1081  CG  TRP H 143      15.503  15.251  27.813  1.00 14.45           C  
ATOM   1082  CD2 TRP H 143      15.352  13.823  27.846  1.00 14.36           C  
ATOM   1083  CD1 TRP H 143      14.244  15.773  27.854  1.00 15.64           C  
ATOM   1084  NE1 TRP H 143      13.317  14.760  27.915  1.00 14.71           N  
ATOM   1085  CE2 TRP H 143      13.986  13.554  27.909  1.00 14.28           C  
ATOM   1086  CE3 TRP H 143      16.277  12.818  27.827  1.00 13.72           C  
ATOM   1087  CZ2 TRP H 143      13.522  12.270  27.957  1.00 14.19           C  
ATOM   1088  CZ3 TRP H 143      15.806  11.525  27.872  1.00 14.25           C  
ATOM   1089  CH2 TRP H 143      14.454  11.256  27.935  1.00 13.32           C  
ATOM   1090  C   TRP H 143      18.723  16.911  29.033  1.00 15.97           C  
ATOM   1091  O   TRP H 143      18.938  18.042  28.603  1.00 16.72           O  
ATOM   1092  N   VAL H 144      19.713  16.081  29.426  1.00 15.27           N  
ATOM   1093  CA  VAL H 144      21.094  16.478  29.437  1.00 12.94           C  
ATOM   1094  CB  VAL H 144      21.654  16.526  30.832  1.00 12.25           C  
ATOM   1095  CG1 VAL H 144      23.130  16.950  30.767  1.00 13.39           C  
ATOM   1096  CG2 VAL H 144      20.768  17.452  31.689  1.00 10.29           C  
ATOM   1097  C   VAL H 144      21.881  15.458  28.661  1.00 12.87           C  
ATOM   1098  O   VAL H 144      21.568  14.269  28.681  1.00 13.00           O  
ATOM   1099  N   LYS H 145      22.937  15.913  27.954  1.00 14.29           N  
ATOM   1100  CA  LYS H 145      23.754  15.052  27.138  1.00 16.08           C  
ATOM   1101  CB  LYS H 145      23.922  15.602  25.712  1.00 16.76           C  
ATOM   1102  CG  LYS H 145      24.783  14.748  24.781  1.00 17.50           C  
ATOM   1103  CD  LYS H 145      24.803  15.282  23.347  1.00 21.20           C  
ATOM   1104  CE  LYS H 145      25.850  14.622  22.448  1.00 22.84           C  
ATOM   1105  NZ  LYS H 145      25.799  15.226  21.098  1.00 24.45           N1+
ATOM   1106  C   LYS H 145      25.128  15.002  27.727  1.00 19.45           C  
ATOM   1107  O   LYS H 145      25.625  16.000  28.246  1.00 18.32           O  
ATOM   1108  N   GLN H 146      25.776  13.820  27.681  1.00 21.30           N  
ATOM   1109  CA  GLN H 146      27.109  13.737  28.197  1.00 22.36           C  
ATOM   1110  CB  GLN H 146      27.157  13.083  29.587  1.00 21.38           C  
ATOM   1111  CG  GLN H 146      28.558  13.002  30.189  1.00 20.02           C  
ATOM   1112  CD  GLN H 146      28.429  12.350  31.559  1.00 19.49           C  
ATOM   1113  OE1 GLN H 146      28.094  11.174  31.673  1.00 19.73           O  
ATOM   1114  NE2 GLN H 146      28.698  13.140  32.634  1.00 18.69           N  
ATOM   1115  C   GLN H 146      27.926  12.903  27.262  1.00 26.24           C  
ATOM   1116  O   GLN H 146      27.700  11.701  27.124  1.00 26.62           O  
ATOM   1117  N   ARG H 147      28.907  13.530  26.584  1.00 29.85           N  
ATOM   1118  CA  ARG H 147      29.781  12.790  25.721  1.00 34.05           C  
ATOM   1119  CB  ARG H 147      30.458  13.626  24.622  1.00 35.45           C  
ATOM   1120  CG  ARG H 147      29.468  14.155  23.582  1.00 37.99           C  
ATOM   1121  CD  ARG H 147      30.133  14.726  22.328  1.00 41.15           C  
ATOM   1122  NE  ARG H 147      30.427  13.585  21.414  1.00 42.63           N  
ATOM   1123  CZ  ARG H 147      30.810  13.822  20.125  1.00 43.34           C  
ATOM   1124  NH1 ARG H 147      30.956  15.105  19.682  1.00 42.92           N1+
ATOM   1125  NH2 ARG H 147      31.044  12.778  19.278  1.00 42.97           N  
ATOM   1126  C   ARG H 147      30.830  12.214  26.610  1.00 37.24           C  
ATOM   1127  O   ARG H 147      31.069  12.713  27.709  1.00 37.51           O  
ATOM   1128  N   PRO H 148      31.476  11.174  26.176  1.00 40.53           N  
ATOM   1129  CA  PRO H 148      32.400  10.536  27.056  1.00 42.61           C  
ATOM   1130  CD  PRO H 148      30.899  10.242  25.222  1.00 41.16           C  
ATOM   1131  CB  PRO H 148      32.826   9.252  26.349  1.00 41.95           C  
ATOM   1132  CG  PRO H 148      31.580   8.891  25.516  1.00 42.62           C  
ATOM   1133  C   PRO H 148      33.507  11.414  27.530  1.00 44.73           C  
ATOM   1134  O   PRO H 148      34.234  11.988  26.721  1.00 44.56           O  
ATOM   1135  N   GLY H 149      33.645  11.524  28.860  1.00 46.90           N  
ATOM   1136  CA  GLY H 149      34.730  12.252  29.445  1.00 49.24           C  
ATOM   1137  C   GLY H 149      34.578  13.715  29.207  1.00 50.77           C  
ATOM   1138  O   GLY H 149      35.552  14.465  29.275  1.00 52.25           O  
ATOM   1139  N   GLN H 150      33.354  14.178  28.925  1.00 49.22           N  
ATOM   1140  CA  GLN H 150      33.208  15.583  28.703  1.00 47.71           C  
ATOM   1141  CB  GLN H 150      32.796  15.960  27.276  1.00 49.57           C  
ATOM   1142  CG  GLN H 150      33.899  15.682  26.255  1.00 54.71           C  
ATOM   1143  CD  GLN H 150      33.380  16.090  24.892  1.00 56.43           C  
ATOM   1144  OE1 GLN H 150      32.248  16.552  24.765  1.00 57.42           O  
ATOM   1145  NE2 GLN H 150      34.231  15.919  23.845  1.00 56.35           N  
ATOM   1146  C   GLN H 150      32.159  16.083  29.637  1.00 44.34           C  
ATOM   1147  O   GLN H 150      31.562  15.322  30.398  1.00 43.44           O  
ATOM   1148  N   GLY H 151      31.920  17.403  29.596  1.00 40.30           N  
ATOM   1149  CA  GLY H 151      30.985  18.010  30.488  1.00 35.20           C  
ATOM   1150  C   GLY H 151      29.598  17.660  30.069  1.00 32.46           C  
ATOM   1151  O   GLY H 151      29.381  16.968  29.076  1.00 33.34           O  
ATOM   1152  N   LEU H 152      28.616  18.125  30.867  1.00 28.19           N  
ATOM   1153  CA  LEU H 152      27.233  17.878  30.595  1.00 24.41           C  
ATOM   1154  CB  LEU H 152      26.355  17.733  31.851  1.00 22.33           C  
ATOM   1155  CG  LEU H 152      26.614  16.444  32.648  1.00 22.10           C  
ATOM   1156  CD1 LEU H 152      28.030  16.414  33.234  1.00 20.73           C  
ATOM   1157  CD2 LEU H 152      25.534  16.215  33.711  1.00 21.86           C  
ATOM   1158  C   LEU H 152      26.687  19.031  29.809  1.00 23.09           C  
ATOM   1159  O   LEU H 152      27.098  20.176  29.995  1.00 24.72           O  
ATOM   1160  N   GLU H 153      25.747  18.744  28.882  1.00 22.94           N  
ATOM   1161  CA  GLU H 153      25.150  19.780  28.088  1.00 21.62           C  
ATOM   1162  CB  GLU H 153      25.400  19.647  26.574  1.00 22.50           C  
ATOM   1163  CG  GLU H 153      26.843  19.927  26.152  1.00 27.27           C  
ATOM   1164  CD  GLU H 153      26.892  19.938  24.628  1.00 30.47           C  
ATOM   1165  OE1 GLU H 153      25.806  19.808  24.004  1.00 30.10           O  
ATOM   1166  OE2 GLU H 153      28.010  20.084  24.067  1.00 32.06           O1-
ATOM   1167  C   GLU H 153      23.663  19.721  28.288  1.00 20.81           C  
ATOM   1168  O   GLU H 153      23.080  18.648  28.416  1.00 23.12           O  
ATOM   1169  N   TRP H 154      23.006  20.899  28.309  1.00 17.72           N  
ATOM   1170  CA  TRP H 154      21.589  20.965  28.541  1.00 16.55           C  
ATOM   1171  CB  TRP H 154      21.215  22.224  29.345  1.00 15.56           C  
ATOM   1172  CG  TRP H 154      19.752  22.390  29.667  1.00 14.01           C  
ATOM   1173  CD2 TRP H 154      18.892  23.325  28.998  1.00 13.09           C  
ATOM   1174  CD1 TRP H 154      18.992  21.774  30.616  1.00 15.61           C  
ATOM   1175  NE1 TRP H 154      17.708  22.263  30.578  1.00 17.90           N  
ATOM   1176  CE2 TRP H 154      17.633  23.220  29.588  1.00 16.49           C  
ATOM   1177  CE3 TRP H 154      19.134  24.204  27.980  1.00 15.07           C  
ATOM   1178  CZ2 TRP H 154      16.591  23.994  29.168  1.00 16.29           C  
ATOM   1179  CZ3 TRP H 154      18.077  24.981  27.557  1.00 14.00           C  
ATOM   1180  CH2 TRP H 154      16.831  24.876  28.138  1.00 15.23           C  
ATOM   1181  C   TRP H 154      20.914  21.020  27.200  1.00 17.63           C  
ATOM   1182  O   TRP H 154      21.188  21.909  26.398  1.00 17.81           O  
ATOM   1183  N   ILE H 155      20.105  19.985  26.882  1.00 16.58           N  
ATOM   1184  CA  ILE H 155      19.366  19.898  25.648  1.00 17.11           C  
ATOM   1185  CB  ILE H 155      18.979  18.484  25.332  1.00 16.01           C  
ATOM   1186  CG1 ILE H 155      20.250  17.638  25.163  1.00 15.66           C  
ATOM   1187  CG2 ILE H 155      18.070  18.494  24.091  1.00 16.25           C  
ATOM   1188  CD1 ILE H 155      19.988  16.136  25.138  1.00 15.79           C  
ATOM   1189  C   ILE H 155      18.115  20.730  25.625  1.00 18.35           C  
ATOM   1190  O   ILE H 155      17.901  21.507  24.694  1.00 19.34           O  
ATOM   1191  N   GLY H 156      17.249  20.602  26.655  1.00 18.25           N  
ATOM   1192  CA  GLY H 156      15.996  21.307  26.631  1.00 17.43           C  
ATOM   1193  C   GLY H 156      15.193  20.935  27.839  1.00 18.23           C  
ATOM   1194  O   GLY H 156      15.611  20.121  28.661  1.00 17.83           O  
ATOM   1195  N   TYR H 157      13.999  21.552  27.960  1.00 18.03           N  
ATOM   1196  CA  TYR H 157      13.121  21.383  29.084  1.00 20.24           C  
ATOM   1197  CB  TYR H 157      13.215  22.630  29.988  1.00 22.34           C  
ATOM   1198  CG  TYR H 157      12.130  22.722  31.005  1.00 21.96           C  
ATOM   1199  CD1 TYR H 157      12.123  21.932  32.130  1.00 19.46           C  
ATOM   1200  CD2 TYR H 157      11.129  23.651  30.840  1.00 22.87           C  
ATOM   1201  CE1 TYR H 157      11.120  22.048  33.064  1.00 22.34           C  
ATOM   1202  CE2 TYR H 157      10.122  23.773  31.769  1.00 18.01           C  
ATOM   1203  CZ  TYR H 157      10.116  22.967  32.883  1.00 20.21           C  
ATOM   1204  OH  TYR H 157       9.089  23.087  33.842  1.00 23.35           O  
ATOM   1205  C   TYR H 157      11.718  21.252  28.569  1.00 20.36           C  
ATOM   1206  O   TYR H 157      11.367  21.869  27.565  1.00 20.22           O  
ATOM   1207  N   ILE H 158      10.895  20.401  29.223  1.00 18.23           N  
ATOM   1208  CA  ILE H 158       9.510  20.258  28.859  1.00 18.12           C  
ATOM   1209  CB  ILE H 158       9.209  19.011  28.076  1.00 18.02           C  
ATOM   1210  CG1 ILE H 158       7.761  19.047  27.561  1.00 16.24           C  
ATOM   1211  CG2 ILE H 158       9.529  17.788  28.952  1.00 14.94           C  
ATOM   1212  CD1 ILE H 158       7.455  17.966  26.526  1.00 20.88           C  
ATOM   1213  C   ILE H 158       8.692  20.202  30.113  1.00 18.80           C  
ATOM   1214  O   ILE H 158       9.036  19.487  31.054  1.00 18.95           O  
ATOM   1215  N   ASN H 159       7.580  20.964  30.159  1.00 20.57           N  
ATOM   1216  CA  ASN H 159       6.732  20.931  31.319  1.00 20.12           C  
ATOM   1217  CB  ASN H 159       6.367  22.338  31.830  1.00 20.89           C  
ATOM   1218  CG  ASN H 159       5.644  22.210  33.163  1.00 21.89           C  
ATOM   1219  OD1 ASN H 159       5.001  21.201  33.448  1.00 22.89           O  
ATOM   1220  ND2 ASN H 159       5.748  23.269  34.010  1.00 23.02           N  
ATOM   1221  C   ASN H 159       5.464  20.238  30.914  1.00 22.90           C  
ATOM   1222  O   ASN H 159       4.694  20.752  30.107  1.00 22.83           O  
ATOM   1223  N   PRO H 160       5.264  19.079  31.486  1.00 32.16           N  
ATOM   1224  CA  PRO H 160       4.198  18.180  31.122  1.00 33.47           C  
ATOM   1225  CD  PRO H 160       6.350  18.399  32.169  1.00 32.30           C  
ATOM   1226  CB  PRO H 160       4.430  16.918  31.951  1.00 33.30           C  
ATOM   1227  CG  PRO H 160       5.955  16.914  32.184  1.00 32.80           C  
ATOM   1228  C   PRO H 160       2.815  18.721  31.239  1.00 35.04           C  
ATOM   1229  O   PRO H 160       1.965  18.316  30.446  1.00 36.04           O  
ATOM   1230  N   GLY H 161       2.533  19.597  32.218  1.00 35.92           N  
ATOM   1231  CA  GLY H 161       1.169  20.023  32.317  1.00 36.99           C  
ATOM   1232  C   GLY H 161       0.765  20.827  31.123  1.00 36.66           C  
ATOM   1233  O   GLY H 161      -0.206  20.504  30.446  1.00 37.55           O  
ATOM   1234  N   ASN H 162       1.499  21.919  30.856  1.00 35.64           N  
ATOM   1235  CA  ASN H 162       1.218  22.810  29.770  1.00 34.51           C  
ATOM   1236  CB  ASN H 162       1.721  24.235  30.076  1.00 34.68           C  
ATOM   1237  CG  ASN H 162       3.120  24.159  30.668  1.00 28.85           C  
ATOM   1238  OD1 ASN H 162       3.910  23.277  30.338  1.00 29.52           O  
ATOM   1239  ND2 ASN H 162       3.416  25.104  31.601  1.00 27.46           N  
ATOM   1240  C   ASN H 162       1.728  22.301  28.468  1.00 34.19           C  
ATOM   1241  O   ASN H 162       1.101  22.455  27.421  1.00 34.42           O  
ATOM   1242  N   GLY H 163       2.883  21.635  28.512  1.00 33.39           N  
ATOM   1243  CA  GLY H 163       3.550  21.207  27.334  1.00 33.76           C  
ATOM   1244  C   GLY H 163       4.504  22.311  26.966  1.00 34.40           C  
ATOM   1245  O   GLY H 163       5.091  22.222  25.887  1.00 34.36           O  
ATOM   1246  N   TYR H 164       4.693  23.373  27.824  1.00 33.68           N  
ATOM   1247  CA  TYR H 164       5.648  24.346  27.385  1.00 32.84           C  
ATOM   1248  CB  TYR H 164       5.782  25.518  28.375  1.00 36.42           C  
ATOM   1249  CG  TYR H 164       6.753  26.503  27.829  1.00 41.03           C  
ATOM   1250  CD1 TYR H 164       6.407  27.305  26.765  1.00 42.87           C  
ATOM   1251  CD2 TYR H 164       7.999  26.644  28.395  1.00 42.14           C  
ATOM   1252  CE1 TYR H 164       7.298  28.224  26.261  1.00 44.42           C  
ATOM   1253  CE2 TYR H 164       8.894  27.561  27.895  1.00 44.62           C  
ATOM   1254  CZ  TYR H 164       8.546  28.349  26.825  1.00 45.47           C  
ATOM   1255  OH  TYR H 164       9.465  29.290  26.312  1.00 47.45           O  
ATOM   1256  C   TYR H 164       6.985  23.697  27.212  1.00 30.51           C  
ATOM   1257  O   TYR H 164       7.434  22.923  28.057  1.00 28.48           O  
ATOM   1258  N   THR H 165       7.652  23.987  26.074  1.00 27.91           N  
ATOM   1259  CA  THR H 165       8.933  23.398  25.812  1.00 26.17           C  
ATOM   1260  CB  THR H 165       8.909  22.427  24.668  1.00 25.91           C  
ATOM   1261  OG1 THR H 165       8.513  23.089  23.476  1.00 27.78           O  
ATOM   1262  CG2 THR H 165       7.925  21.292  24.996  1.00 24.91           C  
ATOM   1263  C   THR H 165       9.913  24.472  25.452  1.00 25.77           C  
ATOM   1264  O   THR H 165       9.570  25.457  24.798  1.00 27.39           O  
ATOM   1265  N   LYS H 166      11.172  24.298  25.904  1.00 24.82           N  
ATOM   1266  CA  LYS H 166      12.240  25.202  25.584  1.00 22.91           C  
ATOM   1267  CB  LYS H 166      12.685  26.080  26.765  1.00 22.52           C  
ATOM   1268  CG  LYS H 166      13.721  27.133  26.370  1.00 27.56           C  
ATOM   1269  CD  LYS H 166      13.182  28.174  25.386  1.00 24.25           C  
ATOM   1270  CE  LYS H 166      14.212  29.230  24.983  1.00 25.39           C  
ATOM   1271  NZ  LYS H 166      13.625  30.139  23.973  1.00 24.93           N1+
ATOM   1272  C   LYS H 166      13.398  24.344  25.170  1.00 23.10           C  
ATOM   1273  O   LYS H 166      13.610  23.270  25.733  1.00 23.90           O  
ATOM   1274  N   TYR H 167      14.177  24.788  24.162  1.00 22.29           N  
ATOM   1275  CA  TYR H 167      15.260  23.977  23.672  1.00 23.79           C  
ATOM   1276  CB  TYR H 167      15.084  23.530  22.205  1.00 24.21           C  
ATOM   1277  CG  TYR H 167      13.880  22.663  22.039  1.00 24.41           C  
ATOM   1278  CD1 TYR H 167      12.645  23.215  21.785  1.00 25.49           C  
ATOM   1279  CD2 TYR H 167      13.982  21.295  22.121  1.00 24.36           C  
ATOM   1280  CE1 TYR H 167      11.533  22.418  21.625  1.00 25.73           C  
ATOM   1281  CE2 TYR H 167      12.876  20.493  21.962  1.00 24.79           C  
ATOM   1282  CZ  TYR H 167      11.647  21.053  21.713  1.00 25.83           C  
ATOM   1283  OH  TYR H 167      10.510  20.231  21.551  1.00 25.65           O  
ATOM   1284  C   TYR H 167      16.518  24.796  23.661  1.00 24.74           C  
ATOM   1285  O   TYR H 167      16.474  26.023  23.601  1.00 25.19           O  
ATOM   1286  N   ASN H 168      17.684  24.121  23.754  1.00 26.06           N  
ATOM   1287  CA  ASN H 168      18.934  24.810  23.592  1.00 27.61           C  
ATOM   1288  CB  ASN H 168      20.155  23.965  24.014  1.00 26.75           C  
ATOM   1289  CG  ASN H 168      21.435  24.805  23.966  1.00 25.86           C  
ATOM   1290  OD1 ASN H 168      21.730  25.489  22.989  1.00 25.70           O  
ATOM   1291  ND2 ASN H 168      22.242  24.738  25.055  1.00 26.46           N  
ATOM   1292  C   ASN H 168      19.008  25.047  22.114  1.00 30.44           C  
ATOM   1293  O   ASN H 168      18.565  24.212  21.329  1.00 30.35           O  
ATOM   1294  N   GLU H 169      19.582  26.182  21.682  1.00 33.28           N  
ATOM   1295  CA  GLU H 169      19.565  26.535  20.292  1.00 35.39           C  
ATOM   1296  CB  GLU H 169      20.225  27.897  20.015  1.00 36.78           C  
ATOM   1297  CG  GLU H 169      20.087  28.348  18.559  1.00 42.02           C  
ATOM   1298  CD  GLU H 169      18.617  28.651  18.306  1.00 45.20           C  
ATOM   1299  OE1 GLU H 169      17.884  28.895  19.301  1.00 46.15           O  
ATOM   1300  OE2 GLU H 169      18.206  28.639  17.115  1.00 47.71           O1-
ATOM   1301  C   GLU H 169      20.261  25.498  19.461  1.00 35.52           C  
ATOM   1302  O   GLU H 169      19.824  25.194  18.352  1.00 38.41           O  
ATOM   1303  N   LYS H 170      21.367  24.925  19.966  1.00 33.88           N  
ATOM   1304  CA  LYS H 170      22.129  23.982  19.196  1.00 33.25           C  
ATOM   1305  CB  LYS H 170      23.356  23.460  19.959  1.00 36.09           C  
ATOM   1306  CG  LYS H 170      24.409  24.520  20.279  1.00 37.74           C  
ATOM   1307  CD  LYS H 170      25.394  24.077  21.364  1.00 40.96           C  
ATOM   1308  CE  LYS H 170      26.106  22.761  21.053  1.00 37.15           C  
ATOM   1309  NZ  LYS H 170      26.984  22.386  22.183  1.00 38.64           N1+
ATOM   1310  C   LYS H 170      21.297  22.774  18.889  1.00 31.83           C  
ATOM   1311  O   LYS H 170      21.302  22.277  17.765  1.00 30.82           O  
ATOM   1312  N   PHE H 171      20.580  22.265  19.906  1.00 29.36           N  
ATOM   1313  CA  PHE H 171      19.786  21.071  19.835  1.00 30.73           C  
ATOM   1314  CB  PHE H 171      19.476  20.475  21.215  1.00 28.69           C  
ATOM   1315  CG  PHE H 171      20.793  19.998  21.726  1.00 28.01           C  
ATOM   1316  CD1 PHE H 171      21.310  18.802  21.291  1.00 28.43           C  
ATOM   1317  CD2 PHE H 171      21.533  20.754  22.603  1.00 28.77           C  
ATOM   1318  CE1 PHE H 171      22.528  18.353  21.742  1.00 29.04           C  
ATOM   1319  CE2 PHE H 171      22.751  20.309  23.058  1.00 28.93           C  
ATOM   1320  CZ  PHE H 171      23.254  19.104  22.631  1.00 29.77           C  
ATOM   1321  C   PHE H 171      18.512  21.259  19.077  1.00 32.79           C  
ATOM   1322  O   PHE H 171      17.936  20.294  18.580  1.00 33.05           O  
ATOM   1323  N   LYS H 172      17.991  22.493  19.022  1.00 35.58           N  
ATOM   1324  CA  LYS H 172      16.726  22.704  18.384  1.00 37.48           C  
ATOM   1325  CB  LYS H 172      16.284  24.175  18.439  1.00 38.81           C  
ATOM   1326  CG  LYS H 172      14.813  24.398  18.096  1.00 40.96           C  
ATOM   1327  CD  LYS H 172      14.307  25.772  18.535  1.00 42.48           C  
ATOM   1328  CE  LYS H 172      12.832  26.019  18.218  1.00 44.59           C  
ATOM   1329  NZ  LYS H 172      12.411  27.324  18.773  1.00 43.96           N1+
ATOM   1330  C   LYS H 172      16.801  22.278  16.952  1.00 38.08           C  
ATOM   1331  O   LYS H 172      17.778  22.542  16.252  1.00 39.46           O  
ATOM   1332  N   GLY H 173      15.750  21.565  16.501  1.00 37.70           N  
ATOM   1333  CA  GLY H 173      15.608  21.118  15.145  1.00 38.22           C  
ATOM   1334  C   GLY H 173      15.919  19.659  15.098  1.00 37.85           C  
ATOM   1335  O   GLY H 173      15.176  18.872  14.516  1.00 38.69           O  
ATOM   1336  N   LYS H 174      17.054  19.269  15.700  1.00 35.65           N  
ATOM   1337  CA  LYS H 174      17.449  17.896  15.778  1.00 33.48           C  
ATOM   1338  CB  LYS H 174      18.907  17.726  16.229  1.00 34.79           C  
ATOM   1339  CG  LYS H 174      19.358  16.268  16.302  1.00 36.69           C  
ATOM   1340  CD  LYS H 174      20.848  16.116  16.600  1.00 34.69           C  
ATOM   1341  CE  LYS H 174      21.755  16.422  15.411  1.00 37.66           C  
ATOM   1342  NZ  LYS H 174      21.678  15.324  14.424  1.00 35.52           N1+
ATOM   1343  C   LYS H 174      16.588  17.197  16.789  1.00 31.37           C  
ATOM   1344  O   LYS H 174      16.285  16.015  16.644  1.00 31.09           O  
ATOM   1345  N   THR H 175      16.171  17.915  17.853  1.00 24.36           N  
ATOM   1346  CA  THR H 175      15.501  17.263  18.945  1.00 22.59           C  
ATOM   1347  CB  THR H 175      16.130  17.581  20.269  1.00 21.31           C  
ATOM   1348  OG1 THR H 175      17.504  17.230  20.254  1.00 21.41           O  
ATOM   1349  CG2 THR H 175      15.397  16.798  21.370  1.00 19.50           C  
ATOM   1350  C   THR H 175      14.069  17.678  19.057  1.00 22.60           C  
ATOM   1351  O   THR H 175      13.706  18.820  18.782  1.00 28.34           O  
ATOM   1352  N   THR H 176      13.211  16.716  19.464  1.00 25.24           N  
ATOM   1353  CA  THR H 176      11.824  16.985  19.704  1.00 24.53           C  
ATOM   1354  CB  THR H 176      10.909  16.321  18.720  1.00 26.96           C  
ATOM   1355  OG1 THR H 176      11.208  16.754  17.403  1.00 29.42           O  
ATOM   1356  CG2 THR H 176       9.455  16.677  19.071  1.00 24.58           C  
ATOM   1357  C   THR H 176      11.505  16.408  21.049  1.00 25.10           C  
ATOM   1358  O   THR H 176      11.760  15.231  21.303  1.00 24.33           O  
ATOM   1359  N   LEU H 177      10.932  17.228  21.951  1.00 23.99           N  
ATOM   1360  CA  LEU H 177      10.580  16.743  23.255  1.00 23.50           C  
ATOM   1361  CB  LEU H 177      10.997  17.688  24.396  1.00 22.48           C  
ATOM   1362  CG  LEU H 177      12.520  17.885  24.505  1.00 20.39           C  
ATOM   1363  CD1 LEU H 177      12.879  18.823  25.666  1.00 20.47           C  
ATOM   1364  CD2 LEU H 177      13.250  16.537  24.585  1.00 19.89           C  
ATOM   1365  C   LEU H 177       9.091  16.638  23.300  1.00 25.45           C  
ATOM   1366  O   LEU H 177       8.385  17.569  22.914  1.00 27.53           O  
ATOM   1367  N   THR H 178       8.574  15.483  23.759  1.00 25.40           N  
ATOM   1368  CA  THR H 178       7.154  15.287  23.849  1.00 25.20           C  
ATOM   1369  CB  THR H 178       6.603  14.383  22.787  1.00 25.00           C  
ATOM   1370  OG1 THR H 178       7.194  13.095  22.888  1.00 26.23           O  
ATOM   1371  CG2 THR H 178       6.892  14.995  21.407  1.00 24.62           C  
ATOM   1372  C   THR H 178       6.882  14.619  25.155  1.00 26.54           C  
ATOM   1373  O   THR H 178       7.807  14.194  25.847  1.00 26.66           O  
ATOM   1374  N   VAL H 179       5.593  14.533  25.543  1.00 28.02           N  
ATOM   1375  CA  VAL H 179       5.277  13.885  26.781  1.00 29.45           C  
ATOM   1376  CB  VAL H 179       5.175  14.847  27.931  1.00 30.27           C  
ATOM   1377  CG1 VAL H 179       3.945  15.749  27.737  1.00 30.88           C  
ATOM   1378  CG2 VAL H 179       5.167  14.046  29.239  1.00 33.03           C  
ATOM   1379  C   VAL H 179       3.965  13.173  26.632  1.00 30.87           C  
ATOM   1380  O   VAL H 179       3.139  13.539  25.796  1.00 32.92           O  
ATOM   1381  N   ASP H 180       3.767  12.103  27.432  1.00 30.63           N  
ATOM   1382  CA  ASP H 180       2.556  11.326  27.445  1.00 29.59           C  
ATOM   1383  CB  ASP H 180       2.828   9.842  27.133  1.00 30.08           C  
ATOM   1384  CG  ASP H 180       1.513   9.092  26.980  1.00 31.61           C  
ATOM   1385  OD1 ASP H 180       0.476   9.575  27.504  1.00 30.36           O  
ATOM   1386  OD2 ASP H 180       1.535   8.014  26.329  1.00 32.67           O1-
ATOM   1387  C   ASP H 180       2.038  11.419  28.851  1.00 31.40           C  
ATOM   1388  O   ASP H 180       2.519  10.729  29.748  1.00 32.52           O  
ATOM   1389  N   LYS H 181       1.028  12.277  29.078  1.00 33.21           N  
ATOM   1390  CA  LYS H 181       0.522  12.528  30.399  1.00 34.15           C  
ATOM   1391  CB  LYS H 181      -0.563  13.617  30.434  1.00 34.14           C  
ATOM   1392  CG  LYS H 181      -0.031  15.022  30.151  1.00 36.72           C  
ATOM   1393  CD  LYS H 181      -1.130  16.069  29.960  1.00 39.20           C  
ATOM   1394  CE  LYS H 181      -0.592  17.487  29.766  1.00 39.97           C  
ATOM   1395  NZ  LYS H 181      -1.714  18.440  29.603  1.00 40.30           N1+
ATOM   1396  C   LYS H 181      -0.065  11.283  30.987  1.00 35.53           C  
ATOM   1397  O   LYS H 181       0.030  11.053  32.191  1.00 37.56           O  
ATOM   1398  N   SER H 182      -0.722  10.454  30.159  1.00 36.90           N  
ATOM   1399  CA  SER H 182      -1.371   9.278  30.662  1.00 37.67           C  
ATOM   1400  CB  SER H 182      -2.148   8.525  29.569  1.00 40.14           C  
ATOM   1401  OG  SER H 182      -3.163   9.358  29.029  1.00 41.86           O  
ATOM   1402  C   SER H 182      -0.362   8.320  31.216  1.00 36.95           C  
ATOM   1403  O   SER H 182      -0.552   7.774  32.302  1.00 37.15           O  
ATOM   1404  N   SER H 183       0.712   8.068  30.442  1.00 35.57           N  
ATOM   1405  CA  SER H 183       1.761   7.139  30.760  1.00 34.33           C  
ATOM   1406  CB  SER H 183       2.538   6.706  29.504  1.00 34.81           C  
ATOM   1407  OG  SER H 183       3.564   5.792  29.853  1.00 37.77           O  
ATOM   1408  C   SER H 183       2.752   7.718  31.734  1.00 33.44           C  
ATOM   1409  O   SER H 183       3.545   6.978  32.312  1.00 33.30           O  
ATOM   1410  N   SER H 184       2.734   9.047  31.954  1.00 31.10           N  
ATOM   1411  CA  SER H 184       3.703   9.675  32.812  1.00 27.51           C  
ATOM   1412  CB  SER H 184       3.674   9.160  34.262  1.00 27.65           C  
ATOM   1413  OG  SER H 184       2.448   9.517  34.882  1.00 34.96           O  
ATOM   1414  C   SER H 184       5.075   9.436  32.255  1.00 27.09           C  
ATOM   1415  O   SER H 184       6.018   9.156  32.995  1.00 27.18           O  
ATOM   1416  N   THR H 185       5.224   9.545  30.918  1.00 25.69           N  
ATOM   1417  CA  THR H 185       6.510   9.317  30.326  1.00 24.64           C  
ATOM   1418  CB  THR H 185       6.533   8.099  29.448  1.00 24.41           C  
ATOM   1419  OG1 THR H 185       6.140   6.957  30.195  1.00 26.52           O  
ATOM   1420  CG2 THR H 185       7.959   7.899  28.909  1.00 22.08           C  
ATOM   1421  C   THR H 185       6.879  10.501  29.476  1.00 25.01           C  
ATOM   1422  O   THR H 185       6.028  11.114  28.834  1.00 25.97           O  
ATOM   1423  N   ALA H 186       8.183  10.853  29.464  1.00 22.23           N  
ATOM   1424  CA  ALA H 186       8.674  11.944  28.669  1.00 19.48           C  
ATOM   1425  CB  ALA H 186       9.559  12.925  29.460  1.00 20.62           C  
ATOM   1426  C   ALA H 186       9.528  11.329  27.603  1.00 20.61           C  
ATOM   1427  O   ALA H 186      10.230  10.351  27.852  1.00 18.91           O  
ATOM   1428  N   TYR H 187       9.483  11.884  26.373  1.00 20.01           N  
ATOM   1429  CA  TYR H 187      10.238  11.295  25.304  1.00 20.56           C  
ATOM   1430  CB  TYR H 187       9.377  10.733  24.159  1.00 20.07           C  
ATOM   1431  CG  TYR H 187       8.502   9.639  24.666  1.00 21.04           C  
ATOM   1432  CD1 TYR H 187       8.931   8.332  24.658  1.00 22.64           C  
ATOM   1433  CD2 TYR H 187       7.244   9.920  25.145  1.00 22.41           C  
ATOM   1434  CE1 TYR H 187       8.120   7.324  25.123  1.00 22.72           C  
ATOM   1435  CE2 TYR H 187       6.427   8.917  25.610  1.00 23.05           C  
ATOM   1436  CZ  TYR H 187       6.863   7.615  25.597  1.00 24.31           C  
ATOM   1437  OH  TYR H 187       6.030   6.580  26.074  1.00 27.81           O  
ATOM   1438  C   TYR H 187      11.086  12.348  24.663  1.00 20.88           C  
ATOM   1439  O   TYR H 187      10.755  13.534  24.677  1.00 22.49           O  
ATOM   1440  N   MET H 188      12.236  11.920  24.102  1.00 20.74           N  
ATOM   1441  CA  MET H 188      13.085  12.822  23.380  1.00 21.99           C  
ATOM   1442  CB  MET H 188      14.429  13.090  24.076  1.00 21.47           C  
ATOM   1443  CG  MET H 188      15.334  14.047  23.300  1.00 22.26           C  
ATOM   1444  SD  MET H 188      16.834  14.564  24.188  1.00 25.01           S  
ATOM   1445  CE  MET H 188      17.608  12.924  24.196  1.00 22.21           C  
ATOM   1446  C   MET H 188      13.387  12.157  22.075  1.00 24.61           C  
ATOM   1447  O   MET H 188      13.832  11.011  22.039  1.00 24.21           O  
ATOM   1448  N   GLN H 189      13.149  12.863  20.955  1.00 26.56           N  
ATOM   1449  CA  GLN H 189      13.409  12.251  19.688  1.00 28.76           C  
ATOM   1450  CB  GLN H 189      12.235  12.347  18.699  1.00 31.12           C  
ATOM   1451  CG  GLN H 189      12.533  11.673  17.358  1.00 36.18           C  
ATOM   1452  CD  GLN H 189      11.318  11.829  16.454  1.00 39.20           C  
ATOM   1453  OE1 GLN H 189      10.512  12.739  16.629  1.00 41.33           O  
ATOM   1454  NE2 GLN H 189      11.178  10.914  15.459  1.00 40.43           N  
ATOM   1455  C   GLN H 189      14.564  12.961  19.068  1.00 28.52           C  
ATOM   1456  O   GLN H 189      14.557  14.182  18.923  1.00 29.07           O  
ATOM   1457  N   LEU H 190      15.602  12.191  18.698  1.00 28.79           N  
ATOM   1458  CA  LEU H 190      16.758  12.739  18.053  1.00 30.02           C  
ATOM   1459  CB  LEU H 190      18.082  12.201  18.619  1.00 29.87           C  
ATOM   1460  CG  LEU H 190      18.399  12.688  20.043  1.00 30.02           C  
ATOM   1461  CD1 LEU H 190      19.728  12.112  20.541  1.00 29.43           C  
ATOM   1462  CD2 LEU H 190      18.393  14.222  20.117  1.00 29.90           C  
ATOM   1463  C   LEU H 190      16.683  12.288  16.635  1.00 30.29           C  
ATOM   1464  O   LEU H 190      16.410  11.118  16.368  1.00 30.86           O  
ATOM   1465  N   ARG H 191      16.925  13.199  15.676  1.00 30.39           N  
ATOM   1466  CA  ARG H 191      16.786  12.766  14.322  1.00 31.08           C  
ATOM   1467  CB  ARG H 191      15.598  13.418  13.607  1.00 33.46           C  
ATOM   1468  CG  ARG H 191      15.123  12.613  12.403  1.00 34.52           C  
ATOM   1469  CD  ARG H 191      13.755  13.046  11.885  1.00 36.62           C  
ATOM   1470  NE  ARG H 191      13.888  14.457  11.438  1.00 40.86           N  
ATOM   1471  CZ  ARG H 191      13.199  14.876  10.339  1.00 42.04           C  
ATOM   1472  NH1 ARG H 191      12.379  14.011   9.675  1.00 41.42           N1+
ATOM   1473  NH2 ARG H 191      13.332  16.162   9.904  1.00 40.99           N  
ATOM   1474  C   ARG H 191      18.052  13.068  13.583  1.00 30.66           C  
ATOM   1475  O   ARG H 191      18.860  13.885  14.018  1.00 29.56           O  
ATOM   1476  N   SER H 192      18.245  12.391  12.428  1.00 31.53           N  
ATOM   1477  CA  SER H 192      19.423  12.566  11.624  1.00 32.83           C  
ATOM   1478  CB  SER H 192      19.488  13.954  10.963  1.00 33.70           C  
ATOM   1479  OG  SER H 192      20.666  14.074  10.181  1.00 35.17           O  
ATOM   1480  C   SER H 192      20.638  12.378  12.478  1.00 32.32           C  
ATOM   1481  O   SER H 192      21.471  13.273  12.606  1.00 33.36           O  
ATOM   1482  N   LEU H 193      20.766  11.173  13.072  1.00 30.95           N  
ATOM   1483  CA  LEU H 193      21.831  10.848  13.981  1.00 30.13           C  
ATOM   1484  CB  LEU H 193      21.593   9.520  14.719  1.00 28.40           C  
ATOM   1485  CG  LEU H 193      20.408   9.580  15.701  1.00 26.36           C  
ATOM   1486  CD1 LEU H 193      20.185   8.237  16.406  1.00 26.80           C  
ATOM   1487  CD2 LEU H 193      20.593  10.722  16.711  1.00 26.43           C  
ATOM   1488  C   LEU H 193      23.140  10.747  13.270  1.00 30.90           C  
ATOM   1489  O   LEU H 193      23.237  10.266  12.143  1.00 33.53           O  
ATOM   1490  N   THR H 194      24.196  11.210  13.963  1.00 30.70           N  
ATOM   1491  CA  THR H 194      25.536  11.236  13.467  1.00 30.88           C  
ATOM   1492  CB  THR H 194      25.944  12.625  13.075  1.00 31.41           C  
ATOM   1493  OG1 THR H 194      27.272  12.637  12.582  1.00 31.91           O  
ATOM   1494  CG2 THR H 194      25.806  13.546  14.297  1.00 31.59           C  
ATOM   1495  C   THR H 194      26.428  10.748  14.571  1.00 33.15           C  
ATOM   1496  O   THR H 194      25.962  10.431  15.663  1.00 33.82           O  
ATOM   1497  N   SER H 195      27.746  10.661  14.297  1.00 34.29           N  
ATOM   1498  CA  SER H 195      28.720  10.159  15.228  1.00 34.68           C  
ATOM   1499  CB  SER H 195      30.126  10.077  14.613  1.00 36.99           C  
ATOM   1500  OG  SER H 195      31.048   9.575  15.569  1.00 39.23           O  
ATOM   1501  C   SER H 195      28.800  11.065  16.419  1.00 35.24           C  
ATOM   1502  O   SER H 195      29.108  10.625  17.525  1.00 35.42           O  
ATOM   1503  N   GLU H 196      28.514  12.361  16.216  1.00 35.24           N  
ATOM   1504  CA  GLU H 196      28.597  13.353  17.252  1.00 34.73           C  
ATOM   1505  CB  GLU H 196      28.263  14.765  16.733  1.00 38.40           C  
ATOM   1506  CG  GLU H 196      29.257  15.313  15.705  1.00 45.12           C  
ATOM   1507  CD  GLU H 196      28.743  16.674  15.256  1.00 50.03           C  
ATOM   1508  OE1 GLU H 196      27.675  17.092  15.777  1.00 51.14           O  
ATOM   1509  OE2 GLU H 196      29.403  17.312  14.392  1.00 51.60           O1-
ATOM   1510  C   GLU H 196      27.591  13.041  18.317  1.00 32.19           C  
ATOM   1511  O   GLU H 196      27.805  13.339  19.490  1.00 31.74           O  
ATOM   1512  N   ASP H 197      26.454  12.452  17.911  1.00 29.68           N  
ATOM   1513  CA  ASP H 197      25.320  12.152  18.739  1.00 28.45           C  
ATOM   1514  CB  ASP H 197      24.105  11.696  17.913  1.00 27.83           C  
ATOM   1515  CG  ASP H 197      23.641  12.895  17.101  1.00 29.01           C  
ATOM   1516  OD1 ASP H 197      24.086  14.029  17.419  1.00 27.78           O  
ATOM   1517  OD2 ASP H 197      22.840  12.693  16.150  1.00 29.21           O1-
ATOM   1518  C   ASP H 197      25.606  11.090  19.758  1.00 27.05           C  
ATOM   1519  O   ASP H 197      24.884  10.993  20.749  1.00 26.86           O  
ATOM   1520  N   SER H 198      26.607  10.217  19.538  1.00 25.33           N  
ATOM   1521  CA  SER H 198      26.839   9.175  20.503  1.00 23.35           C  
ATOM   1522  CB  SER H 198      28.004   8.247  20.121  1.00 24.55           C  
ATOM   1523  OG  SER H 198      27.703   7.564  18.912  1.00 26.69           O  
ATOM   1524  C   SER H 198      27.156   9.798  21.829  1.00 21.42           C  
ATOM   1525  O   SER H 198      28.070  10.612  21.937  1.00 21.65           O  
ATOM   1526  N   ALA H 199      26.407   9.409  22.886  1.00 19.03           N  
ATOM   1527  CA  ALA H 199      26.623   9.966  24.195  1.00 17.02           C  
ATOM   1528  CB  ALA H 199      26.407  11.488  24.255  1.00 17.24           C  
ATOM   1529  C   ALA H 199      25.623   9.343  25.121  1.00 16.10           C  
ATOM   1530  O   ALA H 199      24.857   8.473  24.717  1.00 17.47           O  
ATOM   1531  N   VAL H 200      25.631   9.753  26.409  1.00 15.55           N  
ATOM   1532  CA  VAL H 200      24.675   9.247  27.353  1.00 14.56           C  
ATOM   1533  CB  VAL H 200      25.284   8.865  28.672  1.00 13.51           C  
ATOM   1534  CG1 VAL H 200      24.159   8.432  29.625  1.00 11.61           C  
ATOM   1535  CG2 VAL H 200      26.350   7.782  28.435  1.00 13.10           C  
ATOM   1536  C   VAL H 200      23.704  10.359  27.614  1.00 14.44           C  
ATOM   1537  O   VAL H 200      24.105  11.497  27.850  1.00 14.16           O  
ATOM   1538  N   TYR H 201      22.389  10.057  27.587  1.00 13.90           N  
ATOM   1539  CA  TYR H 201      21.416  11.100  27.768  1.00 13.92           C  
ATOM   1540  CB  TYR H 201      20.370  11.168  26.643  1.00 13.72           C  
ATOM   1541  CG  TYR H 201      21.067  11.554  25.385  1.00 11.93           C  
ATOM   1542  CD1 TYR H 201      21.724  10.609  24.632  1.00 14.22           C  
ATOM   1543  CD2 TYR H 201      21.062  12.861  24.954  1.00 12.42           C  
ATOM   1544  CE1 TYR H 201      22.367  10.959  23.469  1.00 13.71           C  
ATOM   1545  CE2 TYR H 201      21.702  13.218  23.793  1.00 13.43           C  
ATOM   1546  CZ  TYR H 201      22.357  12.266  23.050  1.00 14.62           C  
ATOM   1547  OH  TYR H 201      23.016  12.627  21.857  1.00 16.14           O  
ATOM   1548  C   TYR H 201      20.668  10.848  29.039  1.00 14.47           C  
ATOM   1549  O   TYR H 201      20.199   9.738  29.289  1.00 15.52           O  
ATOM   1550  N   PHE H 202      20.535  11.898  29.877  1.00 13.61           N  
ATOM   1551  CA  PHE H 202      19.858  11.748  31.133  1.00 14.30           C  
ATOM   1552  CB  PHE H 202      20.670  12.244  32.348  1.00 14.00           C  
ATOM   1553  CG  PHE H 202      21.934  11.463  32.510  1.00 15.18           C  
ATOM   1554  CD1 PHE H 202      23.083  11.851  31.860  1.00 15.20           C  
ATOM   1555  CD2 PHE H 202      21.978  10.352  33.321  1.00 14.83           C  
ATOM   1556  CE1 PHE H 202      24.251  11.142  32.011  1.00 16.21           C  
ATOM   1557  CE2 PHE H 202      23.143   9.637  33.475  1.00 15.52           C  
ATOM   1558  CZ  PHE H 202      24.283  10.030  32.819  1.00 15.87           C  
ATOM   1559  C   PHE H 202      18.638  12.620  31.111  1.00 14.24           C  
ATOM   1560  O   PHE H 202      18.569  13.598  30.370  1.00 15.88           O  
ATOM   1561  N   CYS H 203      17.615  12.247  31.906  1.00 14.30           N  
ATOM   1562  CA  CYS H 203      16.451  13.068  32.084  1.00 13.65           C  
ATOM   1563  CB  CYS H 203      15.117  12.351  31.757  1.00 14.85           C  
ATOM   1564  SG  CYS H 203      14.871  10.800  32.681  1.00 21.80           S  
ATOM   1565  C   CYS H 203      16.462  13.424  33.539  1.00 15.16           C  
ATOM   1566  O   CYS H 203      16.857  12.608  34.371  1.00 15.16           O  
ATOM   1567  N   ALA H 204      16.077  14.669  33.889  1.00 13.97           N  
ATOM   1568  CA  ALA H 204      16.110  15.049  35.274  1.00 13.82           C  
ATOM   1569  CB  ALA H 204      17.357  15.865  35.655  1.00 11.97           C  
ATOM   1570  C   ALA H 204      14.922  15.909  35.559  1.00 13.86           C  
ATOM   1571  O   ALA H 204      14.458  16.653  34.698  1.00 16.55           O  
ATOM   1572  N   ARG H 205      14.401  15.810  36.797  1.00 14.91           N  
ATOM   1573  CA  ARG H 205      13.254  16.552  37.240  1.00 14.39           C  
ATOM   1574  CB  ARG H 205      12.548  15.851  38.415  1.00 12.52           C  
ATOM   1575  CG  ARG H 205      11.345  16.604  38.977  1.00 14.61           C  
ATOM   1576  CD  ARG H 205      10.594  15.831  40.063  1.00 12.91           C  
ATOM   1577  NE  ARG H 205      11.274  16.063  41.368  1.00 14.96           N  
ATOM   1578  CZ  ARG H 205      10.668  15.653  42.520  1.00 16.72           C  
ATOM   1579  NH1 ARG H 205       9.463  15.017  42.466  1.00 16.35           N1+
ATOM   1580  NH2 ARG H 205      11.259  15.873  43.729  1.00 16.97           N  
ATOM   1581  C   ARG H 205      13.702  17.893  37.736  1.00 17.13           C  
ATOM   1582  O   ARG H 205      14.763  18.017  38.347  1.00 19.13           O  
ATOM   1583  N   SER H 206      12.882  18.939  37.492  1.00 17.65           N  
ATOM   1584  CA  SER H 206      13.193  20.257  37.969  1.00 17.97           C  
ATOM   1585  CB  SER H 206      12.998  21.376  36.933  1.00 16.26           C  
ATOM   1586  OG  SER H 206      14.008  21.309  35.941  1.00 19.47           O  
ATOM   1587  C   SER H 206      12.263  20.559  39.096  1.00 19.97           C  
ATOM   1588  O   SER H 206      11.106  20.142  39.093  1.00 21.17           O  
ATOM   1589  N   VAL H 207      12.785  21.340  40.073  1.00 12.80           N  
ATOM   1590  CA  VAL H 207      12.044  21.850  41.193  1.00 14.48           C  
ATOM   1591  CB  VAL H 207      12.431  21.244  42.503  1.00 17.65           C  
ATOM   1592  CG1 VAL H 207      11.665  21.959  43.630  1.00 17.48           C  
ATOM   1593  CG2 VAL H 207      12.153  19.737  42.416  1.00 18.22           C  
ATOM   1594  C   VAL H 207      12.361  23.310  41.281  1.00 15.08           C  
ATOM   1595  O   VAL H 207      13.445  23.742  40.892  1.00 15.75           O  
ATOM   1596  N   TYR H 208      11.412  24.117  41.791  1.00 17.10           N  
ATOM   1597  CA  TYR H 208      11.641  25.532  41.873  1.00 17.13           C  
ATOM   1598  CB  TYR H 208      10.403  26.360  41.479  1.00 15.97           C  
ATOM   1599  CG  TYR H 208      10.713  27.821  41.517  1.00 14.79           C  
ATOM   1600  CD1 TYR H 208      11.314  28.432  40.440  1.00 17.09           C  
ATOM   1601  CD2 TYR H 208      10.397  28.585  42.618  1.00 16.49           C  
ATOM   1602  CE1 TYR H 208      11.595  29.778  40.453  1.00 16.53           C  
ATOM   1603  CE2 TYR H 208      10.677  29.934  42.637  1.00 18.41           C  
ATOM   1604  CZ  TYR H 208      11.277  30.534  41.556  1.00 19.05           C  
ATOM   1605  OH  TYR H 208      11.561  31.917  41.574  1.00 21.91           O  
ATOM   1606  C   TYR H 208      11.940  25.845  43.295  1.00 20.83           C  
ATOM   1607  O   TYR H 208      11.177  25.474  44.186  1.00 19.25           O  
ATOM   1608  N   TYR H 209      13.102  26.481  43.554  1.00 22.59           N  
ATOM   1609  CA  TYR H 209      13.385  26.874  44.900  1.00 26.40           C  
ATOM   1610  CB  TYR H 209      14.237  25.849  45.666  1.00 28.54           C  
ATOM   1611  CG  TYR H 209      14.453  26.366  47.047  1.00 31.24           C  
ATOM   1612  CD1 TYR H 209      13.537  26.093  48.037  1.00 32.96           C  
ATOM   1613  CD2 TYR H 209      15.562  27.119  47.357  1.00 32.57           C  
ATOM   1614  CE1 TYR H 209      13.718  26.558  49.318  1.00 33.49           C  
ATOM   1615  CE2 TYR H 209      15.749  27.588  48.637  1.00 32.82           C  
ATOM   1616  CZ  TYR H 209      14.829  27.306  49.619  1.00 34.37           C  
ATOM   1617  OH  TYR H 209      15.024  27.786  50.931  1.00 32.97           O  
ATOM   1618  C   TYR H 209      14.165  28.152  44.872  1.00 27.88           C  
ATOM   1619  O   TYR H 209      15.158  28.276  44.158  1.00 29.67           O  
ATOM   1620  N   GLY H 210      13.708  29.157  45.638  1.00 27.93           N  
ATOM   1621  CA  GLY H 210      14.486  30.342  45.857  1.00 28.83           C  
ATOM   1622  C   GLY H 210      14.819  31.077  44.596  1.00 29.96           C  
ATOM   1623  O   GLY H 210      15.902  31.652  44.501  1.00 30.76           O  
ATOM   1624  N   GLY H 211      13.926  31.090  43.592  1.00 28.51           N  
ATOM   1625  CA  GLY H 211      14.202  31.914  42.447  1.00 27.84           C  
ATOM   1626  C   GLY H 211      14.706  31.119  41.281  1.00 28.49           C  
ATOM   1627  O   GLY H 211      14.644  31.594  40.148  1.00 28.94           O  
ATOM   1628  N   SER H 212      15.216  29.891  41.493  1.00 26.44           N  
ATOM   1629  CA  SER H 212      15.693  29.166  40.346  1.00 25.92           C  
ATOM   1630  CB  SER H 212      17.221  29.178  40.174  1.00 25.38           C  
ATOM   1631  OG  SER H 212      17.837  28.436  41.214  1.00 28.06           O  
ATOM   1632  C   SER H 212      15.284  27.738  40.494  1.00 24.76           C  
ATOM   1633  O   SER H 212      14.672  27.361  41.491  1.00 23.14           O  
ATOM   1634  N   TYR H 213      15.619  26.908  39.483  1.00 22.51           N  
ATOM   1635  CA  TYR H 213      15.241  25.525  39.495  1.00 21.75           C  
ATOM   1636  CB  TYR H 213      14.567  25.038  38.197  1.00 20.90           C  
ATOM   1637  CG  TYR H 213      13.290  25.772  37.978  1.00 25.33           C  
ATOM   1638  CD1 TYR H 213      13.296  27.002  37.366  1.00 23.55           C  
ATOM   1639  CD2 TYR H 213      12.090  25.225  38.368  1.00 25.55           C  
ATOM   1640  CE1 TYR H 213      12.124  27.685  37.156  1.00 24.72           C  
ATOM   1641  CE2 TYR H 213      10.912  25.904  38.161  1.00 27.28           C  
ATOM   1642  CZ  TYR H 213      10.929  27.136  37.555  1.00 26.01           C  
ATOM   1643  OH  TYR H 213       9.726  27.839  37.340  1.00 23.75           O  
ATOM   1644  C   TYR H 213      16.490  24.712  39.585  1.00 19.54           C  
ATOM   1645  O   TYR H 213      17.548  25.117  39.105  1.00 19.19           O  
ATOM   1646  N   TYR H 214      16.392  23.541  40.244  1.00 17.91           N  
ATOM   1647  CA  TYR H 214      17.508  22.651  40.342  1.00 16.31           C  
ATOM   1648  CB  TYR H 214      18.132  22.573  41.749  1.00 14.55           C  
ATOM   1649  CG  TYR H 214      17.084  22.216  42.745  1.00 14.75           C  
ATOM   1650  CD1 TYR H 214      16.714  20.907  42.950  1.00 23.85           C  
ATOM   1651  CD2 TYR H 214      16.476  23.201  43.489  1.00 24.33           C  
ATOM   1652  CE1 TYR H 214      15.752  20.587  43.880  1.00 22.93           C  
ATOM   1653  CE2 TYR H 214      15.514  22.887  44.420  1.00 23.59           C  
ATOM   1654  CZ  TYR H 214      15.150  21.577  44.617  1.00 23.59           C  
ATOM   1655  OH  TYR H 214      14.164  21.250  45.573  1.00 24.05           O  
ATOM   1656  C   TYR H 214      17.024  21.302  39.923  1.00 15.42           C  
ATOM   1657  O   TYR H 214      15.826  21.024  39.960  1.00 15.77           O  
ATOM   1658  N   PHE H 215      17.942  20.432  39.457  1.00 13.69           N  
ATOM   1659  CA  PHE H 215      17.489  19.147  39.013  1.00 12.04           C  
ATOM   1660  CB  PHE H 215      18.288  18.606  37.816  1.00 14.03           C  
ATOM   1661  CG  PHE H 215      18.301  19.675  36.774  1.00 15.18           C  
ATOM   1662  CD1 PHE H 215      17.131  20.169  36.245  1.00 16.23           C  
ATOM   1663  CD2 PHE H 215      19.497  20.165  36.302  1.00 17.29           C  
ATOM   1664  CE1 PHE H 215      17.159  21.151  35.281  1.00 17.81           C  
ATOM   1665  CE2 PHE H 215      19.530  21.145  35.337  1.00 19.20           C  
ATOM   1666  CZ  PHE H 215      18.358  21.643  34.825  1.00 19.00           C  
ATOM   1667  C   PHE H 215      17.706  18.209  40.155  1.00 12.26           C  
ATOM   1668  O   PHE H 215      18.820  17.745  40.390  1.00 13.67           O  
ATOM   1669  N   ASP H 216      16.634  17.943  40.925  1.00 12.35           N  
ATOM   1670  CA  ASP H 216      16.751  17.095  42.073  1.00 12.79           C  
ATOM   1671  CB  ASP H 216      15.682  17.348  43.144  1.00 13.07           C  
ATOM   1672  CG  ASP H 216      14.304  17.180  42.549  1.00 15.09           C  
ATOM   1673  OD1 ASP H 216      14.179  16.823  41.347  1.00 14.24           O  
ATOM   1674  OD2 ASP H 216      13.347  17.441  43.319  1.00 14.40           O1-
ATOM   1675  C   ASP H 216      16.855  15.632  41.763  1.00 13.07           C  
ATOM   1676  O   ASP H 216      17.616  14.943  42.443  1.00 15.66           O  
ATOM   1677  N   TYR H 217      16.113  15.081  40.769  1.00 16.04           N  
ATOM   1678  CA  TYR H 217      16.334  13.668  40.631  1.00 15.81           C  
ATOM   1679  CB  TYR H 217      15.141  12.785  41.042  1.00 16.32           C  
ATOM   1680  CG  TYR H 217      15.018  12.833  42.530  1.00 17.78           C  
ATOM   1681  CD1 TYR H 217      15.795  12.008  43.309  1.00 20.13           C  
ATOM   1682  CD2 TYR H 217      14.148  13.697  43.152  1.00 19.32           C  
ATOM   1683  CE1 TYR H 217      15.701  12.033  44.680  1.00 20.52           C  
ATOM   1684  CE2 TYR H 217      14.046  13.728  44.525  1.00 20.27           C  
ATOM   1685  CZ  TYR H 217      14.823  12.894  45.291  1.00 21.42           C  
ATOM   1686  OH  TYR H 217      14.723  12.922  46.698  1.00 21.73           O  
ATOM   1687  C   TYR H 217      16.671  13.384  39.207  1.00 15.07           C  
ATOM   1688  O   TYR H 217      16.120  13.992  38.291  1.00 15.95           O  
ATOM   1689  N   TRP H 218      17.589  12.422  38.991  1.00 14.05           N  
ATOM   1690  CA  TRP H 218      18.052  12.135  37.664  1.00 15.32           C  
ATOM   1691  CB  TRP H 218      19.568  12.354  37.516  1.00 13.85           C  
ATOM   1692  CG  TRP H 218      20.026  13.784  37.708  1.00 13.25           C  
ATOM   1693  CD2 TRP H 218      20.737  14.559  36.728  1.00 12.47           C  
ATOM   1694  CD1 TRP H 218      19.918  14.572  38.816  1.00 12.06           C  
ATOM   1695  NE1 TRP H 218      20.510  15.791  38.587  1.00 12.51           N  
ATOM   1696  CE2 TRP H 218      21.021  15.796  37.307  1.00 11.84           C  
ATOM   1697  CE3 TRP H 218      21.128  14.264  35.452  1.00 12.97           C  
ATOM   1698  CZ2 TRP H 218      21.701  16.760  36.618  1.00 11.31           C  
ATOM   1699  CZ3 TRP H 218      21.810  15.242  34.759  1.00 11.76           C  
ATOM   1700  CH2 TRP H 218      22.092  16.466  35.332  1.00 10.61           C  
ATOM   1701  C   TRP H 218      17.806  10.687  37.370  1.00 15.63           C  
ATOM   1702  O   TRP H 218      17.678   9.869  38.280  1.00 17.03           O  
ATOM   1703  N   GLY H 219      17.715  10.344  36.068  1.00 15.89           N  
ATOM   1704  CA  GLY H 219      17.517   8.983  35.657  1.00 17.18           C  
ATOM   1705  C   GLY H 219      18.862   8.326  35.543  1.00 19.48           C  
ATOM   1706  O   GLY H 219      19.900   8.965  35.696  1.00 21.01           O  
ATOM   1707  N   GLN H 220      18.858   7.012  35.242  1.00 20.02           N  
ATOM   1708  CA  GLN H 220      20.045   6.211  35.114  1.00 21.03           C  
ATOM   1709  CB  GLN H 220      19.734   4.739  34.806  1.00 24.39           C  
ATOM   1710  CG  GLN H 220      18.759   4.090  35.786  1.00 31.46           C  
ATOM   1711  CD  GLN H 220      17.348   4.398  35.301  1.00 36.81           C  
ATOM   1712  OE1 GLN H 220      16.556   5.017  36.009  1.00 38.18           O  
ATOM   1713  NE2 GLN H 220      17.019   3.949  34.059  1.00 37.75           N  
ATOM   1714  C   GLN H 220      20.827   6.701  33.938  1.00 19.74           C  
ATOM   1715  O   GLN H 220      22.058   6.684  33.947  1.00 19.60           O  
ATOM   1716  N   GLY H 221      20.120   7.125  32.875  1.00 18.78           N  
ATOM   1717  CA  GLY H 221      20.781   7.582  31.688  1.00 19.42           C  
ATOM   1718  C   GLY H 221      20.654   6.518  30.645  1.00 20.50           C  
ATOM   1719  O   GLY H 221      20.534   5.333  30.952  1.00 22.97           O  
ATOM   1720  N   THR H 222      20.663   6.940  29.365  1.00 21.46           N  
ATOM   1721  CA  THR H 222      20.560   6.015  28.275  1.00 19.22           C  
ATOM   1722  CB  THR H 222      19.342   6.238  27.431  1.00 19.14           C  
ATOM   1723  OG1 THR H 222      18.172   6.112  28.225  1.00 19.81           O  
ATOM   1724  CG2 THR H 222      19.327   5.197  26.302  1.00 18.13           C  
ATOM   1725  C   THR H 222      21.755   6.203  27.399  1.00 18.64           C  
ATOM   1726  O   THR H 222      22.122   7.325  27.055  1.00 16.95           O  
ATOM   1727  N   THR H 223      22.388   5.086  26.995  1.00 19.10           N  
ATOM   1728  CA  THR H 223      23.566   5.183  26.189  1.00 21.54           C  
ATOM   1729  CB  THR H 223      24.574   4.112  26.487  1.00 21.53           C  
ATOM   1730  OG1 THR H 223      24.946   4.164  27.857  1.00 19.26           O  
ATOM   1731  CG2 THR H 223      25.809   4.334  25.597  1.00 16.90           C  
ATOM   1732  C   THR H 223      23.159   5.026  24.763  1.00 22.08           C  
ATOM   1733  O   THR H 223      22.454   4.087  24.397  1.00 23.59           O  
ATOM   1734  N   LEU H 224      23.587   5.982  23.919  1.00 23.19           N  
ATOM   1735  CA  LEU H 224      23.265   5.933  22.524  1.00 22.55           C  
ATOM   1736  CB  LEU H 224      22.638   7.240  22.012  1.00 22.19           C  
ATOM   1737  CG  LEU H 224      22.304   7.236  20.510  1.00 19.37           C  
ATOM   1738  CD1 LEU H 224      21.209   6.215  20.172  1.00 19.09           C  
ATOM   1739  CD2 LEU H 224      21.968   8.651  20.020  1.00 19.03           C  
ATOM   1740  C   LEU H 224      24.540   5.744  21.768  1.00 23.54           C  
ATOM   1741  O   LEU H 224      25.426   6.595  21.802  1.00 23.51           O  
ATOM   1742  N   THR H 225      24.663   4.614  21.048  1.00 24.68           N  
ATOM   1743  CA  THR H 225      25.854   4.388  20.283  1.00 24.84           C  
ATOM   1744  CB  THR H 225      26.507   3.068  20.582  1.00 25.32           C  
ATOM   1745  OG1 THR H 225      26.848   2.989  21.959  1.00 25.10           O  
ATOM   1746  CG2 THR H 225      27.770   2.929  19.717  1.00 23.35           C  
ATOM   1747  C   THR H 225      25.448   4.384  18.844  1.00 25.43           C  
ATOM   1748  O   THR H 225      24.602   3.592  18.431  1.00 25.69           O  
ATOM   1749  N   VAL H 226      26.037   5.292  18.041  1.00 26.46           N  
ATOM   1750  CA  VAL H 226      25.691   5.345  16.653  1.00 28.47           C  
ATOM   1751  CB  VAL H 226      25.526   6.746  16.138  1.00 28.60           C  
ATOM   1752  CG1 VAL H 226      25.225   6.685  14.632  1.00 27.92           C  
ATOM   1753  CG2 VAL H 226      24.434   7.441  16.964  1.00 27.64           C  
ATOM   1754  C   VAL H 226      26.821   4.736  15.893  1.00 30.44           C  
ATOM   1755  O   VAL H 226      27.932   5.263  15.888  1.00 30.59           O  
ATOM   1756  N   SER H 227      26.562   3.598  15.225  1.00 30.98           N  
ATOM   1757  CA  SER H 227      27.598   2.959  14.468  1.00 32.29           C  
ATOM   1758  CB  SER H 227      28.532   2.090  15.327  1.00 33.69           C  
ATOM   1759  OG  SER H 227      29.529   1.491  14.515  1.00 36.88           O  
ATOM   1760  C   SER H 227      26.945   2.054  13.475  1.00 32.33           C  
ATOM   1761  O   SER H 227      25.765   1.732  13.592  1.00 33.21           O  
ATOM   1762  N   SER H 228      27.701   1.626  12.447  1.00 32.18           N  
ATOM   1763  CA  SER H 228      27.136   0.733  11.481  1.00 32.97           C  
ATOM   1764  CB  SER H 228      27.797   0.821  10.095  1.00 33.95           C  
ATOM   1765  OG  SER H 228      27.534   2.085   9.503  1.00 34.76           O  
ATOM   1766  C   SER H 228      27.358  -0.680  12.006  1.00 32.42           C  
ATOM   1767  O   SER H 228      28.535  -1.130  12.015  1.00 34.04           O  
ATOM   1768  OXT SER H 228      26.352  -1.327  12.400  1.00  0.00           O1-
TER    1769      SER H 228 
CONECT  162  673
CONECT  673  162
CONECT  976 1564
CONECT 1564  976
END
