# Supplementary material for: Fully automated antibody structure prediction using BIOVIA tools: Validation study
Source: PLoS One. 2017 May 18;12(5):e0177923. doi: 10.1371/journal.pone.0177923 (PMC5436848; doi:10.1371/journal.pone.0177923)
Supplement: S1 Dataset — Predicted structures using the Top5 framework method, Chothia CDR definition with no canonical filtering and generating 50 models. These were used in the detailed discussion of outliers and for comparison against predictions using canonical filtering. (ZIP) [file pone.0177923.s003.zip › 4BKL_BA_FV_FinalModel.pdb]

REMARK   Accelrys Discovery Studio PDB file
REMARK   Created:  2015-05-08T02:45:33Z
SSBOND   1 CYS L   23    CYS L   92                                     
SSBOND   2 CYS H  133    CYS H  207                                     
ATOM      1  N   ASP L   1      25.452  33.323  26.468  1.00 80.60           N1+
ATOM      2  CA  ASP L   1      25.474  32.170  27.393  1.00 79.73           C  
ATOM      3  CB  ASP L   1      26.022  30.914  26.692  1.00 80.26           C  
ATOM      4  CG  ASP L   1      25.049  30.479  25.608  1.00 84.40           C  
ATOM      5  OD1 ASP L   1      24.000  31.158  25.444  1.00 87.93           O  
ATOM      6  OD2 ASP L   1      25.342  29.459  24.929  1.00 83.37           O1-
ATOM      7  C   ASP L   1      26.383  32.456  28.538  1.00 79.01           C  
ATOM      8  O   ASP L   1      27.387  33.150  28.389  1.00 82.23           O  
ATOM      9  N   ILE L   2      26.049  31.920  29.724  1.00 73.92           N  
ATOM     10  CA  ILE L   2      26.902  32.110  30.855  1.00 68.28           C  
ATOM     11  CB  ILE L   2      26.165  32.251  32.157  1.00 67.22           C  
ATOM     12  CG1 ILE L   2      25.280  33.509  32.143  1.00 66.12           C  
ATOM     13  CG2 ILE L   2      27.198  32.244  33.295  1.00 66.98           C  
ATOM     14  CD1 ILE L   2      24.323  33.592  33.331  1.00 67.17           C  
ATOM     15  C   ILE L   2      27.732  30.875  30.924  1.00 64.57           C  
ATOM     16  O   ILE L   2      27.214  29.767  31.041  1.00 64.59           O  
ATOM     17  N   VAL L   3      29.062  31.039  30.824  1.00 61.03           N  
ATOM     18  CA  VAL L   3      29.915  29.891  30.819  1.00 61.25           C  
ATOM     19  CB  VAL L   3      31.056  30.019  29.852  1.00 61.63           C  
ATOM     20  CG1 VAL L   3      31.968  31.163  30.322  1.00 58.74           C  
ATOM     21  CG2 VAL L   3      31.760  28.660  29.732  1.00 62.64           C  
ATOM     22  C   VAL L   3      30.481  29.733  32.190  1.00 61.26           C  
ATOM     23  O   VAL L   3      30.862  30.705  32.841  1.00 56.42           O  
ATOM     24  N   LEU L   4      30.523  28.479  32.675  1.00 59.14           N  
ATOM     25  CA  LEU L   4      31.041  28.234  33.984  1.00 58.84           C  
ATOM     26  CB  LEU L   4      30.154  27.308  34.832  1.00 55.04           C  
ATOM     27  CG  LEU L   4      28.747  27.873  35.116  1.00 53.43           C  
ATOM     28  CD1 LEU L   4      27.920  26.896  35.966  1.00 47.98           C  
ATOM     29  CD2 LEU L   4      28.816  29.280  35.727  1.00 50.91           C  
ATOM     30  C   LEU L   4      32.361  27.557  33.835  1.00 59.71           C  
ATOM     31  O   LEU L   4      32.492  26.595  33.082  1.00 58.46           O  
ATOM     32  N   THR L   5      33.381  28.061  34.559  1.00 58.93           N  
ATOM     33  CA  THR L   5      34.690  27.482  34.494  1.00 57.56           C  
ATOM     34  CB  THR L   5      35.756  28.492  34.182  1.00 58.32           C  
ATOM     35  OG1 THR L   5      35.482  29.129  32.943  1.00 57.63           O  
ATOM     36  CG2 THR L   5      37.116  27.777  34.115  1.00 53.34           C  
ATOM     37  C   THR L   5      34.993  26.933  35.852  1.00 56.18           C  
ATOM     38  O   THR L   5      34.889  27.638  36.854  1.00 54.51           O  
ATOM     39  N   GLN L   6      35.379  25.642  35.920  1.00 55.55           N  
ATOM     40  CA  GLN L   6      35.680  25.041  37.185  1.00 55.13           C  
ATOM     41  CB  GLN L   6      35.029  23.665  37.413  1.00 53.42           C  
ATOM     42  CG  GLN L   6      33.521  23.711  37.648  1.00 53.28           C  
ATOM     43  CD  GLN L   6      33.040  22.284  37.857  1.00 53.16           C  
ATOM     44  OE1 GLN L   6      32.118  21.823  37.182  1.00 54.20           O  
ATOM     45  NE2 GLN L   6      33.671  21.559  38.818  1.00 46.26           N  
ATOM     46  C   GLN L   6      37.152  24.811  37.262  1.00 57.84           C  
ATOM     47  O   GLN L   6      37.816  24.600  36.249  1.00 56.64           O  
ATOM     48  N   SER L   7      37.702  24.891  38.488  1.00 58.99           N  
ATOM     49  CA  SER L   7      39.093  24.607  38.675  1.00 60.56           C  
ATOM     50  CB  SER L   7      39.990  25.856  38.664  1.00 60.65           C  
ATOM     51  OG  SER L   7      39.687  26.687  39.775  1.00 68.35           O  
ATOM     52  C   SER L   7      39.232  23.972  40.022  1.00 61.97           C  
ATOM     53  O   SER L   7      38.505  24.324  40.951  1.00 60.73           O  
ATOM     54  N   PRO L   8      40.132  23.036  40.176  1.00 58.58           N  
ATOM     55  CA  PRO L   8      40.953  22.541  39.100  1.00 54.23           C  
ATOM     56  CD  PRO L   8      40.770  22.851  41.470  1.00 57.75           C  
ATOM     57  CB  PRO L   8      42.245  22.038  39.746  1.00 54.86           C  
ATOM     58  CG  PRO L   8      41.874  21.814  41.220  1.00 59.24           C  
ATOM     59  C   PRO L   8      40.220  21.459  38.372  1.00 54.59           C  
ATOM     60  O   PRO L   8      39.145  21.058  38.816  1.00 55.29           O  
ATOM     61  N   ALA L   9      40.766  21.004  37.226  1.00 53.70           N  
ATOM     62  CA  ALA L   9      40.192  19.922  36.480  1.00 50.52           C  
ATOM     63  CB  ALA L   9      40.917  19.667  35.148  1.00 48.29           C  
ATOM     64  C   ALA L   9      40.291  18.666  37.294  1.00 52.32           C  
ATOM     65  O   ALA L   9      39.359  17.864  37.324  1.00 52.56           O  
ATOM     66  N   SER L  10      41.436  18.452  37.974  1.00 52.29           N  
ATOM     67  CA  SER L  10      41.596  17.253  38.753  1.00 52.44           C  
ATOM     68  CB  SER L  10      42.611  16.255  38.168  1.00 54.94           C  
ATOM     69  OG  SER L  10      42.131  15.726  36.942  1.00 66.74           O  
ATOM     70  C   SER L  10      42.104  17.639  40.105  1.00 54.90           C  
ATOM     71  O   SER L  10      42.731  18.684  40.270  1.00 55.88           O  
ATOM     72  N   LEU L  11      41.816  16.801  41.123  1.00 55.09           N  
ATOM     73  CA  LEU L  11      42.273  17.114  42.445  1.00 53.52           C  
ATOM     74  CB  LEU L  11      41.226  17.908  43.250  1.00 52.35           C  
ATOM     75  CG  LEU L  11      41.706  18.406  44.624  1.00 58.43           C  
ATOM     76  CD1 LEU L  11      42.859  19.412  44.478  1.00 61.13           C  
ATOM     77  CD2 LEU L  11      40.535  18.972  45.445  1.00 59.06           C  
ATOM     78  C   LEU L  11      42.540  15.823  43.164  1.00 54.17           C  
ATOM     79  O   LEU L  11      41.782  14.862  43.029  1.00 54.69           O  
ATOM     80  N   ALA L  12      43.648  15.765  43.934  1.00 55.27           N  
ATOM     81  CA  ALA L  12      43.964  14.585  44.692  1.00 51.93           C  
ATOM     82  CB  ALA L  12      45.303  13.945  44.293  1.00 44.90           C  
ATOM     83  C   ALA L  12      44.097  14.999  46.128  1.00 53.31           C  
ATOM     84  O   ALA L  12      44.810  15.951  46.442  1.00 56.52           O  
ATOM     85  N   VAL L  13      43.415  14.284  47.048  1.00 52.52           N  
ATOM     86  CA  VAL L  13      43.499  14.647  48.436  1.00 55.65           C  
ATOM     87  CB  VAL L  13      42.337  15.470  48.913  1.00 55.72           C  
ATOM     88  CG1 VAL L  13      42.386  16.841  48.221  1.00 54.43           C  
ATOM     89  CG2 VAL L  13      41.043  14.691  48.630  1.00 58.19           C  
ATOM     90  C   VAL L  13      43.530  13.403  49.269  1.00 55.98           C  
ATOM     91  O   VAL L  13      43.001  12.364  48.880  1.00 53.66           O  
ATOM     92  N   SER L  14      44.171  13.487  50.454  1.00 57.11           N  
ATOM     93  CA  SER L  14      44.258  12.360  51.339  1.00 55.89           C  
ATOM     94  CB  SER L  14      45.439  12.427  52.323  1.00 59.41           C  
ATOM     95  OG  SER L  14      46.670  12.351  51.620  1.00 62.29           O  
ATOM     96  C   SER L  14      43.004  12.313  52.148  1.00 56.44           C  
ATOM     97  O   SER L  14      42.270  13.296  52.231  1.00 57.98           O  
ATOM     98  N   LEU L  15      42.723  11.149  52.769  1.00 54.05           N  
ATOM     99  CA  LEU L  15      41.531  11.047  53.557  1.00 55.73           C  
ATOM    100  CB  LEU L  15      41.222   9.641  54.106  1.00 55.29           C  
ATOM    101  CG  LEU L  15      40.855   8.583  53.047  1.00 60.15           C  
ATOM    102  CD1 LEU L  15      42.064   8.186  52.187  1.00 65.60           C  
ATOM    103  CD2 LEU L  15      40.165   7.373  53.693  1.00 60.13           C  
ATOM    104  C   LEU L  15      41.692  11.940  54.741  1.00 60.64           C  
ATOM    105  O   LEU L  15      42.745  11.973  55.375  1.00 68.20           O  
ATOM    106  N   GLY L  16      40.629  12.701  55.061  1.00 57.90           N  
ATOM    107  CA  GLY L  16      40.651  13.544  56.220  1.00 59.65           C  
ATOM    108  C   GLY L  16      40.949  14.958  55.832  1.00 60.85           C  
ATOM    109  O   GLY L  16      40.666  15.881  56.593  1.00 60.84           O  
ATOM    110  N   GLN L  17      41.517  15.179  54.632  1.00 60.72           N  
ATOM    111  CA  GLN L  17      41.842  16.521  54.239  1.00 63.57           C  
ATOM    112  CB  GLN L  17      42.957  16.627  53.182  1.00 67.39           C  
ATOM    113  CG  GLN L  17      44.330  16.203  53.708  1.00 73.65           C  
ATOM    114  CD  GLN L  17      45.346  16.363  52.586  1.00 77.90           C  
ATOM    115  OE1 GLN L  17      46.393  15.716  52.584  1.00 75.16           O  
ATOM    116  NE2 GLN L  17      45.038  17.254  51.607  1.00 76.93           N  
ATOM    117  C   GLN L  17      40.617  17.178  53.690  1.00 62.18           C  
ATOM    118  O   GLN L  17      39.561  16.558  53.560  1.00 58.49           O  
ATOM    119  N   ARG L  18      40.733  18.489  53.393  1.00 62.37           N  
ATOM    120  CA  ARG L  18      39.643  19.261  52.871  1.00 60.49           C  
ATOM    121  CB  ARG L  18      39.610  20.689  53.442  1.00 59.38           C  
ATOM    122  CG  ARG L  18      38.468  21.561  52.918  1.00 61.35           C  
ATOM    123  CD  ARG L  18      38.653  23.047  53.239  1.00 65.13           C  
ATOM    124  NE  ARG L  18      38.670  23.196  54.721  1.00 73.50           N  
ATOM    125  CZ  ARG L  18      37.528  23.530  55.389  1.00 83.86           C  
ATOM    126  NH1 ARG L  18      36.371  23.750  54.698  1.00 83.32           N1+
ATOM    127  NH2 ARG L  18      37.545  23.652  56.749  1.00 80.37           N  
ATOM    128  C   ARG L  18      39.835  19.388  51.389  1.00 58.36           C  
ATOM    129  O   ARG L  18      40.950  19.600  50.912  1.00 56.17           O  
ATOM    130  N   ALA L  19      38.738  19.240  50.619  1.00 53.83           N  
ATOM    131  CA  ALA L  19      38.816  19.394  49.194  1.00 50.43           C  
ATOM    132  CB  ALA L  19      38.189  18.224  48.416  1.00 48.21           C  
ATOM    133  C   ALA L  19      38.039  20.626  48.848  1.00 51.51           C  
ATOM    134  O   ALA L  19      36.943  20.843  49.364  1.00 52.06           O  
ATOM    135  N   THR L  20      38.603  21.482  47.972  1.00 47.70           N  
ATOM    136  CA  THR L  20      37.912  22.684  47.602  1.00 48.53           C  
ATOM    137  CB  THR L  20      38.609  23.930  48.070  1.00 49.37           C  
ATOM    138  OG1 THR L  20      38.751  23.906  49.483  1.00 52.75           O  
ATOM    139  CG2 THR L  20      37.779  25.153  47.647  1.00 46.91           C  
ATOM    140  C   THR L  20      37.839  22.740  46.105  1.00 50.92           C  
ATOM    141  O   THR L  20      38.846  22.577  45.418  1.00 55.05           O  
ATOM    142  N   ILE L  21      36.626  22.986  45.566  1.00 54.37           N  
ATOM    143  CA  ILE L  21      36.410  23.059  44.145  1.00 51.05           C  
ATOM    144  CB  ILE L  21      35.333  22.122  43.671  1.00 50.16           C  
ATOM    145  CG1 ILE L  21      35.586  20.668  44.112  1.00 48.43           C  
ATOM    146  CG2 ILE L  21      35.213  22.289  42.147  1.00 51.11           C  
ATOM    147  CD1 ILE L  21      36.816  20.013  43.498  1.00 46.75           C  
ATOM    148  C   ILE L  21      35.855  24.431  43.884  1.00 54.62           C  
ATOM    149  O   ILE L  21      34.999  24.900  44.632  1.00 56.21           O  
ATOM    150  N   SER L  22      36.311  25.116  42.815  1.00 54.76           N  
ATOM    151  CA  SER L  22      35.817  26.445  42.558  1.00 56.43           C  
ATOM    152  CB  SER L  22      36.928  27.506  42.447  1.00 57.74           C  
ATOM    153  OG  SER L  22      37.615  27.636  43.682  1.00 71.25           O  
ATOM    154  C   SER L  22      35.092  26.464  41.246  1.00 55.34           C  
ATOM    155  O   SER L  22      35.410  25.709  40.327  1.00 52.61           O  
ATOM    156  N   CYS L  23      34.065  27.335  41.140  1.00 55.23           N  
ATOM    157  CA  CYS L  23      33.318  27.475  39.922  1.00 55.89           C  
ATOM    158  CB  CYS L  23      31.924  26.799  40.014  1.00 57.65           C  
ATOM    159  SG  CYS L  23      30.906  26.909  38.508  1.00 65.47           S  
ATOM    160  C   CYS L  23      33.154  28.950  39.690  1.00 56.49           C  
ATOM    161  O   CYS L  23      32.633  29.666  40.544  1.00 56.70           O  
ATOM    162  N   ARG L  24      33.612  29.453  38.524  1.00 57.64           N  
ATOM    163  CA  ARG L  24      33.500  30.863  38.263  1.00 60.96           C  
ATOM    164  CB  ARG L  24      34.852  31.535  37.968  1.00 67.06           C  
ATOM    165  CG  ARG L  24      34.754  33.052  37.807  1.00 78.58           C  
ATOM    166  CD  ARG L  24      36.095  33.766  37.958  1.00 89.79           C  
ATOM    167  NE  ARG L  24      36.502  33.630  39.385  1.00 95.41           N  
ATOM    168  CZ  ARG L  24      37.798  33.846  39.751  1.00103.59           C  
ATOM    169  NH1 ARG L  24      38.725  34.184  38.808  1.00100.22           N1+
ATOM    170  NH2 ARG L  24      38.169  33.721  41.059  1.00100.79           N  
ATOM    171  C   ARG L  24      32.583  31.054  37.093  1.00 61.89           C  
ATOM    172  O   ARG L  24      32.663  30.334  36.100  1.00 62.89           O  
ATOM    173  N   ALA L  25      31.679  32.051  37.189  1.00 57.41           N  
ATOM    174  CA  ALA L  25      30.699  32.270  36.162  1.00 56.81           C  
ATOM    175  CB  ALA L  25      29.279  32.491  36.712  1.00 55.47           C  
ATOM    176  C   ALA L  25      31.069  33.491  35.389  1.00 61.11           C  
ATOM    177  O   ALA L  25      31.658  34.431  35.920  1.00 59.89           O  
ATOM    178  N   SER L  26      30.786  33.474  34.068  1.00 29.05           N  
ATOM    179  CA  SER L  26      31.113  34.555  33.179  1.00 30.51           C  
ATOM    180  CB  SER L  26      30.778  34.229  31.714  1.00 28.56           C  
ATOM    181  OG  SER L  26      31.117  35.327  30.882  1.00 28.50           O  
ATOM    182  C   SER L  26      30.302  35.747  33.565  1.00 32.30           C  
ATOM    183  O   SER L  26      30.774  36.884  33.503  1.00 32.28           O  
ATOM    184  N   GLU L  27      29.042  35.505  33.963  1.00 33.67           N  
ATOM    185  CA  GLU L  27      28.175  36.567  34.366  1.00 33.59           C  
ATOM    186  CB  GLU L  27      27.053  36.871  33.366  1.00 35.98           C  
ATOM    187  CG  GLU L  27      27.591  37.495  32.079  1.00 44.37           C  
ATOM    188  CD  GLU L  27      26.403  37.903  31.227  1.00 49.33           C  
ATOM    189  OE1 GLU L  27      25.251  37.656  31.674  1.00 51.58           O  
ATOM    190  OE2 GLU L  27      26.628  38.471  30.126  1.00 51.54           O1-
ATOM    191  C   GLU L  27      27.563  36.165  35.666  1.00 32.90           C  
ATOM    192  O   GLU L  27      27.643  35.005  36.069  1.00 32.91           O  
ATOM    193  N   SER L  28      26.951  37.135  36.371  1.00 31.91           N  
ATOM    194  CA  SER L  28      26.412  36.863  37.670  1.00 33.32           C  
ATOM    195  CB  SER L  28      26.004  38.132  38.439  1.00 32.24           C  
ATOM    196  OG  SER L  28      25.496  37.784  39.717  1.00 33.06           O  
ATOM    197  C   SER L  28      25.214  35.962  37.574  1.00 33.59           C  
ATOM    198  O   SER L  28      24.389  36.067  36.670  1.00 33.01           O  
ATOM    199  N   VAL L  29      25.193  34.969  38.485  1.00 32.59           N  
ATOM    200  CA  VAL L  29      24.163  34.000  38.741  1.00 32.21           C  
ATOM    201  CB  VAL L  29      24.708  32.705  39.270  1.00 32.55           C  
ATOM    202  CG1 VAL L  29      25.557  32.059  38.160  1.00 31.15           C  
ATOM    203  CG2 VAL L  29      25.490  32.979  40.567  1.00 31.66           C  
ATOM    204  C   VAL L  29      23.125  34.519  39.707  1.00 32.98           C  
ATOM    205  O   VAL L  29      22.139  33.833  39.970  1.00 32.78           O  
ATOM    206  N   GLU L  30      23.381  35.667  40.372  1.00 34.39           N  
ATOM    207  CA  GLU L  30      22.480  36.178  41.379  1.00 38.20           C  
ATOM    208  CB  GLU L  30      23.015  37.420  42.113  1.00 39.98           C  
ATOM    209  CG  GLU L  30      24.223  37.148  43.009  1.00 42.45           C  
ATOM    210  CD  GLU L  30      23.734  36.462  44.278  1.00 52.08           C  
ATOM    211  OE1 GLU L  30      22.531  36.100  44.342  1.00 50.32           O  
ATOM    212  OE2 GLU L  30      24.567  36.291  45.207  1.00 51.32           O1-
ATOM    213  C   GLU L  30      21.168  36.580  40.773  1.00 39.82           C  
ATOM    214  O   GLU L  30      21.120  37.197  39.709  1.00 42.13           O  
ATOM    215  N   TYR L  31      20.059  36.219  41.459  1.00 39.93           N  
ATOM    216  CA  TYR L  31      18.720  36.509  41.028  1.00 40.94           C  
ATOM    217  CB  TYR L  31      18.060  35.225  40.490  1.00 41.44           C  
ATOM    218  CG  TYR L  31      16.763  35.495  39.810  1.00 36.40           C  
ATOM    219  CD1 TYR L  31      16.763  35.822  38.478  1.00 37.23           C  
ATOM    220  CD2 TYR L  31      15.563  35.399  40.477  1.00 36.85           C  
ATOM    221  CE1 TYR L  31      15.590  36.065  37.810  1.00 37.10           C  
ATOM    222  CE2 TYR L  31      14.382  35.642  39.814  1.00 36.99           C  
ATOM    223  CZ  TYR L  31      14.396  35.975  38.480  1.00 38.60           C  
ATOM    224  OH  TYR L  31      13.189  36.223  37.794  1.00 38.68           O  
ATOM    225  C   TYR L  31      17.925  36.911  42.238  1.00 42.05           C  
ATOM    226  O   TYR L  31      17.654  36.075  43.098  1.00 40.00           O  
ATOM    227  N   PHE L  32      17.516  38.193  42.334  1.00 42.04           N  
ATOM    228  CA  PHE L  32      16.668  38.647  43.403  1.00 42.23           C  
ATOM    229  CB  PHE L  32      15.184  38.270  43.242  1.00 42.81           C  
ATOM    230  CG  PHE L  32      14.601  39.153  42.190  1.00 43.39           C  
ATOM    231  CD1 PHE L  32      14.054  40.369  42.534  1.00 44.40           C  
ATOM    232  CD2 PHE L  32      14.605  38.776  40.867  1.00 43.60           C  
ATOM    233  CE1 PHE L  32      13.515  41.193  41.577  1.00 46.61           C  
ATOM    234  CE2 PHE L  32      14.066  39.598  39.905  1.00 44.15           C  
ATOM    235  CZ  PHE L  32      13.520  40.809  40.259  1.00 46.34           C  
ATOM    236  C   PHE L  32      17.143  38.198  44.752  1.00 42.40           C  
ATOM    237  O   PHE L  32      16.351  37.689  45.543  1.00 40.73           O  
ATOM    238  N   GLY L  33      18.445  38.357  45.058  1.00 41.32           N  
ATOM    239  CA  GLY L  33      18.900  38.071  46.390  1.00 40.95           C  
ATOM    240  C   GLY L  33      19.298  36.635  46.574  1.00 41.18           C  
ATOM    241  O   GLY L  33      19.585  36.219  47.697  1.00 42.13           O  
ATOM    242  N   THR L  34      19.316  35.819  45.504  1.00 40.47           N  
ATOM    243  CA  THR L  34      19.744  34.461  45.708  1.00 38.91           C  
ATOM    244  CB  THR L  34      18.616  33.476  45.782  1.00 40.78           C  
ATOM    245  OG1 THR L  34      19.108  32.203  46.177  1.00  0.00           O  
ATOM    246  CG2 THR L  34      17.935  33.389  44.409  1.00  0.00           C  
ATOM    247  C   THR L  34      20.614  34.062  44.556  1.00 36.99           C  
ATOM    248  O   THR L  34      20.518  34.626  43.473  1.00 35.50           O  
ATOM    249  N   SER L  35      21.501  33.068  44.755  1.00 34.23           N  
ATOM    250  CA  SER L  35      22.371  32.658  43.686  1.00 32.79           C  
ATOM    251  CB  SER L  35      23.820  32.408  44.141  1.00 33.26           C  
ATOM    252  OG  SER L  35      24.393  33.618  44.617  1.00 35.16           O  
ATOM    253  C   SER L  35      21.839  31.366  43.153  1.00 32.12           C  
ATOM    254  O   SER L  35      21.543  30.453  43.920  1.00 30.91           O  
ATOM    255  N   LEU L  36      21.709  31.241  41.816  1.00 30.72           N  
ATOM    256  CA  LEU L  36      21.152  30.028  41.290  1.00 28.30           C  
ATOM    257  CB  LEU L  36      20.186  30.295  40.126  1.00 29.50           C  
ATOM    258  CG  LEU L  36      18.957  31.121  40.556  1.00 29.09           C  
ATOM    259  CD1 LEU L  36      18.004  31.368  39.377  1.00 29.43           C  
ATOM    260  CD2 LEU L  36      18.251  30.477  41.757  1.00 31.00           C  
ATOM    261  C   LEU L  36      22.270  29.161  40.808  1.00 29.17           C  
ATOM    262  O   LEU L  36      22.471  28.971  39.609  1.00 28.32           O  
ATOM    263  N   MET L  37      22.992  28.561  41.771  1.00 55.68           N  
ATOM    264  CA  MET L  37      24.143  27.746  41.517  1.00 49.60           C  
ATOM    265  CB  MET L  37      25.445  28.345  42.078  1.00 49.85           C  
ATOM    266  CG  MET L  37      26.677  27.481  41.813  1.00 52.31           C  
ATOM    267  SD  MET L  37      27.106  27.290  40.059  1.00 63.22           S  
ATOM    268  CE  MET L  37      27.563  29.027  39.811  1.00 56.72           C  
ATOM    269  C   MET L  37      23.897  26.432  42.184  1.00 49.19           C  
ATOM    270  O   MET L  37      23.457  26.386  43.331  1.00 48.24           O  
ATOM    271  N   GLN L  38      24.156  25.318  41.466  1.00 45.57           N  
ATOM    272  CA  GLN L  38      23.928  24.022  42.040  1.00 43.56           C  
ATOM    273  CB  GLN L  38      22.752  23.242  41.420  1.00 43.58           C  
ATOM    274  CG  GLN L  38      21.367  23.819  41.724  1.00 46.59           C  
ATOM    275  CD  GLN L  38      20.972  24.769  40.603  1.00  0.00           C  
ATOM    276  OE1 GLN L  38      21.688  25.719  40.291  1.00  0.00           O  
ATOM    277  NE2 GLN L  38      19.797  24.501  39.973  1.00 54.85           N  
ATOM    278  C   GLN L  38      25.152  23.177  41.851  1.00 46.20           C  
ATOM    279  O   GLN L  38      25.938  23.397  40.930  1.00 46.10           O  
ATOM    280  N   TRP L  39      25.345  22.183  42.747  1.00 43.76           N  
ATOM    281  CA  TRP L  39      26.479  21.306  42.648  1.00 42.16           C  
ATOM    282  CB  TRP L  39      27.431  21.409  43.852  1.00 41.06           C  
ATOM    283  CG  TRP L  39      28.138  22.742  43.950  1.00 44.09           C  
ATOM    284  CD2 TRP L  39      29.388  23.039  43.307  1.00 42.74           C  
ATOM    285  CD1 TRP L  39      27.767  23.874  44.614  1.00 45.93           C  
ATOM    286  NE1 TRP L  39      28.708  24.858  44.428  1.00 46.66           N  
ATOM    287  CE2 TRP L  39      29.712  24.358  43.624  1.00 45.32           C  
ATOM    288  CE3 TRP L  39      30.198  22.277  42.516  1.00 45.02           C  
ATOM    289  CZ2 TRP L  39      30.856  24.937  43.154  1.00 45.19           C  
ATOM    290  CZ3 TRP L  39      31.353  22.862  42.045  1.00 44.39           C  
ATOM    291  CH2 TRP L  39      31.674  24.166  42.358  1.00 47.94           C  
ATOM    292  C   TRP L  39      25.988  19.890  42.574  1.00 42.00           C  
ATOM    293  O   TRP L  39      25.106  19.488  43.332  1.00 41.03           O  
ATOM    294  N   TYR L  40      26.574  19.086  41.657  1.00 40.93           N  
ATOM    295  CA  TYR L  40      26.137  17.725  41.475  1.00 40.49           C  
ATOM    296  CB  TYR L  40      25.554  17.426  40.080  1.00 38.06           C  
ATOM    297  CG  TYR L  40      24.374  18.299  39.816  1.00 40.59           C  
ATOM    298  CD1 TYR L  40      23.106  17.915  40.184  1.00 40.85           C  
ATOM    299  CD2 TYR L  40      24.538  19.511  39.190  1.00 39.69           C  
ATOM    300  CE1 TYR L  40      22.023  18.723  39.934  1.00 41.29           C  
ATOM    301  CE2 TYR L  40      23.457  20.323  38.937  1.00 42.55           C  
ATOM    302  CZ  TYR L  40      22.195  19.931  39.308  1.00 42.84           C  
ATOM    303  OH  TYR L  40      21.084  20.763  39.051  1.00 45.78           O  
ATOM    304  C   TYR L  40      27.328  16.817  41.592  1.00 42.49           C  
ATOM    305  O   TYR L  40      28.459  17.212  41.311  1.00 40.96           O  
ATOM    306  N   GLN L  41      27.091  15.562  42.035  1.00 41.06           N  
ATOM    307  CA  GLN L  41      28.137  14.583  42.132  1.00 41.04           C  
ATOM    308  CB  GLN L  41      28.286  13.947  43.527  1.00 41.50           C  
ATOM    309  CG  GLN L  41      29.408  12.906  43.585  1.00 41.44           C  
ATOM    310  CD  GLN L  41      29.458  12.311  44.985  1.00 46.13           C  
ATOM    311  OE1 GLN L  41      28.438  11.893  45.530  1.00 44.11           O  
ATOM    312  NE2 GLN L  41      30.676  12.264  45.584  1.00 43.67           N  
ATOM    313  C   GLN L  41      27.784  13.462  41.205  1.00 45.94           C  
ATOM    314  O   GLN L  41      26.644  13.001  41.176  1.00 49.02           O  
ATOM    315  N   GLN L  42      28.762  12.992  40.403  1.00 43.24           N  
ATOM    316  CA  GLN L  42      28.466  11.905  39.514  1.00 42.89           C  
ATOM    317  CB  GLN L  42      28.447  12.310  38.030  1.00 43.19           C  
ATOM    318  CG  GLN L  42      28.123  11.144  37.096  1.00 43.48           C  
ATOM    319  CD  GLN L  42      28.130  11.653  35.663  1.00 46.97           C  
ATOM    320  OE1 GLN L  42      29.096  12.269  35.211  1.00 44.81           O  
ATOM    321  NE2 GLN L  42      27.021  11.396  34.922  1.00 39.53           N  
ATOM    322  C   GLN L  42      29.522  10.857  39.659  1.00 46.09           C  
ATOM    323  O   GLN L  42      30.717  11.137  39.582  1.00 46.53           O  
ATOM    324  N   LYS L  43      29.088   9.601  39.882  1.00 46.61           N  
ATOM    325  CA  LYS L  43      30.003   8.501  39.944  1.00 49.57           C  
ATOM    326  CB  LYS L  43      29.772   7.564  41.141  1.00 50.38           C  
ATOM    327  CG  LYS L  43      30.155   8.219  42.471  1.00 49.30           C  
ATOM    328  CD  LYS L  43      29.709   7.446  43.713  1.00 55.30           C  
ATOM    329  CE  LYS L  43      30.153   8.106  45.020  1.00 57.52           C  
ATOM    330  NZ  LYS L  43      29.691   7.310  46.179  1.00 58.91           N1+
ATOM    331  C   LYS L  43      29.797   7.736  38.677  1.00 54.35           C  
ATOM    332  O   LYS L  43      28.712   7.753  38.098  1.00 54.76           O  
ATOM    333  N   PRO L  44      30.820   7.079  38.215  1.00 57.88           N  
ATOM    334  CA  PRO L  44      30.768   6.399  36.951  1.00 56.32           C  
ATOM    335  CD  PRO L  44      31.836   6.526  39.095  1.00 57.79           C  
ATOM    336  CB  PRO L  44      32.084   5.631  36.857  1.00 56.00           C  
ATOM    337  CG  PRO L  44      32.413   5.323  38.330  1.00 57.92           C  
ATOM    338  C   PRO L  44      29.593   5.474  36.843  1.00 55.41           C  
ATOM    339  O   PRO L  44      29.350   4.701  37.767  1.00 54.51           O  
ATOM    340  N   GLY L  45      28.859   5.540  35.712  1.00 52.93           N  
ATOM    341  CA  GLY L  45      27.776   4.636  35.443  1.00 53.48           C  
ATOM    342  C   GLY L  45      26.519   5.071  36.138  1.00 55.28           C  
ATOM    343  O   GLY L  45      25.535   4.331  36.135  1.00 53.46           O  
ATOM    344  N   GLN L  46      26.498   6.275  36.742  1.00 54.05           N  
ATOM    345  CA  GLN L  46      25.313   6.691  37.443  1.00 52.38           C  
ATOM    346  CB  GLN L  46      25.515   6.776  38.965  1.00 54.98           C  
ATOM    347  CG  GLN L  46      25.845   5.439  39.628  1.00 61.87           C  
ATOM    348  CD  GLN L  46      26.012   5.696  41.118  1.00 71.25           C  
ATOM    349  OE1 GLN L  46      26.122   6.843  41.552  1.00 65.07           O  
ATOM    350  NE2 GLN L  46      26.039   4.605  41.926  1.00 75.97           N  
ATOM    351  C   GLN L  46      24.959   8.076  36.991  1.00 49.62           C  
ATOM    352  O   GLN L  46      25.804   8.797  36.464  1.00 50.07           O  
ATOM    353  N   PRO L  47      23.715   8.455  37.162  1.00 47.13           N  
ATOM    354  CA  PRO L  47      23.289   9.791  36.833  1.00 46.78           C  
ATOM    355  CD  PRO L  47      22.618   7.508  37.090  1.00 46.75           C  
ATOM    356  CB  PRO L  47      21.765   9.737  36.689  1.00 46.93           C  
ATOM    357  CG  PRO L  47      21.366   8.378  37.289  1.00 44.60           C  
ATOM    358  C   PRO L  47      23.775  10.722  37.897  1.00 47.56           C  
ATOM    359  O   PRO L  47      24.063  10.256  38.997  1.00 50.65           O  
ATOM    360  N   PRO L  48      23.871  11.992  37.625  1.00 43.39           N  
ATOM    361  CA  PRO L  48      24.377  12.904  38.611  1.00 41.78           C  
ATOM    362  CD  PRO L  48      24.109  12.460  36.268  1.00 42.60           C  
ATOM    363  CB  PRO L  48      24.618  14.216  37.871  1.00 43.33           C  
ATOM    364  CG  PRO L  48      24.893  13.774  36.423  1.00 42.67           C  
ATOM    365  C   PRO L  48      23.432  13.035  39.765  1.00 43.63           C  
ATOM    366  O   PRO L  48      22.233  12.828  39.578  1.00 44.60           O  
ATOM    367  N   LYS L  49      23.953  13.354  40.971  1.00 42.49           N  
ATOM    368  CA  LYS L  49      23.085  13.520  42.100  1.00 41.88           C  
ATOM    369  CB  LYS L  49      23.334  12.549  43.263  1.00 43.76           C  
ATOM    370  CG  LYS L  49      24.573  12.869  44.095  1.00 49.07           C  
ATOM    371  CD  LYS L  49      24.602  12.110  45.422  1.00 55.52           C  
ATOM    372  CE  LYS L  49      25.833  12.407  46.276  1.00 65.42           C  
ATOM    373  NZ  LYS L  49      25.695  11.761  47.597  1.00 68.43           N1+
ATOM    374  C   LYS L  49      23.278  14.910  42.617  1.00 42.32           C  
ATOM    375  O   LYS L  49      24.361  15.480  42.512  1.00 45.34           O  
ATOM    376  N   LEU L  50      22.215  15.493  43.203  1.00 42.03           N  
ATOM    377  CA  LEU L  50      22.292  16.864  43.627  1.00 42.57           C  
ATOM    378  CB  LEU L  50      20.949  17.603  43.601  1.00 40.00           C  
ATOM    379  CG  LEU L  50      21.102  19.058  44.068  1.00 36.75           C  
ATOM    380  CD1 LEU L  50      21.841  19.918  43.030  1.00 38.77           C  
ATOM    381  CD2 LEU L  50      19.766  19.640  44.520  1.00 33.99           C  
ATOM    382  C   LEU L  50      22.777  16.966  45.045  1.00 43.35           C  
ATOM    383  O   LEU L  50      22.192  16.372  45.951  1.00 44.77           O  
ATOM    384  N   LEU L  51      23.952  17.617  45.237  1.00 41.79           N  
ATOM    385  CA  LEU L  51      24.508  17.924  46.530  1.00 43.36           C  
ATOM    386  CB  LEU L  51      26.031  18.105  46.441  1.00 42.22           C  
ATOM    387  CG  LEU L  51      26.772  16.835  45.998  1.00 43.52           C  
ATOM    388  CD1 LEU L  51      28.287  17.070  45.927  1.00 42.44           C  
ATOM    389  CD2 LEU L  51      26.410  15.643  46.897  1.00 41.93           C  
ATOM    390  C   LEU L  51      23.975  19.186  47.161  1.00 46.18           C  
ATOM    391  O   LEU L  51      23.452  19.172  48.275  1.00 47.40           O  
ATOM    392  N   ILE L  52      24.094  20.326  46.441  1.00 45.61           N  
ATOM    393  CA  ILE L  52      23.742  21.593  47.020  1.00 47.64           C  
ATOM    394  CB  ILE L  52      24.937  22.371  47.487  1.00 47.75           C  
ATOM    395  CG1 ILE L  52      25.668  21.591  48.593  1.00 48.58           C  
ATOM    396  CG2 ILE L  52      24.469  23.768  47.927  1.00 45.85           C  
ATOM    397  CD1 ILE L  52      27.039  22.163  48.945  1.00 47.81           C  
ATOM    398  C   ILE L  52      23.042  22.421  46.000  1.00 49.83           C  
ATOM    399  O   ILE L  52      23.369  22.368  44.815  1.00 48.27           O  
ATOM    400  N   TYR L  53      22.039  23.208  46.440  1.00 47.87           N  
ATOM    401  CA  TYR L  53      21.389  24.058  45.491  1.00 45.94           C  
ATOM    402  CB  TYR L  53      20.010  23.581  45.006  1.00 45.90           C  
ATOM    403  CG  TYR L  53      18.984  23.716  46.070  1.00 48.43           C  
ATOM    404  CD1 TYR L  53      18.778  22.734  47.011  1.00 52.47           C  
ATOM    405  CD2 TYR L  53      18.212  24.848  46.099  1.00 50.25           C  
ATOM    406  CE1 TYR L  53      17.806  22.898  47.969  1.00 54.54           C  
ATOM    407  CE2 TYR L  53      17.242  25.021  47.050  1.00 53.67           C  
ATOM    408  CZ  TYR L  53      17.042  24.042  47.985  1.00 56.65           C  
ATOM    409  OH  TYR L  53      16.041  24.222  48.959  1.00 58.66           O  
ATOM    410  C   TYR L  53      21.286  25.427  46.091  1.00 48.86           C  
ATOM    411  O   TYR L  53      21.311  25.593  47.309  1.00 50.20           O  
ATOM    412  N   ALA L  54      21.112  26.448  45.218  1.00 18.19           N  
ATOM    413  CA  ALA L  54      21.006  27.816  45.641  1.00 19.19           C  
ATOM    414  CB  ALA L  54      19.793  28.081  46.552  1.00 19.76           C  
ATOM    415  C   ALA L  54      22.265  28.195  46.350  1.00 19.60           C  
ATOM    416  O   ALA L  54      22.264  28.969  47.306  1.00 20.79           O  
ATOM    417  N   ALA L  55      23.379  27.608  45.885  1.00 19.53           N  
ATOM    418  CA  ALA L  55      24.716  27.916  46.296  1.00 21.12           C  
ATOM    419  CB  ALA L  55      25.003  29.426  46.255  1.00 19.62           C  
ATOM    420  C   ALA L  55      25.069  27.421  47.672  1.00 20.88           C  
ATOM    421  O   ALA L  55      26.205  26.992  47.867  1.00 19.74           O  
ATOM    422  N   SER L  56      24.138  27.374  48.653  1.00 21.36           N  
ATOM    423  CA  SER L  56      24.659  26.959  49.933  1.00 21.68           C  
ATOM    424  CB  SER L  56      24.985  28.147  50.855  1.00 22.32           C  
ATOM    425  OG  SER L  56      23.794  28.850  51.176  1.00 23.60           O  
ATOM    426  C   SER L  56      23.681  26.102  50.680  1.00 22.67           C  
ATOM    427  O   SER L  56      23.857  25.844  51.869  1.00 22.03           O  
ATOM    428  N   ASN L  57      22.652  25.580  49.998  1.00 56.33           N  
ATOM    429  CA  ASN L  57      21.663  24.792  50.683  1.00 56.46           C  
ATOM    430  CB  ASN L  57      20.241  24.998  50.130  1.00 54.44           C  
ATOM    431  CG  ASN L  57      19.821  26.440  50.371  1.00 57.41           C  
ATOM    432  OD1 ASN L  57      19.725  26.892  51.509  1.00 59.74           O  
ATOM    433  ND2 ASN L  57      19.565  27.190  49.266  1.00 53.93           N  
ATOM    434  C   ASN L  57      21.986  23.352  50.447  1.00 58.61           C  
ATOM    435  O   ASN L  57      22.154  22.910  49.313  1.00 59.44           O  
ATOM    436  N   VAL L  58      22.077  22.572  51.537  1.00 56.83           N  
ATOM    437  CA  VAL L  58      22.390  21.178  51.432  1.00 53.08           C  
ATOM    438  CB  VAL L  58      22.957  20.661  52.722  1.00 52.15           C  
ATOM    439  CG1 VAL L  58      23.123  19.140  52.640  1.00  0.00           C  
ATOM    440  CG2 VAL L  58      24.263  21.417  53.012  1.00  0.00           C  
ATOM    441  C   VAL L  58      21.116  20.443  51.154  1.00 54.14           C  
ATOM    442  O   VAL L  58      20.123  20.617  51.858  1.00 56.26           O  
ATOM    443  N   GLU L  59      21.115  19.583  50.115  1.00 52.17           N  
ATOM    444  CA  GLU L  59      19.924  18.851  49.785  1.00 54.16           C  
ATOM    445  CB  GLU L  59      19.962  18.207  48.386  1.00 49.64           C  
ATOM    446  CG  GLU L  59      18.693  17.432  48.016  1.00 53.47           C  
ATOM    447  CD  GLU L  59      17.648  18.387  47.462  1.00 60.75           C  
ATOM    448  OE1 GLU L  59      17.026  19.129  48.267  1.00 60.60           O  
ATOM    449  OE2 GLU L  59      17.454  18.380  46.219  1.00 60.87           O1-
ATOM    450  C   GLU L  59      19.750  17.779  50.816  1.00 59.75           C  
ATOM    451  O   GLU L  59      20.720  17.302  51.404  1.00 59.65           O  
ATOM    452  N   SER L  60      18.493  17.375  51.080  1.00 58.76           N  
ATOM    453  CA  SER L  60      18.270  16.391  52.099  1.00 62.52           C  
ATOM    454  CB  SER L  60      16.783  16.120  52.389  1.00 66.62           C  
ATOM    455  OG  SER L  60      16.164  17.281  52.921  1.00 70.94           O  
ATOM    456  C   SER L  60      18.873  15.101  51.649  1.00 61.61           C  
ATOM    457  O   SER L  60      18.800  14.737  50.476  1.00 60.64           O  
ATOM    458  N   GLY L  61      19.493  14.378  52.599  1.00 59.71           N  
ATOM    459  CA  GLY L  61      20.057  13.094  52.313  1.00 58.35           C  
ATOM    460  C   GLY L  61      21.540  13.196  52.136  1.00 60.47           C  
ATOM    461  O   GLY L  61      22.236  12.185  52.229  1.00 61.87           O  
ATOM    462  N   VAL L  62      22.082  14.404  51.877  1.00 56.33           N  
ATOM    463  CA  VAL L  62      23.508  14.487  51.692  1.00 54.03           C  
ATOM    464  CB  VAL L  62      23.949  15.426  50.602  1.00 53.46           C  
ATOM    465  CG1 VAL L  62      23.501  14.842  49.253  1.00 52.35           C  
ATOM    466  CG2 VAL L  62      23.366  16.816  50.861  1.00 52.38           C  
ATOM    467  C   VAL L  62      24.177  14.839  52.994  1.00 56.54           C  
ATOM    468  O   VAL L  62      23.633  15.551  53.836  1.00 56.39           O  
ATOM    469  N   PRO L  63      25.373  14.323  53.156  1.00 55.34           N  
ATOM    470  CA  PRO L  63      26.119  14.492  54.381  1.00 54.35           C  
ATOM    471  CD  PRO L  63      25.738  13.095  52.465  1.00 51.57           C  
ATOM    472  CB  PRO L  63      27.273  13.495  54.304  1.00 54.13           C  
ATOM    473  CG  PRO L  63      26.737  12.381  53.390  1.00 55.65           C  
ATOM    474  C   PRO L  63      26.585  15.896  54.631  1.00 56.48           C  
ATOM    475  O   PRO L  63      26.824  16.641  53.685  1.00 55.28           O  
ATOM    476  N   ALA L  64      26.777  16.227  55.921  1.00 57.53           N  
ATOM    477  CA  ALA L  64      27.166  17.505  56.457  1.00 55.49           C  
ATOM    478  CB  ALA L  64      27.263  17.494  57.991  1.00 54.54           C  
ATOM    479  C   ALA L  64      28.511  17.889  55.927  1.00 57.36           C  
ATOM    480  O   ALA L  64      28.860  19.067  55.885  1.00 54.12           O  
ATOM    481  N   ARG L  65      29.322  16.891  55.544  1.00 57.06           N  
ATOM    482  CA  ARG L  65      30.667  17.109  55.094  1.00 56.74           C  
ATOM    483  CB  ARG L  65      31.328  15.810  54.604  1.00 53.46           C  
ATOM    484  CG  ARG L  65      31.505  14.771  55.710  1.00 60.15           C  
ATOM    485  CD  ARG L  65      32.136  13.460  55.239  1.00 58.31           C  
ATOM    486  NE  ARG L  65      31.105  12.692  54.483  1.00 59.79           N  
ATOM    487  CZ  ARG L  65      31.241  12.486  53.141  1.00 58.52           C  
ATOM    488  NH1 ARG L  65      32.300  13.028  52.473  1.00 50.58           N1+
ATOM    489  NH2 ARG L  65      30.325  11.732  52.467  1.00 52.33           N  
ATOM    490  C   ARG L  65      30.661  18.058  53.931  1.00 55.61           C  
ATOM    491  O   ARG L  65      31.618  18.812  53.747  1.00 53.14           O  
ATOM    492  N   PHE L  66      29.605  18.020  53.094  1.00 52.12           N  
ATOM    493  CA  PHE L  66      29.544  18.866  51.933  1.00 51.40           C  
ATOM    494  CB  PHE L  66      28.653  18.284  50.821  1.00 51.53           C  
ATOM    495  CG  PHE L  66      29.267  17.010  50.351  1.00 50.77           C  
ATOM    496  CD1 PHE L  66      29.042  15.826  51.013  1.00 52.77           C  
ATOM    497  CD2 PHE L  66      30.071  16.994  49.236  1.00 48.49           C  
ATOM    498  CE1 PHE L  66      29.608  14.651  50.576  1.00 54.07           C  
ATOM    499  CE2 PHE L  66      30.639  15.822  48.795  1.00 48.44           C  
ATOM    500  CZ  PHE L  66      30.412  14.644  49.463  1.00 51.47           C  
ATOM    501  C   PHE L  66      28.961  20.202  52.303  1.00 53.89           C  
ATOM    502  O   PHE L  66      28.001  20.285  53.068  1.00 51.46           O  
ATOM    503  N   SER L  67      29.547  21.296  51.762  1.00 53.93           N  
ATOM    504  CA  SER L  67      29.049  22.620  52.022  1.00 53.69           C  
ATOM    505  CB  SER L  67      29.733  23.311  53.214  1.00 51.09           C  
ATOM    506  OG  SER L  67      31.112  23.512  52.939  1.00 55.73           O  
ATOM    507  C   SER L  67      29.307  23.468  50.811  1.00 53.75           C  
ATOM    508  O   SER L  67      30.236  23.209  50.047  1.00 51.86           O  
ATOM    509  N   GLY L  68      28.487  24.525  50.609  1.00 54.35           N  
ATOM    510  CA  GLY L  68      28.669  25.367  49.458  1.00 55.11           C  
ATOM    511  C   GLY L  68      28.621  26.803  49.890  1.00 54.82           C  
ATOM    512  O   GLY L  68      27.992  27.141  50.893  1.00 52.36           O  
ATOM    513  N   SER L  69      29.298  27.691  49.127  1.00 55.33           N  
ATOM    514  CA  SER L  69      29.307  29.089  49.455  1.00 56.41           C  
ATOM    515  CB  SER L  69      30.383  29.464  50.489  1.00 57.58           C  
ATOM    516  OG  SER L  69      31.674  29.194  49.964  1.00 64.64           O  
ATOM    517  C   SER L  69      29.587  29.886  48.210  1.00 56.80           C  
ATOM    518  O   SER L  69      29.902  29.330  47.158  1.00 55.62           O  
ATOM    519  N   GLY L  70      29.478  31.233  48.307  1.00 58.64           N  
ATOM    520  CA  GLY L  70      29.766  32.095  47.189  1.00 60.25           C  
ATOM    521  C   GLY L  70      28.531  32.819  46.734  1.00 61.45           C  
ATOM    522  O   GLY L  70      27.412  32.504  47.137  1.00 60.68           O  
ATOM    523  N   SER L  71      28.729  33.861  45.895  1.00 64.30           N  
ATOM    524  CA  SER L  71      27.639  34.625  45.356  1.00 64.18           C  
ATOM    525  CB  SER L  71      27.110  35.709  46.312  1.00 65.46           C  
ATOM    526  OG  SER L  71      28.110  36.688  46.547  1.00 71.27           O  
ATOM    527  C   SER L  71      28.138  35.321  44.131  1.00 63.25           C  
ATOM    528  O   SER L  71      29.342  35.415  43.897  1.00 63.71           O  
ATOM    529  N   GLY L  72      27.207  35.828  43.301  1.00 61.24           N  
ATOM    530  CA  GLY L  72      27.604  36.547  42.129  1.00 61.26           C  
ATOM    531  C   GLY L  72      28.276  35.610  41.174  1.00 60.98           C  
ATOM    532  O   GLY L  72      27.653  34.713  40.609  1.00 57.98           O  
ATOM    533  N   THR L  73      29.544  35.929  40.863  1.00 60.00           N  
ATOM    534  CA  THR L  73      30.403  35.213  39.962  1.00 59.15           C  
ATOM    535  CB  THR L  73      31.416  36.124  39.336  1.00 61.95           C  
ATOM    536  OG1 THR L  73      32.103  35.450  38.296  1.00 67.12           O  
ATOM    537  CG2 THR L  73      32.400  36.597  40.417  1.00 58.92           C  
ATOM    538  C   THR L  73      31.141  34.032  40.541  1.00 61.36           C  
ATOM    539  O   THR L  73      31.436  33.087  39.810  1.00 61.84           O  
ATOM    540  N   ASP L  74      31.523  34.046  41.837  1.00 62.35           N  
ATOM    541  CA  ASP L  74      32.373  32.963  42.267  1.00 63.08           C  
ATOM    542  CB  ASP L  74      33.800  33.403  42.647  1.00 70.29           C  
ATOM    543  CG  ASP L  74      33.772  34.478  43.717  1.00 80.58           C  
ATOM    544  OD1 ASP L  74      32.795  35.272  43.770  1.00 87.70           O  
ATOM    545  OD2 ASP L  74      34.763  34.531  44.490  1.00 81.95           O1-
ATOM    546  C   ASP L  74      31.760  32.109  43.336  1.00 59.73           C  
ATOM    547  O   ASP L  74      31.105  32.597  44.256  1.00 60.06           O  
ATOM    548  N   PHE L  75      31.961  30.772  43.212  1.00 56.41           N  
ATOM    549  CA  PHE L  75      31.382  29.833  44.135  1.00 54.53           C  
ATOM    550  CB  PHE L  75      30.105  29.174  43.584  1.00 52.04           C  
ATOM    551  CG  PHE L  75      29.131  30.269  43.310  1.00 51.57           C  
ATOM    552  CD1 PHE L  75      29.150  30.929  42.103  1.00 52.55           C  
ATOM    553  CD2 PHE L  75      28.204  30.641  44.255  1.00 53.88           C  
ATOM    554  CE1 PHE L  75      28.258  31.940  41.840  1.00 52.57           C  
ATOM    555  CE2 PHE L  75      27.310  31.652  43.996  1.00 52.09           C  
ATOM    556  CZ  PHE L  75      27.334  32.304  42.787  1.00 53.46           C  
ATOM    557  C   PHE L  75      32.363  28.727  44.401  1.00 55.36           C  
ATOM    558  O   PHE L  75      33.245  28.455  43.587  1.00 55.99           O  
ATOM    559  N   SER L  76      32.231  28.059  45.572  1.00 52.64           N  
ATOM    560  CA  SER L  76      33.125  26.986  45.902  1.00 53.76           C  
ATOM    561  CB  SER L  76      34.247  27.406  46.867  1.00 57.45           C  
ATOM    562  OG  SER L  76      33.695  27.821  48.107  1.00  0.00           O  
ATOM    563  C   SER L  76      32.358  25.881  46.565  1.00 52.44           C  
ATOM    564  O   SER L  76      31.370  26.111  47.261  1.00 51.09           O  
ATOM    565  N   LEU L  77      32.811  24.632  46.333  1.00 49.60           N  
ATOM    566  CA  LEU L  77      32.252  23.456  46.937  1.00 46.27           C  
ATOM    567  CB  LEU L  77      31.980  22.338  45.915  1.00 43.58           C  
ATOM    568  CG  LEU L  77      31.419  21.035  46.514  1.00 43.53           C  
ATOM    569  CD1 LEU L  77      30.020  21.242  47.119  1.00 41.40           C  
ATOM    570  CD2 LEU L  77      31.461  19.895  45.485  1.00 40.88           C  
ATOM    571  C   LEU L  77      33.303  22.945  47.871  1.00 48.22           C  
ATOM    572  O   LEU L  77      34.459  22.798  47.480  1.00 46.84           O  
ATOM    573  N   ASN L  78      32.934  22.675  49.140  1.00 49.62           N  
ATOM    574  CA  ASN L  78      33.906  22.202  50.087  1.00 51.10           C  
ATOM    575  CB  ASN L  78      34.091  23.124  51.305  1.00 55.25           C  
ATOM    576  CG  ASN L  78      34.945  24.313  50.895  1.00 62.45           C  
ATOM    577  OD1 ASN L  78      36.099  24.155  50.501  1.00 64.28           O  
ATOM    578  ND2 ASN L  78      34.369  25.540  50.992  1.00 64.43           N  
ATOM    579  C   ASN L  78      33.479  20.871  50.619  1.00 52.07           C  
ATOM    580  O   ASN L  78      32.311  20.656  50.940  1.00 53.11           O  
ATOM    581  N   ILE L  79      34.443  19.932  50.707  1.00 49.81           N  
ATOM    582  CA  ILE L  79      34.182  18.632  51.253  1.00 48.90           C  
ATOM    583  CB  ILE L  79      34.429  17.532  50.265  1.00 49.90           C  
ATOM    584  CG1 ILE L  79      33.584  17.751  49.001  1.00 46.61           C  
ATOM    585  CG2 ILE L  79      34.143  16.192  50.961  1.00 47.66           C  
ATOM    586  CD1 ILE L  79      34.009  16.873  47.827  1.00 42.11           C  
ATOM    587  C   ILE L  79      35.166  18.444  52.361  1.00 51.81           C  
ATOM    588  O   ILE L  79      36.377  18.502  52.137  1.00 52.80           O  
ATOM    589  N   HIS L  80      34.676  18.230  53.597  1.00 54.24           N  
ATOM    590  CA  HIS L  80      35.583  18.034  54.692  1.00 54.42           C  
ATOM    591  ND1 HIS L  80      36.714  19.405  57.720  1.00 56.06           N  
ATOM    592  CG  HIS L  80      37.067  19.222  56.403  1.00 62.01           C  
ATOM    593  CB  HIS L  80      36.115  19.367  55.253  1.00 55.42           C  
ATOM    594  NE2 HIS L  80      38.877  18.895  57.711  1.00 60.96           N  
ATOM    595  CD2 HIS L  80      38.393  18.909  56.415  1.00 55.68           C  
ATOM    596  CE1 HIS L  80      37.833  19.198  58.459  1.00 58.37           C  
ATOM    597  C   HIS L  80      34.825  17.347  55.783  1.00 56.52           C  
ATOM    598  O   HIS L  80      33.753  17.810  56.168  1.00 56.07           O  
ATOM    599  N   PRO L  81      35.316  16.252  56.306  1.00 55.04           N  
ATOM    600  CA  PRO L  81      36.516  15.628  55.819  1.00 52.62           C  
ATOM    601  CD  PRO L  81      35.081  15.954  57.708  1.00 53.03           C  
ATOM    602  CB  PRO L  81      37.091  14.830  56.991  1.00 53.88           C  
ATOM    603  CG  PRO L  81      35.921  14.699  57.980  1.00 55.72           C  
ATOM    604  C   PRO L  81      36.198  14.779  54.627  1.00 54.31           C  
ATOM    605  O   PRO L  81      35.062  14.328  54.497  1.00 54.87           O  
ATOM    606  N   VAL L  82      37.195  14.535  53.757  1.00 53.87           N  
ATOM    607  CA  VAL L  82      37.014  13.744  52.573  1.00 51.97           C  
ATOM    608  CB  VAL L  82      38.100  13.959  51.555  1.00 52.93           C  
ATOM    609  CG1 VAL L  82      37.924  12.949  50.411  1.00 49.22           C  
ATOM    610  CG2 VAL L  82      38.057  15.427  51.096  1.00 52.56           C  
ATOM    611  C   VAL L  82      37.037  12.296  52.949  1.00 51.42           C  
ATOM    612  O   VAL L  82      37.803  11.880  53.818  1.00 51.29           O  
ATOM    613  N   GLU L  83      36.175  11.492  52.286  1.00 52.28           N  
ATOM    614  CA  GLU L  83      36.089  10.079  52.529  1.00 51.91           C  
ATOM    615  CB  GLU L  83      34.730   9.624  53.080  1.00 53.22           C  
ATOM    616  CG  GLU L  83      34.478  10.099  54.508  1.00 62.72           C  
ATOM    617  CD  GLU L  83      33.113   9.587  54.930  1.00 72.95           C  
ATOM    618  OE1 GLU L  83      32.102   9.986  54.297  1.00 76.80           O  
ATOM    619  OE2 GLU L  83      33.064   8.780  55.895  1.00 69.84           O1-
ATOM    620  C   GLU L  83      36.300   9.377  51.223  1.00 52.02           C  
ATOM    621  O   GLU L  83      36.343   9.996  50.162  1.00 48.73           O  
ATOM    622  N   GLU L  84      36.451   8.042  51.281  1.00 52.45           N  
ATOM    623  CA  GLU L  84      36.733   7.234  50.128  1.00 54.66           C  
ATOM    624  CB  GLU L  84      37.047   5.789  50.523  1.00 56.66           C  
ATOM    625  CG  GLU L  84      38.319   5.740  51.369  1.00 56.69           C  
ATOM    626  CD  GLU L  84      38.509   4.328  51.881  1.00 61.95           C  
ATOM    627  OE1 GLU L  84      37.792   3.420  51.387  1.00 58.12           O  
ATOM    628  OE2 GLU L  84      39.376   4.137  52.773  1.00 63.33           O1-
ATOM    629  C   GLU L  84      35.581   7.270  49.166  1.00 52.90           C  
ATOM    630  O   GLU L  84      35.776   7.234  47.952  1.00 50.20           O  
ATOM    631  N   ASP L  85      34.350   7.370  49.693  1.00 51.53           N  
ATOM    632  CA  ASP L  85      33.135   7.350  48.922  1.00 52.36           C  
ATOM    633  CB  ASP L  85      31.881   7.555  49.794  1.00 56.88           C  
ATOM    634  CG  ASP L  85      31.800   6.489  50.876  1.00 64.96           C  
ATOM    635  OD1 ASP L  85      32.859   6.141  51.460  1.00 89.58           O  
ATOM    636  OD2 ASP L  85      30.665   6.005  51.137  1.00101.96           O1-
ATOM    637  C   ASP L  85      33.140   8.531  47.996  1.00 51.34           C  
ATOM    638  O   ASP L  85      32.512   8.506  46.939  1.00 52.62           O  
ATOM    639  N   ASP L  86      33.850   9.599  48.396  1.00 50.05           N  
ATOM    640  CA  ASP L  86      33.892  10.881  47.747  1.00 48.31           C  
ATOM    641  CB  ASP L  86      34.673  11.920  48.566  1.00 48.59           C  
ATOM    642  CG  ASP L  86      33.852  12.196  49.817  1.00 52.69           C  
ATOM    643  OD1 ASP L  86      32.658  11.798  49.835  1.00 48.77           O  
ATOM    644  OD2 ASP L  86      34.403  12.806  50.772  1.00 49.55           O1-
ATOM    645  C   ASP L  86      34.488  10.818  46.371  1.00 48.69           C  
ATOM    646  O   ASP L  86      34.334  11.772  45.610  1.00 46.46           O  
ATOM    647  N   ILE L  87      35.239   9.755  46.021  1.00 47.85           N  
ATOM    648  CA  ILE L  87      35.816   9.714  44.701  1.00 48.11           C  
ATOM    649  CB  ILE L  87      36.519   8.422  44.390  1.00 45.26           C  
ATOM    650  CG1 ILE L  87      37.668   8.163  45.377  1.00 68.71           C  
ATOM    651  CG2 ILE L  87      36.972   8.478  42.921  1.00 70.32           C  
ATOM    652  CD1 ILE L  87      38.220   6.740  45.314  1.00  0.00           C  
ATOM    653  C   ILE L  87      34.708   9.838  43.699  1.00 48.00           C  
ATOM    654  O   ILE L  87      33.776   9.034  43.688  1.00 49.42           O  
ATOM    655  N   ALA L  88      34.789  10.861  42.821  1.00 44.75           N  
ATOM    656  CA  ALA L  88      33.769  11.067  41.832  1.00 45.11           C  
ATOM    657  CB  ALA L  88      32.362  11.231  42.431  1.00 44.37           C  
ATOM    658  C   ALA L  88      34.088  12.334  41.096  1.00 46.80           C  
ATOM    659  O   ALA L  88      35.106  12.974  41.353  1.00 49.38           O  
ATOM    660  N   MET L  89      33.229  12.704  40.120  1.00 45.05           N  
ATOM    661  CA  MET L  89      33.408  13.931  39.394  1.00 45.50           C  
ATOM    662  CB  MET L  89      33.261  13.776  37.870  1.00 44.75           C  
ATOM    663  CG  MET L  89      34.381  12.952  37.229  1.00  0.00           C  
ATOM    664  SD  MET L  89      34.222  12.734  35.431  1.00  0.00           S  
ATOM    665  CE  MET L  89      34.505  14.482  35.029  1.00  0.00           C  
ATOM    666  C   MET L  89      32.338  14.873  39.867  1.00 46.65           C  
ATOM    667  O   MET L  89      31.200  14.464  40.092  1.00 47.08           O  
ATOM    668  N   TYR L  90      32.681  16.171  40.032  1.00 48.44           N  
ATOM    669  CA  TYR L  90      31.746  17.125  40.566  1.00 46.09           C  
ATOM    670  CB  TYR L  90      32.262  17.840  41.828  1.00 42.53           C  
ATOM    671  CG  TYR L  90      32.463  16.820  42.893  1.00 45.23           C  
ATOM    672  CD1 TYR L  90      31.432  16.494  43.738  1.00 46.39           C  
ATOM    673  CD2 TYR L  90      33.673  16.184  43.049  1.00 43.96           C  
ATOM    674  CE1 TYR L  90      31.604  15.554  44.725  1.00 43.16           C  
ATOM    675  CE2 TYR L  90      33.850  15.242  44.036  1.00 44.82           C  
ATOM    676  CZ  TYR L  90      32.812  14.925  44.877  1.00 46.23           C  
ATOM    677  OH  TYR L  90      32.982  13.961  45.893  1.00 46.46           O  
ATOM    678  C   TYR L  90      31.497  18.206  39.551  1.00 45.67           C  
ATOM    679  O   TYR L  90      32.431  18.690  38.912  1.00 44.54           O  
ATOM    680  N   PHE L  91      30.216  18.620  39.389  1.00 43.10           N  
ATOM    681  CA  PHE L  91      29.892  19.634  38.418  1.00 44.31           C  
ATOM    682  CB  PHE L  91      28.972  19.160  37.275  1.00 44.07           C  
ATOM    683  CG  PHE L  91      29.572  18.030  36.506  1.00 45.57           C  
ATOM    684  CD1 PHE L  91      30.445  18.252  35.465  1.00 46.92           C  
ATOM    685  CD2 PHE L  91      29.248  16.734  36.826  1.00 47.13           C  
ATOM    686  CE1 PHE L  91      30.985  17.200  34.761  1.00 48.66           C  
ATOM    687  CE2 PHE L  91      29.785  15.680  36.124  1.00 50.47           C  
ATOM    688  CZ  PHE L  91      30.655  15.908  35.088  1.00 51.02           C  
ATOM    689  C   PHE L  91      29.104  20.735  39.072  1.00 44.57           C  
ATOM    690  O   PHE L  91      28.292  20.494  39.965  1.00 43.35           O  
ATOM    691  N   CYS L  92      29.335  21.991  38.625  1.00 45.26           N  
ATOM    692  CA  CYS L  92      28.543  23.107  39.063  1.00 46.55           C  
ATOM    693  CB  CYS L  92      29.354  24.392  39.384  1.00 45.17           C  
ATOM    694  SG  CYS L  92      30.423  24.979  38.030  1.00 56.16           S  
ATOM    695  C   CYS L  92      27.577  23.386  37.946  1.00 44.50           C  
ATOM    696  O   CYS L  92      27.850  23.045  36.794  1.00 44.33           O  
ATOM    697  N   GLN L  93      26.393  23.966  38.259  1.00 43.83           N  
ATOM    698  CA  GLN L  93      25.416  24.217  37.231  1.00 44.34           C  
ATOM    699  CB  GLN L  93      24.473  23.013  37.037  1.00 44.43           C  
ATOM    700  CG  GLN L  93      23.352  23.190  36.012  1.00 44.11           C  
ATOM    701  CD  GLN L  93      22.047  23.336  36.783  1.00 47.09           C  
ATOM    702  OE1 GLN L  93      20.962  23.165  36.230  1.00 46.62           O  
ATOM    703  NE2 GLN L  93      22.150  23.637  38.104  1.00 46.19           N  
ATOM    704  C   GLN L  93      24.627  25.441  37.585  1.00 44.34           C  
ATOM    705  O   GLN L  93      24.288  25.672  38.744  1.00 43.91           O  
ATOM    706  N   GLN L  94      24.303  26.256  36.561  1.00 44.56           N  
ATOM    707  CA  GLN L  94      23.641  27.518  36.732  1.00 44.56           C  
ATOM    708  CB  GLN L  94      24.477  28.627  36.063  1.00 44.22           C  
ATOM    709  CG  GLN L  94      23.759  29.930  35.749  1.00 48.02           C  
ATOM    710  CD  GLN L  94      23.219  29.790  34.331  1.00 46.88           C  
ATOM    711  OE1 GLN L  94      22.069  30.116  34.049  1.00 48.30           O  
ATOM    712  NE2 GLN L  94      24.078  29.290  33.404  1.00 50.82           N  
ATOM    713  C   GLN L  94      22.273  27.453  36.122  1.00 46.81           C  
ATOM    714  O   GLN L  94      22.089  26.845  35.069  1.00 46.50           O  
ATOM    715  N   SER L  95      21.267  27.868  36.930  1.00 35.21           N  
ATOM    716  CA  SER L  95      19.877  27.911  36.562  1.00 37.77           C  
ATOM    717  CB  SER L  95      18.959  27.338  37.657  1.00 35.25           C  
ATOM    718  OG  SER L  95      19.156  28.027  38.881  1.00 29.53           O  
ATOM    719  C   SER L  95      19.382  29.283  36.174  1.00 39.31           C  
ATOM    720  O   SER L  95      18.192  29.441  35.904  1.00 37.30           O  
ATOM    721  N   ARG L  96      20.228  30.331  36.197  1.00 39.36           N  
ATOM    722  CA  ARG L  96      19.733  31.668  35.958  1.00 41.41           C  
ATOM    723  CB  ARG L  96      20.797  32.753  36.151  1.00 39.66           C  
ATOM    724  CG  ARG L  96      20.930  33.233  37.591  1.00 39.98           C  
ATOM    725  CD  ARG L  96      20.230  34.573  37.819  1.00 39.18           C  
ATOM    726  NE  ARG L  96      20.749  35.485  36.763  1.00 45.90           N  
ATOM    727  CZ  ARG L  96      20.065  36.604  36.390  1.00 46.79           C  
ATOM    728  NH1 ARG L  96      18.963  37.008  37.082  1.00 48.81           N1+
ATOM    729  NH2 ARG L  96      20.482  37.318  35.304  1.00 46.62           N  
ATOM    730  C   ARG L  96      19.190  31.895  34.583  1.00 43.72           C  
ATOM    731  O   ARG L  96      18.078  32.399  34.424  1.00 43.90           O  
ATOM    732  N   GLU L  97      19.953  31.521  33.546  1.00 43.86           N  
ATOM    733  CA  GLU L  97      19.574  31.841  32.206  1.00 42.20           C  
ATOM    734  CB  GLU L  97      20.579  32.773  31.510  1.00 45.29           C  
ATOM    735  CG  GLU L  97      20.737  34.143  32.168  1.00 49.04           C  
ATOM    736  CD  GLU L  97      19.724  35.101  31.562  1.00 51.36           C  
ATOM    737  OE1 GLU L  97      18.519  34.736  31.496  1.00 52.90           O  
ATOM    738  OE2 GLU L  97      20.147  36.216  31.154  1.00 54.90           O1-
ATOM    739  C   GLU L  97      19.570  30.591  31.390  1.00 42.58           C  
ATOM    740  O   GLU L  97      20.113  29.559  31.781  1.00 43.32           O  
ATOM    741  N   VAL L  98      18.903  30.670  30.225  1.00 41.40           N  
ATOM    742  CA  VAL L  98      18.893  29.602  29.278  1.00 43.20           C  
ATOM    743  CB  VAL L  98      17.586  29.497  28.549  1.00 44.71           C  
ATOM    744  CG1 VAL L  98      17.714  28.463  27.419  1.00 44.49           C  
ATOM    745  CG2 VAL L  98      16.486  29.177  29.577  1.00 45.29           C  
ATOM    746  C   VAL L  98      19.945  29.966  28.283  1.00 40.74           C  
ATOM    747  O   VAL L  98      20.083  31.136  27.929  1.00 43.20           O  
ATOM    748  N   PRO L  99      20.714  29.023  27.818  1.00 40.05           N  
ATOM    749  CA  PRO L  99      20.601  27.649  28.219  1.00 38.47           C  
ATOM    750  CD  PRO L  99      21.370  29.164  26.531  1.00 40.85           C  
ATOM    751  CB  PRO L  99      21.280  26.826  27.122  1.00 39.38           C  
ATOM    752  CG  PRO L  99      22.132  27.844  26.346  1.00 40.43           C  
ATOM    753  C   PRO L  99      21.206  27.420  29.564  1.00 39.26           C  
ATOM    754  O   PRO L  99      22.006  28.237  30.018  1.00 40.55           O  
ATOM    755  N   TYR L 100      20.829  26.304  30.214  1.00 38.32           N  
ATOM    756  CA  TYR L 100      21.370  25.989  31.498  1.00 36.56           C  
ATOM    757  CB  TYR L 100      20.466  25.031  32.289  1.00 37.46           C  
ATOM    758  CG  TYR L 100      19.144  25.718  32.316  1.00 38.39           C  
ATOM    759  CD1 TYR L 100      18.867  26.676  33.261  1.00 37.41           C  
ATOM    760  CD2 TYR L 100      18.193  25.424  31.366  1.00 37.83           C  
ATOM    761  CE1 TYR L 100      17.648  27.314  33.267  1.00 37.72           C  
ATOM    762  CE2 TYR L 100      16.973  26.058  31.367  1.00 49.57           C  
ATOM    763  CZ  TYR L 100      16.699  27.004  32.324  1.00 47.79           C  
ATOM    764  OH  TYR L 100      15.451  27.662  32.336  1.00 45.03           O  
ATOM    765  C   TYR L 100      22.671  25.320  31.207  1.00 35.52           C  
ATOM    766  O   TYR L 100      22.739  24.356  30.447  1.00 36.75           O  
ATOM    767  N   THR L 101      23.749  25.830  31.818  1.00 52.35           N  
ATOM    768  CA  THR L 101      25.067  25.342  31.522  1.00 53.24           C  
ATOM    769  CB  THR L 101      26.006  26.451  31.149  1.00 53.69           C  
ATOM    770  OG1 THR L 101      26.095  27.391  32.211  1.00 53.94           O  
ATOM    771  CG2 THR L 101      25.486  27.138  29.876  1.00 53.55           C  
ATOM    772  C   THR L 101      25.652  24.662  32.725  1.00 49.92           C  
ATOM    773  O   THR L 101      25.269  24.929  33.864  1.00 46.16           O  
ATOM    774  N   PHE L 102      26.614  23.747  32.474  1.00 46.90           N  
ATOM    775  CA  PHE L 102      27.314  23.029  33.504  1.00 45.92           C  
ATOM    776  CB  PHE L 102      27.265  21.496  33.351  1.00 44.06           C  
ATOM    777  CG  PHE L 102      25.891  20.977  33.611  1.00 44.56           C  
ATOM    778  CD1 PHE L 102      24.933  20.973  32.625  1.00 43.69           C  
ATOM    779  CD2 PHE L 102      25.565  20.473  34.848  1.00 44.34           C  
ATOM    780  CE1 PHE L 102      23.669  20.484  32.871  1.00 45.44           C  
ATOM    781  CE2 PHE L 102      24.305  19.984  35.100  1.00 44.90           C  
ATOM    782  CZ  PHE L 102      23.351  19.989  34.112  1.00 44.88           C  
ATOM    783  C   PHE L 102      28.764  23.392  33.379  1.00 47.10           C  
ATOM    784  O   PHE L 102      29.213  23.856  32.332  1.00 48.17           O  
ATOM    785  N   GLY L 103      29.536  23.208  34.470  1.00 46.73           N  
ATOM    786  CA  GLY L 103      30.945  23.484  34.443  1.00 46.21           C  
ATOM    787  C   GLY L 103      31.623  22.297  33.833  1.00 49.80           C  
ATOM    788  O   GLY L 103      30.993  21.274  33.567  1.00 51.75           O  
ATOM    789  N   GLY L 104      32.949  22.407  33.617  1.00 50.38           N  
ATOM    790  CA  GLY L 104      33.736  21.384  32.991  1.00 50.54           C  
ATOM    791  C   GLY L 104      33.728  20.136  33.821  1.00 50.67           C  
ATOM    792  O   GLY L 104      33.732  19.031  33.284  1.00 48.48           O  
ATOM    793  N   GLY L 105      33.751  20.274  35.159  1.00 49.11           N  
ATOM    794  CA  GLY L 105      33.754  19.115  36.005  1.00 48.70           C  
ATOM    795  C   GLY L 105      35.123  18.945  36.582  1.00 49.69           C  
ATOM    796  O   GLY L 105      36.129  19.248  35.942  1.00 51.17           O  
ATOM    797  N   SER L 106      35.181  18.451  37.837  1.00 49.38           N  
ATOM    798  CA  SER L 106      36.440  18.225  38.484  1.00 49.94           C  
ATOM    799  CB  SER L 106      36.664  19.143  39.699  1.00 49.09           C  
ATOM    800  OG  SER L 106      36.669  20.503  39.287  1.00  0.00           O  
ATOM    801  C   SER L 106      36.435  16.815  38.986  1.00 50.86           C  
ATOM    802  O   SER L 106      35.517  16.396  39.689  1.00 51.01           O  
ATOM    803  N   LYS L 107      37.481  16.038  38.643  1.00 50.26           N  
ATOM    804  CA  LYS L 107      37.542  14.678  39.087  1.00 51.64           C  
ATOM    805  CB  LYS L 107      38.273  13.745  38.107  1.00 54.66           C  
ATOM    806  CG  LYS L 107      38.345  12.288  38.571  1.00 59.26           C  
ATOM    807  CD  LYS L 107      38.777  11.319  37.470  1.00 69.44           C  
ATOM    808  CE  LYS L 107      40.190  11.578  36.947  1.00 80.58           C  
ATOM    809  NZ  LYS L 107      41.185  11.210  37.978  1.00 85.23           N1+
ATOM    810  C   LYS L 107      38.301  14.673  40.375  1.00 50.40           C  
ATOM    811  O   LYS L 107      39.401  15.219  40.463  1.00 51.08           O  
ATOM    812  N   LEU L 108      37.716  14.054  41.415  1.00 49.00           N  
ATOM    813  CA  LEU L 108      38.357  14.029  42.697  1.00 48.82           C  
ATOM    814  CB  LEU L 108      37.373  14.324  43.844  1.00 46.34           C  
ATOM    815  CG  LEU L 108      38.002  14.316  45.247  1.00 49.85           C  
ATOM    816  CD1 LEU L 108      39.029  15.449  45.408  1.00 49.38           C  
ATOM    817  CD2 LEU L 108      36.917  14.345  46.334  1.00 53.63           C  
ATOM    818  C   LEU L 108      38.911  12.658  42.907  1.00 52.85           C  
ATOM    819  O   LEU L 108      38.196  11.661  42.810  1.00 51.02           O  
ATOM    820  N   GLU L 109      40.224  12.574  43.194  1.00 52.61           N  
ATOM    821  CA  GLU L 109      40.831  11.300  43.433  1.00 51.72           C  
ATOM    822  CB  GLU L 109      41.981  10.974  42.461  1.00 55.38           C  
ATOM    823  CG  GLU L 109      43.105  12.010  42.447  1.00 65.14           C  
ATOM    824  CD  GLU L 109      44.114  11.587  41.388  1.00 79.19           C  
ATOM    825  OE1 GLU L 109      43.722  10.825  40.464  1.00 79.37           O  
ATOM    826  OE2 GLU L 109      45.293  12.021  41.488  1.00 78.83           O1-
ATOM    827  C   GLU L 109      41.357  11.311  44.834  1.00 51.43           C  
ATOM    828  O   GLU L 109      41.782  12.347  45.342  1.00 50.22           O  
ATOM    829  N   ILE L 110      41.315  10.146  45.510  1.00 48.71           N  
ATOM    830  CA  ILE L 110      41.767  10.097  46.869  1.00 50.83           C  
ATOM    831  CB  ILE L 110      40.836   9.382  47.813  1.00 48.85           C  
ATOM    832  CG1 ILE L 110      39.586  10.231  48.101  1.00 52.10           C  
ATOM    833  CG2 ILE L 110      41.629   9.035  49.082  1.00 52.01           C  
ATOM    834  CD1 ILE L 110      38.689  10.469  46.895  1.00 51.52           C  
ATOM    835  C   ILE L 110      43.094   9.422  46.934  1.00 53.76           C  
ATOM    836  O   ILE L 110      43.334   8.401  46.291  1.00 56.65           O  
ATOM    837  N   LYS L 111      44.015  10.030  47.704  1.00 53.74           N  
ATOM    838  CA  LYS L 111      45.308   9.448  47.880  1.00 54.91           C  
ATOM    839  CB  LYS L 111      46.373  10.435  48.386  1.00 57.96           C  
ATOM    840  CG  LYS L 111      46.806  11.464  47.339  1.00 67.54           C  
ATOM    841  CD  LYS L 111      47.709  12.558  47.912  1.00 71.17           C  
ATOM    842  CE  LYS L 111      48.337  13.463  46.851  1.00 74.17           C  
ATOM    843  NZ  LYS L 111      49.355  14.338  47.472  1.00 73.62           N1+
ATOM    844  C   LYS L 111      45.155   8.363  48.939  1.00 55.26           C  
ATOM    845  O   LYS L 111      44.768   8.706  50.088  1.00 56.00           O  
ATOM    846  OXT LYS L 111      45.421   7.176  48.611  1.00  0.00           O1-
TER     847      LYS L 111 
ATOM    848  N   GLN H 112       7.586   7.098  46.064  1.00 76.53           N1+
ATOM    849  CA  GLN H 112       8.824   7.856  45.779  1.00 72.13           C  
ATOM    850  CB  GLN H 112      10.065   6.970  45.963  1.00 74.68           C  
ATOM    851  CG  GLN H 112      10.313   6.537  47.406  1.00 85.39           C  
ATOM    852  CD  GLN H 112      11.565   5.673  47.418  1.00101.90           C  
ATOM    853  OE1 GLN H 112      11.484   4.445  47.369  1.00103.70           O  
ATOM    854  NE2 GLN H 112      12.754   6.324  47.475  1.00110.21           N  
ATOM    855  C   GLN H 112       8.832   8.351  44.374  1.00 66.80           C  
ATOM    856  O   GLN H 112       8.238   7.743  43.486  1.00 70.38           O  
ATOM    857  N   VAL H 113       9.515   9.488  44.144  1.00 56.03           N  
ATOM    858  CA  VAL H 113       9.587  10.041  42.826  1.00 51.68           C  
ATOM    859  CB  VAL H 113      10.152  11.436  42.818  1.00 49.74           C  
ATOM    860  CG1 VAL H 113      10.339  11.893  41.363  1.00 45.07           C  
ATOM    861  CG2 VAL H 113       9.230  12.348  43.647  1.00 46.21           C  
ATOM    862  C   VAL H 113      10.520   9.186  42.034  1.00 52.25           C  
ATOM    863  O   VAL H 113      11.625   8.886  42.485  1.00 52.85           O  
ATOM    864  N   GLN H 114      10.093   8.765  40.825  1.00 51.63           N  
ATOM    865  CA  GLN H 114      10.950   7.944  40.016  1.00 52.23           C  
ATOM    866  CB  GLN H 114      10.639   6.441  40.086  1.00 58.49           C  
ATOM    867  CG  GLN H 114      10.927   5.807  41.446  1.00 72.41           C  
ATOM    868  CD  GLN H 114      10.591   4.328  41.338  1.00 84.29           C  
ATOM    869  OE1 GLN H 114      11.086   3.634  40.452  1.00 89.67           O  
ATOM    870  NE2 GLN H 114       9.724   3.827  42.257  1.00 88.99           N  
ATOM    871  C   GLN H 114      10.799   8.327  38.576  1.00 50.23           C  
ATOM    872  O   GLN H 114       9.703   8.632  38.107  1.00 48.81           O  
ATOM    873  N   LEU H 115      11.931   8.320  37.842  1.00 47.45           N  
ATOM    874  CA  LEU H 115      11.935   8.589  36.431  1.00 45.53           C  
ATOM    875  CB  LEU H 115      12.794   9.810  36.060  1.00 43.02           C  
ATOM    876  CG  LEU H 115      12.265  11.128  36.659  1.00 42.51           C  
ATOM    877  CD1 LEU H 115      13.145  12.323  36.265  1.00 39.67           C  
ATOM    878  CD2 LEU H 115      10.788  11.349  36.290  1.00 39.34           C  
ATOM    879  C   LEU H 115      12.550   7.391  35.770  1.00 50.49           C  
ATOM    880  O   LEU H 115      13.733   7.108  35.972  1.00 52.06           O  
ATOM    881  N   GLN H 116      11.762   6.669  34.943  1.00 49.58           N  
ATOM    882  CA  GLN H 116      12.232   5.467  34.306  1.00 49.27           C  
ATOM    883  CB  GLN H 116      11.211   4.314  34.350  1.00 57.15           C  
ATOM    884  CG  GLN H 116      10.872   3.808  35.756  1.00 74.23           C  
ATOM    885  CD  GLN H 116      11.990   2.889  36.233  1.00 88.57           C  
ATOM    886  OE1 GLN H 116      13.027   2.764  35.586  1.00 85.79           O  
ATOM    887  NE2 GLN H 116      11.773   2.221  37.397  1.00 89.75           N  
ATOM    888  C   GLN H 116      12.462   5.766  32.858  1.00 48.90           C  
ATOM    889  O   GLN H 116      11.578   6.269  32.166  1.00 49.69           O  
ATOM    890  N   GLN H 117      13.669   5.434  32.359  1.00 48.06           N  
ATOM    891  CA  GLN H 117      13.999   5.722  30.991  1.00 49.32           C  
ATOM    892  CB  GLN H 117      15.327   6.482  30.838  1.00 46.68           C  
ATOM    893  CG  GLN H 117      15.276   7.881  31.459  1.00 45.72           C  
ATOM    894  CD  GLN H 117      16.624   8.558  31.264  1.00 45.91           C  
ATOM    895  OE1 GLN H 117      17.222   8.495  30.191  1.00 43.87           O  
ATOM    896  NE2 GLN H 117      17.120   9.233  32.335  1.00 42.73           N  
ATOM    897  C   GLN H 117      14.102   4.449  30.219  1.00 51.90           C  
ATOM    898  O   GLN H 117      14.377   3.384  30.770  1.00 54.94           O  
ATOM    899  N   SER H 118      13.879   4.552  28.893  1.00 53.49           N  
ATOM    900  CA  SER H 118      13.913   3.426  28.010  1.00 53.64           C  
ATOM    901  CB  SER H 118      13.454   3.760  26.578  1.00 51.36           C  
ATOM    902  OG  SER H 118      14.277   4.774  26.021  1.00 61.00           O  
ATOM    903  C   SER H 118      15.311   2.910  27.962  1.00 54.32           C  
ATOM    904  O   SER H 118      16.268   3.591  28.328  1.00 59.00           O  
ATOM    905  N   GLY H 119      15.448   1.653  27.508  1.00 49.90           N  
ATOM    906  CA  GLY H 119      16.720   1.004  27.493  1.00 51.13           C  
ATOM    907  C   GLY H 119      17.491   1.475  26.313  1.00 52.57           C  
ATOM    908  O   GLY H 119      17.007   2.271  25.510  1.00 53.55           O  
ATOM    909  N   ALA H 120      18.718   0.944  26.175  1.00 52.39           N  
ATOM    910  CA  ALA H 120      19.626   1.359  25.150  1.00 55.19           C  
ATOM    911  CB  ALA H 120      20.962   0.596  25.171  1.00 58.76           C  
ATOM    912  C   ALA H 120      19.011   1.160  23.804  1.00 55.35           C  
ATOM    913  O   ALA H 120      18.274   0.204  23.567  1.00 55.94           O  
ATOM    914  N   GLU H 121      19.298   2.100  22.881  1.00 53.75           N  
ATOM    915  CA  GLU H 121      18.766   2.005  21.554  1.00 53.42           C  
ATOM    916  CB  GLU H 121      17.835   3.167  21.168  1.00 55.02           C  
ATOM    917  CG  GLU H 121      16.509   3.192  21.932  1.00 58.71           C  
ATOM    918  CD  GLU H 121      15.646   2.033  21.451  1.00 71.29           C  
ATOM    919  OE1 GLU H 121      16.186   1.133  20.756  1.00 69.13           O  
ATOM    920  OE2 GLU H 121      14.430   2.034  21.776  1.00 76.24           O1-
ATOM    921  C   GLU H 121      19.904   2.029  20.582  1.00 54.44           C  
ATOM    922  O   GLU H 121      20.858   2.793  20.734  1.00 48.28           O  
ATOM    923  N   LEU H 122      19.824   1.160  19.555  1.00 55.42           N  
ATOM    924  CA  LEU H 122      20.801   1.105  18.507  1.00 54.33           C  
ATOM    925  CB  LEU H 122      21.292  -0.322  18.207  1.00 50.48           C  
ATOM    926  CG  LEU H 122      22.331  -0.395  17.072  1.00 53.48           C  
ATOM    927  CD1 LEU H 122      23.609   0.376  17.433  1.00 54.72           C  
ATOM    928  CD2 LEU H 122      22.607  -1.848  16.657  1.00 52.76           C  
ATOM    929  C   LEU H 122      20.121   1.605  17.272  1.00 56.32           C  
ATOM    930  O   LEU H 122      19.023   1.161  16.942  1.00 58.16           O  
ATOM    931  N   ALA H 123      20.752   2.559  16.558  1.00 53.28           N  
ATOM    932  CA  ALA H 123      20.114   3.076  15.382  1.00 54.41           C  
ATOM    933  CB  ALA H 123      19.413   4.426  15.614  1.00 55.64           C  
ATOM    934  C   ALA H 123      21.148   3.287  14.324  1.00 57.45           C  
ATOM    935  O   ALA H 123      22.321   3.516  14.612  1.00 57.18           O  
ATOM    936  N   LYS H 124      20.718   3.192  13.052  1.00 57.87           N  
ATOM    937  CA  LYS H 124      21.582   3.389  11.925  1.00 57.63           C  
ATOM    938  CB  LYS H 124      21.068   2.678  10.662  1.00 57.74           C  
ATOM    939  CG  LYS H 124      19.621   3.031  10.315  1.00 62.33           C  
ATOM    940  CD  LYS H 124      19.140   2.414   9.003  1.00 69.63           C  
ATOM    941  CE  LYS H 124      19.816   2.997   7.762  1.00 75.09           C  
ATOM    942  NZ  LYS H 124      19.332   2.297   6.551  1.00 78.62           N1+
ATOM    943  C   LYS H 124      21.678   4.860  11.670  1.00 58.08           C  
ATOM    944  O   LYS H 124      20.785   5.625  12.030  1.00 53.77           O  
ATOM    945  N   PRO H 125      22.752   5.283  11.060  1.00 57.67           N  
ATOM    946  CA  PRO H 125      22.938   6.687  10.826  1.00 56.39           C  
ATOM    947  CD  PRO H 125      24.018   4.575  11.174  1.00 56.08           C  
ATOM    948  CB  PRO H 125      24.386   6.843  10.368  1.00 52.64           C  
ATOM    949  CG  PRO H 125      25.105   5.656  11.035  1.00 56.35           C  
ATOM    950  C   PRO H 125      21.935   7.232   9.865  1.00 57.70           C  
ATOM    951  O   PRO H 125      21.573   6.540   8.915  1.00 53.76           O  
ATOM    952  N   GLY H 126      21.478   8.477  10.101  1.00 56.67           N  
ATOM    953  CA  GLY H 126      20.542   9.113   9.224  1.00 54.43           C  
ATOM    954  C   GLY H 126      19.152   8.795   9.681  1.00 56.38           C  
ATOM    955  O   GLY H 126      18.185   9.334   9.149  1.00 60.46           O  
ATOM    956  N   THR H 127      19.012   7.917  10.692  1.00 52.72           N  
ATOM    957  CA  THR H 127      17.693   7.556  11.131  1.00 53.10           C  
ATOM    958  CB  THR H 127      17.582   6.142  11.622  1.00 51.75           C  
ATOM    959  OG1 THR H 127      16.218   5.764  11.730  1.00  0.00           O  
ATOM    960  CG2 THR H 127      18.257   6.051  13.001  1.00  0.00           C  
ATOM    961  C   THR H 127      17.313   8.446  12.270  1.00 55.99           C  
ATOM    962  O   THR H 127      18.013   9.406  12.589  1.00 54.87           O  
ATOM    963  N   SER H 128      16.154   8.155  12.898  1.00 55.65           N  
ATOM    964  CA  SER H 128      15.709   8.934  14.014  1.00 55.04           C  
ATOM    965  CB  SER H 128      14.496   9.829  13.698  1.00 59.91           C  
ATOM    966  OG  SER H 128      13.374   9.031  13.354  1.00 66.97           O  
ATOM    967  C   SER H 128      15.311   7.994  15.110  1.00 54.34           C  
ATOM    968  O   SER H 128      15.001   6.830  14.862  1.00 56.47           O  
ATOM    969  N   VAL H 129      15.344   8.480  16.369  1.00 53.86           N  
ATOM    970  CA  VAL H 129      14.988   7.644  17.480  1.00 53.67           C  
ATOM    971  CB  VAL H 129      16.196   7.098  18.185  1.00 53.48           C  
ATOM    972  CG1 VAL H 129      16.969   8.265  18.815  1.00 55.34           C  
ATOM    973  CG2 VAL H 129      15.755   6.027  19.186  1.00 54.37           C  
ATOM    974  C   VAL H 129      14.186   8.465  18.451  1.00 52.82           C  
ATOM    975  O   VAL H 129      14.332   9.685  18.521  1.00 51.50           O  
ATOM    976  N   LYS H 130      13.286   7.803  19.213  1.00 51.85           N  
ATOM    977  CA  LYS H 130      12.468   8.492  20.175  1.00 48.98           C  
ATOM    978  CB  LYS H 130      10.970   8.421  19.827  1.00 49.09           C  
ATOM    979  CG  LYS H 130      10.074   9.356  20.641  1.00 49.77           C  
ATOM    980  CD  LYS H 130       8.660   9.481  20.065  1.00 52.01           C  
ATOM    981  CE  LYS H 130       7.743  10.409  20.862  1.00 55.39           C  
ATOM    982  NZ  LYS H 130       6.405  10.464  20.230  1.00 56.31           N1+
ATOM    983  C   LYS H 130      12.660   7.817  21.504  1.00 47.64           C  
ATOM    984  O   LYS H 130      12.292   6.656  21.676  1.00 47.98           O  
ATOM    985  N   MET H 131      13.236   8.540  22.487  1.00 54.62           N  
ATOM    986  CA  MET H 131      13.479   7.976  23.789  1.00 50.02           C  
ATOM    987  CB  MET H 131      14.808   8.432  24.408  1.00 49.89           C  
ATOM    988  CG  MET H 131      16.027   7.893  23.660  1.00 52.90           C  
ATOM    989  SD  MET H 131      17.617   8.519  24.271  1.00 60.76           S  
ATOM    990  CE  MET H 131      17.507  10.084  23.361  1.00 61.13           C  
ATOM    991  C   MET H 131      12.376   8.402  24.708  1.00 45.81           C  
ATOM    992  O   MET H 131      11.771   9.455  24.515  1.00 46.59           O  
ATOM    993  N   SER H 132      12.091   7.588  25.748  1.00 45.90           N  
ATOM    994  CA  SER H 132      10.995   7.898  26.626  1.00 44.94           C  
ATOM    995  CB  SER H 132       9.902   6.816  26.644  1.00 44.76           C  
ATOM    996  OG  SER H 132      10.409   5.620  27.219  1.00 51.91           O  
ATOM    997  C   SER H 132      11.478   8.043  28.039  1.00 49.31           C  
ATOM    998  O   SER H 132      12.542   7.551  28.406  1.00 45.14           O  
ATOM    999  N   CYS H 133      10.698   8.779  28.864  0.90 48.59           N  
ATOM   1000  CA  CYS H 133      10.986   8.967  30.262  0.90 47.21           C  
ATOM   1001  CB  CYS H 133      11.686  10.324  30.537  0.90 46.29           C  
ATOM   1002  SG  CYS H 133      12.098  10.645  32.283  0.90 54.04           S  
ATOM   1003  C   CYS H 133       9.663   8.913  30.979  0.90 49.67           C  
ATOM   1004  O   CYS H 133       8.853   9.833  30.881  0.90 47.11           O  
ATOM   1005  N   LYS H 134       9.416   7.825  31.740  1.00 51.77           N  
ATOM   1006  CA  LYS H 134       8.143   7.621  32.382  1.00 50.28           C  
ATOM   1007  CB  LYS H 134       7.746   6.131  32.359  1.00 54.73           C  
ATOM   1008  CG  LYS H 134       6.246   5.829  32.411  1.00 68.70           C  
ATOM   1009  CD  LYS H 134       5.534   6.202  33.708  1.00 78.62           C  
ATOM   1010  CE  LYS H 134       4.046   5.840  33.682  1.00 82.77           C  
ATOM   1011  NZ  LYS H 134       3.489   5.836  35.052  1.00 85.21           N1+
ATOM   1012  C   LYS H 134       8.272   8.078  33.807  1.00 52.60           C  
ATOM   1013  O   LYS H 134       9.183   7.666  34.524  1.00 51.90           O  
ATOM   1014  N   ALA H 135       7.344   8.942  34.263  1.00 52.08           N  
ATOM   1015  CA  ALA H 135       7.447   9.501  35.582  1.00 48.68           C  
ATOM   1016  CB  ALA H 135       7.305  11.033  35.605  1.00 47.16           C  
ATOM   1017  C   ALA H 135       6.369   8.951  36.458  1.00 50.93           C  
ATOM   1018  O   ALA H 135       5.306   8.555  35.982  1.00 53.05           O  
ATOM   1019  N   SER H 136       6.650   8.870  37.778  1.00 50.24           N  
ATOM   1020  CA  SER H 136       5.659   8.408  38.705  1.00 51.95           C  
ATOM   1021  CB  SER H 136       5.586   6.876  38.815  1.00 54.76           C  
ATOM   1022  OG  SER H 136       6.804   6.365  39.335  1.00 59.57           O  
ATOM   1023  C   SER H 136       6.003   8.934  40.062  1.00 50.70           C  
ATOM   1024  O   SER H 136       7.130   9.361  40.311  1.00 49.71           O  
ATOM   1025  N   GLY H 137       5.035   8.928  41.004  1.00 29.90           N  
ATOM   1026  CA  GLY H 137       5.328   9.309  42.363  1.00 28.66           C  
ATOM   1027  C   GLY H 137       4.904  10.719  42.644  1.00 30.85           C  
ATOM   1028  O   GLY H 137       4.692  11.076  43.802  1.00 31.41           O  
ATOM   1029  N   TYR H 138       4.766  11.572  41.613  1.00 29.56           N  
ATOM   1030  CA  TYR H 138       4.385  12.928  41.888  1.00 28.99           C  
ATOM   1031  CB  TYR H 138       5.581  13.891  41.968  1.00 28.27           C  
ATOM   1032  CG  TYR H 138       6.264  13.932  40.646  1.00 27.58           C  
ATOM   1033  CD1 TYR H 138       5.868  14.836  39.695  1.00 27.21           C  
ATOM   1034  CD2 TYR H 138       7.296  13.076  40.347  1.00 27.73           C  
ATOM   1035  CE1 TYR H 138       6.488  14.892  38.469  1.00 25.62           C  
ATOM   1036  CE2 TYR H 138       7.922  13.125  39.123  1.00 27.51           C  
ATOM   1037  CZ  TYR H 138       7.518  14.036  38.179  1.00 27.27           C  
ATOM   1038  OH  TYR H 138       8.153  14.096  36.922  1.00 26.26           O  
ATOM   1039  C   TYR H 138       3.459  13.375  40.801  1.00 30.70           C  
ATOM   1040  O   TYR H 138       3.144  12.606  39.894  1.00 30.32           O  
ATOM   1041  N   THR H 139       2.973  14.633  40.879  1.00 30.93           N  
ATOM   1042  CA  THR H 139       2.064  15.115  39.876  1.00 32.10           C  
ATOM   1043  CB  THR H 139       1.150  16.199  40.383  1.00 34.69           C  
ATOM   1044  OG1 THR H 139       0.244  16.594  39.366  1.00 23.29           O  
ATOM   1045  CG2 THR H 139       1.978  17.396  40.880  1.00 22.81           C  
ATOM   1046  C   THR H 139       2.882  15.609  38.719  1.00 32.91           C  
ATOM   1047  O   THR H 139       3.566  16.627  38.785  1.00 33.38           O  
ATOM   1048  N   PHE H 140       2.779  14.877  37.596  1.00 31.49           N  
ATOM   1049  CA  PHE H 140       3.590  15.028  36.417  1.00 30.62           C  
ATOM   1050  CB  PHE H 140       3.241  13.937  35.384  1.00 31.16           C  
ATOM   1051  CG  PHE H 140       4.189  13.992  34.237  1.00 31.45           C  
ATOM   1052  CD1 PHE H 140       5.476  13.525  34.366  1.00 31.87           C  
ATOM   1053  CD2 PHE H 140       3.779  14.478  33.019  1.00 31.89           C  
ATOM   1054  CE1 PHE H 140       6.350  13.564  33.307  1.00 31.25           C  
ATOM   1055  CE2 PHE H 140       4.648  14.520  31.956  1.00 33.31           C  
ATOM   1056  CZ  PHE H 140       5.935  14.064  32.097  1.00 31.36           C  
ATOM   1057  C   PHE H 140       3.450  16.387  35.779  1.00 31.72           C  
ATOM   1058  O   PHE H 140       4.440  16.977  35.347  1.00 30.31           O  
ATOM   1059  N   ILE H 141       2.218  16.920  35.712  1.00 30.22           N  
ATOM   1060  CA  ILE H 141       1.890  18.148  35.034  1.00 30.26           C  
ATOM   1061  CB  ILE H 141       0.424  18.433  35.086  1.00 32.66           C  
ATOM   1062  CG1 ILE H 141      -0.379  17.268  34.494  1.00 14.43           C  
ATOM   1063  CG2 ILE H 141       0.191  19.758  34.355  1.00 32.42           C  
ATOM   1064  CD1 ILE H 141      -1.873  17.353  34.794  1.00 13.48           C  
ATOM   1065  C   ILE H 141       2.572  19.328  35.659  1.00 30.98           C  
ATOM   1066  O   ILE H 141       2.874  20.312  34.984  1.00 31.20           O  
ATOM   1067  N   SER H 142       2.756  19.291  36.987  1.00 30.30           N  
ATOM   1068  CA  SER H 142       3.272  20.399  37.745  1.00 29.48           C  
ATOM   1069  CB  SER H 142       3.100  20.206  39.260  1.00 30.53           C  
ATOM   1070  OG  SER H 142       1.721  20.126  39.588  1.00 31.43           O  
ATOM   1071  C   SER H 142       4.730  20.691  37.523  1.00 30.46           C  
ATOM   1072  O   SER H 142       5.162  21.799  37.838  1.00 30.31           O  
ATOM   1073  N   TYR H 143       5.543  19.756  36.991  1.00 28.95           N  
ATOM   1074  CA  TYR H 143       6.951  20.057  36.984  1.00 28.51           C  
ATOM   1075  CB  TYR H 143       7.771  19.062  37.825  1.00 27.45           C  
ATOM   1076  CG  TYR H 143       7.349  19.185  39.251  1.00 27.38           C  
ATOM   1077  CD1 TYR H 143       6.142  18.676  39.673  1.00 29.31           C  
ATOM   1078  CD2 TYR H 143       8.172  19.788  40.172  1.00 29.07           C  
ATOM   1079  CE1 TYR H 143       5.754  18.787  40.988  1.00 30.08           C  
ATOM   1080  CE2 TYR H 143       7.788  19.898  41.487  1.00 29.20           C  
ATOM   1081  CZ  TYR H 143       6.578  19.399  41.900  1.00 31.28           C  
ATOM   1082  OH  TYR H 143       6.190  19.516  43.251  1.00 30.14           O  
ATOM   1083  C   TYR H 143       7.504  20.010  35.602  1.00 29.79           C  
ATOM   1084  O   TYR H 143       7.028  19.304  34.718  1.00 28.77           O  
ATOM   1085  N   TRP H 144       8.554  20.809  35.381  1.00 43.00           N  
ATOM   1086  CA  TRP H 144       9.158  20.833  34.072  1.00 42.66           C  
ATOM   1087  CB  TRP H 144      10.065  22.055  33.852  1.00 41.55           C  
ATOM   1088  CG  TRP H 144       9.350  23.384  33.801  1.00 46.14           C  
ATOM   1089  CD2 TRP H 144       9.116  24.121  32.592  1.00 49.43           C  
ATOM   1090  CD1 TRP H 144       8.844  24.139  34.819  1.00 48.82           C  
ATOM   1091  NE1 TRP H 144       8.308  25.302  34.318  1.00 37.56           N  
ATOM   1092  CE2 TRP H 144       8.471  25.305  32.950  1.00 53.46           C  
ATOM   1093  CE3 TRP H 144       9.421  23.837  31.292  1.00 41.90           C  
ATOM   1094  CZ2 TRP H 144       8.119  26.226  32.006  1.00 43.63           C  
ATOM   1095  CZ3 TRP H 144       9.061  24.766  30.342  1.00 44.97           C  
ATOM   1096  CH2 TRP H 144       8.423  25.938  30.693  1.00 45.36           C  
ATOM   1097  C   TRP H 144      10.039  19.623  33.948  1.00 42.73           C  
ATOM   1098  O   TRP H 144      10.480  19.066  34.950  1.00 41.25           O  
ATOM   1099  N   MET H 145      10.298  19.163  32.704  1.00 43.90           N  
ATOM   1100  CA  MET H 145      11.150  18.020  32.501  1.00 42.73           C  
ATOM   1101  CB  MET H 145      10.427  16.828  31.849  1.00 42.92           C  
ATOM   1102  CG  MET H 145      11.252  15.540  31.837  1.00 44.27           C  
ATOM   1103  SD  MET H 145      11.456  14.765  33.469  1.00 50.53           S  
ATOM   1104  CE  MET H 145       9.737  14.198  33.597  1.00 52.22           C  
ATOM   1105  C   MET H 145      12.262  18.425  31.577  1.00 43.55           C  
ATOM   1106  O   MET H 145      12.025  19.061  30.551  1.00 44.15           O  
ATOM   1107  N   ASN H 146      13.521  18.065  31.905  1.00 39.47           N  
ATOM   1108  CA  ASN H 146      14.604  18.463  31.046  1.00 42.66           C  
ATOM   1109  CB  ASN H 146      15.511  19.560  31.642  1.00 43.10           C  
ATOM   1110  CG  ASN H 146      16.015  19.146  33.013  1.00 49.07           C  
ATOM   1111  OD1 ASN H 146      16.220  17.966  33.291  1.00 59.03           O  
ATOM   1112  ND2 ASN H 146      16.204  20.154  33.907  1.00 61.90           N  
ATOM   1113  C   ASN H 146      15.408  17.277  30.600  1.00 44.27           C  
ATOM   1114  O   ASN H 146      15.317  16.195  31.176  1.00 41.48           O  
ATOM   1115  N   TRP H 147      16.178  17.451  29.500  1.00 44.85           N  
ATOM   1116  CA  TRP H 147      16.983  16.387  28.960  1.00 44.31           C  
ATOM   1117  CB  TRP H 147      16.526  15.943  27.562  1.00 43.67           C  
ATOM   1118  CG  TRP H 147      15.175  15.273  27.591  1.00 43.80           C  
ATOM   1119  CD2 TRP H 147      14.976  13.851  27.631  1.00 45.13           C  
ATOM   1120  CD1 TRP H 147      13.931  15.834  27.596  1.00 45.24           C  
ATOM   1121  NE1 TRP H 147      12.971  14.852  27.641  1.00 47.93           N  
ATOM   1122  CE2 TRP H 147      13.600  13.626  27.662  1.00 48.75           C  
ATOM   1123  CE3 TRP H 147      15.870  12.818  27.643  1.00 46.34           C  
ATOM   1124  CZ2 TRP H 147      13.096  12.358  27.706  1.00 47.69           C  
ATOM   1125  CZ3 TRP H 147      15.357  11.541  27.686  1.00 47.68           C  
ATOM   1126  CH2 TRP H 147      13.996  11.316  27.717  1.00 46.71           C  
ATOM   1127  C   TRP H 147      18.409  16.846  28.885  1.00 46.85           C  
ATOM   1128  O   TRP H 147      18.686  18.014  28.609  1.00 47.44           O  
ATOM   1129  N   VAL H 148      19.355  15.915  29.147  1.00 46.44           N  
ATOM   1130  CA  VAL H 148      20.760  16.227  29.170  1.00 43.46           C  
ATOM   1131  CB  VAL H 148      21.334  16.222  30.559  1.00 45.57           C  
ATOM   1132  CG1 VAL H 148      22.852  16.426  30.469  1.00 41.10           C  
ATOM   1133  CG2 VAL H 148      20.619  17.296  31.395  1.00 41.05           C  
ATOM   1134  C   VAL H 148      21.510  15.188  28.384  1.00 45.36           C  
ATOM   1135  O   VAL H 148      21.136  14.015  28.362  1.00 44.41           O  
ATOM   1136  N   LYS H 149      22.613  15.614  27.724  1.00 43.71           N  
ATOM   1137  CA  LYS H 149      23.415  14.737  26.908  1.00 44.04           C  
ATOM   1138  CB  LYS H 149      23.661  15.293  25.493  1.00 45.04           C  
ATOM   1139  CG  LYS H 149      24.495  14.368  24.602  1.00 44.65           C  
ATOM   1140  CD  LYS H 149      24.667  14.866  23.165  1.00 46.56           C  
ATOM   1141  CE  LYS H 149      25.456  13.899  22.278  1.00 50.52           C  
ATOM   1142  NZ  LYS H 149      25.670  14.490  20.939  1.00 52.72           N1+
ATOM   1143  C   LYS H 149      24.781  14.610  27.520  1.00 48.23           C  
ATOM   1144  O   LYS H 149      25.371  15.601  27.946  1.00 49.39           O  
ATOM   1145  N   GLN H 150      25.323  13.372  27.583  1.00 49.76           N  
ATOM   1146  CA  GLN H 150      26.654  13.204  28.099  1.00 51.93           C  
ATOM   1147  CB  GLN H 150      26.684  12.736  29.567  1.00 49.07           C  
ATOM   1148  CG  GLN H 150      28.090  12.679  30.172  1.00 48.71           C  
ATOM   1149  CD  GLN H 150      27.955  12.272  31.634  1.00 51.17           C  
ATOM   1150  OE1 GLN H 150      26.965  11.663  32.032  1.00 51.18           O  
ATOM   1151  NE2 GLN H 150      28.975  12.625  32.461  1.00 47.03           N  
ATOM   1152  C   GLN H 150      27.371  12.175  27.270  1.00 56.60           C  
ATOM   1153  O   GLN H 150      26.950  11.021  27.192  1.00 55.02           O  
ATOM   1154  N   ARG H 151      28.491  12.574  26.630  1.00 59.51           N  
ATOM   1155  CA  ARG H 151      29.271  11.669  25.830  1.00 64.63           C  
ATOM   1156  CB  ARG H 151      30.131  12.361  24.757  1.00 67.85           C  
ATOM   1157  CG  ARG H 151      29.297  13.039  23.665  1.00 74.08           C  
ATOM   1158  CD  ARG H 151      30.128  13.644  22.531  1.00 78.58           C  
ATOM   1159  NE  ARG H 151      30.400  12.561  21.545  1.00 88.03           N  
ATOM   1160  CZ  ARG H 151      31.150  12.815  20.433  1.00 96.82           C  
ATOM   1161  NH1 ARG H 151      31.676  14.058  20.232  1.00 91.10           N1+
ATOM   1162  NH2 ARG H 151      31.376  11.824  19.522  1.00 88.82           N  
ATOM   1163  C   ARG H 151      30.172  10.919  26.758  1.00 68.59           C  
ATOM   1164  O   ARG H 151      30.440  11.365  27.872  1.00 68.61           O  
ATOM   1165  N   PRO H 152      30.658   9.784  26.343  1.00 71.46           N  
ATOM   1166  CA  PRO H 152      31.462   9.007  27.236  1.00 72.32           C  
ATOM   1167  CD  PRO H 152      29.974   8.956  25.362  1.00 68.76           C  
ATOM   1168  CB  PRO H 152      31.691   7.672  26.532  1.00 70.60           C  
ATOM   1169  CG  PRO H 152      30.423   7.514  25.667  1.00 70.00           C  
ATOM   1170  C   PRO H 152      32.695   9.722  27.681  1.00 74.25           C  
ATOM   1171  O   PRO H 152      33.448  10.213  26.841  1.00 73.69           O  
ATOM   1172  N   GLY H 153      32.907   9.788  29.009  1.00 73.67           N  
ATOM   1173  CA  GLY H 153      34.089  10.377  29.567  1.00 74.03           C  
ATOM   1174  C   GLY H 153      34.079  11.860  29.377  1.00 77.41           C  
ATOM   1175  O   GLY H 153      35.133  12.493  29.422  1.00 80.37           O  
ATOM   1176  N   GLN H 154      32.895  12.466  29.163  1.00 74.57           N  
ATOM   1177  CA  GLN H 154      32.867  13.887  28.959  1.00 74.00           C  
ATOM   1178  CB  GLN H 154      32.573  14.318  27.509  1.00 75.82           C  
ATOM   1179  CG  GLN H 154      33.722  13.990  26.550  1.00 84.83           C  
ATOM   1180  CD  GLN H 154      33.353  14.446  25.145  1.00 92.34           C  
ATOM   1181  OE1 GLN H 154      32.367  15.153  24.945  1.00 99.67           O  
ATOM   1182  NE2 GLN H 154      34.176  14.037  24.141  1.00 97.48           N  
ATOM   1183  C   GLN H 154      31.838  14.497  29.860  1.00 70.57           C  
ATOM   1184  O   GLN H 154      31.229  13.818  30.686  1.00 69.16           O  
ATOM   1185  N   GLY H 155      31.633  15.823  29.704  1.00 65.92           N  
ATOM   1186  CA  GLY H 155      30.788  16.608  30.560  1.00 60.49           C  
ATOM   1187  C   GLY H 155      29.343  16.489  30.184  1.00 56.97           C  
ATOM   1188  O   GLY H 155      28.951  15.649  29.377  1.00 58.46           O  
ATOM   1189  N   LEU H 156      28.510  17.355  30.800  1.00 52.55           N  
ATOM   1190  CA  LEU H 156      27.085  17.337  30.632  1.00 49.76           C  
ATOM   1191  CB  LEU H 156      26.344  17.477  31.974  1.00 48.21           C  
ATOM   1192  CG  LEU H 156      26.585  16.307  32.944  1.00 48.63           C  
ATOM   1193  CD1 LEU H 156      25.859  16.527  34.279  1.00 49.66           C  
ATOM   1194  CD2 LEU H 156      26.204  14.967  32.297  1.00 47.68           C  
ATOM   1195  C   LEU H 156      26.663  18.504  29.790  1.00 52.28           C  
ATOM   1196  O   LEU H 156      27.205  19.604  29.907  1.00 51.72           O  
ATOM   1197  N   GLU H 157      25.674  18.274  28.900  1.00 51.47           N  
ATOM   1198  CA  GLU H 157      25.149  19.311  28.054  1.00 49.66           C  
ATOM   1199  CB  GLU H 157      25.398  19.054  26.557  1.00 51.97           C  
ATOM   1200  CG  GLU H 157      26.870  19.139  26.155  1.00 62.49           C  
ATOM   1201  CD  GLU H 157      27.006  18.573  24.748  1.00 72.75           C  
ATOM   1202  OE1 GLU H 157      26.640  17.384  24.555  1.00 72.67           O  
ATOM   1203  OE2 GLU H 157      27.474  19.319  23.846  1.00 69.70           O1-
ATOM   1204  C   GLU H 157      23.660  19.335  28.244  1.00 49.56           C  
ATOM   1205  O   GLU H 157      23.020  18.289  28.334  1.00 47.82           O  
ATOM   1206  N   TRP H 158      23.065  20.547  28.297  1.00 48.06           N  
ATOM   1207  CA  TRP H 158      21.645  20.666  28.502  1.00 46.94           C  
ATOM   1208  CB  TRP H 158      21.288  21.872  29.389  1.00 46.39           C  
ATOM   1209  CG  TRP H 158      19.814  22.088  29.624  1.00 48.58           C  
ATOM   1210  CD2 TRP H 158      19.038  23.087  28.945  1.00 49.88           C  
ATOM   1211  CD1 TRP H 158      18.966  21.459  30.487  1.00 48.84           C  
ATOM   1212  NE1 TRP H 158      17.709  22.002  30.389  1.00 46.26           N  
ATOM   1213  CE2 TRP H 158      17.739  23.006  29.444  1.00 49.92           C  
ATOM   1214  CE3 TRP H 158      19.382  24.000  27.990  1.00 49.95           C  
ATOM   1215  CZ2 TRP H 158      16.757  23.840  28.990  1.00 52.57           C  
ATOM   1216  CZ3 TRP H 158      18.390  24.838  27.531  1.00 51.01           C  
ATOM   1217  CH2 TRP H 158      17.103  24.760  28.023  1.00 51.78           C  
ATOM   1218  C   TRP H 158      20.983  20.849  27.165  1.00 47.56           C  
ATOM   1219  O   TRP H 158      21.295  21.786  26.435  1.00 47.43           O  
ATOM   1220  N   ILE H 159      20.111  19.886  26.782  1.00 44.98           N  
ATOM   1221  CA  ILE H 159      19.384  19.900  25.536  1.00 45.99           C  
ATOM   1222  CB  ILE H 159      18.874  18.540  25.161  1.00 44.99           C  
ATOM   1223  CG1 ILE H 159      20.057  17.575  24.977  1.00 46.35           C  
ATOM   1224  CG2 ILE H 159      18.002  18.683  23.903  1.00 44.20           C  
ATOM   1225  CD1 ILE H 159      19.641  16.110  24.858  1.00 44.64           C  
ATOM   1226  C   ILE H 159      18.215  20.854  25.520  1.00 47.34           C  
ATOM   1227  O   ILE H 159      18.097  21.667  24.604  1.00 47.86           O  
ATOM   1228  N   GLY H 160      17.324  20.796  26.537  1.00 46.04           N  
ATOM   1229  CA  GLY H 160      16.140  21.621  26.509  1.00 43.87           C  
ATOM   1230  C   GLY H 160      15.169  21.104  27.532  1.00 43.42           C  
ATOM   1231  O   GLY H 160      15.465  20.152  28.253  1.00 44.54           O  
ATOM   1232  N   ALA H 161      13.972  21.731  27.625  1.00 40.63           N  
ATOM   1233  CA  ALA H 161      13.005  21.295  28.595  1.00 41.63           C  
ATOM   1234  CB  ALA H 161      13.088  22.057  29.929  1.00 44.39           C  
ATOM   1235  C   ALA H 161      11.622  21.495  28.053  1.00 45.15           C  
ATOM   1236  O   ALA H 161      11.415  22.238  27.094  1.00 44.94           O  
ATOM   1237  N   ILE H 162      10.636  20.785  28.646  1.00 43.49           N  
ATOM   1238  CA  ILE H 162       9.268  20.904  28.227  1.00 43.56           C  
ATOM   1239  CB  ILE H 162       8.806  19.743  27.396  1.00 41.72           C  
ATOM   1240  CG1 ILE H 162       7.380  19.989  26.874  1.00 45.34           C  
ATOM   1241  CG2 ILE H 162       8.965  18.460  28.229  1.00 40.86           C  
ATOM   1242  CD1 ILE H 162       6.936  18.985  25.813  1.00 42.71           C  
ATOM   1243  C   ILE H 162       8.391  20.970  29.442  1.00 48.64           C  
ATOM   1244  O   ILE H 162       8.647  20.311  30.449  1.00 48.71           O  
ATOM   1245  N   ASN H 163       7.326  21.792  29.367  1.00 47.11           N  
ATOM   1246  CA  ASN H 163       6.349  21.931  30.413  1.00 45.93           C  
ATOM   1247  CB  ASN H 163       5.783  23.360  30.486  1.00 43.68           C  
ATOM   1248  CG  ASN H 163       4.740  23.425  31.589  1.00 45.94           C  
ATOM   1249  OD1 ASN H 163       3.906  24.329  31.621  1.00 41.89           O  
ATOM   1250  ND2 ASN H 163       4.770  22.431  32.512  1.00 52.94           N  
ATOM   1251  C   ASN H 163       5.210  21.035  30.048  1.00 48.37           C  
ATOM   1252  O   ASN H 163       4.545  21.265  29.045  1.00 49.61           O  
ATOM   1253  N   PRO H 164       5.021  19.973  30.787  1.00 47.36           N  
ATOM   1254  CA  PRO H 164       4.040  18.988  30.433  1.00 47.41           C  
ATOM   1255  CD  PRO H 164       6.060  19.430  31.646  1.00 48.07           C  
ATOM   1256  CB  PRO H 164       4.238  17.833  31.411  1.00 47.83           C  
ATOM   1257  CG  PRO H 164       5.727  17.936  31.792  1.00 49.10           C  
ATOM   1258  C   PRO H 164       2.661  19.551  30.429  1.00 49.46           C  
ATOM   1259  O   PRO H 164       1.814  19.019  29.714  1.00 52.91           O  
ATOM   1260  N   SER H 165       2.399  20.579  31.257  1.00 48.72           N  
ATOM   1261  CA  SER H 165       1.085  21.142  31.300  1.00 50.46           C  
ATOM   1262  CB  SER H 165       0.863  22.085  32.499  1.00 51.99           C  
ATOM   1263  OG  SER H 165       1.694  23.232  32.404  1.00 47.34           O  
ATOM   1264  C   SER H 165       0.792  21.898  30.041  1.00 51.57           C  
ATOM   1265  O   SER H 165      -0.159  21.587  29.327  1.00 51.99           O  
ATOM   1266  N   ASP H 166       1.595  22.946  29.760  1.00 49.83           N  
ATOM   1267  CA  ASP H 166       1.371  23.797  28.625  1.00 47.96           C  
ATOM   1268  CB  ASP H 166       2.082  25.153  28.727  1.00 46.82           C  
ATOM   1269  CG  ASP H 166       1.402  26.068  27.721  1.00  0.00           C  
ATOM   1270  OD1 ASP H 166       0.186  25.859  27.461  1.00  0.00           O  
ATOM   1271  OD2 ASP H 166       2.084  26.992  27.205  1.00  0.00           O1-
ATOM   1272  C   ASP H 166       1.805  23.159  27.343  1.00 48.18           C  
ATOM   1273  O   ASP H 166       1.154  23.315  26.311  1.00 48.04           O  
ATOM   1274  N   GLY H 167       2.922  22.415  27.375  1.00 46.81           N  
ATOM   1275  CA  GLY H 167       3.477  21.834  26.187  1.00 46.79           C  
ATOM   1276  C   GLY H 167       4.526  22.773  25.667  1.00 47.60           C  
ATOM   1277  O   GLY H 167       5.074  22.562  24.585  1.00 47.20           O  
ATOM   1278  N   TYR H 168       4.840  23.832  26.445  1.00 48.39           N  
ATOM   1279  CA  TYR H 168       5.807  24.822  26.049  1.00 47.96           C  
ATOM   1280  CB  TYR H 168       5.769  26.067  26.959  1.00 47.82           C  
ATOM   1281  CG  TYR H 168       6.768  27.081  26.512  1.00 50.99           C  
ATOM   1282  CD1 TYR H 168       6.469  27.945  25.483  1.00 44.97           C  
ATOM   1283  CD2 TYR H 168       7.994  27.185  27.131  1.00 45.51           C  
ATOM   1284  CE1 TYR H 168       7.381  28.890  25.072  1.00 50.81           C  
ATOM   1285  CE2 TYR H 168       8.911  28.128  26.725  1.00 47.80           C  
ATOM   1286  CZ  TYR H 168       8.605  28.982  25.691  1.00 52.48           C  
ATOM   1287  OH  TYR H 168       9.542  29.950  25.272  1.00 58.35           O  
ATOM   1288  C   TYR H 168       7.172  24.209  26.141  1.00 47.96           C  
ATOM   1289  O   TYR H 168       7.470  23.478  27.085  1.00 44.90           O  
ATOM   1290  N   THR H 169       8.034  24.467  25.132  1.00 47.98           N  
ATOM   1291  CA  THR H 169       9.349  23.890  25.153  1.00 48.67           C  
ATOM   1292  CB  THR H 169       9.558  22.839  24.102  1.00 49.26           C  
ATOM   1293  OG1 THR H 169       9.410  23.405  22.808  1.00 48.07           O  
ATOM   1294  CG2 THR H 169       8.528  21.718  24.312  1.00 44.49           C  
ATOM   1295  C   THR H 169      10.364  24.958  24.906  1.00 50.86           C  
ATOM   1296  O   THR H 169      10.075  25.998  24.315  1.00 53.41           O  
ATOM   1297  N   GLU H 170      11.594  24.721  25.398  1.00 50.08           N  
ATOM   1298  CA  GLU H 170      12.670  25.639  25.177  1.00 49.91           C  
ATOM   1299  CB  GLU H 170      12.949  26.517  26.405  1.00 52.08           C  
ATOM   1300  CG  GLU H 170      13.685  27.810  26.069  1.00 55.64           C  
ATOM   1301  CD  GLU H 170      13.433  28.783  27.209  1.00 61.69           C  
ATOM   1302  OE1 GLU H 170      12.488  28.530  28.002  1.00 53.56           O  
ATOM   1303  OE2 GLU H 170      14.177  29.797  27.297  1.00 57.04           O1-
ATOM   1304  C   GLU H 170      13.869  24.800  24.858  1.00 49.51           C  
ATOM   1305  O   GLU H 170      14.056  23.729  25.434  1.00 51.53           O  
ATOM   1306  N   TYR H 171      14.715  25.258  23.912  1.00 44.83           N  
ATOM   1307  CA  TYR H 171      15.807  24.423  23.494  1.00 45.47           C  
ATOM   1308  CB  TYR H 171      15.713  23.967  22.024  1.00 46.12           C  
ATOM   1309  CG  TYR H 171      14.518  23.102  21.800  1.00 52.59           C  
ATOM   1310  CD1 TYR H 171      14.566  21.752  22.062  1.00 44.53           C  
ATOM   1311  CD2 TYR H 171      13.353  23.642  21.304  1.00 45.33           C  
ATOM   1312  CE1 TYR H 171      13.465  20.956  21.845  1.00 43.83           C  
ATOM   1313  CE2 TYR H 171      12.249  22.852  21.085  1.00 44.47           C  
ATOM   1314  CZ  TYR H 171      12.304  21.505  21.356  1.00 43.72           C  
ATOM   1315  OH  TYR H 171      11.173  20.691  21.132  1.00 43.49           O  
ATOM   1316  C   TYR H 171      17.085  25.194  23.551  1.00 47.55           C  
ATOM   1317  O   TYR H 171      17.107  26.419  23.439  1.00 51.31           O  
ATOM   1318  N   ASN H 172      18.197  24.462  23.757  1.00 48.99           N  
ATOM   1319  CA  ASN H 172      19.498  25.041  23.645  1.00 51.84           C  
ATOM   1320  CB  ASN H 172      20.612  24.069  24.076  1.00 50.69           C  
ATOM   1321  CG  ASN H 172      21.934  24.817  24.168  1.00 57.20           C  
ATOM   1322  OD1 ASN H 172      22.109  25.886  23.585  1.00 62.47           O  
ATOM   1323  ND2 ASN H 172      22.903  24.231  24.920  1.00 50.03           N  
ATOM   1324  C   ASN H 172      19.628  25.285  22.177  1.00 56.72           C  
ATOM   1325  O   ASN H 172      19.185  24.473  21.367  1.00 57.11           O  
ATOM   1326  N   GLN H 173      20.264  26.399  21.792  1.00 58.93           N  
ATOM   1327  CA  GLN H 173      20.330  26.769  20.409  1.00 63.27           C  
ATOM   1328  CB  GLN H 173      21.132  28.063  20.190  1.00 67.57           C  
ATOM   1329  CG  GLN H 173      21.152  28.541  18.739  1.00 78.42           C  
ATOM   1330  CD  GLN H 173      19.802  29.171  18.421  1.00 88.18           C  
ATOM   1331  OE1 GLN H 173      19.661  29.892  17.437  1.00 87.73           O  
ATOM   1332  NE2 GLN H 173      18.779  28.898  19.276  1.00 76.22           N  
ATOM   1333  C   GLN H 173      21.007  25.676  19.654  1.00 64.01           C  
ATOM   1334  O   GLN H 173      20.680  25.405  18.499  1.00 64.30           O  
ATOM   1335  N   LYS H 174      21.975  25.012  20.302  1.00 61.90           N  
ATOM   1336  CA  LYS H 174      22.754  23.993  19.668  1.00 61.31           C  
ATOM   1337  CB  LYS H 174      23.840  23.435  20.603  1.00 64.34           C  
ATOM   1338  CG  LYS H 174      24.919  24.470  20.925  1.00 68.18           C  
ATOM   1339  CD  LYS H 174      25.803  24.111  22.120  1.00 73.94           C  
ATOM   1340  CE  LYS H 174      26.872  25.169  22.408  1.00 81.48           C  
ATOM   1341  NZ  LYS H 174      27.527  24.901  23.707  1.00 83.39           N1+
ATOM   1342  C   LYS H 174      21.895  22.846  19.207  1.00 61.06           C  
ATOM   1343  O   LYS H 174      22.155  22.292  18.140  1.00 61.00           O  
ATOM   1344  N   PHE H 175      20.856  22.439  19.970  1.00 59.52           N  
ATOM   1345  CA  PHE H 175      20.155  21.251  19.535  1.00 58.05           C  
ATOM   1346  CB  PHE H 175      19.836  20.287  20.693  1.00 55.67           C  
ATOM   1347  CG  PHE H 175      21.093  19.768  21.301  1.00 54.34           C  
ATOM   1348  CD1 PHE H 175      21.718  18.667  20.771  1.00 50.32           C  
ATOM   1349  CD2 PHE H 175      21.652  20.374  22.401  1.00 54.44           C  
ATOM   1350  CE1 PHE H 175      22.876  18.179  21.328  1.00 54.77           C  
ATOM   1351  CE2 PHE H 175      22.810  19.890  22.962  1.00 56.76           C  
ATOM   1352  CZ  PHE H 175      23.428  18.788  22.426  1.00 55.37           C  
ATOM   1353  C   PHE H 175      18.806  21.561  18.945  1.00 60.07           C  
ATOM   1354  O   PHE H 175      17.960  20.669  18.850  1.00 60.29           O  
ATOM   1355  N   LYS H 176      18.590  22.784  18.434  1.00 64.73           N  
ATOM   1356  CA  LYS H 176      17.265  23.155  18.016  1.00 70.19           C  
ATOM   1357  CB  LYS H 176      17.165  24.618  17.559  1.00 75.37           C  
ATOM   1358  CG  LYS H 176      15.717  25.072  17.379  1.00 84.55           C  
ATOM   1359  CD  LYS H 176      15.555  26.588  17.285  1.00 93.60           C  
ATOM   1360  CE  LYS H 176      15.933  27.151  15.917  1.00 97.02           C  
ATOM   1361  NZ  LYS H 176      17.348  26.839  15.621  1.00 94.97           N1+
ATOM   1362  C   LYS H 176      16.743  22.293  16.906  1.00 70.48           C  
ATOM   1363  O   LYS H 176      15.584  21.886  16.933  1.00 70.60           O  
ATOM   1364  N   ASP H 177      17.549  22.034  15.865  1.00 68.00           N  
ATOM   1365  CA  ASP H 177      17.096  21.230  14.765  1.00 69.68           C  
ATOM   1366  CB  ASP H 177      17.997  21.386  13.531  1.00 83.16           C  
ATOM   1367  CG  ASP H 177      17.840  22.821  13.048  1.00 91.80           C  
ATOM   1368  OD1 ASP H 177      16.903  23.509  13.537  1.00 91.96           O  
ATOM   1369  OD2 ASP H 177      18.652  23.250  12.187  1.00 96.51           O1-
ATOM   1370  C   ASP H 177      17.063  19.775  15.133  1.00 68.24           C  
ATOM   1371  O   ASP H 177      16.205  19.022  14.671  1.00 70.02           O  
ATOM   1372  N   LYS H 178      18.038  19.347  15.955  1.00 62.98           N  
ATOM   1373  CA  LYS H 178      18.266  17.970  16.287  1.00 60.04           C  
ATOM   1374  CB  LYS H 178      19.595  17.773  17.033  1.00 57.54           C  
ATOM   1375  CG  LYS H 178      19.981  16.304  17.212  1.00 58.99           C  
ATOM   1376  CD  LYS H 178      20.368  15.611  15.904  1.00 59.66           C  
ATOM   1377  CE  LYS H 178      21.744  16.030  15.381  1.00 58.37           C  
ATOM   1378  NZ  LYS H 178      22.046  15.313  14.124  1.00 57.40           N1+
ATOM   1379  C   LYS H 178      17.192  17.346  17.130  1.00 59.24           C  
ATOM   1380  O   LYS H 178      16.807  16.205  16.879  1.00 57.89           O  
ATOM   1381  N   ALA H 179      16.669  18.055  18.151  1.00 58.31           N  
ATOM   1382  CA  ALA H 179      15.791  17.368  19.059  1.00 55.42           C  
ATOM   1383  CB  ALA H 179      16.316  17.351  20.505  1.00 53.75           C  
ATOM   1384  C   ALA H 179      14.425  17.973  19.104  1.00 54.37           C  
ATOM   1385  O   ALA H 179      14.248  19.166  18.864  1.00 57.31           O  
ATOM   1386  N   ILE H 180      13.419  17.112  19.389  1.00 51.61           N  
ATOM   1387  CA  ILE H 180      12.052  17.526  19.550  1.00 49.77           C  
ATOM   1388  CB  ILE H 180      11.144  17.059  18.444  1.00 52.41           C  
ATOM   1389  CG1 ILE H 180       9.749  17.689  18.597  1.00  0.00           C  
ATOM   1390  CG2 ILE H 180      11.144  15.523  18.417  1.00 47.09           C  
ATOM   1391  CD1 ILE H 180       8.857  17.502  17.370  1.00  0.00           C  
ATOM   1392  C   ILE H 180      11.557  16.942  20.842  1.00 49.48           C  
ATOM   1393  O   ILE H 180      11.701  15.746  21.092  1.00 48.97           O  
ATOM   1394  N   MET H 181      10.944  17.781  21.703  1.00 46.64           N  
ATOM   1395  CA  MET H 181      10.479  17.307  22.976  1.00 45.53           C  
ATOM   1396  CB  MET H 181      10.915  18.197  24.152  1.00 42.39           C  
ATOM   1397  CG  MET H 181      12.432  18.280  24.326  1.00 45.65           C  
ATOM   1398  SD  MET H 181      13.235  16.702  24.732  1.00  0.00           S  
ATOM   1399  CE  MET H 181      14.910  17.400  24.810  1.00  0.00           C  
ATOM   1400  C   MET H 181       8.980  17.308  22.959  1.00 46.48           C  
ATOM   1401  O   MET H 181       8.353  18.232  22.442  1.00 50.61           O  
ATOM   1402  N   THR H 182       8.370  16.241  23.520  1.00 46.24           N  
ATOM   1403  CA  THR H 182       6.938  16.124  23.569  1.00 47.16           C  
ATOM   1404  CB  THR H 182       6.385  15.273  22.465  1.00 49.32           C  
ATOM   1405  OG1 THR H 182       6.922  13.960  22.549  1.00 48.60           O  
ATOM   1406  CG2 THR H 182       6.750  15.908  21.113  1.00 47.28           C  
ATOM   1407  C   THR H 182       6.571  15.457  24.860  1.00 48.51           C  
ATOM   1408  O   THR H 182       7.442  15.014  25.609  1.00 47.97           O  
ATOM   1409  N   ALA H 183       5.257  15.385  25.169  1.00 48.10           N  
ATOM   1410  CA  ALA H 183       4.848  14.745  26.389  1.00 48.30           C  
ATOM   1411  CB  ALA H 183       4.828  15.695  27.598  1.00 48.57           C  
ATOM   1412  C   ALA H 183       3.456  14.206  26.232  1.00 51.43           C  
ATOM   1413  O   ALA H 183       2.663  14.703  25.433  1.00 53.57           O  
ATOM   1414  N   ASP H 184       3.141  13.139  27.000  1.00 52.96           N  
ATOM   1415  CA  ASP H 184       1.835  12.542  27.007  1.00 54.52           C  
ATOM   1416  CB  ASP H 184       1.864  11.058  26.594  1.00 57.34           C  
ATOM   1417  CG  ASP H 184       0.439  10.557  26.416  1.00 66.21           C  
ATOM   1418  OD1 ASP H 184      -0.499  11.234  26.916  1.00 66.17           O  
ATOM   1419  OD2 ASP H 184       0.271   9.486  25.774  1.00 74.46           O1-
ATOM   1420  C   ASP H 184       1.339  12.617  28.421  1.00 55.75           C  
ATOM   1421  O   ASP H 184       1.825  11.908  29.301  1.00 52.75           O  
ATOM   1422  N   ARG H 185       0.341  13.483  28.672  1.00 61.16           N  
ATOM   1423  CA  ARG H 185      -0.172  13.719  29.993  1.00 62.61           C  
ATOM   1424  CB  ARG H 185      -1.251  14.814  30.017  1.00 63.18           C  
ATOM   1425  CG  ARG H 185      -0.749  16.174  29.524  1.00 74.09           C  
ATOM   1426  CD  ARG H 185      -1.825  17.262  29.528  1.00 76.83           C  
ATOM   1427  NE  ARG H 185      -1.207  18.501  28.978  1.00  0.00           N  
ATOM   1428  CZ  ARG H 185      -1.206  18.719  27.632  1.00  0.00           C  
ATOM   1429  NH1 ARG H 185      -1.796  17.813  26.798  1.00  0.00           N1+
ATOM   1430  NH2 ARG H 185      -0.621  19.840  27.116  1.00  0.00           N  
ATOM   1431  C   ARG H 185      -0.801  12.473  30.539  1.00 61.70           C  
ATOM   1432  O   ARG H 185      -0.667  12.175  31.725  1.00 57.97           O  
ATOM   1433  N   SER H 186      -1.517  11.711  29.692  1.00 62.88           N  
ATOM   1434  CA  SER H 186      -2.223  10.555  30.172  1.00 65.15           C  
ATOM   1435  CB  SER H 186      -2.998   9.827  29.060  1.00 67.09           C  
ATOM   1436  OG  SER H 186      -4.018  10.666  28.540  1.00 73.59           O  
ATOM   1437  C   SER H 186      -1.265   9.559  30.754  1.00 65.33           C  
ATOM   1438  O   SER H 186      -1.467   9.080  31.870  1.00 65.58           O  
ATOM   1439  N   SER H 187      -0.214   9.209  29.987  1.00 60.68           N  
ATOM   1440  CA  SER H 187       0.762   8.222  30.362  1.00 60.36           C  
ATOM   1441  CB  SER H 187       1.497   7.623  29.149  1.00 61.67           C  
ATOM   1442  OG  SER H 187       2.211   8.635  28.456  1.00 64.83           O  
ATOM   1443  C   SER H 187       1.793   8.770  31.309  1.00 60.74           C  
ATOM   1444  O   SER H 187       2.624   8.014  31.810  1.00 59.56           O  
ATOM   1445  N   SER H 188       1.783  10.092  31.575  1.00 57.95           N  
ATOM   1446  CA  SER H 188       2.762  10.723  32.423  1.00 55.27           C  
ATOM   1447  CB  SER H 188       2.664  10.354  33.916  1.00 56.02           C  
ATOM   1448  OG  SER H 188       3.098   9.022  34.137  1.00 48.59           O  
ATOM   1449  C   SER H 188       4.132  10.396  31.916  1.00 52.42           C  
ATOM   1450  O   SER H 188       5.018  10.008  32.678  1.00 50.78           O  
ATOM   1451  N   THR H 189       4.342  10.555  30.593  1.00 51.67           N  
ATOM   1452  CA  THR H 189       5.624  10.258  30.026  1.00 51.24           C  
ATOM   1453  CB  THR H 189       5.589   9.064  29.115  1.00 52.19           C  
ATOM   1454  OG1 THR H 189       5.110   7.926  29.815  1.00 48.08           O  
ATOM   1455  CG2 THR H 189       7.010   8.793  28.601  1.00 44.48           C  
ATOM   1456  C   THR H 189       6.090  11.434  29.214  1.00 50.41           C  
ATOM   1457  O   THR H 189       5.289  12.222  28.715  1.00 48.29           O  
ATOM   1458  N   ALA H 190       7.427  11.587  29.086  1.00 48.09           N  
ATOM   1459  CA  ALA H 190       8.000  12.646  28.300  1.00 45.85           C  
ATOM   1460  CB  ALA H 190       8.887  13.607  29.111  1.00 46.90           C  
ATOM   1461  C   ALA H 190       8.876  11.990  27.278  1.00 47.43           C  
ATOM   1462  O   ALA H 190       9.544  11.003  27.578  1.00 47.70           O  
ATOM   1463  N   TYR H 191       8.900  12.525  26.038  1.00 47.09           N  
ATOM   1464  CA  TYR H 191       9.658  11.875  25.005  1.00 46.05           C  
ATOM   1465  CB  TYR H 191       8.814  11.365  23.822  1.00 46.24           C  
ATOM   1466  CG  TYR H 191       7.750  10.428  24.285  1.00 47.14           C  
ATOM   1467  CD1 TYR H 191       8.036   9.122  24.599  1.00 50.72           C  
ATOM   1468  CD2 TYR H 191       6.452  10.865  24.412  1.00 47.58           C  
ATOM   1469  CE1 TYR H 191       7.046   8.265  25.022  1.00 51.71           C  
ATOM   1470  CE2 TYR H 191       5.458  10.013  24.832  1.00 48.50           C  
ATOM   1471  CZ  TYR H 191       5.753   8.708  25.137  1.00 53.20           C  
ATOM   1472  OH  TYR H 191       4.737   7.829  25.569  1.00 54.25           O  
ATOM   1473  C   TYR H 191      10.599  12.862  24.385  1.00 48.32           C  
ATOM   1474  O   TYR H 191      10.374  14.070  24.419  1.00 47.03           O  
ATOM   1475  N   MET H 192      11.713  12.346  23.825  1.00 47.40           N  
ATOM   1476  CA  MET H 192      12.639  13.169  23.106  1.00 48.16           C  
ATOM   1477  CB  MET H 192      13.974  13.380  23.836  1.00 45.79           C  
ATOM   1478  CG  MET H 192      14.949  14.264  23.058  1.00 44.88           C  
ATOM   1479  SD  MET H 192      16.490  14.648  23.943  1.00 51.41           S  
ATOM   1480  CE  MET H 192      17.066  12.930  23.995  1.00 52.89           C  
ATOM   1481  C   MET H 192      12.943  12.469  21.820  1.00 51.48           C  
ATOM   1482  O   MET H 192      13.291  11.289  21.811  1.00 51.52           O  
ATOM   1483  N   GLN H 193      12.812  13.183  20.686  1.00 50.92           N  
ATOM   1484  CA  GLN H 193      13.100  12.557  19.431  1.00 53.01           C  
ATOM   1485  CB  GLN H 193      11.983  12.695  18.386  1.00 56.78           C  
ATOM   1486  CG  GLN H 193      12.302  11.950  17.090  1.00 69.80           C  
ATOM   1487  CD  GLN H 193      11.191  12.220  16.090  1.00 82.23           C  
ATOM   1488  OE1 GLN H 193      10.162  11.547  16.086  1.00 83.15           O  
ATOM   1489  NE2 GLN H 193      11.408  13.234  15.212  1.00 77.51           N  
ATOM   1490  C   GLN H 193      14.320  13.210  18.865  1.00 53.44           C  
ATOM   1491  O   GLN H 193      14.464  14.431  18.900  1.00 53.13           O  
ATOM   1492  N   LEU H 194      15.248  12.384  18.343  1.00 53.90           N  
ATOM   1493  CA  LEU H 194      16.460  12.867  17.745  1.00 54.20           C  
ATOM   1494  CB  LEU H 194      17.711  12.175  18.314  1.00 53.98           C  
ATOM   1495  CG  LEU H 194      17.970  12.495  19.798  1.00 53.25           C  
ATOM   1496  CD1 LEU H 194      19.185  11.726  20.331  1.00 49.47           C  
ATOM   1497  CD2 LEU H 194      18.112  14.008  20.025  1.00 52.94           C  
ATOM   1498  C   LEU H 194      16.386  12.519  16.288  1.00 56.22           C  
ATOM   1499  O   LEU H 194      15.995  11.408  15.934  1.00 56.24           O  
ATOM   1500  N   SER H 195      16.769  13.459  15.397  1.00 57.53           N  
ATOM   1501  CA  SER H 195      16.660  13.186  13.988  1.00 60.43           C  
ATOM   1502  CB  SER H 195      15.728  14.152  13.236  1.00 64.70           C  
ATOM   1503  OG  SER H 195      14.387  13.991  13.671  1.00 64.80           O  
ATOM   1504  C   SER H 195      18.008  13.320  13.345  1.00 62.11           C  
ATOM   1505  O   SER H 195      18.926  13.915  13.906  1.00 61.88           O  
ATOM   1506  N   SER H 196      18.145  12.744  12.129  1.00 61.29           N  
ATOM   1507  CA  SER H 196      19.355  12.810  11.355  1.00 62.06           C  
ATOM   1508  CB  SER H 196      19.628  14.207  10.771  1.00 63.51           C  
ATOM   1509  OG  SER H 196      18.597  14.562   9.862  1.00 73.04           O  
ATOM   1510  C   SER H 196      20.512  12.432  12.220  1.00 62.62           C  
ATOM   1511  O   SER H 196      21.466  13.194  12.366  1.00 62.84           O  
ATOM   1512  N   LEU H 197      20.466  11.217  12.794  1.00 59.18           N  
ATOM   1513  CA  LEU H 197      21.468  10.762  13.714  1.00 58.77           C  
ATOM   1514  CB  LEU H 197      21.093   9.427  14.383  1.00 59.04           C  
ATOM   1515  CG  LEU H 197      19.839   9.513  15.274  1.00 61.28           C  
ATOM   1516  CD1 LEU H 197      19.510   8.156  15.912  1.00 58.79           C  
ATOM   1517  CD2 LEU H 197      19.974  10.628  16.318  1.00 56.35           C  
ATOM   1518  C   LEU H 197      22.794  10.573  13.046  1.00 58.48           C  
ATOM   1519  O   LEU H 197      22.882  10.144  11.896  1.00 59.57           O  
ATOM   1520  N   THR H 198      23.869  10.915  13.789  1.00 59.53           N  
ATOM   1521  CA  THR H 198      25.231  10.754  13.358  1.00 61.60           C  
ATOM   1522  CB  THR H 198      25.932  12.041  13.023  1.00 64.86           C  
ATOM   1523  OG1 THR H 198      25.883  12.933  14.125  1.00 69.59           O  
ATOM   1524  CG2 THR H 198      25.275  12.677  11.790  1.00 64.26           C  
ATOM   1525  C   THR H 198      25.982  10.120  14.491  1.00 61.19           C  
ATOM   1526  O   THR H 198      25.450   9.938  15.585  1.00 57.62           O  
ATOM   1527  N   SER H 199      27.257   9.763  14.243  0.90 61.35           N  
ATOM   1528  CA  SER H 199      28.073   9.104  15.225  0.90 61.48           C  
ATOM   1529  CB  SER H 199      29.472   8.752  14.692  0.90 62.35           C  
ATOM   1530  OG  SER H 199      30.188   9.938  14.377  0.90 63.17           O  
ATOM   1531  C   SER H 199      28.251  10.022  16.394  0.90 61.27           C  
ATOM   1532  O   SER H 199      28.438   9.574  17.524  0.90 60.63           O  
ATOM   1533  N   GLU H 200      28.179  11.338  16.145  1.00 62.59           N  
ATOM   1534  CA  GLU H 200      28.355  12.333  17.162  1.00 64.30           C  
ATOM   1535  CB  GLU H 200      28.221  13.759  16.615  1.00 68.36           C  
ATOM   1536  CG  GLU H 200      28.350  14.815  17.706  1.00 79.84           C  
ATOM   1537  CD  GLU H 200      27.934  16.150  17.117  1.00 95.75           C  
ATOM   1538  OE1 GLU H 200      27.699  16.202  15.880  1.00 99.67           O  
ATOM   1539  OE2 GLU H 200      27.838  17.135  17.897  1.00 96.00           O1-
ATOM   1540  C   GLU H 200      27.278  12.189  18.192  1.00 62.60           C  
ATOM   1541  O   GLU H 200      27.498  12.473  19.368  1.00 60.15           O  
ATOM   1542  N   ASP H 201      26.079  11.774  17.753  1.00 56.89           N  
ATOM   1543  CA  ASP H 201      24.896  11.648  18.557  1.00 54.68           C  
ATOM   1544  CB  ASP H 201      23.633  11.377  17.724  1.00 58.32           C  
ATOM   1545  CG  ASP H 201      23.318  12.642  16.938  1.00 60.89           C  
ATOM   1546  OD1 ASP H 201      23.405  13.749  17.533  1.00 59.39           O  
ATOM   1547  OD2 ASP H 201      22.981  12.520  15.732  1.00 59.31           O1-
ATOM   1548  C   ASP H 201      25.017  10.545  19.565  1.00 53.06           C  
ATOM   1549  O   ASP H 201      24.252  10.516  20.526  1.00 51.71           O  
ATOM   1550  N   SER H 202      25.912   9.562  19.353  1.00 53.41           N  
ATOM   1551  CA  SER H 202      26.000   8.486  20.301  1.00 50.19           C  
ATOM   1552  CB  SER H 202      27.060   7.435  19.929  1.00 48.25           C  
ATOM   1553  OG  SER H 202      26.724   6.820  18.694  1.00 52.54           O  
ATOM   1554  C   SER H 202      26.372   9.053  21.637  1.00 51.10           C  
ATOM   1555  O   SER H 202      27.328   9.820  21.747  1.00 52.57           O  
ATOM   1556  N   ALA H 203      25.615   8.681  22.696  1.00 51.77           N  
ATOM   1557  CA  ALA H 203      25.893   9.191  24.010  1.00 49.68           C  
ATOM   1558  CB  ALA H 203      25.895  10.727  24.083  1.00 48.66           C  
ATOM   1559  C   ALA H 203      24.826   8.707  24.947  1.00 48.70           C  
ATOM   1560  O   ALA H 203      23.947   7.934  24.568  1.00 46.72           O  
ATOM   1561  N   LEU H 204      24.913   9.134  26.226  1.00 46.88           N  
ATOM   1562  CA  LEU H 204      23.924   8.781  27.203  1.00 45.76           C  
ATOM   1563  CB  LEU H 204      24.524   8.451  28.585  1.00 44.64           C  
ATOM   1564  CG  LEU H 204      23.513   7.968  29.649  1.00  0.00           C  
ATOM   1565  CD1 LEU H 204      22.549   9.077  30.098  1.00  0.00           C  
ATOM   1566  CD2 LEU H 204      22.780   6.703  29.176  1.00  0.00           C  
ATOM   1567  C   LEU H 204      23.030   9.975  27.343  1.00 47.22           C  
ATOM   1568  O   LEU H 204      23.502  11.108  27.417  1.00 47.30           O  
ATOM   1569  N   TYR H 205      21.699   9.748  27.378  1.00 43.84           N  
ATOM   1570  CA  TYR H 205      20.778  10.845  27.485  1.00 41.82           C  
ATOM   1571  CB  TYR H 205      19.763  10.901  26.330  1.00 43.51           C  
ATOM   1572  CG  TYR H 205      20.500  11.245  25.080  1.00 44.81           C  
ATOM   1573  CD1 TYR H 205      20.728  12.559  24.745  1.00 46.26           C  
ATOM   1574  CD2 TYR H 205      20.964  10.256  24.242  1.00 45.78           C  
ATOM   1575  CE1 TYR H 205      21.405  12.884  23.594  1.00 48.41           C  
ATOM   1576  CE2 TYR H 205      21.643  10.575  23.089  1.00 46.33           C  
ATOM   1577  CZ  TYR H 205      21.863  11.890  22.763  1.00 47.81           C  
ATOM   1578  OH  TYR H 205      22.558  12.221  21.581  1.00 49.32           O  
ATOM   1579  C   TYR H 205      19.995  10.687  28.754  1.00 44.01           C  
ATOM   1580  O   TYR H 205      19.422   9.630  29.011  1.00 46.39           O  
ATOM   1581  N   TYR H 206      19.931  11.762  29.571  1.00 42.87           N  
ATOM   1582  CA  TYR H 206      19.244  11.683  30.831  1.00 43.86           C  
ATOM   1583  CB  TYR H 206      20.048  12.151  32.064  1.00 42.98           C  
ATOM   1584  CG  TYR H 206      21.304  11.375  32.284  1.00 43.17           C  
ATOM   1585  CD1 TYR H 206      21.291  10.110  32.821  1.00 43.47           C  
ATOM   1586  CD2 TYR H 206      22.516  11.924  31.949  1.00 41.73           C  
ATOM   1587  CE1 TYR H 206      22.459   9.411  33.025  1.00 44.84           C  
ATOM   1588  CE2 TYR H 206      23.687  11.231  32.152  1.00 43.72           C  
ATOM   1589  CZ  TYR H 206      23.663   9.970  32.692  1.00 46.33           C  
ATOM   1590  OH  TYR H 206      24.862   9.255  32.901  1.00 47.11           O  
ATOM   1591  C   TYR H 206      18.077  12.627  30.815  1.00 46.69           C  
ATOM   1592  O   TYR H 206      18.135  13.702  30.218  1.00 47.39           O  
ATOM   1593  N   CYS H 207      16.967  12.212  31.462  1.00 45.14           N  
ATOM   1594  CA  CYS H 207      15.835  13.074  31.664  1.00 45.77           C  
ATOM   1595  CB  CYS H 207      14.461  12.411  31.370  1.00 44.39           C  
ATOM   1596  SG  CYS H 207      14.124  10.903  32.338  1.00 57.93           S  
ATOM   1597  C   CYS H 207      15.885  13.449  33.118  1.00 45.38           C  
ATOM   1598  O   CYS H 207      16.287  12.644  33.957  1.00 47.59           O  
ATOM   1599  N   ALA H 208      15.528  14.705  33.459  1.00 41.92           N  
ATOM   1600  CA  ALA H 208      15.592  15.076  34.845  1.00 40.22           C  
ATOM   1601  CB  ALA H 208      16.905  15.781  35.230  1.00 38.78           C  
ATOM   1602  C   ALA H 208      14.473  16.020  35.155  1.00 42.84           C  
ATOM   1603  O   ALA H 208      14.079  16.842  34.328  1.00 47.03           O  
ATOM   1604  N   ARG H 209      13.931  15.915  36.385  1.00 41.74           N  
ATOM   1605  CA  ARG H 209      12.861  16.770  36.797  1.00 42.94           C  
ATOM   1606  CB  ARG H 209      11.996  16.169  37.922  1.00 44.19           C  
ATOM   1607  CG  ARG H 209      10.742  16.987  38.242  1.00 45.20           C  
ATOM   1608  CD  ARG H 209       9.838  16.341  39.294  1.00 47.94           C  
ATOM   1609  NE  ARG H 209      10.542  16.414  40.605  1.00 47.63           N  
ATOM   1610  CZ  ARG H 209       9.845  16.267  41.769  1.00 49.13           C  
ATOM   1611  NH1 ARG H 209       8.498  16.048  41.740  1.00 51.66           N1+
ATOM   1612  NH2 ARG H 209      10.496  16.341  42.965  1.00 45.25           N  
ATOM   1613  C   ARG H 209      13.468  18.050  37.275  1.00 43.19           C  
ATOM   1614  O   ARG H 209      14.585  18.085  37.792  1.00 45.38           O  
ATOM   1615  N   TYR H 210      12.729  19.153  37.074  1.00 41.59           N  
ATOM   1616  CA  TYR H 210      13.154  20.465  37.458  1.00 43.34           C  
ATOM   1617  CB  TYR H 210      12.911  21.440  36.290  1.00 42.88           C  
ATOM   1618  CG  TYR H 210      13.231  22.857  36.619  1.00 45.03           C  
ATOM   1619  CD1 TYR H 210      12.275  23.672  37.181  1.00 45.44           C  
ATOM   1620  CD2 TYR H 210      14.477  23.375  36.349  1.00 49.38           C  
ATOM   1621  CE1 TYR H 210      12.557  24.984  37.474  1.00  0.00           C  
ATOM   1622  CE2 TYR H 210      14.764  24.687  36.639  1.00  0.00           C  
ATOM   1623  CZ  TYR H 210      13.804  25.494  37.203  1.00 91.82           C  
ATOM   1624  OH  TYR H 210      14.098  26.841  37.502  1.00  0.00           O  
ATOM   1625  C   TYR H 210      12.240  20.847  38.570  1.00 46.15           C  
ATOM   1626  O   TYR H 210      11.037  21.009  38.373  1.00 44.06           O  
ATOM   1627  N   GLY H 211      12.767  20.971  39.791  1.00 49.04           N  
ATOM   1628  CA  GLY H 211      11.825  21.375  40.772  1.00 52.21           C  
ATOM   1629  C   GLY H 211      12.561  22.113  41.828  1.00 52.77           C  
ATOM   1630  O   GLY H 211      12.541  21.718  42.993  1.00 54.74           O  
ATOM   1631  N   GLY H 212      13.216  23.222  41.434  1.00 51.15           N  
ATOM   1632  CA  GLY H 212      13.914  24.066  42.356  1.00 49.37           C  
ATOM   1633  C   GLY H 212      14.817  23.235  43.204  1.00 48.36           C  
ATOM   1634  O   GLY H 212      15.866  22.756  42.774  1.00 47.52           O  
ATOM   1635  N   TYR H 213      14.418  23.062  44.475  1.00 47.27           N  
ATOM   1636  CA  TYR H 213      15.224  22.307  45.375  1.00 47.60           C  
ATOM   1637  CB  TYR H 213      14.778  22.375  46.855  1.00 50.11           C  
ATOM   1638  CG  TYR H 213      13.339  22.017  47.018  1.00 46.40           C  
ATOM   1639  CD1 TYR H 213      12.370  22.962  46.775  1.00 49.97           C  
ATOM   1640  CD2 TYR H 213      12.954  20.763  47.434  1.00 48.68           C  
ATOM   1641  CE1 TYR H 213      11.036  22.662  46.924  1.00 53.10           C  
ATOM   1642  CE2 TYR H 213      11.622  20.454  47.586  1.00 51.96           C  
ATOM   1643  CZ  TYR H 213      10.661  21.404  47.329  1.00 53.88           C  
ATOM   1644  OH  TYR H 213       9.294  21.094  47.484  1.00 59.56           O  
ATOM   1645  C   TYR H 213      15.308  20.897  44.918  1.00 46.58           C  
ATOM   1646  O   TYR H 213      16.389  20.316  44.985  1.00 47.98           O  
ATOM   1647  N   PHE H 214      14.217  20.284  44.412  1.00 44.06           N  
ATOM   1648  CA  PHE H 214      14.497  18.915  44.155  1.00 42.97           C  
ATOM   1649  CB  PHE H 214      13.471  17.904  44.696  1.00 44.73           C  
ATOM   1650  CG  PHE H 214      14.320  16.752  45.146  1.00 45.73           C  
ATOM   1651  CD1 PHE H 214      15.302  16.235  44.332  1.00 44.87           C  
ATOM   1652  CD2 PHE H 214      14.135  16.160  46.373  1.00 46.11           C  
ATOM   1653  CE1 PHE H 214      16.099  15.182  44.702  1.00 45.88           C  
ATOM   1654  CE2 PHE H 214      14.927  15.102  46.759  1.00 46.81           C  
ATOM   1655  CZ  PHE H 214      15.909  14.613  45.932  1.00 45.25           C  
ATOM   1656  C   PHE H 214      14.700  18.680  42.709  1.00 42.36           C  
ATOM   1657  O   PHE H 214      13.855  18.954  41.857  1.00 43.04           O  
ATOM   1658  N   ASP H 215      15.910  18.182  42.431  1.00 41.75           N  
ATOM   1659  CA  ASP H 215      16.291  17.749  41.148  1.00 39.85           C  
ATOM   1660  CB  ASP H 215      17.655  18.330  40.731  1.00 40.83           C  
ATOM   1661  CG  ASP H 215      17.763  18.332  39.216  1.00 44.86           C  
ATOM   1662  OD1 ASP H 215      17.355  17.327  38.579  1.00 46.15           O  
ATOM   1663  OD2 ASP H 215      18.253  19.358  38.670  1.00 45.75           O1-
ATOM   1664  C   ASP H 215      16.412  16.250  41.248  1.00 37.83           C  
ATOM   1665  O   ASP H 215      17.183  15.720  42.047  1.00 37.90           O  
ATOM   1666  N   TYR H 216      15.599  15.530  40.457  1.00 40.13           N  
ATOM   1667  CA  TYR H 216      15.634  14.070  40.284  1.00 40.39           C  
ATOM   1668  CB  TYR H 216      14.270  13.381  40.491  1.00 39.67           C  
ATOM   1669  CG  TYR H 216      13.906  13.342  41.935  1.00 48.47           C  
ATOM   1670  CD1 TYR H 216      13.424  14.451  42.590  1.00 48.65           C  
ATOM   1671  CD2 TYR H 216      14.027  12.164  42.636  1.00 51.65           C  
ATOM   1672  CE1 TYR H 216      13.085  14.385  43.922  1.00 47.20           C  
ATOM   1673  CE2 TYR H 216      13.690  12.092  43.966  1.00 50.83           C  
ATOM   1674  CZ  TYR H 216      13.219  13.206  44.613  1.00 52.80           C  
ATOM   1675  OH  TYR H 216      12.870  13.138  45.980  1.00 52.33           O  
ATOM   1676  C   TYR H 216      16.049  13.686  38.883  1.00 43.90           C  
ATOM   1677  O   TYR H 216      15.731  14.387  37.927  1.00 45.94           O  
ATOM   1678  N   TRP H 217      16.732  12.520  38.720  1.00 43.35           N  
ATOM   1679  CA  TRP H 217      17.243  12.135  37.421  1.00 44.11           C  
ATOM   1680  CB  TRP H 217      18.781  12.154  37.375  1.00 43.84           C  
ATOM   1681  CG  TRP H 217      19.411  13.510  37.596  1.00 39.01           C  
ATOM   1682  CD2 TRP H 217      20.162  14.233  36.608  1.00 40.71           C  
ATOM   1683  CD1 TRP H 217      19.438  14.267  38.730  1.00 38.56           C  
ATOM   1684  NE1 TRP H 217      20.149  15.422  38.508  1.00 42.71           N  
ATOM   1685  CE2 TRP H 217      20.604  15.412  37.207  1.00 42.65           C  
ATOM   1686  CE3 TRP H 217      20.466  13.936  35.310  1.00 41.35           C  
ATOM   1687  CZ2 TRP H 217      21.358  16.316  36.516  1.00 41.98           C  
ATOM   1688  CZ3 TRP H 217      21.220  14.853  34.613  1.00 41.21           C  
ATOM   1689  CH2 TRP H 217      21.658  16.020  35.205  1.00 42.04           C  
ATOM   1690  C   TRP H 217      16.856  10.720  37.072  1.00 44.80           C  
ATOM   1691  O   TRP H 217      16.638   9.882  37.945  1.00 45.65           O  
ATOM   1692  N   GLY H 218      16.758  10.428  35.752  1.00 41.35           N  
ATOM   1693  CA  GLY H 218      16.491   9.102  35.263  1.00 44.23           C  
ATOM   1694  C   GLY H 218      17.806   8.379  35.165  1.00 47.28           C  
ATOM   1695  O   GLY H 218      18.869   8.988  35.265  1.00 48.95           O  
ATOM   1696  N   GLN H 219      17.755   7.051  34.924  1.00 45.99           N  
ATOM   1697  CA  GLN H 219      18.912   6.193  34.854  1.00 45.62           C  
ATOM   1698  CB  GLN H 219      18.554   4.718  34.605  1.00 43.56           C  
ATOM   1699  CG  GLN H 219      17.537   4.149  35.590  1.00 56.77           C  
ATOM   1700  CD  GLN H 219      16.172   4.647  35.135  1.00 67.87           C  
ATOM   1701  OE1 GLN H 219      15.381   5.146  35.933  1.00 69.08           O  
ATOM   1702  NE2 GLN H 219      15.885   4.507  33.813  1.00 60.63           N  
ATOM   1703  C   GLN H 219      19.750   6.592  33.682  1.00 46.98           C  
ATOM   1704  O   GLN H 219      20.976   6.506  33.727  1.00 46.16           O  
ATOM   1705  N   GLY H 220      19.098   7.006  32.580  1.00 47.68           N  
ATOM   1706  CA  GLY H 220      19.807   7.392  31.394  1.00 44.85           C  
ATOM   1707  C   GLY H 220      19.646   6.322  30.358  1.00 47.98           C  
ATOM   1708  O   GLY H 220      19.481   5.145  30.671  1.00 49.65           O  
ATOM   1709  N   THR H 221      19.683   6.732  29.071  1.00 45.78           N  
ATOM   1710  CA  THR H 221      19.571   5.805  27.979  1.00 44.72           C  
ATOM   1711  CB  THR H 221      18.379   6.058  27.102  1.00 44.36           C  
ATOM   1712  OG1 THR H 221      17.185   5.965  27.865  1.00 48.58           O  
ATOM   1713  CG2 THR H 221      18.368   5.019  25.968  1.00 42.68           C  
ATOM   1714  C   THR H 221      20.794   5.953  27.128  1.00 45.51           C  
ATOM   1715  O   THR H 221      21.221   7.064  26.815  1.00 45.71           O  
ATOM   1716  N   THR H 222      21.394   4.818  26.718  1.00 45.97           N  
ATOM   1717  CA  THR H 222      22.582   4.889  25.919  1.00 47.72           C  
ATOM   1718  CB  THR H 222      23.602   3.844  26.273  1.00 48.18           C  
ATOM   1719  OG1 THR H 222      23.975   3.966  27.637  1.00 47.13           O  
ATOM   1720  CG2 THR H 222      24.837   4.033  25.377  1.00 36.34           C  
ATOM   1721  C   THR H 222      22.186   4.674  24.496  1.00 48.65           C  
ATOM   1722  O   THR H 222      21.601   3.650  24.141  1.00 48.90           O  
ATOM   1723  N   LEU H 223      22.496   5.665  23.642  1.00 48.43           N  
ATOM   1724  CA  LEU H 223      22.156   5.604  22.252  1.00 49.34           C  
ATOM   1725  CB  LEU H 223      21.556   6.923  21.734  1.00 48.08           C  
ATOM   1726  CG  LEU H 223      21.193   6.920  20.238  1.00 40.57           C  
ATOM   1727  CD1 LEU H 223      20.097   5.892  19.921  1.00 38.54           C  
ATOM   1728  CD2 LEU H 223      20.843   8.339  19.757  1.00 39.29           C  
ATOM   1729  C   LEU H 223      23.405   5.349  21.475  1.00 52.89           C  
ATOM   1730  O   LEU H 223      24.422   6.008  21.682  1.00 50.71           O  
ATOM   1731  N   THR H 224      23.358   4.358  20.564  1.00 55.04           N  
ATOM   1732  CA  THR H 224      24.507   4.079  19.756  1.00 55.14           C  
ATOM   1733  CB  THR H 224      25.043   2.691  19.947  1.00 56.75           C  
ATOM   1734  OG1 THR H 224      25.385   2.486  21.310  1.00 52.66           O  
ATOM   1735  CG2 THR H 224      26.288   2.519  19.062  1.00 54.27           C  
ATOM   1736  C   THR H 224      24.094   4.218  18.328  1.00 55.02           C  
ATOM   1737  O   THR H 224      23.110   3.623  17.890  1.00 54.66           O  
ATOM   1738  N   VAL H 225      24.834   5.035  17.556  1.00 56.24           N  
ATOM   1739  CA  VAL H 225      24.501   5.180  16.171  1.00 56.25           C  
ATOM   1740  CB  VAL H 225      24.466   6.611  15.724  1.00 55.20           C  
ATOM   1741  CG1 VAL H 225      24.168   6.651  14.218  1.00 52.46           C  
ATOM   1742  CG2 VAL H 225      23.438   7.365  16.586  1.00 53.20           C  
ATOM   1743  C   VAL H 225      25.571   4.482  15.393  1.00 57.89           C  
ATOM   1744  O   VAL H 225      26.714   4.935  15.353  1.00 55.84           O  
ATOM   1745  N   SER H 226      25.225   3.348  14.751  1.00 60.00           N  
ATOM   1746  CA  SER H 226      26.219   2.631  14.006  1.00 63.01           C  
ATOM   1747  CB  SER H 226      27.014   1.617  14.845  1.00 64.43           C  
ATOM   1748  OG  SER H 226      27.791   2.293  15.823  1.00 67.01           O  
ATOM   1749  C   SER H 226      25.537   1.856  12.927  1.00 62.79           C  
ATOM   1750  O   SER H 226      24.340   1.578  12.998  1.00 56.87           O  
ATOM   1751  N   SER H 227      26.307   1.480  11.888  1.00 65.55           N  
ATOM   1752  CA  SER H 227      25.759   0.742  10.789  1.00 64.36           C  
ATOM   1753  CB  SER H 227      26.734   0.596   9.611  1.00 65.27           C  
ATOM   1754  OG  SER H 227      27.049   1.874   9.076  1.00 73.58           O  
ATOM   1755  C   SER H 227      25.426  -0.656  11.288  1.00 63.57           C  
ATOM   1756  O   SER H 227      26.379  -1.395  11.655  1.00 60.50           O  
ATOM   1757  OXT SER H 227      24.216  -1.006  11.300  1.00  0.00           O1-
TER    1758      SER H 227 
CONECT  159  694
CONECT  694  159
CONECT 1002 1596
CONECT 1596 1002
END
