# Supplementary material for: Fully automated antibody structure prediction using BIOVIA tools: Validation study
Source: PLoS One. 2017 May 18;12(5):e0177923. doi: 10.1371/journal.pone.0177923 (PMC5436848; doi:10.1371/journal.pone.0177923)
Supplement: S1 Dataset — Predicted structures using the Top5 framework method, Chothia CDR definition with no canonical filtering and generating 50 models. These were used in the detailed discussion of outliers and for comparison against predictions using canonical filtering. (ZIP) [file pone.0177923.s003.zip › 4BUH_AA_FV_FinalModel.pdb]

REMARK   Accelrys Discovery Studio PDB file
REMARK   Created:  2015-05-08T02:50:51Z
SSBOND   1 CYS L   21    CYS L   88                                     
SSBOND   2 CYS H  132    CYS H  206                                     
ATOM      1  N   TYR L   1      28.827  32.474  27.561  1.00 57.61           N1+
ATOM      2  CA  TYR L   1      29.034  32.227  28.993  1.00 54.24           C  
ATOM      3  CB  TYR L   1      27.828  32.743  29.775  1.00 54.85           C  
ATOM      4  CG  TYR L   1      28.044  32.384  31.196  1.00 53.73           C  
ATOM      5  CD1 TYR L   1      28.762  33.213  32.025  1.00 51.58           C  
ATOM      6  CD2 TYR L   1      27.540  31.203  31.689  1.00 52.15           C  
ATOM      7  CE1 TYR L   1      28.953  32.875  33.342  1.00 49.89           C  
ATOM      8  CE2 TYR L   1      27.727  30.861  33.003  1.00 48.21           C  
ATOM      9  CZ  TYR L   1      28.433  31.701  33.830  1.00 49.57           C  
ATOM     10  OH  TYR L   1      28.622  31.360  35.179  1.00  0.00           O  
ATOM     11  C   TYR L   1      29.170  30.768  29.268  1.00 52.03           C  
ATOM     12  O   TYR L   1      28.554  29.935  28.605  1.00 51.57           O  
ATOM     13  N   GLU L   2      30.026  30.426  30.245  1.00 49.78           N  
ATOM     14  CA  GLU L   2      30.175  29.056  30.630  1.00 47.45           C  
ATOM     15  CB  GLU L   2      31.178  28.253  29.788  1.00 49.40           C  
ATOM     16  CG  GLU L   2      31.282  26.797  30.261  1.00 59.60           C  
ATOM     17  CD  GLU L   2      32.285  26.060  29.387  1.00  0.00           C  
ATOM     18  OE1 GLU L   2      32.053  25.988  28.152  1.00  0.00           O  
ATOM     19  OE2 GLU L   2      33.296  25.556  29.945  1.00  0.00           O1-
ATOM     20  C   GLU L   2      30.690  29.056  32.031  1.00 46.81           C  
ATOM     21  O   GLU L   2      31.415  29.963  32.435  1.00 47.06           O  
ATOM     22  N   LEU L   3      30.323  28.027  32.812  1.00 43.44           N  
ATOM     23  CA  LEU L   3      30.771  27.960  34.173  1.00 41.16           C  
ATOM     24  CB  LEU L   3      29.940  26.988  35.034  1.00 39.87           C  
ATOM     25  CG  LEU L   3      28.416  27.231  35.060  1.00 39.71           C  
ATOM     26  CD1 LEU L   3      27.713  26.200  35.955  1.00 37.22           C  
ATOM     27  CD2 LEU L   3      28.056  28.665  35.453  1.00 38.66           C  
ATOM     28  C   LEU L   3      32.143  27.362  34.123  1.00 42.51           C  
ATOM     29  O   LEU L   3      32.323  26.296  33.540  1.00 42.29           O  
ATOM     30  N   THR L   4      33.151  28.003  34.751  1.00 40.73           N  
ATOM     31  CA  THR L   4      34.480  27.460  34.650  1.00 41.06           C  
ATOM     32  CB  THR L   4      35.529  28.490  34.338  1.00 42.47           C  
ATOM     33  OG1 THR L   4      35.229  29.140  33.113  1.00 44.11           O  
ATOM     34  CG2 THR L   4      36.895  27.788  34.241  1.00 42.98           C  
ATOM     35  C   THR L   4      34.868  26.824  35.951  1.00 40.25           C  
ATOM     36  O   THR L   4      34.746  27.429  37.016  1.00 40.16           O  
ATOM     37  N   GLN L   5      35.345  25.562  35.877  1.00 38.71           N  
ATOM     38  CA  GLN L   5      35.784  24.821  37.028  1.00 38.54           C  
ATOM     39  CB  GLN L   5      34.879  23.623  37.361  1.00 37.74           C  
ATOM     40  CG  GLN L   5      33.449  24.002  37.735  1.00 35.96           C  
ATOM     41  CD  GLN L   5      32.662  22.709  37.895  1.00 37.00           C  
ATOM     42  OE1 GLN L   5      31.729  22.440  37.140  1.00 35.94           O  
ATOM     43  NE2 GLN L   5      33.052  21.881  38.901  1.00 36.97           N  
ATOM     44  C   GLN L   5      37.113  24.220  36.684  1.00 40.10           C  
ATOM     45  O   GLN L   5      37.395  23.950  35.519  1.00 39.61           O  
ATOM     46  N   PRO L   6      37.956  24.019  37.665  1.00 38.76           N  
ATOM     47  CA  PRO L   6      39.242  23.402  37.479  1.00 39.23           C  
ATOM     48  CD  PRO L   6      37.621  24.222  39.063  1.00 38.27           C  
ATOM     49  CB  PRO L   6      39.914  23.455  38.850  1.00 38.75           C  
ATOM     50  CG  PRO L   6      38.727  23.482  39.833  1.00 38.28           C  
ATOM     51  C   PRO L   6      39.014  21.997  37.012  1.00 38.74           C  
ATOM     52  O   PRO L   6      38.079  21.360  37.494  1.00 38.38           O  
ATOM     53  N   PRO L   7      39.820  21.497  36.116  1.00 39.27           N  
ATOM     54  CA  PRO L   7      39.616  20.166  35.619  1.00 39.18           C  
ATOM     55  CD  PRO L   7      40.499  22.344  35.147  1.00 34.86           C  
ATOM     56  CB  PRO L   7      40.567  20.015  34.435  1.00 40.55           C  
ATOM     57  CG  PRO L   7      40.712  21.454  33.907  1.00 47.73           C  
ATOM     58  C   PRO L   7      39.774  19.114  36.667  1.00 38.20           C  
ATOM     59  O   PRO L   7      39.081  18.100  36.589  1.00 37.21           O  
ATOM     60  N   SER L   8      40.677  19.311  37.647  1.00 38.62           N  
ATOM     61  CA  SER L   8      40.829  18.275  38.624  1.00 38.25           C  
ATOM     62  CB  SER L   8      41.821  17.178  38.201  1.00 40.34           C  
ATOM     63  OG  SER L   8      43.122  17.726  38.056  1.00 43.18           O  
ATOM     64  C   SER L   8      41.335  18.864  39.903  1.00 40.45           C  
ATOM     65  O   SER L   8      41.945  19.933  39.920  1.00 40.85           O  
ATOM     66  N   ALA L   9      41.057  18.163  41.021  1.00 38.90           N  
ATOM     67  CA  ALA L   9      41.530  18.542  42.322  1.00 39.24           C  
ATOM     68  CB  ALA L   9      40.504  19.339  43.145  1.00 38.86           C  
ATOM     69  C   ALA L   9      41.790  17.263  43.057  1.00 40.53           C  
ATOM     70  O   ALA L   9      41.228  16.223  42.715  1.00 38.46           O  
ATOM     71  N   SER L  10      42.676  17.288  44.074  1.00 40.98           N  
ATOM     72  CA  SER L  10      42.933  16.073  44.796  1.00 41.91           C  
ATOM     73  CB  SER L  10      44.118  15.266  44.239  1.00 42.93           C  
ATOM     74  OG  SER L  10      45.321  16.008  44.370  1.00 45.07           O  
ATOM     75  C   SER L  10      43.248  16.409  46.220  1.00 44.65           C  
ATOM     76  O   SER L  10      43.634  17.534  46.534  1.00 44.42           O  
ATOM     77  N   GLY L  11      43.077  15.422  47.127  1.00 42.50           N  
ATOM     78  CA  GLY L  11      43.367  15.649  48.514  1.00 43.31           C  
ATOM     79  C   GLY L  11      43.527  14.325  49.197  1.00 44.36           C  
ATOM     80  O   GLY L  11      43.107  13.288  48.688  1.00 43.63           O  
ATOM     81  N   THR L  12      44.146  14.347  50.395  1.00 44.08           N  
ATOM     82  CA  THR L  12      44.376  13.161  51.170  1.00 45.53           C  
ATOM     83  CB  THR L  12      45.492  13.329  52.158  1.00 48.73           C  
ATOM     84  OG1 THR L  12      45.173  14.356  53.087  1.00 43.90           O  
ATOM     85  CG2 THR L  12      46.770  13.702  51.390  1.00 43.81           C  
ATOM     86  C   THR L  12      43.124  12.885  51.943  1.00 44.88           C  
ATOM     87  O   THR L  12      42.271  13.757  52.092  1.00 44.87           O  
ATOM     88  N   PRO L  13      42.980  11.688  52.443  1.00 43.78           N  
ATOM     89  CA  PRO L  13      41.786  11.378  53.178  1.00 43.24           C  
ATOM     90  CD  PRO L  13      43.512  10.519  51.759  1.00 45.60           C  
ATOM     91  CB  PRO L  13      41.772   9.860  53.328  1.00 43.36           C  
ATOM     92  CG  PRO L  13      42.539   9.372  52.086  1.00 44.99           C  
ATOM     93  C   PRO L  13      41.725  12.125  54.471  1.00 44.66           C  
ATOM     94  O   PRO L  13      42.763  12.310  55.104  1.00 45.69           O  
ATOM     95  N   GLY L  14      40.515  12.569  54.870  1.00 43.37           N  
ATOM     96  CA  GLY L  14      40.319  13.248  56.120  1.00 44.16           C  
ATOM     97  C   GLY L  14      40.568  14.711  55.927  1.00 44.77           C  
ATOM     98  O   GLY L  14      40.276  15.521  56.805  1.00 44.58           O  
ATOM     99  N   GLN L  15      41.101  15.077  54.747  1.00 43.34           N  
ATOM    100  CA  GLN L  15      41.465  16.424  54.407  1.00 43.92           C  
ATOM    101  CB  GLN L  15      42.529  16.447  53.293  1.00 45.88           C  
ATOM    102  CG  GLN L  15      43.112  17.815  52.952  1.00 51.03           C  
ATOM    103  CD  GLN L  15      44.398  18.020  53.741  1.00 54.46           C  
ATOM    104  OE1 GLN L  15      44.639  17.365  54.753  1.00 43.20           O  
ATOM    105  NE2 GLN L  15      45.257  18.957  53.258  1.00 43.94           N  
ATOM    106  C   GLN L  15      40.242  17.121  53.891  1.00 44.05           C  
ATOM    107  O   GLN L  15      39.190  16.508  53.716  1.00 42.36           O  
ATOM    108  N   ARG L  16      40.340  18.451  53.675  1.00 43.46           N  
ATOM    109  CA  ARG L  16      39.228  19.189  53.143  1.00 42.39           C  
ATOM    110  CB  ARG L  16      38.787  20.352  54.051  1.00 43.76           C  
ATOM    111  CG  ARG L  16      37.532  21.092  53.581  1.00 43.71           C  
ATOM    112  CD  ARG L  16      37.114  22.227  54.521  1.00 46.48           C  
ATOM    113  NE  ARG L  16      38.153  23.288  54.415  1.00 48.90           N  
ATOM    114  CZ  ARG L  16      38.023  24.288  53.496  1.00 51.20           C  
ATOM    115  NH1 ARG L  16      36.891  24.383  52.740  1.00 51.03           N1+
ATOM    116  NH2 ARG L  16      39.031  25.193  53.331  1.00 51.81           N  
ATOM    117  C   ARG L  16      39.648  19.752  51.814  1.00 42.75           C  
ATOM    118  O   ARG L  16      40.763  20.251  51.664  1.00 43.50           O  
ATOM    119  N   VAL L  17      38.763  19.662  50.797  1.00 40.78           N  
ATOM    120  CA  VAL L  17      39.084  20.172  49.490  1.00 41.58           C  
ATOM    121  CB  VAL L  17      39.100  19.135  48.403  1.00 44.08           C  
ATOM    122  CG1 VAL L  17      40.183  18.090  48.697  1.00 43.58           C  
ATOM    123  CG2 VAL L  17      37.684  18.558  48.269  1.00 46.45           C  
ATOM    124  C   VAL L  17      38.001  21.126  49.093  1.00 41.35           C  
ATOM    125  O   VAL L  17      36.871  21.027  49.568  1.00 40.08           O  
ATOM    126  N   THR L  18      38.335  22.091  48.210  1.00 40.31           N  
ATOM    127  CA  THR L  18      37.360  23.033  47.735  1.00 40.21           C  
ATOM    128  CB  THR L  18      37.614  24.445  48.189  1.00 42.95           C  
ATOM    129  OG1 THR L  18      38.887  24.883  47.736  1.00 44.12           O  
ATOM    130  CG2 THR L  18      37.544  24.505  49.722  1.00 40.79           C  
ATOM    131  C   THR L  18      37.390  23.042  46.235  1.00 40.15           C  
ATOM    132  O   THR L  18      38.454  22.965  45.623  1.00 40.31           O  
ATOM    133  N   ILE L  19      36.199  23.129  45.603  1.00 39.35           N  
ATOM    134  CA  ILE L  19      36.099  23.180  44.169  1.00 38.16           C  
ATOM    135  CB  ILE L  19      35.241  22.085  43.600  1.00 37.11           C  
ATOM    136  CG1 ILE L  19      35.839  20.710  43.935  1.00 37.38           C  
ATOM    137  CG2 ILE L  19      35.071  22.331  42.092  1.00 38.07           C  
ATOM    138  CD1 ILE L  19      34.885  19.550  43.661  1.00 36.83           C  
ATOM    139  C   ILE L  19      35.444  24.481  43.817  1.00 38.71           C  
ATOM    140  O   ILE L  19      34.358  24.791  44.305  1.00 39.54           O  
ATOM    141  N   SER L  20      36.101  25.284  42.956  1.00 38.53           N  
ATOM    142  CA  SER L  20      35.574  26.569  42.596  1.00 39.19           C  
ATOM    143  CB  SER L  20      36.672  27.617  42.350  1.00 41.36           C  
ATOM    144  OG  SER L  20      37.463  27.233  41.234  1.00 44.07           O  
ATOM    145  C   SER L  20      34.768  26.472  41.337  1.00 39.99           C  
ATOM    146  O   SER L  20      34.885  25.518  40.569  1.00 39.76           O  
ATOM    147  N   CYS L  21      33.900  27.481  41.113  1.00 39.40           N  
ATOM    148  CA  CYS L  21      33.097  27.577  39.926  1.00 38.56           C  
ATOM    149  CB  CYS L  21      31.679  26.991  40.129  1.00 38.18           C  
ATOM    150  SG  CYS L  21      30.603  27.077  38.666  1.00 45.37           S  
ATOM    151  C   CYS L  21      32.988  29.049  39.640  1.00 40.09           C  
ATOM    152  O   CYS L  21      32.445  29.795  40.454  1.00 40.72           O  
ATOM    153  N   SER L  22      33.494  29.514  38.475  1.00 39.35           N  
ATOM    154  CA  SER L  22      33.489  30.930  38.199  1.00 41.06           C  
ATOM    155  CB  SER L  22      34.869  31.489  37.809  1.00 40.52           C  
ATOM    156  OG  SER L  22      35.773  31.384  38.898  1.00 39.51           O  
ATOM    157  C   SER L  22      32.580  31.213  37.046  1.00 41.90           C  
ATOM    158  O   SER L  22      32.542  30.467  36.070  1.00 41.31           O  
ATOM    159  N   GLY L  23      31.828  32.323  37.162  1.00 43.08           N  
ATOM    160  CA  GLY L  23      30.863  32.637  36.166  1.00 43.00           C  
ATOM    161  C   GLY L  23      30.783  34.113  35.982  1.00 45.17           C  
ATOM    162  O   GLY L  23      31.752  34.845  36.186  1.00 47.34           O  
ATOM    163  N   SER L  24      29.585  34.568  35.572  1.00 43.68           N  
ATOM    164  CA  SER L  24      29.342  35.934  35.222  1.00 45.15           C  
ATOM    165  CB  SER L  24      28.902  36.040  33.748  1.00 50.45           C  
ATOM    166  OG  SER L  24      28.542  37.367  33.401  1.00 52.73           O  
ATOM    167  C   SER L  24      28.218  36.448  36.066  1.00 44.18           C  
ATOM    168  O   SER L  24      27.600  35.712  36.832  1.00 44.13           O  
ATOM    169  N   SER L  25      27.951  37.762  35.961  1.00 44.81           N  
ATOM    170  CA  SER L  25      26.887  38.386  36.688  1.00 46.16           C  
ATOM    171  CB  SER L  25      26.868  39.917  36.521  1.00 47.84           C  
ATOM    172  OG  SER L  25      26.664  40.268  35.160  1.00 52.31           O  
ATOM    173  C   SER L  25      25.589  37.845  36.165  1.00 45.35           C  
ATOM    174  O   SER L  25      24.580  37.847  36.867  1.00 47.42           O  
ATOM    175  N   SER L  26      25.594  37.354  34.909  1.00 45.93           N  
ATOM    176  CA  SER L  26      24.409  36.874  34.255  1.00 45.10           C  
ATOM    177  CB  SER L  26      24.616  36.585  32.758  1.00 53.46           C  
ATOM    178  OG  SER L  26      25.531  35.514  32.581  1.00 56.06           O  
ATOM    179  C   SER L  26      23.901  35.628  34.906  1.00 42.26           C  
ATOM    180  O   SER L  26      22.710  35.330  34.816  1.00 43.40           O  
ATOM    181  N   ASN L  27      24.765  34.831  35.562  1.00 42.05           N  
ATOM    182  CA  ASN L  27      24.158  33.691  36.174  1.00 39.74           C  
ATOM    183  CB  ASN L  27      24.330  32.392  35.396  1.00 40.57           C  
ATOM    184  CG  ASN L  27      25.774  32.056  35.387  1.00 43.26           C  
ATOM    185  OD1 ASN L  27      26.626  32.936  35.480  1.00 43.81           O  
ATOM    186  ND2 ASN L  27      26.028  30.726  35.303  1.00 44.33           N  
ATOM    187  C   ASN L  27      24.562  33.567  37.613  1.00 41.06           C  
ATOM    188  O   ASN L  27      23.729  33.802  38.474  1.00 41.79           O  
ATOM    189  N   ILE L  28      25.819  33.227  37.957  1.00 39.73           N  
ATOM    190  CA  ILE L  28      26.143  33.056  39.354  1.00 39.42           C  
ATOM    191  CB  ILE L  28      27.569  32.642  39.590  1.00 38.89           C  
ATOM    192  CG1 ILE L  28      27.833  31.277  38.930  1.00 38.51           C  
ATOM    193  CG2 ILE L  28      27.824  32.638  41.108  1.00 40.70           C  
ATOM    194  CD1 ILE L  28      29.306  30.878  38.909  1.00 39.68           C  
ATOM    195  C   ILE L  28      25.891  34.333  40.102  1.00 43.99           C  
ATOM    196  O   ILE L  28      25.402  34.313  41.231  1.00 43.71           O  
ATOM    197  N   GLY L  29      26.213  35.495  39.509  1.00 43.56           N  
ATOM    198  CA  GLY L  29      26.023  36.703  40.261  1.00 45.25           C  
ATOM    199  C   GLY L  29      24.570  36.883  40.601  1.00 48.50           C  
ATOM    200  O   GLY L  29      24.237  37.289  41.714  1.00 52.96           O  
ATOM    201  N   GLY L  30      23.682  36.678  39.608  1.00 46.25           N  
ATOM    202  CA  GLY L  30      22.260  36.844  39.763  1.00 49.47           C  
ATOM    203  C   GLY L  30      21.528  35.724  40.458  1.00 47.48           C  
ATOM    204  O   GLY L  30      20.652  35.973  41.283  1.00 51.94           O  
ATOM    205  N   ASN L  31      21.852  34.457  40.134  1.00 42.66           N  
ATOM    206  CA  ASN L  31      21.028  33.362  40.560  1.00 43.21           C  
ATOM    207  CB  ASN L  31      20.408  32.584  39.387  1.00 40.85           C  
ATOM    208  CG  ASN L  31      19.425  33.510  38.683  1.00 45.26           C  
ATOM    209  OD1 ASN L  31      19.635  33.895  37.534  1.00 47.64           O  
ATOM    210  ND2 ASN L  31      18.325  33.882  39.390  1.00 45.55           N  
ATOM    211  C   ASN L  31      21.788  32.374  41.379  1.00 40.19           C  
ATOM    212  O   ASN L  31      23.016  32.391  41.459  1.00 43.92           O  
ATOM    213  N   THR L  32      21.013  31.469  42.012  1.00 39.01           N  
ATOM    214  CA  THR L  32      21.509  30.460  42.895  1.00 38.54           C  
ATOM    215  CB  THR L  32      20.426  29.783  43.685  1.00 39.72           C  
ATOM    216  OG1 THR L  32      19.546  29.087  42.813  1.00 24.28           O  
ATOM    217  CG2 THR L  32      19.644  30.854  44.461  1.00 28.81           C  
ATOM    218  C   THR L  32      22.199  29.405  42.097  1.00 37.29           C  
ATOM    219  O   THR L  32      21.938  29.189  40.917  1.00 38.00           O  
ATOM    220  N   VAL L  33      23.112  28.697  42.770  1.00 34.62           N  
ATOM    221  CA  VAL L  33      23.983  27.728  42.175  1.00 33.33           C  
ATOM    222  CB  VAL L  33      25.437  28.044  42.384  1.00 32.60           C  
ATOM    223  CG1 VAL L  33      26.283  26.908  41.787  1.00 30.71           C  
ATOM    224  CG2 VAL L  33      25.729  29.427  41.779  1.00 32.25           C  
ATOM    225  C   VAL L  33      23.716  26.405  42.823  1.00 34.62           C  
ATOM    226  O   VAL L  33      23.484  26.328  44.028  1.00 35.48           O  
ATOM    227  N   ASN L  34      23.732  25.322  42.022  1.00 33.11           N  
ATOM    228  CA  ASN L  34      23.506  24.009  42.556  1.00 31.84           C  
ATOM    229  CB  ASN L  34      22.165  23.389  42.061  1.00 32.24           C  
ATOM    230  CG  ASN L  34      20.998  24.195  42.690  1.00 32.96           C  
ATOM    231  OD1 ASN L  34      21.229  25.047  43.542  1.00 27.24           O  
ATOM    232  ND2 ASN L  34      19.720  23.939  42.292  1.00 25.56           N  
ATOM    233  C   ASN L  34      24.710  23.159  42.215  1.00 32.67           C  
ATOM    234  O   ASN L  34      25.472  23.486  41.306  1.00 31.58           O  
ATOM    235  N   TRP L  35      24.958  22.074  42.990  1.00 32.17           N  
ATOM    236  CA  TRP L  35      26.111  21.234  42.755  1.00 30.69           C  
ATOM    237  CB  TRP L  35      27.144  21.301  43.895  1.00 31.71           C  
ATOM    238  CG  TRP L  35      27.826  22.644  44.022  1.00 31.69           C  
ATOM    239  CD2 TRP L  35      29.062  22.987  43.376  1.00 31.41           C  
ATOM    240  CD1 TRP L  35      27.444  23.745  44.731  1.00 31.83           C  
ATOM    241  NE1 TRP L  35      28.365  24.753  44.564  1.00 31.27           N  
ATOM    242  CE2 TRP L  35      29.366  24.299  43.734  1.00 30.79           C  
ATOM    243  CE3 TRP L  35      29.879  22.267  42.553  1.00 31.08           C  
ATOM    244  CZ2 TRP L  35      30.495  24.912  43.269  1.00 32.24           C  
ATOM    245  CZ3 TRP L  35      31.016  22.887  42.085  1.00 32.15           C  
ATOM    246  CH2 TRP L  35      31.318  24.187  42.437  1.00 31.77           C  
ATOM    247  C   TRP L  35      25.670  19.802  42.627  1.00 30.28           C  
ATOM    248  O   TRP L  35      24.748  19.361  43.311  1.00 30.64           O  
ATOM    249  N   TYR L  36      26.335  19.032  41.733  1.00 29.24           N  
ATOM    250  CA  TYR L  36      25.982  17.651  41.515  1.00 30.36           C  
ATOM    251  CB  TYR L  36      25.408  17.373  40.111  1.00 30.16           C  
ATOM    252  CG  TYR L  36      24.147  18.150  39.929  1.00 31.45           C  
ATOM    253  CD1 TYR L  36      24.185  19.472  39.566  1.00 31.46           C  
ATOM    254  CD2 TYR L  36      22.916  17.566  40.101  1.00 31.88           C  
ATOM    255  CE1 TYR L  36      23.029  20.198  39.396  1.00 32.01           C  
ATOM    256  CE2 TYR L  36      21.756  18.289  39.933  1.00 31.89           C  
ATOM    257  CZ  TYR L  36      21.807  19.610  39.579  1.00 32.36           C  
ATOM    258  OH  TYR L  36      20.619  20.353  39.406  1.00 32.26           O  
ATOM    259  C   TYR L  36      27.213  16.796  41.622  1.00 32.13           C  
ATOM    260  O   TYR L  36      28.311  17.206  41.244  1.00 32.68           O  
ATOM    261  N   GLN L  37      27.044  15.567  42.158  1.00 30.80           N  
ATOM    262  CA  GLN L  37      28.125  14.621  42.255  1.00 30.98           C  
ATOM    263  CB  GLN L  37      28.274  13.970  43.643  1.00 31.41           C  
ATOM    264  CG  GLN L  37      29.428  12.964  43.728  1.00 33.08           C  
ATOM    265  CD  GLN L  37      29.391  12.299  45.099  1.00 34.45           C  
ATOM    266  OE1 GLN L  37      28.376  11.733  45.500  1.00 36.83           O  
ATOM    267  NE2 GLN L  37      30.528  12.367  45.843  1.00 34.60           N  
ATOM    268  C   GLN L  37      27.810  13.504  41.306  1.00 31.94           C  
ATOM    269  O   GLN L  37      26.671  13.043  41.240  1.00 32.01           O  
ATOM    270  N   GLN L  38      28.810  13.053  40.522  1.00 32.27           N  
ATOM    271  CA  GLN L  38      28.559  11.958  39.628  1.00 31.45           C  
ATOM    272  CB  GLN L  38      28.546  12.372  38.144  1.00 30.22           C  
ATOM    273  CG  GLN L  38      28.275  11.209  37.184  1.00 29.41           C  
ATOM    274  CD  GLN L  38      28.287  11.741  35.753  1.00 28.28           C  
ATOM    275  OE1 GLN L  38      29.102  12.589  35.397  1.00 28.82           O  
ATOM    276  NE2 GLN L  38      27.353  11.226  34.909  1.00 28.99           N  
ATOM    277  C   GLN L  38      29.654  10.950  39.804  1.00 33.26           C  
ATOM    278  O   GLN L  38      30.815  11.219  39.503  1.00 33.68           O  
ATOM    279  N   VAL L  39      29.295   9.748  40.299  1.00 34.65           N  
ATOM    280  CA  VAL L  39      30.241   8.682  40.471  1.00 37.51           C  
ATOM    281  CB  VAL L  39      29.829   7.678  41.508  1.00 38.64           C  
ATOM    282  CG1 VAL L  39      28.507   7.034  41.068  1.00  0.00           C  
ATOM    283  CG2 VAL L  39      30.975   6.672  41.700  1.00  0.00           C  
ATOM    284  C   VAL L  39      30.364   7.993  39.150  1.00 38.61           C  
ATOM    285  O   VAL L  39      29.453   8.049  38.328  1.00 38.36           O  
ATOM    286  N   PRO L  40      31.467   7.344  38.903  1.00 44.26           N  
ATOM    287  CA  PRO L  40      31.628   6.753  37.609  1.00 44.71           C  
ATOM    288  CD  PRO L  40      32.742   7.742  39.478  1.00 44.87           C  
ATOM    289  CB  PRO L  40      33.084   6.305  37.535  1.00 46.76           C  
ATOM    290  CG  PRO L  40      33.805   7.321  38.444  1.00 46.10           C  
ATOM    291  C   PRO L  40      30.613   5.703  37.307  1.00 43.39           C  
ATOM    292  O   PRO L  40      30.396   4.812  38.129  1.00 45.77           O  
ATOM    293  N   GLY L  41      29.992   5.798  36.115  1.00 40.96           N  
ATOM    294  CA  GLY L  41      29.040   4.833  35.654  1.00 40.60           C  
ATOM    295  C   GLY L  41      27.707   5.069  36.297  1.00 40.84           C  
ATOM    296  O   GLY L  41      26.821   4.221  36.195  1.00 42.32           O  
ATOM    297  N   THR L  42      27.502   6.225  36.959  1.00 39.37           N  
ATOM    298  CA  THR L  42      26.246   6.372  37.642  1.00 38.33           C  
ATOM    299  CB  THR L  42      26.409   6.293  39.137  1.00 39.36           C  
ATOM    300  OG1 THR L  42      27.098   5.103  39.480  1.00 42.55           O  
ATOM    301  CG2 THR L  42      25.033   6.251  39.814  1.00 46.00           C  
ATOM    302  C   THR L  42      25.643   7.704  37.292  1.00 37.02           C  
ATOM    303  O   THR L  42      26.291   8.557  36.688  1.00 35.73           O  
ATOM    304  N   ALA L  43      24.349   7.886  37.634  1.00 36.07           N  
ATOM    305  CA  ALA L  43      23.625   9.106  37.401  1.00 35.66           C  
ATOM    306  CB  ALA L  43      22.100   8.948  37.510  1.00 34.72           C  
ATOM    307  C   ALA L  43      24.052  10.119  38.425  1.00 34.28           C  
ATOM    308  O   ALA L  43      24.507   9.775  39.514  1.00 35.01           O  
ATOM    309  N   PRO L  44      23.907  11.376  38.084  1.00 33.70           N  
ATOM    310  CA  PRO L  44      24.309  12.440  38.966  1.00 32.20           C  
ATOM    311  CD  PRO L  44      23.987  11.766  36.684  1.00 33.98           C  
ATOM    312  CB  PRO L  44      24.322  13.704  38.106  1.00 31.56           C  
ATOM    313  CG  PRO L  44      24.582  13.184  36.681  1.00 31.21           C  
ATOM    314  C   PRO L  44      23.393  12.553  40.144  1.00 33.04           C  
ATOM    315  O   PRO L  44      22.244  12.127  40.045  1.00 32.98           O  
ATOM    316  N   ARG L  45      23.890  13.092  41.276  1.00 32.89           N  
ATOM    317  CA  ARG L  45      23.031  13.304  42.405  1.00 32.48           C  
ATOM    318  CB  ARG L  45      23.300  12.402  43.622  1.00 35.14           C  
ATOM    319  CG  ARG L  45      24.672  12.586  44.267  1.00 39.40           C  
ATOM    320  CD  ARG L  45      24.851  11.730  45.521  1.00 41.26           C  
ATOM    321  NE  ARG L  45      23.837  12.184  46.516  1.00  0.00           N  
ATOM    322  CZ  ARG L  45      23.144  11.267  47.249  1.00  0.00           C  
ATOM    323  NH1 ARG L  45      23.364   9.932  47.055  1.00  0.00           N1+
ATOM    324  NH2 ARG L  45      22.227  11.679  48.172  1.00  0.00           N  
ATOM    325  C   ARG L  45      23.236  14.720  42.844  1.00 33.06           C  
ATOM    326  O   ARG L  45      24.318  15.280  42.679  1.00 33.56           O  
ATOM    327  N   LEU L  46      22.185  15.340  43.416  1.00 31.51           N  
ATOM    328  CA  LEU L  46      22.257  16.720  43.808  1.00 31.09           C  
ATOM    329  CB  LEU L  46      20.868  17.386  43.765  1.00 31.61           C  
ATOM    330  CG  LEU L  46      20.840  18.866  44.167  1.00 33.59           C  
ATOM    331  CD1 LEU L  46      21.631  19.742  43.190  1.00 32.87           C  
ATOM    332  CD2 LEU L  46      19.394  19.345  44.338  1.00 33.67           C  
ATOM    333  C   LEU L  46      22.781  16.806  45.213  1.00 32.92           C  
ATOM    334  O   LEU L  46      22.195  16.239  46.133  1.00 32.94           O  
ATOM    335  N   LEU L  47      23.986  17.404  45.370  1.00 31.97           N  
ATOM    336  CA  LEU L  47      24.638  17.661  46.632  1.00 32.99           C  
ATOM    337  CB  LEU L  47      26.155  17.835  46.468  1.00 33.83           C  
ATOM    338  CG  LEU L  47      26.887  16.558  46.033  1.00 36.28           C  
ATOM    339  CD1 LEU L  47      28.394  16.805  45.895  1.00 35.96           C  
ATOM    340  CD2 LEU L  47      26.575  15.389  46.979  1.00 35.02           C  
ATOM    341  C   LEU L  47      24.153  18.901  47.328  1.00 33.76           C  
ATOM    342  O   LEU L  47      23.912  18.874  48.533  1.00 34.88           O  
ATOM    343  N   ILE L  48      24.044  20.034  46.590  1.00 32.42           N  
ATOM    344  CA  ILE L  48      23.689  21.290  47.199  1.00 32.99           C  
ATOM    345  CB  ILE L  48      24.869  22.180  47.457  1.00 31.99           C  
ATOM    346  CG1 ILE L  48      25.877  21.490  48.388  1.00 32.06           C  
ATOM    347  CG2 ILE L  48      24.347  23.510  48.018  1.00 32.04           C  
ATOM    348  CD1 ILE L  48      27.209  22.228  48.484  1.00 35.17           C  
ATOM    349  C   ILE L  48      22.790  22.049  46.262  1.00 33.34           C  
ATOM    350  O   ILE L  48      22.955  21.968  45.046  1.00 33.05           O  
ATOM    351  N   TYR L  49      21.801  22.805  46.803  1.00 32.58           N  
ATOM    352  CA  TYR L  49      20.975  23.606  45.939  1.00 33.37           C  
ATOM    353  CB  TYR L  49      19.589  22.987  45.609  1.00 32.99           C  
ATOM    354  CG  TYR L  49      18.506  23.285  46.601  1.00 32.24           C  
ATOM    355  CD1 TYR L  49      18.452  22.691  47.839  1.00 32.79           C  
ATOM    356  CD2 TYR L  49      17.516  24.183  46.266  1.00 32.78           C  
ATOM    357  CE1 TYR L  49      17.430  22.993  48.712  1.00 32.83           C  
ATOM    358  CE2 TYR L  49      16.489  24.493  47.130  1.00 32.70           C  
ATOM    359  CZ  TYR L  49      16.450  23.893  48.363  1.00 34.02           C  
ATOM    360  OH  TYR L  49      15.412  24.188  49.272  1.00 32.56           O  
ATOM    361  C   TYR L  49      20.795  24.938  46.612  1.00 35.34           C  
ATOM    362  O   TYR L  49      21.014  25.069  47.814  1.00 34.70           O  
ATOM    363  N   LYS L  50      20.411  25.970  45.848  1.00 40.65           N  
ATOM    364  CA  LYS L  50      20.212  27.287  46.370  1.00 40.56           C  
ATOM    365  CB  LYS L  50      18.968  27.423  47.260  1.00 38.95           C  
ATOM    366  CG  LYS L  50      18.514  28.877  47.379  1.00 35.22           C  
ATOM    367  CD  LYS L  50      17.068  29.041  47.849  1.00 38.17           C  
ATOM    368  CE  LYS L  50      16.546  30.467  47.688  1.00  0.00           C  
ATOM    369  NZ  LYS L  50      17.410  31.402  48.440  1.00  0.00           N1+
ATOM    370  C   LYS L  50      21.433  27.778  47.097  1.00 42.25           C  
ATOM    371  O   LYS L  50      21.350  28.342  48.187  1.00 42.95           O  
ATOM    372  N   ASN L  51      22.609  27.558  46.488  1.00 39.67           N  
ATOM    373  CA  ASN L  51      23.881  28.067  46.919  1.00 38.03           C  
ATOM    374  CB  ASN L  51      23.805  29.543  47.348  1.00 39.94           C  
ATOM    375  CG  ASN L  51      23.367  30.394  46.167  1.00 40.69           C  
ATOM    376  OD1 ASN L  51      22.529  31.283  46.309  1.00 41.34           O  
ATOM    377  ND2 ASN L  51      23.951  30.127  44.970  1.00 39.87           N  
ATOM    378  C   ASN L  51      24.423  27.346  48.111  1.00 40.58           C  
ATOM    379  O   ASN L  51      25.619  27.061  48.140  1.00 41.80           O  
ATOM    380  N   ASN L  52      23.573  26.952  49.083  1.00 40.47           N  
ATOM    381  CA  ASN L  52      24.174  26.430  50.276  1.00 42.13           C  
ATOM    382  CB  ASN L  52      24.535  27.595  51.212  1.00 41.46           C  
ATOM    383  CG  ASN L  52      25.431  27.129  52.340  1.00 42.49           C  
ATOM    384  OD1 ASN L  52      25.796  25.958  52.422  1.00 42.25           O  
ATOM    385  ND2 ASN L  52      25.787  28.080  53.245  1.00 42.87           N  
ATOM    386  C   ASN L  52      23.191  25.574  51.019  1.00 42.43           C  
ATOM    387  O   ASN L  52      23.335  25.369  52.224  1.00 44.00           O  
ATOM    388  N   GLN L  53      22.176  25.020  50.337  1.00 36.02           N  
ATOM    389  CA  GLN L  53      21.238  24.215  51.065  1.00 36.13           C  
ATOM    390  CB  GLN L  53      19.772  24.612  50.794  1.00 36.65           C  
ATOM    391  CG  GLN L  53      19.501  26.012  51.361  1.00 38.70           C  
ATOM    392  CD  GLN L  53      18.135  26.539  50.945  1.00 39.85           C  
ATOM    393  OE1 GLN L  53      17.093  26.072  51.404  1.00 41.77           O  
ATOM    394  NE2 GLN L  53      18.140  27.567  50.056  1.00 42.41           N  
ATOM    395  C   GLN L  53      21.502  22.778  50.736  1.00 37.13           C  
ATOM    396  O   GLN L  53      21.782  22.432  49.591  1.00 36.09           O  
ATOM    397  N   ARG L  54      21.446  21.904  51.764  1.00 37.04           N  
ATOM    398  CA  ARG L  54      21.751  20.506  51.576  1.00 36.86           C  
ATOM    399  CB  ARG L  54      22.439  19.826  52.771  1.00 37.04           C  
ATOM    400  CG  ARG L  54      23.894  20.197  53.023  1.00 38.35           C  
ATOM    401  CD  ARG L  54      24.466  19.458  54.235  1.00 45.07           C  
ATOM    402  NE  ARG L  54      23.654  19.861  55.418  1.00 51.64           N  
ATOM    403  CZ  ARG L  54      23.114  18.911  56.236  1.00 54.82           C  
ATOM    404  NH1 ARG L  54      23.324  17.586  55.979  1.00 57.67           N1+
ATOM    405  NH2 ARG L  54      22.348  19.286  57.301  1.00 51.67           N  
ATOM    406  C   ARG L  54      20.471  19.750  51.454  1.00 37.66           C  
ATOM    407  O   ARG L  54      19.567  19.890  52.277  1.00 37.44           O  
ATOM    408  N   PRO L  55      20.393  18.924  50.447  1.00 37.53           N  
ATOM    409  CA  PRO L  55      19.224  18.111  50.283  1.00 39.85           C  
ATOM    410  CD  PRO L  55      20.998  19.261  49.169  1.00 34.98           C  
ATOM    411  CB  PRO L  55      19.267  17.587  48.850  1.00 37.61           C  
ATOM    412  CG  PRO L  55      20.069  18.663  48.097  1.00 35.36           C  
ATOM    413  C   PRO L  55      19.225  17.046  51.325  1.00 41.55           C  
ATOM    414  O   PRO L  55      20.280  16.758  51.889  1.00 39.84           O  
ATOM    415  N   SER L  56      18.048  16.459  51.613  1.00 42.60           N  
ATOM    416  CA  SER L  56      18.004  15.449  52.622  1.00 45.01           C  
ATOM    417  CB  SER L  56      16.583  14.950  52.937  1.00 47.29           C  
ATOM    418  OG  SER L  56      16.624  13.952  53.947  1.00 53.52           O  
ATOM    419  C   SER L  56      18.794  14.281  52.139  1.00 43.99           C  
ATOM    420  O   SER L  56      18.784  13.957  50.952  1.00 44.12           O  
ATOM    421  N   GLY L  57      19.514  13.632  53.074  1.00 43.81           N  
ATOM    422  CA  GLY L  57      20.266  12.452  52.767  1.00 42.67           C  
ATOM    423  C   GLY L  57      21.705  12.790  52.519  1.00 41.96           C  
ATOM    424  O   GLY L  57      22.553  11.899  52.504  1.00 43.92           O  
ATOM    425  N   VAL L  58      22.027  14.085  52.323  1.00 39.25           N  
ATOM    426  CA  VAL L  58      23.387  14.462  52.042  1.00 38.62           C  
ATOM    427  CB  VAL L  58      23.480  15.702  51.193  1.00 37.24           C  
ATOM    428  CG1 VAL L  58      24.957  16.102  51.044  1.00 35.94           C  
ATOM    429  CG2 VAL L  58      22.775  15.433  49.852  1.00 36.29           C  
ATOM    430  C   VAL L  58      24.084  14.742  53.338  1.00 40.75           C  
ATOM    431  O   VAL L  58      23.526  15.367  54.238  1.00 40.50           O  
ATOM    432  N   PRO L  59      25.308  14.289  53.448  1.00 40.50           N  
ATOM    433  CA  PRO L  59      26.077  14.501  54.647  1.00 41.67           C  
ATOM    434  CD  PRO L  59      25.738  13.101  52.735  1.00 44.60           C  
ATOM    435  CB  PRO L  59      27.240  13.505  54.592  1.00 43.70           C  
ATOM    436  CG  PRO L  59      27.203  12.933  53.162  1.00 45.62           C  
ATOM    437  C   PRO L  59      26.492  15.932  54.789  1.00 40.98           C  
ATOM    438  O   PRO L  59      26.641  16.629  53.787  1.00 40.33           O  
ATOM    439  N   ASP L  60      26.704  16.364  56.042  1.00 41.83           N  
ATOM    440  CA  ASP L  60      27.060  17.695  56.443  1.00 41.71           C  
ATOM    441  CB  ASP L  60      27.076  17.839  57.975  1.00 43.29           C  
ATOM    442  CG  ASP L  60      27.548  19.234  58.354  1.00 45.66           C  
ATOM    443  OD1 ASP L  60      28.787  19.458  58.357  1.00 46.35           O  
ATOM    444  OD2 ASP L  60      26.677  20.096  58.645  1.00 48.73           O1-
ATOM    445  C   ASP L  60      28.414  18.040  55.911  1.00 41.09           C  
ATOM    446  O   ASP L  60      28.778  19.211  55.838  1.00 41.68           O  
ATOM    447  N   ARG L  61      29.201  17.019  55.539  1.00 40.92           N  
ATOM    448  CA  ARG L  61      30.548  17.204  55.078  1.00 41.30           C  
ATOM    449  CB  ARG L  61      31.217  15.875  54.681  1.00 41.18           C  
ATOM    450  CG  ARG L  61      31.336  14.907  55.859  1.00 42.53           C  
ATOM    451  CD  ARG L  61      32.193  13.663  55.599  1.00 43.39           C  
ATOM    452  NE  ARG L  61      31.447  12.751  54.685  1.00 42.55           N  
ATOM    453  CZ  ARG L  61      31.761  12.699  53.357  1.00 41.16           C  
ATOM    454  NH1 ARG L  61      32.751  13.493  52.858  1.00 40.60           N1+
ATOM    455  NH2 ARG L  61      31.097  11.836  52.535  1.00 38.96           N  
ATOM    456  C   ARG L  61      30.539  18.095  53.873  1.00 40.89           C  
ATOM    457  O   ARG L  61      31.506  18.820  53.635  1.00 40.35           O  
ATOM    458  N   PHE L  62      29.464  18.032  53.061  1.00 39.01           N  
ATOM    459  CA  PHE L  62      29.384  18.852  51.883  1.00 38.04           C  
ATOM    460  CB  PHE L  62      28.520  18.235  50.769  1.00 37.70           C  
ATOM    461  CG  PHE L  62      29.150  16.958  50.325  1.00 37.37           C  
ATOM    462  CD1 PHE L  62      28.895  15.784  50.997  1.00 39.26           C  
ATOM    463  CD2 PHE L  62      29.990  16.930  49.237  1.00 36.24           C  
ATOM    464  CE1 PHE L  62      29.472  14.603  50.591  1.00 39.07           C  
ATOM    465  CE2 PHE L  62      30.570  15.753  48.827  1.00 37.02           C  
ATOM    466  CZ  PHE L  62      30.310  14.586  49.503  1.00 37.14           C  
ATOM    467  C   PHE L  62      28.733  20.157  52.242  1.00 38.55           C  
ATOM    468  O   PHE L  62      27.713  20.188  52.931  1.00 39.24           O  
ATOM    469  N   SER L  63      29.322  21.284  51.786  1.00 37.29           N  
ATOM    470  CA  SER L  63      28.750  22.576  52.044  1.00 36.95           C  
ATOM    471  CB  SER L  63      29.317  23.268  53.295  1.00 40.54           C  
ATOM    472  OG  SER L  63      30.692  23.570  53.109  1.00 43.19           O  
ATOM    473  C   SER L  63      29.060  23.451  50.867  1.00 37.53           C  
ATOM    474  O   SER L  63      30.033  23.217  50.152  1.00 37.22           O  
ATOM    475  N   GLY L  64      28.235  24.499  50.639  1.00 36.09           N  
ATOM    476  CA  GLY L  64      28.465  25.339  49.497  1.00 35.76           C  
ATOM    477  C   GLY L  64      28.435  26.778  49.916  1.00 37.68           C  
ATOM    478  O   GLY L  64      27.838  27.133  50.932  1.00 37.68           O  
ATOM    479  N   SER L  65      29.096  27.648  49.117  1.00 37.44           N  
ATOM    480  CA  SER L  65      29.148  29.060  49.388  1.00 38.88           C  
ATOM    481  CB  SER L  65      30.429  29.510  50.108  1.00 39.64           C  
ATOM    482  OG  SER L  65      30.490  28.949  51.408  1.00 41.47           O  
ATOM    483  C   SER L  65      29.153  29.781  48.079  1.00 39.59           C  
ATOM    484  O   SER L  65      29.425  29.192  47.035  1.00 38.04           O  
ATOM    485  N   LYS L  66      28.830  31.091  48.105  1.00 39.84           N  
ATOM    486  CA  LYS L  66      28.819  31.871  46.900  1.00 41.56           C  
ATOM    487  CB  LYS L  66      27.429  31.941  46.246  1.00 43.47           C  
ATOM    488  CG  LYS L  66      27.380  32.766  44.959  1.00 39.62           C  
ATOM    489  CD  LYS L  66      26.031  32.688  44.244  1.00 40.27           C  
ATOM    490  CE  LYS L  66      24.902  33.383  45.011  1.00 45.79           C  
ATOM    491  NZ  LYS L  66      23.640  33.298  44.242  1.00 44.77           N1+
ATOM    492  C   LYS L  66      29.183  33.274  47.252  1.00 43.96           C  
ATOM    493  O   LYS L  66      28.660  33.836  48.212  1.00 44.02           O  
ATOM    494  N   SER L  67      30.117  33.869  46.486  1.00 49.32           N  
ATOM    495  CA  SER L  67      30.449  35.246  46.690  1.00 50.68           C  
ATOM    496  CB  SER L  67      31.753  35.465  47.477  1.00 53.00           C  
ATOM    497  OG  SER L  67      31.609  34.995  48.808  1.00 53.94           O  
ATOM    498  C   SER L  67      30.674  35.828  45.335  1.00 50.82           C  
ATOM    499  O   SER L  67      31.542  35.372  44.593  1.00 51.18           O  
ATOM    500  N   GLY L  68      29.888  36.859  44.976  1.00 48.17           N  
ATOM    501  CA  GLY L  68      30.072  37.517  43.718  1.00 46.82           C  
ATOM    502  C   GLY L  68      29.895  36.536  42.599  1.00 46.11           C  
ATOM    503  O   GLY L  68      28.910  35.804  42.527  1.00 44.78           O  
ATOM    504  N   THR L  69      30.875  36.548  41.676  1.00 45.33           N  
ATOM    505  CA  THR L  69      30.958  35.772  40.472  1.00 44.55           C  
ATOM    506  CB  THR L  69      32.024  36.269  39.537  1.00 45.40           C  
ATOM    507  OG1 THR L  69      33.308  36.147  40.132  1.00 41.10           O  
ATOM    508  CG2 THR L  69      31.731  37.744  39.214  1.00 39.62           C  
ATOM    509  C   THR L  69      31.249  34.323  40.745  1.00 45.03           C  
ATOM    510  O   THR L  69      30.994  33.479  39.888  1.00 43.84           O  
ATOM    511  N   SER L  70      31.848  33.979  41.904  1.00 43.42           N  
ATOM    512  CA  SER L  70      32.253  32.607  42.062  1.00 41.69           C  
ATOM    513  CB  SER L  70      33.752  32.452  42.376  1.00 42.63           C  
ATOM    514  OG  SER L  70      34.060  33.070  43.616  1.00 46.33           O  
ATOM    515  C   SER L  70      31.490  31.900  43.145  1.00 41.81           C  
ATOM    516  O   SER L  70      30.899  32.519  44.028  1.00 42.28           O  
ATOM    517  N   ALA L  71      31.481  30.547  43.059  1.00 39.03           N  
ATOM    518  CA  ALA L  71      30.840  29.684  44.016  1.00 38.28           C  
ATOM    519  CB  ALA L  71      29.558  29.021  43.483  1.00 37.26           C  
ATOM    520  C   ALA L  71      31.807  28.582  44.340  1.00 39.04           C  
ATOM    521  O   ALA L  71      32.682  28.264  43.536  1.00 39.61           O  
ATOM    522  N   SER L  72      31.686  27.977  45.547  1.00 36.86           N  
ATOM    523  CA  SER L  72      32.613  26.940  45.912  1.00 36.77           C  
ATOM    524  CB  SER L  72      33.704  27.401  46.896  1.00 38.62           C  
ATOM    525  OG  SER L  72      34.543  28.374  46.292  1.00 43.93           O  
ATOM    526  C   SER L  72      31.891  25.825  46.601  1.00 35.71           C  
ATOM    527  O   SER L  72      30.899  26.028  47.300  1.00 35.33           O  
ATOM    528  N   LEU L  73      32.397  24.593  46.395  1.00 34.12           N  
ATOM    529  CA  LEU L  73      31.892  23.420  47.050  1.00 33.91           C  
ATOM    530  CB  LEU L  73      31.587  22.280  46.064  1.00 32.84           C  
ATOM    531  CG  LEU L  73      31.106  20.981  46.736  1.00 31.41           C  
ATOM    532  CD1 LEU L  73      29.781  21.188  47.488  1.00 31.12           C  
ATOM    533  CD2 LEU L  73      31.032  19.833  45.718  1.00 31.16           C  
ATOM    534  C   LEU L  73      32.979  22.948  47.963  1.00 35.92           C  
ATOM    535  O   LEU L  73      34.105  22.720  47.522  1.00 36.80           O  
ATOM    536  N   ALA L  74      32.674  22.794  49.268  1.00 35.54           N  
ATOM    537  CA  ALA L  74      33.687  22.359  50.187  1.00 36.60           C  
ATOM    538  CB  ALA L  74      33.824  23.256  51.430  1.00 36.37           C  
ATOM    539  C   ALA L  74      33.339  20.985  50.665  1.00 37.70           C  
ATOM    540  O   ALA L  74      32.200  20.717  51.048  1.00 37.93           O  
ATOM    541  N   ILE L  75      34.328  20.068  50.633  1.00 36.92           N  
ATOM    542  CA  ILE L  75      34.109  18.731  51.104  1.00 37.82           C  
ATOM    543  CB  ILE L  75      34.373  17.691  50.054  1.00 36.70           C  
ATOM    544  CG1 ILE L  75      33.456  17.919  48.842  1.00 36.81           C  
ATOM    545  CG2 ILE L  75      34.197  16.304  50.695  1.00 37.11           C  
ATOM    546  CD1 ILE L  75      33.859  17.107  47.612  1.00 38.03           C  
ATOM    547  C   ILE L  75      35.073  18.483  52.222  1.00 38.86           C  
ATOM    548  O   ILE L  75      36.286  18.452  52.014  1.00 38.27           O  
ATOM    549  N   SER L  76      34.551  18.307  53.452  1.00 38.53           N  
ATOM    550  CA  SER L  76      35.408  18.061  54.577  1.00 40.72           C  
ATOM    551  CB  SER L  76      34.958  18.793  55.853  1.00 41.76           C  
ATOM    552  OG  SER L  76      33.667  18.350  56.246  1.00 45.44           O  
ATOM    553  C   SER L  76      35.418  16.591  54.870  1.00 41.38           C  
ATOM    554  O   SER L  76      34.534  15.852  54.439  1.00 41.68           O  
ATOM    555  N   GLY L  77      36.450  16.125  55.610  1.00 41.81           N  
ATOM    556  CA  GLY L  77      36.518  14.749  56.028  1.00 42.09           C  
ATOM    557  C   GLY L  77      36.480  13.873  54.819  1.00 42.17           C  
ATOM    558  O   GLY L  77      35.685  12.940  54.744  1.00 42.06           O  
ATOM    559  N   LEU L  78      37.381  14.136  53.859  1.00 40.06           N  
ATOM    560  CA  LEU L  78      37.382  13.477  52.586  1.00 39.58           C  
ATOM    561  CB  LEU L  78      38.571  13.947  51.727  1.00 39.35           C  
ATOM    562  CG  LEU L  78      38.521  13.560  50.243  1.00 42.02           C  
ATOM    563  CD1 LEU L  78      37.356  14.262  49.528  1.00 41.23           C  
ATOM    564  CD2 LEU L  78      39.868  13.837  49.559  1.00 38.87           C  
ATOM    565  C   LEU L  78      37.459  11.989  52.773  1.00 40.89           C  
ATOM    566  O   LEU L  78      38.229  11.479  53.587  1.00 43.07           O  
ATOM    567  N   ARG L  79      36.621  11.257  52.006  1.00 40.99           N  
ATOM    568  CA  ARG L  79      36.557   9.822  52.055  1.00 43.09           C  
ATOM    569  CB  ARG L  79      35.197   9.308  52.551  1.00 43.49           C  
ATOM    570  CG  ARG L  79      34.933   9.629  54.023  1.00 45.64           C  
ATOM    571  CD  ARG L  79      33.575   9.122  54.510  1.00 47.92           C  
ATOM    572  NE  ARG L  79      33.563   9.211  55.995  1.00 51.32           N  
ATOM    573  CZ  ARG L  79      32.379   9.221  56.674  1.00 53.00           C  
ATOM    574  NH1 ARG L  79      31.196   9.206  55.990  1.00 53.26           N1+
ATOM    575  NH2 ARG L  79      32.375   9.245  58.037  1.00 53.39           N  
ATOM    576  C   ARG L  79      36.757   9.317  50.655  1.00 42.45           C  
ATOM    577  O   ARG L  79      36.573  10.052  49.688  1.00 42.26           O  
ATOM    578  N   SER L  80      37.141   8.031  50.513  1.00 43.18           N  
ATOM    579  CA  SER L  80      37.436   7.441  49.234  1.00 44.00           C  
ATOM    580  CB  SER L  80      37.883   5.975  49.347  1.00 45.05           C  
ATOM    581  OG  SER L  80      39.093   5.889  50.082  1.00 41.16           O  
ATOM    582  C   SER L  80      36.212   7.448  48.367  1.00 42.52           C  
ATOM    583  O   SER L  80      36.306   7.563  47.146  1.00 41.43           O  
ATOM    584  N   GLU L  81      35.028   7.339  48.989  1.00 42.13           N  
ATOM    585  CA  GLU L  81      33.760   7.277  48.316  1.00 41.96           C  
ATOM    586  CB  GLU L  81      32.615   7.031  49.316  1.00 45.00           C  
ATOM    587  CG  GLU L  81      32.620   8.021  50.485  1.00 50.01           C  
ATOM    588  CD  GLU L  81      31.675   7.512  51.561  1.00 54.45           C  
ATOM    589  OE1 GLU L  81      30.437   7.621  51.358  1.00 55.63           O  
ATOM    590  OE2 GLU L  81      32.177   7.006  52.600  1.00 57.86           O1-
ATOM    591  C   GLU L  81      33.511   8.558  47.573  1.00 40.33           C  
ATOM    592  O   GLU L  81      32.785   8.577  46.580  1.00 40.91           O  
ATOM    593  N   ASP L  82      34.098   9.664  48.057  1.00 39.10           N  
ATOM    594  CA  ASP L  82      33.942  10.992  47.527  1.00 38.28           C  
ATOM    595  CB  ASP L  82      34.588  12.056  48.428  1.00 38.62           C  
ATOM    596  CG  ASP L  82      33.781  12.102  49.719  1.00 40.78           C  
ATOM    597  OD1 ASP L  82      32.654  11.539  49.734  1.00 41.20           O  
ATOM    598  OD2 ASP L  82      34.279  12.702  50.709  1.00 40.96           O1-
ATOM    599  C   ASP L  82      34.539  11.107  46.152  1.00 37.70           C  
ATOM    600  O   ASP L  82      34.265  12.075  45.444  1.00 38.35           O  
ATOM    601  N   GLU L  83      35.429  10.179  45.754  1.00 37.93           N  
ATOM    602  CA  GLU L  83      36.031  10.276  44.453  1.00 37.48           C  
ATOM    603  CB  GLU L  83      36.995   9.110  44.170  1.00 38.43           C  
ATOM    604  CG  GLU L  83      37.809   9.255  42.885  1.00 40.48           C  
ATOM    605  CD  GLU L  83      38.880   8.173  42.907  1.00 42.54           C  
ATOM    606  OE1 GLU L  83      39.856   8.326  43.688  1.00 43.07           O  
ATOM    607  OE2 GLU L  83      38.735   7.179  42.147  1.00 44.02           O1-
ATOM    608  C   GLU L  83      34.940  10.267  43.425  1.00 37.00           C  
ATOM    609  O   GLU L  83      34.144   9.331  43.357  1.00 38.84           O  
ATOM    610  N   ALA L  84      34.887  11.326  42.586  1.00 34.80           N  
ATOM    611  CA  ALA L  84      33.855  11.432  41.592  1.00 33.73           C  
ATOM    612  CB  ALA L  84      32.436  11.444  42.183  1.00 31.74           C  
ATOM    613  C   ALA L  84      34.034  12.737  40.878  1.00 33.68           C  
ATOM    614  O   ALA L  84      34.973  13.485  41.150  1.00 34.67           O  
ATOM    615  N   ASP L  85      33.142  13.016  39.902  1.00 32.85           N  
ATOM    616  CA  ASP L  85      33.160  14.259  39.185  1.00 31.75           C  
ATOM    617  CB  ASP L  85      32.847  14.115  37.688  1.00 32.93           C  
ATOM    618  CG  ASP L  85      34.065  13.481  37.027  1.00 36.41           C  
ATOM    619  OD1 ASP L  85      35.204  13.823  37.441  1.00 35.70           O  
ATOM    620  OD2 ASP L  85      33.873  12.644  36.103  1.00 36.21           O1-
ATOM    621  C   ASP L  85      32.127  15.151  39.809  1.00 33.14           C  
ATOM    622  O   ASP L  85      31.051  14.692  40.191  1.00 32.79           O  
ATOM    623  N   TYR L  86      32.445  16.457  39.953  1.00 31.68           N  
ATOM    624  CA  TYR L  86      31.528  17.381  40.563  1.00 30.89           C  
ATOM    625  CB  TYR L  86      32.084  18.046  41.837  1.00 30.85           C  
ATOM    626  CG  TYR L  86      32.246  16.995  42.881  1.00 31.98           C  
ATOM    627  CD1 TYR L  86      33.390  16.234  42.950  1.00 30.35           C  
ATOM    628  CD2 TYR L  86      31.246  16.772  43.798  1.00 31.95           C  
ATOM    629  CE1 TYR L  86      33.534  15.268  43.921  1.00 30.42           C  
ATOM    630  CE2 TYR L  86      31.384  15.809  44.769  1.00 31.02           C  
ATOM    631  CZ  TYR L  86      32.528  15.054  44.832  1.00 31.32           C  
ATOM    632  OH  TYR L  86      32.667  14.066  45.830  1.00 32.19           O  
ATOM    633  C   TYR L  86      31.238  18.486  39.588  1.00 32.48           C  
ATOM    634  O   TYR L  86      32.153  19.031  38.969  1.00 32.03           O  
ATOM    635  N   TYR L  87      29.941  18.844  39.434  1.00 30.90           N  
ATOM    636  CA  TYR L  87      29.551  19.865  38.499  1.00 30.03           C  
ATOM    637  CB  TYR L  87      28.614  19.365  37.378  1.00 29.11           C  
ATOM    638  CG  TYR L  87      29.280  18.334  36.526  1.00 28.48           C  
ATOM    639  CD1 TYR L  87      29.243  17.005  36.877  1.00 29.53           C  
ATOM    640  CD2 TYR L  87      29.930  18.692  35.367  1.00 28.38           C  
ATOM    641  CE1 TYR L  87      29.845  16.050  36.089  1.00 29.73           C  
ATOM    642  CE2 TYR L  87      30.534  17.743  34.576  1.00 28.90           C  
ATOM    643  CZ  TYR L  87      30.494  16.418  34.936  1.00 29.72           C  
ATOM    644  OH  TYR L  87      31.113  15.443  34.125  1.00 32.47           O  
ATOM    645  C   TYR L  87      28.753  20.924  39.205  1.00 31.39           C  
ATOM    646  O   TYR L  87      27.876  20.626  40.015  1.00 31.76           O  
ATOM    647  N   CYS L  88      29.064  22.206  38.917  1.00 31.68           N  
ATOM    648  CA  CYS L  88      28.289  23.316  39.397  1.00 31.80           C  
ATOM    649  CB  CYS L  88      29.125  24.588  39.683  1.00 33.58           C  
ATOM    650  SG  CYS L  88      30.125  25.134  38.262  1.00 36.76           S  
ATOM    651  C   CYS L  88      27.289  23.624  38.324  1.00 31.78           C  
ATOM    652  O   CYS L  88      27.442  23.183  37.183  1.00 32.69           O  
ATOM    653  N   GLU L  89      26.215  24.363  38.671  1.00 31.70           N  
ATOM    654  CA  GLU L  89      25.181  24.669  37.721  1.00 31.37           C  
ATOM    655  CB  GLU L  89      24.146  23.526  37.652  1.00 31.19           C  
ATOM    656  CG  GLU L  89      22.986  23.715  36.677  1.00 29.51           C  
ATOM    657  CD  GLU L  89      21.762  24.146  37.474  1.00 29.39           C  
ATOM    658  OE1 GLU L  89      21.419  23.442  38.463  1.00 29.67           O  
ATOM    659  OE2 GLU L  89      21.154  25.184  37.104  1.00  0.00           O1-
ATOM    660  C   GLU L  89      24.498  25.928  38.166  1.00 33.18           C  
ATOM    661  O   GLU L  89      24.381  26.197  39.363  1.00 34.15           O  
ATOM    662  N   ALA L  90      24.031  26.743  37.197  1.00 32.15           N  
ATOM    663  CA  ALA L  90      23.385  27.984  37.514  1.00 32.55           C  
ATOM    664  CB  ALA L  90      24.367  29.160  37.659  1.00 33.62           C  
ATOM    665  C   ALA L  90      22.461  28.317  36.384  1.00 34.45           C  
ATOM    666  O   ALA L  90      22.387  27.622  35.375  1.00 36.03           O  
ATOM    667  N   TRP L  91      21.515  29.242  36.628  1.00 32.41           N  
ATOM    668  CA  TRP L  91      20.602  29.635  35.591  1.00 29.58           C  
ATOM    669  CB  TRP L  91      19.218  30.039  36.119  1.00 28.99           C  
ATOM    670  CG  TRP L  91      18.257  30.453  35.035  1.00 31.22           C  
ATOM    671  CD2 TRP L  91      17.444  29.537  34.284  1.00 30.67           C  
ATOM    672  CD1 TRP L  91      17.979  31.698  34.555  1.00 32.27           C  
ATOM    673  NE1 TRP L  91      17.046  31.615  33.550  1.00 32.68           N  
ATOM    674  CE2 TRP L  91      16.707  30.292  33.373  1.00 32.68           C  
ATOM    675  CE3 TRP L  91      17.326  28.178  34.348  1.00 29.32           C  
ATOM    676  CZ2 TRP L  91      15.835  29.696  32.506  1.00 32.36           C  
ATOM    677  CZ3 TRP L  91      16.444  27.581  33.475  1.00 28.83           C  
ATOM    678  CH2 TRP L  91      15.712  28.326  32.572  1.00 33.49           C  
ATOM    679  C   TRP L  91      21.224  30.846  35.002  1.00 31.23           C  
ATOM    680  O   TRP L  91      21.709  31.696  35.743  1.00 34.01           O  
ATOM    681  N   ASP L  92      21.243  30.954  33.661  1.00 28.66           N  
ATOM    682  CA  ASP L  92      21.889  32.079  33.048  1.00 30.10           C  
ATOM    683  CB  ASP L  92      22.931  31.657  31.992  1.00 29.26           C  
ATOM    684  CG  ASP L  92      23.861  32.829  31.710  1.00 32.80           C  
ATOM    685  OD1 ASP L  92      23.347  33.959  31.505  1.00 35.73           O  
ATOM    686  OD2 ASP L  92      25.103  32.609  31.708  1.00 28.56           O1-
ATOM    687  C   ASP L  92      20.843  32.929  32.395  1.00 32.65           C  
ATOM    688  O   ASP L  92      20.088  32.468  31.540  1.00 32.07           O  
ATOM    689  N   GLY L  93      20.768  34.206  32.819  1.00 32.55           N  
ATOM    690  CA  GLY L  93      19.790  35.124  32.313  1.00 35.62           C  
ATOM    691  C   GLY L  93      20.017  35.397  30.856  1.00 36.97           C  
ATOM    692  O   GLY L  93      19.063  35.515  30.088  1.00 42.74           O  
ATOM    693  N   GLY L  94      21.290  35.552  30.437  1.00 34.92           N  
ATOM    694  CA  GLY L  94      21.564  35.874  29.062  1.00 37.40           C  
ATOM    695  C   GLY L  94      21.170  34.740  28.167  1.00 39.41           C  
ATOM    696  O   GLY L  94      20.520  34.942  27.141  1.00 39.35           O  
ATOM    697  N   LEU L  95      21.583  33.516  28.542  1.00 36.32           N  
ATOM    698  CA  LEU L  95      21.319  32.304  27.815  1.00 35.52           C  
ATOM    699  CB  LEU L  95      22.068  31.086  28.383  1.00 32.88           C  
ATOM    700  CG  LEU L  95      23.597  31.153  28.237  1.00 32.17           C  
ATOM    701  CD1 LEU L  95      24.264  29.897  28.819  1.00 32.65           C  
ATOM    702  CD2 LEU L  95      23.998  31.406  26.777  1.00 35.15           C  
ATOM    703  C   LEU L  95      19.864  31.983  27.909  1.00 35.33           C  
ATOM    704  O   LEU L  95      19.277  31.441  26.976  1.00 35.92           O  
ATOM    705  N   ARG L  96      19.242  32.316  29.056  1.00 36.64           N  
ATOM    706  CA  ARG L  96      17.867  31.978  29.258  1.00 35.30           C  
ATOM    707  CB  ARG L  96      16.990  32.481  28.101  1.00 39.44           C  
ATOM    708  CG  ARG L  96      17.052  34.002  27.933  1.00 50.72           C  
ATOM    709  CD  ARG L  96      16.663  34.483  26.535  1.00 58.32           C  
ATOM    710  NE  ARG L  96      16.819  35.966  26.497  1.00  0.00           N  
ATOM    711  CZ  ARG L  96      15.759  36.784  26.762  1.00  0.00           C  
ATOM    712  NH1 ARG L  96      14.537  36.253  27.057  1.00  0.00           N1+
ATOM    713  NH2 ARG L  96      15.921  38.138  26.712  1.00  0.00           N  
ATOM    714  C   ARG L  96      17.768  30.484  29.340  1.00 33.87           C  
ATOM    715  O   ARG L  96      16.829  29.883  28.820  1.00 32.90           O  
ATOM    716  N   GLY L  97      18.752  29.843  30.012  1.00 30.26           N  
ATOM    717  CA  GLY L  97      18.720  28.417  30.181  1.00 29.01           C  
ATOM    718  C   GLY L  97      19.707  28.061  31.252  1.00 28.01           C  
ATOM    719  O   GLY L  97      20.511  28.890  31.674  1.00 28.71           O  
ATOM    720  N   GLY L  98      19.664  26.800  31.729  1.00 24.89           N  
ATOM    721  CA  GLY L  98      20.573  26.375  32.756  1.00 25.70           C  
ATOM    722  C   GLY L  98      21.911  26.140  32.130  1.00 28.03           C  
ATOM    723  O   GLY L  98      22.013  25.763  30.964  1.00 28.95           O  
ATOM    724  N   VAL L  99      22.983  26.346  32.919  1.00 33.62           N  
ATOM    725  CA  VAL L  99      24.323  26.158  32.434  1.00 33.79           C  
ATOM    726  CB  VAL L  99      25.064  27.458  32.281  1.00 34.01           C  
ATOM    727  CG1 VAL L  99      25.228  28.096  33.672  1.00 37.23           C  
ATOM    728  CG2 VAL L  99      26.390  27.207  31.551  1.00 39.16           C  
ATOM    729  C   VAL L  99      25.072  25.315  33.422  1.00 33.41           C  
ATOM    730  O   VAL L  99      24.955  25.510  34.630  1.00 33.53           O  
ATOM    731  N   PHE L 100      25.874  24.351  32.922  1.00 33.14           N  
ATOM    732  CA  PHE L 100      26.641  23.482  33.775  1.00 31.71           C  
ATOM    733  CB  PHE L 100      26.594  21.990  33.390  1.00 31.35           C  
ATOM    734  CG  PHE L 100      25.315  21.357  33.810  1.00 30.80           C  
ATOM    735  CD1 PHE L 100      25.166  20.889  35.095  1.00 29.95           C  
ATOM    736  CD2 PHE L 100      24.274  21.205  32.926  1.00 31.69           C  
ATOM    737  CE1 PHE L 100      23.994  20.290  35.494  1.00 31.00           C  
ATOM    738  CE2 PHE L 100      23.101  20.607  33.323  1.00 32.08           C  
ATOM    739  CZ  PHE L 100      22.955  20.150  34.609  1.00 31.94           C  
ATOM    740  C   PHE L 100      28.083  23.845  33.642  1.00 32.59           C  
ATOM    741  O   PHE L 100      28.527  24.326  32.600  1.00 33.74           O  
ATOM    742  N   GLY L 101      28.852  23.625  34.727  1.00 33.12           N  
ATOM    743  CA  GLY L 101      30.263  23.856  34.691  1.00 32.21           C  
ATOM    744  C   GLY L 101      30.863  22.696  33.960  1.00 33.84           C  
ATOM    745  O   GLY L 101      30.187  21.708  33.677  1.00 33.40           O  
ATOM    746  N   GLY L 102      32.167  22.801  33.646  1.00 32.61           N  
ATOM    747  CA  GLY L 102      32.912  21.822  32.905  1.00 32.45           C  
ATOM    748  C   GLY L 102      33.012  20.535  33.665  1.00 33.26           C  
ATOM    749  O   GLY L 102      33.102  19.465  33.066  1.00 34.32           O  
ATOM    750  N   GLY L 103      33.063  20.606  35.008  1.00 33.56           N  
ATOM    751  CA  GLY L 103      33.176  19.417  35.804  1.00 32.44           C  
ATOM    752  C   GLY L 103      34.564  19.349  36.365  1.00 33.83           C  
ATOM    753  O   GLY L 103      35.533  19.746  35.720  1.00 34.70           O  
ATOM    754  N   THR L 104      34.680  18.840  37.610  1.00 32.56           N  
ATOM    755  CA  THR L 104      35.957  18.710  38.252  1.00 32.77           C  
ATOM    756  CB  THR L 104      36.099  19.594  39.457  1.00 32.85           C  
ATOM    757  OG1 THR L 104      35.925  20.954  39.089  1.00 32.97           O  
ATOM    758  CG2 THR L 104      37.495  19.390  40.070  1.00 32.08           C  
ATOM    759  C   THR L 104      36.095  17.297  38.722  1.00 32.90           C  
ATOM    760  O   THR L 104      35.212  16.759  39.390  1.00 32.88           O  
ATOM    761  N   LYS L 105      37.229  16.655  38.388  1.00 34.38           N  
ATOM    762  CA  LYS L 105      37.444  15.299  38.801  1.00 34.16           C  
ATOM    763  CB  LYS L 105      38.290  14.494  37.800  1.00 35.42           C  
ATOM    764  CG  LYS L 105      38.533  13.042  38.216  1.00 38.88           C  
ATOM    765  CD  LYS L 105      39.027  12.161  37.069  1.00 43.51           C  
ATOM    766  CE  LYS L 105      39.277  10.706  37.468  1.00 52.75           C  
ATOM    767  NZ  LYS L 105      40.594  10.584  38.125  1.00 53.40           N1+
ATOM    768  C   LYS L 105      38.183  15.342  40.102  1.00 35.21           C  
ATOM    769  O   LYS L 105      39.252  15.942  40.208  1.00 35.19           O  
ATOM    770  N   LEU L 106      37.614  14.699  41.140  1.00 35.25           N  
ATOM    771  CA  LEU L 106      38.227  14.699  42.436  1.00 34.71           C  
ATOM    772  CB  LEU L 106      37.222  14.965  43.574  1.00 34.26           C  
ATOM    773  CG  LEU L 106      37.806  14.830  44.994  1.00 37.92           C  
ATOM    774  CD1 LEU L 106      38.979  15.794  45.226  1.00 38.83           C  
ATOM    775  CD2 LEU L 106      36.701  14.976  46.053  1.00 39.28           C  
ATOM    776  C   LEU L 106      38.848  13.366  42.678  1.00 36.62           C  
ATOM    777  O   LEU L 106      38.199  12.326  42.560  1.00 36.88           O  
ATOM    778  N   THR L 107      40.149  13.368  43.028  1.00 36.36           N  
ATOM    779  CA  THR L 107      40.818  12.132  43.297  1.00 36.89           C  
ATOM    780  CB  THR L 107      42.089  11.956  42.519  1.00 37.98           C  
ATOM    781  OG1 THR L 107      41.826  12.010  41.125  1.00 37.37           O  
ATOM    782  CG2 THR L 107      42.707  10.596  42.884  1.00 37.48           C  
ATOM    783  C   THR L 107      41.186  12.128  44.744  1.00 37.28           C  
ATOM    784  O   THR L 107      41.713  13.108  45.268  1.00 36.79           O  
ATOM    785  N   VAL L 108      40.889  11.012  45.435  1.00 37.80           N  
ATOM    786  CA  VAL L 108      41.259  10.891  46.814  1.00 38.72           C  
ATOM    787  CB  VAL L 108      40.269  10.090  47.609  1.00 38.96           C  
ATOM    788  CG1 VAL L 108      40.794   9.952  49.047  1.00 39.63           C  
ATOM    789  CG2 VAL L 108      38.896  10.774  47.505  1.00 38.74           C  
ATOM    790  C   VAL L 108      42.556  10.149  46.807  1.00 41.02           C  
ATOM    791  O   VAL L 108      42.620   8.989  46.407  1.00 41.30           O  
ATOM    792  N   LEU L 109      43.633  10.806  47.279  1.00 41.67           N  
ATOM    793  CA  LEU L 109      44.942  10.222  47.188  1.00 43.07           C  
ATOM    794  CB  LEU L 109      46.054  11.186  47.634  1.00 45.97           C  
ATOM    795  CG  LEU L 109      46.191  12.408  46.707  1.00 45.43           C  
ATOM    796  CD1 LEU L 109      47.310  13.351  47.170  1.00 47.14           C  
ATOM    797  CD2 LEU L 109      46.366  11.972  45.242  1.00 43.76           C  
ATOM    798  C   LEU L 109      45.006   8.991  48.023  1.00 45.85           C  
ATOM    799  O   LEU L 109      44.537   8.950  49.159  1.00 45.43           O  
ATOM    800  N   GLY L 110      45.608   7.936  47.450  1.00 45.74           N  
ATOM    801  CA  GLY L 110      45.725   6.691  48.145  1.00 48.63           C  
ATOM    802  C   GLY L 110      46.775   5.872  47.407  1.00 49.16           C  
ATOM    803  O   GLY L 110      47.989   6.139  47.611  1.00 51.27           O  
ATOM    804  OXT GLY L 110      46.375   4.964  46.631  1.00  0.00           O1-
TER     805      GLY L 110 
HETATM  806  N   UNK H 111       7.635   4.458  46.407  1.00 56.00           N  
HETATM  807  CA  UNK H 111       8.821   5.335  46.285  1.00 56.09           C  
HETATM  808  C   UNK H 111       8.837   6.002  44.948  1.00 51.89           C  
HETATM  809  O   UNK H 111       8.394   5.431  43.954  1.00 52.59           O  
ATOM    810  N   VAL H 112       9.362   7.241  44.893  1.00 46.82           N  
ATOM    811  CA  VAL H 112       9.356   7.980  43.664  1.00 43.30           C  
ATOM    812  CB  VAL H 112       9.696   9.432  43.845  1.00 44.07           C  
ATOM    813  CG1 VAL H 112       9.737  10.114  42.468  1.00 42.27           C  
ATOM    814  CG2 VAL H 112       8.674  10.057  44.810  1.00 44.46           C  
ATOM    815  C   VAL H 112      10.391   7.372  42.780  1.00 43.94           C  
ATOM    816  O   VAL H 112      11.477   7.023  43.241  1.00 45.45           O  
ATOM    817  N   GLN H 113      10.076   7.215  41.478  1.00 43.05           N  
ATOM    818  CA  GLN H 113      11.048   6.585  40.636  1.00 43.40           C  
ATOM    819  CB  GLN H 113      10.906   5.050  40.675  1.00 47.30           C  
ATOM    820  CG  GLN H 113      12.062   4.268  40.055  1.00 52.70           C  
ATOM    821  CD  GLN H 113      11.904   2.813  40.488  1.00 57.22           C  
ATOM    822  OE1 GLN H 113      11.759   2.520  41.674  1.00 60.04           O  
ATOM    823  NE2 GLN H 113      11.927   1.874  39.506  1.00 61.02           N  
ATOM    824  C   GLN H 113      10.882   7.067  39.222  1.00 41.11           C  
ATOM    825  O   GLN H 113       9.767   7.292  38.752  1.00 40.59           O  
ATOM    826  N   LEU H 114      12.016   7.272  38.519  1.00 39.24           N  
ATOM    827  CA  LEU H 114      11.997   7.644  37.128  1.00 37.70           C  
ATOM    828  CB  LEU H 114      12.722   8.972  36.835  1.00 37.56           C  
ATOM    829  CG  LEU H 114      11.990  10.212  37.381  1.00 38.63           C  
ATOM    830  CD1 LEU H 114      12.756  11.505  37.055  1.00 36.55           C  
ATOM    831  CD2 LEU H 114      10.538  10.261  36.875  1.00 40.36           C  
ATOM    832  C   LEU H 114      12.727   6.563  36.396  1.00 39.00           C  
ATOM    833  O   LEU H 114      13.913   6.337  36.638  1.00 40.92           O  
ATOM    834  N   VAL H 115      12.036   5.860  35.475  1.00 37.44           N  
ATOM    835  CA  VAL H 115      12.675   4.785  34.766  1.00 35.00           C  
ATOM    836  CB  VAL H 115      11.960   3.471  34.891  1.00 36.71           C  
ATOM    837  CG1 VAL H 115      12.657   2.446  33.982  1.00 36.49           C  
ATOM    838  CG2 VAL H 115      11.944   3.061  36.372  1.00 34.34           C  
ATOM    839  C   VAL H 115      12.711   5.129  33.313  1.00 37.27           C  
ATOM    840  O   VAL H 115      11.692   5.483  32.720  1.00 37.23           O  
ATOM    841  N   GLN H 116      13.905   5.011  32.698  1.00 36.41           N  
ATOM    842  CA  GLN H 116      14.055   5.369  31.317  1.00 36.02           C  
ATOM    843  CB  GLN H 116      15.302   6.225  31.039  1.00 35.59           C  
ATOM    844  CG  GLN H 116      15.239   7.576  31.757  1.00 35.74           C  
ATOM    845  CD  GLN H 116      16.485   8.375  31.412  1.00 37.03           C  
ATOM    846  OE1 GLN H 116      17.276   8.729  32.284  1.00 37.42           O  
ATOM    847  NE2 GLN H 116      16.662   8.675  30.096  1.00 36.30           N  
ATOM    848  C   GLN H 116      14.112   4.136  30.465  1.00 38.07           C  
ATOM    849  O   GLN H 116      14.243   3.018  30.961  1.00 39.63           O  
ATOM    850  N   SER H 117      13.993   4.339  29.135  1.00 38.23           N  
ATOM    851  CA  SER H 117      13.979   3.289  28.153  1.00 39.56           C  
ATOM    852  CB  SER H 117      13.636   3.780  26.737  1.00 40.22           C  
ATOM    853  OG  SER H 117      12.348   4.371  26.713  1.00 37.54           O  
ATOM    854  C   SER H 117      15.357   2.715  28.043  1.00 39.73           C  
ATOM    855  O   SER H 117      16.333   3.292  28.517  1.00 37.53           O  
ATOM    856  N   GLY H 118      15.463   1.547  27.377  1.00 40.27           N  
ATOM    857  CA  GLY H 118      16.710   0.843  27.265  1.00 39.97           C  
ATOM    858  C   GLY H 118      17.575   1.459  26.206  1.00 39.36           C  
ATOM    859  O   GLY H 118      17.144   2.320  25.442  1.00 36.87           O  
ATOM    860  N   ALA H 119      18.833   0.971  26.127  1.00 40.18           N  
ATOM    861  CA  ALA H 119      19.838   1.480  25.234  1.00 39.28           C  
ATOM    862  CB  ALA H 119      21.206   0.795  25.398  1.00 39.02           C  
ATOM    863  C   ALA H 119      19.398   1.304  23.817  1.00 39.19           C  
ATOM    864  O   ALA H 119      18.674   0.366  23.486  1.00 39.85           O  
ATOM    865  N   GLU H 120      19.827   2.239  22.942  1.00 38.76           N  
ATOM    866  CA  GLU H 120      19.416   2.193  21.568  1.00 40.98           C  
ATOM    867  CB  GLU H 120      18.513   3.380  21.186  1.00 42.57           C  
ATOM    868  CG  GLU H 120      17.213   3.460  21.990  1.00 44.73           C  
ATOM    869  CD  GLU H 120      16.221   2.457  21.422  1.00 49.09           C  
ATOM    870  OE1 GLU H 120      16.615   1.683  20.510  1.00 50.01           O  
ATOM    871  OE2 GLU H 120      15.051   2.454  21.891  1.00 50.03           O1-
ATOM    872  C   GLU H 120      20.625   2.282  20.685  1.00 41.42           C  
ATOM    873  O   GLU H 120      21.554   3.045  20.950  1.00 39.79           O  
ATOM    874  N   VAL H 121      20.644   1.471  19.606  1.00 42.53           N  
ATOM    875  CA  VAL H 121      21.702   1.536  18.639  1.00 41.14           C  
ATOM    876  CB  VAL H 121      22.417   0.230  18.449  1.00 42.11           C  
ATOM    877  CG1 VAL H 121      23.481   0.401  17.351  1.00 42.26           C  
ATOM    878  CG2 VAL H 121      22.995  -0.208  19.805  1.00 42.69           C  
ATOM    879  C   VAL H 121      21.037   1.884  17.343  1.00 41.48           C  
ATOM    880  O   VAL H 121      20.134   1.176  16.899  1.00 41.97           O  
ATOM    881  N   LYS H 122      21.472   2.986  16.696  1.00 40.88           N  
ATOM    882  CA  LYS H 122      20.798   3.423  15.506  1.00 41.48           C  
ATOM    883  CB  LYS H 122      19.856   4.611  15.762  1.00 41.04           C  
ATOM    884  CG  LYS H 122      18.648   4.278  16.641  1.00 42.85           C  
ATOM    885  CD  LYS H 122      17.709   3.247  16.014  1.00 46.42           C  
ATOM    886  CE  LYS H 122      16.329   3.197  16.670  1.00 45.98           C  
ATOM    887  NZ  LYS H 122      15.428   2.324  15.886  1.00 49.82           N1+
ATOM    888  C   LYS H 122      21.800   3.891  14.495  1.00 41.74           C  
ATOM    889  O   LYS H 122      22.994   3.992  14.772  1.00 40.47           O  
ATOM    890  N   LYS H 123      21.317   4.162  13.262  1.00 42.49           N  
ATOM    891  CA  LYS H 123      22.153   4.686  12.219  1.00 44.47           C  
ATOM    892  CB  LYS H 123      22.097   3.907  10.893  1.00 45.77           C  
ATOM    893  CG  LYS H 123      22.819   2.562  10.939  1.00 48.83           C  
ATOM    894  CD  LYS H 123      22.695   1.761   9.642  1.00 53.37           C  
ATOM    895  CE  LYS H 123      23.469   0.443   9.664  1.00 56.97           C  
ATOM    896  NZ  LYS H 123      23.360  -0.228   8.350  1.00 58.94           N1+
ATOM    897  C   LYS H 123      21.681   6.074  11.929  1.00 41.74           C  
ATOM    898  O   LYS H 123      20.516   6.410  12.132  1.00 41.62           O  
ATOM    899  N   PRO H 124      22.581   6.896  11.464  1.00 42.87           N  
ATOM    900  CA  PRO H 124      22.286   8.274  11.186  1.00 41.43           C  
ATOM    901  CD  PRO H 124      23.767   6.435  10.764  1.00 44.99           C  
ATOM    902  CB  PRO H 124      23.567   8.844  10.581  1.00 41.76           C  
ATOM    903  CG  PRO H 124      24.194   7.621   9.885  1.00 45.43           C  
ATOM    904  C   PRO H 124      21.137   8.394  10.234  1.00 42.76           C  
ATOM    905  O   PRO H 124      21.076   7.635   9.268  1.00 42.83           O  
ATOM    906  N   GLY H 125      20.229   9.357  10.494  1.00 41.71           N  
ATOM    907  CA  GLY H 125      19.117   9.614   9.625  1.00 43.50           C  
ATOM    908  C   GLY H 125      17.868   8.984  10.167  1.00 42.57           C  
ATOM    909  O   GLY H 125      16.768   9.320   9.730  1.00 44.00           O  
ATOM    910  N   GLU H 126      17.992   8.054  11.133  1.00 42.14           N  
ATOM    911  CA  GLU H 126      16.822   7.401  11.654  1.00 43.28           C  
ATOM    912  CB  GLU H 126      17.110   5.999  12.222  1.00 42.77           C  
ATOM    913  CG  GLU H 126      17.465   4.979  11.136  1.00 44.46           C  
ATOM    914  CD  GLU H 126      17.784   3.649  11.804  1.00 49.47           C  
ATOM    915  OE1 GLU H 126      18.898   3.528  12.379  1.00 53.74           O  
ATOM    916  OE2 GLU H 126      16.918   2.734  11.747  1.00 49.12           O1-
ATOM    917  C   GLU H 126      16.215   8.239  12.740  1.00 42.70           C  
ATOM    918  O   GLU H 126      16.893   9.049  13.371  1.00 42.09           O  
ATOM    919  N   SER H 127      14.888   8.084  12.954  1.00 42.79           N  
ATOM    920  CA  SER H 127      14.198   8.807  13.989  1.00 42.68           C  
ATOM    921  CB  SER H 127      12.696   9.008  13.711  1.00 44.17           C  
ATOM    922  OG  SER H 127      12.504   9.820  12.563  1.00 45.78           O  
ATOM    923  C   SER H 127      14.294   8.003  15.252  1.00 42.28           C  
ATOM    924  O   SER H 127      14.486   6.790  15.207  1.00 43.50           O  
ATOM    925  N   LEU H 128      14.168   8.672  16.418  1.00 41.56           N  
ATOM    926  CA  LEU H 128      14.244   7.952  17.657  1.00 41.00           C  
ATOM    927  CB  LEU H 128      15.689   7.820  18.177  1.00 39.93           C  
ATOM    928  CG  LEU H 128      15.826   7.054  19.507  1.00 38.88           C  
ATOM    929  CD1 LEU H 128      15.357   5.597  19.372  1.00 37.99           C  
ATOM    930  CD2 LEU H 128      17.256   7.162  20.060  1.00 38.34           C  
ATOM    931  C   LEU H 128      13.446   8.680  18.695  1.00 39.43           C  
ATOM    932  O   LEU H 128      13.359   9.908  18.692  1.00 38.22           O  
ATOM    933  N   LYS H 129      12.810   7.912  19.607  1.00 39.45           N  
ATOM    934  CA  LYS H 129      12.059   8.490  20.681  1.00 39.06           C  
ATOM    935  CB  LYS H 129      10.541   8.343  20.482  1.00 40.86           C  
ATOM    936  CG  LYS H 129       9.676   9.142  21.459  1.00 42.06           C  
ATOM    937  CD  LYS H 129       8.214   9.227  21.010  1.00 43.81           C  
ATOM    938  CE  LYS H 129       7.328  10.069  21.929  1.00 51.13           C  
ATOM    939  NZ  LYS H 129       5.948  10.105  21.400  1.00 52.29           N1+
ATOM    940  C   LYS H 129      12.427   7.710  21.906  1.00 37.92           C  
ATOM    941  O   LYS H 129      12.275   6.491  21.932  1.00 38.90           O  
ATOM    942  N   ILE H 130      12.916   8.398  22.960  1.00 36.26           N  
ATOM    943  CA  ILE H 130      13.283   7.732  24.181  1.00 35.98           C  
ATOM    944  CB  ILE H 130      14.713   7.945  24.590  1.00 35.26           C  
ATOM    945  CG1 ILE H 130      15.004   9.433  24.844  1.00 34.70           C  
ATOM    946  CG2 ILE H 130      15.611   7.311  23.515  1.00 34.59           C  
ATOM    947  CD1 ILE H 130      16.373   9.671  25.480  1.00 33.66           C  
ATOM    948  C   ILE H 130      12.384   8.264  25.255  1.00 37.48           C  
ATOM    949  O   ILE H 130      11.882   9.382  25.150  1.00 36.10           O  
ATOM    950  N   SER H 131      12.137   7.460  26.314  1.00 36.77           N  
ATOM    951  CA  SER H 131      11.159   7.872  27.282  1.00 36.29           C  
ATOM    952  CB  SER H 131       9.895   6.995  27.261  1.00 38.04           C  
ATOM    953  OG  SER H 131      10.229   5.654  27.584  1.00 39.99           O  
ATOM    954  C   SER H 131      11.686   7.853  28.685  1.00 36.45           C  
ATOM    955  O   SER H 131      12.741   7.294  28.983  1.00 35.95           O  
ATOM    956  N   CYS H 132      10.940   8.539  29.580  1.00 35.79           N  
ATOM    957  CA  CYS H 132      11.226   8.621  30.986  1.00 35.75           C  
ATOM    958  CB  CYS H 132      11.886   9.969  31.369  1.00 36.41           C  
ATOM    959  SG  CYS H 132      12.265  10.141  33.141  1.00 42.27           S  
ATOM    960  C   CYS H 132       9.899   8.526  31.683  1.00 36.62           C  
ATOM    961  O   CYS H 132       9.091   9.451  31.607  1.00 37.80           O  
ATOM    962  N   LYS H 133       9.634   7.407  32.395  1.00 36.76           N  
ATOM    963  CA  LYS H 133       8.342   7.271  33.005  1.00 36.28           C  
ATOM    964  CB  LYS H 133       7.657   5.912  32.764  1.00 41.63           C  
ATOM    965  CG  LYS H 133       8.201   4.754  33.598  1.00 47.89           C  
ATOM    966  CD  LYS H 133       7.319   3.507  33.514  1.00 50.12           C  
ATOM    967  CE  LYS H 133       5.890   3.727  34.017  1.00 55.59           C  
ATOM    968  NZ  LYS H 133       5.069   2.521  33.768  1.00 57.33           N1+
ATOM    969  C   LYS H 133       8.471   7.474  34.476  1.00 36.87           C  
ATOM    970  O   LYS H 133       9.377   6.950  35.122  1.00 36.17           O  
ATOM    971  N   GLY H 134       7.532   8.251  35.045  1.00 36.52           N  
ATOM    972  CA  GLY H 134       7.593   8.550  36.443  1.00 36.46           C  
ATOM    973  C   GLY H 134       6.533   7.773  37.143  1.00 38.84           C  
ATOM    974  O   GLY H 134       5.492   7.449  36.568  1.00 42.31           O  
ATOM    975  N   SER H 135       6.796   7.453  38.426  1.00 36.38           N  
ATOM    976  CA  SER H 135       5.854   6.720  39.209  1.00 37.77           C  
ATOM    977  CB  SER H 135       6.091   5.200  39.176  1.00 40.12           C  
ATOM    978  OG  SER H 135       7.362   4.891  39.730  1.00 43.01           O  
ATOM    979  C   SER H 135       5.987   7.163  40.635  1.00 38.17           C  
ATOM    980  O   SER H 135       7.000   7.734  41.037  1.00 38.46           O  
ATOM    981  N   GLU H 136       4.929   6.861  41.415  1.00 34.72           N  
ATOM    982  CA  GLU H 136       4.779   7.121  42.816  1.00 34.19           C  
ATOM    983  CB  GLU H 136       5.863   6.458  43.676  1.00  0.00           C  
ATOM    984  CG  GLU H 136       5.716   4.934  43.714  1.00  0.00           C  
ATOM    985  CD  GLU H 136       4.533   4.580  44.603  1.00  0.00           C  
ATOM    986  OE1 GLU H 136       4.280   5.330  45.584  1.00  0.00           O  
ATOM    987  OE2 GLU H 136       3.870   3.550  44.309  1.00  0.00           O1-
ATOM    988  C   GLU H 136       4.701   8.582  43.131  1.00 34.93           C  
ATOM    989  O   GLU H 136       4.972   8.987  44.261  1.00 38.10           O  
ATOM    990  N   TYR H 137       4.320   9.423  42.151  1.00 35.71           N  
ATOM    991  CA  TYR H 137       4.072  10.798  42.475  1.00 36.16           C  
ATOM    992  CB  TYR H 137       5.331  11.684  42.616  1.00 34.98           C  
ATOM    993  CG  TYR H 137       6.005  11.925  41.310  1.00 31.45           C  
ATOM    994  CD1 TYR H 137       6.968  11.064  40.843  1.00 29.89           C  
ATOM    995  CD2 TYR H 137       5.682  13.028  40.556  1.00 32.11           C  
ATOM    996  CE1 TYR H 137       7.593  11.294  39.640  1.00 28.54           C  
ATOM    997  CE2 TYR H 137       6.303  13.265  39.353  1.00 30.25           C  
ATOM    998  CZ  TYR H 137       7.262  12.397  38.892  1.00 28.97           C  
ATOM    999  OH  TYR H 137       7.900  12.637  37.658  1.00 27.72           O  
ATOM   1000  C   TYR H 137       3.149  11.347  41.432  1.00 36.10           C  
ATOM   1001  O   TYR H 137       2.823  10.662  40.462  1.00 36.85           O  
ATOM   1002  N   SER H 138       2.680  12.599  41.612  1.00 35.93           N  
ATOM   1003  CA  SER H 138       1.793  13.168  40.638  1.00 41.78           C  
ATOM   1004  CB  SER H 138       0.976  14.348  41.190  1.00 47.87           C  
ATOM   1005  OG  SER H 138       0.118  14.870  40.186  1.00 55.55           O  
ATOM   1006  C   SER H 138       2.663  13.684  39.535  1.00 37.94           C  
ATOM   1007  O   SER H 138       3.344  14.699  39.674  1.00 35.41           O  
ATOM   1008  N   PHE H 139       2.603  12.999  38.379  1.00 35.87           N  
ATOM   1009  CA  PHE H 139       3.457  13.245  37.251  1.00 33.49           C  
ATOM   1010  CB  PHE H 139       3.196  12.249  36.103  1.00 34.53           C  
ATOM   1011  CG  PHE H 139       4.271  12.387  35.079  1.00 35.90           C  
ATOM   1012  CD1 PHE H 139       5.436  11.666  35.198  1.00 35.45           C  
ATOM   1013  CD2 PHE H 139       4.118  13.230  34.003  1.00 38.20           C  
ATOM   1014  CE1 PHE H 139       6.437  11.779  34.260  1.00 35.42           C  
ATOM   1015  CE2 PHE H 139       5.114  13.350  33.062  1.00 37.45           C  
ATOM   1016  CZ  PHE H 139       6.277  12.626  33.189  1.00 36.23           C  
ATOM   1017  C   PHE H 139       3.239  14.633  36.726  1.00 31.76           C  
ATOM   1018  O   PHE H 139       4.203  15.299  36.352  1.00 30.67           O  
ATOM   1019  N   PRO H 140       2.023  15.100  36.654  1.00 34.06           N  
ATOM   1020  CA  PRO H 140       1.813  16.413  36.104  1.00 34.37           C  
ATOM   1021  CD  PRO H 140       0.907  14.213  36.355  1.00  0.00           C  
ATOM   1022  CB  PRO H 140       0.320  16.505  35.796  1.00 40.79           C  
ATOM   1023  CG  PRO H 140      -0.074  15.045  35.514  1.00  0.00           C  
ATOM   1024  C   PRO H 140       2.338  17.551  36.927  1.00 33.04           C  
ATOM   1025  O   PRO H 140       2.489  18.644  36.384  1.00 36.08           O  
ATOM   1026  N   ASN H 141       2.581  17.342  38.232  1.00 30.64           N  
ATOM   1027  CA  ASN H 141       2.989  18.392  39.124  1.00 31.97           C  
ATOM   1028  CB  ASN H 141       2.739  18.064  40.600  1.00 35.16           C  
ATOM   1029  CG  ASN H 141       1.242  18.239  40.824  1.00 46.90           C  
ATOM   1030  OD1 ASN H 141       0.441  18.109  39.900  1.00 49.23           O  
ATOM   1031  ND2 ASN H 141       0.855  18.575  42.081  1.00 47.88           N  
ATOM   1032  C   ASN H 141       4.415  18.865  38.962  1.00 30.67           C  
ATOM   1033  O   ASN H 141       4.690  20.022  39.276  1.00 29.58           O  
ATOM   1034  N   TYR H 142       5.371  18.025  38.501  1.00 27.51           N  
ATOM   1035  CA  TYR H 142       6.753  18.464  38.539  1.00 27.03           C  
ATOM   1036  CB  TYR H 142       7.660  17.504  39.329  1.00 25.35           C  
ATOM   1037  CG  TYR H 142       7.178  17.459  40.736  1.00 28.67           C  
ATOM   1038  CD1 TYR H 142       6.099  16.677  41.076  1.00 31.80           C  
ATOM   1039  CD2 TYR H 142       7.810  18.186  41.717  1.00 29.06           C  
ATOM   1040  CE1 TYR H 142       5.648  16.625  42.374  1.00 32.66           C  
ATOM   1041  CE2 TYR H 142       7.364  18.138  43.016  1.00 31.52           C  
ATOM   1042  CZ  TYR H 142       6.281  17.359  43.347  1.00 34.10           C  
ATOM   1043  OH  TYR H 142       5.825  17.311  44.683  1.00 36.58           O  
ATOM   1044  C   TYR H 142       7.375  18.550  37.161  1.00 25.05           C  
ATOM   1045  O   TYR H 142       7.022  17.779  36.269  1.00 25.52           O  
ATOM   1046  N   TRP H 143       8.337  19.505  36.977  1.00 32.64           N  
ATOM   1047  CA  TRP H 143       9.067  19.703  35.748  1.00 32.82           C  
ATOM   1048  CB  TRP H 143       9.940  20.970  35.778  1.00 33.00           C  
ATOM   1049  CG  TRP H 143       9.166  22.264  35.886  1.00 33.50           C  
ATOM   1050  CD2 TRP H 143       9.044  23.227  34.829  1.00 32.36           C  
ATOM   1051  CD1 TRP H 143       8.491  22.777  36.957  1.00 33.89           C  
ATOM   1052  NE1 TRP H 143       7.948  23.996  36.629  1.00 34.12           N  
ATOM   1053  CE2 TRP H 143       8.284  24.287  35.324  1.00 33.96           C  
ATOM   1054  CE3 TRP H 143       9.532  23.232  33.554  1.00 34.22           C  
ATOM   1055  CZ2 TRP H 143       7.998  25.373  34.547  1.00 34.97           C  
ATOM   1056  CZ3 TRP H 143       9.235  24.325  32.771  1.00 33.90           C  
ATOM   1057  CH2 TRP H 143       8.483  25.375  33.258  1.00 35.02           C  
ATOM   1058  C   TRP H 143      10.001  18.543  35.551  1.00 33.21           C  
ATOM   1059  O   TRP H 143      10.499  17.962  36.515  1.00 33.08           O  
ATOM   1060  N   ILE H 144      10.242  18.158  34.277  1.00 32.84           N  
ATOM   1061  CA  ILE H 144      11.177  17.110  33.967  1.00 33.11           C  
ATOM   1062  CB  ILE H 144      10.580  15.982  33.171  1.00 34.73           C  
ATOM   1063  CG1 ILE H 144       9.502  15.250  33.988  1.00 35.21           C  
ATOM   1064  CG2 ILE H 144      11.725  15.065  32.710  1.00 34.28           C  
ATOM   1065  CD1 ILE H 144      10.040  14.608  35.266  1.00 34.23           C  
ATOM   1066  C   ILE H 144      12.256  17.722  33.123  1.00 33.33           C  
ATOM   1067  O   ILE H 144      11.975  18.419  32.149  1.00 33.90           O  
ATOM   1068  N   ALA H 145      13.532  17.469  33.486  1.00 32.64           N  
ATOM   1069  CA  ALA H 145      14.641  18.036  32.764  1.00 32.70           C  
ATOM   1070  CB  ALA H 145      15.670  18.730  33.673  1.00 31.91           C  
ATOM   1071  C   ALA H 145      15.362  16.941  32.028  1.00 34.47           C  
ATOM   1072  O   ALA H 145      15.332  15.776  32.427  1.00 34.41           O  
ATOM   1073  N   TRP H 146      15.999  17.301  30.889  1.00 32.20           N  
ATOM   1074  CA  TRP H 146      16.760  16.358  30.117  1.00 31.90           C  
ATOM   1075  CB  TRP H 146      16.255  16.181  28.673  1.00 32.59           C  
ATOM   1076  CG  TRP H 146      14.922  15.482  28.581  1.00 34.08           C  
ATOM   1077  CD2 TRP H 146      14.767  14.056  28.537  1.00 32.54           C  
ATOM   1078  CD1 TRP H 146      13.665  16.010  28.532  1.00 34.14           C  
ATOM   1079  NE1 TRP H 146      12.736  15.000  28.463  1.00 34.75           N  
ATOM   1080  CE2 TRP H 146      13.400  13.792  28.466  1.00 33.75           C  
ATOM   1081  CE3 TRP H 146      15.690  13.049  28.558  1.00 31.56           C  
ATOM   1082  CZ2 TRP H 146      12.932  12.510  28.413  1.00 34.79           C  
ATOM   1083  CZ3 TRP H 146      15.215  11.758  28.503  1.00 33.51           C  
ATOM   1084  CH2 TRP H 146      13.862  11.494  28.432  1.00 32.88           C  
ATOM   1085  C   TRP H 146      18.172  16.850  30.036  1.00 33.51           C  
ATOM   1086  O   TRP H 146      18.419  18.032  29.787  1.00 32.54           O  
ATOM   1087  N   VAL H 147      19.140  15.933  30.254  1.00 31.94           N  
ATOM   1088  CA  VAL H 147      20.531  16.286  30.220  1.00 30.59           C  
ATOM   1089  CB  VAL H 147      21.192  16.215  31.565  1.00 30.58           C  
ATOM   1090  CG1 VAL H 147      22.686  16.544  31.399  1.00 32.08           C  
ATOM   1091  CG2 VAL H 147      20.450  17.155  32.530  1.00 30.42           C  
ATOM   1092  C   VAL H 147      21.247  15.313  29.327  1.00 32.65           C  
ATOM   1093  O   VAL H 147      20.915  14.129  29.280  1.00 32.23           O  
ATOM   1094  N   ARG H 148      22.268  15.803  28.592  1.00 31.49           N  
ATOM   1095  CA  ARG H 148      23.009  14.968  27.684  1.00 31.50           C  
ATOM   1096  CB  ARG H 148      23.037  15.525  26.249  1.00 32.06           C  
ATOM   1097  CG  ARG H 148      23.820  14.662  25.256  1.00 34.46           C  
ATOM   1098  CD  ARG H 148      23.875  15.255  23.844  1.00 36.78           C  
ATOM   1099  NE  ARG H 148      24.810  16.416  23.881  1.00 37.60           N  
ATOM   1100  CZ  ARG H 148      25.085  17.110  22.740  1.00 41.26           C  
ATOM   1101  NH1 ARG H 148      24.501  16.747  21.558  1.00 40.50           N1+
ATOM   1102  NH2 ARG H 148      25.943  18.171  22.773  1.00 41.06           N  
ATOM   1103  C   ARG H 148      24.430  14.892  28.147  1.00 32.54           C  
ATOM   1104  O   ARG H 148      24.976  15.861  28.674  1.00 32.28           O  
ATOM   1105  N   GLN H 149      25.063  13.708  27.992  1.00 32.60           N  
ATOM   1106  CA  GLN H 149      26.448  13.583  28.345  1.00 32.34           C  
ATOM   1107  CB  GLN H 149      26.675  12.935  29.721  1.00 31.93           C  
ATOM   1108  CG  GLN H 149      28.141  12.930  30.161  1.00 32.76           C  
ATOM   1109  CD  GLN H 149      28.224  12.300  31.545  1.00 34.03           C  
ATOM   1110  OE1 GLN H 149      27.362  11.516  31.938  1.00 34.77           O  
ATOM   1111  NE2 GLN H 149      29.289  12.658  32.313  1.00 32.61           N  
ATOM   1112  C   GLN H 149      27.115  12.729  27.310  1.00 33.33           C  
ATOM   1113  O   GLN H 149      26.835  11.537  27.191  1.00 33.87           O  
ATOM   1114  N   MET H 150      28.038  13.331  26.532  1.00 34.20           N  
ATOM   1115  CA  MET H 150      28.747  12.600  25.521  1.00 36.51           C  
ATOM   1116  CB  MET H 150      29.403  13.502  24.463  1.00 38.06           C  
ATOM   1117  CG  MET H 150      28.367  14.228  23.598  1.00 40.87           C  
ATOM   1118  SD  MET H 150      29.055  15.329  22.327  1.00 64.86           S  
ATOM   1119  CE  MET H 150      29.507  16.647  23.494  1.00 62.59           C  
ATOM   1120  C   MET H 150      29.801  11.808  26.222  1.00 37.31           C  
ATOM   1121  O   MET H 150      30.182  12.130  27.346  1.00 38.56           O  
ATOM   1122  N   PRO H 151      30.293  10.773  25.603  1.00 38.98           N  
ATOM   1123  CA  PRO H 151      31.241   9.959  26.301  1.00 38.55           C  
ATOM   1124  CD  PRO H 151      29.520  10.000  24.644  1.00 38.93           C  
ATOM   1125  CB  PRO H 151      31.446   8.723  25.433  1.00 39.72           C  
ATOM   1126  CG  PRO H 151      30.082   8.567  24.729  1.00 40.87           C  
ATOM   1127  C   PRO H 151      32.476  10.702  26.691  1.00 38.54           C  
ATOM   1128  O   PRO H 151      33.115  11.311  25.834  1.00 40.30           O  
ATOM   1129  N   GLY H 152      32.820  10.650  27.995  1.00 38.71           N  
ATOM   1130  CA  GLY H 152      34.010  11.254  28.521  1.00 40.12           C  
ATOM   1131  C   GLY H 152      33.833  12.737  28.637  1.00 41.04           C  
ATOM   1132  O   GLY H 152      34.793  13.451  28.925  1.00 40.50           O  
ATOM   1133  N   LYS H 153      32.603  13.247  28.437  1.00 38.43           N  
ATOM   1134  CA  LYS H 153      32.411  14.671  28.480  1.00 38.54           C  
ATOM   1135  CB  LYS H 153      31.706  15.234  27.233  1.00 39.12           C  
ATOM   1136  CG  LYS H 153      32.473  14.990  25.933  1.00 43.02           C  
ATOM   1137  CD  LYS H 153      33.886  15.575  25.924  1.00 47.11           C  
ATOM   1138  CE  LYS H 153      34.643  15.291  24.627  1.00 51.37           C  
ATOM   1139  NZ  LYS H 153      36.004  15.865  24.695  1.00 52.40           N1+
ATOM   1140  C   LYS H 153      31.549  15.003  29.658  1.00 36.85           C  
ATOM   1141  O   LYS H 153      31.141  14.126  30.417  1.00 36.76           O  
ATOM   1142  N   GLY H 154      31.277  16.312  29.849  1.00 35.35           N  
ATOM   1143  CA  GLY H 154      30.505  16.775  30.968  1.00 33.36           C  
ATOM   1144  C   GLY H 154      29.042  16.807  30.633  1.00 34.24           C  
ATOM   1145  O   GLY H 154      28.621  16.449  29.535  1.00 34.04           O  
ATOM   1146  N   LEU H 155      28.225  17.263  31.613  1.00 33.16           N  
ATOM   1147  CA  LEU H 155      26.789  17.335  31.509  1.00 33.39           C  
ATOM   1148  CB  LEU H 155      26.114  17.478  32.883  1.00 32.39           C  
ATOM   1149  CG  LEU H 155      26.360  16.300  33.844  1.00 32.21           C  
ATOM   1150  CD1 LEU H 155      25.649  16.531  35.184  1.00 30.38           C  
ATOM   1151  CD2 LEU H 155      25.971  14.960  33.203  1.00 31.65           C  
ATOM   1152  C   LEU H 155      26.389  18.549  30.722  1.00 33.97           C  
ATOM   1153  O   LEU H 155      27.007  19.606  30.836  1.00 35.37           O  
ATOM   1154  N   GLU H 156      25.319  18.417  29.898  1.00 32.96           N  
ATOM   1155  CA  GLU H 156      24.786  19.521  29.136  1.00 33.65           C  
ATOM   1156  CB  GLU H 156      24.995  19.406  27.617  1.00 35.86           C  
ATOM   1157  CG  GLU H 156      26.427  19.671  27.157  1.00 39.87           C  
ATOM   1158  CD  GLU H 156      26.453  19.516  25.645  1.00 43.01           C  
ATOM   1159  OE1 GLU H 156      25.778  20.328  24.956  1.00 46.80           O  
ATOM   1160  OE2 GLU H 156      27.136  18.577  25.160  1.00 45.00           O1-
ATOM   1161  C   GLU H 156      23.298  19.562  29.338  1.00 33.60           C  
ATOM   1162  O   GLU H 156      22.637  18.526  29.343  1.00 32.59           O  
ATOM   1163  N   TRP H 157      22.720  20.775  29.481  1.00 32.12           N  
ATOM   1164  CA  TRP H 157      21.301  20.903  29.703  1.00 31.88           C  
ATOM   1165  CB  TRP H 157      20.947  22.145  30.538  1.00 31.72           C  
ATOM   1166  CG  TRP H 157      19.481  22.307  30.849  1.00 33.14           C  
ATOM   1167  CD2 TRP H 157      18.649  23.349  30.316  1.00 32.63           C  
ATOM   1168  CD1 TRP H 157      18.697  21.576  31.691  1.00 34.81           C  
ATOM   1169  NE1 TRP H 157      17.426  22.093  31.713  1.00 34.77           N  
ATOM   1170  CE2 TRP H 157      17.382  23.187  30.874  1.00 33.12           C  
ATOM   1171  CE3 TRP H 157      18.920  24.364  29.443  1.00 33.26           C  
ATOM   1172  CZ2 TRP H 157      16.360  24.040  30.565  1.00 33.26           C  
ATOM   1173  CZ3 TRP H 157      17.887  25.216  29.127  1.00 33.53           C  
ATOM   1174  CH2 TRP H 157      16.631  25.058  29.678  1.00 32.97           C  
ATOM   1175  C   TRP H 157      20.622  21.022  28.373  1.00 33.73           C  
ATOM   1176  O   TRP H 157      20.974  21.874  27.563  1.00 34.06           O  
ATOM   1177  N   MET H 158      19.741  20.050  28.054  1.00 31.58           N  
ATOM   1178  CA  MET H 158      18.935  20.043  26.863  1.00 32.46           C  
ATOM   1179  CB  MET H 158      18.497  18.618  26.498  1.00 33.79           C  
ATOM   1180  CG  MET H 158      19.697  17.712  26.206  1.00 34.10           C  
ATOM   1181  SD  MET H 158      19.286  15.983  25.834  1.00 36.53           S  
ATOM   1182  CE  MET H 158      18.549  16.342  24.215  1.00 33.68           C  
ATOM   1183  C   MET H 158      17.710  20.915  26.948  1.00 33.51           C  
ATOM   1184  O   MET H 158      17.409  21.663  26.019  1.00 33.95           O  
ATOM   1185  N   GLY H 159      16.967  20.849  28.078  1.00 31.84           N  
ATOM   1186  CA  GLY H 159      15.733  21.586  28.189  1.00 32.47           C  
ATOM   1187  C   GLY H 159      14.892  21.000  29.291  1.00 31.74           C  
ATOM   1188  O   GLY H 159      15.298  20.055  29.969  1.00 31.71           O  
ATOM   1189  N   MET H 160      13.678  21.569  29.495  1.00 32.84           N  
ATOM   1190  CA  MET H 160      12.789  21.125  30.539  1.00 32.31           C  
ATOM   1191  CB  MET H 160      12.756  22.048  31.769  1.00 32.73           C  
ATOM   1192  CG  MET H 160      14.044  22.121  32.575  1.00 31.24           C  
ATOM   1193  SD  MET H 160      13.984  23.339  33.919  1.00 36.76           S  
ATOM   1194  CE  MET H 160      12.724  22.445  34.872  1.00 36.39           C  
ATOM   1195  C   MET H 160      11.378  21.182  30.039  1.00 33.90           C  
ATOM   1196  O   MET H 160      11.069  21.937  29.118  1.00 34.24           O  
ATOM   1197  N   ILE H 161      10.483  20.364  30.642  1.00 31.44           N  
ATOM   1198  CA  ILE H 161       9.091  20.395  30.283  1.00 32.14           C  
ATOM   1199  CB  ILE H 161       8.687  19.313  29.321  1.00 34.25           C  
ATOM   1200  CG1 ILE H 161       7.260  19.574  28.808  1.00 32.55           C  
ATOM   1201  CG2 ILE H 161       8.874  17.950  30.009  1.00 30.76           C  
ATOM   1202  CD1 ILE H 161       6.852  18.690  27.631  1.00 33.23           C  
ATOM   1203  C   ILE H 161       8.247  20.235  31.514  1.00 31.73           C  
ATOM   1204  O   ILE H 161       8.602  19.500  32.435  1.00 32.18           O  
ATOM   1205  N   TYR H 162       7.088  20.926  31.554  1.00 31.87           N  
ATOM   1206  CA  TYR H 162       6.176  20.801  32.661  1.00 32.63           C  
ATOM   1207  CB  TYR H 162       5.712  22.176  33.181  1.00 32.69           C  
ATOM   1208  CG  TYR H 162       4.823  22.004  34.364  1.00 32.78           C  
ATOM   1209  CD1 TYR H 162       5.353  21.731  35.604  1.00 34.90           C  
ATOM   1210  CD2 TYR H 162       3.459  22.135  34.241  1.00 35.12           C  
ATOM   1211  CE1 TYR H 162       4.535  21.580  36.700  1.00 34.96           C  
ATOM   1212  CE2 TYR H 162       2.635  21.987  35.332  1.00 37.09           C  
ATOM   1213  CZ  TYR H 162       3.172  21.706  36.564  1.00 37.05           C  
ATOM   1214  OH  TYR H 162       2.327  21.553  37.683  1.00 39.26           O  
ATOM   1215  C   TYR H 162       4.996  20.056  32.101  1.00 33.81           C  
ATOM   1216  O   TYR H 162       4.279  20.564  31.243  1.00 35.18           O  
ATOM   1217  N   PRO H 163       4.821  18.811  32.512  1.00 29.30           N  
ATOM   1218  CA  PRO H 163       3.839  17.917  31.934  1.00 29.80           C  
ATOM   1219  CD  PRO H 163       5.910  18.083  33.147  1.00 29.31           C  
ATOM   1220  CB  PRO H 163       4.116  16.548  32.553  1.00 29.76           C  
ATOM   1221  CG  PRO H 163       5.619  16.594  32.884  1.00 29.67           C  
ATOM   1222  C   PRO H 163       2.419  18.346  32.054  1.00 30.41           C  
ATOM   1223  O   PRO H 163       1.589  17.883  31.270  1.00 30.66           O  
ATOM   1224  N   GLY H 164       2.079  19.171  33.051  1.00 31.01           N  
ATOM   1225  CA  GLY H 164       0.694  19.513  33.113  1.00 31.27           C  
ATOM   1226  C   GLY H 164       0.311  20.319  31.904  1.00 31.30           C  
ATOM   1227  O   GLY H 164      -0.634  19.977  31.190  1.00 31.61           O  
ATOM   1228  N   ASP H 165       1.044  21.431  31.685  1.00 31.27           N  
ATOM   1229  CA  ASP H 165       0.863  22.417  30.641  1.00 31.22           C  
ATOM   1230  CB  ASP H 165       1.677  23.696  30.850  1.00 31.09           C  
ATOM   1231  CG  ASP H 165       1.353  24.363  32.156  1.00 32.25           C  
ATOM   1232  OD1 ASP H 165       0.209  24.861  32.328  1.00 32.49           O  
ATOM   1233  OD2 ASP H 165       2.287  24.394  32.999  1.00 32.01           O1-
ATOM   1234  C   ASP H 165       1.458  21.990  29.347  1.00 31.22           C  
ATOM   1235  O   ASP H 165       0.966  22.309  28.267  1.00 31.37           O  
ATOM   1236  N   SER H 166       2.566  21.252  29.451  1.00 31.12           N  
ATOM   1237  CA  SER H 166       3.460  20.993  28.371  1.00 30.94           C  
ATOM   1238  CB  SER H 166       2.736  20.578  27.078  1.00 31.21           C  
ATOM   1239  OG  SER H 166       2.061  19.342  27.273  1.00 31.46           O  
ATOM   1240  C   SER H 166       4.289  22.241  28.088  1.00 30.76           C  
ATOM   1241  O   SER H 166       4.854  22.344  27.000  1.00 30.93           O  
ATOM   1242  N   ASP H 167       4.415  23.213  29.044  1.00 37.52           N  
ATOM   1243  CA  ASP H 167       5.290  24.336  28.840  1.00 38.76           C  
ATOM   1244  CB  ASP H 167       5.254  25.315  30.033  1.00 38.24           C  
ATOM   1245  CG  ASP H 167       5.988  26.605  29.696  1.00 40.35           C  
ATOM   1246  OD1 ASP H 167       6.793  26.613  28.729  1.00 44.83           O  
ATOM   1247  OD2 ASP H 167       5.748  27.610  30.416  1.00 44.64           O1-
ATOM   1248  C   ASP H 167       6.677  23.780  28.729  1.00 38.60           C  
ATOM   1249  O   ASP H 167       7.046  22.884  29.487  1.00 35.91           O  
ATOM   1250  N   THR H 168       7.490  24.277  27.773  1.00 37.25           N  
ATOM   1251  CA  THR H 168       8.801  23.706  27.658  1.00 38.24           C  
ATOM   1252  CB  THR H 168       8.852  22.611  26.626  1.00 39.73           C  
ATOM   1253  OG1 THR H 168      10.041  21.852  26.756  1.00 39.56           O  
ATOM   1254  CG2 THR H 168       8.754  23.218  25.221  1.00 38.49           C  
ATOM   1255  C   THR H 168       9.815  24.774  27.344  1.00 39.34           C  
ATOM   1256  O   THR H 168       9.513  25.772  26.691  1.00 39.44           O  
ATOM   1257  N   ARG H 169      11.061  24.591  27.838  1.00 37.23           N  
ATOM   1258  CA  ARG H 169      12.132  25.522  27.595  1.00 38.19           C  
ATOM   1259  CB  ARG H 169      12.650  26.194  28.877  1.00 37.79           C  
ATOM   1260  CG  ARG H 169      11.565  26.978  29.614  1.00 39.99           C  
ATOM   1261  CD  ARG H 169      12.058  27.735  30.846  1.00 46.16           C  
ATOM   1262  NE  ARG H 169      12.293  29.143  30.422  1.00 43.61           N  
ATOM   1263  CZ  ARG H 169      13.519  29.526  29.965  1.00 44.22           C  
ATOM   1264  NH1 ARG H 169      14.556  28.639  29.944  1.00 45.31           N1+
ATOM   1265  NH2 ARG H 169      13.703  30.805  29.526  1.00 42.94           N  
ATOM   1266  C   ARG H 169      13.271  24.732  27.025  1.00 38.63           C  
ATOM   1267  O   ARG H 169      13.613  23.670  27.541  1.00 37.55           O  
ATOM   1268  N   TYR H 170      13.915  25.248  25.958  1.00 37.71           N  
ATOM   1269  CA  TYR H 170      14.969  24.502  25.323  1.00 37.16           C  
ATOM   1270  CB  TYR H 170      14.801  24.292  23.804  1.00 37.49           C  
ATOM   1271  CG  TYR H 170      13.617  23.447  23.483  1.00 37.93           C  
ATOM   1272  CD1 TYR H 170      13.708  22.079  23.543  1.00 37.24           C  
ATOM   1273  CD2 TYR H 170      12.420  24.015  23.118  1.00 38.02           C  
ATOM   1274  CE1 TYR H 170      12.624  21.288  23.244  1.00 37.34           C  
ATOM   1275  CE2 TYR H 170      11.332  23.229  22.816  1.00 37.65           C  
ATOM   1276  CZ  TYR H 170      11.432  21.861  22.880  1.00 38.67           C  
ATOM   1277  OH  TYR H 170      10.318  21.052  22.570  1.00 37.41           O  
ATOM   1278  C   TYR H 170      16.242  25.282  25.399  1.00 40.29           C  
ATOM   1279  O   TYR H 170      16.236  26.512  25.449  1.00 40.41           O  
ATOM   1280  N   SER H 171      17.385  24.564  25.431  1.00 40.14           N  
ATOM   1281  CA  SER H 171      18.645  25.243  25.372  1.00 41.74           C  
ATOM   1282  CB  SER H 171      19.847  24.370  25.755  1.00 42.38           C  
ATOM   1283  OG  SER H 171      20.049  23.376  24.764  1.00 44.52           O  
ATOM   1284  C   SER H 171      18.823  25.650  23.938  1.00 43.71           C  
ATOM   1285  O   SER H 171      18.282  25.015  23.033  1.00 44.24           O  
ATOM   1286  N   PRO H 172      19.562  26.699  23.703  1.00 44.34           N  
ATOM   1287  CA  PRO H 172      19.731  27.201  22.365  1.00 46.05           C  
ATOM   1288  CD  PRO H 172      19.704  27.751  24.698  1.00 45.11           C  
ATOM   1289  CB  PRO H 172      20.441  28.543  22.515  1.00 47.56           C  
ATOM   1290  CG  PRO H 172      19.981  29.038  23.899  1.00 47.56           C  
ATOM   1291  C   PRO H 172      20.418  26.254  21.439  1.00 47.31           C  
ATOM   1292  O   PRO H 172      20.120  26.272  20.245  1.00 48.08           O  
ATOM   1293  N   SER H 173      21.355  25.437  21.946  1.00 47.64           N  
ATOM   1294  CA  SER H 173      22.047  24.539  21.077  1.00 49.28           C  
ATOM   1295  CB  SER H 173      23.239  23.845  21.761  1.00 48.08           C  
ATOM   1296  OG  SER H 173      22.791  23.046  22.846  1.00 54.53           O  
ATOM   1297  C   SER H 173      21.088  23.486  20.630  1.00 49.27           C  
ATOM   1298  O   SER H 173      21.170  22.988  19.511  1.00 50.83           O  
ATOM   1299  N   PHE H 174      20.193  23.073  21.539  1.00 47.08           N  
ATOM   1300  CA  PHE H 174      19.212  22.055  21.294  1.00 46.31           C  
ATOM   1301  CB  PHE H 174      18.795  21.291  22.562  1.00 44.34           C  
ATOM   1302  CG  PHE H 174      19.986  20.463  22.924  1.00 43.83           C  
ATOM   1303  CD1 PHE H 174      20.231  19.284  22.264  1.00 43.73           C  
ATOM   1304  CD2 PHE H 174      20.879  20.867  23.890  1.00 46.91           C  
ATOM   1305  CE1 PHE H 174      21.329  18.519  22.578  1.00 42.86           C  
ATOM   1306  CE2 PHE H 174      21.977  20.103  24.210  1.00 45.40           C  
ATOM   1307  CZ  PHE H 174      22.206  18.921  23.553  1.00 44.19           C  
ATOM   1308  C   PHE H 174      17.990  22.509  20.553  1.00 47.94           C  
ATOM   1309  O   PHE H 174      17.345  21.702  19.888  1.00 46.34           O  
ATOM   1310  N   GLN H 175      17.595  23.790  20.677  1.00 49.26           N  
ATOM   1311  CA  GLN H 175      16.336  24.192  20.111  1.00 51.21           C  
ATOM   1312  CB  GLN H 175      15.999  25.668  20.366  1.00 54.83           C  
ATOM   1313  CG  GLN H 175      14.631  26.075  19.826  1.00 59.22           C  
ATOM   1314  CD  GLN H 175      14.296  27.433  20.419  1.00 62.67           C  
ATOM   1315  OE1 GLN H 175      14.188  28.429  19.707  1.00 67.82           O  
ATOM   1316  NE2 GLN H 175      14.126  27.471  21.767  1.00 71.47           N  
ATOM   1317  C   GLN H 175      16.288  23.928  18.637  1.00 50.82           C  
ATOM   1318  O   GLN H 175      17.172  24.322  17.876  1.00 51.52           O  
ATOM   1319  N   GLY H 176      15.219  23.216  18.216  1.00 48.89           N  
ATOM   1320  CA  GLY H 176      14.942  22.907  16.842  1.00 49.43           C  
ATOM   1321  C   GLY H 176      15.560  21.588  16.509  1.00 51.70           C  
ATOM   1322  O   GLY H 176      15.155  20.926  15.554  1.00 51.85           O  
ATOM   1323  N   GLN H 177      16.598  21.206  17.272  1.00 51.41           N  
ATOM   1324  CA  GLN H 177      17.315  19.978  17.078  1.00 51.41           C  
ATOM   1325  CB  GLN H 177      18.682  19.989  17.778  1.00 53.85           C  
ATOM   1326  CG  GLN H 177      19.580  21.100  17.236  1.00 57.75           C  
ATOM   1327  CD  GLN H 177      19.638  20.923  15.726  1.00 61.90           C  
ATOM   1328  OE1 GLN H 177      19.884  19.827  15.226  1.00 68.56           O  
ATOM   1329  NE2 GLN H 177      19.386  22.029  14.975  1.00 65.52           N  
ATOM   1330  C   GLN H 177      16.546  18.792  17.572  1.00 48.21           C  
ATOM   1331  O   GLN H 177      16.572  17.732  16.949  1.00 46.96           O  
ATOM   1332  N   VAL H 178      15.852  18.930  18.718  1.00 44.86           N  
ATOM   1333  CA  VAL H 178      15.192  17.805  19.311  1.00 42.77           C  
ATOM   1334  CB  VAL H 178      15.997  17.225  20.439  1.00 42.83           C  
ATOM   1335  CG1 VAL H 178      16.102  18.282  21.549  1.00 40.16           C  
ATOM   1336  CG2 VAL H 178      15.366  15.901  20.899  1.00 43.26           C  
ATOM   1337  C   VAL H 178      13.894  18.291  19.878  1.00 42.12           C  
ATOM   1338  O   VAL H 178      13.692  19.494  20.039  1.00 41.64           O  
ATOM   1339  N   ASN H 179      12.961  17.363  20.178  1.00 38.24           N  
ATOM   1340  CA  ASN H 179      11.701  17.790  20.712  1.00 37.24           C  
ATOM   1341  CB  ASN H 179      10.498  17.463  19.809  1.00 38.24           C  
ATOM   1342  CG  ASN H 179      10.552  18.386  18.601  1.00  0.00           C  
ATOM   1343  OD1 ASN H 179      10.987  19.533  18.698  1.00  0.00           O  
ATOM   1344  ND2 ASN H 179      10.091  17.877  17.427  1.00  0.00           N  
ATOM   1345  C   ASN H 179      11.462  17.108  22.020  1.00 37.04           C  
ATOM   1346  O   ASN H 179      11.757  15.926  22.191  1.00 38.52           O  
ATOM   1347  N   ILE H 180      10.910  17.870  22.982  1.00 36.09           N  
ATOM   1348  CA  ILE H 180      10.588  17.349  24.278  1.00 37.29           C  
ATOM   1349  CB  ILE H 180      11.059  18.223  25.405  1.00 37.87           C  
ATOM   1350  CG1 ILE H 180      12.586  18.393  25.357  1.00 34.38           C  
ATOM   1351  CG2 ILE H 180      10.553  17.618  26.724  1.00 35.39           C  
ATOM   1352  CD1 ILE H 180      13.099  19.486  26.294  1.00 39.26           C  
ATOM   1353  C   ILE H 180       9.095  17.330  24.354  1.00 36.95           C  
ATOM   1354  O   ILE H 180       8.438  18.294  23.965  1.00 38.08           O  
ATOM   1355  N   SER H 181       8.516  16.211  24.838  1.00 35.57           N  
ATOM   1356  CA  SER H 181       7.085  16.119  24.915  1.00 34.73           C  
ATOM   1357  CB  SER H 181       6.460  15.440  23.685  1.00 36.47           C  
ATOM   1358  OG  SER H 181       6.943  14.109  23.565  1.00 37.53           O  
ATOM   1359  C   SER H 181       6.725  15.298  26.112  1.00 36.21           C  
ATOM   1360  O   SER H 181       7.593  14.797  26.824  1.00 34.33           O  
ATOM   1361  N   ALA H 182       5.409  15.176  26.389  1.00 36.43           N  
ATOM   1362  CA  ALA H 182       4.988  14.395  27.515  1.00 37.49           C  
ATOM   1363  CB  ALA H 182       4.877  15.210  28.815  1.00 36.52           C  
ATOM   1364  C   ALA H 182       3.630  13.826  27.230  1.00 38.48           C  
ATOM   1365  O   ALA H 182       2.832  14.417  26.501  1.00 40.71           O  
ATOM   1366  N   ASP H 183       3.352  12.633  27.798  1.00 39.26           N  
ATOM   1367  CA  ASP H 183       2.078  11.979  27.672  1.00 39.23           C  
ATOM   1368  CB  ASP H 183       2.188  10.559  27.087  1.00 40.27           C  
ATOM   1369  CG  ASP H 183       0.789   9.997  26.873  1.00 43.93           C  
ATOM   1370  OD1 ASP H 183      -0.174  10.805  26.791  1.00 46.04           O  
ATOM   1371  OD2 ASP H 183       0.665   8.747  26.796  1.00 47.99           O1-
ATOM   1372  C   ASP H 183       1.550  11.838  29.064  1.00 41.17           C  
ATOM   1373  O   ASP H 183       2.049  11.044  29.858  1.00 41.09           O  
ATOM   1374  N   LYS H 184       0.511  12.621  29.390  1.00 41.05           N  
ATOM   1375  CA  LYS H 184      -0.069  12.665  30.699  1.00 41.57           C  
ATOM   1376  CB  LYS H 184      -1.067  13.832  30.816  1.00 41.62           C  
ATOM   1377  CG  LYS H 184      -2.047  13.912  29.647  1.00 41.85           C  
ATOM   1378  CD  LYS H 184      -3.043  15.068  29.749  1.00 44.69           C  
ATOM   1379  CE  LYS H 184      -3.687  15.221  31.129  1.00 43.79           C  
ATOM   1380  NZ  LYS H 184      -4.508  16.452  31.161  1.00 47.37           N1+
ATOM   1381  C   LYS H 184      -0.718  11.354  31.049  1.00 40.59           C  
ATOM   1382  O   LYS H 184      -0.708  10.937  32.207  1.00 40.77           O  
ATOM   1383  N   SER H 185      -1.296  10.656  30.056  1.00 39.34           N  
ATOM   1384  CA  SER H 185      -1.987   9.428  30.335  1.00 42.79           C  
ATOM   1385  CB  SER H 185      -2.528   8.763  29.058  1.00 43.00           C  
ATOM   1386  OG  SER H 185      -3.411   9.647  28.386  1.00 45.92           O  
ATOM   1387  C   SER H 185      -1.043   8.441  30.958  1.00 42.61           C  
ATOM   1388  O   SER H 185      -1.350   7.853  31.994  1.00 41.71           O  
ATOM   1389  N   SER H 186       0.109   8.213  30.294  1.00 42.64           N  
ATOM   1390  CA  SER H 186       1.118   7.255  30.668  1.00 40.68           C  
ATOM   1391  CB  SER H 186       1.912   6.734  29.459  1.00 39.01           C  
ATOM   1392  OG  SER H 186       2.652   7.792  28.868  1.00  0.00           O  
ATOM   1393  C   SER H 186       2.119   7.769  31.673  1.00 40.30           C  
ATOM   1394  O   SER H 186       2.984   7.007  32.105  1.00 40.87           O  
ATOM   1395  N   ARG H 187       2.075   9.059  32.057  1.00 37.34           N  
ATOM   1396  CA  ARG H 187       3.041   9.584  32.991  1.00 36.93           C  
ATOM   1397  CB  ARG H 187       3.013   8.892  34.363  1.00 37.46           C  
ATOM   1398  CG  ARG H 187       1.743   9.172  35.165  1.00 32.73           C  
ATOM   1399  CD  ARG H 187       1.749   8.514  36.546  1.00  0.00           C  
ATOM   1400  NE  ARG H 187       0.502   8.928  37.244  1.00  0.00           N  
ATOM   1401  CZ  ARG H 187       0.082   8.247  38.349  1.00  0.00           C  
ATOM   1402  NH1 ARG H 187       0.798   7.177  38.805  1.00  0.00           N1+
ATOM   1403  NH2 ARG H 187      -1.056   8.632  38.996  1.00  0.00           N  
ATOM   1404  C   ARG H 187       4.422   9.420  32.437  1.00 37.36           C  
ATOM   1405  O   ARG H 187       5.347   9.026  33.150  1.00 36.42           O  
ATOM   1406  N   THR H 188       4.609   9.732  31.140  1.00 36.02           N  
ATOM   1407  CA  THR H 188       5.919   9.574  30.585  1.00 36.12           C  
ATOM   1408  CB  THR H 188       6.009   8.429  29.620  1.00 36.70           C  
ATOM   1409  OG1 THR H 188       5.620   7.222  30.260  1.00 37.42           O  
ATOM   1410  CG2 THR H 188       7.461   8.314  29.131  1.00 35.30           C  
ATOM   1411  C   THR H 188       6.316  10.825  29.855  1.00 35.57           C  
ATOM   1412  O   THR H 188       5.487  11.512  29.256  1.00 35.23           O  
ATOM   1413  N   ALA H 189       7.625  11.149  29.900  1.00 33.58           N  
ATOM   1414  CA  ALA H 189       8.160  12.289  29.210  1.00 34.91           C  
ATOM   1415  CB  ALA H 189       9.039  13.187  30.097  1.00 32.86           C  
ATOM   1416  C   ALA H 189       9.028  11.740  28.123  1.00 35.82           C  
ATOM   1417  O   ALA H 189       9.615  10.669  28.281  1.00 36.06           O  
ATOM   1418  N   PHE H 190       9.124  12.446  26.975  1.00 35.33           N  
ATOM   1419  CA  PHE H 190       9.877  11.883  25.889  1.00 35.80           C  
ATOM   1420  CB  PHE H 190       9.028  11.476  24.672  1.00 37.22           C  
ATOM   1421  CG  PHE H 190       8.013  10.459  25.067  1.00 38.62           C  
ATOM   1422  CD1 PHE H 190       8.353   9.139  25.231  1.00 39.10           C  
ATOM   1423  CD2 PHE H 190       6.707  10.831  25.280  1.00 38.44           C  
ATOM   1424  CE1 PHE H 190       7.407   8.208  25.593  1.00 40.24           C  
ATOM   1425  CE2 PHE H 190       5.759   9.905  25.640  1.00 39.81           C  
ATOM   1426  CZ  PHE H 190       6.105   8.587  25.798  1.00 41.60           C  
ATOM   1427  C   PHE H 190      10.854  12.876  25.345  1.00 36.60           C  
ATOM   1428  O   PHE H 190      10.702  14.088  25.494  1.00 35.58           O  
ATOM   1429  N   LEU H 191      11.913  12.339  24.704  1.00 37.05           N  
ATOM   1430  CA  LEU H 191      12.891  13.120  24.008  1.00 38.63           C  
ATOM   1431  CB  LEU H 191      14.286  12.987  24.643  1.00 38.24           C  
ATOM   1432  CG  LEU H 191      15.330  13.995  24.136  1.00 40.30           C  
ATOM   1433  CD1 LEU H 191      14.900  15.439  24.443  1.00 40.18           C  
ATOM   1434  CD2 LEU H 191      16.718  13.670  24.713  1.00 36.81           C  
ATOM   1435  C   LEU H 191      12.893  12.523  22.624  1.00 40.26           C  
ATOM   1436  O   LEU H 191      13.002  11.307  22.481  1.00 40.26           O  
ATOM   1437  N   GLU H 192      12.759  13.350  21.562  1.00 37.44           N  
ATOM   1438  CA  GLU H 192      12.570  12.772  20.254  1.00 39.58           C  
ATOM   1439  CB  GLU H 192      11.099  12.918  19.818  1.00 45.75           C  
ATOM   1440  CG  GLU H 192      10.689  12.173  18.550  1.00 52.68           C  
ATOM   1441  CD  GLU H 192       9.209  12.466  18.326  1.00 58.32           C  
ATOM   1442  OE1 GLU H 192       8.722  13.483  18.889  1.00 62.37           O  
ATOM   1443  OE2 GLU H 192       8.545  11.683  17.599  1.00  0.00           O1-
ATOM   1444  C   GLU H 192      13.417  13.462  19.219  1.00 39.73           C  
ATOM   1445  O   GLU H 192      13.564  14.682  19.232  1.00 39.98           O  
ATOM   1446  N   TRP H 193      13.985  12.676  18.274  1.00 40.81           N  
ATOM   1447  CA  TRP H 193      14.792  13.219  17.211  1.00 41.03           C  
ATOM   1448  CB  TRP H 193      16.236  12.690  17.197  1.00 38.78           C  
ATOM   1449  CG  TRP H 193      17.103  13.146  18.344  1.00 38.08           C  
ATOM   1450  CD2 TRP H 193      17.198  12.469  19.606  1.00 36.81           C  
ATOM   1451  CD1 TRP H 193      17.945  14.218  18.414  1.00 38.72           C  
ATOM   1452  NE1 TRP H 193      18.561  14.249  19.641  1.00 37.47           N  
ATOM   1453  CE2 TRP H 193      18.112  13.180  20.385  1.00 36.18           C  
ATOM   1454  CE3 TRP H 193      16.580  11.347  20.078  1.00 36.92           C  
ATOM   1455  CZ2 TRP H 193      18.421  12.779  21.653  1.00 37.02           C  
ATOM   1456  CZ3 TRP H 193      16.892  10.947  21.357  1.00 36.26           C  
ATOM   1457  CH2 TRP H 193      17.796  11.648  22.130  1.00 35.67           C  
ATOM   1458  C   TRP H 193      14.197  12.796  15.902  1.00 43.75           C  
ATOM   1459  O   TRP H 193      13.776  11.651  15.743  1.00 41.94           O  
ATOM   1460  N   SER H 194      14.100  13.741  14.943  1.00 45.51           N  
ATOM   1461  CA  SER H 194      13.604  13.449  13.627  1.00 47.09           C  
ATOM   1462  CB  SER H 194      13.295  14.718  12.817  1.00 49.77           C  
ATOM   1463  OG  SER H 194      12.813  14.359  11.531  1.00 53.54           O  
ATOM   1464  C   SER H 194      14.634  12.673  12.864  1.00 47.50           C  
ATOM   1465  O   SER H 194      14.335  11.624  12.295  1.00 45.95           O  
ATOM   1466  N   SER H 195      15.885  13.186  12.823  1.00 46.38           N  
ATOM   1467  CA  SER H 195      16.913  12.499  12.099  1.00 46.29           C  
ATOM   1468  CB  SER H 195      17.253  13.154  10.749  1.00 44.29           C  
ATOM   1469  OG  SER H 195      17.781  14.455  10.957  1.00 53.66           O  
ATOM   1470  C   SER H 195      18.155  12.519  12.939  1.00 44.15           C  
ATOM   1471  O   SER H 195      18.743  13.571  13.182  1.00 42.84           O  
ATOM   1472  N   LEU H 196      18.610  11.326  13.361  1.00 42.91           N  
ATOM   1473  CA  LEU H 196      19.740  11.200  14.241  1.00 42.24           C  
ATOM   1474  CB  LEU H 196      19.890   9.792  14.851  1.00 41.48           C  
ATOM   1475  CG  LEU H 196      18.770   9.406  15.835  1.00 40.44           C  
ATOM   1476  CD1 LEU H 196      18.989   7.996  16.405  1.00 38.91           C  
ATOM   1477  CD2 LEU H 196      18.616  10.465  16.941  1.00 37.80           C  
ATOM   1478  C   LEU H 196      21.008  11.496  13.511  1.00 42.18           C  
ATOM   1479  O   LEU H 196      21.137  11.269  12.308  1.00 43.31           O  
ATOM   1480  N   LYS H 197      21.982  12.040  14.268  1.00 42.93           N  
ATOM   1481  CA  LYS H 197      23.288  12.366  13.781  1.00 44.26           C  
ATOM   1482  CB  LYS H 197      23.594  13.868  13.925  1.00 45.35           C  
ATOM   1483  CG  LYS H 197      22.701  14.731  13.031  1.00 48.65           C  
ATOM   1484  CD  LYS H 197      22.566  16.184  13.492  1.00 53.59           C  
ATOM   1485  CE  LYS H 197      23.846  16.776  14.075  1.00 60.60           C  
ATOM   1486  NZ  LYS H 197      23.604  18.179  14.482  1.00 61.11           N1+
ATOM   1487  C   LYS H 197      24.249  11.607  14.644  1.00 43.93           C  
ATOM   1488  O   LYS H 197      23.917  11.210  15.758  1.00 41.18           O  
ATOM   1489  N   ALA H 198      25.475  11.383  14.142  1.00 42.62           N  
ATOM   1490  CA  ALA H 198      26.467  10.620  14.845  1.00 43.88           C  
ATOM   1491  CB  ALA H 198      27.776  10.473  14.052  1.00 40.49           C  
ATOM   1492  C   ALA H 198      26.788  11.304  16.137  1.00 42.74           C  
ATOM   1493  O   ALA H 198      27.025  10.653  17.154  1.00 41.23           O  
ATOM   1494  N   SER H 199      26.802  12.647  16.125  1.00 42.08           N  
ATOM   1495  CA  SER H 199      27.174  13.432  17.269  1.00 41.36           C  
ATOM   1496  CB  SER H 199      27.244  14.936  16.960  1.00 41.46           C  
ATOM   1497  OG  SER H 199      25.951  15.432  16.649  1.00 44.34           O  
ATOM   1498  C   SER H 199      26.176  13.255  18.372  1.00 39.99           C  
ATOM   1499  O   SER H 199      26.428  13.661  19.506  1.00 40.78           O  
ATOM   1500  N   ASP H 200      25.005  12.676  18.058  1.00 37.63           N  
ATOM   1501  CA  ASP H 200      23.947  12.439  19.003  1.00 36.86           C  
ATOM   1502  CB  ASP H 200      22.615  12.042  18.339  1.00 37.02           C  
ATOM   1503  CG  ASP H 200      22.029  13.300  17.707  1.00 39.41           C  
ATOM   1504  OD1 ASP H 200      22.325  14.411  18.225  1.00 39.40           O  
ATOM   1505  OD2 ASP H 200      21.280  13.170  16.703  1.00 39.25           O1-
ATOM   1506  C   ASP H 200      24.344  11.369  19.976  1.00 36.38           C  
ATOM   1507  O   ASP H 200      23.693  11.197  21.005  1.00 36.79           O  
ATOM   1508  N   SER H 201      25.376  10.569  19.650  1.00 36.45           N  
ATOM   1509  CA  SER H 201      25.774   9.505  20.529  1.00 36.80           C  
ATOM   1510  CB  SER H 201      27.018   8.751  20.033  1.00 36.53           C  
ATOM   1511  OG  SER H 201      26.756   8.160  18.768  1.00  0.00           O  
ATOM   1512  C   SER H 201      26.088  10.076  21.880  1.00 37.37           C  
ATOM   1513  O   SER H 201      26.929  10.964  22.019  1.00 36.54           O  
ATOM   1514  N   ALA H 202      25.409   9.559  22.928  1.00 35.11           N  
ATOM   1515  CA  ALA H 202      25.649  10.056  24.253  1.00 35.38           C  
ATOM   1516  CB  ALA H 202      25.397  11.568  24.395  1.00 36.23           C  
ATOM   1517  C   ALA H 202      24.720   9.369  25.207  1.00 35.49           C  
ATOM   1518  O   ALA H 202      23.900   8.536  24.821  1.00 34.93           O  
ATOM   1519  N   THR H 203      24.867   9.699  26.507  1.00 34.45           N  
ATOM   1520  CA  THR H 203      23.994   9.180  27.517  1.00 34.86           C  
ATOM   1521  CB  THR H 203      24.687   8.842  28.804  1.00 34.84           C  
ATOM   1522  OG1 THR H 203      25.262  10.008  29.375  1.00  0.00           O  
ATOM   1523  CG2 THR H 203      25.775   7.795  28.518  1.00  0.00           C  
ATOM   1524  C   THR H 203      23.018  10.275  27.810  1.00 35.65           C  
ATOM   1525  O   THR H 203      23.398  11.442  27.903  1.00 35.24           O  
ATOM   1526  N   TYR H 204      21.719   9.926  27.936  1.00 33.51           N  
ATOM   1527  CA  TYR H 204      20.719  10.926  28.181  1.00 32.39           C  
ATOM   1528  CB  TYR H 204      19.625  10.979  27.101  1.00 32.27           C  
ATOM   1529  CG  TYR H 204      20.256  11.430  25.830  1.00 32.76           C  
ATOM   1530  CD1 TYR H 204      20.833  10.524  24.967  1.00 32.26           C  
ATOM   1531  CD2 TYR H 204      20.275  12.765  25.502  1.00 32.62           C  
ATOM   1532  CE1 TYR H 204      21.414  10.944  23.792  1.00 33.54           C  
ATOM   1533  CE2 TYR H 204      20.854  13.190  24.330  1.00 33.18           C  
ATOM   1534  CZ  TYR H 204      21.424  12.280  23.473  1.00 34.00           C  
ATOM   1535  OH  TYR H 204      22.019  12.722  22.272  1.00 33.62           O  
ATOM   1536  C   TYR H 204      20.036  10.617  29.477  1.00 33.63           C  
ATOM   1537  O   TYR H 204      19.582   9.495  29.699  1.00 35.73           O  
ATOM   1538  N   PHE H 205      19.943  11.628  30.370  1.00 31.56           N  
ATOM   1539  CA  PHE H 205      19.316  11.438  31.650  1.00 31.85           C  
ATOM   1540  CB  PHE H 205      20.186  11.860  32.851  1.00 32.55           C  
ATOM   1541  CG  PHE H 205      21.407  11.009  32.969  1.00 32.68           C  
ATOM   1542  CD1 PHE H 205      21.342   9.754  33.529  1.00 33.17           C  
ATOM   1543  CD2 PHE H 205      22.628  11.483  32.547  1.00 33.13           C  
ATOM   1544  CE1 PHE H 205      22.471   8.978  33.645  1.00 33.49           C  
ATOM   1545  CE2 PHE H 205      23.761  10.712  32.658  1.00 34.28           C  
ATOM   1546  CZ  PHE H 205      23.684   9.456  33.210  1.00 34.97           C  
ATOM   1547  C   PHE H 205      18.115  12.330  31.734  1.00 32.24           C  
ATOM   1548  O   PHE H 205      18.084  13.410  31.146  1.00 32.16           O  
ATOM   1549  N   CYS H 206      17.072  11.867  32.458  1.00 31.55           N  
ATOM   1550  CA  CYS H 206      15.924  12.678  32.755  1.00 31.51           C  
ATOM   1551  CB  CYS H 206      14.568  12.028  32.389  1.00 31.62           C  
ATOM   1552  SG  CYS H 206      14.280  10.441  33.234  1.00 39.29           S  
ATOM   1553  C   CYS H 206      15.956  12.876  34.244  1.00 32.06           C  
ATOM   1554  O   CYS H 206      16.495  12.040  34.969  1.00 32.67           O  
ATOM   1555  N   ALA H 207      15.418  14.012  34.742  1.00 31.11           N  
ATOM   1556  CA  ALA H 207      15.432  14.242  36.160  1.00 31.17           C  
ATOM   1557  CB  ALA H 207      16.665  15.021  36.642  1.00 30.88           C  
ATOM   1558  C   ALA H 207      14.228  15.051  36.525  1.00 32.60           C  
ATOM   1559  O   ALA H 207      13.771  15.893  35.755  1.00 32.42           O  
ATOM   1560  N   ARG H 208      13.706  14.822  37.744  1.00 31.38           N  
ATOM   1561  CA  ARG H 208      12.526  15.475  38.234  1.00 31.48           C  
ATOM   1562  CB  ARG H 208      11.694  14.522  39.109  1.00 31.24           C  
ATOM   1563  CG  ARG H 208      10.537  15.144  39.889  1.00 32.13           C  
ATOM   1564  CD  ARG H 208       9.982  14.162  40.924  1.00 36.42           C  
ATOM   1565  NE  ARG H 208       9.013  14.872  41.800  1.00 38.03           N  
ATOM   1566  CZ  ARG H 208       8.982  14.579  43.133  1.00 38.63           C  
ATOM   1567  NH1 ARG H 208       9.925  13.755  43.668  1.00 40.34           N1+
ATOM   1568  NH2 ARG H 208       8.014  15.108  43.936  1.00 38.87           N  
ATOM   1569  C   ARG H 208      12.935  16.638  39.080  1.00 32.80           C  
ATOM   1570  O   ARG H 208      13.794  16.523  39.952  1.00 33.37           O  
ATOM   1571  N   LEU H 209      12.313  17.804  38.821  1.00 31.56           N  
ATOM   1572  CA  LEU H 209      12.590  18.990  39.587  1.00 32.11           C  
ATOM   1573  CB  LEU H 209      12.306  20.264  38.771  1.00 32.21           C  
ATOM   1574  CG  LEU H 209      12.600  21.585  39.500  1.00 32.47           C  
ATOM   1575  CD1 LEU H 209      14.111  21.796  39.693  1.00 29.97           C  
ATOM   1576  CD2 LEU H 209      11.919  22.765  38.792  1.00 32.53           C  
ATOM   1577  C   LEU H 209      11.633  18.959  40.747  1.00 33.46           C  
ATOM   1578  O   LEU H 209      10.454  19.276  40.593  1.00 34.21           O  
ATOM   1579  N   GLY H 210      12.067  18.560  41.954  1.00 40.97           N  
ATOM   1580  CA  GLY H 210      11.137  18.503  43.054  1.00 42.17           C  
ATOM   1581  C   GLY H 210      11.258  19.755  43.864  1.00 45.12           C  
ATOM   1582  O   GLY H 210      11.781  20.764  43.397  1.00 45.47           O  
ATOM   1583  N   GLY H 211      10.753  19.722  45.115  1.00 41.82           N  
ATOM   1584  CA  GLY H 211      10.905  20.876  45.949  1.00 41.26           C  
ATOM   1585  C   GLY H 211       9.563  21.312  46.429  1.00 46.38           C  
ATOM   1586  O   GLY H 211       8.650  20.508  46.617  1.00 50.52           O  
ATOM   1587  N   GLN H 212       9.426  22.626  46.676  1.00 46.10           N  
ATOM   1588  CA  GLN H 212       8.165  23.122  47.126  1.00 46.23           C  
ATOM   1589  CB  GLN H 212       8.251  23.809  48.479  1.00 44.22           C  
ATOM   1590  CG  GLN H 212       6.873  24.193  48.959  1.00 52.14           C  
ATOM   1591  CD  GLN H 212       6.289  22.973  49.654  1.00 60.78           C  
ATOM   1592  OE1 GLN H 212       5.817  23.059  50.787  1.00 96.82           O  
ATOM   1593  NE2 GLN H 212       6.323  21.799  48.967  1.00  0.00           N  
ATOM   1594  C   GLN H 212       7.723  24.176  46.166  1.00 48.68           C  
ATOM   1595  O   GLN H 212       8.350  25.231  46.062  1.00 47.39           O  
ATOM   1596  N   LEU H 213       6.606  23.932  45.456  1.00 51.67           N  
ATOM   1597  CA  LEU H 213       6.172  24.930  44.530  1.00 55.23           C  
ATOM   1598  CB  LEU H 213       5.477  24.351  43.292  1.00 56.79           C  
ATOM   1599  CG  LEU H 213       6.414  23.510  42.405  1.00 48.42           C  
ATOM   1600  CD1 LEU H 213       6.958  22.282  43.157  1.00 23.82           C  
ATOM   1601  CD2 LEU H 213       5.739  23.149  41.072  1.00 20.82           C  
ATOM   1602  C   LEU H 213       5.175  25.806  45.195  1.00 59.70           C  
ATOM   1603  O   LEU H 213       3.980  25.532  45.172  1.00 56.51           O  
ATOM   1604  N   TRP H 214       5.646  26.898  45.814  1.00 60.53           N  
ATOM   1605  CA  TRP H 214       4.715  27.813  46.386  1.00 62.90           C  
ATOM   1606  CB  TRP H 214       4.633  27.744  47.923  1.00 61.85           C  
ATOM   1607  CG  TRP H 214       4.084  26.464  48.512  1.00 48.90           C  
ATOM   1608  CD2 TRP H 214       3.746  26.308  49.901  1.00 28.78           C  
ATOM   1609  CD1 TRP H 214       3.816  25.268  47.914  1.00 25.61           C  
ATOM   1610  NE1 TRP H 214       3.340  24.375  48.847  1.00  0.00           N  
ATOM   1611  CE2 TRP H 214       3.290  25.003  50.073  1.00 32.34           C  
ATOM   1612  CE3 TRP H 214       3.807  27.182  50.949  1.00  0.00           C  
ATOM   1613  CZ2 TRP H 214       2.890  24.549  51.297  1.00  0.00           C  
ATOM   1614  CZ3 TRP H 214       3.405  26.721  52.182  1.00  0.00           C  
ATOM   1615  CH2 TRP H 214       2.955  25.429  52.353  1.00  0.00           C  
ATOM   1616  C   TRP H 214       5.277  29.152  46.083  1.00 67.98           C  
ATOM   1617  O   TRP H 214       6.472  29.359  46.270  1.00 68.41           O  
ATOM   1618  N   ASN H 215       4.467  30.110  45.596  1.00 71.53           N  
ATOM   1619  CA  ASN H 215       5.098  31.386  45.450  1.00 72.24           C  
ATOM   1620  CB  ASN H 215       4.398  32.352  44.478  1.00 61.92           C  
ATOM   1621  CG  ASN H 215       4.854  32.004  43.067  1.00 50.81           C  
ATOM   1622  OD1 ASN H 215       5.905  32.458  42.615  1.00  0.00           O  
ATOM   1623  ND2 ASN H 215       4.053  31.164  42.358  1.00  0.00           N  
ATOM   1624  C   ASN H 215       5.068  31.984  46.809  1.00 71.03           C  
ATOM   1625  O   ASN H 215       4.123  32.672  47.190  1.00 78.84           O  
ATOM   1626  N   SER H 216       6.131  31.717  47.586  1.00 74.28           N  
ATOM   1627  CA  SER H 216       6.146  32.210  48.922  1.00 72.51           C  
ATOM   1628  CB  SER H 216       5.377  31.321  49.914  1.00 74.96           C  
ATOM   1629  OG  SER H 216       3.999  31.292  49.567  1.00  0.00           O  
ATOM   1630  C   SER H 216       7.565  32.267  49.351  1.00 72.01           C  
ATOM   1631  O   SER H 216       8.482  32.070  48.558  1.00 73.99           O  
ATOM   1632  N   TYR H 217       7.774  32.541  50.646  1.00 71.41           N  
ATOM   1633  CA  TYR H 217       9.104  32.705  51.138  1.00 73.12           C  
ATOM   1634  CB  TYR H 217       9.151  33.082  52.632  1.00 78.75           C  
ATOM   1635  CG  TYR H 217       8.699  31.926  53.459  1.00103.33           C  
ATOM   1636  CD1 TYR H 217       7.371  31.563  53.510  1.00  0.00           C  
ATOM   1637  CD2 TYR H 217       9.612  31.216  54.206  1.00  0.00           C  
ATOM   1638  CE1 TYR H 217       6.965  30.498  54.282  1.00  0.00           C  
ATOM   1639  CE2 TYR H 217       9.212  30.153  54.979  1.00  0.00           C  
ATOM   1640  CZ  TYR H 217       7.886  29.790  55.016  1.00  0.00           C  
ATOM   1641  OH  TYR H 217       7.471  28.698  55.809  1.00  0.00           O  
ATOM   1642  C   TYR H 217       9.851  31.433  50.939  1.00 72.38           C  
ATOM   1643  O   TYR H 217      11.009  31.455  50.528  1.00 76.83           O  
ATOM   1644  N   TYR H 218       9.219  30.277  51.211  1.00 66.58           N  
ATOM   1645  CA  TYR H 218      10.012  29.100  51.068  1.00 62.29           C  
ATOM   1646  CB  TYR H 218       9.917  28.181  52.293  1.00 59.39           C  
ATOM   1647  CG  TYR H 218      10.821  27.021  52.068  1.00 80.21           C  
ATOM   1648  CD1 TYR H 218      12.184  27.169  52.186  1.00 84.47           C  
ATOM   1649  CD2 TYR H 218      10.308  25.782  51.759  1.00 67.71           C  
ATOM   1650  CE1 TYR H 218      13.017  26.096  51.983  1.00 86.03           C  
ATOM   1651  CE2 TYR H 218      11.137  24.708  51.556  1.00 79.22           C  
ATOM   1652  CZ  TYR H 218      12.497  24.864  51.669  1.00 86.50           C  
ATOM   1653  OH  TYR H 218      13.367  23.770  51.466  1.00 81.41           O  
ATOM   1654  C   TYR H 218       9.571  28.314  49.873  1.00 58.95           C  
ATOM   1655  O   TYR H 218       8.876  27.308  49.998  1.00 59.09           O  
ATOM   1656  N   TYR H 219       9.999  28.741  48.670  1.00 53.00           N  
ATOM   1657  CA  TYR H 219       9.750  27.957  47.501  1.00 49.86           C  
ATOM   1658  CB  TYR H 219       9.112  28.710  46.322  1.00 56.67           C  
ATOM   1659  CG  TYR H 219       9.973  29.831  45.846  1.00 57.07           C  
ATOM   1660  CD1 TYR H 219       9.821  31.089  46.378  1.00 58.94           C  
ATOM   1661  CD2 TYR H 219      10.916  29.639  44.862  1.00 51.29           C  
ATOM   1662  CE1 TYR H 219      10.596  32.138  45.950  1.00 62.48           C  
ATOM   1663  CE2 TYR H 219      11.698  30.684  44.426  1.00 47.58           C  
ATOM   1664  CZ  TYR H 219      11.537  31.935  44.971  1.00 59.15           C  
ATOM   1665  OH  TYR H 219      12.335  33.011  44.528  1.00 60.28           O  
ATOM   1666  C   TYR H 219      11.098  27.513  47.063  1.00 50.38           C  
ATOM   1667  O   TYR H 219      12.024  28.321  46.991  1.00 50.91           O  
ATOM   1668  N   TYR H 220      11.263  26.198  46.826  1.00 44.13           N  
ATOM   1669  CA  TYR H 220      12.557  25.748  46.403  1.00 44.95           C  
ATOM   1670  CB  TYR H 220      13.382  25.127  47.542  1.00 45.94           C  
ATOM   1671  CG  TYR H 220      12.713  23.885  48.028  1.00 49.01           C  
ATOM   1672  CD1 TYR H 220      11.542  23.957  48.744  1.00 46.57           C  
ATOM   1673  CD2 TYR H 220      13.268  22.649  47.794  1.00 49.76           C  
ATOM   1674  CE1 TYR H 220      10.924  22.819  49.209  1.00 47.83           C  
ATOM   1675  CE2 TYR H 220      12.656  21.506  48.256  1.00 52.68           C  
ATOM   1676  CZ  TYR H 220      11.481  21.589  48.962  1.00 50.86           C  
ATOM   1677  OH  TYR H 220      10.860  20.413  49.433  1.00 52.97           O  
ATOM   1678  C   TYR H 220      12.381  24.712  45.342  1.00 45.32           C  
ATOM   1679  O   TYR H 220      11.412  23.954  45.374  1.00 41.52           O  
ATOM   1680  N   TYR H 221      13.311  24.680  44.357  1.00 43.17           N  
ATOM   1681  CA  TYR H 221      13.227  23.704  43.303  1.00 43.17           C  
ATOM   1682  CB  TYR H 221      12.778  24.325  41.967  1.00 45.42           C  
ATOM   1683  CG  TYR H 221      11.388  24.846  42.124  1.00 44.04           C  
ATOM   1684  CD1 TYR H 221      11.143  26.018  42.802  1.00 42.97           C  
ATOM   1685  CD2 TYR H 221      10.325  24.163  41.583  1.00 43.34           C  
ATOM   1686  CE1 TYR H 221       9.863  26.502  42.934  1.00 41.64           C  
ATOM   1687  CE2 TYR H 221       9.045  24.642  41.712  1.00 44.65           C  
ATOM   1688  CZ  TYR H 221       8.812  25.810  42.391  1.00 42.05           C  
ATOM   1689  OH  TYR H 221       7.499  26.306  42.520  1.00 43.91           O  
ATOM   1690  C   TYR H 221      14.589  23.096  43.080  1.00 40.36           C  
ATOM   1691  O   TYR H 221      15.583  23.810  42.952  1.00 44.61           O  
ATOM   1692  N   TYR H 222      14.679  21.745  43.052  1.00 40.69           N  
ATOM   1693  CA  TYR H 222      15.938  21.110  42.740  1.00 45.19           C  
ATOM   1694  CB  TYR H 222      16.860  20.880  43.954  1.00 30.46           C  
ATOM   1695  CG  TYR H 222      16.248  19.899  44.895  1.00 33.15           C  
ATOM   1696  CD1 TYR H 222      15.331  20.297  45.838  1.00 29.29           C  
ATOM   1697  CD2 TYR H 222      16.605  18.571  44.842  1.00 33.24           C  
ATOM   1698  CE1 TYR H 222      14.778  19.378  46.700  1.00 32.37           C  
ATOM   1699  CE2 TYR H 222      16.060  17.649  45.700  1.00 34.01           C  
ATOM   1700  CZ  TYR H 222      15.139  18.053  46.633  1.00 35.92           C  
ATOM   1701  OH  TYR H 222      14.570  17.114  47.519  1.00 39.19           O  
ATOM   1702  C   TYR H 222      15.663  19.780  42.102  1.00 45.80           C  
ATOM   1703  O   TYR H 222      14.563  19.252  42.234  1.00 44.36           O  
ATOM   1704  N   MET H 223      16.656  19.192  41.394  1.00 41.23           N  
ATOM   1705  CA  MET H 223      16.415  17.916  40.770  1.00 38.21           C  
ATOM   1706  CB  MET H 223      17.269  17.672  39.509  1.00 40.53           C  
ATOM   1707  CG  MET H 223      16.834  18.537  38.319  1.00 38.48           C  
ATOM   1708  SD  MET H 223      17.800  18.304  36.790  1.00 60.42           S  
ATOM   1709  CE  MET H 223      18.959  19.668  37.094  1.00 49.23           C  
ATOM   1710  C   MET H 223      16.705  16.844  41.779  1.00 42.82           C  
ATOM   1711  O   MET H 223      17.858  16.516  42.053  1.00 43.05           O  
ATOM   1712  N   ASP H 224      15.628  16.326  42.408  1.00 39.20           N  
ATOM   1713  CA  ASP H 224      15.710  15.334  43.448  1.00 41.15           C  
ATOM   1714  CB  ASP H 224      14.494  15.351  44.400  1.00 45.12           C  
ATOM   1715  CG  ASP H 224      13.214  14.992  43.654  1.00 50.68           C  
ATOM   1716  OD1 ASP H 224      12.876  15.667  42.646  1.00 46.57           O  
ATOM   1717  OD2 ASP H 224      12.540  14.034  44.113  1.00 53.09           O1-
ATOM   1718  C   ASP H 224      15.941  13.920  42.985  1.00 45.86           C  
ATOM   1719  O   ASP H 224      16.730  13.202  43.594  1.00 49.70           O  
ATOM   1720  N   VAL H 225      15.256  13.479  41.909  1.00 31.43           N  
ATOM   1721  CA  VAL H 225      15.303  12.117  41.447  1.00 31.06           C  
ATOM   1722  CB  VAL H 225      13.965  11.437  41.485  1.00 31.80           C  
ATOM   1723  CG1 VAL H 225      13.487  11.378  42.946  1.00  0.00           C  
ATOM   1724  CG2 VAL H 225      13.004  12.187  40.546  1.00  0.00           C  
ATOM   1725  C   VAL H 225      15.762  12.104  40.028  1.00 32.52           C  
ATOM   1726  O   VAL H 225      15.409  12.977  39.237  1.00 31.53           O  
ATOM   1727  N   TRP H 226      16.575  11.092  39.670  1.00 32.38           N  
ATOM   1728  CA  TRP H 226      17.089  11.011  38.335  1.00 32.89           C  
ATOM   1729  CB  TRP H 226      18.612  11.230  38.258  1.00 31.39           C  
ATOM   1730  CG  TRP H 226      19.076  12.647  38.530  1.00 30.85           C  
ATOM   1731  CD2 TRP H 226      19.732  13.478  37.559  1.00 30.51           C  
ATOM   1732  CD1 TRP H 226      19.020  13.376  39.683  1.00 30.66           C  
ATOM   1733  NE1 TRP H 226      19.590  14.613  39.488  1.00 31.33           N  
ATOM   1734  CE2 TRP H 226      20.037  14.687  38.185  1.00 31.61           C  
ATOM   1735  CE3 TRP H 226      20.060  13.249  36.253  1.00 29.52           C  
ATOM   1736  CZ2 TRP H 226      20.674  15.690  37.510  1.00 31.32           C  
ATOM   1737  CZ3 TRP H 226      20.700  14.264  35.575  1.00 30.81           C  
ATOM   1738  CH2 TRP H 226      21.001  15.460  36.191  1.00 30.37           C  
ATOM   1739  C   TRP H 226      16.805   9.646  37.795  1.00 32.84           C  
ATOM   1740  O   TRP H 226      16.648   8.678  38.540  1.00 32.95           O  
ATOM   1741  N   GLY H 227      16.697   9.556  36.456  1.00 32.53           N  
ATOM   1742  CA  GLY H 227      16.516   8.294  35.805  1.00 33.56           C  
ATOM   1743  C   GLY H 227      17.874   7.666  35.718  1.00 34.40           C  
ATOM   1744  O   GLY H 227      18.888   8.304  35.993  1.00 34.20           O  
ATOM   1745  N   LYS H 228      17.905   6.378  35.333  1.00 36.30           N  
ATOM   1746  CA  LYS H 228      19.090   5.573  35.209  1.00 36.78           C  
ATOM   1747  CB  LYS H 228      18.750   4.085  35.021  1.00 37.08           C  
ATOM   1748  CG  LYS H 228      18.012   3.514  36.236  1.00 39.68           C  
ATOM   1749  CD  LYS H 228      17.310   2.176  35.990  1.00 41.10           C  
ATOM   1750  CE  LYS H 228      16.539   1.668  37.212  1.00  0.00           C  
ATOM   1751  NZ  LYS H 228      15.462   2.620  37.562  1.00  0.00           N1+
ATOM   1752  C   LYS H 228      19.927   6.037  34.052  1.00 37.06           C  
ATOM   1753  O   LYS H 228      21.137   5.820  34.029  1.00 37.35           O  
ATOM   1754  N   GLY H 229      19.296   6.643  33.030  1.00 35.96           N  
ATOM   1755  CA  GLY H 229      20.020   7.103  31.877  1.00 35.61           C  
ATOM   1756  C   GLY H 229      19.749   6.163  30.744  1.00 35.48           C  
ATOM   1757  O   GLY H 229      19.541   4.968  30.947  1.00 36.72           O  
ATOM   1758  N   THR H 230      19.726   6.704  29.507  1.00 35.95           N  
ATOM   1759  CA  THR H 230      19.532   5.901  28.331  1.00 35.95           C  
ATOM   1760  CB  THR H 230      18.292   6.263  27.557  1.00 36.38           C  
ATOM   1761  OG1 THR H 230      17.138   6.115  28.372  1.00 35.43           O  
ATOM   1762  CG2 THR H 230      18.184   5.349  26.322  1.00 33.54           C  
ATOM   1763  C   THR H 230      20.705   6.157  27.435  1.00 36.00           C  
ATOM   1764  O   THR H 230      20.995   7.301  27.091  1.00 35.44           O  
ATOM   1765  N   THR H 231      21.414   5.088  27.019  1.00 35.91           N  
ATOM   1766  CA  THR H 231      22.560   5.284  26.176  1.00 36.33           C  
ATOM   1767  CB  THR H 231      23.636   4.252  26.349  1.00 37.26           C  
ATOM   1768  OG1 THR H 231      23.168   2.983  25.920  1.00 37.85           O  
ATOM   1769  CG2 THR H 231      24.038   4.198  27.832  1.00 38.53           C  
ATOM   1770  C   THR H 231      22.112   5.182  24.753  1.00 37.35           C  
ATOM   1771  O   THR H 231      21.386   4.260  24.382  1.00 39.37           O  
ATOM   1772  N   VAL H 232      22.529   6.154  23.919  1.00 36.75           N  
ATOM   1773  CA  VAL H 232      22.166   6.130  22.531  1.00 37.54           C  
ATOM   1774  CB  VAL H 232      21.376   7.341  22.116  1.00 36.69           C  
ATOM   1775  CG1 VAL H 232      21.077   7.252  20.610  1.00 35.87           C  
ATOM   1776  CG2 VAL H 232      20.119   7.433  22.999  1.00 34.39           C  
ATOM   1777  C   VAL H 232      23.431   6.119  21.728  1.00 37.60           C  
ATOM   1778  O   VAL H 232      24.294   6.980  21.897  1.00 37.69           O  
ATOM   1779  N   THR H 233      23.577   5.128  20.826  1.00 37.25           N  
ATOM   1780  CA  THR H 233      24.758   5.070  20.011  1.00 37.87           C  
ATOM   1781  CB  THR H 233      25.523   3.786  20.161  1.00 38.29           C  
ATOM   1782  OG1 THR H 233      25.905   3.598  21.516  1.00 41.72           O  
ATOM   1783  CG2 THR H 233      26.773   3.847  19.265  1.00 37.50           C  
ATOM   1784  C   THR H 233      24.326   5.165  18.582  1.00 37.45           C  
ATOM   1785  O   THR H 233      23.501   4.379  18.119  1.00 38.16           O  
ATOM   1786  N   VAL H 234      24.874   6.150  17.839  1.00 37.10           N  
ATOM   1787  CA  VAL H 234      24.512   6.293  16.458  1.00 37.61           C  
ATOM   1788  CB  VAL H 234      23.918   7.634  16.138  1.00 38.12           C  
ATOM   1789  CG1 VAL H 234      23.579   7.676  14.639  1.00 37.63           C  
ATOM   1790  CG2 VAL H 234      22.710   7.870  17.063  1.00 36.58           C  
ATOM   1791  C   VAL H 234      25.759   6.156  15.643  1.00 38.68           C  
ATOM   1792  O   VAL H 234      26.713   6.914  15.820  1.00 40.27           O  
ATOM   1793  N   SER H 235      25.783   5.184  14.706  1.00 40.18           N  
ATOM   1794  CA  SER H 235      26.970   5.007  13.919  1.00 42.11           C  
ATOM   1795  CB  SER H 235      27.926   3.934  14.472  1.00 42.74           C  
ATOM   1796  OG  SER H 235      27.323   2.651  14.396  1.00 43.45           O  
ATOM   1797  C   SER H 235      26.580   4.574  12.543  1.00 43.03           C  
ATOM   1798  O   SER H 235      25.516   3.996  12.334  1.00 42.70           O  
ATOM   1799  N   SER H 236      27.459   4.853  11.561  1.00 49.01           N  
ATOM   1800  CA  SER H 236      27.207   4.494  10.198  1.00 49.46           C  
ATOM   1801  CB  SER H 236      27.734   5.542   9.204  1.00 51.36           C  
ATOM   1802  OG  SER H 236      27.449   5.140   7.872  1.00 55.36           O  
ATOM   1803  C   SER H 236      27.939   3.185   9.922  1.00 48.21           C  
ATOM   1804  O   SER H 236      27.282   2.222   9.446  1.00 47.92           O  
ATOM   1805  OXT SER H 236      29.169   3.132  10.181  1.00  0.00           O  
TER    1806      SER H 236 
CONECT  150  650
CONECT  650  150
CONECT  806  807
CONECT  807  806  808
CONECT  808  807  809
CONECT  809  808
CONECT  959 1552
CONECT 1552  959
END
