# Supplementary material for: Fully automated antibody structure prediction using BIOVIA tools: Validation study
Source: PLoS One. 2017 May 18;12(5):e0177923. doi: 10.1371/journal.pone.0177923 (PMC5436848; doi:10.1371/journal.pone.0177923)
Supplement: S1 Dataset — Predicted structures using the Top5 framework method, Chothia CDR definition with no canonical filtering and generating 50 models. These were used in the detailed discussion of outliers and for comparison against predictions using canonical filtering. (ZIP) [file pone.0177923.s003.zip › 4BZ1_LH_FV_FinalModel.pdb]

REMARK   Accelrys Discovery Studio PDB file
REMARK   Created:  2015-05-08T02:47:19Z
SSBOND   1 CYS L   23    CYS L   94                                     
SSBOND   2 CYS H  135    CYS H  209                                     
ATOM      1  N   ASP L   1      25.937  32.380  25.589  1.00 44.86           N1+
ATOM      2  CA  ASP L   1      25.527  31.811  26.894  1.00 44.67           C  
ATOM      3  CB  ASP L   1      25.552  30.273  26.880  1.00 45.49           C  
ATOM      4  CG  ASP L   1      24.337  29.745  26.141  1.00 46.11           C  
ATOM      5  OD1 ASP L   1      23.670  30.544  25.432  1.00 49.23           O  
ATOM      6  OD2 ASP L   1      24.049  28.528  26.298  1.00 47.04           O1-
ATOM      7  C   ASP L   1      26.430  32.221  28.001  1.00 43.76           C  
ATOM      8  O   ASP L   1      27.304  33.073  27.845  1.00 43.38           O  
ATOM      9  N   ILE L   2      26.215  31.599  29.174  1.00 42.53           N  
ATOM     10  CA  ILE L   2      27.025  31.830  30.329  1.00 40.86           C  
ATOM     11  CB  ILE L   2      26.257  31.812  31.619  1.00 40.15           C  
ATOM     12  CG1 ILE L   2      25.289  33.004  31.656  1.00 37.56           C  
ATOM     13  CG2 ILE L   2      27.257  31.784  32.788  1.00 36.50           C  
ATOM     14  CD1 ILE L   2      24.342  33.007  32.854  1.00 38.35           C  
ATOM     15  C   ILE L   2      28.008  30.713  30.381  1.00 39.33           C  
ATOM     16  O   ILE L   2      27.642  29.543  30.271  1.00 38.79           O  
ATOM     17  N   VAL L   3      29.301  31.055  30.531  1.00 37.84           N  
ATOM     18  CA  VAL L   3      30.307  30.037  30.544  1.00 38.06           C  
ATOM     19  CB  VAL L   3      31.558  30.438  29.818  1.00 38.93           C  
ATOM     20  CG1 VAL L   3      32.596  29.313  29.965  1.00 36.92           C  
ATOM     21  CG2 VAL L   3      31.188  30.767  28.364  1.00 36.62           C  
ATOM     22  C   VAL L   3      30.680  29.765  31.965  1.00 38.36           C  
ATOM     23  O   VAL L   3      30.913  30.684  32.749  1.00 36.66           O  
ATOM     24  N   MET L   4      30.741  28.471  32.333  1.00 38.00           N  
ATOM     25  CA  MET L   4      31.086  28.125  33.680  1.00 37.06           C  
ATOM     26  CB  MET L   4      30.108  27.120  34.315  1.00 35.57           C  
ATOM     27  CG  MET L   4      28.669  27.638  34.401  1.00 27.09           C  
ATOM     28  SD  MET L   4      28.441  29.112  35.442  1.00 26.50           S  
ATOM     29  CE  MET L   4      28.545  28.243  37.032  1.00 25.45           C  
ATOM     30  C   MET L   4      32.431  27.478  33.642  1.00 36.85           C  
ATOM     31  O   MET L   4      32.647  26.523  32.898  1.00 36.01           O  
ATOM     32  N   SER L   5      33.381  27.990  34.448  1.00 36.80           N  
ATOM     33  CA  SER L   5      34.691  27.408  34.448  1.00 36.58           C  
ATOM     34  CB  SER L   5      35.810  28.416  34.133  1.00 36.86           C  
ATOM     35  OG  SER L   5      35.656  28.922  32.815  1.00 36.92           O  
ATOM     36  C   SER L   5      34.956  26.856  35.812  1.00 36.29           C  
ATOM     37  O   SER L   5      34.810  27.553  36.816  1.00 34.03           O  
ATOM     38  N   GLN L   6      35.366  25.572  35.877  1.00 35.78           N  
ATOM     39  CA  GLN L   6      35.645  24.963  37.145  1.00 34.81           C  
ATOM     40  CB  GLN L   6      34.949  23.610  37.400  1.00 34.98           C  
ATOM     41  CG  GLN L   6      33.455  23.701  37.705  1.00 34.41           C  
ATOM     42  CD  GLN L   6      33.004  22.334  38.208  1.00 33.18           C  
ATOM     43  OE1 GLN L   6      32.288  21.610  37.519  1.00 30.62           O  
ATOM     44  NE2 GLN L   6      33.434  21.968  39.445  1.00 30.63           N  
ATOM     45  C   GLN L   6      37.106  24.690  37.244  1.00 35.34           C  
ATOM     46  O   GLN L   6      37.785  24.457  36.244  1.00 35.58           O  
ATOM     47  N   SER L   7      37.628  24.735  38.485  1.00 36.33           N  
ATOM     48  CA  SER L   7      39.015  24.456  38.705  1.00 35.82           C  
ATOM     49  CB  SER L   7      39.891  25.720  38.655  1.00 36.66           C  
ATOM     50  OG  SER L   7      41.253  25.388  38.873  1.00 40.06           O  
ATOM     51  C   SER L   7      39.131  23.881  40.082  1.00 36.20           C  
ATOM     52  O   SER L   7      38.353  24.239  40.970  1.00 36.15           O  
ATOM     53  N   PRO L   8      40.064  22.995  40.320  1.00 37.49           N  
ATOM     54  CA  PRO L   8      40.963  22.505  39.304  1.00 36.74           C  
ATOM     55  CD  PRO L   8      40.697  22.999  41.630  1.00 34.34           C  
ATOM     56  CB  PRO L   8      42.199  21.984  40.029  1.00 35.67           C  
ATOM     57  CG  PRO L   8      42.186  22.721  41.373  1.00 37.36           C  
ATOM     58  C   PRO L   8      40.301  21.400  38.539  1.00 37.13           C  
ATOM     59  O   PRO L   8      39.185  21.019  38.885  1.00 39.12           O  
ATOM     60  N   SER L   9      40.969  20.893  37.482  1.00 38.13           N  
ATOM     61  CA  SER L   9      40.461  19.797  36.709  1.00 37.22           C  
ATOM     62  CB  SER L   9      41.326  19.491  35.476  1.00 38.43           C  
ATOM     63  OG  SER L   9      42.619  19.065  35.880  1.00 36.49           O  
ATOM     64  C   SER L   9      40.432  18.562  37.562  1.00 37.48           C  
ATOM     65  O   SER L   9      39.447  17.826  37.553  1.00 36.49           O  
ATOM     66  N   SER L  10      41.515  18.293  38.327  1.00 37.54           N  
ATOM     67  CA  SER L  10      41.539  17.102  39.136  1.00 38.06           C  
ATOM     68  CB  SER L  10      42.289  15.930  38.480  1.00 40.16           C  
ATOM     69  OG  SER L  10      41.641  15.543  37.278  1.00 32.47           O  
ATOM     70  C   SER L  10      42.254  17.398  40.422  1.00 38.67           C  
ATOM     71  O   SER L  10      43.070  18.317  40.494  1.00 39.18           O  
ATOM     72  N   LEU L  11      41.936  16.619  41.483  1.00 38.82           N  
ATOM     73  CA  LEU L  11      42.542  16.784  42.781  1.00 38.71           C  
ATOM     74  CB  LEU L  11      41.622  17.453  43.827  1.00 39.56           C  
ATOM     75  CG  LEU L  11      41.304  18.951  43.665  1.00 41.84           C  
ATOM     76  CD1 LEU L  11      42.533  19.819  43.961  1.00 33.63           C  
ATOM     77  CD2 LEU L  11      40.645  19.256  42.314  1.00 32.97           C  
ATOM     78  C   LEU L  11      42.790  15.427  43.373  1.00 37.83           C  
ATOM     79  O   LEU L  11      41.954  14.532  43.259  1.00 37.06           O  
ATOM     80  N   ALA L  12      43.945  15.239  44.045  1.00 37.51           N  
ATOM     81  CA  ALA L  12      44.174  13.996  44.728  1.00 36.78           C  
ATOM     82  CB  ALA L  12      45.490  13.306  44.324  1.00 36.55           C  
ATOM     83  C   ALA L  12      44.257  14.329  46.188  1.00 36.22           C  
ATOM     84  O   ALA L  12      45.064  15.167  46.591  1.00 37.39           O  
ATOM     85  N   VAL L  13      43.423  13.682  47.033  1.00 35.52           N  
ATOM     86  CA  VAL L  13      43.457  14.023  48.430  1.00 35.70           C  
ATOM     87  CB  VAL L  13      42.292  14.847  48.880  1.00 35.46           C  
ATOM     88  CG1 VAL L  13      42.219  16.101  48.006  1.00 36.42           C  
ATOM     89  CG2 VAL L  13      41.033  13.973  48.849  1.00 44.01           C  
ATOM     90  C   VAL L  13      43.381  12.773  49.241  1.00 36.20           C  
ATOM     91  O   VAL L  13      42.824  11.765  48.811  1.00 36.54           O  
ATOM     92  N   SER L  14      43.953  12.824  50.458  1.00 35.56           N  
ATOM     93  CA  SER L  14      43.918  11.707  51.354  1.00 35.43           C  
ATOM     94  CB  SER L  14      45.042  11.720  52.403  1.00 35.94           C  
ATOM     95  OG  SER L  14      46.309  11.660  51.768  1.00 36.73           O  
ATOM     96  C   SER L  14      42.631  11.777  52.110  1.00 35.36           C  
ATOM     97  O   SER L  14      41.986  12.822  52.178  1.00 34.78           O  
ATOM     98  N   VAL L  15      42.236  10.646  52.723  1.00 35.31           N  
ATOM     99  CA  VAL L  15      41.010  10.614  53.460  1.00 35.96           C  
ATOM    100  CB  VAL L  15      40.638   9.228  53.905  1.00 36.66           C  
ATOM    101  CG1 VAL L  15      41.695   8.742  54.911  1.00 36.73           C  
ATOM    102  CG2 VAL L  15      39.206   9.248  54.459  1.00 35.88           C  
ATOM    103  C   VAL L  15      41.181  11.467  54.678  1.00 37.11           C  
ATOM    104  O   VAL L  15      42.198  11.398  55.366  1.00 38.80           O  
ATOM    105  N   GLY L  16      40.167  12.310  54.966  1.00 37.26           N  
ATOM    106  CA  GLY L  16      40.196  13.148  56.130  1.00 37.57           C  
ATOM    107  C   GLY L  16      40.604  14.543  55.759  1.00 37.64           C  
ATOM    108  O   GLY L  16      40.425  15.468  56.550  1.00 36.48           O  
ATOM    109  N   GLU L  17      41.148  14.745  54.543  1.00 36.54           N  
ATOM    110  CA  GLU L  17      41.598  16.054  54.147  1.00 38.36           C  
ATOM    111  CB  GLU L  17      42.543  16.070  52.933  1.00 39.92           C  
ATOM    112  CG  GLU L  17      43.906  15.424  53.167  1.00 42.92           C  
ATOM    113  CD  GLU L  17      44.671  15.555  51.860  1.00 38.54           C  
ATOM    114  OE1 GLU L  17      44.235  16.382  51.016  1.00 53.88           O  
ATOM    115  OE2 GLU L  17      45.686  14.832  51.681  1.00 36.49           O1-
ATOM    116  C   GLU L  17      40.420  16.880  53.745  1.00 40.25           C  
ATOM    117  O   GLU L  17      39.315  16.372  53.561  1.00 40.79           O  
ATOM    118  N   LYS L  18      40.635  18.207  53.637  1.00 40.36           N  
ATOM    119  CA  LYS L  18      39.595  19.096  53.214  1.00 39.79           C  
ATOM    120  CB  LYS L  18      39.494  20.370  54.072  1.00 41.66           C  
ATOM    121  CG  LYS L  18      38.266  21.220  53.749  1.00 44.59           C  
ATOM    122  CD  LYS L  18      37.990  22.332  54.763  1.00 48.46           C  
ATOM    123  CE  LYS L  18      38.762  23.621  54.480  1.00 38.59           C  
ATOM    124  NZ  LYS L  18      38.422  24.641  55.495  1.00 38.86           N1+
ATOM    125  C   LYS L  18      39.927  19.523  51.816  1.00 39.71           C  
ATOM    126  O   LYS L  18      41.093  19.743  51.491  1.00 40.49           O  
ATOM    127  N   VAL L  19      38.902  19.624  50.942  1.00 39.23           N  
ATOM    128  CA  VAL L  19      39.148  20.045  49.593  1.00 38.09           C  
ATOM    129  CB  VAL L  19      38.983  18.978  48.554  1.00 38.21           C  
ATOM    130  CG1 VAL L  19      40.037  17.898  48.805  1.00 38.09           C  
ATOM    131  CG2 VAL L  19      37.539  18.461  48.586  1.00 38.39           C  
ATOM    132  C   VAL L  19      38.177  21.124  49.238  1.00 38.07           C  
ATOM    133  O   VAL L  19      37.066  21.186  49.761  1.00 35.29           O  
ATOM    134  N   THR L  20      38.606  22.018  48.325  1.00 38.70           N  
ATOM    135  CA  THR L  20      37.799  23.112  47.879  1.00 37.26           C  
ATOM    136  CB  THR L  20      38.372  24.427  48.318  1.00 39.04           C  
ATOM    137  OG1 THR L  20      38.420  24.489  49.736  1.00 29.86           O  
ATOM    138  CG2 THR L  20      37.528  25.575  47.749  1.00 29.88           C  
ATOM    139  C   THR L  20      37.812  23.105  46.382  1.00 36.33           C  
ATOM    140  O   THR L  20      38.874  23.011  45.768  1.00 35.35           O  
ATOM    141  N   LEU L  21      36.621  23.205  45.759  1.00 35.67           N  
ATOM    142  CA  LEU L  21      36.500  23.227  44.326  1.00 34.65           C  
ATOM    143  CB  LEU L  21      35.520  22.159  43.802  1.00 35.48           C  
ATOM    144  CG  LEU L  21      35.864  20.717  44.233  1.00 34.92           C  
ATOM    145  CD1 LEU L  21      34.848  19.706  43.675  1.00 34.73           C  
ATOM    146  CD2 LEU L  21      37.318  20.354  43.897  1.00 36.00           C  
ATOM    147  C   LEU L  21      35.907  24.560  43.977  1.00 34.70           C  
ATOM    148  O   LEU L  21      35.018  25.040  44.678  1.00 35.53           O  
ATOM    149  N   SER L  22      36.373  25.198  42.881  1.00 34.46           N  
ATOM    150  CA  SER L  22      35.855  26.497  42.562  1.00 34.87           C  
ATOM    151  CB  SER L  22      36.940  27.577  42.388  1.00 35.00           C  
ATOM    152  OG  SER L  22      37.719  27.315  41.229  1.00 32.67           O  
ATOM    153  C   SER L  22      35.109  26.436  41.265  1.00 34.07           C  
ATOM    154  O   SER L  22      35.430  25.653  40.375  1.00 33.40           O  
ATOM    155  N   CYS L  23      34.057  27.272  41.150  1.00 34.75           N  
ATOM    156  CA  CYS L  23      33.264  27.387  39.957  1.00 35.21           C  
ATOM    157  CB  CYS L  23      31.852  26.766  40.126  1.00 35.88           C  
ATOM    158  SG  CYS L  23      30.780  26.881  38.656  1.00 42.87           S  
ATOM    159  C   CYS L  23      33.121  28.859  39.687  1.00 35.40           C  
ATOM    160  O   CYS L  23      32.672  29.606  40.556  1.00 35.97           O  
ATOM    161  N   LYS L  24      33.518  29.322  38.477  1.00 35.55           N  
ATOM    162  CA  LYS L  24      33.418  30.728  38.165  1.00 35.72           C  
ATOM    163  CB  LYS L  24      34.733  31.384  37.710  1.00 36.83           C  
ATOM    164  CG  LYS L  24      35.802  31.529  38.789  1.00 39.00           C  
ATOM    165  CD  LYS L  24      37.151  31.991  38.233  1.00 41.56           C  
ATOM    166  CE  LYS L  24      38.230  32.168  39.304  1.00 45.28           C  
ATOM    167  NZ  LYS L  24      39.482  32.652  38.684  1.00 44.06           N1+
ATOM    168  C   LYS L  24      32.497  30.895  37.000  1.00 35.84           C  
ATOM    169  O   LYS L  24      32.529  30.113  36.053  1.00 37.09           O  
ATOM    170  N   SER L  25      31.666  31.956  37.025  1.00 35.16           N  
ATOM    171  CA  SER L  25      30.744  32.169  35.948  1.00 35.41           C  
ATOM    172  CB  SER L  25      29.275  32.263  36.404  1.00 33.65           C  
ATOM    173  OG  SER L  25      29.105  33.356  37.295  1.00 32.72           O  
ATOM    174  C   SER L  25      31.094  33.448  35.253  1.00 35.35           C  
ATOM    175  O   SER L  25      31.647  34.368  35.852  1.00 34.71           O  
ATOM    176  N   SER L  26      30.816  33.474  33.937  1.00 45.14           N  
ATOM    177  CA  SER L  26      31.132  34.580  33.087  1.00 46.39           C  
ATOM    178  CB  SER L  26      30.902  34.271  31.596  1.00 50.07           C  
ATOM    179  OG  SER L  26      29.523  34.055  31.344  1.00 53.90           O  
ATOM    180  C   SER L  26      30.274  35.750  33.455  1.00 52.26           C  
ATOM    181  O   SER L  26      30.659  36.900  33.237  1.00 54.55           O  
ATOM    182  N   GLN L  27      29.074  35.485  34.008  1.00 48.18           N  
ATOM    183  CA  GLN L  27      28.185  36.552  34.367  1.00 49.70           C  
ATOM    184  CB  GLN L  27      27.004  36.700  33.398  1.00 55.55           C  
ATOM    185  CG  GLN L  27      27.434  37.082  31.985  1.00 62.28           C  
ATOM    186  CD  GLN L  27      26.188  37.196  31.118  1.00 74.98           C  
ATOM    187  OE1 GLN L  27      25.085  36.858  31.538  1.00 73.00           O  
ATOM    188  NE2 GLN L  27      26.376  37.685  29.864  1.00 72.83           N  
ATOM    189  C   GLN L  27      27.611  36.251  35.716  1.00 53.04           C  
ATOM    190  O   GLN L  27      27.613  35.106  36.155  1.00 50.71           O  
ATOM    191  N   SER L  28      27.093  37.284  36.413  1.00 51.91           N  
ATOM    192  CA  SER L  28      26.579  37.090  37.740  1.00 50.89           C  
ATOM    193  CB  SER L  28      26.197  38.394  38.461  1.00 55.33           C  
ATOM    194  OG  SER L  28      25.696  38.107  39.761  1.00 67.82           O  
ATOM    195  C   SER L  28      25.351  36.236  37.694  1.00 53.08           C  
ATOM    196  O   SER L  28      24.483  36.399  36.839  1.00 53.78           O  
ATOM    197  N   LEU L  29      25.335  35.237  38.594  1.00 49.54           N  
ATOM    198  CA  LEU L  29      24.300  34.277  38.868  1.00 47.90           C  
ATOM    199  CB  LEU L  29      24.852  32.973  39.459  1.00 47.30           C  
ATOM    200  CG  LEU L  29      25.853  32.292  38.509  1.00 29.61           C  
ATOM    201  CD1 LEU L  29      26.322  30.933  39.050  1.00 29.28           C  
ATOM    202  CD2 LEU L  29      25.293  32.219  37.078  1.00 30.32           C  
ATOM    203  C   LEU L  29      23.258  34.812  39.796  1.00 54.20           C  
ATOM    204  O   LEU L  29      22.215  34.181  39.976  1.00 52.84           O  
ATOM    205  N   LEU L  30      23.573  35.907  40.518  1.00 54.38           N  
ATOM    206  CA  LEU L  30      22.691  36.430  41.520  1.00 54.39           C  
ATOM    207  CB  LEU L  30      23.417  37.383  42.485  1.00 56.68           C  
ATOM    208  CG  LEU L  30      22.517  37.953  43.592  1.00 61.72           C  
ATOM    209  CD1 LEU L  30      22.042  36.852  44.553  1.00 62.20           C  
ATOM    210  CD2 LEU L  30      23.211  39.115  44.319  1.00 65.99           C  
ATOM    211  C   LEU L  30      21.568  37.178  40.874  1.00 60.18           C  
ATOM    212  O   LEU L  30      21.760  37.969  39.955  1.00 62.96           O  
ATOM    213  N   TYR L  31      20.335  36.949  41.366  1.00 57.56           N  
ATOM    214  CA  TYR L  31      19.202  37.646  40.833  1.00 59.80           C  
ATOM    215  CB  TYR L  31      18.003  36.705  40.598  1.00 58.46           C  
ATOM    216  CG  TYR L  31      16.919  37.439  39.889  1.00 61.52           C  
ATOM    217  CD1 TYR L  31      17.076  37.804  38.573  1.00 61.65           C  
ATOM    218  CD2 TYR L  31      15.731  37.730  40.517  1.00 63.47           C  
ATOM    219  CE1 TYR L  31      16.080  38.471  37.903  1.00 62.52           C  
ATOM    220  CE2 TYR L  31      14.729  38.398  39.852  1.00 65.48           C  
ATOM    221  CZ  TYR L  31      14.903  38.773  38.542  1.00 68.55           C  
ATOM    222  OH  TYR L  31      13.882  39.459  37.849  1.00 71.36           O  
ATOM    223  C   TYR L  31      18.863  38.647  41.889  1.00 66.62           C  
ATOM    224  O   TYR L  31      18.614  38.287  43.036  1.00 67.49           O  
ATOM    225  N   SER L  32      18.858  39.942  41.540  1.00 65.85           N  
ATOM    226  CA  SER L  32      18.703  40.988  42.512  1.00 71.20           C  
ATOM    227  CB  SER L  32      18.814  42.388  41.886  1.00 72.46           C  
ATOM    228  OG  SER L  32      17.752  42.595  40.969  1.00 99.13           O  
ATOM    229  C   SER L  32      17.385  40.920  43.224  1.00 76.99           C  
ATOM    230  O   SER L  32      17.317  41.194  44.421  1.00 79.08           O  
ATOM    231  N   SER L  33      16.291  40.565  42.525  1.00 71.46           N  
ATOM    232  CA  SER L  33      15.007  40.587  43.169  1.00 73.56           C  
ATOM    233  CB  SER L  33      13.859  40.174  42.228  1.00 75.37           C  
ATOM    234  OG  SER L  33      13.733  41.105  41.162  1.00103.94           O  
ATOM    235  C   SER L  33      14.980  39.650  44.344  1.00 77.01           C  
ATOM    236  O   SER L  33      14.803  40.084  45.482  1.00 79.22           O  
ATOM    237  N   ASN L  34      15.128  38.333  44.075  1.00 68.68           N  
ATOM    238  CA  ASN L  34      15.087  37.287  45.067  1.00 68.03           C  
ATOM    239  CB  ASN L  34      14.709  35.903  44.497  1.00 66.71           C  
ATOM    240  CG  ASN L  34      15.675  35.469  43.410  1.00 83.98           C  
ATOM    241  OD1 ASN L  34      16.880  35.699  43.497  1.00 75.47           O  
ATOM    242  ND2 ASN L  34      15.129  34.823  42.346  1.00 76.75           N  
ATOM    243  C   ASN L  34      16.354  37.232  45.868  1.00 66.95           C  
ATOM    244  O   ASN L  34      16.373  36.749  46.999  1.00 67.20           O  
ATOM    245  N   GLN L  35      17.454  37.730  45.286  1.00 64.06           N  
ATOM    246  CA  GLN L  35      18.740  37.762  45.918  1.00 63.64           C  
ATOM    247  CB  GLN L  35      18.712  38.542  47.240  1.00 69.54           C  
ATOM    248  CG  GLN L  35      20.088  39.008  47.701  1.00 83.36           C  
ATOM    249  CD  GLN L  35      20.477  40.206  46.846  1.00 98.06           C  
ATOM    250  OE1 GLN L  35      21.654  40.419  46.555  1.00 98.91           O  
ATOM    251  NE2 GLN L  35      19.469  41.018  46.433  1.00 97.53           N  
ATOM    252  C   GLN L  35      19.219  36.365  46.172  1.00 63.84           C  
ATOM    253  O   GLN L  35      19.859  36.082  47.186  1.00 62.71           O  
ATOM    254  N   LYS L  36      18.923  35.446  45.230  1.00 57.69           N  
ATOM    255  CA  LYS L  36      19.394  34.098  45.334  1.00 55.26           C  
ATOM    256  CB  LYS L  36      18.302  33.034  45.175  1.00 56.02           C  
ATOM    257  CG  LYS L  36      17.286  33.020  46.312  1.00 57.89           C  
ATOM    258  CD  LYS L  36      16.039  32.198  45.992  1.00 66.92           C  
ATOM    259  CE  LYS L  36      15.032  32.166  47.140  1.00 73.74           C  
ATOM    260  NZ  LYS L  36      13.915  31.256  46.806  1.00 83.54           N1+
ATOM    261  C   LYS L  36      20.352  33.877  44.208  1.00 54.25           C  
ATOM    262  O   LYS L  36      20.301  34.562  43.188  1.00 52.89           O  
ATOM    263  N   ASN L  37      21.266  32.903  44.381  1.00 49.47           N  
ATOM    264  CA  ASN L  37      22.233  32.603  43.367  1.00 47.59           C  
ATOM    265  CB  ASN L  37      23.636  32.321  43.935  1.00 47.03           C  
ATOM    266  CG  ASN L  37      24.197  33.629  44.474  1.00 57.60           C  
ATOM    267  OD1 ASN L  37      24.529  34.535  43.712  1.00 48.68           O  
ATOM    268  ND2 ASN L  37      24.300  33.736  45.826  1.00 55.11           N  
ATOM    269  C   ASN L  37      21.769  31.357  42.694  1.00 48.27           C  
ATOM    270  O   ASN L  37      21.505  30.346  43.347  1.00 48.08           O  
ATOM    271  N   HIS L  38      21.657  31.392  41.357  1.00 43.74           N  
ATOM    272  CA  HIS L  38      21.178  30.228  40.680  1.00 41.74           C  
ATOM    273  ND1 HIS L  38      17.936  30.720  39.472  1.00  0.00           N  
ATOM    274  CG  HIS L  38      19.179  31.311  39.550  1.00 45.24           C  
ATOM    275  CB  HIS L  38      20.473  30.567  39.352  1.00 42.68           C  
ATOM    276  NE2 HIS L  38      17.595  32.860  39.969  1.00  0.00           N  
ATOM    277  CD2 HIS L  38      18.954  32.614  39.851  1.00 47.66           C  
ATOM    278  CE1 HIS L  38      17.028  31.695  39.732  1.00 50.81           C  
ATOM    279  C   HIS L  38      22.347  29.327  40.370  1.00 42.54           C  
ATOM    280  O   HIS L  38      22.684  29.162  39.199  1.00 39.76           O  
ATOM    281  N   LEU L  39      22.992  28.711  41.403  1.00 28.44           N  
ATOM    282  CA  LEU L  39      24.053  27.785  41.096  1.00 26.93           C  
ATOM    283  CB  LEU L  39      25.422  28.264  41.594  1.00 25.79           C  
ATOM    284  CG  LEU L  39      26.568  27.290  41.279  1.00 25.41           C  
ATOM    285  CD1 LEU L  39      26.981  27.374  39.803  1.00 24.90           C  
ATOM    286  CD2 LEU L  39      27.734  27.466  42.259  1.00 23.75           C  
ATOM    287  C   LEU L  39      23.797  26.500  41.840  1.00 27.56           C  
ATOM    288  O   LEU L  39      23.408  26.533  43.006  1.00 27.80           O  
ATOM    289  N   ALA L  40      24.034  25.334  41.194  1.00 28.05           N  
ATOM    290  CA  ALA L  40      23.837  24.059  41.840  1.00 27.08           C  
ATOM    291  CB  ALA L  40      22.653  23.259  41.269  1.00 25.57           C  
ATOM    292  C   ALA L  40      25.075  23.213  41.666  1.00 26.98           C  
ATOM    293  O   ALA L  40      25.882  23.449  40.768  1.00 27.31           O  
ATOM    294  N   TRP L  41      25.268  22.209  42.557  1.00 26.51           N  
ATOM    295  CA  TRP L  41      26.418  21.335  42.499  1.00 26.49           C  
ATOM    296  CB  TRP L  41      27.299  21.398  43.760  1.00 27.15           C  
ATOM    297  CG  TRP L  41      28.037  22.699  43.950  1.00 27.83           C  
ATOM    298  CD2 TRP L  41      29.327  22.975  43.385  1.00 28.62           C  
ATOM    299  CD1 TRP L  41      27.673  23.815  44.646  1.00 28.54           C  
ATOM    300  NE1 TRP L  41      28.656  24.771  44.547  1.00 28.19           N  
ATOM    301  CE2 TRP L  41      29.681  24.266  43.771  1.00 28.87           C  
ATOM    302  CE3 TRP L  41      30.146  22.214  42.604  1.00 28.22           C  
ATOM    303  CZ2 TRP L  41      30.868  24.821  43.381  1.00 28.48           C  
ATOM    304  CZ3 TRP L  41      31.342  22.772  42.214  1.00 28.83           C  
ATOM    305  CH2 TRP L  41      31.696  24.050  42.593  1.00 28.02           C  
ATOM    306  C   TRP L  41      25.949  19.911  42.386  1.00 25.79           C  
ATOM    307  O   TRP L  41      25.007  19.502  43.066  1.00 25.84           O  
ATOM    308  N   TYR L  42      26.621  19.107  41.530  1.00 25.80           N  
ATOM    309  CA  TYR L  42      26.226  17.736  41.338  1.00 26.02           C  
ATOM    310  CB  TYR L  42      25.689  17.422  39.931  1.00 25.77           C  
ATOM    311  CG  TYR L  42      24.417  18.167  39.703  1.00 26.58           C  
ATOM    312  CD1 TYR L  42      23.210  17.634  40.082  1.00 26.15           C  
ATOM    313  CD2 TYR L  42      24.418  19.405  39.111  1.00 25.58           C  
ATOM    314  CE1 TYR L  42      22.035  18.318  39.867  1.00 26.15           C  
ATOM    315  CE2 TYR L  42      23.246  20.092  38.895  1.00 26.12           C  
ATOM    316  CZ  TYR L  42      22.047  19.552  39.272  1.00 25.29           C  
ATOM    317  OH  TYR L  42      20.847  20.259  39.049  1.00 19.80           O  
ATOM    318  C   TYR L  42      27.415  16.833  41.529  1.00 27.86           C  
ATOM    319  O   TYR L  42      28.563  17.223  41.326  1.00 27.07           O  
ATOM    320  N   GLN L  43      27.142  15.578  41.948  1.00 27.23           N  
ATOM    321  CA  GLN L  43      28.167  14.586  42.147  1.00 28.00           C  
ATOM    322  CB  GLN L  43      28.163  14.000  43.570  1.00 27.37           C  
ATOM    323  CG  GLN L  43      29.239  12.939  43.814  1.00 26.85           C  
ATOM    324  CD  GLN L  43      28.965  12.292  45.165  1.00 27.94           C  
ATOM    325  OE1 GLN L  43      27.863  11.809  45.422  1.00 25.54           O  
ATOM    326  NE2 GLN L  43      29.993  12.275  46.057  1.00 26.44           N  
ATOM    327  C   GLN L  43      27.879  13.436  41.225  1.00 27.43           C  
ATOM    328  O   GLN L  43      26.749  12.958  41.161  1.00 28.48           O  
ATOM    329  N   GLN L  44      28.896  12.961  40.473  1.00 27.19           N  
ATOM    330  CA  GLN L  44      28.654  11.833  39.613  1.00 28.21           C  
ATOM    331  CB  GLN L  44      28.671  12.173  38.109  1.00 27.36           C  
ATOM    332  CG  GLN L  44      28.371  10.966  37.215  1.00 26.89           C  
ATOM    333  CD  GLN L  44      28.408  11.405  35.756  1.00 27.36           C  
ATOM    334  OE1 GLN L  44      28.924  12.471  35.425  1.00 26.69           O  
ATOM    335  NE2 GLN L  44      27.843  10.556  34.856  1.00 25.22           N  
ATOM    336  C   GLN L  44      29.719  10.804  39.846  1.00 29.48           C  
ATOM    337  O   GLN L  44      30.885  10.994  39.500  1.00 29.88           O  
ATOM    338  N   LYS L  45      29.328   9.662  40.444  1.00 29.45           N  
ATOM    339  CA  LYS L  45      30.249   8.587  40.681  1.00 30.76           C  
ATOM    340  CB  LYS L  45      29.762   7.629  41.784  1.00 31.79           C  
ATOM    341  CG  LYS L  45      29.597   8.334  43.133  1.00 31.69           C  
ATOM    342  CD  LYS L  45      28.773   7.565  44.171  1.00 33.94           C  
ATOM    343  CE  LYS L  45      28.577   8.355  45.469  1.00 36.20           C  
ATOM    344  NZ  LYS L  45      27.771   7.584  46.443  1.00 37.69           N1+
ATOM    345  C   LYS L  45      30.331   7.824  39.398  1.00 33.00           C  
ATOM    346  O   LYS L  45      29.357   7.762  38.650  1.00 32.81           O  
ATOM    347  N   PRO L  46      31.464   7.243  39.110  1.00 32.89           N  
ATOM    348  CA  PRO L  46      31.667   6.537  37.875  1.00 33.52           C  
ATOM    349  CD  PRO L  46      32.491   6.963  40.101  1.00 32.53           C  
ATOM    350  CB  PRO L  46      33.064   5.920  37.984  1.00 33.45           C  
ATOM    351  CG  PRO L  46      33.295   5.796  39.504  1.00 33.79           C  
ATOM    352  C   PRO L  46      30.591   5.528  37.607  1.00 34.51           C  
ATOM    353  O   PRO L  46      30.261   4.736  38.489  1.00 34.36           O  
ATOM    354  N   GLY L  47      30.031   5.557  36.378  1.00 34.04           N  
ATOM    355  CA  GLY L  47      29.039   4.616  35.945  1.00 34.45           C  
ATOM    356  C   GLY L  47      27.706   4.928  36.550  1.00 35.26           C  
ATOM    357  O   GLY L  47      26.845   4.054  36.615  1.00 34.29           O  
ATOM    358  N   GLN L  48      27.481   6.173  37.015  1.00 34.68           N  
ATOM    359  CA  GLN L  48      26.195   6.439  37.597  1.00 33.47           C  
ATOM    360  CB  GLN L  48      26.198   6.421  39.133  1.00 34.98           C  
ATOM    361  CG  GLN L  48      26.533   5.046  39.718  1.00 37.08           C  
ATOM    362  CD  GLN L  48      26.502   5.160  41.234  1.00 39.79           C  
ATOM    363  OE1 GLN L  48      26.034   6.157  41.778  1.00 42.14           O  
ATOM    364  NE2 GLN L  48      27.013   4.114  41.939  1.00 42.51           N  
ATOM    365  C   GLN L  48      25.717   7.784  37.146  1.00 32.84           C  
ATOM    366  O   GLN L  48      26.436   8.529  36.483  1.00 33.77           O  
ATOM    367  N   SER L  49      24.447   8.105  37.469  1.00 32.38           N  
ATOM    368  CA  SER L  49      23.861   9.364  37.101  1.00 31.85           C  
ATOM    369  CB  SER L  49      22.328   9.344  37.114  1.00 32.06           C  
ATOM    370  OG  SER L  49      21.857   8.359  36.211  1.00 35.77           O  
ATOM    371  C   SER L  49      24.292  10.388  38.102  1.00 30.62           C  
ATOM    372  O   SER L  49      24.644  10.065  39.235  1.00 32.12           O  
ATOM    373  N   PRO L  50      24.247  11.632  37.699  1.00 30.72           N  
ATOM    374  CA  PRO L  50      24.642  12.706  38.568  1.00 30.27           C  
ATOM    375  CD  PRO L  50      24.408  11.973  36.293  1.00 30.26           C  
ATOM    376  CB  PRO L  50      24.711  13.948  37.681  1.00 29.99           C  
ATOM    377  CG  PRO L  50      25.027  13.380  36.287  1.00 28.87           C  
ATOM    378  C   PRO L  50      23.683  12.825  39.710  1.00 29.82           C  
ATOM    379  O   PRO L  50      22.521  12.448  39.564  1.00 30.35           O  
ATOM    380  N   LYS L  51      24.161  13.324  40.865  1.00 31.02           N  
ATOM    381  CA  LYS L  51      23.333  13.470  42.025  1.00 31.64           C  
ATOM    382  CB  LYS L  51      23.852  12.640  43.208  1.00 33.72           C  
ATOM    383  CG  LYS L  51      22.990  12.742  44.460  1.00 37.98           C  
ATOM    384  CD  LYS L  51      23.384  11.736  45.537  1.00 41.96           C  
ATOM    385  CE  LYS L  51      22.672  11.976  46.865  1.00 46.23           C  
ATOM    386  NZ  LYS L  51      23.242  11.096  47.905  1.00 44.73           N1+
ATOM    387  C   LYS L  51      23.387  14.913  42.431  1.00 30.80           C  
ATOM    388  O   LYS L  51      24.421  15.563  42.291  1.00 31.07           O  
ATOM    389  N   LEU L  52      22.269  15.453  42.959  1.00 30.24           N  
ATOM    390  CA  LEU L  52      22.196  16.845  43.331  1.00 28.39           C  
ATOM    391  CB  LEU L  52      20.758  17.386  43.247  1.00 27.88           C  
ATOM    392  CG  LEU L  52      20.579  18.834  43.737  1.00 26.83           C  
ATOM    393  CD1 LEU L  52      21.378  19.831  42.886  1.00 25.70           C  
ATOM    394  CD2 LEU L  52      19.089  19.199  43.826  1.00 26.14           C  
ATOM    395  C   LEU L  52      22.650  17.017  44.749  1.00 28.72           C  
ATOM    396  O   LEU L  52      22.040  16.480  45.672  1.00 29.91           O  
ATOM    397  N   LEU L  53      23.828  17.658  44.936  1.00 27.10           N  
ATOM    398  CA  LEU L  53      24.337  17.990  46.244  1.00 27.10           C  
ATOM    399  CB  LEU L  53      25.871  18.123  46.256  1.00 27.28           C  
ATOM    400  CG  LEU L  53      26.604  16.798  45.979  1.00 26.99           C  
ATOM    401  CD1 LEU L  53      28.129  16.986  46.001  1.00 26.19           C  
ATOM    402  CD2 LEU L  53      26.140  15.695  46.946  1.00 27.34           C  
ATOM    403  C   LEU L  53      23.785  19.270  46.811  1.00 27.53           C  
ATOM    404  O   LEU L  53      23.235  19.289  47.913  1.00 27.59           O  
ATOM    405  N   ILE L  54      23.908  20.382  46.049  1.00 26.23           N  
ATOM    406  CA  ILE L  54      23.533  21.663  46.579  1.00 27.15           C  
ATOM    407  CB  ILE L  54      24.704  22.435  47.109  1.00 25.25           C  
ATOM    408  CG1 ILE L  54      25.330  21.640  48.264  1.00 24.62           C  
ATOM    409  CG2 ILE L  54      24.229  23.838  47.519  1.00 25.34           C  
ATOM    410  CD1 ILE L  54      26.642  22.218  48.775  1.00 27.51           C  
ATOM    411  C   ILE L  54      22.855  22.480  45.524  1.00 26.33           C  
ATOM    412  O   ILE L  54      23.144  22.357  44.334  1.00 26.31           O  
ATOM    413  N   TYR L  55      21.892  23.325  45.949  1.00 27.37           N  
ATOM    414  CA  TYR L  55      21.214  24.203  45.038  1.00 27.80           C  
ATOM    415  CB  TYR L  55      19.833  23.695  44.572  1.00 27.45           C  
ATOM    416  CG  TYR L  55      18.992  23.340  45.750  1.00 27.71           C  
ATOM    417  CD1 TYR L  55      19.280  22.210  46.477  1.00 28.99           C  
ATOM    418  CD2 TYR L  55      17.905  24.102  46.109  1.00 28.69           C  
ATOM    419  CE1 TYR L  55      18.516  21.853  47.561  1.00 27.34           C  
ATOM    420  CE2 TYR L  55      17.134  23.750  47.194  1.00 29.40           C  
ATOM    421  CZ  TYR L  55      17.438  22.625  47.922  1.00 28.28           C  
ATOM    422  OH  TYR L  55      16.650  22.261  49.034  1.00 30.46           O  
ATOM    423  C   TYR L  55      21.085  25.543  45.698  1.00 28.30           C  
ATOM    424  O   TYR L  55      21.229  25.663  46.913  1.00 28.77           O  
ATOM    425  N   TRP L  56      20.810  26.613  44.916  1.00 18.69           N  
ATOM    426  CA  TRP L  56      20.698  27.951  45.442  1.00 18.60           C  
ATOM    427  CB  TRP L  56      19.543  28.148  46.442  1.00 18.38           C  
ATOM    428  CG  TRP L  56      18.190  28.077  45.775  1.00 19.34           C  
ATOM    429  CD2 TRP L  56      17.834  28.862  44.622  1.00 19.67           C  
ATOM    430  CD1 TRP L  56      17.111  27.283  46.044  1.00 20.46           C  
ATOM    431  NE1 TRP L  56      16.101  27.539  45.147  1.00 20.49           N  
ATOM    432  CE2 TRP L  56      16.535  28.503  44.261  1.00 19.57           C  
ATOM    433  CE3 TRP L  56      18.538  29.795  43.919  1.00 20.48           C  
ATOM    434  CZ2 TRP L  56      15.919  29.079  43.187  1.00 20.19           C  
ATOM    435  CZ3 TRP L  56      17.909  30.379  42.840  1.00 19.63           C  
ATOM    436  CH2 TRP L  56      16.625  30.028  42.481  1.00 21.25           C  
ATOM    437  C   TRP L  56      22.009  28.325  46.065  1.00 22.52           C  
ATOM    438  O   TRP L  56      22.091  29.174  46.946  1.00 22.86           O  
ATOM    439  N   ALA L  57      23.072  27.655  45.577  1.00 20.06           N  
ATOM    440  CA  ALA L  57      24.459  27.857  45.889  1.00 20.52           C  
ATOM    441  CB  ALA L  57      24.896  29.326  45.731  1.00 20.85           C  
ATOM    442  C   ALA L  57      24.838  27.399  47.273  1.00 21.26           C  
ATOM    443  O   ALA L  57      26.004  27.075  47.499  1.00 22.07           O  
ATOM    444  N   SER L  58      23.895  27.274  48.229  1.00 20.23           N  
ATOM    445  CA  SER L  58      24.377  26.891  49.531  1.00 20.39           C  
ATOM    446  CB  SER L  58      24.639  28.101  50.444  1.00 22.74           C  
ATOM    447  OG  SER L  58      23.440  28.834  50.645  1.00 27.65           O  
ATOM    448  C   SER L  58      23.367  26.031  50.210  1.00 23.14           C  
ATOM    449  O   SER L  58      23.558  25.637  51.363  1.00 23.58           O  
ATOM    450  N   THR L  59      22.278  25.673  49.509  1.00 30.34           N  
ATOM    451  CA  THR L  59      21.316  24.880  50.216  1.00 32.06           C  
ATOM    452  CB  THR L  59      19.895  25.166  49.839  1.00 34.23           C  
ATOM    453  OG1 THR L  59      19.596  26.531  50.087  1.00 28.12           O  
ATOM    454  CG2 THR L  59      18.972  24.268  50.681  1.00 26.76           C  
ATOM    455  C   THR L  59      21.584  23.447  49.903  1.00 32.61           C  
ATOM    456  O   THR L  59      21.598  23.037  48.743  1.00 33.59           O  
ATOM    457  N   ARG L  60      21.809  22.650  50.962  1.00 33.62           N  
ATOM    458  CA  ARG L  60      22.122  21.264  50.802  1.00 34.73           C  
ATOM    459  CB  ARG L  60      22.852  20.700  52.037  1.00 36.40           C  
ATOM    460  CG  ARG L  60      23.518  19.338  51.850  1.00 37.22           C  
ATOM    461  CD  ARG L  60      24.627  19.078  52.873  1.00 38.99           C  
ATOM    462  NE  ARG L  60      24.125  19.510  54.207  1.00 41.83           N  
ATOM    463  CZ  ARG L  60      24.983  20.096  55.092  1.00 44.36           C  
ATOM    464  NH1 ARG L  60      26.290  20.286  54.751  1.00 45.32           N1+
ATOM    465  NH2 ARG L  60      24.534  20.497  56.316  1.00 43.86           N  
ATOM    466  C   ARG L  60      20.851  20.513  50.549  1.00 34.72           C  
ATOM    467  O   ARG L  60      19.811  20.795  51.143  1.00 35.34           O  
ATOM    468  N   GLU L  61      20.921  19.537  49.622  1.00 34.13           N  
ATOM    469  CA  GLU L  61      19.804  18.716  49.255  1.00 34.35           C  
ATOM    470  CB  GLU L  61      20.032  17.916  47.958  1.00 34.15           C  
ATOM    471  CG  GLU L  61      18.907  16.930  47.627  1.00 34.72           C  
ATOM    472  CD  GLU L  61      17.674  17.706  47.184  1.00 32.56           C  
ATOM    473  OE1 GLU L  61      17.567  18.907  47.540  1.00 34.15           O  
ATOM    474  OE2 GLU L  61      16.823  17.106  46.476  1.00 35.00           O1-
ATOM    475  C   GLU L  61      19.577  17.738  50.358  1.00 35.29           C  
ATOM    476  O   GLU L  61      20.480  17.426  51.132  1.00 34.38           O  
ATOM    477  N   SER L  62      18.339  17.226  50.460  1.00 36.68           N  
ATOM    478  CA  SER L  62      18.033  16.330  51.532  1.00 38.13           C  
ATOM    479  CB  SER L  62      16.548  15.925  51.588  1.00 39.78           C  
ATOM    480  OG  SER L  62      16.308  15.047  52.678  1.00 35.71           O  
ATOM    481  C   SER L  62      18.842  15.081  51.374  1.00 38.06           C  
ATOM    482  O   SER L  62      18.987  14.549  50.275  1.00 39.06           O  
ATOM    483  N   GLY L  63      19.403  14.593  52.499  1.00 38.73           N  
ATOM    484  CA  GLY L  63      20.123  13.351  52.523  1.00 38.26           C  
ATOM    485  C   GLY L  63      21.587  13.563  52.283  1.00 38.90           C  
ATOM    486  O   GLY L  63      22.369  12.624  52.422  1.00 38.85           O  
ATOM    487  N   VAL L  64      22.015  14.788  51.921  1.00 38.53           N  
ATOM    488  CA  VAL L  64      23.416  14.983  51.654  1.00 37.71           C  
ATOM    489  CB  VAL L  64      23.696  16.139  50.737  1.00 36.93           C  
ATOM    490  CG1 VAL L  64      25.217  16.322  50.612  1.00 35.75           C  
ATOM    491  CG2 VAL L  64      23.003  15.872  49.390  1.00 34.61           C  
ATOM    492  C   VAL L  64      24.124  15.235  52.950  1.00 38.19           C  
ATOM    493  O   VAL L  64      23.627  15.957  53.813  1.00 38.31           O  
ATOM    494  N   PRO L  65      25.295  14.669  53.094  1.00 38.27           N  
ATOM    495  CA  PRO L  65      26.037  14.814  54.319  1.00 38.46           C  
ATOM    496  CD  PRO L  65      25.615  13.425  52.411  1.00 38.41           C  
ATOM    497  CB  PRO L  65      27.173  13.800  54.243  1.00 38.47           C  
ATOM    498  CG  PRO L  65      26.612  12.696  53.329  1.00 37.76           C  
ATOM    499  C   PRO L  65      26.504  16.221  54.517  1.00 39.05           C  
ATOM    500  O   PRO L  65      26.695  16.940  53.537  1.00 38.34           O  
ATOM    501  N   ASP L  66      26.709  16.614  55.787  1.00 39.64           N  
ATOM    502  CA  ASP L  66      27.087  17.938  56.192  1.00 39.90           C  
ATOM    503  CB  ASP L  66      27.007  18.152  57.715  1.00 42.33           C  
ATOM    504  CG  ASP L  66      27.961  17.190  58.405  1.00 45.38           C  
ATOM    505  OD1 ASP L  66      28.459  16.253  57.726  1.00 48.03           O  
ATOM    506  OD2 ASP L  66      28.192  17.375  59.630  1.00 47.17           O1-
ATOM    507  C   ASP L  66      28.471  18.270  55.722  1.00 38.53           C  
ATOM    508  O   ASP L  66      28.846  19.440  55.700  1.00 38.49           O  
ATOM    509  N   ARG L  67      29.275  17.254  55.361  1.00 37.02           N  
ATOM    510  CA  ARG L  67      30.634  17.458  54.935  1.00 36.04           C  
ATOM    511  CB  ARG L  67      31.323  16.154  54.484  1.00 36.99           C  
ATOM    512  CG  ARG L  67      31.580  15.160  55.616  1.00 36.50           C  
ATOM    513  CD  ARG L  67      32.268  13.860  55.174  1.00 37.08           C  
ATOM    514  NE  ARG L  67      31.238  12.955  54.592  1.00 37.81           N  
ATOM    515  CZ  ARG L  67      30.961  12.977  53.257  1.00 39.24           C  
ATOM    516  NH1 ARG L  67      31.664  13.800  52.428  1.00 39.86           N1+
ATOM    517  NH2 ARG L  67      29.988  12.164  52.751  1.00 39.64           N  
ATOM    518  C   ARG L  67      30.637  18.361  53.740  1.00 34.46           C  
ATOM    519  O   ARG L  67      31.570  19.144  53.554  1.00 33.02           O  
ATOM    520  N   PHE L  68      29.604  18.242  52.882  1.00 35.19           N  
ATOM    521  CA  PHE L  68      29.519  19.016  51.676  1.00 34.19           C  
ATOM    522  CB  PHE L  68      28.593  18.363  50.636  1.00 33.45           C  
ATOM    523  CG  PHE L  68      29.164  17.033  50.272  1.00 33.02           C  
ATOM    524  CD1 PHE L  68      28.982  15.937  51.079  1.00 33.21           C  
ATOM    525  CD2 PHE L  68      29.874  16.869  49.110  1.00 33.53           C  
ATOM    526  CE1 PHE L  68      29.506  14.710  50.744  1.00 33.66           C  
ATOM    527  CE2 PHE L  68      30.399  15.645  48.769  1.00 34.18           C  
ATOM    528  CZ  PHE L  68      30.218  14.555  49.583  1.00 32.89           C  
ATOM    529  C   PHE L  68      28.941  20.361  51.996  1.00 33.39           C  
ATOM    530  O   PHE L  68      27.894  20.466  52.633  1.00 32.24           O  
ATOM    531  N   THR L  69      29.614  21.441  51.545  1.00 33.82           N  
ATOM    532  CA  THR L  69      29.123  22.757  51.828  1.00 33.84           C  
ATOM    533  CB  THR L  69      29.859  23.379  52.981  1.00 35.92           C  
ATOM    534  OG1 THR L  69      29.280  24.622  53.339  1.00 42.11           O  
ATOM    535  CG2 THR L  69      31.337  23.548  52.598  1.00 35.74           C  
ATOM    536  C   THR L  69      29.301  23.606  50.603  1.00 34.42           C  
ATOM    537  O   THR L  69      30.308  23.501  49.906  1.00 34.00           O  
ATOM    538  N   GLY L  70      28.312  24.482  50.307  1.00 33.51           N  
ATOM    539  CA  GLY L  70      28.397  25.324  49.145  1.00 32.26           C  
ATOM    540  C   GLY L  70      28.370  26.747  49.602  1.00 31.07           C  
ATOM    541  O   GLY L  70      27.693  27.088  50.570  1.00 31.37           O  
ATOM    542  N   SER L  71      29.119  27.625  48.905  1.00 30.88           N  
ATOM    543  CA  SER L  71      29.146  29.004  49.297  1.00 32.15           C  
ATOM    544  CB  SER L  71      30.159  29.304  50.416  1.00 32.12           C  
ATOM    545  OG  SER L  71      31.474  28.992  49.980  1.00 33.99           O  
ATOM    546  C   SER L  71      29.518  29.831  48.105  1.00 31.44           C  
ATOM    547  O   SER L  71      29.809  29.306  47.032  1.00 32.67           O  
ATOM    548  N   GLY L  72      29.506  31.170  48.275  1.00 32.88           N  
ATOM    549  CA  GLY L  72      29.870  32.054  47.203  1.00 31.99           C  
ATOM    550  C   GLY L  72      28.654  32.768  46.704  1.00 32.64           C  
ATOM    551  O   GLY L  72      27.522  32.343  46.925  1.00 29.93           O  
ATOM    552  N   SER L  73      28.888  33.910  46.024  1.00 31.05           N  
ATOM    553  CA  SER L  73      27.825  34.696  45.476  1.00 31.46           C  
ATOM    554  CB  SER L  73      27.333  35.795  46.435  1.00 32.66           C  
ATOM    555  OG  SER L  73      26.283  36.545  45.842  1.00 34.75           O  
ATOM    556  C   SER L  73      28.370  35.388  44.268  1.00 31.08           C  
ATOM    557  O   SER L  73      29.582  35.537  44.118  1.00 34.27           O  
ATOM    558  N   GLY L  74      27.474  35.845  43.372  1.00 29.74           N  
ATOM    559  CA  GLY L  74      27.916  36.546  42.204  1.00 30.38           C  
ATOM    560  C   GLY L  74      28.498  35.579  41.218  1.00 31.35           C  
ATOM    561  O   GLY L  74      27.788  34.748  40.657  1.00 32.01           O  
ATOM    562  N   THR L  75      29.770  35.816  40.848  1.00 30.51           N  
ATOM    563  CA  THR L  75      30.534  35.019  39.924  1.00 31.99           C  
ATOM    564  CB  THR L  75      31.545  35.838  39.183  1.00 32.23           C  
ATOM    565  OG1 THR L  75      32.508  36.367  40.083  1.00 32.35           O  
ATOM    566  CG2 THR L  75      30.805  36.987  38.476  1.00 29.65           C  
ATOM    567  C   THR L  75      31.260  33.845  40.525  1.00 31.64           C  
ATOM    568  O   THR L  75      31.462  32.842  39.841  1.00 33.22           O  
ATOM    569  N   ASP L  76      31.724  33.941  41.792  1.00 32.00           N  
ATOM    570  CA  ASP L  76      32.592  32.902  42.292  1.00 32.86           C  
ATOM    571  CB  ASP L  76      33.890  33.449  42.910  1.00 34.43           C  
ATOM    572  CG  ASP L  76      34.751  33.955  41.761  1.00 37.59           C  
ATOM    573  OD1 ASP L  76      34.550  33.471  40.615  1.00 40.65           O  
ATOM    574  OD2 ASP L  76      35.619  34.833  42.007  1.00 40.43           O1-
ATOM    575  C   ASP L  76      31.909  32.040  43.309  1.00 32.75           C  
ATOM    576  O   ASP L  76      31.353  32.527  44.293  1.00 33.28           O  
ATOM    577  N   PHE L  77      31.962  30.704  43.093  1.00 31.34           N  
ATOM    578  CA  PHE L  77      31.308  29.794  43.987  1.00 30.28           C  
ATOM    579  CB  PHE L  77      30.091  29.097  43.355  1.00 29.17           C  
ATOM    580  CG  PHE L  77      29.147  30.173  42.937  1.00 27.61           C  
ATOM    581  CD1 PHE L  77      28.339  30.793  43.855  1.00 27.26           C  
ATOM    582  CD2 PHE L  77      29.084  30.588  41.627  1.00 26.38           C  
ATOM    583  CE1 PHE L  77      27.473  31.789  43.476  1.00 27.21           C  
ATOM    584  CE2 PHE L  77      28.216  31.584  41.245  1.00 26.35           C  
ATOM    585  CZ  PHE L  77      27.404  32.190  42.168  1.00 25.70           C  
ATOM    586  C   PHE L  77      32.276  28.722  44.387  1.00 31.14           C  
ATOM    587  O   PHE L  77      33.225  28.431  43.660  1.00 32.43           O  
ATOM    588  N   THR L  78      32.060  28.117  45.578  1.00 31.38           N  
ATOM    589  CA  THR L  78      32.956  27.109  46.063  1.00 31.80           C  
ATOM    590  CB  THR L  78      33.849  27.619  47.155  1.00 32.87           C  
ATOM    591  OG1 THR L  78      34.653  28.685  46.671  1.00 35.46           O  
ATOM    592  CG2 THR L  78      34.724  26.470  47.677  1.00 32.64           C  
ATOM    593  C   THR L  78      32.184  25.963  46.641  1.00 32.35           C  
ATOM    594  O   THR L  78      31.147  26.142  47.279  1.00 30.07           O  
ATOM    595  N   LEU L  79      32.692  24.736  46.407  1.00 32.06           N  
ATOM    596  CA  LEU L  79      32.143  23.545  46.988  1.00 31.33           C  
ATOM    597  CB  LEU L  79      31.794  22.459  45.956  1.00 31.92           C  
ATOM    598  CG  LEU L  79      31.267  21.153  46.578  1.00 31.95           C  
ATOM    599  CD1 LEU L  79      29.957  21.382  47.347  1.00 31.87           C  
ATOM    600  CD2 LEU L  79      31.147  20.045  45.519  1.00 31.60           C  
ATOM    601  C   LEU L  79      33.225  23.003  47.864  1.00 32.72           C  
ATOM    602  O   LEU L  79      34.355  22.818  47.416  1.00 31.23           O  
ATOM    603  N   THR L  80      32.909  22.737  49.146  1.00 32.15           N  
ATOM    604  CA  THR L  80      33.936  22.297  50.045  1.00 33.51           C  
ATOM    605  CB  THR L  80      34.142  23.248  51.189  1.00 34.11           C  
ATOM    606  OG1 THR L  80      34.473  24.538  50.697  1.00 35.31           O  
ATOM    607  CG2 THR L  80      35.270  22.717  52.090  1.00 31.67           C  
ATOM    608  C   THR L  80      33.552  20.982  50.647  1.00 34.05           C  
ATOM    609  O   THR L  80      32.400  20.769  51.021  1.00 35.16           O  
ATOM    610  N   ILE L  81      34.533  20.055  50.742  1.00 33.80           N  
ATOM    611  CA  ILE L  81      34.322  18.786  51.384  1.00 34.21           C  
ATOM    612  CB  ILE L  81      34.884  17.613  50.624  1.00 33.15           C  
ATOM    613  CG1 ILE L  81      34.479  17.616  49.138  1.00 34.08           C  
ATOM    614  CG2 ILE L  81      34.413  16.345  51.363  1.00 32.23           C  
ATOM    615  CD1 ILE L  81      33.002  17.371  48.862  1.00 34.30           C  
ATOM    616  C   ILE L  81      35.182  18.873  52.618  1.00 35.54           C  
ATOM    617  O   ILE L  81      36.409  18.885  52.517  1.00 35.12           O  
ATOM    618  N   ASN L  82      34.566  18.919  53.815  1.00 35.77           N  
ATOM    619  CA  ASN L  82      35.297  19.132  55.039  1.00 38.04           C  
ATOM    620  CB  ASN L  82      34.364  19.199  56.264  1.00 38.02           C  
ATOM    621  CG  ASN L  82      35.188  19.544  57.498  1.00  0.00           C  
ATOM    622  OD1 ASN L  82      35.257  20.701  57.911  1.00  0.00           O  
ATOM    623  ND2 ASN L  82      35.823  18.508  58.107  1.00  0.00           N  
ATOM    624  C   ASN L  82      36.285  18.031  55.281  1.00 38.94           C  
ATOM    625  O   ASN L  82      37.453  18.298  55.560  1.00 37.69           O  
ATOM    626  N   SER L  83      35.835  16.762  55.202  1.00 39.81           N  
ATOM    627  CA  SER L  83      36.740  15.662  55.381  1.00 39.35           C  
ATOM    628  CB  SER L  83      36.617  14.970  56.749  1.00 40.74           C  
ATOM    629  OG  SER L  83      37.562  13.915  56.842  1.00 42.61           O  
ATOM    630  C   SER L  83      36.367  14.645  54.351  1.00 39.74           C  
ATOM    631  O   SER L  83      35.335  13.984  54.454  1.00 39.39           O  
ATOM    632  N   VAL L  84      37.235  14.459  53.341  1.00 40.43           N  
ATOM    633  CA  VAL L  84      36.916  13.569  52.265  1.00 40.01           C  
ATOM    634  CB  VAL L  84      37.845  13.675  51.086  1.00 40.59           C  
ATOM    635  CG1 VAL L  84      37.637  15.034  50.408  1.00 40.09           C  
ATOM    636  CG2 VAL L  84      39.282  13.465  51.581  1.00 41.25           C  
ATOM    637  C   VAL L  84      36.949  12.154  52.730  1.00 39.97           C  
ATOM    638  O   VAL L  84      37.802  11.749  53.518  1.00 38.16           O  
ATOM    639  N   LYS L  85      35.973  11.366  52.239  1.00 40.01           N  
ATOM    640  CA  LYS L  85      35.896   9.969  52.537  1.00 41.09           C  
ATOM    641  CB  LYS L  85      34.513   9.496  53.014  1.00 41.55           C  
ATOM    642  CG  LYS L  85      34.113  10.000  54.402  1.00 43.71           C  
ATOM    643  CD  LYS L  85      32.651   9.699  54.741  1.00 46.88           C  
ATOM    644  CE  LYS L  85      32.251  10.105  56.161  1.00  0.00           C  
ATOM    645  NZ  LYS L  85      30.825   9.783  56.397  1.00  0.00           N1+
ATOM    646  C   LYS L  85      36.184   9.251  51.256  1.00 41.39           C  
ATOM    647  O   LYS L  85      36.155   9.842  50.178  1.00 41.35           O  
ATOM    648  N   ALA L  86      36.451   7.937  51.349  1.00 41.49           N  
ATOM    649  CA  ALA L  86      36.800   7.137  50.210  1.00 42.46           C  
ATOM    650  CB  ALA L  86      37.060   5.664  50.573  1.00 41.88           C  
ATOM    651  C   ALA L  86      35.670   7.170  49.222  1.00 40.89           C  
ATOM    652  O   ALA L  86      35.894   7.188  48.015  1.00 41.13           O  
ATOM    653  N   GLU L  87      34.426   7.195  49.728  1.00 41.60           N  
ATOM    654  CA  GLU L  87      33.208   7.144  48.962  1.00 41.70           C  
ATOM    655  CB  GLU L  87      31.957   7.194  49.855  1.00 43.87           C  
ATOM    656  CG  GLU L  87      31.838   8.529  50.598  1.00 46.41           C  
ATOM    657  CD  GLU L  87      30.581   8.520  51.454  1.00 50.78           C  
ATOM    658  OE1 GLU L  87      30.614   7.910  52.556  1.00 51.54           O  
ATOM    659  OE2 GLU L  87      29.566   9.130  51.018  1.00 51.87           O1-
ATOM    660  C   GLU L  87      33.106   8.339  48.062  1.00 39.88           C  
ATOM    661  O   GLU L  87      32.451   8.283  47.024  1.00 40.35           O  
ATOM    662  N   ASP L  88      33.735   9.457  48.461  1.00 38.75           N  
ATOM    663  CA  ASP L  88      33.650  10.736  47.810  1.00 38.42           C  
ATOM    664  CB  ASP L  88      34.310  11.864  48.627  1.00 37.07           C  
ATOM    665  CG  ASP L  88      33.449  12.107  49.865  1.00 38.11           C  
ATOM    666  OD1 ASP L  88      32.261  11.690  49.847  1.00 39.67           O  
ATOM    667  OD2 ASP L  88      33.963  12.714  50.843  1.00 39.11           O1-
ATOM    668  C   ASP L  88      34.246  10.733  46.429  1.00 38.03           C  
ATOM    669  O   ASP L  88      34.031  11.691  45.689  1.00 38.08           O  
ATOM    670  N   LEU L  89      35.057   9.719  46.054  1.00 36.44           N  
ATOM    671  CA  LEU L  89      35.636   9.712  44.733  1.00 35.80           C  
ATOM    672  CB  LEU L  89      36.333   8.397  44.344  1.00 36.55           C  
ATOM    673  CG  LEU L  89      37.731   8.191  44.933  1.00 36.09           C  
ATOM    674  CD1 LEU L  89      38.326   6.846  44.477  1.00 37.42           C  
ATOM    675  CD2 LEU L  89      38.644   9.379  44.584  1.00 37.12           C  
ATOM    676  C   LEU L  89      34.550   9.871  43.720  1.00 34.66           C  
ATOM    677  O   LEU L  89      33.574   9.120  43.711  1.00 34.80           O  
ATOM    678  N   ALA L  90      34.703  10.877  42.834  1.00 33.29           N  
ATOM    679  CA  ALA L  90      33.714  11.107  41.822  1.00 32.01           C  
ATOM    680  CB  ALA L  90      32.294  11.265  42.390  1.00 32.97           C  
ATOM    681  C   ALA L  90      34.057  12.379  41.107  1.00 31.82           C  
ATOM    682  O   ALA L  90      35.071  13.016  41.390  1.00 31.67           O  
ATOM    683  N   VAL L  91      33.216  12.763  40.123  1.00 30.61           N  
ATOM    684  CA  VAL L  91      33.420  14.000  39.425  1.00 29.88           C  
ATOM    685  CB  VAL L  91      33.231  13.904  37.940  1.00 30.79           C  
ATOM    686  CG1 VAL L  91      33.379  15.313  37.336  1.00 32.41           C  
ATOM    687  CG2 VAL L  91      34.236  12.885  37.381  1.00 25.41           C  
ATOM    688  C   VAL L  91      32.390  14.955  39.950  1.00 29.81           C  
ATOM    689  O   VAL L  91      31.244  14.576  40.184  1.00 30.12           O  
ATOM    690  N   TYR L  92      32.776  16.227  40.171  1.00 29.75           N  
ATOM    691  CA  TYR L  92      31.844  17.179  40.707  1.00 28.31           C  
ATOM    692  CB  TYR L  92      32.329  17.831  42.018  1.00 27.43           C  
ATOM    693  CG  TYR L  92      32.349  16.786  43.087  1.00 26.02           C  
ATOM    694  CD1 TYR L  92      31.203  16.486  43.786  1.00 24.34           C  
ATOM    695  CD2 TYR L  92      33.505  16.106  43.397  1.00 25.75           C  
ATOM    696  CE1 TYR L  92      31.206  15.528  44.772  1.00 25.41           C  
ATOM    697  CE2 TYR L  92      33.516  15.146  44.384  1.00 24.87           C  
ATOM    698  CZ  TYR L  92      32.363  14.853  45.072  1.00 25.63           C  
ATOM    699  OH  TYR L  92      32.369  13.869  46.084  1.00 24.65           O  
ATOM    700  C   TYR L  92      31.634  18.269  39.696  1.00 28.27           C  
ATOM    701  O   TYR L  92      32.593  18.845  39.182  1.00 27.39           O  
ATOM    702  N   TYR L  93      30.351  18.585  39.388  1.00 27.98           N  
ATOM    703  CA  TYR L  93      30.054  19.580  38.387  1.00 28.88           C  
ATOM    704  CB  TYR L  93      29.158  19.113  37.218  1.00 28.08           C  
ATOM    705  CG  TYR L  93      29.671  17.909  36.509  1.00 28.45           C  
ATOM    706  CD1 TYR L  93      30.666  17.988  35.563  1.00 27.42           C  
ATOM    707  CD2 TYR L  93      29.136  16.679  36.795  1.00 29.85           C  
ATOM    708  CE1 TYR L  93      31.115  16.862  34.913  1.00 27.61           C  
ATOM    709  CE2 TYR L  93      29.584  15.552  36.146  1.00 28.19           C  
ATOM    710  CZ  TYR L  93      30.577  15.636  35.204  1.00 26.82           C  
ATOM    711  OH  TYR L  93      31.034  14.478  34.539  1.00 37.47           O  
ATOM    712  C   TYR L  93      29.200  20.651  38.999  1.00 28.27           C  
ATOM    713  O   TYR L  93      28.383  20.387  39.880  1.00 28.18           O  
ATOM    714  N   CYS L  94      29.375  21.905  38.528  1.00 29.19           N  
ATOM    715  CA  CYS L  94      28.540  22.995  38.949  1.00 30.25           C  
ATOM    716  CB  CYS L  94      29.317  24.268  39.381  1.00 32.30           C  
ATOM    717  SG  CYS L  94      30.401  24.958  38.087  1.00 37.55           S  
ATOM    718  C   CYS L  94      27.662  23.335  37.776  1.00 29.46           C  
ATOM    719  O   CYS L  94      28.037  23.102  36.628  1.00 28.24           O  
ATOM    720  N   GLN L  95      26.441  23.849  38.044  1.00 27.71           N  
ATOM    721  CA  GLN L  95      25.522  24.210  36.994  1.00 27.56           C  
ATOM    722  CB  GLN L  95      24.344  23.235  36.852  1.00 26.53           C  
ATOM    723  CG  GLN L  95      23.372  23.625  35.739  1.00 26.91           C  
ATOM    724  CD  GLN L  95      22.089  22.816  35.902  1.00 27.42           C  
ATOM    725  OE1 GLN L  95      21.821  22.245  36.958  1.00 33.29           O  
ATOM    726  NE2 GLN L  95      21.267  22.774  34.821  1.00 31.66           N  
ATOM    727  C   GLN L  95      24.907  25.528  37.347  1.00 27.56           C  
ATOM    728  O   GLN L  95      24.649  25.802  38.516  1.00 26.51           O  
ATOM    729  N   HIS L  96      24.639  26.384  36.335  1.00 27.00           N  
ATOM    730  CA  HIS L  96      24.028  27.647  36.643  1.00 27.41           C  
ATOM    731  ND1 HIS L  96      23.925  28.739  33.594  1.00 23.94           N  
ATOM    732  CG  HIS L  96      24.039  29.401  34.794  1.00 27.67           C  
ATOM    733  CB  HIS L  96      24.728  28.866  36.009  1.00 27.78           C  
ATOM    734  NE2 HIS L  96      22.843  30.669  33.365  1.00 28.11           N  
ATOM    735  CD2 HIS L  96      23.378  30.580  34.636  1.00 24.54           C  
ATOM    736  CE1 HIS L  96      23.198  29.542  32.776  1.00 25.05           C  
ATOM    737  C   HIS L  96      22.621  27.585  36.133  1.00 27.17           C  
ATOM    738  O   HIS L  96      22.370  27.041  35.059  1.00 26.33           O  
ATOM    739  N   PHE L  97      21.599  27.998  36.892  1.00 23.09           N  
ATOM    740  CA  PHE L  97      20.387  27.801  36.157  1.00 24.79           C  
ATOM    741  CB  PHE L  97      19.532  26.615  36.655  1.00 25.15           C  
ATOM    742  CG  PHE L  97      19.252  26.704  38.113  1.00 25.54           C  
ATOM    743  CD1 PHE L  97      18.214  27.470  38.586  1.00 22.03           C  
ATOM    744  CD2 PHE L  97      20.021  25.994  39.006  1.00 25.30           C  
ATOM    745  CE1 PHE L  97      17.955  27.536  39.933  1.00 25.95           C  
ATOM    746  CE2 PHE L  97      19.767  26.057  40.354  1.00 22.10           C  
ATOM    747  CZ  PHE L  97      18.734  26.832  40.820  1.00 23.17           C  
ATOM    748  C   PHE L  97      19.596  29.061  36.067  1.00 25.59           C  
ATOM    749  O   PHE L  97      18.367  29.035  36.082  1.00 26.24           O  
ATOM    750  N   TYR L  98      20.294  30.209  35.955  1.00 26.84           N  
ATOM    751  CA  TYR L  98      19.591  31.445  35.816  1.00 28.14           C  
ATOM    752  CB  TYR L  98      20.480  32.664  36.132  1.00 29.03           C  
ATOM    753  CG  TYR L  98      19.650  33.897  36.010  1.00 28.91           C  
ATOM    754  CD1 TYR L  98      18.766  34.246  37.003  1.00 29.60           C  
ATOM    755  CD2 TYR L  98      19.747  34.698  34.899  1.00 29.62           C  
ATOM    756  CE1 TYR L  98      17.992  35.378  36.884  1.00 29.98           C  
ATOM    757  CE2 TYR L  98      18.979  35.832  34.773  1.00 29.69           C  
ATOM    758  CZ  TYR L  98      18.103  36.173  35.770  1.00 31.00           C  
ATOM    759  OH  TYR L  98      17.311  37.335  35.642  1.00 31.50           O  
ATOM    760  C   TYR L  98      19.014  31.561  34.433  1.00 28.34           C  
ATOM    761  O   TYR L  98      17.812  31.743  34.266  1.00 28.97           O  
ATOM    762  N   ILE L  99      19.838  31.382  33.384  1.00 28.62           N  
ATOM    763  CA  ILE L  99      19.308  31.572  32.061  1.00 28.38           C  
ATOM    764  CB  ILE L  99      19.926  32.724  31.320  1.00 17.90           C  
ATOM    765  CG1 ILE L  99      19.622  34.046  32.036  1.00 17.52           C  
ATOM    766  CG2 ILE L  99      19.418  32.693  29.870  1.00 16.97           C  
ATOM    767  CD1 ILE L  99      18.126  34.325  32.169  1.00 18.16           C  
ATOM    768  C   ILE L  99      19.599  30.351  31.257  1.00 29.33           C  
ATOM    769  O   ILE L  99      20.637  29.716  31.420  1.00 29.31           O  
ATOM    770  N   TYR L 100      18.661  29.981  30.365  1.00 28.92           N  
ATOM    771  CA  TYR L 100      18.874  28.849  29.518  1.00 29.09           C  
ATOM    772  CB  TYR L 100      17.590  28.271  28.895  1.00 29.37           C  
ATOM    773  CG  TYR L 100      17.061  29.312  27.981  1.00 20.28           C  
ATOM    774  CD1 TYR L 100      16.225  30.282  28.471  1.00 22.77           C  
ATOM    775  CD2 TYR L 100      17.406  29.324  26.651  1.00 21.38           C  
ATOM    776  CE1 TYR L 100      15.733  31.257  27.641  1.00 22.44           C  
ATOM    777  CE2 TYR L 100      16.920  30.299  25.813  1.00 22.13           C  
ATOM    778  CZ  TYR L 100      16.079  31.265  26.311  1.00 22.70           C  
ATOM    779  OH  TYR L 100      15.571  32.269  25.459  1.00 24.66           O  
ATOM    780  C   TYR L 100      19.760  29.322  28.421  1.00 28.95           C  
ATOM    781  O   TYR L 100      19.723  30.496  28.054  1.00 29.20           O  
ATOM    782  N   PRO L 101      20.597  28.469  27.919  1.00 28.83           N  
ATOM    783  CA  PRO L 101      20.634  27.125  28.411  1.00 28.16           C  
ATOM    784  CD  PRO L 101      20.946  28.537  26.508  1.00 29.00           C  
ATOM    785  CB  PRO L 101      21.347  26.297  27.347  1.00 28.36           C  
ATOM    786  CG  PRO L 101      21.092  27.078  26.050  1.00 28.42           C  
ATOM    787  C   PRO L 101      21.336  27.129  29.723  1.00 27.54           C  
ATOM    788  O   PRO L 101      22.133  28.032  29.967  1.00 27.70           O  
ATOM    789  N   TYR L 102      21.076  26.118  30.571  1.00 25.72           N  
ATOM    790  CA  TYR L 102      21.682  26.089  31.868  1.00 24.57           C  
ATOM    791  CB  TYR L 102      20.766  25.412  32.892  1.00 23.84           C  
ATOM    792  CG  TYR L 102      19.458  26.107  32.733  1.00 23.80           C  
ATOM    793  CD1 TYR L 102      18.569  25.661  31.784  1.00 24.23           C  
ATOM    794  CD2 TYR L 102      19.120  27.201  33.496  1.00 22.94           C  
ATOM    795  CE1 TYR L 102      17.354  26.276  31.601  1.00 24.13           C  
ATOM    796  CE2 TYR L 102      17.905  27.822  33.318  1.00 23.78           C  
ATOM    797  CZ  TYR L 102      17.019  27.361  32.372  1.00 24.50           C  
ATOM    798  OH  TYR L 102      15.775  28.001  32.193  1.00 25.25           O  
ATOM    799  C   TYR L 102      22.919  25.260  31.706  1.00 24.06           C  
ATOM    800  O   TYR L 102      22.865  24.041  31.585  1.00 24.84           O  
ATOM    801  N   THR L 103      24.078  25.938  31.763  1.00 27.20           N  
ATOM    802  CA  THR L 103      25.341  25.388  31.374  1.00 26.23           C  
ATOM    803  CB  THR L 103      26.279  26.413  30.808  1.00 28.68           C  
ATOM    804  OG1 THR L 103      26.531  27.427  31.768  1.00 30.15           O  
ATOM    805  CG2 THR L 103      25.644  27.026  29.547  1.00 25.69           C  
ATOM    806  C   THR L 103      25.983  24.779  32.580  1.00 26.35           C  
ATOM    807  O   THR L 103      25.724  25.176  33.715  1.00 25.19           O  
ATOM    808  N   PHE L 104      26.836  23.765  32.335  1.00 26.35           N  
ATOM    809  CA  PHE L 104      27.530  23.060  33.375  1.00 26.07           C  
ATOM    810  CB  PHE L 104      27.489  21.522  33.263  1.00 25.45           C  
ATOM    811  CG  PHE L 104      26.150  20.975  33.622  1.00 25.70           C  
ATOM    812  CD1 PHE L 104      25.853  20.704  34.933  1.00 24.75           C  
ATOM    813  CD2 PHE L 104      25.192  20.717  32.674  1.00 24.00           C  
ATOM    814  CE1 PHE L 104      24.627  20.193  35.290  1.00 24.07           C  
ATOM    815  CE2 PHE L 104      23.964  20.204  33.027  1.00 25.22           C  
ATOM    816  CZ  PHE L 104      23.673  19.938  34.339  1.00 25.19           C  
ATOM    817  C   PHE L 104      28.984  23.380  33.266  1.00 25.64           C  
ATOM    818  O   PHE L 104      29.468  23.819  32.224  1.00 27.75           O  
ATOM    819  N   GLY L 105      29.715  23.185  34.380  1.00 26.60           N  
ATOM    820  CA  GLY L 105      31.137  23.365  34.384  1.00 28.93           C  
ATOM    821  C   GLY L 105      31.734  22.100  33.842  1.00 28.43           C  
ATOM    822  O   GLY L 105      31.046  21.095  33.667  1.00 31.25           O  
ATOM    823  N   GLY L 106      33.053  22.131  33.573  1.00 28.95           N  
ATOM    824  CA  GLY L 106      33.798  21.031  33.022  1.00 29.76           C  
ATOM    825  C   GLY L 106      33.827  19.891  33.993  1.00 31.25           C  
ATOM    826  O   GLY L 106      33.900  18.728  33.595  1.00 33.17           O  
ATOM    827  N   GLY L 107      33.838  20.207  35.301  1.00 31.16           N  
ATOM    828  CA  GLY L 107      33.854  19.189  36.312  1.00 31.68           C  
ATOM    829  C   GLY L 107      35.226  19.098  36.897  1.00 32.13           C  
ATOM    830  O   GLY L 107      36.210  19.507  36.283  1.00 30.39           O  
ATOM    831  N   THR L 108      35.301  18.581  38.142  1.00 32.05           N  
ATOM    832  CA  THR L 108      36.554  18.365  38.804  1.00 32.51           C  
ATOM    833  CB  THR L 108      36.748  19.231  40.018  1.00 32.56           C  
ATOM    834  OG1 THR L 108      36.673  20.604  39.658  1.00 34.89           O  
ATOM    835  CG2 THR L 108      38.126  18.930  40.633  1.00 31.38           C  
ATOM    836  C   THR L 108      36.547  16.939  39.263  1.00 32.64           C  
ATOM    837  O   THR L 108      35.637  16.508  39.972  1.00 31.84           O  
ATOM    838  N   LYS L 109      37.569  16.161  38.862  1.00 32.98           N  
ATOM    839  CA  LYS L 109      37.619  14.779  39.241  1.00 34.60           C  
ATOM    840  CB  LYS L 109      38.368  13.907  38.217  1.00 36.45           C  
ATOM    841  CG  LYS L 109      38.234  12.402  38.451  1.00 38.05           C  
ATOM    842  CD  LYS L 109      38.683  11.568  37.248  1.00 42.22           C  
ATOM    843  CE  LYS L 109      38.416  10.068  37.389  1.00 46.12           C  
ATOM    844  NZ  LYS L 109      38.742   9.383  36.117  1.00 47.51           N1+
ATOM    845  C   LYS L 109      38.351  14.692  40.540  1.00 34.01           C  
ATOM    846  O   LYS L 109      39.443  15.241  40.683  1.00 34.67           O  
ATOM    847  N   LEU L 110      37.760  13.993  41.530  1.00 34.21           N  
ATOM    848  CA  LEU L 110      38.407  13.878  42.807  1.00 35.14           C  
ATOM    849  CB  LEU L 110      37.461  14.125  43.999  1.00 34.96           C  
ATOM    850  CG  LEU L 110      38.166  14.137  45.371  1.00 35.06           C  
ATOM    851  CD1 LEU L 110      39.038  15.387  45.544  1.00 35.87           C  
ATOM    852  CD2 LEU L 110      37.172  13.957  46.525  1.00 32.02           C  
ATOM    853  C   LEU L 110      38.929  12.480  42.936  1.00 36.10           C  
ATOM    854  O   LEU L 110      38.178  11.511  42.831  1.00 36.81           O  
ATOM    855  N   GLU L 111      40.250  12.352  43.177  1.00 36.25           N  
ATOM    856  CA  GLU L 111      40.880  11.067  43.309  1.00 37.55           C  
ATOM    857  CB  GLU L 111      42.124  10.908  42.425  1.00 39.87           C  
ATOM    858  CG  GLU L 111      41.822  10.965  40.930  1.00 45.61           C  
ATOM    859  CD  GLU L 111      43.133  10.796  40.181  1.00 50.18           C  
ATOM    860  OE1 GLU L 111      43.891  11.796  40.072  1.00 51.33           O  
ATOM    861  OE2 GLU L 111      43.398   9.660  39.707  1.00 51.16           O1-
ATOM    862  C   GLU L 111      41.343  10.943  44.725  1.00 36.58           C  
ATOM    863  O   GLU L 111      41.584  11.944  45.396  1.00 34.56           O  
ATOM    864  N   ILE L 112      41.477   9.697  45.226  1.00 35.62           N  
ATOM    865  CA  ILE L 112      41.862   9.527  46.599  1.00 36.40           C  
ATOM    866  CB  ILE L 112      40.964   8.598  47.367  1.00 35.54           C  
ATOM    867  CG1 ILE L 112      39.544   9.182  47.447  1.00 36.16           C  
ATOM    868  CG2 ILE L 112      41.596   8.341  48.745  1.00 33.71           C  
ATOM    869  CD1 ILE L 112      39.478  10.528  48.168  1.00 35.34           C  
ATOM    870  C   ILE L 112      43.247   8.971  46.672  1.00 36.88           C  
ATOM    871  O   ILE L 112      43.612   8.035  45.961  1.00 37.38           O  
ATOM    872  N   LYS L 113      44.075   9.579  47.543  1.00 37.50           N  
ATOM    873  CA  LYS L 113      45.407   9.098  47.738  1.00 36.70           C  
ATOM    874  CB  LYS L 113      46.362  10.146  48.325  1.00 37.18           C  
ATOM    875  CG  LYS L 113      46.654  11.318  47.388  1.00 39.47           C  
ATOM    876  CD  LYS L 113      47.400  12.459  48.082  1.00 40.77           C  
ATOM    877  CE  LYS L 113      47.788  13.609  47.153  1.00 41.44           C  
ATOM    878  NZ  LYS L 113      48.588  14.604  47.899  1.00 42.46           N1+
ATOM    879  C   LYS L 113      45.298   7.974  48.758  1.00 36.77           C  
ATOM    880  O   LYS L 113      44.784   8.245  49.878  1.00 36.52           O  
ATOM    881  OXT LYS L 113      45.724   6.834  48.432  1.00  0.00           O1-
TER     882      LYS L 113 
ATOM    883  N   GLN H 114       8.381   5.754  45.946  1.00 40.84           N1+
ATOM    884  CA  GLN H 114       9.399   6.813  45.769  1.00 41.96           C  
ATOM    885  CB  GLN H 114      10.732   6.329  46.358  1.00 42.89           C  
ATOM    886  CG  GLN H 114      11.256   5.051  45.708  1.00 48.26           C  
ATOM    887  CD  GLN H 114      12.295   4.467  46.654  1.00 52.60           C  
ATOM    888  OE1 GLN H 114      13.307   3.916  46.226  1.00 54.01           O  
ATOM    889  NE2 GLN H 114      12.027   4.571  47.983  1.00 47.40           N  
ATOM    890  C   GLN H 114       9.531   7.231  44.339  1.00 40.92           C  
ATOM    891  O   GLN H 114       8.968   6.605  43.442  1.00 39.17           O  
ATOM    892  N   VAL H 115      10.270   8.330  44.095  1.00 39.56           N  
ATOM    893  CA  VAL H 115      10.368   8.861  42.766  1.00 36.42           C  
ATOM    894  CB  VAL H 115      10.917  10.256  42.733  1.00 36.80           C  
ATOM    895  CG1 VAL H 115      11.074  10.700  41.269  1.00 34.33           C  
ATOM    896  CG2 VAL H 115       9.995  11.159  43.568  1.00 35.89           C  
ATOM    897  C   VAL H 115      11.274   7.993  41.954  1.00 36.55           C  
ATOM    898  O   VAL H 115      12.356   7.611  42.400  1.00 38.20           O  
ATOM    899  N   GLN H 116      10.848   7.667  40.718  1.00 36.65           N  
ATOM    900  CA  GLN H 116      11.639   6.802  39.894  1.00 35.96           C  
ATOM    901  CB  GLN H 116      11.160   5.350  40.037  1.00 37.63           C  
ATOM    902  CG  GLN H 116      12.010   4.291  39.349  1.00 41.32           C  
ATOM    903  CD  GLN H 116      11.414   2.947  39.740  1.00 42.86           C  
ATOM    904  OE1 GLN H 116      11.397   2.586  40.917  1.00 39.17           O  
ATOM    905  NE2 GLN H 116      10.893   2.193  38.736  1.00 37.97           N  
ATOM    906  C   GLN H 116      11.474   7.226  38.460  1.00 34.29           C  
ATOM    907  O   GLN H 116      10.361   7.492  38.010  1.00 33.53           O  
ATOM    908  N   LEU H 117      12.594   7.318  37.708  1.00 32.23           N  
ATOM    909  CA  LEU H 117      12.541   7.660  36.311  1.00 31.55           C  
ATOM    910  CB  LEU H 117      13.338   8.931  35.970  1.00 29.63           C  
ATOM    911  CG  LEU H 117      12.738  10.219  36.574  1.00 29.17           C  
ATOM    912  CD1 LEU H 117      13.575  11.450  36.199  1.00 30.86           C  
ATOM    913  CD2 LEU H 117      11.265  10.401  36.171  1.00 27.62           C  
ATOM    914  C   LEU H 117      13.152   6.512  35.569  1.00 31.43           C  
ATOM    915  O   LEU H 117      14.354   6.262  35.674  1.00 32.58           O  
ATOM    916  N   GLN H 118      12.346   5.794  34.764  1.00 32.59           N  
ATOM    917  CA  GLN H 118      12.883   4.609  34.168  1.00 32.21           C  
ATOM    918  CB  GLN H 118      11.942   3.407  34.377  1.00 34.22           C  
ATOM    919  CG  GLN H 118      12.629   2.041  34.309  1.00 38.68           C  
ATOM    920  CD  GLN H 118      12.596   1.542  32.881  1.00 43.41           C  
ATOM    921  OE1 GLN H 118      12.033   2.191  32.001  1.00 48.24           O  
ATOM    922  NE2 GLN H 118      13.209   0.352  32.641  1.00 47.81           N  
ATOM    923  C   GLN H 118      13.126   4.845  32.705  1.00 32.11           C  
ATOM    924  O   GLN H 118      12.220   5.211  31.957  1.00 31.12           O  
ATOM    925  N   GLN H 119      14.393   4.645  32.272  1.00 32.01           N  
ATOM    926  CA  GLN H 119      14.783   4.809  30.898  1.00 30.09           C  
ATOM    927  CB  GLN H 119      15.858   5.888  30.699  1.00 29.34           C  
ATOM    928  CG  GLN H 119      15.369   7.289  31.061  1.00 29.01           C  
ATOM    929  CD  GLN H 119      16.519   8.254  30.828  1.00 27.96           C  
ATOM    930  OE1 GLN H 119      17.278   8.570  31.740  1.00 25.91           O  
ATOM    931  NE2 GLN H 119      16.654   8.734  29.560  1.00 29.09           N  
ATOM    932  C   GLN H 119      15.375   3.503  30.434  1.00 29.58           C  
ATOM    933  O   GLN H 119      15.881   2.722  31.240  1.00 29.02           O  
ATOM    934  N   PRO H 120      15.302   3.231  29.154  1.00 31.17           N  
ATOM    935  CA  PRO H 120      15.865   2.010  28.623  1.00 29.82           C  
ATOM    936  CD  PRO H 120      14.169   3.694  28.365  1.00 26.26           C  
ATOM    937  CB  PRO H 120      15.287   1.863  27.218  1.00 29.72           C  
ATOM    938  CG  PRO H 120      13.950   2.619  27.287  1.00 26.82           C  
ATOM    939  C   PRO H 120      17.364   2.070  28.647  1.00 30.50           C  
ATOM    940  O   PRO H 120      17.912   3.164  28.540  1.00 29.88           O  
ATOM    941  N   GLY H 121      18.038   0.906  28.780  1.00 29.45           N  
ATOM    942  CA  GLY H 121      19.470   0.844  28.909  1.00 29.15           C  
ATOM    943  C   GLY H 121      20.205   1.318  27.687  1.00 28.68           C  
ATOM    944  O   GLY H 121      21.153   2.092  27.815  1.00 28.37           O  
ATOM    945  N   ALA H 122      19.819   0.869  26.469  1.00 28.70           N  
ATOM    946  CA  ALA H 122      20.604   1.283  25.333  1.00 29.04           C  
ATOM    947  CB  ALA H 122      21.845   0.406  25.095  1.00 28.46           C  
ATOM    948  C   ALA H 122      19.787   1.216  24.082  1.00 30.15           C  
ATOM    949  O   ALA H 122      18.770   0.527  24.025  1.00 31.23           O  
ATOM    950  N   GLU H 123      20.221   1.968  23.043  1.00 32.25           N  
ATOM    951  CA  GLU H 123      19.553   1.958  21.770  1.00 32.61           C  
ATOM    952  CB  GLU H 123      18.651   3.182  21.529  1.00 35.19           C  
ATOM    953  CG  GLU H 123      17.455   3.273  22.481  1.00 42.43           C  
ATOM    954  CD  GLU H 123      16.526   2.098  22.209  1.00 48.22           C  
ATOM    955  OE1 GLU H 123      16.742   1.390  21.191  1.00 49.04           O  
ATOM    956  OE2 GLU H 123      15.581   1.895  23.016  1.00 50.66           O1-
ATOM    957  C   GLU H 123      20.604   1.993  20.700  1.00 33.95           C  
ATOM    958  O   GLU H 123      21.602   2.706  20.810  1.00 33.25           O  
ATOM    959  N   PHE H 124      20.401   1.209  19.623  1.00 32.21           N  
ATOM    960  CA  PHE H 124      21.334   1.205  18.533  1.00 32.68           C  
ATOM    961  CB  PHE H 124      21.848  -0.207  18.202  1.00 31.81           C  
ATOM    962  CG  PHE H 124      22.904  -0.095  17.159  1.00 30.98           C  
ATOM    963  CD1 PHE H 124      24.214   0.126  17.517  1.00 28.24           C  
ATOM    964  CD2 PHE H 124      22.581  -0.210  15.829  1.00 30.86           C  
ATOM    965  CE1 PHE H 124      25.194   0.229  16.558  1.00  0.00           C  
ATOM    966  CE2 PHE H 124      23.556  -0.109  14.864  1.00  0.00           C  
ATOM    967  CZ  PHE H 124      24.863   0.112  15.228  1.00  0.00           C  
ATOM    968  C   PHE H 124      20.583   1.708  17.339  1.00 32.28           C  
ATOM    969  O   PHE H 124      19.517   1.188  17.012  1.00 32.33           O  
ATOM    970  N   VAL H 125      21.115   2.747  16.658  1.00 33.01           N  
ATOM    971  CA  VAL H 125      20.423   3.276  15.516  1.00 33.68           C  
ATOM    972  CB  VAL H 125      19.654   4.534  15.808  1.00 33.03           C  
ATOM    973  CG1 VAL H 125      18.475   4.190  16.729  1.00 34.62           C  
ATOM    974  CG2 VAL H 125      20.615   5.560  16.429  1.00 34.28           C  
ATOM    975  C   VAL H 125      21.408   3.580  14.428  1.00 34.55           C  
ATOM    976  O   VAL H 125      22.571   3.891  14.683  1.00 33.24           O  
ATOM    977  N   LYS H 126      20.939   3.491  13.165  1.00 35.69           N  
ATOM    978  CA  LYS H 126      21.741   3.743  11.999  1.00 36.84           C  
ATOM    979  CB  LYS H 126      21.141   3.187  10.692  1.00 40.50           C  
ATOM    980  CG  LYS H 126      21.311   1.682  10.457  1.00 44.82           C  
ATOM    981  CD  LYS H 126      22.762   1.249  10.239  1.00 51.03           C  
ATOM    982  CE  LYS H 126      22.897  -0.107   9.539  1.00 55.08           C  
ATOM    983  NZ  LYS H 126      22.244  -1.166  10.339  1.00 55.71           N1+
ATOM    984  C   LYS H 126      21.843   5.222  11.807  1.00 37.14           C  
ATOM    985  O   LYS H 126      21.002   5.994  12.259  1.00 36.30           O  
ATOM    986  N   PRO H 127      22.884   5.623  11.128  1.00 37.58           N  
ATOM    987  CA  PRO H 127      23.081   7.019  10.871  1.00 36.52           C  
ATOM    988  CD  PRO H 127      24.136   4.881  11.142  1.00 36.95           C  
ATOM    989  CB  PRO H 127      24.489   7.135  10.289  1.00 37.01           C  
ATOM    990  CG  PRO H 127      25.233   5.933  10.903  1.00 37.87           C  
ATOM    991  C   PRO H 127      22.004   7.535   9.973  1.00 36.77           C  
ATOM    992  O   PRO H 127      21.625   6.835   9.037  1.00 34.78           O  
ATOM    993  N   GLY H 128      21.493   8.751  10.247  1.00 36.02           N  
ATOM    994  CA  GLY H 128      20.500   9.356   9.406  1.00 35.46           C  
ATOM    995  C   GLY H 128      19.135   8.996   9.912  1.00 35.69           C  
ATOM    996  O   GLY H 128      18.139   9.589   9.501  1.00 38.61           O  
ATOM    997  N   ALA H 129      19.055   8.012  10.826  1.00 34.31           N  
ATOM    998  CA  ALA H 129      17.798   7.570  11.365  1.00 33.93           C  
ATOM    999  CB  ALA H 129      17.808   6.111  11.850  1.00 33.31           C  
ATOM   1000  C   ALA H 129      17.446   8.426  12.541  1.00 33.27           C  
ATOM   1001  O   ALA H 129      18.167   9.355  12.897  1.00 34.22           O  
ATOM   1002  N   SER H 130      16.269   8.156  13.143  1.00 32.60           N  
ATOM   1003  CA  SER H 130      15.851   8.891  14.301  1.00 32.32           C  
ATOM   1004  CB  SER H 130      14.646   9.815  14.043  1.00 33.37           C  
ATOM   1005  OG  SER H 130      13.531   9.068  13.579  1.00 36.38           O  
ATOM   1006  C   SER H 130      15.485   7.906  15.372  1.00 31.95           C  
ATOM   1007  O   SER H 130      15.255   6.730  15.095  1.00 34.13           O  
ATOM   1008  N   VAL H 131      15.470   8.361  16.644  1.00 31.79           N  
ATOM   1009  CA  VAL H 131      15.118   7.488  17.728  1.00 30.29           C  
ATOM   1010  CB  VAL H 131      16.320   6.939  18.449  1.00 30.32           C  
ATOM   1011  CG1 VAL H 131      17.068   8.106  19.111  1.00 26.55           C  
ATOM   1012  CG2 VAL H 131      15.869   5.847  19.430  1.00 29.47           C  
ATOM   1013  C   VAL H 131      14.288   8.278  18.696  1.00 30.17           C  
ATOM   1014  O   VAL H 131      14.410   9.500  18.790  1.00 30.18           O  
ATOM   1015  N   LYS H 132      13.387   7.587  19.422  1.00 30.48           N  
ATOM   1016  CA  LYS H 132      12.539   8.244  20.373  1.00 29.40           C  
ATOM   1017  CB  LYS H 132      11.050   8.033  20.045  1.00 29.73           C  
ATOM   1018  CG  LYS H 132      10.064   8.842  20.886  1.00 31.32           C  
ATOM   1019  CD  LYS H 132       8.660   8.859  20.275  1.00 31.86           C  
ATOM   1020  CE  LYS H 132       7.615   9.559  21.144  1.00 33.56           C  
ATOM   1021  NZ  LYS H 132       7.835  11.020  21.127  1.00 33.41           N1+
ATOM   1022  C   LYS H 132      12.815   7.617  21.703  1.00 30.33           C  
ATOM   1023  O   LYS H 132      12.435   6.475  21.952  1.00 30.92           O  
ATOM   1024  N   MET H 133      13.491   8.364  22.598  1.00 30.26           N  
ATOM   1025  CA  MET H 133      13.830   7.846  23.891  1.00 28.98           C  
ATOM   1026  CB  MET H 133      15.104   8.474  24.472  1.00 30.71           C  
ATOM   1027  CG  MET H 133      16.359   8.070  23.698  1.00 24.00           C  
ATOM   1028  SD  MET H 133      17.873   8.910  24.237  1.00 29.47           S  
ATOM   1029  CE  MET H 133      17.441  10.414  23.324  1.00 28.45           C  
ATOM   1030  C   MET H 133      12.696   8.115  24.826  1.00 28.58           C  
ATOM   1031  O   MET H 133      11.965   9.090  24.662  1.00 27.45           O  
ATOM   1032  N   SER H 134      12.526   7.250  25.846  1.00 28.14           N  
ATOM   1033  CA  SER H 134      11.418   7.422  26.741  1.00 27.69           C  
ATOM   1034  CB  SER H 134      10.406   6.264  26.685  1.00 28.71           C  
ATOM   1035  OG  SER H 134      11.014   5.054  27.112  1.00 30.46           O  
ATOM   1036  C   SER H 134      11.918   7.508  28.149  1.00 29.50           C  
ATOM   1037  O   SER H 134      13.015   7.053  28.470  1.00 28.53           O  
ATOM   1038  N   CYS H 135      11.111   8.147  29.019  0.90 30.20           N  
ATOM   1039  CA  CYS H 135      11.427   8.286  30.412  0.90 30.21           C  
ATOM   1040  CB  CYS H 135      12.035   9.679  30.719  0.90 30.97           C  
ATOM   1041  SG  CYS H 135      12.480   9.963  32.460  0.90 33.16           S  
ATOM   1042  C   CYS H 135      10.127   8.127  31.145  0.90 31.01           C  
ATOM   1043  O   CYS H 135       9.286   9.024  31.138  0.90 29.96           O  
ATOM   1044  N   LYS H 136       9.924   6.971  31.810  1.00 30.71           N  
ATOM   1045  CA  LYS H 136       8.678   6.743  32.487  1.00 30.87           C  
ATOM   1046  CB  LYS H 136       8.254   5.267  32.508  1.00 33.78           C  
ATOM   1047  CG  LYS H 136       6.865   5.065  33.107  1.00 37.58           C  
ATOM   1048  CD  LYS H 136       6.272   3.686  32.832  1.00 38.92           C  
ATOM   1049  CE  LYS H 136       4.847   3.525  33.360  1.00 43.14           C  
ATOM   1050  NZ  LYS H 136       4.308   2.205  32.961  1.00 44.44           N1+
ATOM   1051  C   LYS H 136       8.838   7.177  33.909  1.00 29.92           C  
ATOM   1052  O   LYS H 136       9.777   6.770  34.589  1.00 30.10           O  
ATOM   1053  N   ALA H 137       7.896   8.005  34.401  1.00 28.96           N  
ATOM   1054  CA  ALA H 137       8.008   8.534  35.730  1.00 29.53           C  
ATOM   1055  CB  ALA H 137       7.810  10.057  35.797  1.00 28.27           C  
ATOM   1056  C   ALA H 137       6.972   7.918  36.612  1.00 29.61           C  
ATOM   1057  O   ALA H 137       5.889   7.546  36.162  1.00 30.55           O  
ATOM   1058  N   SER H 138       7.314   7.765  37.910  1.00 29.76           N  
ATOM   1059  CA  SER H 138       6.377   7.221  38.848  1.00 30.96           C  
ATOM   1060  CB  SER H 138       6.393   5.683  38.903  1.00 30.96           C  
ATOM   1061  OG  SER H 138       7.674   5.222  39.308  1.00 31.85           O  
ATOM   1062  C   SER H 138       6.732   7.729  40.212  1.00 30.92           C  
ATOM   1063  O   SER H 138       7.852   8.181  40.448  1.00 31.51           O  
ATOM   1064  N   GLY H 139       5.728   7.650  41.120  1.00 23.16           N  
ATOM   1065  CA  GLY H 139       5.849   7.955  42.516  1.00 21.44           C  
ATOM   1066  C   GLY H 139       5.406   9.354  42.817  1.00 23.57           C  
ATOM   1067  O   GLY H 139       5.210   9.695  43.983  1.00 27.91           O  
ATOM   1068  N   TYR H 140       5.230  10.214  41.798  1.00 23.09           N  
ATOM   1069  CA  TYR H 140       4.835  11.556  42.122  1.00 24.82           C  
ATOM   1070  CB  TYR H 140       6.017  12.547  42.164  1.00 23.01           C  
ATOM   1071  CG  TYR H 140       6.638  12.619  40.811  1.00 24.17           C  
ATOM   1072  CD1 TYR H 140       7.493  11.629  40.386  1.00 22.41           C  
ATOM   1073  CD2 TYR H 140       6.380  13.679  39.973  1.00 22.21           C  
ATOM   1074  CE1 TYR H 140       8.072  11.690  39.140  1.00 25.82           C  
ATOM   1075  CE2 TYR H 140       6.955  13.744  38.725  1.00 20.91           C  
ATOM   1076  CZ  TYR H 140       7.803  12.747  38.308  1.00 26.08           C  
ATOM   1077  OH  TYR H 140       8.398  12.810  37.031  1.00 27.78           O  
ATOM   1078  C   TYR H 140       3.870  12.039  41.087  1.00 24.17           C  
ATOM   1079  O   TYR H 140       3.554  11.328  40.133  1.00 25.16           O  
ATOM   1080  N   THR H 141       3.359  13.276  41.272  1.00 26.20           N  
ATOM   1081  CA  THR H 141       2.430  13.842  40.336  1.00 25.81           C  
ATOM   1082  CB  THR H 141       1.654  14.990  40.911  1.00 29.50           C  
ATOM   1083  OG1 THR H 141       0.956  14.564  42.071  1.00 30.02           O  
ATOM   1084  CG2 THR H 141       0.655  15.494  39.855  1.00 24.52           C  
ATOM   1085  C   THR H 141       3.248  14.358  39.190  1.00 25.68           C  
ATOM   1086  O   THR H 141       3.945  15.365  39.294  1.00 25.70           O  
ATOM   1087  N   PHE H 142       3.119  13.674  38.042  1.00 24.87           N  
ATOM   1088  CA  PHE H 142       3.892  13.870  36.847  1.00 23.82           C  
ATOM   1089  CB  PHE H 142       3.530  12.845  35.756  1.00 20.79           C  
ATOM   1090  CG  PHE H 142       4.419  13.052  34.576  1.00 20.12           C  
ATOM   1091  CD1 PHE H 142       5.718  12.593  34.582  1.00 19.99           C  
ATOM   1092  CD2 PHE H 142       3.949  13.690  33.453  1.00 17.44           C  
ATOM   1093  CE1 PHE H 142       6.532  12.777  33.489  1.00 20.06           C  
ATOM   1094  CE2 PHE H 142       4.758  13.878  32.359  1.00 15.20           C  
ATOM   1095  CZ  PHE H 142       6.055  13.425  32.376  1.00 18.84           C  
ATOM   1096  C   PHE H 142       3.705  15.253  36.286  1.00 25.34           C  
ATOM   1097  O   PHE H 142       4.645  15.844  35.760  1.00 27.76           O  
ATOM   1098  N   THR H 143       2.483  15.799  36.359  1.00 24.76           N  
ATOM   1099  CA  THR H 143       2.148  17.055  35.751  1.00 23.70           C  
ATOM   1100  CB  THR H 143       0.685  17.338  35.865  1.00 25.87           C  
ATOM   1101  OG1 THR H 143      -0.067  16.267  35.316  1.00 25.53           O  
ATOM   1102  CG2 THR H 143       0.387  18.631  35.093  1.00 18.45           C  
ATOM   1103  C   THR H 143       2.861  18.202  36.401  1.00 24.60           C  
ATOM   1104  O   THR H 143       3.211  19.174  35.738  1.00 26.31           O  
ATOM   1105  N   SER H 144       3.063  18.135  37.727  1.00 24.11           N  
ATOM   1106  CA  SER H 144       3.557  19.249  38.486  1.00 25.04           C  
ATOM   1107  CB  SER H 144       3.221  19.135  39.985  1.00 26.06           C  
ATOM   1108  OG  SER H 144       3.733  17.926  40.524  1.00 32.87           O  
ATOM   1109  C   SER H 144       5.025  19.563  38.325  1.00 27.08           C  
ATOM   1110  O   SER H 144       5.449  20.607  38.819  1.00 27.69           O  
ATOM   1111  N   TYR H 145       5.858  18.729  37.656  1.00 24.73           N  
ATOM   1112  CA  TYR H 145       7.271  19.073  37.666  1.00 22.41           C  
ATOM   1113  CB  TYR H 145       8.141  18.070  38.448  1.00 25.85           C  
ATOM   1114  CG  TYR H 145       7.701  18.024  39.873  1.00 25.55           C  
ATOM   1115  CD1 TYR H 145       6.617  17.261  40.244  1.00 30.79           C  
ATOM   1116  CD2 TYR H 145       8.383  18.719  40.848  1.00 26.04           C  
ATOM   1117  CE1 TYR H 145       6.208  17.212  41.556  1.00 34.62           C  
ATOM   1118  CE2 TYR H 145       7.977  18.675  42.162  1.00 31.87           C  
ATOM   1119  CZ  TYR H 145       6.889  17.915  42.517  1.00 36.33           C  
ATOM   1120  OH  TYR H 145       6.463  17.860  43.860  1.00 44.59           O  
ATOM   1121  C   TYR H 145       7.855  19.104  36.274  1.00 19.05           C  
ATOM   1122  O   TYR H 145       7.371  18.423  35.369  1.00 22.08           O  
ATOM   1123  N   TRP H 146       8.946  19.889  36.063  1.00 24.05           N  
ATOM   1124  CA  TRP H 146       9.491  19.961  34.736  1.00 24.19           C  
ATOM   1125  CB  TRP H 146      10.369  21.204  34.483  1.00 23.25           C  
ATOM   1126  CG  TRP H 146       9.592  22.501  34.430  1.00 24.54           C  
ATOM   1127  CD2 TRP H 146       9.283  23.223  33.224  1.00 23.32           C  
ATOM   1128  CD1 TRP H 146       9.061  23.227  35.458  1.00 24.66           C  
ATOM   1129  NE1 TRP H 146       8.433  24.349  34.970  1.00 20.49           N  
ATOM   1130  CE2 TRP H 146       8.565  24.358  33.596  1.00 23.50           C  
ATOM   1131  CE3 TRP H 146       9.575  22.960  31.914  1.00 17.83           C  
ATOM   1132  CZ2 TRP H 146       8.126  25.250  32.658  1.00 18.61           C  
ATOM   1133  CZ3 TRP H 146       9.131  23.861  30.971  1.00 18.96           C  
ATOM   1134  CH2 TRP H 146       8.419  24.985  31.337  1.00 18.61           C  
ATOM   1135  C   TRP H 146      10.326  18.737  34.520  1.00 25.52           C  
ATOM   1136  O   TRP H 146      10.755  18.088  35.473  1.00 26.78           O  
ATOM   1137  N   ILE H 147      10.518  18.348  33.244  1.00 25.39           N  
ATOM   1138  CA  ILE H 147      11.347  17.223  32.912  1.00 24.63           C  
ATOM   1139  CB  ILE H 147      10.634  16.160  32.119  1.00 26.51           C  
ATOM   1140  CG1 ILE H 147       9.501  15.535  32.952  1.00 49.45           C  
ATOM   1141  CG2 ILE H 147      11.673  15.125  31.649  1.00 54.72           C  
ATOM   1142  CD1 ILE H 147       9.990  14.807  34.204  1.00 52.93           C  
ATOM   1143  C   ILE H 147      12.458  17.761  32.065  1.00 24.84           C  
ATOM   1144  O   ILE H 147      12.218  18.447  31.074  1.00 23.10           O  
ATOM   1145  N   ASN H 148      13.716  17.456  32.442  1.00 24.99           N  
ATOM   1146  CA  ASN H 148      14.855  17.992  31.750  1.00 25.24           C  
ATOM   1147  CB  ASN H 148      15.895  18.615  32.701  1.00 23.46           C  
ATOM   1148  CG  ASN H 148      15.246  19.749  33.480  1.00 23.95           C  
ATOM   1149  OD1 ASN H 148      15.051  19.651  34.690  1.00  0.00           O  
ATOM   1150  ND2 ASN H 148      14.906  20.858  32.774  1.00  0.00           N  
ATOM   1151  C   ASN H 148      15.558  16.854  31.072  1.00 24.98           C  
ATOM   1152  O   ASN H 148      15.438  15.704  31.488  1.00 25.36           O  
ATOM   1153  N   TRP H 149      16.292  17.154  29.977  1.00 25.43           N  
ATOM   1154  CA  TRP H 149      17.060  16.151  29.296  1.00 24.51           C  
ATOM   1155  CB  TRP H 149      16.536  15.836  27.885  1.00 24.29           C  
ATOM   1156  CG  TRP H 149      15.214  15.111  27.919  1.00 24.23           C  
ATOM   1157  CD2 TRP H 149      15.074  13.685  27.839  1.00 24.60           C  
ATOM   1158  CD1 TRP H 149      13.953  15.617  28.044  1.00 25.24           C  
ATOM   1159  NE1 TRP H 149      13.037  14.592  28.056  1.00 23.85           N  
ATOM   1160  CE2 TRP H 149      13.712  13.398  27.929  1.00 24.82           C  
ATOM   1161  CE3 TRP H 149      16.002  12.692  27.704  1.00 25.00           C  
ATOM   1162  CZ2 TRP H 149      13.258  12.110  27.888  1.00 24.04           C  
ATOM   1163  CZ3 TRP H 149      15.540  11.395  27.657  1.00 24.55           C  
ATOM   1164  CH2 TRP H 149      14.195  11.109  27.748  1.00 24.67           C  
ATOM   1165  C   TRP H 149      18.474  16.636  29.198  1.00 24.63           C  
ATOM   1166  O   TRP H 149      18.725  17.806  28.902  1.00 24.56           O  
ATOM   1167  N   VAL H 150      19.442  15.730  29.459  1.00 24.87           N  
ATOM   1168  CA  VAL H 150      20.830  16.103  29.461  1.00 25.18           C  
ATOM   1169  CB  VAL H 150      21.423  16.151  30.841  1.00 24.42           C  
ATOM   1170  CG1 VAL H 150      22.913  16.517  30.729  1.00 25.63           C  
ATOM   1171  CG2 VAL H 150      20.594  17.128  31.695  1.00 26.49           C  
ATOM   1172  C   VAL H 150      21.618  15.097  28.671  1.00 25.34           C  
ATOM   1173  O   VAL H 150      21.326  13.902  28.684  1.00 25.11           O  
ATOM   1174  N   LYS H 151      22.674  15.576  27.975  1.00 26.88           N  
ATOM   1175  CA  LYS H 151      23.485  14.737  27.135  1.00 27.40           C  
ATOM   1176  CB  LYS H 151      23.617  15.322  25.720  1.00 26.40           C  
ATOM   1177  CG  LYS H 151      24.459  14.499  24.745  1.00 27.14           C  
ATOM   1178  CD  LYS H 151      24.362  14.999  23.301  1.00 26.73           C  
ATOM   1179  CE  LYS H 151      25.257  14.232  22.325  1.00 28.26           C  
ATOM   1180  NZ  LYS H 151      25.117  14.785  20.959  1.00 29.44           N1+
ATOM   1181  C   LYS H 151      24.868  14.652  27.716  1.00 27.94           C  
ATOM   1182  O   LYS H 151      25.412  15.639  28.206  1.00 27.17           O  
ATOM   1183  N   GLN H 152      25.473  13.447  27.693  1.00 27.75           N  
ATOM   1184  CA  GLN H 152      26.818  13.312  28.184  1.00 31.25           C  
ATOM   1185  CB  GLN H 152      26.908  12.696  29.591  1.00 30.10           C  
ATOM   1186  CG  GLN H 152      28.350  12.564  30.089  1.00 30.12           C  
ATOM   1187  CD  GLN H 152      28.334  12.075  31.531  1.00 30.85           C  
ATOM   1188  OE1 GLN H 152      27.611  11.145  31.881  1.00 30.18           O  
ATOM   1189  NE2 GLN H 152      29.153  12.730  32.395  1.00 30.82           N  
ATOM   1190  C   GLN H 152      27.572  12.414  27.250  1.00 32.98           C  
ATOM   1191  O   GLN H 152      27.205  11.259  27.042  1.00 31.54           O  
ATOM   1192  N   ARG H 153      28.667  12.932  26.657  1.00 36.82           N  
ATOM   1193  CA  ARG H 153      29.462  12.149  25.753  1.00 38.88           C  
ATOM   1194  CB  ARG H 153      30.100  12.983  24.629  1.00 40.45           C  
ATOM   1195  CG  ARG H 153      29.043  13.524  23.661  1.00 43.27           C  
ATOM   1196  CD  ARG H 153      29.611  14.330  22.495  1.00 45.61           C  
ATOM   1197  NE  ARG H 153      30.749  13.547  21.944  1.00 49.38           N  
ATOM   1198  CZ  ARG H 153      30.507  12.492  21.114  1.00 51.78           C  
ATOM   1199  NH1 ARG H 153      29.226  12.108  20.850  1.00 51.38           N1+
ATOM   1200  NH2 ARG H 153      31.548  11.807  20.562  1.00 50.87           N  
ATOM   1201  C   ARG H 153      30.524  11.459  26.544  1.00 41.01           C  
ATOM   1202  O   ARG H 153      30.948  11.950  27.590  1.00 40.04           O  
ATOM   1203  N   PRO H 154      30.949  10.317  26.072  1.00 42.91           N  
ATOM   1204  CA  PRO H 154      31.906   9.511  26.778  1.00 43.06           C  
ATOM   1205  CD  PRO H 154      30.968  10.046  24.645  1.00 42.94           C  
ATOM   1206  CB  PRO H 154      32.283   8.381  25.824  1.00 42.22           C  
ATOM   1207  CG  PRO H 154      32.113   9.036  24.442  1.00 43.38           C  
ATOM   1208  C   PRO H 154      33.099  10.315  27.179  1.00 44.35           C  
ATOM   1209  O   PRO H 154      33.796  10.842  26.312  1.00 44.98           O  
ATOM   1210  N   GLY H 155      33.363  10.389  28.496  1.00 43.70           N  
ATOM   1211  CA  GLY H 155      34.518  11.066  29.002  1.00 44.26           C  
ATOM   1212  C   GLY H 155      34.359  12.547  28.876  1.00 46.38           C  
ATOM   1213  O   GLY H 155      35.353  13.262  28.744  1.00 46.68           O  
ATOM   1214  N   GLN H 156      33.116  13.064  28.911  1.00 45.50           N  
ATOM   1215  CA  GLN H 156      33.011  14.485  28.779  1.00 45.46           C  
ATOM   1216  CB  GLN H 156      32.643  14.978  27.370  1.00 47.74           C  
ATOM   1217  CG  GLN H 156      33.757  14.741  26.350  1.00 50.00           C  
ATOM   1218  CD  GLN H 156      33.294  15.260  24.998  1.00 53.75           C  
ATOM   1219  OE1 GLN H 156      32.239  15.881  24.885  1.00 55.07           O  
ATOM   1220  NE2 GLN H 156      34.112  15.011  23.942  1.00 53.82           N  
ATOM   1221  C   GLN H 156      31.999  15.025  29.730  1.00 43.89           C  
ATOM   1222  O   GLN H 156      31.472  14.325  30.596  1.00 43.77           O  
ATOM   1223  N   GLY H 157      31.721  16.333  29.569  1.00 41.43           N  
ATOM   1224  CA  GLY H 157      30.862  17.051  30.454  1.00 38.46           C  
ATOM   1225  C   GLY H 157      29.431  16.817  30.104  1.00 36.43           C  
ATOM   1226  O   GLY H 157      29.087  16.024  29.229  1.00 34.84           O  
ATOM   1227  N   LEU H 158      28.556  17.538  30.825  1.00 33.48           N  
ATOM   1228  CA  LEU H 158      27.140  17.414  30.695  1.00 31.71           C  
ATOM   1229  CB  LEU H 158      26.435  17.454  32.063  1.00 30.45           C  
ATOM   1230  CG  LEU H 158      26.785  16.250  32.960  1.00 28.60           C  
ATOM   1231  CD1 LEU H 158      26.208  16.405  34.373  1.00 26.67           C  
ATOM   1232  CD2 LEU H 158      26.337  14.933  32.309  1.00 27.58           C  
ATOM   1233  C   LEU H 158      26.651  18.576  29.899  1.00 30.38           C  
ATOM   1234  O   LEU H 158      27.199  19.674  29.980  1.00 28.92           O  
ATOM   1235  N   GLU H 159      25.626  18.343  29.057  1.00 28.72           N  
ATOM   1236  CA  GLU H 159      25.043  19.439  28.348  1.00 29.24           C  
ATOM   1237  CB  GLU H 159      25.495  19.596  26.884  1.00 30.98           C  
ATOM   1238  CG  GLU H 159      25.268  18.409  25.956  1.00 35.89           C  
ATOM   1239  CD  GLU H 159      25.805  18.852  24.600  1.00 38.69           C  
ATOM   1240  OE1 GLU H 159      25.352  19.920  24.105  1.00 41.30           O  
ATOM   1241  OE2 GLU H 159      26.690  18.148  24.049  1.00 41.86           O1-
ATOM   1242  C   GLU H 159      23.553  19.333  28.453  1.00 28.26           C  
ATOM   1243  O   GLU H 159      22.977  18.251  28.357  1.00 28.40           O  
ATOM   1244  N   TRP H 160      22.894  20.488  28.669  1.00 26.84           N  
ATOM   1245  CA  TRP H 160      21.478  20.553  28.889  1.00 25.94           C  
ATOM   1246  CB  TRP H 160      21.123  21.729  29.811  1.00 26.28           C  
ATOM   1247  CG  TRP H 160      19.660  21.934  30.105  1.00 26.18           C  
ATOM   1248  CD2 TRP H 160      18.851  22.911  29.439  1.00 24.32           C  
ATOM   1249  CD1 TRP H 160      18.858  21.322  31.022  1.00 25.40           C  
ATOM   1250  NE1 TRP H 160      17.595  21.859  30.972  1.00 25.83           N  
ATOM   1251  CE2 TRP H 160      17.576  22.839  30.000  1.00 24.05           C  
ATOM   1252  CE3 TRP H 160      19.146  23.802  28.448  1.00 26.66           C  
ATOM   1253  CZ2 TRP H 160      16.574  23.661  29.576  1.00 25.41           C  
ATOM   1254  CZ3 TRP H 160      18.128  24.622  28.013  1.00 26.78           C  
ATOM   1255  CH2 TRP H 160      16.867  24.552  28.568  1.00 24.49           C  
ATOM   1256  C   TRP H 160      20.811  20.761  27.562  1.00 26.27           C  
ATOM   1257  O   TRP H 160      21.083  21.737  26.866  1.00 25.46           O  
ATOM   1258  N   ILE H 161      19.986  19.773  27.149  1.00 24.45           N  
ATOM   1259  CA  ILE H 161      19.251  19.790  25.913  1.00 24.93           C  
ATOM   1260  CB  ILE H 161      18.779  18.415  25.540  1.00 24.30           C  
ATOM   1261  CG1 ILE H 161      19.993  17.488  25.346  1.00 24.33           C  
ATOM   1262  CG2 ILE H 161      17.883  18.528  24.294  1.00 22.96           C  
ATOM   1263  CD1 ILE H 161      19.626  16.009  25.239  1.00 23.94           C  
ATOM   1264  C   ILE H 161      18.057  20.703  25.956  1.00 24.05           C  
ATOM   1265  O   ILE H 161      17.901  21.566  25.093  1.00 25.92           O  
ATOM   1266  N   GLY H 162      17.188  20.549  26.982  1.00 24.90           N  
ATOM   1267  CA  GLY H 162      15.992  21.348  27.062  1.00 25.96           C  
ATOM   1268  C   GLY H 162      15.131  20.824  28.175  1.00 25.50           C  
ATOM   1269  O   GLY H 162      15.464  19.833  28.824  1.00 24.93           O  
ATOM   1270  N   ASP H 163      13.994  21.507  28.435  1.00 24.54           N  
ATOM   1271  CA  ASP H 163      13.088  21.079  29.466  1.00 25.56           C  
ATOM   1272  CB  ASP H 163      13.161  21.914  30.760  1.00 24.98           C  
ATOM   1273  CG  ASP H 163      12.773  23.364  30.494  1.00 26.38           C  
ATOM   1274  OD1 ASP H 163      12.545  23.727  29.310  1.00 14.20           O  
ATOM   1275  OD2 ASP H 163      12.711  24.132  31.491  1.00  0.00           O1-
ATOM   1276  C   ASP H 163      11.687  21.149  28.941  1.00 25.96           C  
ATOM   1277  O   ASP H 163      11.412  21.858  27.975  1.00 24.50           O  
ATOM   1278  N   ILE H 164      10.769  20.363  29.542  1.00 25.82           N  
ATOM   1279  CA  ILE H 164       9.388  20.395  29.157  1.00 25.14           C  
ATOM   1280  CB  ILE H 164       8.983  19.242  28.286  1.00 24.76           C  
ATOM   1281  CG1 ILE H 164       7.541  19.414  27.786  1.00 24.36           C  
ATOM   1282  CG2 ILE H 164       9.232  17.941  29.065  1.00 23.13           C  
ATOM   1283  CD1 ILE H 164       7.174  18.443  26.665  1.00 17.19           C  
ATOM   1284  C   ILE H 164       8.542  20.335  30.391  1.00 25.62           C  
ATOM   1285  O   ILE H 164       8.870  19.649  31.358  1.00 26.79           O  
ATOM   1286  N   TYR H 165       7.402  21.052  30.370  1.00 26.73           N  
ATOM   1287  CA  TYR H 165       6.487  21.062  31.475  1.00 26.82           C  
ATOM   1288  CB  TYR H 165       5.960  22.487  31.739  1.00 26.79           C  
ATOM   1289  CG  TYR H 165       5.006  22.507  32.885  1.00 26.62           C  
ATOM   1290  CD1 TYR H 165       5.438  22.312  34.177  1.00 28.88           C  
ATOM   1291  CD2 TYR H 165       3.674  22.771  32.666  1.00 28.33           C  
ATOM   1292  CE1 TYR H 165       4.551  22.344  35.228  1.00 29.19           C  
ATOM   1293  CE2 TYR H 165       2.781  22.805  33.711  1.00 29.31           C  
ATOM   1294  CZ  TYR H 165       3.218  22.589  34.995  1.00 31.82           C  
ATOM   1295  OH  TYR H 165       2.301  22.624  36.066  1.00 11.17           O  
ATOM   1296  C   TYR H 165       5.352  20.181  31.046  1.00 27.85           C  
ATOM   1297  O   TYR H 165       4.627  20.489  30.105  1.00 27.46           O  
ATOM   1298  N   PRO H 166       5.121  19.086  31.725  1.00 30.78           N  
ATOM   1299  CA  PRO H 166       4.089  18.164  31.320  1.00 32.45           C  
ATOM   1300  CD  PRO H 166       6.152  18.446  32.527  1.00 30.28           C  
ATOM   1301  CB  PRO H 166       4.273  16.933  32.207  1.00 34.29           C  
ATOM   1302  CG  PRO H 166       5.772  16.956  32.565  1.00 33.52           C  
ATOM   1303  C   PRO H 166       2.696  18.714  31.334  1.00 35.52           C  
ATOM   1304  O   PRO H 166       1.901  18.341  30.471  1.00 37.59           O  
ATOM   1305  N   GLY H 167       2.348  19.571  32.311  1.00 36.71           N  
ATOM   1306  CA  GLY H 167       0.994  20.043  32.353  1.00 40.58           C  
ATOM   1307  C   GLY H 167       0.700  20.934  31.180  1.00 40.87           C  
ATOM   1308  O   GLY H 167      -0.324  20.793  30.513  1.00 42.52           O  
ATOM   1309  N   ARG H 168       1.574  21.931  30.958  1.00 41.26           N  
ATOM   1310  CA  ARG H 168       1.439  22.900  29.903  1.00 42.18           C  
ATOM   1311  CB  ARG H 168       2.278  24.159  30.180  1.00 48.28           C  
ATOM   1312  CG  ARG H 168       1.736  24.996  31.342  1.00  0.00           C  
ATOM   1313  CD  ARG H 168       2.595  26.212  31.687  1.00  0.00           C  
ATOM   1314  NE  ARG H 168       3.769  25.726  32.466  1.00  0.00           N  
ATOM   1315  CZ  ARG H 168       3.730  25.736  33.829  1.00  0.00           C  
ATOM   1316  NH1 ARG H 168       2.625  26.216  34.475  1.00  0.00           N1+
ATOM   1317  NH2 ARG H 168       4.796  25.273  34.545  1.00  0.00           N  
ATOM   1318  C   ARG H 168       1.829  22.370  28.552  1.00 40.08           C  
ATOM   1319  O   ARG H 168       1.155  22.619  27.553  1.00 38.11           O  
ATOM   1320  N   GLY H 169       2.938  21.615  28.492  1.00 38.51           N  
ATOM   1321  CA  GLY H 169       3.488  21.114  27.262  1.00 37.57           C  
ATOM   1322  C   GLY H 169       4.517  22.101  26.780  1.00 35.51           C  
ATOM   1323  O   GLY H 169       5.110  21.921  25.715  1.00 36.43           O  
ATOM   1324  N   THR H 170       4.762  23.165  27.574  1.00 28.70           N  
ATOM   1325  CA  THR H 170       5.676  24.224  27.245  1.00 29.45           C  
ATOM   1326  CB  THR H 170       5.555  25.423  28.141  1.00 30.79           C  
ATOM   1327  OG1 THR H 170       4.239  25.953  28.078  1.00  0.00           O  
ATOM   1328  CG2 THR H 170       6.573  26.482  27.686  1.00  0.00           C  
ATOM   1329  C   THR H 170       7.074  23.706  27.357  1.00 29.96           C  
ATOM   1330  O   THR H 170       7.384  22.893  28.228  1.00 29.08           O  
ATOM   1331  N   THR H 171       7.963  24.166  26.451  1.00 30.07           N  
ATOM   1332  CA  THR H 171       9.308  23.672  26.487  1.00 29.96           C  
ATOM   1333  CB  THR H 171       9.580  22.627  25.446  1.00 28.49           C  
ATOM   1334  OG1 THR H 171       9.348  23.160  24.150  1.00 34.79           O  
ATOM   1335  CG2 THR H 171       8.666  21.418  25.692  1.00 30.67           C  
ATOM   1336  C   THR H 171      10.276  24.780  26.225  1.00 30.77           C  
ATOM   1337  O   THR H 171       9.929  25.827  25.677  1.00 29.65           O  
ATOM   1338  N   ASN H 172      11.535  24.554  26.658  1.00 31.48           N  
ATOM   1339  CA  ASN H 172      12.635  25.448  26.424  1.00 32.54           C  
ATOM   1340  CB  ASN H 172      13.185  26.113  27.697  1.00 33.20           C  
ATOM   1341  CG  ASN H 172      12.182  27.139  28.198  1.00 35.22           C  
ATOM   1342  OD1 ASN H 172      11.997  28.195  27.598  1.00 23.43           O  
ATOM   1343  ND2 ASN H 172      11.514  26.820  29.339  1.00 22.97           N  
ATOM   1344  C   ASN H 172      13.744  24.598  25.880  1.00 32.72           C  
ATOM   1345  O   ASN H 172      14.040  23.541  26.434  1.00 32.64           O  
ATOM   1346  N   TYR H 173      14.404  25.045  24.792  1.00 32.64           N  
ATOM   1347  CA  TYR H 173      15.424  24.224  24.197  1.00 32.11           C  
ATOM   1348  CB  TYR H 173      15.172  23.826  22.726  1.00 31.14           C  
ATOM   1349  CG  TYR H 173      13.975  22.949  22.580  1.00 33.23           C  
ATOM   1350  CD1 TYR H 173      14.025  21.641  22.990  1.00 32.79           C  
ATOM   1351  CD2 TYR H 173      12.804  23.427  22.047  1.00 31.21           C  
ATOM   1352  CE1 TYR H 173      12.940  20.812  22.863  1.00 33.25           C  
ATOM   1353  CE2 TYR H 173      11.711  22.601  21.915  1.00 30.86           C  
ATOM   1354  CZ  TYR H 173      11.778  21.292  22.321  1.00 30.41           C  
ATOM   1355  OH  TYR H 173      10.658  20.445  22.186  1.00 31.69           O  
ATOM   1356  C   TYR H 173      16.712  24.982  24.141  1.00 33.19           C  
ATOM   1357  O   TYR H 173      16.735  26.210  24.074  1.00 33.23           O  
ATOM   1358  N   ASN H 174      17.833  24.235  24.205  1.00 32.15           N  
ATOM   1359  CA  ASN H 174      19.144  24.783  24.012  1.00 33.66           C  
ATOM   1360  CB  ASN H 174      20.240  23.761  24.373  1.00 33.27           C  
ATOM   1361  CG  ASN H 174      21.636  24.361  24.246  1.00 33.47           C  
ATOM   1362  OD1 ASN H 174      21.826  25.433  23.676  1.00 34.42           O  
ATOM   1363  ND2 ASN H 174      22.648  23.625  24.784  1.00 34.12           N  
ATOM   1364  C   ASN H 174      19.204  25.056  22.538  1.00 34.33           C  
ATOM   1365  O   ASN H 174      18.707  24.268  21.738  1.00 35.55           O  
ATOM   1366  N   GLU H 175      19.836  26.173  22.141  1.00 36.75           N  
ATOM   1367  CA  GLU H 175      19.883  26.595  20.771  1.00 37.30           C  
ATOM   1368  CB  GLU H 175      20.727  27.867  20.589  1.00 39.55           C  
ATOM   1369  CG  GLU H 175      20.115  29.108  21.238  1.00 42.62           C  
ATOM   1370  CD  GLU H 175      19.026  29.628  20.311  1.00 45.27           C  
ATOM   1371  OE1 GLU H 175      19.250  29.612  19.070  1.00 47.94           O  
ATOM   1372  OE2 GLU H 175      17.964  30.064  20.829  1.00 45.82           O1-
ATOM   1373  C   GLU H 175      20.536  25.532  19.954  1.00 36.52           C  
ATOM   1374  O   GLU H 175      20.143  25.284  18.816  1.00 38.73           O  
ATOM   1375  N   ASN H 176      21.553  24.867  20.521  1.00 36.55           N  
ATOM   1376  CA  ASN H 176      22.316  23.895  19.794  1.00 36.17           C  
ATOM   1377  CB  ASN H 176      23.427  23.272  20.658  1.00 37.66           C  
ATOM   1378  CG  ASN H 176      24.409  24.365  21.051  1.00 39.92           C  
ATOM   1379  OD1 ASN H 176      24.356  25.483  20.541  1.00 41.19           O  
ATOM   1380  ND2 ASN H 176      25.338  24.030  21.986  1.00 40.76           N  
ATOM   1381  C   ASN H 176      21.431  22.771  19.343  1.00 36.30           C  
ATOM   1382  O   ASN H 176      21.570  22.269  18.231  1.00 37.15           O  
ATOM   1383  N   PHE H 177      20.528  22.329  20.231  1.00 34.68           N  
ATOM   1384  CA  PHE H 177      19.629  21.214  20.072  1.00 35.56           C  
ATOM   1385  CB  PHE H 177      19.213  20.600  21.418  1.00 33.60           C  
ATOM   1386  CG  PHE H 177      20.453  19.994  21.985  1.00 31.58           C  
ATOM   1387  CD1 PHE H 177      20.814  18.715  21.647  1.00 30.64           C  
ATOM   1388  CD2 PHE H 177      21.273  20.697  22.836  1.00 33.24           C  
ATOM   1389  CE1 PHE H 177      21.960  18.149  22.155  1.00 32.05           C  
ATOM   1390  CE2 PHE H 177      22.419  20.131  23.346  1.00 30.31           C  
ATOM   1391  CZ  PHE H 177      22.766  18.850  23.010  1.00 30.93           C  
ATOM   1392  C   PHE H 177      18.391  21.478  19.261  1.00 37.71           C  
ATOM   1393  O   PHE H 177      17.710  20.527  18.882  1.00 37.17           O  
ATOM   1394  N   LYS H 178      18.031  22.749  18.997  0.90 40.06           N  
ATOM   1395  CA  LYS H 178      16.719  23.069  18.492  0.90 40.57           C  
ATOM   1396  CB  LYS H 178      16.544  24.572  18.206  0.90 40.82           C  
ATOM   1397  CG  LYS H 178      16.530  25.383  19.506  1.00 43.35           C  
ATOM   1398  CD  LYS H 178      16.542  26.901  19.327  1.00 47.41           C  
ATOM   1399  CE  LYS H 178      16.537  27.664  20.653  1.00 48.15           C  
ATOM   1400  NZ  LYS H 178      15.337  27.312  21.446  1.00 51.90           N1+
ATOM   1401  C   LYS H 178      16.307  22.260  17.296  0.90 41.29           C  
ATOM   1402  O   LYS H 178      15.150  21.849  17.227  0.90 43.97           O  
ATOM   1403  N   SER H 179      17.188  22.020  16.315  1.00 40.67           N  
ATOM   1404  CA  SER H 179      16.792  21.225  15.183  1.00 41.42           C  
ATOM   1405  CB  SER H 179      17.785  21.356  14.017  1.00 44.79           C  
ATOM   1406  OG  SER H 179      17.885  22.714  13.620  1.00 42.77           O  
ATOM   1407  C   SER H 179      16.745  19.762  15.531  1.00 40.49           C  
ATOM   1408  O   SER H 179      15.912  19.015  15.017  1.00 42.59           O  
ATOM   1409  N   LYS H 180      17.695  19.322  16.375  1.00 37.22           N  
ATOM   1410  CA  LYS H 180      17.930  17.945  16.718  1.00 36.43           C  
ATOM   1411  CB  LYS H 180      19.282  17.773  17.433  1.00 35.88           C  
ATOM   1412  CG  LYS H 180      19.668  16.314  17.682  1.00 36.38           C  
ATOM   1413  CD  LYS H 180      19.971  15.530  16.400  1.00 36.32           C  
ATOM   1414  CE  LYS H 180      21.245  15.989  15.689  1.00 36.96           C  
ATOM   1415  NZ  LYS H 180      21.607  15.032  14.618  1.00 35.53           N1+
ATOM   1416  C   LYS H 180      16.888  17.279  17.576  1.00 35.50           C  
ATOM   1417  O   LYS H 180      16.468  16.164  17.267  1.00 33.87           O  
ATOM   1418  N   ALA H 181      16.428  17.929  18.667  1.00 33.80           N  
ATOM   1419  CA  ALA H 181      15.591  17.209  19.589  1.00 32.83           C  
ATOM   1420  CB  ALA H 181      16.185  17.127  21.005  1.00 32.05           C  
ATOM   1421  C   ALA H 181      14.241  17.833  19.722  1.00 32.01           C  
ATOM   1422  O   ALA H 181      14.075  19.043  19.579  1.00 31.47           O  
ATOM   1423  N   THR H 182      13.223  16.977  19.969  1.00 30.60           N  
ATOM   1424  CA  THR H 182      11.887  17.427  20.231  1.00 29.44           C  
ATOM   1425  CB  THR H 182      10.896  17.123  19.149  1.00 29.22           C  
ATOM   1426  OG1 THR H 182      10.950  15.747  18.811  1.00 28.84           O  
ATOM   1427  CG2 THR H 182      11.184  18.005  17.932  1.00 26.73           C  
ATOM   1428  C   THR H 182      11.417  16.737  21.469  1.00 30.50           C  
ATOM   1429  O   THR H 182      11.517  15.516  21.591  1.00 29.13           O  
ATOM   1430  N   LEU H 183      10.886  17.518  22.429  1.00 29.03           N  
ATOM   1431  CA  LEU H 183      10.423  16.960  23.664  1.00 27.75           C  
ATOM   1432  CB  LEU H 183      10.854  17.752  24.914  1.00 27.26           C  
ATOM   1433  CG  LEU H 183      12.353  17.620  25.249  1.00 26.62           C  
ATOM   1434  CD1 LEU H 183      13.246  18.170  24.136  1.00 25.37           C  
ATOM   1435  CD2 LEU H 183      12.680  18.249  26.608  1.00 26.35           C  
ATOM   1436  C   LEU H 183       8.932  16.915  23.642  1.00 28.01           C  
ATOM   1437  O   LEU H 183       8.267  17.872  23.248  1.00 27.75           O  
ATOM   1438  N   THR H 184       8.377  15.763  24.068  1.00 26.78           N  
ATOM   1439  CA  THR H 184       6.957  15.578  24.088  1.00 27.28           C  
ATOM   1440  CB  THR H 184       6.479  14.741  22.936  1.00 27.13           C  
ATOM   1441  OG1 THR H 184       6.929  15.291  21.708  1.00 26.30           O  
ATOM   1442  CG2 THR H 184       4.949  14.746  22.934  1.00 25.15           C  
ATOM   1443  C   THR H 184       6.638  14.842  25.351  1.00 27.68           C  
ATOM   1444  O   THR H 184       7.538  14.314  26.001  1.00 29.66           O  
ATOM   1445  N   LEU H 185       5.347  14.811  25.747  1.00 29.47           N  
ATOM   1446  CA  LEU H 185       4.980  14.139  26.962  1.00 29.21           C  
ATOM   1447  CB  LEU H 185       4.885  15.126  28.136  1.00 29.24           C  
ATOM   1448  CG  LEU H 185       6.249  15.789  28.417  1.00  0.00           C  
ATOM   1449  CD1 LEU H 185       6.181  16.801  29.562  1.00  0.00           C  
ATOM   1450  CD2 LEU H 185       7.324  14.732  28.694  1.00  0.00           C  
ATOM   1451  C   LEU H 185       3.654  13.455  26.769  1.00 30.11           C  
ATOM   1452  O   LEU H 185       2.846  13.848  25.926  1.00 30.60           O  
ATOM   1453  N   ASP H 186       3.429  12.358  27.521  1.00 32.46           N  
ATOM   1454  CA  ASP H 186       2.171  11.662  27.489  1.00 32.55           C  
ATOM   1455  CB  ASP H 186       2.288  10.201  27.016  1.00 34.53           C  
ATOM   1456  CG  ASP H 186       0.882   9.631  26.879  1.00 38.30           C  
ATOM   1457  OD1 ASP H 186      -0.091  10.408  27.074  1.00 38.75           O  
ATOM   1458  OD2 ASP H 186       0.761   8.413  26.580  1.00 39.78           O1-
ATOM   1459  C   ASP H 186       1.684  11.635  28.905  1.00 33.26           C  
ATOM   1460  O   ASP H 186       2.197  10.884  29.731  1.00 34.15           O  
ATOM   1461  N   THR H 187       0.667  12.459  29.218  1.00 33.01           N  
ATOM   1462  CA  THR H 187       0.168  12.587  30.560  1.00 34.50           C  
ATOM   1463  CB  THR H 187      -0.904  13.628  30.685  1.00 34.35           C  
ATOM   1464  OG1 THR H 187      -0.403  14.895  30.286  1.00 38.20           O  
ATOM   1465  CG2 THR H 187      -1.373  13.680  32.150  1.00 37.95           C  
ATOM   1466  C   THR H 187      -0.424  11.293  31.028  1.00 35.70           C  
ATOM   1467  O   THR H 187      -0.256  10.912  32.185  1.00 35.41           O  
ATOM   1468  N   SER H 188      -1.144  10.583  30.142  1.00 36.35           N  
ATOM   1469  CA  SER H 188      -1.817   9.379  30.537  1.00 37.31           C  
ATOM   1470  CB  SER H 188      -2.543   8.707  29.362  1.00 37.92           C  
ATOM   1471  OG  SER H 188      -3.446   9.623  28.764  1.00 42.11           O  
ATOM   1472  C   SER H 188      -0.806   8.389  31.018  1.00 36.27           C  
ATOM   1473  O   SER H 188      -0.987   7.755  32.058  1.00 38.36           O  
ATOM   1474  N   SER H 189       0.263   8.226  30.220  1.00 34.87           N  
ATOM   1475  CA  SER H 189       1.349   7.311  30.412  1.00 35.49           C  
ATOM   1476  CB  SER H 189       2.115   7.092  29.099  1.00 34.16           C  
ATOM   1477  OG  SER H 189       3.205   6.214  29.308  1.00 34.17           O  
ATOM   1478  C   SER H 189       2.331   7.798  31.439  1.00 35.40           C  
ATOM   1479  O   SER H 189       3.104   7.010  31.980  1.00 34.47           O  
ATOM   1480  N   SER H 190       2.336   9.110  31.738  1.00 34.08           N  
ATOM   1481  CA  SER H 190       3.293   9.633  32.673  1.00 33.12           C  
ATOM   1482  CB  SER H 190       3.178   8.969  34.057  1.00 33.20           C  
ATOM   1483  OG  SER H 190       4.134   9.512  34.952  1.00 35.35           O  
ATOM   1484  C   SER H 190       4.671   9.381  32.132  1.00 32.51           C  
ATOM   1485  O   SER H 190       5.595   9.049  32.874  1.00 33.55           O  
ATOM   1486  N   THR H 191       4.846   9.548  30.805  1.00 31.69           N  
ATOM   1487  CA  THR H 191       6.135   9.311  30.230  1.00 31.19           C  
ATOM   1488  CB  THR H 191       6.138   8.149  29.280  1.00 31.10           C  
ATOM   1489  OG1 THR H 191       5.688   6.974  29.937  1.00 35.00           O  
ATOM   1490  CG2 THR H 191       7.567   7.928  28.776  1.00 30.68           C  
ATOM   1491  C   THR H 191       6.539  10.530  29.456  1.00 30.49           C  
ATOM   1492  O   THR H 191       5.709  11.205  28.849  1.00 30.19           O  
ATOM   1493  N   ALA H 192       7.851  10.843  29.473  1.00 29.43           N  
ATOM   1494  CA  ALA H 192       8.387  11.960  28.747  1.00 28.56           C  
ATOM   1495  CB  ALA H 192       9.364  12.807  29.583  1.00 27.25           C  
ATOM   1496  C   ALA H 192       9.186  11.368  27.632  1.00 29.14           C  
ATOM   1497  O   ALA H 192       9.810  10.324  27.811  1.00 29.92           O  
ATOM   1498  N   TYR H 193       9.176  12.006  26.441  1.00 28.54           N  
ATOM   1499  CA  TYR H 193       9.922  11.447  25.352  1.00 28.32           C  
ATOM   1500  CB  TYR H 193       9.082  10.958  24.155  1.00 29.32           C  
ATOM   1501  CG  TYR H 193       8.115   9.898  24.560  1.00 27.28           C  
ATOM   1502  CD1 TYR H 193       8.536   8.622  24.843  1.00 28.64           C  
ATOM   1503  CD2 TYR H 193       6.776  10.189  24.667  1.00 28.72           C  
ATOM   1504  CE1 TYR H 193       7.635   7.652  25.216  1.00 27.66           C  
ATOM   1505  CE2 TYR H 193       5.869   9.226  25.038  1.00 27.37           C  
ATOM   1506  CZ  TYR H 193       6.299   7.951  25.312  1.00 30.35           C  
ATOM   1507  OH  TYR H 193       5.377   6.955  25.694  1.00 30.07           O  
ATOM   1508  C   TYR H 193      10.798  12.509  24.768  1.00 28.11           C  
ATOM   1509  O   TYR H 193      10.497  13.700  24.834  1.00 28.55           O  
ATOM   1510  N   MET H 194      11.944  12.078  24.206  1.00 28.81           N  
ATOM   1511  CA  MET H 194      12.804  12.968  23.485  1.00 28.82           C  
ATOM   1512  CB  MET H 194      14.146  13.262  24.183  1.00 29.60           C  
ATOM   1513  CG  MET H 194      15.029  14.239  23.399  1.00 32.49           C  
ATOM   1514  SD  MET H 194      16.514  14.819  24.275  1.00 35.21           S  
ATOM   1515  CE  MET H 194      17.318  13.201  24.387  1.00 34.55           C  
ATOM   1516  C   MET H 194      13.099  12.295  22.181  1.00 30.11           C  
ATOM   1517  O   MET H 194      13.521  11.139  22.144  1.00 32.10           O  
ATOM   1518  N   GLN H 195      12.876  13.009  21.062  1.00 30.51           N  
ATOM   1519  CA  GLN H 195      13.107  12.426  19.773  1.00 32.41           C  
ATOM   1520  CB  GLN H 195      11.922  12.629  18.810  1.00 32.98           C  
ATOM   1521  CG  GLN H 195      12.104  12.033  17.412  1.00 37.18           C  
ATOM   1522  CD  GLN H 195      10.826  12.322  16.637  1.00 44.47           C  
ATOM   1523  OE1 GLN H 195       9.738  11.905  17.034  1.00 46.69           O  
ATOM   1524  NE2 GLN H 195      10.952  13.067  15.506  1.00 45.95           N  
ATOM   1525  C   GLN H 195      14.311  13.084  19.181  1.00 32.44           C  
ATOM   1526  O   GLN H 195      14.428  14.308  19.177  1.00 31.52           O  
ATOM   1527  N   LEU H 196      15.255  12.260  18.682  1.00 33.97           N  
ATOM   1528  CA  LEU H 196      16.443  12.773  18.065  1.00 33.10           C  
ATOM   1529  CB  LEU H 196      17.733  12.129  18.600  1.00 32.09           C  
ATOM   1530  CG  LEU H 196      17.997  12.433  20.087  1.00 34.15           C  
ATOM   1531  CD1 LEU H 196      19.295  11.768  20.573  1.00 34.18           C  
ATOM   1532  CD2 LEU H 196      17.976  13.945  20.360  1.00 32.60           C  
ATOM   1533  C   LEU H 196      16.350  12.443  16.606  1.00 35.01           C  
ATOM   1534  O   LEU H 196      16.019  11.318  16.236  1.00 35.40           O  
ATOM   1535  N   SER H 197      16.648  13.420  15.728  1.00 34.99           N  
ATOM   1536  CA  SER H 197      16.500  13.148  14.324  1.00 36.43           C  
ATOM   1537  CB  SER H 197      15.466  14.049  13.626  1.00 37.91           C  
ATOM   1538  OG  SER H 197      15.826  15.414  13.767  1.00 38.57           O  
ATOM   1539  C   SER H 197      17.814  13.317  13.623  1.00 37.33           C  
ATOM   1540  O   SER H 197      18.722  13.988  14.111  1.00 36.55           O  
ATOM   1541  N   SER H 198      17.933  12.669  12.444  1.00 36.15           N  
ATOM   1542  CA  SER H 198      19.100  12.723  11.603  1.00 37.53           C  
ATOM   1543  CB  SER H 198      19.223  14.034  10.803  1.00 38.90           C  
ATOM   1544  OG  SER H 198      19.347  15.145  11.678  1.00 41.08           O  
ATOM   1545  C   SER H 198      20.334  12.508  12.421  1.00 35.91           C  
ATOM   1546  O   SER H 198      21.207  13.372  12.493  1.00 36.44           O  
ATOM   1547  N   LEU H 199      20.445  11.314  13.031  1.00 36.81           N  
ATOM   1548  CA  LEU H 199      21.520  10.980  13.921  1.00 36.43           C  
ATOM   1549  CB  LEU H 199      21.256   9.656  14.658  1.00 36.49           C  
ATOM   1550  CG  LEU H 199      19.979   9.703  15.519  1.00 34.55           C  
ATOM   1551  CD1 LEU H 199      19.734   8.373  16.240  1.00 33.21           C  
ATOM   1552  CD2 LEU H 199      20.003  10.895  16.485  1.00 31.66           C  
ATOM   1553  C   LEU H 199      22.829  10.876  13.198  1.00 36.04           C  
ATOM   1554  O   LEU H 199      22.910  10.391  12.068  1.00 35.98           O  
ATOM   1555  N   THR H 200      23.895  11.354  13.873  1.00 36.77           N  
ATOM   1556  CA  THR H 200      25.247  11.298  13.393  1.00 36.62           C  
ATOM   1557  CB  THR H 200      25.858  12.646  13.140  1.00 36.35           C  
ATOM   1558  OG1 THR H 200      25.903  13.395  14.346  1.00 36.29           O  
ATOM   1559  CG2 THR H 200      25.021  13.386  12.086  1.00 37.59           C  
ATOM   1560  C   THR H 200      26.039  10.681  14.502  1.00 36.29           C  
ATOM   1561  O   THR H 200      25.506  10.392  15.571  1.00 36.49           O  
ATOM   1562  N   SER H 201      27.343  10.449  14.268  1.00 36.49           N  
ATOM   1563  CA  SER H 201      28.181   9.839  15.260  1.00 37.82           C  
ATOM   1564  CB  SER H 201      29.611   9.573  14.755  1.00 37.59           C  
ATOM   1565  OG  SER H 201      30.259  10.802  14.457  1.00 41.97           O  
ATOM   1566  C   SER H 201      28.278  10.764  16.435  1.00 37.82           C  
ATOM   1567  O   SER H 201      28.531  10.339  17.560  1.00 39.45           O  
ATOM   1568  N   GLU H 202      28.060  12.065  16.190  1.00 38.27           N  
ATOM   1569  CA  GLU H 202      28.151  13.078  17.201  1.00 37.87           C  
ATOM   1570  CB  GLU H 202      27.915  14.483  16.629  1.00 40.56           C  
ATOM   1571  CG  GLU H 202      28.297  15.597  17.596  1.00 47.27           C  
ATOM   1572  CD  GLU H 202      29.816  15.633  17.659  1.00 51.92           C  
ATOM   1573  OE1 GLU H 202      30.469  15.068  16.742  1.00 55.09           O  
ATOM   1574  OE2 GLU H 202      30.346  16.231  18.632  1.00 55.03           O1-
ATOM   1575  C   GLU H 202      27.094  12.836  18.236  1.00 36.62           C  
ATOM   1576  O   GLU H 202      27.266  13.179  19.403  1.00 36.90           O  
ATOM   1577  N   ASP H 203      25.953  12.273  17.801  1.00 35.91           N  
ATOM   1578  CA  ASP H 203      24.788  12.001  18.595  1.00 34.16           C  
ATOM   1579  CB  ASP H 203      23.568  11.610  17.743  1.00 34.30           C  
ATOM   1580  CG  ASP H 203      23.084  12.849  17.005  1.00 36.04           C  
ATOM   1581  OD1 ASP H 203      23.157  13.957  17.600  1.00 37.04           O  
ATOM   1582  OD2 ASP H 203      22.641  12.709  15.834  1.00 35.86           O1-
ATOM   1583  C   ASP H 203      25.012  10.899  19.586  1.00 33.89           C  
ATOM   1584  O   ASP H 203      24.231  10.765  20.526  1.00 32.88           O  
ATOM   1585  N   SER H 204      26.014  10.023  19.377  1.00 33.21           N  
ATOM   1586  CA  SER H 204      26.198   8.935  20.300  1.00 32.20           C  
ATOM   1587  CB  SER H 204      27.340   7.985  19.897  1.00 32.30           C  
ATOM   1588  OG  SER H 204      27.065   7.417  18.625  1.00 33.57           O  
ATOM   1589  C   SER H 204      26.534   9.499  21.644  1.00 31.59           C  
ATOM   1590  O   SER H 204      27.411  10.353  21.770  1.00 29.96           O  
ATOM   1591  N   ALA H 205      25.829   9.024  22.695  1.00 31.02           N  
ATOM   1592  CA  ALA H 205      26.099   9.504  24.020  1.00 29.00           C  
ATOM   1593  CB  ALA H 205      26.037  11.037  24.145  1.00 28.39           C  
ATOM   1594  C   ALA H 205      25.061   8.939  24.939  1.00 29.03           C  
ATOM   1595  O   ALA H 205      24.166   8.206  24.517  1.00 28.41           O  
ATOM   1596  N   VAL H 206      25.188   9.249  26.245  1.00 29.64           N  
ATOM   1597  CA  VAL H 206      24.222   8.816  27.209  1.00 27.88           C  
ATOM   1598  CB  VAL H 206      24.830   8.474  28.537  1.00 27.10           C  
ATOM   1599  CG1 VAL H 206      23.699   8.143  29.523  1.00 27.58           C  
ATOM   1600  CG2 VAL H 206      25.841   7.332  28.341  1.00 26.12           C  
ATOM   1601  C   VAL H 206      23.298   9.976  27.413  1.00 27.81           C  
ATOM   1602  O   VAL H 206      23.740  11.107  27.612  1.00 29.18           O  
ATOM   1603  N   TYR H 207      21.977   9.720  27.354  1.00 28.06           N  
ATOM   1604  CA  TYR H 207      21.002  10.764  27.492  1.00 26.48           C  
ATOM   1605  CB  TYR H 207      19.969  10.782  26.351  1.00 26.90           C  
ATOM   1606  CG  TYR H 207      20.657  11.232  25.108  1.00 26.41           C  
ATOM   1607  CD1 TYR H 207      20.716  12.572  24.808  1.00 26.11           C  
ATOM   1608  CD2 TYR H 207      21.241  10.328  24.250  1.00 28.54           C  
ATOM   1609  CE1 TYR H 207      21.344  13.010  23.666  1.00 26.50           C  
ATOM   1610  CE2 TYR H 207      21.871  10.760  23.105  1.00 27.06           C  
ATOM   1611  CZ  TYR H 207      21.923  12.102  22.813  1.00 26.87           C  
ATOM   1612  OH  TYR H 207      22.569  12.542  21.640  1.00 26.57           O  
ATOM   1613  C   TYR H 207      20.245  10.516  28.754  1.00 26.86           C  
ATOM   1614  O   TYR H 207      19.723   9.422  28.968  1.00 26.16           O  
ATOM   1615  N   TYR H 208      20.152  11.547  29.623  1.00 26.34           N  
ATOM   1616  CA  TYR H 208      19.470  11.354  30.869  1.00 26.50           C  
ATOM   1617  CB  TYR H 208      20.231  11.779  32.145  1.00 26.42           C  
ATOM   1618  CG  TYR H 208      21.559  11.116  32.304  1.00 27.00           C  
ATOM   1619  CD1 TYR H 208      21.687   9.769  32.551  1.00 27.96           C  
ATOM   1620  CD2 TYR H 208      22.699  11.870  32.194  1.00 26.73           C  
ATOM   1621  CE1 TYR H 208      22.930   9.195  32.696  1.00 26.08           C  
ATOM   1622  CE2 TYR H 208      23.942  11.304  32.340  1.00 25.91           C  
ATOM   1623  CZ  TYR H 208      24.062   9.962  32.596  1.00 26.92           C  
ATOM   1624  OH  TYR H 208      25.334   9.370  32.749  1.00 21.40           O  
ATOM   1625  C   TYR H 208      18.270  12.250  30.899  1.00 27.49           C  
ATOM   1626  O   TYR H 208      18.263  13.332  30.312  1.00 26.80           O  
ATOM   1627  N   CYS H 209      17.201  11.777  31.572  1.00 28.14           N  
ATOM   1628  CA  CYS H 209      16.049  12.587  31.838  1.00 27.86           C  
ATOM   1629  CB  CYS H 209      14.697  11.887  31.559  1.00 29.58           C  
ATOM   1630  SG  CYS H 209      14.489  10.315  32.455  1.00 32.15           S  
ATOM   1631  C   CYS H 209      16.132  12.894  33.304  1.00 27.73           C  
ATOM   1632  O   CYS H 209      16.617  12.073  34.085  1.00 28.36           O  
ATOM   1633  N   SER H 210      15.710  14.107  33.717  1.00 27.47           N  
ATOM   1634  CA  SER H 210      15.785  14.462  35.109  1.00 26.75           C  
ATOM   1635  CB  SER H 210      17.009  15.332  35.441  1.00 26.42           C  
ATOM   1636  OG  SER H 210      18.202  14.626  35.129  1.00  0.00           O  
ATOM   1637  C   SER H 210      14.561  15.254  35.456  1.00 27.79           C  
ATOM   1638  O   SER H 210      14.075  16.045  34.651  1.00 28.69           O  
ATOM   1639  N   ARG H 211      14.040  15.069  36.687  1.00 26.79           N  
ATOM   1640  CA  ARG H 211      12.855  15.760  37.113  1.00 26.80           C  
ATOM   1641  CB  ARG H 211      11.914  14.866  37.928  1.00 28.08           C  
ATOM   1642  CG  ARG H 211      10.592  15.535  38.286  1.00 28.05           C  
ATOM   1643  CD  ARG H 211       9.915  14.901  39.498  1.00 27.96           C  
ATOM   1644  NE  ARG H 211      10.357  15.666  40.694  1.00 29.06           N  
ATOM   1645  CZ  ARG H 211      10.058  15.223  41.950  1.00 29.11           C  
ATOM   1646  NH1 ARG H 211       9.446  14.018  42.128  1.00 29.76           N1+
ATOM   1647  NH2 ARG H 211      10.366  15.989  43.033  1.00 27.27           N  
ATOM   1648  C   ARG H 211      13.274  16.864  38.017  1.00 26.89           C  
ATOM   1649  O   ARG H 211      14.267  16.748  38.731  1.00 25.09           O  
ATOM   1650  N   GLY H 212      12.532  17.988  38.004  1.00 26.83           N  
ATOM   1651  CA  GLY H 212      12.922  19.045  38.887  1.00 26.95           C  
ATOM   1652  C   GLY H 212      11.979  20.188  38.740  1.00 26.77           C  
ATOM   1653  O   GLY H 212      10.923  20.100  38.111  1.00 27.77           O  
ATOM   1654  N   SER H 213      12.400  21.333  39.305  1.00 31.91           N  
ATOM   1655  CA  SER H 213      11.600  22.518  39.322  1.00 31.66           C  
ATOM   1656  CB  SER H 213      10.396  22.421  40.272  1.00  0.00           C  
ATOM   1657  OG  SER H 213       9.505  21.408  39.822  1.00  0.00           O  
ATOM   1658  C   SER H 213      12.463  23.643  39.811  1.00 34.20           C  
ATOM   1659  O   SER H 213      13.567  23.870  39.315  1.00 34.80           O  
ATOM   1660  N   LYS H 214      11.960  24.387  40.817  1.00 34.13           N  
ATOM   1661  CA  LYS H 214      12.609  25.560  41.332  1.00 33.16           C  
ATOM   1662  CB  LYS H 214      11.863  26.205  42.517  1.00 33.67           C  
ATOM   1663  CG  LYS H 214      11.852  25.332  43.775  1.00  5.64           C  
ATOM   1664  CD  LYS H 214      11.521  26.084  45.069  1.00  7.94           C  
ATOM   1665  CE  LYS H 214      11.576  25.193  46.314  1.00 21.25           C  
ATOM   1666  NZ  LYS H 214      11.417  26.008  47.539  1.00 30.59           N1+
ATOM   1667  C   LYS H 214      13.969  25.210  41.851  1.00 36.57           C  
ATOM   1668  O   LYS H 214      14.899  26.016  41.764  1.00 36.83           O  
ATOM   1669  N   GLY H 215      14.111  24.036  42.486  1.00 35.44           N  
ATOM   1670  CA  GLY H 215      15.411  23.712  42.989  1.00 34.47           C  
ATOM   1671  C   GLY H 215      16.353  23.478  41.851  1.00 34.51           C  
ATOM   1672  O   GLY H 215      17.416  24.087  41.790  1.00 34.24           O  
ATOM   1673  N   ALA H 216      15.950  22.604  40.906  1.00 33.02           N  
ATOM   1674  CA  ALA H 216      16.745  22.164  39.785  1.00 30.24           C  
ATOM   1675  CB  ALA H 216      18.272  22.288  39.938  1.00 28.70           C  
ATOM   1676  C   ALA H 216      16.468  20.702  39.697  1.00 32.52           C  
ATOM   1677  O   ALA H 216      15.559  20.201  40.358  1.00 34.03           O  
ATOM   1678  N   MET H 217      17.267  19.982  38.885  0.83 31.72           N  
ATOM   1679  CA  MET H 217      17.063  18.576  38.675  0.83 31.32           C  
ATOM   1680  CB  MET H 217      17.999  18.019  37.592  0.83 31.08           C  
ATOM   1681  CG  MET H 217      17.861  18.732  36.250  0.83 35.60           C  
ATOM   1682  SD  MET H 217      19.186  18.356  35.066  0.83 42.36           S  
ATOM   1683  CE  MET H 217      18.687  19.619  33.864  0.83 33.23           C  
ATOM   1684  C   MET H 217      17.389  17.810  39.929  0.83 33.05           C  
ATOM   1685  O   MET H 217      18.556  17.658  40.286  0.83 34.24           O  
ATOM   1686  N   ASP H 218      16.352  17.368  40.677  1.00 30.65           N  
ATOM   1687  CA  ASP H 218      16.563  16.542  41.839  1.00 31.96           C  
ATOM   1688  CB  ASP H 218      15.454  16.694  42.905  1.00 34.48           C  
ATOM   1689  CG  ASP H 218      14.080  16.306  42.377  1.00 28.78           C  
ATOM   1690  OD1 ASP H 218      13.935  16.043  41.153  1.00 23.44           O  
ATOM   1691  OD2 ASP H 218      13.140  16.273  43.213  1.00 34.84           O1-
ATOM   1692  C   ASP H 218      16.773  15.078  41.521  1.00 35.58           C  
ATOM   1693  O   ASP H 218      17.676  14.438  42.063  1.00 39.17           O  
ATOM   1694  N   TYR H 219      15.973  14.502  40.598  1.00 27.07           N  
ATOM   1695  CA  TYR H 219      16.014  13.075  40.387  1.00 27.00           C  
ATOM   1696  CB  TYR H 219      14.649  12.393  40.575  1.00 27.19           C  
ATOM   1697  CG  TYR H 219      14.259  12.522  42.008  1.00 28.57           C  
ATOM   1698  CD1 TYR H 219      14.817  11.695  42.954  1.00 26.95           C  
ATOM   1699  CD2 TYR H 219      13.334  13.458  42.407  1.00 31.22           C  
ATOM   1700  CE1 TYR H 219      14.463  11.803  44.279  1.00 31.63           C  
ATOM   1701  CE2 TYR H 219      12.975  13.570  43.729  1.00 30.81           C  
ATOM   1702  CZ  TYR H 219      13.540  12.742  44.670  1.00 30.92           C  
ATOM   1703  OH  TYR H 219      13.173  12.857  46.028  1.00 34.15           O  
ATOM   1704  C   TYR H 219      16.430  12.809  38.976  1.00 26.95           C  
ATOM   1705  O   TYR H 219      15.983  13.480  38.047  1.00 27.38           O  
ATOM   1706  N   TRP H 220      17.294  11.795  38.773  1.00 25.86           N  
ATOM   1707  CA  TRP H 220      17.771  11.536  37.448  1.00 26.50           C  
ATOM   1708  CB  TRP H 220      19.303  11.673  37.317  1.00 25.63           C  
ATOM   1709  CG  TRP H 220      19.834  13.083  37.481  1.00 24.05           C  
ATOM   1710  CD2 TRP H 220      20.526  13.824  36.460  1.00 22.78           C  
ATOM   1711  CD1 TRP H 220      19.812  13.883  38.586  1.00 24.37           C  
ATOM   1712  NE1 TRP H 220      20.441  15.075  38.319  1.00 22.73           N  
ATOM   1713  CE2 TRP H 220      20.887  15.053  37.013  1.00 23.17           C  
ATOM   1714  CE3 TRP H 220      20.846  13.504  35.170  1.00 24.47           C  
ATOM   1715  CZ2 TRP H 220      21.573  15.984  36.283  1.00 23.86           C  
ATOM   1716  CZ3 TRP H 220      21.528  14.449  34.433  1.00 24.53           C  
ATOM   1717  CH2 TRP H 220      21.884  15.666  34.979  1.00 23.77           C  
ATOM   1718  C   TRP H 220      17.417  10.134  37.082  1.00 27.43           C  
ATOM   1719  O   TRP H 220      17.214   9.274  37.939  1.00 28.13           O  
ATOM   1720  N   GLY H 221      17.295   9.890  35.765  1.00 27.10           N  
ATOM   1721  CA  GLY H 221      17.032   8.572  35.281  1.00 28.17           C  
ATOM   1722  C   GLY H 221      18.358   7.885  35.190  1.00 28.46           C  
ATOM   1723  O   GLY H 221      19.400   8.482  35.447  1.00 28.24           O  
ATOM   1724  N   GLN H 222      18.331   6.591  34.827  1.00 28.86           N  
ATOM   1725  CA  GLN H 222      19.495   5.763  34.688  1.00 30.17           C  
ATOM   1726  CB  GLN H 222      19.127   4.290  34.458  1.00 32.26           C  
ATOM   1727  CG  GLN H 222      18.367   4.057  33.154  1.00 32.95           C  
ATOM   1728  CD  GLN H 222      17.923   2.605  33.129  1.00 35.15           C  
ATOM   1729  OE1 GLN H 222      18.599   1.740  32.577  1.00 35.90           O  
ATOM   1730  NE2 GLN H 222      16.746   2.332  33.752  1.00 35.47           N  
ATOM   1731  C   GLN H 222      20.309   6.224  33.519  1.00 29.41           C  
ATOM   1732  O   GLN H 222      21.536   6.127  33.533  1.00 29.55           O  
ATOM   1733  N   GLY H 223      19.640   6.705  32.455  1.00 28.12           N  
ATOM   1734  CA  GLY H 223      20.334   7.167  31.289  1.00 28.03           C  
ATOM   1735  C   GLY H 223      20.213   6.121  30.233  1.00 29.10           C  
ATOM   1736  O   GLY H 223      20.194   4.927  30.525  1.00 29.75           O  
ATOM   1737  N   THR H 224      20.116   6.561  28.964  1.00 26.18           N  
ATOM   1738  CA  THR H 224      20.036   5.650  27.863  1.00 26.18           C  
ATOM   1739  CB  THR H 224      18.827   5.857  26.999  1.00 25.02           C  
ATOM   1740  OG1 THR H 224      17.641   5.679  27.760  1.00 25.03           O  
ATOM   1741  CG2 THR H 224      18.869   4.857  25.833  1.00 23.84           C  
ATOM   1742  C   THR H 224      21.232   5.912  27.015  1.00 26.61           C  
ATOM   1743  O   THR H 224      21.499   7.050  26.629  1.00 26.20           O  
ATOM   1744  N   SER H 225      21.993   4.849  26.701  1.00 27.25           N  
ATOM   1745  CA  SER H 225      23.157   5.029  25.892  1.00 27.74           C  
ATOM   1746  CB  SER H 225      24.268   4.022  26.223  1.00 28.26           C  
ATOM   1747  OG  SER H 225      25.393   4.242  25.386  1.00 33.73           O  
ATOM   1748  C   SER H 225      22.737   4.806  24.477  1.00 28.70           C  
ATOM   1749  O   SER H 225      22.210   3.752  24.128  1.00 28.99           O  
ATOM   1750  N   VAL H 226      22.960   5.821  23.621  1.00 29.50           N  
ATOM   1751  CA  VAL H 226      22.573   5.695  22.249  1.00 29.14           C  
ATOM   1752  CB  VAL H 226      21.851   6.898  21.720  1.00 28.92           C  
ATOM   1753  CG1 VAL H 226      21.546   6.675  20.230  1.00 30.35           C  
ATOM   1754  CG2 VAL H 226      20.601   7.136  22.583  1.00 30.64           C  
ATOM   1755  C   VAL H 226      23.814   5.538  21.439  1.00 29.53           C  
ATOM   1756  O   VAL H 226      24.759   6.317  21.564  1.00 29.73           O  
ATOM   1757  N   THR H 227      23.836   4.501  20.583  1.00 31.39           N  
ATOM   1758  CA  THR H 227      24.978   4.265  19.752  1.00 30.83           C  
ATOM   1759  CB  THR H 227      25.502   2.862  19.874  1.00 31.90           C  
ATOM   1760  OG1 THR H 227      25.855   2.587  21.221  1.00 31.06           O  
ATOM   1761  CG2 THR H 227      26.727   2.704  18.960  1.00 27.90           C  
ATOM   1762  C   THR H 227      24.526   4.447  18.341  1.00 32.41           C  
ATOM   1763  O   THR H 227      23.592   3.787  17.890  1.00 30.90           O  
ATOM   1764  N   VAL H 228      25.176   5.365  17.601  1.00 33.60           N  
ATOM   1765  CA  VAL H 228      24.775   5.565  16.242  1.00 34.60           C  
ATOM   1766  CB  VAL H 228      24.677   7.013  15.864  1.00 34.19           C  
ATOM   1767  CG1 VAL H 228      24.337   7.100  14.368  1.00 35.39           C  
ATOM   1768  CG2 VAL H 228      23.643   7.694  16.774  1.00 32.00           C  
ATOM   1769  C   VAL H 228      25.828   4.966  15.378  1.00 34.74           C  
ATOM   1770  O   VAL H 228      26.954   5.457  15.323  1.00 36.39           O  
ATOM   1771  N   SER H 229      25.489   3.871  14.674  1.00 35.88           N  
ATOM   1772  CA  SER H 229      26.472   3.303  13.807  1.00 37.67           C  
ATOM   1773  CB  SER H 229      27.604   2.573  14.548  1.00 37.78           C  
ATOM   1774  OG  SER H 229      28.565   2.096  13.617  1.00 39.23           O  
ATOM   1775  C   SER H 229      25.781   2.322  12.925  1.00 38.72           C  
ATOM   1776  O   SER H 229      24.641   1.933  13.172  1.00 39.29           O  
ATOM   1777  N   SER H 230      26.461   1.914  11.842  1.00 39.96           N  
ATOM   1778  CA  SER H 230      25.883   0.952  10.958  1.00 39.38           C  
ATOM   1779  CB  SER H 230      26.326   1.126   9.495  1.00 39.15           C  
ATOM   1780  OG  SER H 230      27.726   0.922   9.379  1.00 47.10           O  
ATOM   1781  C   SER H 230      26.384  -0.406  11.437  1.00 40.41           C  
ATOM   1782  O   SER H 230      26.384  -1.360  10.616  1.00 41.94           O  
ATOM   1783  OXT SER H 230      26.778  -0.503  12.631  1.00  0.00           O1-
TER    1784      SER H 230 
CONECT  158  717
CONECT  717  158
CONECT 1041 1630
CONECT 1630 1041
END
