# Supplementary material for: Fully automated antibody structure prediction using BIOVIA tools: Validation study
Source: PLoS One. 2017 May 18;12(5):e0177923. doi: 10.1371/journal.pone.0177923 (PMC5436848; doi:10.1371/journal.pone.0177923)
Supplement: S1 Dataset — Predicted structures using the Top5 framework method, Chothia CDR definition with no canonical filtering and generating 50 models. These were used in the detailed discussion of outliers and for comparison against predictions using canonical filtering. (ZIP) [file pone.0177923.s003.zip › 4BZ2_LH_FV_FinalModel.pdb]

REMARK   Accelrys Discovery Studio PDB file
REMARK   Created:  2015-05-08T02:51:58Z
SSBOND   1 CYS L   23    CYS L   88                                     
SSBOND   2 CYS H  129    CYS H  203                                     
ATOM      1  N   ASP L   1      25.493  32.687  25.937  1.00 51.29           N1+
ATOM      2  CA  ASP L   1      25.202  31.876  27.132  1.00 50.17           C  
ATOM      3  CB  ASP L   1      25.231  30.383  26.759  1.00 62.92           C  
ATOM      4  CG  ASP L   1      24.110  30.131  25.758  1.00 62.57           C  
ATOM      5  OD1 ASP L   1      23.278  31.057  25.568  1.00 62.37           O  
ATOM      6  OD2 ASP L   1      24.072  29.017  25.169  1.00 62.52           O1-
ATOM      7  C   ASP L   1      26.251  32.151  28.162  1.00 49.61           C  
ATOM      8  O   ASP L   1      27.286  32.746  27.869  1.00 49.55           O  
ATOM      9  N   ILE L   2      25.992  31.741  29.416  1.00 34.86           N  
ATOM     10  CA  ILE L   2      26.936  31.968  30.466  1.00 34.90           C  
ATOM     11  CB  ILE L   2      26.310  32.080  31.829  1.00 30.53           C  
ATOM     12  CG1 ILE L   2      25.390  33.310  31.906  1.00 34.20           C  
ATOM     13  CG2 ILE L   2      27.430  32.077  32.879  1.00 34.56           C  
ATOM     14  CD1 ILE L   2      24.520  33.337  33.165  1.00 29.57           C  
ATOM     15  C   ILE L   2      27.872  30.805  30.494  1.00 34.78           C  
ATOM     16  O   ILE L   2      27.454  29.649  30.438  1.00 35.44           O  
ATOM     17  N   LYS L   3      29.188  31.089  30.538  1.00 42.48           N  
ATOM     18  CA  LYS L   3      30.122  30.007  30.616  1.00 42.28           C  
ATOM     19  CB  LYS L   3      31.345  30.115  29.687  1.00 57.26           C  
ATOM     20  CG  LYS L   3      31.069  29.444  28.343  1.00 64.21           C  
ATOM     21  CD  LYS L   3      30.794  27.944  28.502  1.00 66.25           C  
ATOM     22  CE  LYS L   3      30.068  27.305  27.317  1.00 67.89           C  
ATOM     23  NZ  LYS L   3      30.782  27.609  26.057  1.00 68.71           N1+
ATOM     24  C   LYS L   3      30.566  29.840  32.029  1.00 42.10           C  
ATOM     25  O   LYS L   3      30.835  30.802  32.748  1.00 42.08           O  
ATOM     26  N   MET L   4      30.628  28.566  32.457  1.00 42.42           N  
ATOM     27  CA  MET L   4      30.972  28.245  33.806  1.00 41.19           C  
ATOM     28  CB  MET L   4      29.988  27.234  34.419  1.00 39.57           C  
ATOM     29  CG  MET L   4      28.534  27.714  34.411  1.00 40.18           C  
ATOM     30  SD  MET L   4      28.148  29.025  35.603  1.00 47.86           S  
ATOM     31  CE  MET L   4      27.961  27.884  37.005  1.00 47.81           C  
ATOM     32  C   MET L   4      32.305  27.569  33.765  1.00 42.26           C  
ATOM     33  O   MET L   4      32.462  26.532  33.126  1.00 42.04           O  
ATOM     34  N   THR L   5      33.311  28.135  34.454  1.00 34.22           N  
ATOM     35  CA  THR L   5      34.602  27.517  34.457  1.00 34.54           C  
ATOM     36  CB  THR L   5      35.733  28.475  34.238  1.00 65.92           C  
ATOM     37  OG1 THR L   5      35.665  29.540  35.174  1.00 69.98           O  
ATOM     38  CG2 THR L   5      35.660  29.014  32.807  1.00 68.22           C  
ATOM     39  C   THR L   5      34.795  26.891  35.794  1.00 34.05           C  
ATOM     40  O   THR L   5      34.444  27.459  36.826  1.00 34.26           O  
ATOM     41  N   GLN L   6      35.352  25.668  35.806  1.00 35.45           N  
ATOM     42  CA  GLN L   6      35.540  24.992  37.050  1.00 35.22           C  
ATOM     43  CB  GLN L   6      34.687  23.713  37.135  1.00 37.60           C  
ATOM     44  CG  GLN L   6      34.594  23.104  38.529  1.00 36.97           C  
ATOM     45  CD  GLN L   6      33.592  21.962  38.461  1.00 34.48           C  
ATOM     46  OE1 GLN L   6      32.813  21.861  37.512  1.00 35.89           O  
ATOM     47  NE2 GLN L   6      33.602  21.089  39.505  1.00 35.08           N  
ATOM     48  C   GLN L   6      36.993  24.639  37.149  1.00 37.90           C  
ATOM     49  O   GLN L   6      37.636  24.317  36.150  1.00 37.68           O  
ATOM     50  N   SER L   7      37.560  24.746  38.368  1.00 44.73           N  
ATOM     51  CA  SER L   7      38.939  24.400  38.571  1.00 47.24           C  
ATOM     52  CB  SER L   7      39.901  25.586  38.402  1.00 45.79           C  
ATOM     53  OG  SER L   7      39.667  26.547  39.421  1.00 48.20           O  
ATOM     54  C   SER L   7      39.074  23.921  39.982  1.00 46.12           C  
ATOM     55  O   SER L   7      38.314  24.318  40.865  1.00 45.72           O  
ATOM     56  N   PRO L   8      40.020  23.055  40.227  1.00 51.56           N  
ATOM     57  CA  PRO L   8      40.882  22.531  39.202  1.00 49.53           C  
ATOM     58  CD  PRO L   8      40.629  22.976  41.544  1.00 32.55           C  
ATOM     59  CB  PRO L   8      42.138  22.028  39.917  1.00 32.32           C  
ATOM     60  CG  PRO L   8      41.724  21.909  41.394  1.00 32.96           C  
ATOM     61  C   PRO L   8      40.168  21.460  38.446  1.00 50.23           C  
ATOM     62  O   PRO L   8      39.082  21.063  38.861  1.00 49.75           O  
ATOM     63  N   SER L   9      40.730  21.023  37.304  1.00 38.32           N  
ATOM     64  CA  SER L   9      40.150  19.976  36.520  1.00 40.25           C  
ATOM     65  CB  SER L   9      40.833  19.850  35.148  1.00 42.37           C  
ATOM     66  OG  SER L   9      40.293  18.751  34.431  1.00 48.24           O  
ATOM     67  C   SER L   9      40.312  18.667  37.228  1.00 38.03           C  
ATOM     68  O   SER L   9      39.411  17.830  37.228  1.00 37.58           O  
ATOM     69  N   SER L  10      41.481  18.459  37.856  1.00 40.61           N  
ATOM     70  CA  SER L  10      41.741  17.197  38.489  1.00 41.03           C  
ATOM     71  CB  SER L  10      42.840  16.414  37.756  1.00 55.85           C  
ATOM     72  OG  SER L  10      43.082  15.175  38.404  1.00 56.72           O  
ATOM     73  C   SER L  10      42.241  17.480  39.865  1.00 41.88           C  
ATOM     74  O   SER L  10      42.891  18.495  40.104  1.00 41.71           O  
ATOM     75  N   MET L  11      41.930  16.590  40.830  1.00 43.21           N  
ATOM     76  CA  MET L  11      42.425  16.858  42.143  1.00 45.12           C  
ATOM     77  CB  MET L  11      41.470  17.746  42.950  1.00 53.01           C  
ATOM     78  CG  MET L  11      42.018  18.223  44.290  1.00 59.07           C  
ATOM     79  SD  MET L  11      41.078  19.609  44.984  1.00 61.41           S  
ATOM     80  CE  MET L  11      39.488  18.765  44.764  1.00 56.81           C  
ATOM     81  C   MET L  11      42.635  15.566  42.874  1.00 44.60           C  
ATOM     82  O   MET L  11      41.827  14.641  42.792  1.00 43.38           O  
ATOM     83  N   TYR L  12      43.757  15.482  43.612  1.00 36.23           N  
ATOM     84  CA  TYR L  12      44.072  14.315  44.382  1.00 37.47           C  
ATOM     85  CB  TYR L  12      45.440  13.694  44.047  1.00 51.82           C  
ATOM     86  CG  TYR L  12      45.362  13.002  42.730  1.00 52.86           C  
ATOM     87  CD1 TYR L  12      45.516  13.673  41.539  1.00 52.20           C  
ATOM     88  CD2 TYR L  12      45.136  11.648  42.700  1.00 53.12           C  
ATOM     89  CE1 TYR L  12      45.440  12.997  40.342  1.00 53.66           C  
ATOM     90  CE2 TYR L  12      45.059  10.970  41.510  1.00 53.65           C  
ATOM     91  CZ  TYR L  12      45.216  11.643  40.326  1.00 55.25           C  
ATOM     92  OH  TYR L  12      45.139  10.945  39.102  1.00 56.70           O  
ATOM     93  C   TYR L  12      44.134  14.733  45.817  1.00 37.27           C  
ATOM     94  O   TYR L  12      44.815  15.696  46.162  1.00 38.09           O  
ATOM     95  N   ALA L  13      43.407  14.019  46.699  1.00 37.22           N  
ATOM     96  CA  ALA L  13      43.418  14.375  48.089  1.00 36.52           C  
ATOM     97  CB  ALA L  13      42.195  15.202  48.524  1.00 32.01           C  
ATOM     98  C   ALA L  13      43.377  13.109  48.880  1.00 36.14           C  
ATOM     99  O   ALA L  13      42.935  12.074  48.386  1.00 35.35           O  
ATOM    100  N   SER L  14      43.878  13.151  50.131  1.00 45.17           N  
ATOM    101  CA  SER L  14      43.831  11.983  50.961  1.00 43.88           C  
ATOM    102  CB  SER L  14      45.081  11.768  51.841  1.00 42.95           C  
ATOM    103  OG  SER L  14      45.311  12.881  52.691  1.00 45.72           O  
ATOM    104  C   SER L  14      42.622  12.077  51.835  1.00 43.52           C  
ATOM    105  O   SER L  14      42.042  13.148  52.004  1.00 45.26           O  
ATOM    106  N   LEU L  15      42.207  10.941  52.424  1.00 39.85           N  
ATOM    107  CA  LEU L  15      41.023  10.966  53.228  1.00 41.00           C  
ATOM    108  CB  LEU L  15      40.559   9.580  53.711  1.00 49.81           C  
ATOM    109  CG  LEU L  15      40.022   8.656  52.600  1.00 52.81           C  
ATOM    110  CD1 LEU L  15      39.578   7.303  53.179  1.00 54.09           C  
ATOM    111  CD2 LEU L  15      38.911   9.335  51.785  1.00 50.66           C  
ATOM    112  C   LEU L  15      41.271  11.795  54.443  1.00 41.56           C  
ATOM    113  O   LEU L  15      42.344  11.740  55.037  1.00 40.83           O  
ATOM    114  N   GLY L  16      40.264  12.593  54.845  1.00 51.03           N  
ATOM    115  CA  GLY L  16      40.384  13.391  56.028  1.00 50.80           C  
ATOM    116  C   GLY L  16      40.731  14.796  55.651  1.00 51.63           C  
ATOM    117  O   GLY L  16      40.499  15.720  56.428  1.00 51.75           O  
ATOM    118  N   GLU L  17      41.278  15.013  54.439  1.00 43.81           N  
ATOM    119  CA  GLU L  17      41.637  16.360  54.089  1.00 44.72           C  
ATOM    120  CB  GLU L  17      42.606  16.512  52.896  1.00 59.58           C  
ATOM    121  CG  GLU L  17      44.071  16.161  53.174  1.00 63.32           C  
ATOM    122  CD  GLU L  17      44.876  16.558  51.936  1.00 66.77           C  
ATOM    123  OE1 GLU L  17      44.356  17.381  51.138  1.00 65.23           O  
ATOM    124  OE2 GLU L  17      46.016  16.047  51.765  1.00 68.41           O1-
ATOM    125  C   GLU L  17      40.404  17.113  53.714  1.00 46.08           C  
ATOM    126  O   GLU L  17      39.364  16.531  53.406  1.00 44.58           O  
ATOM    127  N   ARG L  18      40.493  18.458  53.770  1.00 42.88           N  
ATOM    128  CA  ARG L  18      39.391  19.272  53.351  1.00 42.57           C  
ATOM    129  CB  ARG L  18      39.255  20.615  54.091  1.00 51.57           C  
ATOM    130  CG  ARG L  18      38.071  21.445  53.585  1.00 53.71           C  
ATOM    131  CD  ARG L  18      38.082  22.898  54.063  1.00 54.68           C  
ATOM    132  NE  ARG L  18      37.929  22.880  55.543  1.00 58.41           N  
ATOM    133  CZ  ARG L  18      37.336  23.935  56.173  1.00 59.64           C  
ATOM    134  NH1 ARG L  18      36.875  24.995  55.446  1.00 58.28           N1+
ATOM    135  NH2 ARG L  18      37.192  23.929  57.531  1.00 58.59           N  
ATOM    136  C   ARG L  18      39.632  19.604  51.914  1.00 41.43           C  
ATOM    137  O   ARG L  18      40.710  20.069  51.549  1.00 41.65           O  
ATOM    138  N   VAL L  19      38.616  19.372  51.063  1.00 44.06           N  
ATOM    139  CA  VAL L  19      38.737  19.609  49.658  1.00 44.12           C  
ATOM    140  CB  VAL L  19      38.337  18.399  48.862  1.00 42.29           C  
ATOM    141  CG1 VAL L  19      38.172  18.808  47.397  1.00 42.65           C  
ATOM    142  CG2 VAL L  19      39.391  17.302  49.065  1.00 44.28           C  
ATOM    143  C   VAL L  19      37.809  20.719  49.258  1.00 43.21           C  
ATOM    144  O   VAL L  19      36.654  20.771  49.678  1.00 43.03           O  
ATOM    145  N   THR L  20      38.314  21.659  48.433  1.00 46.08           N  
ATOM    146  CA  THR L  20      37.487  22.720  47.929  1.00 45.88           C  
ATOM    147  CB  THR L  20      37.819  24.086  48.458  1.00 32.60           C  
ATOM    148  OG1 THR L  20      39.208  24.337  48.319  1.00 31.87           O  
ATOM    149  CG2 THR L  20      37.384  24.214  49.920  1.00 32.26           C  
ATOM    150  C   THR L  20      37.607  22.787  46.437  1.00 46.69           C  
ATOM    151  O   THR L  20      38.701  22.769  45.876  1.00 46.87           O  
ATOM    152  N   ILE L  21      36.444  22.890  45.763  1.00 35.56           N  
ATOM    153  CA  ILE L  21      36.368  22.998  44.334  1.00 35.39           C  
ATOM    154  CB  ILE L  21      35.564  21.901  43.686  1.00 37.54           C  
ATOM    155  CG1 ILE L  21      34.141  21.867  44.252  1.00 40.74           C  
ATOM    156  CG2 ILE L  21      36.321  20.573  43.828  1.00 40.18           C  
ATOM    157  CD1 ILE L  21      33.227  20.890  43.516  1.00 39.56           C  
ATOM    158  C   ILE L  21      35.712  24.312  44.045  1.00 36.24           C  
ATOM    159  O   ILE L  21      34.829  24.744  44.783  1.00 35.30           O  
ATOM    160  N   THR L  22      36.156  25.010  42.975  1.00 34.07           N  
ATOM    161  CA  THR L  22      35.598  26.304  42.693  1.00 34.70           C  
ATOM    162  CB  THR L  22      36.603  27.420  42.749  1.00 39.47           C  
ATOM    163  OG1 THR L  22      37.631  27.196  41.798  1.00 41.63           O  
ATOM    164  CG2 THR L  22      37.206  27.492  44.159  1.00 37.94           C  
ATOM    165  C   THR L  22      35.000  26.332  41.318  1.00 35.92           C  
ATOM    166  O   THR L  22      35.389  25.583  40.424  1.00 35.59           O  
ATOM    167  N   CYS L  23      33.994  27.216  41.140  1.00 38.21           N  
ATOM    168  CA  CYS L  23      33.318  27.396  39.885  1.00 38.51           C  
ATOM    169  CB  CYS L  23      31.930  26.695  39.878  1.00 42.73           C  
ATOM    170  SG  CYS L  23      31.063  26.690  38.275  1.00 47.51           S  
ATOM    171  C   CYS L  23      33.158  28.886  39.685  1.00 38.83           C  
ATOM    172  O   CYS L  23      32.749  29.597  40.601  1.00 38.77           O  
ATOM    173  N   LYS L  24      33.500  29.400  38.478  1.00 37.35           N  
ATOM    174  CA  LYS L  24      33.400  30.813  38.199  1.00 39.21           C  
ATOM    175  CB  LYS L  24      34.731  31.461  37.786  1.00 56.68           C  
ATOM    176  CG  LYS L  24      35.773  31.500  38.898  1.00 57.85           C  
ATOM    177  CD  LYS L  24      37.188  31.793  38.400  1.00 60.10           C  
ATOM    178  CE  LYS L  24      38.206  31.928  39.533  1.00 61.13           C  
ATOM    179  NZ  LYS L  24      38.651  30.593  39.981  1.00 65.26           N1+
ATOM    180  C   LYS L  24      32.511  30.993  37.009  1.00 38.58           C  
ATOM    181  O   LYS L  24      32.699  30.345  35.980  1.00 37.85           O  
ATOM    182  N   ALA L  25      31.508  31.884  37.133  1.00 35.47           N  
ATOM    183  CA  ALA L  25      30.595  32.179  36.063  1.00 36.09           C  
ATOM    184  CB  ALA L  25      29.173  32.511  36.540  1.00 29.30           C  
ATOM    185  C   ALA L  25      31.093  33.370  35.303  1.00 35.54           C  
ATOM    186  O   ALA L  25      31.835  34.197  35.832  1.00 36.41           O  
ATOM    187  N   SER L  26      30.619  33.510  34.055  1.00 40.32           N  
ATOM    188  CA  SER L  26      30.946  34.644  33.244  1.00 41.35           C  
ATOM    189  CB  SER L  26      30.410  34.525  31.810  1.00 45.64           C  
ATOM    190  OG  SER L  26      31.001  33.413  31.158  1.00 42.35           O  
ATOM    191  C   SER L  26      30.315  35.875  33.829  1.00 42.26           C  
ATOM    192  O   SER L  26      30.861  36.970  33.699  1.00 42.65           O  
ATOM    193  N   GLN L  27      29.134  35.738  34.471  1.00 43.08           N  
ATOM    194  CA  GLN L  27      28.476  36.903  35.004  1.00 44.00           C  
ATOM    195  CB  GLN L  27      27.530  37.560  33.988  1.00 60.12           C  
ATOM    196  CG  GLN L  27      26.385  36.654  33.544  1.00 59.93           C  
ATOM    197  CD  GLN L  27      25.714  37.327  32.358  1.00 63.22           C  
ATOM    198  OE1 GLN L  27      25.434  38.525  32.380  1.00 63.74           O  
ATOM    199  NE2 GLN L  27      25.462  36.538  31.280  1.00 63.36           N  
ATOM    200  C   GLN L  27      27.712  36.527  36.242  1.00 43.77           C  
ATOM    201  O   GLN L  27      27.565  35.350  36.558  1.00 44.33           O  
ATOM    202  N   GLY L  28      27.200  37.538  36.982  1.00 45.00           N  
ATOM    203  CA  GLY L  28      26.535  37.296  38.238  1.00 46.16           C  
ATOM    204  C   GLY L  28      25.335  36.430  38.015  1.00 45.55           C  
ATOM    205  O   GLY L  28      24.476  36.739  37.191  1.00 46.60           O  
ATOM    206  N   ILE L  29      25.240  35.317  38.777  1.00 54.90           N  
ATOM    207  CA  ILE L  29      24.135  34.417  38.603  1.00 54.84           C  
ATOM    208  CB  ILE L  29      24.594  33.016  38.321  1.00 43.13           C  
ATOM    209  CG1 ILE L  29      25.454  32.504  39.491  1.00 42.36           C  
ATOM    210  CG2 ILE L  29      25.317  33.014  36.962  1.00 42.30           C  
ATOM    211  CD1 ILE L  29      25.784  31.013  39.427  1.00 40.36           C  
ATOM    212  C   ILE L  29      23.251  34.384  39.821  1.00 55.95           C  
ATOM    213  O   ILE L  29      22.451  33.466  39.979  1.00 57.10           O  
ATOM    214  N   ASN L  30      23.336  35.394  40.701  1.00 47.49           N  
ATOM    215  CA  ASN L  30      22.418  35.514  41.803  1.00 47.31           C  
ATOM    216  CB  ASN L  30      21.012  35.898  41.309  1.00 65.33           C  
ATOM    217  CG  ASN L  30      20.187  36.392  42.484  1.00 66.75           C  
ATOM    218  OD1 ASN L  30      20.717  36.690  43.552  1.00 68.52           O  
ATOM    219  ND2 ASN L  30      18.845  36.469  42.285  1.00 66.27           N  
ATOM    220  C   ASN L  30      22.296  34.253  42.629  1.00 47.21           C  
ATOM    221  O   ASN L  30      21.210  33.922  43.100  1.00 46.35           O  
ATOM    222  N   SER L  31      23.402  33.522  42.856  1.00 51.88           N  
ATOM    223  CA  SER L  31      23.406  32.357  43.710  1.00 51.09           C  
ATOM    224  CB  SER L  31      22.929  32.668  45.137  1.00 95.55           C  
ATOM    225  OG  SER L  31      23.792  33.621  45.740  1.00100.02           O  
ATOM    226  C   SER L  31      22.540  31.255  43.168  1.00 47.93           C  
ATOM    227  O   SER L  31      22.243  30.296  43.883  1.00 46.62           O  
ATOM    228  N   ASP L  32      22.141  31.325  41.883  1.00 45.42           N  
ATOM    229  CA  ASP L  32      21.337  30.265  41.347  1.00 44.76           C  
ATOM    230  CB  ASP L  32      20.394  30.739  40.231  1.00 49.52           C  
ATOM    231  CG  ASP L  32      19.322  31.594  40.889  1.00 52.01           C  
ATOM    232  OD1 ASP L  32      19.357  31.724  42.142  1.00  0.00           O  
ATOM    233  OD2 ASP L  32      18.453  32.126  40.149  1.00  0.00           O1-
ATOM    234  C   ASP L  32      22.279  29.255  40.771  1.00 41.79           C  
ATOM    235  O   ASP L  32      22.451  29.150  39.558  1.00 43.59           O  
ATOM    236  N   LEU L  33      22.908  28.466  41.659  1.00 32.90           N  
ATOM    237  CA  LEU L  33      23.908  27.513  41.265  1.00 32.72           C  
ATOM    238  CB  LEU L  33      25.303  27.945  41.737  1.00 27.63           C  
ATOM    239  CG  LEU L  33      26.440  27.008  41.305  1.00 30.47           C  
ATOM    240  CD1 LEU L  33      26.857  27.269  39.852  1.00 31.41           C  
ATOM    241  CD2 LEU L  33      27.604  27.044  42.298  1.00 30.59           C  
ATOM    242  C   LEU L  33      23.641  26.219  41.978  1.00 33.09           C  
ATOM    243  O   LEU L  33      23.171  26.218  43.115  1.00 32.27           O  
ATOM    244  N   SER L  34      23.943  25.072  41.331  1.00 26.88           N  
ATOM    245  CA  SER L  34      23.799  23.801  42.002  1.00 26.53           C  
ATOM    246  CB  SER L  34      22.649  22.933  41.461  1.00 33.48           C  
ATOM    247  OG  SER L  34      22.906  22.572  40.114  1.00 42.04           O  
ATOM    248  C   SER L  34      25.084  23.031  41.828  1.00 26.43           C  
ATOM    249  O   SER L  34      25.898  23.334  40.955  1.00 25.76           O  
ATOM    250  N   TRP L  35      25.320  22.027  42.701  1.00 26.88           N  
ATOM    251  CA  TRP L  35      26.493  21.194  42.609  1.00 26.84           C  
ATOM    252  CB  TRP L  35      27.419  21.285  43.837  1.00 33.87           C  
ATOM    253  CG  TRP L  35      28.124  22.614  43.938  1.00 34.41           C  
ATOM    254  CD2 TRP L  35      29.324  22.947  43.221  1.00 34.73           C  
ATOM    255  CD1 TRP L  35      27.775  23.725  44.644  1.00 35.31           C  
ATOM    256  NE1 TRP L  35      28.679  24.734  44.407  1.00 35.67           N  
ATOM    257  CE2 TRP L  35      29.638  24.270  43.531  1.00 34.94           C  
ATOM    258  CE3 TRP L  35      30.095  22.212  42.366  1.00 34.25           C  
ATOM    259  CZ2 TRP L  35      30.729  24.884  42.985  1.00 35.86           C  
ATOM    260  CZ3 TRP L  35      31.202  22.830  41.826  1.00 35.94           C  
ATOM    261  CH2 TRP L  35      31.510  24.140  42.128  1.00 35.99           C  
ATOM    262  C   TRP L  35      26.023  19.773  42.519  1.00 26.31           C  
ATOM    263  O   TRP L  35      25.152  19.353  43.282  1.00 24.95           O  
ATOM    264  N   PHE L  36      26.601  18.991  41.580  1.00 27.72           N  
ATOM    265  CA  PHE L  36      26.199  17.619  41.413  1.00 27.92           C  
ATOM    266  CB  PHE L  36      25.716  17.223  40.002  1.00 28.37           C  
ATOM    267  CG  PHE L  36      24.659  18.129  39.477  1.00 28.37           C  
ATOM    268  CD1 PHE L  36      23.386  18.130  39.986  1.00 29.44           C  
ATOM    269  CD2 PHE L  36      24.952  19.006  38.465  1.00 28.27           C  
ATOM    270  CE1 PHE L  36      22.428  18.978  39.480  1.00 27.98           C  
ATOM    271  CE2 PHE L  36      23.998  19.854  37.954  1.00 28.29           C  
ATOM    272  CZ  PHE L  36      22.725  19.846  38.463  1.00 28.69           C  
ATOM    273  C   PHE L  36      27.421  16.762  41.566  1.00 27.74           C  
ATOM    274  O   PHE L  36      28.554  17.222  41.424  1.00 28.36           O  
ATOM    275  N   GLN L  37      27.197  15.463  41.850  1.00 31.19           N  
ATOM    276  CA  GLN L  37      28.253  14.500  42.019  1.00 31.81           C  
ATOM    277  CB  GLN L  37      28.237  13.952  43.451  1.00 42.19           C  
ATOM    278  CG  GLN L  37      29.119  12.738  43.724  1.00 42.76           C  
ATOM    279  CD  GLN L  37      28.621  12.166  45.041  1.00 47.24           C  
ATOM    280  OE1 GLN L  37      27.766  11.282  45.068  1.00 49.43           O  
ATOM    281  NE2 GLN L  37      29.146  12.704  46.173  1.00 46.12           N  
ATOM    282  C   GLN L  37      27.938  13.336  41.131  1.00 31.75           C  
ATOM    283  O   GLN L  37      26.834  12.797  41.178  1.00 32.33           O  
ATOM    284  N   GLN L  38      28.901  12.907  40.293  1.00 25.77           N  
ATOM    285  CA  GLN L  38      28.638  11.774  39.456  1.00 27.14           C  
ATOM    286  CB  GLN L  38      28.649  12.083  37.950  1.00 31.30           C  
ATOM    287  CG  GLN L  38      28.349  10.838  37.114  1.00 30.53           C  
ATOM    288  CD  GLN L  38      28.486  11.189  35.643  1.00 31.99           C  
ATOM    289  OE1 GLN L  38      29.095  12.196  35.286  1.00 32.87           O  
ATOM    290  NE2 GLN L  38      27.917  10.323  34.763  1.00 30.89           N  
ATOM    291  C   GLN L  38      29.717  10.763  39.684  1.00 29.02           C  
ATOM    292  O   GLN L  38      30.906  11.074  39.647  1.00 27.92           O  
ATOM    293  N   LYS L  39      29.314   9.506  39.933  1.00 42.14           N  
ATOM    294  CA  LYS L  39      30.266   8.452  40.098  1.00 43.00           C  
ATOM    295  CB  LYS L  39      29.970   7.575  41.320  1.00 33.69           C  
ATOM    296  CG  LYS L  39      30.079   8.380  42.618  1.00 33.93           C  
ATOM    297  CD  LYS L  39      29.450   7.715  43.841  1.00 38.36           C  
ATOM    298  CE  LYS L  39      29.593   8.548  45.115  1.00 36.28           C  
ATOM    299  NZ  LYS L  39      29.218   7.739  46.294  1.00 36.73           N1+
ATOM    300  C   LYS L  39      30.176   7.626  38.856  1.00 45.17           C  
ATOM    301  O   LYS L  39      29.129   7.552  38.218  1.00 44.17           O  
ATOM    302  N   PRO L  40      31.262   7.007  38.493  1.00 47.71           N  
ATOM    303  CA  PRO L  40      31.338   6.273  37.258  1.00 49.07           C  
ATOM    304  CD  PRO L  40      32.238   6.549  39.465  1.00 43.23           C  
ATOM    305  CB  PRO L  40      32.701   5.587  37.286  1.00 44.67           C  
ATOM    306  CG  PRO L  40      32.938   5.356  38.790  1.00 45.19           C  
ATOM    307  C   PRO L  40      30.218   5.284  37.127  1.00 46.65           C  
ATOM    308  O   PRO L  40      29.948   4.545  38.075  1.00 47.96           O  
ATOM    309  N   GLY L  41      29.549   5.276  35.955  1.00 69.21           N  
ATOM    310  CA  GLY L  41      28.509   4.337  35.655  1.00 69.15           C  
ATOM    311  C   GLY L  41      27.254   4.696  36.387  1.00 70.08           C  
ATOM    312  O   GLY L  41      26.310   3.907  36.418  1.00 70.88           O  
ATOM    313  N   LYS L  42      27.191   5.892  36.999  1.00 66.81           N  
ATOM    314  CA  LYS L  42      25.989   6.217  37.711  1.00 64.77           C  
ATOM    315  CB  LYS L  42      26.177   6.297  39.233  1.00 65.29           C  
ATOM    316  CG  LYS L  42      26.524   4.946  39.858  1.00 68.21           C  
ATOM    317  CD  LYS L  42      26.904   5.006  41.339  1.00 70.29           C  
ATOM    318  CE  LYS L  42      27.114   3.620  41.956  1.00 72.17           C  
ATOM    319  NZ  LYS L  42      27.308   3.727  43.419  1.00 72.86           N1+
ATOM    320  C   LYS L  42      25.497   7.551  37.248  1.00 63.45           C  
ATOM    321  O   LYS L  42      26.220   8.303  36.596  1.00 62.68           O  
ATOM    322  N   SER L  43      24.219   7.859  37.561  1.00 33.54           N  
ATOM    323  CA  SER L  43      23.631   9.121  37.201  1.00 32.68           C  
ATOM    324  CB  SER L  43      22.096   9.134  37.285  1.00 66.33           C  
ATOM    325  OG  SER L  43      21.538   8.223  36.352  1.00 70.41           O  
ATOM    326  C   SER L  43      24.108  10.136  38.195  1.00 31.19           C  
ATOM    327  O   SER L  43      24.583   9.778  39.271  1.00 31.09           O  
ATOM    328  N   PRO L  44      23.990  11.397  37.868  1.00 31.66           N  
ATOM    329  CA  PRO L  44      24.434  12.419  38.782  1.00 30.92           C  
ATOM    330  CD  PRO L  44      24.134  11.815  36.480  1.00 27.31           C  
ATOM    331  CB  PRO L  44      24.512  13.705  37.958  1.00 27.78           C  
ATOM    332  CG  PRO L  44      24.782  13.211  36.526  1.00 28.41           C  
ATOM    333  C   PRO L  44      23.514  12.515  39.960  1.00 31.97           C  
ATOM    334  O   PRO L  44      22.382  12.047  39.868  1.00 31.89           O  
ATOM    335  N   LYS L  45      23.998  13.079  41.085  1.00 30.13           N  
ATOM    336  CA  LYS L  45      23.198  13.275  42.262  1.00 30.58           C  
ATOM    337  CB  LYS L  45      23.647  12.409  43.448  1.00 49.02           C  
ATOM    338  CG  LYS L  45      22.897  12.731  44.740  1.00 51.67           C  
ATOM    339  CD  LYS L  45      23.103  11.694  45.844  1.00 53.88           C  
ATOM    340  CE  LYS L  45      22.462  12.089  47.174  1.00 53.69           C  
ATOM    341  NZ  LYS L  45      22.480  10.931  48.092  1.00 53.62           N1+
ATOM    342  C   LYS L  45      23.381  14.703  42.673  1.00 29.26           C  
ATOM    343  O   LYS L  45      24.503  15.205  42.700  1.00 29.51           O  
ATOM    344  N   THR L  46      22.272  15.397  43.005  1.00 29.47           N  
ATOM    345  CA  THR L  46      22.345  16.792  43.364  1.00 28.43           C  
ATOM    346  CB  THR L  46      21.059  17.522  43.127  1.00 25.87           C  
ATOM    347  OG1 THR L  46      20.687  17.426  41.762  1.00 25.82           O  
ATOM    348  CG2 THR L  46      21.237  18.996  43.524  1.00 25.55           C  
ATOM    349  C   THR L  46      22.669  16.935  44.823  1.00 28.68           C  
ATOM    350  O   THR L  46      21.960  16.404  45.674  1.00 29.03           O  
ATOM    351  N   LEU L  47      23.839  17.538  45.126  1.00 28.05           N  
ATOM    352  CA  LEU L  47      24.275  17.855  46.461  1.00 29.45           C  
ATOM    353  CB  LEU L  47      25.805  17.908  46.546  1.00 27.54           C  
ATOM    354  CG  LEU L  47      26.464  16.559  46.200  1.00 29.47           C  
ATOM    355  CD1 LEU L  47      27.987  16.667  46.266  1.00 28.50           C  
ATOM    356  CD2 LEU L  47      25.936  15.411  47.074  1.00 28.92           C  
ATOM    357  C   LEU L  47      23.736  19.156  47.000  1.00 30.23           C  
ATOM    358  O   LEU L  47      23.296  19.220  48.147  1.00 31.44           O  
ATOM    359  N   ILE L  48      23.780  20.247  46.197  1.00 35.73           N  
ATOM    360  CA  ILE L  48      23.412  21.529  46.737  1.00 36.24           C  
ATOM    361  CB  ILE L  48      24.595  22.300  47.238  1.00 41.04           C  
ATOM    362  CG1 ILE L  48      25.272  21.500  48.370  1.00 40.85           C  
ATOM    363  CG2 ILE L  48      24.119  23.693  47.672  1.00 41.20           C  
ATOM    364  CD1 ILE L  48      26.627  22.047  48.806  1.00 41.36           C  
ATOM    365  C   ILE L  48      22.690  22.356  45.706  1.00 36.83           C  
ATOM    366  O   ILE L  48      22.939  22.228  44.509  1.00 35.60           O  
ATOM    367  N   TYR L  49      21.751  23.219  46.163  1.00 36.30           N  
ATOM    368  CA  TYR L  49      21.009  24.088  45.292  1.00 36.97           C  
ATOM    369  CB  TYR L  49      19.529  23.672  45.127  1.00 39.58           C  
ATOM    370  CG  TYR L  49      18.795  23.759  46.430  1.00 40.91           C  
ATOM    371  CD1 TYR L  49      18.955  22.793  47.397  1.00 42.09           C  
ATOM    372  CD2 TYR L  49      17.953  24.812  46.704  1.00 41.38           C  
ATOM    373  CE1 TYR L  49      18.283  22.856  48.596  1.00 43.18           C  
ATOM    374  CE2 TYR L  49      17.276  24.881  47.901  1.00 41.91           C  
ATOM    375  CZ  TYR L  49      17.439  23.906  48.850  1.00 43.37           C  
ATOM    376  OH  TYR L  49      16.741  23.983  50.074  1.00 44.31           O  
ATOM    377  C   TYR L  49      21.069  25.464  45.885  1.00 37.09           C  
ATOM    378  O   TYR L  49      21.371  25.621  47.066  1.00 36.78           O  
ATOM    379  N   ARG L  50      20.806  26.520  45.086  1.00 28.88           N  
ATOM    380  CA  ARG L  50      20.775  27.873  45.598  1.00 29.79           C  
ATOM    381  CB  ARG L  50      19.651  28.081  46.642  1.00 52.61           C  
ATOM    382  CG  ARG L  50      19.522  29.498  47.210  1.00 53.44           C  
ATOM    383  CD  ARG L  50      19.058  30.561  46.210  1.00 56.92           C  
ATOM    384  NE  ARG L  50      18.874  31.828  46.973  1.00 57.65           N  
ATOM    385  CZ  ARG L  50      18.833  33.038  46.337  1.00 61.15           C  
ATOM    386  NH1 ARG L  50      18.987  33.117  44.983  1.00 61.28           N1+
ATOM    387  NH2 ARG L  50      18.638  34.178  47.061  1.00 58.48           N  
ATOM    388  C   ARG L  50      22.103  28.205  46.215  1.00 30.52           C  
ATOM    389  O   ARG L  50      22.202  28.936  47.201  1.00 33.46           O  
ATOM    390  N   ALA L  51      23.172  27.631  45.645  1.00 32.69           N  
ATOM    391  CA  ALA L  51      24.534  27.920  45.996  1.00 32.96           C  
ATOM    392  CB  ALA L  51      24.828  29.432  45.996  1.00 45.56           C  
ATOM    393  C   ALA L  51      24.919  27.391  47.346  1.00 33.02           C  
ATOM    394  O   ALA L  51      26.095  27.090  47.553  1.00 32.37           O  
ATOM    395  N   ASN L  52      23.975  27.210  48.299  1.00 34.34           N  
ATOM    396  CA  ASN L  52      24.495  26.744  49.556  1.00 34.78           C  
ATOM    397  CB  ASN L  52      25.030  27.879  50.448  1.00 27.63           C  
ATOM    398  CG  ASN L  52      23.890  28.791  50.893  1.00 30.54           C  
ATOM    399  OD1 ASN L  52      24.043  29.547  51.848  1.00 29.33           O  
ATOM    400  ND2 ASN L  52      22.719  28.737  50.204  1.00 31.82           N  
ATOM    401  C   ASN L  52      23.470  25.988  50.349  1.00 34.95           C  
ATOM    402  O   ASN L  52      23.638  25.808  51.553  1.00 35.43           O  
ATOM    403  N   ARG L  53      22.383  25.515  49.714  1.00 34.70           N  
ATOM    404  CA  ARG L  53      21.438  24.767  50.489  1.00 35.95           C  
ATOM    405  CB  ARG L  53      19.969  25.121  50.204  1.00 56.77           C  
ATOM    406  CG  ARG L  53      19.592  26.457  50.846  1.00 60.04           C  
ATOM    407  CD  ARG L  53      18.127  26.852  50.684  1.00 65.27           C  
ATOM    408  NE  ARG L  53      17.909  28.041  51.556  1.00 69.15           N  
ATOM    409  CZ  ARG L  53      17.054  29.024  51.158  1.00 69.46           C  
ATOM    410  NH1 ARG L  53      16.474  28.945  49.933  1.00 69.53           N1+
ATOM    411  NH2 ARG L  53      16.795  30.089  51.971  1.00 71.00           N  
ATOM    412  C   ARG L  53      21.683  23.320  50.209  1.00 36.45           C  
ATOM    413  O   ARG L  53      21.789  22.896  49.061  1.00 48.03           O  
ATOM    414  N   LEU L  54      21.827  22.521  51.283  1.00 37.91           N  
ATOM    415  CA  LEU L  54      22.116  21.121  51.143  1.00 38.40           C  
ATOM    416  CB  LEU L  54      22.608  20.451  52.437  1.00 35.52           C  
ATOM    417  CG  LEU L  54      23.941  20.972  52.991  1.00 38.12           C  
ATOM    418  CD1 LEU L  54      24.360  20.189  54.241  1.00 37.15           C  
ATOM    419  CD2 LEU L  54      25.033  20.975  51.917  1.00 37.73           C  
ATOM    420  C   LEU L  54      20.854  20.396  50.805  1.00 39.50           C  
ATOM    421  O   LEU L  54      19.811  20.632  51.414  1.00 38.22           O  
ATOM    422  N   VAL L  55      20.930  19.466  49.834  1.00 36.37           N  
ATOM    423  CA  VAL L  55      19.802  18.647  49.498  1.00 37.18           C  
ATOM    424  CB  VAL L  55      20.000  17.854  48.241  1.00 33.69           C  
ATOM    425  CG1 VAL L  55      18.792  16.926  48.041  1.00 31.31           C  
ATOM    426  CG2 VAL L  55      20.221  18.830  47.076  1.00 30.28           C  
ATOM    427  C   VAL L  55      19.640  17.686  50.638  1.00 38.58           C  
ATOM    428  O   VAL L  55      20.614  17.315  51.292  1.00 38.42           O  
ATOM    429  N   ASP L  56      18.391  17.271  50.926  1.00 49.68           N  
ATOM    430  CA  ASP L  56      18.162  16.427  52.064  1.00 51.95           C  
ATOM    431  CB  ASP L  56      16.669  16.193  52.359  1.00 82.39           C  
ATOM    432  CG  ASP L  56      16.106  17.497  52.908  1.00 91.74           C  
ATOM    433  OD1 ASP L  56      16.895  18.283  53.497  1.00 93.54           O  
ATOM    434  OD2 ASP L  56      14.880  17.729  52.745  1.00 92.18           O1-
ATOM    435  C   ASP L  56      18.815  15.092  51.875  1.00 50.71           C  
ATOM    436  O   ASP L  56      18.743  14.483  50.810  1.00 52.24           O  
ATOM    437  N   GLY L  57      19.471  14.596  52.942  1.00 43.36           N  
ATOM    438  CA  GLY L  57      20.091  13.300  52.898  1.00 43.42           C  
ATOM    439  C   GLY L  57      21.545  13.436  52.547  1.00 43.39           C  
ATOM    440  O   GLY L  57      22.292  12.459  52.608  1.00 43.34           O  
ATOM    441  N   VAL L  58      21.987  14.650  52.165  1.00 36.17           N  
ATOM    442  CA  VAL L  58      23.375  14.855  51.856  1.00 35.33           C  
ATOM    443  CB  VAL L  58      23.623  16.093  51.038  1.00 31.75           C  
ATOM    444  CG1 VAL L  58      25.138  16.305  50.895  1.00 30.49           C  
ATOM    445  CG2 VAL L  58      22.908  15.937  49.687  1.00 31.58           C  
ATOM    446  C   VAL L  58      24.101  15.021  53.151  1.00 34.28           C  
ATOM    447  O   VAL L  58      23.592  15.633  54.087  1.00 35.01           O  
ATOM    448  N   PRO L  59      25.292  14.492  53.204  1.00 39.97           N  
ATOM    449  CA  PRO L  59      26.089  14.545  54.400  1.00 40.32           C  
ATOM    450  CD  PRO L  59      25.657  13.384  52.335  1.00 46.88           C  
ATOM    451  CB  PRO L  59      27.295  13.652  54.106  1.00 46.45           C  
ATOM    452  CG  PRO L  59      26.769  12.629  53.080  1.00 46.52           C  
ATOM    453  C   PRO L  59      26.452  15.963  54.743  1.00 40.49           C  
ATOM    454  O   PRO L  59      26.645  16.769  53.836  1.00 39.08           O  
ATOM    455  N   SER L  60      26.577  16.271  56.048  1.00 43.39           N  
ATOM    456  CA  SER L  60      26.825  17.592  56.556  1.00 43.73           C  
ATOM    457  CB  SER L  60      26.752  17.624  58.092  1.00 49.66           C  
ATOM    458  OG  SER L  60      27.008  18.936  58.569  1.00 52.44           O  
ATOM    459  C   SER L  60      28.190  18.060  56.158  1.00 43.22           C  
ATOM    460  O   SER L  60      28.468  19.260  56.195  1.00 43.45           O  
ATOM    461  N   ARG L  61      29.073  17.130  55.757  1.00 39.08           N  
ATOM    462  CA  ARG L  61      30.427  17.479  55.432  1.00 37.69           C  
ATOM    463  CB  ARG L  61      31.341  16.263  55.158  1.00 40.41           C  
ATOM    464  CG  ARG L  61      30.948  15.379  53.971  1.00 41.21           C  
ATOM    465  CD  ARG L  61      31.868  14.163  53.807  1.00 42.23           C  
ATOM    466  NE  ARG L  61      31.165  12.971  54.358  1.00 44.36           N  
ATOM    467  CZ  ARG L  61      30.534  12.108  53.509  1.00 41.61           C  
ATOM    468  NH1 ARG L  61      30.642  12.282  52.159  1.00 42.25           N1+
ATOM    469  NH2 ARG L  61      29.816  11.059  54.002  1.00 42.71           N  
ATOM    470  C   ARG L  61      30.431  18.388  54.240  1.00 37.97           C  
ATOM    471  O   ARG L  61      31.377  19.156  54.059  1.00 37.48           O  
ATOM    472  N   PHE L  62      29.407  18.292  53.367  1.00 37.42           N  
ATOM    473  CA  PHE L  62      29.383  19.128  52.196  1.00 37.75           C  
ATOM    474  CB  PHE L  62      28.530  18.583  51.041  1.00 34.03           C  
ATOM    475  CG  PHE L  62      29.174  17.348  50.528  1.00 34.71           C  
ATOM    476  CD1 PHE L  62      30.282  17.437  49.723  1.00 34.86           C  
ATOM    477  CD2 PHE L  62      28.702  16.102  50.860  1.00 35.17           C  
ATOM    478  CE1 PHE L  62      30.899  16.309  49.237  1.00 34.34           C  
ATOM    479  CE2 PHE L  62      29.314  14.971  50.374  1.00 35.59           C  
ATOM    480  CZ  PHE L  62      30.414  15.069  49.560  1.00 34.03           C  
ATOM    481  C   PHE L  62      28.815  20.480  52.518  1.00 38.27           C  
ATOM    482  O   PHE L  62      27.865  20.614  53.289  1.00 39.78           O  
ATOM    483  N   SER L  63      29.405  21.535  51.916  1.00 34.22           N  
ATOM    484  CA  SER L  63      28.930  22.878  52.107  1.00 34.20           C  
ATOM    485  CB  SER L  63      29.681  23.661  53.200  1.00 32.21           C  
ATOM    486  OG  SER L  63      29.446  23.083  54.475  1.00 37.99           O  
ATOM    487  C   SER L  63      29.162  23.630  50.836  1.00 34.59           C  
ATOM    488  O   SER L  63      30.115  23.363  50.105  1.00 34.12           O  
ATOM    489  N   GLY L  64      28.287  24.613  50.547  1.00 34.94           N  
ATOM    490  CA  GLY L  64      28.465  25.405  49.365  1.00 35.20           C  
ATOM    491  C   GLY L  64      28.468  26.834  49.799  1.00 36.30           C  
ATOM    492  O   GLY L  64      27.794  27.206  50.758  1.00 35.63           O  
ATOM    493  N   SER L  65      29.243  27.679  49.090  1.00 41.79           N  
ATOM    494  CA  SER L  65      29.314  29.071  49.420  1.00 43.17           C  
ATOM    495  CB  SER L  65      30.423  29.429  50.423  1.00 51.72           C  
ATOM    496  OG  SER L  65      30.107  28.927  51.714  1.00 39.47           O  
ATOM    497  C   SER L  65      29.625  29.814  48.167  1.00 43.11           C  
ATOM    498  O   SER L  65      29.805  29.223  47.102  1.00 41.41           O  
ATOM    499  N   GLY L  66      29.707  31.152  48.270  1.00 42.97           N  
ATOM    500  CA  GLY L  66      30.013  31.934  47.109  1.00 43.97           C  
ATOM    501  C   GLY L  66      28.851  32.814  46.806  1.00 43.76           C  
ATOM    502  O   GLY L  66      27.766  32.664  47.363  1.00 43.80           O  
ATOM    503  N   SER L  67      29.087  33.800  45.924  1.00 43.05           N  
ATOM    504  CA  SER L  67      28.062  34.711  45.529  1.00 44.62           C  
ATOM    505  CB  SER L  67      27.814  35.817  46.570  1.00 70.39           C  
ATOM    506  OG  SER L  67      26.782  36.681  46.122  1.00 70.90           O  
ATOM    507  C   SER L  67      28.558  35.358  44.277  1.00 44.07           C  
ATOM    508  O   SER L  67      29.707  35.170  43.885  1.00 44.29           O  
ATOM    509  N   GLY L  68      27.697  36.121  43.584  1.00 49.49           N  
ATOM    510  CA  GLY L  68      28.160  36.806  42.412  1.00 50.00           C  
ATOM    511  C   GLY L  68      28.599  35.796  41.399  1.00 50.04           C  
ATOM    512  O   GLY L  68      27.821  34.952  40.965  1.00 48.57           O  
ATOM    513  N   GLN L  69      29.835  35.976  40.903  1.00 40.49           N  
ATOM    514  CA  GLN L  69      30.514  35.155  39.935  1.00 40.67           C  
ATOM    515  CB  GLN L  69      31.598  35.943  39.183  1.00 58.59           C  
ATOM    516  CG  GLN L  69      31.014  37.127  38.410  1.00 60.78           C  
ATOM    517  CD  GLN L  69      32.165  37.924  37.822  1.00 60.72           C  
ATOM    518  OE1 GLN L  69      32.008  39.096  37.484  1.00 62.60           O  
ATOM    519  NE2 GLN L  69      33.353  37.277  37.699  1.00 59.43           N  
ATOM    520  C   GLN L  69      31.172  33.922  40.494  1.00 40.46           C  
ATOM    521  O   GLN L  69      31.290  32.923  39.783  1.00 39.85           O  
ATOM    522  N   ASP L  70      31.675  33.964  41.749  1.00 43.13           N  
ATOM    523  CA  ASP L  70      32.498  32.870  42.208  1.00 43.00           C  
ATOM    524  CB  ASP L  70      33.837  33.342  42.799  1.00 53.82           C  
ATOM    525  CG  ASP L  70      34.646  34.005  41.692  1.00 57.64           C  
ATOM    526  OD1 ASP L  70      34.312  33.796  40.496  1.00 61.06           O  
ATOM    527  OD2 ASP L  70      35.616  34.733  42.034  1.00 62.18           O1-
ATOM    528  C   ASP L  70      31.817  32.051  43.267  1.00 42.98           C  
ATOM    529  O   ASP L  70      31.231  32.585  44.209  1.00 41.93           O  
ATOM    530  N   TYR L  71      31.900  30.707  43.131  1.00 42.23           N  
ATOM    531  CA  TYR L  71      31.285  29.820  44.076  1.00 41.52           C  
ATOM    532  CB  TYR L  71      29.963  29.233  43.560  1.00 27.50           C  
ATOM    533  CG  TYR L  71      29.042  30.391  43.376  1.00 28.36           C  
ATOM    534  CD1 TYR L  71      29.149  31.201  42.265  1.00 27.90           C  
ATOM    535  CD2 TYR L  71      28.074  30.664  44.313  1.00 27.59           C  
ATOM    536  CE1 TYR L  71      28.304  32.275  42.103  1.00 27.54           C  
ATOM    537  CE2 TYR L  71      27.227  31.735  44.156  1.00 28.96           C  
ATOM    538  CZ  TYR L  71      27.345  32.545  43.055  1.00 27.96           C  
ATOM    539  OH  TYR L  71      26.471  33.641  42.902  1.00 28.29           O  
ATOM    540  C   TYR L  71      32.226  28.684  44.354  1.00 41.22           C  
ATOM    541  O   TYR L  71      33.177  28.455  43.608  1.00 41.06           O  
ATOM    542  N   SER L  72      32.006  27.959  45.475  1.00 31.85           N  
ATOM    543  CA  SER L  72      32.861  26.844  45.772  1.00 31.36           C  
ATOM    544  CB  SER L  72      34.103  27.225  46.594  1.00 42.75           C  
ATOM    545  OG  SER L  72      33.709  27.779  47.839  1.00 44.95           O  
ATOM    546  C   SER L  72      32.103  25.831  46.567  1.00 32.32           C  
ATOM    547  O   SER L  72      31.164  26.155  47.294  1.00 32.30           O  
ATOM    548  N   LEU L  73      32.506  24.554  46.416  1.00 36.30           N  
ATOM    549  CA  LEU L  73      31.934  23.466  47.150  1.00 36.15           C  
ATOM    550  CB  LEU L  73      31.462  22.299  46.255  1.00 29.27           C  
ATOM    551  CG  LEU L  73      30.815  21.125  47.018  1.00 31.52           C  
ATOM    552  CD1 LEU L  73      29.512  21.553  47.717  1.00 30.81           C  
ATOM    553  CD2 LEU L  73      30.631  19.906  46.100  1.00 32.67           C  
ATOM    554  C   LEU L  73      33.044  22.973  48.026  1.00 36.96           C  
ATOM    555  O   LEU L  73      34.175  22.816  47.564  1.00 36.72           O  
ATOM    556  N   THR L  74      32.754  22.745  49.322  1.00 35.75           N  
ATOM    557  CA  THR L  74      33.790  22.338  50.228  1.00 35.85           C  
ATOM    558  CB  THR L  74      34.019  23.341  51.320  1.00 42.35           C  
ATOM    559  OG1 THR L  74      34.405  24.589  50.765  1.00 43.50           O  
ATOM    560  CG2 THR L  74      35.112  22.815  52.261  1.00 43.44           C  
ATOM    561  C   THR L  74      33.389  21.062  50.899  1.00 36.68           C  
ATOM    562  O   THR L  74      32.227  20.864  51.251  1.00 37.46           O  
ATOM    563  N   ILE L  75      34.361  20.147  51.080  1.00 47.17           N  
ATOM    564  CA  ILE L  75      34.119  18.917  51.773  1.00 47.02           C  
ATOM    565  CB  ILE L  75      34.510  17.721  50.950  1.00 49.54           C  
ATOM    566  CG1 ILE L  75      33.708  17.705  49.639  1.00 50.53           C  
ATOM    567  CG2 ILE L  75      34.323  16.457  51.801  1.00 49.83           C  
ATOM    568  CD1 ILE L  75      34.218  16.694  48.613  1.00 49.22           C  
ATOM    569  C   ILE L  75      34.993  18.971  52.987  1.00 49.00           C  
ATOM    570  O   ILE L  75      36.217  19.026  52.883  1.00 48.35           O  
ATOM    571  N   SER L  76      34.368  18.952  54.177  1.00 46.71           N  
ATOM    572  CA  SER L  76      35.061  19.123  55.423  1.00 47.97           C  
ATOM    573  CB  SER L  76      34.106  19.019  56.621  1.00 53.59           C  
ATOM    574  OG  SER L  76      34.846  18.975  57.830  1.00 56.42           O  
ATOM    575  C   SER L  76      36.114  18.082  55.608  1.00 49.47           C  
ATOM    576  O   SER L  76      37.276  18.420  55.826  1.00 50.37           O  
ATOM    577  N   SER L  77      35.735  16.791  55.560  1.00 38.01           N  
ATOM    578  CA  SER L  77      36.707  15.750  55.726  1.00 39.29           C  
ATOM    579  CB  SER L  77      36.649  15.069  57.102  1.00 55.09           C  
ATOM    580  OG  SER L  77      37.651  14.067  57.193  1.00 56.29           O  
ATOM    581  C   SER L  77      36.370  14.726  54.696  1.00 37.38           C  
ATOM    582  O   SER L  77      35.300  14.123  54.728  1.00 38.06           O  
ATOM    583  N   LEU L  78      37.310  14.483  53.770  1.00 42.88           N  
ATOM    584  CA  LEU L  78      37.055  13.644  52.640  1.00 43.08           C  
ATOM    585  CB  LEU L  78      38.185  13.775  51.602  1.00 34.72           C  
ATOM    586  CG  LEU L  78      37.928  13.116  50.240  1.00 35.48           C  
ATOM    587  CD1 LEU L  78      36.756  13.784  49.505  1.00 34.38           C  
ATOM    588  CD2 LEU L  78      39.219  13.113  49.406  1.00 35.36           C  
ATOM    589  C   LEU L  78      36.910  12.208  53.054  1.00 43.98           C  
ATOM    590  O   LEU L  78      37.670  11.697  53.876  1.00 44.58           O  
ATOM    591  N   GLU L  79      35.892  11.526  52.482  1.00 42.49           N  
ATOM    592  CA  GLU L  79      35.659  10.128  52.723  1.00 41.43           C  
ATOM    593  CB  GLU L  79      34.246   9.784  53.220  1.00 50.16           C  
ATOM    594  CG  GLU L  79      33.955  10.234  54.650  1.00 51.96           C  
ATOM    595  CD  GLU L  79      32.663   9.563  55.084  1.00 52.45           C  
ATOM    596  OE1 GLU L  79      32.084   8.811  54.256  1.00 55.43           O  
ATOM    597  OE2 GLU L  79      32.242   9.785  56.250  1.00 55.36           O1-
ATOM    598  C   GLU L  79      35.833   9.441  51.404  1.00 42.73           C  
ATOM    599  O   GLU L  79      35.704  10.062  50.352  1.00 41.79           O  
ATOM    600  N   TYR L  80      36.115   8.125  51.418  1.00 41.40           N  
ATOM    601  CA  TYR L  80      36.410   7.450  50.183  1.00 42.79           C  
ATOM    602  CB  TYR L  80      37.018   6.033  50.322  1.00 58.92           C  
ATOM    603  CG  TYR L  80      36.170   5.057  51.059  1.00 60.24           C  
ATOM    604  CD1 TYR L  80      35.260   4.268  50.397  1.00 63.90           C  
ATOM    605  CD2 TYR L  80      36.316   4.905  52.418  1.00 60.15           C  
ATOM    606  CE1 TYR L  80      34.492   3.359  51.089  1.00 63.54           C  
ATOM    607  CE2 TYR L  80      35.552   4.001  53.114  1.00 63.06           C  
ATOM    608  CZ  TYR L  80      34.638   3.223  52.450  1.00 63.69           C  
ATOM    609  OH  TYR L  80      33.857   2.293  53.170  1.00 71.64           O  
ATOM    610  C   TYR L  80      35.243   7.475  49.243  1.00 41.78           C  
ATOM    611  O   TYR L  80      35.423   7.545  48.029  1.00 42.13           O  
ATOM    612  N   GLU L  81      34.011   7.425  49.768  1.00 38.19           N  
ATOM    613  CA  GLU L  81      32.842   7.411  48.935  1.00 40.23           C  
ATOM    614  CB  GLU L  81      31.557   7.079  49.709  1.00 46.98           C  
ATOM    615  CG  GLU L  81      31.253   7.974  50.901  1.00 48.68           C  
ATOM    616  CD  GLU L  81      29.968   7.430  51.503  1.00 54.90           C  
ATOM    617  OE1 GLU L  81      29.987   6.275  52.008  1.00 56.21           O  
ATOM    618  OE2 GLU L  81      28.945   8.163  51.462  1.00 52.98           O1-
ATOM    619  C   GLU L  81      32.709   8.690  48.143  1.00 40.12           C  
ATOM    620  O   GLU L  81      31.978   8.735  47.156  1.00 38.85           O  
ATOM    621  N   ASP L  82      33.382   9.770  48.580  1.00 37.48           N  
ATOM    622  CA  ASP L  82      33.357  11.069  47.953  1.00 37.37           C  
ATOM    623  CB  ASP L  82      34.044  12.138  48.814  1.00 34.65           C  
ATOM    624  CG  ASP L  82      33.119  12.380  49.992  1.00 35.21           C  
ATOM    625  OD1 ASP L  82      31.886  12.207  49.801  1.00 34.70           O  
ATOM    626  OD2 ASP L  82      33.622  12.734  51.088  1.00 36.25           O1-
ATOM    627  C   ASP L  82      33.999  11.075  46.589  1.00 38.65           C  
ATOM    628  O   ASP L  82      33.804  12.016  45.824  1.00 37.84           O  
ATOM    629  N   MET L  83      34.828  10.069  46.254  1.00 40.05           N  
ATOM    630  CA  MET L  83      35.511  10.037  44.985  1.00 39.71           C  
ATOM    631  CB  MET L  83      36.191   8.680  44.751  1.00 50.67           C  
ATOM    632  CG  MET L  83      37.170   8.297  45.855  1.00 56.52           C  
ATOM    633  SD  MET L  83      37.476   6.513  45.978  1.00 58.11           S  
ATOM    634  CE  MET L  83      38.518   6.404  44.502  1.00 55.72           C  
ATOM    635  C   MET L  83      34.502  10.183  43.882  1.00 38.82           C  
ATOM    636  O   MET L  83      33.388   9.669  43.978  1.00 40.64           O  
ATOM    637  N   GLY L  84      34.870  10.900  42.794  1.00 31.55           N  
ATOM    638  CA  GLY L  84      33.969  11.038  41.685  1.00 32.13           C  
ATOM    639  C   GLY L  84      34.223  12.356  41.026  1.00 32.25           C  
ATOM    640  O   GLY L  84      35.240  13.006  41.266  1.00 33.14           O  
ATOM    641  N   ILE L  85      33.284  12.779  40.155  1.00 22.41           N  
ATOM    642  CA  ILE L  85      33.425  14.012  39.429  1.00 22.07           C  
ATOM    643  CB  ILE L  85      33.307  13.844  37.939  1.00 25.51           C  
ATOM    644  CG1 ILE L  85      34.416  12.903  37.441  1.00 25.41           C  
ATOM    645  CG2 ILE L  85      33.352  15.234  37.276  1.00 25.19           C  
ATOM    646  CD1 ILE L  85      34.192  12.382  36.021  1.00 27.08           C  
ATOM    647  C   ILE L  85      32.330  14.932  39.872  1.00 22.14           C  
ATOM    648  O   ILE L  85      31.172  14.531  39.979  1.00 23.66           O  
ATOM    649  N   TYR L  86      32.677  16.205  40.147  1.00 27.41           N  
ATOM    650  CA  TYR L  86      31.701  17.153  40.607  1.00 26.82           C  
ATOM    651  CB  TYR L  86      32.088  17.869  41.916  1.00 30.14           C  
ATOM    652  CG  TYR L  86      32.079  16.876  43.029  1.00 31.45           C  
ATOM    653  CD1 TYR L  86      33.189  16.100  43.274  1.00 31.18           C  
ATOM    654  CD2 TYR L  86      30.966  16.724  43.825  1.00 30.42           C  
ATOM    655  CE1 TYR L  86      33.192  15.185  44.297  1.00 31.51           C  
ATOM    656  CE2 TYR L  86      30.960  15.810  44.851  1.00 32.32           C  
ATOM    657  CZ  TYR L  86      32.075  15.040  45.085  1.00 32.69           C  
ATOM    658  OH  TYR L  86      32.073  14.101  46.135  1.00 32.60           O  
ATOM    659  C   TYR L  86      31.520  18.208  39.554  1.00 26.84           C  
ATOM    660  O   TYR L  86      32.485  18.640  38.922  1.00 28.15           O  
ATOM    661  N   TYR L  87      30.250  18.633  39.335  1.00 27.63           N  
ATOM    662  CA  TYR L  87      29.924  19.614  38.333  1.00 27.86           C  
ATOM    663  CB  TYR L  87      28.991  19.111  37.219  1.00 37.06           C  
ATOM    664  CG  TYR L  87      29.592  17.962  36.490  1.00 36.77           C  
ATOM    665  CD1 TYR L  87      30.482  18.174  35.464  1.00 37.68           C  
ATOM    666  CD2 TYR L  87      29.258  16.672  36.829  1.00 37.17           C  
ATOM    667  CE1 TYR L  87      31.032  17.114  34.785  1.00 37.97           C  
ATOM    668  CE2 TYR L  87      29.806  15.610  36.152  1.00 37.78           C  
ATOM    669  CZ  TYR L  87      30.694  15.829  35.126  1.00 39.54           C  
ATOM    670  OH  TYR L  87      31.261  14.744  34.424  1.00 39.77           O  
ATOM    671  C   TYR L  87      29.107  20.703  38.964  1.00 27.64           C  
ATOM    672  O   TYR L  87      28.353  20.462  39.906  1.00 27.56           O  
ATOM    673  N   CYS L  88      29.237  21.940  38.436  1.00 30.83           N  
ATOM    674  CA  CYS L  88      28.464  23.064  38.889  1.00 31.84           C  
ATOM    675  CB  CYS L  88      29.323  24.310  39.229  1.00 41.74           C  
ATOM    676  SG  CYS L  88      30.520  24.748  37.926  1.00 44.22           S  
ATOM    677  C   CYS L  88      27.524  23.421  37.774  1.00 32.38           C  
ATOM    678  O   CYS L  88      27.798  23.154  36.605  1.00 32.36           O  
ATOM    679  N   LEU L  89      26.357  24.009  38.117  1.00 37.76           N  
ATOM    680  CA  LEU L  89      25.360  24.368  37.140  1.00 37.77           C  
ATOM    681  CB  LEU L  89      24.133  23.445  37.181  1.00 28.23           C  
ATOM    682  CG  LEU L  89      22.964  23.913  36.290  1.00 29.20           C  
ATOM    683  CD1 LEU L  89      23.247  23.690  34.800  1.00 28.01           C  
ATOM    684  CD2 LEU L  89      21.625  23.318  36.749  1.00 29.21           C  
ATOM    685  C   LEU L  89      24.795  25.711  37.498  1.00 37.93           C  
ATOM    686  O   LEU L  89      24.570  26.003  38.671  1.00 38.24           O  
ATOM    687  N   GLN L  90      24.510  26.549  36.480  1.00 23.09           N  
ATOM    688  CA  GLN L  90      23.932  27.854  36.677  1.00 22.43           C  
ATOM    689  CB  GLN L  90      24.816  28.931  36.023  1.00 24.81           C  
ATOM    690  CG  GLN L  90      24.165  30.290  35.829  1.00 26.10           C  
ATOM    691  CD  GLN L  90      23.487  30.239  34.472  1.00 27.58           C  
ATOM    692  OE1 GLN L  90      22.507  30.937  34.232  1.00 27.25           O  
ATOM    693  NE2 GLN L  90      24.019  29.397  33.549  1.00 26.13           N  
ATOM    694  C   GLN L  90      22.557  27.870  36.046  1.00 23.46           C  
ATOM    695  O   GLN L  90      22.393  27.575  34.865  1.00 21.98           O  
ATOM    696  N   TYR L  91      21.513  27.997  36.889  1.00 27.64           N  
ATOM    697  CA  TYR L  91      20.110  28.100  36.558  1.00 28.60           C  
ATOM    698  CB  TYR L  91      19.153  27.223  37.392  1.00 25.63           C  
ATOM    699  CG  TYR L  91      19.358  27.367  38.851  1.00 27.47           C  
ATOM    700  CD1 TYR L  91      20.388  26.706  39.478  1.00 27.69           C  
ATOM    701  CD2 TYR L  91      18.489  28.137  39.582  1.00 29.61           C  
ATOM    702  CE1 TYR L  91      20.563  26.830  40.835  1.00 30.09           C  
ATOM    703  CE2 TYR L  91      18.662  28.263  40.937  1.00 30.97           C  
ATOM    704  CZ  TYR L  91      19.696  27.611  41.558  1.00 33.25           C  
ATOM    705  OH  TYR L  91      19.852  27.754  42.947  1.00 34.91           O  
ATOM    706  C   TYR L  91      19.598  29.494  36.322  1.00 29.76           C  
ATOM    707  O   TYR L  91      18.412  29.667  36.058  1.00 32.06           O  
ATOM    708  N   ASP L  92      20.411  30.536  36.581  1.00 30.76           N  
ATOM    709  CA  ASP L  92      19.957  31.903  36.516  1.00 32.28           C  
ATOM    710  CB  ASP L  92      21.071  32.921  36.821  1.00 33.69           C  
ATOM    711  CG  ASP L  92      20.431  34.293  36.997  1.00 35.76           C  
ATOM    712  OD1 ASP L  92      19.279  34.342  37.507  1.00 33.60           O  
ATOM    713  OD2 ASP L  92      21.074  35.306  36.614  1.00 37.38           O1-
ATOM    714  C   ASP L  92      19.399  32.265  35.169  1.00 32.90           C  
ATOM    715  O   ASP L  92      18.390  32.964  35.106  1.00 34.12           O  
ATOM    716  N   GLU L  93      20.027  31.841  34.053  1.00 33.57           N  
ATOM    717  CA  GLU L  93      19.482  32.231  32.780  1.00 35.52           C  
ATOM    718  CB  GLU L  93      20.263  33.384  32.131  1.00 36.99           C  
ATOM    719  CG  GLU L  93      19.666  33.871  30.810  1.00 41.41           C  
ATOM    720  CD  GLU L  93      20.532  35.030  30.342  1.00 41.19           C  
ATOM    721  OE1 GLU L  93      21.182  35.662  31.218  1.00 37.03           O  
ATOM    722  OE2 GLU L  93      20.562  35.297  29.113  1.00 48.16           O1-
ATOM    723  C   GLU L  93      19.524  31.063  31.840  1.00 35.69           C  
ATOM    724  O   GLU L  93      20.372  30.180  31.954  1.00 37.81           O  
ATOM    725  N   PHE L  94      18.578  31.022  30.877  1.00 35.18           N  
ATOM    726  CA  PHE L  94      18.559  29.951  29.923  1.00 33.50           C  
ATOM    727  CB  PHE L  94      17.190  29.753  29.246  1.00 33.16           C  
ATOM    728  CG  PHE L  94      16.179  29.481  30.311  1.00 30.82           C  
ATOM    729  CD1 PHE L  94      16.163  28.279  30.982  1.00 30.69           C  
ATOM    730  CD2 PHE L  94      15.236  30.432  30.625  1.00 30.60           C  
ATOM    731  CE1 PHE L  94      15.225  28.033  31.957  1.00 31.69           C  
ATOM    732  CE2 PHE L  94      14.296  30.194  31.598  1.00 30.25           C  
ATOM    733  CZ  PHE L  94      14.290  28.991  32.268  1.00 31.32           C  
ATOM    734  C   PHE L  94      19.539  30.322  28.852  1.00 34.25           C  
ATOM    735  O   PHE L  94      19.726  31.503  28.566  1.00 35.08           O  
ATOM    736  N   PRO L  95      20.199  29.358  28.262  1.00 33.97           N  
ATOM    737  CA  PRO L  95      20.054  27.976  28.628  1.00 34.66           C  
ATOM    738  CD  PRO L  95      20.728  29.521  26.919  1.00 32.52           C  
ATOM    739  CB  PRO L  95      20.543  27.167  27.426  1.00 33.21           C  
ATOM    740  CG  PRO L  95      21.377  28.166  26.604  1.00 34.66           C  
ATOM    741  C   PRO L  95      20.842  27.700  29.865  1.00 33.66           C  
ATOM    742  O   PRO L  95      21.808  28.413  30.132  1.00 34.37           O  
ATOM    743  N   LEU L  96      20.461  26.669  30.638  1.00 31.06           N  
ATOM    744  CA  LEU L  96      21.220  26.383  31.815  1.00 30.92           C  
ATOM    745  CB  LEU L  96      20.531  25.405  32.770  1.00 31.26           C  
ATOM    746  CG  LEU L  96      19.270  26.011  33.410  1.00 30.58           C  
ATOM    747  CD1 LEU L  96      18.231  26.397  32.355  1.00 29.39           C  
ATOM    748  CD2 LEU L  96      18.681  25.080  34.473  1.00 31.20           C  
ATOM    749  C   LEU L  96      22.509  25.809  31.347  1.00 30.71           C  
ATOM    750  O   LEU L  96      22.557  25.129  30.324  1.00 30.39           O  
ATOM    751  N   THR L  97      23.601  26.087  32.082  1.00 27.45           N  
ATOM    752  CA  THR L  97      24.895  25.671  31.592  1.00 28.25           C  
ATOM    753  CB  THR L  97      25.697  26.842  31.108  1.00 29.14           C  
ATOM    754  OG1 THR L  97      25.828  27.798  32.151  1.00 29.88           O  
ATOM    755  CG2 THR L  97      24.978  27.473  29.907  1.00 29.13           C  
ATOM    756  C   THR L  97      25.682  25.010  32.694  1.00 27.43           C  
ATOM    757  O   THR L  97      25.565  25.385  33.858  1.00 26.72           O  
ATOM    758  N   PHE L  98      26.537  24.015  32.346  1.00 33.40           N  
ATOM    759  CA  PHE L  98      27.273  23.271  33.341  1.00 34.02           C  
ATOM    760  CB  PHE L  98      27.164  21.739  33.210  1.00 22.38           C  
ATOM    761  CG  PHE L  98      25.774  21.245  33.457  1.00 22.47           C  
ATOM    762  CD1 PHE L  98      24.848  21.231  32.442  1.00 22.32           C  
ATOM    763  CD2 PHE L  98      25.396  20.773  34.693  1.00 21.80           C  
ATOM    764  CE1 PHE L  98      23.573  20.764  32.660  1.00 22.84           C  
ATOM    765  CE2 PHE L  98      24.122  20.304  34.917  1.00 21.20           C  
ATOM    766  CZ  PHE L  98      23.202  20.300  33.899  1.00 22.35           C  
ATOM    767  C   PHE L  98      28.746  23.554  33.218  1.00 34.38           C  
ATOM    768  O   PHE L  98      29.242  23.972  32.174  1.00 33.39           O  
ATOM    769  N   GLY L  99      29.490  23.327  34.322  1.00 36.62           N  
ATOM    770  CA  GLY L  99      30.915  23.511  34.312  1.00 36.99           C  
ATOM    771  C   GLY L  99      31.508  22.271  33.710  1.00 38.32           C  
ATOM    772  O   GLY L  99      30.806  21.292  33.469  1.00 36.30           O  
ATOM    773  N   ALA L 100      32.829  22.296  33.444  1.00 26.29           N  
ATOM    774  CA  ALA L 100      33.575  21.208  32.868  1.00 27.31           C  
ATOM    775  CB  ALA L 100      35.026  21.595  32.536  1.00 37.30           C  
ATOM    776  C   ALA L 100      33.624  20.040  33.811  1.00 28.33           C  
ATOM    777  O   ALA L 100      33.680  18.886  33.388  1.00 28.70           O  
ATOM    778  N   GLY L 101      33.679  20.309  35.128  1.00 32.31           N  
ATOM    779  CA  GLY L 101      33.701  19.239  36.088  1.00 31.45           C  
ATOM    780  C   GLY L 101      35.084  19.074  36.639  1.00 32.38           C  
ATOM    781  O   GLY L 101      36.077  19.259  35.939  1.00 32.63           O  
ATOM    782  N   THR L 102      35.169  18.709  37.938  1.00 28.05           N  
ATOM    783  CA  THR L 102      36.433  18.480  38.576  1.00 28.62           C  
ATOM    784  CB  THR L 102      36.646  19.306  39.812  1.00 29.46           C  
ATOM    785  OG1 THR L 102      36.574  20.688  39.503  1.00 29.80           O  
ATOM    786  CG2 THR L 102      38.034  18.984  40.379  1.00 29.50           C  
ATOM    787  C   THR L 102      36.433  17.061  39.031  1.00 29.46           C  
ATOM    788  O   THR L 102      35.514  16.627  39.723  1.00 28.84           O  
ATOM    789  N   LYS L 103      37.471  16.295  38.644  1.00 31.37           N  
ATOM    790  CA  LYS L 103      37.547  14.921  39.043  1.00 30.75           C  
ATOM    791  CB  LYS L 103      38.300  14.046  38.030  1.00 44.43           C  
ATOM    792  CG  LYS L 103      38.134  12.547  38.268  1.00 47.60           C  
ATOM    793  CD  LYS L 103      38.503  11.705  37.049  1.00 49.98           C  
ATOM    794  CE  LYS L 103      39.806  12.145  36.382  1.00 52.61           C  
ATOM    795  NZ  LYS L 103      40.054  11.310  35.189  1.00 54.14           N1+
ATOM    796  C   LYS L 103      38.277  14.875  40.350  1.00 31.26           C  
ATOM    797  O   LYS L 103      39.288  15.551  40.535  1.00 31.21           O  
ATOM    798  N   LEU L 104      37.768  14.068  41.303  1.00 31.83           N  
ATOM    799  CA  LEU L 104      38.345  13.986  42.617  1.00 32.87           C  
ATOM    800  CB  LEU L 104      37.259  14.188  43.696  1.00 29.18           C  
ATOM    801  CG  LEU L 104      37.749  14.361  45.142  1.00 30.10           C  
ATOM    802  CD1 LEU L 104      38.516  15.681  45.305  1.00 32.23           C  
ATOM    803  CD2 LEU L 104      36.581  14.249  46.137  1.00 29.39           C  
ATOM    804  C   LEU L 104      38.889  12.592  42.775  1.00 34.33           C  
ATOM    805  O   LEU L 104      38.144  11.623  42.649  1.00 34.51           O  
ATOM    806  N   GLU L 105      40.204  12.440  43.052  1.00 39.04           N  
ATOM    807  CA  GLU L 105      40.734  11.109  43.213  1.00 40.71           C  
ATOM    808  CB  GLU L 105      41.564  10.617  42.013  1.00 44.82           C  
ATOM    809  CG  GLU L 105      40.678  10.341  40.789  1.00 46.54           C  
ATOM    810  CD  GLU L 105      41.520   9.764  39.659  1.00 45.83           C  
ATOM    811  OE1 GLU L 105      42.207  10.553  38.957  1.00 46.69           O  
ATOM    812  OE2 GLU L 105      41.481   8.517  39.483  1.00 45.45           O1-
ATOM    813  C   GLU L 105      41.553  11.049  44.472  1.00 41.29           C  
ATOM    814  O   GLU L 105      41.941  12.074  45.028  1.00 41.17           O  
ATOM    815  N   LEU L 106      41.797   9.828  44.989  1.00 52.88           N  
ATOM    816  CA  LEU L 106      42.510   9.678  46.228  1.00 52.00           C  
ATOM    817  CB  LEU L 106      42.144   8.400  47.011  1.00 39.13           C  
ATOM    818  CG  LEU L 106      40.675   8.342  47.479  1.00 43.91           C  
ATOM    819  CD1 LEU L 106      40.388   7.052  48.263  1.00 40.51           C  
ATOM    820  CD2 LEU L 106      40.284   9.602  48.262  1.00 46.02           C  
ATOM    821  C   LEU L 106      43.984   9.650  45.977  1.00 53.98           C  
ATOM    822  O   LEU L 106      44.469   9.066  45.007  1.00 52.73           O  
ATOM    823  N   LYS L 107      44.749  10.296  46.879  1.00 45.20           N  
ATOM    824  CA  LYS L 107      46.172  10.293  46.742  1.00 45.26           C  
ATOM    825  CB  LYS L 107      46.884  11.307  47.661  1.00 57.86           C  
ATOM    826  CG  LYS L 107      46.520  12.769  47.386  1.00 61.44           C  
ATOM    827  CD  LYS L 107      47.185  13.756  48.349  1.00 62.03           C  
ATOM    828  CE  LYS L 107      47.291  13.238  49.783  1.00 63.97           C  
ATOM    829  NZ  LYS L 107      48.472  12.355  49.913  1.00 69.14           N1+
ATOM    830  C   LYS L 107      46.632   8.904  47.156  1.00 44.69           C  
ATOM    831  O   LYS L 107      46.449   8.566  48.356  1.00 44.87           O  
ATOM    832  OXT LYS L 107      47.167   8.166  46.286  1.00  0.00           O1-
TER     833      LYS L 107 
ATOM    834  N   GLU H 108       9.001   6.795  48.203  1.00 63.81           N1+
ATOM    835  CA  GLU H 108      10.103   6.972  47.226  1.00 62.56           C  
ATOM    836  CB  GLU H 108      10.684   5.595  46.850  1.00 80.45           C  
ATOM    837  CG  GLU H 108      11.365   4.884  48.027  1.00 80.80           C  
ATOM    838  CD  GLU H 108      11.864   3.525  47.553  1.00 84.28           C  
ATOM    839  OE1 GLU H 108      11.021   2.727  47.069  1.00 84.59           O  
ATOM    840  OE2 GLU H 108      13.092   3.265  47.668  1.00 98.18           O1-
ATOM    841  C   GLU H 108       9.621   7.651  45.986  1.00 61.82           C  
ATOM    842  O   GLU H 108       8.512   7.404  45.516  1.00 60.80           O  
ATOM    843  N   VAL H 109      10.451   8.555  45.432  1.00 65.86           N  
ATOM    844  CA  VAL H 109      10.068   9.190  44.210  1.00 64.94           C  
ATOM    845  CB  VAL H 109      10.196  10.687  44.222  1.00 48.49           C  
ATOM    846  CG1 VAL H 109      11.676  11.086  44.149  1.00 41.11           C  
ATOM    847  CG2 VAL H 109       9.358  11.233  43.061  1.00 41.25           C  
ATOM    848  C   VAL H 109      11.000   8.658  43.174  1.00 61.24           C  
ATOM    849  O   VAL H 109      12.186   8.484  43.451  1.00 61.69           O  
ATOM    850  N   GLN H 110      10.488   8.348  41.961  1.00 47.03           N  
ATOM    851  CA  GLN H 110      11.377   7.775  40.991  1.00 43.93           C  
ATOM    852  CB  GLN H 110      11.292   6.246  40.863  1.00 64.56           C  
ATOM    853  CG  GLN H 110      11.703   5.450  42.096  1.00 66.33           C  
ATOM    854  CD  GLN H 110      11.642   3.983  41.691  1.00 67.26           C  
ATOM    855  OE1 GLN H 110      12.348   3.548  40.783  1.00 67.84           O  
ATOM    856  NE2 GLN H 110      10.762   3.201  42.372  1.00 67.38           N  
ATOM    857  C   GLN H 110      11.080   8.258  39.608  1.00 42.32           C  
ATOM    858  O   GLN H 110       9.969   8.667  39.274  1.00 42.09           O  
ATOM    859  N   LEU H 111      12.126   8.208  38.762  1.00 45.89           N  
ATOM    860  CA  LEU H 111      12.055   8.534  37.371  1.00 44.97           C  
ATOM    861  CB  LEU H 111      12.918   9.750  37.009  1.00 38.18           C  
ATOM    862  CG  LEU H 111      12.446  11.060  37.667  1.00 39.18           C  
ATOM    863  CD1 LEU H 111      13.361  12.234  37.286  1.00 38.79           C  
ATOM    864  CD2 LEU H 111      10.975  11.360  37.332  1.00 38.77           C  
ATOM    865  C   LEU H 111      12.612   7.347  36.638  1.00 44.76           C  
ATOM    866  O   LEU H 111      13.803   7.052  36.732  1.00 44.37           O  
ATOM    867  N   GLN H 112      11.762   6.632  35.876  1.00 41.68           N  
ATOM    868  CA  GLN H 112      12.237   5.474  35.177  1.00 41.04           C  
ATOM    869  CB  GLN H 112      11.277   4.273  35.163  1.00 58.82           C  
ATOM    870  CG  GLN H 112      11.169   3.491  36.467  1.00 60.97           C  
ATOM    871  CD  GLN H 112      10.405   2.221  36.118  1.00 63.00           C  
ATOM    872  OE1 GLN H 112       9.491   2.241  35.294  1.00 64.46           O  
ATOM    873  NE2 GLN H 112      10.802   1.077  36.737  1.00 64.43           N  
ATOM    874  C   GLN H 112      12.379   5.836  33.744  1.00 40.02           C  
ATOM    875  O   GLN H 112      11.438   6.326  33.122  1.00 40.01           O  
ATOM    876  N   GLN H 113      13.568   5.593  33.169  1.00 38.01           N  
ATOM    877  CA  GLN H 113      13.740   5.898  31.783  1.00 37.23           C  
ATOM    878  CB  GLN H 113      15.042   6.650  31.441  1.00 36.09           C  
ATOM    879  CG  GLN H 113      15.083   8.084  31.989  1.00 35.57           C  
ATOM    880  CD  GLN H 113      16.306   8.795  31.421  1.00 37.04           C  
ATOM    881  OE1 GLN H 113      17.285   9.046  32.122  1.00 36.23           O  
ATOM    882  NE2 GLN H 113      16.250   9.133  30.106  1.00 37.99           N  
ATOM    883  C   GLN H 113      13.681   4.633  30.979  1.00 37.02           C  
ATOM    884  O   GLN H 113      13.841   3.524  31.489  1.00 36.70           O  
ATOM    885  N   SER H 114      13.425   4.792  29.669  1.00 39.50           N  
ATOM    886  CA  SER H 114      13.310   3.676  28.778  1.00 40.63           C  
ATOM    887  CB  SER H 114      12.761   4.102  27.410  1.00 65.45           C  
ATOM    888  OG  SER H 114      12.659   2.987  26.543  1.00 66.92           O  
ATOM    889  C   SER H 114      14.679   3.080  28.600  1.00 39.25           C  
ATOM    890  O   SER H 114      15.684   3.693  28.959  1.00 39.86           O  
ATOM    891  N   GLY H 115      14.751   1.852  28.039  1.00 45.31           N  
ATOM    892  CA  GLY H 115      15.991   1.133  27.907  1.00 44.05           C  
ATOM    893  C   GLY H 115      16.815   1.689  26.782  1.00 44.57           C  
ATOM    894  O   GLY H 115      16.385   2.538  26.005  1.00 44.86           O  
ATOM    895  N   PRO H 116      18.009   1.161  26.697  1.00 35.98           N  
ATOM    896  CA  PRO H 116      19.009   1.588  25.747  1.00 36.10           C  
ATOM    897  CD  PRO H 116      18.249  -0.198  27.151  1.00 21.63           C  
ATOM    898  CB  PRO H 116      20.189   0.644  25.963  1.00 48.84           C  
ATOM    899  CG  PRO H 116      19.502  -0.665  26.392  1.00 27.18           C  
ATOM    900  C   PRO H 116      18.487   1.451  24.352  1.00 36.87           C  
ATOM    901  O   PRO H 116      17.647   0.586  24.110  1.00 36.65           O  
ATOM    902  N   GLU H 117      18.958   2.298  23.414  1.00 40.84           N  
ATOM    903  CA  GLU H 117      18.441   2.177  22.085  1.00 41.53           C  
ATOM    904  CB  GLU H 117      17.410   3.261  21.740  1.00 52.39           C  
ATOM    905  CG  GLU H 117      16.157   3.144  22.606  1.00 55.16           C  
ATOM    906  CD  GLU H 117      15.196   4.248  22.225  1.00 55.99           C  
ATOM    907  OE1 GLU H 117      15.676   5.364  21.889  1.00 57.24           O  
ATOM    908  OE2 GLU H 117      13.965   3.986  22.268  1.00 58.91           O1-
ATOM    909  C   GLU H 117      19.545   2.280  21.089  1.00 41.39           C  
ATOM    910  O   GLU H 117      20.527   2.999  21.275  1.00 42.00           O  
ATOM    911  N   LEU H 118      19.396   1.515  19.993  1.00 42.41           N  
ATOM    912  CA  LEU H 118      20.326   1.527  18.909  1.00 43.04           C  
ATOM    913  CB  LEU H 118      20.925   0.141  18.647  1.00 42.79           C  
ATOM    914  CG  LEU H 118      21.880   0.097  17.446  1.00 44.15           C  
ATOM    915  CD1 LEU H 118      23.069   1.048  17.645  1.00 42.53           C  
ATOM    916  CD2 LEU H 118      22.308  -1.346  17.139  1.00 45.02           C  
ATOM    917  C   LEU H 118      19.549   1.927  17.696  1.00 43.35           C  
ATOM    918  O   LEU H 118      18.540   1.303  17.370  1.00 44.01           O  
ATOM    919  N   VAL H 119      19.996   2.989  16.995  1.00 32.50           N  
ATOM    920  CA  VAL H 119      19.256   3.417  15.844  1.00 33.07           C  
ATOM    921  CB  VAL H 119      18.402   4.617  16.116  1.00 40.33           C  
ATOM    922  CG1 VAL H 119      17.353   4.219  17.168  1.00 33.20           C  
ATOM    923  CG2 VAL H 119      19.311   5.771  16.564  1.00 29.04           C  
ATOM    924  C   VAL H 119      20.210   3.761  14.738  1.00 33.37           C  
ATOM    925  O   VAL H 119      21.377   4.064  14.982  1.00 32.76           O  
ATOM    926  N   LYS H 120      19.722   3.694  13.477  1.00 41.84           N  
ATOM    927  CA  LYS H 120      20.520   4.030  12.331  1.00 41.57           C  
ATOM    928  CB  LYS H 120      20.094   3.363  11.005  1.00 61.24           C  
ATOM    929  CG  LYS H 120      20.691   1.974  10.714  1.00 63.86           C  
ATOM    930  CD  LYS H 120      20.183   0.810  11.568  1.00 65.23           C  
ATOM    931  CE  LYS H 120      20.515  -0.568  10.976  1.00 52.07           C  
ATOM    932  NZ  LYS H 120      21.979  -0.735  10.834  1.00 53.80           N1+
ATOM    933  C   LYS H 120      20.448   5.507  12.132  1.00 41.19           C  
ATOM    934  O   LYS H 120      19.535   6.186  12.603  1.00 41.63           O  
ATOM    935  N   PRO H 121      21.423   6.016  11.437  1.00 40.48           N  
ATOM    936  CA  PRO H 121      21.475   7.431  11.214  1.00 40.11           C  
ATOM    937  CD  PRO H 121      22.747   5.410  11.430  1.00 34.24           C  
ATOM    938  CB  PRO H 121      22.861   7.708  10.641  1.00 34.38           C  
ATOM    939  CG  PRO H 121      23.728   6.579  11.231  1.00 34.91           C  
ATOM    940  C   PRO H 121      20.345   7.873  10.348  1.00 41.21           C  
ATOM    941  O   PRO H 121      19.971   7.144   9.431  1.00 40.78           O  
ATOM    942  N   GLY H 122      19.785   9.067  10.629  1.00 37.16           N  
ATOM    943  CA  GLY H 122      18.710   9.594   9.843  1.00 37.00           C  
ATOM    944  C   GLY H 122      17.407   9.203  10.469  1.00 37.47           C  
ATOM    945  O   GLY H 122      16.354   9.720  10.100  1.00 38.42           O  
ATOM    946  N   ALA H 123      17.451   8.282  11.447  1.00 36.46           N  
ATOM    947  CA  ALA H 123      16.264   7.803  12.100  1.00 36.28           C  
ATOM    948  CB  ALA H 123      16.420   6.387  12.682  1.00 48.98           C  
ATOM    949  C   ALA H 123      15.924   8.722  13.232  1.00 37.24           C  
ATOM    950  O   ALA H 123      16.631   9.692  13.497  1.00 36.70           O  
ATOM    951  N   SER H 124      14.777   8.462  13.897  1.00 44.04           N  
ATOM    952  CA  SER H 124      14.384   9.242  15.038  1.00 44.33           C  
ATOM    953  CB  SER H 124      13.123  10.088  14.793  1.00 37.20           C  
ATOM    954  OG  SER H 124      12.014   9.251  14.502  1.00 39.85           O  
ATOM    955  C   SER H 124      14.098   8.296  16.168  1.00 45.10           C  
ATOM    956  O   SER H 124      13.696   7.156  15.941  1.00 45.56           O  
ATOM    957  N   VAL H 125      14.323   8.741  17.428  1.00 31.47           N  
ATOM    958  CA  VAL H 125      14.071   7.893  18.564  1.00 31.31           C  
ATOM    959  CB  VAL H 125      15.310   7.449  19.278  1.00 33.97           C  
ATOM    960  CG1 VAL H 125      16.197   6.685  18.293  1.00 33.52           C  
ATOM    961  CG2 VAL H 125      15.996   8.678  19.890  1.00 33.34           C  
ATOM    962  C   VAL H 125      13.300   8.690  19.568  1.00 30.94           C  
ATOM    963  O   VAL H 125      13.415   9.914  19.625  1.00 30.76           O  
ATOM    964  N   LYS H 126      12.491   8.001  20.399  1.00 38.36           N  
ATOM    965  CA  LYS H 126      11.697   8.676  21.385  1.00 38.76           C  
ATOM    966  CB  LYS H 126      10.199   8.524  21.083  1.00 44.35           C  
ATOM    967  CG  LYS H 126       9.252   9.415  21.887  1.00 45.00           C  
ATOM    968  CD  LYS H 126       7.828   9.374  21.323  1.00 45.42           C  
ATOM    969  CE  LYS H 126       6.819  10.249  22.070  1.00 47.71           C  
ATOM    970  NZ  LYS H 126       5.453  10.015  21.543  1.00 48.32           N1+
ATOM    971  C   LYS H 126      11.979   8.015  22.703  1.00 39.92           C  
ATOM    972  O   LYS H 126      11.725   6.825  22.881  1.00 40.09           O  
ATOM    973  N   ILE H 127      12.494   8.785  23.684  1.00 35.10           N  
ATOM    974  CA  ILE H 127      12.838   8.210  24.956  1.00 35.95           C  
ATOM    975  CB  ILE H 127      14.202   8.602  25.451  1.00 36.04           C  
ATOM    976  CG1 ILE H 127      15.274   8.174  24.438  1.00 34.87           C  
ATOM    977  CG2 ILE H 127      14.412   7.974  26.837  1.00 34.45           C  
ATOM    978  CD1 ILE H 127      16.650   8.781  24.706  1.00 37.08           C  
ATOM    979  C   ILE H 127      11.820   8.664  25.950  1.00 34.98           C  
ATOM    980  O   ILE H 127      11.291   9.770  25.852  1.00 35.19           O  
ATOM    981  N   SER H 128      11.480   7.791  26.922  1.00 42.03           N  
ATOM    982  CA  SER H 128      10.453   8.142  27.860  1.00 42.42           C  
ATOM    983  CB  SER H 128       9.271   7.159  27.865  1.00 46.97           C  
ATOM    984  OG  SER H 128       9.720   5.869  28.251  1.00 46.62           O  
ATOM    985  C   SER H 128      11.016   8.183  29.248  1.00 42.98           C  
ATOM    986  O   SER H 128      12.078   7.632  29.528  1.00 41.59           O  
ATOM    987  N   CYS H 129      10.309   8.902  30.144  1.00 40.23           N  
ATOM    988  CA  CYS H 129      10.709   9.025  31.516  1.00 41.26           C  
ATOM    989  CB  CYS H 129      11.392  10.389  31.789  1.00 40.92           C  
ATOM    990  SG  CYS H 129      11.932  10.655  33.505  1.00 43.41           S  
ATOM    991  C   CYS H 129       9.449   8.933  32.324  1.00 41.96           C  
ATOM    992  O   CYS H 129       8.634   9.855  32.325  1.00 42.36           O  
ATOM    993  N   LYS H 130       9.250   7.809  33.045  1.00 33.04           N  
ATOM    994  CA  LYS H 130       8.029   7.659  33.786  1.00 33.00           C  
ATOM    995  CB  LYS H 130       7.482   6.223  33.813  1.00 58.07           C  
ATOM    996  CG  LYS H 130       6.067   6.141  34.388  1.00 60.00           C  
ATOM    997  CD  LYS H 130       5.336   4.831  34.087  1.00 64.13           C  
ATOM    998  CE  LYS H 130       3.903   4.804  34.623  1.00 64.35           C  
ATOM    999  NZ  LYS H 130       3.242   3.542  34.230  1.00 62.24           N1+
ATOM   1000  C   LYS H 130       8.274   8.086  35.195  1.00 33.03           C  
ATOM   1001  O   LYS H 130       9.153   7.568  35.883  1.00 33.80           O  
ATOM   1002  N   ALA H 131       7.463   9.047  35.666  1.00 43.00           N  
ATOM   1003  CA  ALA H 131       7.637   9.575  36.984  1.00 44.03           C  
ATOM   1004  CB  ALA H 131       7.390  11.092  37.074  1.00 32.37           C  
ATOM   1005  C   ALA H 131       6.650   8.914  37.884  1.00 45.01           C  
ATOM   1006  O   ALA H 131       5.516   8.641  37.489  1.00 45.46           O  
ATOM   1007  N   SER H 132       7.085   8.610  39.124  1.00 45.26           N  
ATOM   1008  CA  SER H 132       6.198   8.007  40.075  1.00 45.27           C  
ATOM   1009  CB  SER H 132       6.367   6.483  40.208  1.00 46.10           C  
ATOM   1010  OG  SER H 132       5.986   5.837  39.003  1.00 45.34           O  
ATOM   1011  C   SER H 132       6.523   8.574  41.421  1.00 46.60           C  
ATOM   1012  O   SER H 132       7.639   9.027  41.667  1.00 45.87           O  
ATOM   1013  N   GLY H 133       5.550   8.585  42.362  1.00 52.59           N  
ATOM   1014  CA  GLY H 133       5.844   9.028  43.702  1.00 55.31           C  
ATOM   1015  C   GLY H 133       5.443  10.458  43.928  1.00 57.64           C  
ATOM   1016  O   GLY H 133       5.447  10.922  45.068  1.00 57.95           O  
ATOM   1017  N   TYR H 134       5.114  11.218  42.868  1.00 58.89           N  
ATOM   1018  CA  TYR H 134       4.704  12.576  43.094  1.00 60.32           C  
ATOM   1019  CB  TYR H 134       5.865  13.592  43.028  1.00 58.27           C  
ATOM   1020  CG  TYR H 134       6.471  13.615  41.660  1.00 59.14           C  
ATOM   1021  CD1 TYR H 134       5.886  14.331  40.644  1.00 58.49           C  
ATOM   1022  CD2 TYR H 134       7.641  12.946  41.389  1.00 58.19           C  
ATOM   1023  CE1 TYR H 134       6.445  14.361  39.389  1.00 57.97           C  
ATOM   1024  CE2 TYR H 134       8.207  12.972  40.135  1.00 58.35           C  
ATOM   1025  CZ  TYR H 134       7.606  13.682  39.128  1.00 57.78           C  
ATOM   1026  OH  TYR H 134       8.178  13.716  37.838  1.00 57.88           O  
ATOM   1027  C   TYR H 134       3.697  12.961  42.052  1.00 61.57           C  
ATOM   1028  O   TYR H 134       3.473  12.225  41.092  1.00 62.50           O  
ATOM   1029  N   THR H 135       3.042  14.133  42.231  1.00 63.26           N  
ATOM   1030  CA  THR H 135       2.132  14.595  41.220  1.00 60.99           C  
ATOM   1031  CB  THR H 135       1.156  15.638  41.702  1.00 62.91           C  
ATOM   1032  OG1 THR H 135       0.206  15.925  40.687  1.00 62.36           O  
ATOM   1033  CG2 THR H 135       1.912  16.911  42.110  1.00 61.23           C  
ATOM   1034  C   THR H 135       2.967  15.146  40.096  1.00 59.62           C  
ATOM   1035  O   THR H 135       3.755  16.075  40.258  1.00 61.15           O  
ATOM   1036  N   PHE H 136       2.781  14.562  38.901  1.00 60.60           N  
ATOM   1037  CA  PHE H 136       3.541  14.800  37.701  1.00 59.43           C  
ATOM   1038  CB  PHE H 136       3.107  13.810  36.599  1.00 60.73           C  
ATOM   1039  CG  PHE H 136       3.939  13.947  35.366  1.00 61.48           C  
ATOM   1040  CD1 PHE H 136       5.229  13.469  35.322  1.00 60.66           C  
ATOM   1041  CD2 PHE H 136       3.410  14.518  34.230  1.00 61.85           C  
ATOM   1042  CE1 PHE H 136       5.983  13.584  34.176  1.00 60.68           C  
ATOM   1043  CE2 PHE H 136       4.157  14.635  33.083  1.00 61.06           C  
ATOM   1044  CZ  PHE H 136       5.449  14.170  33.054  1.00 61.29           C  
ATOM   1045  C   PHE H 136       3.367  16.209  37.208  1.00 59.40           C  
ATOM   1046  O   PHE H 136       4.304  16.811  36.685  1.00 57.91           O  
ATOM   1047  N   THR H 137       2.153  16.763  37.340  1.00 58.99           N  
ATOM   1048  CA  THR H 137       1.821  18.068  36.838  1.00 60.45           C  
ATOM   1049  CB  THR H 137       0.354  18.379  36.961  1.00 60.69           C  
ATOM   1050  OG1 THR H 137      -0.022  18.514  38.322  1.00 63.93           O  
ATOM   1051  CG2 THR H 137      -0.430  17.215  36.336  1.00 60.65           C  
ATOM   1052  C   THR H 137       2.565  19.149  37.578  1.00 60.50           C  
ATOM   1053  O   THR H 137       2.827  20.212  37.018  1.00 60.58           O  
ATOM   1054  N   ASP H 138       2.884  18.915  38.864  1.00 60.16           N  
ATOM   1055  CA  ASP H 138       3.461  19.887  39.758  1.00 60.85           C  
ATOM   1056  CB  ASP H 138       3.479  19.389  41.220  1.00 60.78           C  
ATOM   1057  CG  ASP H 138       3.579  20.577  42.175  1.00  0.00           C  
ATOM   1058  OD1 ASP H 138       3.679  21.733  41.689  1.00  0.00           O  
ATOM   1059  OD2 ASP H 138       3.537  20.340  43.414  1.00  0.00           O1-
ATOM   1060  C   ASP H 138       4.871  20.315  39.408  1.00 59.77           C  
ATOM   1061  O   ASP H 138       5.228  21.455  39.701  1.00 61.17           O  
ATOM   1062  N   TYR H 139       5.731  19.464  38.798  1.00 58.52           N  
ATOM   1063  CA  TYR H 139       7.122  19.856  38.663  1.00 55.97           C  
ATOM   1064  CB  TYR H 139       8.083  18.869  39.350  1.00 58.59           C  
ATOM   1065  CG  TYR H 139       7.754  18.746  40.798  1.00 61.72           C  
ATOM   1066  CD1 TYR H 139       6.665  18.010  41.205  1.00 62.22           C  
ATOM   1067  CD2 TYR H 139       8.545  19.342  41.751  1.00 63.03           C  
ATOM   1068  CE1 TYR H 139       6.364  17.881  42.541  1.00 63.66           C  
ATOM   1069  CE2 TYR H 139       8.251  19.217  43.089  1.00 64.46           C  
ATOM   1070  CZ  TYR H 139       7.158  18.488  43.486  1.00 64.38           C  
ATOM   1071  OH  TYR H 139       6.852  18.357  44.858  1.00 64.60           O  
ATOM   1072  C   TYR H 139       7.576  19.869  37.215  1.00 53.37           C  
ATOM   1073  O   TYR H 139       6.951  19.244  36.358  1.00 54.94           O  
ATOM   1074  N   ASN H 140       8.688  20.607  36.909  1.00 38.92           N  
ATOM   1075  CA  ASN H 140       9.222  20.629  35.572  1.00 38.77           C  
ATOM   1076  CB  ASN H 140      10.106  21.859  35.264  1.00 45.86           C  
ATOM   1077  CG  ASN H 140       9.230  23.081  35.009  1.00 46.53           C  
ATOM   1078  OD1 ASN H 140       8.498  23.133  34.023  1.00 18.70           O  
ATOM   1079  ND2 ASN H 140       9.315  24.098  35.909  1.00 16.44           N  
ATOM   1080  C   ASN H 140      10.076  19.409  35.388  1.00 38.84           C  
ATOM   1081  O   ASN H 140      10.562  18.820  36.351  1.00 38.35           O  
ATOM   1082  N   MET H 141      10.236  18.966  34.125  1.00 39.53           N  
ATOM   1083  CA  MET H 141      11.078  17.837  33.839  1.00 38.29           C  
ATOM   1084  CB  MET H 141      10.333  16.643  33.218  1.00 37.30           C  
ATOM   1085  CG  MET H 141      11.155  15.355  33.123  1.00 14.76           C  
ATOM   1086  SD  MET H 141      11.495  14.577  34.730  1.00 16.63           S  
ATOM   1087  CE  MET H 141       9.739  14.375  35.150  1.00 13.37           C  
ATOM   1088  C   MET H 141      12.069  18.306  32.825  1.00 38.17           C  
ATOM   1089  O   MET H 141      11.692  18.833  31.781  1.00 38.45           O  
ATOM   1090  N   HIS H 142      13.372  18.114  33.097  1.00 32.05           N  
ATOM   1091  CA  HIS H 142      14.383  18.593  32.198  1.00 31.57           C  
ATOM   1092  ND1 HIS H 142      15.223  22.001  32.936  1.00 34.53           N  
ATOM   1093  CG  HIS H 142      14.942  20.762  33.460  1.00 41.90           C  
ATOM   1094  CB  HIS H 142      15.451  19.464  32.892  1.00 35.91           C  
ATOM   1095  NE2 HIS H 142      13.935  22.352  34.710  1.00 30.95           N  
ATOM   1096  CD2 HIS H 142      14.150  20.996  34.549  1.00 31.77           C  
ATOM   1097  CE1 HIS H 142      14.601  22.920  33.722  1.00 33.46           C  
ATOM   1098  C   HIS H 142      15.093  17.407  31.620  1.00 31.16           C  
ATOM   1099  O   HIS H 142      15.016  16.296  32.146  1.00 31.12           O  
ATOM   1100  N   TRP H 143      15.785  17.616  30.484  1.00 31.83           N  
ATOM   1101  CA  TRP H 143      16.520  16.552  29.866  1.00 32.51           C  
ATOM   1102  CB  TRP H 143      15.897  16.099  28.536  1.00 33.77           C  
ATOM   1103  CG  TRP H 143      14.568  15.400  28.725  1.00 35.06           C  
ATOM   1104  CD2 TRP H 143      14.398  13.971  28.691  1.00 34.97           C  
ATOM   1105  CD1 TRP H 143      13.335  15.930  28.964  1.00 35.43           C  
ATOM   1106  NE1 TRP H 143      12.405  14.923  29.094  1.00 35.81           N  
ATOM   1107  CE2 TRP H 143      13.047  13.717  28.925  1.00 35.23           C  
ATOM   1108  CE3 TRP H 143      15.290  12.965  28.483  1.00 34.30           C  
ATOM   1109  CZ2 TRP H 143      12.567  12.437  28.954  1.00 35.45           C  
ATOM   1110  CZ3 TRP H 143      14.809  11.675  28.516  1.00 36.59           C  
ATOM   1111  CH2 TRP H 143      13.473  11.420  28.747  1.00 35.85           C  
ATOM   1112  C   TRP H 143      17.923  17.033  29.642  1.00 32.13           C  
ATOM   1113  O   TRP H 143      18.141  18.150  29.175  1.00 31.88           O  
ATOM   1114  N   VAL H 144      18.919  16.187  29.983  1.00 27.92           N  
ATOM   1115  CA  VAL H 144      20.309  16.545  29.873  1.00 27.17           C  
ATOM   1116  CB  VAL H 144      20.999  16.547  31.211  1.00 33.59           C  
ATOM   1117  CG1 VAL H 144      22.478  16.916  31.021  1.00 33.97           C  
ATOM   1118  CG2 VAL H 144      20.245  17.488  32.161  1.00 32.82           C  
ATOM   1119  C   VAL H 144      20.998  15.501  29.043  1.00 28.58           C  
ATOM   1120  O   VAL H 144      20.667  14.318  29.111  1.00 27.37           O  
ATOM   1121  N   LYS H 145      21.993  15.926  28.236  1.00 29.06           N  
ATOM   1122  CA  LYS H 145      22.728  15.027  27.384  1.00 28.21           C  
ATOM   1123  CB  LYS H 145      22.828  15.549  25.942  1.00 33.33           C  
ATOM   1124  CG  LYS H 145      23.597  14.647  24.981  1.00 33.14           C  
ATOM   1125  CD  LYS H 145      23.535  15.148  23.540  1.00 33.09           C  
ATOM   1126  CE  LYS H 145      24.349  14.314  22.555  1.00 28.11           C  
ATOM   1127  NZ  LYS H 145      24.222  14.898  21.204  1.00 26.01           N1+
ATOM   1128  C   LYS H 145      24.131  14.927  27.895  1.00 29.52           C  
ATOM   1129  O   LYS H 145      24.739  15.930  28.261  1.00 29.48           O  
ATOM   1130  N   GLN H 146      24.688  13.700  27.948  1.00 29.84           N  
ATOM   1131  CA  GLN H 146      26.045  13.543  28.389  1.00 30.00           C  
ATOM   1132  CB  GLN H 146      26.164  12.872  29.770  1.00 34.14           C  
ATOM   1133  CG  GLN H 146      27.605  12.703  30.258  1.00 35.16           C  
ATOM   1134  CD  GLN H 146      27.573  12.038  31.629  1.00 35.77           C  
ATOM   1135  OE1 GLN H 146      26.663  11.272  31.939  1.00 37.29           O  
ATOM   1136  NE2 GLN H 146      28.594  12.331  32.480  1.00 35.07           N  
ATOM   1137  C   GLN H 146      26.749  12.663  27.403  1.00 31.04           C  
ATOM   1138  O   GLN H 146      26.386  11.502  27.225  1.00 30.81           O  
ATOM   1139  N   SER H 147      27.784  13.198  26.727  1.00 38.94           N  
ATOM   1140  CA  SER H 147      28.533  12.422  25.773  1.00 40.60           C  
ATOM   1141  CB  SER H 147      29.235  13.285  24.708  1.00 38.92           C  
ATOM   1142  OG  SER H 147      28.263  13.981  23.941  1.00 31.02           O  
ATOM   1143  C   SER H 147      29.559  11.635  26.537  1.00 42.86           C  
ATOM   1144  O   SER H 147      29.869  11.954  27.682  1.00 43.14           O  
ATOM   1145  N   HIS H 148      30.142  10.597  25.897  1.00 42.32           N  
ATOM   1146  CA  HIS H 148      31.000   9.670  26.586  1.00 43.71           C  
ATOM   1147  ND1 HIS H 148      31.566   6.570  27.243  1.00  0.00           N  
ATOM   1148  CG  HIS H 148      32.234   7.462  26.435  1.00 50.12           C  
ATOM   1149  CB  HIS H 148      31.557   8.567  25.676  1.00 54.41           C  
ATOM   1150  NE2 HIS H 148      33.715   6.004  27.314  1.00  0.00           N  
ATOM   1151  CD2 HIS H 148      33.545   7.104  26.491  1.00  0.00           C  
ATOM   1152  CE1 HIS H 148      32.498   5.720  27.743  1.00  0.00           C  
ATOM   1153  C   HIS H 148      32.152  10.368  27.217  1.00 44.93           C  
ATOM   1154  O   HIS H 148      32.399  10.192  28.409  1.00 44.25           O  
ATOM   1155  N   GLY H 149      32.897  11.189  26.466  1.00 47.23           N  
ATOM   1156  CA  GLY H 149      33.942  11.865  27.164  1.00 47.68           C  
ATOM   1157  C   GLY H 149      33.216  12.984  27.789  1.00 48.78           C  
ATOM   1158  O   GLY H 149      32.817  13.923  27.106  1.00 49.62           O  
ATOM   1159  N   LYS H 150      33.102  12.914  29.123  1.00 71.49           N  
ATOM   1160  CA  LYS H 150      32.253  13.715  29.946  1.00 71.59           C  
ATOM   1161  CB  LYS H 150      32.608  13.636  31.424  1.00 66.68           C  
ATOM   1162  CG  LYS H 150      32.030  12.348  31.999  1.00 68.84           C  
ATOM   1163  CD  LYS H 150      32.559  11.084  31.330  1.00 83.43           C  
ATOM   1164  CE  LYS H 150      31.754   9.836  31.698  1.00 52.28           C  
ATOM   1165  NZ  LYS H 150      32.054   8.739  30.749  1.00 57.16           N1+
ATOM   1166  C   LYS H 150      32.109  15.120  29.495  1.00 70.38           C  
ATOM   1167  O   LYS H 150      32.967  15.741  28.876  1.00 70.13           O  
ATOM   1168  N   SER H 151      30.885  15.597  29.732  1.00 46.74           N  
ATOM   1169  CA  SER H 151      30.418  16.905  29.435  1.00 44.56           C  
ATOM   1170  CB  SER H 151      30.560  17.327  27.962  1.00 37.20           C  
ATOM   1171  OG  SER H 151      29.608  16.651  27.152  1.00 45.72           O  
ATOM   1172  C   SER H 151      28.961  16.761  29.693  1.00 43.98           C  
ATOM   1173  O   SER H 151      28.405  15.685  29.477  1.00 42.99           O  
ATOM   1174  N   LEU H 152      28.307  17.818  30.197  1.00 35.81           N  
ATOM   1175  CA  LEU H 152      26.896  17.713  30.413  1.00 34.52           C  
ATOM   1176  CB  LEU H 152      26.473  17.904  31.885  1.00 26.77           C  
ATOM   1177  CG  LEU H 152      26.914  16.768  32.833  1.00 27.02           C  
ATOM   1178  CD1 LEU H 152      26.427  17.022  34.269  1.00 26.17           C  
ATOM   1179  CD2 LEU H 152      26.478  15.390  32.313  1.00 27.32           C  
ATOM   1180  C   LEU H 152      26.291  18.827  29.632  1.00 35.00           C  
ATOM   1181  O   LEU H 152      26.855  19.917  29.580  1.00 35.00           O  
ATOM   1182  N   GLU H 153      25.144  18.576  28.971  1.00 28.11           N  
ATOM   1183  CA  GLU H 153      24.528  19.623  28.209  1.00 27.69           C  
ATOM   1184  CB  GLU H 153      24.627  19.400  26.683  1.00 51.24           C  
ATOM   1185  CG  GLU H 153      26.048  19.511  26.123  1.00 53.03           C  
ATOM   1186  CD  GLU H 153      26.047  18.995  24.689  1.00 56.92           C  
ATOM   1187  OE1 GLU H 153      25.115  19.352  23.923  1.00 56.45           O  
ATOM   1188  OE2 GLU H 153      26.982  18.230  24.340  1.00 55.56           O1-
ATOM   1189  C   GLU H 153      23.070  19.633  28.545  1.00 28.00           C  
ATOM   1190  O   GLU H 153      22.443  18.583  28.660  1.00 27.83           O  
ATOM   1191  N   TRP H 154      22.481  20.831  28.697  1.00 26.49           N  
ATOM   1192  CA  TRP H 154      21.086  20.907  29.041  1.00 26.64           C  
ATOM   1193  CB  TRP H 154      20.783  22.105  29.956  1.00 29.21           C  
ATOM   1194  CG  TRP H 154      19.333  22.291  30.308  1.00 30.05           C  
ATOM   1195  CD2 TRP H 154      18.501  23.327  29.759  1.00 30.16           C  
ATOM   1196  CD1 TRP H 154      18.558  21.596  31.185  1.00 30.35           C  
ATOM   1197  NE1 TRP H 154      17.289  22.125  31.209  1.00 30.76           N  
ATOM   1198  CE2 TRP H 154      17.243  23.194  30.339  1.00 30.60           C  
ATOM   1199  CE3 TRP H 154      18.769  24.306  28.850  1.00 30.15           C  
ATOM   1200  CZ2 TRP H 154      16.222  24.048  30.015  1.00 30.79           C  
ATOM   1201  CZ3 TRP H 154      17.742  25.165  28.526  1.00 29.84           C  
ATOM   1202  CH2 TRP H 154      16.492  25.039  29.096  1.00 31.37           C  
ATOM   1203  C   TRP H 154      20.309  21.059  27.765  1.00 27.08           C  
ATOM   1204  O   TRP H 154      20.529  22.000  27.006  1.00 27.37           O  
ATOM   1205  N   VAL H 155      19.444  20.069  27.451  1.00 28.21           N  
ATOM   1206  CA  VAL H 155      18.620  20.106  26.269  1.00 27.96           C  
ATOM   1207  CB  VAL H 155      18.104  18.764  25.846  1.00 21.67           C  
ATOM   1208  CG1 VAL H 155      17.095  18.977  24.700  1.00 21.15           C  
ATOM   1209  CG2 VAL H 155      19.300  17.881  25.451  1.00 19.93           C  
ATOM   1210  C   VAL H 155      17.431  21.023  26.384  1.00 29.33           C  
ATOM   1211  O   VAL H 155      17.141  21.776  25.455  1.00 29.63           O  
ATOM   1212  N   GLY H 156      16.688  20.980  27.509  1.00 34.20           N  
ATOM   1213  CA  GLY H 156      15.512  21.807  27.608  1.00 34.21           C  
ATOM   1214  C   GLY H 156      14.654  21.310  28.736  1.00 35.17           C  
ATOM   1215  O   GLY H 156      14.988  20.332  29.404  1.00 34.25           O  
ATOM   1216  N   TYR H 157      13.514  21.998  28.984  1.00 40.44           N  
ATOM   1217  CA  TYR H 157      12.652  21.596  30.061  1.00 40.79           C  
ATOM   1218  CB  TYR H 157      12.815  22.452  31.327  1.00 29.31           C  
ATOM   1219  CG  TYR H 157      12.296  23.810  31.008  1.00 35.87           C  
ATOM   1220  CD1 TYR H 157      13.107  24.735  30.395  1.00  0.00           C  
ATOM   1221  CD2 TYR H 157      10.995  24.150  31.306  1.00 13.36           C  
ATOM   1222  CE1 TYR H 157      12.630  25.989  30.095  1.00  0.00           C  
ATOM   1223  CE2 TYR H 157      10.514  25.403  31.007  1.00  0.00           C  
ATOM   1224  CZ  TYR H 157      11.332  26.322  30.395  1.00  0.00           C  
ATOM   1225  OH  TYR H 157      10.845  27.608  30.085  1.00  0.00           O  
ATOM   1226  C   TYR H 157      11.221  21.739  29.631  1.00 41.91           C  
ATOM   1227  O   TYR H 157      10.896  22.491  28.712  1.00 41.87           O  
ATOM   1228  N   THR H 158      10.320  20.981  30.291  1.00 31.54           N  
ATOM   1229  CA  THR H 158       8.923  21.080  29.999  1.00 32.89           C  
ATOM   1230  CB  THR H 158       8.407  19.964  29.140  1.00 33.44           C  
ATOM   1231  OG1 THR H 158       7.076  20.243  28.727  1.00  0.00           O  
ATOM   1232  CG2 THR H 158       8.470  18.649  29.941  1.00 32.86           C  
ATOM   1233  C   THR H 158       8.170  21.039  31.292  1.00 33.48           C  
ATOM   1234  O   THR H 158       8.551  20.351  32.240  1.00 33.00           O  
ATOM   1235  N   TYR H 159       7.055  21.788  31.348  1.00 39.65           N  
ATOM   1236  CA  TYR H 159       6.226  21.845  32.515  1.00 40.25           C  
ATOM   1237  CB  TYR H 159       5.877  23.314  32.842  1.00 46.63           C  
ATOM   1238  CG  TYR H 159       4.997  23.443  34.038  1.00 47.49           C  
ATOM   1239  CD1 TYR H 159       5.448  23.100  35.293  1.00 56.77           C  
ATOM   1240  CD2 TYR H 159       3.727  23.960  33.899  1.00 54.50           C  
ATOM   1241  CE1 TYR H 159       4.630  23.238  36.391  1.00 58.21           C  
ATOM   1242  CE2 TYR H 159       2.905  24.102  34.993  1.00 69.03           C  
ATOM   1243  CZ  TYR H 159       3.358  23.741  36.241  1.00 69.03           C  
ATOM   1244  OH  TYR H 159       2.515  23.887  37.364  1.00 69.03           O  
ATOM   1245  C   TYR H 159       4.985  21.086  32.167  1.00 40.16           C  
ATOM   1246  O   TYR H 159       4.134  21.586  31.442  1.00 40.61           O  
ATOM   1247  N   PRO H 160       4.736  19.931  32.705  1.00 18.82           N  
ATOM   1248  CA  PRO H 160       3.602  19.106  32.353  1.00 21.14           C  
ATOM   1249  CD  PRO H 160       5.565  19.363  33.755  1.00 19.44           C  
ATOM   1250  CB  PRO H 160       3.664  17.917  33.317  1.00 19.24           C  
ATOM   1251  CG  PRO H 160       5.109  17.901  33.862  1.00 19.50           C  
ATOM   1252  C   PRO H 160       2.258  19.790  32.434  1.00 21.37           C  
ATOM   1253  O   PRO H 160       1.406  19.519  31.589  1.00 22.46           O  
ATOM   1254  N   TYR H 161       2.019  20.646  33.446  1.00 21.77           N  
ATOM   1255  CA  TYR H 161       0.711  21.217  33.620  1.00 23.49           C  
ATOM   1256  CB  TYR H 161       0.640  22.039  34.918  1.00 23.77           C  
ATOM   1257  CG  TYR H 161      -0.627  22.821  34.964  1.00 24.94           C  
ATOM   1258  CD1 TYR H 161      -1.842  22.210  35.174  1.00 27.54           C  
ATOM   1259  CD2 TYR H 161      -0.585  24.190  34.828  1.00 27.27           C  
ATOM   1260  CE1 TYR H 161      -2.997  22.958  35.226  1.00 30.11           C  
ATOM   1261  CE2 TYR H 161      -1.733  24.945  34.879  1.00 29.07           C  
ATOM   1262  CZ  TYR H 161      -2.943  24.326  35.077  1.00 30.55           C  
ATOM   1263  OH  TYR H 161      -4.125  25.095  35.132  1.00 33.07           O  
ATOM   1264  C   TYR H 161       0.330  22.106  32.474  1.00 22.70           C  
ATOM   1265  O   TYR H 161      -0.710  21.898  31.846  1.00 24.50           O  
ATOM   1266  N   ASN H 162       1.143  23.142  32.181  1.00 20.36           N  
ATOM   1267  CA  ASN H 162       0.785  24.015  31.101  1.00 20.78           C  
ATOM   1268  CB  ASN H 162       1.246  25.479  31.259  1.00 20.35           C  
ATOM   1269  CG  ASN H 162       2.749  25.593  31.143  1.00 20.24           C  
ATOM   1270  OD1 ASN H 162       3.476  24.613  31.272  1.00 17.95           O  
ATOM   1271  ND2 ASN H 162       3.234  26.834  30.875  1.00 20.26           N  
ATOM   1272  C   ASN H 162       1.247  23.462  29.796  1.00 20.74           C  
ATOM   1273  O   ASN H 162       0.615  23.682  28.764  1.00 20.30           O  
ATOM   1274  N   GLY H 163       2.373  22.727  29.799  1.00 17.24           N  
ATOM   1275  CA  GLY H 163       2.890  22.230  28.565  1.00 17.42           C  
ATOM   1276  C   GLY H 163       3.922  23.194  28.054  1.00 16.49           C  
ATOM   1277  O   GLY H 163       4.478  22.975  26.979  1.00 18.45           O  
ATOM   1278  N   GLY H 164       4.217  24.286  28.803  1.00 49.93           N  
ATOM   1279  CA  GLY H 164       5.213  25.209  28.317  1.00 48.54           C  
ATOM   1280  C   GLY H 164       6.542  24.522  28.264  1.00 48.49           C  
ATOM   1281  O   GLY H 164       6.867  23.687  29.108  1.00 47.47           O  
ATOM   1282  N   ILE H 165       7.366  24.881  27.257  1.00 42.18           N  
ATOM   1283  CA  ILE H 165       8.640  24.242  27.119  1.00 41.66           C  
ATOM   1284  CB  ILE H 165       8.651  23.263  25.981  1.00 38.56           C  
ATOM   1285  CG1 ILE H 165       7.515  22.241  26.171  1.00 31.81           C  
ATOM   1286  CG2 ILE H 165      10.043  22.618  25.895  1.00 37.17           C  
ATOM   1287  CD1 ILE H 165       7.255  21.367  24.945  1.00 31.66           C  
ATOM   1288  C   ILE H 165       9.660  25.301  26.836  1.00 41.72           C  
ATOM   1289  O   ILE H 165       9.346  26.363  26.301  1.00 41.88           O  
ATOM   1290  N   GLY H 166      10.918  25.038  27.237  1.00 42.93           N  
ATOM   1291  CA  GLY H 166      12.009  25.930  26.965  1.00 42.30           C  
ATOM   1292  C   GLY H 166      13.098  25.063  26.417  1.00 43.68           C  
ATOM   1293  O   GLY H 166      13.535  24.111  27.062  1.00 43.32           O  
ATOM   1294  N   TYR H 167      13.599  25.392  25.213  1.00 33.02           N  
ATOM   1295  CA  TYR H 167      14.579  24.543  24.599  1.00 32.42           C  
ATOM   1296  CB  TYR H 167      14.289  24.186  23.131  1.00 35.84           C  
ATOM   1297  CG  TYR H 167      13.105  23.292  23.027  1.00 36.92           C  
ATOM   1298  CD1 TYR H 167      13.266  21.932  23.134  1.00 35.86           C  
ATOM   1299  CD2 TYR H 167      11.844  23.800  22.829  1.00 35.28           C  
ATOM   1300  CE1 TYR H 167      12.190  21.085  23.032  1.00 36.85           C  
ATOM   1301  CE2 TYR H 167      10.764  22.956  22.726  1.00 34.87           C  
ATOM   1302  CZ  TYR H 167      10.935  21.599  22.823  1.00 35.50           C  
ATOM   1303  OH  TYR H 167       9.824  20.739  22.714  1.00 36.05           O  
ATOM   1304  C   TYR H 167      15.860  25.288  24.526  1.00 33.16           C  
ATOM   1305  O   TYR H 167      15.867  26.512  24.418  1.00 33.12           O  
ATOM   1306  N   ASN H 168      16.999  24.571  24.631  1.00 39.04           N  
ATOM   1307  CA  ASN H 168      18.195  25.314  24.413  1.00 39.91           C  
ATOM   1308  CB  ASN H 168      19.512  24.705  24.940  1.00 41.71           C  
ATOM   1309  CG  ASN H 168      19.985  23.573  24.060  1.00 43.07           C  
ATOM   1310  OD1 ASN H 168      20.838  23.776  23.199  1.00 43.21           O  
ATOM   1311  ND2 ASN H 168      19.453  22.346  24.292  1.00 42.70           N  
ATOM   1312  C   ASN H 168      18.257  25.445  22.924  1.00 40.77           C  
ATOM   1313  O   ASN H 168      17.868  24.533  22.195  1.00 40.47           O  
ATOM   1314  N   GLN H 169      18.775  26.582  22.432  1.00 38.56           N  
ATOM   1315  CA  GLN H 169      18.731  26.880  21.025  1.00 39.63           C  
ATOM   1316  CB  GLN H 169      19.436  28.198  20.655  1.00 65.25           C  
ATOM   1317  CG  GLN H 169      18.582  29.444  20.887  1.00 68.55           C  
ATOM   1318  CD  GLN H 169      17.563  29.492  19.754  1.00 71.03           C  
ATOM   1319  OE1 GLN H 169      16.427  29.929  19.931  1.00 71.30           O  
ATOM   1320  NE2 GLN H 169      17.980  29.020  18.549  1.00 50.45           N  
ATOM   1321  C   GLN H 169      19.386  25.804  20.229  1.00 39.70           C  
ATOM   1322  O   GLN H 169      18.920  25.460  19.143  1.00 40.18           O  
ATOM   1323  N   LYS H 170      20.478  25.228  20.744  1.00 40.02           N  
ATOM   1324  CA  LYS H 170      21.195  24.259  19.973  1.00 39.93           C  
ATOM   1325  CB  LYS H 170      22.361  23.641  20.758  1.00 56.16           C  
ATOM   1326  CG  LYS H 170      23.116  22.569  19.972  1.00 60.80           C  
ATOM   1327  CD  LYS H 170      24.355  22.039  20.694  1.00 61.35           C  
ATOM   1328  CE  LYS H 170      24.939  20.794  20.024  1.00 54.64           C  
ATOM   1329  NZ  LYS H 170      25.942  20.157  20.901  1.00 55.64           N1+
ATOM   1330  C   LYS H 170      20.292  23.123  19.587  1.00 40.59           C  
ATOM   1331  O   LYS H 170      20.301  22.676  18.444  1.00 40.04           O  
ATOM   1332  N   PHE H 171      19.510  22.612  20.550  1.00 33.17           N  
ATOM   1333  CA  PHE H 171      18.634  21.481  20.401  1.00 33.79           C  
ATOM   1334  CB  PHE H 171      18.472  20.641  21.679  1.00 36.92           C  
ATOM   1335  CG  PHE H 171      19.749  19.875  21.805  1.00 36.87           C  
ATOM   1336  CD1 PHE H 171      19.922  18.691  21.120  1.00 37.14           C  
ATOM   1337  CD2 PHE H 171      20.791  20.344  22.574  1.00 37.49           C  
ATOM   1338  CE1 PHE H 171      21.095  17.979  21.226  1.00 37.85           C  
ATOM   1339  CE2 PHE H 171      21.967  19.638  22.685  1.00 38.00           C  
ATOM   1340  CZ  PHE H 171      22.121  18.452  22.009  1.00 38.29           C  
ATOM   1341  C   PHE H 171      17.299  21.754  19.768  1.00 33.91           C  
ATOM   1342  O   PHE H 171      16.575  20.804  19.480  1.00 32.73           O  
ATOM   1343  N   LYS H 172      16.910  23.028  19.557  1.00 42.26           N  
ATOM   1344  CA  LYS H 172      15.541  23.366  19.235  1.00 41.56           C  
ATOM   1345  CB  LYS H 172      15.390  24.838  18.814  1.00 56.11           C  
ATOM   1346  CG  LYS H 172      13.941  25.273  18.600  1.00 57.06           C  
ATOM   1347  CD  LYS H 172      13.763  26.790  18.630  1.00 59.27           C  
ATOM   1348  CE  LYS H 172      13.673  27.353  20.050  1.00 59.64           C  
ATOM   1349  NZ  LYS H 172      13.661  28.833  20.017  1.00 60.96           N1+
ATOM   1350  C   LYS H 172      14.914  22.518  18.158  1.00 41.30           C  
ATOM   1351  O   LYS H 172      13.864  21.928  18.404  1.00 42.34           O  
ATOM   1352  N   SER H 173      15.493  22.402  16.952  1.00 52.64           N  
ATOM   1353  CA  SER H 173      14.831  21.609  15.949  1.00 53.25           C  
ATOM   1354  CB  SER H 173      15.386  21.840  14.530  1.00122.24           C  
ATOM   1355  OG  SER H 173      16.737  21.410  14.453  1.00  0.00           O  
ATOM   1356  C   SER H 173      14.989  20.149  16.250  1.00 53.57           C  
ATOM   1357  O   SER H 173      14.117  19.335  15.944  1.00 54.61           O  
ATOM   1358  N   LYS H 174      16.138  19.786  16.843  1.00 39.92           N  
ATOM   1359  CA  LYS H 174      16.494  18.413  17.040  1.00 39.16           C  
ATOM   1360  CB  LYS H 174      17.960  18.237  17.460  1.00 44.69           C  
ATOM   1361  CG  LYS H 174      18.424  16.786  17.341  1.00 44.46           C  
ATOM   1362  CD  LYS H 174      19.945  16.629  17.389  1.00 43.99           C  
ATOM   1363  CE  LYS H 174      20.640  16.818  16.035  1.00 44.31           C  
ATOM   1364  NZ  LYS H 174      20.412  15.634  15.175  1.00 43.56           N1+
ATOM   1365  C   LYS H 174      15.632  17.696  18.038  1.00 38.91           C  
ATOM   1366  O   LYS H 174      15.207  16.568  17.783  1.00 38.45           O  
ATOM   1367  N   ALA H 175      15.336  18.316  19.198  1.00 41.04           N  
ATOM   1368  CA  ALA H 175      14.617  17.590  20.209  1.00 41.12           C  
ATOM   1369  CB  ALA H 175      15.327  17.573  21.573  1.00 29.64           C  
ATOM   1370  C   ALA H 175      13.283  18.212  20.429  1.00 40.53           C  
ATOM   1371  O   ALA H 175      13.122  19.426  20.315  1.00 40.75           O  
ATOM   1372  N   THR H 176      12.276  17.369  20.729  1.00 30.95           N  
ATOM   1373  CA  THR H 176      10.971  17.882  21.018  1.00 31.08           C  
ATOM   1374  CB  THR H 176      10.005  17.658  19.892  1.00 36.49           C  
ATOM   1375  OG1 THR H 176       8.820  18.407  20.090  1.00 36.24           O  
ATOM   1376  CG2 THR H 176       9.680  16.164  19.798  1.00 35.12           C  
ATOM   1377  C   THR H 176      10.485  17.192  22.261  1.00 30.67           C  
ATOM   1378  O   THR H 176      10.560  15.970  22.383  1.00 29.37           O  
ATOM   1379  N   LEU H 177       9.978  17.973  23.235  1.00 33.20           N  
ATOM   1380  CA  LEU H 177       9.547  17.401  24.477  1.00 32.86           C  
ATOM   1381  CB  LEU H 177       9.951  18.210  25.721  1.00 34.11           C  
ATOM   1382  CG  LEU H 177      11.472  18.276  25.945  1.00 35.97           C  
ATOM   1383  CD1 LEU H 177      11.812  18.943  27.287  1.00 34.72           C  
ATOM   1384  CD2 LEU H 177      12.124  16.897  25.781  1.00 33.85           C  
ATOM   1385  C   LEU H 177       8.059  17.343  24.478  1.00 32.96           C  
ATOM   1386  O   LEU H 177       7.385  18.181  23.882  1.00 33.78           O  
ATOM   1387  N   THR H 178       7.518  16.310  25.145  1.00 37.49           N  
ATOM   1388  CA  THR H 178       6.105  16.132  25.244  1.00 38.36           C  
ATOM   1389  CB  THR H 178       5.594  15.241  24.150  1.00 37.22           C  
ATOM   1390  OG1 THR H 178       4.191  15.064  24.248  1.00 38.28           O  
ATOM   1391  CG2 THR H 178       6.319  13.888  24.231  1.00 37.31           C  
ATOM   1392  C   THR H 178       5.853  15.472  26.563  1.00 39.22           C  
ATOM   1393  O   THR H 178       6.764  14.896  27.155  1.00 39.65           O  
ATOM   1394  N   LEU H 179       4.612  15.566  27.084  1.00 40.12           N  
ATOM   1395  CA  LEU H 179       4.326  14.939  28.344  1.00 41.11           C  
ATOM   1396  CB  LEU H 179       4.357  15.917  29.531  1.00 35.30           C  
ATOM   1397  CG  LEU H 179       5.692  16.681  29.636  1.00  0.00           C  
ATOM   1398  CD1 LEU H 179       5.833  17.701  28.496  1.00  0.00           C  
ATOM   1399  CD2 LEU H 179       5.903  17.298  31.023  1.00  0.00           C  
ATOM   1400  C   LEU H 179       2.935  14.389  28.276  1.00 42.52           C  
ATOM   1401  O   LEU H 179       2.068  14.956  27.613  1.00 43.28           O  
ATOM   1402  N   ASP H 180       2.688  13.241  28.942  1.00 46.64           N  
ATOM   1403  CA  ASP H 180       1.354  12.710  28.978  1.00 48.35           C  
ATOM   1404  CB  ASP H 180       1.211  11.272  28.460  1.00 66.04           C  
ATOM   1405  CG  ASP H 180      -0.281  10.980  28.355  1.00 68.02           C  
ATOM   1406  OD1 ASP H 180      -1.061  11.937  28.100  1.00 69.24           O  
ATOM   1407  OD2 ASP H 180      -0.663   9.796  28.554  1.00 69.14           O1-
ATOM   1408  C   ASP H 180       0.925  12.700  30.411  1.00 49.10           C  
ATOM   1409  O   ASP H 180       1.481  11.983  31.241  1.00 49.41           O  
ATOM   1410  N   ASN H 181      -0.106  13.501  30.725  1.00 55.17           N  
ATOM   1411  CA  ASN H 181      -0.579  13.674  32.067  1.00 55.96           C  
ATOM   1412  CB  ASN H 181      -1.737  14.690  32.142  1.00 67.03           C  
ATOM   1413  CG  ASN H 181      -2.050  14.985  33.603  1.00 69.81           C  
ATOM   1414  OD1 ASN H 181      -1.496  14.359  34.506  1.00  0.00           O  
ATOM   1415  ND2 ASN H 181      -2.975  15.955  33.839  1.00  0.00           N  
ATOM   1416  C   ASN H 181      -1.085  12.382  32.640  1.00 56.76           C  
ATOM   1417  O   ASN H 181      -0.760  12.035  33.772  1.00 56.25           O  
ATOM   1418  N   SER H 182      -1.892  11.621  31.882  1.00 54.91           N  
ATOM   1419  CA  SER H 182      -2.488  10.441  32.445  1.00 54.65           C  
ATOM   1420  CB  SER H 182      -3.521   9.798  31.505  1.00 62.29           C  
ATOM   1421  OG  SER H 182      -2.905   9.369  30.299  1.00 72.32           O  
ATOM   1422  C   SER H 182      -1.449   9.416  32.782  1.00 54.49           C  
ATOM   1423  O   SER H 182      -1.509   8.792  33.840  1.00 55.07           O  
ATOM   1424  N   SER H 183      -0.481   9.201  31.873  1.00 51.97           N  
ATOM   1425  CA  SER H 183       0.560   8.218  32.031  1.00 50.91           C  
ATOM   1426  CB  SER H 183       1.352   7.990  30.738  1.00 58.88           C  
ATOM   1427  OG  SER H 183       0.488   7.582  29.693  1.00 59.04           O  
ATOM   1428  C   SER H 183       1.583   8.672  33.028  1.00 49.92           C  
ATOM   1429  O   SER H 183       2.357   7.864  33.541  1.00 50.34           O  
ATOM   1430  N   ARG H 184       1.632   9.982  33.321  1.00 47.09           N  
ATOM   1431  CA  ARG H 184       2.651  10.495  34.196  1.00 46.84           C  
ATOM   1432  CB  ARG H 184       2.753   9.770  35.549  1.00 44.49           C  
ATOM   1433  CG  ARG H 184       1.509   9.760  36.436  1.00 48.44           C  
ATOM   1434  CD  ARG H 184       1.767   8.987  37.736  1.00  0.00           C  
ATOM   1435  NE  ARG H 184       0.474   8.807  38.457  1.00  0.00           N  
ATOM   1436  CZ  ARG H 184       0.079   9.709  39.401  1.00  0.00           C  
ATOM   1437  NH1 ARG H 184       0.846  10.813  39.636  1.00  0.00           N1+
ATOM   1438  NH2 ARG H 184      -1.076   9.507  40.103  1.00  0.00           N  
ATOM   1439  C   ARG H 184       3.975  10.230  33.546  1.00 46.76           C  
ATOM   1440  O   ARG H 184       4.947   9.908  34.229  1.00 46.72           O  
ATOM   1441  N   THR H 185       4.057  10.359  32.208  1.00 44.80           N  
ATOM   1442  CA  THR H 185       5.306  10.081  31.559  1.00 44.15           C  
ATOM   1443  CB  THR H 185       5.228   8.906  30.629  1.00 44.83           C  
ATOM   1444  OG1 THR H 185       4.822   7.738  31.330  1.00 45.52           O  
ATOM   1445  CG2 THR H 185       6.617   8.697  30.006  1.00 44.63           C  
ATOM   1446  C   THR H 185       5.696  11.265  30.728  1.00 44.14           C  
ATOM   1447  O   THR H 185       4.842  11.944  30.163  1.00 44.41           O  
ATOM   1448  N   ALA H 186       7.015  11.539  30.635  1.00 40.38           N  
ATOM   1449  CA  ALA H 186       7.498  12.633  29.839  1.00 38.56           C  
ATOM   1450  CB  ALA H 186       8.429  13.581  30.615  1.00 23.65           C  
ATOM   1451  C   ALA H 186       8.284  12.027  28.716  1.00 38.13           C  
ATOM   1452  O   ALA H 186       8.860  10.951  28.877  1.00 38.84           O  
ATOM   1453  N   TYR H 187       8.311  12.682  27.532  1.00 46.24           N  
ATOM   1454  CA  TYR H 187       9.005  12.070  26.434  1.00 46.28           C  
ATOM   1455  CB  TYR H 187       8.087  11.571  25.303  1.00 40.86           C  
ATOM   1456  CG  TYR H 187       7.022  10.663  25.828  1.00 42.00           C  
ATOM   1457  CD1 TYR H 187       7.277   9.354  26.163  1.00 42.80           C  
ATOM   1458  CD2 TYR H 187       5.745  11.140  25.990  1.00 42.00           C  
ATOM   1459  CE1 TYR H 187       6.273   8.540  26.638  1.00 43.12           C  
ATOM   1460  CE2 TYR H 187       4.737  10.332  26.462  1.00 42.67           C  
ATOM   1461  CZ  TYR H 187       4.997   9.025  26.790  1.00 43.66           C  
ATOM   1462  OH  TYR H 187       3.968   8.187  27.276  1.00 48.19           O  
ATOM   1463  C   TYR H 187       9.903  13.080  25.787  1.00 45.80           C  
ATOM   1464  O   TYR H 187       9.716  14.290  25.916  1.00 45.30           O  
ATOM   1465  N   MET H 188      10.941  12.583  25.083  1.00 37.03           N  
ATOM   1466  CA  MET H 188      11.819  13.442  24.342  1.00 37.10           C  
ATOM   1467  CB  MET H 188      13.180  13.665  25.017  1.00 44.07           C  
ATOM   1468  CG  MET H 188      14.079  14.607  24.212  1.00 44.58           C  
ATOM   1469  SD  MET H 188      15.608  15.111  25.050  1.00 46.56           S  
ATOM   1470  CE  MET H 188      16.285  13.431  25.121  1.00 44.63           C  
ATOM   1471  C   MET H 188      12.087  12.755  23.041  1.00 38.02           C  
ATOM   1472  O   MET H 188      12.521  11.604  23.017  1.00 38.29           O  
ATOM   1473  N   GLU H 189      11.839  13.447  21.911  1.00 47.07           N  
ATOM   1474  CA  GLU H 189      12.050  12.812  20.644  1.00 48.25           C  
ATOM   1475  CB  GLU H 189      10.832  12.896  19.708  1.00 52.69           C  
ATOM   1476  CG  GLU H 189      10.998  12.120  18.402  1.00 55.53           C  
ATOM   1477  CD  GLU H 189       9.659  12.132  17.679  1.00 59.20           C  
ATOM   1478  OE1 GLU H 189       8.612  12.256  18.370  1.00 60.68           O  
ATOM   1479  OE2 GLU H 189       9.663  12.012  16.426  1.00 49.85           O1-
ATOM   1480  C   GLU H 189      13.200  13.480  19.958  1.00 47.47           C  
ATOM   1481  O   GLU H 189      13.221  14.701  19.807  1.00 48.58           O  
ATOM   1482  N   LEU H 190      14.209  12.681  19.545  1.00 37.13           N  
ATOM   1483  CA  LEU H 190      15.328  13.226  18.823  1.00 36.72           C  
ATOM   1484  CB  LEU H 190      16.721  12.738  19.284  1.00 32.30           C  
ATOM   1485  CG  LEU H 190      17.166  13.143  20.707  1.00 33.55           C  
ATOM   1486  CD1 LEU H 190      17.264  14.664  20.876  1.00 31.78           C  
ATOM   1487  CD2 LEU H 190      16.323  12.455  21.784  1.00 32.70           C  
ATOM   1488  C   LEU H 190      15.180  12.763  17.403  1.00 37.88           C  
ATOM   1489  O   LEU H 190      14.944  11.584  17.147  1.00 38.31           O  
ATOM   1490  N   ARG H 191      15.329  13.679  16.428  1.00 36.27           N  
ATOM   1491  CA  ARG H 191      15.110  13.297  15.060  1.00 38.01           C  
ATOM   1492  CB  ARG H 191      13.992  14.108  14.391  1.00 50.95           C  
ATOM   1493  CG  ARG H 191      12.647  13.939  15.093  1.00 34.57           C  
ATOM   1494  CD  ARG H 191      11.539  14.789  14.481  1.00  0.00           C  
ATOM   1495  NE  ARG H 191      11.948  16.217  14.602  1.00  0.00           N  
ATOM   1496  CZ  ARG H 191      11.162  17.193  14.060  1.00  0.00           C  
ATOM   1497  NH1 ARG H 191      10.004  16.851  13.422  1.00  0.00           N1+
ATOM   1498  NH2 ARG H 191      11.521  18.504  14.176  1.00  0.00           N  
ATOM   1499  C   ARG H 191      16.361  13.528  14.270  1.00 36.61           C  
ATOM   1500  O   ARG H 191      17.270  14.228  14.713  1.00 36.31           O  
ATOM   1501  N   SER H 192      16.430  12.923  13.065  1.00 38.95           N  
ATOM   1502  CA  SER H 192      17.560  13.087  12.190  1.00 39.34           C  
ATOM   1503  CB  SER H 192      17.675  14.510  11.619  1.00 45.96           C  
ATOM   1504  OG  SER H 192      16.521  14.822  10.856  1.00 48.85           O  
ATOM   1505  C   SER H 192      18.810  12.797  12.952  1.00 37.93           C  
ATOM   1506  O   SER H 192      19.718  13.625  13.006  1.00 38.58           O  
ATOM   1507  N   LEU H 193      18.899  11.596  13.545  1.00 43.05           N  
ATOM   1508  CA  LEU H 193      20.018  11.252  14.374  1.00 42.91           C  
ATOM   1509  CB  LEU H 193      19.813   9.941  15.146  1.00 31.10           C  
ATOM   1510  CG  LEU H 193      18.642  10.020  16.136  1.00 30.74           C  
ATOM   1511  CD1 LEU H 193      18.465   8.697  16.892  1.00 31.80           C  
ATOM   1512  CD2 LEU H 193      18.789  11.232  17.068  1.00 30.40           C  
ATOM   1513  C   LEU H 193      21.283  11.115  13.585  1.00 44.58           C  
ATOM   1514  O   LEU H 193      21.287  10.693  12.430  1.00 44.13           O  
ATOM   1515  N   THR H 194      22.402  11.505  14.233  1.00 39.12           N  
ATOM   1516  CA  THR H 194      23.717  11.405  13.671  1.00 40.13           C  
ATOM   1517  CB  THR H 194      24.299  12.725  13.256  1.00 42.22           C  
ATOM   1518  OG1 THR H 194      24.481  13.557  14.391  1.00 43.13           O  
ATOM   1519  CG2 THR H 194      23.334  13.396  12.268  1.00 42.92           C  
ATOM   1520  C   THR H 194      24.598  10.842  14.746  1.00 40.11           C  
ATOM   1521  O   THR H 194      24.182  10.687  15.893  1.00 40.03           O  
ATOM   1522  N   SER H 195      25.861  10.531  14.401  1.00 35.37           N  
ATOM   1523  CA  SER H 195      26.757   9.906  15.333  1.00 36.06           C  
ATOM   1524  CB  SER H 195      28.128   9.585  14.712  1.00 54.76           C  
ATOM   1525  OG  SER H 195      28.956   8.949  15.671  1.00 56.72           O  
ATOM   1526  C   SER H 195      26.968  10.834  16.491  1.00 35.72           C  
ATOM   1527  O   SER H 195      27.281  10.404  17.599  1.00 35.84           O  
ATOM   1528  N   GLU H 196      26.771  12.140  16.257  1.00 36.92           N  
ATOM   1529  CA  GLU H 196      26.952  13.172  17.239  1.00 37.92           C  
ATOM   1530  CB  GLU H 196      26.609  14.560  16.672  1.00 66.50           C  
ATOM   1531  CG  GLU H 196      27.554  15.040  15.572  1.00 72.79           C  
ATOM   1532  CD  GLU H 196      28.780  15.640  16.233  1.00 76.90           C  
ATOM   1533  OE1 GLU H 196      29.396  14.947  17.086  1.00 79.79           O  
ATOM   1534  OE2 GLU H 196      29.115  16.804  15.886  1.00 78.23           O1-
ATOM   1535  C   GLU H 196      25.986  12.949  18.362  1.00 37.49           C  
ATOM   1536  O   GLU H 196      26.265  13.295  19.509  1.00 37.33           O  
ATOM   1537  N   ASP H 197      24.797  12.416  18.029  1.00 33.29           N  
ATOM   1538  CA  ASP H 197      23.689  12.191  18.918  1.00 33.60           C  
ATOM   1539  CB  ASP H 197      22.377  11.940  18.159  1.00 42.10           C  
ATOM   1540  CG  ASP H 197      21.995  13.263  17.505  1.00 43.94           C  
ATOM   1541  OD1 ASP H 197      22.169  14.316  18.175  1.00 41.89           O  
ATOM   1542  OD2 ASP H 197      21.544  13.242  16.329  1.00 42.99           O1-
ATOM   1543  C   ASP H 197      23.921  11.067  19.888  1.00 34.09           C  
ATOM   1544  O   ASP H 197      23.201  10.969  20.881  1.00 33.31           O  
ATOM   1545  N   SER H 198      24.855  10.137  19.616  1.00 32.24           N  
ATOM   1546  CA  SER H 198      25.012   9.067  20.562  1.00 32.44           C  
ATOM   1547  CB  SER H 198      25.946   7.939  20.084  1.00 37.41           C  
ATOM   1548  OG  SER H 198      27.215   8.465  19.735  1.00 37.04           O  
ATOM   1549  C   SER H 198      25.501   9.633  21.859  1.00 32.69           C  
ATOM   1550  O   SER H 198      26.446  10.418  21.897  1.00 33.88           O  
ATOM   1551  N   ALA H 199      24.832   9.251  22.967  1.00 36.04           N  
ATOM   1552  CA  ALA H 199      25.183   9.759  24.261  1.00 36.44           C  
ATOM   1553  CB  ALA H 199      25.040  11.286  24.382  1.00 20.78           C  
ATOM   1554  C   ALA H 199      24.224   9.174  25.247  1.00 36.80           C  
ATOM   1555  O   ALA H 199      23.352   8.383  24.893  1.00 36.90           O  
ATOM   1556  N   VAL H 200      24.401   9.534  26.533  1.00 27.45           N  
ATOM   1557  CA  VAL H 200      23.513   9.093  27.570  1.00 27.20           C  
ATOM   1558  CB  VAL H 200      24.228   8.809  28.853  1.00 25.55           C  
ATOM   1559  CG1 VAL H 200      23.185   8.494  29.934  1.00 25.12           C  
ATOM   1560  CG2 VAL H 200      25.246   7.682  28.608  1.00 24.94           C  
ATOM   1561  C   VAL H 200      22.595  10.247  27.844  1.00 28.75           C  
ATOM   1562  O   VAL H 200      23.048  11.376  28.010  1.00 28.25           O  
ATOM   1563  N   TYR H 201      21.273   9.984  27.914  1.00 30.79           N  
ATOM   1564  CA  TYR H 201      20.317  11.043  28.103  1.00 30.44           C  
ATOM   1565  CB  TYR H 201      19.190  11.040  27.060  1.00 32.29           C  
ATOM   1566  CG  TYR H 201      19.760  11.389  25.736  1.00 31.36           C  
ATOM   1567  CD1 TYR H 201      20.314  10.435  24.922  1.00 30.37           C  
ATOM   1568  CD2 TYR H 201      19.724  12.689  25.307  1.00 31.25           C  
ATOM   1569  CE1 TYR H 201      20.831  10.779  23.696  1.00 31.23           C  
ATOM   1570  CE2 TYR H 201      20.237  13.040  24.085  1.00 31.00           C  
ATOM   1571  CZ  TYR H 201      20.793  12.086  23.276  1.00 31.32           C  
ATOM   1572  OH  TYR H 201      21.318  12.456  22.020  1.00 31.99           O  
ATOM   1573  C   TYR H 201      19.649  10.856  29.431  1.00 31.10           C  
ATOM   1574  O   TYR H 201      19.264   9.744  29.790  1.00 31.91           O  
ATOM   1575  N   TYR H 202      19.485  11.963  30.193  1.00 29.48           N  
ATOM   1576  CA  TYR H 202      18.884  11.872  31.497  1.00 29.42           C  
ATOM   1577  CB  TYR H 202      19.726  12.411  32.672  1.00 27.05           C  
ATOM   1578  CG  TYR H 202      21.014  11.695  32.871  1.00 28.10           C  
ATOM   1579  CD1 TYR H 202      21.063  10.458  33.465  1.00 27.72           C  
ATOM   1580  CD2 TYR H 202      22.187  12.279  32.467  1.00 27.84           C  
ATOM   1581  CE1 TYR H 202      22.266   9.817  33.651  1.00 28.25           C  
ATOM   1582  CE2 TYR H 202      23.392  11.645  32.652  1.00 28.77           C  
ATOM   1583  CZ  TYR H 202      23.433  10.409  33.245  1.00 28.60           C  
ATOM   1584  OH  TYR H 202      24.661   9.743  33.439  1.00 29.00           O  
ATOM   1585  C   TYR H 202      17.688  12.774  31.563  1.00 29.70           C  
ATOM   1586  O   TYR H 202      17.655  13.834  30.940  1.00 30.63           O  
ATOM   1587  N   CYS H 203      16.664  12.354  32.340  1.00 28.81           N  
ATOM   1588  CA  CYS H 203      15.523  13.185  32.625  1.00 29.64           C  
ATOM   1589  CB  CYS H 203      14.150  12.490  32.425  1.00 37.15           C  
ATOM   1590  SG  CYS H 203      13.947  10.945  33.372  1.00 39.61           S  
ATOM   1591  C   CYS H 203      15.662  13.564  34.071  1.00 30.16           C  
ATOM   1592  O   CYS H 203      16.070  12.741  34.889  1.00 28.71           O  
ATOM   1593  N   VAL H 204      15.365  14.830  34.429  1.00 32.98           N  
ATOM   1594  CA  VAL H 204      15.560  15.233  35.798  1.00 33.54           C  
ATOM   1595  CB  VAL H 204      16.781  16.096  35.968  1.00 25.64           C  
ATOM   1596  CG1 VAL H 204      16.916  16.489  37.447  1.00 20.33           C  
ATOM   1597  CG2 VAL H 204      17.997  15.341  35.407  1.00 26.77           C  
ATOM   1598  C   VAL H 204      14.374  16.048  36.213  1.00 33.14           C  
ATOM   1599  O   VAL H 204      13.765  16.732  35.398  1.00 34.33           O  
ATOM   1600  N   ARG H 205      14.027  16.009  37.513  1.00 39.81           N  
ATOM   1601  CA  ARG H 205      12.860  16.702  37.981  1.00 40.07           C  
ATOM   1602  CB  ARG H 205      11.852  15.735  38.620  1.00 40.63           C  
ATOM   1603  CG  ARG H 205      10.623  16.417  39.210  1.00 42.24           C  
ATOM   1604  CD  ARG H 205       9.866  15.554  40.223  1.00 44.40           C  
ATOM   1605  NE  ARG H 205      10.670  15.528  41.478  1.00 42.94           N  
ATOM   1606  CZ  ARG H 205      10.061  15.532  42.701  1.00 42.44           C  
ATOM   1607  NH1 ARG H 205       8.702  15.512  42.799  1.00 42.15           N1+
ATOM   1608  NH2 ARG H 205      10.817  15.565  43.836  1.00 43.13           N  
ATOM   1609  C   ARG H 205      13.260  17.675  39.044  1.00 40.41           C  
ATOM   1610  O   ARG H 205      14.274  17.497  39.709  1.00 40.20           O  
ATOM   1611  N   ARG H 206      12.479  18.760  39.209  1.00 39.09           N  
ATOM   1612  CA  ARG H 206      12.750  19.724  40.241  1.00 40.14           C  
ATOM   1613  CB  ARG H 206      12.274  21.160  39.936  1.00 25.46           C  
ATOM   1614  CG  ARG H 206      12.958  21.837  38.740  1.00 27.01           C  
ATOM   1615  CD  ARG H 206      12.832  23.368  38.749  1.00 39.85           C  
ATOM   1616  NE  ARG H 206      11.390  23.650  39.016  1.00  0.00           N  
ATOM   1617  CZ  ARG H 206      10.966  24.904  39.350  1.00  0.00           C  
ATOM   1618  NH1 ARG H 206      11.845  25.947  39.337  1.00  0.00           N1+
ATOM   1619  NH2 ARG H 206       9.665  25.108  39.719  1.00  0.00           N  
ATOM   1620  C   ARG H 206      12.039  19.298  41.499  1.00 40.65           C  
ATOM   1621  O   ARG H 206      11.167  18.430  41.448  1.00 40.37           O  
ATOM   1622  N   GLY H 207      12.281  19.860  42.745  1.00 25.26           N  
ATOM   1623  CA  GLY H 207      11.441  19.423  43.883  1.00 25.72           C  
ATOM   1624  C   GLY H 207      11.697  20.143  45.196  1.00 26.00           C  
ATOM   1625  O   GLY H 207      12.732  20.777  45.376  1.00 25.83           O  
ATOM   1626  N   TYR H 208      10.725  20.037  46.157  1.00 26.52           N  
ATOM   1627  CA  TYR H 208      10.780  20.607  47.494  1.00 27.05           C  
ATOM   1628  CB  TYR H 208       9.701  21.678  47.792  1.00 27.39           C  
ATOM   1629  CG  TYR H 208       9.886  22.941  47.013  1.00 27.89           C  
ATOM   1630  CD1 TYR H 208       9.451  23.040  45.711  1.00 27.60           C  
ATOM   1631  CD2 TYR H 208      10.463  24.043  47.603  1.00 28.03           C  
ATOM   1632  CE1 TYR H 208       9.611  24.207  45.001  1.00 28.58           C  
ATOM   1633  CE2 TYR H 208      10.625  25.213  46.899  1.00 28.33           C  
ATOM   1634  CZ  TYR H 208      10.202  25.296  45.594  1.00 28.87           C  
ATOM   1635  OH  TYR H 208      10.369  26.495  44.867  1.00 28.85           O  
ATOM   1636  C   TYR H 208      10.470  19.512  48.477  1.00 27.53           C  
ATOM   1637  O   TYR H 208       9.595  18.678  48.249  1.00 27.39           O  
ATOM   1638  N   ARG H 209      11.186  19.492  49.617  1.00 28.12           N  
ATOM   1639  CA  ARG H 209      10.939  18.509  50.636  1.00 28.89           C  
ATOM   1640  CB  ARG H 209      12.199  18.124  51.433  1.00 28.89           C  
ATOM   1641  CG  ARG H 209      12.019  16.886  52.316  1.00 29.32           C  
ATOM   1642  CD  ARG H 209      12.018  15.570  51.532  1.00  0.00           C  
ATOM   1643  NE  ARG H 209      13.406  15.023  51.555  1.00  0.00           N  
ATOM   1644  CZ  ARG H 209      13.620  13.698  51.294  1.00 14.04           C  
ATOM   1645  NH1 ARG H 209      12.575  12.874  50.995  1.00  0.00           N1+
ATOM   1646  NH2 ARG H 209      14.885  13.191  51.342  1.00  0.00           N  
ATOM   1647  C   ARG H 209       9.941  19.092  51.599  1.00 29.43           C  
ATOM   1648  O   ARG H 209       9.560  20.256  51.479  1.00 29.60           O  
ATOM   1649  N   TYR H 210       9.472  18.272  52.567  1.00 29.87           N  
ATOM   1650  CA  TYR H 210       8.569  18.724  53.591  1.00 30.33           C  
ATOM   1651  CB  TYR H 210       8.188  17.655  54.632  1.00 30.96           C  
ATOM   1652  CG  TYR H 210       7.244  16.724  53.967  1.00 28.20           C  
ATOM   1653  CD1 TYR H 210       5.945  17.119  53.755  1.00 28.83           C  
ATOM   1654  CD2 TYR H 210       7.642  15.469  53.572  1.00 29.44           C  
ATOM   1655  CE1 TYR H 210       5.053  16.275  53.142  1.00 30.23           C  
ATOM   1656  CE2 TYR H 210       6.751  14.620  52.957  1.00 29.66           C  
ATOM   1657  CZ  TYR H 210       5.455  15.025  52.740  1.00 29.34           C  
ATOM   1658  OH  TYR H 210       4.535  14.164  52.108  1.00 29.47           O  
ATOM   1659  C   TYR H 210       9.315  19.777  54.311  1.00 30.32           C  
ATOM   1660  O   TYR H 210       8.752  20.752  54.809  1.00 30.32           O  
ATOM   1661  N   ASP H 211      10.634  19.564  54.376  1.00 30.10           N  
ATOM   1662  CA  ASP H 211      11.553  20.457  54.998  1.00 29.82           C  
ATOM   1663  CB  ASP H 211      12.993  19.946  54.829  1.00 37.29           C  
ATOM   1664  CG  ASP H 211      13.907  20.744  55.730  1.00 37.66           C  
ATOM   1665  OD1 ASP H 211      13.748  21.989  55.802  1.00 38.05           O  
ATOM   1666  OD2 ASP H 211      14.779  20.107  56.377  1.00 39.05           O1-
ATOM   1667  C   ASP H 211      11.420  21.773  54.292  1.00 29.38           C  
ATOM   1668  O   ASP H 211      11.492  22.832  54.914  1.00 29.44           O  
ATOM   1669  N   GLY H 212      11.187  21.740  52.965  1.00 28.75           N  
ATOM   1670  CA  GLY H 212      11.034  22.955  52.213  1.00 27.87           C  
ATOM   1671  C   GLY H 212      12.287  23.203  51.440  1.00 27.43           C  
ATOM   1672  O   GLY H 212      12.361  24.149  50.657  1.00 27.52           O  
ATOM   1673  N   ALA H 213      13.315  22.366  51.651  1.00 26.57           N  
ATOM   1674  CA  ALA H 213      14.517  22.539  50.905  1.00 25.92           C  
ATOM   1675  CB  ALA H 213      15.693  21.705  51.437  1.00 25.75           C  
ATOM   1676  C   ALA H 213      14.239  22.081  49.507  1.00 25.46           C  
ATOM   1677  O   ALA H 213      13.418  21.191  49.299  1.00 25.21           O  
ATOM   1678  N   HIS H 214      14.902  22.714  48.514  1.00 25.08           N  
ATOM   1679  CA  HIS H 214      14.777  22.387  47.120  1.00 24.61           C  
ATOM   1680  ND1 HIS H 214      13.631  25.215  45.297  1.00  0.00           N  
ATOM   1681  CG  HIS H 214      14.508  24.788  46.269  1.00 25.27           C  
ATOM   1682  CB  HIS H 214      15.286  23.506  46.188  1.00 24.79           C  
ATOM   1683  NE2 HIS H 214      13.619  26.768  46.887  1.00  0.00           N  
ATOM   1684  CD2 HIS H 214      14.488  25.748  47.234  1.00 25.90           C  
ATOM   1685  CE1 HIS H 214      13.131  26.406  45.715  1.00 25.51           C  
ATOM   1686  C   HIS H 214      15.648  21.204  46.857  1.00 24.19           C  
ATOM   1687  O   HIS H 214      16.664  20.984  47.506  1.00 23.82           O  
ATOM   1688  N   PHE H 215      15.260  20.356  45.903  1.00 23.60           N  
ATOM   1689  CA  PHE H 215      16.117  19.255  45.592  1.00 23.65           C  
ATOM   1690  CB  PHE H 215      15.901  18.019  46.490  1.00 23.73           C  
ATOM   1691  CG  PHE H 215      14.442  17.705  46.619  1.00 24.23           C  
ATOM   1692  CD1 PHE H 215      13.627  17.500  45.531  1.00 24.94           C  
ATOM   1693  CD2 PHE H 215      13.866  17.670  47.866  1.00 24.93           C  
ATOM   1694  CE1 PHE H 215      12.289  17.216  45.668  1.00 25.26           C  
ATOM   1695  CE2 PHE H 215      12.527  17.388  48.016  1.00 25.86           C  
ATOM   1696  CZ  PHE H 215      11.732  17.154  46.920  1.00 24.51           C  
ATOM   1697  C   PHE H 215      15.851  18.839  44.179  1.00 23.58           C  
ATOM   1698  O   PHE H 215      14.781  19.109  43.638  1.00 23.82           O  
ATOM   1699  N   ASP H 216      16.831  18.193  43.521  1.00 23.52           N  
ATOM   1700  CA  ASP H 216      16.546  17.637  42.228  1.00 23.66           C  
ATOM   1701  CB  ASP H 216      17.214  18.281  41.010  1.00 23.94           C  
ATOM   1702  CG  ASP H 216      16.198  19.265  40.469  1.00 24.39           C  
ATOM   1703  OD1 ASP H 216      15.349  19.765  41.252  1.00 26.36           O  
ATOM   1704  OD2 ASP H 216      16.218  19.471  39.230  1.00 23.04           O1-
ATOM   1705  C   ASP H 216      16.816  16.173  42.226  1.00 23.77           C  
ATOM   1706  O   ASP H 216      17.577  15.667  43.048  1.00 23.71           O  
ATOM   1707  N   TYR H 217      16.147  15.458  41.295  1.00 32.91           N  
ATOM   1708  CA  TYR H 217      16.218  14.024  41.250  1.00 32.19           C  
ATOM   1709  CB  TYR H 217      14.946  13.304  41.737  1.00 45.76           C  
ATOM   1710  CG  TYR H 217      14.765  13.560  43.198  1.00 49.09           C  
ATOM   1711  CD1 TYR H 217      15.561  12.935  44.129  1.00 49.43           C  
ATOM   1712  CD2 TYR H 217      13.779  14.406  43.647  1.00 49.79           C  
ATOM   1713  CE1 TYR H 217      15.402  13.157  45.478  1.00 50.57           C  
ATOM   1714  CE2 TYR H 217      13.611  14.634  44.994  1.00 51.05           C  
ATOM   1715  CZ  TYR H 217      14.419  14.011  45.914  1.00 51.74           C  
ATOM   1716  OH  TYR H 217      14.236  14.251  47.294  1.00 53.45           O  
ATOM   1717  C   TYR H 217      16.422  13.633  39.821  1.00 31.73           C  
ATOM   1718  O   TYR H 217      15.799  14.187  38.917  1.00 31.05           O  
ATOM   1719  N   TRP H 218      17.310  12.644  39.584  1.00 32.45           N  
ATOM   1720  CA  TRP H 218      17.677  12.293  38.238  1.00 31.90           C  
ATOM   1721  CB  TRP H 218      19.210  12.282  38.031  1.00 32.35           C  
ATOM   1722  CG  TRP H 218      19.921  13.615  38.145  1.00 31.97           C  
ATOM   1723  CD2 TRP H 218      20.593  14.271  37.055  1.00 30.95           C  
ATOM   1724  CD1 TRP H 218      20.116  14.402  39.245  1.00 30.85           C  
ATOM   1725  NE1 TRP H 218      20.845  15.515  38.904  1.00 30.83           N  
ATOM   1726  CE2 TRP H 218      21.152  15.446  37.560  1.00 30.81           C  
ATOM   1727  CE3 TRP H 218      20.739  13.924  35.740  1.00 30.87           C  
ATOM   1728  CZ2 TRP H 218      21.866  16.289  36.760  1.00 31.02           C  
ATOM   1729  CZ3 TRP H 218      21.458  14.783  34.938  1.00 30.39           C  
ATOM   1730  CH2 TRP H 218      22.013  15.947  35.437  1.00 31.27           C  
ATOM   1731  C   TRP H 218      17.208  10.897  37.918  1.00 32.27           C  
ATOM   1732  O   TRP H 218      17.045  10.050  38.796  1.00 32.07           O  
ATOM   1733  N   GLY H 219      16.966  10.632  36.616  1.00 27.29           N  
ATOM   1734  CA  GLY H 219      16.574   9.328  36.155  1.00 26.59           C  
ATOM   1735  C   GLY H 219      17.835   8.523  36.015  1.00 26.32           C  
ATOM   1736  O   GLY H 219      18.929   9.049  36.202  1.00 25.34           O  
ATOM   1737  N   GLN H 220      17.718   7.219  35.685  1.00 30.92           N  
ATOM   1738  CA  GLN H 220      18.869   6.360  35.566  1.00 31.48           C  
ATOM   1739  CB  GLN H 220      18.558   4.851  35.485  1.00 48.63           C  
ATOM   1740  CG  GLN H 220      17.910   4.391  34.179  1.00 49.43           C  
ATOM   1741  CD  GLN H 220      16.411   4.619  34.235  1.00 50.19           C  
ATOM   1742  OE1 GLN H 220      15.911   5.436  35.005  1.00 50.86           O  
ATOM   1743  NE2 GLN H 220      15.674   3.859  33.383  1.00 49.05           N  
ATOM   1744  C   GLN H 220      19.680   6.717  34.354  1.00 31.51           C  
ATOM   1745  O   GLN H 220      20.896   6.546  34.347  1.00 42.37           O  
ATOM   1746  N   GLY H 221      19.030   7.192  33.276  1.00 33.29           N  
ATOM   1747  CA  GLY H 221      19.743   7.534  32.072  1.00 33.04           C  
ATOM   1748  C   GLY H 221      19.428   6.520  31.012  1.00 33.63           C  
ATOM   1749  O   GLY H 221      19.170   5.354  31.303  1.00 33.53           O  
ATOM   1750  N   THR H 222      19.428   6.965  29.736  1.00 27.77           N  
ATOM   1751  CA  THR H 222      19.165   6.084  28.629  1.00 27.55           C  
ATOM   1752  CB  THR H 222      17.920   6.441  27.866  1.00 31.10           C  
ATOM   1753  OG1 THR H 222      16.794   6.415  28.731  1.00 32.03           O  
ATOM   1754  CG2 THR H 222      17.730   5.425  26.728  1.00 30.90           C  
ATOM   1755  C   THR H 222      20.308   6.207  27.669  1.00 27.74           C  
ATOM   1756  O   THR H 222      20.646   7.306  27.235  1.00 27.03           O  
ATOM   1757  N   THR H 223      20.916   5.071  27.273  1.00 29.09           N  
ATOM   1758  CA  THR H 223      22.044   5.156  26.387  1.00 29.56           C  
ATOM   1759  CB  THR H 223      23.060   4.077  26.628  1.00 30.76           C  
ATOM   1760  OG1 THR H 223      23.507   4.130  27.975  1.00 23.65           O  
ATOM   1761  CG2 THR H 223      24.244   4.283  25.666  1.00 24.37           C  
ATOM   1762  C   THR H 223      21.542   5.024  24.981  1.00 29.22           C  
ATOM   1763  O   THR H 223      20.785   4.113  24.660  1.00 30.45           O  
ATOM   1764  N   LEU H 224      21.942   5.969  24.105  1.00 22.77           N  
ATOM   1765  CA  LEU H 224      21.516   5.964  22.734  1.00 22.78           C  
ATOM   1766  CB  LEU H 224      20.802   7.266  22.336  1.00 21.25           C  
ATOM   1767  CG  LEU H 224      20.417   7.355  20.850  1.00 15.42           C  
ATOM   1768  CD1 LEU H 224      19.478   6.211  20.434  1.00 15.36           C  
ATOM   1769  CD2 LEU H 224      19.847   8.745  20.528  1.00 14.20           C  
ATOM   1770  C   LEU H 224      22.723   5.842  21.865  1.00 24.13           C  
ATOM   1771  O   LEU H 224      23.697   6.574  22.036  1.00 22.79           O  
ATOM   1772  N   THR H 225      22.689   4.898  20.904  1.00 31.11           N  
ATOM   1773  CA  THR H 225      23.796   4.753  20.001  1.00 31.20           C  
ATOM   1774  CB  THR H 225      24.506   3.435  20.107  1.00 33.84           C  
ATOM   1775  OG1 THR H 225      25.031   3.262  21.415  1.00 33.88           O  
ATOM   1776  CG2 THR H 225      25.650   3.408  19.079  1.00 33.82           C  
ATOM   1777  C   THR H 225      23.266   4.858  18.607  1.00 31.50           C  
ATOM   1778  O   THR H 225      22.293   4.198  18.244  1.00 32.50           O  
ATOM   1779  N   VAL H 226      23.905   5.712  17.785  1.00 31.91           N  
ATOM   1780  CA  VAL H 226      23.489   5.867  16.424  1.00 32.22           C  
ATOM   1781  CB  VAL H 226      23.341   7.308  16.035  1.00 32.63           C  
ATOM   1782  CG1 VAL H 226      22.957   7.390  14.551  1.00 31.60           C  
ATOM   1783  CG2 VAL H 226      22.315   7.959  16.978  1.00 32.18           C  
ATOM   1784  C   VAL H 226      24.575   5.284  15.574  1.00 33.16           C  
ATOM   1785  O   VAL H 226      25.701   5.776  15.584  1.00 33.04           O  
ATOM   1786  N   SER H 227      24.272   4.209  14.816  1.00 33.33           N  
ATOM   1787  CA  SER H 227      25.300   3.643  13.994  1.00 32.61           C  
ATOM   1788  CB  SER H 227      26.231   2.667  14.736  1.00 41.69           C  
ATOM   1789  OG  SER H 227      25.525   1.496  15.117  1.00 42.53           O  
ATOM   1790  C   SER H 227      24.664   2.887  12.876  1.00 33.47           C  
ATOM   1791  O   SER H 227      23.488   2.533  12.933  1.00 33.43           O  
ATOM   1792  N   SER H 228      25.449   2.630  11.811  1.00 43.35           N  
ATOM   1793  CA  SER H 228      24.947   1.911  10.680  1.00 44.52           C  
ATOM   1794  CB  SER H 228      25.888   1.951   9.463  1.00 56.83           C  
ATOM   1795  OG  SER H 228      25.992   3.279   8.975  1.00 63.42           O  
ATOM   1796  C   SER H 228      24.797   0.461  11.098  1.00 45.76           C  
ATOM   1797  O   SER H 228      25.309  -0.420  10.361  1.00 45.02           O  
ATOM   1798  OXT SER H 228      24.164   0.207  12.157  1.00  0.00           O1-
TER    1799      SER H 228 
CONECT  170  676
CONECT  676  170
CONECT  990 1590
CONECT 1590  990
END
