# Supplementary material for: Fully automated antibody structure prediction using BIOVIA tools: Validation study
Source: PLoS One. 2017 May 18;12(5):e0177923. doi: 10.1371/journal.pone.0177923 (PMC5436848; doi:10.1371/journal.pone.0177923)
Supplement: S1 Dataset — Predicted structures using the Top5 framework method, Chothia CDR definition with no canonical filtering and generating 50 models. These were used in the detailed discussion of outliers and for comparison against predictions using canonical filtering. (ZIP) [file pone.0177923.s003.zip › 4C83_BA_FV_FinalModel.pdb]

REMARK   Accelrys Discovery Studio PDB file
REMARK   Created:  2015-05-08T03:04:53Z
SSBOND   1 CYS L   23    CYS L   87                                     
SSBOND   2 CYS H  128    CYS H  202                                     
ATOM      1  N   GLN L   1      25.346  33.152  26.363  1.00 49.02           N1+
ATOM      2  CA  GLN L   1      25.404  32.035  27.324  1.00 48.47           C  
ATOM      3  CB  GLN L   1      25.812  30.755  26.577  1.00 49.83           C  
ATOM      4  CG  GLN L   1      25.752  29.480  27.418  1.00 51.85           C  
ATOM      5  CD  GLN L   1      26.067  28.313  26.491  1.00 57.10           C  
ATOM      6  OE1 GLN L   1      25.174  27.595  26.044  1.00 57.65           O  
ATOM      7  NE2 GLN L   1      27.375  28.132  26.165  1.00 58.47           N  
ATOM      8  C   GLN L   1      26.384  32.329  28.418  1.00 46.77           C  
ATOM      9  O   GLN L   1      27.310  33.119  28.239  1.00 46.74           O  
ATOM     10  N   ILE L   2      26.181  31.698  29.592  1.00 44.47           N  
ATOM     11  CA  ILE L   2      27.041  31.889  30.722  1.00 42.58           C  
ATOM     12  CB  ILE L   2      26.294  31.994  32.021  1.00 42.20           C  
ATOM     13  CG1 ILE L   2      27.254  32.150  33.215  1.00 39.41           C  
ATOM     14  CG2 ILE L   2      25.359  30.781  32.115  1.00 38.98           C  
ATOM     15  CD1 ILE L   2      28.014  33.473  33.248  1.00 45.68           C  
ATOM     16  C   ILE L   2      27.943  30.704  30.796  1.00 41.25           C  
ATOM     17  O   ILE L   2      27.496  29.563  30.901  1.00 40.75           O  
ATOM     18  N   VAL L   3      29.262  30.955  30.726  1.00 39.92           N  
ATOM     19  CA  VAL L   3      30.188  29.867  30.743  1.00 39.22           C  
ATOM     20  CB  VAL L   3      31.393  30.110  29.886  1.00 39.46           C  
ATOM     21  CG1 VAL L   3      32.360  28.928  30.057  1.00 42.18           C  
ATOM     22  CG2 VAL L   3      30.926  30.347  28.439  1.00 42.04           C  
ATOM     23  C   VAL L   3      30.665  29.698  32.144  1.00 38.20           C  
ATOM     24  O   VAL L   3      30.965  30.673  32.832  1.00 38.29           O  
ATOM     25  N   LEU L   4      30.730  28.436  32.609  1.00 37.00           N  
ATOM     26  CA  LEU L   4      31.175  28.187  33.946  1.00 36.36           C  
ATOM     27  CB  LEU L   4      30.176  27.345  34.761  1.00 35.15           C  
ATOM     28  CG  LEU L   4      28.812  28.029  34.975  1.00 34.91           C  
ATOM     29  CD1 LEU L   4      27.866  27.140  35.795  1.00 33.43           C  
ATOM     30  CD2 LEU L   4      28.969  29.432  35.587  1.00 34.88           C  
ATOM     31  C   LEU L   4      32.453  27.414  33.865  1.00 36.50           C  
ATOM     32  O   LEU L   4      32.529  26.397  33.176  1.00 36.85           O  
ATOM     33  N   SER L   5      33.500  27.884  34.572  1.00 36.33           N  
ATOM     34  CA  SER L   5      34.748  27.182  34.555  1.00 36.82           C  
ATOM     35  CB  SER L   5      35.955  28.069  34.208  1.00 37.29           C  
ATOM     36  OG  SER L   5      35.855  28.523  32.866  1.00 45.77           O  
ATOM     37  C   SER L   5      34.963  26.633  35.927  1.00 36.17           C  
ATOM     38  O   SER L   5      34.804  27.333  36.926  1.00 36.77           O  
ATOM     39  N   GLN L   6      35.325  25.338  36.003  1.00 35.11           N  
ATOM     40  CA  GLN L   6      35.548  24.726  37.277  1.00 35.09           C  
ATOM     41  CB  GLN L   6      34.809  23.388  37.466  1.00 34.38           C  
ATOM     42  CG  GLN L   6      33.286  23.531  37.546  1.00 33.99           C  
ATOM     43  CD  GLN L   6      32.691  22.148  37.765  1.00 33.96           C  
ATOM     44  OE1 GLN L   6      31.891  21.665  36.965  1.00 34.11           O  
ATOM     45  NE2 GLN L   6      33.085  21.491  38.888  1.00 33.54           N  
ATOM     46  C   GLN L   6      37.011  24.465  37.415  1.00 35.76           C  
ATOM     47  O   GLN L   6      37.692  24.123  36.450  1.00 36.13           O  
ATOM     48  N   SER L   7      37.535  24.661  38.638  1.00 36.04           N  
ATOM     49  CA  SER L   7      38.923  24.407  38.880  1.00 37.67           C  
ATOM     50  CB  SER L   7      39.756  25.700  38.963  1.00 38.64           C  
ATOM     51  OG  SER L   7      41.124  25.412  39.205  1.00 41.59           O  
ATOM     52  C   SER L   7      39.005  23.727  40.208  1.00 37.50           C  
ATOM     53  O   SER L   7      38.233  24.042  41.114  1.00 37.99           O  
ATOM     54  N   PRO L   8      39.897  22.783  40.365  1.00 38.07           N  
ATOM     55  CA  PRO L   8      40.747  22.305  39.305  1.00 37.82           C  
ATOM     56  CD  PRO L   8      40.475  22.543  41.674  1.00 38.14           C  
ATOM     57  CB  PRO L   8      41.998  21.745  39.985  1.00 38.66           C  
ATOM     58  CG  PRO L   8      41.562  21.486  41.436  1.00 38.22           C  
ATOM     59  C   PRO L   8      40.001  21.263  38.527  1.00 38.03           C  
ATOM     60  O   PRO L   8      38.974  20.783  39.003  1.00 37.88           O  
ATOM     61  N   ALA L   9      40.486  20.920  37.319  1.00 38.51           N  
ATOM     62  CA  ALA L   9      39.848  19.901  36.541  1.00 39.23           C  
ATOM     63  CB  ALA L   9      40.502  19.721  35.162  1.00 44.30           C  
ATOM     64  C   ALA L   9      39.973  18.597  37.268  1.00 39.43           C  
ATOM     65  O   ALA L   9      39.007  17.843  37.378  1.00 39.47           O  
ATOM     66  N   ILE L  10      41.180  18.299  37.786  1.00 39.96           N  
ATOM     67  CA  ILE L  10      41.400  17.062  38.481  1.00 40.65           C  
ATOM     68  CB  ILE L  10      42.233  16.077  37.705  1.00 41.38           C  
ATOM     69  CG1 ILE L  10      41.521  15.603  36.431  1.00 42.21           C  
ATOM     70  CG2 ILE L  10      42.609  14.935  38.657  1.00 41.69           C  
ATOM     71  CD1 ILE L  10      42.426  14.802  35.494  1.00 43.42           C  
ATOM     72  C   ILE L  10      42.181  17.362  39.719  1.00 40.87           C  
ATOM     73  O   ILE L  10      43.108  18.170  39.695  1.00 41.74           O  
ATOM     74  N   MET L  11      41.814  16.730  40.851  1.00 40.63           N  
ATOM     75  CA  MET L  11      42.620  16.927  42.018  1.00 41.30           C  
ATOM     76  CB  MET L  11      42.207  18.114  42.902  1.00 41.59           C  
ATOM     77  CG  MET L  11      40.934  17.898  43.711  1.00 48.01           C  
ATOM     78  SD  MET L  11      40.509  19.319  44.761  1.00 54.64           S  
ATOM     79  CE  MET L  11      42.040  19.263  45.739  1.00 54.22           C  
ATOM     80  C   MET L  11      42.573  15.683  42.841  1.00 41.71           C  
ATOM     81  O   MET L  11      41.672  14.858  42.697  1.00 42.06           O  
ATOM     82  N   SER L  12      43.580  15.506  43.718  1.00 41.86           N  
ATOM     83  CA  SER L  12      43.606  14.330  44.536  1.00 42.25           C  
ATOM     84  CB  SER L  12      44.766  13.379  44.190  1.00 42.08           C  
ATOM     85  OG  SER L  12      44.725  12.220  45.009  1.00 49.52           O  
ATOM     86  C   SER L  12      43.783  14.778  45.951  1.00 42.45           C  
ATOM     87  O   SER L  12      44.480  15.757  46.218  1.00 42.92           O  
ATOM     88  N   ALA L  13      43.135  14.073  46.902  1.00 42.29           N  
ATOM     89  CA  ALA L  13      43.266  14.452  48.279  1.00 42.67           C  
ATOM     90  CB  ALA L  13      42.131  15.362  48.775  1.00 42.13           C  
ATOM     91  C   ALA L  13      43.240  13.216  49.121  1.00 43.04           C  
ATOM     92  O   ALA L  13      42.706  12.185  48.718  1.00 42.98           O  
ATOM     93  N   SER L  14      43.854  13.293  50.320  1.00 43.37           N  
ATOM     94  CA  SER L  14      43.884  12.164  51.206  1.00 44.13           C  
ATOM     95  CB  SER L  14      45.169  12.080  52.047  1.00 44.96           C  
ATOM     96  OG  SER L  14      46.291  11.887  51.197  1.00 47.20           O  
ATOM     97  C   SER L  14      42.731  12.289  52.142  1.00 43.67           C  
ATOM     98  O   SER L  14      42.160  13.365  52.311  1.00 43.07           O  
ATOM     99  N   PRO L  15      42.369  11.209  52.772  1.00 43.62           N  
ATOM    100  CA  PRO L  15      41.254  11.293  53.662  1.00 44.21           C  
ATOM    101  CD  PRO L  15      42.459   9.899  52.148  1.00 48.50           C  
ATOM    102  CB  PRO L  15      40.882   9.855  54.007  1.00 44.62           C  
ATOM    103  CG  PRO L  15      41.298   9.079  52.744  1.00 45.45           C  
ATOM    104  C   PRO L  15      41.560  12.171  54.826  1.00 44.74           C  
ATOM    105  O   PRO L  15      42.678  12.129  55.336  1.00 45.45           O  
ATOM    106  N   GLY L  16      40.569  12.978  55.250  1.00 44.70           N  
ATOM    107  CA  GLY L  16      40.728  13.845  56.378  1.00 45.07           C  
ATOM    108  C   GLY L  16      41.109  15.225  55.922  1.00 45.66           C  
ATOM    109  O   GLY L  16      41.075  16.163  56.714  1.00 46.35           O  
ATOM    110  N   GLU L  17      41.480  15.398  54.637  1.00 45.83           N  
ATOM    111  CA  GLU L  17      41.894  16.705  54.199  1.00 46.61           C  
ATOM    112  CB  GLU L  17      42.891  16.709  53.025  1.00 47.09           C  
ATOM    113  CG  GLU L  17      44.299  16.248  53.410  1.00 49.73           C  
ATOM    114  CD  GLU L  17      45.194  16.413  52.187  1.00 50.57           C  
ATOM    115  OE1 GLU L  17      44.640  16.575  51.067  1.00 52.06           O  
ATOM    116  OE2 GLU L  17      46.442  16.383  52.359  1.00 55.25           O1-
ATOM    117  C   GLU L  17      40.712  17.516  53.779  1.00 45.96           C  
ATOM    118  O   GLU L  17      39.662  16.987  53.417  1.00 44.84           O  
ATOM    119  N   LYS L  18      40.865  18.855  53.845  1.00 45.96           N  
ATOM    120  CA  LYS L  18      39.815  19.733  53.424  1.00 45.60           C  
ATOM    121  CB  LYS L  18      39.831  21.102  54.127  1.00 46.06           C  
ATOM    122  CG  LYS L  18      38.588  21.949  53.844  1.00 47.53           C  
ATOM    123  CD  LYS L  18      38.456  23.165  54.764  1.00 49.00           C  
ATOM    124  CE  LYS L  18      37.186  23.984  54.526  1.00 50.27           C  
ATOM    125  NZ  LYS L  18      36.035  23.324  55.185  1.00 51.20           N1+
ATOM    126  C   LYS L  18      40.001  19.973  51.959  1.00 44.85           C  
ATOM    127  O   LYS L  18      41.119  20.190  51.492  1.00 45.49           O  
ATOM    128  N   VAL L  19      38.895  19.935  51.186  1.00 43.46           N  
ATOM    129  CA  VAL L  19      39.011  20.141  49.773  1.00 42.38           C  
ATOM    130  CB  VAL L  19      38.607  18.937  48.972  1.00 42.91           C  
ATOM    131  CG1 VAL L  19      38.768  19.258  47.482  1.00 42.62           C  
ATOM    132  CG2 VAL L  19      39.423  17.729  49.435  1.00 42.96           C  
ATOM    133  C   VAL L  19      38.065  21.232  49.385  1.00 41.20           C  
ATOM    134  O   VAL L  19      36.947  21.310  49.893  1.00 40.76           O  
ATOM    135  N   THR L  20      38.512  22.121  48.478  1.00 40.25           N  
ATOM    136  CA  THR L  20      37.672  23.175  48.000  1.00 39.82           C  
ATOM    137  CB  THR L  20      38.082  24.524  48.524  1.00 40.63           C  
ATOM    138  OG1 THR L  20      38.054  24.519  49.945  1.00 42.28           O  
ATOM    139  CG2 THR L  20      37.111  25.589  47.991  1.00 40.20           C  
ATOM    140  C   THR L  20      37.793  23.171  46.508  1.00 39.19           C  
ATOM    141  O   THR L  20      38.892  23.084  45.958  1.00 39.78           O  
ATOM    142  N   MET L  21      36.646  23.231  45.810  1.00 37.77           N  
ATOM    143  CA  MET L  21      36.661  23.266  44.378  1.00 37.12           C  
ATOM    144  CB  MET L  21      36.088  21.986  43.743  1.00 37.24           C  
ATOM    145  CG  MET L  21      34.691  21.622  44.240  1.00 28.70           C  
ATOM    146  SD  MET L  21      34.138  19.958  43.758  1.00 30.02           S  
ATOM    147  CE  MET L  21      35.280  19.076  44.863  1.00 27.39           C  
ATOM    148  C   MET L  21      35.844  24.454  43.991  1.00 36.61           C  
ATOM    149  O   MET L  21      34.868  24.785  44.664  1.00 35.38           O  
ATOM    150  N   THR L  22      36.228  25.142  42.897  1.00 36.56           N  
ATOM    151  CA  THR L  22      35.538  26.359  42.591  1.00 36.60           C  
ATOM    152  CB  THR L  22      36.430  27.567  42.558  1.00 37.07           C  
ATOM    153  OG1 THR L  22      37.412  27.417  41.543  1.00 26.15           O  
ATOM    154  CG2 THR L  22      37.102  27.743  43.931  1.00 24.43           C  
ATOM    155  C   THR L  22      34.873  26.285  41.256  1.00 35.76           C  
ATOM    156  O   THR L  22      35.220  25.479  40.395  1.00 35.60           O  
ATOM    157  N   CYS L  23      33.841  27.137  41.094  1.00 35.75           N  
ATOM    158  CA  CYS L  23      33.110  27.274  39.870  1.00 36.13           C  
ATOM    159  CB  CYS L  23      31.706  26.622  39.942  1.00 35.10           C  
ATOM    160  SG  CYS L  23      30.746  26.714  38.397  1.00 36.31           S  
ATOM    161  C   CYS L  23      32.973  28.755  39.654  1.00 36.62           C  
ATOM    162  O   CYS L  23      32.406  29.461  40.487  1.00 36.96           O  
ATOM    163  N   SER L  24      33.514  29.270  38.529  1.00 36.85           N  
ATOM    164  CA  SER L  24      33.459  30.686  38.284  1.00 37.99           C  
ATOM    165  CB  SER L  24      34.844  31.324  38.084  1.00 39.38           C  
ATOM    166  OG  SER L  24      35.501  30.735  36.972  1.00 45.20           O  
ATOM    167  C   SER L  24      32.651  30.922  37.046  1.00 37.54           C  
ATOM    168  O   SER L  24      32.687  30.125  36.109  1.00 36.78           O  
ATOM    169  N   ALA L  25      31.903  32.047  37.011  1.00 36.96           N  
ATOM    170  CA  ALA L  25      31.008  32.334  35.919  1.00 37.37           C  
ATOM    171  CB  ALA L  25      29.566  32.602  36.380  1.00 37.20           C  
ATOM    172  C   ALA L  25      31.465  33.564  35.198  1.00 37.94           C  
ATOM    173  O   ALA L  25      32.090  34.448  35.778  1.00 37.95           O  
ATOM    174  N   SER L  26      31.152  33.594  33.891  1.00 39.00           N  
ATOM    175  CA  SER L  26      31.515  34.693  33.053  1.00 34.58           C  
ATOM    176  CB  SER L  26      31.220  34.452  31.560  1.00 43.50           C  
ATOM    177  OG  SER L  26      29.824  34.356  31.330  1.00 50.09           O  
ATOM    178  C   SER L  26      30.756  35.912  33.490  1.00 46.10           C  
ATOM    179  O   SER L  26      31.248  37.033  33.368  1.00 47.78           O  
ATOM    180  N   SER L  27      29.526  35.713  34.010  1.00 48.85           N  
ATOM    181  CA  SER L  27      28.690  36.789  34.467  1.00 51.17           C  
ATOM    182  CB  SER L  27      27.493  37.078  33.544  1.00 54.92           C  
ATOM    183  OG  SER L  27      27.946  37.566  32.289  1.00 64.08           O  
ATOM    184  C   SER L  27      28.120  36.380  35.790  1.00 48.40           C  
ATOM    185  O   SER L  27      28.119  35.201  36.139  1.00 42.53           O  
ATOM    186  N   SER L  28      27.608  37.361  36.563  1.00 44.85           N  
ATOM    187  CA  SER L  28      27.080  37.101  37.875  0.83 47.74           C  
ATOM    188  CB  SER L  28      26.720  38.383  38.644  0.83 60.64           C  
ATOM    189  OG  SER L  28      26.206  38.060  39.927  0.83 73.53           O  
ATOM    190  C   SER L  28      25.833  36.274  37.761  1.00 41.99           C  
ATOM    191  O   SER L  28      25.094  36.372  36.782  1.00 43.15           O  
ATOM    192  N   VAL L  29      25.588  35.416  38.778  1.00 35.71           N  
ATOM    193  CA  VAL L  29      24.429  34.562  38.823  1.00 34.88           C  
ATOM    194  CB  VAL L  29      24.743  33.145  38.461  1.00 42.99           C  
ATOM    195  CG1 VAL L  29      25.309  33.130  37.031  1.00 30.14           C  
ATOM    196  CG2 VAL L  29      25.700  32.566  39.518  1.00 35.79           C  
ATOM    197  C   VAL L  29      23.923  34.561  40.242  1.00 39.32           C  
ATOM    198  O   VAL L  29      24.685  34.816  41.172  1.00 45.78           O  
ATOM    199  N   ARG L  30      22.600  34.345  40.437  1.00 45.18           N  
ATOM    200  CA  ARG L  30      21.969  34.329  41.740  1.00 45.51           C  
ATOM    201  CB  ARG L  30      20.432  34.339  41.676  1.00 52.76           C  
ATOM    202  CG  ARG L  30      19.812  35.682  41.293  1.00 80.62           C  
ATOM    203  CD  ARG L  30      20.023  36.767  42.349  1.00  0.00           C  
ATOM    204  NE  ARG L  30      19.251  37.957  41.903  1.00  0.00           N  
ATOM    205  CZ  ARG L  30      19.665  38.648  40.803  1.00  0.00           C  
ATOM    206  NH1 ARG L  30      20.711  38.182  40.060  1.00  0.00           N1+
ATOM    207  NH2 ARG L  30      19.028  39.799  40.439  1.00  0.00           N  
ATOM    208  C   ARG L  30      22.301  33.130  42.581  1.00 45.83           C  
ATOM    209  O   ARG L  30      22.626  33.266  43.760  1.00 64.39           O  
ATOM    210  N   TYR L  31      22.194  31.919  41.993  1.00 42.49           N  
ATOM    211  CA  TYR L  31      22.364  30.678  42.694  0.83 51.14           C  
ATOM    212  CB  TYR L  31      21.040  29.959  43.000  0.83 41.77           C  
ATOM    213  CG  TYR L  31      20.260  30.789  43.961  1.00 46.64           C  
ATOM    214  CD1 TYR L  31      20.510  30.718  45.312  1.00 52.80           C  
ATOM    215  CD2 TYR L  31      19.273  31.636  43.513  1.00 42.66           C  
ATOM    216  CE1 TYR L  31      19.792  31.481  46.201  1.00 52.90           C  
ATOM    217  CE2 TYR L  31      18.552  32.402  44.397  1.00 48.25           C  
ATOM    218  CZ  TYR L  31      18.811  32.324  45.743  1.00 56.09           C  
ATOM    219  OH  TYR L  31      18.072  33.112  46.648  1.00 63.72           O  
ATOM    220  C   TYR L  31      23.141  29.786  41.783  1.00 53.44           C  
ATOM    221  O   TYR L  31      23.370  30.100  40.622  1.00 45.28           O  
ATOM    222  N   MET L  32      23.570  28.640  42.320  1.00 32.22           N  
ATOM    223  CA  MET L  32      24.430  27.672  41.710  1.00 31.49           C  
ATOM    224  CB  MET L  32      25.926  27.881  42.021  1.00 31.99           C  
ATOM    225  CG  MET L  32      26.863  26.976  41.213  1.00 31.89           C  
ATOM    226  SD  MET L  32      26.939  27.358  39.434  1.00 42.47           S  
ATOM    227  CE  MET L  32      27.809  28.941  39.612  1.00 40.76           C  
ATOM    228  C   MET L  32      24.030  26.345  42.260  1.00 31.48           C  
ATOM    229  O   MET L  32      23.660  26.237  43.428  1.00 31.57           O  
ATOM    230  N   HIS L  33      24.074  25.298  41.417  1.00 30.62           N  
ATOM    231  CA  HIS L  33      23.694  24.002  41.885  1.00 30.60           C  
ATOM    232  ND1 HIS L  33      20.543  24.659  42.228  1.00 22.60           N  
ATOM    233  CG  HIS L  33      21.334  24.386  41.136  1.00 30.63           C  
ATOM    234  CB  HIS L  33      22.482  23.425  41.138  1.00 30.04           C  
ATOM    235  NE2 HIS L  33      19.804  25.943  40.570  1.00 23.17           N  
ATOM    236  CD2 HIS L  33      20.868  25.178  40.130  1.00 30.59           C  
ATOM    237  CE1 HIS L  33      19.645  25.599  41.835  1.00 31.31           C  
ATOM    238  C   HIS L  33      24.854  23.086  41.642  1.00 30.53           C  
ATOM    239  O   HIS L  33      25.658  23.325  40.742  1.00 30.59           O  
ATOM    240  N   TRP L  34      24.983  22.022  42.464  1.00 30.27           N  
ATOM    241  CA  TRP L  34      26.070  21.099  42.304  1.00 30.08           C  
ATOM    242  CB  TRP L  34      27.072  21.137  43.463  1.00 30.06           C  
ATOM    243  CG  TRP L  34      27.849  22.426  43.528  1.00 29.70           C  
ATOM    244  CD2 TRP L  34      29.171  22.590  42.998  1.00 29.91           C  
ATOM    245  CD1 TRP L  34      27.495  23.630  44.065  1.00 29.66           C  
ATOM    246  NE1 TRP L  34      28.517  24.534  43.901  1.00 30.56           N  
ATOM    247  CE2 TRP L  34      29.556  23.906  43.247  1.00 30.33           C  
ATOM    248  CE3 TRP L  34      29.996  21.712  42.358  1.00 29.34           C  
ATOM    249  CZ2 TRP L  34      30.780  24.365  42.856  1.00 30.36           C  
ATOM    250  CZ3 TRP L  34      31.230  22.178  41.963  1.00 29.99           C  
ATOM    251  CH2 TRP L  34      31.613  23.480  42.208  1.00 29.95           C  
ATOM    252  C   TRP L  34      25.532  19.703  42.238  1.00 30.02           C  
ATOM    253  O   TRP L  34      24.571  19.353  42.923  1.00 30.22           O  
ATOM    254  N   TYR L  35      26.172  18.867  41.393  1.00 29.98           N  
ATOM    255  CA  TYR L  35      25.757  17.507  41.212  1.00 30.44           C  
ATOM    256  CB  TYR L  35      25.197  17.232  39.808  1.00 30.17           C  
ATOM    257  CG  TYR L  35      23.985  18.086  39.635  1.00 30.04           C  
ATOM    258  CD1 TYR L  35      24.086  19.363  39.129  1.00 29.76           C  
ATOM    259  CD2 TYR L  35      22.745  17.613  39.996  1.00 29.42           C  
ATOM    260  CE1 TYR L  35      22.967  20.149  38.970  1.00 29.44           C  
ATOM    261  CE2 TYR L  35      21.625  18.396  39.840  1.00 29.05           C  
ATOM    262  CZ  TYR L  35      21.731  19.666  39.328  1.00 29.99           C  
ATOM    263  OH  TYR L  35      20.582  20.471  39.170  1.00 32.68           O  
ATOM    264  C   TYR L  35      26.955  16.626  41.378  1.00 30.43           C  
ATOM    265  O   TYR L  35      28.076  17.003  41.034  1.00 31.15           O  
ATOM    266  N   GLN L  36      26.738  15.414  41.930  1.00 30.57           N  
ATOM    267  CA  GLN L  36      27.813  14.483  42.109  1.00 30.33           C  
ATOM    268  CB  GLN L  36      27.886  13.908  43.537  1.00 30.80           C  
ATOM    269  CG  GLN L  36      29.044  12.933  43.762  1.00 31.88           C  
ATOM    270  CD  GLN L  36      28.858  12.293  45.130  1.00 32.77           C  
ATOM    271  OE1 GLN L  36      27.858  11.621  45.378  1.00 34.43           O  
ATOM    272  NE2 GLN L  36      29.840  12.503  46.047  1.00 32.90           N  
ATOM    273  C   GLN L  36      27.546  13.336  41.184  1.00 30.97           C  
ATOM    274  O   GLN L  36      26.411  12.878  41.058  1.00 31.03           O  
ATOM    275  N   GLN L  37      28.593  12.853  40.486  1.00 31.77           N  
ATOM    276  CA  GLN L  37      28.385  11.750  39.596  1.00 32.88           C  
ATOM    277  CB  GLN L  37      28.376  12.163  38.114  1.00 32.99           C  
ATOM    278  CG  GLN L  37      28.107  11.003  37.153  1.00 32.83           C  
ATOM    279  CD  GLN L  37      28.034  11.556  35.736  1.00 33.23           C  
ATOM    280  OE1 GLN L  37      28.780  12.461  35.366  1.00 33.41           O  
ATOM    281  NE2 GLN L  37      27.101  10.999  34.918  1.00 32.50           N  
ATOM    282  C   GLN L  37      29.479  10.748  39.787  1.00 34.00           C  
ATOM    283  O   GLN L  37      30.665  11.080  39.795  1.00 34.03           O  
ATOM    284  N   LYS L  38      29.084   9.472  39.954  1.00 35.74           N  
ATOM    285  CA  LYS L  38      30.014   8.391  40.082  1.00 38.12           C  
ATOM    286  CB  LYS L  38      29.694   7.476  41.281  1.00 38.00           C  
ATOM    287  CG  LYS L  38      29.838   8.207  42.622  1.00 39.25           C  
ATOM    288  CD  LYS L  38      29.181   7.504  43.814  1.00 40.37           C  
ATOM    289  CE  LYS L  38      29.305   8.284  45.128  1.00 40.75           C  
ATOM    290  NZ  LYS L  38      28.542   7.607  46.200  1.00 41.46           N1+
ATOM    291  C   LYS L  38      29.895   7.621  38.800  1.00 39.74           C  
ATOM    292  O   LYS L  38      28.851   7.644  38.152  1.00 40.14           O  
ATOM    293  N   SER L  39      30.971   6.924  38.387  1.00 41.89           N  
ATOM    294  CA  SER L  39      30.963   6.259  37.112  1.00 43.84           C  
ATOM    295  CB  SER L  39      32.302   5.576  36.790  1.00 44.64           C  
ATOM    296  OG  SER L  39      32.582   4.587  37.769  1.00 52.24           O  
ATOM    297  C   SER L  39      29.888   5.217  37.079  1.00 44.06           C  
ATOM    298  O   SER L  39      29.662   4.501  38.053  1.00 44.60           O  
ATOM    299  N   GLY L  40      29.183   5.134  35.930  1.00 44.06           N  
ATOM    300  CA  GLY L  40      28.173   4.140  35.708  1.00 44.45           C  
ATOM    301  C   GLY L  40      26.845   4.591  36.235  1.00 44.52           C  
ATOM    302  O   GLY L  40      25.867   3.851  36.142  1.00 45.91           O  
ATOM    303  N   THR L  41      26.755   5.810  36.799  1.00 43.17           N  
ATOM    304  CA  THR L  41      25.482   6.226  37.322  1.00 41.89           C  
ATOM    305  CB  THR L  41      25.432   6.241  38.824  1.00 42.73           C  
ATOM    306  OG1 THR L  41      26.393   7.150  39.345  1.00 31.34           O  
ATOM    307  CG2 THR L  41      25.711   4.818  39.338  1.00 30.91           C  
ATOM    308  C   THR L  41      25.201   7.616  36.849  1.00 40.39           C  
ATOM    309  O   THR L  41      26.083   8.299  36.332  1.00 40.30           O  
ATOM    310  N   SER L  42      23.932   8.052  36.998  1.00 38.98           N  
ATOM    311  CA  SER L  42      23.518   9.365  36.591  1.00 38.17           C  
ATOM    312  CB  SER L  42      22.008   9.474  36.327  1.00 38.13           C  
ATOM    313  OG  SER L  42      21.272   9.142  37.495  1.00 39.50           O  
ATOM    314  C   SER L  42      23.877  10.328  37.679  1.00 36.50           C  
ATOM    315  O   SER L  42      24.173   9.927  38.799  1.00 36.32           O  
ATOM    316  N   PRO L  43      23.851  11.602  37.372  1.00 35.49           N  
ATOM    317  CA  PRO L  43      24.223  12.594  38.343  1.00 34.97           C  
ATOM    318  CD  PRO L  43      24.071  12.063  36.011  1.00 34.88           C  
ATOM    319  CB  PRO L  43      24.350  13.906  37.572  1.00 34.56           C  
ATOM    320  CG  PRO L  43      24.712  13.457  36.146  1.00 34.69           C  
ATOM    321  C   PRO L  43      23.222  12.660  39.450  1.00 34.77           C  
ATOM    322  O   PRO L  43      22.053  12.360  39.219  1.00 34.93           O  
ATOM    323  N   LYS L  44      23.670  13.042  40.664  1.00 34.11           N  
ATOM    324  CA  LYS L  44      22.800  13.134  41.802  1.00 34.54           C  
ATOM    325  CB  LYS L  44      23.292  12.264  42.966  1.00 35.30           C  
ATOM    326  CG  LYS L  44      23.516  10.815  42.538  1.00 38.65           C  
ATOM    327  CD  LYS L  44      24.393  10.013  43.497  1.00 42.05           C  
ATOM    328  CE  LYS L  44      23.645   8.884  44.203  1.00 44.21           C  
ATOM    329  NZ  LYS L  44      23.427   7.761  43.262  1.00 45.62           N1+
ATOM    330  C   LYS L  44      22.846  14.557  42.276  1.00 33.56           C  
ATOM    331  O   LYS L  44      23.909  15.176  42.289  1.00 33.10           O  
ATOM    332  N   ARG L  45      21.684  15.117  42.676  1.00 33.71           N  
ATOM    333  CA  ARG L  45      21.630  16.473  43.159  1.00 33.08           C  
ATOM    334  CB  ARG L  45      20.184  16.924  43.415  1.00 33.22           C  
ATOM    335  CG  ARG L  45      19.444  16.005  44.392  1.00 33.46           C  
ATOM    336  CD  ARG L  45      17.931  16.217  44.404  1.00 42.05           C  
ATOM    337  NE  ARG L  45      17.332  15.153  45.257  1.00  0.00           N  
ATOM    338  CZ  ARG L  45      17.166  15.339  46.599  1.00  0.00           C  
ATOM    339  NH1 ARG L  45      17.505  16.526  47.182  1.00  0.00           N1+
ATOM    340  NH2 ARG L  45      16.654  14.328  47.357  1.00  0.00           N  
ATOM    341  C   ARG L  45      22.374  16.522  44.460  1.00 33.46           C  
ATOM    342  O   ARG L  45      22.059  15.771  45.383  1.00 33.94           O  
ATOM    343  N   TRP L  46      23.494  17.278  44.495  1.00 32.80           N  
ATOM    344  CA  TRP L  46      24.278  17.379  45.697  1.00 32.98           C  
ATOM    345  CB  TRP L  46      25.774  17.365  45.354  1.00 32.52           C  
ATOM    346  CG  TRP L  46      26.631  16.847  46.473  1.00 32.98           C  
ATOM    347  CD2 TRP L  46      26.555  15.473  46.871  1.00 33.18           C  
ATOM    348  CD1 TRP L  46      27.532  17.447  47.302  1.00 32.43           C  
ATOM    349  NE1 TRP L  46      28.049  16.516  48.175  1.00 33.25           N  
ATOM    350  CE2 TRP L  46      27.449  15.299  47.924  1.00 33.41           C  
ATOM    351  CE3 TRP L  46      25.797  14.443  46.389  1.00 33.08           C  
ATOM    352  CZ2 TRP L  46      27.602  14.079  48.519  1.00 34.39           C  
ATOM    353  CZ3 TRP L  46      25.951  13.216  46.992  1.00 33.81           C  
ATOM    354  CH2 TRP L  46      26.837  13.039  48.035  1.00 34.24           C  
ATOM    355  C   TRP L  46      23.950  18.571  46.562  1.00 32.93           C  
ATOM    356  O   TRP L  46      23.661  18.446  47.752  1.00 32.38           O  
ATOM    357  N   ILE L  47      24.005  19.781  45.957  1.00 32.54           N  
ATOM    358  CA  ILE L  47      23.776  21.007  46.670  1.00 32.80           C  
ATOM    359  CB  ILE L  47      25.033  21.784  46.933  1.00 32.84           C  
ATOM    360  CG1 ILE L  47      25.966  20.980  47.854  1.00 33.03           C  
ATOM    361  CG2 ILE L  47      24.650  23.169  47.485  1.00 33.00           C  
ATOM    362  CD1 ILE L  47      27.377  21.557  47.950  1.00 34.86           C  
ATOM    363  C   ILE L  47      22.897  21.845  45.807  1.00 32.84           C  
ATOM    364  O   ILE L  47      23.124  21.953  44.602  1.00 33.52           O  
ATOM    365  N   TYR L  48      21.866  22.471  46.413  0.90 32.56           N  
ATOM    366  CA  TYR L  48      20.959  23.257  45.631  0.90 32.99           C  
ATOM    367  CB  TYR L  48      19.530  22.672  45.575  0.90 33.43           C  
ATOM    368  CG  TYR L  48      18.853  22.810  46.900  1.00 33.98           C  
ATOM    369  CD1 TYR L  48      18.989  21.859  47.883  1.00 35.60           C  
ATOM    370  CD2 TYR L  48      18.071  23.910  47.162  1.00 36.88           C  
ATOM    371  CE1 TYR L  48      18.353  22.004  49.094  1.00 37.62           C  
ATOM    372  CE2 TYR L  48      17.430  24.064  48.369  1.00 35.04           C  
ATOM    373  CZ  TYR L  48      17.570  23.105  49.341  1.00 38.32           C  
ATOM    374  OH  TYR L  48      16.921  23.248  50.587  1.00 40.19           O  
ATOM    375  C   TYR L  48      20.883  24.630  46.221  0.90 33.10           C  
ATOM    376  O   TYR L  48      21.047  24.810  47.427  1.00 32.61           O  
ATOM    377  N   ASP L  49      20.611  25.661  45.390  1.00 36.77           N  
ATOM    378  CA  ASP L  49      20.502  27.012  45.889  1.00 42.88           C  
ATOM    379  CB  ASP L  49      19.392  27.203  46.937  1.00 52.69           C  
ATOM    380  CG  ASP L  49      18.060  27.253  46.216  1.00 52.19           C  
ATOM    381  OD1 ASP L  49      18.074  27.470  44.974  1.00 46.94           O  
ATOM    382  OD2 ASP L  49      17.013  27.095  46.899  1.00 50.04           O1-
ATOM    383  C   ASP L  49      21.773  27.441  46.545  1.00 42.33           C  
ATOM    384  O   ASP L  49      21.758  28.147  47.552  1.00 47.63           O  
ATOM    385  N   THR L  50      22.905  26.996  45.985  1.00 32.98           N  
ATOM    386  CA  THR L  50      24.229  27.402  46.358  1.00 33.16           C  
ATOM    387  CB  THR L  50      24.391  28.895  46.403  1.00 33.96           C  
ATOM    388  OG1 THR L  50      24.113  29.464  45.133  1.00 36.27           O  
ATOM    389  CG2 THR L  50      25.835  29.215  46.823  1.00 35.09           C  
ATOM    390  C   THR L  50      24.669  26.864  47.687  1.00 36.63           C  
ATOM    391  O   THR L  50      25.854  26.569  47.836  1.00 36.02           O  
ATOM    392  N   SER L  51      23.767  26.613  48.662  1.00 24.79           N  
ATOM    393  CA  SER L  51      24.337  26.233  49.930  1.00 29.30           C  
ATOM    394  CB  SER L  51      24.507  27.429  50.887  1.00 37.12           C  
ATOM    395  OG  SER L  51      23.240  27.970  51.230  1.00 48.97           O  
ATOM    396  C   SER L  51      23.480  25.240  50.644  1.00 40.40           C  
ATOM    397  O   SER L  51      23.791  24.851  51.769  1.00 32.67           O  
ATOM    398  N   LYS L  52      22.387  24.771  50.028  1.00 35.85           N  
ATOM    399  CA  LYS L  52      21.591  23.823  50.755  1.00 37.07           C  
ATOM    400  CB  LYS L  52      20.080  24.007  50.577  1.00 37.18           C  
ATOM    401  CG  LYS L  52      19.474  25.160  51.382  1.00 37.88           C  
ATOM    402  CD  LYS L  52      19.933  26.552  50.947  1.00 33.41           C  
ATOM    403  CE  LYS L  52      19.277  27.681  51.749  1.00 35.98           C  
ATOM    404  NZ  LYS L  52      19.513  27.473  53.199  1.00 37.81           N1+
ATOM    405  C   LYS L  52      21.934  22.440  50.303  1.00 37.36           C  
ATOM    406  O   LYS L  52      22.041  22.168  49.108  1.00 36.80           O  
ATOM    407  N   LEU L  53      22.124  21.523  51.274  1.00 37.93           N  
ATOM    408  CA  LEU L  53      22.465  20.172  50.936  1.00 37.90           C  
ATOM    409  CB  LEU L  53      23.268  19.417  52.011  1.00 37.83           C  
ATOM    410  CG  LEU L  53      24.727  19.905  52.140  1.00 37.67           C  
ATOM    411  CD1 LEU L  53      25.494  19.702  50.823  1.00 38.46           C  
ATOM    412  CD2 LEU L  53      24.819  21.346  52.656  1.00 36.97           C  
ATOM    413  C   LEU L  53      21.227  19.394  50.631  1.00 38.18           C  
ATOM    414  O   LEU L  53      20.196  19.534  51.286  1.00 38.15           O  
ATOM    415  N   ALA L  54      21.329  18.531  49.601  1.00 38.18           N  
ATOM    416  CA  ALA L  54      20.260  17.691  49.154  1.00 39.11           C  
ATOM    417  CB  ALA L  54      20.536  17.058  47.782  1.00 37.97           C  
ATOM    418  C   ALA L  54      20.080  16.595  50.154  1.00 40.58           C  
ATOM    419  O   ALA L  54      20.928  16.365  51.014  1.00 40.61           O  
ATOM    420  N   SER L  55      18.933  15.899  50.079  1.00 42.01           N  
ATOM    421  CA  SER L  55      18.650  14.865  51.030  1.00 43.77           C  
ATOM    422  CB  SER L  55      17.283  14.197  50.792  1.00 44.37           C  
ATOM    423  OG  SER L  55      17.053  13.169  51.744  1.00 47.38           O  
ATOM    424  C   SER L  55      19.704  13.801  50.949  1.00 43.45           C  
ATOM    425  O   SER L  55      20.055  13.336  49.866  1.00 44.61           O  
ATOM    426  N   GLY L  56      20.244  13.399  52.120  1.00 43.23           N  
ATOM    427  CA  GLY L  56      21.176  12.307  52.196  1.00 42.47           C  
ATOM    428  C   GLY L  56      22.601  12.760  52.051  1.00 41.74           C  
ATOM    429  O   GLY L  56      23.514  11.945  52.182  1.00 42.55           O  
ATOM    430  N   VAL L  57      22.846  14.057  51.786  1.00 40.21           N  
ATOM    431  CA  VAL L  57      24.203  14.507  51.617  1.00 38.67           C  
ATOM    432  CB  VAL L  57      24.315  15.822  50.897  1.00 37.66           C  
ATOM    433  CG1 VAL L  57      25.792  16.250  50.877  1.00 36.39           C  
ATOM    434  CG2 VAL L  57      23.693  15.671  49.498  1.00 36.22           C  
ATOM    435  C   VAL L  57      24.821  14.674  52.975  1.00 39.23           C  
ATOM    436  O   VAL L  57      24.184  15.170  53.900  1.00 39.63           O  
ATOM    437  N   PRO L  58      26.065  14.278  53.102  1.00 39.76           N  
ATOM    438  CA  PRO L  58      26.751  14.350  54.368  1.00 39.95           C  
ATOM    439  CD  PRO L  58      26.596  13.220  52.256  1.00 39.71           C  
ATOM    440  CB  PRO L  58      28.014  13.507  54.208  1.00 40.03           C  
ATOM    441  CG  PRO L  58      27.647  12.493  53.111  1.00 40.04           C  
ATOM    442  C   PRO L  58      27.051  15.761  54.786  1.00 40.14           C  
ATOM    443  O   PRO L  58      27.191  16.639  53.936  1.00 39.60           O  
ATOM    444  N   THR L  59      27.211  15.961  56.104  1.00 39.99           N  
ATOM    445  CA  THR L  59      27.431  17.217  56.769  1.00 39.89           C  
ATOM    446  CB  THR L  59      27.537  17.053  58.257  1.00 40.50           C  
ATOM    447  OG1 THR L  59      27.641  18.319  58.890  1.00  0.00           O  
ATOM    448  CG2 THR L  59      28.780  16.200  58.561  1.00  0.00           C  
ATOM    449  C   THR L  59      28.721  17.830  56.315  1.00 39.37           C  
ATOM    450  O   THR L  59      28.885  19.049  56.358  1.00 39.80           O  
ATOM    451  N   ARG L  60      29.674  16.993  55.876  1.00 38.20           N  
ATOM    452  CA  ARG L  60      30.999  17.420  55.515  1.00 37.90           C  
ATOM    453  CB  ARG L  60      31.847  16.285  54.923  1.00 38.04           C  
ATOM    454  CG  ARG L  60      31.963  15.052  55.810  1.00 38.71           C  
ATOM    455  CD  ARG L  60      32.838  13.957  55.198  1.00 39.11           C  
ATOM    456  NE  ARG L  60      32.199  13.491  53.934  1.00 38.81           N  
ATOM    457  CZ  ARG L  60      31.339  12.431  53.950  1.00 40.03           C  
ATOM    458  NH1 ARG L  60      31.005  11.840  55.134  1.00 41.53           N1+
ATOM    459  NH2 ARG L  60      30.830  11.947  52.780  1.00 39.30           N  
ATOM    460  C   ARG L  60      30.934  18.444  54.420  1.00 37.19           C  
ATOM    461  O   ARG L  60      31.801  19.316  54.344  1.00 37.65           O  
ATOM    462  N   PHE L  61      29.939  18.321  53.515  1.00 36.55           N  
ATOM    463  CA  PHE L  61      29.834  19.176  52.362  1.00 35.53           C  
ATOM    464  CB  PHE L  61      29.015  18.558  51.216  1.00 35.08           C  
ATOM    465  CG  PHE L  61      29.777  17.389  50.695  1.00 33.93           C  
ATOM    466  CD1 PHE L  61      29.640  16.148  51.267  1.00 34.58           C  
ATOM    467  CD2 PHE L  61      30.632  17.527  49.630  1.00 33.74           C  
ATOM    468  CE1 PHE L  61      30.342  15.066  50.789  1.00 33.88           C  
ATOM    469  CE2 PHE L  61      31.334  16.448  49.150  1.00 33.65           C  
ATOM    470  CZ  PHE L  61      31.195  15.212  49.726  1.00 33.28           C  
ATOM    471  C   PHE L  61      29.205  20.498  52.682  1.00 35.79           C  
ATOM    472  O   PHE L  61      28.360  20.618  53.568  1.00 35.61           O  
ATOM    473  N   SER L  62      29.636  21.545  51.941  1.00 35.78           N  
ATOM    474  CA  SER L  62      29.098  22.870  52.075  1.00 36.01           C  
ATOM    475  CB  SER L  62      29.882  23.776  53.041  1.00 36.44           C  
ATOM    476  OG  SER L  62      29.786  23.299  54.373  1.00 41.08           O  
ATOM    477  C   SER L  62      29.204  23.528  50.739  1.00 35.27           C  
ATOM    478  O   SER L  62      30.005  23.128  49.895  1.00 35.02           O  
ATOM    479  N   GLY L  63      28.380  24.568  50.512  1.00 34.70           N  
ATOM    480  CA  GLY L  63      28.450  25.305  49.284  1.00 34.79           C  
ATOM    481  C   GLY L  63      28.353  26.744  49.656  1.00 36.05           C  
ATOM    482  O   GLY L  63      27.623  27.115  50.574  1.00 36.55           O  
ATOM    483  N   SER L  64      29.103  27.604  48.948  1.00 36.18           N  
ATOM    484  CA  SER L  64      29.033  29.001  49.245  1.00 37.27           C  
ATOM    485  CB  SER L  64      30.015  29.449  50.343  1.00 38.12           C  
ATOM    486  OG  SER L  64      31.345  29.111  49.982  1.00 40.65           O  
ATOM    487  C   SER L  64      29.332  29.747  47.988  1.00 37.26           C  
ATOM    488  O   SER L  64      29.598  29.153  46.944  1.00 36.64           O  
ATOM    489  N   GLY L  65      29.244  31.089  48.045  1.00 37.36           N  
ATOM    490  CA  GLY L  65      29.582  31.869  46.892  1.00 38.52           C  
ATOM    491  C   GLY L  65      28.434  32.741  46.493  1.00 39.66           C  
ATOM    492  O   GLY L  65      27.286  32.534  46.886  1.00 39.87           O  
ATOM    493  N   SER L  66      28.754  33.782  45.699  1.00 40.42           N  
ATOM    494  CA  SER L  66      27.763  34.667  45.170  1.00 40.94           C  
ATOM    495  CB  SER L  66      27.302  35.756  46.156  1.00 41.62           C  
ATOM    496  OG  SER L  66      28.375  36.634  46.461  1.00 43.57           O  
ATOM    497  C   SER L  66      28.395  35.348  44.000  1.00 41.03           C  
ATOM    498  O   SER L  66      29.612  35.308  43.828  1.00 41.08           O  
ATOM    499  N   GLY L  67      27.578  35.986  43.145  1.00 40.81           N  
ATOM    500  CA  GLY L  67      28.143  36.695  42.038  1.00 40.30           C  
ATOM    501  C   GLY L  67      28.755  35.718  41.081  1.00 40.05           C  
ATOM    502  O   GLY L  67      28.087  34.820  40.573  1.00 40.43           O  
ATOM    503  N   THR L  68      30.030  35.973  40.732  1.00 39.34           N  
ATOM    504  CA  THR L  68      30.838  35.216  39.814  1.00 38.50           C  
ATOM    505  CB  THR L  68      31.970  36.023  39.250  1.00 38.91           C  
ATOM    506  OG1 THR L  68      32.858  36.421  40.283  1.00 40.68           O  
ATOM    507  CG2 THR L  68      31.388  37.260  38.549  1.00 38.49           C  
ATOM    508  C   THR L  68      31.442  33.972  40.398  1.00 37.82           C  
ATOM    509  O   THR L  68      31.731  33.039  39.648  1.00 37.86           O  
ATOM    510  N   SER L  69      31.712  33.919  41.720  1.00 36.86           N  
ATOM    511  CA  SER L  69      32.470  32.788  42.186  1.00 37.21           C  
ATOM    512  CB  SER L  69      33.794  33.217  42.843  1.00 38.51           C  
ATOM    513  OG  SER L  69      34.527  32.083  43.280  1.00 42.20           O  
ATOM    514  C   SER L  69      31.696  31.977  43.187  1.00 35.90           C  
ATOM    515  O   SER L  69      31.060  32.516  44.093  1.00 35.62           O  
ATOM    516  N   TYR L  70      31.756  30.633  43.036  1.00 34.30           N  
ATOM    517  CA  TYR L  70      31.073  29.720  43.911  1.00 33.13           C  
ATOM    518  CB  TYR L  70      29.829  29.070  43.282  1.00 32.28           C  
ATOM    519  CG  TYR L  70      28.792  30.123  43.104  1.00 32.19           C  
ATOM    520  CD1 TYR L  70      28.814  30.953  42.008  1.00 31.72           C  
ATOM    521  CD2 TYR L  70      27.792  30.276  44.036  1.00 32.18           C  
ATOM    522  CE1 TYR L  70      27.853  31.925  41.850  1.00 32.66           C  
ATOM    523  CE2 TYR L  70      26.828  31.245  43.885  1.00 33.24           C  
ATOM    524  CZ  TYR L  70      26.859  32.070  42.788  1.00 33.35           C  
ATOM    525  OH  TYR L  70      25.875  33.067  42.624  1.00 33.94           O  
ATOM    526  C   TYR L  70      32.015  28.600  44.231  1.00 33.19           C  
ATOM    527  O   TYR L  70      32.923  28.305  43.455  1.00 33.47           O  
ATOM    528  N   SER L  71      31.827  27.941  45.394  1.00 33.34           N  
ATOM    529  CA  SER L  71      32.716  26.871  45.738  1.00 33.78           C  
ATOM    530  CB  SER L  71      33.872  27.301  46.658  1.00 34.35           C  
ATOM    531  OG  SER L  71      33.360  27.813  47.878  1.00 38.01           O  
ATOM    532  C   SER L  71      31.963  25.789  46.440  1.00 33.50           C  
ATOM    533  O   SER L  71      30.857  25.990  46.937  1.00 33.26           O  
ATOM    534  N   LEU L  72      32.561  24.578  46.435  1.00 33.44           N  
ATOM    535  CA  LEU L  72      32.021  23.448  47.129  1.00 33.76           C  
ATOM    536  CB  LEU L  72      31.497  22.363  46.157  1.00 33.93           C  
ATOM    537  CG  LEU L  72      30.889  21.101  46.806  1.00 34.74           C  
ATOM    538  CD1 LEU L  72      30.139  20.254  45.768  1.00 35.92           C  
ATOM    539  CD2 LEU L  72      31.961  20.256  47.510  1.00 34.82           C  
ATOM    540  C   LEU L  72      33.132  22.910  47.989  1.00 34.63           C  
ATOM    541  O   LEU L  72      34.170  22.490  47.483  1.00 34.59           O  
ATOM    542  N   PRO L  73      32.968  23.038  49.286  1.00 35.23           N  
ATOM    543  CA  PRO L  73      33.955  22.487  50.193  1.00 36.40           C  
ATOM    544  CD  PRO L  73      32.531  24.352  49.736  1.00  0.00           C  
ATOM    545  CB  PRO L  73      34.204  23.553  51.264  1.00 36.97           C  
ATOM    546  CG  PRO L  73      32.969  24.461  51.200  1.00  0.00           C  
ATOM    547  C   PRO L  73      33.635  21.148  50.799  1.00 36.63           C  
ATOM    548  O   PRO L  73      32.461  20.802  50.941  1.00 36.66           O  
ATOM    549  N   ILE L  74      34.686  20.396  51.194  1.00 36.72           N  
ATOM    550  CA  ILE L  74      34.544  19.160  51.911  1.00 37.44           C  
ATOM    551  CB  ILE L  74      35.054  17.959  51.164  1.00 37.02           C  
ATOM    552  CG1 ILE L  74      34.368  17.837  49.793  1.00 36.35           C  
ATOM    553  CG2 ILE L  74      34.816  16.725  52.049  1.00 37.05           C  
ATOM    554  CD1 ILE L  74      35.022  16.797  48.882  1.00 36.17           C  
ATOM    555  C   ILE L  74      35.416  19.329  53.119  1.00 38.75           C  
ATOM    556  O   ILE L  74      36.633  19.465  53.000  1.00 38.45           O  
ATOM    557  N   SER L  75      34.810  19.323  54.318  1.00 40.09           N  
ATOM    558  CA  SER L  75      35.537  19.552  55.534  1.00 41.97           C  
ATOM    559  CB  SER L  75      34.621  19.471  56.762  1.00 42.28           C  
ATOM    560  OG  SER L  75      35.379  19.634  57.948  1.00 44.47           O  
ATOM    561  C   SER L  75      36.580  18.501  55.692  1.00 43.13           C  
ATOM    562  O   SER L  75      37.763  18.801  55.843  1.00 44.33           O  
ATOM    563  N   SER L  76      36.157  17.226  55.677  1.00 43.04           N  
ATOM    564  CA  SER L  76      37.092  16.146  55.784  1.00 43.48           C  
ATOM    565  CB  SER L  76      37.008  15.404  57.128  1.00 43.96           C  
ATOM    566  OG  SER L  76      37.956  14.348  57.163  1.00 63.76           O  
ATOM    567  C   SER L  76      36.708  15.185  54.715  1.00 42.85           C  
ATOM    568  O   SER L  76      35.594  14.664  54.719  1.00 43.03           O  
ATOM    569  N   MET L  77      37.626  14.905  53.773  1.00 42.29           N  
ATOM    570  CA  MET L  77      37.238  14.072  52.676  1.00 42.32           C  
ATOM    571  CB  MET L  77      38.096  14.211  51.410  1.00 42.64           C  
ATOM    572  CG  MET L  77      39.323  13.308  51.378  1.00 52.94           C  
ATOM    573  SD  MET L  77      40.107  13.244  49.743  1.00 54.34           S  
ATOM    574  CE  MET L  77      38.615  12.733  48.844  1.00 54.48           C  
ATOM    575  C   MET L  77      37.257  12.640  53.086  1.00 43.17           C  
ATOM    576  O   MET L  77      38.043  12.228  53.938  1.00 43.59           O  
ATOM    577  N   GLU L  78      36.358  11.849  52.468  1.00 43.02           N  
ATOM    578  CA  GLU L  78      36.227  10.449  52.745  1.00 43.78           C  
ATOM    579  CB  GLU L  78      34.826  10.075  53.257  1.00 44.39           C  
ATOM    580  CG  GLU L  78      34.443  10.743  54.579  1.00 47.77           C  
ATOM    581  CD  GLU L  78      34.833   9.822  55.722  1.00 49.94           C  
ATOM    582  OE1 GLU L  78      34.855   8.582  55.501  1.00 52.35           O  
ATOM    583  OE2 GLU L  78      35.106  10.345  56.834  1.00 52.40           O1-
ATOM    584  C   GLU L  78      36.400   9.745  51.434  1.00 42.90           C  
ATOM    585  O   GLU L  78      36.307  10.358  50.374  1.00 42.65           O  
ATOM    586  N   ALA L  79      36.641   8.422  51.486  1.00 42.36           N  
ATOM    587  CA  ALA L  79      36.880   7.625  50.315  1.00 41.95           C  
ATOM    588  CB  ALA L  79      37.135   6.141  50.641  1.00 42.77           C  
ATOM    589  C   ALA L  79      35.681   7.682  49.418  1.00 41.43           C  
ATOM    590  O   ALA L  79      35.811   7.732  48.196  1.00 40.60           O  
ATOM    591  N   GLU L  80      34.478   7.695  50.014  1.00 40.73           N  
ATOM    592  CA  GLU L  80      33.228   7.670  49.307  1.00 41.22           C  
ATOM    593  CB  GLU L  80      32.022   7.574  50.257  1.00 42.17           C  
ATOM    594  CG  GLU L  80      31.958   8.671  51.321  1.00 45.57           C  
ATOM    595  CD  GLU L  80      30.921   8.230  52.345  1.00 49.24           C  
ATOM    596  OE1 GLU L  80      29.797   7.859  51.920  1.00 51.26           O  
ATOM    597  OE2 GLU L  80      31.242   8.239  53.564  1.00 51.93           O1-
ATOM    598  C   GLU L  80      33.077   8.895  48.453  1.00 39.67           C  
ATOM    599  O   GLU L  80      32.315   8.890  47.489  1.00 38.86           O  
ATOM    600  N   ASP L  81      33.772   9.987  48.813  1.00 38.42           N  
ATOM    601  CA  ASP L  81      33.692  11.264  48.159  1.00 37.39           C  
ATOM    602  CB  ASP L  81      34.389  12.375  48.964  1.00 37.17           C  
ATOM    603  CG  ASP L  81      33.554  12.629  50.217  1.00 37.73           C  
ATOM    604  OD1 ASP L  81      32.363  12.218  50.231  1.00 37.03           O  
ATOM    605  OD2 ASP L  81      34.098  13.241  51.175  1.00 38.61           O1-
ATOM    606  C   ASP L  81      34.263  11.242  46.768  1.00 36.96           C  
ATOM    607  O   ASP L  81      34.009  12.163  45.993  1.00 37.32           O  
ATOM    608  N   GLY L  82      35.106  10.251  46.413  1.00 35.96           N  
ATOM    609  CA  GLY L  82      35.667  10.257  45.087  1.00 36.12           C  
ATOM    610  C   GLY L  82      34.542  10.257  44.091  1.00 35.77           C  
ATOM    611  O   GLY L  82      33.678   9.381  44.110  1.00 35.65           O  
ATOM    612  N   ALA L  83      34.547  11.251  43.176  1.00 35.19           N  
ATOM    613  CA  ALA L  83      33.522  11.360  42.174  1.00 34.49           C  
ATOM    614  CB  ALA L  83      32.108  11.526  42.754  1.00 33.48           C  
ATOM    615  C   ALA L  83      33.806  12.584  41.356  1.00 34.15           C  
ATOM    616  O   ALA L  83      34.791  13.286  41.584  1.00 34.30           O  
ATOM    617  N   SER L  84      32.952  12.847  40.345  1.00 33.53           N  
ATOM    618  CA  SER L  84      33.088  14.035  39.548  1.00 33.32           C  
ATOM    619  CB  SER L  84      32.864  13.792  38.047  1.00 34.09           C  
ATOM    620  OG  SER L  84      33.839  12.883  37.558  1.00  0.00           O  
ATOM    621  C   SER L  84      32.004  14.957  40.010  1.00 32.26           C  
ATOM    622  O   SER L  84      30.868  14.529  40.205  1.00 31.72           O  
ATOM    623  N   TYR L  85      32.328  16.253  40.195  1.00 31.83           N  
ATOM    624  CA  TYR L  85      31.359  17.189  40.688  1.00 31.37           C  
ATOM    625  CB  TYR L  85      31.817  17.929  41.962  1.00 31.17           C  
ATOM    626  CG  TYR L  85      31.962  16.945  43.079  1.00 30.91           C  
ATOM    627  CD1 TYR L  85      33.109  16.194  43.206  1.00 31.45           C  
ATOM    628  CD2 TYR L  85      30.959  16.778  44.006  1.00 30.76           C  
ATOM    629  CE1 TYR L  85      33.250  15.291  44.235  1.00 32.31           C  
ATOM    630  CE2 TYR L  85      31.094  15.877  45.036  1.00 31.63           C  
ATOM    631  CZ  TYR L  85      32.240  15.130  45.152  1.00 31.94           C  
ATOM    632  OH  TYR L  85      32.382  14.204  46.206  1.00 33.36           O  
ATOM    633  C   TYR L  85      31.138  18.226  39.630  1.00 30.58           C  
ATOM    634  O   TYR L  85      32.095  18.768  39.075  1.00 30.96           O  
ATOM    635  N   TYR L  86      29.853  18.525  39.326  1.00 30.38           N  
ATOM    636  CA  TYR L  86      29.548  19.494  38.308  1.00 30.57           C  
ATOM    637  CB  TYR L  86      28.627  19.007  37.168  1.00 30.81           C  
ATOM    638  CG  TYR L  86      29.196  17.863  36.399  1.00 31.57           C  
ATOM    639  CD1 TYR L  86      30.238  18.033  35.521  1.00 31.73           C  
ATOM    640  CD2 TYR L  86      28.682  16.601  36.558  1.00 32.59           C  
ATOM    641  CE1 TYR L  86      30.753  16.975  34.810  1.00 32.69           C  
ATOM    642  CE2 TYR L  86      29.191  15.539  35.850  1.00 32.54           C  
ATOM    643  CZ  TYR L  86      30.230  15.721  34.972  1.00 33.48           C  
ATOM    644  OH  TYR L  86      30.756  14.632  34.243  1.00 35.52           O  
ATOM    645  C   TYR L  86      28.752  20.609  38.920  1.00 30.61           C  
ATOM    646  O   TYR L  86      27.885  20.383  39.764  1.00 31.04           O  
ATOM    647  N   CYS L  87      29.046  21.860  38.500  1.00 29.78           N  
ATOM    648  CA  CYS L  87      28.281  23.000  38.923  1.00 30.05           C  
ATOM    649  CB  CYS L  87      29.136  24.249  39.268  1.00 30.62           C  
ATOM    650  SG  CYS L  87      30.263  24.779  37.938  1.00 33.33           S  
ATOM    651  C   CYS L  87      27.339  23.327  37.795  1.00 29.64           C  
ATOM    652  O   CYS L  87      27.601  22.985  36.641  1.00 29.88           O  
ATOM    653  N   GLN L  88      26.185  23.953  38.119  1.00 29.29           N  
ATOM    654  CA  GLN L  88      25.191  24.290  37.134  1.00 29.03           C  
ATOM    655  CB  GLN L  88      24.024  23.289  37.070  1.00 29.43           C  
ATOM    656  CG  GLN L  88      22.950  23.720  36.068  1.00 29.05           C  
ATOM    657  CD  GLN L  88      21.616  23.140  36.510  1.00 30.51           C  
ATOM    658  OE1 GLN L  88      21.535  21.995  36.945  1.00 30.66           O  
ATOM    659  NE2 GLN L  88      20.538  23.964  36.433  1.00 29.45           N  
ATOM    660  C   GLN L  88      24.529  25.569  37.547  1.00 29.47           C  
ATOM    661  O   GLN L  88      24.277  25.797  38.732  1.00 29.57           O  
ATOM    662  N   GLN L  89      24.196  26.419  36.551  1.00 29.39           N  
ATOM    663  CA  GLN L  89      23.543  27.681  36.784  1.00 29.97           C  
ATOM    664  CB  GLN L  89      24.514  28.841  36.501  1.00 30.44           C  
ATOM    665  CG  GLN L  89      23.928  30.243  36.536  1.00 31.43           C  
ATOM    666  CD  GLN L  89      23.519  30.576  35.111  1.00 34.47           C  
ATOM    667  OE1 GLN L  89      23.010  31.661  34.832  1.00 35.31           O  
ATOM    668  NE2 GLN L  89      23.751  29.614  34.179  1.00 31.44           N  
ATOM    669  C   GLN L  89      22.354  27.763  35.867  1.00 30.72           C  
ATOM    670  O   GLN L  89      22.294  27.065  34.857  1.00 30.10           O  
ATOM    671  N   TRP L  90      21.363  28.382  36.556  1.00 24.72           N  
ATOM    672  CA  TRP L  90      20.082  28.834  36.158  1.00 24.53           C  
ATOM    673  CB  TRP L  90      18.891  28.020  36.676  1.00 23.20           C  
ATOM    674  CG  TRP L  90      17.629  28.847  36.571  1.00 29.75           C  
ATOM    675  CD2 TRP L  90      16.863  29.072  35.376  1.00 30.48           C  
ATOM    676  CD1 TRP L  90      17.028  29.581  37.551  1.00 40.09           C  
ATOM    677  NE1 TRP L  90      15.943  30.251  37.044  1.00 16.69           N  
ATOM    678  CE2 TRP L  90      15.828  29.947  35.707  1.00 35.71           C  
ATOM    679  CE3 TRP L  90      17.010  28.595  34.110  1.00 16.85           C  
ATOM    680  CZ2 TRP L  90      14.924  30.358  34.771  1.00 20.41           C  
ATOM    681  CZ3 TRP L  90      16.095  29.006  33.167  1.00 23.48           C  
ATOM    682  CH2 TRP L  90      15.072  29.871  33.493  1.00 24.55           C  
ATOM    683  C   TRP L  90      19.875  30.205  36.723  1.00 28.63           C  
ATOM    684  O   TRP L  90      19.625  30.381  37.918  1.00 31.04           O  
ATOM    685  N   ASN L  91      19.989  31.222  35.855  1.00 28.96           N  
ATOM    686  CA  ASN L  91      19.694  32.564  36.260  1.00 33.63           C  
ATOM    687  CB  ASN L  91      20.953  33.337  36.696  1.00 32.56           C  
ATOM    688  CG  ASN L  91      20.534  34.472  37.615  1.00 46.21           C  
ATOM    689  OD1 ASN L  91      20.030  34.234  38.711  1.00 78.40           O  
ATOM    690  ND2 ASN L  91      20.757  35.739  37.168  1.00 76.29           N  
ATOM    691  C   ASN L  91      19.164  33.205  35.018  1.00 41.60           C  
ATOM    692  O   ASN L  91      19.931  33.452  34.095  1.00 46.22           O  
ATOM    693  N   GLY L  92      17.852  33.506  34.938  1.00 50.41           N  
ATOM    694  CA  GLY L  92      17.339  34.073  33.717  1.00 54.28           C  
ATOM    695  C   GLY L  92      17.195  32.937  32.757  1.00 50.29           C  
ATOM    696  O   GLY L  92      17.025  31.797  33.180  1.00 51.48           O  
ATOM    697  N   TYR L  93      17.192  33.215  31.434  1.00 47.73           N  
ATOM    698  CA  TYR L  93      17.167  32.113  30.515  1.00 46.27           C  
ATOM    699  CB  TYR L  93      15.888  32.036  29.644  1.00 48.73           C  
ATOM    700  CG  TYR L  93      16.105  31.034  28.552  1.00 59.60           C  
ATOM    701  CD1 TYR L  93      16.228  29.685  28.811  1.00 58.44           C  
ATOM    702  CD2 TYR L  93      16.171  31.463  27.244  1.00 63.25           C  
ATOM    703  CE1 TYR L  93      16.432  28.790  27.783  1.00 67.09           C  
ATOM    704  CE2 TYR L  93      16.373  30.574  26.215  1.00 63.89           C  
ATOM    705  CZ  TYR L  93      16.506  29.237  26.484  1.00 68.36           C  
ATOM    706  OH  TYR L  93      16.714  28.326  25.427  1.00 72.95           O  
ATOM    707  C   TYR L  93      18.362  32.174  29.615  1.00 47.75           C  
ATOM    708  O   TYR L  93      18.310  32.642  28.480  1.00 49.02           O  
ATOM    709  N   PRO L  94      19.474  31.740  30.114  1.00 51.64           N  
ATOM    710  CA  PRO L  94      20.554  31.482  29.214  1.00 51.52           C  
ATOM    711  CD  PRO L  94      19.949  32.296  31.373  1.00 52.43           C  
ATOM    712  CB  PRO L  94      21.839  31.654  30.017  1.00 52.49           C  
ATOM    713  CG  PRO L  94      21.440  32.599  31.159  1.00 53.59           C  
ATOM    714  C   PRO L  94      20.249  30.063  28.944  1.00 47.75           C  
ATOM    715  O   PRO L  94      19.310  29.580  29.575  1.00 50.03           O  
ATOM    716  N   PRO L  95      20.923  29.367  28.093  1.00 39.98           N  
ATOM    717  CA  PRO L  95      20.670  27.967  28.090  1.00 35.37           C  
ATOM    718  CD  PRO L  95      21.378  29.869  26.809  1.00 35.08           C  
ATOM    719  CB  PRO L  95      21.427  27.430  26.879  1.00 31.45           C  
ATOM    720  CG  PRO L  95      21.433  28.625  25.904  1.00 27.76           C  
ATOM    721  C   PRO L  95      21.193  27.568  29.437  1.00 32.49           C  
ATOM    722  O   PRO L  95      22.057  28.272  29.954  1.00 32.98           O  
ATOM    723  N   LEU L  96      20.672  26.497  30.059  1.00 29.15           N  
ATOM    724  CA  LEU L  96      21.147  26.150  31.370  1.00 25.36           C  
ATOM    725  CB  LEU L  96      20.284  25.076  32.016  1.00 24.19           C  
ATOM    726  CG  LEU L  96      18.856  25.634  32.041  1.00 40.25           C  
ATOM    727  CD1 LEU L  96      17.925  24.809  32.933  1.00 29.65           C  
ATOM    728  CD2 LEU L  96      18.879  27.130  32.381  1.00 40.60           C  
ATOM    729  C   LEU L  96      22.550  25.701  31.198  1.00 25.35           C  
ATOM    730  O   LEU L  96      22.886  25.146  30.152  1.00 21.96           O  
ATOM    731  N   THR L  97      23.430  25.913  32.202  1.00 31.37           N  
ATOM    732  CA  THR L  97      24.756  25.733  31.704  1.00 30.88           C  
ATOM    733  CB  THR L  97      25.527  27.017  31.601  1.00 31.11           C  
ATOM    734  OG1 THR L  97      25.674  27.604  32.886  1.00 32.14           O  
ATOM    735  CG2 THR L  97      24.768  27.978  30.673  1.00 31.38           C  
ATOM    736  C   THR L  97      25.446  24.908  32.752  1.00 30.08           C  
ATOM    737  O   THR L  97      25.269  25.158  33.943  1.00 29.90           O  
ATOM    738  N   PHE L  98      26.239  23.892  32.345  1.00 29.89           N  
ATOM    739  CA  PHE L  98      26.953  23.089  33.304  1.00 30.14           C  
ATOM    740  CB  PHE L  98      26.875  21.564  33.092  1.00 30.00           C  
ATOM    741  CG  PHE L  98      25.543  20.992  33.433  1.00 30.18           C  
ATOM    742  CD1 PHE L  98      24.552  20.880  32.489  1.00 28.90           C  
ATOM    743  CD2 PHE L  98      25.296  20.539  34.706  1.00 29.43           C  
ATOM    744  CE1 PHE L  98      23.331  20.336  32.818  1.00 28.72           C  
ATOM    745  CE2 PHE L  98      24.079  19.995  35.040  1.00 29.03           C  
ATOM    746  CZ  PHE L  98      23.089  19.894  34.096  1.00 29.12           C  
ATOM    747  C   PHE L  98      28.416  23.367  33.149  1.00 30.28           C  
ATOM    748  O   PHE L  98      28.885  23.738  32.073  1.00 31.13           O  
ATOM    749  N   GLY L  99      29.180  23.195  34.246  1.00 30.48           N  
ATOM    750  CA  GLY L  99      30.603  23.363  34.194  1.00 29.99           C  
ATOM    751  C   GLY L  99      31.182  22.071  33.692  1.00 30.73           C  
ATOM    752  O   GLY L  99      30.482  21.067  33.576  1.00 30.74           O  
ATOM    753  N   GLY L 100      32.495  22.083  33.390  1.00 31.07           N  
ATOM    754  CA  GLY L 100      33.249  20.970  32.876  1.00 32.00           C  
ATOM    755  C   GLY L 100      33.346  19.874  33.893  1.00 32.15           C  
ATOM    756  O   GLY L 100      33.456  18.704  33.533  1.00 32.82           O  
ATOM    757  N   GLY L 101      33.389  20.212  35.196  1.00 31.89           N  
ATOM    758  CA  GLY L 101      33.453  19.186  36.202  1.00 32.05           C  
ATOM    759  C   GLY L 101      34.810  19.149  36.833  1.00 32.66           C  
ATOM    760  O   GLY L 101      35.810  19.554  36.243  1.00 33.34           O  
ATOM    761  N   THR L 102      34.845  18.673  38.095  1.00 32.60           N  
ATOM    762  CA  THR L 102      36.058  18.491  38.837  1.00 32.55           C  
ATOM    763  CB  THR L 102      36.114  19.303  40.102  1.00 32.50           C  
ATOM    764  OG1 THR L 102      36.018  20.687  39.799  1.00 31.91           O  
ATOM    765  CG2 THR L 102      37.434  19.009  40.834  1.00 32.57           C  
ATOM    766  C   THR L 102      36.074  17.052  39.247  1.00 33.39           C  
ATOM    767  O   THR L 102      35.117  16.563  39.848  1.00 32.57           O  
ATOM    768  N   LYS L 103      37.170  16.336  38.920  1.00 34.12           N  
ATOM    769  CA  LYS L 103      37.308  14.950  39.268  1.00 35.49           C  
ATOM    770  CB  LYS L 103      38.240  14.163  38.332  1.00 36.70           C  
ATOM    771  CG  LYS L 103      37.753  13.972  36.903  1.00 39.76           C  
ATOM    772  CD  LYS L 103      36.534  13.070  36.771  1.00 42.09           C  
ATOM    773  CE  LYS L 103      36.173  12.795  35.315  1.00 44.90           C  
ATOM    774  NZ  LYS L 103      37.283  12.079  34.655  1.00 45.54           N1+
ATOM    775  C   LYS L 103      38.035  14.917  40.565  1.00 35.30           C  
ATOM    776  O   LYS L 103      39.106  15.513  40.699  1.00 35.92           O  
ATOM    777  N   LEU L 104      37.483  14.209  41.562  1.00 35.22           N  
ATOM    778  CA  LEU L 104      38.174  14.144  42.813  1.00 36.32           C  
ATOM    779  CB  LEU L 104      37.290  14.509  44.018  1.00 36.27           C  
ATOM    780  CG  LEU L 104      38.026  14.437  45.367  1.00 36.81           C  
ATOM    781  CD1 LEU L 104      39.213  15.412  45.417  1.00 36.68           C  
ATOM    782  CD2 LEU L 104      37.052  14.636  46.538  1.00 36.90           C  
ATOM    783  C   LEU L 104      38.644  12.740  42.996  1.00 36.93           C  
ATOM    784  O   LEU L 104      37.855  11.792  42.979  1.00 36.94           O  
ATOM    785  N   GLU L 105      39.963  12.571  43.175  1.00 37.95           N  
ATOM    786  CA  GLU L 105      40.513  11.264  43.368  1.00 39.63           C  
ATOM    787  CB  GLU L 105      41.720  10.983  42.454  1.00 40.88           C  
ATOM    788  CG  GLU L 105      41.333  10.943  40.973  1.00 43.81           C  
ATOM    789  CD  GLU L 105      42.592  10.822  40.130  1.00 46.61           C  
ATOM    790  OE1 GLU L 105      43.473  11.719  40.244  1.00 47.28           O  
ATOM    791  OE2 GLU L 105      42.688   9.836  39.356  1.00 48.67           O1-
ATOM    792  C   GLU L 105      40.964  11.182  44.791  1.00 39.61           C  
ATOM    793  O   GLU L 105      41.473  12.150  45.352  1.00 39.30           O  
ATOM    794  N   MET L 106      40.751  10.015  45.428  1.00 40.07           N  
ATOM    795  CA  MET L 106      41.158   9.859  46.794  1.00 41.23           C  
ATOM    796  CB  MET L 106      40.262   8.907  47.606  1.00 41.51           C  
ATOM    797  CG  MET L 106      40.357   7.441  47.180  1.00 24.94           C  
ATOM    798  SD  MET L 106      39.304   6.317  48.151  1.00  0.00           S  
ATOM    799  CE  MET L 106      39.941   4.780  47.422  1.00  0.00           C  
ATOM    800  C   MET L 106      42.528   9.282  46.764  1.00 41.61           C  
ATOM    801  O   MET L 106      42.788   8.298  46.074  1.00 41.02           O  
ATOM    802  N   LYS L 107      43.446   9.903  47.522  1.00 27.23           N  
ATOM    803  CA  LYS L 107      44.807   9.478  47.551  1.00 28.45           C  
ATOM    804  CB  LYS L 107      45.752  10.668  47.776  1.00 29.54           C  
ATOM    805  CG  LYS L 107      47.223  10.397  47.476  1.00 31.75           C  
ATOM    806  CD  LYS L 107      48.011  11.689  47.245  1.00 34.19           C  
ATOM    807  CE  LYS L 107      47.702  12.780  48.271  1.00 36.31           C  
ATOM    808  NZ  LYS L 107      48.247  14.077  47.815  1.00 36.78           N1+
ATOM    809  C   LYS L 107      44.952   8.495  48.705  1.00 28.28           C  
ATOM    810  O   LYS L 107      44.709   8.903  49.873  1.00 29.42           O  
ATOM    811  OXT LYS L 107      45.303   7.317  48.427  1.00  0.00           O1-
TER     812      LYS L 107 
ATOM    813  N   VAL H 108       9.987   8.506  43.823  1.00 49.97           N1+
ATOM    814  CA  VAL H 108       9.952   9.006  42.432  1.00 47.76           C  
ATOM    815  CB  VAL H 108      10.360  10.450  42.396  1.00 47.64           C  
ATOM    816  CG1 VAL H 108      11.764  10.565  42.993  1.00 46.45           C  
ATOM    817  CG2 VAL H 108      10.275  10.972  40.953  1.00 46.62           C  
ATOM    818  C   VAL H 108      10.836   8.200  41.536  1.00 46.89           C  
ATOM    819  O   VAL H 108      11.968   7.870  41.891  1.00 46.81           O  
ATOM    820  N   GLN H 109      10.307   7.822  40.355  1.00 45.46           N  
ATOM    821  CA  GLN H 109      11.076   7.071  39.407  1.00 44.42           C  
ATOM    822  CB  GLN H 109      10.633   5.613  39.196  1.00 45.53           C  
ATOM    823  CG  GLN H 109      10.953   4.642  40.330  1.00 48.67           C  
ATOM    824  CD  GLN H 109      10.573   3.258  39.818  1.00 51.39           C  
ATOM    825  OE1 GLN H 109       9.604   3.100  39.076  1.00 61.82           O  
ATOM    826  NE2 GLN H 109      11.370   2.229  40.209  1.00 59.90           N  
ATOM    827  C   GLN H 109      10.898   7.695  38.065  1.00 42.41           C  
ATOM    828  O   GLN H 109       9.816   8.172  37.722  1.00 42.21           O  
ATOM    829  N   LEU H 110      11.989   7.723  37.278  1.00 41.22           N  
ATOM    830  CA  LEU H 110      11.921   8.187  35.925  1.00 40.33           C  
ATOM    831  CB  LEU H 110      12.654   9.522  35.695  1.00 39.79           C  
ATOM    832  CG  LEU H 110      12.075  10.688  36.522  1.00 39.69           C  
ATOM    833  CD1 LEU H 110      12.836  11.996  36.257  1.00 39.34           C  
ATOM    834  CD2 LEU H 110      10.558  10.834  36.323  1.00 39.04           C  
ATOM    835  C   LEU H 110      12.606   7.133  35.112  1.00 39.81           C  
ATOM    836  O   LEU H 110      13.780   6.842  35.334  1.00 39.73           O  
ATOM    837  N   VAL H 111      11.889   6.498  34.162  1.00 39.47           N  
ATOM    838  CA  VAL H 111      12.551   5.492  33.377  1.00 39.63           C  
ATOM    839  CB  VAL H 111      11.957   4.122  33.485  1.00 40.99           C  
ATOM    840  CG1 VAL H 111      12.206   3.607  34.907  1.00 56.70           C  
ATOM    841  CG2 VAL H 111      10.473   4.196  33.094  1.00 56.83           C  
ATOM    842  C   VAL H 111      12.507   5.883  31.938  1.00 38.37           C  
ATOM    843  O   VAL H 111      11.440   6.085  31.360  1.00 38.07           O  
ATOM    844  N   GLU H 112      13.702   5.993  31.324  1.00 37.84           N  
ATOM    845  CA  GLU H 112      13.811   6.370  29.945  1.00 37.60           C  
ATOM    846  CB  GLU H 112      15.083   7.181  29.632  1.00 37.66           C  
ATOM    847  CG  GLU H 112      15.166   8.528  30.360  1.00 37.28           C  
ATOM    848  CD  GLU H 112      15.767   8.291  31.741  1.00 37.98           C  
ATOM    849  OE1 GLU H 112      16.020   7.104  32.073  1.00 39.34           O  
ATOM    850  OE2 GLU H 112      15.987   9.288  32.480  1.00 37.60           O1-
ATOM    851  C   GLU H 112      13.857   5.130  29.108  1.00 37.78           C  
ATOM    852  O   GLU H 112      14.245   4.063  29.578  1.00 37.63           O  
ATOM    853  N   SER H 113      13.438   5.247  27.831  1.00 37.35           N  
ATOM    854  CA  SER H 113      13.476   4.131  26.925  1.00 37.80           C  
ATOM    855  CB  SER H 113      12.237   3.222  27.028  1.00 37.99           C  
ATOM    856  OG  SER H 113      11.081   3.929  26.603  1.00 39.64           O  
ATOM    857  C   SER H 113      13.494   4.677  25.528  1.00 37.79           C  
ATOM    858  O   SER H 113      13.286   5.871  25.314  1.00 37.42           O  
ATOM    859  N   GLY H 114      13.759   3.804  24.529  1.00 38.21           N  
ATOM    860  CA  GLY H 114      13.702   4.212  23.149  1.00 38.33           C  
ATOM    861  C   GLY H 114      15.061   4.510  22.583  1.00 39.15           C  
ATOM    862  O   GLY H 114      15.170   4.838  21.401  1.00 39.71           O  
ATOM    863  N   GLY H 115      16.141   4.404  23.380  1.00 39.34           N  
ATOM    864  CA  GLY H 115      17.440   4.706  22.839  1.00 39.46           C  
ATOM    865  C   GLY H 115      17.872   3.588  21.939  1.00 39.80           C  
ATOM    866  O   GLY H 115      17.413   2.454  22.065  1.00 40.12           O  
ATOM    867  N   GLY H 116      18.799   3.880  21.003  1.00 39.06           N  
ATOM    868  CA  GLY H 116      19.237   2.847  20.108  1.00 38.67           C  
ATOM    869  C   GLY H 116      20.158   3.443  19.091  1.00 38.74           C  
ATOM    870  O   GLY H 116      20.500   4.622  19.166  1.00 38.90           O  
ATOM    871  N   LEU H 117      20.606   2.611  18.124  1.00 38.73           N  
ATOM    872  CA  LEU H 117      21.462   3.059  17.059  1.00 38.88           C  
ATOM    873  CB  LEU H 117      22.335   1.959  16.422  1.00 38.68           C  
ATOM    874  CG  LEU H 117      23.534   1.487  17.258  1.00 38.79           C  
ATOM    875  CD1 LEU H 117      24.615   2.576  17.358  1.00 38.03           C  
ATOM    876  CD2 LEU H 117      23.080   0.949  18.620  1.00 38.93           C  
ATOM    877  C   LEU H 117      20.608   3.583  15.952  1.00 39.31           C  
ATOM    878  O   LEU H 117      19.572   3.008  15.625  1.00 40.35           O  
ATOM    879  N   VAL H 118      21.032   4.716  15.357  1.00 39.28           N  
ATOM    880  CA  VAL H 118      20.331   5.272  14.237  1.00 39.55           C  
ATOM    881  CB  VAL H 118      19.352   6.342  14.612  1.00 39.09           C  
ATOM    882  CG1 VAL H 118      18.751   6.938  13.331  1.00 39.66           C  
ATOM    883  CG2 VAL H 118      18.311   5.720  15.550  1.00 39.36           C  
ATOM    884  C   VAL H 118      21.357   5.908  13.357  1.00 40.29           C  
ATOM    885  O   VAL H 118      22.361   6.431  13.838  1.00 40.26           O  
ATOM    886  N   GLN H 119      21.135   5.881  12.029  1.00 41.88           N  
ATOM    887  CA  GLN H 119      22.091   6.493  11.152  1.00 43.73           C  
ATOM    888  CB  GLN H 119      22.153   5.894   9.738  1.00 45.43           C  
ATOM    889  CG  GLN H 119      22.718   4.471   9.740  1.00 49.10           C  
ATOM    890  CD  GLN H 119      23.066   4.085   8.311  1.00 51.03           C  
ATOM    891  OE1 GLN H 119      23.205   2.904   7.997  1.00 36.67           O  
ATOM    892  NE2 GLN H 119      23.227   5.100   7.420  1.00 33.44           N  
ATOM    893  C   GLN H 119      21.794   7.954  11.078  1.00 42.61           C  
ATOM    894  O   GLN H 119      20.709   8.406  11.442  1.00 42.56           O  
ATOM    895  N   PRO H 120      22.755   8.708  10.622  1.00 42.61           N  
ATOM    896  CA  PRO H 120      22.596  10.132  10.573  1.00 42.09           C  
ATOM    897  CD  PRO H 120      24.150   8.314  10.730  1.00 42.84           C  
ATOM    898  CB  PRO H 120      23.969  10.684  10.199  1.00 42.81           C  
ATOM    899  CG  PRO H 120      24.941   9.633  10.772  1.00 43.79           C  
ATOM    900  C   PRO H 120      21.490  10.529   9.653  1.00 42.47           C  
ATOM    901  O   PRO H 120      21.320   9.896   8.612  1.00 43.11           O  
ATOM    902  N   GLY H 121      20.724  11.571  10.034  1.00 41.36           N  
ATOM    903  CA  GLY H 121      19.641  12.057   9.231  1.00 41.83           C  
ATOM    904  C   GLY H 121      18.398  11.314   9.606  1.00 41.68           C  
ATOM    905  O   GLY H 121      17.315  11.609   9.104  1.00 42.55           O  
ATOM    906  N   GLY H 122      18.524  10.329  10.516  1.00 40.62           N  
ATOM    907  CA  GLY H 122      17.392   9.543  10.913  1.00 40.03           C  
ATOM    908  C   GLY H 122      16.710  10.218  12.057  1.00 40.03           C  
ATOM    909  O   GLY H 122      17.108  11.300  12.488  1.00 39.14           O  
ATOM    910  N   SER H 123      15.646   9.573  12.578  1.00 40.26           N  
ATOM    911  CA  SER H 123      14.913  10.134  13.672  1.00 40.88           C  
ATOM    912  CB  SER H 123      13.596  10.796  13.237  1.00 41.72           C  
ATOM    913  OG  SER H 123      12.772   9.849  12.575  1.00 44.43           O  
ATOM    914  C   SER H 123      14.582   9.041  14.639  1.00 40.20           C  
ATOM    915  O   SER H 123      14.567   7.862  14.291  1.00 39.81           O  
ATOM    916  N   ARG H 124      14.354   9.419  15.912  1.00 39.24           N  
ATOM    917  CA  ARG H 124      13.959   8.462  16.907  1.00 38.75           C  
ATOM    918  CB  ARG H 124      15.114   7.686  17.562  1.00 39.11           C  
ATOM    919  CG  ARG H 124      15.738   6.666  16.612  1.00 41.14           C  
ATOM    920  CD  ARG H 124      14.794   5.536  16.189  1.00  0.00           C  
ATOM    921  NE  ARG H 124      14.606   4.623  17.352  1.00  0.00           N  
ATOM    922  CZ  ARG H 124      14.098   3.370  17.153  1.00  0.00           C  
ATOM    923  NH1 ARG H 124      13.750   2.965  15.896  1.00  0.00           N1+
ATOM    924  NH2 ARG H 124      13.928   2.522  18.207  1.00  0.00           N  
ATOM    925  C   ARG H 124      13.222   9.196  17.978  1.00 37.85           C  
ATOM    926  O   ARG H 124      13.331  10.416  18.097  1.00 37.88           O  
ATOM    927  N   LYS H 125      12.425   8.460  18.780  1.00 36.78           N  
ATOM    928  CA  LYS H 125      11.646   9.087  19.808  1.00 36.25           C  
ATOM    929  CB  LYS H 125      10.132   8.894  19.609  1.00 36.74           C  
ATOM    930  CG  LYS H 125       9.255   9.756  20.519  1.00 38.75           C  
ATOM    931  CD  LYS H 125       7.798   9.808  20.058  1.00 41.39           C  
ATOM    932  CE  LYS H 125       6.900  10.691  20.926  1.00 43.09           C  
ATOM    933  NZ  LYS H 125       5.532  10.741  20.362  1.00 43.56           N1+
ATOM    934  C   LYS H 125      12.002   8.461  21.120  1.00 35.25           C  
ATOM    935  O   LYS H 125      12.064   7.239  21.248  1.00 34.79           O  
ATOM    936  N   LEU H 126      12.240   9.311  22.138  1.00 34.01           N  
ATOM    937  CA  LEU H 126      12.604   8.869  23.455  1.00 33.79           C  
ATOM    938  CB  LEU H 126      13.692   9.741  24.102  1.00 33.47           C  
ATOM    939  CG  LEU H 126      15.049   9.719  23.379  1.00 34.06           C  
ATOM    940  CD1 LEU H 126      16.069  10.619  24.086  1.00 33.55           C  
ATOM    941  CD2 LEU H 126      15.577   8.288  23.222  1.00 34.66           C  
ATOM    942  C   LEU H 126      11.405   9.030  24.333  1.00 33.73           C  
ATOM    943  O   LEU H 126      10.597   9.933  24.136  1.00 33.93           O  
ATOM    944  N   SER H 127      11.255   8.138  25.333  1.00 34.22           N  
ATOM    945  CA  SER H 127      10.146   8.259  26.234  1.00 35.71           C  
ATOM    946  CB  SER H 127       9.099   7.140  26.082  1.00 36.28           C  
ATOM    947  OG  SER H 127       8.482   7.222  24.804  1.00 38.40           O  
ATOM    948  C   SER H 127      10.682   8.201  27.632  1.00 36.27           C  
ATOM    949  O   SER H 127      11.721   7.596  27.893  1.00 37.14           O  
ATOM    950  N   CYS H 128       9.981   8.877  28.563  1.00 36.52           N  
ATOM    951  CA  CYS H 128      10.349   8.911  29.950  1.00 36.98           C  
ATOM    952  CB  CYS H 128      10.899  10.296  30.351  1.00 37.09           C  
ATOM    953  SG  CYS H 128      11.130  10.546  32.134  1.00 39.21           S  
ATOM    954  C   CYS H 128       9.091   8.659  30.724  1.00 37.40           C  
ATOM    955  O   CYS H 128       8.170   9.472  30.694  1.00 36.58           O  
ATOM    956  N   ALA H 129       9.021   7.522  31.447  1.00 37.71           N  
ATOM    957  CA  ALA H 129       7.833   7.210  32.191  1.00 38.10           C  
ATOM    958  CB  ALA H 129       7.523   5.705  32.230  1.00 38.63           C  
ATOM    959  C   ALA H 129       8.054   7.664  33.597  1.00 38.36           C  
ATOM    960  O   ALA H 129       9.045   7.301  34.228  1.00 38.50           O  
ATOM    961  N   ALA H 130       7.117   8.468  34.136  1.00 37.89           N  
ATOM    962  CA  ALA H 130       7.321   9.008  35.450  1.00 38.48           C  
ATOM    963  CB  ALA H 130       7.211  10.541  35.497  1.00 37.78           C  
ATOM    964  C   ALA H 130       6.284   8.465  36.381  1.00 39.76           C  
ATOM    965  O   ALA H 130       5.134   8.258  35.996  1.00 39.93           O  
ATOM    966  N   SER H 131       6.693   8.198  37.642  1.00 40.77           N  
ATOM    967  CA  SER H 131       5.769   7.716  38.629  1.00 41.54           C  
ATOM    968  CB  SER H 131       5.634   6.183  38.652  1.00 41.96           C  
ATOM    969  OG  SER H 131       6.865   5.591  39.046  1.00 42.53           O  
ATOM    970  C   SER H 131       6.266   8.136  39.979  1.00 41.81           C  
ATOM    971  O   SER H 131       7.435   8.485  40.143  1.00 41.62           O  
ATOM    972  N   GLY H 132       5.374   8.132  40.986  1.00 16.23           N  
ATOM    973  CA  GLY H 132       5.789   8.464  42.317  1.00 14.17           C  
ATOM    974  C   GLY H 132       5.474   9.895  42.620  1.00 17.29           C  
ATOM    975  O   GLY H 132       5.507  10.297  43.782  1.00 20.57           O  
ATOM    976  N   PHE H 133       5.160  10.713  41.597  1.00 17.51           N  
ATOM    977  CA  PHE H 133       4.861  12.085  41.885  1.00 14.85           C  
ATOM    978  CB  PHE H 133       6.088  13.018  41.798  1.00 10.87           C  
ATOM    979  CG  PHE H 133       6.638  13.003  40.412  1.00  9.18           C  
ATOM    980  CD1 PHE H 133       7.356  11.921  39.957  1.00  8.25           C  
ATOM    981  CD2 PHE H 133       6.461  14.082  39.576  1.00 11.02           C  
ATOM    982  CE1 PHE H 133       7.874  11.905  38.683  1.00 13.11           C  
ATOM    983  CE2 PHE H 133       6.977  14.073  38.301  1.00 10.98           C  
ATOM    984  CZ  PHE H 133       7.683  12.983  37.852  1.00 12.59           C  
ATOM    985  C   PHE H 133       3.812  12.565  40.934  1.00 16.01           C  
ATOM    986  O   PHE H 133       3.449  11.871  39.983  1.00 18.80           O  
ATOM    987  N   THR H 134       3.282  13.780  41.190  1.00 17.21           N  
ATOM    988  CA  THR H 134       2.256  14.314  40.345  1.00 16.79           C  
ATOM    989  CB  THR H 134       1.403  15.342  41.033  1.00 20.64           C  
ATOM    990  OG1 THR H 134       0.811  14.780  42.194  1.00 24.44           O  
ATOM    991  CG2 THR H 134       0.301  15.804  40.064  1.00 18.19           C  
ATOM    992  C   THR H 134       2.967  14.977  39.209  1.00 15.21           C  
ATOM    993  O   THR H 134       3.475  16.090  39.323  1.00 18.03           O  
ATOM    994  N   PHE H 135       2.971  14.290  38.057  1.00 13.89           N  
ATOM    995  CA  PHE H 135       3.683  14.671  36.873  1.00 11.63           C  
ATOM    996  CB  PHE H 135       3.460  13.662  35.729  1.00  7.88           C  
ATOM    997  CG  PHE H 135       4.212  14.085  34.511  1.00  8.61           C  
ATOM    998  CD1 PHE H 135       5.571  13.896  34.428  1.00 11.51           C  
ATOM    999  CD2 PHE H 135       3.556  14.648  33.439  1.00  6.58           C  
ATOM   1000  CE1 PHE H 135       6.268  14.277  33.305  1.00  9.91           C  
ATOM   1001  CE2 PHE H 135       4.246  15.032  32.313  1.00  9.21           C  
ATOM   1002  CZ  PHE H 135       5.606  14.847  32.245  1.00 11.00           C  
ATOM   1003  C   PHE H 135       3.208  16.005  36.398  1.00 15.35           C  
ATOM   1004  O   PHE H 135       4.008  16.864  36.032  1.00 17.26           O  
ATOM   1005  N   ARG H 136       1.888  16.240  36.435  1.00 15.57           N  
ATOM   1006  CA  ARG H 136       1.327  17.432  35.863  1.00 17.03           C  
ATOM   1007  CB  ARG H 136      -0.211  17.492  35.932  1.00 19.55           C  
ATOM   1008  CG  ARG H 136      -0.797  17.464  37.344  1.00 19.48           C  
ATOM   1009  CD  ARG H 136      -2.320  17.617  37.357  1.00  0.00           C  
ATOM   1010  NE  ARG H 136      -2.913  16.315  36.942  1.00  0.00           N  
ATOM   1011  CZ  ARG H 136      -4.215  16.249  36.533  1.00  0.00           C  
ATOM   1012  NH1 ARG H 136      -4.966  17.386  36.444  1.00  0.00           N1+
ATOM   1013  NH2 ARG H 136      -4.766  15.041  36.215  1.00  0.00           N  
ATOM   1014  C   ARG H 136       1.878  18.656  36.529  1.00 16.75           C  
ATOM   1015  O   ARG H 136       1.936  19.720  35.918  1.00 16.91           O  
ATOM   1016  N   ARG H 137       2.237  18.552  37.817  1.00 16.65           N  
ATOM   1017  CA  ARG H 137       2.724  19.654  38.601  1.00 16.98           C  
ATOM   1018  CB  ARG H 137       2.710  19.360  40.110  1.00 21.53           C  
ATOM   1019  CG  ARG H 137       1.293  19.137  40.643  1.00 35.70           C  
ATOM   1020  CD  ARG H 137       1.176  19.227  42.164  1.00 47.20           C  
ATOM   1021  NE  ARG H 137       1.969  18.113  42.754  1.00 54.22           N  
ATOM   1022  CZ  ARG H 137       2.351  18.178  44.062  1.00 56.14           C  
ATOM   1023  NH1 ARG H 137       2.032  19.272  44.811  1.00 57.10           N1+
ATOM   1024  NH2 ARG H 137       3.051  17.148  44.620  1.00 53.50           N  
ATOM   1025  C   ARG H 137       4.109  20.113  38.230  1.00 16.89           C  
ATOM   1026  O   ARG H 137       4.446  21.268  38.485  1.00 15.60           O  
ATOM   1027  N   PHE H 138       4.971  19.248  37.658  1.00 14.13           N  
ATOM   1028  CA  PHE H 138       6.341  19.663  37.518  1.00 13.43           C  
ATOM   1029  CB  PHE H 138       7.324  18.622  38.081  1.00 11.94           C  
ATOM   1030  CG  PHE H 138       7.080  18.510  39.545  1.00 10.54           C  
ATOM   1031  CD1 PHE H 138       6.005  17.794  40.017  1.00  9.89           C  
ATOM   1032  CD2 PHE H 138       7.931  19.111  40.442  1.00 10.16           C  
ATOM   1033  CE1 PHE H 138       5.779  17.686  41.369  1.00  8.30           C  
ATOM   1034  CE2 PHE H 138       7.710  19.006  41.795  1.00  6.74           C  
ATOM   1035  CZ  PHE H 138       6.631  18.293  42.259  1.00  9.65           C  
ATOM   1036  C   PHE H 138       6.763  19.900  36.108  1.00  9.13           C  
ATOM   1037  O   PHE H 138       6.255  19.308  35.153  1.00  9.05           O  
ATOM   1038  N   GLY H 139       7.734  20.829  35.971  1.00 33.11           N  
ATOM   1039  CA  GLY H 139       8.362  21.036  34.701  1.00 31.95           C  
ATOM   1040  C   GLY H 139       9.275  19.864  34.517  1.00 31.69           C  
ATOM   1041  O   GLY H 139       9.710  19.248  35.492  1.00 31.50           O  
ATOM   1042  N   MET H 140       9.612  19.541  33.257  1.00 31.14           N  
ATOM   1043  CA  MET H 140      10.445  18.398  33.018  1.00 31.20           C  
ATOM   1044  CB  MET H 140       9.676  17.222  32.392  1.00 31.53           C  
ATOM   1045  CG  MET H 140       8.573  16.673  33.299  1.00 32.48           C  
ATOM   1046  SD  MET H 140       9.168  15.935  34.850  1.00 34.73           S  
ATOM   1047  CE  MET H 140       9.877  14.450  34.085  1.00 32.38           C  
ATOM   1048  C   MET H 140      11.514  18.798  32.052  1.00 31.07           C  
ATOM   1049  O   MET H 140      11.316  19.690  31.229  1.00 30.83           O  
ATOM   1050  N   HIS H 141      12.687  18.129  32.131  1.00 31.01           N  
ATOM   1051  CA  HIS H 141      13.793  18.484  31.286  1.00 30.40           C  
ATOM   1052  ND1 HIS H 141      13.931  20.971  33.584  1.00  0.00           N  
ATOM   1053  CG  HIS H 141      14.606  20.623  32.436  1.00 23.01           C  
ATOM   1054  CB  HIS H 141      14.922  19.220  32.030  1.00 30.95           C  
ATOM   1055  NE2 HIS H 141      14.468  22.869  32.560  1.00  0.00           N  
ATOM   1056  CD2 HIS H 141      14.928  21.792  31.823  1.00 23.10           C  
ATOM   1057  CE1 HIS H 141      13.879  22.326  33.608  1.00 21.01           C  
ATOM   1058  C   HIS H 141      14.449  17.264  30.716  1.00 30.18           C  
ATOM   1059  O   HIS H 141      14.227  16.135  31.155  1.00 29.62           O  
ATOM   1060  N   TRP H 142      15.270  17.493  29.668  1.00 29.60           N  
ATOM   1061  CA  TRP H 142      16.089  16.465  29.097  1.00 29.59           C  
ATOM   1062  CB  TRP H 142      15.764  16.133  27.630  1.00 29.50           C  
ATOM   1063  CG  TRP H 142      14.450  15.419  27.401  1.00 30.46           C  
ATOM   1064  CD2 TRP H 142      14.271  14.003  27.557  1.00 30.46           C  
ATOM   1065  CD1 TRP H 142      13.244  15.919  27.005  1.00 30.45           C  
ATOM   1066  NE1 TRP H 142      12.327  14.901  26.893  1.00 31.22           N  
ATOM   1067  CE2 TRP H 142      12.947  13.716  27.232  1.00 31.15           C  
ATOM   1068  CE3 TRP H 142      15.141  13.024  27.936  1.00 30.60           C  
ATOM   1069  CZ2 TRP H 142      12.474  12.434  27.278  1.00 30.99           C  
ATOM   1070  CZ3 TRP H 142      14.663  11.734  27.989  1.00 31.38           C  
ATOM   1071  CH2 TRP H 142      13.354  11.447  27.664  1.00 31.40           C  
ATOM   1072  C   TRP H 142      17.496  16.988  29.132  1.00 30.15           C  
ATOM   1073  O   TRP H 142      17.748  18.138  28.777  1.00 29.66           O  
ATOM   1074  N   VAL H 143      18.451  16.151  29.592  1.00 30.32           N  
ATOM   1075  CA  VAL H 143      19.839  16.523  29.650  1.00 30.15           C  
ATOM   1076  CB  VAL H 143      20.349  16.709  31.055  1.00 29.96           C  
ATOM   1077  CG1 VAL H 143      21.853  17.033  31.009  1.00 29.69           C  
ATOM   1078  CG2 VAL H 143      19.505  17.789  31.754  1.00 30.00           C  
ATOM   1079  C   VAL H 143      20.604  15.387  29.046  1.00 30.62           C  
ATOM   1080  O   VAL H 143      20.215  14.229  29.194  1.00 31.13           O  
ATOM   1081  N   ARG H 144      21.713  15.685  28.338  1.00 30.70           N  
ATOM   1082  CA  ARG H 144      22.448  14.605  27.736  1.00 31.12           C  
ATOM   1083  CB  ARG H 144      22.370  14.557  26.202  1.00 31.73           C  
ATOM   1084  CG  ARG H 144      22.886  15.797  25.473  1.00 31.13           C  
ATOM   1085  CD  ARG H 144      22.665  15.696  23.963  1.00 33.23           C  
ATOM   1086  NE  ARG H 144      23.070  16.988  23.345  1.00 35.35           N  
ATOM   1087  CZ  ARG H 144      22.826  17.216  22.022  1.00 35.44           C  
ATOM   1088  NH1 ARG H 144      22.195  16.271  21.267  1.00 34.86           N1+
ATOM   1089  NH2 ARG H 144      23.214  18.390  21.445  1.00 35.34           N  
ATOM   1090  C   ARG H 144      23.885  14.681  28.140  1.00 31.58           C  
ATOM   1091  O   ARG H 144      24.376  15.723  28.572  1.00 31.12           O  
ATOM   1092  N   GLN H 145      24.585  13.529  28.050  1.00 32.81           N  
ATOM   1093  CA  GLN H 145      25.976  13.475  28.393  1.00 33.91           C  
ATOM   1094  CB  GLN H 145      26.250  12.683  29.685  1.00 33.73           C  
ATOM   1095  CG  GLN H 145      27.686  12.801  30.202  1.00 34.35           C  
ATOM   1096  CD  GLN H 145      27.708  12.244  31.621  1.00 34.71           C  
ATOM   1097  OE1 GLN H 145      26.846  11.454  32.005  1.00 34.57           O  
ATOM   1098  NE2 GLN H 145      28.712  12.682  32.429  1.00 34.09           N  
ATOM   1099  C   GLN H 145      26.696  12.821  27.259  1.00 34.57           C  
ATOM   1100  O   GLN H 145      26.378  11.703  26.856  1.00 34.42           O  
ATOM   1101  N   SER H 146      27.710  13.533  26.737  1.00 36.61           N  
ATOM   1102  CA  SER H 146      28.496  13.160  25.597  1.00 38.71           C  
ATOM   1103  CB  SER H 146      29.232  14.386  25.025  1.00 38.76           C  
ATOM   1104  OG  SER H 146      30.014  14.037  23.895  1.00 17.93           O  
ATOM   1105  C   SER H 146      29.518  12.147  26.008  1.00 39.83           C  
ATOM   1106  O   SER H 146      29.711  11.879  27.190  1.00 39.47           O  
ATOM   1107  N   PRO H 147      30.162  11.554  25.028  1.00 41.98           N  
ATOM   1108  CA  PRO H 147      31.211  10.617  25.324  1.00 42.96           C  
ATOM   1109  CD  PRO H 147      29.499  11.232  23.772  1.00 42.32           C  
ATOM   1110  CB  PRO H 147      31.575   9.971  23.991  1.00 43.71           C  
ATOM   1111  CG  PRO H 147      30.251  10.012  23.207  1.00 43.38           C  
ATOM   1112  C   PRO H 147      32.345  11.309  26.018  1.00 43.57           C  
ATOM   1113  O   PRO H 147      33.102  10.644  26.722  1.00 44.63           O  
ATOM   1114  N   GLU H 148      32.485  12.632  25.810  1.00 44.00           N  
ATOM   1115  CA  GLU H 148      33.480  13.468  26.419  1.00 44.49           C  
ATOM   1116  CB  GLU H 148      33.533  14.877  25.804  1.00 48.82           C  
ATOM   1117  CG  GLU H 148      33.935  14.887  24.325  1.00 52.84           C  
ATOM   1118  CD  GLU H 148      35.376  14.407  24.185  1.00 56.04           C  
ATOM   1119  OE1 GLU H 148      35.912  13.795  25.148  1.00 58.08           O  
ATOM   1120  OE2 GLU H 148      35.959  14.650  23.094  1.00 56.39           O1-
ATOM   1121  C   GLU H 148      33.135  13.576  27.874  1.00 44.45           C  
ATOM   1122  O   GLU H 148      33.987  13.901  28.699  1.00 44.60           O  
ATOM   1123  N   LYS H 149      31.865  13.274  28.214  1.00 43.66           N  
ATOM   1124  CA  LYS H 149      31.308  13.344  29.542  1.00 42.70           C  
ATOM   1125  CB  LYS H 149      32.210  12.679  30.594  1.00 43.95           C  
ATOM   1126  CG  LYS H 149      32.175  11.160  30.399  1.00 46.22           C  
ATOM   1127  CD  LYS H 149      33.300  10.366  31.056  1.00 48.93           C  
ATOM   1128  CE  LYS H 149      33.193   8.864  30.765  1.00 50.46           C  
ATOM   1129  NZ  LYS H 149      34.424   8.166  31.191  1.00 49.51           N1+
ATOM   1130  C   LYS H 149      30.923  14.739  29.939  1.00 41.36           C  
ATOM   1131  O   LYS H 149      30.796  15.056  31.120  1.00 40.84           O  
ATOM   1132  N   GLY H 150      30.681  15.621  28.951  1.00 39.81           N  
ATOM   1133  CA  GLY H 150      30.160  16.914  29.286  1.00 39.46           C  
ATOM   1134  C   GLY H 150      28.678  16.770  29.488  1.00 38.14           C  
ATOM   1135  O   GLY H 150      28.032  15.966  28.819  1.00 37.98           O  
ATOM   1136  N   LEU H 151      28.096  17.571  30.407  1.00 36.76           N  
ATOM   1137  CA  LEU H 151      26.676  17.550  30.626  1.00 36.43           C  
ATOM   1138  CB  LEU H 151      26.272  17.668  32.108  1.00 35.90           C  
ATOM   1139  CG  LEU H 151      26.440  16.361  32.902  1.00 35.99           C  
ATOM   1140  CD1 LEU H 151      26.039  16.538  34.371  1.00 36.33           C  
ATOM   1141  CD2 LEU H 151      25.640  15.222  32.252  1.00 35.97           C  
ATOM   1142  C   LEU H 151      26.097  18.716  29.878  1.00 36.40           C  
ATOM   1143  O   LEU H 151      26.567  19.846  30.014  1.00 36.86           O  
ATOM   1144  N   GLU H 152      25.061  18.450  29.051  1.00 35.93           N  
ATOM   1145  CA  GLU H 152      24.455  19.469  28.236  1.00 35.92           C  
ATOM   1146  CB  GLU H 152      24.668  19.259  26.724  1.00 36.67           C  
ATOM   1147  CG  GLU H 152      26.104  19.436  26.240  1.00 40.35           C  
ATOM   1148  CD  GLU H 152      26.159  18.985  24.788  1.00 43.10           C  
ATOM   1149  OE1 GLU H 152      25.073  18.853  24.163  1.00 44.67           O  
ATOM   1150  OE2 GLU H 152      27.291  18.759  24.286  1.00 46.30           O1-
ATOM   1151  C   GLU H 152      22.964  19.417  28.401  1.00 34.48           C  
ATOM   1152  O   GLU H 152      22.345  18.358  28.311  1.00 33.11           O  
ATOM   1153  N   TRP H 153      22.340  20.588  28.631  1.00 33.51           N  
ATOM   1154  CA  TRP H 153      20.908  20.688  28.734  1.00 32.81           C  
ATOM   1155  CB  TRP H 153      20.478  21.992  29.429  1.00 32.06           C  
ATOM   1156  CG  TRP H 153      19.019  22.343  29.277  1.00 31.95           C  
ATOM   1157  CD2 TRP H 153      18.553  23.316  28.329  1.00 31.97           C  
ATOM   1158  CD1 TRP H 153      17.915  21.879  29.931  1.00 30.76           C  
ATOM   1159  NE1 TRP H 153      16.787  22.496  29.441  1.00 31.18           N  
ATOM   1160  CE2 TRP H 153      17.166  23.385  28.454  1.00 31.79           C  
ATOM   1161  CE3 TRP H 153      19.228  24.089  27.428  1.00 32.39           C  
ATOM   1162  CZ2 TRP H 153      16.430  24.231  27.673  1.00 32.85           C  
ATOM   1163  CZ3 TRP H 153      18.484  24.939  26.641  1.00 32.91           C  
ATOM   1164  CH2 TRP H 153      17.112  25.006  26.760  1.00 32.23           C  
ATOM   1165  C   TRP H 153      20.335  20.699  27.342  1.00 32.59           C  
ATOM   1166  O   TRP H 153      20.813  21.453  26.496  1.00 33.25           O  
ATOM   1167  N   VAL H 154      19.399  19.761  27.043  1.00 31.65           N  
ATOM   1168  CA  VAL H 154      18.696  19.672  25.782  1.00 31.55           C  
ATOM   1169  CB  VAL H 154      18.280  18.264  25.467  1.00 31.36           C  
ATOM   1170  CG1 VAL H 154      17.516  18.274  24.134  1.00 31.12           C  
ATOM   1171  CG2 VAL H 154      19.527  17.365  25.455  1.00 32.01           C  
ATOM   1172  C   VAL H 154      17.448  20.521  25.666  1.00 31.73           C  
ATOM   1173  O   VAL H 154      17.319  21.329  24.745  1.00 31.62           O  
ATOM   1174  N   ALA H 155      16.485  20.353  26.610  1.00 31.13           N  
ATOM   1175  CA  ALA H 155      15.216  21.031  26.499  1.00 30.67           C  
ATOM   1176  CB  ALA H 155      14.320  20.469  25.381  1.00 34.92           C  
ATOM   1177  C   ALA H 155      14.429  20.924  27.775  1.00 30.38           C  
ATOM   1178  O   ALA H 155      14.664  20.049  28.605  1.00 30.34           O  
ATOM   1179  N   TYR H 156      13.458  21.849  27.947  1.00 29.93           N  
ATOM   1180  CA  TYR H 156      12.587  21.919  29.091  1.00 30.59           C  
ATOM   1181  CB  TYR H 156      12.951  23.101  30.012  1.00 30.49           C  
ATOM   1182  CG  TYR H 156      11.783  23.552  30.819  1.00 17.83           C  
ATOM   1183  CD1 TYR H 156      11.405  22.925  31.982  1.00  0.00           C  
ATOM   1184  CD2 TYR H 156      11.063  24.643  30.394  1.00  0.00           C  
ATOM   1185  CE1 TYR H 156      10.333  23.376  32.715  1.00  0.00           C  
ATOM   1186  CE2 TYR H 156       9.992  25.101  31.120  1.00  0.00           C  
ATOM   1187  CZ  TYR H 156       9.627  24.470  32.284  1.00  0.00           C  
ATOM   1188  OH  TYR H 156       8.529  24.945  33.029  1.00  0.00           O  
ATOM   1189  C   TYR H 156      11.179  22.122  28.619  1.00 30.72           C  
ATOM   1190  O   TYR H 156      10.937  22.757  27.593  1.00 31.11           O  
ATOM   1191  N   ILE H 157      10.203  21.530  29.340  1.00 30.42           N  
ATOM   1192  CA  ILE H 157       8.825  21.793  29.035  1.00 30.49           C  
ATOM   1193  CB  ILE H 157       8.076  20.698  28.326  1.00 31.08           C  
ATOM   1194  CG1 ILE H 157       6.704  21.243  27.880  1.00 31.06           C  
ATOM   1195  CG2 ILE H 157       8.014  19.459  29.236  1.00 29.72           C  
ATOM   1196  CD1 ILE H 157       5.960  20.354  26.888  1.00 31.32           C  
ATOM   1197  C   ILE H 157       8.120  22.095  30.315  1.00 31.05           C  
ATOM   1198  O   ILE H 157       8.269  21.387  31.310  1.00 30.80           O  
ATOM   1199  N   GLY H 158       7.318  23.176  30.311  1.00 31.65           N  
ATOM   1200  CA  GLY H 158       6.644  23.584  31.505  1.00 33.46           C  
ATOM   1201  C   GLY H 158       5.425  22.756  31.697  1.00 33.73           C  
ATOM   1202  O   GLY H 158       4.998  22.013  30.816  1.00 33.58           O  
ATOM   1203  N   GLY H 159       4.879  22.676  32.937  1.00 11.80           N  
ATOM   1204  CA  GLY H 159       3.946  21.611  33.286  1.00 11.40           C  
ATOM   1205  C   GLY H 159       2.776  21.577  32.356  1.00 18.39           C  
ATOM   1206  O   GLY H 159       2.248  20.511  32.035  1.00 19.39           O  
ATOM   1207  N   GLY H 160       2.330  22.774  31.963  1.00 19.38           N  
ATOM   1208  CA  GLY H 160       1.240  23.056  31.078  1.00 15.31           C  
ATOM   1209  C   GLY H 160       1.526  22.687  29.650  1.00 19.75           C  
ATOM   1210  O   GLY H 160       0.589  22.534  28.866  1.00 19.88           O  
ATOM   1211  N   SER H 161       2.816  22.604  29.261  1.00 18.18           N  
ATOM   1212  CA  SER H 161       3.242  22.391  27.897  1.00 17.63           C  
ATOM   1213  CB  SER H 161       2.336  21.469  27.055  1.00 14.69           C  
ATOM   1214  OG  SER H 161       2.170  20.195  27.653  1.00 13.52           O  
ATOM   1215  C   SER H 161       3.103  23.693  27.199  1.00 15.60           C  
ATOM   1216  O   SER H 161       3.377  23.811  26.006  1.00 16.08           O  
ATOM   1217  N   SER H 162       2.696  24.723  27.944  1.00 16.24           N  
ATOM   1218  CA  SER H 162       2.552  25.995  27.325  1.00 17.83           C  
ATOM   1219  CB  SER H 162       1.930  27.041  28.268  1.00 15.85           C  
ATOM   1220  OG  SER H 162       2.748  27.210  29.417  1.00 27.29           O  
ATOM   1221  C   SER H 162       3.913  26.444  26.946  1.00 20.73           C  
ATOM   1222  O   SER H 162       4.080  27.243  26.025  1.00 25.54           O  
ATOM   1223  N   THR H 163       4.947  25.920  27.633  1.00 37.05           N  
ATOM   1224  CA  THR H 163       6.225  26.497  27.356  1.00 36.45           C  
ATOM   1225  CB  THR H 163       6.754  27.345  28.473  1.00 37.61           C  
ATOM   1226  OG1 THR H 163       6.835  26.580  29.666  1.00 22.75           O  
ATOM   1227  CG2 THR H 163       5.830  28.551  28.668  1.00 23.56           C  
ATOM   1228  C   THR H 163       7.252  25.465  27.091  1.00 35.29           C  
ATOM   1229  O   THR H 163       7.451  24.534  27.869  1.00 35.08           O  
ATOM   1230  N   ILE H 164       7.952  25.637  25.958  1.00 34.28           N  
ATOM   1231  CA  ILE H 164       9.002  24.732  25.630  1.00 34.15           C  
ATOM   1232  CB  ILE H 164       8.719  23.910  24.410  1.00 34.04           C  
ATOM   1233  CG1 ILE H 164       7.472  23.038  24.626  1.00 21.14           C  
ATOM   1234  CG2 ILE H 164       9.983  23.105  24.083  1.00 33.03           C  
ATOM   1235  CD1 ILE H 164       6.963  22.374  23.347  1.00 22.53           C  
ATOM   1236  C   ILE H 164      10.228  25.551  25.354  1.00 33.91           C  
ATOM   1237  O   ILE H 164      10.145  26.624  24.756  1.00 34.06           O  
ATOM   1238  N   TYR H 165      11.403  25.070  25.819  1.00 33.62           N  
ATOM   1239  CA  TYR H 165      12.652  25.751  25.589  1.00 33.37           C  
ATOM   1240  CB  TYR H 165      13.329  26.289  26.863  1.00 33.50           C  
ATOM   1241  CG  TYR H 165      12.405  27.260  27.511  1.00 34.81           C  
ATOM   1242  CD1 TYR H 165      12.449  28.594  27.186  1.00 38.62           C  
ATOM   1243  CD2 TYR H 165      11.491  26.832  28.444  1.00 29.34           C  
ATOM   1244  CE1 TYR H 165      11.594  29.485  27.787  1.00 31.12           C  
ATOM   1245  CE2 TYR H 165      10.633  27.717  29.048  1.00 39.21           C  
ATOM   1246  CZ  TYR H 165      10.684  29.049  28.718  1.00 32.76           C  
ATOM   1247  OH  TYR H 165       9.806  29.966  29.330  1.00 34.76           O  
ATOM   1248  C   TYR H 165      13.608  24.743  25.018  1.00 33.41           C  
ATOM   1249  O   TYR H 165      13.585  23.580  25.419  1.00 33.11           O  
ATOM   1250  N   TYR H 166      14.478  25.160  24.065  1.00 33.26           N  
ATOM   1251  CA  TYR H 166      15.405  24.224  23.481  1.00 33.88           C  
ATOM   1252  CB  TYR H 166      15.145  23.912  21.994  1.00 33.69           C  
ATOM   1253  CG  TYR H 166      13.766  23.390  21.771  1.00 33.08           C  
ATOM   1254  CD1 TYR H 166      13.422  22.105  22.114  1.00 32.29           C  
ATOM   1255  CD2 TYR H 166      12.804  24.200  21.218  1.00 32.38           C  
ATOM   1256  CE1 TYR H 166      12.149  21.631  21.899  1.00 32.11           C  
ATOM   1257  CE2 TYR H 166      11.530  23.733  21.000  1.00 31.88           C  
ATOM   1258  CZ  TYR H 166      11.197  22.446  21.339  1.00 32.07           C  
ATOM   1259  OH  TYR H 166       9.890  21.967  21.114  1.00 31.65           O  
ATOM   1260  C   TYR H 166      16.790  24.817  23.485  1.00 34.72           C  
ATOM   1261  O   TYR H 166      16.966  26.034  23.514  1.00 35.14           O  
ATOM   1262  N   ALA H 167      17.822  23.942  23.468  1.00 35.41           N  
ATOM   1263  CA  ALA H 167      19.189  24.380  23.381  1.00 35.78           C  
ATOM   1264  CB  ALA H 167      20.222  23.313  23.786  1.00 35.86           C  
ATOM   1265  C   ALA H 167      19.435  24.743  21.949  1.00 37.10           C  
ATOM   1266  O   ALA H 167      18.735  24.279  21.053  1.00 36.89           O  
ATOM   1267  N   ASP H 168      20.469  25.567  21.705  1.00 38.54           N  
ATOM   1268  CA  ASP H 168      20.768  26.121  20.416  1.00 40.00           C  
ATOM   1269  CB  ASP H 168      22.058  26.967  20.441  1.00 40.78           C  
ATOM   1270  CG  ASP H 168      21.852  28.160  21.369  1.00 43.54           C  
ATOM   1271  OD1 ASP H 168      20.780  28.813  21.259  1.00 54.68           O  
ATOM   1272  OD2 ASP H 168      22.755  28.421  22.210  1.00 56.16           O1-
ATOM   1273  C   ASP H 168      20.999  25.031  19.411  1.00 40.39           C  
ATOM   1274  O   ASP H 168      20.462  25.084  18.306  1.00 40.93           O  
ATOM   1275  N   THR H 169      21.785  24.000  19.771  1.00 40.84           N  
ATOM   1276  CA  THR H 169      22.167  22.977  18.835  1.00 41.44           C  
ATOM   1277  CB  THR H 169      23.119  21.982  19.426  1.00 42.05           C  
ATOM   1278  OG1 THR H 169      24.309  22.633  19.847  1.00  0.00           O  
ATOM   1279  CG2 THR H 169      23.438  20.916  18.362  1.00  0.00           C  
ATOM   1280  C   THR H 169      20.983  22.200  18.344  1.00 40.84           C  
ATOM   1281  O   THR H 169      20.940  21.799  17.182  1.00 41.27           O  
ATOM   1282  N   VAL H 170      20.038  21.906  19.254  1.00 39.67           N  
ATOM   1283  CA  VAL H 170      18.862  21.114  19.008  1.00 38.77           C  
ATOM   1284  CB  VAL H 170      18.309  20.505  20.266  1.00 38.12           C  
ATOM   1285  CG1 VAL H 170      19.411  19.611  20.864  1.00 37.90           C  
ATOM   1286  CG2 VAL H 170      17.815  21.612  21.209  1.00 37.50           C  
ATOM   1287  C   VAL H 170      17.748  21.831  18.292  1.00 39.45           C  
ATOM   1288  O   VAL H 170      16.898  21.159  17.711  1.00 39.19           O  
ATOM   1289  N   LYS H 171      17.679  23.183  18.347  1.00 40.69           N  
ATOM   1290  CA  LYS H 171      16.549  23.902  17.797  1.00 42.53           C  
ATOM   1291  CB  LYS H 171      16.701  25.430  17.644  1.00 43.21           C  
ATOM   1292  CG  LYS H 171      16.419  26.293  18.874  1.00 45.60           C  
ATOM   1293  CD  LYS H 171      17.594  26.441  19.829  1.00 47.72           C  
ATOM   1294  CE  LYS H 171      17.316  27.441  20.948  1.00 49.31           C  
ATOM   1295  NZ  LYS H 171      17.000  28.763  20.363  1.00 50.18           N1+
ATOM   1296  C   LYS H 171      16.207  23.459  16.409  1.00 42.90           C  
ATOM   1297  O   LYS H 171      17.058  23.376  15.524  1.00 43.56           O  
ATOM   1298  N   GLY H 172      14.903  23.157  16.224  1.00 42.88           N  
ATOM   1299  CA  GLY H 172      14.298  22.819  14.969  1.00 43.03           C  
ATOM   1300  C   GLY H 172      14.280  21.329  14.816  1.00 42.58           C  
ATOM   1301  O   GLY H 172      13.321  20.752  14.304  1.00 43.00           O  
ATOM   1302  N   ARG H 173      15.386  20.681  15.214  1.00 41.48           N  
ATOM   1303  CA  ARG H 173      15.547  19.262  15.078  1.00 40.45           C  
ATOM   1304  CB  ARG H 173      17.031  18.854  15.135  1.00 40.89           C  
ATOM   1305  CG  ARG H 173      17.855  19.518  14.024  1.00 42.02           C  
ATOM   1306  CD  ARG H 173      19.316  19.065  13.931  1.00 42.44           C  
ATOM   1307  NE  ARG H 173      20.019  19.463  15.186  1.00 43.19           N  
ATOM   1308  CZ  ARG H 173      20.354  18.507  16.100  1.00 41.80           C  
ATOM   1309  NH1 ARG H 173      20.034  17.201  15.861  1.00 40.38           N1+
ATOM   1310  NH2 ARG H 173      21.020  18.843  17.241  1.00 41.62           N  
ATOM   1311  C   ARG H 173      14.779  18.469  16.104  1.00 38.96           C  
ATOM   1312  O   ARG H 173      14.173  17.448  15.780  1.00 38.57           O  
ATOM   1313  N   PHE H 174      14.779  18.932  17.372  1.00 37.23           N  
ATOM   1314  CA  PHE H 174      14.229  18.205  18.489  1.00 35.81           C  
ATOM   1315  CB  PHE H 174      15.105  18.357  19.745  1.00 35.60           C  
ATOM   1316  CG  PHE H 174      16.339  17.535  19.620  1.00 36.46           C  
ATOM   1317  CD1 PHE H 174      17.091  17.547  18.469  1.00 36.49           C  
ATOM   1318  CD2 PHE H 174      16.776  16.792  20.691  1.00 36.15           C  
ATOM   1319  CE1 PHE H 174      18.237  16.792  18.375  1.00 36.26           C  
ATOM   1320  CE2 PHE H 174      17.924  16.040  20.602  1.00 35.54           C  
ATOM   1321  CZ  PHE H 174      18.655  16.034  19.440  1.00 36.20           C  
ATOM   1322  C   PHE H 174      12.909  18.783  18.880  1.00 34.86           C  
ATOM   1323  O   PHE H 174      12.677  19.984  18.757  1.00 34.97           O  
ATOM   1324  N   THR H 175      11.997  17.915  19.362  1.00 34.15           N  
ATOM   1325  CA  THR H 175      10.740  18.389  19.857  1.00 33.53           C  
ATOM   1326  CB  THR H 175       9.583  18.087  18.952  1.00 34.38           C  
ATOM   1327  OG1 THR H 175       9.773  18.710  17.690  1.00 43.98           O  
ATOM   1328  CG2 THR H 175       8.293  18.603  19.609  1.00 34.80           C  
ATOM   1329  C   THR H 175      10.487  17.706  21.162  1.00 32.65           C  
ATOM   1330  O   THR H 175      10.596  16.486  21.272  1.00 32.85           O  
ATOM   1331  N   ILE H 176      10.126  18.497  22.189  1.00 31.35           N  
ATOM   1332  CA  ILE H 176       9.853  17.981  23.500  1.00 30.89           C  
ATOM   1333  CB  ILE H 176      10.496  18.808  24.581  1.00 30.04           C  
ATOM   1334  CG1 ILE H 176      10.426  18.106  25.940  1.00 19.43           C  
ATOM   1335  CG2 ILE H 176       9.858  20.202  24.573  1.00 28.74           C  
ATOM   1336  CD1 ILE H 176      11.268  18.802  27.006  1.00 20.04           C  
ATOM   1337  C   ILE H 176       8.367  18.048  23.685  1.00 31.76           C  
ATOM   1338  O   ILE H 176       7.736  19.032  23.305  1.00 33.09           O  
ATOM   1339  N   SER H 177       7.759  16.975  24.231  1.00 31.81           N  
ATOM   1340  CA  SER H 177       6.334  16.966  24.429  1.00 32.59           C  
ATOM   1341  CB  SER H 177       5.560  16.222  23.328  1.00 32.57           C  
ATOM   1342  OG  SER H 177       5.735  16.857  22.074  1.00 33.84           O  
ATOM   1343  C   SER H 177       6.051  16.211  25.688  1.00 33.17           C  
ATOM   1344  O   SER H 177       6.935  15.565  26.248  1.00 33.73           O  
ATOM   1345  N   ARG H 178       4.793  16.289  26.172  1.00 33.57           N  
ATOM   1346  CA  ARG H 178       4.426  15.614  27.387  1.00 34.47           C  
ATOM   1347  CB  ARG H 178       4.469  16.537  28.616  1.00 33.96           C  
ATOM   1348  CG  ARG H 178       3.486  17.706  28.506  1.00 33.30           C  
ATOM   1349  CD  ARG H 178       3.758  18.855  29.480  1.00 32.44           C  
ATOM   1350  NE  ARG H 178       3.531  18.367  30.868  1.00 32.26           N  
ATOM   1351  CZ  ARG H 178       4.394  18.715  31.868  1.00 31.94           C  
ATOM   1352  NH1 ARG H 178       5.504  19.454  31.588  1.00 30.36           N1+
ATOM   1353  NH2 ARG H 178       4.148  18.322  33.151  1.00 31.32           N  
ATOM   1354  C   ARG H 178       3.008  15.140  27.264  1.00 35.88           C  
ATOM   1355  O   ARG H 178       2.214  15.705  26.511  1.00 35.60           O  
ATOM   1356  N   ASP H 179       2.676  14.054  28.000  1.00 37.25           N  
ATOM   1357  CA  ASP H 179       1.352  13.493  28.051  1.00 38.95           C  
ATOM   1358  CB  ASP H 179       1.278  12.112  27.371  1.00 39.59           C  
ATOM   1359  CG  ASP H 179      -0.148  11.579  27.378  1.00 41.96           C  
ATOM   1360  OD1 ASP H 179      -1.065  12.294  27.863  1.00 43.05           O  
ATOM   1361  OD2 ASP H 179      -0.333  10.432  26.890  1.00 43.27           O1-
ATOM   1362  C   ASP H 179       1.047  13.283  29.507  1.00 39.90           C  
ATOM   1363  O   ASP H 179       1.481  12.300  30.109  1.00 40.12           O  
ATOM   1364  N   ASN H 180       0.267  14.210  30.096  1.00 40.35           N  
ATOM   1365  CA  ASN H 180      -0.041  14.207  31.498  1.00 41.11           C  
ATOM   1366  CB  ASN H 180      -0.852  15.442  31.925  1.00 41.19           C  
ATOM   1367  CG  ASN H 180       0.051  16.656  31.779  1.00 41.71           C  
ATOM   1368  OD1 ASN H 180       1.243  16.588  32.074  1.00 41.77           O  
ATOM   1369  ND2 ASN H 180      -0.524  17.793  31.304  1.00 43.92           N  
ATOM   1370  C   ASN H 180      -0.837  12.989  31.868  1.00 41.84           C  
ATOM   1371  O   ASN H 180      -0.603  12.406  32.923  1.00 42.37           O  
ATOM   1372  N   PRO H 181      -1.795  12.581  31.080  1.00 42.75           N  
ATOM   1373  CA  PRO H 181      -2.536  11.412  31.463  1.00 43.89           C  
ATOM   1374  CD  PRO H 181      -2.598  13.501  30.292  1.00  0.00           C  
ATOM   1375  CB  PRO H 181      -3.725  11.349  30.508  1.00 43.88           C  
ATOM   1376  CG  PRO H 181      -3.979  12.832  30.164  1.00  0.00           C  
ATOM   1377  C   PRO H 181      -1.673  10.192  31.492  1.00 44.04           C  
ATOM   1378  O   PRO H 181      -1.861   9.340  32.360  1.00 44.60           O  
ATOM   1379  N   LYS H 182      -0.749  10.076  30.525  1.00 43.90           N  
ATOM   1380  CA  LYS H 182       0.159   8.976  30.431  1.00 43.89           C  
ATOM   1381  CB  LYS H 182       0.803   8.810  29.053  1.00 44.54           C  
ATOM   1382  CG  LYS H 182       1.430   7.427  28.930  1.00 46.88           C  
ATOM   1383  CD  LYS H 182       0.374   6.325  29.017  1.00 49.90           C  
ATOM   1384  CE  LYS H 182       0.946   4.930  29.257  1.00 46.66           C  
ATOM   1385  NZ  LYS H 182       1.620   4.446  28.034  1.00 47.60           N1+
ATOM   1386  C   LYS H 182       1.261   9.106  31.439  1.00 42.98           C  
ATOM   1387  O   LYS H 182       1.910   8.119  31.780  1.00 42.83           O  
ATOM   1388  N   ASN H 183       1.529  10.337  31.914  1.00 42.10           N  
ATOM   1389  CA  ASN H 183       2.642  10.594  32.788  1.00 40.69           C  
ATOM   1390  CB  ASN H 183       2.642   9.769  34.088  1.00 41.56           C  
ATOM   1391  CG  ASN H 183       1.691  10.413  35.088  1.00 46.76           C  
ATOM   1392  OD1 ASN H 183       1.236  11.541  34.904  1.00 47.55           O  
ATOM   1393  ND2 ASN H 183       1.408   9.684  36.200  1.00 48.63           N  
ATOM   1394  C   ASN H 183       3.915  10.306  32.051  1.00 39.12           C  
ATOM   1395  O   ASN H 183       4.871   9.768  32.609  1.00 39.15           O  
ATOM   1396  N   THR H 184       3.971  10.677  30.757  1.00 37.58           N  
ATOM   1397  CA  THR H 184       5.169  10.433  30.013  1.00 37.09           C  
ATOM   1398  CB  THR H 184       4.977   9.404  28.940  1.00 38.24           C  
ATOM   1399  OG1 THR H 184       6.184   9.192  28.222  1.00  0.00           O  
ATOM   1400  CG2 THR H 184       3.838   9.865  28.022  1.00 49.70           C  
ATOM   1401  C   THR H 184       5.664  11.710  29.401  1.00 36.02           C  
ATOM   1402  O   THR H 184       4.892  12.615  29.079  1.00 35.92           O  
ATOM   1403  N   LEU H 185       7.004  11.812  29.278  1.00 34.87           N  
ATOM   1404  CA  LEU H 185       7.687  12.917  28.664  1.00 33.54           C  
ATOM   1405  CB  LEU H 185       8.798  13.501  29.553  1.00 33.07           C  
ATOM   1406  CG  LEU H 185       9.556  14.689  28.933  1.00 35.89           C  
ATOM   1407  CD1 LEU H 185       8.638  15.902  28.712  1.00 35.76           C  
ATOM   1408  CD2 LEU H 185      10.808  15.023  29.758  1.00 35.57           C  
ATOM   1409  C   LEU H 185       8.332  12.346  27.439  1.00 33.40           C  
ATOM   1410  O   LEU H 185       8.811  11.212  27.469  1.00 32.93           O  
ATOM   1411  N   PHE H 186       8.353  13.112  26.325  1.00 32.88           N  
ATOM   1412  CA  PHE H 186       8.870  12.567  25.098  1.00 32.75           C  
ATOM   1413  CB  PHE H 186       7.832  12.506  23.962  1.00 33.31           C  
ATOM   1414  CG  PHE H 186       6.564  11.863  24.409  1.00 25.21           C  
ATOM   1415  CD1 PHE H 186       6.358  10.507  24.306  1.00 25.54           C  
ATOM   1416  CD2 PHE H 186       5.560  12.647  24.927  1.00 26.03           C  
ATOM   1417  CE1 PHE H 186       5.171   9.948  24.720  1.00 25.90           C  
ATOM   1418  CE2 PHE H 186       4.372  12.095  25.341  1.00 26.16           C  
ATOM   1419  CZ  PHE H 186       4.174  10.741  25.233  1.00 26.30           C  
ATOM   1420  C   PHE H 186       9.898  13.501  24.538  1.00 32.59           C  
ATOM   1421  O   PHE H 186       9.889  14.703  24.805  1.00 32.23           O  
ATOM   1422  N   LEU H 187      10.838  12.946  23.747  1.00 31.95           N  
ATOM   1423  CA  LEU H 187      11.767  13.772  23.036  1.00 32.60           C  
ATOM   1424  CB  LEU H 187      13.181  13.773  23.642  1.00 32.21           C  
ATOM   1425  CG  LEU H 187      14.168  14.701  22.911  1.00 32.18           C  
ATOM   1426  CD1 LEU H 187      13.723  16.172  22.976  1.00 31.47           C  
ATOM   1427  CD2 LEU H 187      15.596  14.495  23.440  1.00 31.61           C  
ATOM   1428  C   LEU H 187      11.856  13.209  21.652  1.00 33.88           C  
ATOM   1429  O   LEU H 187      12.406  12.129  21.445  1.00 34.80           O  
ATOM   1430  N   GLN H 188      11.305  13.936  20.662  1.00 34.54           N  
ATOM   1431  CA  GLN H 188      11.353  13.499  19.296  1.00 36.12           C  
ATOM   1432  CB  GLN H 188      10.169  14.021  18.460  1.00 36.82           C  
ATOM   1433  CG  GLN H 188      10.218  13.664  16.969  1.00 39.06           C  
ATOM   1434  CD  GLN H 188       9.578  12.302  16.747  1.00 41.17           C  
ATOM   1435  OE1 GLN H 188       8.480  12.035  17.230  1.00 42.13           O  
ATOM   1436  NE2 GLN H 188      10.276  11.417  15.983  1.00 41.76           N  
ATOM   1437  C   GLN H 188      12.588  14.088  18.708  1.00 36.43           C  
ATOM   1438  O   GLN H 188      12.797  15.299  18.764  1.00 36.18           O  
ATOM   1439  N   MET H 189      13.452  13.234  18.126  1.00 37.11           N  
ATOM   1440  CA  MET H 189      14.657  13.748  17.546  1.00 38.70           C  
ATOM   1441  CB  MET H 189      15.925  13.098  18.119  1.00 39.47           C  
ATOM   1442  CG  MET H 189      16.115  13.354  19.614  1.00 40.15           C  
ATOM   1443  SD  MET H 189      17.589  12.564  20.324  1.00 42.73           S  
ATOM   1444  CE  MET H 189      16.862  10.902  20.329  1.00 41.66           C  
ATOM   1445  C   MET H 189      14.625  13.446  16.082  1.00 38.78           C  
ATOM   1446  O   MET H 189      14.373  12.314  15.674  1.00 38.69           O  
ATOM   1447  N   THR H 190      14.885  14.469  15.245  1.00 39.23           N  
ATOM   1448  CA  THR H 190      14.874  14.285  13.821  1.00 40.42           C  
ATOM   1449  CB  THR H 190      13.731  15.002  13.158  1.00 40.87           C  
ATOM   1450  OG1 THR H 190      12.501  14.533  13.690  1.00  0.00           O  
ATOM   1451  CG2 THR H 190      13.762  14.755  11.640  1.00  0.00           C  
ATOM   1452  C   THR H 190      16.155  14.858  13.292  1.00 41.20           C  
ATOM   1453  O   THR H 190      16.826  15.628  13.976  1.00 42.38           O  
ATOM   1454  N   SER H 191      16.535  14.468  12.057  1.00 41.32           N  
ATOM   1455  CA  SER H 191      17.720  14.967  11.418  1.00 42.20           C  
ATOM   1456  CB  SER H 191      17.608  16.444  11.008  1.00 42.95           C  
ATOM   1457  OG  SER H 191      16.619  16.597  10.001  1.00 47.43           O  
ATOM   1458  C   SER H 191      18.875  14.811  12.350  1.00 41.59           C  
ATOM   1459  O   SER H 191      19.641  15.748  12.571  1.00 41.36           O  
ATOM   1460  N   LEU H 192      19.044  13.592  12.892  1.00 40.61           N  
ATOM   1461  CA  LEU H 192      20.059  13.320  13.869  1.00 40.06           C  
ATOM   1462  CB  LEU H 192      19.936  11.912  14.478  1.00 39.23           C  
ATOM   1463  CG  LEU H 192      18.744  11.776  15.445  1.00 41.32           C  
ATOM   1464  CD1 LEU H 192      18.596  10.345  15.971  1.00 42.42           C  
ATOM   1465  CD2 LEU H 192      18.862  12.784  16.597  1.00 39.90           C  
ATOM   1466  C   LEU H 192      21.426  13.478  13.286  1.00 41.01           C  
ATOM   1467  O   LEU H 192      21.679  13.159  12.124  1.00 41.66           O  
ATOM   1468  N   ARG H 193      22.348  13.998  14.123  1.00 40.96           N  
ATOM   1469  CA  ARG H 193      23.706  14.245  13.738  1.00 42.05           C  
ATOM   1470  CB  ARG H 193      24.123  15.711  13.936  1.00 42.91           C  
ATOM   1471  CG  ARG H 193      23.238  16.682  13.152  1.00 45.19           C  
ATOM   1472  CD  ARG H 193      23.610  18.156  13.318  1.00 47.82           C  
ATOM   1473  NE  ARG H 193      22.579  18.950  12.591  1.00 50.58           N  
ATOM   1474  CZ  ARG H 193      22.732  20.295  12.419  1.00 51.70           C  
ATOM   1475  NH1 ARG H 193      23.865  20.918  12.856  1.00 53.04           N1+
ATOM   1476  NH2 ARG H 193      21.754  21.019  11.801  1.00 52.13           N  
ATOM   1477  C   ARG H 193      24.569  13.404  14.621  1.00 41.84           C  
ATOM   1478  O   ARG H 193      24.141  12.929  15.672  1.00 40.88           O  
ATOM   1479  N   SER H 194      25.827  13.194  14.197  1.00 42.37           N  
ATOM   1480  CA  SER H 194      26.743  12.354  14.915  1.00 43.21           C  
ATOM   1481  CB  SER H 194      28.090  12.218  14.184  1.00 44.15           C  
ATOM   1482  OG  SER H 194      28.968  11.369  14.907  1.00 51.45           O  
ATOM   1483  C   SER H 194      27.005  12.946  16.270  1.00 42.92           C  
ATOM   1484  O   SER H 194      27.229  12.222  17.237  1.00 43.54           O  
ATOM   1485  N   GLU H 195      26.971  14.288  16.373  1.00 42.42           N  
ATOM   1486  CA  GLU H 195      27.252  14.987  17.597  1.00 42.06           C  
ATOM   1487  CB  GLU H 195      27.463  16.508  17.443  1.00 43.67           C  
ATOM   1488  CG  GLU H 195      26.413  17.241  16.614  1.00 47.72           C  
ATOM   1489  CD  GLU H 195      26.927  17.237  15.182  1.00 50.23           C  
ATOM   1490  OE1 GLU H 195      28.040  16.690  14.958  1.00 51.10           O  
ATOM   1491  OE2 GLU H 195      26.218  17.783  14.297  1.00 51.49           O1-
ATOM   1492  C   GLU H 195      26.197  14.731  18.632  1.00 40.46           C  
ATOM   1493  O   GLU H 195      26.440  14.936  19.819  1.00 40.07           O  
ATOM   1494  N   ASP H 196      24.985  14.333  18.204  1.00 38.65           N  
ATOM   1495  CA  ASP H 196      23.862  14.058  19.059  1.00 36.71           C  
ATOM   1496  CB  ASP H 196      22.559  13.860  18.269  1.00 36.30           C  
ATOM   1497  CG  ASP H 196      22.173  15.215  17.696  1.00 36.73           C  
ATOM   1498  OD1 ASP H 196      22.331  16.236  18.418  1.00 36.23           O  
ATOM   1499  OD2 ASP H 196      21.722  15.248  16.521  1.00 37.09           O1-
ATOM   1500  C   ASP H 196      24.103  12.829  19.896  1.00 36.01           C  
ATOM   1501  O   ASP H 196      23.362  12.574  20.844  1.00 35.22           O  
ATOM   1502  N   THR H 197      25.092  11.988  19.538  1.00 35.66           N  
ATOM   1503  CA  THR H 197      25.342  10.778  20.283  1.00 35.11           C  
ATOM   1504  CB  THR H 197      26.526  10.014  19.772  1.00 34.96           C  
ATOM   1505  OG1 THR H 197      26.336   9.669  18.408  1.00 35.36           O  
ATOM   1506  CG2 THR H 197      26.702   8.748  20.627  1.00 35.17           C  
ATOM   1507  C   THR H 197      25.613  11.106  21.723  1.00 34.45           C  
ATOM   1508  O   THR H 197      26.445  11.961  22.027  1.00 35.11           O  
ATOM   1509  N   ALA H 198      24.897  10.426  22.654  1.00 33.07           N  
ATOM   1510  CA  ALA H 198      25.104  10.669  24.056  1.00 31.88           C  
ATOM   1511  CB  ALA H 198      24.963  12.150  24.443  1.00 34.79           C  
ATOM   1512  C   ALA H 198      24.069   9.925  24.842  1.00 31.32           C  
ATOM   1513  O   ALA H 198      23.150   9.325  24.284  1.00 31.16           O  
ATOM   1514  N   MET H 199      24.226   9.911  26.183  1.00 31.33           N  
ATOM   1515  CA  MET H 199      23.219   9.322  27.012  1.00 31.56           C  
ATOM   1516  CB  MET H 199      23.754   8.692  28.298  1.00 32.89           C  
ATOM   1517  CG  MET H 199      24.642   9.620  29.109  1.00 40.65           C  
ATOM   1518  SD  MET H 199      25.399   8.752  30.500  1.00 53.75           S  
ATOM   1519  CE  MET H 199      26.385   7.641  29.460  1.00 53.88           C  
ATOM   1520  C   MET H 199      22.247  10.406  27.340  1.00 31.27           C  
ATOM   1521  O   MET H 199      22.637  11.516  27.700  1.00 30.37           O  
ATOM   1522  N   TYR H 200      20.943  10.096  27.218  1.00 30.81           N  
ATOM   1523  CA  TYR H 200      19.923  11.082  27.419  1.00 30.33           C  
ATOM   1524  CB  TYR H 200      18.860  11.113  26.301  1.00 29.52           C  
ATOM   1525  CG  TYR H 200      19.476  11.749  25.100  1.00 30.06           C  
ATOM   1526  CD1 TYR H 200      20.391  11.075  24.324  1.00 29.93           C  
ATOM   1527  CD2 TYR H 200      19.123  13.031  24.741  1.00 29.54           C  
ATOM   1528  CE1 TYR H 200      20.951  11.675  23.218  1.00 29.79           C  
ATOM   1529  CE2 TYR H 200      19.677  13.635  23.637  1.00 29.55           C  
ATOM   1530  CZ  TYR H 200      20.595  12.958  22.873  1.00 30.49           C  
ATOM   1531  OH  TYR H 200      21.161  13.582  21.740  1.00 31.36           O  
ATOM   1532  C   TYR H 200      19.221  10.790  28.706  1.00 30.48           C  
ATOM   1533  O   TYR H 200      18.724   9.686  28.930  1.00 30.70           O  
ATOM   1534  N   TYR H 201      19.158  11.815  29.579  1.00 30.14           N  
ATOM   1535  CA  TYR H 201      18.551  11.682  30.872  1.00 30.94           C  
ATOM   1536  CB  TYR H 201      19.360  12.268  32.045  1.00 30.97           C  
ATOM   1537  CG  TYR H 201      20.667  11.592  32.278  1.00 31.85           C  
ATOM   1538  CD1 TYR H 201      20.729  10.348  32.863  1.00 31.37           C  
ATOM   1539  CD2 TYR H 201      21.840  12.229  31.942  1.00 32.62           C  
ATOM   1540  CE1 TYR H 201      21.943   9.746  33.098  1.00 32.31           C  
ATOM   1541  CE2 TYR H 201      23.056  11.628  32.175  1.00 32.40           C  
ATOM   1542  CZ  TYR H 201      23.108  10.385  32.754  1.00 32.96           C  
ATOM   1543  OH  TYR H 201      24.349   9.764  33.003  1.00 35.74           O  
ATOM   1544  C   TYR H 201      17.327  12.537  30.894  1.00 31.65           C  
ATOM   1545  O   TYR H 201      17.302  13.637  30.344  1.00 31.10           O  
ATOM   1546  N   CYS H 202      16.272  12.020  31.544  1.00 31.97           N  
ATOM   1547  CA  CYS H 202      15.035  12.704  31.777  1.00 32.48           C  
ATOM   1548  CB  CYS H 202      13.871  11.695  31.660  1.00 33.99           C  
ATOM   1549  SG  CYS H 202      12.243  12.250  32.227  1.00 39.39           S  
ATOM   1550  C   CYS H 202      15.132  13.207  33.191  1.00 31.83           C  
ATOM   1551  O   CYS H 202      15.586  12.481  34.074  1.00 32.28           O  
ATOM   1552  N   THR H 203      14.747  14.479  33.447  1.00 31.38           N  
ATOM   1553  CA  THR H 203      14.887  15.000  34.784  1.00 31.04           C  
ATOM   1554  CB  THR H 203      16.062  15.915  34.923  1.00 30.02           C  
ATOM   1555  OG1 THR H 203      15.914  17.015  34.038  1.00  0.00           O  
ATOM   1556  CG2 THR H 203      17.346  15.133  34.593  1.00  0.00           C  
ATOM   1557  C   THR H 203      13.669  15.791  35.172  1.00 31.29           C  
ATOM   1558  O   THR H 203      12.988  16.380  34.334  1.00 31.25           O  
ATOM   1559  N   ARG H 204      13.373  15.825  36.489  1.00 31.04           N  
ATOM   1560  CA  ARG H 204      12.260  16.577  37.004  1.00 31.55           C  
ATOM   1561  CB  ARG H 204      11.589  15.877  38.202  1.00 35.46           C  
ATOM   1562  CG  ARG H 204      10.346  16.582  38.749  1.00 36.13           C  
ATOM   1563  CD  ARG H 204       9.687  15.854  39.927  1.00 37.22           C  
ATOM   1564  NE  ARG H 204      10.455  16.181  41.163  1.00 38.02           N  
ATOM   1565  CZ  ARG H 204       9.953  15.854  42.390  1.00 38.06           C  
ATOM   1566  NH1 ARG H 204       8.751  15.213  42.491  1.00 38.48           N1+
ATOM   1567  NH2 ARG H 204      10.649  16.173  43.520  1.00 37.75           N  
ATOM   1568  C   ARG H 204      12.835  17.878  37.471  1.00 31.61           C  
ATOM   1569  O   ARG H 204      13.792  17.884  38.248  1.00 30.85           O  
ATOM   1570  N   ASP H 205      12.298  19.025  36.994  1.00 31.77           N  
ATOM   1571  CA  ASP H 205      12.965  20.223  37.419  1.00 32.82           C  
ATOM   1572  CB  ASP H 205      13.154  21.348  36.378  1.00 35.65           C  
ATOM   1573  CG  ASP H 205      11.859  22.081  36.100  1.00 37.09           C  
ATOM   1574  OD1 ASP H 205      10.783  21.439  36.168  1.00 50.94           O  
ATOM   1575  OD2 ASP H 205      11.933  23.311  35.833  1.00 40.73           O1-
ATOM   1576  C   ASP H 205      12.339  20.802  38.643  1.00 33.09           C  
ATOM   1577  O   ASP H 205      11.234  20.445  39.047  1.00 33.03           O  
ATOM   1578  N   GLU H 206      13.015  21.614  39.493  1.00 73.71           N  
ATOM   1579  CA  GLU H 206      12.265  21.785  40.725  1.00 65.20           C  
ATOM   1580  CB  GLU H 206      12.768  20.894  41.878  1.00 58.45           C  
ATOM   1581  CG  GLU H 206      11.803  20.830  43.064  1.00 83.90           C  
ATOM   1582  CD  GLU H 206      12.419  19.925  44.119  1.00  0.00           C  
ATOM   1583  OE1 GLU H 206      13.290  20.414  44.887  1.00  0.00           O  
ATOM   1584  OE2 GLU H 206      12.023  18.728  44.169  1.00  0.00           O1-
ATOM   1585  C   GLU H 206      12.278  23.202  41.197  1.00 68.04           C  
ATOM   1586  O   GLU H 206      12.993  24.051  40.673  1.00 73.43           O  
ATOM   1587  N   THR H 207      11.442  23.508  42.210  1.00 64.28           N  
ATOM   1588  CA  THR H 207      11.439  24.856  42.684  1.00 65.02           C  
ATOM   1589  CB  THR H 207      10.082  25.351  43.117  1.00 67.72           C  
ATOM   1590  OG1 THR H 207      10.141  26.733  43.439  1.00  0.00           O  
ATOM   1591  CG2 THR H 207       9.591  24.535  44.324  1.00  0.00           C  
ATOM   1592  C   THR H 207      12.400  24.943  43.840  1.00 70.01           C  
ATOM   1593  O   THR H 207      12.266  24.282  44.873  1.00 71.60           O  
ATOM   1594  N   GLY H 208      13.424  25.802  43.693  1.00 76.31           N  
ATOM   1595  CA  GLY H 208      14.415  25.908  44.715  1.00 74.64           C  
ATOM   1596  C   GLY H 208      15.612  25.145  44.259  1.00 75.96           C  
ATOM   1597  O   GLY H 208      16.712  25.336  44.770  1.00 74.56           O  
ATOM   1598  N   SER H 209      15.449  24.246  43.277  1.00 67.58           N  
ATOM   1599  CA  SER H 209      16.625  23.554  42.844  1.00 70.95           C  
ATOM   1600  CB  SER H 209      17.028  22.382  43.754  1.00 65.27           C  
ATOM   1601  OG  SER H 209      15.999  21.403  43.769  1.00 32.52           O  
ATOM   1602  C   SER H 209      16.322  22.995  41.505  1.00 79.96           C  
ATOM   1603  O   SER H 209      15.163  22.843  41.133  1.00 87.47           O  
ATOM   1604  N   TRP H 210      17.358  22.666  40.725  1.00 71.99           N  
ATOM   1605  CA  TRP H 210      17.027  22.135  39.448  1.00 64.59           C  
ATOM   1606  CB  TRP H 210      17.699  22.879  38.281  1.00 53.47           C  
ATOM   1607  CG  TRP H 210      17.229  24.310  38.135  1.00 26.11           C  
ATOM   1608  CD2 TRP H 210      16.120  24.738  37.324  1.00 26.25           C  
ATOM   1609  CD1 TRP H 210      17.738  25.436  38.711  1.00 25.74           C  
ATOM   1610  NE1 TRP H 210      17.020  26.537  38.312  1.00 27.87           N  
ATOM   1611  CE2 TRP H 210      16.021  26.124  37.458  1.00 28.54           C  
ATOM   1612  CE3 TRP H 210      15.254  24.036  36.535  1.00 26.35           C  
ATOM   1613  CZ2 TRP H 210      15.052  26.831  36.803  1.00 24.69           C  
ATOM   1614  CZ3 TRP H 210      14.282  24.753  35.871  1.00 25.31           C  
ATOM   1615  CH2 TRP H 210      14.183  26.122  36.003  1.00 27.70           C  
ATOM   1616  C   TRP H 210      17.459  20.711  39.449  1.00 70.06           C  
ATOM   1617  O   TRP H 210      18.268  20.299  40.274  1.00 73.46           O  
ATOM   1618  N   PHE H 211      16.876  19.908  38.546  1.00 72.30           N  
ATOM   1619  CA  PHE H 211      17.259  18.544  38.383  1.00 65.27           C  
ATOM   1620  CB  PHE H 211      18.650  18.427  37.743  1.00 58.86           C  
ATOM   1621  CG  PHE H 211      18.611  19.213  36.474  1.00 35.89           C  
ATOM   1622  CD1 PHE H 211      18.165  18.644  35.303  1.00 39.42           C  
ATOM   1623  CD2 PHE H 211      19.005  20.535  36.459  1.00 36.32           C  
ATOM   1624  CE1 PHE H 211      18.128  19.370  34.134  1.00 34.05           C  
ATOM   1625  CE2 PHE H 211      18.969  21.265  35.293  1.00 31.44           C  
ATOM   1626  CZ  PHE H 211      18.532  20.683  34.129  1.00 28.49           C  
ATOM   1627  C   PHE H 211      17.256  17.821  39.689  1.00 63.80           C  
ATOM   1628  O   PHE H 211      18.267  17.243  40.088  1.00 62.29           O  
ATOM   1629  N   ALA H 212      16.123  17.867  40.413  1.00 65.51           N  
ATOM   1630  CA  ALA H 212      16.045  17.162  41.656  1.00 62.50           C  
ATOM   1631  CB  ALA H 212      14.699  17.360  42.374  1.00 63.76           C  
ATOM   1632  C   ALA H 212      16.190  15.696  41.373  1.00 62.38           C  
ATOM   1633  O   ALA H 212      16.936  15.003  42.060  1.00 61.73           O  
ATOM   1634  N   TYR H 213      15.512  15.182  40.324  1.00 31.52           N  
ATOM   1635  CA  TYR H 213      15.558  13.764  40.087  1.00 32.86           C  
ATOM   1636  CB  TYR H 213      14.214  13.044  40.269  1.00 33.69           C  
ATOM   1637  CG  TYR H 213      13.885  13.044  41.719  1.00 26.68           C  
ATOM   1638  CD1 TYR H 213      14.427  12.094  42.554  1.00 27.89           C  
ATOM   1639  CD2 TYR H 213      13.035  13.988  42.248  1.00 27.83           C  
ATOM   1640  CE1 TYR H 213      14.125  12.084  43.895  1.00 27.79           C  
ATOM   1641  CE2 TYR H 213      12.728  13.981  43.588  1.00 28.38           C  
ATOM   1642  CZ  TYR H 213      13.274  13.029  44.411  1.00 29.22           C  
ATOM   1643  OH  TYR H 213      12.958  13.020  45.786  1.00 31.57           O  
ATOM   1644  C   TYR H 213      15.990  13.506  38.683  1.00 32.69           C  
ATOM   1645  O   TYR H 213      15.604  14.213  37.754  1.00 32.91           O  
ATOM   1646  N   TRP H 214      16.809  12.449  38.512  1.00 32.28           N  
ATOM   1647  CA  TRP H 214      17.331  12.087  37.227  1.00 32.35           C  
ATOM   1648  CB  TRP H 214      18.865  12.200  37.176  1.00 31.67           C  
ATOM   1649  CG  TRP H 214      19.401  13.601  37.357  1.00 30.72           C  
ATOM   1650  CD2 TRP H 214      20.152  14.320  36.364  1.00 30.36           C  
ATOM   1651  CD1 TRP H 214      19.339  14.412  38.453  1.00 30.60           C  
ATOM   1652  NE1 TRP H 214      19.994  15.594  38.203  1.00 29.84           N  
ATOM   1653  CE2 TRP H 214      20.504  15.549  36.922  1.00 30.55           C  
ATOM   1654  CE3 TRP H 214      20.523  13.981  35.094  1.00 30.86           C  
ATOM   1655  CZ2 TRP H 214      21.234  16.461  36.214  1.00 30.05           C  
ATOM   1656  CZ3 TRP H 214      21.256  14.906  34.382  1.00 30.56           C  
ATOM   1657  CH2 TRP H 214      21.605  16.122  34.931  1.00 30.85           C  
ATOM   1658  C   TRP H 214      17.013  10.641  36.990  1.00 33.35           C  
ATOM   1659  O   TRP H 214      16.952   9.843  37.924  1.00 33.67           O  
ATOM   1660  N   GLY H 215      16.795  10.265  35.714  1.00 33.33           N  
ATOM   1661  CA  GLY H 215      16.520   8.890  35.396  1.00 34.02           C  
ATOM   1662  C   GLY H 215      17.832   8.192  35.183  1.00 35.15           C  
ATOM   1663  O   GLY H 215      18.899   8.777  35.353  1.00 35.20           O  
ATOM   1664  N   GLN H 216      17.772   6.892  34.831  1.00 35.43           N  
ATOM   1665  CA  GLN H 216      18.932   6.087  34.575  1.00 36.81           C  
ATOM   1666  CB  GLN H 216      18.606   4.588  34.478  1.00 38.84           C  
ATOM   1667  CG  GLN H 216      18.251   3.943  35.824  1.00 33.57           C  
ATOM   1668  CD  GLN H 216      16.882   4.425  36.290  1.00 36.55           C  
ATOM   1669  OE1 GLN H 216      15.943   4.540  35.503  1.00 38.49           O  
ATOM   1670  NE2 GLN H 216      16.764   4.703  37.616  1.00 36.72           N  
ATOM   1671  C   GLN H 216      19.598   6.515  33.298  1.00 35.79           C  
ATOM   1672  O   GLN H 216      20.819   6.427  33.171  1.00 36.35           O  
ATOM   1673  N   GLY H 217      18.810   6.940  32.291  1.00 35.26           N  
ATOM   1674  CA  GLY H 217      19.375   7.412  31.055  1.00 34.79           C  
ATOM   1675  C   GLY H 217      19.287   6.353  29.994  1.00 35.06           C  
ATOM   1676  O   GLY H 217      19.299   5.158  30.280  1.00 34.99           O  
ATOM   1677  N   THR H 218      19.193   6.792  28.719  1.00 34.43           N  
ATOM   1678  CA  THR H 218      19.135   5.901  27.590  1.00 34.47           C  
ATOM   1679  CB  THR H 218      17.811   5.934  26.878  1.00 34.84           C  
ATOM   1680  OG1 THR H 218      17.777   4.955  25.852  1.00 36.56           O  
ATOM   1681  CG2 THR H 218      17.593   7.336  26.287  1.00 34.10           C  
ATOM   1682  C   THR H 218      20.189   6.357  26.624  1.00 34.14           C  
ATOM   1683  O   THR H 218      20.377   7.555  26.429  1.00 33.32           O  
ATOM   1684  N   LEU H 219      20.900   5.410  25.972  1.00 33.36           N  
ATOM   1685  CA  LEU H 219      21.985   5.811  25.116  1.00 33.78           C  
ATOM   1686  CB  LEU H 219      23.205   4.872  25.193  1.00 34.03           C  
ATOM   1687  CG  LEU H 219      24.440   5.368  24.414  1.00 25.30           C  
ATOM   1688  CD1 LEU H 219      25.064   6.613  25.072  1.00 25.91           C  
ATOM   1689  CD2 LEU H 219      25.456   4.239  24.189  1.00 25.84           C  
ATOM   1690  C   LEU H 219      21.527   5.860  23.691  1.00 33.52           C  
ATOM   1691  O   LEU H 219      20.816   4.977  23.208  1.00 34.14           O  
ATOM   1692  N   VAL H 220      21.921   6.939  22.986  1.00 33.48           N  
ATOM   1693  CA  VAL H 220      21.584   7.107  21.601  1.00 33.44           C  
ATOM   1694  CB  VAL H 220      20.815   8.370  21.332  1.00 33.32           C  
ATOM   1695  CG1 VAL H 220      20.653   8.555  19.812  1.00 33.47           C  
ATOM   1696  CG2 VAL H 220      19.487   8.299  22.101  1.00 32.35           C  
ATOM   1697  C   VAL H 220      22.874   7.213  20.854  1.00 33.60           C  
ATOM   1698  O   VAL H 220      23.730   8.031  21.189  1.00 33.54           O  
ATOM   1699  N   THR H 221      23.049   6.368  19.818  1.00 34.15           N  
ATOM   1700  CA  THR H 221      24.254   6.451  19.046  1.00 34.45           C  
ATOM   1701  CB  THR H 221      25.077   5.199  19.078  1.00 34.80           C  
ATOM   1702  OG1 THR H 221      25.400   4.864  20.420  1.00 36.04           O  
ATOM   1703  CG2 THR H 221      26.367   5.445  18.278  1.00 34.71           C  
ATOM   1704  C   THR H 221      23.859   6.703  17.628  1.00 34.49           C  
ATOM   1705  O   THR H 221      23.000   6.014  17.078  1.00 35.08           O  
ATOM   1706  N   VAL H 222      24.470   7.728  17.003  1.00 35.18           N  
ATOM   1707  CA  VAL H 222      24.153   8.041  15.642  1.00 36.26           C  
ATOM   1708  CB  VAL H 222      23.792   9.483  15.447  1.00 36.09           C  
ATOM   1709  CG1 VAL H 222      23.540   9.724  13.952  1.00 37.04           C  
ATOM   1710  CG2 VAL H 222      22.588   9.814  16.349  1.00 34.89           C  
ATOM   1711  C   VAL H 222      25.374   7.761  14.832  1.00 37.80           C  
ATOM   1712  O   VAL H 222      26.384   8.457  14.948  1.00 37.92           O  
ATOM   1713  N   SER H 223      25.314   6.719  13.979  1.00 38.93           N  
ATOM   1714  CA  SER H 223      26.454   6.386  13.174  1.00 40.54           C  
ATOM   1715  CB  SER H 223      27.501   5.522  13.899  1.00 41.36           C  
ATOM   1716  OG  SER H 223      28.118   6.265  14.941  1.00 41.70           O  
ATOM   1717  C   SER H 223      25.971   5.593  12.006  1.00 42.22           C  
ATOM   1718  O   SER H 223      24.839   5.113  11.986  1.00 42.33           O  
ATOM   1719  N   ALA H 224      26.837   5.449  10.988  1.00 44.25           N  
ATOM   1720  CA  ALA H 224      26.478   4.693   9.826  1.00 45.80           C  
ATOM   1721  CB  ALA H 224      27.476   4.861   8.669  1.00 46.09           C  
ATOM   1722  C   ALA H 224      26.469   3.225  10.232  1.00 47.19           C  
ATOM   1723  O   ALA H 224      27.224   2.436   9.606  1.00 48.19           O  
ATOM   1724  OXT ALA H 224      25.706   2.872  11.170  1.00  0.00           O1-
TER    1725      ALA H 224 
CONECT  160  650
CONECT  650  160
CONECT  953 1549
CONECT 1549  953
END
