# Supplementary material for: Fully automated antibody structure prediction using BIOVIA tools: Validation study
Source: PLoS One. 2017 May 18;12(5):e0177923. doi: 10.1371/journal.pone.0177923 (PMC5436848; doi:10.1371/journal.pone.0177923)
Supplement: S1 Dataset — Predicted structures using the Top5 framework method, Chothia CDR definition with no canonical filtering and generating 50 models. These were used in the detailed discussion of outliers and for comparison against predictions using canonical filtering. (ZIP) [file pone.0177923.s003.zip › 4CAD_GH_FV_FinalModel.pdb]

REMARK   Accelrys Discovery Studio PDB file
REMARK   Created:  2015-05-08T03:08:29Z
SSBOND   1 CYS L   23    CYS L   88                                     
SSBOND   2 CYS H  129    CYS H  203                                     
ATOM      1  N   ASP L   1      24.412  33.830  26.729  1.00 65.91           N1+
ATOM      2  CA  ASP L   1      24.569  32.687  27.650  1.00 63.74           C  
ATOM      3  CB  ASP L   1      24.815  31.379  26.878  1.00 67.67           C  
ATOM      4  CG  ASP L   1      26.059  31.558  26.020  1.00 68.16           C  
ATOM      5  OD1 ASP L   1      26.020  32.414  25.097  1.00 77.30           O  
ATOM      6  OD2 ASP L   1      27.067  30.847  26.275  1.00 66.22           O1-
ATOM      7  C   ASP L   1      25.672  32.896  28.633  1.00 59.80           C  
ATOM      8  O   ASP L   1      26.455  33.837  28.522  1.00 59.82           O  
ATOM      9  N   ILE L   2      25.747  32.001  29.634  1.00 48.08           N  
ATOM     10  CA  ILE L   2      26.711  32.117  30.691  1.00 46.28           C  
ATOM     11  CB  ILE L   2      26.072  32.057  32.050  1.00 43.80           C  
ATOM     12  CG1 ILE L   2      25.056  33.197  32.248  1.00 44.83           C  
ATOM     13  CG2 ILE L   2      27.190  32.024  33.103  1.00 41.99           C  
ATOM     14  CD1 ILE L   2      25.674  34.588  32.297  1.00 52.44           C  
ATOM     15  C   ILE L   2      27.614  30.922  30.629  1.00 45.40           C  
ATOM     16  O   ILE L   2      27.149  29.802  30.420  1.00 47.59           O  
ATOM     17  N   GLN L   3      28.939  31.131  30.803  1.00 43.24           N  
ATOM     18  CA  GLN L   3      29.853  30.019  30.789  1.00 45.73           C  
ATOM     19  CB  GLN L   3      31.093  30.202  29.891  1.00 53.34           C  
ATOM     20  CG  GLN L   3      30.807  30.213  28.387  1.00 59.95           C  
ATOM     21  CD  GLN L   3      30.589  31.651  27.936  1.00 72.97           C  
ATOM     22  OE1 GLN L   3      30.321  31.912  26.764  1.00 76.64           O  
ATOM     23  NE2 GLN L   3      30.719  32.614  28.887  1.00 73.31           N  
ATOM     24  C   GLN L   3      30.371  29.802  32.179  1.00 45.36           C  
ATOM     25  O   GLN L   3      30.616  30.752  32.918  1.00 45.98           O  
ATOM     26  N   LEU L   4      30.549  28.524  32.574  1.00 44.30           N  
ATOM     27  CA  LEU L   4      31.035  28.229  33.891  1.00 43.90           C  
ATOM     28  CB  LEU L   4      30.198  27.170  34.630  1.00 48.92           C  
ATOM     29  CG  LEU L   4      28.746  27.613  34.904  1.00 48.44           C  
ATOM     30  CD1 LEU L   4      27.958  26.525  35.646  1.00  0.00           C  
ATOM     31  CD2 LEU L   4      28.695  28.970  35.617  1.00  0.00           C  
ATOM     32  C   LEU L   4      32.425  27.691  33.773  1.00 43.38           C  
ATOM     33  O   LEU L   4      32.687  26.800  32.967  1.00 43.69           O  
ATOM     34  N   THR L   5      33.362  28.230  34.581  1.00 41.62           N  
ATOM     35  CA  THR L   5      34.712  27.744  34.551  1.00 40.88           C  
ATOM     36  CB  THR L   5      35.732  28.837  34.411  1.00 42.64           C  
ATOM     37  OG1 THR L   5      35.506  29.572  33.217  1.00 46.36           O  
ATOM     38  CG2 THR L   5      37.135  28.208  34.383  1.00 41.24           C  
ATOM     39  C   THR L   5      34.957  27.063  35.859  1.00 39.19           C  
ATOM     40  O   THR L   5      34.934  27.698  36.911  1.00 39.62           O  
ATOM     41  N   GLN L   6      35.222  25.740  35.830  1.00 43.33           N  
ATOM     42  CA  GLN L   6      35.390  25.034  37.069  1.00 46.42           C  
ATOM     43  CB  GLN L   6      34.501  23.776  37.170  1.00 43.52           C  
ATOM     44  CG  GLN L   6      34.496  23.126  38.558  1.00 42.70           C  
ATOM     45  CD  GLN L   6      33.537  21.940  38.538  1.00 41.50           C  
ATOM     46  OE1 GLN L   6      32.760  21.766  37.600  1.00 39.31           O  
ATOM     47  NE2 GLN L   6      33.589  21.102  39.609  1.00 41.93           N  
ATOM     48  C   GLN L   6      36.823  24.622  37.208  1.00 46.59           C  
ATOM     49  O   GLN L   6      37.469  24.223  36.241  1.00 44.40           O  
ATOM     50  N   SER L   7      37.372  24.743  38.434  0.90 46.14           N  
ATOM     51  CA  SER L   7      38.732  24.341  38.655  0.90 48.53           C  
ATOM     52  CB  SER L   7      39.736  25.504  38.593  0.90 49.72           C  
ATOM     53  OG  SER L   7      39.468  26.429  39.637  0.90 52.55           O  
ATOM     54  C   SER L   7      38.810  23.752  40.028  0.90 47.64           C  
ATOM     55  O   SER L   7      38.006  24.086  40.900  0.90 48.65           O  
ATOM     56  N   PRO L   8      39.745  22.866  40.263  1.00 44.73           N  
ATOM     57  CA  PRO L   8      40.662  22.387  39.260  1.00 44.46           C  
ATOM     58  CD  PRO L   8      40.270  22.694  41.607  1.00 45.85           C  
ATOM     59  CB  PRO L   8      41.905  21.914  40.016  1.00 46.45           C  
ATOM     60  CG  PRO L   8      41.412  21.679  41.452  1.00 43.94           C  
ATOM     61  C   PRO L   8      40.025  21.282  38.476  1.00 45.44           C  
ATOM     62  O   PRO L   8      39.041  20.710  38.943  1.00 46.41           O  
ATOM     63  N   ALA L   9      40.572  20.971  37.285  1.00 45.04           N  
ATOM     64  CA  ALA L   9      40.056  19.905  36.477  1.00 43.21           C  
ATOM     65  CB  ALA L   9      40.778  19.778  35.126  1.00 47.47           C  
ATOM     66  C   ALA L   9      40.249  18.621  37.219  1.00 42.14           C  
ATOM     67  O   ALA L   9      39.364  17.767  37.237  1.00 41.17           O  
ATOM     68  N   SER L  10      41.424  18.449  37.855  1.00 45.41           N  
ATOM     69  CA  SER L  10      41.658  17.238  38.589  1.00 44.18           C  
ATOM     70  CB  SER L  10      42.689  16.300  37.938  1.00 42.59           C  
ATOM     71  OG  SER L  10      43.985  16.871  38.020  1.00 45.70           O  
ATOM     72  C   SER L  10      42.193  17.621  39.932  1.00 46.43           C  
ATOM     73  O   SER L  10      42.903  18.615  40.070  1.00 48.56           O  
ATOM     74  N   LEU L  11      41.849  16.829  40.970  1.00 44.33           N  
ATOM     75  CA  LEU L  11      42.275  17.144  42.303  1.00 46.45           C  
ATOM     76  CB  LEU L  11      41.107  17.738  43.123  1.00 46.24           C  
ATOM     77  CG  LEU L  11      41.466  18.405  44.465  1.00 49.38           C  
ATOM     78  CD1 LEU L  11      42.255  17.465  45.379  1.00 50.08           C  
ATOM     79  CD2 LEU L  11      42.126  19.775  44.268  1.00 50.68           C  
ATOM     80  C   LEU L  11      42.682  15.844  42.952  1.00 45.71           C  
ATOM     81  O   LEU L  11      41.992  14.835  42.813  1.00 46.51           O  
ATOM     82  N   SER L  12      43.822  15.833  43.680  1.00 50.10           N  
ATOM     83  CA  SER L  12      44.279  14.632  44.332  1.00 49.06           C  
ATOM     84  CB  SER L  12      45.754  14.311  44.034  1.00 49.12           C  
ATOM     85  OG  SER L  12      45.966  14.219  42.633  1.00 52.43           O  
ATOM     86  C   SER L  12      44.217  14.876  45.811  1.00 48.40           C  
ATOM     87  O   SER L  12      44.726  15.885  46.294  1.00 46.88           O  
ATOM     88  N   ALA L  13      43.603  13.948  46.578  1.00 45.81           N  
ATOM     89  CA  ALA L  13      43.503  14.174  47.994  1.00 48.62           C  
ATOM     90  CB  ALA L  13      42.275  15.011  48.393  1.00 40.65           C  
ATOM     91  C   ALA L  13      43.391  12.860  48.702  1.00 49.74           C  
ATOM     92  O   ALA L  13      43.127  11.826  48.091  1.00 51.05           O  
ATOM     93  N   SER L  14      43.597  12.880  50.035  1.00 56.13           N  
ATOM     94  CA  SER L  14      43.543  11.687  50.830  1.00 56.17           C  
ATOM     95  CB  SER L  14      44.761  11.508  51.751  1.00 53.03           C  
ATOM     96  OG  SER L  14      45.949  11.374  50.986  1.00 55.84           O  
ATOM     97  C   SER L  14      42.354  11.800  51.727  1.00 55.11           C  
ATOM     98  O   SER L  14      41.831  12.889  51.957  1.00 56.01           O  
ATOM     99  N   VAL L  15      41.891  10.654  52.262  1.00 48.35           N  
ATOM    100  CA  VAL L  15      40.736  10.655  53.107  1.00 50.39           C  
ATOM    101  CB  VAL L  15      40.292   9.275  53.498  1.00 42.18           C  
ATOM    102  CG1 VAL L  15      39.149   9.387  54.518  1.00 41.00           C  
ATOM    103  CG2 VAL L  15      39.910   8.511  52.219  1.00 42.02           C  
ATOM    104  C   VAL L  15      41.054  11.413  54.355  1.00 52.47           C  
ATOM    105  O   VAL L  15      42.162  11.333  54.884  1.00 56.27           O  
ATOM    106  N   GLY L  16      40.070  12.199  54.837  1.00 52.24           N  
ATOM    107  CA  GLY L  16      40.226  12.952  56.048  1.00 53.54           C  
ATOM    108  C   GLY L  16      40.621  14.358  55.718  1.00 55.09           C  
ATOM    109  O   GLY L  16      40.529  15.246  56.565  1.00 55.23           O  
ATOM    110  N   GLU L  17      41.073  14.608  54.475  1.00 56.05           N  
ATOM    111  CA  GLU L  17      41.485  15.937  54.124  1.00 58.09           C  
ATOM    112  CB  GLU L  17      42.484  16.008  52.959  1.00 60.46           C  
ATOM    113  CG  GLU L  17      43.897  15.551  53.312  1.00 67.28           C  
ATOM    114  CD  GLU L  17      44.763  15.826  52.092  1.00 70.71           C  
ATOM    115  OE1 GLU L  17      44.797  14.960  51.177  1.00 71.73           O  
ATOM    116  OE2 GLU L  17      45.396  16.915  52.055  1.00 70.30           O1-
ATOM    117  C   GLU L  17      40.287  16.726  53.715  1.00 61.03           C  
ATOM    118  O   GLU L  17      39.232  16.173  53.412  1.00 60.66           O  
ATOM    119  N   THR L  18      40.421  18.066  53.723  1.00 58.12           N  
ATOM    120  CA  THR L  18      39.323  18.877  53.295  1.00 56.76           C  
ATOM    121  CB  THR L  18      38.940  19.952  54.262  1.00 51.69           C  
ATOM    122  OG1 THR L  18      37.660  20.460  53.926  1.00 54.15           O  
ATOM    123  CG2 THR L  18      39.979  21.078  54.185  1.00 50.17           C  
ATOM    124  C   THR L  18      39.740  19.527  52.013  1.00 56.97           C  
ATOM    125  O   THR L  18      40.895  19.919  51.851  1.00 58.52           O  
ATOM    126  N   VAL L  19      38.804  19.639  51.050  0.90 50.96           N  
ATOM    127  CA  VAL L  19      39.168  20.190  49.779  0.90 50.92           C  
ATOM    128  CB  VAL L  19      39.340  19.130  48.731  0.90 47.60           C  
ATOM    129  CG1 VAL L  19      37.991  18.433  48.512  0.90 42.53           C  
ATOM    130  CG2 VAL L  19      39.925  19.767  47.468  0.90 45.40           C  
ATOM    131  C   VAL L  19      38.101  21.144  49.329  0.90 48.70           C  
ATOM    132  O   VAL L  19      36.966  21.099  49.805  0.90 48.79           O  
ATOM    133  N   THR L  20      38.461  22.067  48.409  1.00 49.58           N  
ATOM    134  CA  THR L  20      37.508  23.022  47.914  1.00 49.99           C  
ATOM    135  CB  THR L  20      37.771  24.416  48.399  1.00 44.54           C  
ATOM    136  OG1 THR L  20      37.753  24.451  49.818  1.00 47.24           O  
ATOM    137  CG2 THR L  20      36.684  25.347  47.839  1.00 41.30           C  
ATOM    138  C   THR L  20      37.594  23.062  46.417  1.00 49.04           C  
ATOM    139  O   THR L  20      38.682  23.091  45.844  1.00 48.38           O  
ATOM    140  N   ILE L  21      36.424  23.084  45.744  1.00 47.03           N  
ATOM    141  CA  ILE L  21      36.363  23.142  44.308  1.00 46.60           C  
ATOM    142  CB  ILE L  21      35.529  22.046  43.709  1.00 41.69           C  
ATOM    143  CG1 ILE L  21      36.111  20.669  44.073  1.00 40.12           C  
ATOM    144  CG2 ILE L  21      35.446  22.283  42.193  1.00 38.47           C  
ATOM    145  CD1 ILE L  21      35.166  19.509  43.766  1.00 37.21           C  
ATOM    146  C   ILE L  21      35.693  24.439  43.974  1.00 46.30           C  
ATOM    147  O   ILE L  21      34.752  24.843  44.653  1.00 47.30           O  
ATOM    148  N   THR L  22      36.162  25.146  42.923  0.90 43.99           N  
ATOM    149  CA  THR L  22      35.575  26.432  42.657  0.90 42.68           C  
ATOM    150  CB  THR L  22      36.554  27.571  42.716  0.90 41.66           C  
ATOM    151  OG1 THR L  22      37.578  27.385  41.752  0.90 42.14           O  
ATOM    152  CG2 THR L  22      37.161  27.651  44.125  0.90 41.73           C  
ATOM    153  C   THR L  22      34.963  26.482  41.290  0.90 41.36           C  
ATOM    154  O   THR L  22      35.368  25.773  40.371  0.90 40.03           O  
ATOM    155  N   CYS L  23      33.918  27.324  41.144  0.90 43.77           N  
ATOM    156  CA  CYS L  23      33.304  27.557  39.866  0.90 46.21           C  
ATOM    157  CB  CYS L  23      31.928  26.890  39.664  0.90 54.71           C  
ATOM    158  SG  CYS L  23      32.120  25.171  39.113  0.90 62.52           S  
ATOM    159  C   CYS L  23      33.160  29.035  39.665  0.90 47.88           C  
ATOM    160  O   CYS L  23      32.770  29.761  40.580  0.90 49.90           O  
ATOM    161  N   ARG L  24      33.501  29.514  38.447  0.90 48.55           N  
ATOM    162  CA  ARG L  24      33.388  30.914  38.136  0.90 47.44           C  
ATOM    163  CB  ARG L  24      34.687  31.576  37.645  0.90 49.72           C  
ATOM    164  CG  ARG L  24      35.770  31.716  38.709  0.90 53.82           C  
ATOM    165  CD  ARG L  24      36.988  32.518  38.247  0.90 59.23           C  
ATOM    166  NE  ARG L  24      37.931  32.559  39.397  0.88 69.42           N  
ATOM    167  CZ  ARG L  24      38.721  33.649  39.611  0.88 69.19           C  
ATOM    168  NH1 ARG L  24      38.682  34.706  38.751  0.88 68.26           N1+
ATOM    169  NH2 ARG L  24      39.547  33.679  40.698  0.88 67.12           N  
ATOM    170  C   ARG L  24      32.433  31.058  36.997  0.90 49.50           C  
ATOM    171  O   ARG L  24      32.498  30.322  36.014  0.90 50.41           O  
ATOM    172  N   ALA L  25      31.523  32.044  37.097  1.00 49.27           N  
ATOM    173  CA  ALA L  25      30.553  32.255  36.062  1.00 48.51           C  
ATOM    174  CB  ALA L  25      29.145  32.558  36.600  1.00 45.48           C  
ATOM    175  C   ALA L  25      30.995  33.440  35.263  1.00 47.52           C  
ATOM    176  O   ALA L  25      31.598  34.370  35.795  1.00 44.68           O  
ATOM    177  N   SER L  26      30.694  33.426  33.948  1.00 34.16           N  
ATOM    178  CA  SER L  26      31.052  34.491  33.050  1.00 34.59           C  
ATOM    179  CB  SER L  26      30.770  34.150  31.575  1.00 33.89           C  
ATOM    180  OG  SER L  26      29.375  33.993  31.364  1.00 32.95           O  
ATOM    181  C   SER L  26      30.259  35.718  33.390  1.00 35.41           C  
ATOM    182  O   SER L  26      30.689  36.835  33.103  1.00 36.47           O  
ATOM    183  N   GLY L  27      29.070  35.540  34.005  1.00 35.43           N  
ATOM    184  CA  GLY L  27      28.235  36.657  34.359  1.00 35.37           C  
ATOM    185  C   GLY L  27      27.633  36.350  35.700  1.00 35.61           C  
ATOM    186  O   GLY L  27      27.750  35.231  36.192  1.00 35.83           O  
ATOM    187  N   ASN L  28      26.954  37.347  36.316  1.00 35.45           N  
ATOM    188  CA  ASN L  28      26.417  37.198  37.644  1.00 35.89           C  
ATOM    189  CB  ASN L  28      26.055  38.546  38.300  1.00 39.07           C  
ATOM    190  CG  ASN L  28      25.791  38.323  39.784  1.00 41.77           C  
ATOM    191  OD1 ASN L  28      25.079  37.399  40.169  1.00 41.70           O  
ATOM    192  ND2 ASN L  28      26.385  39.192  40.645  1.00 43.61           N  
ATOM    193  C   ASN L  28      25.184  36.336  37.625  1.00 35.05           C  
ATOM    194  O   ASN L  28      24.154  36.684  37.049  1.00 35.50           O  
ATOM    195  N   ILE L  29      25.310  35.141  38.233  1.00 32.46           N  
ATOM    196  CA  ILE L  29      24.310  34.120  38.411  1.00 32.72           C  
ATOM    197  CB  ILE L  29      24.868  32.723  38.452  1.00 32.72           C  
ATOM    198  CG1 ILE L  29      25.875  32.519  39.588  1.00 34.22           C  
ATOM    199  CG2 ILE L  29      25.438  32.428  37.053  1.00 32.97           C  
ATOM    200  CD1 ILE L  29      26.316  31.061  39.706  1.00 32.61           C  
ATOM    201  C   ILE L  29      23.322  34.379  39.522  1.00 32.38           C  
ATOM    202  O   ILE L  29      22.260  33.762  39.560  1.00 32.10           O  
ATOM    203  N   HIS L  30      23.686  35.207  40.521  1.00 34.05           N  
ATOM    204  CA  HIS L  30      22.815  35.543  41.620  1.00 33.07           C  
ATOM    205  ND1 HIS L  30      22.182  38.736  41.098  1.00 38.27           N  
ATOM    206  CG  HIS L  30      21.840  37.561  40.467  1.00 37.26           C  
ATOM    207  CB  HIS L  30      21.537  36.277  41.180  1.00 34.84           C  
ATOM    208  NE2 HIS L  30      22.205  39.157  38.914  1.00 38.13           N  
ATOM    209  CD2 HIS L  30      21.859  37.836  39.132  1.00 37.52           C  
ATOM    210  CE1 HIS L  30      22.390  39.658  40.122  1.00 38.43           C  
ATOM    211  C   HIS L  30      22.418  34.330  42.415  1.00 33.92           C  
ATOM    212  O   HIS L  30      21.254  34.149  42.768  1.00 33.69           O  
ATOM    213  N   ASN L  31      23.411  33.480  42.733  1.00 33.46           N  
ATOM    214  CA  ASN L  31      23.256  32.339  43.591  1.00 32.18           C  
ATOM    215  CB  ASN L  31      22.603  32.697  44.939  1.00 31.83           C  
ATOM    216  CG  ASN L  31      23.564  33.591  45.708  1.00 34.14           C  
ATOM    217  OD1 ASN L  31      24.745  33.278  45.853  1.00 34.95           O  
ATOM    218  ND2 ASN L  31      23.047  34.745  46.209  1.00 35.58           N  
ATOM    219  C   ASN L  31      22.425  31.264  42.969  1.00 31.05           C  
ATOM    220  O   ASN L  31      22.028  30.330  43.667  1.00 30.32           O  
ATOM    221  N   TYR L  32      22.172  31.306  41.644  1.00 30.44           N  
ATOM    222  CA  TYR L  32      21.422  30.197  41.136  1.00 30.34           C  
ATOM    223  CB  TYR L  32      20.510  30.522  39.937  1.00 33.51           C  
ATOM    224  CG  TYR L  32      19.471  31.488  40.391  1.00 34.93           C  
ATOM    225  CD1 TYR L  32      18.539  31.125  41.334  1.00 36.73           C  
ATOM    226  CD2 TYR L  32      19.408  32.751  39.854  1.00 37.97           C  
ATOM    227  CE1 TYR L  32      17.573  32.010  41.752  1.00 37.42           C  
ATOM    228  CE2 TYR L  32      18.444  33.643  40.266  1.00 38.79           C  
ATOM    229  CZ  TYR L  32      17.528  33.274  41.222  1.00 38.53           C  
ATOM    230  OH  TYR L  32      16.540  34.187  41.648  1.00 39.73           O  
ATOM    231  C   TYR L  32      22.440  29.223  40.659  1.00 30.46           C  
ATOM    232  O   TYR L  32      22.654  29.041  39.461  1.00 30.41           O  
ATOM    233  N   LEU L  33      23.084  28.542  41.620  1.00 41.57           N  
ATOM    234  CA  LEU L  33      24.125  27.630  41.259  1.00 40.72           C  
ATOM    235  CB  LEU L  33      25.514  28.111  41.710  1.00 37.21           C  
ATOM    236  CG  LEU L  33      26.657  27.149  41.338  1.00 40.83           C  
ATOM    237  CD1 LEU L  33      26.906  27.111  39.825  1.00 44.00           C  
ATOM    238  CD2 LEU L  33      27.926  27.451  42.142  1.00 42.81           C  
ATOM    239  C   LEU L  33      23.875  26.331  41.963  1.00 39.63           C  
ATOM    240  O   LEU L  33      23.494  26.312  43.133  1.00 34.09           O  
ATOM    241  N   ALA L  34      24.104  25.203  41.257  1.00 37.25           N  
ATOM    242  CA  ALA L  34      23.914  23.905  41.848  1.00 35.46           C  
ATOM    243  CB  ALA L  34      22.849  23.036  41.157  1.00 29.23           C  
ATOM    244  C   ALA L  34      25.196  23.138  41.733  1.00 36.14           C  
ATOM    245  O   ALA L  34      26.071  23.473  40.934  1.00 37.26           O  
ATOM    246  N   TRP L  35      25.343  22.086  42.561  1.00 37.63           N  
ATOM    247  CA  TRP L  35      26.506  21.247  42.492  1.00 39.89           C  
ATOM    248  CB  TRP L  35      27.415  21.349  43.728  1.00 38.99           C  
ATOM    249  CG  TRP L  35      28.138  22.664  43.897  1.00 37.47           C  
ATOM    250  CD2 TRP L  35      29.429  22.941  43.336  1.00 37.65           C  
ATOM    251  CD1 TRP L  35      27.770  23.780  44.589  1.00 38.28           C  
ATOM    252  NE1 TRP L  35      28.755  24.734  44.498  1.00 37.18           N  
ATOM    253  CE2 TRP L  35      29.782  24.230  43.728  1.00 36.90           C  
ATOM    254  CE3 TRP L  35      30.256  22.179  42.561  1.00 38.08           C  
ATOM    255  CZ2 TRP L  35      30.975  24.780  43.351  1.00 38.52           C  
ATOM    256  CZ3 TRP L  35      31.455  22.737  42.176  1.00 37.81           C  
ATOM    257  CH2 TRP L  35      31.806  24.013  42.565  1.00 39.12           C  
ATOM    258  C   TRP L  35      26.039  19.825  42.455  1.00 39.11           C  
ATOM    259  O   TRP L  35      25.202  19.420  43.259  1.00 40.94           O  
ATOM    260  N   TYR L  36      26.597  19.015  41.532  1.00 36.07           N  
ATOM    261  CA  TYR L  36      26.198  17.639  41.418  1.00 36.05           C  
ATOM    262  CB  TYR L  36      25.570  17.301  40.065  1.00 36.55           C  
ATOM    263  CG  TYR L  36      24.196  17.832  40.131  1.00 35.88           C  
ATOM    264  CD1 TYR L  36      23.955  19.162  40.341  1.00 33.92           C  
ATOM    265  CD2 TYR L  36      23.143  16.988  39.959  1.00 36.67           C  
ATOM    266  CE1 TYR L  36      22.701  19.688  40.410  1.00 36.11           C  
ATOM    267  CE2 TYR L  36      21.879  17.493  40.029  1.00 35.94           C  
ATOM    268  CZ  TYR L  36      21.668  18.822  40.256  1.00 37.07           C  
ATOM    269  OH  TYR L  36      20.350  19.269  40.324  1.00 37.89           O  
ATOM    270  C   TYR L  36      27.390  16.756  41.562  1.00 35.79           C  
ATOM    271  O   TYR L  36      28.512  17.132  41.223  1.00 37.09           O  
ATOM    272  N   GLN L  37      27.161  15.544  42.108  1.00 35.70           N  
ATOM    273  CA  GLN L  37      28.220  14.588  42.227  1.00 35.47           C  
ATOM    274  CB  GLN L  37      28.410  14.019  43.645  1.00 33.81           C  
ATOM    275  CG  GLN L  37      29.554  13.004  43.724  1.00 37.32           C  
ATOM    276  CD  GLN L  37      29.670  12.493  45.155  1.00 42.46           C  
ATOM    277  OE1 GLN L  37      28.796  12.725  45.987  1.00 49.16           O  
ATOM    278  NE2 GLN L  37      30.788  11.779  45.452  1.00 40.45           N  
ATOM    279  C   GLN L  37      27.865  13.438  41.349  1.00 39.20           C  
ATOM    280  O   GLN L  37      26.709  13.023  41.291  1.00 41.57           O  
ATOM    281  N   GLN L  38      28.855  12.911  40.606  1.00 40.38           N  
ATOM    282  CA  GLN L  38      28.559  11.769  39.799  1.00 40.15           C  
ATOM    283  CB  GLN L  38      28.552  12.070  38.289  1.00 37.11           C  
ATOM    284  CG  GLN L  38      27.999  10.919  37.444  1.00 38.60           C  
ATOM    285  CD  GLN L  38      27.888  11.391  36.000  1.00 39.28           C  
ATOM    286  OE1 GLN L  38      28.479  12.398  35.613  1.00 39.87           O  
ATOM    287  NE2 GLN L  38      27.105  10.648  35.174  1.00 40.98           N  
ATOM    288  C   GLN L  38      29.608  10.742  40.083  1.00 43.35           C  
ATOM    289  O   GLN L  38      30.804  11.000  39.960  1.00 41.85           O  
ATOM    290  N   LYS L  39      29.176   9.538  40.502  1.00 46.06           N  
ATOM    291  CA  LYS L  39      30.112   8.492  40.780  1.00 47.76           C  
ATOM    292  CB  LYS L  39      29.707   7.596  41.963  1.00 48.49           C  
ATOM    293  CG  LYS L  39      29.875   8.333  43.295  1.00 48.68           C  
ATOM    294  CD  LYS L  39      29.217   7.659  44.499  1.00 53.07           C  
ATOM    295  CE  LYS L  39      29.422   8.433  45.805  1.00 58.95           C  
ATOM    296  NZ  LYS L  39      28.781   7.718  46.931  1.00 63.70           N1+
ATOM    297  C   LYS L  39      30.263   7.689  39.535  1.00 47.71           C  
ATOM    298  O   LYS L  39      29.403   7.724  38.656  1.00 46.12           O  
ATOM    299  N   GLN L  40      31.379   6.943  39.417  1.00 52.09           N  
ATOM    300  CA  GLN L  40      31.602   6.248  38.189  1.00 53.37           C  
ATOM    301  CB  GLN L  40      32.906   5.430  38.122  1.00 59.83           C  
ATOM    302  CG  GLN L  40      34.166   6.265  37.888  1.00 65.38           C  
ATOM    303  CD  GLN L  40      34.739   6.702  39.224  1.00 69.03           C  
ATOM    304  OE1 GLN L  40      34.736   5.947  40.196  1.00 70.88           O  
ATOM    305  NE2 GLN L  40      35.274   7.951  39.271  1.00 69.11           N  
ATOM    306  C   GLN L  40      30.473   5.316  37.913  1.00 53.01           C  
ATOM    307  O   GLN L  40      30.068   4.515  38.753  1.00 55.31           O  
ATOM    308  N   GLY L  41      29.919   5.451  36.694  1.00 51.13           N  
ATOM    309  CA  GLY L  41      28.913   4.561  36.201  1.00 51.76           C  
ATOM    310  C   GLY L  41      27.549   4.890  36.727  1.00 53.49           C  
ATOM    311  O   GLY L  41      26.626   4.095  36.553  1.00 54.09           O  
ATOM    312  N   LYS L  42      27.346   6.056  37.371  1.00 55.00           N  
ATOM    313  CA  LYS L  42      26.023   6.282  37.879  1.00 52.55           C  
ATOM    314  CB  LYS L  42      25.935   6.127  39.405  1.00 51.12           C  
ATOM    315  CG  LYS L  42      26.178   4.666  39.797  1.00 54.96           C  
ATOM    316  CD  LYS L  42      26.418   4.416  41.283  1.00 60.33           C  
ATOM    317  CE  LYS L  42      26.745   2.953  41.601  1.00 64.51           C  
ATOM    318  NZ  LYS L  42      25.644   2.066  41.160  1.00 65.66           N1+
ATOM    319  C   LYS L  42      25.518   7.629  37.458  1.00 50.25           C  
ATOM    320  O   LYS L  42      26.225   8.419  36.834  1.00 49.32           O  
ATOM    321  N   SER L  43      24.226   7.892  37.737  1.00 46.04           N  
ATOM    322  CA  SER L  43      23.634   9.147  37.378  1.00 45.71           C  
ATOM    323  CB  SER L  43      22.098   9.094  37.349  1.00 45.75           C  
ATOM    324  OG  SER L  43      21.667   8.149  36.382  1.00 45.47           O  
ATOM    325  C   SER L  43      24.028  10.152  38.416  1.00 44.62           C  
ATOM    326  O   SER L  43      24.310   9.819  39.565  1.00 42.01           O  
ATOM    327  N   PRO L  44      24.052  11.387  38.014  1.00 45.47           N  
ATOM    328  CA  PRO L  44      24.392  12.494  38.868  1.00 43.97           C  
ATOM    329  CD  PRO L  44      23.374  11.804  36.805  1.00 38.37           C  
ATOM    330  CB  PRO L  44      24.191  13.727  38.039  1.00 38.12           C  
ATOM    331  CG  PRO L  44      23.105  13.294  37.032  1.00 37.06           C  
ATOM    332  C   PRO L  44      23.426  12.590  39.996  1.00 42.92           C  
ATOM    333  O   PRO L  44      22.291  12.133  39.865  1.00 44.67           O  
ATOM    334  N   GLN L  45      23.867  13.193  41.113  0.90 33.25           N  
ATOM    335  CA  GLN L  45      22.992  13.393  42.222  0.90 37.11           C  
ATOM    336  CB  GLN L  45      23.236  12.361  43.330  0.90 49.67           C  
ATOM    337  CG  GLN L  45      24.677  12.345  43.834  0.90 56.42           C  
ATOM    338  CD  GLN L  45      24.864  11.049  44.603  0.90 61.63           C  
ATOM    339  OE1 GLN L  45      23.923  10.514  45.187  0.90 66.16           O  
ATOM    340  NE2 GLN L  45      26.115  10.518  44.590  0.90 61.28           N  
ATOM    341  C   GLN L  45      23.201  14.785  42.732  0.90 36.30           C  
ATOM    342  O   GLN L  45      24.333  15.245  42.862  0.90 34.60           O  
ATOM    343  N   LEU L  46      22.084  15.493  43.011  1.00 37.41           N  
ATOM    344  CA  LEU L  46      22.079  16.860  43.463  1.00 38.29           C  
ATOM    345  CB  LEU L  46      20.633  17.396  43.547  1.00 37.75           C  
ATOM    346  CG  LEU L  46      20.469  18.852  44.018  1.00 35.50           C  
ATOM    347  CD1 LEU L  46      21.120  19.841  43.043  1.00 35.27           C  
ATOM    348  CD2 LEU L  46      18.986  19.167  44.281  1.00 34.12           C  
ATOM    349  C   LEU L  46      22.684  16.938  44.836  1.00 38.11           C  
ATOM    350  O   LEU L  46      22.229  16.261  45.759  1.00 38.43           O  
ATOM    351  N   LEU L  47      23.834  17.641  44.960  1.00 35.12           N  
ATOM    352  CA  LEU L  47      24.448  17.923  46.235  1.00 36.27           C  
ATOM    353  CB  LEU L  47      25.978  18.032  46.160  1.00 37.73           C  
ATOM    354  CG  LEU L  47      26.681  16.694  45.891  1.00 39.50           C  
ATOM    355  CD1 LEU L  47      28.201  16.878  45.831  1.00 37.62           C  
ATOM    356  CD2 LEU L  47      26.260  15.627  46.908  1.00 38.90           C  
ATOM    357  C   LEU L  47      23.968  19.186  46.889  1.00 38.29           C  
ATOM    358  O   LEU L  47      23.606  19.206  48.067  1.00 38.97           O  
ATOM    359  N   VAL L  48      23.973  20.295  46.118  1.00 39.88           N  
ATOM    360  CA  VAL L  48      23.674  21.583  46.684  1.00 38.35           C  
ATOM    361  CB  VAL L  48      24.908  22.341  47.086  1.00 33.59           C  
ATOM    362  CG1 VAL L  48      24.492  23.733  47.591  1.00 33.27           C  
ATOM    363  CG2 VAL L  48      25.691  21.504  48.111  1.00 31.86           C  
ATOM    364  C   VAL L  48      22.987  22.411  45.647  1.00 39.94           C  
ATOM    365  O   VAL L  48      23.283  22.306  44.459  1.00 40.47           O  
ATOM    366  N   TYR L  49      22.036  23.260  46.083  1.00 41.95           N  
ATOM    367  CA  TYR L  49      21.334  24.124  45.183  1.00 41.65           C  
ATOM    368  CB  TYR L  49      19.932  23.599  44.800  1.00 45.77           C  
ATOM    369  CG  TYR L  49      19.161  23.247  46.029  1.00 46.96           C  
ATOM    370  CD1 TYR L  49      19.335  22.013  46.610  1.00 47.02           C  
ATOM    371  CD2 TYR L  49      18.274  24.128  46.606  1.00 46.41           C  
ATOM    372  CE1 TYR L  49      18.640  21.657  47.741  1.00 49.38           C  
ATOM    373  CE2 TYR L  49      17.575  23.775  47.738  1.00 46.94           C  
ATOM    374  CZ  TYR L  49      17.756  22.540  48.309  1.00 48.84           C  
ATOM    375  OH  TYR L  49      17.039  22.180  49.472  1.00 48.82           O  
ATOM    376  C   TYR L  49      21.230  25.483  45.805  1.00 41.51           C  
ATOM    377  O   TYR L  49      21.386  25.642  47.014  1.00 40.26           O  
ATOM    378  N   ASN L  50      21.038  26.519  44.950  1.00 28.53           N  
ATOM    379  CA  ASN L  50      21.007  27.898  45.364  1.00 29.37           C  
ATOM    380  CB  ASN L  50      19.799  28.303  46.221  1.00 32.63           C  
ATOM    381  CG  ASN L  50      18.670  28.649  45.259  1.00 34.75           C  
ATOM    382  OD1 ASN L  50      18.706  28.293  44.083  1.00 34.92           O  
ATOM    383  ND2 ASN L  50      17.653  29.395  45.768  1.00 37.26           N  
ATOM    384  C   ASN L  50      22.274  28.238  46.085  1.00 29.99           C  
ATOM    385  O   ASN L  50      22.296  29.058  47.001  1.00 30.15           O  
ATOM    386  N   ALA L  51      23.363  27.573  45.664  1.00 29.25           N  
ATOM    387  CA  ALA L  51      24.722  27.767  46.082  1.00 30.18           C  
ATOM    388  CB  ALA L  51      25.157  29.239  46.012  1.00 31.38           C  
ATOM    389  C   ALA L  51      24.978  27.285  47.490  1.00 31.16           C  
ATOM    390  O   ALA L  51      25.980  26.613  47.732  1.00 30.21           O  
ATOM    391  N   LYS L  52      24.121  27.673  48.459  1.00 31.80           N  
ATOM    392  CA  LYS L  52      24.254  27.352  49.866  1.00 33.80           C  
ATOM    393  CB  LYS L  52      23.698  28.472  50.756  1.00 40.48           C  
ATOM    394  CG  LYS L  52      24.459  29.793  50.663  1.00 44.65           C  
ATOM    395  CD  LYS L  52      23.675  30.961  51.264  1.00 49.40           C  
ATOM    396  CE  LYS L  52      24.486  32.252  51.394  1.00 53.10           C  
ATOM    397  NZ  LYS L  52      25.519  32.093  52.440  1.00 55.78           N1+
ATOM    398  C   LYS L  52      23.578  26.106  50.354  1.00 32.66           C  
ATOM    399  O   LYS L  52      24.070  25.419  51.248  1.00 33.51           O  
ATOM    400  N   THR L  53      22.384  25.819  49.819  1.00 46.29           N  
ATOM    401  CA  THR L  53      21.535  24.846  50.457  1.00 47.39           C  
ATOM    402  CB  THR L  53      20.079  25.046  50.153  1.00 45.77           C  
ATOM    403  OG1 THR L  53      19.670  26.350  50.541  1.00 52.06           O  
ATOM    404  CG2 THR L  53      19.272  23.996  50.931  1.00 48.43           C  
ATOM    405  C   THR L  53      21.874  23.438  50.086  1.00 47.14           C  
ATOM    406  O   THR L  53      22.068  23.110  48.917  1.00 45.45           O  
ATOM    407  N   LEU L  54      21.932  22.559  51.110  0.90 44.69           N  
ATOM    408  CA  LEU L  54      22.214  21.170  50.892  0.90 43.33           C  
ATOM    409  CB  LEU L  54      22.760  20.434  52.126  0.90 43.14           C  
ATOM    410  CG  LEU L  54      24.189  20.839  52.529  0.90 45.22           C  
ATOM    411  CD1 LEU L  54      24.646  20.054  53.764  0.90 43.01           C  
ATOM    412  CD2 LEU L  54      25.173  20.683  51.359  0.90 48.91           C  
ATOM    413  C   LEU L  54      20.949  20.475  50.500  0.90 44.96           C  
ATOM    414  O   LEU L  54      19.858  20.820  50.956  0.90 45.23           O  
ATOM    415  N   ALA L  55      21.074  19.463  49.620  1.00 48.79           N  
ATOM    416  CA  ALA L  55      19.933  18.713  49.191  1.00 48.09           C  
ATOM    417  CB  ALA L  55      20.151  17.907  47.901  1.00 42.65           C  
ATOM    418  C   ALA L  55      19.610  17.748  50.280  1.00 52.67           C  
ATOM    419  O   ALA L  55      20.420  17.500  51.172  1.00 53.18           O  
ATOM    420  N   ASP L  56      18.388  17.190  50.247  1.00 52.94           N  
ATOM    421  CA  ASP L  56      18.001  16.285  51.282  1.00 57.00           C  
ATOM    422  CB  ASP L  56      16.515  15.891  51.200  1.00 73.77           C  
ATOM    423  CG  ASP L  56      15.671  17.142  51.435  1.00106.88           C  
ATOM    424  OD1 ASP L  56      16.259  18.215  51.739  1.00 21.55           O  
ATOM    425  OD2 ASP L  56      14.422  17.040  51.304  1.00 21.39           O1-
ATOM    426  C   ASP L  56      18.834  15.041  51.168  1.00 56.60           C  
ATOM    427  O   ASP L  56      19.085  14.541  50.072  1.00 54.13           O  
ATOM    428  N   GLY L  57      19.309  14.526  52.323  1.00 60.49           N  
ATOM    429  CA  GLY L  57      20.042  13.291  52.370  1.00 59.61           C  
ATOM    430  C   GLY L  57      21.515  13.520  52.202  1.00 58.34           C  
ATOM    431  O   GLY L  57      22.299  12.578  52.312  1.00 59.43           O  
ATOM    432  N   VAL L  58      21.942  14.769  51.938  1.00 54.43           N  
ATOM    433  CA  VAL L  58      23.345  15.015  51.740  1.00 53.56           C  
ATOM    434  CB  VAL L  58      23.622  16.241  50.921  1.00 51.16           C  
ATOM    435  CG1 VAL L  58      25.144  16.446  50.841  1.00 51.12           C  
ATOM    436  CG2 VAL L  58      22.937  16.082  49.552  1.00 47.35           C  
ATOM    437  C   VAL L  58      24.002  15.196  53.076  1.00 54.04           C  
ATOM    438  O   VAL L  58      23.435  15.800  53.984  1.00 54.76           O  
ATOM    439  N   PRO L  59      25.206  14.682  53.194  1.00 49.35           N  
ATOM    440  CA  PRO L  59      25.952  14.773  54.426  1.00 49.64           C  
ATOM    441  CD  PRO L  59      25.583  13.507  52.423  1.00 48.39           C  
ATOM    442  CB  PRO L  59      27.130  13.813  54.271  1.00 50.92           C  
ATOM    443  CG  PRO L  59      26.611  12.753  53.286  1.00 49.15           C  
ATOM    444  C   PRO L  59      26.372  16.184  54.706  1.00 48.73           C  
ATOM    445  O   PRO L  59      26.530  16.963  53.769  1.00 48.01           O  
ATOM    446  N   SER L  60      26.563  16.520  55.997  1.00 52.12           N  
ATOM    447  CA  SER L  60      26.913  17.840  56.451  1.00 53.46           C  
ATOM    448  CB  SER L  60      26.846  17.978  57.980  1.00 57.51           C  
ATOM    449  OG  SER L  60      25.522  17.746  58.438  1.00 61.70           O  
ATOM    450  C   SER L  60      28.318  18.183  56.060  1.00 55.19           C  
ATOM    451  O   SER L  60      28.722  19.341  56.149  1.00 51.89           O  
ATOM    452  N   ARG L  61      29.111  17.190  55.628  1.00 68.94           N  
ATOM    453  CA  ARG L  61      30.489  17.436  55.298  1.00 67.70           C  
ATOM    454  CB  ARG L  61      31.223  16.183  54.803  1.00 56.90           C  
ATOM    455  CG  ARG L  61      31.191  15.017  55.782  1.00 55.82           C  
ATOM    456  CD  ARG L  61      32.202  13.922  55.449  1.00 55.38           C  
ATOM    457  NE  ARG L  61      31.876  13.366  54.104  1.00 52.45           N  
ATOM    458  CZ  ARG L  61      30.983  12.340  53.988  1.00 52.67           C  
ATOM    459  NH1 ARG L  61      30.280  11.918  55.079  1.00 55.67           N1+
ATOM    460  NH2 ARG L  61      30.804  11.724  52.785  1.00 50.32           N  
ATOM    461  C   ARG L  61      30.543  18.393  54.154  1.00 65.24           C  
ATOM    462  O   ARG L  61      31.492  19.168  54.026  1.00 64.94           O  
ATOM    463  N   PHE L  62      29.540  18.309  53.257  1.00 52.00           N  
ATOM    464  CA  PHE L  62      29.500  19.132  52.081  1.00 51.00           C  
ATOM    465  CB  PHE L  62      28.592  18.562  50.973  1.00 48.17           C  
ATOM    466  CG  PHE L  62      29.153  17.260  50.512  1.00 48.71           C  
ATOM    467  CD1 PHE L  62      30.072  17.224  49.496  1.00 48.71           C  
ATOM    468  CD2 PHE L  62      28.773  16.068  51.080  1.00 46.46           C  
ATOM    469  CE1 PHE L  62      30.601  16.033  49.057  1.00 48.53           C  
ATOM    470  CE2 PHE L  62      29.297  14.872  50.643  1.00 46.13           C  
ATOM    471  CZ  PHE L  62      30.217  14.847  49.628  1.00 47.55           C  
ATOM    472  C   PHE L  62      28.945  20.485  52.421  1.00 50.96           C  
ATOM    473  O   PHE L  62      27.986  20.605  53.180  1.00 52.10           O  
ATOM    474  N   SER L  63      29.554  21.555  51.865  1.00 48.60           N  
ATOM    475  CA  SER L  63      29.051  22.880  52.099  1.00 48.25           C  
ATOM    476  CB  SER L  63      29.781  23.629  53.228  1.00 47.01           C  
ATOM    477  OG  SER L  63      31.133  23.864  52.861  1.00 48.23           O  
ATOM    478  C   SER L  63      29.266  23.675  50.850  1.00 47.70           C  
ATOM    479  O   SER L  63      30.266  23.502  50.155  1.00 48.47           O  
ATOM    480  N   GLY L  64      28.328  24.592  50.542  1.00 46.27           N  
ATOM    481  CA  GLY L  64      28.473  25.398  49.364  1.00 48.05           C  
ATOM    482  C   GLY L  64      28.449  26.827  49.799  1.00 48.44           C  
ATOM    483  O   GLY L  64      27.847  27.163  50.816  1.00 47.88           O  
ATOM    484  N   SER L  65      29.116  27.712  49.030  1.00 44.87           N  
ATOM    485  CA  SER L  65      29.151  29.099  49.397  1.00 47.72           C  
ATOM    486  CB  SER L  65      30.288  29.455  50.372  1.00 47.98           C  
ATOM    487  OG  SER L  65      30.132  28.767  51.602  1.00 47.45           O  
ATOM    488  C   SER L  65      29.422  29.903  48.166  1.00 48.63           C  
ATOM    489  O   SER L  65      29.669  29.364  47.088  1.00 47.31           O  
ATOM    490  N   GLY L  66      29.386  31.243  48.311  1.00 50.45           N  
ATOM    491  CA  GLY L  66      29.694  32.098  47.199  1.00 50.90           C  
ATOM    492  C   GLY L  66      28.466  32.810  46.727  1.00 50.67           C  
ATOM    493  O   GLY L  66      27.339  32.471  47.081  1.00 48.84           O  
ATOM    494  N   SER L  67      28.686  33.865  45.918  1.00 52.73           N  
ATOM    495  CA  SER L  67      27.625  34.650  45.358  1.00 55.11           C  
ATOM    496  CB  SER L  67      27.101  35.742  46.305  1.00 67.29           C  
ATOM    497  OG  SER L  67      26.494  35.161  47.450  1.00 63.91           O  
ATOM    498  C   SER L  67      28.211  35.363  44.184  1.00 53.74           C  
ATOM    499  O   SER L  67      29.424  35.365  43.993  1.00 51.64           O  
ATOM    500  N   GLY L  68      27.359  35.985  43.349  1.00 54.37           N  
ATOM    501  CA  GLY L  68      27.895  36.729  42.249  1.00 54.02           C  
ATOM    502  C   GLY L  68      28.517  35.779  41.275  1.00 51.27           C  
ATOM    503  O   GLY L  68      27.854  34.884  40.757  1.00 49.36           O  
ATOM    504  N   THR L  69      29.783  36.064  40.911  1.00 50.81           N  
ATOM    505  CA  THR L  69      30.590  35.304  39.993  1.00 51.02           C  
ATOM    506  CB  THR L  69      31.674  36.131  39.368  1.00 55.80           C  
ATOM    507  OG1 THR L  69      32.600  36.557  40.356  1.00 60.12           O  
ATOM    508  CG2 THR L  69      31.023  37.351  38.695  1.00 55.24           C  
ATOM    509  C   THR L  69      31.263  34.099  40.594  1.00 48.99           C  
ATOM    510  O   THR L  69      31.480  33.113  39.891  1.00 46.88           O  
ATOM    511  N   GLN L  70      31.648  34.149  41.889  1.00 51.35           N  
ATOM    512  CA  GLN L  70      32.495  33.110  42.423  1.00 50.25           C  
ATOM    513  CB  GLN L  70      33.682  33.692  43.211  1.00 50.01           C  
ATOM    514  CG  GLN L  70      34.732  32.666  43.636  1.00 55.78           C  
ATOM    515  CD  GLN L  70      35.640  32.413  42.442  1.00 53.46           C  
ATOM    516  OE1 GLN L  70      35.643  33.172  41.474  1.00 56.90           O  
ATOM    517  NE2 GLN L  70      36.442  31.318  42.511  1.00 62.48           N  
ATOM    518  C   GLN L  70      31.742  32.215  43.362  1.00 48.96           C  
ATOM    519  O   GLN L  70      31.005  32.685  44.228  1.00 48.33           O  
ATOM    520  N   TYR L  71      31.933  30.882  43.207  1.00 46.69           N  
ATOM    521  CA  TYR L  71      31.281  29.904  44.037  1.00 46.27           C  
ATOM    522  CB  TYR L  71      30.112  29.183  43.354  1.00 45.05           C  
ATOM    523  CG  TYR L  71      29.077  30.221  43.185  1.00 42.86           C  
ATOM    524  CD1 TYR L  71      29.053  31.002  42.057  1.00 41.71           C  
ATOM    525  CD2 TYR L  71      28.150  30.414  44.177  1.00 42.74           C  
ATOM    526  CE1 TYR L  71      28.093  31.972  41.914  1.00 44.62           C  
ATOM    527  CE2 TYR L  71      27.191  31.379  44.041  1.00 43.97           C  
ATOM    528  CZ  TYR L  71      27.168  32.151  42.911  1.00 45.40           C  
ATOM    529  OH  TYR L  71      26.182  33.137  42.791  1.00 17.14           O  
ATOM    530  C   TYR L  71      32.254  28.829  44.396  1.00 45.70           C  
ATOM    531  O   TYR L  71      33.231  28.599  43.684  1.00 45.50           O  
ATOM    532  N   SER L  72      32.004  28.136  45.530  0.90 47.25           N  
ATOM    533  CA  SER L  72      32.890  27.081  45.920  0.90 48.68           C  
ATOM    534  CB  SER L  72      33.979  27.560  46.894  0.90 44.33           C  
ATOM    535  OG  SER L  72      33.380  28.089  48.068  0.90 47.99           O  
ATOM    536  C   SER L  72      32.113  25.998  46.606  0.90 50.20           C  
ATOM    537  O   SER L  72      31.098  26.251  47.254  0.90 51.71           O  
ATOM    538  N   LEU L  73      32.588  24.745  46.451  1.00 47.44           N  
ATOM    539  CA  LEU L  73      32.021  23.606  47.112  1.00 46.70           C  
ATOM    540  CB  LEU L  73      31.647  22.463  46.155  1.00 37.08           C  
ATOM    541  CG  LEU L  73      31.040  21.231  46.856  1.00 34.03           C  
ATOM    542  CD1 LEU L  73      29.677  21.560  47.498  1.00 35.00           C  
ATOM    543  CD2 LEU L  73      30.978  20.026  45.900  1.00 30.77           C  
ATOM    544  C   LEU L  73      33.115  23.103  47.995  1.00 47.70           C  
ATOM    545  O   LEU L  73      34.249  22.942  47.548  1.00 47.35           O  
ATOM    546  N   LYS L  74      32.805  22.850  49.281  1.00 45.65           N  
ATOM    547  CA  LYS L  74      33.812  22.452  50.219  1.00 44.29           C  
ATOM    548  CB  LYS L  74      33.887  23.432  51.406  1.00 49.28           C  
ATOM    549  CG  LYS L  74      34.938  23.122  52.473  1.00 52.23           C  
ATOM    550  CD  LYS L  74      36.364  23.502  52.085  1.00 55.58           C  
ATOM    551  CE  LYS L  74      37.300  23.566  53.291  1.00 58.10           C  
ATOM    552  NZ  LYS L  74      38.627  24.062  52.871  1.00 57.28           N1+
ATOM    553  C   LYS L  74      33.425  21.121  50.777  1.00 44.84           C  
ATOM    554  O   LYS L  74      32.272  20.899  51.147  1.00 46.38           O  
ATOM    555  N   ILE L  75      34.387  20.185  50.837  1.00 44.17           N  
ATOM    556  CA  ILE L  75      34.104  18.910  51.421  1.00 45.53           C  
ATOM    557  CB  ILE L  75      34.371  17.761  50.492  1.00 44.06           C  
ATOM    558  CG1 ILE L  75      33.515  17.903  49.223  1.00 44.24           C  
ATOM    559  CG2 ILE L  75      34.109  16.448  51.251  1.00 47.05           C  
ATOM    560  CD1 ILE L  75      33.938  16.970  48.090  1.00 41.27           C  
ATOM    561  C   ILE L  75      35.042  18.787  52.579  1.00 49.24           C  
ATOM    562  O   ILE L  75      36.257  18.891  52.415  1.00 49.58           O  
ATOM    563  N   ASN L  76      34.499  18.567  53.791  0.90 67.20           N  
ATOM    564  CA  ASN L  76      35.345  18.473  54.945  0.90 70.93           C  
ATOM    565  CB  ASN L  76      34.783  19.192  56.188  0.90 53.08           C  
ATOM    566  CG  ASN L  76      34.870  20.703  56.000  0.88 56.98           C  
ATOM    567  OD1 ASN L  76      35.926  21.245  55.672  0.88 59.53           O  
ATOM    568  ND2 ASN L  76      33.728  21.409  56.221  0.88 60.21           N  
ATOM    569  C   ASN L  76      35.448  17.024  55.304  0.90 74.50           C  
ATOM    570  O   ASN L  76      34.469  16.284  55.244  0.90 77.48           O  
ATOM    571  N   SER L  77      36.651  16.590  55.715  1.00 59.91           N  
ATOM    572  CA  SER L  77      36.875  15.224  56.099  1.00 59.54           C  
ATOM    573  CB  SER L  77      36.229  14.859  57.449  1.00 65.78           C  
ATOM    574  OG  SER L  77      36.484  13.499  57.771  1.00 68.42           O  
ATOM    575  C   SER L  77      36.367  14.273  55.054  1.00 57.31           C  
ATOM    576  O   SER L  77      35.419  13.527  55.289  1.00 57.71           O  
ATOM    577  N   LEU L  78      37.020  14.263  53.872  0.90 56.44           N  
ATOM    578  CA  LEU L  78      36.657  13.409  52.772  0.90 54.93           C  
ATOM    579  CB  LEU L  78      37.675  13.429  51.615  0.90 55.24           C  
ATOM    580  CG  LEU L  78      37.644  14.664  50.704  0.88 46.81           C  
ATOM    581  CD1 LEU L  78      38.815  14.650  49.706  0.88 43.26           C  
ATOM    582  CD2 LEU L  78      36.295  14.757  49.977  0.88 47.73           C  
ATOM    583  C   LEU L  78      36.642  11.981  53.213  0.90 53.92           C  
ATOM    584  O   LEU L  78      37.455  11.551  54.031  0.90 57.28           O  
ATOM    585  N   GLN L  79      35.679  11.213  52.666  0.90 49.33           N  
ATOM    586  CA  GLN L  79      35.584   9.808  52.938  0.90 51.31           C  
ATOM    587  CB  GLN L  79      34.283   9.402  53.651  0.90 56.92           C  
ATOM    588  CG  GLN L  79      34.231  10.023  55.049  0.90 58.71           C  
ATOM    589  CD  GLN L  79      33.043   9.488  55.827  0.90 60.65           C  
ATOM    590  OE1 GLN L  79      32.198   8.768  55.299  0.90 61.64           O  
ATOM    591  NE2 GLN L  79      32.979   9.853  57.135  0.90 60.88           N  
ATOM    592  C   GLN L  79      35.688   9.113  51.616  0.90 51.19           C  
ATOM    593  O   GLN L  79      35.613   9.748  50.567  0.90 52.18           O  
ATOM    594  N   PRO L  80      35.869   7.822  51.632  0.90 52.12           N  
ATOM    595  CA  PRO L  80      36.081   7.091  50.412  0.90 54.69           C  
ATOM    596  CD  PRO L  80      36.463   7.155  52.779  1.00 52.73           C  
ATOM    597  CB  PRO L  80      36.445   5.675  50.843  0.90 51.52           C  
ATOM    598  CG  PRO L  80      37.118   5.882  52.214  1.00 54.70           C  
ATOM    599  C   PRO L  80      34.938   7.185  49.450  0.90 55.73           C  
ATOM    600  O   PRO L  80      35.161   7.027  48.251  0.90 54.98           O  
ATOM    601  N   GLU L  81      33.714   7.435  49.952  1.00 57.25           N  
ATOM    602  CA  GLU L  81      32.521   7.526  49.154  1.00 57.82           C  
ATOM    603  CB  GLU L  81      31.250   7.735  49.996  1.00 64.73           C  
ATOM    604  CG  GLU L  81      30.940   6.610  50.983  1.00 67.34           C  
ATOM    605  CD  GLU L  81      31.746   6.853  52.251  1.00 79.90           C  
ATOM    606  OE1 GLU L  81      31.268   7.635  53.115  1.00 82.39           O  
ATOM    607  OE2 GLU L  81      32.851   6.258  52.370  1.00 78.03           O1-
ATOM    608  C   GLU L  81      32.601   8.732  48.269  1.00 54.66           C  
ATOM    609  O   GLU L  81      31.987   8.777  47.207  1.00 55.13           O  
ATOM    610  N   ASP L  82      33.330   9.760  48.733  1.00 50.85           N  
ATOM    611  CA  ASP L  82      33.431  11.068  48.144  1.00 50.23           C  
ATOM    612  CB  ASP L  82      34.107  12.069  49.101  1.00 50.12           C  
ATOM    613  CG  ASP L  82      33.201  12.232  50.319  1.00 53.17           C  
ATOM    614  OD1 ASP L  82      32.022  11.795  50.244  1.00 54.32           O  
ATOM    615  OD2 ASP L  82      33.677  12.790  51.344  1.00 50.23           O1-
ATOM    616  C   ASP L  82      34.168  11.105  46.831  1.00 50.34           C  
ATOM    617  O   ASP L  82      34.043  12.085  46.100  1.00 52.64           O  
ATOM    618  N   PHE L  83      35.012  10.110  46.502  1.00 43.41           N  
ATOM    619  CA  PHE L  83      35.772  10.241  45.285  1.00 43.97           C  
ATOM    620  CB  PHE L  83      36.966   9.272  45.209  1.00 46.25           C  
ATOM    621  CG  PHE L  83      37.872   9.658  46.331  1.00 49.62           C  
ATOM    622  CD1 PHE L  83      38.847  10.606  46.151  1.00 52.61           C  
ATOM    623  CD2 PHE L  83      37.741   9.091  47.575  1.00 48.36           C  
ATOM    624  CE1 PHE L  83      39.682  10.972  47.181  1.00 52.78           C  
ATOM    625  CE2 PHE L  83      38.570   9.452  48.611  1.00 50.01           C  
ATOM    626  CZ  PHE L  83      39.547  10.394  48.418  1.00 52.31           C  
ATOM    627  C   PHE L  83      34.893  10.054  44.086  1.00 45.16           C  
ATOM    628  O   PHE L  83      34.069   9.142  44.035  1.00 47.81           O  
ATOM    629  N   GLY L  84      35.066  10.929  43.071  1.00 44.02           N  
ATOM    630  CA  GLY L  84      34.258  10.863  41.888  1.00 43.56           C  
ATOM    631  C   GLY L  84      34.347  12.193  41.202  1.00 43.35           C  
ATOM    632  O   GLY L  84      35.288  12.953  41.422  1.00 45.31           O  
ATOM    633  N   ASN L  85      33.354  12.507  40.342  1.00 38.04           N  
ATOM    634  CA  ASN L  85      33.383  13.736  39.597  1.00 39.24           C  
ATOM    635  CB  ASN L  85      33.032  13.553  38.110  1.00 45.27           C  
ATOM    636  CG  ASN L  85      34.096  12.669  37.473  1.00  0.00           C  
ATOM    637  OD1 ASN L  85      33.783  11.631  36.893  1.00  0.00           O  
ATOM    638  ND2 ASN L  85      35.386  13.086  37.575  1.00  0.00           N  
ATOM    639  C   ASN L  85      32.358  14.672  40.162  1.00 40.19           C  
ATOM    640  O   ASN L  85      31.330  14.246  40.685  1.00 41.30           O  
ATOM    641  N   TYR L  86      32.644  15.992  40.088  1.00 42.08           N  
ATOM    642  CA  TYR L  86      31.735  16.989  40.581  1.00 40.72           C  
ATOM    643  CB  TYR L  86      32.279  17.771  41.792  1.00 41.24           C  
ATOM    644  CG  TYR L  86      32.396  16.855  42.960  1.00 41.85           C  
ATOM    645  CD1 TYR L  86      33.463  15.996  43.075  1.00 41.95           C  
ATOM    646  CD2 TYR L  86      31.445  16.870  43.954  1.00 42.41           C  
ATOM    647  CE1 TYR L  86      33.571  15.155  44.158  1.00 43.13           C  
ATOM    648  CE2 TYR L  86      31.548  16.032  45.039  1.00 41.88           C  
ATOM    649  CZ  TYR L  86      32.613  15.170  45.142  1.00 42.41           C  
ATOM    650  OH  TYR L  86      32.727  14.305  46.252  1.00 41.92           O  
ATOM    651  C   TYR L  86      31.531  18.009  39.500  1.00 39.88           C  
ATOM    652  O   TYR L  86      32.489  18.420  38.846  1.00 39.82           O  
ATOM    653  N   TYR L  87      30.272  18.453  39.272  1.00 35.04           N  
ATOM    654  CA  TYR L  87      30.099  19.491  38.295  1.00 35.21           C  
ATOM    655  CB  TYR L  87      29.405  19.104  36.959  1.00 34.91           C  
ATOM    656  CG  TYR L  87      29.987  17.910  36.276  1.00 37.52           C  
ATOM    657  CD1 TYR L  87      31.051  18.022  35.414  1.00 37.62           C  
ATOM    658  CD2 TYR L  87      29.443  16.665  36.489  1.00 40.24           C  
ATOM    659  CE1 TYR L  87      31.568  16.916  34.781  1.00 39.48           C  
ATOM    660  CE2 TYR L  87      29.957  15.554  35.858  1.00 39.11           C  
ATOM    661  CZ  TYR L  87      31.023  15.677  35.001  1.00 39.68           C  
ATOM    662  OH  TYR L  87      31.556  14.545  34.348  1.00 38.96           O  
ATOM    663  C   TYR L  87      29.261  20.572  38.928  1.00 35.35           C  
ATOM    664  O   TYR L  87      28.560  20.356  39.919  1.00 34.74           O  
ATOM    665  N   CYS L  88      29.354  21.801  38.392  1.00 34.24           N  
ATOM    666  CA  CYS L  88      28.525  22.867  38.872  1.00 34.29           C  
ATOM    667  CB  CYS L  88      29.324  24.084  39.369  1.00 40.43           C  
ATOM    668  SG  CYS L  88      30.417  24.762  38.089  1.00 59.42           S  
ATOM    669  C   CYS L  88      27.697  23.291  37.707  1.00 35.82           C  
ATOM    670  O   CYS L  88      28.091  23.074  36.562  1.00 36.51           O  
ATOM    671  N   GLN L  89      26.496  23.849  37.970  1.00 36.61           N  
ATOM    672  CA  GLN L  89      25.693  24.349  36.889  1.00 38.07           C  
ATOM    673  CB  GLN L  89      24.687  23.358  36.312  1.00 34.85           C  
ATOM    674  CG  GLN L  89      23.830  23.934  35.195  1.00 37.31           C  
ATOM    675  CD  GLN L  89      22.819  22.864  34.857  1.00 37.39           C  
ATOM    676  OE1 GLN L  89      22.749  21.848  35.534  1.00 36.59           O  
ATOM    677  NE2 GLN L  89      21.985  23.097  33.814  1.00 37.52           N  
ATOM    678  C   GLN L  89      24.929  25.533  37.382  1.00 40.67           C  
ATOM    679  O   GLN L  89      24.562  25.603  38.554  1.00 41.86           O  
ATOM    680  N   HIS L  90      24.684  26.510  36.485  1.00 41.40           N  
ATOM    681  CA  HIS L  90      23.958  27.685  36.858  1.00 40.45           C  
ATOM    682  ND1 HIS L  90      25.056  28.780  33.835  1.00 41.17           N  
ATOM    683  CG  HIS L  90      24.252  29.211  34.864  1.00 41.85           C  
ATOM    684  CB  HIS L  90      24.548  28.997  36.318  1.00 40.27           C  
ATOM    685  NE2 HIS L  90      23.320  29.803  32.896  1.00 41.02           N  
ATOM    686  CD2 HIS L  90      23.198  29.835  34.272  1.00 40.93           C  
ATOM    687  CE1 HIS L  90      24.450  29.161  32.681  1.00 40.15           C  
ATOM    688  C   HIS L  90      22.573  27.584  36.312  1.00 38.44           C  
ATOM    689  O   HIS L  90      22.324  26.951  35.288  1.00 39.76           O  
ATOM    690  N   PHE L  91      21.593  28.070  37.091  1.00 14.37           N  
ATOM    691  CA  PHE L  91      20.181  28.186  36.815  1.00 15.95           C  
ATOM    692  CB  PHE L  91      19.352  27.923  38.079  1.00 14.98           C  
ATOM    693  CG  PHE L  91      19.477  26.464  38.365  1.00 16.09           C  
ATOM    694  CD1 PHE L  91      20.692  25.904  38.684  1.00 14.25           C  
ATOM    695  CD2 PHE L  91      18.366  25.655  38.338  1.00 14.54           C  
ATOM    696  CE1 PHE L  91      20.796  24.559  38.952  1.00 15.46           C  
ATOM    697  CE2 PHE L  91      18.467  24.310  38.603  1.00 17.22           C  
ATOM    698  CZ  PHE L  91      19.684  23.754  38.909  1.00 17.22           C  
ATOM    699  C   PHE L  91      19.777  29.513  36.234  1.00 17.02           C  
ATOM    700  O   PHE L  91      18.638  29.670  35.806  1.00 16.33           O  
ATOM    701  N   TRP L  92      20.650  30.536  36.301  1.00 18.44           N  
ATOM    702  CA  TRP L  92      20.265  31.898  36.035  1.00 20.15           C  
ATOM    703  CB  TRP L  92      21.457  32.857  36.207  1.00 21.23           C  
ATOM    704  CG  TRP L  92      21.179  34.298  35.858  1.00 21.95           C  
ATOM    705  CD2 TRP L  92      20.376  35.183  36.653  1.00 23.32           C  
ATOM    706  CD1 TRP L  92      21.586  35.015  34.772  1.00 23.54           C  
ATOM    707  NE1 TRP L  92      21.102  36.299  34.848  1.00 22.41           N  
ATOM    708  CE2 TRP L  92      20.351  36.414  35.998  1.00 23.58           C  
ATOM    709  CE3 TRP L  92      19.714  34.986  37.829  1.00 23.08           C  
ATOM    710  CZ2 TRP L  92      19.659  37.473  36.516  1.00 22.80           C  
ATOM    711  CZ3 TRP L  92      19.018  36.055  38.347  1.00 24.01           C  
ATOM    712  CH2 TRP L  92      18.993  37.274  37.703  1.00 23.41           C  
ATOM    713  C   TRP L  92      19.649  32.142  34.686  1.00 21.55           C  
ATOM    714  O   TRP L  92      18.534  32.659  34.620  1.00 21.97           O  
ATOM    715  N   SER L  93      20.323  31.788  33.572  1.00 20.71           N  
ATOM    716  CA  SER L  93      19.739  32.109  32.299  1.00 21.93           C  
ATOM    717  CB  SER L  93      20.392  33.317  31.612  1.00 22.03           C  
ATOM    718  OG  SER L  93      20.236  34.481  32.404  1.00 23.21           O  
ATOM    719  C   SER L  93      19.974  30.967  31.372  1.00 22.20           C  
ATOM    720  O   SER L  93      20.787  30.085  31.640  1.00 23.04           O  
ATOM    721  N   THR L  94      19.244  30.956  30.240  1.00 22.38           N  
ATOM    722  CA  THR L  94      19.454  29.912  29.288  1.00 23.26           C  
ATOM    723  CB  THR L  94      18.360  29.810  28.265  1.00 29.93           C  
ATOM    724  OG1 THR L  94      17.114  29.575  28.904  1.00 38.28           O  
ATOM    725  CG2 THR L  94      18.682  28.658  27.298  1.00 31.24           C  
ATOM    726  C   THR L  94      20.715  30.259  28.566  1.00 22.86           C  
ATOM    727  O   THR L  94      20.975  31.431  28.285  1.00 23.25           O  
ATOM    728  N   PRO L  95      21.522  29.279  28.271  1.00 21.65           N  
ATOM    729  CA  PRO L  95      21.256  27.920  28.664  1.00 20.30           C  
ATOM    730  CD  PRO L  95      22.379  29.351  27.098  1.00 18.99           C  
ATOM    731  CB  PRO L  95      21.958  27.037  27.635  1.00 18.43           C  
ATOM    732  CG  PRO L  95      23.014  27.958  26.999  1.00 17.89           C  
ATOM    733  C   PRO L  95      21.758  27.666  30.051  1.00 19.43           C  
ATOM    734  O   PRO L  95      22.595  28.431  30.529  1.00 18.43           O  
ATOM    735  N   TRP L  96      21.264  26.594  30.708  1.00 18.42           N  
ATOM    736  CA  TRP L  96      21.766  26.243  32.007  1.00 16.42           C  
ATOM    737  CB  TRP L  96      20.706  25.568  32.900  1.00 15.87           C  
ATOM    738  CG  TRP L  96      19.595  26.518  33.297  1.00 16.43           C  
ATOM    739  CD2 TRP L  96      18.400  26.142  34.003  1.00 16.74           C  
ATOM    740  CD1 TRP L  96      19.496  27.861  33.069  1.00 17.60           C  
ATOM    741  NE1 TRP L  96      18.316  28.342  33.580  1.00 17.48           N  
ATOM    742  CE2 TRP L  96      17.631  27.296  34.160  1.00 18.31           C  
ATOM    743  CE3 TRP L  96      17.976  24.935  34.477  1.00 17.08           C  
ATOM    744  CZ2 TRP L  96      16.424  27.258  34.798  1.00 19.17           C  
ATOM    745  CZ3 TRP L  96      16.759  24.904  35.124  1.00 18.10           C  
ATOM    746  CH2 TRP L  96      15.999  26.043  35.282  1.00 18.14           C  
ATOM    747  C   TRP L  96      22.881  25.288  31.714  1.00 16.12           C  
ATOM    748  O   TRP L  96      22.683  24.104  31.460  1.00 16.17           O  
ATOM    749  N   THR L  97      24.102  25.831  31.783  0.90 30.72           N  
ATOM    750  CA  THR L  97      25.354  25.292  31.354  0.90 33.00           C  
ATOM    751  CB  THR L  97      26.192  26.333  30.660  0.90 43.37           C  
ATOM    752  OG1 THR L  97      27.294  25.739  30.004  0.90 46.27           O  
ATOM    753  CG2 THR L  97      26.673  27.371  31.678  0.90 43.51           C  
ATOM    754  C   THR L  97      26.082  24.725  32.535  0.90 30.66           C  
ATOM    755  O   THR L  97      25.971  25.219  33.656  0.90 28.95           O  
ATOM    756  N   PHE L  98      26.841  23.636  32.291  1.00 32.62           N  
ATOM    757  CA  PHE L  98      27.572  22.937  33.312  1.00 32.26           C  
ATOM    758  CB  PHE L  98      27.690  21.426  33.061  1.00 35.15           C  
ATOM    759  CG  PHE L  98      26.354  20.832  33.236  1.00 38.29           C  
ATOM    760  CD1 PHE L  98      25.903  20.637  34.503  1.00 40.73           C  
ATOM    761  CD2 PHE L  98      25.546  20.500  32.177  1.00 36.67           C  
ATOM    762  CE1 PHE L  98      24.670  20.097  34.689  1.00 39.84           C  
ATOM    763  CE2 PHE L  98      24.300  19.952  32.383  1.00 38.31           C  
ATOM    764  CZ  PHE L  98      23.852  19.742  33.654  1.00 40.60           C  
ATOM    765  C   PHE L  98      28.994  23.371  33.286  1.00 33.18           C  
ATOM    766  O   PHE L  98      29.498  23.862  32.276  1.00 33.28           O  
ATOM    767  N   GLY L  99      29.681  23.181  34.427  1.00 34.77           N  
ATOM    768  CA  GLY L  99      31.085  23.440  34.476  1.00 35.87           C  
ATOM    769  C   GLY L  99      31.725  22.256  33.818  1.00 36.50           C  
ATOM    770  O   GLY L  99      31.049  21.281  33.503  1.00 37.45           O  
ATOM    771  N   GLY L 100      33.052  22.324  33.589  1.00 36.92           N  
ATOM    772  CA  GLY L 100      33.819  21.297  32.936  1.00 38.88           C  
ATOM    773  C   GLY L 100      33.835  20.057  33.771  1.00 37.03           C  
ATOM    774  O   GLY L 100      33.896  18.947  33.244  1.00 37.25           O  
ATOM    775  N   GLY L 101      33.835  20.216  35.106  1.00 37.85           N  
ATOM    776  CA  GLY L 101      33.856  19.081  35.984  1.00 38.25           C  
ATOM    777  C   GLY L 101      35.191  19.000  36.658  1.00 40.64           C  
ATOM    778  O   GLY L 101      36.201  19.491  36.153  1.00 41.20           O  
ATOM    779  N   THR L 102      35.204  18.388  37.861  1.00 38.73           N  
ATOM    780  CA  THR L 102      36.414  18.199  38.611  1.00 37.05           C  
ATOM    781  CB  THR L 102      36.459  18.996  39.885  1.00 36.41           C  
ATOM    782  OG1 THR L 102      36.374  20.383  39.597  1.00 38.74           O  
ATOM    783  CG2 THR L 102      37.772  18.690  40.621  1.00 36.39           C  
ATOM    784  C   THR L 102      36.478  16.754  38.995  1.00 37.64           C  
ATOM    785  O   THR L 102      35.526  16.212  39.555  1.00 38.10           O  
ATOM    786  N   LYS L 103      37.610  16.083  38.701  1.00 44.28           N  
ATOM    787  CA  LYS L 103      37.702  14.702  39.069  1.00 46.88           C  
ATOM    788  CB  LYS L 103      38.415  13.811  38.038  1.00 47.57           C  
ATOM    789  CG  LYS L 103      38.478  12.351  38.488  1.00 50.78           C  
ATOM    790  CD  LYS L 103      38.925  11.365  37.408  1.00 56.97           C  
ATOM    791  CE  LYS L 103      38.984   9.921  37.913  1.00 62.16           C  
ATOM    792  NZ  LYS L 103      39.517   9.027  36.861  1.00 65.11           N1+
ATOM    793  C   LYS L 103      38.505  14.633  40.322  1.00 47.98           C  
ATOM    794  O   LYS L 103      39.640  15.107  40.379  1.00 48.87           O  
ATOM    795  N   LEU L 104      37.923  14.022  41.368  1.00 44.79           N  
ATOM    796  CA  LEU L 104      38.599  13.935  42.624  1.00 44.83           C  
ATOM    797  CB  LEU L 104      37.658  14.260  43.799  1.00 42.71           C  
ATOM    798  CG  LEU L 104      38.342  14.396  45.166  1.00 44.51           C  
ATOM    799  CD1 LEU L 104      39.395  15.515  45.152  1.00 47.45           C  
ATOM    800  CD2 LEU L 104      37.297  14.609  46.272  1.00 43.99           C  
ATOM    801  C   LEU L 104      39.112  12.533  42.741  1.00 48.94           C  
ATOM    802  O   LEU L 104      38.344  11.570  42.724  1.00 49.29           O  
ATOM    803  N   GLU L 105      40.448  12.392  42.858  1.00 48.57           N  
ATOM    804  CA  GLU L 105      41.061  11.095  42.892  1.00 47.40           C  
ATOM    805  CB  GLU L 105      42.172  10.912  41.852  1.00 71.31           C  
ATOM    806  CG  GLU L 105      43.325  11.891  42.059  1.00 76.61           C  
ATOM    807  CD  GLU L 105      44.575  11.272  41.457  1.00 78.34           C  
ATOM    808  OE1 GLU L 105      44.452  10.197  40.813  1.00 74.85           O  
ATOM    809  OE2 GLU L 105      45.673  11.857  41.642  1.00 81.83           O1-
ATOM    810  C   GLU L 105      41.728  10.913  44.213  1.00 43.75           C  
ATOM    811  O   GLU L 105      41.938  11.868  44.958  1.00 43.59           O  
ATOM    812  N   LEU L 106      42.077   9.651  44.527  1.00 43.97           N  
ATOM    813  CA  LEU L 106      42.702   9.347  45.777  1.00 45.77           C  
ATOM    814  CB  LEU L 106      42.348   7.943  46.295  1.00 42.44           C  
ATOM    815  CG  LEU L 106      43.002   7.591  47.642  1.00 54.53           C  
ATOM    816  CD1 LEU L 106      42.475   8.478  48.778  1.00 43.40           C  
ATOM    817  CD2 LEU L 106      42.862   6.093  47.943  1.00 54.81           C  
ATOM    818  C   LEU L 106      44.182   9.417  45.595  1.00 49.47           C  
ATOM    819  O   LEU L 106      44.741   8.876  44.643  1.00 48.50           O  
ATOM    820  N   LYS L 107      44.861  10.117  46.523  1.00 53.70           N  
ATOM    821  CA  LYS L 107      46.285  10.234  46.454  0.90 54.87           C  
ATOM    822  CB  LYS L 107      46.858  11.206  47.498  0.90 57.24           C  
ATOM    823  CG  LYS L 107      48.380  11.348  47.447  0.90 59.75           C  
ATOM    824  CD  LYS L 107      48.897  12.532  48.267  0.88 70.64           C  
ATOM    825  CE  LYS L 107      50.420  12.576  48.399  0.88 68.37           C  
ATOM    826  NZ  LYS L 107      51.037  12.859  47.083  0.88 60.70           N1+
ATOM    827  C   LYS L 107      46.845   8.854  46.742  1.00 52.27           C  
ATOM    828  O   LYS L 107      46.554   8.325  47.845  1.00 50.06           O  
ATOM    829  OXT LYS L 107      47.562   8.306  45.863  1.00  0.00           O1-
TER     830      LYS L 107 
ATOM    831  N   GLN H 108       7.110   7.221  45.865  1.00 59.30           N1+
ATOM    832  CA  GLN H 108       8.398   7.908  45.612  1.00 64.41           C  
ATOM    833  CB  GLN H 108       9.572   6.946  45.826  1.00 69.18           C  
ATOM    834  CG  GLN H 108       9.712   6.438  47.255  1.00 74.26           C  
ATOM    835  CD  GLN H 108      10.828   5.412  47.221  1.00 76.43           C  
ATOM    836  OE1 GLN H 108      11.652   5.335  48.131  1.00 84.15           O  
ATOM    837  NE2 GLN H 108      10.853   4.596  46.133  1.00 98.83           N  
ATOM    838  C   GLN H 108       8.470   8.386  44.203  1.00 65.35           C  
ATOM    839  O   GLN H 108       7.739   7.909  43.335  1.00 67.46           O  
ATOM    840  N   VAL H 109       9.362   9.361  43.944  1.00 59.66           N  
ATOM    841  CA  VAL H 109       9.501   9.889  42.619  1.00 55.56           C  
ATOM    842  CB  VAL H 109      10.066  11.282  42.592  1.00 46.34           C  
ATOM    843  CG1 VAL H 109      10.208  11.740  41.131  1.00 39.44           C  
ATOM    844  CG2 VAL H 109       9.164  12.189  43.450  1.00 46.17           C  
ATOM    845  C   VAL H 109      10.432   9.002  41.852  1.00 54.13           C  
ATOM    846  O   VAL H 109      11.466   8.580  42.369  1.00 52.46           O  
ATOM    847  N   GLN H 110      10.078   8.685  40.586  1.00 50.51           N  
ATOM    848  CA  GLN H 110      10.908   7.817  39.793  1.00 50.68           C  
ATOM    849  CB  GLN H 110      10.436   6.352  39.823  1.00 59.52           C  
ATOM    850  CG  GLN H 110      10.498   5.703  41.204  1.00 63.41           C  
ATOM    851  CD  GLN H 110       9.781   4.362  41.130  1.00 67.81           C  
ATOM    852  OE1 GLN H 110       9.018   4.097  40.201  1.00 75.77           O  
ATOM    853  NE2 GLN H 110      10.020   3.493  42.148  1.00 74.86           N  
ATOM    854  C   GLN H 110      10.817   8.232  38.354  1.00 47.24           C  
ATOM    855  O   GLN H 110       9.737   8.543  37.856  1.00 44.88           O  
ATOM    856  N   LEU H 111      11.968   8.246  37.650  1.00 46.25           N  
ATOM    857  CA  LEU H 111      11.986   8.530  36.242  1.00 44.87           C  
ATOM    858  CB  LEU H 111      12.845   9.752  35.875  1.00 42.44           C  
ATOM    859  CG  LEU H 111      12.271  11.091  36.374  1.00 41.93           C  
ATOM    860  CD1 LEU H 111      13.175  12.270  35.974  1.00 43.45           C  
ATOM    861  CD2 LEU H 111      10.825  11.286  35.896  1.00 39.99           C  
ATOM    862  C   LEU H 111      12.596   7.332  35.585  1.00 45.42           C  
ATOM    863  O   LEU H 111      13.775   7.043  35.785  1.00 47.05           O  
ATOM    864  N   LYS H 112      11.807   6.598  34.773  1.00 43.18           N  
ATOM    865  CA  LYS H 112      12.348   5.412  34.173  1.00 44.94           C  
ATOM    866  CB  LYS H 112      11.452   4.173  34.342  1.00 58.19           C  
ATOM    867  CG  LYS H 112      11.388   3.689  35.792  1.00 64.01           C  
ATOM    868  CD  LYS H 112      10.292   2.655  36.057  1.00 72.72           C  
ATOM    869  CE  LYS H 112      10.267   2.160  37.504  1.00  0.00           C  
ATOM    870  NZ  LYS H 112       9.180   1.172  37.692  1.00  0.00           N1+
ATOM    871  C   LYS H 112      12.552   5.657  32.714  1.00 43.64           C  
ATOM    872  O   LYS H 112      11.628   6.020  31.987  1.00 43.24           O  
ATOM    873  N   GLN H 113      13.799   5.446  32.251  1.00 41.60           N  
ATOM    874  CA  GLN H 113      14.142   5.713  30.885  1.00 41.60           C  
ATOM    875  CB  GLN H 113      15.515   6.382  30.726  1.00 43.40           C  
ATOM    876  CG  GLN H 113      15.553   7.766  31.376  1.00 44.73           C  
ATOM    877  CD  GLN H 113      16.917   8.391  31.139  1.00 44.66           C  
ATOM    878  OE1 GLN H 113      17.634   8.722  32.081  1.00 44.94           O  
ATOM    879  NE2 GLN H 113      17.285   8.570  29.841  1.00 44.58           N  
ATOM    880  C   GLN H 113      14.130   4.452  30.082  1.00 39.87           C  
ATOM    881  O   GLN H 113      14.225   3.350  30.617  1.00 36.48           O  
ATOM    882  N   SER H 114      14.015   4.609  28.748  1.00 39.10           N  
ATOM    883  CA  SER H 114      13.945   3.505  27.834  1.00 39.48           C  
ATOM    884  CB  SER H 114      13.562   3.921  26.405  1.00 38.95           C  
ATOM    885  OG  SER H 114      14.502   4.857  25.897  1.00 46.97           O  
ATOM    886  C   SER H 114      15.272   2.812  27.794  1.00 38.00           C  
ATOM    887  O   SER H 114      16.257   3.293  28.352  1.00 40.19           O  
ATOM    888  N   GLY H 115      15.312   1.635  27.137  1.00 43.63           N  
ATOM    889  CA  GLY H 115      16.486   0.810  27.098  1.00 46.08           C  
ATOM    890  C   GLY H 115      17.481   1.345  26.116  1.00 46.25           C  
ATOM    891  O   GLY H 115      17.190   2.243  25.326  1.00 48.54           O  
ATOM    892  N   ALA H 116      18.696   0.757  26.145  1.00 41.87           N  
ATOM    893  CA  ALA H 116      19.784   1.164  25.304  1.00 42.48           C  
ATOM    894  CB  ALA H 116      21.090   0.406  25.595  1.00 29.70           C  
ATOM    895  C   ALA H 116      19.416   0.907  23.882  1.00 42.71           C  
ATOM    896  O   ALA H 116      18.721  -0.057  23.567  1.00 43.86           O  
ATOM    897  N   GLU H 117      19.882   1.790  22.977  0.90 45.24           N  
ATOM    898  CA  GLU H 117      19.529   1.650  21.595  0.90 47.05           C  
ATOM    899  CB  GLU H 117      18.660   2.810  21.080  0.90 58.23           C  
ATOM    900  CG  GLU H 117      17.267   2.886  21.707  0.90 64.44           C  
ATOM    901  CD  GLU H 117      16.311   2.048  20.866  0.90 68.97           C  
ATOM    902  OE1 GLU H 117      16.759   1.505  19.821  0.90 68.66           O  
ATOM    903  OE2 GLU H 117      15.118   1.946  21.255  0.90 72.18           O1-
ATOM    904  C   GLU H 117      20.770   1.664  20.754  0.90 44.83           C  
ATOM    905  O   GLU H 117      21.751   2.332  21.076  0.90 43.48           O  
ATOM    906  N   LEU H 118      20.748   0.882  19.654  1.00 43.51           N  
ATOM    907  CA  LEU H 118      21.803   0.864  18.676  1.00 43.07           C  
ATOM    908  CB  LEU H 118      22.445  -0.516  18.445  1.00 42.90           C  
ATOM    909  CG  LEU H 118      23.324  -1.056  19.588  1.00 54.62           C  
ATOM    910  CD1 LEU H 118      23.898  -2.434  19.221  1.00 56.23           C  
ATOM    911  CD2 LEU H 118      24.430  -0.061  19.970  1.00 52.60           C  
ATOM    912  C   LEU H 118      21.155   1.213  17.375  1.00 45.28           C  
ATOM    913  O   LEU H 118      20.241   0.522  16.930  1.00 46.00           O  
ATOM    914  N   MET H 119      21.612   2.296  16.719  1.00 46.55           N  
ATOM    915  CA  MET H 119      20.999   2.675  15.479  1.00 48.86           C  
ATOM    916  CB  MET H 119      20.037   3.869  15.620  1.00 56.10           C  
ATOM    917  CG  MET H 119      20.661   5.116  16.245  1.00114.53           C  
ATOM    918  SD  MET H 119      21.174   4.922  17.977  1.00114.53           S  
ATOM    919  CE  MET H 119      19.576   4.282  18.557  1.00114.53           C  
ATOM    920  C   MET H 119      22.068   3.018  14.491  1.00 47.81           C  
ATOM    921  O   MET H 119      23.205   3.308  14.855  1.00 45.94           O  
ATOM    922  N   LYS H 120      21.729   2.957  13.188  1.00 48.26           N  
ATOM    923  CA  LYS H 120      22.704   3.251  12.181  1.00 47.24           C  
ATOM    924  CB  LYS H 120      22.534   2.448  10.879  1.00 53.37           C  
ATOM    925  CG  LYS H 120      21.205   2.646  10.154  1.00 57.82           C  
ATOM    926  CD  LYS H 120      21.209   2.026   8.755  1.00 61.85           C  
ATOM    927  CE  LYS H 120      19.872   2.148   8.022  1.00 55.12           C  
ATOM    928  NZ  LYS H 120      18.824   1.407   8.761  1.00 57.31           N1+
ATOM    929  C   LYS H 120      22.692   4.717  11.900  1.00 45.54           C  
ATOM    930  O   LYS H 120      21.756   5.438  12.239  1.00 45.93           O  
ATOM    931  N   PRO H 121      23.753   5.170  11.295  1.00 44.25           N  
ATOM    932  CA  PRO H 121      23.917   6.567  11.008  1.00 45.28           C  
ATOM    933  CD  PRO H 121      25.017   4.451  11.321  1.00 44.10           C  
ATOM    934  CB  PRO H 121      25.341   6.705  10.470  1.00 44.03           C  
ATOM    935  CG  PRO H 121      26.098   5.523  11.103  1.00 44.15           C  
ATOM    936  C   PRO H 121      22.879   7.055  10.049  1.00 45.72           C  
ATOM    937  O   PRO H 121      22.550   6.335   9.109  1.00 45.66           O  
ATOM    938  N   GLY H 122      22.354   8.276  10.271  1.00 46.47           N  
ATOM    939  CA  GLY H 122      21.396   8.862   9.376  1.00 46.27           C  
ATOM    940  C   GLY H 122      20.009   8.550   9.849  1.00 46.61           C  
ATOM    941  O   GLY H 122      19.039   9.137   9.372  1.00 47.08           O  
ATOM    942  N   ALA H 123      19.879   7.608  10.800  1.00 49.50           N  
ATOM    943  CA  ALA H 123      18.593   7.222  11.310  1.00 50.85           C  
ATOM    944  CB  ALA H 123      18.559   5.791  11.876  1.00 52.72           C  
ATOM    945  C   ALA H 123      18.211   8.151  12.419  1.00 52.55           C  
ATOM    946  O   ALA H 123      18.984   9.024  12.811  1.00 50.32           O  
ATOM    947  N   SER H 124      16.967   8.002  12.925  1.00 51.47           N  
ATOM    948  CA  SER H 124      16.496   8.795  14.026  1.00 52.23           C  
ATOM    949  CB  SER H 124      15.216   9.593  13.718  1.00 53.50           C  
ATOM    950  OG  SER H 124      15.490  10.628  12.787  1.00 56.91           O  
ATOM    951  C   SER H 124      16.152   7.854  15.142  1.00 50.42           C  
ATOM    952  O   SER H 124      15.894   6.673  14.910  1.00 52.84           O  
ATOM    953  N   VAL H 125      16.166   8.351  16.397  1.00 46.21           N  
ATOM    954  CA  VAL H 125      15.840   7.512  17.517  1.00 43.31           C  
ATOM    955  CB  VAL H 125      17.052   7.056  18.282  1.00 39.25           C  
ATOM    956  CG1 VAL H 125      17.774   8.292  18.843  1.00 37.14           C  
ATOM    957  CG2 VAL H 125      16.606   6.062  19.365  1.00 41.73           C  
ATOM    958  C   VAL H 125      14.972   8.301  18.451  1.00 41.32           C  
ATOM    959  O   VAL H 125      15.015   9.531  18.463  1.00 41.73           O  
ATOM    960  N   LYS H 126      14.135   7.598  19.244  1.00 41.93           N  
ATOM    961  CA  LYS H 126      13.263   8.254  20.179  1.00 41.78           C  
ATOM    962  CB  LYS H 126      11.777   8.028  19.861  1.00 50.14           C  
ATOM    963  CG  LYS H 126      10.814   8.766  20.789  1.00 53.39           C  
ATOM    964  CD  LYS H 126       9.355   8.647  20.342  1.00 59.82           C  
ATOM    965  CE  LYS H 126       8.725   7.297  20.695  1.00 68.29           C  
ATOM    966  NZ  LYS H 126       7.323   7.253  20.227  1.00 64.43           N1+
ATOM    967  C   LYS H 126      13.513   7.656  21.530  1.00 44.45           C  
ATOM    968  O   LYS H 126      13.396   6.446  21.710  1.00 47.31           O  
ATOM    969  N   ILE H 127      13.837   8.500  22.531  1.00 42.58           N  
ATOM    970  CA  ILE H 127      14.109   8.007  23.853  1.00 41.84           C  
ATOM    971  CB  ILE H 127      15.382   8.542  24.449  1.00 41.29           C  
ATOM    972  CG1 ILE H 127      16.593   8.197  23.565  1.00 80.00           C  
ATOM    973  CG2 ILE H 127      15.499   7.982  25.876  1.00 69.50           C  
ATOM    974  CD1 ILE H 127      16.803   6.696  23.369  1.00 37.90           C  
ATOM    975  C   ILE H 127      12.986   8.472  24.728  1.00 42.90           C  
ATOM    976  O   ILE H 127      12.428   9.546  24.510  1.00 43.93           O  
ATOM    977  N   SER H 128      12.609   7.654  25.736  1.00 39.96           N  
ATOM    978  CA  SER H 128      11.482   8.000  26.555  1.00 39.77           C  
ATOM    979  CB  SER H 128      10.305   7.027  26.377  1.00 39.03           C  
ATOM    980  OG  SER H 128      10.697   5.716  26.756  1.00 40.99           O  
ATOM    981  C   SER H 128      11.854   7.993  28.009  1.00 40.46           C  
ATOM    982  O   SER H 128      12.782   7.302  28.432  1.00 38.17           O  
ATOM    983  N   CYS H 129      11.119   8.799  28.807  0.90 40.65           N  
ATOM    984  CA  CYS H 129      11.334   8.922  30.221  0.90 41.39           C  
ATOM    985  CB  CYS H 129      12.024  10.271  30.546  0.90 44.62           C  
ATOM    986  SG  CYS H 129      12.418  10.556  32.297  0.90 51.51           S  
ATOM    987  C   CYS H 129       9.972   8.888  30.862  0.90 42.02           C  
ATOM    988  O   CYS H 129       9.166   9.795  30.662  0.90 39.55           O  
ATOM    989  N   LYS H 130       9.673   7.842  31.663  1.00 43.55           N  
ATOM    990  CA  LYS H 130       8.360   7.750  32.252  1.00 44.80           C  
ATOM    991  CB  LYS H 130       7.772   6.325  32.242  1.00 61.07           C  
ATOM    992  CG  LYS H 130       6.271   6.290  32.541  1.00 75.25           C  
ATOM    993  CD  LYS H 130       5.592   4.978  32.148  1.00 76.72           C  
ATOM    994  CE  LYS H 130       4.065   5.024  32.246  1.00 78.70           C  
ATOM    995  NZ  LYS H 130       3.645   5.253  33.645  1.00 79.27           N1+
ATOM    996  C   LYS H 130       8.447   8.209  33.676  1.00 43.27           C  
ATOM    997  O   LYS H 130       9.300   7.758  34.436  1.00 41.86           O  
ATOM    998  N   ALA H 131       7.535   9.115  34.081  1.00 42.91           N  
ATOM    999  CA  ALA H 131       7.594   9.687  35.397  1.00 43.32           C  
ATOM   1000  CB  ALA H 131       7.389  11.212  35.400  1.00 38.39           C  
ATOM   1001  C   ALA H 131       6.519   9.108  36.258  1.00 45.73           C  
ATOM   1002  O   ALA H 131       5.438   8.759  35.786  1.00 45.31           O  
ATOM   1003  N   THR H 132       6.828   8.959  37.562  1.00 54.27           N  
ATOM   1004  CA  THR H 132       5.871   8.443  38.497  1.00 54.82           C  
ATOM   1005  CB  THR H 132       5.984   6.954  38.670  1.00 48.07           C  
ATOM   1006  OG1 THR H 132       5.764   6.296  37.431  1.00 79.09           O  
ATOM   1007  CG2 THR H 132       4.963   6.484  39.717  1.00 79.09           C  
ATOM   1008  C   THR H 132       6.151   9.054  39.835  1.00 53.38           C  
ATOM   1009  O   THR H 132       7.278   9.456  40.121  1.00 52.84           O  
ATOM   1010  N   GLY H 133       5.088   9.237  40.648  1.00 47.57           N  
ATOM   1011  CA  GLY H 133       5.244   9.769  41.973  1.00 47.60           C  
ATOM   1012  C   GLY H 133       4.829  11.214  42.082  1.00 48.72           C  
ATOM   1013  O   GLY H 133       4.617  11.692  43.195  1.00 49.04           O  
ATOM   1014  N   TYR H 134       4.700  11.972  40.974  1.00 47.37           N  
ATOM   1015  CA  TYR H 134       4.322  13.354  41.153  1.00 47.20           C  
ATOM   1016  CB  TYR H 134       5.512  14.346  41.182  1.00 47.78           C  
ATOM   1017  CG  TYR H 134       6.256  14.338  39.884  1.00 47.35           C  
ATOM   1018  CD1 TYR H 134       5.755  14.971  38.774  1.00 48.30           C  
ATOM   1019  CD2 TYR H 134       7.479  13.728  39.772  1.00 46.41           C  
ATOM   1020  CE1 TYR H 134       6.436  14.972  37.581  1.00 46.83           C  
ATOM   1021  CE2 TYR H 134       8.167  13.726  38.581  1.00 47.19           C  
ATOM   1022  CZ  TYR H 134       7.646  14.345  37.476  1.00 47.01           C  
ATOM   1023  OH  TYR H 134       8.344  14.346  36.251  1.00 46.18           O  
ATOM   1024  C   TYR H 134       3.398  13.769  40.045  1.00 46.85           C  
ATOM   1025  O   TYR H 134       3.108  12.991  39.139  1.00 47.06           O  
ATOM   1026  N   LYS H 135       2.889  15.022  40.108  1.00 49.10           N  
ATOM   1027  CA  LYS H 135       2.032  15.509  39.065  1.00 49.55           C  
ATOM   1028  CB  LYS H 135       1.176  16.723  39.463  1.00 50.02           C  
ATOM   1029  CG  LYS H 135       0.249  17.178  38.334  1.00 27.90           C  
ATOM   1030  CD  LYS H 135      -0.854  18.145  38.772  1.00 36.50           C  
ATOM   1031  CE  LYS H 135      -1.773  18.564  37.622  1.00  0.00           C  
ATOM   1032  NZ  LYS H 135      -2.813  19.496  38.117  1.00  0.00           N1+
ATOM   1033  C   LYS H 135       2.919  15.922  37.931  1.00 49.09           C  
ATOM   1034  O   LYS H 135       3.660  16.899  38.013  1.00 48.62           O  
ATOM   1035  N   PHE H 136       2.800  15.193  36.809  1.00 47.70           N  
ATOM   1036  CA  PHE H 136       3.643  15.293  35.652  1.00 48.06           C  
ATOM   1037  CB  PHE H 136       3.236  14.227  34.615  1.00 50.56           C  
ATOM   1038  CG  PHE H 136       4.129  14.265  33.423  1.00 49.23           C  
ATOM   1039  CD1 PHE H 136       5.430  13.820  33.506  1.00 49.42           C  
ATOM   1040  CD2 PHE H 136       3.648  14.703  32.211  1.00 50.49           C  
ATOM   1041  CE1 PHE H 136       6.248  13.841  32.402  1.00 49.60           C  
ATOM   1042  CE2 PHE H 136       4.464  14.725  31.103  1.00 49.31           C  
ATOM   1043  CZ  PHE H 136       5.767  14.297  31.198  1.00 48.94           C  
ATOM   1044  C   PHE H 136       3.578  16.655  35.015  1.00 47.33           C  
ATOM   1045  O   PHE H 136       4.602  17.192  34.591  1.00 47.30           O  
ATOM   1046  N   SER H 137       2.375  17.250  34.917  1.00 47.69           N  
ATOM   1047  CA  SER H 137       2.212  18.494  34.210  1.00 46.60           C  
ATOM   1048  CB  SER H 137       0.736  18.845  33.926  1.00 60.53           C  
ATOM   1049  OG  SER H 137       0.021  19.066  35.132  1.00 62.94           O  
ATOM   1050  C   SER H 137       2.849  19.659  34.907  1.00 46.18           C  
ATOM   1051  O   SER H 137       3.143  20.668  34.267  1.00 48.02           O  
ATOM   1052  N   SER H 138       3.051  19.576  36.234  1.00 39.88           N  
ATOM   1053  CA  SER H 138       3.563  20.677  37.008  1.00 41.21           C  
ATOM   1054  CB  SER H 138       3.294  20.498  38.512  1.00 55.54           C  
ATOM   1055  OG  SER H 138       1.895  20.477  38.758  1.00 58.13           O  
ATOM   1056  C   SER H 138       5.044  20.922  36.851  1.00 40.21           C  
ATOM   1057  O   SER H 138       5.484  22.054  37.046  1.00 40.46           O  
ATOM   1058  N   TYR H 139       5.861  19.910  36.484  1.00 45.37           N  
ATOM   1059  CA  TYR H 139       7.289  20.111  36.552  1.00 44.72           C  
ATOM   1060  CB  TYR H 139       8.009  19.072  37.433  1.00 45.83           C  
ATOM   1061  CG  TYR H 139       7.593  19.231  38.855  1.00 47.30           C  
ATOM   1062  CD1 TYR H 139       6.384  18.751  39.301  1.00 47.30           C  
ATOM   1063  CD2 TYR H 139       8.431  19.844  39.754  1.00 47.57           C  
ATOM   1064  CE1 TYR H 139       6.008  18.894  40.615  1.00 47.56           C  
ATOM   1065  CE2 TYR H 139       8.061  19.989  41.070  1.00 49.36           C  
ATOM   1066  CZ  TYR H 139       6.849  19.514  41.505  1.00 49.66           C  
ATOM   1067  OH  TYR H 139       6.468  19.659  42.855  1.00 49.96           O  
ATOM   1068  C   TYR H 139       7.924  19.991  35.209  1.00 43.84           C  
ATOM   1069  O   TYR H 139       7.404  19.366  34.287  1.00 44.14           O  
ATOM   1070  N   TRP H 140       9.104  20.620  35.071  1.00 40.83           N  
ATOM   1071  CA  TRP H 140       9.734  20.600  33.778  1.00 38.06           C  
ATOM   1072  CB  TRP H 140      10.628  21.826  33.502  1.00 37.76           C  
ATOM   1073  CG  TRP H 140       9.893  23.126  33.263  1.00 41.81           C  
ATOM   1074  CD2 TRP H 140       9.740  23.731  31.968  1.00 43.06           C  
ATOM   1075  CD1 TRP H 140       9.285  23.962  34.154  1.00 43.05           C  
ATOM   1076  NE1 TRP H 140       8.755  25.046  33.494  1.00 46.47           N  
ATOM   1077  CE2 TRP H 140       9.030  24.918  32.148  1.00 36.39           C  
ATOM   1078  CE3 TRP H 140      10.161  23.333  30.730  1.00 45.27           C  
ATOM   1079  CZ2 TRP H 140       8.725  25.726  31.088  1.00 46.33           C  
ATOM   1080  CZ3 TRP H 140       9.852  24.149  29.664  1.00 45.89           C  
ATOM   1081  CH2 TRP H 140       9.147  25.323  29.840  1.00 45.89           C  
ATOM   1082  C   TRP H 140      10.617  19.386  33.693  1.00 39.83           C  
ATOM   1083  O   TRP H 140      11.154  18.924  34.698  1.00 40.30           O  
ATOM   1084  N   ILE H 141      10.780  18.837  32.468  1.00 39.75           N  
ATOM   1085  CA  ILE H 141      11.624  17.692  32.261  1.00 37.72           C  
ATOM   1086  CB  ILE H 141      10.960  16.588  31.487  1.00 37.76           C  
ATOM   1087  CG1 ILE H 141       9.774  16.011  32.273  1.00 46.02           C  
ATOM   1088  CG2 ILE H 141      12.030  15.534  31.151  1.00 51.15           C  
ATOM   1089  CD1 ILE H 141      10.183  15.342  33.586  1.00 44.39           C  
ATOM   1090  C   ILE H 141      12.801  18.159  31.460  1.00 36.22           C  
ATOM   1091  O   ILE H 141      12.640  18.806  30.427  1.00 35.40           O  
ATOM   1092  N   GLU H 142      14.026  17.832  31.925  1.00 37.54           N  
ATOM   1093  CA  GLU H 142      15.216  18.326  31.286  1.00 36.98           C  
ATOM   1094  CB  GLU H 142      16.157  18.995  32.298  1.00 30.02           C  
ATOM   1095  CG  GLU H 142      16.814  20.266  31.772  1.00 31.75           C  
ATOM   1096  CD  GLU H 142      15.930  21.429  32.209  1.00 62.83           C  
ATOM   1097  OE1 GLU H 142      14.971  21.183  32.989  1.00 67.54           O  
ATOM   1098  OE2 GLU H 142      16.205  22.580  31.776  1.00 59.42           O1-
ATOM   1099  C   GLU H 142      15.951  17.158  30.680  1.00 36.12           C  
ATOM   1100  O   GLU H 142      15.764  16.016  31.094  1.00 37.30           O  
ATOM   1101  N   TRP H 143      16.785  17.417  29.646  1.00 30.71           N  
ATOM   1102  CA  TRP H 143      17.536  16.362  29.013  1.00 31.51           C  
ATOM   1103  CB  TRP H 143      17.099  16.102  27.565  1.00 36.26           C  
ATOM   1104  CG  TRP H 143      15.722  15.492  27.489  1.00 39.69           C  
ATOM   1105  CD2 TRP H 143      15.476  14.078  27.474  1.00 40.51           C  
ATOM   1106  CD1 TRP H 143      14.501  16.097  27.441  1.00 43.58           C  
ATOM   1107  NE1 TRP H 143      13.508  15.148  27.401  1.00 43.61           N  
ATOM   1108  CE2 TRP H 143      14.095  13.900  27.422  1.00 41.63           C  
ATOM   1109  CE3 TRP H 143      16.333  13.015  27.506  1.00 38.56           C  
ATOM   1110  CZ2 TRP H 143      13.546  12.649  27.399  1.00 41.87           C  
ATOM   1111  CZ3 TRP H 143      15.776  11.756  27.481  1.00 37.64           C  
ATOM   1112  CH2 TRP H 143      14.410  11.577  27.428  1.00 41.02           C  
ATOM   1113  C   TRP H 143      18.985  16.748  29.007  1.00 31.98           C  
ATOM   1114  O   TRP H 143      19.332  17.887  28.687  1.00 35.04           O  
ATOM   1115  N   VAL H 144      19.866  15.783  29.356  1.00 32.32           N  
ATOM   1116  CA  VAL H 144      21.273  16.047  29.478  1.00 32.76           C  
ATOM   1117  CB  VAL H 144      21.772  15.842  30.881  1.00 30.44           C  
ATOM   1118  CG1 VAL H 144      23.269  16.188  30.892  1.00 31.45           C  
ATOM   1119  CG2 VAL H 144      20.879  16.579  31.901  1.00 28.03           C  
ATOM   1120  C   VAL H 144      22.012  15.010  28.674  1.00 34.82           C  
ATOM   1121  O   VAL H 144      21.635  13.839  28.658  1.00 36.14           O  
ATOM   1122  N   LYS H 145      23.118  15.419  28.013  1.00 33.47           N  
ATOM   1123  CA  LYS H 145      23.897  14.516  27.207  1.00 32.26           C  
ATOM   1124  CB  LYS H 145      24.143  15.049  25.785  1.00 31.61           C  
ATOM   1125  CG  LYS H 145      24.970  14.125  24.890  1.00 32.10           C  
ATOM   1126  CD  LYS H 145      25.062  14.638  23.451  1.00 34.18           C  
ATOM   1127  CE  LYS H 145      26.090  13.902  22.592  1.00 36.98           C  
ATOM   1128  NZ  LYS H 145      26.238  14.591  21.291  1.00 39.23           N1+
ATOM   1129  C   LYS H 145      25.239  14.363  27.847  1.00 37.07           C  
ATOM   1130  O   LYS H 145      25.799  15.325  28.374  1.00 40.17           O  
ATOM   1131  N   GLN H 146      25.786  13.130  27.839  1.00 38.94           N  
ATOM   1132  CA  GLN H 146      27.092  12.935  28.400  1.00 38.16           C  
ATOM   1133  CB  GLN H 146      27.041  12.425  29.855  1.00 34.48           C  
ATOM   1134  CG  GLN H 146      28.404  12.233  30.521  1.00 34.52           C  
ATOM   1135  CD  GLN H 146      28.146  11.798  31.959  1.00 37.39           C  
ATOM   1136  OE1 GLN H 146      27.003  11.743  32.409  1.00 39.12           O  
ATOM   1137  NE2 GLN H 146      29.238  11.477  32.703  1.00 39.60           N  
ATOM   1138  C   GLN H 146      27.819  11.916  27.570  1.00 40.83           C  
ATOM   1139  O   GLN H 146      27.428  10.751  27.509  1.00 38.80           O  
ATOM   1140  N   ARG H 147      28.919  12.338  26.916  1.00 48.21           N  
ATOM   1141  CA  ARG H 147      29.726  11.473  26.099  1.00 49.59           C  
ATOM   1142  CB  ARG H 147      30.638  12.241  25.131  1.00 51.94           C  
ATOM   1143  CG  ARG H 147      29.881  13.103  24.116  1.00 54.82           C  
ATOM   1144  CD  ARG H 147      29.896  12.542  22.695  1.00 60.49           C  
ATOM   1145  NE  ARG H 147      31.311  12.530  22.232  1.00 73.76           N  
ATOM   1146  CZ  ARG H 147      31.836  13.605  21.572  1.00 76.30           C  
ATOM   1147  NH1 ARG H 147      31.075  14.713  21.343  1.00 73.82           N1+
ATOM   1148  NH2 ARG H 147      33.127  13.564  21.133  1.00 74.80           N  
ATOM   1149  C   ARG H 147      30.609  10.697  27.028  1.00 52.64           C  
ATOM   1150  O   ARG H 147      30.846  11.118  28.160  1.00 53.76           O  
ATOM   1151  N   PRO H 148      31.108   9.571  26.599  1.00 55.97           N  
ATOM   1152  CA  PRO H 148      31.921   8.791  27.482  1.00 55.78           C  
ATOM   1153  CD  PRO H 148      30.413   8.745  25.624  1.00 53.41           C  
ATOM   1154  CB  PRO H 148      32.149   7.463  26.767  1.00 53.52           C  
ATOM   1155  CG  PRO H 148      30.876   7.305  25.909  1.00 54.33           C  
ATOM   1156  C   PRO H 148      33.146   9.529  27.904  1.00 55.09           C  
ATOM   1157  O   PRO H 148      33.878  10.028  27.051  1.00 56.04           O  
ATOM   1158  N   GLY H 149      33.381   9.607  29.227  1.00 51.49           N  
ATOM   1159  CA  GLY H 149      34.551  10.250  29.745  1.00 52.63           C  
ATOM   1160  C   GLY H 149      34.467  11.724  29.503  1.00 52.08           C  
ATOM   1161  O   GLY H 149      35.489  12.406  29.451  1.00 49.94           O  
ATOM   1162  N   HIS H 150      33.248  12.273  29.348  1.00 55.25           N  
ATOM   1163  CA  HIS H 150      33.159  13.686  29.109  1.00 52.72           C  
ATOM   1164  ND1 HIS H 150      34.714  14.620  26.378  1.00107.74           N  
ATOM   1165  CG  HIS H 150      33.619  13.819  26.615  1.00 62.03           C  
ATOM   1166  CB  HIS H 150      32.632  14.069  27.715  1.00 56.94           C  
ATOM   1167  NE2 HIS H 150      34.773  12.999  24.858  1.00 76.15           N  
ATOM   1168  CD2 HIS H 150      33.669  12.835  25.676  1.00107.74           C  
ATOM   1169  CE1 HIS H 150      35.369  14.084  25.319  1.00107.74           C  
ATOM   1170  C   HIS H 150      32.205  14.284  30.090  1.00 50.05           C  
ATOM   1171  O   HIS H 150      31.625  13.586  30.922  1.00 49.70           O  
ATOM   1172  N   GLY H 151      32.034  15.619  30.001  1.00 45.87           N  
ATOM   1173  CA  GLY H 151      31.214  16.363  30.912  1.00 47.34           C  
ATOM   1174  C   GLY H 151      29.786  16.346  30.470  1.00 47.47           C  
ATOM   1175  O   GLY H 151      29.422  15.722  29.476  1.00 46.11           O  
ATOM   1176  N   LEU H 152      28.935  17.042  31.251  1.00 42.98           N  
ATOM   1177  CA  LEU H 152      27.527  17.137  31.001  1.00 40.83           C  
ATOM   1178  CB  LEU H 152      26.698  17.353  32.262  1.00 37.83           C  
ATOM   1179  CG  LEU H 152      26.628  16.038  33.011  1.00 33.49           C  
ATOM   1180  CD1 LEU H 152      26.217  14.975  32.000  1.00 31.41           C  
ATOM   1181  CD2 LEU H 152      27.903  15.657  33.750  1.00 33.76           C  
ATOM   1182  C   LEU H 152      27.211  18.264  30.080  1.00 40.93           C  
ATOM   1183  O   LEU H 152      27.880  19.296  30.073  1.00 42.20           O  
ATOM   1184  N   GLU H 153      26.146  18.074  29.277  1.00 37.48           N  
ATOM   1185  CA  GLU H 153      25.726  19.079  28.347  1.00 36.76           C  
ATOM   1186  CB  GLU H 153      26.121  18.702  26.909  1.00 45.63           C  
ATOM   1187  CG  GLU H 153      26.073  19.839  25.889  1.00 50.84           C  
ATOM   1188  CD  GLU H 153      26.724  19.312  24.617  1.00 54.25           C  
ATOM   1189  OE1 GLU H 153      26.537  18.105  24.312  1.00 57.55           O  
ATOM   1190  OE2 GLU H 153      27.436  20.103  23.943  1.00 53.93           O1-
ATOM   1191  C   GLU H 153      24.226  19.173  28.432  1.00 34.88           C  
ATOM   1192  O   GLU H 153      23.534  18.156  28.423  1.00 34.39           O  
ATOM   1193  N   TRP H 154      23.681  20.407  28.512  1.00 35.29           N  
ATOM   1194  CA  TRP H 154      22.257  20.593  28.643  1.00 35.43           C  
ATOM   1195  CB  TRP H 154      21.892  21.905  29.375  1.00 39.56           C  
ATOM   1196  CG  TRP H 154      20.416  22.216  29.515  1.00 39.29           C  
ATOM   1197  CD2 TRP H 154      19.702  23.206  28.753  1.00 38.46           C  
ATOM   1198  CD1 TRP H 154      19.511  21.688  30.379  1.00 38.88           C  
ATOM   1199  NE1 TRP H 154      18.286  22.280  30.220  1.00 36.20           N  
ATOM   1200  CE2 TRP H 154      18.385  23.216  29.220  1.00 37.90           C  
ATOM   1201  CE3 TRP H 154      20.105  24.043  27.755  1.00 35.72           C  
ATOM   1202  CZ2 TRP H 154      17.450  24.061  28.697  1.00 39.41           C  
ATOM   1203  CZ3 TRP H 154      19.154  24.890  27.227  1.00 34.94           C  
ATOM   1204  CH2 TRP H 154      17.853  24.901  27.686  1.00 37.34           C  
ATOM   1205  C   TRP H 154      21.659  20.685  27.271  1.00 35.07           C  
ATOM   1206  O   TRP H 154      22.035  21.552  26.487  1.00 36.03           O  
ATOM   1207  N   ILE H 155      20.776  19.723  26.918  1.00 35.63           N  
ATOM   1208  CA  ILE H 155      20.096  19.706  25.650  1.00 38.28           C  
ATOM   1209  CB  ILE H 155      19.580  18.340  25.305  1.00 35.25           C  
ATOM   1210  CG1 ILE H 155      20.752  17.349  25.207  1.00 36.53           C  
ATOM   1211  CG2 ILE H 155      18.765  18.451  24.004  1.00 33.63           C  
ATOM   1212  CD1 ILE H 155      20.315  15.887  25.160  1.00 37.98           C  
ATOM   1213  C   ILE H 155      18.927  20.653  25.582  1.00 38.17           C  
ATOM   1214  O   ILE H 155      18.824  21.456  24.657  1.00 37.56           O  
ATOM   1215  N   GLY H 156      18.011  20.592  26.576  1.00 43.18           N  
ATOM   1216  CA  GLY H 156      16.821  21.400  26.523  1.00 43.55           C  
ATOM   1217  C   GLY H 156      15.862  20.935  27.577  1.00 42.92           C  
ATOM   1218  O   GLY H 156      16.196  20.099  28.417  1.00 38.66           O  
ATOM   1219  N   GLU H 157      14.627  21.483  27.561  1.00 38.24           N  
ATOM   1220  CA  GLU H 157      13.658  21.136  28.560  1.00 38.84           C  
ATOM   1221  CB  GLU H 157      13.736  22.060  29.787  1.00 37.48           C  
ATOM   1222  CG  GLU H 157      13.568  23.539  29.419  1.00 30.53           C  
ATOM   1223  CD  GLU H 157      13.703  24.385  30.678  1.00 42.12           C  
ATOM   1224  OE1 GLU H 157      13.780  23.795  31.789  1.00 62.69           O  
ATOM   1225  OE2 GLU H 157      13.741  25.638  30.544  1.00 62.69           O1-
ATOM   1226  C   GLU H 157      12.285  21.290  27.976  1.00 39.68           C  
ATOM   1227  O   GLU H 157      12.101  21.935  26.944  1.00 39.28           O  
ATOM   1228  N   ILE H 158      11.282  20.652  28.618  1.00 38.76           N  
ATOM   1229  CA  ILE H 158       9.921  20.772  28.180  1.00 39.58           C  
ATOM   1230  CB  ILE H 158       9.463  19.595  27.371  1.00 34.41           C  
ATOM   1231  CG1 ILE H 158       8.064  19.842  26.791  1.00 32.17           C  
ATOM   1232  CG2 ILE H 158       9.574  18.338  28.248  1.00 35.65           C  
ATOM   1233  CD1 ILE H 158       7.659  18.802  25.748  1.00 29.03           C  
ATOM   1234  C   ILE H 158       9.035  20.852  29.389  1.00 42.86           C  
ATOM   1235  O   ILE H 158       9.300  20.221  30.412  1.00 43.78           O  
ATOM   1236  N   PHE H 159       7.958  21.658  29.299  1.00 42.45           N  
ATOM   1237  CA  PHE H 159       6.987  21.762  30.354  1.00 43.28           C  
ATOM   1238  CB  PHE H 159       6.555  23.214  30.617  1.00 39.58           C  
ATOM   1239  CG  PHE H 159       5.552  23.241  31.719  1.00 43.35           C  
ATOM   1240  CD1 PHE H 159       5.943  23.257  33.039  1.00 51.39           C  
ATOM   1241  CD2 PHE H 159       4.208  23.264  31.427  1.00 51.39           C  
ATOM   1242  CE1 PHE H 159       5.003  23.290  34.044  1.00  0.00           C  
ATOM   1243  CE2 PHE H 159       3.265  23.297  32.425  1.00  0.00           C  
ATOM   1244  CZ  PHE H 159       3.663  23.310  33.740  1.00  0.00           C  
ATOM   1245  C   PHE H 159       5.786  21.024  29.867  1.00 43.54           C  
ATOM   1246  O   PHE H 159       5.137  21.449  28.915  1.00 43.38           O  
ATOM   1247  N   PRO H 160       5.498  19.896  30.538  1.00 71.23           N  
ATOM   1248  CA  PRO H 160       4.405  19.028  30.179  1.00 72.39           C  
ATOM   1249  CD  PRO H 160       6.545  19.174  31.242  1.00 73.25           C  
ATOM   1250  CB  PRO H 160       4.591  17.750  30.984  1.00 73.42           C  
ATOM   1251  CG  PRO H 160       6.109  17.699  31.229  1.00 74.05           C  
ATOM   1252  C   PRO H 160       3.082  19.681  30.411  1.00 74.02           C  
ATOM   1253  O   PRO H 160       2.867  20.235  31.486  1.00 73.80           O  
ATOM   1254  N   GLY H 161       2.176  19.580  29.421  1.00 75.20           N  
ATOM   1255  CA  GLY H 161       0.859  20.139  29.482  1.00 76.71           C  
ATOM   1256  C   GLY H 161       0.842  21.337  28.590  1.00 77.35           C  
ATOM   1257  O   GLY H 161       0.225  21.315  27.526  1.00 77.92           O  
ATOM   1258  N   SER H 162       1.569  22.399  28.991  1.00 77.90           N  
ATOM   1259  CA  SER H 162       1.651  23.611  28.223  1.00 78.31           C  
ATOM   1260  CB  SER H 162       2.486  24.698  28.914  1.00 77.48           C  
ATOM   1261  OG  SER H 162       1.956  24.973  30.200  1.00 73.97           O  
ATOM   1262  C   SER H 162       2.393  23.259  26.986  1.00 78.95           C  
ATOM   1263  O   SER H 162       2.071  23.697  25.883  1.00 79.71           O  
ATOM   1264  N   GLY H 163       3.438  22.440  27.165  1.00 79.52           N  
ATOM   1265  CA  GLY H 163       4.198  21.982  26.050  1.00 78.74           C  
ATOM   1266  C   GLY H 163       5.301  22.942  25.718  1.00 77.84           C  
ATOM   1267  O   GLY H 163       6.016  22.720  24.744  1.00 77.59           O  
ATOM   1268  N   ASN H 164       5.504  24.020  26.505  0.90 45.38           N  
ATOM   1269  CA  ASN H 164       6.552  24.929  26.123  0.90 46.69           C  
ATOM   1270  CB  ASN H 164       6.707  26.145  27.054  0.88 55.13           C  
ATOM   1271  CG  ASN H 164       5.559  27.118  26.826  0.83 55.22           C  
ATOM   1272  OD1 ASN H 164       4.759  26.962  25.905  0.83 54.79           O  
ATOM   1273  ND2 ASN H 164       5.491  28.167  27.689  0.75 35.96           N  
ATOM   1274  C   ASN H 164       7.860  24.206  26.167  0.90 45.81           C  
ATOM   1275  O   ASN H 164       8.059  23.310  26.987  0.90 44.82           O  
ATOM   1276  N   THR H 165       8.794  24.587  25.267  1.00 47.99           N  
ATOM   1277  CA  THR H 165      10.081  23.949  25.247  1.00 47.98           C  
ATOM   1278  CB  THR H 165      10.259  22.995  24.103  1.00 46.56           C  
ATOM   1279  OG1 THR H 165      10.163  23.692  22.869  1.00 43.51           O  
ATOM   1280  CG2 THR H 165       9.170  21.911  24.187  1.00 46.77           C  
ATOM   1281  C   THR H 165      11.162  24.980  25.109  1.00 46.61           C  
ATOM   1282  O   THR H 165      10.934  26.084  24.617  1.00 45.61           O  
ATOM   1283  N   ASN H 166      12.378  24.634  25.584  1.00 42.02           N  
ATOM   1284  CA  ASN H 166      13.528  25.486  25.457  1.00 42.85           C  
ATOM   1285  CB  ASN H 166      13.979  26.128  26.780  1.00 43.58           C  
ATOM   1286  CG  ASN H 166      12.974  27.207  27.156  1.00 44.86           C  
ATOM   1287  OD1 ASN H 166      12.812  28.194  26.440  1.00 49.61           O  
ATOM   1288  ND2 ASN H 166      12.281  27.020  28.310  1.00 53.47           N  
ATOM   1289  C   ASN H 166      14.645  24.613  24.989  1.00 44.48           C  
ATOM   1290  O   ASN H 166      14.810  23.495  25.479  1.00 39.51           O  
ATOM   1291  N   TYR H 167      15.448  25.094  24.018  1.00 44.91           N  
ATOM   1292  CA  TYR H 167      16.494  24.248  23.527  1.00 45.22           C  
ATOM   1293  CB  TYR H 167      16.315  23.768  22.073  1.00 48.03           C  
ATOM   1294  CG  TYR H 167      15.099  22.910  21.947  1.00 37.15           C  
ATOM   1295  CD1 TYR H 167      15.110  21.608  22.384  1.00 38.48           C  
ATOM   1296  CD2 TYR H 167      13.938  23.411  21.406  1.00 38.20           C  
ATOM   1297  CE1 TYR H 167      13.992  20.816  22.265  1.00 39.23           C  
ATOM   1298  CE2 TYR H 167      12.816  22.623  21.283  1.00 38.20           C  
ATOM   1299  CZ  TYR H 167      12.842  21.321  21.711  1.00 39.01           C  
ATOM   1300  OH  TYR H 167      11.696  20.508  21.587  1.00 39.12           O  
ATOM   1301  C   TYR H 167      17.791  24.985  23.556  1.00 46.79           C  
ATOM   1302  O   TYR H 167      17.841  26.211  23.450  1.00 48.95           O  
ATOM   1303  N   ASN H 168      18.885  24.225  23.747  1.00 46.85           N  
ATOM   1304  CA  ASN H 168      20.192  24.790  23.639  1.00 49.49           C  
ATOM   1305  CB  ASN H 168      21.299  23.811  24.077  1.00 49.19           C  
ATOM   1306  CG  ASN H 168      22.656  24.503  24.051  1.00 51.43           C  
ATOM   1307  OD1 ASN H 168      23.026  25.146  23.071  1.00 52.54           O  
ATOM   1308  ND2 ASN H 168      23.424  24.361  25.164  1.00 58.33           N  
ATOM   1309  C   ASN H 168      20.328  25.029  22.174  1.00 51.18           C  
ATOM   1310  O   ASN H 168      19.871  24.220  21.369  1.00 52.55           O  
ATOM   1311  N   GLU H 169      20.972  26.139  21.783  0.90 52.13           N  
ATOM   1312  CA  GLU H 169      21.044  26.489  20.393  0.90 52.21           C  
ATOM   1313  CB  GLU H 169      21.841  27.782  20.144  0.90 66.42           C  
ATOM   1314  CG  GLU H 169      21.790  28.269  18.693  0.90 72.64           C  
ATOM   1315  CD  GLU H 169      20.484  29.024  18.493  0.90 77.26           C  
ATOM   1316  OE1 GLU H 169      19.961  29.581  19.496  0.88 92.02           O  
ATOM   1317  OE2 GLU H 169      19.991  29.060  17.334  0.88 95.55           O1-
ATOM   1318  C   GLU H 169      21.738  25.395  19.646  0.90 52.85           C  
ATOM   1319  O   GLU H 169      21.380  25.084  18.510  0.90 54.43           O  
ATOM   1320  N   LYS H 170      22.748  24.772  20.274  1.00 47.96           N  
ATOM   1321  CA  LYS H 170      23.531  23.776  19.602  1.00 46.38           C  
ATOM   1322  CB  LYS H 170      24.689  23.275  20.480  1.00 53.84           C  
ATOM   1323  CG  LYS H 170      25.673  24.403  20.809  1.00 57.78           C  
ATOM   1324  CD  LYS H 170      26.705  24.063  21.886  1.00 60.24           C  
ATOM   1325  CE  LYS H 170      28.045  23.603  21.310  1.00 61.77           C  
ATOM   1326  NZ  LYS H 170      29.057  23.496  22.384  1.00 62.24           N1+
ATOM   1327  C   LYS H 170      22.670  22.613  19.198  1.00 47.82           C  
ATOM   1328  O   LYS H 170      22.852  22.043  18.125  1.00 47.76           O  
ATOM   1329  N   PHE H 171      21.725  22.217  20.064  1.00 51.07           N  
ATOM   1330  CA  PHE H 171      20.853  21.098  19.837  1.00 53.94           C  
ATOM   1331  CB  PHE H 171      20.259  20.513  21.125  1.00 53.24           C  
ATOM   1332  CG  PHE H 171      21.424  19.898  21.820  1.00 57.93           C  
ATOM   1333  CD1 PHE H 171      21.895  18.672  21.424  1.00 59.91           C  
ATOM   1334  CD2 PHE H 171      22.078  20.551  22.836  1.00 60.27           C  
ATOM   1335  CE1 PHE H 171      22.977  18.095  22.043  1.00 60.13           C  
ATOM   1336  CE2 PHE H 171      23.160  19.977  23.460  1.00 59.94           C  
ATOM   1337  CZ  PHE H 171      23.615  18.745  23.068  1.00 59.80           C  
ATOM   1338  C   PHE H 171      19.752  21.368  18.864  1.00 57.08           C  
ATOM   1339  O   PHE H 171      19.185  20.417  18.326  1.00 58.26           O  
ATOM   1340  N   LYS H 172      19.356  22.646  18.679  1.00 66.65           N  
ATOM   1341  CA  LYS H 172      18.262  22.938  17.796  1.00 68.68           C  
ATOM   1342  CB  LYS H 172      18.037  24.438  17.536  1.00 66.43           C  
ATOM   1343  CG  LYS H 172      17.451  25.211  18.719  1.00 66.54           C  
ATOM   1344  CD  LYS H 172      17.540  26.729  18.544  1.00 71.32           C  
ATOM   1345  CE  LYS H 172      16.848  27.522  19.652  1.00 76.72           C  
ATOM   1346  NZ  LYS H 172      15.380  27.464  19.472  1.00 73.84           N1+
ATOM   1347  C   LYS H 172      18.547  22.306  16.471  1.00 66.72           C  
ATOM   1348  O   LYS H 172      19.626  22.452  15.897  1.00 68.70           O  
ATOM   1349  N   GLY H 173      17.555  21.549  15.977  1.00 57.42           N  
ATOM   1350  CA  GLY H 173      17.638  20.847  14.734  1.00 56.67           C  
ATOM   1351  C   GLY H 173      17.824  19.390  15.038  1.00 56.82           C  
ATOM   1352  O   GLY H 173      17.163  18.538  14.447  1.00 56.47           O  
ATOM   1353  N   LYS H 174      18.756  19.076  15.961  1.00 56.15           N  
ATOM   1354  CA  LYS H 174      19.062  17.731  16.372  1.00 53.83           C  
ATOM   1355  CB  LYS H 174      20.359  17.663  17.195  1.00 50.20           C  
ATOM   1356  CG  LYS H 174      20.731  16.256  17.663  1.00 47.21           C  
ATOM   1357  CD  LYS H 174      21.087  15.297  16.526  1.00 45.08           C  
ATOM   1358  CE  LYS H 174      22.332  15.701  15.734  1.00 45.02           C  
ATOM   1359  NZ  LYS H 174      22.622  14.677  14.705  1.00 46.42           N1+
ATOM   1360  C   LYS H 174      17.982  17.135  17.230  1.00 53.50           C  
ATOM   1361  O   LYS H 174      17.547  16.010  16.991  1.00 53.75           O  
ATOM   1362  N   ALA H 175      17.497  17.887  18.242  1.00 49.59           N  
ATOM   1363  CA  ALA H 175      16.610  17.279  19.196  1.00 45.37           C  
ATOM   1364  CB  ALA H 175      17.098  17.410  20.649  1.00 37.30           C  
ATOM   1365  C   ALA H 175      15.254  17.900  19.149  1.00 43.72           C  
ATOM   1366  O   ALA H 175      15.103  19.096  18.905  1.00 44.80           O  
ATOM   1367  N   THR H 176      14.223  17.057  19.371  1.00 39.26           N  
ATOM   1368  CA  THR H 176      12.858  17.494  19.419  1.00 38.73           C  
ATOM   1369  CB  THR H 176      12.040  16.992  18.266  1.00 36.58           C  
ATOM   1370  OG1 THR H 176      12.612  17.411  17.035  1.00 30.49           O  
ATOM   1371  CG2 THR H 176      10.611  17.544  18.400  1.00 32.44           C  
ATOM   1372  C   THR H 176      12.270  16.916  20.669  1.00 41.17           C  
ATOM   1373  O   THR H 176      12.356  15.711  20.909  1.00 40.42           O  
ATOM   1374  N   LEU H 177      11.634  17.770  21.495  1.00 44.41           N  
ATOM   1375  CA  LEU H 177      11.117  17.330  22.758  1.00 43.43           C  
ATOM   1376  CB  LEU H 177      11.511  18.268  23.908  1.00 40.60           C  
ATOM   1377  CG  LEU H 177      13.032  18.456  24.058  1.00 47.15           C  
ATOM   1378  CD1 LEU H 177      13.370  19.401  25.221  1.00 43.35           C  
ATOM   1379  CD2 LEU H 177      13.757  17.105  24.174  1.00 44.27           C  
ATOM   1380  C   LEU H 177       9.624  17.329  22.704  1.00 41.86           C  
ATOM   1381  O   LEU H 177       9.000  18.249  22.176  1.00 42.23           O  
ATOM   1382  N   THR H 178       9.018  16.266  23.264  1.00 42.65           N  
ATOM   1383  CA  THR H 178       7.592  16.130  23.281  1.00 45.59           C  
ATOM   1384  CB  THR H 178       7.111  15.298  22.126  1.00 46.94           C  
ATOM   1385  OG1 THR H 178       5.701  15.172  22.151  1.00 49.19           O  
ATOM   1386  CG2 THR H 178       7.801  13.928  22.166  1.00 46.82           C  
ATOM   1387  C   THR H 178       7.196  15.484  24.575  1.00 45.61           C  
ATOM   1388  O   THR H 178       8.051  15.009  25.321  1.00 47.38           O  
ATOM   1389  N   ALA H 179       5.884  15.485  24.898  1.00 41.45           N  
ATOM   1390  CA  ALA H 179       5.458  14.859  26.119  1.00 41.16           C  
ATOM   1391  CB  ALA H 179       5.507  15.800  27.335  1.00 49.10           C  
ATOM   1392  C   ALA H 179       4.037  14.403  25.966  1.00 46.55           C  
ATOM   1393  O   ALA H 179       3.222  15.064  25.320  1.00 48.20           O  
ATOM   1394  N   ASP H 180       3.718  13.237  26.569  1.00 51.56           N  
ATOM   1395  CA  ASP H 180       2.392  12.690  26.533  1.00 51.44           C  
ATOM   1396  CB  ASP H 180       2.362  11.232  26.039  1.00 56.82           C  
ATOM   1397  CG  ASP H 180       0.927  10.837  25.718  1.00 60.41           C  
ATOM   1398  OD1 ASP H 180       0.009  11.671  25.937  1.00 63.02           O  
ATOM   1399  OD2 ASP H 180       0.736   9.687  25.241  1.00 62.44           O1-
ATOM   1400  C   ASP H 180       1.904  12.708  27.946  1.00 52.16           C  
ATOM   1401  O   ASP H 180       2.335  11.912  28.778  1.00 53.40           O  
ATOM   1402  N   THR H 181       0.981  13.633  28.256  1.00 51.01           N  
ATOM   1403  CA  THR H 181       0.510  13.782  29.598  1.00 51.60           C  
ATOM   1404  CB  THR H 181      -0.308  15.021  29.804  1.00 48.11           C  
ATOM   1405  OG1 THR H 181      -0.625  15.163  31.178  1.00 43.26           O  
ATOM   1406  CG2 THR H 181      -1.580  14.952  28.954  1.00 42.61           C  
ATOM   1407  C   THR H 181      -0.264  12.573  30.020  1.00 53.19           C  
ATOM   1408  O   THR H 181      -0.234  12.195  31.189  1.00 52.58           O  
ATOM   1409  N   SER H 182      -0.986  11.933  29.084  1.00 56.71           N  
ATOM   1410  CA  SER H 182      -1.780  10.794  29.441  1.00 54.90           C  
ATOM   1411  CB  SER H 182      -2.582  10.229  28.254  1.00 52.28           C  
ATOM   1412  OG  SER H 182      -1.701   9.749  27.249  1.00 51.41           O  
ATOM   1413  C   SER H 182      -0.892   9.700  29.962  1.00 54.18           C  
ATOM   1414  O   SER H 182      -1.260   9.007  30.910  1.00 55.08           O  
ATOM   1415  N   SER H 183       0.271   9.482  29.312  1.00 50.53           N  
ATOM   1416  CA  SER H 183       1.226   8.469  29.688  1.00 49.01           C  
ATOM   1417  CB  SER H 183       2.050   7.948  28.497  1.00 54.17           C  
ATOM   1418  OG  SER H 183       2.810   8.997  27.919  1.00 56.88           O  
ATOM   1419  C   SER H 183       2.188   8.924  30.757  1.00 50.49           C  
ATOM   1420  O   SER H 183       2.899   8.098  31.330  1.00 51.40           O  
ATOM   1421  N   ASN H 184       2.252  10.236  31.062  1.00 50.91           N  
ATOM   1422  CA  ASN H 184       3.229  10.732  32.000  1.00 50.10           C  
ATOM   1423  CB  ASN H 184       3.126  10.137  33.416  1.00 46.41           C  
ATOM   1424  CG  ASN H 184       1.988  10.809  34.171  1.00 45.06           C  
ATOM   1425  OD1 ASN H 184       1.347  11.734  33.672  1.00 43.63           O  
ATOM   1426  ND2 ASN H 184       1.745  10.345  35.425  1.00 46.10           N  
ATOM   1427  C   ASN H 184       4.601  10.410  31.488  1.00 48.92           C  
ATOM   1428  O   ASN H 184       5.491  10.051  32.260  1.00 43.95           O  
ATOM   1429  N   THR H 185       4.822  10.537  30.164  1.00 50.97           N  
ATOM   1430  CA  THR H 185       6.127  10.243  29.645  1.00 50.43           C  
ATOM   1431  CB  THR H 185       6.154   8.995  28.812  1.00 49.18           C  
ATOM   1432  OG1 THR H 185       5.695   7.892  29.579  1.00 50.48           O  
ATOM   1433  CG2 THR H 185       7.594   8.737  28.345  1.00 46.55           C  
ATOM   1434  C   THR H 185       6.592  11.377  28.777  1.00 48.73           C  
ATOM   1435  O   THR H 185       5.807  11.995  28.058  1.00 47.54           O  
ATOM   1436  N   ALA H 186       7.908  11.671  28.828  1.00 42.99           N  
ATOM   1437  CA  ALA H 186       8.500  12.701  28.022  1.00 41.07           C  
ATOM   1438  CB  ALA H 186       9.395  13.663  28.820  1.00 47.83           C  
ATOM   1439  C   ALA H 186       9.373  11.996  27.030  1.00 41.98           C  
ATOM   1440  O   ALA H 186       9.910  10.929  27.326  1.00 41.28           O  
ATOM   1441  N   TYR H 187       9.513  12.561  25.810  1.00 45.37           N  
ATOM   1442  CA  TYR H 187      10.280  11.899  24.794  1.00 45.94           C  
ATOM   1443  CB  TYR H 187       9.437  11.428  23.595  1.00 46.87           C  
ATOM   1444  CG  TYR H 187       8.434  10.420  24.037  1.00 48.50           C  
ATOM   1445  CD1 TYR H 187       8.800   9.112  24.241  1.00 46.66           C  
ATOM   1446  CD2 TYR H 187       7.120  10.781  24.230  1.00 50.34           C  
ATOM   1447  CE1 TYR H 187       7.874   8.176  24.641  1.00 48.38           C  
ATOM   1448  CE2 TYR H 187       6.189   9.852  24.630  1.00 52.34           C  
ATOM   1449  CZ  TYR H 187       6.565   8.545  24.836  1.00 51.34           C  
ATOM   1450  OH  TYR H 187       5.613   7.587  25.246  1.00 52.21           O  
ATOM   1451  C   TYR H 187      11.264  12.859  24.201  1.00 45.73           C  
ATOM   1452  O   TYR H 187      11.031  14.066  24.148  1.00 45.85           O  
ATOM   1453  N   MET H 188      12.418  12.323  23.753  1.00 46.45           N  
ATOM   1454  CA  MET H 188      13.388  13.109  23.051  1.00 46.64           C  
ATOM   1455  CB  MET H 188      14.718  13.300  23.797  1.00 42.39           C  
ATOM   1456  CG  MET H 188      15.716  14.145  23.004  1.00 43.09           C  
ATOM   1457  SD  MET H 188      17.296  14.447  23.850  1.00 50.78           S  
ATOM   1458  CE  MET H 188      17.848  12.719  23.762  1.00 40.33           C  
ATOM   1459  C   MET H 188      13.699  12.377  21.788  1.00 48.29           C  
ATOM   1460  O   MET H 188      13.992  11.183  21.804  1.00 47.92           O  
ATOM   1461  N   GLN H 189      13.642  13.091  20.650  0.90 44.03           N  
ATOM   1462  CA  GLN H 189      13.886  12.460  19.389  0.90 43.18           C  
ATOM   1463  CB  GLN H 189      12.713  12.660  18.411  0.90 47.29           C  
ATOM   1464  CG  GLN H 189      12.871  11.990  17.045  0.90 52.34           C  
ATOM   1465  CD  GLN H 189      11.608  12.295  16.247  0.90 52.60           C  
ATOM   1466  OE1 GLN H 189      10.494  12.167  16.752  0.90 51.07           O  
ATOM   1467  NE2 GLN H 189      11.781  12.729  14.970  0.88 58.31           N  
ATOM   1468  C   GLN H 189      15.118  13.089  18.816  0.90 43.45           C  
ATOM   1469  O   GLN H 189      15.239  14.312  18.773  0.90 43.31           O  
ATOM   1470  N   LEU H 190      16.080  12.251  18.385  1.00 41.55           N  
ATOM   1471  CA  LEU H 190      17.304  12.740  17.816  1.00 40.56           C  
ATOM   1472  CB  LEU H 190      18.547  12.094  18.453  1.00 35.33           C  
ATOM   1473  CG  LEU H 190      18.674  12.377  19.962  1.00 34.54           C  
ATOM   1474  CD1 LEU H 190      19.929  11.712  20.550  1.00 31.88           C  
ATOM   1475  CD2 LEU H 190      18.612  13.887  20.256  1.00 34.94           C  
ATOM   1476  C   LEU H 190      17.291  12.346  16.371  1.00 42.31           C  
ATOM   1477  O   LEU H 190      17.075  11.180  16.040  1.00 43.59           O  
ATOM   1478  N   SER H 191      17.542  13.312  15.470  1.00 47.35           N  
ATOM   1479  CA  SER H 191      17.458  13.024  14.068  1.00 49.77           C  
ATOM   1480  CB  SER H 191      16.535  14.000  13.320  1.00 56.43           C  
ATOM   1481  OG  SER H 191      17.029  15.327  13.443  1.00 42.22           O  
ATOM   1482  C   SER H 191      18.819  13.122  13.447  1.00 47.64           C  
ATOM   1483  O   SER H 191      19.736  13.712  14.015  1.00 44.58           O  
ATOM   1484  N   SER H 192      18.969  12.516  12.246  1.00 51.07           N  
ATOM   1485  CA  SER H 192      20.192  12.554  11.489  1.00 53.20           C  
ATOM   1486  CB  SER H 192      20.466  13.926  10.848  1.00 49.55           C  
ATOM   1487  OG  SER H 192      19.450  14.227   9.902  1.00 54.34           O  
ATOM   1488  C   SER H 192      21.338  12.196  12.377  1.00 50.73           C  
ATOM   1489  O   SER H 192      22.267  12.980  12.560  1.00 49.60           O  
ATOM   1490  N   LEU H 193      21.303  10.972  12.932  1.00 47.07           N  
ATOM   1491  CA  LEU H 193      22.285  10.520  13.874  1.00 46.56           C  
ATOM   1492  CB  LEU H 193      21.872   9.195  14.538  1.00 47.19           C  
ATOM   1493  CG  LEU H 193      20.634   9.357  15.445  1.00 46.31           C  
ATOM   1494  CD1 LEU H 193      20.225   8.029  16.093  1.00 49.17           C  
ATOM   1495  CD2 LEU H 193      20.866  10.455  16.495  1.00 41.32           C  
ATOM   1496  C   LEU H 193      23.632  10.352  13.237  1.00 44.62           C  
ATOM   1497  O   LEU H 193      23.761   9.900  12.099  1.00 44.88           O  
ATOM   1498  N   THR H 194      24.680  10.744  13.996  1.00 43.04           N  
ATOM   1499  CA  THR H 194      26.050  10.635  13.584  1.00 46.53           C  
ATOM   1500  CB  THR H 194      26.715  11.953  13.310  1.00 53.55           C  
ATOM   1501  OG1 THR H 194      26.731  12.751  14.485  1.00 54.85           O  
ATOM   1502  CG2 THR H 194      25.945  12.665  12.185  1.00 54.80           C  
ATOM   1503  C   THR H 194      26.789  10.003  14.721  1.00 47.03           C  
ATOM   1504  O   THR H 194      26.243   9.811  15.805  1.00 45.68           O  
ATOM   1505  N   SER H 195      28.070   9.664  14.500  0.90 52.54           N  
ATOM   1506  CA  SER H 195      28.843   8.994  15.505  0.90 54.17           C  
ATOM   1507  CB  SER H 195      30.253   8.624  15.016  0.90 61.21           C  
ATOM   1508  OG  SER H 195      30.966   7.967  16.052  0.90 62.08           O  
ATOM   1509  C   SER H 195      28.983   9.888  16.697  0.90 50.16           C  
ATOM   1510  O   SER H 195      29.178   9.419  17.817  0.90 47.25           O  
ATOM   1511  N   GLU H 196      28.887  11.211  16.496  0.90 51.26           N  
ATOM   1512  CA  GLU H 196      29.052  12.132  17.583  0.90 54.38           C  
ATOM   1513  CB  GLU H 196      29.149  13.600  17.149  0.90 68.16           C  
ATOM   1514  CG  GLU H 196      30.492  13.916  16.491  0.90 73.24           C  
ATOM   1515  CD  GLU H 196      30.624  15.427  16.423  1.00 73.20           C  
ATOM   1516  OE1 GLU H 196      29.613  16.124  16.708  1.00 75.86           O  
ATOM   1517  OE2 GLU H 196      31.740  15.906  16.091  1.00 75.67           O1-
ATOM   1518  C   GLU H 196      27.930  12.004  18.568  0.90 52.74           C  
ATOM   1519  O   GLU H 196      28.099  12.322  19.743  0.90 55.25           O  
ATOM   1520  N   ASP H 197      26.743  11.580  18.102  1.00 44.41           N  
ATOM   1521  CA  ASP H 197      25.560  11.438  18.904  1.00 43.51           C  
ATOM   1522  CB  ASP H 197      24.300  11.188  18.059  1.00 42.96           C  
ATOM   1523  CG  ASP H 197      23.979  12.495  17.346  1.00 46.28           C  
ATOM   1524  OD1 ASP H 197      24.157  13.569  17.979  1.00 48.01           O  
ATOM   1525  OD2 ASP H 197      23.561  12.440  16.160  1.00 47.28           O1-
ATOM   1526  C   ASP H 197      25.693  10.322  19.901  1.00 42.52           C  
ATOM   1527  O   ASP H 197      24.933  10.274  20.865  1.00 41.17           O  
ATOM   1528  N   SER H 198      26.601   9.351  19.686  1.00 43.49           N  
ATOM   1529  CA  SER H 198      26.696   8.277  20.639  1.00 42.44           C  
ATOM   1530  CB  SER H 198      27.798   7.258  20.303  1.00 48.60           C  
ATOM   1531  OG  SER H 198      27.519   6.640  19.055  1.00 59.28           O  
ATOM   1532  C   SER H 198      26.998   8.867  21.982  1.00 41.11           C  
ATOM   1533  O   SER H 198      27.941   9.642  22.133  1.00 39.96           O  
ATOM   1534  N   ALA H 199      26.187   8.511  23.002  1.00 39.30           N  
ATOM   1535  CA  ALA H 199      26.394   9.061  24.313  1.00 41.07           C  
ATOM   1536  CB  ALA H 199      26.324  10.598  24.354  1.00 42.96           C  
ATOM   1537  C   ALA H 199      25.304   8.560  25.206  1.00 40.14           C  
ATOM   1538  O   ALA H 199      24.437   7.795  24.786  1.00 40.74           O  
ATOM   1539  N   VAL H 200      25.346   8.971  26.490  1.00 37.69           N  
ATOM   1540  CA  VAL H 200      24.320   8.596  27.415  1.00 37.61           C  
ATOM   1541  CB  VAL H 200      24.843   8.238  28.773  1.00 35.19           C  
ATOM   1542  CG1 VAL H 200      23.652   7.932  29.698  1.00 31.43           C  
ATOM   1543  CG2 VAL H 200      25.832   7.070  28.620  1.00 35.86           C  
ATOM   1544  C   VAL H 200      23.434   9.793  27.565  1.00 37.99           C  
ATOM   1545  O   VAL H 200      23.913  10.920  27.674  1.00 37.72           O  
ATOM   1546  N   TYR H 201      22.105   9.576  27.553  1.00 35.14           N  
ATOM   1547  CA  TYR H 201      21.196  10.679  27.651  1.00 34.95           C  
ATOM   1548  CB  TYR H 201      20.184  10.746  26.496  1.00 34.25           C  
ATOM   1549  CG  TYR H 201      20.926  10.986  25.228  1.00 36.28           C  
ATOM   1550  CD1 TYR H 201      21.255  12.265  24.863  1.00 37.31           C  
ATOM   1551  CD2 TYR H 201      21.303   9.950  24.406  1.00 37.65           C  
ATOM   1552  CE1 TYR H 201      21.938  12.515  23.700  1.00 39.04           C  
ATOM   1553  CE2 TYR H 201      21.989  10.194  23.237  1.00 39.71           C  
ATOM   1554  CZ  TYR H 201      22.306  11.483  22.882  1.00 39.38           C  
ATOM   1555  OH  TYR H 201      23.005  11.767  21.692  1.00 36.68           O  
ATOM   1556  C   TYR H 201      20.397  10.512  28.901  1.00 36.46           C  
ATOM   1557  O   TYR H 201      19.856   9.438  29.160  1.00 36.20           O  
ATOM   1558  N   TYR H 202      20.288  11.591  29.707  1.00 38.03           N  
ATOM   1559  CA  TYR H 202      19.555  11.497  30.937  1.00 38.30           C  
ATOM   1560  CB  TYR H 202      20.293  11.984  32.204  1.00 31.90           C  
ATOM   1561  CG  TYR H 202      21.530  11.202  32.482  1.00 38.48           C  
ATOM   1562  CD1 TYR H 202      21.472   9.926  32.987  1.00 40.05           C  
ATOM   1563  CD2 TYR H 202      22.763  11.749  32.235  1.00 37.01           C  
ATOM   1564  CE1 TYR H 202      22.619   9.214  33.245  1.00 39.99           C  
ATOM   1565  CE2 TYR H 202      23.914  11.044  32.493  1.00 37.27           C  
ATOM   1566  CZ  TYR H 202      23.846   9.772  33.001  1.00 39.07           C  
ATOM   1567  OH  TYR H 202      25.023   9.043  33.266  1.00 32.78           O  
ATOM   1568  C   TYR H 202      18.383  12.422  30.860  1.00 35.00           C  
ATOM   1569  O   TYR H 202      18.407  13.425  30.151  1.00 34.52           O  
ATOM   1570  N   CYS H 203      17.297  12.060  31.567  1.00 35.14           N  
ATOM   1571  CA  CYS H 203      16.167  12.930  31.717  1.00 37.27           C  
ATOM   1572  CB  CYS H 203      14.808  12.273  31.369  1.00 43.93           C  
ATOM   1573  SG  CYS H 203      14.448  10.777  32.347  1.00 59.25           S  
ATOM   1574  C   CYS H 203      16.162  13.262  33.178  1.00 36.36           C  
ATOM   1575  O   CYS H 203      16.485  12.408  34.002  1.00 34.87           O  
ATOM   1576  N   ALA H 204      15.836  14.518  33.547  1.00 33.46           N  
ATOM   1577  CA  ALA H 204      15.836  14.863  34.942  1.00 33.58           C  
ATOM   1578  CB  ALA H 204      17.116  15.572  35.410  1.00 32.09           C  
ATOM   1579  C   ALA H 204      14.696  15.800  35.188  1.00 37.14           C  
ATOM   1580  O   ALA H 204      14.244  16.501  34.285  1.00 37.92           O  
ATOM   1581  N   ARG H 205      14.196  15.825  36.440  1.00 39.48           N  
ATOM   1582  CA  ARG H 205      13.083  16.666  36.769  1.00 41.97           C  
ATOM   1583  CB  ARG H 205      12.125  16.020  37.784  1.00 51.99           C  
ATOM   1584  CG  ARG H 205      10.917  16.889  38.124  1.00 52.47           C  
ATOM   1585  CD  ARG H 205      10.023  16.295  39.213  1.00 52.25           C  
ATOM   1586  NE  ARG H 205      10.537  16.774  40.525  1.00 57.30           N  
ATOM   1587  CZ  ARG H 205       9.917  16.396  41.680  1.00 61.95           C  
ATOM   1588  NH1 ARG H 205       8.868  15.526  41.635  1.00 64.35           N1+
ATOM   1589  NH2 ARG H 205      10.349  16.882  42.880  1.00 61.14           N  
ATOM   1590  C   ARG H 205      13.627  17.911  37.393  1.00 43.46           C  
ATOM   1591  O   ARG H 205      14.523  17.858  38.231  1.00 44.49           O  
ATOM   1592  N   ARG H 206      13.086  19.073  36.976  1.00 41.12           N  
ATOM   1593  CA  ARG H 206      13.497  20.359  37.464  1.00 41.24           C  
ATOM   1594  CB  ARG H 206      13.414  21.446  36.377  1.00 46.81           C  
ATOM   1595  CG  ARG H 206      13.392  22.878  36.911  1.00 33.80           C  
ATOM   1596  CD  ARG H 206      13.055  23.912  35.832  1.00  0.00           C  
ATOM   1597  NE  ARG H 206      12.958  25.248  36.486  1.00  0.00           N  
ATOM   1598  CZ  ARG H 206      11.765  25.681  36.988  1.00 17.16           C  
ATOM   1599  NH1 ARG H 206      10.663  24.876  36.929  1.00  0.00           N1+
ATOM   1600  NH2 ARG H 206      11.672  26.922  37.550  1.00  0.00           N  
ATOM   1601  C   ARG H 206      12.556  20.753  38.542  1.00 43.17           C  
ATOM   1602  O   ARG H 206      11.345  20.648  38.369  1.00 42.29           O  
ATOM   1603  N   GLY H 207      13.056  21.078  39.708  1.00 20.30           N  
ATOM   1604  CA  GLY H 207      12.026  21.203  40.666  1.00 19.72           C  
ATOM   1605  C   GLY H 207      12.033  22.586  41.141  1.00 20.05           C  
ATOM   1606  O   GLY H 207      13.072  23.240  41.188  1.00 20.53           O  
ATOM   1607  N   ALA H 208      10.830  23.062  41.472  1.00 21.08           N  
ATOM   1608  CA  ALA H 208      10.759  24.344  42.079  1.00 20.96           C  
ATOM   1609  CB  ALA H 208       9.591  25.207  41.567  1.00 22.06           C  
ATOM   1610  C   ALA H 208      10.509  24.063  43.523  1.00 22.79           C  
ATOM   1611  O   ALA H 208       9.631  23.276  43.872  1.00 21.17           O  
ATOM   1612  N   PHE H 209      11.315  24.660  44.415  1.00 23.58           N  
ATOM   1613  CA  PHE H 209      11.064  24.449  45.808  1.00 26.12           C  
ATOM   1614  CB  PHE H 209      12.207  23.736  46.551  1.00 26.96           C  
ATOM   1615  CG  PHE H 209      12.244  22.328  46.058  1.00 46.87           C  
ATOM   1616  CD1 PHE H 209      11.368  21.397  46.563  1.00 22.98           C  
ATOM   1617  CD2 PHE H 209      13.152  21.937  45.100  1.00  0.00           C  
ATOM   1618  CE1 PHE H 209      11.391  20.095  46.120  1.00  0.00           C  
ATOM   1619  CE2 PHE H 209      13.178  20.636  44.653  1.00  0.00           C  
ATOM   1620  CZ  PHE H 209      12.298  19.713  45.163  1.00  0.00           C  
ATOM   1621  C   PHE H 209      10.904  25.804  46.409  1.00 27.58           C  
ATOM   1622  O   PHE H 209      11.626  26.734  46.055  1.00 27.49           O  
ATOM   1623  N   TYR H 210       9.941  25.973  47.337  1.00 31.32           N  
ATOM   1624  CA  TYR H 210       9.775  27.305  47.830  1.00 32.35           C  
ATOM   1625  CB  TYR H 210       8.370  27.876  47.544  1.00 32.67           C  
ATOM   1626  CG  TYR H 210       8.458  29.362  47.615  1.00 34.46           C  
ATOM   1627  CD1 TYR H 210       8.942  30.062  46.533  1.00 28.86           C  
ATOM   1628  CD2 TYR H 210       8.059  30.063  48.728  1.00 30.94           C  
ATOM   1629  CE1 TYR H 210       9.041  31.433  46.559  1.00 31.00           C  
ATOM   1630  CE2 TYR H 210       8.154  31.437  48.762  1.00 31.53           C  
ATOM   1631  CZ  TYR H 210       8.647  32.124  47.678  1.00 32.21           C  
ATOM   1632  OH  TYR H 210       8.748  33.532  47.709  1.00 32.55           O  
ATOM   1633  C   TYR H 210      10.004  27.284  49.313  1.00 34.07           C  
ATOM   1634  O   TYR H 210       9.398  26.504  50.046  1.00 33.45           O  
ATOM   1635  N   SER H 211      10.908  28.164  49.787  1.00 37.73           N  
ATOM   1636  CA  SER H 211      11.251  28.266  51.177  1.00 39.76           C  
ATOM   1637  CB  SER H 211      12.766  28.180  51.427  1.00 45.78           C  
ATOM   1638  OG  SER H 211      13.054  28.285  52.813  1.00  0.00           O  
ATOM   1639  C   SER H 211      10.778  29.613  51.602  1.00 37.74           C  
ATOM   1640  O   SER H 211      10.128  30.303  50.821  1.00 36.68           O  
ATOM   1641  N   TYR H 212      11.052  30.035  52.850  1.00 37.31           N  
ATOM   1642  CA  TYR H 212      10.516  31.314  53.202  1.00 36.80           C  
ATOM   1643  CB  TYR H 212      10.806  31.729  54.657  1.00 40.16           C  
ATOM   1644  CG  TYR H 212      10.131  30.780  55.590  1.00 42.04           C  
ATOM   1645  CD1 TYR H 212      10.700  29.562  55.885  1.00 41.68           C  
ATOM   1646  CD2 TYR H 212       8.936  31.114  56.184  1.00 42.76           C  
ATOM   1647  CE1 TYR H 212      10.086  28.685  56.750  1.00 45.11           C  
ATOM   1648  CE2 TYR H 212       8.317  30.243  57.048  1.00 45.90           C  
ATOM   1649  CZ  TYR H 212       8.889  29.026  57.332  1.00 47.62           C  
ATOM   1650  OH  TYR H 212       8.247  28.136  58.220  1.00 49.39           O  
ATOM   1651  C   TYR H 212      11.172  32.341  52.334  1.00 36.48           C  
ATOM   1652  O   TYR H 212      12.344  32.668  52.512  1.00 37.53           O  
ATOM   1653  N   GLY H 213      10.398  32.877  51.368  1.00 34.60           N  
ATOM   1654  CA  GLY H 213      10.823  33.959  50.527  1.00 32.46           C  
ATOM   1655  C   GLY H 213      11.783  33.521  49.464  1.00 32.30           C  
ATOM   1656  O   GLY H 213      12.317  34.365  48.746  1.00 32.76           O  
ATOM   1657  N   SER H 214      12.045  32.211  49.298  1.00 29.46           N  
ATOM   1658  CA  SER H 214      13.001  31.888  48.275  1.00 28.02           C  
ATOM   1659  CB  SER H 214      14.384  31.495  48.826  1.00 24.00           C  
ATOM   1660  OG  SER H 214      14.953  32.580  49.543  1.00 23.20           O  
ATOM   1661  C   SER H 214      12.507  30.717  47.487  1.00 25.35           C  
ATOM   1662  O   SER H 214      11.757  29.881  47.988  1.00 23.31           O  
ATOM   1663  N   SER H 215      12.915  30.645  46.204  1.00 24.07           N  
ATOM   1664  CA  SER H 215      12.550  29.527  45.387  1.00 24.19           C  
ATOM   1665  CB  SER H 215      11.694  29.913  44.169  1.00 24.05           C  
ATOM   1666  OG  SER H 215      11.343  28.751  43.435  1.00 20.60           O  
ATOM   1667  C   SER H 215      13.832  28.942  44.897  1.00 24.52           C  
ATOM   1668  O   SER H 215      14.756  29.661  44.516  1.00 25.51           O  
ATOM   1669  N   TYR H 216      13.919  27.602  44.907  1.00 22.80           N  
ATOM   1670  CA  TYR H 216      15.117  26.931  44.502  1.00 21.01           C  
ATOM   1671  CB  TYR H 216      15.627  25.945  45.566  1.00 23.68           C  
ATOM   1672  CG  TYR H 216      15.937  26.741  46.782  1.00 13.05           C  
ATOM   1673  CD1 TYR H 216      14.916  27.270  47.535  1.00 12.84           C  
ATOM   1674  CD2 TYR H 216      17.236  26.940  47.185  1.00 16.00           C  
ATOM   1675  CE1 TYR H 216      15.181  28.011  48.662  1.00 11.70           C  
ATOM   1676  CE2 TYR H 216      17.508  27.680  48.310  1.00 13.81           C  
ATOM   1677  CZ  TYR H 216      16.483  28.217  49.047  1.00  9.56           C  
ATOM   1678  OH  TYR H 216      16.776  28.974  50.200  1.00 13.77           O  
ATOM   1679  C   TYR H 216      14.741  26.099  43.326  1.00 21.09           C  
ATOM   1680  O   TYR H 216      13.681  25.476  43.320  1.00 22.83           O  
ATOM   1681  N   TYR H 217      15.592  26.087  42.284  1.00 20.25           N  
ATOM   1682  CA  TYR H 217      15.282  25.278  41.144  1.00 21.23           C  
ATOM   1683  CB  TYR H 217      15.191  26.082  39.838  1.00 20.18           C  
ATOM   1684  CG  TYR H 217      14.274  27.240  40.046  1.00 20.19           C  
ATOM   1685  CD1 TYR H 217      12.913  27.066  40.110  1.00 22.32           C  
ATOM   1686  CD2 TYR H 217      14.786  28.507  40.215  1.00 21.82           C  
ATOM   1687  CE1 TYR H 217      12.073  28.139  40.296  1.00 25.31           C  
ATOM   1688  CE2 TYR H 217      13.953  29.586  40.404  1.00 26.49           C  
ATOM   1689  CZ  TYR H 217      12.592  29.404  40.441  1.00 26.28           C  
ATOM   1690  OH  TYR H 217      11.734  30.507  40.632  1.00 28.62           O  
ATOM   1691  C   TYR H 217      16.445  24.350  40.978  1.00 21.53           C  
ATOM   1692  O   TYR H 217      17.589  24.761  41.158  1.00 20.78           O  
ATOM   1693  N   ALA H 218      16.190  23.061  40.660  1.00 21.38           N  
ATOM   1694  CA  ALA H 218      17.303  22.169  40.489  1.00 18.73           C  
ATOM   1695  CB  ALA H 218      18.016  21.830  41.810  1.00 20.24           C  
ATOM   1696  C   ALA H 218      16.821  20.882  39.905  1.00 18.36           C  
ATOM   1697  O   ALA H 218      15.622  20.621  39.856  1.00 19.67           O  
ATOM   1698  N   MET H 219      17.768  20.051  39.422  1.00 18.37           N  
ATOM   1699  CA  MET H 219      17.458  18.758  38.888  1.00 17.53           C  
ATOM   1700  CB  MET H 219      18.471  18.321  37.824  1.00 18.49           C  
ATOM   1701  CG  MET H 219      18.574  19.286  36.643  1.00 18.49           C  
ATOM   1702  SD  MET H 219      19.919  18.900  35.480  1.00 22.10           S  
ATOM   1703  CE  MET H 219      19.706  20.383  34.455  1.00 19.56           C  
ATOM   1704  C   MET H 219      17.591  17.815  40.044  1.00 20.80           C  
ATOM   1705  O   MET H 219      18.651  17.232  40.277  1.00 17.60           O  
ATOM   1706  N   ASP H 220      16.505  17.682  40.826  1.00 23.90           N  
ATOM   1707  CA  ASP H 220      16.491  16.859  42.002  1.00 24.56           C  
ATOM   1708  CB  ASP H 220      15.342  17.223  42.955  1.00 24.20           C  
ATOM   1709  CG  ASP H 220      14.014  17.102  42.229  1.00 28.34           C  
ATOM   1710  OD1 ASP H 220      14.006  16.911  40.985  1.00 31.73           O  
ATOM   1711  OD2 ASP H 220      12.976  17.213  42.932  1.00 30.28           O1-
ATOM   1712  C   ASP H 220      16.470  15.383  41.710  1.00 23.85           C  
ATOM   1713  O   ASP H 220      17.105  14.608  42.424  1.00 26.28           O  
ATOM   1714  N   PHE H 221      15.729  14.940  40.672  1.00 41.73           N  
ATOM   1715  CA  PHE H 221      15.627  13.531  40.386  1.00 40.80           C  
ATOM   1716  CB  PHE H 221      14.191  12.973  40.445  1.00 43.39           C  
ATOM   1717  CG  PHE H 221      13.658  13.168  41.823  1.00 46.98           C  
ATOM   1718  CD1 PHE H 221      13.913  12.257  42.819  1.00 51.86           C  
ATOM   1719  CD2 PHE H 221      12.905  14.280  42.113  1.00 48.75           C  
ATOM   1720  CE1 PHE H 221      13.416  12.453  44.084  1.00 54.08           C  
ATOM   1721  CE2 PHE H 221      12.404  14.481  43.376  1.00 51.85           C  
ATOM   1722  CZ  PHE H 221      12.661  13.564  44.363  1.00 53.93           C  
ATOM   1723  C   PHE H 221      16.121  13.257  39.001  1.00 41.02           C  
ATOM   1724  O   PHE H 221      15.836  13.997  38.060  1.00 41.36           O  
ATOM   1725  N   TRP H 222      16.848  12.132  38.855  1.00 34.39           N  
ATOM   1726  CA  TRP H 222      17.512  11.757  37.638  1.00 35.59           C  
ATOM   1727  CB  TRP H 222      18.984  11.488  37.918  1.00 39.44           C  
ATOM   1728  CG  TRP H 222      19.626  12.783  38.221  1.00 39.45           C  
ATOM   1729  CD2 TRP H 222      19.942  13.648  37.146  1.00 39.52           C  
ATOM   1730  CD1 TRP H 222      19.927  13.437  39.379  1.00 39.20           C  
ATOM   1731  NE1 TRP H 222      20.416  14.683  39.082  1.00 39.32           N  
ATOM   1732  CE2 TRP H 222      20.424  14.822  37.709  1.00 39.59           C  
ATOM   1733  CE3 TRP H 222      19.823  13.461  35.798  1.00 39.33           C  
ATOM   1734  CZ2 TRP H 222      20.797  15.847  36.915  1.00 40.22           C  
ATOM   1735  CZ3 TRP H 222      20.202  14.491  34.988  1.00 37.62           C  
ATOM   1736  CH2 TRP H 222      20.666  15.646  35.561  1.00 37.71           C  
ATOM   1737  C   TRP H 222      17.007  10.449  37.144  1.00 37.28           C  
ATOM   1738  O   TRP H 222      16.621   9.581  37.922  1.00 38.26           O  
ATOM   1739  N   GLY H 223      17.015  10.281  35.808  1.00 36.34           N  
ATOM   1740  CA  GLY H 223      16.677   9.010  35.245  1.00 37.02           C  
ATOM   1741  C   GLY H 223      17.937   8.195  35.299  1.00 37.94           C  
ATOM   1742  O   GLY H 223      18.986   8.697  35.698  1.00 37.00           O  
ATOM   1743  N   GLN H 224      17.853   6.903  34.915  1.00 43.69           N  
ATOM   1744  CA  GLN H 224      18.985   6.011  34.915  1.00 43.02           C  
ATOM   1745  CB  GLN H 224      18.660   4.549  34.556  1.00 41.10           C  
ATOM   1746  CG  GLN H 224      17.615   3.852  35.420  1.00 44.56           C  
ATOM   1747  CD  GLN H 224      16.330   3.785  34.611  1.00 50.28           C  
ATOM   1748  OE1 GLN H 224      15.510   4.701  34.644  1.00 51.73           O  
ATOM   1749  NE2 GLN H 224      16.149   2.667  33.858  1.00 53.33           N  
ATOM   1750  C   GLN H 224      19.940   6.418  33.839  1.00 42.35           C  
ATOM   1751  O   GLN H 224      21.152   6.255  33.974  1.00 43.00           O  
ATOM   1752  N   GLY H 225      19.402   6.907  32.709  1.00 38.33           N  
ATOM   1753  CA  GLY H 225      20.208   7.259  31.576  1.00 39.86           C  
ATOM   1754  C   GLY H 225      19.997   6.212  30.522  1.00 42.20           C  
ATOM   1755  O   GLY H 225      19.814   5.034  30.821  1.00 41.47           O  
ATOM   1756  N   THR H 226      20.015   6.636  29.240  1.00 42.27           N  
ATOM   1757  CA  THR H 226      19.842   5.726  28.140  1.00 40.02           C  
ATOM   1758  CB  THR H 226      18.693   6.082  27.238  1.00 41.68           C  
ATOM   1759  OG1 THR H 226      17.476   6.101  27.969  1.00 43.57           O  
ATOM   1760  CG2 THR H 226      18.607   5.042  26.107  1.00 39.87           C  
ATOM   1761  C   THR H 226      21.081   5.792  27.303  1.00 38.97           C  
ATOM   1762  O   THR H 226      21.564   6.873  26.973  1.00 37.55           O  
ATOM   1763  N   SER H 227      21.629   4.625  26.914  1.00 41.74           N  
ATOM   1764  CA  SER H 227      22.843   4.658  26.151  1.00 40.23           C  
ATOM   1765  CB  SER H 227      23.828   3.538  26.526  1.00 41.04           C  
ATOM   1766  OG  SER H 227      25.002   3.639  25.735  1.00 64.71           O  
ATOM   1767  C   SER H 227      22.489   4.492  24.708  1.00 39.02           C  
ATOM   1768  O   SER H 227      21.812   3.540  24.321  1.00 42.94           O  
ATOM   1769  N   VAL H 228      22.949   5.443  23.872  1.00 38.27           N  
ATOM   1770  CA  VAL H 228      22.671   5.401  22.465  1.00 39.52           C  
ATOM   1771  CB  VAL H 228      22.087   6.693  21.962  1.00 36.94           C  
ATOM   1772  CG1 VAL H 228      21.991   6.649  20.431  1.00 46.61           C  
ATOM   1773  CG2 VAL H 228      20.735   6.933  22.658  1.00 52.36           C  
ATOM   1774  C   VAL H 228      23.970   5.195  21.750  1.00 40.35           C  
ATOM   1775  O   VAL H 228      24.938   5.919  21.978  1.00 37.81           O  
ATOM   1776  N   THR H 229      24.030   4.179  20.863  1.00 40.06           N  
ATOM   1777  CA  THR H 229      25.237   3.957  20.120  1.00 41.63           C  
ATOM   1778  CB  THR H 229      25.882   2.629  20.397  1.00 41.10           C  
ATOM   1779  OG1 THR H 229      26.195   2.523  21.778  1.00 41.14           O  
ATOM   1780  CG2 THR H 229      27.164   2.515  19.553  1.00 34.10           C  
ATOM   1781  C   THR H 229      24.893   4.006  18.664  1.00 42.01           C  
ATOM   1782  O   THR H 229      23.974   3.329  18.206  1.00 42.86           O  
ATOM   1783  N   VAL H 230      25.630   4.832  17.893  1.00 44.51           N  
ATOM   1784  CA  VAL H 230      25.356   4.930  16.488  1.00 43.71           C  
ATOM   1785  CB  VAL H 230      25.304   6.345  15.984  1.00 43.79           C  
ATOM   1786  CG1 VAL H 230      25.086   6.321  14.461  1.00 43.08           C  
ATOM   1787  CG2 VAL H 230      24.214   7.103  16.759  1.00 44.64           C  
ATOM   1788  C   VAL H 230      26.471   4.252  15.763  1.00 43.70           C  
ATOM   1789  O   VAL H 230      27.631   4.646  15.879  1.00 41.10           O  
ATOM   1790  N   SER H 231      26.146   3.198  14.989  1.00 47.48           N  
ATOM   1791  CA  SER H 231      27.173   2.517  14.258  1.00 49.32           C  
ATOM   1792  CB  SER H 231      27.909   1.449  15.084  1.00 44.67           C  
ATOM   1793  OG  SER H 231      27.014   0.402  15.432  1.00 45.27           O  
ATOM   1794  C   SER H 231      26.526   1.804  13.117  1.00 48.60           C  
ATOM   1795  O   SER H 231      25.345   1.467  13.164  1.00 45.05           O  
ATOM   1796  N   SER H 232      27.298   1.561  12.042  0.90 48.84           N  
ATOM   1797  CA  SER H 232      26.756   0.848  10.927  0.90 49.86           C  
ATOM   1798  CB  SER H 232      27.265   1.354   9.570  0.90 50.39           C  
ATOM   1799  OG  SER H 232      28.673   1.200   9.495  0.90 51.87           O  
ATOM   1800  C   SER H 232      27.191  -0.602  11.075  0.90 51.32           C  
ATOM   1801  O   SER H 232      28.427  -0.847  11.088  0.90 53.21           O  
ATOM   1802  OXT SER H 232      26.295  -1.483  11.175  1.00  0.00           O1-
TER    1803      SER H 232 
CONECT  158  668
CONECT  668  158
CONECT  986 1573
CONECT 1573  986
END
