# Supplementary material for: Fully automated antibody structure prediction using BIOVIA tools: Validation study
Source: PLoS One. 2017 May 18;12(5):e0177923. doi: 10.1371/journal.pone.0177923 (PMC5436848; doi:10.1371/journal.pone.0177923)
Supplement: S1 Dataset — Predicted structures using the Top5 framework method, Chothia CDR definition with no canonical filtering and generating 50 models. These were used in the detailed discussion of outliers and for comparison against predictions using canonical filtering. (ZIP) [file pone.0177923.s003.zip › 4CMH_CB_FV_FinalModel.pdb]

REMARK   Accelrys Discovery Studio PDB file
REMARK   Created:  2015-05-08T03:08:48Z
SSBOND   1 CYS L   23    CYS L   88                                     
SSBOND   2 CYS H  129    CYS H  203                                     
ATOM      1  N   ASP L   1      25.948  32.193  25.677  1.00 36.05           N1+
ATOM      2  CA  ASP L   1      25.407  31.765  26.982  1.00 36.89           C  
ATOM      3  CB  ASP L   1      25.000  30.275  26.936  1.00 37.45           C  
ATOM      4  CG  ASP L   1      26.203  29.403  26.596  1.00 38.07           C  
ATOM      5  OD1 ASP L   1      27.289  29.612  27.200  1.00 39.20           O  
ATOM      6  OD2 ASP L   1      26.044  28.497  25.735  1.00 41.69           O1-
ATOM      7  C   ASP L   1      26.370  32.043  28.088  1.00 36.38           C  
ATOM      8  O   ASP L   1      27.389  32.702  27.888  1.00 36.36           O  
ATOM      9  N   ILE L   2      26.063  31.549  29.299  1.00 35.31           N  
ATOM     10  CA  ILE L   2      26.895  31.838  30.427  1.00 34.13           C  
ATOM     11  CB  ILE L   2      26.121  32.039  31.697  1.00 31.80           C  
ATOM     12  CG1 ILE L   2      25.203  33.269  31.563  1.00 26.61           C  
ATOM     13  CG2 ILE L   2      27.119  32.136  32.861  1.00 26.72           C  
ATOM     14  CD1 ILE L   2      24.193  33.411  32.700  1.00 27.16           C  
ATOM     15  C   ILE L   2      27.824  30.687  30.603  1.00 33.29           C  
ATOM     16  O   ILE L   2      27.404  29.535  30.701  1.00 32.63           O  
ATOM     17  N   VAL L   3      29.136  30.992  30.628  1.00 32.34           N  
ATOM     18  CA  VAL L   3      30.135  29.969  30.711  1.00 32.55           C  
ATOM     19  CB  VAL L   3      31.408  30.356  30.014  1.00 33.10           C  
ATOM     20  CG1 VAL L   3      32.455  29.251  30.237  1.00 30.41           C  
ATOM     21  CG2 VAL L   3      31.090  30.627  28.533  1.00 31.62           C  
ATOM     22  C   VAL L   3      30.474  29.724  32.145  1.00 32.78           C  
ATOM     23  O   VAL L   3      30.726  30.655  32.906  1.00 31.34           O  
ATOM     24  N   MET L   4      30.500  28.438  32.548  1.00 32.58           N  
ATOM     25  CA  MET L   4      30.855  28.114  33.897  1.00 31.79           C  
ATOM     26  CB  MET L   4      29.870  27.147  34.577  1.00 31.40           C  
ATOM     27  CG  MET L   4      28.437  27.686  34.635  1.00 24.69           C  
ATOM     28  SD  MET L   4      28.237  29.255  35.532  1.00 24.64           S  
ATOM     29  CE  MET L   4      28.389  28.528  37.188  1.00 23.86           C  
ATOM     30  C   MET L   4      32.183  27.434  33.835  1.00 31.70           C  
ATOM     31  O   MET L   4      32.350  26.429  33.144  1.00 30.10           O  
ATOM     32  N   THR L   5      33.181  27.969  34.562  1.00 31.18           N  
ATOM     33  CA  THR L   5      34.473  27.364  34.463  1.00 31.62           C  
ATOM     34  CB  THR L   5      35.518  28.311  33.944  1.00 31.84           C  
ATOM     35  OG1 THR L   5      36.697  27.596  33.612  1.00 33.09           O  
ATOM     36  CG2 THR L   5      35.814  29.386  35.003  1.00 28.78           C  
ATOM     37  C   THR L   5      34.884  26.840  35.807  1.00 31.46           C  
ATOM     38  O   THR L   5      34.838  27.558  36.805  1.00 29.87           O  
ATOM     39  N   GLN L   6      35.297  25.553  35.860  1.00 31.54           N  
ATOM     40  CA  GLN L   6      35.710  24.974  37.110  1.00 31.12           C  
ATOM     41  CB  GLN L   6      35.204  23.546  37.376  1.00 31.34           C  
ATOM     42  CG  GLN L   6      33.705  23.496  37.673  1.00 31.12           C  
ATOM     43  CD  GLN L   6      33.376  22.133  38.256  1.00 30.44           C  
ATOM     44  OE1 GLN L   6      32.781  21.283  37.596  1.00 29.19           O  
ATOM     45  NE2 GLN L   6      33.781  21.918  39.536  1.00 28.09           N  
ATOM     46  C   GLN L   6      37.203  24.964  37.173  1.00 31.69           C  
ATOM     47  O   GLN L   6      37.876  24.592  36.213  1.00 31.99           O  
ATOM     48  N   SER L   7      37.737  25.334  38.359  1.00 32.91           N  
ATOM     49  CA  SER L   7      39.136  25.584  38.598  1.00 33.33           C  
ATOM     50  CB  SER L   7      39.444  26.017  40.042  1.00 33.84           C  
ATOM     51  OG  SER L   7      39.144  24.969  40.952  1.00 36.21           O  
ATOM     52  C   SER L   7      40.021  24.417  38.327  1.00 33.10           C  
ATOM     53  O   SER L   7      41.072  24.575  37.709  1.00 32.78           O  
ATOM     54  N   HIS L   8      39.662  23.215  38.795  1.00 33.80           N  
ATOM     55  CA  HIS L   8      40.592  22.151  38.572  1.00 34.46           C  
ATOM     56  ND1 HIS L   8      41.439  23.583  41.329  1.00 15.00           N  
ATOM     57  CG  HIS L   8      41.952  22.480  40.687  1.00 36.60           C  
ATOM     58  CB  HIS L   8      41.126  21.535  39.875  1.00 33.75           C  
ATOM     59  NE2 HIS L   8      43.621  23.556  41.752  1.00 36.81           N  
ATOM     60  CD2 HIS L   8      43.286  22.475  40.955  1.00 15.00           C  
ATOM     61  CE1 HIS L   8      42.479  24.191  41.948  1.00 15.00           C  
ATOM     62  C   HIS L   8      39.882  21.048  37.872  1.00 33.72           C  
ATOM     63  O   HIS L   8      38.766  20.697  38.239  1.00 35.35           O  
ATOM     64  N   LEU L   9      40.505  20.493  36.814  1.00 34.56           N  
ATOM     65  CA  LEU L   9      39.942  19.359  36.143  1.00 34.54           C  
ATOM     66  CB  LEU L   9      40.691  18.986  34.842  1.00 35.05           C  
ATOM     67  CG  LEU L   9      40.116  17.774  34.072  1.00 39.57           C  
ATOM     68  CD1 LEU L   9      40.383  16.429  34.774  1.00  0.00           C  
ATOM     69  CD2 LEU L   9      38.630  17.990  33.752  1.00  0.00           C  
ATOM     70  C   LEU L   9      40.031  18.200  37.091  1.00 34.32           C  
ATOM     71  O   LEU L   9      39.102  17.404  37.203  1.00 33.07           O  
ATOM     72  N   SER L  10      41.172  18.075  37.803  1.00 34.36           N  
ATOM     73  CA  SER L  10      41.323  16.957  38.689  1.00 34.96           C  
ATOM     74  CB  SER L  10      42.161  15.817  38.088  1.00 36.70           C  
ATOM     75  OG  SER L  10      42.241  14.739  39.005  1.00 36.22           O  
ATOM     76  C   SER L  10      42.021  17.428  39.926  1.00 34.84           C  
ATOM     77  O   SER L  10      42.711  18.445  39.921  1.00 35.20           O  
ATOM     78  N   MET L  11      41.836  16.689  41.037  1.00 35.32           N  
ATOM     79  CA  MET L  11      42.437  17.088  42.273  1.00 35.41           C  
ATOM     80  CB  MET L  11      41.470  17.983  43.070  1.00 35.64           C  
ATOM     81  CG  MET L  11      42.017  18.612  44.346  1.00 37.43           C  
ATOM     82  SD  MET L  11      40.801  19.668  45.189  1.00 39.83           S  
ATOM     83  CE  MET L  11      41.288  21.203  44.354  1.00 40.51           C  
ATOM     84  C   MET L  11      42.701  15.832  43.046  1.00 34.25           C  
ATOM     85  O   MET L  11      41.943  14.867  42.945  1.00 34.91           O  
ATOM     86  N   SER L  12      43.794  15.795  43.833  1.00 34.42           N  
ATOM     87  CA  SER L  12      44.076  14.597  44.573  1.00 34.79           C  
ATOM     88  CB  SER L  12      45.446  13.992  44.220  1.00 34.11           C  
ATOM     89  OG  SER L  12      45.587  12.711  44.813  1.00 36.35           O  
ATOM     90  C   SER L  12      44.055  14.958  46.030  1.00 34.22           C  
ATOM     91  O   SER L  12      44.557  16.010  46.423  1.00 34.83           O  
ATOM     92  N   THR L  13      43.438  14.096  46.870  1.00 34.54           N  
ATOM     93  CA  THR L  13      43.334  14.399  48.274  1.00 34.52           C  
ATOM     94  CB  THR L  13      42.062  15.112  48.618  1.00 34.01           C  
ATOM     95  OG1 THR L  13      42.059  15.477  49.991  1.00 33.58           O  
ATOM     96  CG2 THR L  13      40.878  14.178  48.307  1.00 35.63           C  
ATOM     97  C   THR L  13      43.340  13.131  49.079  1.00 34.69           C  
ATOM     98  O   THR L  13      42.976  12.059  48.597  1.00 35.16           O  
ATOM     99  N   SER L  14      43.757  13.240  50.356  1.00 34.78           N  
ATOM    100  CA  SER L  14      43.820  12.111  51.241  1.00 35.07           C  
ATOM    101  CB  SER L  14      45.015  12.175  52.210  1.00 35.51           C  
ATOM    102  OG  SER L  14      46.235  12.187  51.485  1.00 36.43           O  
ATOM    103  C   SER L  14      42.573  12.075  52.071  1.00 35.10           C  
ATOM    104  O   SER L  14      41.874  13.077  52.216  1.00 34.80           O  
ATOM    105  N   LEU L  15      42.282  10.897  52.660  1.00 35.60           N  
ATOM    106  CA  LEU L  15      41.115  10.717  53.471  1.00 35.96           C  
ATOM    107  CB  LEU L  15      40.972   9.262  53.959  1.00 36.33           C  
ATOM    108  CG  LEU L  15      39.742   8.980  54.840  1.00  0.00           C  
ATOM    109  CD1 LEU L  15      38.442   9.025  54.019  1.00  0.00           C  
ATOM    110  CD2 LEU L  15      39.911   7.676  55.636  1.00  0.00           C  
ATOM    111  C   LEU L  15      41.281  11.566  54.692  1.00 36.53           C  
ATOM    112  O   LEU L  15      42.331  11.541  55.337  1.00 38.28           O  
ATOM    113  N   GLY L  16      40.233  12.339  55.045  1.00 37.48           N  
ATOM    114  CA  GLY L  16      40.262  13.144  56.233  1.00 36.87           C  
ATOM    115  C   GLY L  16      40.619  14.563  55.901  1.00 36.75           C  
ATOM    116  O   GLY L  16      40.426  15.454  56.726  1.00 36.26           O  
ATOM    117  N   ASP L  17      41.155  14.828  54.694  1.00 36.44           N  
ATOM    118  CA  ASP L  17      41.538  16.176  54.366  1.00 37.89           C  
ATOM    119  CB  ASP L  17      42.667  16.249  53.325  1.00 39.30           C  
ATOM    120  CG  ASP L  17      43.956  15.796  53.997  1.00 42.35           C  
ATOM    121  OD1 ASP L  17      44.007  15.795  55.255  1.00 40.64           O  
ATOM    122  OD2 ASP L  17      44.914  15.449  53.257  1.00 40.09           O1-
ATOM    123  C   ASP L  17      40.361  16.931  53.818  1.00 39.41           C  
ATOM    124  O   ASP L  17      39.364  16.351  53.395  1.00 40.01           O  
ATOM    125  N   PRO L  18      40.442  18.241  53.896  1.00 39.49           N  
ATOM    126  CA  PRO L  18      39.426  19.068  53.291  1.00 38.95           C  
ATOM    127  CD  PRO L  18      40.962  18.846  55.113  1.00 45.92           C  
ATOM    128  CB  PRO L  18      39.236  20.273  54.212  1.00 40.41           C  
ATOM    129  CG  PRO L  18      40.527  20.318  55.043  1.00 43.48           C  
ATOM    130  C   PRO L  18      39.796  19.454  51.885  1.00 38.39           C  
ATOM    131  O   PRO L  18      40.984  19.608  51.609  1.00 38.90           O  
ATOM    132  N   VAL L  19      38.803  19.659  50.989  1.00 37.86           N  
ATOM    133  CA  VAL L  19      39.094  20.074  49.643  1.00 36.77           C  
ATOM    134  CB  VAL L  19      39.033  18.973  48.620  1.00 37.04           C  
ATOM    135  CG1 VAL L  19      40.197  18.006  48.864  1.00 36.69           C  
ATOM    136  CG2 VAL L  19      37.657  18.294  48.701  1.00 37.29           C  
ATOM    137  C   VAL L  19      38.087  21.099  49.229  1.00 36.42           C  
ATOM    138  O   VAL L  19      36.949  21.099  49.698  1.00 33.95           O  
ATOM    139  N   SER L  20      38.498  22.017  48.329  1.00 36.55           N  
ATOM    140  CA  SER L  20      37.601  23.028  47.853  1.00 35.40           C  
ATOM    141  CB  SER L  20      37.940  24.434  48.374  1.00 36.97           C  
ATOM    142  OG  SER L  20      37.810  24.482  49.786  1.00 40.50           O  
ATOM    143  C   SER L  20      37.727  23.078  46.363  1.00 34.25           C  
ATOM    144  O   SER L  20      38.830  23.080  45.819  1.00 32.51           O  
ATOM    145  N   ILE L  21      36.576  23.137  45.665  1.00 34.47           N  
ATOM    146  CA  ILE L  21      36.544  23.189  44.232  1.00 32.81           C  
ATOM    147  CB  ILE L  21      35.681  22.106  43.652  1.00 33.61           C  
ATOM    148  CG1 ILE L  21      36.171  20.718  44.106  1.00 32.69           C  
ATOM    149  CG2 ILE L  21      35.652  22.290  42.128  1.00 29.12           C  
ATOM    150  CD1 ILE L  21      35.157  19.597  43.870  1.00 30.78           C  
ATOM    151  C   ILE L  21      35.900  24.493  43.885  1.00 33.38           C  
ATOM    152  O   ILE L  21      34.898  24.869  44.491  1.00 33.26           O  
ATOM    153  N   THR L  22      36.453  25.237  42.903  1.00 32.79           N  
ATOM    154  CA  THR L  22      35.847  26.508  42.615  1.00 33.28           C  
ATOM    155  CB  THR L  22      36.782  27.689  42.653  1.00 33.88           C  
ATOM    156  OG1 THR L  22      37.794  27.562  41.666  1.00 35.36           O  
ATOM    157  CG2 THR L  22      37.415  27.777  44.051  1.00 32.33           C  
ATOM    158  C   THR L  22      35.192  26.468  41.275  1.00 32.73           C  
ATOM    159  O   THR L  22      35.541  25.670  40.405  1.00 32.50           O  
ATOM    160  N   CYS L  23      34.164  27.324  41.111  1.00 34.00           N  
ATOM    161  CA  CYS L  23      33.407  27.437  39.900  1.00 34.45           C  
ATOM    162  CB  CYS L  23      32.049  26.701  40.002  1.00 34.69           C  
ATOM    163  SG  CYS L  23      31.022  26.798  38.506  1.00 40.01           S  
ATOM    164  C   CYS L  23      33.162  28.904  39.681  1.00 34.37           C  
ATOM    165  O   CYS L  23      32.722  29.609  40.591  1.00 34.14           O  
ATOM    166  N   LYS L  24      33.460  29.404  38.461  1.00 34.65           N  
ATOM    167  CA  LYS L  24      33.296  30.805  38.175  1.00 35.24           C  
ATOM    168  CB  LYS L  24      34.607  31.499  37.751  1.00 36.39           C  
ATOM    169  CG  LYS L  24      35.630  31.653  38.880  1.00 38.84           C  
ATOM    170  CD  LYS L  24      37.041  31.981  38.384  1.00 40.53           C  
ATOM    171  CE  LYS L  24      38.078  32.120  39.502  1.00 42.67           C  
ATOM    172  NZ  LYS L  24      38.087  33.503  40.030  1.00 41.70           N1+
ATOM    173  C   LYS L  24      32.338  30.957  37.033  1.00 34.54           C  
ATOM    174  O   LYS L  24      32.356  30.179  36.080  1.00 36.01           O  
ATOM    175  N   ALA L  25      31.475  31.993  37.098  1.00 33.21           N  
ATOM    176  CA  ALA L  25      30.503  32.237  36.070  1.00 32.91           C  
ATOM    177  CB  ALA L  25      29.085  32.486  36.612  1.00 30.70           C  
ATOM    178  C   ALA L  25      30.916  33.470  35.330  1.00 33.07           C  
ATOM    179  O   ALA L  25      31.472  34.401  35.910  1.00 31.92           O  
ATOM    180  N   SER L  26      30.582  33.504  34.029  1.00 18.15           N  
ATOM    181  CA  SER L  26      30.880  34.608  33.167  1.00 19.03           C  
ATOM    182  CB  SER L  26      30.485  34.340  31.710  1.00 17.54           C  
ATOM    183  OG  SER L  26      29.074  34.223  31.612  1.00 17.35           O  
ATOM    184  C   SER L  26      30.089  35.802  33.598  1.00 19.44           C  
ATOM    185  O   SER L  26      30.525  36.936  33.400  1.00 17.76           O  
ATOM    186  N   GLN L  27      28.887  35.579  34.176  0.83 20.67           N  
ATOM    187  CA  GLN L  27      28.076  36.697  34.576  0.83 21.24           C  
ATOM    188  CB  GLN L  27      26.949  37.027  33.586  0.83 21.65           C  
ATOM    189  CG  GLN L  27      27.477  37.543  32.250  0.83 23.73           C  
ATOM    190  CD  GLN L  27      26.280  37.874  31.377  0.83 26.27           C  
ATOM    191  OE1 GLN L  27      25.267  38.372  31.863  0.83 25.84           O  
ATOM    192  NE2 GLN L  27      26.399  37.587  30.054  0.83 26.10           N  
ATOM    193  C   GLN L  27      27.472  36.425  35.924  0.83 20.51           C  
ATOM    194  O   GLN L  27      27.455  35.291  36.395  0.83 21.24           O  
ATOM    195  N   ASP L  28      26.956  37.493  36.576  1.00 18.66           N  
ATOM    196  CA  ASP L  28      26.427  37.424  37.914  1.00 17.59           C  
ATOM    197  CB  ASP L  28      26.154  38.820  38.518  1.00 17.36           C  
ATOM    198  CG  ASP L  28      26.001  38.726  40.033  1.00 20.38           C  
ATOM    199  OD1 ASP L  28      25.102  37.978  40.500  1.00 22.31           O  
ATOM    200  OD2 ASP L  28      26.790  39.406  40.745  1.00 24.51           O1-
ATOM    201  C   ASP L  28      25.155  36.631  37.920  1.00 17.97           C  
ATOM    202  O   ASP L  28      24.109  37.067  37.445  1.00 21.60           O  
ATOM    203  N   VAL L  29      25.275  35.388  38.411  1.00 16.61           N  
ATOM    204  CA  VAL L  29      24.244  34.407  38.589  1.00 16.18           C  
ATOM    205  CB  VAL L  29      24.736  33.001  38.432  1.00 16.32           C  
ATOM    206  CG1 VAL L  29      25.129  32.813  36.959  1.00 16.08           C  
ATOM    207  CG2 VAL L  29      25.903  32.763  39.402  1.00 14.48           C  
ATOM    208  C   VAL L  29      23.484  34.552  39.880  1.00 16.26           C  
ATOM    209  O   VAL L  29      22.581  33.756  40.141  1.00 16.68           O  
ATOM    210  N   SER L  30      23.909  35.449  40.798  1.00 17.84           N  
ATOM    211  CA  SER L  30      23.205  35.544  42.050  1.00 17.90           C  
ATOM    212  CB  SER L  30      21.666  35.591  41.947  1.00 17.72           C  
ATOM    213  OG  SER L  30      21.248  36.811  41.351  1.00 24.13           O  
ATOM    214  C   SER L  30      23.621  34.338  42.827  1.00 17.31           C  
ATOM    215  O   SER L  30      24.810  34.030  42.893  1.00 16.65           O  
ATOM    216  N   THR L  31      22.675  33.644  43.491  1.00 16.70           N  
ATOM    217  CA  THR L  31      23.094  32.448  44.171  1.00 16.96           C  
ATOM    218  CB  THR L  31      22.686  32.418  45.611  1.00 17.24           C  
ATOM    219  OG1 THR L  31      21.270  32.433  45.711  1.00 17.41           O  
ATOM    220  CG2 THR L  31      23.281  33.644  46.325  1.00 16.75           C  
ATOM    221  C   THR L  31      22.411  31.282  43.522  1.00 16.29           C  
ATOM    222  O   THR L  31      22.200  30.248  44.158  1.00 16.85           O  
ATOM    223  N   VAL L  32      22.112  31.389  42.213  1.00 16.07           N  
ATOM    224  CA  VAL L  32      21.344  30.371  41.562  1.00 14.73           C  
ATOM    225  CB  VAL L  32      20.505  30.989  40.479  1.00 15.58           C  
ATOM    226  CG1 VAL L  32      19.684  29.904  39.793  1.00  0.00           C  
ATOM    227  CG2 VAL L  32      19.667  32.126  41.081  1.00  0.00           C  
ATOM    228  C   VAL L  32      22.301  29.412  40.930  1.00 14.53           C  
ATOM    229  O   VAL L  32      22.552  29.406  39.730  1.00 13.66           O  
ATOM    230  N   VAL L  33      22.844  28.517  41.743  1.00 27.61           N  
ATOM    231  CA  VAL L  33      23.806  27.569  41.255  1.00 26.90           C  
ATOM    232  CB  VAL L  33      25.228  28.029  41.419  1.00 26.81           C  
ATOM    233  CG1 VAL L  33      26.173  26.885  41.018  1.00 25.65           C  
ATOM    234  CG2 VAL L  33      25.433  29.310  40.594  1.00 27.26           C  
ATOM    235  C   VAL L  33      23.661  26.307  42.051  1.00 27.55           C  
ATOM    236  O   VAL L  33      23.363  26.349  43.243  1.00 27.43           O  
ATOM    237  N   ALA L  34      23.877  25.142  41.402  1.00 27.30           N  
ATOM    238  CA  ALA L  34      23.758  23.890  42.097  1.00 27.17           C  
ATOM    239  CB  ALA L  34      22.556  23.048  41.644  1.00 25.47           C  
ATOM    240  C   ALA L  34      24.992  23.073  41.846  1.00 27.06           C  
ATOM    241  O   ALA L  34      25.730  23.314  40.892  1.00 26.79           O  
ATOM    242  N   TRP L  35      25.259  22.096  42.741  1.00 26.32           N  
ATOM    243  CA  TRP L  35      26.397  21.224  42.606  1.00 26.66           C  
ATOM    244  CB  TRP L  35      27.366  21.288  43.799  1.00 26.88           C  
ATOM    245  CG  TRP L  35      28.143  22.582  43.869  1.00 27.94           C  
ATOM    246  CD2 TRP L  35      29.415  22.776  43.237  1.00 29.33           C  
ATOM    247  CD1 TRP L  35      27.826  23.754  44.483  1.00 29.07           C  
ATOM    248  NE1 TRP L  35      28.821  24.679  44.263  1.00 28.54           N  
ATOM    249  CE2 TRP L  35      29.806  24.089  43.497  1.00 29.04           C  
ATOM    250  CE3 TRP L  35      30.192  21.936  42.492  1.00 28.26           C  
ATOM    251  CZ2 TRP L  35      30.984  24.584  43.015  1.00 28.15           C  
ATOM    252  CZ3 TRP L  35      31.382  22.435  42.016  1.00 28.29           C  
ATOM    253  CH2 TRP L  35      31.771  23.735  42.270  1.00 27.57           C  
ATOM    254  C   TRP L  35      25.917  19.807  42.504  1.00 25.58           C  
ATOM    255  O   TRP L  35      25.027  19.386  43.243  1.00 25.11           O  
ATOM    256  N   TYR L  36      26.520  19.024  41.581  1.00 25.55           N  
ATOM    257  CA  TYR L  36      26.120  17.652  41.387  1.00 25.12           C  
ATOM    258  CB  TYR L  36      25.571  17.352  39.979  1.00 24.72           C  
ATOM    259  CG  TYR L  36      24.340  18.163  39.762  1.00 24.52           C  
ATOM    260  CD1 TYR L  36      24.424  19.442  39.260  1.00 23.26           C  
ATOM    261  CD2 TYR L  36      23.099  17.648  40.057  1.00 24.23           C  
ATOM    262  CE1 TYR L  36      23.295  20.200  39.052  1.00 22.93           C  
ATOM    263  CE2 TYR L  36      21.967  18.400  39.852  1.00 22.97           C  
ATOM    264  CZ  TYR L  36      22.062  19.675  39.351  1.00 22.26           C  
ATOM    265  OH  TYR L  36      20.897  20.443  39.142  1.00 17.09           O  
ATOM    266  C   TYR L  36      27.318  16.757  41.535  1.00 26.31           C  
ATOM    267  O   TYR L  36      28.441  17.138  41.203  1.00 26.27           O  
ATOM    268  N   GLN L  37      27.091  15.527  42.053  1.00 26.17           N  
ATOM    269  CA  GLN L  37      28.150  14.563  42.210  1.00 27.29           C  
ATOM    270  CB  GLN L  37      28.263  13.993  43.639  1.00 27.37           C  
ATOM    271  CG  GLN L  37      29.389  12.969  43.805  1.00 27.82           C  
ATOM    272  CD  GLN L  37      29.226  12.283  45.156  1.00 27.88           C  
ATOM    273  OE1 GLN L  37      28.198  11.666  45.430  1.00 26.78           O  
ATOM    274  NE2 GLN L  37      30.266  12.380  46.025  1.00 26.86           N  
ATOM    275  C   GLN L  37      27.832  13.400  41.320  1.00 26.41           C  
ATOM    276  O   GLN L  37      26.695  12.936  41.270  1.00 27.59           O  
ATOM    277  N   GLN L  38      28.832  12.894  40.573  1.00 26.33           N  
ATOM    278  CA  GLN L  38      28.549  11.782  39.712  1.00 26.61           C  
ATOM    279  CB  GLN L  38      28.477  12.185  38.227  1.00 25.99           C  
ATOM    280  CG  GLN L  38      28.141  11.029  37.283  1.00 24.72           C  
ATOM    281  CD  GLN L  38      28.091  11.574  35.862  1.00 25.28           C  
ATOM    282  OE1 GLN L  38      28.832  12.489  35.504  1.00 25.55           O  
ATOM    283  NE2 GLN L  38      27.187  10.999  35.026  1.00 22.83           N  
ATOM    284  C   GLN L  38      29.635  10.764  39.856  1.00 27.26           C  
ATOM    285  O   GLN L  38      30.816  11.068  39.699  1.00 27.92           O  
ATOM    286  N   LYS L  39      29.257   9.509  40.165  1.00 27.84           N  
ATOM    287  CA  LYS L  39      30.222   8.448  40.249  1.00 29.83           C  
ATOM    288  CB  LYS L  39      29.949   7.439  41.375  1.00 30.31           C  
ATOM    289  CG  LYS L  39      30.138   8.059  42.760  1.00 31.32           C  
ATOM    290  CD  LYS L  39      29.655   7.180  43.911  1.00 31.87           C  
ATOM    291  CE  LYS L  39      29.854   7.833  45.278  1.00 33.95           C  
ATOM    292  NZ  LYS L  39      29.476   6.884  46.344  1.00 34.45           N1+
ATOM    293  C   LYS L  39      30.183   7.732  38.936  1.00 31.13           C  
ATOM    294  O   LYS L  39      29.236   7.883  38.167  1.00 30.86           O  
ATOM    295  N   PRO L  40      31.186   6.955  38.643  1.00 31.47           N  
ATOM    296  CA  PRO L  40      31.216   6.329  37.351  1.00 31.59           C  
ATOM    297  CD  PRO L  40      32.524   7.222  39.146  1.00 31.43           C  
ATOM    298  CB  PRO L  40      32.615   5.729  37.221  1.00 31.93           C  
ATOM    299  CG  PRO L  40      33.482   6.675  38.072  1.00 32.33           C  
ATOM    300  C   PRO L  40      30.081   5.388  37.108  1.00 31.93           C  
ATOM    301  O   PRO L  40      29.733   4.610  37.994  1.00 31.75           O  
ATOM    302  N   GLY L  41      29.483   5.468  35.903  1.00 32.13           N  
ATOM    303  CA  GLY L  41      28.420   4.589  35.514  1.00 32.34           C  
ATOM    304  C   GLY L  41      27.132   5.035  36.135  1.00 32.58           C  
ATOM    305  O   GLY L  41      26.108   4.369  35.978  1.00 32.15           O  
ATOM    306  N   GLN L  42      27.131   6.177  36.847  1.00 32.33           N  
ATOM    307  CA  GLN L  42      25.906   6.569  37.486  1.00 31.01           C  
ATOM    308  CB  GLN L  42      26.006   6.714  39.016  1.00 33.23           C  
ATOM    309  CG  GLN L  42      26.336   5.416  39.755  1.00 35.05           C  
ATOM    310  CD  GLN L  42      26.373   5.742  41.240  1.00 36.97           C  
ATOM    311  OE1 GLN L  42      25.946   6.813  41.667  1.00 39.74           O  
ATOM    312  NE2 GLN L  42      26.905   4.793  42.055  1.00 38.56           N  
ATOM    313  C   GLN L  42      25.495   7.910  36.975  1.00 30.24           C  
ATOM    314  O   GLN L  42      26.256   8.601  36.299  1.00 30.21           O  
ATOM    315  N   SER L  43      24.235   8.290  37.268  1.00 29.40           N  
ATOM    316  CA  SER L  43      23.720   9.569  36.876  1.00 29.24           C  
ATOM    317  CB  SER L  43      22.184   9.599  36.753  1.00 29.91           C  
ATOM    318  OG  SER L  43      21.585   9.313  38.009  1.00 32.37           O  
ATOM    319  C   SER L  43      24.132  10.568  37.914  1.00 28.51           C  
ATOM    320  O   SER L  43      24.574  10.199  39.001  1.00 29.56           O  
ATOM    321  N   PRO L  44      24.004  11.832  37.606  1.00 28.52           N  
ATOM    322  CA  PRO L  44      24.417  12.842  38.544  1.00 27.94           C  
ATOM    323  CD  PRO L  44      24.132  12.282  36.227  1.00 27.11           C  
ATOM    324  CB  PRO L  44      24.481  14.143  37.744  1.00 27.47           C  
ATOM    325  CG  PRO L  44      24.777  13.674  36.308  1.00 26.14           C  
ATOM    326  C   PRO L  44      23.506  12.899  39.728  1.00 27.34           C  
ATOM    327  O   PRO L  44      22.329  12.571  39.592  1.00 27.28           O  
ATOM    328  N   ARG L  45      24.034  13.297  40.905  1.00 28.01           N  
ATOM    329  CA  ARG L  45      23.227  13.398  42.089  1.00 28.86           C  
ATOM    330  CB  ARG L  45      23.714  12.501  43.230  1.00 30.10           C  
ATOM    331  CG  ARG L  45      22.836  12.591  44.473  1.00 32.23           C  
ATOM    332  CD  ARG L  45      23.151  11.486  45.474  1.00 35.56           C  
ATOM    333  NE  ARG L  45      23.010  10.214  44.714  1.00  0.00           N  
ATOM    334  CZ  ARG L  45      23.685   9.091  45.094  1.00  0.00           C  
ATOM    335  NH1 ARG L  45      24.429   9.089  46.240  1.00  0.00           N1+
ATOM    336  NH2 ARG L  45      23.624   7.975  44.314  1.00  0.00           N  
ATOM    337  C   ARG L  45      23.324  14.805  42.580  1.00 28.35           C  
ATOM    338  O   ARG L  45      24.405  15.387  42.587  1.00 28.73           O  
ATOM    339  N   ARG L  46      22.197  15.397  43.026  1.00 28.13           N  
ATOM    340  CA  ARG L  46      22.283  16.772  43.442  1.00 26.60           C  
ATOM    341  CB  ARG L  46      21.000  17.602  43.282  1.00 26.75           C  
ATOM    342  CG  ARG L  46      21.247  19.034  43.761  1.00 29.30           C  
ATOM    343  CD  ARG L  46      20.223  20.043  43.262  1.00  0.00           C  
ATOM    344  NE  ARG L  46      18.887  19.435  43.482  1.00  0.00           N  
ATOM    345  CZ  ARG L  46      18.304  19.463  44.716  1.00  0.00           C  
ATOM    346  NH1 ARG L  46      18.987  19.949  45.793  1.00  0.00           N1+
ATOM    347  NH2 ARG L  46      17.036  18.990  44.864  1.00  0.00           N  
ATOM    348  C   ARG L  46      22.682  16.868  44.885  1.00 26.53           C  
ATOM    349  O   ARG L  46      22.021  16.298  45.753  1.00 27.02           O  
ATOM    350  N   LEU L  47      23.871  17.466  45.148  1.00 26.00           N  
ATOM    351  CA  LEU L  47      24.357  17.751  46.473  1.00 26.32           C  
ATOM    352  CB  LEU L  47      25.890  17.759  46.528  1.00 27.06           C  
ATOM    353  CG  LEU L  47      26.518  16.404  46.154  1.00 27.30           C  
ATOM    354  CD1 LEU L  47      28.049  16.464  46.257  1.00 26.56           C  
ATOM    355  CD2 LEU L  47      25.915  15.256  46.976  1.00 27.06           C  
ATOM    356  C   LEU L  47      23.885  19.061  47.055  1.00 26.42           C  
ATOM    357  O   LEU L  47      23.354  19.109  48.163  1.00 26.45           O  
ATOM    358  N   ILE L  48      24.064  20.179  46.311  1.00 25.47           N  
ATOM    359  CA  ILE L  48      23.749  21.466  46.870  1.00 25.74           C  
ATOM    360  CB  ILE L  48      24.967  22.230  47.286  1.00 24.73           C  
ATOM    361  CG1 ILE L  48      25.690  21.441  48.386  1.00 23.95           C  
ATOM    362  CG2 ILE L  48      24.541  23.642  47.717  1.00 24.04           C  
ATOM    363  CD1 ILE L  48      27.052  22.002  48.775  1.00 24.71           C  
ATOM    364  C   ILE L  48      22.991  22.289  45.880  1.00 24.70           C  
ATOM    365  O   ILE L  48      23.243  22.219  44.677  1.00 23.92           O  
ATOM    366  N   TYR L  49      22.021  23.089  46.375  1.00 25.76           N  
ATOM    367  CA  TYR L  49      21.270  23.940  45.495  1.00 26.48           C  
ATOM    368  CB  TYR L  49      19.839  23.453  45.141  1.00 26.32           C  
ATOM    369  CG  TYR L  49      18.846  23.568  46.253  1.00 26.52           C  
ATOM    370  CD1 TYR L  49      18.190  24.757  46.484  1.00 26.42           C  
ATOM    371  CD2 TYR L  49      18.530  22.486  47.044  1.00 26.56           C  
ATOM    372  CE1 TYR L  49      17.257  24.869  47.491  1.00 25.50           C  
ATOM    373  CE2 TYR L  49      17.599  22.590  48.052  1.00 28.04           C  
ATOM    374  CZ  TYR L  49      16.960  23.785  48.278  1.00 26.34           C  
ATOM    375  OH  TYR L  49      16.004  23.897  49.310  1.00 27.02           O  
ATOM    376  C   TYR L  49      21.220  25.311  46.105  1.00 27.01           C  
ATOM    377  O   TYR L  49      21.459  25.478  47.299  1.00 27.32           O  
ATOM    378  N   SER L  50      20.988  26.338  45.236  1.00 12.78           N  
ATOM    379  CA  SER L  50      20.958  27.726  45.615  1.00 13.74           C  
ATOM    380  CB  SER L  50      19.803  28.078  46.564  1.00 15.86           C  
ATOM    381  OG  SER L  50      18.561  27.885  45.903  1.00 22.52           O  
ATOM    382  C   SER L  50      22.252  28.079  46.278  1.00 13.83           C  
ATOM    383  O   SER L  50      22.293  28.819  47.258  1.00 14.44           O  
ATOM    384  N   ALA L  51      23.338  27.493  45.753  1.00 11.95           N  
ATOM    385  CA  ALA L  51      24.707  27.771  46.086  1.00 12.32           C  
ATOM    386  CB  ALA L  51      25.047  29.269  45.965  1.00 13.52           C  
ATOM    387  C   ALA L  51      25.115  27.299  47.457  1.00 12.05           C  
ATOM    388  O   ALA L  51      26.273  26.917  47.631  1.00 12.62           O  
ATOM    389  N   SER L  52      24.202  27.221  48.456  1.00 13.33           N  
ATOM    390  CA  SER L  52      24.713  26.859  49.758  1.00 13.65           C  
ATOM    391  CB  SER L  52      24.945  28.073  50.677  1.00 15.24           C  
ATOM    392  OG  SER L  52      25.951  28.921  50.145  1.00 15.97           O  
ATOM    393  C   SER L  52      23.754  25.990  50.510  1.00 14.13           C  
ATOM    394  O   SER L  52      23.985  25.684  51.679  1.00 15.83           O  
ATOM    395  N   TYR L  53      22.673  25.528  49.866  1.00 29.71           N  
ATOM    396  CA  TYR L  53      21.722  24.726  50.590  1.00 30.94           C  
ATOM    397  CB  TYR L  53      20.255  24.999  50.223  1.00 33.30           C  
ATOM    398  CG  TYR L  53      19.837  26.302  50.809  1.00 36.17           C  
ATOM    399  CD1 TYR L  53      20.031  27.487  50.136  1.00 36.83           C  
ATOM    400  CD2 TYR L  53      19.243  26.332  52.049  1.00 36.93           C  
ATOM    401  CE1 TYR L  53      19.634  28.680  50.693  1.00 38.00           C  
ATOM    402  CE2 TYR L  53      18.846  27.521  52.609  1.00 38.61           C  
ATOM    403  CZ  TYR L  53      19.040  28.698  51.929  1.00 39.06           C  
ATOM    404  OH  TYR L  53      18.630  29.918  52.504  1.00 39.43           O  
ATOM    405  C   TYR L  53      21.954  23.287  50.275  1.00 31.26           C  
ATOM    406  O   TYR L  53      22.046  22.899  49.112  1.00 31.52           O  
ATOM    407  N   ARG L  54      22.064  22.454  51.332  1.00 32.54           N  
ATOM    408  CA  ARG L  54      22.268  21.049  51.130  1.00 33.03           C  
ATOM    409  CB  ARG L  54      22.949  20.321  52.301  1.00 34.29           C  
ATOM    410  CG  ARG L  54      24.461  20.546  52.342  1.00 36.69           C  
ATOM    411  CD  ARG L  54      25.144  19.909  53.550  1.00 38.30           C  
ATOM    412  NE  ARG L  54      24.680  20.669  54.740  1.00 40.28           N  
ATOM    413  CZ  ARG L  54      23.511  20.327  55.354  1.00 42.18           C  
ATOM    414  NH1 ARG L  54      22.829  19.214  54.954  1.00 42.26           N1+
ATOM    415  NH2 ARG L  54      23.013  21.107  56.357  1.00 42.28           N  
ATOM    416  C   ARG L  54      20.947  20.410  50.879  1.00 32.67           C  
ATOM    417  O   ARG L  54      19.941  20.731  51.512  1.00 33.00           O  
ATOM    418  N   TYR L  55      20.931  19.465  49.925  1.00 31.90           N  
ATOM    419  CA  TYR L  55      19.726  18.783  49.576  1.00 32.38           C  
ATOM    420  CB  TYR L  55      19.749  18.203  48.151  1.00 30.74           C  
ATOM    421  CG  TYR L  55      18.376  17.754  47.794  1.00 31.83           C  
ATOM    422  CD1 TYR L  55      17.330  18.649  47.771  1.00 28.72           C  
ATOM    423  CD2 TYR L  55      18.152  16.451  47.423  1.00 28.56           C  
ATOM    424  CE1 TYR L  55      16.061  18.234  47.440  1.00 28.53           C  
ATOM    425  CE2 TYR L  55      16.888  16.033  47.088  1.00 29.45           C  
ATOM    426  CZ  TYR L  55      15.841  16.921  47.093  1.00 31.20           C  
ATOM    427  OH  TYR L  55      14.546  16.477  46.747  1.00 31.59           O  
ATOM    428  C   TYR L  55      19.540  17.715  50.599  1.00 32.59           C  
ATOM    429  O   TYR L  55      20.506  17.168  51.127  1.00 32.89           O  
ATOM    430  N   ILE L  56      18.272  17.425  50.939  1.00 34.42           N  
ATOM    431  CA  ILE L  56      17.965  16.520  52.006  1.00 35.90           C  
ATOM    432  CB  ILE L  56      16.491  16.237  52.126  1.00 37.02           C  
ATOM    433  CG1 ILE L  56      16.162  15.671  53.515  1.00  0.00           C  
ATOM    434  CG2 ILE L  56      16.080  15.319  50.964  1.00 36.29           C  
ATOM    435  CD1 ILE L  56      16.331  16.701  54.634  1.00  0.00           C  
ATOM    436  C   ILE L  56      18.697  15.225  51.814  1.00 36.26           C  
ATOM    437  O   ILE L  56      18.738  14.675  50.715  1.00 36.36           O  
ATOM    438  N   GLY L  57      19.334  14.730  52.900  1.00 36.88           N  
ATOM    439  CA  GLY L  57      20.002  13.456  52.890  1.00 37.58           C  
ATOM    440  C   GLY L  57      21.481  13.601  52.661  1.00 38.16           C  
ATOM    441  O   GLY L  57      22.224  12.637  52.842  1.00 38.85           O  
ATOM    442  N   VAL L  58      21.956  14.798  52.265  1.00 38.16           N  
ATOM    443  CA  VAL L  58      23.361  14.979  51.993  1.00 37.67           C  
ATOM    444  CB  VAL L  58      23.644  16.187  51.145  1.00 37.21           C  
ATOM    445  CG1 VAL L  58      25.165  16.324  50.975  1.00 35.72           C  
ATOM    446  CG2 VAL L  58      22.878  16.054  49.819  1.00 34.32           C  
ATOM    447  C   VAL L  58      24.098  15.169  53.287  1.00 38.14           C  
ATOM    448  O   VAL L  58      23.603  15.822  54.205  1.00 38.09           O  
ATOM    449  N   PRO L  59      25.290  14.624  53.368  1.00 38.66           N  
ATOM    450  CA  PRO L  59      26.082  14.718  54.573  1.00 38.24           C  
ATOM    451  CD  PRO L  59      25.606  13.427  52.603  1.00 38.54           C  
ATOM    452  CB  PRO L  59      27.206  13.696  54.416  1.00 38.30           C  
ATOM    453  CG  PRO L  59      26.605  12.643  53.469  1.00 38.20           C  
ATOM    454  C   PRO L  59      26.579  16.111  54.831  1.00 38.48           C  
ATOM    455  O   PRO L  59      26.798  16.863  53.885  1.00 37.90           O  
ATOM    456  N   ASP L  60      26.804  16.448  56.115  1.00 39.32           N  
ATOM    457  CA  ASP L  60      27.203  17.752  56.575  1.00 39.31           C  
ATOM    458  CB  ASP L  60      27.294  17.862  58.106  1.00 41.44           C  
ATOM    459  CG  ASP L  60      25.890  17.884  58.684  1.00 44.19           C  
ATOM    460  OD1 ASP L  60      24.928  18.088  57.897  1.00 46.64           O  
ATOM    461  OD2 ASP L  60      25.759  17.704  59.924  1.00 46.26           O1-
ATOM    462  C   ASP L  60      28.556  18.117  56.051  1.00 38.13           C  
ATOM    463  O   ASP L  60      28.892  19.297  55.974  1.00 37.56           O  
ATOM    464  N   ARG L  61      29.387  17.120  55.708  1.00 36.80           N  
ATOM    465  CA  ARG L  61      30.724  17.406  55.269  1.00 36.56           C  
ATOM    466  CB  ARG L  61      31.592  16.160  55.004  1.00 37.97           C  
ATOM    467  CG  ARG L  61      31.064  15.189  53.946  1.00 37.31           C  
ATOM    468  CD  ARG L  61      32.080  14.095  53.603  1.00 38.23           C  
ATOM    469  NE  ARG L  61      31.383  13.034  52.826  1.00 38.52           N  
ATOM    470  CZ  ARG L  61      30.757  12.030  53.502  1.00 40.23           C  
ATOM    471  NH1 ARG L  61      30.714  12.048  54.865  1.00 40.69           N1+
ATOM    472  NH2 ARG L  61      30.170  11.005  52.820  1.00 41.29           N  
ATOM    473  C   ARG L  61      30.693  18.232  54.019  1.00 34.94           C  
ATOM    474  O   ARG L  61      31.630  18.986  53.757  1.00 32.62           O  
ATOM    475  N   PHE L  62      29.639  18.086  53.190  1.00 35.63           N  
ATOM    476  CA  PHE L  62      29.561  18.831  51.963  1.00 34.52           C  
ATOM    477  CB  PHE L  62      28.631  18.174  50.926  1.00 34.85           C  
ATOM    478  CG  PHE L  62      29.161  16.825  50.564  1.00 34.54           C  
ATOM    479  CD1 PHE L  62      30.186  16.697  49.657  1.00 34.79           C  
ATOM    480  CD2 PHE L  62      28.623  15.682  51.112  1.00 35.52           C  
ATOM    481  CE1 PHE L  62      30.675  15.458  49.315  1.00 35.54           C  
ATOM    482  CE2 PHE L  62      29.109  14.441  50.770  1.00 36.23           C  
ATOM    483  CZ  PHE L  62      30.139  14.324  49.869  1.00 35.12           C  
ATOM    484  C   PHE L  62      28.976  20.187  52.250  1.00 33.71           C  
ATOM    485  O   PHE L  62      27.969  20.304  52.944  1.00 32.40           O  
ATOM    486  N   THR L  63      29.609  21.263  51.730  1.00 33.64           N  
ATOM    487  CA  THR L  63      29.060  22.578  51.927  1.00 33.84           C  
ATOM    488  CB  THR L  63      29.647  23.316  53.097  1.00 34.59           C  
ATOM    489  OG1 THR L  63      31.035  23.530  52.898  1.00 34.50           O  
ATOM    490  CG2 THR L  63      29.412  22.492  54.375  1.00 34.22           C  
ATOM    491  C   THR L  63      29.323  23.395  50.697  1.00 33.93           C  
ATOM    492  O   THR L  63      30.301  23.168  49.985  1.00 34.30           O  
ATOM    493  N   GLY L  64      28.446  24.383  50.417  1.00 32.76           N  
ATOM    494  CA  GLY L  64      28.644  25.213  49.262  1.00 31.50           C  
ATOM    495  C   GLY L  64      28.554  26.640  49.703  1.00 29.41           C  
ATOM    496  O   GLY L  64      27.932  26.948  50.718  1.00 29.30           O  
ATOM    497  N   SER L  65      29.187  27.555  48.935  1.00 29.38           N  
ATOM    498  CA  SER L  65      29.137  28.943  49.293  1.00 30.74           C  
ATOM    499  CB  SER L  65      30.187  29.344  50.340  1.00 31.07           C  
ATOM    500  OG  SER L  65      31.492  29.159  49.813  1.00 33.27           O  
ATOM    501  C   SER L  65      29.399  29.780  48.077  1.00 30.55           C  
ATOM    502  O   SER L  65      29.758  29.273  47.016  1.00 31.28           O  
ATOM    503  N   GLY L  66      29.221  31.113  48.220  1.00 31.20           N  
ATOM    504  CA  GLY L  66      29.501  32.029  47.148  1.00 30.83           C  
ATOM    505  C   GLY L  66      28.236  32.627  46.613  1.00 30.85           C  
ATOM    506  O   GLY L  66      27.141  32.092  46.783  1.00 28.43           O  
ATOM    507  N   ALA L  67      28.381  33.800  45.958  1.00 29.74           N  
ATOM    508  CA  ALA L  67      27.279  34.493  45.358  1.00 30.68           C  
ATOM    509  CB  ALA L  67      26.588  35.480  46.315  1.00 32.06           C  
ATOM    510  C   ALA L  67      27.848  35.293  44.233  1.00 30.30           C  
ATOM    511  O   ALA L  67      29.027  35.642  44.244  1.00 32.25           O  
ATOM    512  N   GLY L  68      27.013  35.630  43.231  1.00 28.83           N  
ATOM    513  CA  GLY L  68      27.513  36.392  42.126  1.00 29.47           C  
ATOM    514  C   GLY L  68      28.216  35.478  41.167  1.00 30.58           C  
ATOM    515  O   GLY L  68      27.587  34.629  40.543  1.00 30.84           O  
ATOM    516  N   THR L  69      29.500  35.775  40.885  1.00 29.25           N  
ATOM    517  CA  THR L  69      30.349  35.020  39.996  1.00 30.53           C  
ATOM    518  CB  THR L  69      31.363  35.884  39.315  1.00 30.75           C  
ATOM    519  OG1 THR L  69      32.254  36.437  40.272  1.00 30.52           O  
ATOM    520  CG2 THR L  69      30.615  37.009  38.581  1.00 28.10           C  
ATOM    521  C   THR L  69      31.101  33.864  40.605  1.00 30.28           C  
ATOM    522  O   THR L  69      31.325  32.865  39.923  1.00 31.45           O  
ATOM    523  N   ASP L  70      31.559  33.973  41.874  1.00 30.48           N  
ATOM    524  CA  ASP L  70      32.451  32.969  42.408  1.00 31.76           C  
ATOM    525  CB  ASP L  70      33.631  33.555  43.200  1.00 33.01           C  
ATOM    526  CG  ASP L  70      34.577  34.228  42.218  1.00 36.58           C  
ATOM    527  OD1 ASP L  70      34.669  33.744  41.058  1.00 38.86           O  
ATOM    528  OD2 ASP L  70      35.226  35.229  42.620  1.00 41.59           O1-
ATOM    529  C   ASP L  70      31.743  32.037  43.338  1.00 31.51           C  
ATOM    530  O   ASP L  70      31.054  32.467  44.262  1.00 32.18           O  
ATOM    531  N   PHE L  71      31.937  30.716  43.129  1.00 30.21           N  
ATOM    532  CA  PHE L  71      31.277  29.751  43.961  1.00 29.19           C  
ATOM    533  CB  PHE L  71      30.145  29.008  43.226  1.00 28.23           C  
ATOM    534  CG  PHE L  71      29.188  30.044  42.733  1.00 26.95           C  
ATOM    535  CD1 PHE L  71      28.144  30.478  43.515  1.00 26.75           C  
ATOM    536  CD2 PHE L  71      29.342  30.595  41.481  1.00 25.96           C  
ATOM    537  CE1 PHE L  71      27.271  31.436  43.054  1.00 27.34           C  
ATOM    538  CE2 PHE L  71      28.471  31.553  41.015  1.00 27.01           C  
ATOM    539  CZ  PHE L  71      27.429  31.976  41.801  1.00 26.56           C  
ATOM    540  C   PHE L  71      32.288  28.724  44.375  1.00 30.16           C  
ATOM    541  O   PHE L  71      33.286  28.512  43.686  1.00 31.85           O  
ATOM    542  N   THR L  72      32.056  28.067  45.536  1.00 30.41           N  
ATOM    543  CA  THR L  72      32.990  27.090  46.017  1.00 30.93           C  
ATOM    544  CB  THR L  72      33.870  27.636  47.109  1.00 31.68           C  
ATOM    545  OG1 THR L  72      34.587  28.766  46.635  1.00 34.23           O  
ATOM    546  CG2 THR L  72      34.848  26.539  47.563  1.00 31.08           C  
ATOM    547  C   THR L  72      32.240  25.924  46.593  1.00 31.55           C  
ATOM    548  O   THR L  72      31.201  26.083  47.233  1.00 29.85           O  
ATOM    549  N   PHE L  73      32.766  24.704  46.364  1.00 31.81           N  
ATOM    550  CA  PHE L  73      32.204  23.505  46.914  1.00 31.06           C  
ATOM    551  CB  PHE L  73      31.873  22.474  45.821  1.00 31.11           C  
ATOM    552  CG  PHE L  73      31.291  21.252  46.435  1.00 31.52           C  
ATOM    553  CD1 PHE L  73      29.990  21.237  46.876  1.00 31.14           C  
ATOM    554  CD2 PHE L  73      32.048  20.110  46.540  1.00 30.98           C  
ATOM    555  CE1 PHE L  73      29.459  20.098  47.435  1.00 35.76           C  
ATOM    556  CE2 PHE L  73      31.524  18.971  47.096  1.00 36.51           C  
ATOM    557  CZ  PHE L  73      30.226  18.964  47.545  1.00 35.88           C  
ATOM    558  C   PHE L  73      33.273  22.956  47.801  1.00 31.79           C  
ATOM    559  O   PHE L  73      34.416  22.795  47.371  1.00 30.14           O  
ATOM    560  N   THR L  74      32.937  22.660  49.072  1.00 31.38           N  
ATOM    561  CA  THR L  74      33.967  22.232  49.978  1.00 32.09           C  
ATOM    562  CB  THR L  74      34.220  23.227  51.071  1.00 32.48           C  
ATOM    563  OG1 THR L  74      34.615  24.470  50.510  1.00 33.40           O  
ATOM    564  CG2 THR L  74      35.326  22.691  51.994  1.00 30.19           C  
ATOM    565  C   THR L  74      33.581  20.950  50.640  1.00 32.68           C  
ATOM    566  O   THR L  74      32.446  20.773  51.079  1.00 33.33           O  
ATOM    567  N   ILE L  75      34.540  20.010  50.730  1.00 32.39           N  
ATOM    568  CA  ILE L  75      34.248  18.786  51.408  1.00 33.27           C  
ATOM    569  CB  ILE L  75      34.484  17.564  50.567  1.00 32.92           C  
ATOM    570  CG1 ILE L  75      33.641  17.616  49.283  1.00 33.79           C  
ATOM    571  CG2 ILE L  75      34.184  16.329  51.432  1.00 32.43           C  
ATOM    572  CD1 ILE L  75      34.035  16.562  48.248  1.00 33.86           C  
ATOM    573  C   ILE L  75      35.178  18.702  52.563  1.00 34.94           C  
ATOM    574  O   ILE L  75      36.393  18.624  52.392  1.00 34.72           O  
ATOM    575  N   SER L  76      34.622  18.747  53.783  1.00 35.37           N  
ATOM    576  CA  SER L  76      35.470  18.566  54.912  1.00 37.34           C  
ATOM    577  CB  SER L  76      34.911  19.164  56.212  1.00 37.94           C  
ATOM    578  OG  SER L  76      33.691  18.522  56.551  1.00 37.36           O  
ATOM    579  C   SER L  76      35.550  17.087  55.081  1.00 38.25           C  
ATOM    580  O   SER L  76      34.658  16.356  54.650  1.00 37.24           O  
ATOM    581  N   SER L  77      36.648  16.610  55.688  1.00 39.03           N  
ATOM    582  CA  SER L  77      36.854  15.219  55.982  1.00 39.28           C  
ATOM    583  CB  SER L  77      36.117  14.740  57.246  1.00 39.62           C  
ATOM    584  OG  SER L  77      34.710  14.823  57.072  1.00 43.58           O  
ATOM    585  C   SER L  77      36.471  14.329  54.835  1.00 39.35           C  
ATOM    586  O   SER L  77      35.482  13.604  54.915  1.00 38.75           O  
ATOM    587  N   VAL L  78      37.253  14.361  53.737  1.00 39.74           N  
ATOM    588  CA  VAL L  78      36.971  13.564  52.575  1.00 39.79           C  
ATOM    589  CB  VAL L  78      37.989  13.746  51.487  1.00 40.43           C  
ATOM    590  CG1 VAL L  78      37.699  12.745  50.359  1.00 39.46           C  
ATOM    591  CG2 VAL L  78      37.972  15.216  51.039  1.00 40.24           C  
ATOM    592  C   VAL L  78      36.973  12.114  52.949  1.00 39.64           C  
ATOM    593  O   VAL L  78      37.765  11.670  53.780  1.00 38.76           O  
ATOM    594  N   GLN L  79      36.051  11.348  52.326  1.00 39.08           N  
ATOM    595  CA  GLN L  79      35.870   9.943  52.567  1.00 40.17           C  
ATOM    596  CB  GLN L  79      34.416   9.598  52.944  1.00 39.59           C  
ATOM    597  CG  GLN L  79      33.891  10.347  54.175  1.00 41.58           C  
ATOM    598  CD  GLN L  79      34.381   9.645  55.430  1.00 42.22           C  
ATOM    599  OE1 GLN L  79      34.041   8.490  55.677  1.00 43.64           O  
ATOM    600  NE2 GLN L  79      35.195  10.359  56.250  1.00 42.15           N  
ATOM    601  C   GLN L  79      36.161   9.239  51.273  1.00 40.54           C  
ATOM    602  O   GLN L  79      36.139   9.847  50.203  1.00 40.90           O  
ATOM    603  N   ALA L  80      36.426   7.919  51.342  1.00 40.97           N  
ATOM    604  CA  ALA L  80      36.782   7.132  50.191  1.00 41.09           C  
ATOM    605  CB  ALA L  80      37.047   5.657  50.544  1.00 41.50           C  
ATOM    606  C   ALA L  80      35.662   7.159  49.192  1.00 40.26           C  
ATOM    607  O   ALA L  80      35.894   7.232  47.987  1.00 40.86           O  
ATOM    608  N   GLU L  81      34.414   7.114  49.684  1.00 40.32           N  
ATOM    609  CA  GLU L  81      33.218   7.066  48.887  1.00 40.04           C  
ATOM    610  CB  GLU L  81      31.958   6.908  49.756  1.00 41.47           C  
ATOM    611  CG  GLU L  81      31.780   8.062  50.745  1.00 44.58           C  
ATOM    612  CD  GLU L  81      30.668   7.713  51.725  1.00 46.70           C  
ATOM    613  OE1 GLU L  81      30.734   6.607  52.320  1.00 47.26           O  
ATOM    614  OE2 GLU L  81      29.739   8.550  51.893  1.00 47.76           O1-
ATOM    615  C   GLU L  81      33.089   8.332  48.092  1.00 38.24           C  
ATOM    616  O   GLU L  81      32.422   8.358  47.058  1.00 39.11           O  
ATOM    617  N   ASP L  82      33.712   9.416  48.585  1.00 36.58           N  
ATOM    618  CA  ASP L  82      33.644  10.736  48.024  1.00 36.30           C  
ATOM    619  CB  ASP L  82      34.301  11.790  48.926  1.00 35.54           C  
ATOM    620  CG  ASP L  82      33.359  11.976  50.106  1.00 36.28           C  
ATOM    621  OD1 ASP L  82      32.124  11.835  49.901  1.00 38.02           O  
ATOM    622  OD2 ASP L  82      33.851  12.250  51.228  1.00 37.31           O1-
ATOM    623  C   ASP L  82      34.271  10.784  46.666  1.00 35.67           C  
ATOM    624  O   ASP L  82      34.097  11.770  45.952  1.00 36.02           O  
ATOM    625  N   LEU L  83      35.075   9.771  46.287  1.00 34.75           N  
ATOM    626  CA  LEU L  83      35.654   9.805  44.971  1.00 33.75           C  
ATOM    627  CB  LEU L  83      36.420   8.531  44.573  1.00 34.10           C  
ATOM    628  CG  LEU L  83      37.780   8.346  45.264  1.00 34.25           C  
ATOM    629  CD1 LEU L  83      38.461   7.045  44.802  1.00 35.30           C  
ATOM    630  CD2 LEU L  83      38.665   9.588  45.065  1.00 34.97           C  
ATOM    631  C   LEU L  83      34.549   9.927  43.974  1.00 32.83           C  
ATOM    632  O   LEU L  83      33.605   9.138  43.982  1.00 33.17           O  
ATOM    633  N   ALA L  84      34.648  10.939  43.083  1.00 31.85           N  
ATOM    634  CA  ALA L  84      33.649  11.144  42.073  1.00 30.97           C  
ATOM    635  CB  ALA L  84      32.230  11.288  42.640  1.00 31.87           C  
ATOM    636  C   ALA L  84      33.974  12.417  41.343  1.00 30.59           C  
ATOM    637  O   ALA L  84      34.962  13.088  41.638  1.00 30.57           O  
ATOM    638  N   VAL L  85      33.151  12.769  40.334  1.00 29.23           N  
ATOM    639  CA  VAL L  85      33.359  13.990  39.605  1.00 27.72           C  
ATOM    640  CB  VAL L  85      33.228  13.823  38.117  1.00 26.71           C  
ATOM    641  CG1 VAL L  85      33.376  15.202  37.452  1.00 26.61           C  
ATOM    642  CG2 VAL L  85      34.258  12.780  37.639  1.00 21.94           C  
ATOM    643  C   VAL L  85      32.303  14.955  40.067  1.00 27.77           C  
ATOM    644  O   VAL L  85      31.162  14.563  40.304  1.00 28.62           O  
ATOM    645  N   TYR L  86      32.660  16.251  40.226  1.00 27.52           N  
ATOM    646  CA  TYR L  86      31.704  17.207  40.720  1.00 27.15           C  
ATOM    647  CB  TYR L  86      32.158  17.928  42.004  1.00 26.14           C  
ATOM    648  CG  TYR L  86      32.298  16.926  43.098  1.00 25.79           C  
ATOM    649  CD1 TYR L  86      33.468  16.221  43.260  1.00 24.04           C  
ATOM    650  CD2 TYR L  86      31.263  16.691  43.972  1.00 25.87           C  
ATOM    651  CE1 TYR L  86      33.596  15.298  44.271  1.00 25.81           C  
ATOM    652  CE2 TYR L  86      31.385  15.769  44.985  1.00 25.47           C  
ATOM    653  CZ  TYR L  86      32.557  15.068  45.136  1.00 25.90           C  
ATOM    654  OH  TYR L  86      32.701  14.119  46.171  1.00 27.14           O  
ATOM    655  C   TYR L  86      31.485  18.281  39.691  1.00 26.76           C  
ATOM    656  O   TYR L  86      32.437  18.832  39.141  1.00 25.99           O  
ATOM    657  N   TYR L  87      30.200  18.619  39.427  1.00 26.92           N  
ATOM    658  CA  TYR L  87      29.874  19.616  38.441  1.00 27.54           C  
ATOM    659  CB  TYR L  87      28.965  19.113  37.300  1.00 26.93           C  
ATOM    660  CG  TYR L  87      29.633  18.026  36.530  1.00 28.13           C  
ATOM    661  CD1 TYR L  87      29.469  16.712  36.898  1.00 29.32           C  
ATOM    662  CD2 TYR L  87      30.411  18.316  35.435  1.00 27.32           C  
ATOM    663  CE1 TYR L  87      30.077  15.707  36.183  1.00 28.15           C  
ATOM    664  CE2 TYR L  87      31.022  17.316  34.718  1.00 26.34           C  
ATOM    665  CZ  TYR L  87      30.855  16.006  35.093  1.00 26.27           C  
ATOM    666  OH  TYR L  87      31.478  14.975  34.360  1.00 29.98           O  
ATOM    667  C   TYR L  87      29.076  20.711  39.087  1.00 27.58           C  
ATOM    668  O   TYR L  87      28.259  20.465  39.973  1.00 27.57           O  
ATOM    669  N   CYS L  88      29.317  21.967  38.651  1.00 28.70           N  
ATOM    670  CA  CYS L  88      28.561  23.103  39.101  1.00 29.65           C  
ATOM    671  CB  CYS L  88      29.437  24.337  39.437  1.00 32.12           C  
ATOM    672  SG  CYS L  88      30.532  24.862  38.078  1.00 38.13           S  
ATOM    673  C   CYS L  88      27.634  23.462  37.971  1.00 28.07           C  
ATOM    674  O   CYS L  88      27.933  23.181  36.810  1.00 28.09           O  
ATOM    675  N   GLN L  89      26.458  24.051  38.286  1.00 26.52           N  
ATOM    676  CA  GLN L  89      25.516  24.406  37.252  1.00 26.51           C  
ATOM    677  CB  GLN L  89      24.362  23.402  37.123  1.00 25.22           C  
ATOM    678  CG  GLN L  89      23.354  23.770  36.034  1.00 25.48           C  
ATOM    679  CD  GLN L  89      22.093  22.963  36.305  1.00 26.86           C  
ATOM    680  OE1 GLN L  89      21.207  22.856  35.458  1.00 32.99           O  
ATOM    681  NE2 GLN L  89      22.006  22.380  37.527  1.00 29.00           N  
ATOM    682  C   GLN L  89      24.868  25.716  37.600  1.00 26.83           C  
ATOM    683  O   GLN L  89      24.645  26.013  38.773  1.00 25.40           O  
ATOM    684  N   GLN L  90      24.542  26.531  36.569  1.00 25.49           N  
ATOM    685  CA  GLN L  90      23.860  27.782  36.780  1.00 25.96           C  
ATOM    686  CB  GLN L  90      24.574  28.985  36.124  1.00 25.61           C  
ATOM    687  CG  GLN L  90      24.644  28.948  34.591  1.00 25.32           C  
ATOM    688  CD  GLN L  90      23.361  29.546  34.029  1.00 25.17           C  
ATOM    689  OE1 GLN L  90      22.551  30.111  34.759  1.00 27.90           O  
ATOM    690  NE2 GLN L  90      23.164  29.422  32.691  1.00 25.09           N  
ATOM    691  C   GLN L  90      22.490  27.646  36.174  1.00 26.48           C  
ATOM    692  O   GLN L  90      22.344  27.209  35.038  1.00 24.73           O  
ATOM    693  N   HIS L  91      21.563  27.659  37.173  1.00 18.84           N  
ATOM    694  CA  HIS L  91      20.134  27.600  37.129  1.00 19.43           C  
ATOM    695  ND1 HIS L  91      18.521  27.362  40.408  1.00 20.22           N  
ATOM    696  CG  HIS L  91      19.572  26.935  39.626  1.00 20.19           C  
ATOM    697  CB  HIS L  91      19.439  26.667  38.159  1.00 20.25           C  
ATOM    698  NE2 HIS L  91      20.263  27.126  41.765  1.00 20.01           N  
ATOM    699  CD2 HIS L  91      20.632  26.797  40.472  1.00 19.47           C  
ATOM    700  CE1 HIS L  91      18.989  27.459  41.677  1.00 21.11           C  
ATOM    701  C   HIS L  91      19.530  28.971  37.014  1.00 20.12           C  
ATOM    702  O   HIS L  91      18.331  29.127  37.238  1.00 20.41           O  
ATOM    703  N   TYR L  92      20.374  30.017  36.864  1.00 20.34           N  
ATOM    704  CA  TYR L  92      19.979  31.403  36.767  1.00 21.90           C  
ATOM    705  CB  TYR L  92      21.225  32.308  36.711  1.00 22.18           C  
ATOM    706  CG  TYR L  92      20.867  33.755  36.611  1.00 22.95           C  
ATOM    707  CD1 TYR L  92      20.522  34.487  37.727  1.00 24.87           C  
ATOM    708  CD2 TYR L  92      20.910  34.394  35.392  1.00 24.14           C  
ATOM    709  CE1 TYR L  92      20.209  35.825  37.629  1.00 26.16           C  
ATOM    710  CE2 TYR L  92      20.598  35.730  35.287  1.00 25.36           C  
ATOM    711  CZ  TYR L  92      20.246  36.451  36.403  1.00 27.98           C  
ATOM    712  OH  TYR L  92      19.930  37.821  36.284  1.00 29.56           O  
ATOM    713  C   TYR L  92      19.141  31.683  35.542  1.00 24.00           C  
ATOM    714  O   TYR L  92      18.061  32.259  35.666  1.00 25.05           O  
ATOM    715  N   SER L  93      19.592  31.287  34.327  1.00 23.39           N  
ATOM    716  CA  SER L  93      18.790  31.564  33.157  1.00 24.01           C  
ATOM    717  CB  SER L  93      19.130  32.896  32.467  1.00 24.24           C  
ATOM    718  OG  SER L  93      18.912  33.987  33.347  1.00 25.79           O  
ATOM    719  C   SER L  93      19.057  30.501  32.128  1.00 23.55           C  
ATOM    720  O   SER L  93      20.149  29.940  32.070  1.00 23.74           O  
ATOM    721  N   PRO L  94      18.073  30.209  31.309  1.00 22.44           N  
ATOM    722  CA  PRO L  94      18.287  29.232  30.273  1.00 22.10           C  
ATOM    723  CD  PRO L  94      16.704  30.181  31.801  1.00 16.15           C  
ATOM    724  CB  PRO L  94      16.899  28.740  29.860  1.00 21.99           C  
ATOM    725  CG  PRO L  94      16.036  28.981  31.113  1.00 16.58           C  
ATOM    726  C   PRO L  94      19.077  29.831  29.152  1.00 22.14           C  
ATOM    727  O   PRO L  94      18.999  31.045  28.973  1.00 22.83           O  
ATOM    728  N   PRO L  95      19.833  29.050  28.414  1.00 22.13           N  
ATOM    729  CA  PRO L  95      19.941  27.645  28.710  1.00 21.40           C  
ATOM    730  CD  PRO L  95      19.974  29.309  26.988  1.00 22.08           C  
ATOM    731  CB  PRO L  95      20.508  26.987  27.453  1.00 21.13           C  
ATOM    732  CG  PRO L  95      20.064  27.925  26.322  1.00 21.90           C  
ATOM    733  C   PRO L  95      20.773  27.415  29.928  1.00 20.57           C  
ATOM    734  O   PRO L  95      21.629  28.244  30.238  1.00 21.26           O  
ATOM    735  N   TYR L  96      20.547  26.285  30.627  1.00 19.89           N  
ATOM    736  CA  TYR L  96      21.290  26.014  31.822  1.00 19.18           C  
ATOM    737  CB  TYR L  96      20.637  24.987  32.759  1.00 19.44           C  
ATOM    738  CG  TYR L  96      19.377  25.610  33.233  1.00 17.78           C  
ATOM    739  CD1 TYR L  96      19.413  26.552  34.233  1.00 18.80           C  
ATOM    740  CD2 TYR L  96      18.172  25.279  32.656  1.00 17.57           C  
ATOM    741  CE1 TYR L  96      18.254  27.142  34.671  1.00 18.21           C  
ATOM    742  CE2 TYR L  96      17.009  25.865  33.093  1.00 28.64           C  
ATOM    743  CZ  TYR L  96      17.051  26.795  34.104  1.00 28.62           C  
ATOM    744  OH  TYR L  96      15.866  27.406  34.562  1.00 28.91           O  
ATOM    745  C   TYR L  96      22.611  25.479  31.422  1.00 19.28           C  
ATOM    746  O   TYR L  96      22.710  24.632  30.534  1.00 21.11           O  
ATOM    747  N   THR L  97      23.678  25.988  32.061  1.00 24.25           N  
ATOM    748  CA  THR L  97      24.965  25.490  31.667  1.00 23.32           C  
ATOM    749  CB  THR L  97      25.867  26.544  31.093  1.00 25.07           C  
ATOM    750  OG1 THR L  97      26.090  27.577  32.040  1.00 27.48           O  
ATOM    751  CG2 THR L  97      25.214  27.115  29.825  1.00 20.93           C  
ATOM    752  C   THR L  97      25.663  24.865  32.840  1.00 23.42           C  
ATOM    753  O   THR L  97      25.430  25.222  33.995  1.00 21.97           O  
ATOM    754  N   PHE L  98      26.564  23.901  32.549  1.00 23.07           N  
ATOM    755  CA  PHE L  98      27.274  23.180  33.573  1.00 23.65           C  
ATOM    756  CB  PHE L  98      27.160  21.644  33.462  1.00 23.37           C  
ATOM    757  CG  PHE L  98      25.751  21.186  33.641  1.00 23.68           C  
ATOM    758  CD1 PHE L  98      24.867  21.231  32.588  1.00 22.19           C  
ATOM    759  CD2 PHE L  98      25.317  20.687  34.848  1.00 23.09           C  
ATOM    760  CE1 PHE L  98      23.569  20.802  32.738  1.00 24.47           C  
ATOM    761  CE2 PHE L  98      24.019  20.257  35.005  1.00 22.13           C  
ATOM    762  CZ  PHE L  98      23.140  20.315  33.949  1.00 23.38           C  
ATOM    763  C   PHE L  98      28.740  23.454  33.409  1.00 23.79           C  
ATOM    764  O   PHE L  98      29.203  23.899  32.360  1.00 25.19           O  
ATOM    765  N   GLY L  99      29.514  23.204  34.486  1.00 24.79           N  
ATOM    766  CA  GLY L  99      30.939  23.365  34.435  1.00 26.03           C  
ATOM    767  C   GLY L  99      31.507  22.114  33.829  1.00 26.17           C  
ATOM    768  O   GLY L  99      30.798  21.136  33.600  1.00 28.33           O  
ATOM    769  N   GLY L 100      32.826  22.132  33.560  1.00 26.01           N  
ATOM    770  CA  GLY L 100      33.560  21.049  32.964  1.00 26.65           C  
ATOM    771  C   GLY L 100      33.600  19.874  33.890  1.00 27.80           C  
ATOM    772  O   GLY L 100      33.710  18.732  33.446  1.00 29.62           O  
ATOM    773  N   GLY L 101      33.597  20.122  35.214  1.00 27.70           N  
ATOM    774  CA  GLY L 101      33.626  19.032  36.151  1.00 27.68           C  
ATOM    775  C   GLY L 101      35.000  18.919  36.734  1.00 27.88           C  
ATOM    776  O   GLY L 101      35.993  19.269  36.096  1.00 26.16           O  
ATOM    777  N   THR L 102      35.076  18.433  37.991  1.00 27.85           N  
ATOM    778  CA  THR L 102      36.337  18.244  38.652  1.00 27.68           C  
ATOM    779  CB  THR L 102      36.531  19.153  39.831  1.00 28.02           C  
ATOM    780  OG1 THR L 102      36.483  20.512  39.424  1.00 29.88           O  
ATOM    781  CG2 THR L 102      37.878  18.834  40.502  1.00 26.08           C  
ATOM    782  C   THR L 102      36.378  16.842  39.177  1.00 27.79           C  
ATOM    783  O   THR L 102      35.511  16.430  39.948  1.00 26.97           O  
ATOM    784  N   LYS L 103      37.414  16.075  38.784  1.00 29.41           N  
ATOM    785  CA  LYS L 103      37.546  14.706  39.209  1.00 30.37           C  
ATOM    786  CB  LYS L 103      38.384  13.854  38.235  1.00 32.02           C  
ATOM    787  CG  LYS L 103      38.544  12.390  38.656  1.00 33.61           C  
ATOM    788  CD  LYS L 103      39.232  11.507  37.611  1.00 37.14           C  
ATOM    789  CE  LYS L 103      38.259  10.751  36.705  1.00 38.65           C  
ATOM    790  NZ  LYS L 103      39.005   9.924  35.727  1.00 39.35           N1+
ATOM    791  C   LYS L 103      38.258  14.682  40.525  1.00 30.40           C  
ATOM    792  O   LYS L 103      39.298  15.313  40.704  1.00 30.55           O  
ATOM    793  N   LEU L 104      37.711  13.918  41.487  1.00 31.72           N  
ATOM    794  CA  LEU L 104      38.319  13.863  42.783  1.00 32.87           C  
ATOM    795  CB  LEU L 104      37.264  13.969  43.899  1.00 33.38           C  
ATOM    796  CG  LEU L 104      37.832  14.191  45.309  1.00 33.57           C  
ATOM    797  CD1 LEU L 104      38.418  15.604  45.444  1.00 34.23           C  
ATOM    798  CD2 LEU L 104      36.787  13.881  46.389  1.00 30.57           C  
ATOM    799  C   LEU L 104      38.983  12.519  42.900  1.00 33.06           C  
ATOM    800  O   LEU L 104      38.329  11.484  42.777  1.00 34.08           O  
ATOM    801  N   GLU L 105      40.312  12.498  43.134  1.00 33.36           N  
ATOM    802  CA  GLU L 105      41.016  11.251  43.261  1.00 34.10           C  
ATOM    803  CB  GLU L 105      42.244  11.156  42.346  1.00 35.47           C  
ATOM    804  CG  GLU L 105      41.875  11.174  40.862  1.00 40.82           C  
ATOM    805  CD  GLU L 105      43.155  11.076  40.047  1.00 43.97           C  
ATOM    806  OE1 GLU L 105      44.253  11.055  40.666  1.00 44.57           O  
ATOM    807  OE2 GLU L 105      43.057  11.020  38.792  1.00 44.25           O1-
ATOM    808  C   GLU L 105      41.503  11.159  44.672  1.00 33.59           C  
ATOM    809  O   GLU L 105      41.723  12.178  45.323  1.00 31.75           O  
ATOM    810  N   ILE L 106      41.678   9.926  45.196  1.00 33.14           N  
ATOM    811  CA  ILE L 106      42.128   9.839  46.557  1.00 33.77           C  
ATOM    812  CB  ILE L 106      41.305   8.973  47.464  1.00 33.97           C  
ATOM    813  CG1 ILE L 106      39.941   9.633  47.714  1.00 32.89           C  
ATOM    814  CG2 ILE L 106      42.109   8.740  48.754  1.00 29.43           C  
ATOM    815  CD1 ILE L 106      38.942   8.724  48.421  1.00 34.82           C  
ATOM    816  C   ILE L 106      43.526   9.346  46.596  1.00 34.38           C  
ATOM    817  O   ILE L 106      43.896   8.385  45.925  1.00 34.86           O  
ATOM    818  N   LYS L 107      44.358  10.049  47.383  1.00 34.47           N  
ATOM    819  CA  LYS L 107      45.725   9.663  47.501  1.00 33.83           C  
ATOM    820  CB  LYS L 107      46.685  10.773  47.038  1.00 34.76           C  
ATOM    821  CG  LYS L 107      46.556  12.088  47.807  1.00 37.89           C  
ATOM    822  CD  LYS L 107      47.525  13.170  47.326  1.00 39.68           C  
ATOM    823  CE  LYS L 107      48.985  12.728  47.296  1.00 40.56           C  
ATOM    824  NZ  LYS L 107      49.825  13.783  46.684  1.00 40.46           N1+
ATOM    825  C   LYS L 107      45.995   9.318  48.956  1.00 33.16           C  
ATOM    826  O   LYS L 107      45.026   8.971  49.683  1.00 32.86           O  
ATOM    827  OXT LYS L 107      47.188   9.385  49.356  1.00  0.00           O1-
TER     828      LYS L 107 
ATOM    829  N   GLN H 108       8.538   6.026  45.995  1.00 34.93           N1+
ATOM    830  CA  GLN H 108       9.602   6.994  45.638  1.00 35.38           C  
ATOM    831  CB  GLN H 108      10.982   6.306  45.639  1.00 37.08           C  
ATOM    832  CG  GLN H 108      12.144   7.243  45.290  1.00 43.15           C  
ATOM    833  CD  GLN H 108      13.390   6.408  45.015  1.00 47.63           C  
ATOM    834  OE1 GLN H 108      14.508   6.921  45.022  1.00 50.52           O  
ATOM    835  NE2 GLN H 108      13.195   5.089  44.755  1.00 49.48           N  
ATOM    836  C   GLN H 108       9.385   7.543  44.260  1.00 33.65           C  
ATOM    837  O   GLN H 108       8.707   6.931  43.436  1.00 33.18           O  
ATOM    838  N   VAL H 109       9.943   8.741  43.991  1.00 32.11           N  
ATOM    839  CA  VAL H 109       9.861   9.310  42.678  1.00 29.94           C  
ATOM    840  CB  VAL H 109      10.305  10.744  42.620  1.00 29.85           C  
ATOM    841  CG1 VAL H 109      10.325  11.192  41.150  1.00 29.18           C  
ATOM    842  CG2 VAL H 109       9.386  11.585  43.522  1.00 31.10           C  
ATOM    843  C   VAL H 109      10.819   8.519  41.856  1.00 29.40           C  
ATOM    844  O   VAL H 109      11.896   8.162  42.335  1.00 30.19           O  
ATOM    845  N   GLN H 110      10.452   8.185  40.605  1.00 30.09           N  
ATOM    846  CA  GLN H 110      11.376   7.391  39.854  1.00 30.27           C  
ATOM    847  CB  GLN H 110      11.138   5.885  40.049  1.00 31.86           C  
ATOM    848  CG  GLN H 110      12.273   5.000  39.540  1.00 34.71           C  
ATOM    849  CD  GLN H 110      11.983   3.580  40.000  1.00 38.32           C  
ATOM    850  OE1 GLN H 110      11.702   3.343  41.174  1.00 30.80           O  
ATOM    851  NE2 GLN H 110      12.045   2.607  39.054  1.00 29.86           N  
ATOM    852  C   GLN H 110      11.254   7.724  38.397  1.00 29.52           C  
ATOM    853  O   GLN H 110      10.166   8.001  37.894  1.00 28.79           O  
ATOM    854  N   LEU H 111      12.400   7.724  37.686  1.00 28.09           N  
ATOM    855  CA  LEU H 111      12.418   8.020  36.282  1.00 28.13           C  
ATOM    856  CB  LEU H 111      13.297   9.242  35.961  1.00 27.45           C  
ATOM    857  CG  LEU H 111      12.808  10.559  36.601  1.00 26.53           C  
ATOM    858  CD1 LEU H 111      13.739  11.732  36.249  1.00 27.87           C  
ATOM    859  CD2 LEU H 111      11.344  10.855  36.238  1.00 25.84           C  
ATOM    860  C   LEU H 111      13.038   6.843  35.591  1.00 28.03           C  
ATOM    861  O   LEU H 111      14.240   6.606  35.719  1.00 29.13           O  
ATOM    862  N   VAL H 112      12.242   6.073  34.821  1.00 28.97           N  
ATOM    863  CA  VAL H 112      12.811   4.931  34.166  1.00 28.75           C  
ATOM    864  CB  VAL H 112      11.994   3.674  34.322  1.00 30.00           C  
ATOM    865  CG1 VAL H 112      11.990   3.287  35.810  1.00  0.00           C  
ATOM    866  CG2 VAL H 112      10.583   3.901  33.749  1.00  0.00           C  
ATOM    867  C   VAL H 112      12.950   5.243  32.707  1.00 28.35           C  
ATOM    868  O   VAL H 112      11.968   5.502  32.013  1.00 27.22           O  
ATOM    869  N   GLN H 113      14.203   5.234  32.209  1.00 28.66           N  
ATOM    870  CA  GLN H 113      14.447   5.542  30.830  1.00 27.87           C  
ATOM    871  CB  GLN H 113      15.716   6.375  30.580  1.00 27.79           C  
ATOM    872  CG  GLN H 113      15.632   7.758  31.228  1.00 28.87           C  
ATOM    873  CD  GLN H 113      16.858   8.565  30.826  1.00 28.17           C  
ATOM    874  OE1 GLN H 113      17.760   8.788  31.632  1.00 27.42           O  
ATOM    875  NE2 GLN H 113      16.889   9.031  29.549  1.00 32.47           N  
ATOM    876  C   GLN H 113      14.550   4.273  30.044  1.00 27.21           C  
ATOM    877  O   GLN H 113      14.767   3.196  30.594  1.00 25.85           O  
ATOM    878  N   SER H 114      14.392   4.397  28.710  1.00 28.01           N  
ATOM    879  CA  SER H 114      14.410   3.283  27.805  1.00 27.31           C  
ATOM    880  CB  SER H 114      13.894   3.642  26.398  1.00 27.23           C  
ATOM    881  OG  SER H 114      14.701   4.651  25.811  1.00 27.02           O  
ATOM    882  C   SER H 114      15.811   2.765  27.686  1.00 28.51           C  
ATOM    883  O   SER H 114      16.763   3.389  28.154  1.00 27.61           O  
ATOM    884  N   GLY H 115      15.965   1.588  27.046  1.00 28.06           N  
ATOM    885  CA  GLY H 115      17.238   0.932  26.944  1.00 26.94           C  
ATOM    886  C   GLY H 115      18.081   1.598  25.901  1.00 27.58           C  
ATOM    887  O   GLY H 115      17.651   2.532  25.226  1.00 27.43           O  
ATOM    888  N   ALA H 116      19.324   1.098  25.746  1.00 28.32           N  
ATOM    889  CA  ALA H 116      20.283   1.657  24.833  1.00 28.52           C  
ATOM    890  CB  ALA H 116      21.675   1.009  24.939  1.00 27.26           C  
ATOM    891  C   ALA H 116      19.803   1.478  23.428  1.00 29.69           C  
ATOM    892  O   ALA H 116      19.050   0.554  23.126  1.00 30.67           O  
ATOM    893  N   GLU H 117      20.217   2.401  22.530  1.00 31.93           N  
ATOM    894  CA  GLU H 117      19.806   2.324  21.156  1.00 32.71           C  
ATOM    895  CB  GLU H 117      18.857   3.452  20.707  1.00 35.13           C  
ATOM    896  CG  GLU H 117      17.412   3.294  21.181  1.00 39.13           C  
ATOM    897  CD  GLU H 117      16.751   2.196  20.352  1.00 43.71           C  
ATOM    898  OE1 GLU H 117      17.244   1.036  20.400  1.00 46.01           O  
ATOM    899  OE2 GLU H 117      15.743   2.502  19.662  1.00 44.44           O1-
ATOM    900  C   GLU H 117      20.999   2.422  20.264  1.00 33.74           C  
ATOM    901  O   GLU H 117      21.972   3.114  20.559  1.00 32.83           O  
ATOM    902  N   VAL H 118      20.938   1.689  19.134  1.00 32.61           N  
ATOM    903  CA  VAL H 118      21.945   1.724  18.118  1.00 32.19           C  
ATOM    904  CB  VAL H 118      22.575   0.379  17.886  1.00 31.92           C  
ATOM    905  CG1 VAL H 118      21.463  -0.639  17.582  1.00  0.00           C  
ATOM    906  CG2 VAL H 118      23.609   0.511  16.757  1.00  0.00           C  
ATOM    907  C   VAL H 118      21.246   2.148  16.863  1.00 31.62           C  
ATOM    908  O   VAL H 118      20.236   1.559  16.480  1.00 31.86           O  
ATOM    909  N   ALA H 119      21.760   3.199  16.190  1.00 32.20           N  
ATOM    910  CA  ALA H 119      21.095   3.666  15.007  1.00 33.62           C  
ATOM    911  CB  ALA H 119      20.207   4.898  15.255  1.00 33.13           C  
ATOM    912  C   ALA H 119      22.124   4.057  13.992  1.00 34.31           C  
ATOM    913  O   ALA H 119      23.265   4.368  14.333  1.00 32.95           O  
ATOM    914  N   LYS H 120      21.731   4.028  12.699  1.00 35.00           N  
ATOM    915  CA  LYS H 120      22.615   4.389  11.624  1.00 36.65           C  
ATOM    916  CB  LYS H 120      22.212   3.856  10.236  1.00 39.32           C  
ATOM    917  CG  LYS H 120      22.138   2.333  10.115  1.00 43.14           C  
ATOM    918  CD  LYS H 120      20.858   1.731  10.701  1.00 47.57           C  
ATOM    919  CE  LYS H 120      19.636   1.911   9.795  1.00 46.93           C  
ATOM    920  NZ  LYS H 120      19.719   0.992   8.640  1.00 47.58           N1+
ATOM    921  C   LYS H 120      22.586   5.878  11.494  1.00 36.23           C  
ATOM    922  O   LYS H 120      21.645   6.533  11.937  1.00 35.66           O  
ATOM    923  N   PRO H 121      23.602   6.433  10.888  1.00 36.04           N  
ATOM    924  CA  PRO H 121      23.633   7.855  10.709  1.00 34.85           C  
ATOM    925  CD  PRO H 121      24.939   5.865  10.969  1.00 36.01           C  
ATOM    926  CB  PRO H 121      25.049   8.180  10.228  1.00 35.12           C  
ATOM    927  CG  PRO H 121      25.904   7.059  10.849  1.00 36.30           C  
ATOM    928  C   PRO H 121      22.540   8.300   9.788  1.00 35.35           C  
ATOM    929  O   PRO H 121      22.237   7.595   8.827  1.00 33.72           O  
ATOM    930  N   GLY H 122      21.926   9.465  10.078  1.00 34.87           N  
ATOM    931  CA  GLY H 122      20.889   9.999   9.242  1.00 34.51           C  
ATOM    932  C   GLY H 122      19.552   9.533   9.731  1.00 34.97           C  
ATOM    933  O   GLY H 122      18.517  10.010   9.266  1.00 37.03           O  
ATOM    934  N   THR H 123      19.534   8.602  10.703  1.00 33.38           N  
ATOM    935  CA  THR H 123      18.293   8.068  11.190  1.00 33.57           C  
ATOM    936  CB  THR H 123      18.427   6.679  11.745  1.00 31.87           C  
ATOM    937  OG1 THR H 123      17.147   6.091  11.929  1.00  0.00           O  
ATOM    938  CG2 THR H 123      19.165   6.766  13.093  1.00  0.00           C  
ATOM    939  C   THR H 123      17.805   8.938  12.308  1.00 34.09           C  
ATOM    940  O   THR H 123      18.361  10.000  12.578  1.00 35.16           O  
ATOM    941  N   SER H 124      16.711   8.503  12.966  1.00 34.05           N  
ATOM    942  CA  SER H 124      16.151   9.216  14.076  1.00 33.86           C  
ATOM    943  CB  SER H 124      14.821   9.910  13.744  1.00 35.40           C  
ATOM    944  OG  SER H 124      13.843   8.954  13.359  1.00 38.26           O  
ATOM    945  C   SER H 124      15.872   8.215  15.154  1.00 33.05           C  
ATOM    946  O   SER H 124      15.735   7.022  14.888  1.00 35.37           O  
ATOM    947  N   VAL H 125      15.817   8.679  16.419  1.00 33.06           N  
ATOM    948  CA  VAL H 125      15.525   7.785  17.503  1.00 31.50           C  
ATOM    949  CB  VAL H 125      16.757   7.354  18.251  1.00 32.00           C  
ATOM    950  CG1 VAL H 125      17.423   8.598  18.862  1.00 29.39           C  
ATOM    951  CG2 VAL H 125      16.371   6.288  19.288  1.00 30.90           C  
ATOM    952  C   VAL H 125      14.637   8.518  18.460  1.00 31.07           C  
ATOM    953  O   VAL H 125      14.676   9.746  18.535  1.00 30.24           O  
ATOM    954  N   LYS H 126      13.781   7.781  19.199  1.00 30.80           N  
ATOM    955  CA  LYS H 126      12.931   8.430  20.156  1.00 30.54           C  
ATOM    956  CB  LYS H 126      11.443   8.409  19.763  1.00 30.58           C  
ATOM    957  CG  LYS H 126      10.591   9.369  20.595  1.00 32.41           C  
ATOM    958  CD  LYS H 126       9.224   9.688  19.981  1.00 32.70           C  
ATOM    959  CE  LYS H 126       8.063   8.941  20.636  1.00 32.91           C  
ATOM    960  NZ  LYS H 126       6.783   9.380  20.036  1.00 32.44           N1+
ATOM    961  C   LYS H 126      13.096   7.717  21.466  1.00 31.43           C  
ATOM    962  O   LYS H 126      12.787   6.533  21.586  1.00 32.33           O  
ATOM    963  N   LEU H 127      13.590   8.442  22.490  1.00 32.67           N  
ATOM    964  CA  LEU H 127      13.860   7.880  23.783  1.00 31.71           C  
ATOM    965  CB  LEU H 127      15.126   8.474  24.419  1.00 33.87           C  
ATOM    966  CG  LEU H 127      16.386   8.314  23.540  1.00 28.79           C  
ATOM    967  CD1 LEU H 127      17.618   8.929  24.222  1.00 38.92           C  
ATOM    968  CD2 LEU H 127      16.608   6.852  23.126  1.00 15.00           C  
ATOM    969  C   LEU H 127      12.718   8.214  24.687  1.00 31.09           C  
ATOM    970  O   LEU H 127      12.025   9.210  24.476  1.00 30.05           O  
ATOM    971  N   SER H 128      12.500   7.383  25.730  1.00 29.98           N  
ATOM    972  CA  SER H 128      11.395   7.594  26.625  1.00 29.57           C  
ATOM    973  CB  SER H 128      10.385   6.435  26.652  1.00 30.56           C  
ATOM    974  OG  SER H 128       9.783   6.264  25.381  1.00 31.79           O  
ATOM    975  C   SER H 128      11.895   7.683  28.032  1.00 30.28           C  
ATOM    976  O   SER H 128      12.970   7.182  28.364  1.00 29.18           O  
ATOM    977  N   CYS H 129      11.100   8.353  28.893  1.00 30.75           N  
ATOM    978  CA  CYS H 129      11.395   8.481  30.291  1.00 31.51           C  
ATOM    979  CB  CYS H 129      12.039   9.855  30.629  1.00 32.26           C  
ATOM    980  SG  CYS H 129      12.454  10.119  32.384  1.00 35.62           S  
ATOM    981  C   CYS H 129      10.076   8.345  31.001  1.00 31.30           C  
ATOM    982  O   CYS H 129       9.251   9.258  30.972  1.00 30.07           O  
ATOM    983  N   LYS H 130       9.842   7.188  31.655  1.00 30.37           N  
ATOM    984  CA  LYS H 130       8.606   6.937  32.353  1.00 30.53           C  
ATOM    985  CB  LYS H 130       8.288   5.444  32.491  1.00 32.77           C  
ATOM    986  CG  LYS H 130       7.091   5.180  33.404  1.00 41.12           C  
ATOM    987  CD  LYS H 130       6.725   3.705  33.517  1.00 42.79           C  
ATOM    988  CE  LYS H 130       5.510   3.302  32.688  1.00 45.75           C  
ATOM    989  NZ  LYS H 130       4.268   3.766  33.342  1.00 47.91           N1+
ATOM    990  C   LYS H 130       8.735   7.455  33.747  1.00 30.18           C  
ATOM    991  O   LYS H 130       9.703   7.153  34.443  1.00 30.76           O  
ATOM    992  N   ALA H 131       7.734   8.228  34.211  1.00 29.03           N  
ATOM    993  CA  ALA H 131       7.808   8.787  35.529  1.00 28.94           C  
ATOM    994  CB  ALA H 131       7.555  10.304  35.565  1.00 28.06           C  
ATOM    995  C   ALA H 131       6.765   8.146  36.380  1.00 28.63           C  
ATOM    996  O   ALA H 131       5.685   7.796  35.903  1.00 29.94           O  
ATOM    997  N   SER H 132       7.086   7.950  37.677  1.00 29.05           N  
ATOM    998  CA  SER H 132       6.138   7.365  38.575  1.00 28.99           C  
ATOM    999  CB  SER H 132       6.193   5.830  38.588  1.00 28.00           C  
ATOM   1000  OG  SER H 132       7.465   5.396  39.047  1.00 28.34           O  
ATOM   1001  C   SER H 132       6.458   7.831  39.962  1.00 28.48           C  
ATOM   1002  O   SER H 132       7.579   8.256  40.243  1.00 28.47           O  
ATOM   1003  N   GLY H 133       5.472   7.794  40.882  1.00 25.84           N  
ATOM   1004  CA  GLY H 133       5.739   8.182  42.241  1.00 22.08           C  
ATOM   1005  C   GLY H 133       5.329   9.608  42.496  1.00 28.01           C  
ATOM   1006  O   GLY H 133       5.349  10.054  43.644  1.00 28.00           O  
ATOM   1007  N   TYR H 134       4.965  10.385  41.456  1.00 24.08           N  
ATOM   1008  CA  TYR H 134       4.545  11.728  41.751  1.00 23.69           C  
ATOM   1009  CB  TYR H 134       5.700  12.739  41.846  1.00 27.01           C  
ATOM   1010  CG  TYR H 134       6.374  12.877  40.525  1.00 27.75           C  
ATOM   1011  CD1 TYR H 134       7.404  12.046  40.166  1.00 24.87           C  
ATOM   1012  CD2 TYR H 134       5.993  13.847  39.634  1.00 24.62           C  
ATOM   1013  CE1 TYR H 134       8.035  12.171  38.950  1.00 25.27           C  
ATOM   1014  CE2 TYR H 134       6.621  13.981  38.414  1.00 26.00           C  
ATOM   1015  CZ  TYR H 134       7.649  13.142  38.067  1.00 27.09           C  
ATOM   1016  OH  TYR H 134       8.300  13.269  36.821  1.00 25.44           O  
ATOM   1017  C   TYR H 134       3.583  12.186  40.701  1.00 25.30           C  
ATOM   1018  O   TYR H 134       3.353  11.490  39.714  1.00 22.97           O  
ATOM   1019  N   THR H 135       2.964  13.369  40.902  1.00 25.35           N  
ATOM   1020  CA  THR H 135       2.053  13.838  39.902  1.00 25.13           C  
ATOM   1021  CB  THR H 135       1.116  14.917  40.356  1.00 27.83           C  
ATOM   1022  OG1 THR H 135       0.353  14.453  41.459  1.00 30.10           O  
ATOM   1023  CG2 THR H 135       0.180  15.262  39.185  1.00 26.86           C  
ATOM   1024  C   THR H 135       2.877  14.360  38.779  1.00 25.72           C  
ATOM   1025  O   THR H 135       3.644  15.310  38.922  1.00 23.92           O  
ATOM   1026  N   PHE H 136       2.683  13.738  37.610  1.00 24.79           N  
ATOM   1027  CA  PHE H 136       3.434  13.949  36.409  1.00 23.97           C  
ATOM   1028  CB  PHE H 136       2.942  12.976  35.323  1.00 22.47           C  
ATOM   1029  CG  PHE H 136       3.759  13.092  34.085  1.00 24.57           C  
ATOM   1030  CD1 PHE H 136       5.036  12.587  34.044  1.00 27.62           C  
ATOM   1031  CD2 PHE H 136       3.235  13.673  32.956  1.00 26.03           C  
ATOM   1032  CE1 PHE H 136       5.793  12.680  32.900  1.00 25.69           C  
ATOM   1033  CE2 PHE H 136       3.988  13.766  31.810  1.00 26.86           C  
ATOM   1034  CZ  PHE H 136       5.269  13.269  31.777  1.00 27.01           C  
ATOM   1035  C   PHE H 136       3.297  15.360  35.912  1.00 24.14           C  
ATOM   1036  O   PHE H 136       4.294  15.970  35.531  1.00 24.79           O  
ATOM   1037  N   THR H 137       2.073  15.918  35.907  1.00 20.23           N  
ATOM   1038  CA  THR H 137       1.796  17.218  35.354  1.00 21.46           C  
ATOM   1039  CB  THR H 137       0.333  17.525  35.289  1.00 22.68           C  
ATOM   1040  OG1 THR H 137      -0.224  17.495  36.595  1.00 24.18           O  
ATOM   1041  CG2 THR H 137      -0.368  16.502  34.378  1.00 21.67           C  
ATOM   1042  C   THR H 137       2.436  18.321  36.145  1.00 21.41           C  
ATOM   1043  O   THR H 137       2.723  19.387  35.609  1.00 18.37           O  
ATOM   1044  N   ASP H 138       2.636  18.108  37.453  1.00 18.80           N  
ATOM   1045  CA  ASP H 138       3.104  19.120  38.354  1.00 21.11           C  
ATOM   1046  CB  ASP H 138       2.917  18.731  39.828  1.00 25.23           C  
ATOM   1047  CG  ASP H 138       1.410  18.746  40.074  1.00 33.23           C  
ATOM   1048  OD1 ASP H 138       0.673  19.187  39.152  1.00 39.58           O  
ATOM   1049  OD2 ASP H 138       0.972  18.322  41.178  1.00 35.62           O1-
ATOM   1050  C   ASP H 138       4.532  19.548  38.124  1.00 23.32           C  
ATOM   1051  O   ASP H 138       4.901  20.606  38.625  1.00 23.46           O  
ATOM   1052  N   TYR H 139       5.406  18.771  37.442  1.00 23.03           N  
ATOM   1053  CA  TYR H 139       6.779  19.226  37.358  1.00 20.11           C  
ATOM   1054  CB  TYR H 139       7.700  18.342  38.220  1.00 19.94           C  
ATOM   1055  CG  TYR H 139       7.051  18.228  39.566  1.00 21.08           C  
ATOM   1056  CD1 TYR H 139       7.238  19.173  40.547  1.00 22.65           C  
ATOM   1057  CD2 TYR H 139       6.231  17.158  39.845  1.00 23.46           C  
ATOM   1058  CE1 TYR H 139       6.616  19.050  41.771  1.00 24.03           C  
ATOM   1059  CE2 TYR H 139       5.608  17.026  41.065  1.00 23.08           C  
ATOM   1060  CZ  TYR H 139       5.799  17.976  42.034  1.00 23.04           C  
ATOM   1061  OH  TYR H 139       5.156  17.844  43.283  1.00 25.30           O  
ATOM   1062  C   TYR H 139       7.303  19.173  35.922  1.00 19.24           C  
ATOM   1063  O   TYR H 139       6.780  18.446  35.085  1.00 21.00           O  
ATOM   1064  N   TRP H 140       8.376  19.958  35.613  1.00 25.17           N  
ATOM   1065  CA  TRP H 140       8.962  20.056  34.305  1.00 25.76           C  
ATOM   1066  CB  TRP H 140       9.777  21.345  34.123  1.00 26.00           C  
ATOM   1067  CG  TRP H 140       8.975  22.607  34.318  1.00 28.17           C  
ATOM   1068  CD2 TRP H 140       8.775  23.229  35.596  1.00 24.17           C  
ATOM   1069  CD1 TRP H 140       8.308  23.373  33.408  1.00 26.67           C  
ATOM   1070  NE1 TRP H 140       7.707  24.435  34.041  1.00 18.68           N  
ATOM   1071  CE2 TRP H 140       7.985  24.358  35.389  1.00 23.96           C  
ATOM   1072  CE3 TRP H 140       9.217  22.889  36.842  1.00 17.42           C  
ATOM   1073  CZ2 TRP H 140       7.619  25.167  36.426  1.00 16.27           C  
ATOM   1074  CZ3 TRP H 140       8.843  23.705  37.888  1.00 18.08           C  
ATOM   1075  CH2 TRP H 140       8.061  24.822  37.686  1.00 17.31           C  
ATOM   1076  C   TRP H 140       9.917  18.915  34.160  1.00 27.62           C  
ATOM   1077  O   TRP H 140      10.487  18.455  35.149  1.00 28.51           O  
ATOM   1078  N   MET H 141      10.095  18.419  32.917  1.00 27.50           N  
ATOM   1079  CA  MET H 141      11.017  17.347  32.689  1.00 26.54           C  
ATOM   1080  CB  MET H 141      10.401  16.165  31.921  1.00 28.05           C  
ATOM   1081  CG  MET H 141      11.264  14.900  31.933  1.00 28.75           C  
ATOM   1082  SD  MET H 141      11.323  14.063  33.547  1.00 32.91           S  
ATOM   1083  CE  MET H 141       9.591  13.515  33.513  1.00 31.12           C  
ATOM   1084  C   MET H 141      12.121  17.903  31.844  1.00 26.62           C  
ATOM   1085  O   MET H 141      11.869  18.490  30.794  1.00 24.56           O  
ATOM   1086  N   GLN H 142      13.385  17.729  32.282  1.00 26.18           N  
ATOM   1087  CA  GLN H 142      14.488  18.277  31.540  1.00 25.82           C  
ATOM   1088  CB  GLN H 142      15.425  19.152  32.386  1.00 24.58           C  
ATOM   1089  CG  GLN H 142      14.750  20.425  32.895  1.00 24.88           C  
ATOM   1090  CD  GLN H 142      15.799  21.247  33.630  1.00  0.00           C  
ATOM   1091  OE1 GLN H 142      16.918  20.790  33.850  1.00  0.00           O  
ATOM   1092  NE2 GLN H 142      15.431  22.497  34.020  1.00 25.76           N  
ATOM   1093  C   GLN H 142      15.306  17.159  30.968  1.00 25.29           C  
ATOM   1094  O   GLN H 142      15.273  16.036  31.467  1.00 25.73           O  
ATOM   1095  N   TRP H 143      16.045  17.440  29.870  1.00 25.55           N  
ATOM   1096  CA  TRP H 143      16.859  16.432  29.245  1.00 25.23           C  
ATOM   1097  CB  TRP H 143      16.359  16.052  27.840  1.00 25.05           C  
ATOM   1098  CG  TRP H 143      15.008  15.368  27.858  1.00 25.62           C  
ATOM   1099  CD2 TRP H 143      14.807  13.948  27.786  1.00 25.90           C  
ATOM   1100  CD1 TRP H 143      13.768  15.930  27.940  1.00 26.55           C  
ATOM   1101  NE1 TRP H 143      12.806  14.948  27.931  1.00 24.36           N  
ATOM   1102  CE2 TRP H 143      13.431  13.724  27.836  1.00 25.35           C  
ATOM   1103  CE3 TRP H 143      15.695  12.914  27.690  1.00 26.29           C  
ATOM   1104  CZ2 TRP H 143      12.920  12.459  27.789  1.00 24.81           C  
ATOM   1105  CZ3 TRP H 143      15.176  11.639  27.641  1.00 26.32           C  
ATOM   1106  CH2 TRP H 143      13.815  11.416  27.691  1.00 25.99           C  
ATOM   1107  C   TRP H 143      18.269  16.946  29.149  1.00 24.48           C  
ATOM   1108  O   TRP H 143      18.497  18.114  28.832  1.00 24.26           O  
ATOM   1109  N   VAL H 144      19.262  16.073  29.434  1.00 24.62           N  
ATOM   1110  CA  VAL H 144      20.644  16.483  29.407  1.00 24.62           C  
ATOM   1111  CB  VAL H 144      21.277  16.558  30.766  1.00 25.00           C  
ATOM   1112  CG1 VAL H 144      22.748  16.970  30.589  1.00 23.32           C  
ATOM   1113  CG2 VAL H 144      20.458  17.513  31.651  1.00 24.88           C  
ATOM   1114  C   VAL H 144      21.457  15.493  28.617  1.00 24.64           C  
ATOM   1115  O   VAL H 144      21.189  14.292  28.618  1.00 24.38           O  
ATOM   1116  N   LYS H 145      22.504  15.999  27.926  1.00 25.67           N  
ATOM   1117  CA  LYS H 145      23.355  15.175  27.107  1.00 25.84           C  
ATOM   1118  CB  LYS H 145      23.570  15.759  25.705  1.00 25.71           C  
ATOM   1119  CG  LYS H 145      24.473  14.898  24.829  1.00 25.11           C  
ATOM   1120  CD  LYS H 145      24.667  15.467  23.427  1.00 24.13           C  
ATOM   1121  CE  LYS H 145      23.743  14.861  22.379  1.00 25.10           C  
ATOM   1122  NZ  LYS H 145      23.905  15.580  21.096  1.00 26.04           N1+
ATOM   1123  C   LYS H 145      24.708  15.089  27.742  1.00 25.76           C  
ATOM   1124  O   LYS H 145      25.196  16.061  28.314  1.00 24.90           O  
ATOM   1125  N   GLN H 146      25.354  13.902  27.669  1.00 25.82           N  
ATOM   1126  CA  GLN H 146      26.666  13.785  28.242  1.00 28.55           C  
ATOM   1127  CB  GLN H 146      26.702  13.072  29.607  1.00 27.59           C  
ATOM   1128  CG  GLN H 146      28.107  13.039  30.216  1.00 27.32           C  
ATOM   1129  CD  GLN H 146      28.039  12.398  31.596  1.00 27.90           C  
ATOM   1130  OE1 GLN H 146      27.671  11.234  31.741  1.00 27.99           O  
ATOM   1131  NE2 GLN H 146      28.414  13.176  32.645  1.00 29.11           N  
ATOM   1132  C   GLN H 146      27.561  13.023  27.317  1.00 30.27           C  
ATOM   1133  O   GLN H 146      27.249  11.913  26.884  1.00 28.94           O  
ATOM   1134  N   ARG H 147      28.717  13.633  26.997  1.00 32.48           N  
ATOM   1135  CA  ARG H 147      29.721  13.016  26.185  1.00 34.30           C  
ATOM   1136  CB  ARG H 147      29.927  13.691  24.816  1.00 34.75           C  
ATOM   1137  CG  ARG H 147      28.679  13.788  23.936  1.00 42.48           C  
ATOM   1138  CD  ARG H 147      28.977  14.421  22.574  1.00 44.35           C  
ATOM   1139  NE  ARG H 147      27.705  14.949  22.012  1.00 48.87           N  
ATOM   1140  CZ  ARG H 147      27.735  16.057  21.214  1.00 49.32           C  
ATOM   1141  NH1 ARG H 147      28.931  16.610  20.860  1.00 46.39           N1+
ATOM   1142  NH2 ARG H 147      26.571  16.622  20.780  1.00 49.46           N  
ATOM   1143  C   ARG H 147      30.998  13.204  26.948  1.00 35.34           C  
ATOM   1144  O   ARG H 147      31.117  14.125  27.759  1.00 34.56           O  
ATOM   1145  N   PRO H 148      31.956  12.349  26.754  1.00 37.33           N  
ATOM   1146  CA  PRO H 148      33.180  12.522  27.481  1.00 37.87           C  
ATOM   1147  CD  PRO H 148      31.685  10.947  26.473  1.00 37.46           C  
ATOM   1148  CB  PRO H 148      33.979  11.241  27.251  1.00 36.64           C  
ATOM   1149  CG  PRO H 148      32.883  10.173  27.058  1.00 37.11           C  
ATOM   1150  C   PRO H 148      33.896  13.798  27.151  1.00 39.32           C  
ATOM   1151  O   PRO H 148      34.477  14.392  28.058  1.00 39.75           O  
ATOM   1152  N   GLY H 149      33.908  14.211  25.866  1.00 40.04           N  
ATOM   1153  CA  GLY H 149      34.572  15.423  25.466  1.00 41.18           C  
ATOM   1154  C   GLY H 149      33.837  16.637  25.959  1.00 41.65           C  
ATOM   1155  O   GLY H 149      34.445  17.560  26.502  1.00 41.49           O  
ATOM   1156  N   GLN H 150      32.503  16.649  25.740  1.00 41.13           N  
ATOM   1157  CA  GLN H 150      31.587  17.740  25.978  1.00 41.17           C  
ATOM   1158  CB  GLN H 150      30.269  17.587  25.207  1.00 42.83           C  
ATOM   1159  CG  GLN H 150      30.461  17.592  23.690  1.00 46.49           C  
ATOM   1160  CD  GLN H 150      30.922  18.973  23.242  1.00 49.56           C  
ATOM   1161  OE1 GLN H 150      31.181  19.189  22.060  1.00 52.41           O  
ATOM   1162  NE2 GLN H 150      31.033  19.929  24.204  1.00 50.65           N  
ATOM   1163  C   GLN H 150      31.234  18.012  27.417  1.00 39.67           C  
ATOM   1164  O   GLN H 150      30.972  19.161  27.755  1.00 41.00           O  
ATOM   1165  N   GLY H 151      31.168  17.001  28.310  1.00 37.71           N  
ATOM   1166  CA  GLY H 151      30.694  17.290  29.643  1.00 34.23           C  
ATOM   1167  C   GLY H 151      29.192  17.174  29.596  1.00 33.09           C  
ATOM   1168  O   GLY H 151      28.656  16.394  28.815  1.00 31.66           O  
ATOM   1169  N   LEU H 152      28.469  17.936  30.445  1.00 31.12           N  
ATOM   1170  CA  LEU H 152      27.029  17.874  30.514  1.00 29.52           C  
ATOM   1171  CB  LEU H 152      26.526  17.975  31.968  1.00 28.55           C  
ATOM   1172  CG  LEU H 152      26.940  16.775  32.847  1.00 26.35           C  
ATOM   1173  CD1 LEU H 152      26.573  16.982  34.325  1.00 24.34           C  
ATOM   1174  CD2 LEU H 152      26.350  15.468  32.296  1.00 24.31           C  
ATOM   1175  C   LEU H 152      26.470  19.045  29.748  1.00 28.51           C  
ATOM   1176  O   LEU H 152      26.970  20.163  29.860  1.00 27.09           O  
ATOM   1177  N   GLU H 153      25.419  18.808  28.927  1.00 27.57           N  
ATOM   1178  CA  GLU H 153      24.808  19.867  28.167  1.00 27.85           C  
ATOM   1179  CB  GLU H 153      25.055  19.765  26.650  1.00 29.63           C  
ATOM   1180  CG  GLU H 153      26.498  20.048  26.227  1.00 32.84           C  
ATOM   1181  CD  GLU H 153      26.595  19.805  24.726  1.00 35.15           C  
ATOM   1182  OE1 GLU H 153      26.803  18.629  24.329  1.00 38.74           O  
ATOM   1183  OE2 GLU H 153      26.450  20.790  23.954  1.00 37.05           O1-
ATOM   1184  C   GLU H 153      23.319  19.802  28.359  1.00 27.34           C  
ATOM   1185  O   GLU H 153      22.722  18.727  28.314  1.00 27.12           O  
ATOM   1186  N   TRP H 154      22.675  20.970  28.564  1.00 26.59           N  
ATOM   1187  CA  TRP H 154      21.252  21.001  28.782  1.00 25.90           C  
ATOM   1188  CB  TRP H 154      20.801  22.185  29.654  1.00 26.50           C  
ATOM   1189  CG  TRP H 154      19.316  22.247  29.918  1.00 27.02           C  
ATOM   1190  CD2 TRP H 154      18.429  23.207  29.324  1.00 26.32           C  
ATOM   1191  CD1 TRP H 154      18.556  21.478  30.750  1.00 26.71           C  
ATOM   1192  NE1 TRP H 154      17.246  21.896  30.706  1.00 27.08           N  
ATOM   1193  CE2 TRP H 154      17.156  22.961  29.835  1.00 26.22           C  
ATOM   1194  CE3 TRP H 154      18.659  24.213  28.431  1.00 27.96           C  
ATOM   1195  CZ2 TRP H 154      16.086  23.722  29.456  1.00 26.74           C  
ATOM   1196  CZ3 TRP H 154      17.578  24.978  28.049  1.00 28.65           C  
ATOM   1197  CH2 TRP H 154      16.316  24.737  28.553  1.00 25.70           C  
ATOM   1198  C   TRP H 154      20.579  21.124  27.448  1.00 25.47           C  
ATOM   1199  O   TRP H 154      20.867  22.040  26.683  1.00 25.19           O  
ATOM   1200  N   ILE H 155      19.739  20.124  27.101  1.00 24.09           N  
ATOM   1201  CA  ILE H 155      18.998  20.088  25.866  1.00 25.03           C  
ATOM   1202  CB  ILE H 155      18.568  18.695  25.518  1.00 24.84           C  
ATOM   1203  CG1 ILE H 155      19.812  17.804  25.353  1.00 24.20           C  
ATOM   1204  CG2 ILE H 155      17.677  18.763  24.263  1.00 23.14           C  
ATOM   1205  CD1 ILE H 155      19.509  16.309  25.317  1.00 25.01           C  
ATOM   1206  C   ILE H 155      17.770  20.961  25.868  1.00 24.32           C  
ATOM   1207  O   ILE H 155      17.590  21.782  24.968  1.00 25.92           O  
ATOM   1208  N   GLY H 156      16.891  20.817  26.885  1.00 25.43           N  
ATOM   1209  CA  GLY H 156      15.661  21.567  26.893  1.00 25.69           C  
ATOM   1210  C   GLY H 156      14.743  20.996  27.936  1.00 26.22           C  
ATOM   1211  O   GLY H 156      15.078  20.018  28.602  1.00 25.14           O  
ATOM   1212  N   THR H 157      13.544  21.604  28.103  1.00 24.53           N  
ATOM   1213  CA  THR H 157      12.630  21.150  29.120  1.00 25.70           C  
ATOM   1214  CB  THR H 157      12.626  22.041  30.332  1.00 25.54           C  
ATOM   1215  OG1 THR H 157      13.939  22.149  30.861  1.00  0.00           O  
ATOM   1216  CG2 THR H 157      11.682  21.454  31.394  1.00  0.00           C  
ATOM   1217  C   THR H 157      11.239  21.187  28.567  1.00 26.34           C  
ATOM   1218  O   THR H 157      10.960  21.900  27.604  1.00 25.16           O  
ATOM   1219  N   ILE H 158      10.324  20.390  29.157  1.00 26.42           N  
ATOM   1220  CA  ILE H 158       8.955  20.389  28.729  1.00 25.57           C  
ATOM   1221  CB  ILE H 158       8.596  19.195  27.891  1.00 24.70           C  
ATOM   1222  CG1 ILE H 158       7.179  19.346  27.313  1.00 24.35           C  
ATOM   1223  CG2 ILE H 158       8.813  17.927  28.733  1.00 24.03           C  
ATOM   1224  CD1 ILE H 158       6.860  18.330  26.218  1.00 17.16           C  
ATOM   1225  C   ILE H 158       8.069  20.371  29.938  1.00 26.31           C  
ATOM   1226  O   ILE H 158       8.395  19.773  30.963  1.00 27.21           O  
ATOM   1227  N   TYR H 159       6.906  21.044  29.840  1.00 28.27           N  
ATOM   1228  CA  TYR H 159       5.995  21.019  30.946  1.00 28.98           C  
ATOM   1229  CB  TYR H 159       5.437  22.410  31.305  1.00 29.98           C  
ATOM   1230  CG  TYR H 159       4.503  22.266  32.456  1.00 31.83           C  
ATOM   1231  CD1 TYR H 159       4.967  21.822  33.673  1.00 41.02           C  
ATOM   1232  CD2 TYR H 159       3.178  22.616  32.330  1.00 43.06           C  
ATOM   1233  CE1 TYR H 159       4.111  21.696  34.742  1.00 45.01           C  
ATOM   1234  CE2 TYR H 159       2.318  22.494  33.396  1.00 42.05           C  
ATOM   1235  CZ  TYR H 159       2.786  22.031  34.605  1.00 44.43           C  
ATOM   1236  OH  TYR H 159       1.913  21.902  35.707  1.00 43.23           O  
ATOM   1237  C   TYR H 159       4.887  20.117  30.521  1.00 29.47           C  
ATOM   1238  O   TYR H 159       4.131  20.412  29.601  1.00 28.14           O  
ATOM   1239  N   PRO H 160       4.692  18.998  31.141  1.00 25.60           N  
ATOM   1240  CA  PRO H 160       3.667  18.108  30.660  1.00 25.95           C  
ATOM   1241  CD  PRO H 160       5.773  18.294  31.810  1.00 25.52           C  
ATOM   1242  CB  PRO H 160       3.870  16.814  31.443  1.00 26.10           C  
ATOM   1243  CG  PRO H 160       5.385  16.810  31.743  1.00 25.18           C  
ATOM   1244  C   PRO H 160       2.277  18.663  30.721  1.00 26.41           C  
ATOM   1245  O   PRO H 160       1.430  18.239  29.935  1.00 26.96           O  
ATOM   1246  N   GLY H 161       1.984  19.598  31.639  1.00 26.63           N  
ATOM   1247  CA  GLY H 161       0.614  19.998  31.714  1.00 26.42           C  
ATOM   1248  C   GLY H 161       0.167  20.660  30.446  1.00 26.11           C  
ATOM   1249  O   GLY H 161      -0.805  20.221  29.827  1.00 26.85           O  
ATOM   1250  N   ASP H 162       0.826  21.767  30.044  1.00 25.75           N  
ATOM   1251  CA  ASP H 162       0.459  22.440  28.827  1.00 25.21           C  
ATOM   1252  CB  ASP H 162       0.574  23.979  28.851  1.00 24.98           C  
ATOM   1253  CG  ASP H 162       2.003  24.423  29.075  1.00 25.37           C  
ATOM   1254  OD1 ASP H 162       2.817  23.594  29.561  1.00 26.58           O  
ATOM   1255  OD2 ASP H 162       2.294  25.608  28.763  1.00 26.00           O1-
ATOM   1256  C   ASP H 162       1.132  21.871  27.611  1.00 25.23           C  
ATOM   1257  O   ASP H 162       0.600  21.987  26.508  1.00 26.00           O  
ATOM   1258  N   GLY H 163       2.332  21.269  27.758  1.00 24.25           N  
ATOM   1259  CA  GLY H 163       3.011  20.716  26.609  1.00 23.06           C  
ATOM   1260  C   GLY H 163       3.986  21.706  26.051  1.00 23.26           C  
ATOM   1261  O   GLY H 163       4.541  21.531  24.967  1.00 22.99           O  
ATOM   1262  N   ASP H 164       4.226  22.790  26.792  1.00 31.09           N  
ATOM   1263  CA  ASP H 164       5.107  23.827  26.323  1.00 31.74           C  
ATOM   1264  CB  ASP H 164       4.881  25.202  26.987  1.00 33.15           C  
ATOM   1265  CG  ASP H 164       5.130  25.114  28.486  1.00 35.84           C  
ATOM   1266  OD1 ASP H 164       5.436  24.004  28.997  1.00 39.93           O  
ATOM   1267  OD2 ASP H 164       5.009  26.177  29.150  1.00 39.70           O1-
ATOM   1268  C   ASP H 164       6.532  23.409  26.517  1.00 32.12           C  
ATOM   1269  O   ASP H 164       6.851  22.623  27.407  1.00 31.35           O  
ATOM   1270  N   THR H 165       7.438  23.918  25.655  1.00 31.65           N  
ATOM   1271  CA  THR H 165       8.807  23.496  25.746  1.00 30.94           C  
ATOM   1272  CB  THR H 165       9.162  22.468  24.714  1.00 30.14           C  
ATOM   1273  OG1 THR H 165       8.937  22.994  23.415  1.00 32.05           O  
ATOM   1274  CG2 THR H 165       8.305  21.209  24.936  1.00 28.67           C  
ATOM   1275  C   THR H 165       9.739  24.653  25.551  1.00 30.78           C  
ATOM   1276  O   THR H 165       9.357  25.724  25.076  1.00 29.32           O  
ATOM   1277  N   GLY H 166      11.013  24.438  25.941  1.00 31.69           N  
ATOM   1278  CA  GLY H 166      12.063  25.408  25.788  1.00 31.84           C  
ATOM   1279  C   GLY H 166      13.283  24.642  25.370  1.00 31.98           C  
ATOM   1280  O   GLY H 166      13.556  23.569  25.906  1.00 31.15           O  
ATOM   1281  N   TYR H 167      14.074  25.179  24.415  1.00 31.18           N  
ATOM   1282  CA  TYR H 167      15.194  24.407  23.948  1.00 30.46           C  
ATOM   1283  CB  TYR H 167      15.078  23.954  22.477  1.00 29.37           C  
ATOM   1284  CG  TYR H 167      13.869  23.104  22.262  1.00 31.71           C  
ATOM   1285  CD1 TYR H 167      13.923  21.739  22.428  1.00 31.04           C  
ATOM   1286  CD2 TYR H 167      12.675  23.670  21.883  1.00 29.39           C  
ATOM   1287  CE1 TYR H 167      12.809  20.957  22.222  1.00 31.79           C  
ATOM   1288  CE2 TYR H 167      11.558  22.892  21.674  1.00 29.48           C  
ATOM   1289  CZ  TYR H 167      11.620  21.531  21.843  1.00 29.29           C  
ATOM   1290  OH  TYR H 167      10.475  20.735  21.629  1.00 30.53           O  
ATOM   1291  C   TYR H 167      16.445  25.232  23.977  1.00 31.15           C  
ATOM   1292  O   TYR H 167      16.414  26.458  23.880  1.00 31.50           O  
ATOM   1293  N   ALA H 168      17.598  24.551  24.140  1.00 30.86           N  
ATOM   1294  CA  ALA H 168      18.862  25.213  24.028  1.00 31.83           C  
ATOM   1295  CB  ALA H 168      20.055  24.345  24.467  1.00 34.15           C  
ATOM   1296  C   ALA H 168      19.011  25.496  22.564  1.00 31.60           C  
ATOM   1297  O   ALA H 168      18.561  24.720  21.722  1.00 32.75           O  
ATOM   1298  N   GLN H 169      19.670  26.612  22.214  1.00 33.87           N  
ATOM   1299  CA  GLN H 169      19.775  27.014  20.840  1.00 34.71           C  
ATOM   1300  CB  GLN H 169      20.566  28.323  20.661  1.00 36.08           C  
ATOM   1301  CG  GLN H 169      19.822  29.568  21.145  1.00 39.96           C  
ATOM   1302  CD  GLN H 169      18.819  29.967  20.071  1.00 41.20           C  
ATOM   1303  OE1 GLN H 169      19.188  30.300  18.946  1.00 49.26           O  
ATOM   1304  NE2 GLN H 169      17.509  29.934  20.433  1.00 47.85           N  
ATOM   1305  C   GLN H 169      20.481  25.955  20.059  1.00 33.93           C  
ATOM   1306  O   GLN H 169      20.151  25.701  18.902  1.00 34.74           O  
ATOM   1307  N   LYS H 170      21.479  25.301  20.675  1.00 33.76           N  
ATOM   1308  CA  LYS H 170      22.252  24.317  19.975  1.00 33.90           C  
ATOM   1309  CB  LYS H 170      23.321  23.681  20.876  1.00 34.67           C  
ATOM   1310  CG  LYS H 170      24.129  22.574  20.199  1.00 36.76           C  
ATOM   1311  CD  LYS H 170      25.312  22.086  21.036  1.00 38.75           C  
ATOM   1312  CE  LYS H 170      25.848  20.724  20.591  1.00 38.92           C  
ATOM   1313  NZ  LYS H 170      24.821  19.682  20.826  1.00 40.13           N1+
ATOM   1314  C   LYS H 170      21.370  23.200  19.493  1.00 33.11           C  
ATOM   1315  O   LYS H 170      21.526  22.713  18.376  1.00 33.47           O  
ATOM   1316  N   PHE H 171      20.450  22.740  20.353  1.00 31.49           N  
ATOM   1317  CA  PHE H 171      19.565  21.618  20.152  1.00 32.51           C  
ATOM   1318  CB  PHE H 171      19.119  20.963  21.468  1.00 30.91           C  
ATOM   1319  CG  PHE H 171      20.366  20.426  22.078  1.00 29.51           C  
ATOM   1320  CD1 PHE H 171      20.840  19.186  21.726  1.00 28.06           C  
ATOM   1321  CD2 PHE H 171      21.078  21.179  22.979  1.00 30.44           C  
ATOM   1322  CE1 PHE H 171      22.000  18.703  22.284  1.00 29.95           C  
ATOM   1323  CE2 PHE H 171      22.238  20.701  23.541  1.00 28.13           C  
ATOM   1324  CZ  PHE H 171      22.701  19.455  23.195  1.00 28.44           C  
ATOM   1325  C   PHE H 171      18.329  21.880  19.331  1.00 33.59           C  
ATOM   1326  O   PHE H 171      17.673  20.915  18.940  1.00 31.87           O  
ATOM   1327  N   GLN H 172      17.940  23.148  19.070  1.00 36.12           N  
ATOM   1328  CA  GLN H 172      16.608  23.438  18.587  1.00 37.03           C  
ATOM   1329  CB  GLN H 172      16.383  24.920  18.225  1.00 36.90           C  
ATOM   1330  CG  GLN H 172      16.385  25.851  19.441  1.00 38.40           C  
ATOM   1331  CD  GLN H 172      15.898  27.225  18.999  1.00 47.25           C  
ATOM   1332  OE1 GLN H 172      16.574  27.932  18.255  1.00  0.00           O  
ATOM   1333  NE2 GLN H 172      14.682  27.609  19.472  1.00  0.00           N  
ATOM   1334  C   GLN H 172      16.171  22.609  17.414  1.00 37.73           C  
ATOM   1335  O   GLN H 172      15.045  22.116  17.424  1.00 39.83           O  
ATOM   1336  N   GLY H 173      16.991  22.450  16.365  1.00 36.43           N  
ATOM   1337  CA  GLY H 173      16.609  21.637  15.238  1.00 37.42           C  
ATOM   1338  C   GLY H 173      16.646  20.167  15.552  1.00 36.88           C  
ATOM   1339  O   GLY H 173      15.840  19.390  15.043  1.00 37.13           O  
ATOM   1340  N   LYS H 174      17.653  19.754  16.344  1.00 34.91           N  
ATOM   1341  CA  LYS H 174      17.961  18.379  16.626  1.00 34.74           C  
ATOM   1342  CB  LYS H 174      19.322  18.249  17.332  1.00 34.44           C  
ATOM   1343  CG  LYS H 174      19.827  16.812  17.453  1.00 33.89           C  
ATOM   1344  CD  LYS H 174      20.236  16.185  16.119  1.00 34.55           C  
ATOM   1345  CE  LYS H 174      21.428  16.886  15.468  1.00 34.66           C  
ATOM   1346  NZ  LYS H 174      21.868  16.132  14.277  1.00 33.65           N1+
ATOM   1347  C   LYS H 174      16.946  17.655  17.468  1.00 34.08           C  
ATOM   1348  O   LYS H 174      16.551  16.540  17.127  1.00 33.17           O  
ATOM   1349  N   ALA H 175      16.478  18.258  18.581  1.00 32.62           N  
ATOM   1350  CA  ALA H 175      15.667  17.489  19.487  1.00 31.26           C  
ATOM   1351  CB  ALA H 175      16.236  17.443  20.915  1.00 30.97           C  
ATOM   1352  C   ALA H 175      14.283  18.036  19.584  1.00 30.79           C  
ATOM   1353  O   ALA H 175      14.054  19.231  19.403  1.00 30.20           O  
ATOM   1354  N   THR H 176      13.311  17.131  19.838  1.00 29.57           N  
ATOM   1355  CA  THR H 176      11.944  17.516  20.036  1.00 29.32           C  
ATOM   1356  CB  THR H 176      11.044  17.155  18.890  1.00 29.44           C  
ATOM   1357  OG1 THR H 176      11.515  17.771  17.699  1.00 30.23           O  
ATOM   1358  CG2 THR H 176       9.620  17.648  19.206  1.00 27.51           C  
ATOM   1359  C   THR H 176      11.464  16.802  21.264  1.00 29.93           C  
ATOM   1360  O   THR H 176      11.663  15.595  21.412  1.00 28.71           O  
ATOM   1361  N   LEU H 177      10.812  17.544  22.180  1.00 28.99           N  
ATOM   1362  CA  LEU H 177      10.372  16.990  23.430  1.00 27.56           C  
ATOM   1363  CB  LEU H 177      10.779  17.876  24.613  1.00 27.76           C  
ATOM   1364  CG  LEU H 177      12.301  18.089  24.704  1.00 29.15           C  
ATOM   1365  CD1 LEU H 177      12.669  18.979  25.898  1.00 24.81           C  
ATOM   1366  CD2 LEU H 177      13.052  16.747  24.715  1.00 28.85           C  
ATOM   1367  C   LEU H 177       8.874  16.926  23.422  1.00 27.76           C  
ATOM   1368  O   LEU H 177       8.202  17.885  23.043  1.00 27.70           O  
ATOM   1369  N   THR H 178       8.319  15.773  23.849  1.00 27.22           N  
ATOM   1370  CA  THR H 178       6.896  15.584  23.898  1.00 27.84           C  
ATOM   1371  CB  THR H 178       6.373  14.763  22.754  1.00 27.41           C  
ATOM   1372  OG1 THR H 178       6.973  13.476  22.765  1.00 28.43           O  
ATOM   1373  CG2 THR H 178       6.690  15.481  21.430  1.00 24.83           C  
ATOM   1374  C   THR H 178       6.577  14.823  25.151  1.00 28.10           C  
ATOM   1375  O   THR H 178       7.477  14.366  25.854  1.00 29.69           O  
ATOM   1376  N   ALA H 179       5.272  14.691  25.474  1.00 30.14           N  
ATOM   1377  CA  ALA H 179       4.881  13.968  26.653  1.00 30.64           C  
ATOM   1378  CB  ALA H 179       4.755  14.856  27.900  1.00 30.56           C  
ATOM   1379  C   ALA H 179       3.531  13.352  26.430  1.00 31.65           C  
ATOM   1380  O   ALA H 179       2.726  13.833  25.633  1.00 31.68           O  
ATOM   1381  N   ASP H 180       3.271  12.226  27.125  1.00 33.28           N  
ATOM   1382  CA  ASP H 180       1.989  11.582  27.081  1.00 33.10           C  
ATOM   1383  CB  ASP H 180       2.051  10.122  26.597  1.00 33.96           C  
ATOM   1384  CG  ASP H 180       0.631   9.617  26.372  1.00 36.58           C  
ATOM   1385  OD1 ASP H 180      -0.324  10.426  26.515  1.00 37.33           O  
ATOM   1386  OD2 ASP H 180       0.483   8.406  26.054  1.00 37.49           O1-
ATOM   1387  C   ASP H 180       1.505  11.568  28.496  1.00 33.12           C  
ATOM   1388  O   ASP H 180       2.012  10.820  29.329  1.00 34.76           O  
ATOM   1389  N   LYS H 181       0.504  12.408  28.806  1.00 33.35           N  
ATOM   1390  CA  LYS H 181       0.032  12.537  30.151  1.00 34.03           C  
ATOM   1391  CB  LYS H 181      -1.062  13.597  30.311  1.00 33.95           C  
ATOM   1392  CG  LYS H 181      -1.512  13.743  31.760  1.00 33.30           C  
ATOM   1393  CD  LYS H 181      -2.595  14.800  31.970  1.00 34.97           C  
ATOM   1394  CE  LYS H 181      -3.993  14.304  31.596  1.00 35.42           C  
ATOM   1395  NZ  LYS H 181      -4.997  15.357  31.868  1.00 37.26           N1+
ATOM   1396  C   LYS H 181      -0.561  11.249  30.630  1.00 34.01           C  
ATOM   1397  O   LYS H 181      -0.381  10.875  31.788  1.00 34.34           O  
ATOM   1398  N   SER H 182      -1.298  10.536  29.760  1.00 34.17           N  
ATOM   1399  CA  SER H 182      -1.959   9.343  30.205  1.00 33.80           C  
ATOM   1400  CB  SER H 182      -2.817   8.681  29.112  1.00 33.91           C  
ATOM   1401  OG  SER H 182      -1.992   8.176  28.073  1.00 36.74           O  
ATOM   1402  C   SER H 182      -0.951   8.337  30.674  1.00 32.61           C  
ATOM   1403  O   SER H 182      -1.154   7.708  31.712  1.00 33.77           O  
ATOM   1404  N   SER H 183       0.136   8.141  29.895  1.00 31.96           N  
ATOM   1405  CA  SER H 183       1.180   7.190  30.185  1.00 32.04           C  
ATOM   1406  CB  SER H 183       1.966   6.755  28.934  1.00 31.37           C  
ATOM   1407  OG  SER H 183       2.629   7.869  28.357  1.00 32.22           O  
ATOM   1408  C   SER H 183       2.167   7.722  31.184  1.00 31.97           C  
ATOM   1409  O   SER H 183       3.010   6.969  31.672  1.00 30.55           O  
ATOM   1410  N   LYS H 184       2.113   9.031  31.507  1.00 30.81           N  
ATOM   1411  CA  LYS H 184       3.046   9.602  32.442  1.00 29.95           C  
ATOM   1412  CB  LYS H 184       2.934   8.984  33.848  1.00 29.63           C  
ATOM   1413  CG  LYS H 184       3.762   9.703  34.914  1.00 15.00           C  
ATOM   1414  CD  LYS H 184       3.347   9.347  36.343  1.00  0.00           C  
ATOM   1415  CE  LYS H 184       1.966   9.884  36.729  1.00  0.00           C  
ATOM   1416  NZ  LYS H 184       1.602   9.420  38.085  1.00  0.00           N1+
ATOM   1417  C   LYS H 184       4.439   9.387  31.931  1.00 29.73           C  
ATOM   1418  O   LYS H 184       5.349   9.063  32.694  1.00 30.70           O  
ATOM   1419  N   THR H 185       4.645   9.575  30.612  1.00 28.91           N  
ATOM   1420  CA  THR H 185       5.950   9.371  30.056  1.00 28.66           C  
ATOM   1421  CB  THR H 185       5.996   8.198  29.122  1.00 28.83           C  
ATOM   1422  OG1 THR H 185       5.585   7.019  29.794  1.00 32.11           O  
ATOM   1423  CG2 THR H 185       7.434   8.018  28.625  1.00 28.61           C  
ATOM   1424  C   THR H 185       6.328  10.589  29.265  1.00 28.58           C  
ATOM   1425  O   THR H 185       5.472  11.286  28.721  1.00 28.05           O  
ATOM   1426  N   VAL H 186       7.643  10.885  29.196  1.00 28.02           N  
ATOM   1427  CA  VAL H 186       8.124  12.003  28.436  1.00 27.49           C  
ATOM   1428  CB  VAL H 186       8.958  12.956  29.239  1.00 26.26           C  
ATOM   1429  CG1 VAL H 186       9.522  14.028  28.294  1.00 23.05           C  
ATOM   1430  CG2 VAL H 186       8.087  13.533  30.366  1.00 23.32           C  
ATOM   1431  C   VAL H 186       8.984  11.434  27.351  1.00 29.07           C  
ATOM   1432  O   VAL H 186       9.584  10.373  27.529  1.00 30.39           O  
ATOM   1433  N   TYR H 187       9.059  12.108  26.183  1.00 28.94           N  
ATOM   1434  CA  TYR H 187       9.832  11.544  25.112  1.00 28.41           C  
ATOM   1435  CB  TYR H 187       9.011  11.100  23.883  1.00 28.93           C  
ATOM   1436  CG  TYR H 187       7.910  10.171  24.271  1.00 27.18           C  
ATOM   1437  CD1 TYR H 187       8.159   8.875  24.659  1.00 28.50           C  
ATOM   1438  CD2 TYR H 187       6.610  10.616  24.264  1.00 28.19           C  
ATOM   1439  CE1 TYR H 187       7.128   8.037  25.012  1.00 27.52           C  
ATOM   1440  CE2 TYR H 187       5.576   9.781  24.614  1.00 27.11           C  
ATOM   1441  CZ  TYR H 187       5.832   8.487  24.988  1.00 29.09           C  
ATOM   1442  OH  TYR H 187       4.773   7.629  25.348  1.00 30.57           O  
ATOM   1443  C   TYR H 187      10.764  12.583  24.568  1.00 28.53           C  
ATOM   1444  O   TYR H 187      10.515  13.786  24.668  1.00 28.17           O  
ATOM   1445  N   MET H 188      11.894  12.124  23.991  1.00 28.98           N  
ATOM   1446  CA  MET H 188      12.812  13.013  23.341  1.00 29.67           C  
ATOM   1447  CB  MET H 188      14.112  13.252  24.127  1.00 31.14           C  
ATOM   1448  CG  MET H 188      15.072  14.205  23.414  1.00 31.45           C  
ATOM   1449  SD  MET H 188      16.591  14.583  24.335  1.00 38.49           S  
ATOM   1450  CE  MET H 188      17.228  12.884  24.309  1.00 37.57           C  
ATOM   1451  C   MET H 188      13.179  12.378  22.036  1.00 30.68           C  
ATOM   1452  O   MET H 188      13.629  11.232  21.992  1.00 31.45           O  
ATOM   1453  N   HIS H 189      13.007  13.125  20.929  1.00 31.88           N  
ATOM   1454  CA  HIS H 189      13.259  12.606  19.614  1.00 33.09           C  
ATOM   1455  ND1 HIS H 189      11.426  11.145  16.934  1.00 15.00           N  
ATOM   1456  CG  HIS H 189      12.213  12.206  17.322  1.00 37.63           C  
ATOM   1457  CB  HIS H 189      12.095  12.893  18.650  1.00 34.00           C  
ATOM   1458  NE2 HIS H 189      12.802  11.563  15.240  1.00 42.39           N  
ATOM   1459  CD2 HIS H 189      13.048  12.449  16.276  1.00 15.00           C  
ATOM   1460  CE1 HIS H 189      11.820  10.800  15.683  1.00 15.00           C  
ATOM   1461  C   HIS H 189      14.455  13.317  19.059  1.00 32.72           C  
ATOM   1462  O   HIS H 189      14.551  14.541  19.137  1.00 32.02           O  
ATOM   1463  N   LEU H 190      15.413  12.554  18.490  1.00 33.41           N  
ATOM   1464  CA  LEU H 190      16.588  13.148  17.910  1.00 32.63           C  
ATOM   1465  CB  LEU H 190      17.890  12.626  18.541  1.00 32.36           C  
ATOM   1466  CG  LEU H 190      18.030  12.985  20.031  1.00 33.12           C  
ATOM   1467  CD1 LEU H 190      19.338  12.438  20.614  1.00 33.48           C  
ATOM   1468  CD2 LEU H 190      17.887  14.497  20.257  1.00 31.75           C  
ATOM   1469  C   LEU H 190      16.605  12.778  16.458  1.00 34.42           C  
ATOM   1470  O   LEU H 190      16.400  11.617  16.111  1.00 34.40           O  
ATOM   1471  N   SER H 191      16.864  13.758  15.562  1.00 34.63           N  
ATOM   1472  CA  SER H 191      16.814  13.487  14.147  1.00 35.72           C  
ATOM   1473  CB  SER H 191      15.783  14.335  13.382  1.00 35.93           C  
ATOM   1474  OG  SER H 191      14.468  14.014  13.804  1.00 41.33           O  
ATOM   1475  C   SER H 191      18.136  13.800  13.519  1.00 36.86           C  
ATOM   1476  O   SER H 191      18.999  14.434  14.124  1.00 36.12           O  
ATOM   1477  N   SER H 192      18.317  13.327  12.264  1.00 35.75           N  
ATOM   1478  CA  SER H 192      19.507  13.563  11.490  1.00 36.40           C  
ATOM   1479  CB  SER H 192      19.632  15.011  10.986  1.00 36.39           C  
ATOM   1480  OG  SER H 192      18.560  15.314  10.106  1.00 37.88           O  
ATOM   1481  C   SER H 192      20.699  13.243  12.330  1.00 35.61           C  
ATOM   1482  O   SER H 192      21.604  14.061  12.484  1.00 36.24           O  
ATOM   1483  N   LEU H 193      20.729  12.013  12.872  1.00 36.63           N  
ATOM   1484  CA  LEU H 193      21.750  11.597  13.786  1.00 35.82           C  
ATOM   1485  CB  LEU H 193      21.452  10.225  14.419  1.00 35.49           C  
ATOM   1486  CG  LEU H 193      20.186  10.204  15.300  1.00 34.73           C  
ATOM   1487  CD1 LEU H 193      19.954   8.810  15.907  1.00 32.92           C  
ATOM   1488  CD2 LEU H 193      20.221  11.317  16.360  1.00 31.50           C  
ATOM   1489  C   LEU H 193      23.081  11.504  13.107  1.00 35.14           C  
ATOM   1490  O   LEU H 193      23.194  11.135  11.938  1.00 35.11           O  
ATOM   1491  N   ALA H 194      24.133  11.858  13.871  1.00 35.47           N  
ATOM   1492  CA  ALA H 194      25.496  11.813  13.432  1.00 35.59           C  
ATOM   1493  CB  ALA H 194      26.082  13.199  13.110  1.00 35.41           C  
ATOM   1494  C   ALA H 194      26.269  11.253  14.585  1.00 34.72           C  
ATOM   1495  O   ALA H 194      25.729  11.070  15.674  1.00 34.24           O  
ATOM   1496  N   SER H 195      27.562  10.951  14.370  1.00 35.25           N  
ATOM   1497  CA  SER H 195      28.371  10.368  15.405  1.00 36.49           C  
ATOM   1498  CB  SER H 195      29.815  10.091  14.949  1.00 35.46           C  
ATOM   1499  OG  SER H 195      30.559   9.534  16.022  1.00 37.21           O  
ATOM   1500  C   SER H 195      28.449  11.329  16.547  1.00 36.34           C  
ATOM   1501  O   SER H 195      28.706  10.945  17.687  1.00 37.77           O  
ATOM   1502  N   GLU H 196      28.222  12.616  16.262  1.00 36.47           N  
ATOM   1503  CA  GLU H 196      28.299  13.647  17.252  1.00 36.35           C  
ATOM   1504  CB  GLU H 196      28.013  15.021  16.642  1.00 38.67           C  
ATOM   1505  CG  GLU H 196      28.103  16.166  17.642  1.00 44.72           C  
ATOM   1506  CD  GLU H 196      27.759  17.424  16.871  1.00 48.46           C  
ATOM   1507  OE1 GLU H 196      28.074  17.465  15.653  1.00 49.32           O  
ATOM   1508  OE2 GLU H 196      27.172  18.356  17.484  1.00 51.47           O1-
ATOM   1509  C   GLU H 196      27.256  13.402  18.295  1.00 35.06           C  
ATOM   1510  O   GLU H 196      27.444  13.742  19.460  1.00 34.88           O  
ATOM   1511  N   ASP H 197      26.107  12.846  17.871  1.00 33.93           N  
ATOM   1512  CA  ASP H 197      24.949  12.577  18.677  1.00 33.05           C  
ATOM   1513  CB  ASP H 197      23.718  12.224  17.822  1.00 33.38           C  
ATOM   1514  CG  ASP H 197      23.333  13.462  17.019  1.00 34.51           C  
ATOM   1515  OD1 ASP H 197      23.972  14.529  17.220  1.00 35.47           O  
ATOM   1516  OD2 ASP H 197      22.386  13.354  16.195  1.00 34.58           O1-
ATOM   1517  C   ASP H 197      25.194  11.445  19.632  1.00 33.04           C  
ATOM   1518  O   ASP H 197      24.438  11.260  20.582  1.00 32.16           O  
ATOM   1519  N   SER H 198      26.203  10.597  19.375  1.00 32.77           N  
ATOM   1520  CA  SER H 198      26.418   9.485  20.257  1.00 32.19           C  
ATOM   1521  CB  SER H 198      27.597   8.616  19.792  1.00 32.58           C  
ATOM   1522  OG  SER H 198      27.653   7.416  20.538  1.00 37.01           O  
ATOM   1523  C   SER H 198      26.711  10.028  21.623  1.00 31.56           C  
ATOM   1524  O   SER H 198      27.630  10.828  21.792  1.00 29.60           O  
ATOM   1525  N   ALA H 199      25.930   9.604  22.642  1.00 31.40           N  
ATOM   1526  CA  ALA H 199      26.142  10.102  23.971  1.00 29.08           C  
ATOM   1527  CB  ALA H 199      25.947  11.623  24.084  1.00 28.05           C  
ATOM   1528  C   ALA H 199      25.125   9.464  24.866  1.00 29.00           C  
ATOM   1529  O   ALA H 199      24.289   8.682  24.417  1.00 28.06           O  
ATOM   1530  N   VAL H 200      25.207   9.762  26.180  1.00 29.40           N  
ATOM   1531  CA  VAL H 200      24.252   9.260  27.124  1.00 28.21           C  
ATOM   1532  CB  VAL H 200      24.859   8.879  28.445  1.00 27.60           C  
ATOM   1533  CG1 VAL H 200      23.728   8.530  29.426  1.00 27.46           C  
ATOM   1534  CG2 VAL H 200      25.856   7.728  28.220  1.00 25.77           C  
ATOM   1535  C   VAL H 200      23.297  10.383  27.382  1.00 27.96           C  
ATOM   1536  O   VAL H 200      23.716  11.522  27.581  1.00 28.79           O  
ATOM   1537  N   TYR H 201      21.979  10.087  27.385  1.00 28.42           N  
ATOM   1538  CA  TYR H 201      20.998  11.122  27.560  1.00 27.64           C  
ATOM   1539  CB  TYR H 201      19.924  11.158  26.457  1.00 27.62           C  
ATOM   1540  CG  TYR H 201      20.564  11.484  25.153  1.00 27.68           C  
ATOM   1541  CD1 TYR H 201      20.908  12.778  24.860  1.00 29.52           C  
ATOM   1542  CD2 TYR H 201      20.843  10.507  24.228  1.00 27.55           C  
ATOM   1543  CE1 TYR H 201      21.497  13.096  23.661  1.00 28.26           C  
ATOM   1544  CE2 TYR H 201      21.431  10.819  23.025  1.00 27.40           C  
ATOM   1545  CZ  TYR H 201      21.758  12.121  22.739  1.00 28.03           C  
ATOM   1546  OH  TYR H 201      22.361  12.465  21.512  1.00 26.12           O  
ATOM   1547  C   TYR H 201      20.249  10.869  28.834  1.00 27.35           C  
ATOM   1548  O   TYR H 201      19.812   9.747  29.088  1.00 27.28           O  
ATOM   1549  N   TYR H 202      20.056  11.926  29.659  1.00 27.06           N  
ATOM   1550  CA  TYR H 202      19.365  11.768  30.910  1.00 26.58           C  
ATOM   1551  CB  TYR H 202      20.112  12.286  32.156  1.00 26.24           C  
ATOM   1552  CG  TYR H 202      21.404  11.587  32.402  1.00 26.62           C  
ATOM   1553  CD1 TYR H 202      21.444  10.376  33.052  1.00 26.77           C  
ATOM   1554  CD2 TYR H 202      22.585  12.158  31.990  1.00 25.62           C  
ATOM   1555  CE1 TYR H 202      22.643   9.744  33.285  1.00 24.59           C  
ATOM   1556  CE2 TYR H 202      23.787  11.533  32.221  1.00 24.41           C  
ATOM   1557  CZ  TYR H 202      23.816  10.323  32.870  1.00 24.91           C  
ATOM   1558  OH  TYR H 202      25.049   9.681  33.109  1.00 21.16           O  
ATOM   1559  C   TYR H 202      18.134  12.628  30.904  1.00 27.57           C  
ATOM   1560  O   TYR H 202      18.091  13.678  30.264  1.00 26.76           O  
ATOM   1561  N   CYS H 203      17.082  12.167  31.614  1.00 28.36           N  
ATOM   1562  CA  CYS H 203      15.904  12.957  31.842  1.00 27.87           C  
ATOM   1563  CB  CYS H 203      14.578  12.212  31.552  1.00 30.35           C  
ATOM   1564  SG  CYS H 203      14.438  10.612  32.412  1.00 33.81           S  
ATOM   1565  C   CYS H 203      15.963  13.287  33.306  1.00 27.25           C  
ATOM   1566  O   CYS H 203      16.458  12.480  34.093  1.00 26.66           O  
ATOM   1567  N   ALA H 204      15.505  14.492  33.712  1.00 27.06           N  
ATOM   1568  CA  ALA H 204      15.570  14.840  35.107  1.00 26.24           C  
ATOM   1569  CB  ALA H 204      16.794  15.697  35.474  1.00 25.69           C  
ATOM   1570  C   ALA H 204      14.347  15.623  35.465  1.00 27.21           C  
ATOM   1571  O   ALA H 204      13.770  16.327  34.638  1.00 27.45           O  
ATOM   1572  N   ARG H 205      13.917  15.524  36.738  1.00 26.84           N  
ATOM   1573  CA  ARG H 205      12.719  16.199  37.118  1.00 26.77           C  
ATOM   1574  CB  ARG H 205      11.809  15.333  38.010  1.00 27.37           C  
ATOM   1575  CG  ARG H 205      10.382  15.862  38.162  1.00 26.41           C  
ATOM   1576  CD  ARG H 205       9.587  15.169  39.273  1.00 26.89           C  
ATOM   1577  NE  ARG H 205      10.078  15.727  40.566  1.00 27.39           N  
ATOM   1578  CZ  ARG H 205       9.412  15.516  41.739  1.00 26.46           C  
ATOM   1579  NH1 ARG H 205       8.294  14.733  41.771  1.00 24.83           N1+
ATOM   1580  NH2 ARG H 205       9.868  16.102  42.885  1.00 26.46           N  
ATOM   1581  C   ARG H 205      13.122  17.401  37.880  1.00 26.73           C  
ATOM   1582  O   ARG H 205      14.141  17.392  38.566  1.00 25.61           O  
ATOM   1583  N   GLY H 206      12.362  18.495  37.717  1.00 26.98           N  
ATOM   1584  CA  GLY H 206      12.637  19.656  38.495  1.00 27.28           C  
ATOM   1585  C   GLY H 206      12.045  19.421  39.855  1.00 27.63           C  
ATOM   1586  O   GLY H 206      11.129  18.621  40.031  1.00 28.25           O  
ATOM   1587  N   ASP H 207      12.106  20.656  40.418  1.00 15.94           N  
ATOM   1588  CA  ASP H 207      11.337  21.161  41.514  1.00 17.29           C  
ATOM   1589  CB  ASP H 207      12.037  21.015  42.877  1.00 18.43           C  
ATOM   1590  CG  ASP H 207      10.966  21.076  43.959  1.00 18.94           C  
ATOM   1591  OD1 ASP H 207       9.796  21.377  43.600  1.00 21.86           O  
ATOM   1592  OD2 ASP H 207      11.287  20.812  45.146  1.00 19.72           O1-
ATOM   1593  C   ASP H 207      11.230  22.644  41.240  1.00 16.55           C  
ATOM   1594  O   ASP H 207      11.289  23.451  42.155  1.00 18.02           O  
ATOM   1595  N   TYR H 208      11.027  23.060  39.973  1.00 17.32           N  
ATOM   1596  CA  TYR H 208      11.058  24.468  39.629  1.00 17.88           C  
ATOM   1597  CB  TYR H 208      11.508  24.740  38.155  1.00 17.32           C  
ATOM   1598  CG  TYR H 208      11.216  26.108  37.641  1.00 17.12           C  
ATOM   1599  CD1 TYR H 208      11.822  27.221  38.161  1.00 16.93           C  
ATOM   1600  CD2 TYR H 208      10.362  26.267  36.577  1.00 17.07           C  
ATOM   1601  CE1 TYR H 208      11.548  28.470  37.653  1.00 17.76           C  
ATOM   1602  CE2 TYR H 208      10.082  27.510  36.063  1.00 18.40           C  
ATOM   1603  CZ  TYR H 208      10.673  28.622  36.606  1.00 18.88           C  
ATOM   1604  OH  TYR H 208      10.391  29.901  36.081  1.00 19.63           O  
ATOM   1605  C   TYR H 208       9.893  25.214  40.235  1.00 18.66           C  
ATOM   1606  O   TYR H 208       9.925  26.436  40.372  1.00 18.57           O  
ATOM   1607  N   TYR H 209       8.792  24.506  40.564  1.00 19.58           N  
ATOM   1608  CA  TYR H 209       7.724  25.116  41.303  1.00 19.65           C  
ATOM   1609  CB  TYR H 209       6.515  24.186  41.525  1.00 18.49           C  
ATOM   1610  CG  TYR H 209       5.837  24.104  40.212  1.00 17.67           C  
ATOM   1611  CD1 TYR H 209       6.214  23.192  39.259  1.00 17.05           C  
ATOM   1612  CD2 TYR H 209       4.808  24.973  39.938  1.00 17.88           C  
ATOM   1613  CE1 TYR H 209       5.562  23.174  38.048  1.00 17.87           C  
ATOM   1614  CE2 TYR H 209       4.156  24.951  38.732  1.00 18.05           C  
ATOM   1615  CZ  TYR H 209       4.535  24.048  37.774  1.00 18.81           C  
ATOM   1616  OH  TYR H 209       3.873  24.020  36.529  1.00 18.99           O  
ATOM   1617  C   TYR H 209       8.283  25.461  42.641  1.00 20.04           C  
ATOM   1618  O   TYR H 209       7.935  26.488  43.214  1.00 21.07           O  
ATOM   1619  N   GLY H 210       9.161  24.589  43.172  1.00 20.19           N  
ATOM   1620  CA  GLY H 210       9.760  24.746  44.466  1.00 20.17           C  
ATOM   1621  C   GLY H 210      11.128  25.372  44.348  1.00 19.94           C  
ATOM   1622  O   GLY H 210      11.292  26.439  43.758  1.00 21.23           O  
ATOM   1623  N   SER H 211      12.141  24.704  44.951  1.00 19.01           N  
ATOM   1624  CA  SER H 211      13.505  25.153  45.087  1.00 18.10           C  
ATOM   1625  CB  SER H 211      14.348  24.279  46.040  1.00 16.86           C  
ATOM   1626  OG  SER H 211      14.449  22.950  45.549  1.00 13.25           O  
ATOM   1627  C   SER H 211      14.226  25.226  43.772  1.00 17.48           C  
ATOM   1628  O   SER H 211      15.365  25.693  43.729  1.00 18.29           O  
ATOM   1629  N   ASN H 212      13.595  24.797  42.663  1.00 17.32           N  
ATOM   1630  CA  ASN H 212      14.240  24.854  41.376  1.00 17.34           C  
ATOM   1631  CB  ASN H 212      14.486  26.281  40.852  1.00 17.83           C  
ATOM   1632  CG  ASN H 212      14.840  26.195  39.371  1.00  0.00           C  
ATOM   1633  OD1 ASN H 212      15.244  25.145  38.871  1.00  0.00           O  
ATOM   1634  ND2 ASN H 212      14.683  27.334  38.647  1.00  0.00           N  
ATOM   1635  C   ASN H 212      15.561  24.147  41.408  1.00 16.37           C  
ATOM   1636  O   ASN H 212      16.621  24.769  41.356  1.00 16.85           O  
ATOM   1637  N   SER H 213      15.530  22.806  41.533  1.00 16.67           N  
ATOM   1638  CA  SER H 213      16.749  22.054  41.511  1.00 14.90           C  
ATOM   1639  CB  SER H 213      17.196  21.651  42.920  1.00 15.84           C  
ATOM   1640  OG  SER H 213      17.491  22.810  43.686  1.00  0.00           O  
ATOM   1641  C   SER H 213      16.502  20.814  40.696  1.00 14.60           C  
ATOM   1642  O   SER H 213      15.360  20.410  40.488  1.00 13.67           O  
ATOM   1643  N   LEU H 214      17.572  20.181  40.169  1.00 13.96           N  
ATOM   1644  CA  LEU H 214      17.345  18.977  39.416  1.00 11.75           C  
ATOM   1645  CB  LEU H 214      18.304  18.789  38.225  1.00 10.04           C  
ATOM   1646  CG  LEU H 214      18.161  19.863  37.132  1.00  9.02           C  
ATOM   1647  CD1 LEU H 214      18.624  21.241  37.626  1.00  9.32           C  
ATOM   1648  CD2 LEU H 214      18.853  19.429  35.834  1.00 10.95           C  
ATOM   1649  C   LEU H 214      17.585  17.847  40.353  1.00 12.18           C  
ATOM   1650  O   LEU H 214      18.650  17.230  40.359  1.00 12.19           O  
ATOM   1651  N   ASP H 215      16.573  17.575  41.189  1.00 10.93           N  
ATOM   1652  CA  ASP H 215      16.668  16.568  42.196  1.00 11.39           C  
ATOM   1653  CB  ASP H 215      15.656  16.763  43.341  1.00 12.38           C  
ATOM   1654  CG  ASP H 215      14.227  16.747  42.826  1.00  9.12           C  
ATOM   1655  OD1 ASP H 215      14.017  16.624  41.589  1.00 11.11           O  
ATOM   1656  OD2 ASP H 215      13.314  16.872  43.685  1.00 12.33           O1-
ATOM   1657  C   ASP H 215      16.608  15.182  41.664  1.00 12.08           C  
ATOM   1658  O   ASP H 215      17.360  14.329  42.145  1.00 14.18           O  
ATOM   1659  N   TYR H 216      15.760  14.868  40.662  1.00 26.91           N  
ATOM   1660  CA  TYR H 216      15.823  13.447  40.405  1.00 26.47           C  
ATOM   1661  CB  TYR H 216      14.466  12.725  40.527  1.00 26.24           C  
ATOM   1662  CG  TYR H 216      13.886  13.001  41.872  1.00 25.85           C  
ATOM   1663  CD1 TYR H 216      14.240  12.262  42.974  1.00 28.50           C  
ATOM   1664  CD2 TYR H 216      12.981  14.020  42.035  1.00 25.23           C  
ATOM   1665  CE1 TYR H 216      13.698  12.541  44.207  1.00 27.81           C  
ATOM   1666  CE2 TYR H 216      12.435  14.303  43.263  1.00 27.28           C  
ATOM   1667  CZ  TYR H 216      12.794  13.562  44.358  1.00 29.08           C  
ATOM   1668  OH  TYR H 216      12.245  13.842  45.626  1.00 30.54           O  
ATOM   1669  C   TYR H 216      16.271  13.228  38.987  1.00 26.82           C  
ATOM   1670  O   TYR H 216      15.927  13.996  38.093  1.00 27.82           O  
ATOM   1671  N   TRP H 217      17.045  12.144  38.741  1.00 25.56           N  
ATOM   1672  CA  TRP H 217      17.550  11.884  37.415  1.00 26.88           C  
ATOM   1673  CB  TRP H 217      19.078  12.026  37.326  1.00 25.23           C  
ATOM   1674  CG  TRP H 217      19.584  13.437  37.524  1.00 24.56           C  
ATOM   1675  CD2 TRP H 217      20.343  14.168  36.549  1.00 23.64           C  
ATOM   1676  CD1 TRP H 217      19.486  14.242  38.620  1.00 24.81           C  
ATOM   1677  NE1 TRP H 217      20.130  15.435  38.386  1.00 23.36           N  
ATOM   1678  CE2 TRP H 217      20.666  15.402  37.116  1.00 23.01           C  
ATOM   1679  CE3 TRP H 217      20.745  13.841  35.287  1.00 25.27           C  
ATOM   1680  CZ2 TRP H 217      21.402  16.326  36.429  1.00 23.72           C  
ATOM   1681  CZ3 TRP H 217      21.480  14.779  34.596  1.00 24.94           C  
ATOM   1682  CH2 TRP H 217      21.803  15.998  35.153  1.00 23.52           C  
ATOM   1683  C   TRP H 217      17.245  10.466  37.022  1.00 27.76           C  
ATOM   1684  O   TRP H 217      17.060   9.592  37.868  1.00 28.57           O  
ATOM   1685  N   GLY H 218      17.176  10.211  35.699  1.00 27.34           N  
ATOM   1686  CA  GLY H 218      16.952   8.883  35.196  1.00 28.08           C  
ATOM   1687  C   GLY H 218      18.290   8.208  35.151  1.00 27.58           C  
ATOM   1688  O   GLY H 218      19.313   8.833  35.412  1.00 27.10           O  
ATOM   1689  N   GLN H 219      18.308   6.896  34.829  1.00 28.35           N  
ATOM   1690  CA  GLN H 219      19.533   6.147  34.758  1.00 28.87           C  
ATOM   1691  CB  GLN H 219      19.367   4.617  34.656  1.00 29.05           C  
ATOM   1692  CG  GLN H 219      18.751   4.106  33.354  1.00 29.84           C  
ATOM   1693  CD  GLN H 219      17.239   4.165  33.483  1.00 32.00           C  
ATOM   1694  OE1 GLN H 219      16.513   3.869  32.536  1.00 32.08           O  
ATOM   1695  NE2 GLN H 219      16.749   4.552  34.690  1.00 31.74           N  
ATOM   1696  C   GLN H 219      20.330   6.599  33.573  1.00 28.85           C  
ATOM   1697  O   GLN H 219      21.558   6.516  33.573  1.00 28.70           O  
ATOM   1698  N   GLY H 220      19.645   7.050  32.505  1.00 27.99           N  
ATOM   1699  CA  GLY H 220      20.322   7.501  31.324  1.00 28.85           C  
ATOM   1700  C   GLY H 220      20.144   6.472  30.254  1.00 29.31           C  
ATOM   1701  O   GLY H 220      19.967   5.287  30.534  1.00 29.50           O  
ATOM   1702  N   THR H 221      20.163   6.929  28.984  1.00 27.82           N  
ATOM   1703  CA  THR H 221      20.040   6.046  27.862  1.00 27.19           C  
ATOM   1704  CB  THR H 221      18.809   6.288  27.038  1.00 26.70           C  
ATOM   1705  OG1 THR H 221      17.637   6.121  27.823  1.00 24.83           O  
ATOM   1706  CG2 THR H 221      18.805   5.295  25.868  1.00 23.22           C  
ATOM   1707  C   THR H 221      21.208   6.307  26.966  1.00 26.69           C  
ATOM   1708  O   THR H 221      21.467   7.449  26.587  1.00 27.04           O  
ATOM   1709  N   SER H 222      21.931   5.242  26.579  1.00 27.33           N  
ATOM   1710  CA  SER H 222      23.087   5.423  25.751  1.00 27.41           C  
ATOM   1711  CB  SER H 222      24.172   4.358  25.979  1.00 28.56           C  
ATOM   1712  OG  SER H 222      24.621   4.398  27.326  1.00 15.00           O  
ATOM   1713  C   SER H 222      22.653   5.305  24.329  1.00 28.38           C  
ATOM   1714  O   SER H 222      21.917   4.394  23.958  1.00 29.18           O  
ATOM   1715  N   VAL H 223      23.105   6.253  23.487  1.00 29.39           N  
ATOM   1716  CA  VAL H 223      22.759   6.229  22.097  1.00 28.70           C  
ATOM   1717  CB  VAL H 223      22.104   7.508  21.650  1.00 28.28           C  
ATOM   1718  CG1 VAL H 223      21.779   7.420  20.149  1.00 28.68           C  
ATOM   1719  CG2 VAL H 223      20.875   7.759  22.540  1.00 29.48           C  
ATOM   1720  C   VAL H 223      24.034   6.078  21.331  1.00 28.77           C  
ATOM   1721  O   VAL H 223      24.985   6.835  21.532  1.00 28.62           O  
ATOM   1722  N   THR H 224      24.084   5.083  20.423  1.00 30.84           N  
ATOM   1723  CA  THR H 224      25.269   4.869  19.642  1.00 31.38           C  
ATOM   1724  CB  THR H 224      25.831   3.483  19.787  1.00 32.81           C  
ATOM   1725  OG1 THR H 224      26.140   3.213  21.146  1.00 32.30           O  
ATOM   1726  CG2 THR H 224      27.097   3.372  18.920  1.00 29.61           C  
ATOM   1727  C   THR H 224      24.890   5.025  18.206  1.00 32.48           C  
ATOM   1728  O   THR H 224      24.009   4.328  17.708  1.00 30.88           O  
ATOM   1729  N   VAL H 225      25.559   5.951  17.492  1.00 32.96           N  
ATOM   1730  CA  VAL H 225      25.228   6.142  16.113  1.00 33.44           C  
ATOM   1731  CB  VAL H 225      25.040   7.585  15.764  1.00 32.97           C  
ATOM   1732  CG1 VAL H 225      24.757   7.681  14.260  1.00 34.29           C  
ATOM   1733  CG2 VAL H 225      23.932   8.177  16.653  1.00 31.19           C  
ATOM   1734  C   VAL H 225      26.376   5.639  15.295  1.00 33.25           C  
ATOM   1735  O   VAL H 225      27.472   6.196  15.338  1.00 34.15           O  
ATOM   1736  N   SER H 226      26.146   4.556  14.527  1.00 34.30           N  
ATOM   1737  CA  SER H 226      27.178   4.044  13.667  1.00 34.86           C  
ATOM   1738  CB  SER H 226      28.188   3.123  14.372  1.00 34.27           C  
ATOM   1739  OG  SER H 226      28.966   3.868  15.298  1.00 35.20           O  
ATOM   1740  C   SER H 226      26.511   3.236  12.601  1.00 35.30           C  
ATOM   1741  O   SER H 226      25.372   2.803  12.761  1.00 35.74           O  
ATOM   1742  N   SER H 227      27.206   3.010  11.468  1.00 36.07           N  
ATOM   1743  CA  SER H 227      26.587   2.237  10.433  1.00 35.25           C  
ATOM   1744  CB  SER H 227      27.178   2.472   9.029  1.00 34.47           C  
ATOM   1745  OG  SER H 227      28.550   2.112   8.998  1.00 33.25           O  
ATOM   1746  C   SER H 227      26.743   0.767  10.788  1.00 35.32           C  
ATOM   1747  O   SER H 227      27.864   0.224  10.614  1.00 35.99           O  
ATOM   1748  OXT SER H 227      25.732   0.166  11.240  1.00  0.00           O1-
TER    1749      SER H 227 
CONECT  163  672
CONECT  672  163
CONECT  980 1564
CONECT 1564  980
END
