# Supplementary material for: Fully automated antibody structure prediction using BIOVIA tools: Validation study
Source: PLoS One. 2017 May 18;12(5):e0177923. doi: 10.1371/journal.pone.0177923 (PMC5436848; doi:10.1371/journal.pone.0177923)
Supplement: S1 Dataset — Predicted structures using the Top5 framework method, Chothia CDR definition with no canonical filtering and generating 50 models. These were used in the detailed discussion of outliers and for comparison against predictions using canonical filtering. (ZIP) [file pone.0177923.s003.zip › 4CNI_BA_FV_FinalModel.pdb]

REMARK   Accelrys Discovery Studio PDB file
REMARK   Created:  2015-05-08T03:15:14Z
SSBOND   1 CYS L   23    CYS L   88                                     
SSBOND   2 CYS H  129    CYS H  205                                     
ATOM      1  N   ASP L   1      25.296  33.168  26.091  1.00 41.96           N1+
ATOM      2  CA  ASP L   1      25.041  32.204  27.182  1.00 40.37           C  
ATOM      3  CB  ASP L   1      25.269  30.762  26.700  1.00 41.64           C  
ATOM      4  CG  ASP L   1      24.217  30.441  25.651  1.00 42.70           C  
ATOM      5  OD1 ASP L   1      23.427  31.361  25.303  1.00 44.02           O  
ATOM      6  OD2 ASP L   1      24.186  29.273  25.184  1.00 42.07           O1-
ATOM      7  C   ASP L   1      25.977  32.467  28.311  1.00 39.32           C  
ATOM      8  O   ASP L   1      26.858  33.317  28.210  1.00 41.00           O  
ATOM      9  N   ILE L   2      25.806  31.729  29.422  1.00 36.68           N  
ATOM     10  CA  ILE L   2      26.643  31.932  30.564  1.00 35.29           C  
ATOM     11  CB  ILE L   2      25.876  31.934  31.855  1.00 33.69           C  
ATOM     12  CG1 ILE L   2      24.876  33.100  31.865  1.00 33.21           C  
ATOM     13  CG2 ILE L   2      26.879  31.957  33.022  1.00 32.00           C  
ATOM     14  CD1 ILE L   2      23.846  33.019  32.991  1.00 32.79           C  
ATOM     15  C   ILE L   2      27.578  30.774  30.615  1.00 35.10           C  
ATOM     16  O   ILE L   2      27.157  29.619  30.596  1.00 36.79           O  
ATOM     17  N   GLN L   3      28.889  31.062  30.667  1.00 34.32           N  
ATOM     18  CA  GLN L   3      29.838  29.994  30.691  1.00 34.00           C  
ATOM     19  CB  GLN L   3      31.101  30.295  29.871  1.00 36.84           C  
ATOM     20  CG  GLN L   3      30.786  30.434  28.380  1.00 41.10           C  
ATOM     21  CD  GLN L   3      32.064  30.781  27.636  1.00 45.56           C  
ATOM     22  OE1 GLN L   3      33.080  31.123  28.239  1.00 47.14           O  
ATOM     23  NE2 GLN L   3      32.007  30.695  26.282  1.00 46.14           N  
ATOM     24  C   GLN L   3      30.228  29.757  32.111  1.00 32.85           C  
ATOM     25  O   GLN L   3      30.362  30.689  32.902  1.00 32.08           O  
ATOM     26  N   MET L   4      30.391  28.471  32.469  1.00 32.26           N  
ATOM     27  CA  MET L   4      30.757  28.115  33.806  1.00 30.87           C  
ATOM     28  CB  MET L   4      29.802  27.075  34.417  1.00 29.78           C  
ATOM     29  CG  MET L   4      28.347  27.541  34.457  1.00 29.95           C  
ATOM     30  SD  MET L   4      28.055  28.973  35.533  1.00 30.33           S  
ATOM     31  CE  MET L   4      28.312  28.021  37.057  1.00 28.79           C  
ATOM     32  C   MET L   4      32.101  27.470  33.716  1.00 30.53           C  
ATOM     33  O   MET L   4      32.298  26.555  32.917  1.00 31.36           O  
ATOM     34  N   THR L   5      33.072  27.943  34.522  1.00 29.58           N  
ATOM     35  CA  THR L   5      34.384  27.359  34.496  1.00 28.78           C  
ATOM     36  CB  THR L   5      35.478  28.296  34.065  1.00 29.56           C  
ATOM     37  OG1 THR L   5      35.444  29.483  34.842  1.00 30.15           O  
ATOM     38  CG2 THR L   5      35.336  28.610  32.570  1.00 30.43           C  
ATOM     39  C   THR L   5      34.725  26.882  35.867  1.00 29.95           C  
ATOM     40  O   THR L   5      34.678  27.636  36.839  1.00 31.24           O  
ATOM     41  N   GLN L   6      35.106  25.593  35.968  1.00 28.49           N  
ATOM     42  CA  GLN L   6      35.433  25.026  37.241  1.00 27.90           C  
ATOM     43  CB  GLN L   6      34.835  23.626  37.474  1.00 28.40           C  
ATOM     44  CG  GLN L   6      33.309  23.638  37.589  1.00 29.39           C  
ATOM     45  CD  GLN L   6      32.827  22.211  37.816  1.00 30.89           C  
ATOM     46  OE1 GLN L   6      31.989  21.697  37.084  1.00 31.64           O  
ATOM     47  NE2 GLN L   6      33.368  21.555  38.879  1.00 31.36           N  
ATOM     48  C   GLN L   6      36.919  24.913  37.362  1.00 28.97           C  
ATOM     49  O   GLN L   6      37.647  24.919  36.365  1.00 29.10           O  
ATOM     50  N   SER L   7      37.415  24.866  38.613  1.00 28.33           N  
ATOM     51  CA  SER L   7      38.821  24.693  38.834  1.00 29.00           C  
ATOM     52  CB  SER L   7      39.587  26.019  38.981  1.00 30.67           C  
ATOM     53  OG  SER L   7      40.966  25.764  39.199  1.00 31.79           O  
ATOM     54  C   SER L   7      38.964  23.976  40.138  1.00 29.81           C  
ATOM     55  O   SER L   7      38.225  24.253  41.079  1.00 30.73           O  
ATOM     56  N   PRO L   8      39.885  23.053  40.247  1.00 30.10           N  
ATOM     57  CA  PRO L   8      40.721  22.633  39.155  1.00 30.06           C  
ATOM     58  CD  PRO L   8      40.528  22.832  41.531  1.00 29.79           C  
ATOM     59  CB  PRO L   8      42.030  22.144  39.777  1.00 30.91           C  
ATOM     60  CG  PRO L   8      41.665  21.842  41.238  1.00 30.00           C  
ATOM     61  C   PRO L   8      40.014  21.559  38.392  1.00 29.63           C  
ATOM     62  O   PRO L   8      38.936  21.140  38.809  1.00 29.44           O  
ATOM     63  N   SER L   9      40.593  21.125  37.254  1.00 30.03           N  
ATOM     64  CA  SER L   9      40.017  20.078  36.464  1.00 30.43           C  
ATOM     65  CB  SER L   9      40.753  19.873  35.129  1.00 32.74           C  
ATOM     66  OG  SER L   9      40.662  21.045  34.336  1.00 34.99           O  
ATOM     67  C   SER L   9      40.088  18.783  37.216  1.00 29.60           C  
ATOM     68  O   SER L   9      39.111  18.038  37.261  1.00 29.12           O  
ATOM     69  N   SER L  10      41.253  18.472  37.824  1.00 31.18           N  
ATOM     70  CA  SER L  10      41.396  17.231  38.541  1.00 29.67           C  
ATOM     71  CB  SER L  10      42.187  16.159  37.774  1.00 29.96           C  
ATOM     72  OG  SER L  10      41.477  15.760  36.613  1.00 31.24           O  
ATOM     73  C   SER L  10      42.166  17.507  39.794  1.00 29.29           C  
ATOM     74  O   SER L  10      42.930  18.467  39.866  1.00 29.52           O  
ATOM     75  N   LEU L  11      41.979  16.656  40.826  1.00 29.16           N  
ATOM     76  CA  LEU L  11      42.636  16.899  42.078  1.00 29.66           C  
ATOM     77  CB  LEU L  11      41.807  17.895  42.910  1.00 29.02           C  
ATOM     78  CG  LEU L  11      42.304  18.227  44.324  1.00 29.77           C  
ATOM     79  CD1 LEU L  11      43.747  18.753  44.336  1.00 30.30           C  
ATOM     80  CD2 LEU L  11      41.325  19.213  44.987  1.00 28.76           C  
ATOM     81  C   LEU L  11      42.779  15.601  42.826  1.00 30.12           C  
ATOM     82  O   LEU L  11      41.951  14.704  42.691  1.00 30.21           O  
ATOM     83  N   SER L  12      43.864  15.462  43.625  1.00 31.27           N  
ATOM     84  CA  SER L  12      44.062  14.276  44.416  1.00 31.17           C  
ATOM     85  CB  SER L  12      45.345  13.494  44.076  1.00 32.70           C  
ATOM     86  OG  SER L  12      45.262  12.930  42.777  1.00 34.38           O  
ATOM     87  C   SER L  12      44.219  14.708  45.840  1.00 30.15           C  
ATOM     88  O   SER L  12      44.984  15.624  46.137  1.00 30.76           O  
ATOM     89  N   ALA L  13      43.499  14.045  46.769  1.00 29.15           N  
ATOM     90  CA  ALA L  13      43.609  14.413  48.154  1.00 28.66           C  
ATOM     91  CB  ALA L  13      42.517  15.388  48.623  1.00 26.31           C  
ATOM     92  C   ALA L  13      43.482  13.171  48.979  1.00 29.43           C  
ATOM     93  O   ALA L  13      42.941  12.161  48.529  1.00 30.64           O  
ATOM     94  N   SER L  14      44.013  13.215  50.217  1.00 29.55           N  
ATOM     95  CA  SER L  14      43.954  12.080  51.092  1.00 29.50           C  
ATOM     96  CB  SER L  14      45.164  11.961  52.038  1.00 30.50           C  
ATOM     97  OG  SER L  14      45.300  13.133  52.822  1.00 32.15           O  
ATOM     98  C   SER L  14      42.694  12.135  51.895  1.00 27.94           C  
ATOM     99  O   SER L  14      41.986  13.140  51.915  1.00 28.08           O  
ATOM    100  N   VAL L  15      42.385  11.019  52.580  1.00 25.78           N  
ATOM    101  CA  VAL L  15      41.177  10.924  53.343  1.00 26.04           C  
ATOM    102  CB  VAL L  15      40.927   9.541  53.868  1.00 26.27           C  
ATOM    103  CG1 VAL L  15      39.668   9.569  54.749  1.00 24.38           C  
ATOM    104  CG2 VAL L  15      40.849   8.571  52.677  1.00 25.78           C  
ATOM    105  C   VAL L  15      41.276  11.837  54.522  1.00 27.71           C  
ATOM    106  O   VAL L  15      42.292  11.871  55.214  1.00 29.59           O  
ATOM    107  N   GLY L  16      40.194  12.601  54.775  1.00 28.77           N  
ATOM    108  CA  GLY L  16      40.141  13.475  55.910  1.00 29.48           C  
ATOM    109  C   GLY L  16      40.583  14.854  55.530  1.00 31.15           C  
ATOM    110  O   GLY L  16      40.521  15.768  56.352  1.00 32.20           O  
ATOM    111  N   ASP L  17      41.035  15.054  54.279  1.00 30.60           N  
ATOM    112  CA  ASP L  17      41.490  16.361  53.894  1.00 31.59           C  
ATOM    113  CB  ASP L  17      42.366  16.376  52.627  1.00 32.41           C  
ATOM    114  CG  ASP L  17      43.756  15.880  52.994  1.00 34.99           C  
ATOM    115  OD1 ASP L  17      44.080  15.897  54.212  1.00 35.66           O  
ATOM    116  OD2 ASP L  17      44.512  15.484  52.067  1.00 36.76           O1-
ATOM    117  C   ASP L  17      40.311  17.233  53.616  1.00 31.88           C  
ATOM    118  O   ASP L  17      39.179  16.767  53.500  1.00 30.59           O  
ATOM    119  N   ARG L  18      40.566  18.554  53.529  1.00 32.81           N  
ATOM    120  CA  ARG L  18      39.528  19.482  53.207  1.00 31.82           C  
ATOM    121  CB  ARG L  18      39.611  20.785  54.016  1.00 32.07           C  
ATOM    122  CG  ARG L  18      38.395  21.694  53.840  1.00 31.91           C  
ATOM    123  CD  ARG L  18      38.497  22.982  54.655  1.00 34.26           C  
ATOM    124  NE  ARG L  18      37.204  23.707  54.522  1.00 36.35           N  
ATOM    125  CZ  ARG L  18      36.629  24.246  55.635  1.00 38.54           C  
ATOM    126  NH1 ARG L  18      37.239  24.104  56.847  1.00 38.50           N1+
ATOM    127  NH2 ARG L  18      35.445  24.918  55.540  1.00 38.93           N  
ATOM    128  C   ARG L  18      39.736  19.829  51.769  1.00 31.88           C  
ATOM    129  O   ARG L  18      40.790  20.341  51.395  1.00 33.15           O  
ATOM    130  N   VAL L  19      38.730  19.547  50.919  1.00 32.83           N  
ATOM    131  CA  VAL L  19      38.894  19.785  49.515  1.00 33.07           C  
ATOM    132  CB  VAL L  19      38.527  18.593  48.679  1.00 32.50           C  
ATOM    133  CG1 VAL L  19      38.697  18.946  47.194  1.00 32.54           C  
ATOM    134  CG2 VAL L  19      39.375  17.394  49.131  1.00 31.84           C  
ATOM    135  C   VAL L  19      37.986  20.904  49.118  1.00 32.50           C  
ATOM    136  O   VAL L  19      36.826  20.954  49.522  1.00 33.25           O  
ATOM    137  N   THR L  20      38.504  21.850  48.308  1.00 30.70           N  
ATOM    138  CA  THR L  20      37.671  22.941  47.901  1.00 31.94           C  
ATOM    139  CB  THR L  20      38.134  24.255  48.473  1.00 33.21           C  
ATOM    140  OG1 THR L  20      37.101  25.222  48.403  1.00 35.40           O  
ATOM    141  CG2 THR L  20      39.367  24.743  47.703  1.00 32.13           C  
ATOM    142  C   THR L  20      37.688  22.989  46.398  1.00 31.55           C  
ATOM    143  O   THR L  20      38.743  22.897  45.774  1.00 33.13           O  
ATOM    144  N   ILE L  21      36.495  23.112  45.777  1.00 30.66           N  
ATOM    145  CA  ILE L  21      36.392  23.163  44.343  1.00 30.40           C  
ATOM    146  CB  ILE L  21      35.532  22.072  43.775  1.00 30.39           C  
ATOM    147  CG1 ILE L  21      36.163  20.700  44.072  1.00 31.05           C  
ATOM    148  CG2 ILE L  21      35.322  22.344  42.277  1.00 31.26           C  
ATOM    149  CD1 ILE L  21      35.239  19.521  43.779  1.00 31.36           C  
ATOM    150  C   ILE L  21      35.770  24.481  44.000  1.00 30.20           C  
ATOM    151  O   ILE L  21      34.851  24.935  44.679  1.00 30.05           O  
ATOM    152  N   THR L  22      36.263  25.133  42.927  1.00 29.98           N  
ATOM    153  CA  THR L  22      35.799  26.457  42.625  1.00 29.97           C  
ATOM    154  CB  THR L  22      36.920  27.425  42.406  1.00 29.83           C  
ATOM    155  OG1 THR L  22      36.472  28.756  42.605  1.00 32.49           O  
ATOM    156  CG2 THR L  22      37.406  27.264  40.955  1.00 31.84           C  
ATOM    157  C   THR L  22      35.012  26.433  41.345  1.00 29.69           C  
ATOM    158  O   THR L  22      35.259  25.617  40.461  1.00 29.20           O  
ATOM    159  N   CYS L  23      34.012  27.337  41.238  1.00 30.49           N  
ATOM    160  CA  CYS L  23      33.213  27.448  40.046  1.00 31.52           C  
ATOM    161  CB  CYS L  23      31.821  26.772  40.193  1.00 33.55           C  
ATOM    162  SG  CYS L  23      30.755  26.864  38.716  1.00 36.80           S  
ATOM    163  C   CYS L  23      33.041  28.921  39.774  1.00 31.43           C  
ATOM    164  O   CYS L  23      32.647  29.679  40.658  1.00 31.22           O  
ATOM    165  N   GLN L  24      33.353  29.362  38.532  1.00 32.33           N  
ATOM    166  CA  GLN L  24      33.278  30.762  38.200  1.00 32.28           C  
ATOM    167  CB  GLN L  24      34.623  31.333  37.718  1.00 34.40           C  
ATOM    168  CG  GLN L  24      35.734  31.288  38.770  1.00 37.21           C  
ATOM    169  CD  GLN L  24      37.043  31.646  38.078  1.00 39.27           C  
ATOM    170  OE1 GLN L  24      37.526  30.909  37.220  1.00  0.00           O  
ATOM    171  NE2 GLN L  24      37.635  32.810  38.458  1.00  0.00           N  
ATOM    172  C   GLN L  24      32.322  30.932  37.058  1.00 31.73           C  
ATOM    173  O   GLN L  24      32.304  30.132  36.126  1.00 32.99           O  
ATOM    174  N   ALA L  25      31.511  32.012  37.097  1.00 30.07           N  
ATOM    175  CA  ALA L  25      30.541  32.258  36.067  1.00 29.19           C  
ATOM    176  CB  ALA L  25      29.133  32.559  36.611  1.00 27.20           C  
ATOM    177  C   ALA L  25      30.992  33.456  35.291  1.00 30.25           C  
ATOM    178  O   ALA L  25      31.621  34.360  35.834  1.00 31.07           O  
ATOM    179  N   SER L  26      30.669  33.498  33.986  1.00 37.82           N  
ATOM    180  CA  SER L  26      31.047  34.589  33.129  1.00 40.26           C  
ATOM    181  CB  SER L  26      30.670  34.342  31.659  1.00 42.91           C  
ATOM    182  OG  SER L  26      31.364  33.214  31.152  1.00 43.18           O  
ATOM    183  C   SER L  26      30.323  35.834  33.539  1.00 42.81           C  
ATOM    184  O   SER L  26      30.823  36.940  33.327  1.00 45.40           O  
ATOM    185  N   GLN L  27      29.111  35.684  34.114  1.00 40.98           N  
ATOM    186  CA  GLN L  27      28.302  36.815  34.474  1.00 43.42           C  
ATOM    187  CB  GLN L  27      27.138  36.997  33.494  1.00 45.73           C  
ATOM    188  CG  GLN L  27      27.628  37.202  32.062  1.00 53.34           C  
ATOM    189  CD  GLN L  27      26.408  37.313  31.167  1.00 64.97           C  
ATOM    190  OE1 GLN L  27      26.107  38.386  30.650  1.00 64.69           O  
ATOM    191  NE2 GLN L  27      25.679  36.178  30.985  1.00 63.26           N  
ATOM    192  C   GLN L  27      27.729  36.559  35.840  1.00 44.23           C  
ATOM    193  O   GLN L  27      27.717  35.425  36.311  1.00 42.71           O  
ATOM    194  N   ASP L  28      27.243  37.626  36.515  1.00 42.21           N  
ATOM    195  CA  ASP L  28      26.699  37.545  37.849  1.00 43.99           C  
ATOM    196  CB  ASP L  28      26.336  38.945  38.390  1.00 46.84           C  
ATOM    197  CG  ASP L  28      25.967  38.864  39.860  1.00 60.93           C  
ATOM    198  OD1 ASP L  28      25.957  37.730  40.406  1.00 62.51           O  
ATOM    199  OD2 ASP L  28      25.682  39.934  40.459  1.00 62.11           O1-
ATOM    200  C   ASP L  28      25.451  36.705  37.826  1.00 43.02           C  
ATOM    201  O   ASP L  28      24.509  37.008  37.096  1.00 42.07           O  
ATOM    202  N   ILE L  29      25.413  35.604  38.618  1.00 39.73           N  
ATOM    203  CA  ILE L  29      24.235  34.779  38.617  1.00 38.02           C  
ATOM    204  CB  ILE L  29      24.532  33.374  38.180  1.00 36.74           C  
ATOM    205  CG1 ILE L  29      25.534  32.724  39.148  1.00 35.92           C  
ATOM    206  CG2 ILE L  29      25.018  33.416  36.720  1.00 38.35           C  
ATOM    207  CD1 ILE L  29      25.703  31.223  38.934  1.00 36.97           C  
ATOM    208  C   ILE L  29      23.624  34.707  39.989  1.00 39.82           C  
ATOM    209  O   ILE L  29      22.953  33.730  40.318  1.00 38.01           O  
ATOM    210  N   GLY L  30      23.783  35.761  40.813  1.00 40.37           N  
ATOM    211  CA  GLY L  30      23.160  35.753  42.108  1.00 41.06           C  
ATOM    212  C   GLY L  30      23.585  34.534  42.862  1.00 38.99           C  
ATOM    213  O   GLY L  30      24.764  34.180  42.889  1.00 39.61           O  
ATOM    214  N   ILE L  31      22.618  33.875  43.533  1.00 36.94           N  
ATOM    215  CA  ILE L  31      22.951  32.701  44.280  1.00 36.78           C  
ATOM    216  CB  ILE L  31      22.379  32.787  45.665  1.00 38.48           C  
ATOM    217  CG1 ILE L  31      22.989  31.733  46.598  1.00 48.46           C  
ATOM    218  CG2 ILE L  31      20.850  32.731  45.533  1.00 51.43           C  
ATOM    219  CD1 ILE L  31      24.415  32.076  47.027  1.00 43.26           C  
ATOM    220  C   ILE L  31      22.320  31.515  43.609  1.00 36.39           C  
ATOM    221  O   ILE L  31      22.048  30.507  44.260  1.00 36.45           O  
ATOM    222  N   SER L  32      22.142  31.554  42.271  1.00 34.29           N  
ATOM    223  CA  SER L  32      21.480  30.438  41.652  1.00 32.38           C  
ATOM    224  CB  SER L  32      20.594  30.835  40.457  1.00 33.50           C  
ATOM    225  OG  SER L  32      19.524  31.659  40.893  1.00  0.00           O  
ATOM    226  C   SER L  32      22.529  29.511  41.127  1.00 32.81           C  
ATOM    227  O   SER L  32      22.828  29.514  39.933  1.00 32.44           O  
ATOM    228  N   LEU L  33      23.083  28.657  42.010  1.00 27.00           N  
ATOM    229  CA  LEU L  33      24.124  27.754  41.582  1.00 28.59           C  
ATOM    230  CB  LEU L  33      25.528  28.169  42.049  1.00 29.26           C  
ATOM    231  CG  LEU L  33      26.637  27.214  41.571  1.00 32.07           C  
ATOM    232  CD1 LEU L  33      26.924  27.386  40.071  1.00 32.08           C  
ATOM    233  CD2 LEU L  33      27.889  27.317  42.450  1.00 32.23           C  
ATOM    234  C   LEU L  33      23.843  26.431  42.248  1.00 29.22           C  
ATOM    235  O   LEU L  33      23.459  26.399  43.416  1.00 28.87           O  
ATOM    236  N   SER L  34      24.028  25.300  41.531  1.00 28.99           N  
ATOM    237  CA  SER L  34      23.767  24.006  42.112  1.00 28.22           C  
ATOM    238  CB  SER L  34      22.614  23.274  41.405  1.00 28.94           C  
ATOM    239  OG  SER L  34      21.437  24.068  41.449  1.00  0.00           O  
ATOM    240  C   SER L  34      24.996  23.159  41.928  1.00 28.53           C  
ATOM    241  O   SER L  34      25.772  23.387  41.001  1.00 29.23           O  
ATOM    242  N   TRP L  35      25.212  22.163  42.821  1.00 27.98           N  
ATOM    243  CA  TRP L  35      26.359  21.290  42.724  1.00 26.79           C  
ATOM    244  CB  TRP L  35      27.311  21.383  43.930  1.00 26.24           C  
ATOM    245  CG  TRP L  35      28.039  22.702  44.033  1.00 25.16           C  
ATOM    246  CD2 TRP L  35      29.299  22.982  43.400  1.00 24.85           C  
ATOM    247  CD1 TRP L  35      27.682  23.836  44.700  1.00 25.36           C  
ATOM    248  NE1 TRP L  35      28.640  24.806  44.524  1.00 24.84           N  
ATOM    249  CE2 TRP L  35      29.639  24.293  43.723  1.00 24.45           C  
ATOM    250  CE3 TRP L  35      30.102  22.210  42.611  1.00 25.75           C  
ATOM    251  CZ2 TRP L  35      30.797  24.856  43.264  1.00 25.27           C  
ATOM    252  CZ3 TRP L  35      31.269  22.780  42.148  1.00 25.62           C  
ATOM    253  CH2 TRP L  35      31.609  24.078  42.469  1.00 25.03           C  
ATOM    254  C   TRP L  35      25.881  19.868  42.648  1.00 27.54           C  
ATOM    255  O   TRP L  35      24.965  19.464  43.366  1.00 26.28           O  
ATOM    256  N   TYR L  36      26.517  19.064  41.765  1.00 27.57           N  
ATOM    257  CA  TYR L  36      26.130  17.688  41.579  1.00 26.76           C  
ATOM    258  CB  TYR L  36      25.582  17.364  40.176  1.00 26.49           C  
ATOM    259  CG  TYR L  36      24.346  18.146  39.887  1.00 26.54           C  
ATOM    260  CD1 TYR L  36      24.425  19.377  39.287  1.00 26.20           C  
ATOM    261  CD2 TYR L  36      23.104  17.653  40.199  1.00 26.28           C  
ATOM    262  CE1 TYR L  36      23.290  20.103  39.007  1.00 26.52           C  
ATOM    263  CE2 TYR L  36      21.965  18.373  39.922  1.00 26.97           C  
ATOM    264  CZ  TYR L  36      22.055  19.603  39.325  1.00 27.23           C  
ATOM    265  OH  TYR L  36      20.889  20.344  39.040  1.00 27.64           O  
ATOM    266  C   TYR L  36      27.338  16.809  41.709  1.00 27.87           C  
ATOM    267  O   TYR L  36      28.462  17.230  41.444  1.00 29.59           O  
ATOM    268  N   GLN L  37      27.112  15.549  42.138  1.00 27.13           N  
ATOM    269  CA  GLN L  37      28.173  14.581  42.232  1.00 26.27           C  
ATOM    270  CB  GLN L  37      28.347  13.977  43.639  1.00 26.22           C  
ATOM    271  CG  GLN L  37      29.476  12.945  43.736  1.00 26.68           C  
ATOM    272  CD  GLN L  37      29.390  12.263  45.094  1.00 27.38           C  
ATOM    273  OE1 GLN L  37      28.420  11.568  45.394  1.00 28.34           O  
ATOM    274  NE2 GLN L  37      30.433  12.459  45.944  1.00 25.78           N  
ATOM    275  C   GLN L  37      27.821  13.443  41.328  1.00 26.24           C  
ATOM    276  O   GLN L  37      26.704  12.930  41.368  1.00 27.85           O  
ATOM    277  N   GLN L  38      28.768  13.019  40.466  1.00 26.00           N  
ATOM    278  CA  GLN L  38      28.471  11.906  39.611  1.00 27.78           C  
ATOM    279  CB  GLN L  38      28.403  12.256  38.113  1.00 26.86           C  
ATOM    280  CG  GLN L  38      28.053  11.051  37.235  1.00 27.22           C  
ATOM    281  CD  GLN L  38      28.008  11.487  35.775  1.00 27.31           C  
ATOM    282  OE1 GLN L  38      28.869  12.229  35.302  1.00 28.06           O  
ATOM    283  NE2 GLN L  38      26.973  11.007  35.036  1.00 26.97           N  
ATOM    284  C   GLN L  38      29.534  10.863  39.767  1.00 29.50           C  
ATOM    285  O   GLN L  38      30.727  11.139  39.656  1.00 30.49           O  
ATOM    286  N   LYS L  39      29.098   9.617  40.037  1.00 29.98           N  
ATOM    287  CA  LYS L  39      29.967   8.482  40.158  1.00 32.46           C  
ATOM    288  CB  LYS L  39      29.440   7.455  41.175  1.00 32.05           C  
ATOM    289  CG  LYS L  39      29.388   8.015  42.601  1.00 31.93           C  
ATOM    290  CD  LYS L  39      28.498   7.214  43.554  1.00 33.26           C  
ATOM    291  CE  LYS L  39      28.401   7.806  44.964  1.00 34.92           C  
ATOM    292  NZ  LYS L  39      29.561   7.384  45.779  1.00 35.38           N1+
ATOM    293  C   LYS L  39      30.006   7.848  38.796  1.00 34.15           C  
ATOM    294  O   LYS L  39      29.120   8.086  37.978  1.00 35.62           O  
ATOM    295  N   PRO L  40      31.000   7.049  38.513  1.00 35.94           N  
ATOM    296  CA  PRO L  40      31.124   6.492  37.192  1.00 36.56           C  
ATOM    297  CD  PRO L  40      32.283   7.155  39.186  1.00 35.68           C  
ATOM    298  CB  PRO L  40      32.495   5.817  37.159  1.00 36.70           C  
ATOM    299  CG  PRO L  40      33.319   6.635  38.174  1.00 36.18           C  
ATOM    300  C   PRO L  40      29.987   5.609  36.785  1.00 36.62           C  
ATOM    301  O   PRO L  40      29.637   4.697  37.533  1.00 37.09           O  
ATOM    302  N   GLY L  41      29.418   5.865  35.588  1.00 35.96           N  
ATOM    303  CA  GLY L  41      28.368   5.061  35.029  1.00 36.35           C  
ATOM    304  C   GLY L  41      27.094   5.276  35.785  1.00 36.19           C  
ATOM    305  O   GLY L  41      26.193   4.439  35.724  1.00 36.33           O  
ATOM    306  N   LYS L  42      26.976   6.401  36.517  1.00 34.87           N  
ATOM    307  CA  LYS L  42      25.787   6.627  37.293  1.00 33.51           C  
ATOM    308  CB  LYS L  42      26.039   6.645  38.812  1.00 35.28           C  
ATOM    309  CG  LYS L  42      26.532   5.328  39.413  1.00 37.07           C  
ATOM    310  CD  LYS L  42      25.524   4.183  39.351  1.00 38.42           C  
ATOM    311  CE  LYS L  42      26.062   2.886  39.958  1.00 40.43           C  
ATOM    312  NZ  LYS L  42      24.985   1.877  40.040  1.00 40.06           N1+
ATOM    313  C   LYS L  42      25.285   7.999  36.980  1.00 30.68           C  
ATOM    314  O   LYS L  42      26.011   8.825  36.429  1.00 29.69           O  
ATOM    315  N   ALA L  43      24.008   8.262  37.324  1.00 29.12           N  
ATOM    316  CA  ALA L  43      23.398   9.551  37.152  1.00 28.82           C  
ATOM    317  CB  ALA L  43      21.867   9.522  37.300  1.00 29.26           C  
ATOM    318  C   ALA L  43      23.934  10.460  38.222  1.00 27.64           C  
ATOM    319  O   ALA L  43      24.398  10.005  39.267  1.00 29.80           O  
ATOM    320  N   PRO L  44      23.895  11.744  37.973  1.00 25.84           N  
ATOM    321  CA  PRO L  44      24.382  12.701  38.936  1.00 25.07           C  
ATOM    322  CD  PRO L  44      23.991  12.237  36.609  1.00 25.82           C  
ATOM    323  CB  PRO L  44      24.537  14.013  38.171  1.00 24.89           C  
ATOM    324  CG  PRO L  44      24.743  13.572  36.711  1.00 25.69           C  
ATOM    325  C   PRO L  44      23.426  12.823  40.082  1.00 24.42           C  
ATOM    326  O   PRO L  44      22.251  12.500  39.914  1.00 25.97           O  
ATOM    327  N   LYS L  45      23.907  13.265  41.263  1.00 26.44           N  
ATOM    328  CA  LYS L  45      23.012  13.451  42.369  1.00 27.49           C  
ATOM    329  CB  LYS L  45      23.249  12.504  43.559  1.00 28.79           C  
ATOM    330  CG  LYS L  45      24.464  12.826  44.423  1.00 31.80           C  
ATOM    331  CD  LYS L  45      24.407  12.105  45.772  1.00 32.93           C  
ATOM    332  CE  LYS L  45      25.434  12.601  46.790  1.00 43.35           C  
ATOM    333  NZ  LYS L  45      25.114  12.057  48.130  1.00 44.50           N1+
ATOM    334  C   LYS L  45      23.173  14.872  42.837  1.00 27.16           C  
ATOM    335  O   LYS L  45      24.257  15.442  42.755  1.00 28.33           O  
ATOM    336  N   LEU L  46      22.087  15.488  43.344  1.00 26.62           N  
ATOM    337  CA  LEU L  46      22.145  16.880  43.720  1.00 25.57           C  
ATOM    338  CB  LEU L  46      20.764  17.561  43.634  1.00 25.03           C  
ATOM    339  CG  LEU L  46      20.753  19.049  44.028  1.00 26.14           C  
ATOM    340  CD1 LEU L  46      21.617  19.891  43.077  1.00 26.21           C  
ATOM    341  CD2 LEU L  46      19.311  19.578  44.146  1.00 24.71           C  
ATOM    342  C   LEU L  46      22.631  17.007  45.136  1.00 25.63           C  
ATOM    343  O   LEU L  46      21.994  16.505  46.058  1.00 25.86           O  
ATOM    344  N   LEU L  47      23.855  17.567  45.323  1.00 26.13           N  
ATOM    345  CA  LEU L  47      24.424  17.840  46.619  1.00 25.46           C  
ATOM    346  CB  LEU L  47      25.951  17.982  46.556  1.00 23.70           C  
ATOM    347  CG  LEU L  47      26.665  16.720  46.049  1.00 24.02           C  
ATOM    348  CD1 LEU L  47      28.186  16.919  46.018  1.00 24.54           C  
ATOM    349  CD2 LEU L  47      26.249  15.486  46.859  1.00 21.06           C  
ATOM    350  C   LEU L  47      23.931  19.121  47.232  1.00 27.04           C  
ATOM    351  O   LEU L  47      23.408  19.145  48.345  1.00 28.13           O  
ATOM    352  N   ILE L  48      24.082  20.234  46.481  1.00 26.31           N  
ATOM    353  CA  ILE L  48      23.811  21.551  46.985  1.00 25.57           C  
ATOM    354  CB  ILE L  48      25.061  22.375  47.141  1.00 25.80           C  
ATOM    355  CG1 ILE L  48      25.958  21.835  48.265  1.00 26.62           C  
ATOM    356  CG2 ILE L  48      24.642  23.839  47.340  1.00 25.71           C  
ATOM    357  CD1 ILE L  48      25.349  22.016  49.649  1.00 28.35           C  
ATOM    358  C   ILE L  48      22.993  22.286  45.981  1.00 26.22           C  
ATOM    359  O   ILE L  48      23.180  22.127  44.775  1.00 26.66           O  
ATOM    360  N   TYR L  49      22.048  23.113  46.467  1.00 25.23           N  
ATOM    361  CA  TYR L  49      21.274  23.921  45.577  1.00 25.52           C  
ATOM    362  CB  TYR L  49      19.876  23.355  45.268  1.00 26.12           C  
ATOM    363  CG  TYR L  49      19.064  23.262  46.512  1.00 25.46           C  
ATOM    364  CD1 TYR L  49      19.095  22.135  47.301  1.00 27.36           C  
ATOM    365  CD2 TYR L  49      18.261  24.309  46.891  1.00 24.93           C  
ATOM    366  CE1 TYR L  49      18.336  22.056  48.444  1.00 27.71           C  
ATOM    367  CE2 TYR L  49      17.500  24.237  48.031  1.00 25.66           C  
ATOM    368  CZ  TYR L  49      17.538  23.110  48.813  1.00 26.92           C  
ATOM    369  OH  TYR L  49      16.755  23.037  49.986  1.00 26.84           O  
ATOM    370  C   TYR L  49      21.164  25.280  46.194  1.00 26.59           C  
ATOM    371  O   TYR L  49      21.388  25.440  47.392  1.00 26.96           O  
ATOM    372  N   ASN L  50      20.809  26.310  45.394  1.00 10.22           N  
ATOM    373  CA  ASN L  50      20.695  27.666  45.879  1.00 13.93           C  
ATOM    374  CB  ASN L  50      19.675  27.852  47.021  1.00 12.75           C  
ATOM    375  CG  ASN L  50      18.265  27.889  46.448  1.00 17.17           C  
ATOM    376  OD1 ASN L  50      18.034  28.416  45.361  1.00 16.96           O  
ATOM    377  ND2 ASN L  50      17.286  27.324  47.205  1.00 16.19           N  
ATOM    378  C   ASN L  50      22.021  28.120  46.409  1.00 13.78           C  
ATOM    379  O   ASN L  50      22.088  29.003  47.264  1.00 11.61           O  
ATOM    380  N   ALA L  51      23.108  27.505  45.911  1.00 11.46           N  
ATOM    381  CA  ALA L  51      24.471  27.852  46.209  1.00 14.77           C  
ATOM    382  CB  ALA L  51      24.770  29.343  45.985  1.00 15.50           C  
ATOM    383  C   ALA L  51      24.850  27.500  47.619  1.00 14.44           C  
ATOM    384  O   ALA L  51      26.019  27.204  47.865  1.00 13.69           O  
ATOM    385  N   ASN L  52      23.889  27.419  48.571  1.00 14.49           N  
ATOM    386  CA  ASN L  52      24.337  27.222  49.928  1.00 15.57           C  
ATOM    387  CB  ASN L  52      24.121  28.479  50.794  1.00 14.79           C  
ATOM    388  CG  ASN L  52      24.771  29.672  50.111  1.00 20.63           C  
ATOM    389  OD1 ASN L  52      24.093  30.635  49.753  1.00  0.00           O  
ATOM    390  ND2 ASN L  52      26.115  29.613  49.926  1.00  0.00           N  
ATOM    391  C   ASN L  52      23.515  26.171  50.627  1.00 15.79           C  
ATOM    392  O   ASN L  52      23.855  25.767  51.742  1.00 14.77           O  
ATOM    393  N   ASN L  53      22.431  25.678  49.999  1.00 27.00           N  
ATOM    394  CA  ASN L  53      21.524  24.809  50.701  1.00 27.80           C  
ATOM    395  CB  ASN L  53      20.056  24.972  50.270  1.00 29.53           C  
ATOM    396  CG  ASN L  53      19.564  26.318  50.774  1.00 38.43           C  
ATOM    397  OD1 ASN L  53      19.070  27.143  50.006  1.00 52.72           O  
ATOM    398  ND2 ASN L  53      19.697  26.547  52.106  1.00 51.28           N  
ATOM    399  C   ASN L  53      21.883  23.372  50.471  1.00 28.33           C  
ATOM    400  O   ASN L  53      22.076  22.939  49.338  1.00 29.24           O  
ATOM    401  N   LEU L  54      21.983  22.593  51.570  1.00 28.88           N  
ATOM    402  CA  LEU L  54      22.263  21.186  51.460  1.00 28.20           C  
ATOM    403  CB  LEU L  54      22.768  20.530  52.756  1.00 27.65           C  
ATOM    404  CG  LEU L  54      24.247  20.779  53.088  1.00 28.53           C  
ATOM    405  CD1 LEU L  54      24.600  20.164  54.446  1.00 29.45           C  
ATOM    406  CD2 LEU L  54      25.171  20.234  51.987  1.00 27.86           C  
ATOM    407  C   LEU L  54      21.006  20.466  51.100  1.00 29.36           C  
ATOM    408  O   LEU L  54      19.935  20.746  51.638  1.00 31.00           O  
ATOM    409  N   ALA L  55      21.128  19.494  50.176  1.00 28.68           N  
ATOM    410  CA  ALA L  55      20.007  18.707  49.754  1.00 28.13           C  
ATOM    411  CB  ALA L  55      20.251  17.955  48.435  1.00 28.33           C  
ATOM    412  C   ALA L  55      19.718  17.703  50.826  1.00 28.92           C  
ATOM    413  O   ALA L  55      20.579  17.361  51.636  1.00 28.25           O  
ATOM    414  N   ASP L  56      18.465  17.210  50.857  1.00 30.05           N  
ATOM    415  CA  ASP L  56      18.062  16.285  51.874  1.00 30.55           C  
ATOM    416  CB  ASP L  56      16.563  15.938  51.812  1.00 32.62           C  
ATOM    417  CG  ASP L  56      15.754  17.193  52.111  1.00  0.00           C  
ATOM    418  OD1 ASP L  56      16.231  18.036  52.916  1.00  0.00           O  
ATOM    419  OD2 ASP L  56      14.641  17.323  51.534  1.00  0.00           O1-
ATOM    420  C   ASP L  56      18.814  15.002  51.691  1.00 30.25           C  
ATOM    421  O   ASP L  56      18.958  14.497  50.580  1.00 31.82           O  
ATOM    422  N   GLY L  57      19.332  14.443  52.800  1.00 30.27           N  
ATOM    423  CA  GLY L  57      19.976  13.160  52.756  1.00 29.25           C  
ATOM    424  C   GLY L  57      21.429  13.297  52.415  1.00 28.82           C  
ATOM    425  O   GLY L  57      22.152  12.303  52.401  1.00 30.27           O  
ATOM    426  N   VAL L  58      21.907  14.524  52.131  1.00 26.81           N  
ATOM    427  CA  VAL L  58      23.294  14.669  51.787  1.00 26.72           C  
ATOM    428  CB  VAL L  58      23.572  15.857  50.911  1.00 25.82           C  
ATOM    429  CG1 VAL L  58      25.083  15.917  50.627  1.00 25.39           C  
ATOM    430  CG2 VAL L  58      22.698  15.760  49.650  1.00 23.99           C  
ATOM    431  C   VAL L  58      24.060  14.862  53.059  1.00 28.50           C  
ATOM    432  O   VAL L  58      23.615  15.565  53.963  1.00 29.50           O  
ATOM    433  N   PRO L  59      25.221  14.265  53.145  1.00 29.53           N  
ATOM    434  CA  PRO L  59      26.026  14.336  54.336  1.00 29.16           C  
ATOM    435  CD  PRO L  59      25.598  13.159  52.287  1.00 29.27           C  
ATOM    436  CB  PRO L  59      27.131  13.290  54.162  1.00 29.68           C  
ATOM    437  CG  PRO L  59      27.058  12.884  52.675  1.00 29.78           C  
ATOM    438  C   PRO L  59      26.507  15.733  54.588  1.00 29.19           C  
ATOM    439  O   PRO L  59      26.793  16.454  53.635  1.00 28.65           O  
ATOM    440  N   SER L  60      26.631  16.103  55.879  1.00 29.84           N  
ATOM    441  CA  SER L  60      26.942  17.431  56.333  1.00 29.57           C  
ATOM    442  CB  SER L  60      26.835  17.568  57.863  1.00 30.53           C  
ATOM    443  OG  SER L  60      27.780  16.721  58.497  1.00 31.99           O  
ATOM    444  C   SER L  60      28.325  17.845  55.937  1.00 28.70           C  
ATOM    445  O   SER L  60      28.655  19.028  55.996  1.00 28.99           O  
ATOM    446  N   ARG L  61      29.176  16.894  55.521  1.00 28.39           N  
ATOM    447  CA  ARG L  61      30.527  17.219  55.165  1.00 28.20           C  
ATOM    448  CB  ARG L  61      31.446  15.995  54.982  1.00 28.03           C  
ATOM    449  CG  ARG L  61      31.014  14.947  53.957  1.00 28.13           C  
ATOM    450  CD  ARG L  61      32.020  13.791  53.898  1.00 29.19           C  
ATOM    451  NE  ARG L  61      31.554  12.788  52.901  1.00 29.24           N  
ATOM    452  CZ  ARG L  61      30.823  11.709  53.309  1.00 30.97           C  
ATOM    453  NH1 ARG L  61      30.448  11.589  54.615  1.00 33.83           N1+
ATOM    454  NH2 ARG L  61      30.482  10.742  52.409  1.00 31.48           N  
ATOM    455  C   ARG L  61      30.552  18.105  53.954  1.00 28.43           C  
ATOM    456  O   ARG L  61      31.549  18.785  53.714  1.00 30.85           O  
ATOM    457  N   PHE L  62      29.483  18.077  53.126  1.00 27.93           N  
ATOM    458  CA  PHE L  62      29.431  18.912  51.955  1.00 26.93           C  
ATOM    459  CB  PHE L  62      28.557  18.328  50.831  1.00 25.45           C  
ATOM    460  CG  PHE L  62      29.172  17.054  50.356  1.00 24.89           C  
ATOM    461  CD1 PHE L  62      30.227  17.068  49.476  1.00 25.77           C  
ATOM    462  CD2 PHE L  62      28.687  15.839  50.784  1.00 25.77           C  
ATOM    463  CE1 PHE L  62      30.789  15.893  49.031  1.00 25.61           C  
ATOM    464  CE2 PHE L  62      29.244  14.661  50.343  1.00 26.07           C  
ATOM    465  CZ  PHE L  62      30.302  14.686  49.468  1.00 25.07           C  
ATOM    466  C   PHE L  62      28.830  20.243  52.312  1.00 27.90           C  
ATOM    467  O   PHE L  62      27.845  20.321  53.044  1.00 29.56           O  
ATOM    468  N   SER L  63      29.426  21.340  51.792  1.00 27.26           N  
ATOM    469  CA  SER L  63      28.912  22.659  52.040  1.00 28.66           C  
ATOM    470  CB  SER L  63      29.572  23.356  53.242  1.00 30.43           C  
ATOM    471  OG  SER L  63      30.962  23.515  53.008  1.00 34.23           O  
ATOM    472  C   SER L  63      29.185  23.495  50.825  1.00 28.86           C  
ATOM    473  O   SER L  63      30.072  23.179  50.032  1.00 28.85           O  
ATOM    474  N   GLY L  64      28.420  24.594  50.643  1.00 28.51           N  
ATOM    475  CA  GLY L  64      28.626  25.427  49.491  1.00 29.27           C  
ATOM    476  C   GLY L  64      28.565  26.862  49.920  1.00 30.69           C  
ATOM    477  O   GLY L  64      27.940  27.190  50.927  1.00 30.92           O  
ATOM    478  N   SER L  65      29.221  27.757  49.146  1.00 31.18           N  
ATOM    479  CA  SER L  65      29.240  29.158  49.471  1.00 32.36           C  
ATOM    480  CB  SER L  65      30.363  29.532  50.451  1.00 34.27           C  
ATOM    481  OG  SER L  65      31.628  29.255  49.867  1.00 37.12           O  
ATOM    482  C   SER L  65      29.479  29.946  48.212  1.00 32.41           C  
ATOM    483  O   SER L  65      29.736  29.380  47.150  1.00 32.20           O  
ATOM    484  N   GLY L  66      29.399  31.295  48.308  1.00 33.04           N  
ATOM    485  CA  GLY L  66      29.666  32.142  47.174  1.00 34.80           C  
ATOM    486  C   GLY L  66      28.408  32.778  46.668  1.00 36.07           C  
ATOM    487  O   GLY L  66      27.300  32.343  46.974  1.00 35.25           O  
ATOM    488  N   SER L  67      28.573  33.872  45.891  1.00 37.03           N  
ATOM    489  CA  SER L  67      27.483  34.572  45.271  1.00 36.95           C  
ATOM    490  CB  SER L  67      26.785  35.573  46.207  1.00 36.98           C  
ATOM    491  OG  SER L  67      27.696  36.590  46.597  1.00 38.89           O  
ATOM    492  C   SER L  67      28.073  35.352  44.140  1.00 35.98           C  
ATOM    493  O   SER L  67      29.284  35.553  44.076  1.00 35.82           O  
ATOM    494  N   GLY L  68      27.231  35.825  43.204  1.00 35.37           N  
ATOM    495  CA  GLY L  68      27.766  36.587  42.116  1.00 34.60           C  
ATOM    496  C   GLY L  68      28.480  35.667  41.171  1.00 34.03           C  
ATOM    497  O   GLY L  68      27.878  34.758  40.610  1.00 33.34           O  
ATOM    498  N   THR L  69      29.756  35.989  40.870  1.00 33.31           N  
ATOM    499  CA  THR L  69      30.590  35.231  39.972  1.00 32.72           C  
ATOM    500  CB  THR L  69      31.688  36.054  39.363  1.00 32.08           C  
ATOM    501  OG1 THR L  69      32.546  36.557  40.376  1.00 31.94           O  
ATOM    502  CG2 THR L  69      31.059  37.211  38.572  1.00 31.15           C  
ATOM    503  C   THR L  69      31.253  34.014  40.564  1.00 34.28           C  
ATOM    504  O   THR L  69      31.459  33.032  39.851  1.00 35.21           O  
ATOM    505  N   ASP L  70      31.653  34.050  41.856  1.00 33.46           N  
ATOM    506  CA  ASP L  70      32.472  32.981  42.371  1.00 33.60           C  
ATOM    507  CB  ASP L  70      33.738  33.499  43.075  1.00 35.49           C  
ATOM    508  CG  ASP L  70      34.584  34.207  42.028  1.00 38.18           C  
ATOM    509  OD1 ASP L  70      34.745  33.639  40.915  1.00 45.28           O  
ATOM    510  OD2 ASP L  70      35.064  35.335  42.317  1.00 47.49           O1-
ATOM    511  C   ASP L  70      31.731  32.145  43.370  1.00 33.12           C  
ATOM    512  O   ASP L  70      31.072  32.666  44.267  1.00 33.42           O  
ATOM    513  N   PHE L  71      31.850  30.803  43.239  1.00 31.78           N  
ATOM    514  CA  PHE L  71      31.183  29.908  44.143  1.00 31.38           C  
ATOM    515  CB  PHE L  71      29.944  29.222  43.538  1.00 30.53           C  
ATOM    516  CG  PHE L  71      28.940  30.281  43.223  1.00 31.42           C  
ATOM    517  CD1 PHE L  71      28.961  30.914  42.002  1.00 30.84           C  
ATOM    518  CD2 PHE L  71      27.984  30.650  44.141  1.00 30.98           C  
ATOM    519  CE1 PHE L  71      28.042  31.890  41.700  1.00 31.53           C  
ATOM    520  CE2 PHE L  71      27.061  31.626  43.844  1.00 30.99           C  
ATOM    521  CZ  PHE L  71      27.089  32.251  42.622  1.00 31.28           C  
ATOM    522  C   PHE L  71      32.152  28.827  44.515  1.00 31.21           C  
ATOM    523  O   PHE L  71      33.137  28.606  43.811  1.00 31.92           O  
ATOM    524  N   THR L  72      31.913  28.137  45.655  1.00 31.25           N  
ATOM    525  CA  THR L  72      32.840  27.118  46.054  1.00 30.29           C  
ATOM    526  CB  THR L  72      33.872  27.618  47.024  1.00 30.71           C  
ATOM    527  OG1 THR L  72      34.616  28.682  46.445  1.00 29.07           O  
ATOM    528  CG2 THR L  72      34.810  26.458  47.396  1.00 27.15           C  
ATOM    529  C   THR L  72      32.128  25.972  46.709  1.00 29.28           C  
ATOM    530  O   THR L  72      31.141  26.144  47.421  1.00 28.34           O  
ATOM    531  N   LEU L  73      32.641  24.744  46.467  1.00 28.80           N  
ATOM    532  CA  LEU L  73      32.135  23.556  47.093  1.00 28.36           C  
ATOM    533  CB  LEU L  73      31.839  22.414  46.109  1.00 28.01           C  
ATOM    534  CG  LEU L  73      31.301  21.139  46.785  1.00 27.39           C  
ATOM    535  CD1 LEU L  73      29.919  21.366  47.414  1.00 27.52           C  
ATOM    536  CD2 LEU L  73      31.321  19.947  45.823  1.00 26.49           C  
ATOM    537  C   LEU L  73      33.217  23.076  48.010  1.00 29.16           C  
ATOM    538  O   LEU L  73      34.375  22.990  47.613  1.00 30.56           O  
ATOM    539  N   THR L  74      32.867  22.762  49.274  1.00 29.36           N  
ATOM    540  CA  THR L  74      33.894  22.330  50.179  1.00 29.36           C  
ATOM    541  CB  THR L  74      34.157  23.300  51.296  1.00 30.58           C  
ATOM    542  OG1 THR L  74      34.552  24.561  50.776  1.00 32.85           O  
ATOM    543  CG2 THR L  74      35.268  22.728  52.190  1.00 29.53           C  
ATOM    544  C   THR L  74      33.507  21.027  50.797  1.00 29.25           C  
ATOM    545  O   THR L  74      32.371  20.829  51.226  1.00 30.73           O  
ATOM    546  N   ILE L  75      34.470  20.087  50.852  1.00 28.41           N  
ATOM    547  CA  ILE L  75      34.238  18.819  51.478  1.00 27.22           C  
ATOM    548  CB  ILE L  75      34.668  17.667  50.618  1.00 26.54           C  
ATOM    549  CG1 ILE L  75      33.958  17.728  49.254  1.00 26.95           C  
ATOM    550  CG2 ILE L  75      34.374  16.369  51.385  1.00 26.56           C  
ATOM    551  CD1 ILE L  75      34.550  16.780  48.212  1.00 25.74           C  
ATOM    552  C   ILE L  75      35.098  18.835  52.707  1.00 27.76           C  
ATOM    553  O   ILE L  75      36.325  18.871  52.616  1.00 28.31           O  
ATOM    554  N   SER L  76      34.461  18.816  53.895  1.00 28.71           N  
ATOM    555  CA  SER L  76      35.156  18.949  55.147  1.00 29.57           C  
ATOM    556  CB  SER L  76      34.211  18.942  56.361  1.00 29.54           C  
ATOM    557  OG  SER L  76      33.309  20.035  56.299  1.00 29.94           O  
ATOM    558  C   SER L  76      36.115  17.823  55.357  1.00 30.06           C  
ATOM    559  O   SER L  76      37.300  18.061  55.581  1.00 32.01           O  
ATOM    560  N   SER L  77      35.626  16.566  55.322  1.00 29.59           N  
ATOM    561  CA  SER L  77      36.505  15.448  55.524  1.00 30.14           C  
ATOM    562  CB  SER L  77      36.198  14.626  56.789  1.00 28.38           C  
ATOM    563  OG  SER L  77      36.458  15.388  57.957  1.00 28.64           O  
ATOM    564  C   SER L  77      36.284  14.523  54.378  1.00 29.58           C  
ATOM    565  O   SER L  77      35.238  13.886  54.271  1.00 30.52           O  
ATOM    566  N   LEU L  78      37.301  14.385  53.515  1.00 28.14           N  
ATOM    567  CA  LEU L  78      37.163  13.588  52.335  1.00 27.65           C  
ATOM    568  CB  LEU L  78      38.371  13.755  51.394  1.00 27.36           C  
ATOM    569  CG  LEU L  78      38.227  13.073  50.024  1.00 26.90           C  
ATOM    570  CD1 LEU L  78      37.101  13.718  49.201  1.00 25.79           C  
ATOM    571  CD2 LEU L  78      39.566  13.054  49.272  1.00 26.13           C  
ATOM    572  C   LEU L  78      37.063  12.147  52.737  1.00 28.05           C  
ATOM    573  O   LEU L  78      37.783  11.682  53.620  1.00 28.74           O  
ATOM    574  N   GLN L  79      36.146  11.403  52.085  1.00 27.71           N  
ATOM    575  CA  GLN L  79      35.951  10.007  52.372  1.00 28.13           C  
ATOM    576  CB  GLN L  79      34.494   9.666  52.733  1.00 28.34           C  
ATOM    577  CG  GLN L  79      33.955  10.409  53.960  1.00 29.52           C  
ATOM    578  CD  GLN L  79      34.455   9.732  55.228  1.00 30.88           C  
ATOM    579  OE1 GLN L  79      35.068  10.368  56.083  1.00 32.63           O  
ATOM    580  NE2 GLN L  79      34.169   8.410  55.366  1.00 31.12           N  
ATOM    581  C   GLN L  79      36.269   9.259  51.112  1.00 27.63           C  
ATOM    582  O   GLN L  79      36.296   9.839  50.027  1.00 28.35           O  
ATOM    583  N   PRO L  80      36.526   7.983  51.220  1.00 28.26           N  
ATOM    584  CA  PRO L  80      36.860   7.197  50.060  1.00 28.24           C  
ATOM    585  CD  PRO L  80      37.103   7.432  52.435  1.00 29.04           C  
ATOM    586  CB  PRO L  80      37.317   5.844  50.600  1.00 29.40           C  
ATOM    587  CG  PRO L  80      37.892   6.189  51.988  1.00 29.52           C  
ATOM    588  C   PRO L  80      35.755   7.116  49.049  1.00 28.38           C  
ATOM    589  O   PRO L  80      36.051   6.968  47.865  1.00 29.52           O  
ATOM    590  N   GLU L  81      34.485   7.177  49.491  1.00 28.61           N  
ATOM    591  CA  GLU L  81      33.348   7.110  48.614  1.00 28.10           C  
ATOM    592  CB  GLU L  81      32.004   6.791  49.302  1.00 30.25           C  
ATOM    593  CG  GLU L  81      31.604   7.728  50.439  1.00 32.61           C  
ATOM    594  CD  GLU L  81      32.031   7.065  51.741  1.00 31.15           C  
ATOM    595  OE1 GLU L  81      33.153   6.497  51.774  1.00 31.36           O  
ATOM    596  OE2 GLU L  81      31.235   7.106  52.719  1.00 31.26           O1-
ATOM    597  C   GLU L  81      33.204   8.379  47.833  1.00 27.91           C  
ATOM    598  O   GLU L  81      32.521   8.405  46.812  1.00 29.78           O  
ATOM    599  N   ASP L  82      33.814   9.472  48.322  1.00 27.86           N  
ATOM    600  CA  ASP L  82      33.721  10.795  47.767  1.00 28.05           C  
ATOM    601  CB  ASP L  82      34.384  11.856  48.661  1.00 28.65           C  
ATOM    602  CG  ASP L  82      33.478  12.006  49.877  1.00 29.81           C  
ATOM    603  OD1 ASP L  82      32.312  11.536  49.796  1.00 30.92           O  
ATOM    604  OD2 ASP L  82      33.930  12.591  50.897  1.00 31.03           O1-
ATOM    605  C   ASP L  82      34.316  10.866  46.392  1.00 28.46           C  
ATOM    606  O   ASP L  82      34.103  11.848  45.684  1.00 30.48           O  
ATOM    607  N   PHE L  83      35.141   9.880  46.001  1.00 27.38           N  
ATOM    608  CA  PHE L  83      35.690   9.868  44.672  1.00 28.26           C  
ATOM    609  CB  PHE L  83      36.417   8.540  44.394  1.00 31.04           C  
ATOM    610  CG  PHE L  83      36.800   8.424  42.960  1.00 32.93           C  
ATOM    611  CD1 PHE L  83      37.979   8.951  42.486  1.00 33.35           C  
ATOM    612  CD2 PHE L  83      35.971   7.762  42.085  1.00 35.06           C  
ATOM    613  CE1 PHE L  83      38.316   8.825  41.158  1.00 34.41           C  
ATOM    614  CE2 PHE L  83      36.302   7.634  40.758  1.00 36.51           C  
ATOM    615  CZ  PHE L  83      37.479   8.167  40.290  1.00 35.72           C  
ATOM    616  C   PHE L  83      34.555  10.007  43.699  1.00 29.26           C  
ATOM    617  O   PHE L  83      33.586   9.252  43.754  1.00 30.87           O  
ATOM    618  N   ALA L  84      34.650  11.000  42.784  1.00 28.52           N  
ATOM    619  CA  ALA L  84      33.609  11.222  41.816  1.00 27.38           C  
ATOM    620  CB  ALA L  84      32.226  11.444  42.451  1.00 26.05           C  
ATOM    621  C   ALA L  84      33.955  12.463  41.051  1.00 28.43           C  
ATOM    622  O   ALA L  84      34.979  13.098  41.299  1.00 31.27           O  
ATOM    623  N   THR L  85      33.117  12.822  40.058  1.00 26.81           N  
ATOM    624  CA  THR L  85      33.341  14.050  39.359  1.00 27.01           C  
ATOM    625  CB  THR L  85      33.196  13.954  37.869  1.00 26.83           C  
ATOM    626  OG1 THR L  85      33.765  15.101  37.258  1.00 36.59           O  
ATOM    627  CG2 THR L  85      31.704  13.858  37.514  1.00 33.19           C  
ATOM    628  C   THR L  85      32.297  14.989  39.877  1.00 27.69           C  
ATOM    629  O   THR L  85      31.156  14.589  40.105  1.00 29.02           O  
ATOM    630  N   TYR L  86      32.660  16.267  40.104  1.00 27.46           N  
ATOM    631  CA  TYR L  86      31.713  17.191  40.660  1.00 27.21           C  
ATOM    632  CB  TYR L  86      32.217  17.907  41.927  1.00 27.59           C  
ATOM    633  CG  TYR L  86      32.336  16.902  43.024  1.00 27.80           C  
ATOM    634  CD1 TYR L  86      33.467  16.129  43.158  1.00 28.92           C  
ATOM    635  CD2 TYR L  86      31.313  16.736  43.927  1.00 27.71           C  
ATOM    636  CE1 TYR L  86      33.572  15.205  44.171  1.00 28.84           C  
ATOM    637  CE2 TYR L  86      31.412  15.814  44.942  1.00 27.74           C  
ATOM    638  CZ  TYR L  86      32.542  15.044  45.066  1.00 28.31           C  
ATOM    639  OH  TYR L  86      32.644  14.098  46.107  1.00 27.71           O  
ATOM    640  C   TYR L  86      31.416  18.245  39.638  1.00 27.61           C  
ATOM    641  O   TYR L  86      32.322  18.753  38.978  1.00 27.66           O  
ATOM    642  N   TYR L  87      30.118  18.592  39.481  1.00 27.06           N  
ATOM    643  CA  TYR L  87      29.737  19.570  38.498  1.00 26.51           C  
ATOM    644  CB  TYR L  87      28.771  19.066  37.404  1.00 25.64           C  
ATOM    645  CG  TYR L  87      29.376  18.006  36.549  1.00 25.32           C  
ATOM    646  CD1 TYR L  87      30.157  18.335  35.466  1.00 26.18           C  
ATOM    647  CD2 TYR L  87      29.152  16.677  36.819  1.00 25.73           C  
ATOM    648  CE1 TYR L  87      30.711  17.361  34.670  1.00 26.94           C  
ATOM    649  CE2 TYR L  87      29.702  15.697  36.027  1.00 25.49           C  
ATOM    650  CZ  TYR L  87      30.481  16.037  34.948  1.00 26.30           C  
ATOM    651  OH  TYR L  87      31.045  15.031  34.136  1.00 27.40           O  
ATOM    652  C   TYR L  87      28.959  20.669  39.164  1.00 27.50           C  
ATOM    653  O   TYR L  87      28.199  20.437  40.105  1.00 27.95           O  
ATOM    654  N   CYS L  88      29.149  21.912  38.672  1.00 28.22           N  
ATOM    655  CA  CYS L  88      28.383  23.038  39.129  1.00 28.56           C  
ATOM    656  CB  CYS L  88      29.221  24.290  39.511  1.00 30.01           C  
ATOM    657  SG  CYS L  88      30.308  24.932  38.194  1.00 34.72           S  
ATOM    658  C   CYS L  88      27.444  23.394  38.009  1.00 29.20           C  
ATOM    659  O   CYS L  88      27.659  23.015  36.864  1.00 28.96           O  
ATOM    660  N   LEU L  89      26.337  24.091  38.334  1.00 29.07           N  
ATOM    661  CA  LEU L  89      25.372  24.430  37.323  1.00 28.61           C  
ATOM    662  CB  LEU L  89      24.229  23.395  37.267  1.00 29.31           C  
ATOM    663  CG  LEU L  89      23.131  23.653  36.217  1.00 32.03           C  
ATOM    664  CD1 LEU L  89      23.630  23.376  34.793  1.00  0.00           C  
ATOM    665  CD2 LEU L  89      21.847  22.879  36.559  1.00  0.00           C  
ATOM    666  C   LEU L  89      24.735  25.738  37.702  1.00 29.32           C  
ATOM    667  O   LEU L  89      24.519  26.018  38.877  1.00 30.74           O  
ATOM    668  N   GLN L  90      24.412  26.584  36.693  1.00 29.30           N  
ATOM    669  CA  GLN L  90      23.744  27.829  36.968  1.00 27.20           C  
ATOM    670  CB  GLN L  90      24.365  29.043  36.248  1.00 26.02           C  
ATOM    671  CG  GLN L  90      24.355  28.968  34.717  1.00 26.70           C  
ATOM    672  CD  GLN L  90      22.983  29.321  34.158  1.00 33.22           C  
ATOM    673  OE1 GLN L  90      22.130  29.870  34.852  1.00 34.62           O  
ATOM    674  NE2 GLN L  90      22.769  28.993  32.855  1.00 25.64           N  
ATOM    675  C   GLN L  90      22.317  27.703  36.529  1.00 27.10           C  
ATOM    676  O   GLN L  90      22.031  27.118  35.485  1.00 28.29           O  
ATOM    677  N   HIS L  91      21.384  28.115  37.395  1.00 22.18           N  
ATOM    678  CA  HIS L  91      20.025  27.942  37.002  1.00 24.70           C  
ATOM    679  ND1 HIS L  91      18.560  27.812  40.184  1.00 25.36           N  
ATOM    680  CG  HIS L  91      19.474  27.187  39.368  1.00 27.14           C  
ATOM    681  CB  HIS L  91      19.279  26.941  37.903  1.00 24.39           C  
ATOM    682  NE2 HIS L  91      20.290  27.275  41.471  1.00 26.52           N  
ATOM    683  CD2 HIS L  91      20.525  26.865  40.174  1.00 27.71           C  
ATOM    684  CE1 HIS L  91      19.096  27.840  41.429  1.00 26.72           C  
ATOM    685  C   HIS L  91      19.356  29.267  37.069  1.00 26.61           C  
ATOM    686  O   HIS L  91      18.156  29.361  37.323  1.00 25.29           O  
ATOM    687  N   ASN L  92      20.140  30.334  36.839  1.00 25.79           N  
ATOM    688  CA  ASN L  92      19.588  31.650  36.824  1.00 28.13           C  
ATOM    689  CB  ASN L  92      20.654  32.749  36.693  1.00 31.20           C  
ATOM    690  CG  ASN L  92      19.931  34.086  36.726  1.00 39.98           C  
ATOM    691  OD1 ASN L  92      19.297  34.493  35.756  1.00 37.52           O  
ATOM    692  ND2 ASN L  92      20.020  34.790  37.885  1.00 43.88           N  
ATOM    693  C   ASN L  92      18.705  31.766  35.628  1.00 27.75           C  
ATOM    694  O   ASN L  92      17.572  32.237  35.729  1.00 31.01           O  
ATOM    695  N   SER L  93      19.202  31.317  34.456  1.00 28.55           N  
ATOM    696  CA  SER L  93      18.424  31.459  33.262  1.00 29.35           C  
ATOM    697  CB  SER L  93      18.601  32.835  32.608  1.00 30.84           C  
ATOM    698  OG  SER L  93      17.807  32.919  31.437  1.00 21.06           O  
ATOM    699  C   SER L  93      18.860  30.434  32.260  1.00 29.91           C  
ATOM    700  O   SER L  93      19.967  29.905  32.338  1.00 28.14           O  
ATOM    701  N   ALA L  94      17.971  30.114  31.294  1.00 27.71           N  
ATOM    702  CA  ALA L  94      18.298  29.164  30.270  1.00 28.26           C  
ATOM    703  CB  ALA L  94      17.065  28.520  29.610  1.00 29.30           C  
ATOM    704  C   ALA L  94      19.076  29.880  29.211  1.00 27.64           C  
ATOM    705  O   ALA L  94      18.935  31.089  29.040  1.00 29.93           O  
ATOM    706  N   PRO L  95      19.896  29.172  28.480  1.00 26.97           N  
ATOM    707  CA  PRO L  95      20.110  27.762  28.632  1.00 27.84           C  
ATOM    708  CD  PRO L  95      20.799  29.775  27.514  1.00 30.07           C  
ATOM    709  CB  PRO L  95      21.001  27.360  27.461  1.00 28.79           C  
ATOM    710  CG  PRO L  95      21.784  28.649  27.151  1.00 31.96           C  
ATOM    711  C   PRO L  95      20.797  27.506  29.930  1.00 27.68           C  
ATOM    712  O   PRO L  95      21.609  28.328  30.351  1.00 26.34           O  
ATOM    713  N   TYR L  96      20.510  26.360  30.568  1.00 26.00           N  
ATOM    714  CA  TYR L  96      21.152  26.063  31.812  1.00 24.27           C  
ATOM    715  CB  TYR L  96      20.405  25.029  32.661  1.00 25.59           C  
ATOM    716  CG  TYR L  96      19.042  25.583  32.898  1.00 23.53           C  
ATOM    717  CD1 TYR L  96      18.809  26.487  33.908  1.00 27.07           C  
ATOM    718  CD2 TYR L  96      17.997  25.211  32.086  1.00 27.57           C  
ATOM    719  CE1 TYR L  96      17.547  26.993  34.114  1.00 27.20           C  
ATOM    720  CE2 TYR L  96      16.733  25.711  32.287  1.00 38.80           C  
ATOM    721  CZ  TYR L  96      16.508  26.602  33.304  1.00 37.08           C  
ATOM    722  OH  TYR L  96      15.210  27.115  33.508  1.00 49.42           O  
ATOM    723  C   TYR L  96      22.484  25.501  31.452  1.00 26.74           C  
ATOM    724  O   TYR L  96      22.589  24.666  30.556  1.00 26.27           O  
ATOM    725  N   THR L  97      23.549  25.961  32.134  1.00 28.18           N  
ATOM    726  CA  THR L  97      24.841  25.512  31.701  1.00 28.31           C  
ATOM    727  CB  THR L  97      25.686  26.655  31.223  1.00 29.19           C  
ATOM    728  OG1 THR L  97      24.957  27.469  30.322  1.00 28.99           O  
ATOM    729  CG2 THR L  97      26.872  26.070  30.459  1.00 27.77           C  
ATOM    730  C   THR L  97      25.559  24.924  32.884  1.00 29.35           C  
ATOM    731  O   THR L  97      25.359  25.357  34.017  1.00 29.41           O  
ATOM    732  N   PHE L  98      26.435  23.923  32.631  1.00 29.58           N  
ATOM    733  CA  PHE L  98      27.182  23.245  33.660  1.00 27.72           C  
ATOM    734  CB  PHE L  98      27.094  21.706  33.595  1.00 27.53           C  
ATOM    735  CG  PHE L  98      25.714  21.204  33.853  1.00 26.42           C  
ATOM    736  CD1 PHE L  98      24.769  21.200  32.854  1.00 28.03           C  
ATOM    737  CD2 PHE L  98      25.374  20.702  35.090  1.00 25.33           C  
ATOM    738  CE1 PHE L  98      23.501  20.722  33.090  1.00 28.46           C  
ATOM    739  CE2 PHE L  98      24.108  20.223  35.331  1.00 25.60           C  
ATOM    740  CZ  PHE L  98      23.168  20.233  34.331  1.00 26.85           C  
ATOM    741  C   PHE L  98      28.637  23.515  33.429  1.00 27.78           C  
ATOM    742  O   PHE L  98      29.049  23.902  32.338  1.00 27.25           O  
ATOM    743  N   GLY L  99      29.456  23.325  34.484  1.00 28.69           N  
ATOM    744  CA  GLY L  99      30.878  23.460  34.361  1.00 28.84           C  
ATOM    745  C   GLY L  99      31.368  22.186  33.744  1.00 30.10           C  
ATOM    746  O   GLY L  99      30.598  21.243  33.570  1.00 31.11           O  
ATOM    747  N   GLN L 100      32.668  22.141  33.382  1.00 31.55           N  
ATOM    748  CA  GLN L 100      33.276  20.997  32.755  1.00 32.69           C  
ATOM    749  CB  GLN L 100      34.675  21.248  32.161  1.00 35.65           C  
ATOM    750  CG  GLN L 100      35.760  21.537  33.192  1.00 38.95           C  
ATOM    751  CD  GLN L 100      35.556  22.956  33.681  1.00 41.61           C  
ATOM    752  OE1 GLN L 100      34.812  23.732  33.087  1.00 42.39           O  
ATOM    753  NE2 GLN L 100      36.242  23.305  34.799  1.00 41.40           N  
ATOM    754  C   GLN L 100      33.388  19.854  33.722  1.00 31.17           C  
ATOM    755  O   GLN L 100      33.355  18.695  33.312  1.00 30.39           O  
ATOM    756  N   GLY L 101      33.573  20.135  35.027  1.00 29.36           N  
ATOM    757  CA  GLY L 101      33.649  19.063  35.985  1.00 28.63           C  
ATOM    758  C   GLY L 101      35.007  19.002  36.621  1.00 29.80           C  
ATOM    759  O   GLY L 101      36.022  19.352  36.020  1.00 30.52           O  
ATOM    760  N   THR L 102      35.036  18.560  37.899  1.00 29.75           N  
ATOM    761  CA  THR L 102      36.264  18.414  38.629  1.00 29.71           C  
ATOM    762  CB  THR L 102      36.355  19.342  39.808  1.00 29.67           C  
ATOM    763  OG1 THR L 102      36.226  20.689  39.376  1.00 30.01           O  
ATOM    764  CG2 THR L 102      37.717  19.148  40.498  1.00 27.33           C  
ATOM    765  C   THR L 102      36.305  17.007  39.145  1.00 30.62           C  
ATOM    766  O   THR L 102      35.436  16.591  39.911  1.00 30.45           O  
ATOM    767  N   LYS L 103      37.336  16.236  38.746  1.00 31.79           N  
ATOM    768  CA  LYS L 103      37.427  14.861  39.151  1.00 32.97           C  
ATOM    769  CB  LYS L 103      38.062  13.953  38.082  1.00 35.23           C  
ATOM    770  CG  LYS L 103      37.188  13.772  36.839  1.00 38.32           C  
ATOM    771  CD  LYS L 103      37.935  13.189  35.639  1.00 39.44           C  
ATOM    772  CE  LYS L 103      37.054  13.013  34.401  1.00 41.38           C  
ATOM    773  NZ  LYS L 103      37.877  12.583  33.250  1.00 42.87           N1+
ATOM    774  C   LYS L 103      38.275  14.773  40.380  1.00 32.18           C  
ATOM    775  O   LYS L 103      39.424  15.211  40.401  1.00 33.50           O  
ATOM    776  N   LEU L 104      37.714  14.184  41.452  1.00 30.92           N  
ATOM    777  CA  LEU L 104      38.464  14.065  42.666  1.00 30.12           C  
ATOM    778  CB  LEU L 104      37.640  14.395  43.927  1.00 28.79           C  
ATOM    779  CG  LEU L 104      38.411  14.342  45.267  1.00  0.00           C  
ATOM    780  CD1 LEU L 104      38.784  12.911  45.688  1.00  0.00           C  
ATOM    781  CD2 LEU L 104      39.620  15.288  45.245  1.00  0.00           C  
ATOM    782  C   LEU L 104      38.942  12.653  42.762  1.00 30.75           C  
ATOM    783  O   LEU L 104      38.191  11.703  42.545  1.00 31.17           O  
ATOM    784  N   GLU L 105      40.239  12.495  43.079  1.00 32.39           N  
ATOM    785  CA  GLU L 105      40.827  11.197  43.218  1.00 33.76           C  
ATOM    786  CB  GLU L 105      42.030  10.987  42.288  1.00 36.36           C  
ATOM    787  CG  GLU L 105      42.505   9.539  42.220  1.00 41.43           C  
ATOM    788  CD  GLU L 105      43.778   9.509  41.390  1.00 44.63           C  
ATOM    789  OE1 GLU L 105      44.622  10.425  41.573  1.00 47.30           O  
ATOM    790  OE2 GLU L 105      43.921   8.573  40.559  1.00 46.86           O1-
ATOM    791  C   GLU L 105      41.324  11.111  44.625  1.00 33.63           C  
ATOM    792  O   GLU L 105      41.720  12.118  45.209  1.00 33.53           O  
ATOM    793  N   ILE L 106      41.325   9.901  45.216  1.00 32.44           N  
ATOM    794  CA  ILE L 106      41.731   9.803  46.586  1.00 31.62           C  
ATOM    795  CB  ILE L 106      40.834   8.910  47.387  1.00 32.51           C  
ATOM    796  CG1 ILE L 106      39.429   9.534  47.396  1.00 32.86           C  
ATOM    797  CG2 ILE L 106      41.443   8.714  48.787  1.00 30.72           C  
ATOM    798  CD1 ILE L 106      38.324   8.597  47.862  1.00 32.25           C  
ATOM    799  C   ILE L 106      43.129   9.292  46.647  1.00 30.46           C  
ATOM    800  O   ILE L 106      43.458   8.240  46.100  1.00 29.21           O  
ATOM    801  N   LYS L 107      43.998  10.071  47.320  1.00 30.92           N  
ATOM    802  CA  LYS L 107      45.376   9.724  47.473  1.00 31.80           C  
ATOM    803  CB  LYS L 107      46.195  10.835  48.157  1.00 33.05           C  
ATOM    804  CG  LYS L 107      47.704  10.589  48.171  1.00 34.15           C  
ATOM    805  CD  LYS L 107      48.503  11.715  48.839  1.00 36.43           C  
ATOM    806  CE  LYS L 107      48.180  13.118  48.322  1.00 37.96           C  
ATOM    807  NZ  LYS L 107      48.746  13.306  46.968  1.00 37.83           N1+
ATOM    808  C   LYS L 107      45.412   8.509  48.389  1.00 31.46           C  
ATOM    809  O   LYS L 107      44.981   8.646  49.567  1.00 31.22           O  
ATOM    810  OXT LYS L 107      45.873   7.433  47.924  1.00  0.00           O1-
TER     811      LYS L 107 
ATOM    812  N   GLU H 108       9.211   4.402  45.826  1.00 47.04           N1+
ATOM    813  CA  GLU H 108       9.922   5.696  45.891  1.00 46.03           C  
ATOM    814  CB  GLU H 108      11.393   5.502  46.311  1.00 48.37           C  
ATOM    815  CG  GLU H 108      12.271   4.813  45.260  1.00 51.56           C  
ATOM    816  CD  GLU H 108      11.964   3.324  45.233  1.00 53.87           C  
ATOM    817  OE1 GLU H 108      11.362   2.818  46.217  1.00 54.15           O  
ATOM    818  OE2 GLU H 108      12.340   2.668  44.224  1.00 56.11           O1-
ATOM    819  C   GLU H 108       9.891   6.340  44.543  1.00 42.72           C  
ATOM    820  O   GLU H 108       9.417   5.749  43.574  1.00 41.88           O  
ATOM    821  N   VAL H 109      10.396   7.582  44.451  1.00 38.98           N  
ATOM    822  CA  VAL H 109      10.391   8.288  43.204  1.00 36.29           C  
ATOM    823  CB  VAL H 109      10.857   9.704  43.366  1.00 34.19           C  
ATOM    824  CG1 VAL H 109      10.926  10.377  41.986  1.00 33.93           C  
ATOM    825  CG2 VAL H 109       9.926  10.402  44.372  1.00 32.18           C  
ATOM    826  C   VAL H 109      11.351   7.593  42.294  1.00 35.61           C  
ATOM    827  O   VAL H 109      12.461   7.254  42.704  1.00 35.97           O  
ATOM    828  N   GLN H 110      10.942   7.333  41.032  1.00 34.92           N  
ATOM    829  CA  GLN H 110      11.861   6.695  40.130  1.00 35.20           C  
ATOM    830  CB  GLN H 110      11.818   5.156  40.166  1.00 36.67           C  
ATOM    831  CG  GLN H 110      10.492   4.552  39.696  1.00 38.98           C  
ATOM    832  CD  GLN H 110      10.664   3.041  39.621  1.00 41.17           C  
ATOM    833  OE1 GLN H 110      11.587   2.540  38.980  1.00 43.21           O  
ATOM    834  NE2 GLN H 110       9.755   2.290  40.296  1.00 41.06           N  
ATOM    835  C   GLN H 110      11.551   7.103  38.721  1.00 33.92           C  
ATOM    836  O   GLN H 110      10.397   7.320  38.354  1.00 33.39           O  
ATOM    837  N   LEU H 111      12.609   7.235  37.897  1.00 32.86           N  
ATOM    838  CA  LEU H 111      12.455   7.546  36.500  1.00 31.89           C  
ATOM    839  CB  LEU H 111      13.033   8.917  36.108  1.00 31.88           C  
ATOM    840  CG  LEU H 111      12.270  10.108  36.717  1.00 32.06           C  
ATOM    841  CD1 LEU H 111      12.889  11.446  36.294  1.00 31.55           C  
ATOM    842  CD2 LEU H 111      10.771  10.044  36.387  1.00 31.44           C  
ATOM    843  C   LEU H 111      13.203   6.500  35.734  1.00 30.18           C  
ATOM    844  O   LEU H 111      14.378   6.245  36.003  1.00 31.03           O  
ATOM    845  N   VAL H 112      12.540   5.850  34.749  1.00 30.72           N  
ATOM    846  CA  VAL H 112      13.220   4.818  34.013  1.00 30.97           C  
ATOM    847  CB  VAL H 112      12.542   3.483  34.127  1.00 30.87           C  
ATOM    848  CG1 VAL H 112      13.339   2.452  33.309  1.00 25.80           C  
ATOM    849  CG2 VAL H 112      12.382   3.132  35.613  1.00 25.76           C  
ATOM    850  C   VAL H 112      13.212   5.185  32.555  1.00 31.61           C  
ATOM    851  O   VAL H 112      12.152   5.309  31.944  1.00 32.92           O  
ATOM    852  N   GLU H 113      14.411   5.351  31.958  1.00 31.74           N  
ATOM    853  CA  GLU H 113      14.508   5.714  30.569  1.00 31.21           C  
ATOM    854  CB  GLU H 113      15.755   6.548  30.211  1.00 30.85           C  
ATOM    855  CG  GLU H 113      15.793   7.949  30.823  1.00 31.05           C  
ATOM    856  CD  GLU H 113      16.615   7.892  32.101  1.00 33.25           C  
ATOM    857  OE1 GLU H 113      16.737   6.782  32.682  1.00 35.25           O  
ATOM    858  OE2 GLU H 113      17.140   8.963  32.509  1.00 34.86           O1-
ATOM    859  C   GLU H 113      14.580   4.483  29.722  1.00 32.58           C  
ATOM    860  O   GLU H 113      14.975   3.411  30.193  1.00 33.41           O  
ATOM    861  N   SER H 114      14.183   4.609  28.438  1.00 32.81           N  
ATOM    862  CA  SER H 114      14.248   3.508  27.520  1.00 32.57           C  
ATOM    863  CB  SER H 114      13.044   2.559  27.649  1.00 32.16           C  
ATOM    864  OG  SER H 114      13.157   1.493  26.721  1.00 34.88           O  
ATOM    865  C   SER H 114      14.235   4.072  26.125  1.00 32.46           C  
ATOM    866  O   SER H 114      13.975   5.263  25.934  1.00 30.71           O  
ATOM    867  N   GLY H 115      14.526   3.229  25.111  1.00 32.76           N  
ATOM    868  CA  GLY H 115      14.455   3.663  23.738  1.00 34.05           C  
ATOM    869  C   GLY H 115      15.807   3.957  23.151  1.00 34.91           C  
ATOM    870  O   GLY H 115      15.898   4.297  21.971  1.00 36.42           O  
ATOM    871  N   GLY H 116      16.899   3.822  23.927  1.00 34.23           N  
ATOM    872  CA  GLY H 116      18.196   4.129  23.385  1.00 34.29           C  
ATOM    873  C   GLY H 116      18.611   3.041  22.441  1.00 35.73           C  
ATOM    874  O   GLY H 116      18.009   1.969  22.406  1.00 37.76           O  
ATOM    875  N   GLY H 117      19.671   3.299  21.641  1.00 34.74           N  
ATOM    876  CA  GLY H 117      20.115   2.300  20.708  1.00 32.50           C  
ATOM    877  C   GLY H 117      20.964   2.944  19.653  1.00 32.33           C  
ATOM    878  O   GLY H 117      21.408   4.083  19.788  1.00 33.18           O  
ATOM    879  N   LEU H 118      21.201   2.198  18.553  1.00 32.52           N  
ATOM    880  CA  LEU H 118      22.045   2.631  17.476  1.00 31.07           C  
ATOM    881  CB  LEU H 118      22.876   1.470  16.899  1.00 29.78           C  
ATOM    882  CG  LEU H 118      23.813   1.849  15.739  1.00 29.55           C  
ATOM    883  CD1 LEU H 118      24.969   2.743  16.216  1.00 28.77           C  
ATOM    884  CD2 LEU H 118      24.295   0.599  14.988  1.00 28.67           C  
ATOM    885  C   LEU H 118      21.183   3.147  16.358  1.00 31.90           C  
ATOM    886  O   LEU H 118      20.155   2.554  16.036  1.00 32.34           O  
ATOM    887  N   VAL H 119      21.575   4.293  15.756  1.00 32.27           N  
ATOM    888  CA  VAL H 119      20.850   4.828  14.633  1.00 33.87           C  
ATOM    889  CB  VAL H 119      19.877   5.921  14.968  1.00 34.13           C  
ATOM    890  CG1 VAL H 119      18.805   5.365  15.911  1.00 33.41           C  
ATOM    891  CG2 VAL H 119      20.654   7.120  15.528  1.00 33.92           C  
ATOM    892  C   VAL H 119      21.839   5.447  13.695  1.00 34.17           C  
ATOM    893  O   VAL H 119      22.925   5.858  14.096  1.00 34.81           O  
ATOM    894  N   GLN H 120      21.483   5.527  12.399  1.00 35.13           N  
ATOM    895  CA  GLN H 120      22.375   6.122  11.445  1.00 35.25           C  
ATOM    896  CB  GLN H 120      22.194   5.599  10.013  1.00 36.47           C  
ATOM    897  CG  GLN H 120      22.665   4.152   9.859  1.00 38.75           C  
ATOM    898  CD  GLN H 120      22.437   3.723   8.420  1.00 41.03           C  
ATOM    899  OE1 GLN H 120      21.501   4.178   7.767  1.00 43.48           O  
ATOM    900  NE2 GLN H 120      23.309   2.810   7.914  1.00 41.77           N  
ATOM    901  C   GLN H 120      22.156   7.597  11.453  1.00 34.15           C  
ATOM    902  O   GLN H 120      21.151   8.097  11.955  1.00 35.26           O  
ATOM    903  N   PRO H 121      23.097   8.313  10.906  1.00 33.50           N  
ATOM    904  CA  PRO H 121      22.977   9.739  10.883  1.00 33.16           C  
ATOM    905  CD  PRO H 121      24.486   7.883  10.915  1.00 32.97           C  
ATOM    906  CB  PRO H 121      24.327  10.261  10.399  1.00 32.77           C  
ATOM    907  CG  PRO H 121      25.315   9.180  10.882  1.00 32.91           C  
ATOM    908  C   PRO H 121      21.809  10.157  10.054  1.00 33.06           C  
ATOM    909  O   PRO H 121      21.542   9.530   9.030  1.00 32.18           O  
ATOM    910  N   GLY H 122      21.098  11.211  10.496  1.00 32.84           N  
ATOM    911  CA  GLY H 122      19.961  11.699   9.777  1.00 32.98           C  
ATOM    912  C   GLY H 122      18.769  10.891  10.181  1.00 33.54           C  
ATOM    913  O   GLY H 122      17.658  11.136   9.712  1.00 33.27           O  
ATOM    914  N   GLY H 123      18.965   9.911  11.084  1.00 33.80           N  
ATOM    915  CA  GLY H 123      17.884   9.054  11.481  1.00 33.52           C  
ATOM    916  C   GLY H 123      17.145   9.688  12.616  1.00 33.96           C  
ATOM    917  O   GLY H 123      17.452  10.803  13.036  1.00 33.67           O  
ATOM    918  N   SER H 124      16.132   8.969  13.142  1.00 35.73           N  
ATOM    919  CA  SER H 124      15.355   9.500  14.222  1.00 34.61           C  
ATOM    920  CB  SER H 124      13.963   9.987  13.785  1.00 36.31           C  
ATOM    921  OG  SER H 124      13.207   8.905  13.263  1.00 39.54           O  
ATOM    922  C   SER H 124      15.171   8.437  15.261  1.00 34.25           C  
ATOM    923  O   SER H 124      15.178   7.243  14.962  1.00 34.75           O  
ATOM    924  N   LEU H 125      15.049   8.868  16.535  1.00 34.54           N  
ATOM    925  CA  LEU H 125      14.814   7.988  17.647  1.00 33.39           C  
ATOM    926  CB  LEU H 125      16.053   7.601  18.471  1.00 33.04           C  
ATOM    927  CG  LEU H 125      16.900   6.470  17.879  1.00 33.73           C  
ATOM    928  CD1 LEU H 125      18.091   6.153  18.795  1.00 34.17           C  
ATOM    929  CD2 LEU H 125      16.044   5.225  17.604  1.00 33.16           C  
ATOM    930  C   LEU H 125      13.914   8.677  18.612  1.00 33.36           C  
ATOM    931  O   LEU H 125      13.844   9.904  18.655  1.00 34.47           O  
ATOM    932  N   ARG H 126      13.197   7.877  19.420  1.00 33.67           N  
ATOM    933  CA  ARG H 126      12.292   8.405  20.397  1.00 33.75           C  
ATOM    934  CB  ARG H 126      10.839   8.020  20.063  1.00 35.51           C  
ATOM    935  CG  ARG H 126       9.814   8.249  21.171  1.00 37.39           C  
ATOM    936  CD  ARG H 126       8.409   7.804  20.758  1.00 39.93           C  
ATOM    937  NE  ARG H 126       7.565   7.741  21.982  1.00 42.08           N  
ATOM    938  CZ  ARG H 126       6.300   7.232  21.904  1.00 44.07           C  
ATOM    939  NH1 ARG H 126       5.805   6.815  20.705  1.00 43.36           N1+
ATOM    940  NH2 ARG H 126       5.521   7.127  23.017  1.00 44.30           N  
ATOM    941  C   ARG H 126      12.649   7.801  21.722  1.00 32.51           C  
ATOM    942  O   ARG H 126      12.637   6.582  21.880  1.00 33.45           O  
ATOM    943  N   LEU H 127      12.962   8.652  22.721  1.00 32.90           N  
ATOM    944  CA  LEU H 127      13.339   8.175  24.023  1.00 31.57           C  
ATOM    945  CB  LEU H 127      14.503   8.976  24.634  1.00 29.21           C  
ATOM    946  CG  LEU H 127      15.782   8.946  23.774  1.00 29.72           C  
ATOM    947  CD1 LEU H 127      16.914   9.759  24.420  1.00 28.00           C  
ATOM    948  CD2 LEU H 127      16.203   7.506  23.443  1.00 29.00           C  
ATOM    949  C   LEU H 127      12.157   8.326  24.930  1.00 32.09           C  
ATOM    950  O   LEU H 127      11.335   9.222  24.743  1.00 32.57           O  
ATOM    951  N   SER H 128      12.035   7.434  25.937  1.00 33.13           N  
ATOM    952  CA  SER H 128      10.913   7.484  26.833  1.00 33.24           C  
ATOM    953  CB  SER H 128      10.011   6.241  26.735  1.00 32.76           C  
ATOM    954  OG  SER H 128       9.474   6.120  25.426  1.00 36.67           O  
ATOM    955  C   SER H 128      11.429   7.521  28.237  1.00 33.80           C  
ATOM    956  O   SER H 128      12.492   6.984  28.544  1.00 33.73           O  
ATOM    957  N   CYS H 129      10.680   8.190  29.135  1.00 33.92           N  
ATOM    958  CA  CYS H 129      11.049   8.251  30.520  1.00 32.84           C  
ATOM    959  CB  CYS H 129      11.553   9.655  30.927  1.00 33.26           C  
ATOM    960  SG  CYS H 129      11.944   9.853  32.692  1.00 38.57           S  
ATOM    961  C   CYS H 129       9.805   7.929  31.288  1.00 32.30           C  
ATOM    962  O   CYS H 129       8.835   8.682  31.241  1.00 32.74           O  
ATOM    963  N   ALA H 130       9.797   6.792  32.016  1.00 31.07           N  
ATOM    964  CA  ALA H 130       8.620   6.394  32.739  1.00 29.52           C  
ATOM    965  CB  ALA H 130       8.400   4.871  32.769  1.00 27.30           C  
ATOM    966  C   ALA H 130       8.777   6.840  34.153  1.00 28.80           C  
ATOM    967  O   ALA H 130       9.787   6.570  34.799  1.00 30.93           O  
ATOM    968  N   ALA H 131       7.752   7.530  34.682  1.00 27.83           N  
ATOM    969  CA  ALA H 131       7.848   8.045  36.016  1.00 28.41           C  
ATOM    970  CB  ALA H 131       7.444   9.524  36.124  1.00 28.78           C  
ATOM    971  C   ALA H 131       6.924   7.278  36.899  1.00 28.59           C  
ATOM    972  O   ALA H 131       5.820   6.915  36.493  1.00 29.18           O  
ATOM    973  N   SER H 132       7.374   6.995  38.139  1.00 29.49           N  
ATOM    974  CA  SER H 132       6.534   6.297  39.063  1.00 30.15           C  
ATOM    975  CB  SER H 132       6.795   4.782  39.115  1.00 30.28           C  
ATOM    976  OG  SER H 132       6.487   4.183  37.867  1.00 32.25           O  
ATOM    977  C   SER H 132       6.814   6.817  40.434  1.00 29.95           C  
ATOM    978  O   SER H 132       7.894   7.339  40.711  1.00 30.28           O  
ATOM    979  N   GLY H 133       5.817   6.772  41.341  1.00 31.78           N  
ATOM    980  CA  GLY H 133       6.098   7.157  42.699  1.00 30.78           C  
ATOM    981  C   GLY H 133       5.830   8.606  42.996  1.00 31.05           C  
ATOM    982  O   GLY H 133       6.102   9.057  44.109  1.00 32.71           O  
ATOM    983  N   PHE H 134       5.312   9.397  42.038  1.00 30.57           N  
ATOM    984  CA  PHE H 134       5.024  10.770  42.351  1.00 30.79           C  
ATOM    985  CB  PHE H 134       6.225  11.733  42.166  1.00 30.08           C  
ATOM    986  CG  PHE H 134       6.763  11.695  40.769  1.00 29.94           C  
ATOM    987  CD1 PHE H 134       6.032  12.145  39.698  1.00 28.42           C  
ATOM    988  CD2 PHE H 134       8.042  11.260  40.523  1.00 27.95           C  
ATOM    989  CE1 PHE H 134       6.538  12.120  38.422  1.00 30.76           C  
ATOM    990  CE2 PHE H 134       8.556  11.234  39.246  1.00 26.48           C  
ATOM    991  CZ  PHE H 134       7.805  11.660  38.184  1.00 29.26           C  
ATOM    992  C   PHE H 134       3.890  11.226  41.480  1.00 30.80           C  
ATOM    993  O   PHE H 134       3.507  10.537  40.534  1.00 30.11           O  
ATOM    994  N   ASN H 135       3.310  12.407  41.778  1.00 30.82           N  
ATOM    995  CA  ASN H 135       2.257  12.898  40.939  1.00 31.92           C  
ATOM    996  CB  ASN H 135       1.379  13.949  41.638  1.00 32.18           C  
ATOM    997  CG  ASN H 135       0.045  14.009  40.919  1.00 66.10           C  
ATOM    998  OD1 ASN H 135      -0.296  13.120  40.141  1.00 83.25           O  
ATOM    999  ND2 ASN H 135      -0.740  15.085  41.196  1.00 70.36           N  
ATOM   1000  C   ASN H 135       2.947  13.557  39.783  1.00 32.35           C  
ATOM   1001  O   ASN H 135       3.425  14.685  39.870  1.00 32.05           O  
ATOM   1002  N   PHE H 136       2.969  12.847  38.646  1.00 33.08           N  
ATOM   1003  CA  PHE H 136       3.680  13.167  37.437  1.00 32.72           C  
ATOM   1004  CB  PHE H 136       3.449  12.033  36.424  1.00 32.60           C  
ATOM   1005  CG  PHE H 136       4.291  12.153  35.207  1.00 34.51           C  
ATOM   1006  CD1 PHE H 136       5.647  11.921  35.253  1.00 36.21           C  
ATOM   1007  CD2 PHE H 136       3.697  12.435  34.004  1.00 36.43           C  
ATOM   1008  CE1 PHE H 136       6.421  12.005  34.124  1.00 35.45           C  
ATOM   1009  CE2 PHE H 136       4.465  12.515  32.876  1.00 35.85           C  
ATOM   1010  CZ  PHE H 136       5.822  12.310  32.929  1.00 35.38           C  
ATOM   1011  C   PHE H 136       3.192  14.459  36.847  1.00 33.11           C  
ATOM   1012  O   PHE H 136       3.994  15.293  36.423  1.00 34.04           O  
ATOM   1013  N   ASN H 137       1.862  14.680  36.849  1.00 32.41           N  
ATOM   1014  CA  ASN H 137       1.281  15.790  36.148  1.00 32.80           C  
ATOM   1015  CB  ASN H 137      -0.261  15.855  36.230  1.00 33.92           C  
ATOM   1016  CG  ASN H 137      -0.708  16.187  37.649  1.00 34.13           C  
ATOM   1017  OD1 ASN H 137      -0.608  15.357  38.548  1.00 34.21           O  
ATOM   1018  ND2 ASN H 137      -1.216  17.434  37.855  1.00 30.71           N  
ATOM   1019  C   ASN H 137       1.820  17.102  36.635  1.00 32.86           C  
ATOM   1020  O   ASN H 137       1.951  18.040  35.854  1.00 32.48           O  
ATOM   1021  N   ASP H 138       2.113  17.227  37.937  1.00 31.57           N  
ATOM   1022  CA  ASP H 138       2.531  18.483  38.497  1.00 31.01           C  
ATOM   1023  CB  ASP H 138       2.509  18.485  40.039  1.00 31.52           C  
ATOM   1024  CG  ASP H 138       1.053  18.522  40.480  1.00 21.76           C  
ATOM   1025  OD1 ASP H 138       0.249  19.217  39.804  1.00 21.66           O  
ATOM   1026  OD2 ASP H 138       0.721  17.854  41.495  1.00 23.79           O1-
ATOM   1027  C   ASP H 138       3.904  18.955  38.086  1.00 30.13           C  
ATOM   1028  O   ASP H 138       4.082  20.152  37.869  1.00 29.53           O  
ATOM   1029  N   TYR H 139       4.898  18.051  37.949  1.00 28.11           N  
ATOM   1030  CA  TYR H 139       6.299  18.425  37.845  1.00 26.26           C  
ATOM   1031  CB  TYR H 139       7.265  17.343  38.361  1.00 26.33           C  
ATOM   1032  CG  TYR H 139       7.017  17.085  39.808  1.00 27.43           C  
ATOM   1033  CD1 TYR H 139       6.102  16.130  40.189  1.00 28.69           C  
ATOM   1034  CD2 TYR H 139       7.698  17.786  40.778  1.00 28.77           C  
ATOM   1035  CE1 TYR H 139       5.868  15.874  41.516  1.00 26.39           C  
ATOM   1036  CE2 TYR H 139       7.470  17.535  42.109  1.00 27.41           C  
ATOM   1037  CZ  TYR H 139       6.554  16.578  42.475  1.00 29.55           C  
ATOM   1038  OH  TYR H 139       6.317  16.317  43.839  1.00 29.95           O  
ATOM   1039  C   TYR H 139       6.769  18.722  36.460  1.00 25.23           C  
ATOM   1040  O   TYR H 139       6.130  18.357  35.491  1.00 25.59           O  
ATOM   1041  N   PHE H 140       7.880  19.481  36.332  1.00 30.90           N  
ATOM   1042  CA  PHE H 140       8.507  19.707  35.060  1.00 30.31           C  
ATOM   1043  CB  PHE H 140       9.338  21.003  34.985  1.00 29.73           C  
ATOM   1044  CG  PHE H 140       8.458  22.198  34.846  1.00 30.75           C  
ATOM   1045  CD1 PHE H 140       7.723  22.673  35.907  1.00 34.27           C  
ATOM   1046  CD2 PHE H 140       8.398  22.870  33.646  1.00 33.56           C  
ATOM   1047  CE1 PHE H 140       6.923  23.784  35.768  1.00 47.42           C  
ATOM   1048  CE2 PHE H 140       7.600  23.982  33.503  1.00 31.90           C  
ATOM   1049  CZ  PHE H 140       6.859  24.443  34.564  1.00 49.10           C  
ATOM   1050  C   PHE H 140       9.484  18.593  34.876  1.00 30.79           C  
ATOM   1051  O   PHE H 140       9.966  18.025  35.853  1.00 30.67           O  
ATOM   1052  N   MET H 141       9.773  18.225  33.614  1.00 30.36           N  
ATOM   1053  CA  MET H 141      10.786  17.243  33.369  1.00 29.11           C  
ATOM   1054  CB  MET H 141      10.304  15.945  32.701  1.00 28.65           C  
ATOM   1055  CG  MET H 141       9.729  14.931  33.688  1.00 20.44           C  
ATOM   1056  SD  MET H 141       8.162  15.403  34.469  1.00 22.04           S  
ATOM   1057  CE  MET H 141       8.147  13.988  35.605  1.00 21.30           C  
ATOM   1058  C   MET H 141      11.782  17.866  32.455  1.00 28.50           C  
ATOM   1059  O   MET H 141      11.448  18.769  31.690  1.00 29.72           O  
ATOM   1060  N   ASN H 142      13.044  17.402  32.537  1.00 27.32           N  
ATOM   1061  CA  ASN H 142      14.099  17.959  31.745  1.00 28.28           C  
ATOM   1062  CB  ASN H 142      15.082  18.826  32.548  1.00 28.26           C  
ATOM   1063  CG  ASN H 142      14.349  20.041  33.101  1.00 35.77           C  
ATOM   1064  OD1 ASN H 142      13.228  20.348  32.698  1.00  0.00           O  
ATOM   1065  ND2 ASN H 142      15.009  20.758  34.049  1.00  0.00           N  
ATOM   1066  C   ASN H 142      14.909  16.825  31.205  1.00 29.52           C  
ATOM   1067  O   ASN H 142      14.866  15.710  31.721  1.00 31.25           O  
ATOM   1068  N   TRP H 143      15.657  17.084  30.116  1.00 29.99           N  
ATOM   1069  CA  TRP H 143      16.538  16.085  29.587  1.00 29.48           C  
ATOM   1070  CB  TRP H 143      16.195  15.651  28.150  1.00 29.56           C  
ATOM   1071  CG  TRP H 143      14.925  14.839  28.043  1.00 30.83           C  
ATOM   1072  CD2 TRP H 143      14.881  13.405  28.116  1.00 30.41           C  
ATOM   1073  CD1 TRP H 143      13.637  15.254  27.864  1.00 32.03           C  
ATOM   1074  NE1 TRP H 143      12.796  14.168  27.820  1.00 31.32           N  
ATOM   1075  CE2 TRP H 143      13.548  13.024  27.979  1.00 30.30           C  
ATOM   1076  CE3 TRP H 143      15.870  12.480  28.288  1.00 31.42           C  
ATOM   1077  CZ2 TRP H 143      13.190  11.707  27.996  1.00 31.38           C  
ATOM   1078  CZ3 TRP H 143      15.499  11.153  28.319  1.00 32.84           C  
ATOM   1079  CH2 TRP H 143      14.181  10.772  28.177  1.00 32.37           C  
ATOM   1080  C   TRP H 143      17.911  16.683  29.580  1.00 29.17           C  
ATOM   1081  O   TRP H 143      18.090  17.844  29.215  1.00 29.40           O  
ATOM   1082  N   VAL H 144      18.912  15.897  30.027  1.00 28.14           N  
ATOM   1083  CA  VAL H 144      20.287  16.315  30.039  1.00 27.55           C  
ATOM   1084  CB  VAL H 144      20.835  16.536  31.418  1.00 26.22           C  
ATOM   1085  CG1 VAL H 144      22.331  16.877  31.301  1.00 24.46           C  
ATOM   1086  CG2 VAL H 144      20.001  17.625  32.114  1.00 26.39           C  
ATOM   1087  C   VAL H 144      21.080  15.193  29.427  1.00 28.09           C  
ATOM   1088  O   VAL H 144      20.780  14.023  29.656  1.00 27.76           O  
ATOM   1089  N   ARG H 145      22.131  15.517  28.637  1.00 26.78           N  
ATOM   1090  CA  ARG H 145      22.866  14.459  27.989  1.00 27.45           C  
ATOM   1091  CB  ARG H 145      22.699  14.443  26.456  1.00 28.58           C  
ATOM   1092  CG  ARG H 145      23.150  15.715  25.732  1.00 28.47           C  
ATOM   1093  CD  ARG H 145      22.883  15.650  24.225  1.00 29.77           C  
ATOM   1094  NE  ARG H 145      23.353  16.921  23.610  1.00 31.44           N  
ATOM   1095  CZ  ARG H 145      23.629  16.946  22.273  1.00 32.01           C  
ATOM   1096  NH1 ARG H 145      23.460  15.817  21.526  1.00 32.22           N1+
ATOM   1097  NH2 ARG H 145      24.080  18.094  21.686  1.00 32.83           N  
ATOM   1098  C   ARG H 145      24.330  14.562  28.292  1.00 28.74           C  
ATOM   1099  O   ARG H 145      24.824  15.612  28.697  1.00 30.45           O  
ATOM   1100  N   GLN H 146      25.060  13.434  28.137  1.00 29.12           N  
ATOM   1101  CA  GLN H 146      26.473  13.424  28.403  1.00 29.47           C  
ATOM   1102  CB  GLN H 146      26.794  12.834  29.791  1.00 28.26           C  
ATOM   1103  CG  GLN H 146      28.278  12.819  30.158  1.00 28.81           C  
ATOM   1104  CD  GLN H 146      28.398  12.257  31.569  1.00 29.66           C  
ATOM   1105  OE1 GLN H 146      27.581  11.446  32.001  1.00 31.29           O  
ATOM   1106  NE2 GLN H 146      29.443  12.706  32.314  1.00 28.77           N  
ATOM   1107  C   GLN H 146      27.167  12.587  27.366  1.00 29.87           C  
ATOM   1108  O   GLN H 146      26.961  11.377  27.289  1.00 28.66           O  
ATOM   1109  N   ALA H 147      28.032  13.224  26.548  1.00 30.83           N  
ATOM   1110  CA  ALA H 147      28.791  12.532  25.537  1.00 32.66           C  
ATOM   1111  CB  ALA H 147      29.467  13.463  24.516  1.00 30.14           C  
ATOM   1112  C   ALA H 147      29.866  11.769  26.241  1.00 34.74           C  
ATOM   1113  O   ALA H 147      30.232  12.095  27.372  1.00 34.28           O  
ATOM   1114  N   PRO H 148      30.387  10.749  25.616  1.00 36.37           N  
ATOM   1115  CA  PRO H 148      31.371   9.950  26.287  1.00 36.15           C  
ATOM   1116  CD  PRO H 148      29.629   9.977  24.644  1.00 36.39           C  
ATOM   1117  CB  PRO H 148      31.566   8.713  25.417  1.00 37.00           C  
ATOM   1118  CG  PRO H 148      30.201   8.550  24.722  1.00 36.67           C  
ATOM   1119  C   PRO H 148      32.626  10.693  26.604  1.00 36.78           C  
ATOM   1120  O   PRO H 148      33.238  11.265  25.702  1.00 36.69           O  
ATOM   1121  N   GLY H 149      33.034  10.663  27.888  1.00 35.89           N  
ATOM   1122  CA  GLY H 149      34.252  11.279  28.321  1.00 34.28           C  
ATOM   1123  C   GLY H 149      34.042  12.752  28.484  1.00 34.90           C  
ATOM   1124  O   GLY H 149      34.968  13.476  28.842  1.00 36.48           O  
ATOM   1125  N   LYS H 150      32.810  13.242  28.249  1.00 35.23           N  
ATOM   1126  CA  LYS H 150      32.593  14.658  28.336  1.00 35.70           C  
ATOM   1127  CB  LYS H 150      31.989  15.287  27.066  1.00 39.16           C  
ATOM   1128  CG  LYS H 150      32.999  15.443  25.924  1.00 41.75           C  
ATOM   1129  CD  LYS H 150      32.364  15.801  24.577  1.00 44.03           C  
ATOM   1130  CE  LYS H 150      33.381  16.134  23.479  1.00 45.02           C  
ATOM   1131  NZ  LYS H 150      33.818  14.904  22.782  1.00 44.73           N1+
ATOM   1132  C   LYS H 150      31.685  14.966  29.486  1.00 33.72           C  
ATOM   1133  O   LYS H 150      31.361  14.099  30.295  1.00 33.13           O  
ATOM   1134  N   GLY H 151      31.278  16.251  29.590  1.00 31.77           N  
ATOM   1135  CA  GLY H 151      30.482  16.746  30.683  1.00 30.39           C  
ATOM   1136  C   GLY H 151      29.009  16.656  30.390  1.00 29.74           C  
ATOM   1137  O   GLY H 151      28.583  16.001  29.443  1.00 30.18           O  
ATOM   1138  N   LEU H 152      28.192  17.346  31.219  1.00 29.39           N  
ATOM   1139  CA  LEU H 152      26.754  17.314  31.156  1.00 28.35           C  
ATOM   1140  CB  LEU H 152      26.109  17.425  32.548  1.00 27.11           C  
ATOM   1141  CG  LEU H 152      26.409  16.239  33.483  1.00 25.64           C  
ATOM   1142  CD1 LEU H 152      25.861  16.503  34.892  1.00 23.57           C  
ATOM   1143  CD2 LEU H 152      25.871  14.922  32.905  1.00 24.25           C  
ATOM   1144  C   LEU H 152      26.265  18.495  30.374  1.00 29.10           C  
ATOM   1145  O   LEU H 152      26.745  19.613  30.548  1.00 28.50           O  
ATOM   1146  N   GLU H 153      25.279  18.260  29.481  1.00 29.21           N  
ATOM   1147  CA  GLU H 153      24.712  19.308  28.679  1.00 29.62           C  
ATOM   1148  CB  GLU H 153      25.069  19.174  27.188  1.00 30.35           C  
ATOM   1149  CG  GLU H 153      24.494  20.286  26.308  1.00 31.78           C  
ATOM   1150  CD  GLU H 153      24.889  20.010  24.863  1.00 34.12           C  
ATOM   1151  OE1 GLU H 153      25.405  18.889  24.598  1.00 35.14           O  
ATOM   1152  OE2 GLU H 153      24.674  20.906  24.006  1.00 36.64           O1-
ATOM   1153  C   GLU H 153      23.214  19.213  28.779  1.00 30.37           C  
ATOM   1154  O   GLU H 153      22.640  18.139  28.622  1.00 32.78           O  
ATOM   1155  N   TRP H 154      22.538  20.353  29.035  1.00 30.22           N  
ATOM   1156  CA  TRP H 154      21.100  20.373  29.176  1.00 29.21           C  
ATOM   1157  CB  TRP H 154      20.601  21.572  30.002  1.00 28.16           C  
ATOM   1158  CG  TRP H 154      19.100  21.671  30.123  1.00 28.24           C  
ATOM   1159  CD2 TRP H 154      18.305  22.621  29.399  1.00 28.08           C  
ATOM   1160  CD1 TRP H 154      18.238  20.957  30.902  1.00 27.76           C  
ATOM   1161  NE1 TRP H 154      16.950  21.397  30.702  1.00 27.03           N  
ATOM   1162  CE2 TRP H 154      16.978  22.422  29.780  1.00 27.20           C  
ATOM   1163  CE3 TRP H 154      18.653  23.583  28.496  1.00 28.34           C  
ATOM   1164  CZ2 TRP H 154      15.974  23.188  29.258  1.00 28.45           C  
ATOM   1165  CZ3 TRP H 154      17.639  24.349  27.968  1.00 27.92           C  
ATOM   1166  CH2 TRP H 154      16.324  24.154  28.341  1.00 28.41           C  
ATOM   1167  C   TRP H 154      20.495  20.456  27.805  1.00 30.01           C  
ATOM   1168  O   TRP H 154      20.916  21.279  27.000  1.00 31.58           O  
ATOM   1169  N   VAL H 155      19.600  19.497  27.469  1.00 28.34           N  
ATOM   1170  CA  VAL H 155      18.906  19.420  26.209  1.00 28.42           C  
ATOM   1171  CB  VAL H 155      18.591  17.998  25.850  1.00 29.52           C  
ATOM   1172  CG1 VAL H 155      17.852  17.982  24.505  1.00 29.53           C  
ATOM   1173  CG2 VAL H 155      19.893  17.189  25.857  1.00 30.63           C  
ATOM   1174  C   VAL H 155      17.610  20.190  26.112  1.00 29.10           C  
ATOM   1175  O   VAL H 155      17.395  20.948  25.164  1.00 30.67           O  
ATOM   1176  N   ALA H 156      16.687  20.015  27.092  1.00 29.16           N  
ATOM   1177  CA  ALA H 156      15.370  20.591  26.944  1.00 28.94           C  
ATOM   1178  CB  ALA H 156      14.555  19.952  25.807  1.00 21.48           C  
ATOM   1179  C   ALA H 156      14.568  20.413  28.204  1.00 30.02           C  
ATOM   1180  O   ALA H 156      14.956  19.680  29.112  1.00 31.21           O  
ATOM   1181  N   GLN H 157      13.412  21.118  28.289  1.00 29.99           N  
ATOM   1182  CA  GLN H 157      12.552  21.005  29.437  1.00 30.12           C  
ATOM   1183  CB  GLN H 157      12.749  22.108  30.487  1.00 35.66           C  
ATOM   1184  CG  GLN H 157      12.355  23.495  29.978  1.00 31.80           C  
ATOM   1185  CD  GLN H 157      12.548  24.481  31.118  1.00 48.77           C  
ATOM   1186  OE1 GLN H 157      11.753  25.402  31.296  1.00  0.00           O  
ATOM   1187  NE2 GLN H 157      13.634  24.287  31.914  1.00  0.00           N  
ATOM   1188  C   GLN H 157      11.124  21.129  28.991  1.00 29.75           C  
ATOM   1189  O   GLN H 157      10.829  21.730  27.958  1.00 29.66           O  
ATOM   1190  N   MET H 158      10.193  20.556  29.782  1.00 28.93           N  
ATOM   1191  CA  MET H 158       8.793  20.601  29.449  1.00 28.22           C  
ATOM   1192  CB  MET H 158       8.300  19.265  28.869  1.00 27.45           C  
ATOM   1193  CG  MET H 158       6.824  19.220  28.484  1.00  0.00           C  
ATOM   1194  SD  MET H 158       6.413  17.780  27.454  1.00  0.00           S  
ATOM   1195  CE  MET H 158       7.230  16.596  28.565  1.00  0.00           C  
ATOM   1196  C   MET H 158       8.008  20.923  30.685  1.00 29.30           C  
ATOM   1197  O   MET H 158       8.274  20.397  31.764  1.00 31.46           O  
ATOM   1198  N   ARG H 159       6.986  21.792  30.525  1.00 28.48           N  
ATOM   1199  CA  ARG H 159       6.149  22.289  31.582  1.00 30.02           C  
ATOM   1200  CB  ARG H 159       5.152  23.352  31.094  1.00 26.48           C  
ATOM   1201  CG  ARG H 159       4.493  24.171  32.204  1.00 46.47           C  
ATOM   1202  CD  ARG H 159       3.297  24.985  31.705  1.00  0.00           C  
ATOM   1203  NE  ARG H 159       2.945  25.985  32.751  1.00  0.00           N  
ATOM   1204  CZ  ARG H 159       3.469  27.244  32.684  1.00 50.89           C  
ATOM   1205  NH1 ARG H 159       4.305  27.581  31.658  1.00  0.00           N1+
ATOM   1206  NH2 ARG H 159       3.141  28.174  33.627  1.00  0.00           N  
ATOM   1207  C   ARG H 159       5.366  21.156  32.145  1.00 30.50           C  
ATOM   1208  O   ARG H 159       5.199  20.126  31.498  1.00 31.05           O  
ATOM   1209  N   ASN H 160       4.485  21.530  33.133  1.00 23.43           N  
ATOM   1210  CA  ASN H 160       3.364  20.726  33.607  1.00 30.13           C  
ATOM   1211  CB  ASN H 160       3.131  20.744  35.127  1.00 26.51           C  
ATOM   1212  CG  ASN H 160       2.847  22.153  35.588  1.00 25.10           C  
ATOM   1213  OD1 ASN H 160       3.378  23.117  35.042  1.00 21.97           O  
ATOM   1214  ND2 ASN H 160       1.994  22.273  36.640  1.00 24.21           N  
ATOM   1215  C   ASN H 160       2.048  21.018  32.852  1.00 19.58           C  
ATOM   1216  O   ASN H 160       2.028  21.731  31.852  1.00 24.19           O  
ATOM   1217  N   LYS H 161       0.925  20.391  33.327  1.00 27.38           N  
ATOM   1218  CA  LYS H 161      -0.401  20.224  32.728  1.00 29.89           C  
ATOM   1219  CB  LYS H 161      -1.248  19.212  33.521  1.00 33.62           C  
ATOM   1220  CG  LYS H 161      -2.523  18.773  32.797  1.00 30.36           C  
ATOM   1221  CD  LYS H 161      -3.190  17.547  33.426  1.00 36.67           C  
ATOM   1222  CE  LYS H 161      -4.425  17.075  32.655  1.00 44.44           C  
ATOM   1223  NZ  LYS H 161      -5.035  15.899  33.315  1.00 35.74           N1+
ATOM   1224  C   LYS H 161      -1.319  21.381  32.452  1.00 31.66           C  
ATOM   1225  O   LYS H 161      -1.680  21.605  31.298  1.00 32.72           O  
ATOM   1226  N   ASN H 162      -1.732  22.149  33.477  1.00 27.70           N  
ATOM   1227  CA  ASN H 162      -2.691  23.226  33.304  1.00 25.91           C  
ATOM   1228  CB  ASN H 162      -3.091  23.889  34.631  1.00 30.48           C  
ATOM   1229  CG  ASN H 162      -4.060  22.963  35.347  1.00 24.21           C  
ATOM   1230  OD1 ASN H 162      -3.685  22.239  36.266  1.00  0.00           O  
ATOM   1231  ND2 ASN H 162      -5.349  22.992  34.916  1.00  0.00           N  
ATOM   1232  C   ASN H 162      -1.995  24.239  32.509  1.00 30.55           C  
ATOM   1233  O   ASN H 162      -2.517  25.050  31.749  1.00 26.48           O  
ATOM   1234  N   TYR H 163      -0.724  24.096  32.752  1.00 29.38           N  
ATOM   1235  CA  TYR H 163       0.478  24.664  32.405  1.00 28.18           C  
ATOM   1236  CB  TYR H 163       1.300  23.823  33.412  1.00 30.00           C  
ATOM   1237  CG  TYR H 163       0.948  24.375  34.764  1.00 26.23           C  
ATOM   1238  CD1 TYR H 163       1.667  25.430  35.283  1.00 27.79           C  
ATOM   1239  CD2 TYR H 163      -0.102  23.861  35.493  1.00 23.81           C  
ATOM   1240  CE1 TYR H 163       1.358  25.952  36.513  1.00 28.60           C  
ATOM   1241  CE2 TYR H 163      -0.417  24.379  36.724  1.00 30.08           C  
ATOM   1242  CZ  TYR H 163       0.316  25.423  37.233  1.00 24.17           C  
ATOM   1243  OH  TYR H 163      -0.004  25.957  38.496  1.00 36.83           O  
ATOM   1244  C   TYR H 163       0.565  24.488  30.890  1.00 32.26           C  
ATOM   1245  O   TYR H 163       1.134  25.294  30.149  1.00 36.11           O  
ATOM   1246  N   GLN H 164      -0.027  23.413  30.376  1.00 37.26           N  
ATOM   1247  CA  GLN H 164      -0.150  23.249  28.960  1.00 36.58           C  
ATOM   1248  CB  GLN H 164      -0.789  24.463  28.282  1.00 45.51           C  
ATOM   1249  CG  GLN H 164      -1.586  24.048  27.048  1.00 58.89           C  
ATOM   1250  CD  GLN H 164      -2.777  23.243  27.569  1.00  0.00           C  
ATOM   1251  OE1 GLN H 164      -3.814  23.802  27.923  1.00  0.00           O  
ATOM   1252  NE2 GLN H 164      -2.617  21.893  27.642  1.00  0.00           N  
ATOM   1253  C   GLN H 164       1.157  22.929  28.301  1.00 53.30           C  
ATOM   1254  O   GLN H 164       1.404  23.277  27.147  1.00 37.98           O  
ATOM   1255  N   TYR H 165       2.030  22.261  29.065  1.00 45.23           N  
ATOM   1256  CA  TYR H 165       3.206  21.573  28.589  1.00 28.61           C  
ATOM   1257  CB  TYR H 165       2.895  20.181  28.007  1.00 22.75           C  
ATOM   1258  CG  TYR H 165       2.116  19.384  28.997  1.00 26.67           C  
ATOM   1259  CD1 TYR H 165       2.720  18.831  30.102  1.00 32.10           C  
ATOM   1260  CD2 TYR H 165       0.761  19.210  28.821  1.00 25.20           C  
ATOM   1261  CE1 TYR H 165       1.982  18.100  31.003  1.00 28.07           C  
ATOM   1262  CE2 TYR H 165       0.019  18.480  29.717  1.00 25.37           C  
ATOM   1263  CZ  TYR H 165       0.632  17.922  30.809  1.00 24.20           C  
ATOM   1264  OH  TYR H 165      -0.127  17.172  31.731  1.00 30.90           O  
ATOM   1265  C   TYR H 165       3.989  22.292  27.521  1.00 34.48           C  
ATOM   1266  O   TYR H 165       4.078  21.868  26.376  1.00 29.49           O  
ATOM   1267  N   GLY H 166       4.629  23.374  27.925  1.00 34.74           N  
ATOM   1268  CA  GLY H 166       5.395  24.410  27.303  1.00 34.09           C  
ATOM   1269  C   GLY H 166       6.755  23.824  27.124  1.00 33.09           C  
ATOM   1270  O   GLY H 166       7.136  22.935  27.882  1.00 31.74           O  
ATOM   1271  N   THR H 167       7.538  24.309  26.135  1.00 33.76           N  
ATOM   1272  CA  THR H 167       8.818  23.684  25.954  1.00 32.59           C  
ATOM   1273  CB  THR H 167       8.875  22.714  24.802  1.00 32.80           C  
ATOM   1274  OG1 THR H 167       8.588  23.371  23.577  1.00 32.28           O  
ATOM   1275  CG2 THR H 167       7.872  21.576  25.048  1.00 32.73           C  
ATOM   1276  C   THR H 167       9.902  24.694  25.734  1.00 31.63           C  
ATOM   1277  O   THR H 167       9.665  25.792  25.234  1.00 31.33           O  
ATOM   1278  N   TYR H 168      11.138  24.320  26.145  0.90 30.03           N  
ATOM   1279  CA  TYR H 168      12.323  25.127  25.996  0.90 30.28           C  
ATOM   1280  CB  TYR H 168      12.815  25.730  27.324  0.90 31.03           C  
ATOM   1281  CG  TYR H 168      11.732  26.605  27.859  1.00 32.75           C  
ATOM   1282  CD1 TYR H 168      10.710  26.068  28.607  1.00  5.36           C  
ATOM   1283  CD2 TYR H 168      11.736  27.961  27.615  1.00 18.63           C  
ATOM   1284  CE1 TYR H 168       9.708  26.869  29.102  1.00 19.65           C  
ATOM   1285  CE2 TYR H 168      10.735  28.767  28.107  1.00  3.55           C  
ATOM   1286  CZ  TYR H 168       9.720  28.221  28.855  1.00 28.22           C  
ATOM   1287  OH  TYR H 168       8.691  29.044  29.361  1.00  7.34           O  
ATOM   1288  C   TYR H 168      13.420  24.215  25.503  0.90 31.58           C  
ATOM   1289  O   TYR H 168      13.492  23.059  25.916  0.90 30.99           O  
ATOM   1290  N   TYR H 169      14.313  24.704  24.609  1.00 31.69           N  
ATOM   1291  CA  TYR H 169      15.354  23.847  24.094  1.00 30.96           C  
ATOM   1292  CB  TYR H 169      15.174  23.461  22.613  1.00 31.49           C  
ATOM   1293  CG  TYR H 169      13.902  22.717  22.418  1.00 32.37           C  
ATOM   1294  CD1 TYR H 169      13.854  21.360  22.623  1.00 32.58           C  
ATOM   1295  CD2 TYR H 169      12.758  23.374  22.029  1.00 32.86           C  
ATOM   1296  CE1 TYR H 169      12.685  20.666  22.442  1.00 34.29           C  
ATOM   1297  CE2 TYR H 169      11.583  22.686  21.845  1.00 33.11           C  
ATOM   1298  CZ  TYR H 169      11.548  21.327  22.050  1.00 34.73           C  
ATOM   1299  OH  TYR H 169      10.348  20.609  21.864  1.00 45.36           O  
ATOM   1300  C   TYR H 169      16.674  24.564  24.101  1.00 30.42           C  
ATOM   1301  O   TYR H 169      16.735  25.791  24.043  1.00 30.93           O  
ATOM   1302  N   ALA H 170      17.780  23.791  24.174  1.00 28.28           N  
ATOM   1303  CA  ALA H 170      19.101  24.343  24.062  1.00 29.47           C  
ATOM   1304  CB  ALA H 170      20.219  23.363  24.464  1.00 27.38           C  
ATOM   1305  C   ALA H 170      19.283  24.674  22.614  1.00 30.32           C  
ATOM   1306  O   ALA H 170      18.660  24.065  21.747  1.00 31.01           O  
ATOM   1307  N   GLU H 171      20.158  25.650  22.308  1.00 31.13           N  
ATOM   1308  CA  GLU H 171      20.332  26.094  20.953  1.00 33.77           C  
ATOM   1309  CB  GLU H 171      21.300  27.281  20.810  1.00 34.10           C  
ATOM   1310  CG  GLU H 171      20.682  28.617  21.227  1.00 36.71           C  
ATOM   1311  CD  GLU H 171      19.575  28.933  20.229  1.00  0.00           C  
ATOM   1312  OE1 GLU H 171      18.557  28.195  20.229  1.00  0.00           O  
ATOM   1313  OE2 GLU H 171      19.738  29.913  19.449  1.00  0.00           O1-
ATOM   1314  C   GLU H 171      20.842  24.989  20.079  1.00 35.04           C  
ATOM   1315  O   GLU H 171      20.463  24.897  18.912  1.00 36.95           O  
ATOM   1316  N   SER H 172      21.721  24.117  20.602  1.00 35.08           N  
ATOM   1317  CA  SER H 172      22.297  23.103  19.761  1.00 34.65           C  
ATOM   1318  CB  SER H 172      23.356  22.260  20.492  1.00 35.56           C  
ATOM   1319  OG  SER H 172      22.776  21.593  21.600  1.00 44.50           O  
ATOM   1320  C   SER H 172      21.237  22.180  19.229  1.00 34.65           C  
ATOM   1321  O   SER H 172      21.348  21.684  18.109  1.00 34.42           O  
ATOM   1322  N   LEU H 173      20.236  21.862  20.072  1.00 34.75           N  
ATOM   1323  CA  LEU H 173      19.133  20.975  19.798  1.00 34.14           C  
ATOM   1324  CB  LEU H 173      18.489  20.427  21.082  1.00 33.47           C  
ATOM   1325  CG  LEU H 173      19.496  19.826  22.078  1.00  0.00           C  
ATOM   1326  CD1 LEU H 173      20.344  18.718  21.438  1.00  0.00           C  
ATOM   1327  CD2 LEU H 173      20.332  20.925  22.751  1.00  0.00           C  
ATOM   1328  C   LEU H 173      18.008  21.585  19.009  1.00 34.35           C  
ATOM   1329  O   LEU H 173      17.296  20.874  18.304  1.00 34.85           O  
ATOM   1330  N   GLU H 174      17.785  22.906  19.146  1.00 35.81           N  
ATOM   1331  CA  GLU H 174      16.601  23.557  18.643  1.00 35.56           C  
ATOM   1332  CB  GLU H 174      16.697  25.091  18.683  1.00 37.38           C  
ATOM   1333  CG  GLU H 174      15.444  25.803  18.172  1.00 40.52           C  
ATOM   1334  CD  GLU H 174      15.696  27.300  18.271  1.00 41.88           C  
ATOM   1335  OE1 GLU H 174      16.893  27.693  18.313  1.00  0.00           O  
ATOM   1336  OE2 GLU H 174      14.700  28.070  18.303  1.00  0.00           O1-
ATOM   1337  C   GLU H 174      16.269  23.176  17.233  1.00 34.26           C  
ATOM   1338  O   GLU H 174      17.099  23.253  16.329  1.00 33.87           O  
ATOM   1339  N   GLY H 175      15.003  22.740  17.047  1.00 33.78           N  
ATOM   1340  CA  GLY H 175      14.413  22.439  15.774  1.00 32.97           C  
ATOM   1341  C   GLY H 175      14.469  20.967  15.506  1.00 33.36           C  
ATOM   1342  O   GLY H 175      13.563  20.410  14.889  1.00 34.05           O  
ATOM   1343  N   ARG H 176      15.575  20.319  15.905  1.00 33.05           N  
ATOM   1344  CA  ARG H 176      15.771  18.914  15.692  1.00 32.54           C  
ATOM   1345  CB  ARG H 176      17.256  18.528  15.756  1.00 32.55           C  
ATOM   1346  CG  ARG H 176      18.068  19.249  14.678  1.00 32.86           C  
ATOM   1347  CD  ARG H 176      19.515  18.778  14.573  1.00 32.77           C  
ATOM   1348  NE  ARG H 176      20.196  19.103  15.856  1.00 32.60           N  
ATOM   1349  CZ  ARG H 176      21.148  18.253  16.332  1.00 33.74           C  
ATOM   1350  NH1 ARG H 176      21.438  17.115  15.638  1.00 33.01           N1+
ATOM   1351  NH2 ARG H 176      21.804  18.535  17.495  1.00 33.63           N  
ATOM   1352  C   ARG H 176      15.011  18.045  16.655  1.00 32.35           C  
ATOM   1353  O   ARG H 176      14.465  17.014  16.260  1.00 33.05           O  
ATOM   1354  N   PHE H 177      14.958  18.431  17.950  1.00 31.29           N  
ATOM   1355  CA  PHE H 177      14.362  17.555  18.922  1.00 31.37           C  
ATOM   1356  CB  PHE H 177      15.193  17.298  20.194  1.00 30.72           C  
ATOM   1357  CG  PHE H 177      16.494  16.652  19.866  1.00 31.03           C  
ATOM   1358  CD1 PHE H 177      16.559  15.566  19.027  1.00 30.67           C  
ATOM   1359  CD2 PHE H 177      17.647  17.096  20.469  1.00 31.46           C  
ATOM   1360  CE1 PHE H 177      17.769  14.973  18.751  1.00 31.41           C  
ATOM   1361  CE2 PHE H 177      18.856  16.503  20.197  1.00 31.89           C  
ATOM   1362  CZ  PHE H 177      18.921  15.439  19.336  1.00 31.74           C  
ATOM   1363  C   PHE H 177      13.092  18.150  19.426  1.00 31.71           C  
ATOM   1364  O   PHE H 177      12.892  19.362  19.384  1.00 31.20           O  
ATOM   1365  N   THR H 178      12.184  17.273  19.899  1.00 31.83           N  
ATOM   1366  CA  THR H 178      10.951  17.710  20.474  1.00 30.21           C  
ATOM   1367  CB  THR H 178       9.747  17.430  19.630  1.00 29.81           C  
ATOM   1368  OG1 THR H 178       9.673  16.045  19.336  1.00 29.69           O  
ATOM   1369  CG2 THR H 178       9.828  18.253  18.343  1.00 28.80           C  
ATOM   1370  C   THR H 178      10.748  16.971  21.756  1.00 29.25           C  
ATOM   1371  O   THR H 178      11.058  15.785  21.866  1.00 29.14           O  
ATOM   1372  N   ILE H 179      10.206  17.676  22.765  1.00 28.71           N  
ATOM   1373  CA  ILE H 179       9.941  17.073  24.034  1.00 29.08           C  
ATOM   1374  CB  ILE H 179      10.530  17.844  25.183  1.00 27.87           C  
ATOM   1375  CG1 ILE H 179      10.480  17.026  26.481  1.00 27.88           C  
ATOM   1376  CG2 ILE H 179       9.818  19.203  25.273  1.00 25.95           C  
ATOM   1377  CD1 ILE H 179      11.339  17.625  27.594  1.00 26.78           C  
ATOM   1378  C   ILE H 179       8.453  17.051  24.191  1.00 30.58           C  
ATOM   1379  O   ILE H 179       7.775  18.025  23.867  1.00 30.24           O  
ATOM   1380  N   SER H 180       7.899  15.911  24.657  1.00 31.15           N  
ATOM   1381  CA  SER H 180       6.474  15.811  24.827  1.00 30.40           C  
ATOM   1382  CB  SER H 180       5.764  15.092  23.670  1.00 28.84           C  
ATOM   1383  OG  SER H 180       5.878  15.844  22.474  1.00 29.38           O  
ATOM   1384  C   SER H 180       6.193  14.997  26.049  1.00 29.87           C  
ATOM   1385  O   SER H 180       7.086  14.352  26.597  1.00 30.96           O  
ATOM   1386  N   ARG H 181       4.930  15.026  26.529  1.00 29.55           N  
ATOM   1387  CA  ARG H 181       4.629  14.247  27.695  1.00 30.45           C  
ATOM   1388  CB  ARG H 181       4.762  15.048  28.996  1.00 30.54           C  
ATOM   1389  CG  ARG H 181       5.043  14.177  30.217  1.00 19.85           C  
ATOM   1390  CD  ARG H 181       5.149  14.991  31.502  1.00 19.94           C  
ATOM   1391  NE  ARG H 181       6.257  15.966  31.315  1.00 20.15           N  
ATOM   1392  CZ  ARG H 181       6.489  16.898  32.283  1.00 19.73           C  
ATOM   1393  NH1 ARG H 181       5.718  16.901  33.404  1.00 19.57           N1+
ATOM   1394  NH2 ARG H 181       7.492  17.811  32.138  1.00 20.00           N  
ATOM   1395  C   ARG H 181       3.212  13.765  27.611  1.00 31.51           C  
ATOM   1396  O   ARG H 181       2.341  14.438  27.063  1.00 33.19           O  
ATOM   1397  N   ASP H 182       2.960  12.559  28.161  1.00 32.66           N  
ATOM   1398  CA  ASP H 182       1.644  11.988  28.176  1.00 32.64           C  
ATOM   1399  CB  ASP H 182       1.595  10.633  27.440  1.00 33.36           C  
ATOM   1400  CG  ASP H 182       0.154  10.193  27.211  1.00 34.35           C  
ATOM   1401  OD1 ASP H 182      -0.769  10.832  27.779  1.00 34.37           O  
ATOM   1402  OD2 ASP H 182      -0.040   9.203  26.454  1.00 35.23           O1-
ATOM   1403  C   ASP H 182       1.302  11.760  29.614  1.00 33.02           C  
ATOM   1404  O   ASP H 182       1.853  10.875  30.268  1.00 34.43           O  
ATOM   1405  N   ASP H 183       0.373  12.565  30.149  1.00 34.26           N  
ATOM   1406  CA  ASP H 183       0.038  12.451  31.536  1.00 34.77           C  
ATOM   1407  CB  ASP H 183      -0.912  13.540  32.048  1.00 34.30           C  
ATOM   1408  CG  ASP H 183      -0.835  13.414  33.555  1.00 21.32           C  
ATOM   1409  OD1 ASP H 183       0.197  12.856  34.016  1.00  0.00           O  
ATOM   1410  OD2 ASP H 183      -1.777  13.857  34.260  1.00 20.09           O1-
ATOM   1411  C   ASP H 183      -0.612  11.124  31.821  1.00 34.91           C  
ATOM   1412  O   ASP H 183      -0.417  10.552  32.892  1.00 36.19           O  
ATOM   1413  N   SER H 184      -1.419  10.596  30.881  1.00 34.85           N  
ATOM   1414  CA  SER H 184      -2.114   9.365  31.142  1.00 35.85           C  
ATOM   1415  CB  SER H 184      -3.016   8.921  29.977  1.00 35.52           C  
ATOM   1416  OG  SER H 184      -2.231   8.517  28.866  1.00 45.93           O  
ATOM   1417  C   SER H 184      -1.108   8.278  31.369  1.00 36.71           C  
ATOM   1418  O   SER H 184      -1.255   7.467  32.283  1.00 37.76           O  
ATOM   1419  N   LYS H 185      -0.075   8.240  30.508  1.00 35.41           N  
ATOM   1420  CA  LYS H 185       1.016   7.303  30.517  1.00 34.36           C  
ATOM   1421  CB  LYS H 185       1.862   7.379  29.237  1.00 33.23           C  
ATOM   1422  CG  LYS H 185       1.142   6.890  27.982  1.00 32.86           C  
ATOM   1423  CD  LYS H 185       0.768   5.410  28.025  1.00 34.08           C  
ATOM   1424  CE  LYS H 185       0.083   4.925  26.748  1.00 34.56           C  
ATOM   1425  NZ  LYS H 185      -0.230   3.484  26.863  1.00 35.95           N1+
ATOM   1426  C   LYS H 185       1.941   7.572  31.671  1.00 33.38           C  
ATOM   1427  O   LYS H 185       2.647   6.677  32.134  1.00 32.76           O  
ATOM   1428  N   ASN H 186       1.994   8.826  32.158  1.00 32.43           N  
ATOM   1429  CA  ASN H 186       2.952   9.155  33.176  1.00 31.35           C  
ATOM   1430  CB  ASN H 186       2.899   8.246  34.423  1.00 30.92           C  
ATOM   1431  CG  ASN H 186       1.775   8.676  35.357  1.00 31.87           C  
ATOM   1432  OD1 ASN H 186       1.376   7.922  36.244  1.00 32.32           O  
ATOM   1433  ND2 ASN H 186       1.256   9.920  35.174  1.00 31.23           N  
ATOM   1434  C   ASN H 186       4.313   8.976  32.582  1.00 31.15           C  
ATOM   1435  O   ASN H 186       5.240   8.540  33.263  1.00 31.59           O  
ATOM   1436  N   SER H 187       4.469   9.303  31.281  1.00 29.68           N  
ATOM   1437  CA  SER H 187       5.760   9.169  30.672  1.00 30.38           C  
ATOM   1438  CB  SER H 187       5.853   7.983  29.697  1.00 30.80           C  
ATOM   1439  OG  SER H 187       5.656   6.759  30.391  1.00  0.00           O  
ATOM   1440  C   SER H 187       6.071  10.408  29.884  1.00 30.39           C  
ATOM   1441  O   SER H 187       5.175  11.089  29.386  1.00 32.29           O  
ATOM   1442  N   LEU H 188       7.376  10.743  29.772  1.00 29.03           N  
ATOM   1443  CA  LEU H 188       7.762  11.872  28.973  1.00 29.07           C  
ATOM   1444  CB  LEU H 188       8.444  13.032  29.729  1.00 26.77           C  
ATOM   1445  CG  LEU H 188       9.689  12.688  30.556  1.00 18.45           C  
ATOM   1446  CD1 LEU H 188       9.385  11.703  31.689  1.00 15.44           C  
ATOM   1447  CD2 LEU H 188      10.828  12.222  29.661  1.00 17.83           C  
ATOM   1448  C   LEU H 188       8.610  11.369  27.851  1.00 28.75           C  
ATOM   1449  O   LEU H 188       9.188  10.285  27.930  1.00 28.41           O  
ATOM   1450  N   TYR H 189       8.670  12.132  26.742  1.00 29.28           N  
ATOM   1451  CA  TYR H 189       9.350  11.611  25.595  1.00 29.21           C  
ATOM   1452  CB  TYR H 189       8.394  11.247  24.441  1.00 28.10           C  
ATOM   1453  CG  TYR H 189       7.387  10.257  24.922  1.00 29.29           C  
ATOM   1454  CD1 TYR H 189       7.688   8.917  25.003  1.00 30.37           C  
ATOM   1455  CD2 TYR H 189       6.122  10.672  25.276  1.00 30.31           C  
ATOM   1456  CE1 TYR H 189       6.755   8.011  25.452  1.00 32.34           C  
ATOM   1457  CE2 TYR H 189       5.182   9.770  25.722  1.00 30.30           C  
ATOM   1458  CZ  TYR H 189       5.494   8.434  25.801  1.00 32.48           C  
ATOM   1459  OH  TYR H 189       4.535   7.502  26.257  1.00 33.61           O  
ATOM   1460  C   TYR H 189      10.266  12.647  25.029  1.00 29.76           C  
ATOM   1461  O   TYR H 189      10.109  13.848  25.248  1.00 30.66           O  
ATOM   1462  N   LEU H 190      11.294  12.174  24.302  1.00 29.56           N  
ATOM   1463  CA  LEU H 190      12.169  13.057  23.598  1.00 29.05           C  
ATOM   1464  CB  LEU H 190      13.586  13.093  24.199  1.00 28.78           C  
ATOM   1465  CG  LEU H 190      14.560  14.037  23.472  1.00 28.68           C  
ATOM   1466  CD1 LEU H 190      14.079  15.496  23.548  1.00 26.35           C  
ATOM   1467  CD2 LEU H 190      15.992  13.863  24.003  1.00 27.02           C  
ATOM   1468  C   LEU H 190      12.258  12.525  22.202  1.00 30.53           C  
ATOM   1469  O   LEU H 190      12.791  11.439  21.978  1.00 31.50           O  
ATOM   1470  N   GLN H 191      11.721  13.278  21.218  1.00 30.20           N  
ATOM   1471  CA  GLN H 191      11.783  12.840  19.852  1.00 30.39           C  
ATOM   1472  CB  GLN H 191      10.566  13.246  19.001  1.00 30.82           C  
ATOM   1473  CG  GLN H 191      10.666  12.812  17.535  1.00 32.19           C  
ATOM   1474  CD  GLN H 191      10.622  11.291  17.461  1.00 33.56           C  
ATOM   1475  OE1 GLN H 191      10.056  10.627  18.328  1.00 35.07           O  
ATOM   1476  NE2 GLN H 191      11.239  10.721  16.390  1.00 33.19           N  
ATOM   1477  C   GLN H 191      12.993  13.476  19.255  1.00 31.06           C  
ATOM   1478  O   GLN H 191      13.149  14.697  19.282  1.00 30.88           O  
ATOM   1479  N   MET H 192      13.890  12.644  18.696  1.00 31.72           N  
ATOM   1480  CA  MET H 192      15.124  13.139  18.162  1.00 32.53           C  
ATOM   1481  CB  MET H 192      16.323  12.363  18.738  1.00 31.60           C  
ATOM   1482  CG  MET H 192      16.440  12.513  20.258  1.00 33.69           C  
ATOM   1483  SD  MET H 192      17.385  11.204  21.101  1.00 36.20           S  
ATOM   1484  CE  MET H 192      19.022  11.668  20.474  1.00 37.00           C  
ATOM   1485  C   MET H 192      15.111  12.918  16.681  1.00 33.00           C  
ATOM   1486  O   MET H 192      14.959  11.789  16.216  1.00 35.51           O  
ATOM   1487  N   ASN H 193      15.283  14.003  15.897  1.00 33.04           N  
ATOM   1488  CA  ASN H 193      15.273  13.886  14.463  1.00 33.35           C  
ATOM   1489  CB  ASN H 193      14.146  14.686  13.784  1.00 33.76           C  
ATOM   1490  CG  ASN H 193      12.805  14.062  14.148  1.00 34.66           C  
ATOM   1491  OD1 ASN H 193      12.656  12.842  14.177  1.00 36.13           O  
ATOM   1492  ND2 ASN H 193      11.794  14.927  14.432  1.00 32.83           N  
ATOM   1493  C   ASN H 193      16.563  14.444  13.939  1.00 32.50           C  
ATOM   1494  O   ASN H 193      17.250  15.200  14.625  1.00 31.95           O  
ATOM   1495  N   SER H 194      16.929  14.061  12.697  1.00 33.12           N  
ATOM   1496  CA  SER H 194      18.112  14.555  12.041  1.00 33.07           C  
ATOM   1497  CB  SER H 194      18.000  16.025  11.597  1.00 33.55           C  
ATOM   1498  OG  SER H 194      17.000  16.166  10.598  1.00 36.79           O  
ATOM   1499  C   SER H 194      19.290  14.442  12.958  1.00 31.84           C  
ATOM   1500  O   SER H 194      19.971  15.429  13.228  1.00 31.44           O  
ATOM   1501  N   LEU H 195      19.566  13.218  13.445  1.00 32.60           N  
ATOM   1502  CA  LEU H 195      20.635  12.985  14.376  1.00 32.32           C  
ATOM   1503  CB  LEU H 195      20.554  11.596  15.031  1.00 30.41           C  
ATOM   1504  CG  LEU H 195      19.398  11.471  16.039  1.00 29.59           C  
ATOM   1505  CD1 LEU H 195      19.267  10.036  16.570  1.00 29.26           C  
ATOM   1506  CD2 LEU H 195      19.565  12.488  17.182  1.00 29.06           C  
ATOM   1507  C   LEU H 195      21.976  13.109  13.718  1.00 33.19           C  
ATOM   1508  O   LEU H 195      22.148  12.818  12.535  1.00 33.04           O  
ATOM   1509  N   LYS H 196      22.967  13.565  14.514  1.00 33.76           N  
ATOM   1510  CA  LYS H 196      24.313  13.765  14.055  1.00 34.78           C  
ATOM   1511  CB  LYS H 196      24.728  15.245  14.052  1.00 37.29           C  
ATOM   1512  CG  LYS H 196      23.869  16.112  13.126  1.00 39.93           C  
ATOM   1513  CD  LYS H 196      24.018  17.613  13.385  1.00 41.75           C  
ATOM   1514  CE  LYS H 196      23.116  18.486  12.510  1.00  0.00           C  
ATOM   1515  NZ  LYS H 196      23.262  19.907  12.900  1.00  0.00           N1+
ATOM   1516  C   LYS H 196      25.236  13.048  14.995  1.00 34.07           C  
ATOM   1517  O   LYS H 196      24.834  12.583  16.060  1.00 34.00           O  
ATOM   1518  N   THR H 197      26.524  12.961  14.615  1.00 34.30           N  
ATOM   1519  CA  THR H 197      27.509  12.243  15.375  1.00 33.76           C  
ATOM   1520  CB  THR H 197      28.869  12.269  14.743  1.00 31.73           C  
ATOM   1521  OG1 THR H 197      29.351  13.604  14.681  1.00  0.00           O  
ATOM   1522  CG2 THR H 197      28.779  11.667  13.331  1.00  0.00           C  
ATOM   1523  C   THR H 197      27.651  12.859  16.732  1.00 33.60           C  
ATOM   1524  O   THR H 197      27.815  12.146  17.721  1.00 34.56           O  
ATOM   1525  N   GLU H 198      27.582  14.200  16.821  1.00 34.17           N  
ATOM   1526  CA  GLU H 198      27.779  14.887  18.067  1.00 34.25           C  
ATOM   1527  CB  GLU H 198      27.865  16.426  17.956  1.00 37.11           C  
ATOM   1528  CG  GLU H 198      26.716  17.116  17.221  1.00 40.39           C  
ATOM   1529  CD  GLU H 198      27.195  17.448  15.813  1.00 43.49           C  
ATOM   1530  OE1 GLU H 198      28.251  16.904  15.397  1.00 44.42           O  
ATOM   1531  OE2 GLU H 198      26.509  18.262  15.136  1.00 43.80           O1-
ATOM   1532  C   GLU H 198      26.715  14.514  19.057  1.00 33.67           C  
ATOM   1533  O   GLU H 198      26.918  14.641  20.262  1.00 35.24           O  
ATOM   1534  N   ASP H 199      25.537  14.083  18.574  1.00 33.08           N  
ATOM   1535  CA  ASP H 199      24.415  13.707  19.394  1.00 31.91           C  
ATOM   1536  CB  ASP H 199      23.141  13.458  18.567  1.00 32.28           C  
ATOM   1537  CG  ASP H 199      22.674  14.814  18.056  1.00 33.58           C  
ATOM   1538  OD1 ASP H 199      22.704  15.784  18.859  1.00 33.73           O  
ATOM   1539  OD2 ASP H 199      22.296  14.903  16.857  1.00 33.24           O1-
ATOM   1540  C   ASP H 199      24.707  12.464  20.197  1.00 30.58           C  
ATOM   1541  O   ASP H 199      24.001  12.181  21.163  1.00 31.56           O  
ATOM   1542  N   THR H 200      25.703  11.644  19.811  1.00 28.86           N  
ATOM   1543  CA  THR H 200      25.940  10.441  20.571  1.00 29.57           C  
ATOM   1544  CB  THR H 200      27.096   9.616  20.089  1.00 28.44           C  
ATOM   1545  OG1 THR H 200      28.297  10.368  20.142  1.00 29.37           O  
ATOM   1546  CG2 THR H 200      26.821   9.156  18.654  1.00 25.73           C  
ATOM   1547  C   THR H 200      26.214  10.789  21.998  1.00 29.93           C  
ATOM   1548  O   THR H 200      27.104  11.584  22.297  1.00 32.80           O  
ATOM   1549  N   ALA H 201      25.438  10.189  22.930  1.00 29.74           N  
ATOM   1550  CA  ALA H 201      25.652  10.472  24.323  1.00 29.48           C  
ATOM   1551  CB  ALA H 201      25.422  11.949  24.689  1.00 29.45           C  
ATOM   1552  C   ALA H 201      24.687   9.667  25.136  1.00 28.16           C  
ATOM   1553  O   ALA H 201      23.799   9.004  24.600  1.00 27.93           O  
ATOM   1554  N   VAL H 202      24.885   9.671  26.471  1.00 27.37           N  
ATOM   1555  CA  VAL H 202      23.959   9.052  27.374  1.00 26.61           C  
ATOM   1556  CB  VAL H 202      24.582   8.648  28.679  1.00 25.19           C  
ATOM   1557  CG1 VAL H 202      23.489   8.077  29.596  1.00 22.56           C  
ATOM   1558  CG2 VAL H 202      25.724   7.658  28.391  1.00 21.62           C  
ATOM   1559  C   VAL H 202      22.930  10.105  27.654  1.00 27.63           C  
ATOM   1560  O   VAL H 202      23.278  11.257  27.907  1.00 29.15           O  
ATOM   1561  N   TYR H 203      21.633   9.744  27.621  1.00 28.07           N  
ATOM   1562  CA  TYR H 203      20.609  10.730  27.834  1.00 28.59           C  
ATOM   1563  CB  TYR H 203      19.526  10.748  26.736  1.00 27.78           C  
ATOM   1564  CG  TYR H 203      20.090  11.393  25.514  1.00 29.20           C  
ATOM   1565  CD1 TYR H 203      21.003  10.746  24.711  1.00 30.50           C  
ATOM   1566  CD2 TYR H 203      19.677  12.658  25.158  1.00 30.39           C  
ATOM   1567  CE1 TYR H 203      21.506  11.363  23.588  1.00 31.01           C  
ATOM   1568  CE2 TYR H 203      20.176  13.280  24.037  1.00 30.87           C  
ATOM   1569  CZ  TYR H 203      21.091  12.629  23.247  1.00 31.21           C  
ATOM   1570  OH  TYR H 203      21.608  13.262  22.095  1.00 31.47           O  
ATOM   1571  C   TYR H 203      19.933  10.456  29.137  1.00 29.49           C  
ATOM   1572  O   TYR H 203      19.510   9.334  29.414  1.00 29.75           O  
ATOM   1573  N   TYR H 204      19.810  11.516  29.965  1.00 29.21           N  
ATOM   1574  CA  TYR H 204      19.223  11.394  31.266  1.00 27.92           C  
ATOM   1575  CB  TYR H 204      20.091  11.954  32.411  1.00 28.10           C  
ATOM   1576  CG  TYR H 204      21.382  11.213  32.522  1.00 29.27           C  
ATOM   1577  CD1 TYR H 204      21.482  10.089  33.307  1.00 27.72           C  
ATOM   1578  CD2 TYR H 204      22.502  11.648  31.852  1.00 28.86           C  
ATOM   1579  CE1 TYR H 204      22.671   9.407  33.415  1.00 28.70           C  
ATOM   1580  CE2 TYR H 204      23.696  10.970  31.955  1.00 28.97           C  
ATOM   1581  CZ  TYR H 204      23.783   9.849  32.744  1.00 29.53           C  
ATOM   1582  OH  TYR H 204      25.002   9.147  32.858  1.00 30.17           O  
ATOM   1583  C   TYR H 204      17.972  12.212  31.307  1.00 28.57           C  
ATOM   1584  O   TYR H 204      17.881  13.294  30.729  1.00 28.86           O  
ATOM   1585  N   CYS H 205      16.962  11.660  32.000  1.00 30.91           N  
ATOM   1586  CA  CYS H 205      15.694  12.266  32.264  1.00 30.72           C  
ATOM   1587  CB  CYS H 205      14.612  11.166  32.258  1.00 32.31           C  
ATOM   1588  SG  CYS H 205      12.941  11.631  32.777  1.00 38.66           S  
ATOM   1589  C   CYS H 205      15.827  12.823  33.651  1.00 30.45           C  
ATOM   1590  O   CYS H 205      16.395  12.176  34.529  1.00 28.58           O  
ATOM   1591  N   ALA H 206      15.342  14.058  33.886  1.00 28.84           N  
ATOM   1592  CA  ALA H 206      15.480  14.616  35.199  1.00 29.46           C  
ATOM   1593  CB  ALA H 206      16.606  15.660  35.308  1.00 29.01           C  
ATOM   1594  C   ALA H 206      14.198  15.304  35.545  1.00 29.94           C  
ATOM   1595  O   ALA H 206      13.439  15.718  34.672  1.00 29.86           O  
ATOM   1596  N   ARG H 207      13.930  15.437  36.855  1.00 27.69           N  
ATOM   1597  CA  ARG H 207      12.701  16.016  37.313  1.00 28.78           C  
ATOM   1598  CB  ARG H 207      11.872  14.982  38.085  1.00 27.39           C  
ATOM   1599  CG  ARG H 207      10.539  15.486  38.621  1.00 28.36           C  
ATOM   1600  CD  ARG H 207       9.977  14.562  39.699  1.00 28.09           C  
ATOM   1601  NE  ARG H 207      10.744  14.839  40.944  1.00 29.70           N  
ATOM   1602  CZ  ARG H 207      10.260  14.431  42.154  1.00 30.11           C  
ATOM   1603  NH1 ARG H 207       9.100  13.717  42.223  1.00 30.48           N1+
ATOM   1604  NH2 ARG H 207      10.933  14.751  43.298  1.00 28.31           N  
ATOM   1605  C   ARG H 207      13.002  17.125  38.269  1.00 28.71           C  
ATOM   1606  O   ARG H 207      14.005  17.087  38.982  1.00 30.35           O  
ATOM   1607  N   GLU H 208      12.126  18.154  38.293  1.00 29.02           N  
ATOM   1608  CA  GLU H 208      12.281  19.257  39.208  1.00 29.70           C  
ATOM   1609  CB  GLU H 208      12.183  20.645  38.550  1.00 28.77           C  
ATOM   1610  CG  GLU H 208      13.302  20.974  37.556  1.00 28.48           C  
ATOM   1611  CD  GLU H 208      12.863  20.544  36.161  1.00  0.00           C  
ATOM   1612  OE1 GLU H 208      12.634  19.322  35.956  1.00  0.00           O  
ATOM   1613  OE2 GLU H 208      12.748  21.438  35.280  1.00  0.00           O1-
ATOM   1614  C   GLU H 208      11.154  19.183  40.200  1.00 31.37           C  
ATOM   1615  O   GLU H 208      10.011  18.910  39.834  1.00 30.30           O  
ATOM   1616  N   SER H 209      11.698  19.764  41.281  1.00 46.98           N  
ATOM   1617  CA  SER H 209      11.197  20.136  42.536  1.00 48.96           C  
ATOM   1618  CB  SER H 209      11.847  19.398  43.710  1.00 44.70           C  
ATOM   1619  OG  SER H 209      11.550  18.012  43.623  1.00 61.59           O  
ATOM   1620  C   SER H 209      11.381  21.622  42.706  1.00 48.51           C  
ATOM   1621  O   SER H 209      11.345  22.393  41.744  1.00 48.75           O  
ATOM   1622  N   TYR H 210      11.671  22.033  43.951  1.00 48.56           N  
ATOM   1623  CA  TYR H 210      11.526  23.377  44.443  1.00 48.84           C  
ATOM   1624  CB  TYR H 210      12.036  23.459  45.890  1.00 50.99           C  
ATOM   1625  CG  TYR H 210      11.276  22.411  46.635  1.00 45.97           C  
ATOM   1626  CD1 TYR H 210      11.727  21.109  46.647  1.00 42.72           C  
ATOM   1627  CD2 TYR H 210      10.109  22.716  47.300  1.00 34.85           C  
ATOM   1628  CE1 TYR H 210      11.037  20.130  47.321  1.00 37.87           C  
ATOM   1629  CE2 TYR H 210       9.416  21.738  47.976  1.00 37.29           C  
ATOM   1630  CZ  TYR H 210       9.877  20.444  47.988  1.00 38.52           C  
ATOM   1631  OH  TYR H 210       9.164  19.442  48.683  1.00 41.76           O  
ATOM   1632  C   TYR H 210      12.195  24.465  43.643  1.00 48.47           C  
ATOM   1633  O   TYR H 210      11.482  25.320  43.124  1.00 49.46           O  
ATOM   1634  N   TYR H 211      13.530  24.510  43.445  1.00 42.92           N  
ATOM   1635  CA  TYR H 211      13.939  25.694  42.723  1.00 42.75           C  
ATOM   1636  CB  TYR H 211      14.900  26.631  43.485  1.00 42.83           C  
ATOM   1637  CG  TYR H 211      14.135  27.421  44.497  1.00 43.40           C  
ATOM   1638  CD1 TYR H 211      13.201  28.342  44.075  1.00 46.53           C  
ATOM   1639  CD2 TYR H 211      14.372  27.288  45.847  1.00 41.91           C  
ATOM   1640  CE1 TYR H 211      12.487  29.099  44.973  1.00 44.47           C  
ATOM   1641  CE2 TYR H 211      13.660  28.045  46.752  1.00 43.89           C  
ATOM   1642  CZ  TYR H 211      12.717  28.946  46.318  1.00 43.95           C  
ATOM   1643  OH  TYR H 211      11.994  29.715  47.254  1.00 45.78           O  
ATOM   1644  C   TYR H 211      14.607  25.367  41.425  1.00 42.29           C  
ATOM   1645  O   TYR H 211      15.803  25.610  41.270  1.00 40.87           O  
ATOM   1646  N   GLY H 212      13.839  24.850  40.445  1.00 41.51           N  
ATOM   1647  CA  GLY H 212      14.357  24.605  39.126  1.00 41.08           C  
ATOM   1648  C   GLY H 212      15.512  23.675  39.233  1.00 41.35           C  
ATOM   1649  O   GLY H 212      16.363  23.629  38.344  1.00 42.31           O  
ATOM   1650  N   PHE H 213      15.578  22.896  40.326  1.00 39.89           N  
ATOM   1651  CA  PHE H 213      16.731  22.058  40.463  1.00 39.36           C  
ATOM   1652  CB  PHE H 213      17.315  22.028  41.877  1.00 38.60           C  
ATOM   1653  CG  PHE H 213      16.368  21.285  42.746  1.00 22.57           C  
ATOM   1654  CD1 PHE H 213      15.236  21.871  43.254  1.00 24.15           C  
ATOM   1655  CD2 PHE H 213      16.625  19.976  43.056  1.00 24.54           C  
ATOM   1656  CE1 PHE H 213      14.395  21.148  44.065  1.00 25.30           C  
ATOM   1657  CE2 PHE H 213      15.794  19.250  43.865  1.00 25.27           C  
ATOM   1658  CZ  PHE H 213      14.671  19.839  44.375  1.00 24.93           C  
ATOM   1659  C   PHE H 213      16.314  20.665  40.132  1.00 38.51           C  
ATOM   1660  O   PHE H 213      15.166  20.283  40.351  1.00 38.65           O  
ATOM   1661  N   THR H 214      17.248  19.860  39.587  1.00 37.67           N  
ATOM   1662  CA  THR H 214      16.882  18.513  39.267  1.00 36.43           C  
ATOM   1663  CB  THR H 214      17.573  17.937  38.057  1.00 37.19           C  
ATOM   1664  OG1 THR H 214      17.122  16.607  37.860  1.00  0.00           O  
ATOM   1665  CG2 THR H 214      19.106  17.974  38.208  1.00  0.00           C  
ATOM   1666  C   THR H 214      17.175  17.658  40.458  1.00 36.25           C  
ATOM   1667  O   THR H 214      18.322  17.321  40.748  1.00 35.21           O  
ATOM   1668  N   SER H 215      16.109  17.315  41.203  1.00 36.56           N  
ATOM   1669  CA  SER H 215      16.220  16.537  42.402  1.00 37.98           C  
ATOM   1670  CB  SER H 215      14.910  16.521  43.209  1.00 40.25           C  
ATOM   1671  OG  SER H 215      13.867  15.949  42.432  1.00  0.00           O  
ATOM   1672  C   SER H 215      16.529  15.130  42.069  1.00 36.78           C  
ATOM   1673  O   SER H 215      17.292  14.455  42.757  1.00 35.80           O  
ATOM   1674  N   TYR H 216      15.936  14.668  40.967  1.00 26.17           N  
ATOM   1675  CA  TYR H 216      15.970  13.243  40.672  1.00 26.47           C  
ATOM   1676  CB  TYR H 216      14.650  12.492  40.940  1.00 26.39           C  
ATOM   1677  CG  TYR H 216      14.522  12.222  42.400  1.00 27.04           C  
ATOM   1678  CD1 TYR H 216      14.004  13.159  43.264  1.00 24.81           C  
ATOM   1679  CD2 TYR H 216      14.927  11.006  42.904  1.00 26.95           C  
ATOM   1680  CE1 TYR H 216      13.891  12.880  44.607  1.00 29.38           C  
ATOM   1681  CE2 TYR H 216      14.816  10.721  44.244  1.00 25.49           C  
ATOM   1682  CZ  TYR H 216      14.302  11.663  45.098  1.00 26.57           C  
ATOM   1683  OH  TYR H 216      14.185  11.380  46.475  1.00 28.14           O  
ATOM   1684  C   TYR H 216      16.302  12.993  39.233  1.00 26.80           C  
ATOM   1685  O   TYR H 216      15.900  13.744  38.347  1.00 28.07           O  
ATOM   1686  N   TRP H 217      17.039  11.890  38.962  1.00 28.36           N  
ATOM   1687  CA  TRP H 217      17.485  11.610  37.622  1.00 28.63           C  
ATOM   1688  CB  TRP H 217      19.006  11.813  37.469  1.00 28.47           C  
ATOM   1689  CG  TRP H 217      19.514  13.207  37.765  1.00 28.42           C  
ATOM   1690  CD2 TRP H 217      20.174  14.066  36.822  1.00 28.42           C  
ATOM   1691  CD1 TRP H 217      19.516  13.873  38.956  1.00 28.42           C  
ATOM   1692  NE1 TRP H 217      20.130  15.095  38.812  1.00 28.55           N  
ATOM   1693  CE2 TRP H 217      20.544  15.226  37.505  1.00 27.92           C  
ATOM   1694  CE3 TRP H 217      20.462  13.899  35.496  1.00 28.31           C  
ATOM   1695  CZ2 TRP H 217      21.204  16.239  36.873  1.00 29.20           C  
ATOM   1696  CZ3 TRP H 217      21.122  14.929  34.863  1.00 28.73           C  
ATOM   1697  CH2 TRP H 217      21.487  16.076  35.536  1.00 29.74           C  
ATOM   1698  C   TRP H 217      17.252  10.158  37.324  1.00 27.99           C  
ATOM   1699  O   TRP H 217      17.207   9.321  38.222  1.00 28.62           O  
ATOM   1700  N   GLY H 218      17.099   9.826  36.024  1.00 28.50           N  
ATOM   1701  CA  GLY H 218      16.942   8.460  35.615  1.00 28.70           C  
ATOM   1702  C   GLY H 218      18.317   7.881  35.466  1.00 30.26           C  
ATOM   1703  O   GLY H 218      19.316   8.557  35.701  1.00 32.56           O  
ATOM   1704  N   GLN H 219      18.385   6.591  35.086  1.00 30.41           N  
ATOM   1705  CA  GLN H 219      19.597   5.838  34.894  1.00 31.16           C  
ATOM   1706  CB  GLN H 219      19.294   4.377  34.565  1.00 33.65           C  
ATOM   1707  CG  GLN H 219      18.423   3.677  35.597  1.00 36.63           C  
ATOM   1708  CD  GLN H 219      17.870   2.470  34.873  1.00 38.24           C  
ATOM   1709  OE1 GLN H 219      16.745   2.495  34.376  1.00 40.71           O  
ATOM   1710  NE2 GLN H 219      18.694   1.395  34.772  1.00 35.99           N  
ATOM   1711  C   GLN H 219      20.330   6.349  33.694  1.00 32.29           C  
ATOM   1712  O   GLN H 219      21.558   6.387  33.676  1.00 32.69           O  
ATOM   1713  N   GLY H 220      19.578   6.704  32.634  1.00 32.31           N  
ATOM   1714  CA  GLY H 220      20.166   7.199  31.419  1.00 32.84           C  
ATOM   1715  C   GLY H 220      20.223   6.089  30.409  1.00 33.40           C  
ATOM   1716  O   GLY H 220      20.443   4.929  30.754  1.00 33.92           O  
ATOM   1717  N   THR H 221      20.029   6.434  29.115  1.00 33.21           N  
ATOM   1718  CA  THR H 221      20.092   5.471  28.046  1.00 32.77           C  
ATOM   1719  CB  THR H 221      18.800   5.283  27.302  1.00 34.87           C  
ATOM   1720  OG1 THR H 221      18.358   6.523  26.774  1.00 37.88           O  
ATOM   1721  CG2 THR H 221      17.739   4.692  28.240  1.00 35.02           C  
ATOM   1722  C   THR H 221      21.096   5.959  27.047  1.00 31.90           C  
ATOM   1723  O   THR H 221      21.232   7.160  26.823  1.00 32.17           O  
ATOM   1724  N   LEU H 222      21.822   5.023  26.399  1.00 30.46           N  
ATOM   1725  CA  LEU H 222      22.868   5.396  25.487  1.00 30.05           C  
ATOM   1726  CB  LEU H 222      24.055   4.415  25.519  1.00 30.79           C  
ATOM   1727  CG  LEU H 222      25.206   4.760  24.558  1.00 31.58           C  
ATOM   1728  CD1 LEU H 222      25.895   6.076  24.948  1.00 29.00           C  
ATOM   1729  CD2 LEU H 222      26.193   3.592  24.437  1.00 30.33           C  
ATOM   1730  C   LEU H 222      22.345   5.428  24.084  1.00 30.25           C  
ATOM   1731  O   LEU H 222      21.727   4.474  23.609  1.00 31.75           O  
ATOM   1732  N   VAL H 223      22.571   6.562  23.388  1.00 29.00           N  
ATOM   1733  CA  VAL H 223      22.192   6.691  22.011  1.00 28.84           C  
ATOM   1734  CB  VAL H 223      21.340   7.898  21.738  1.00 29.61           C  
ATOM   1735  CG1 VAL H 223      21.109   8.012  20.223  1.00 27.36           C  
ATOM   1736  CG2 VAL H 223      20.039   7.773  22.550  1.00 29.31           C  
ATOM   1737  C   VAL H 223      23.461   6.844  21.234  1.00 28.14           C  
ATOM   1738  O   VAL H 223      24.247   7.762  21.473  1.00 26.29           O  
ATOM   1739  N   THR H 224      23.702   5.935  20.271  1.00 26.63           N  
ATOM   1740  CA  THR H 224      24.916   6.042  19.521  1.00 27.66           C  
ATOM   1741  CB  THR H 224      25.818   4.854  19.711  1.00 26.31           C  
ATOM   1742  OG1 THR H 224      27.106   5.111  19.177  1.00 26.85           O  
ATOM   1743  CG2 THR H 224      25.187   3.624  19.049  1.00 25.18           C  
ATOM   1744  C   THR H 224      24.557   6.210  18.076  1.00 29.42           C  
ATOM   1745  O   THR H 224      23.791   5.431  17.512  1.00 30.68           O  
ATOM   1746  N   VAL H 225      25.105   7.266  17.443  1.00 29.56           N  
ATOM   1747  CA  VAL H 225      24.805   7.569  16.075  1.00 29.04           C  
ATOM   1748  CB  VAL H 225      24.617   9.044  15.865  1.00 29.46           C  
ATOM   1749  CG1 VAL H 225      24.356   9.315  14.378  1.00 29.37           C  
ATOM   1750  CG2 VAL H 225      23.502   9.534  16.800  1.00 29.92           C  
ATOM   1751  C   VAL H 225      25.984   7.166  15.251  1.00 29.47           C  
ATOM   1752  O   VAL H 225      27.057   7.757  15.363  1.00 30.48           O  
ATOM   1753  N   SER H 226      25.814   6.146  14.384  1.00 28.71           N  
ATOM   1754  CA  SER H 226      26.912   5.729  13.564  1.00 29.01           C  
ATOM   1755  CB  SER H 226      27.799   4.644  14.199  1.00 29.03           C  
ATOM   1756  OG  SER H 226      28.485   5.175  15.322  1.00 29.34           O  
ATOM   1757  C   SER H 226      26.363   5.138  12.310  1.00 29.37           C  
ATOM   1758  O   SER H 226      25.220   4.685  12.263  1.00 29.67           O  
ATOM   1759  N   SER H 227      27.196   5.134  11.254  1.00 30.54           N  
ATOM   1760  CA  SER H 227      26.790   4.601   9.990  1.00 31.97           C  
ATOM   1761  CB  SER H 227      27.735   4.989   8.840  1.00 33.06           C  
ATOM   1762  OG  SER H 227      27.284   4.425   7.618  1.00 34.33           O  
ATOM   1763  C   SER H 227      26.805   3.088  10.117  1.00 30.74           C  
ATOM   1764  O   SER H 227      27.606   2.445   9.388  1.00 32.30           O  
ATOM   1765  OXT SER H 227      26.017   2.551  10.940  1.00  0.00           O1-
TER    1766      SER H 227 
CONECT  162  657
CONECT  657  162
CONECT  960 1588
CONECT 1588  960
END
