# Supplementary material for: Fully automated antibody structure prediction using BIOVIA tools: Validation study
Source: PLoS One. 2017 May 18;12(5):e0177923. doi: 10.1371/journal.pone.0177923 (PMC5436848; doi:10.1371/journal.pone.0177923)
Supplement: S1 Dataset — Predicted structures using the Top5 framework method, Chothia CDR definition with no canonical filtering and generating 50 models. These were used in the detailed discussion of outliers and for comparison against predictions using canonical filtering. (ZIP) [file pone.0177923.s003.zip › 4EDW_LH_FV_FinalModel.pdb]

REMARK   Accelrys Discovery Studio PDB file
REMARK   Created:  2015-05-08T03:05:12Z
SSBOND   1 CYS L   23    CYS L   88                                     
SSBOND   2 CYS H  129    CYS H  202                                     
ATOM      1  N   ASP L   1      25.385  32.905  25.938  1.00 45.15           N1+
ATOM      2  CA  ASP L   1      25.218  31.911  27.025  1.00 42.94           C  
ATOM      3  CB  ASP L   1      25.568  30.503  26.513  1.00 41.73           C  
ATOM      4  CG  ASP L   1      24.550  30.109  25.447  1.00 50.98           C  
ATOM      5  OD1 ASP L   1      23.563  30.868  25.257  1.00 54.23           O  
ATOM      6  OD2 ASP L   1      24.750  29.042  24.807  1.00 51.55           O1-
ATOM      7  C   ASP L   1      26.147  32.256  28.145  1.00 43.32           C  
ATOM      8  O   ASP L   1      26.993  33.137  28.011  1.00 45.98           O  
ATOM      9  N   ILE L   2      26.011  31.570  29.296  1.00 38.69           N  
ATOM     10  CA  ILE L   2      26.854  31.855  30.421  1.00 36.61           C  
ATOM     11  CB  ILE L   2      26.102  32.005  31.713  1.00 35.91           C  
ATOM     12  CG1 ILE L   2      25.141  33.206  31.627  1.00 36.57           C  
ATOM     13  CG2 ILE L   2      27.123  32.117  32.856  1.00 33.73           C  
ATOM     14  CD1 ILE L   2      24.145  33.289  32.783  1.00 40.36           C  
ATOM     15  C   ILE L   2      27.814  30.718  30.561  1.00 39.22           C  
ATOM     16  O   ILE L   2      27.424  29.551  30.542  1.00 40.84           O  
ATOM     17  N   GLN L   3      29.117  31.032  30.692  1.00 37.11           N  
ATOM     18  CA  GLN L   3      30.080  29.973  30.763  1.00 36.08           C  
ATOM     19  CB  GLN L   3      31.359  30.252  29.955  1.00 41.27           C  
ATOM     20  CG  GLN L   3      31.096  30.499  28.467  1.00 51.54           C  
ATOM     21  CD  GLN L   3      30.498  29.238  27.860  1.00 61.73           C  
ATOM     22  OE1 GLN L   3      31.094  28.163  27.916  1.00 58.59           O  
ATOM     23  NE2 GLN L   3      29.283  29.368  27.260  1.00 65.73           N  
ATOM     24  C   GLN L   3      30.474  29.776  32.190  1.00 37.38           C  
ATOM     25  O   GLN L   3      30.653  30.735  32.941  1.00 37.74           O  
ATOM     26  N   MET L   4      30.604  28.500  32.602  1.00 34.41           N  
ATOM     27  CA  MET L   4      30.980  28.201  33.950  1.00 34.13           C  
ATOM     28  CB  MET L   4      29.989  27.255  34.648  1.00 34.12           C  
ATOM     29  CG  MET L   4      28.562  27.808  34.681  1.00 33.31           C  
ATOM     30  SD  MET L   4      28.363  29.360  35.606  1.00 20.24           S  
ATOM     31  CE  MET L   4      28.366  28.569  37.239  1.00 21.95           C  
ATOM     32  C   MET L   4      32.303  27.507  33.889  1.00 35.89           C  
ATOM     33  O   MET L   4      32.453  26.495  33.205  1.00 36.70           O  
ATOM     34  N   THR L   5      33.304  28.041  34.615  1.00 34.33           N  
ATOM     35  CA  THR L   5      34.616  27.461  34.584  1.00 35.58           C  
ATOM     36  CB  THR L   5      35.683  28.452  34.215  1.00 38.08           C  
ATOM     37  OG1 THR L   5      35.408  29.020  32.944  1.00 41.75           O  
ATOM     38  CG2 THR L   5      37.039  27.735  34.177  1.00 35.01           C  
ATOM     39  C   THR L   5      34.925  26.969  35.964  1.00 36.68           C  
ATOM     40  O   THR L   5      34.803  27.713  36.936  1.00 35.82           O  
ATOM     41  N   GLN L   6      35.344  25.694  36.085  1.00 34.75           N  
ATOM     42  CA  GLN L   6      35.639  25.150  37.378  1.00 33.80           C  
ATOM     43  CB  GLN L   6      34.991  23.776  37.635  1.00 36.91           C  
ATOM     44  CG  GLN L   6      33.465  23.811  37.719  1.00 36.94           C  
ATOM     45  CD  GLN L   6      32.964  22.394  37.973  1.00 34.26           C  
ATOM     46  OE1 GLN L   6      31.762  22.138  37.965  1.00 34.46           O  
ATOM     47  NE2 GLN L   6      33.903  21.437  38.199  1.00 34.03           N  
ATOM     48  C   GLN L   6      37.120  24.958  37.502  1.00 35.03           C  
ATOM     49  O   GLN L   6      37.849  24.861  36.518  1.00 36.74           O  
ATOM     50  N   SER L   7      37.617  24.952  38.752  1.00 35.55           N  
ATOM     51  CA  SER L   7      39.006  24.682  38.977  1.00 37.37           C  
ATOM     52  CB  SER L   7      39.889  25.940  39.078  1.00 42.06           C  
ATOM     53  OG  SER L   7      39.985  26.588  37.819  1.00 50.43           O  
ATOM     54  C   SER L   7      39.088  24.006  40.302  1.00 38.87           C  
ATOM     55  O   SER L   7      38.305  24.314  41.201  1.00 39.45           O  
ATOM     56  N   PRO L   8      39.994  23.079  40.465  1.00 36.64           N  
ATOM     57  CA  PRO L   8      40.878  22.631  39.422  1.00 36.60           C  
ATOM     58  CD  PRO L   8      40.513  22.776  41.787  1.00 37.05           C  
ATOM     59  CB  PRO L   8      42.094  22.029  40.127  1.00 38.30           C  
ATOM     60  CG  PRO L   8      41.593  21.711  41.545  1.00 39.76           C  
ATOM     61  C   PRO L   8      40.146  21.623  38.597  1.00 37.22           C  
ATOM     62  O   PRO L   8      39.035  21.250  38.968  1.00 41.69           O  
ATOM     63  N   SER L   9      40.732  21.197  37.461  1.00 35.86           N  
ATOM     64  CA  SER L   9      40.112  20.204  36.633  1.00 35.80           C  
ATOM     65  CB  SER L   9      40.818  20.011  35.279  1.00 41.48           C  
ATOM     66  OG  SER L   9      42.143  19.541  35.465  1.00 52.32           O  
ATOM     67  C   SER L   9      40.104  18.896  37.361  1.00 37.23           C  
ATOM     68  O   SER L   9      39.158  18.120  37.235  1.00 36.71           O  
ATOM     69  N   SER L  10      41.166  18.597  38.136  1.00 36.52           N  
ATOM     70  CA  SER L  10      41.185  17.358  38.862  1.00 34.41           C  
ATOM     71  CB  SER L  10      41.755  16.186  38.047  1.00 38.39           C  
ATOM     72  OG  SER L  10      43.120  16.425  37.736  1.00 45.47           O  
ATOM     73  C   SER L  10      42.079  17.547  40.046  1.00 36.02           C  
ATOM     74  O   SER L  10      42.918  18.445  40.057  1.00 34.56           O  
ATOM     75  N   LEU L  11      41.894  16.727  41.105  1.00 34.71           N  
ATOM     76  CA  LEU L  11      42.777  16.832  42.231  1.00 34.77           C  
ATOM     77  CB  LEU L  11      42.365  17.846  43.312  1.00 37.24           C  
ATOM     78  CG  LEU L  11      41.074  17.479  44.065  1.00 39.87           C  
ATOM     79  CD1 LEU L  11      40.877  18.387  45.284  1.00 40.31           C  
ATOM     80  CD2 LEU L  11      39.852  17.496  43.135  1.00 40.63           C  
ATOM     81  C   LEU L  11      42.847  15.504  42.918  1.00 35.20           C  
ATOM     82  O   LEU L  11      41.981  14.650  42.740  1.00 35.92           O  
ATOM     83  N   SER L  12      43.915  15.293  43.715  1.00 34.87           N  
ATOM     84  CA  SER L  12      44.029  14.086  44.481  1.00 34.24           C  
ATOM     85  CB  SER L  12      45.222  13.200  44.080  1.00 37.55           C  
ATOM     86  OG  SER L  12      46.442  13.866  44.364  1.00 43.78           O  
ATOM     87  C   SER L  12      44.228  14.495  45.906  1.00 37.30           C  
ATOM     88  O   SER L  12      45.003  15.407  46.194  1.00 36.09           O  
ATOM     89  N   ALA L  13      43.519  13.831  46.843  1.00 35.67           N  
ATOM     90  CA  ALA L  13      43.649  14.182  48.228  1.00 35.13           C  
ATOM     91  CB  ALA L  13      42.558  15.150  48.718  1.00 35.70           C  
ATOM     92  C   ALA L  13      43.522  12.930  49.037  1.00 35.76           C  
ATOM     93  O   ALA L  13      42.997  11.920  48.570  1.00 37.06           O  
ATOM     94  N   SER L  14      44.046  12.960  50.278  1.00 34.75           N  
ATOM     95  CA  SER L  14      43.968  11.818  51.142  1.00 34.37           C  
ATOM     96  CB  SER L  14      45.121  11.732  52.156  1.00 35.28           C  
ATOM     97  OG  SER L  14      46.353  11.541  51.476  1.00 41.42           O  
ATOM     98  C   SER L  14      42.686  11.904  51.905  1.00 34.72           C  
ATOM     99  O   SER L  14      42.059  12.959  51.980  1.00 36.74           O  
ATOM    100  N   VAL L  15      42.258  10.775  52.501  1.00 35.69           N  
ATOM    101  CA  VAL L  15      41.034  10.804  53.240  1.00 34.27           C  
ATOM    102  CB  VAL L  15      40.538   9.449  53.654  1.00 35.84           C  
ATOM    103  CG1 VAL L  15      40.139   8.672  52.392  1.00 36.78           C  
ATOM    104  CG2 VAL L  15      41.638   8.747  54.465  1.00 34.07           C  
ATOM    105  C   VAL L  15      41.247  11.634  54.463  1.00 36.32           C  
ATOM    106  O   VAL L  15      42.297  11.572  55.100  1.00 37.94           O  
ATOM    107  N   GLY L  16      40.233  12.457  54.801  1.00 35.36           N  
ATOM    108  CA  GLY L  16      40.293  13.290  55.967  1.00 35.17           C  
ATOM    109  C   GLY L  16      40.686  14.683  55.572  1.00 36.63           C  
ATOM    110  O   GLY L  16      40.544  15.616  56.362  1.00 38.64           O  
ATOM    111  N   ASP L  17      41.176  14.872  54.332  1.00 34.46           N  
ATOM    112  CA  ASP L  17      41.616  16.176  53.917  1.00 34.40           C  
ATOM    113  CB  ASP L  17      42.500  16.157  52.655  1.00 36.79           C  
ATOM    114  CG  ASP L  17      43.838  15.506  52.977  1.00 40.38           C  
ATOM    115  OD1 ASP L  17      44.102  15.250  54.181  1.00 40.56           O  
ATOM    116  OD2 ASP L  17      44.616  15.261  52.016  1.00 44.65           O1-
ATOM    117  C   ASP L  17      40.428  17.019  53.577  1.00 36.31           C  
ATOM    118  O   ASP L  17      39.337  16.515  53.314  1.00 36.35           O  
ATOM    119  N   ARG L  18      40.627  18.355  53.580  1.00 35.35           N  
ATOM    120  CA  ARG L  18      39.582  19.263  53.215  1.00 36.55           C  
ATOM    121  CB  ARG L  18      39.632  20.586  54.003  1.00 38.04           C  
ATOM    122  CG  ARG L  18      38.401  21.474  53.812  1.00 48.93           C  
ATOM    123  CD  ARG L  18      38.356  22.679  54.756  1.00 45.66           C  
ATOM    124  NE  ARG L  18      38.952  23.846  54.047  1.00 52.33           N  
ATOM    125  CZ  ARG L  18      38.397  25.083  54.202  1.00 55.95           C  
ATOM    126  NH1 ARG L  18      37.308  25.247  55.009  1.00 59.60           N1+
ATOM    127  NH2 ARG L  18      38.924  26.159  53.547  1.00 66.48           N  
ATOM    128  C   ARG L  18      39.800  19.561  51.765  1.00 37.97           C  
ATOM    129  O   ARG L  18      40.918  19.850  51.345  1.00 40.13           O  
ATOM    130  N   VAL L  19      38.734  19.463  50.949  1.00 35.70           N  
ATOM    131  CA  VAL L  19      38.871  19.692  49.540  1.00 34.00           C  
ATOM    132  CB  VAL L  19      38.402  18.521  48.719  1.00 34.45           C  
ATOM    133  CG1 VAL L  19      38.471  18.886  47.230  1.00 35.37           C  
ATOM    134  CG2 VAL L  19      39.243  17.287  49.089  1.00 37.39           C  
ATOM    135  C   VAL L  19      38.003  20.857  49.189  1.00 34.26           C  
ATOM    136  O   VAL L  19      36.912  21.011  49.735  1.00 34.45           O  
ATOM    137  N   THR L  20      38.484  21.729  48.278  1.00 34.03           N  
ATOM    138  CA  THR L  20      37.711  22.871  47.880  1.00 33.08           C  
ATOM    139  CB  THR L  20      38.303  24.162  48.364  1.00 37.40           C  
ATOM    140  OG1 THR L  20      38.428  24.146  49.777  1.00 40.49           O  
ATOM    141  CG2 THR L  20      37.388  25.319  47.933  1.00 35.16           C  
ATOM    142  C   THR L  20      37.717  22.927  46.381  1.00 33.63           C  
ATOM    143  O   THR L  20      38.767  22.790  45.754  1.00 38.42           O  
ATOM    144  N   ILE L  21      36.532  23.130  45.768  1.00 30.58           N  
ATOM    145  CA  ILE L  21      36.422  23.232  44.338  1.00 30.69           C  
ATOM    146  CB  ILE L  21      35.580  22.149  43.719  1.00 33.29           C  
ATOM    147  CG1 ILE L  21      36.202  20.769  43.991  1.00 35.38           C  
ATOM    148  CG2 ILE L  21      35.415  22.459  42.221  1.00 35.99           C  
ATOM    149  CD1 ILE L  21      35.271  19.608  43.644  1.00 34.32           C  
ATOM    150  C   ILE L  21      35.744  24.537  44.049  1.00 33.82           C  
ATOM    151  O   ILE L  21      34.813  24.928  44.753  1.00 33.39           O  
ATOM    152  N   THR L  22      36.198  25.255  43.001  1.00 30.36           N  
ATOM    153  CA  THR L  22      35.626  26.539  42.703  0.90 29.73           C  
ATOM    154  CB  THR L  22      36.634  27.651  42.634  0.90 34.26           C  
ATOM    155  OG1 THR L  22      37.628  27.346  41.668  0.88 38.71           O  
ATOM    156  CG2 THR L  22      37.272  27.847  44.017  0.88 40.64           C  
ATOM    157  C   THR L  22      34.939  26.497  41.371  1.00 31.78           C  
ATOM    158  O   THR L  22      35.256  25.678  40.509  1.00 33.34           O  
ATOM    159  N   CYS L  23      33.936  27.381  41.202  1.00 31.53           N  
ATOM    160  CA  CYS L  23      33.200  27.497  39.974  1.00 31.33           C  
ATOM    161  CB  CYS L  23      31.815  26.802  40.069  1.00 32.21           C  
ATOM    162  SG  CYS L  23      30.803  26.890  38.560  1.00 34.80           S  
ATOM    163  C   CYS L  23      33.016  28.967  39.728  1.00 34.63           C  
ATOM    164  O   CYS L  23      32.507  29.691  40.584  1.00 33.02           O  
ATOM    165  N   ARG L  24      33.444  29.461  38.545  1.00 31.43           N  
ATOM    166  CA  ARG L  24      33.330  30.868  38.271  1.00 32.59           C  
ATOM    167  CB  ARG L  24      34.677  31.526  37.936  1.00 34.92           C  
ATOM    168  CG  ARG L  24      34.600  33.042  37.782  1.00 45.26           C  
ATOM    169  CD  ARG L  24      35.977  33.694  37.656  1.00 50.14           C  
ATOM    170  NE  ARG L  24      36.703  33.409  38.925  1.00 54.35           N  
ATOM    171  CZ  ARG L  24      37.870  34.055  39.207  1.00 65.81           C  
ATOM    172  NH1 ARG L  24      38.364  34.981  38.335  1.00 54.27           N1+
ATOM    173  NH2 ARG L  24      38.540  33.780  40.363  1.00 58.35           N  
ATOM    174  C   ARG L  24      32.419  31.050  37.096  1.00 33.92           C  
ATOM    175  O   ARG L  24      32.504  30.316  36.112  1.00 36.30           O  
ATOM    176  N   ALA L  25      31.522  32.056  37.174  1.00 32.04           N  
ATOM    177  CA  ALA L  25      30.572  32.292  36.124  1.00 34.23           C  
ATOM    178  CB  ALA L  25      29.144  32.541  36.634  1.00 32.13           C  
ATOM    179  C   ALA L  25      30.994  33.513  35.363  1.00 34.78           C  
ATOM    180  O   ALA L  25      31.537  34.463  35.925  1.00 37.17           O  
ATOM    181  N   SER L  26      30.705  33.497  34.046  1.00 32.82           N  
ATOM    182  CA  SER L  26      31.030  34.557  33.139  1.00 33.62           C  
ATOM    183  CB  SER L  26      30.814  34.169  31.664  1.00 32.50           C  
ATOM    184  OG  SER L  26      29.449  33.861  31.430  1.00 30.32           O  
ATOM    185  C   SER L  26      30.196  35.768  33.446  1.00 34.37           C  
ATOM    186  O   SER L  26      30.580  36.883  33.092  1.00 35.06           O  
ATOM    187  N   GLN L  27      29.017  35.589  34.084  1.00 34.15           N  
ATOM    188  CA  GLN L  27      28.210  36.728  34.443  1.00 33.48           C  
ATOM    189  CB  GLN L  27      27.010  36.988  33.522  1.00 31.92           C  
ATOM    190  CG  GLN L  27      27.410  37.447  32.123  1.00 31.75           C  
ATOM    191  CD  GLN L  27      26.144  37.771  31.348  1.00 34.32           C  
ATOM    192  OE1 GLN L  27      25.481  38.773  31.605  1.00 37.23           O  
ATOM    193  NE2 GLN L  27      25.806  36.897  30.362  1.00 35.70           N  
ATOM    194  C   GLN L  27      27.648  36.511  35.812  1.00 33.66           C  
ATOM    195  O   GLN L  27      27.737  35.415  36.361  1.00 35.14           O  
ATOM    196  N   SER L  28      27.067  37.576  36.409  1.00 33.82           N  
ATOM    197  CA  SER L  28      26.520  37.458  37.732  1.00 34.40           C  
ATOM    198  CB  SER L  28      26.013  38.785  38.322  1.00 34.56           C  
ATOM    199  OG  SER L  28      27.104  39.646  38.605  1.00 37.00           O  
ATOM    200  C   SER L  28      25.340  36.553  37.671  1.00 34.67           C  
ATOM    201  O   SER L  28      24.266  36.931  37.206  1.00 34.38           O  
ATOM    202  N   ILE L  29      25.538  35.301  38.107  1.00 35.17           N  
ATOM    203  CA  ILE L  29      24.491  34.329  38.172  1.00 34.20           C  
ATOM    204  CB  ILE L  29      24.942  32.895  38.141  1.00 33.86           C  
ATOM    205  CG1 ILE L  29      25.764  32.508  39.373  1.00 32.60           C  
ATOM    206  CG2 ILE L  29      25.685  32.695  36.812  1.00 35.58           C  
ATOM    207  CD1 ILE L  29      25.911  30.991  39.515  1.00 29.73           C  
ATOM    208  C   ILE L  29      23.623  34.551  39.365  1.00 34.27           C  
ATOM    209  O   ILE L  29      22.462  34.152  39.352  1.00 34.42           O  
ATOM    210  N   SER L  30      24.208  35.072  40.465  1.00 34.76           N  
ATOM    211  CA  SER L  30      23.509  35.301  41.698  1.00 35.37           C  
ATOM    212  CB  SER L  30      22.025  35.702  41.554  1.00 35.18           C  
ATOM    213  OG  SER L  30      21.475  36.053  42.816  1.00 34.58           O  
ATOM    214  C   SER L  30      23.647  34.026  42.482  1.00 36.27           C  
ATOM    215  O   SER L  30      24.661  33.341  42.385  1.00 40.39           O  
ATOM    216  N   ASN L  31      22.639  33.707  43.313  1.00 35.39           N  
ATOM    217  CA  ASN L  31      22.596  32.532  44.141  1.00 33.87           C  
ATOM    218  CB  ASN L  31      21.457  32.587  45.173  1.00 35.94           C  
ATOM    219  CG  ASN L  31      21.743  33.742  46.114  1.00 42.21           C  
ATOM    220  OD1 ASN L  31      22.852  33.883  46.628  1.00 46.81           O  
ATOM    221  ND2 ASN L  31      20.713  34.600  46.335  1.00 43.81           N  
ATOM    222  C   ASN L  31      22.357  31.297  43.320  1.00 32.11           C  
ATOM    223  O   ASN L  31      22.604  30.192  43.795  1.00 33.18           O  
ATOM    224  N   ASN L  32      21.819  31.440  42.094  1.00 28.79           N  
ATOM    225  CA  ASN L  32      21.373  30.307  41.322  1.00 26.23           C  
ATOM    226  CB  ASN L  32      20.624  30.745  40.053  1.00 28.30           C  
ATOM    227  CG  ASN L  32      19.492  31.668  40.469  1.00 30.26           C  
ATOM    228  OD1 ASN L  32      18.600  31.282  41.220  1.00 42.65           O  
ATOM    229  ND2 ASN L  32      19.546  32.936  39.978  1.00 36.90           N  
ATOM    230  C   ASN L  32      22.499  29.440  40.845  1.00 23.89           C  
ATOM    231  O   ASN L  32      22.826  29.418  39.658  1.00 23.20           O  
ATOM    232  N   LEU L  33      23.077  28.642  41.756  1.00 26.93           N  
ATOM    233  CA  LEU L  33      24.127  27.724  41.413  1.00 27.05           C  
ATOM    234  CB  LEU L  33      25.526  28.216  41.821  1.00 28.18           C  
ATOM    235  CG  LEU L  33      26.646  27.203  41.518  1.00 30.36           C  
ATOM    236  CD1 LEU L  33      26.787  26.936  40.016  1.00 29.90           C  
ATOM    237  CD2 LEU L  33      27.973  27.628  42.152  1.00 27.83           C  
ATOM    238  C   LEU L  33      23.893  26.444  42.140  1.00 28.59           C  
ATOM    239  O   LEU L  33      23.533  26.436  43.316  1.00 28.33           O  
ATOM    240  N   ASN L  34      24.150  25.324  41.442  1.00 26.12           N  
ATOM    241  CA  ASN L  34      23.850  24.004  41.897  1.00 27.98           C  
ATOM    242  CB  ASN L  34      22.898  23.417  40.884  1.00 16.08           C  
ATOM    243  CG  ASN L  34      21.537  24.073  41.046  1.00 21.13           C  
ATOM    244  OD1 ASN L  34      21.286  24.791  42.013  1.00 21.56           O  
ATOM    245  ND2 ASN L  34      20.625  23.803  40.075  1.00 24.19           N  
ATOM    246  C   ASN L  34      25.085  23.157  41.811  1.00 27.61           C  
ATOM    247  O   ASN L  34      25.884  23.333  40.895  1.00 30.01           O  
ATOM    248  N   TRP L  35      25.257  22.195  42.749  1.00 26.69           N  
ATOM    249  CA  TRP L  35      26.397  21.313  42.713  1.00 25.89           C  
ATOM    250  CB  TRP L  35      27.299  21.409  43.956  1.00 27.05           C  
ATOM    251  CG  TRP L  35      28.023  22.731  44.077  1.00 27.69           C  
ATOM    252  CD2 TRP L  35      29.264  23.043  43.423  1.00 29.04           C  
ATOM    253  CD1 TRP L  35      27.669  23.842  44.782  1.00 29.29           C  
ATOM    254  NE1 TRP L  35      28.609  24.830  44.607  1.00 28.77           N  
ATOM    255  CE2 TRP L  35      29.597  24.351  43.773  1.00 28.85           C  
ATOM    256  CE3 TRP L  35      30.061  22.304  42.595  1.00 28.43           C  
ATOM    257  CZ2 TRP L  35      30.736  24.941  43.300  1.00 29.51           C  
ATOM    258  CZ3 TRP L  35      31.209  22.901  42.120  1.00 29.44           C  
ATOM    259  CH2 TRP L  35      31.540  24.195  42.466  1.00 29.32           C  
ATOM    260  C   TRP L  35      25.911  19.892  42.614  1.00 27.71           C  
ATOM    261  O   TRP L  35      24.978  19.486  43.307  1.00 27.61           O  
ATOM    262  N   TYR L  36      26.602  19.106  41.760  1.00 27.75           N  
ATOM    263  CA  TYR L  36      26.322  17.753  41.339  1.00 26.78           C  
ATOM    264  CB  TYR L  36      26.329  17.690  39.788  1.00 29.53           C  
ATOM    265  CG  TYR L  36      25.144  18.436  39.312  1.00 26.97           C  
ATOM    266  CD1 TYR L  36      24.982  19.780  39.541  1.00 28.30           C  
ATOM    267  CD2 TYR L  36      24.171  17.769  38.620  1.00 25.47           C  
ATOM    268  CE1 TYR L  36      23.846  20.436  39.125  1.00 26.45           C  
ATOM    269  CE2 TYR L  36      23.034  18.416  38.208  1.00 26.66           C  
ATOM    270  CZ  TYR L  36      22.865  19.748  38.465  1.00 26.35           C  
ATOM    271  OH  TYR L  36      21.694  20.405  38.046  1.00 33.55           O  
ATOM    272  C   TYR L  36      27.488  16.858  41.681  1.00 28.11           C  
ATOM    273  O   TYR L  36      28.642  17.277  41.613  1.00 29.82           O  
ATOM    274  N   GLN L  37      27.208  15.581  42.041  1.00 28.03           N  
ATOM    275  CA  GLN L  37      28.242  14.599  42.264  1.00 26.99           C  
ATOM    276  CB  GLN L  37      28.218  13.984  43.676  1.00 27.84           C  
ATOM    277  CG  GLN L  37      29.312  12.937  43.906  1.00 28.64           C  
ATOM    278  CD  GLN L  37      29.088  12.307  45.273  1.00 29.48           C  
ATOM    279  OE1 GLN L  37      28.000  11.821  45.575  1.00 32.32           O  
ATOM    280  NE2 GLN L  37      30.144  12.316  46.129  1.00 29.27           N  
ATOM    281  C   GLN L  37      27.960  13.465  41.318  1.00 27.77           C  
ATOM    282  O   GLN L  37      26.833  12.976  41.252  1.00 32.50           O  
ATOM    283  N   GLN L  38      28.969  13.011  40.545  1.00 27.66           N  
ATOM    284  CA  GLN L  38      28.703  11.925  39.639  1.00 29.37           C  
ATOM    285  CB  GLN L  38      28.724  12.334  38.155  1.00 28.91           C  
ATOM    286  CG  GLN L  38      28.399  11.178  37.204  1.00 29.18           C  
ATOM    287  CD  GLN L  38      28.446  11.689  35.769  1.00 33.57           C  
ATOM    288  OE1 GLN L  38      28.991  12.755  35.490  1.00 37.74           O  
ATOM    289  NE2 GLN L  38      27.851  10.907  34.831  1.00 30.58           N  
ATOM    290  C   GLN L  38      29.741  10.863  39.809  1.00 31.06           C  
ATOM    291  O   GLN L  38      30.941  11.126  39.746  1.00 31.77           O  
ATOM    292  N   LYS L  39      29.286   9.613  40.013  1.00 31.81           N  
ATOM    293  CA  LYS L  39      30.188   8.509  40.150  1.00 32.67           C  
ATOM    294  CB  LYS L  39      29.797   7.545  41.280  1.00 34.70           C  
ATOM    295  CG  LYS L  39      29.944   8.220  42.646  1.00 36.49           C  
ATOM    296  CD  LYS L  39      29.297   7.472  43.810  1.00 39.30           C  
ATOM    297  CE  LYS L  39      29.482   8.195  45.146  1.00 42.14           C  
ATOM    298  NZ  LYS L  39      28.830   7.436  46.236  1.00 42.27           N1+
ATOM    299  C   LYS L  39      30.178   7.794  38.840  1.00 36.05           C  
ATOM    300  O   LYS L  39      29.247   7.933  38.048  1.00 34.86           O  
ATOM    301  N   PRO L  40      31.200   7.031  38.583  1.00 36.89           N  
ATOM    302  CA  PRO L  40      31.298   6.406  37.301  1.00 37.39           C  
ATOM    303  CD  PRO L  40      32.505   7.263  39.180  1.00 40.39           C  
ATOM    304  CB  PRO L  40      32.690   5.783  37.249  1.00 37.76           C  
ATOM    305  CG  PRO L  40      33.520   6.706  38.163  1.00 41.00           C  
ATOM    306  C   PRO L  40      30.173   5.471  37.018  1.00 38.01           C  
ATOM    307  O   PRO L  40      29.838   4.652  37.872  1.00 37.39           O  
ATOM    308  N   GLY L  41      29.576   5.596  35.818  1.00 37.66           N  
ATOM    309  CA  GLY L  41      28.529   4.724  35.373  1.00 40.18           C  
ATOM    310  C   GLY L  41      27.222   5.087  36.014  1.00 41.93           C  
ATOM    311  O   GLY L  41      26.231   4.382  35.829  1.00 41.40           O  
ATOM    312  N   LYS L  42      27.163   6.199  36.773  1.00 39.31           N  
ATOM    313  CA  LYS L  42      25.920   6.501  37.428  1.00 36.30           C  
ATOM    314  CB  LYS L  42      26.016   6.467  38.965  1.00 38.00           C  
ATOM    315  CG  LYS L  42      26.428   5.102  39.522  1.00 41.09           C  
ATOM    316  CD  LYS L  42      25.453   3.975  39.178  1.00 45.65           C  
ATOM    317  CE  LYS L  42      24.218   3.940  40.079  0.80 43.60           C  
ATOM    318  NZ  LYS L  42      23.287   2.887  39.622  0.80 49.25           N1+
ATOM    319  C   LYS L  42      25.502   7.886  37.062  1.00 34.90           C  
ATOM    320  O   LYS L  42      26.300   8.694  36.589  1.00 35.58           O  
ATOM    321  N   ALA L  43      24.203   8.182  37.262  1.00 31.82           N  
ATOM    322  CA  ALA L  43      23.682   9.488  36.990  1.00 33.23           C  
ATOM    323  CB  ALA L  43      22.144   9.551  36.977  1.00 33.61           C  
ATOM    324  C   ALA L  43      24.166  10.401  38.075  1.00 31.13           C  
ATOM    325  O   ALA L  43      24.540   9.968  39.162  1.00 32.92           O  
ATOM    326  N   PRO L  44      24.173  11.671  37.787  1.00 30.25           N  
ATOM    327  CA  PRO L  44      24.612  12.652  38.741  1.00 28.33           C  
ATOM    328  CD  PRO L  44      24.311  12.131  36.415  1.00 29.95           C  
ATOM    329  CB  PRO L  44      24.715  13.963  37.964  1.00 29.18           C  
ATOM    330  CG  PRO L  44      24.982  13.510  36.516  1.00 32.18           C  
ATOM    331  C   PRO L  44      23.653  12.717  39.897  1.00 28.85           C  
ATOM    332  O   PRO L  44      22.487  12.363  39.715  1.00 32.64           O  
ATOM    333  N   LYS L  45      24.137  13.140  41.089  1.00 27.67           N  
ATOM    334  CA  LYS L  45      23.353  13.229  42.295  1.00 27.27           C  
ATOM    335  CB  LYS L  45      23.863  12.271  43.383  1.00 31.18           C  
ATOM    336  CG  LYS L  45      23.193  12.449  44.746  1.00 34.61           C  
ATOM    337  CD  LYS L  45      23.693  11.454  45.795  1.00 36.48           C  
ATOM    338  CE  LYS L  45      23.295  11.815  47.228  1.00 44.97           C  
ATOM    339  NZ  LYS L  45      23.993  10.925  48.183  1.00 51.60           N1+
ATOM    340  C   LYS L  45      23.491  14.614  42.859  1.00 27.74           C  
ATOM    341  O   LYS L  45      24.591  15.152  42.980  1.00 28.93           O  
ATOM    342  N   LEU L  46      22.334  15.219  43.201  1.00 27.20           N  
ATOM    343  CA  LEU L  46      22.179  16.563  43.683  1.00 27.18           C  
ATOM    344  CB  LEU L  46      20.717  16.933  43.596  1.00 25.63           C  
ATOM    345  CG  LEU L  46      20.368  18.130  44.444  1.00 27.16           C  
ATOM    346  CD1 LEU L  46      21.263  19.328  44.121  1.00 17.06           C  
ATOM    347  CD2 LEU L  46      18.859  18.343  44.338  1.00 16.46           C  
ATOM    348  C   LEU L  46      22.665  16.756  45.083  1.00 28.50           C  
ATOM    349  O   LEU L  46      22.092  16.205  46.020  1.00 31.49           O  
ATOM    350  N   LEU L  47      23.815  17.459  45.231  1.00 26.35           N  
ATOM    351  CA  LEU L  47      24.380  17.819  46.507  1.00 25.65           C  
ATOM    352  CB  LEU L  47      25.908  17.964  46.444  1.00 27.25           C  
ATOM    353  CG  LEU L  47      26.631  16.653  46.091  1.00 28.84           C  
ATOM    354  CD1 LEU L  47      28.153  16.850  46.073  1.00 27.95           C  
ATOM    355  CD2 LEU L  47      26.189  15.502  47.007  1.00 31.37           C  
ATOM    356  C   LEU L  47      23.858  19.089  47.120  1.00 28.68           C  
ATOM    357  O   LEU L  47      23.426  19.107  48.274  1.00 29.74           O  
ATOM    358  N   ILE L  48      23.901  20.203  46.354  1.00 26.40           N  
ATOM    359  CA  ILE L  48      23.572  21.479  46.925  1.00 25.42           C  
ATOM    360  CB  ILE L  48      24.783  22.249  47.368  1.00 26.45           C  
ATOM    361  CG1 ILE L  48      25.513  21.480  48.481  1.00 28.96           C  
ATOM    362  CG2 ILE L  48      24.340  23.661  47.783  1.00 26.57           C  
ATOM    363  CD1 ILE L  48      26.891  22.045  48.817  1.00 31.56           C  
ATOM    364  C   ILE L  48      22.859  22.304  45.912  1.00 25.90           C  
ATOM    365  O   ILE L  48      23.145  22.219  44.720  1.00 27.33           O  
ATOM    366  N   TYR L  49      21.894  23.128  46.369  1.00 24.82           N  
ATOM    367  CA  TYR L  49      21.221  23.991  45.449  1.00 25.37           C  
ATOM    368  CB  TYR L  49      19.763  23.605  45.175  1.00 25.93           C  
ATOM    369  CG  TYR L  49      18.889  23.943  46.341  1.00 26.10           C  
ATOM    370  CD1 TYR L  49      18.839  23.173  47.482  1.00 27.09           C  
ATOM    371  CD2 TYR L  49      18.110  25.072  46.288  1.00 26.96           C  
ATOM    372  CE1 TYR L  49      18.019  23.515  48.534  1.00 27.52           C  
ATOM    373  CE2 TYR L  49      17.287  25.423  47.332  1.00 26.73           C  
ATOM    374  CZ  TYR L  49      17.238  24.642  48.460  1.00 29.33           C  
ATOM    375  OH  TYR L  49      16.393  25.000  49.532  1.00 33.12           O  
ATOM    376  C   TYR L  49      21.209  25.369  46.028  1.00 26.74           C  
ATOM    377  O   TYR L  49      21.397  25.560  47.229  1.00 28.29           O  
ATOM    378  N   TYR L  50      21.024  26.363  45.148  1.00 31.13           N  
ATOM    379  CA  TYR L  50      20.914  27.717  45.587  1.00 31.84           C  
ATOM    380  CB  TYR L  50      19.635  27.915  46.419  1.00 33.24           C  
ATOM    381  CG  TYR L  50      19.285  29.357  46.387  1.00 34.11           C  
ATOM    382  CD1 TYR L  50      18.850  29.907  45.203  1.00 34.48           C  
ATOM    383  CD2 TYR L  50      19.355  30.145  47.513  1.00 33.99           C  
ATOM    384  CE1 TYR L  50      18.508  31.234  45.128  1.00 35.84           C  
ATOM    385  CE2 TYR L  50      19.014  31.475  47.443  1.00 35.00           C  
ATOM    386  CZ  TYR L  50      18.593  32.019  46.252  1.00 35.15           C  
ATOM    387  OH  TYR L  50      18.244  33.385  46.190  1.00 34.55           O  
ATOM    388  C   TYR L  50      22.138  28.084  46.384  1.00 31.73           C  
ATOM    389  O   TYR L  50      22.059  28.706  47.443  1.00 32.23           O  
ATOM    390  N   THR L  51      23.304  27.651  45.873  1.00 32.20           N  
ATOM    391  CA  THR L  51      24.640  27.954  46.324  1.00 32.27           C  
ATOM    392  CB  THR L  51      24.913  29.423  46.466  1.00 30.43           C  
ATOM    393  OG1 THR L  51      24.751  30.083  45.219  1.00 31.36           O  
ATOM    394  CG2 THR L  51      26.351  29.602  46.985  1.00 30.90           C  
ATOM    395  C   THR L  51      25.010  27.326  47.638  1.00 33.30           C  
ATOM    396  O   THR L  51      26.180  26.998  47.834  1.00 34.23           O  
ATOM    397  N   SER L  52      24.061  27.045  48.554  1.00 32.98           N  
ATOM    398  CA  SER L  52      24.585  26.549  49.799  1.00 33.81           C  
ATOM    399  CB  SER L  52      24.976  27.686  50.758  1.00 35.25           C  
ATOM    400  OG  SER L  52      23.816  28.384  51.186  1.00 37.06           O  
ATOM    401  C   SER L  52      23.562  25.737  50.507  1.00 33.17           C  
ATOM    402  O   SER L  52      23.791  25.252  51.615  1.00 34.64           O  
ATOM    403  N   ARG L  53      22.395  25.545  49.895  1.00 24.75           N  
ATOM    404  CA  ARG L  53      21.444  24.743  50.610  1.00 25.05           C  
ATOM    405  CB  ARG L  53      19.981  25.091  50.292  1.00 28.90           C  
ATOM    406  CG  ARG L  53      19.611  26.472  50.837  1.00 24.31           C  
ATOM    407  CD  ARG L  53      18.166  26.895  50.580  1.00  0.00           C  
ATOM    408  NE  ARG L  53      18.000  28.246  51.184  1.00  0.00           N  
ATOM    409  CZ  ARG L  53      17.209  29.174  50.575  1.00  0.00           C  
ATOM    410  NH1 ARG L  53      16.563  28.863  49.414  1.00  0.00           N1+
ATOM    411  NH2 ARG L  53      17.061  30.415  51.125  1.00  0.00           N  
ATOM    412  C   ARG L  53      21.702  23.308  50.298  1.00 28.00           C  
ATOM    413  O   ARG L  53      21.786  22.911  49.137  1.00 28.38           O  
ATOM    414  N   PHE L  54      21.846  22.492  51.360  1.00 27.67           N  
ATOM    415  CA  PHE L  54      22.181  21.110  51.186  1.00 29.36           C  
ATOM    416  CB  PHE L  54      22.758  20.479  52.464  1.00 31.94           C  
ATOM    417  CG  PHE L  54      23.806  21.405  52.976  1.00 32.67           C  
ATOM    418  CD1 PHE L  54      25.093  21.365  52.498  1.00 35.27           C  
ATOM    419  CD2 PHE L  54      23.479  22.338  53.933  1.00 29.03           C  
ATOM    420  CE1 PHE L  54      26.038  22.237  52.983  1.00  0.00           C  
ATOM    421  CE2 PHE L  54      24.421  23.212  54.423  1.00  0.00           C  
ATOM    422  CZ  PHE L  54      25.708  23.160  53.947  1.00  0.00           C  
ATOM    423  C   PHE L  54      20.935  20.339  50.878  1.00 31.87           C  
ATOM    424  O   PHE L  54      19.892  20.541  51.498  1.00 32.77           O  
ATOM    425  N   HIS L  55      21.038  19.411  49.906  1.00 28.91           N  
ATOM    426  CA  HIS L  55      19.959  18.536  49.557  1.00 28.90           C  
ATOM    427  ND1 HIS L  55      17.913  16.845  47.858  1.00  0.00           N  
ATOM    428  CG  HIS L  55      19.251  16.613  48.075  1.00 32.98           C  
ATOM    429  CB  HIS L  55      20.263  17.691  48.309  1.00 30.05           C  
ATOM    430  NE2 HIS L  55      18.193  14.640  47.793  1.00 39.27           N  
ATOM    431  CD2 HIS L  55      19.405  15.262  48.033  1.00  0.00           C  
ATOM    432  CE1 HIS L  55      17.326  15.631  47.696  1.00  0.00           C  
ATOM    433  C   HIS L  55      19.757  17.605  50.711  1.00 30.51           C  
ATOM    434  O   HIS L  55      20.689  17.301  51.454  1.00 32.56           O  
ATOM    435  N   SER L  56      18.509  17.139  50.909  1.00 31.13           N  
ATOM    436  CA  SER L  56      18.246  16.276  52.020  1.00 32.80           C  
ATOM    437  CB  SER L  56      16.750  15.983  52.236  1.00 38.08           C  
ATOM    438  OG  SER L  56      16.225  15.256  51.134  1.00 47.48           O  
ATOM    439  C   SER L  56      18.938  14.974  51.789  1.00 33.55           C  
ATOM    440  O   SER L  56      18.976  14.464  50.670  1.00 33.36           O  
ATOM    441  N   GLY L  57      19.524  14.413  52.865  1.00 34.68           N  
ATOM    442  CA  GLY L  57      20.158  13.127  52.797  1.00 37.31           C  
ATOM    443  C   GLY L  57      21.615  13.283  52.500  1.00 38.53           C  
ATOM    444  O   GLY L  57      22.382  12.332  52.654  1.00 41.31           O  
ATOM    445  N   VAL L  58      22.049  14.483  52.071  1.00 32.95           N  
ATOM    446  CA  VAL L  58      23.441  14.665  51.760  1.00 30.72           C  
ATOM    447  CB  VAL L  58      23.704  15.874  50.908  1.00 30.30           C  
ATOM    448  CG1 VAL L  58      25.221  16.029  50.721  1.00 31.25           C  
ATOM    449  CG2 VAL L  58      22.933  15.723  49.585  1.00 30.16           C  
ATOM    450  C   VAL L  58      24.171  14.846  53.057  1.00 31.65           C  
ATOM    451  O   VAL L  58      23.649  15.455  53.989  1.00 31.95           O  
ATOM    452  N   PRO L  59      25.372  14.329  53.135  1.00 29.95           N  
ATOM    453  CA  PRO L  59      26.144  14.428  54.347  1.00 31.85           C  
ATOM    454  CD  PRO L  59      25.719  13.142  52.369  1.00 33.58           C  
ATOM    455  CB  PRO L  59      27.320  13.471  54.172  1.00 33.51           C  
ATOM    456  CG  PRO L  59      26.773  12.401  53.212  1.00 35.53           C  
ATOM    457  C   PRO L  59      26.550  15.843  54.623  1.00 33.65           C  
ATOM    458  O   PRO L  59      26.668  16.633  53.689  1.00 31.75           O  
ATOM    459  N   SER L  60      26.768  16.174  55.910  1.00 31.81           N  
ATOM    460  CA  SER L  60      27.088  17.502  56.355  1.00 33.76           C  
ATOM    461  CB  SER L  60      27.072  17.632  57.886  1.00 35.41           C  
ATOM    462  OG  SER L  60      25.760  17.410  58.379  1.00 44.70           O  
ATOM    463  C   SER L  60      28.456  17.903  55.895  1.00 33.12           C  
ATOM    464  O   SER L  60      28.786  19.088  55.904  1.00 34.94           O  
ATOM    465  N   ARG L  61      29.290  16.937  55.473  1.00 32.95           N  
ATOM    466  CA  ARG L  61      30.638  17.258  55.094  1.00 29.75           C  
ATOM    467  CB  ARG L  61      31.507  16.042  54.712  1.00 29.16           C  
ATOM    468  CG  ARG L  61      31.048  15.257  53.480  1.00 33.36           C  
ATOM    469  CD  ARG L  61      31.978  14.084  53.147  1.00 32.98           C  
ATOM    470  NE  ARG L  61      31.541  12.920  53.964  1.00 31.82           N  
ATOM    471  CZ  ARG L  61      30.742  11.961  53.415  1.00 32.74           C  
ATOM    472  NH1 ARG L  61      30.498  11.961  52.072  1.00 33.59           N1+
ATOM    473  NH2 ARG L  61      30.187  11.000  54.209  1.00 34.64           N  
ATOM    474  C   ARG L  61      30.612  18.183  53.916  1.00 30.19           C  
ATOM    475  O   ARG L  61      31.536  18.979  53.741  1.00 32.73           O  
ATOM    476  N   PHE L  62      29.578  18.066  53.055  1.00 28.42           N  
ATOM    477  CA  PHE L  62      29.482  18.876  51.871  1.00 27.65           C  
ATOM    478  CB  PHE L  62      28.575  18.258  50.792  1.00 27.65           C  
ATOM    479  CG  PHE L  62      29.159  16.951  50.376  1.00 28.99           C  
ATOM    480  CD1 PHE L  62      30.208  16.894  49.490  1.00 28.09           C  
ATOM    481  CD2 PHE L  62      28.645  15.772  50.866  1.00 29.61           C  
ATOM    482  CE1 PHE L  62      30.740  15.685  49.107  1.00 30.73           C  
ATOM    483  CE2 PHE L  62      29.173  14.561  50.486  1.00 31.45           C  
ATOM    484  CZ  PHE L  62      30.223  14.514  49.605  1.00 28.66           C  
ATOM    485  C   PHE L  62      28.886  20.205  52.220  1.00 29.76           C  
ATOM    486  O   PHE L  62      27.965  20.295  53.029  1.00 34.02           O  
ATOM    487  N   SER L  63      29.405  21.280  51.592  1.00 27.56           N  
ATOM    488  CA  SER L  63      28.927  22.607  51.856  1.00 27.63           C  
ATOM    489  CB  SER L  63      29.679  23.247  53.035  1.00 28.68           C  
ATOM    490  OG  SER L  63      29.199  24.557  53.287  1.00 36.86           O  
ATOM    491  C   SER L  63      29.202  23.434  50.636  1.00 29.55           C  
ATOM    492  O   SER L  63      30.015  23.050  49.796  1.00 31.27           O  
ATOM    493  N   GLY L  64      28.517  24.592  50.501  1.00 29.28           N  
ATOM    494  CA  GLY L  64      28.765  25.439  49.367  1.00 28.06           C  
ATOM    495  C   GLY L  64      28.609  26.867  49.795  1.00 29.18           C  
ATOM    496  O   GLY L  64      27.819  27.181  50.686  1.00 31.63           O  
ATOM    497  N   SER L  65      29.365  27.780  49.147  1.00 29.31           N  
ATOM    498  CA  SER L  65      29.293  29.174  49.482  1.00 31.90           C  
ATOM    499  CB  SER L  65      30.369  29.620  50.486  1.00 33.71           C  
ATOM    500  OG  SER L  65      30.201  28.952  51.727  1.00 43.34           O  
ATOM    501  C   SER L  65      29.553  29.956  48.235  1.00 32.33           C  
ATOM    502  O   SER L  65      29.924  29.398  47.204  1.00 34.05           O  
ATOM    503  N   GLY L  66      29.355  31.289  48.303  1.00 29.09           N  
ATOM    504  CA  GLY L  66      29.656  32.109  47.166  1.00 29.42           C  
ATOM    505  C   GLY L  66      28.438  32.864  46.743  1.00 31.37           C  
ATOM    506  O   GLY L  66      27.322  32.582  47.175  1.00 32.03           O  
ATOM    507  N   SER L  67      28.656  33.885  45.890  1.00 29.35           N  
ATOM    508  CA  SER L  67      27.584  34.670  45.359  1.00 30.08           C  
ATOM    509  CB  SER L  67      27.108  35.783  46.309  1.00 32.82           C  
ATOM    510  OG  SER L  67      28.147  36.730  46.511  1.00 43.78           O  
ATOM    511  C   SER L  67      28.103  35.338  44.128  1.00 31.02           C  
ATOM    512  O   SER L  67      29.310  35.475  43.941  1.00 34.10           O  
ATOM    513  N   GLY L  68      27.189  35.769  43.240  1.00 31.43           N  
ATOM    514  CA  GLY L  68      27.618  36.480  42.073  1.00 30.62           C  
ATOM    515  C   GLY L  68      28.352  35.560  41.146  1.00 32.69           C  
ATOM    516  O   GLY L  68      27.780  34.616  40.606  1.00 32.91           O  
ATOM    517  N   THR L  69      29.610  35.930  40.831  1.00 30.73           N  
ATOM    518  CA  THR L  69      30.491  35.219  39.939  1.00 31.32           C  
ATOM    519  CB  THR L  69      31.538  36.115  39.344  1.00 36.23           C  
ATOM    520  OG1 THR L  69      32.381  36.635  40.363  1.00 38.01           O  
ATOM    521  CG2 THR L  69      30.837  37.265  38.603  1.00 35.96           C  
ATOM    522  C   THR L  69      31.219  34.041  40.538  1.00 31.29           C  
ATOM    523  O   THR L  69      31.451  33.057  39.838  1.00 33.52           O  
ATOM    524  N   ASP L  70      31.636  34.110  41.824  1.00 29.43           N  
ATOM    525  CA  ASP L  70      32.515  33.089  42.349  1.00 30.79           C  
ATOM    526  CB  ASP L  70      33.710  33.678  43.118  1.00 35.51           C  
ATOM    527  CG  ASP L  70      34.579  34.447  42.136  1.00 42.27           C  
ATOM    528  OD1 ASP L  70      34.784  33.937  41.002  1.00 30.83           O  
ATOM    529  OD2 ASP L  70      35.038  35.562  42.500  1.00 39.37           O1-
ATOM    530  C   ASP L  70      31.800  32.194  43.313  1.00 33.85           C  
ATOM    531  O   ASP L  70      31.099  32.664  44.207  1.00 34.36           O  
ATOM    532  N   PHE L  71      31.992  30.861  43.167  1.00 30.66           N  
ATOM    533  CA  PHE L  71      31.335  29.922  44.036  1.00 28.11           C  
ATOM    534  CB  PHE L  71      30.167  29.189  43.361  1.00 27.91           C  
ATOM    535  CG  PHE L  71      29.154  30.216  43.003  1.00 27.88           C  
ATOM    536  CD1 PHE L  71      29.230  30.878  41.801  1.00 28.54           C  
ATOM    537  CD2 PHE L  71      28.130  30.520  43.867  1.00 29.17           C  
ATOM    538  CE1 PHE L  71      28.298  31.829  41.462  1.00 30.28           C  
ATOM    539  CE2 PHE L  71      27.194  31.471  43.532  1.00 26.22           C  
ATOM    540  CZ  PHE L  71      27.275  32.128  42.329  1.00 28.09           C  
ATOM    541  C   PHE L  71      32.311  28.864  44.455  1.00 30.61           C  
ATOM    542  O   PHE L  71      33.251  28.548  43.725  1.00 29.17           O  
ATOM    543  N   THR L  72      32.099  28.286  45.662  1.00 28.71           N  
ATOM    544  CA  THR L  72      32.981  27.276  46.170  1.00 28.46           C  
ATOM    545  CB  THR L  72      33.848  27.779  47.285  1.00 30.46           C  
ATOM    546  OG1 THR L  72      34.638  28.871  46.838  1.00 38.18           O  
ATOM    547  CG2 THR L  72      34.751  26.635  47.762  1.00 30.17           C  
ATOM    548  C   THR L  72      32.178  26.143  46.740  1.00 30.53           C  
ATOM    549  O   THR L  72      31.151  26.347  47.386  1.00 32.59           O  
ATOM    550  N   PHE L  73      32.653  24.903  46.500  1.00 28.62           N  
ATOM    551  CA  PHE L  73      32.085  23.685  47.010  1.00 28.44           C  
ATOM    552  CB  PHE L  73      31.795  22.710  45.853  1.00 28.18           C  
ATOM    553  CG  PHE L  73      31.353  21.379  46.344  1.00 28.34           C  
ATOM    554  CD1 PHE L  73      30.068  21.173  46.788  1.00 28.21           C  
ATOM    555  CD2 PHE L  73      32.232  20.322  46.317  1.00 28.07           C  
ATOM    556  CE1 PHE L  73      29.676  19.930  47.225  1.00 22.08           C  
ATOM    557  CE2 PHE L  73      31.845  19.079  46.752  1.00 17.85           C  
ATOM    558  CZ  PHE L  73      30.565  18.883  47.208  1.00 14.36           C  
ATOM    559  C   PHE L  73      33.146  23.102  47.894  1.00 30.84           C  
ATOM    560  O   PHE L  73      34.285  22.934  47.463  1.00 34.14           O  
ATOM    561  N   THR L  74      32.810  22.783  49.163  1.00 31.43           N  
ATOM    562  CA  THR L  74      33.824  22.299  50.061  1.00 29.57           C  
ATOM    563  CB  THR L  74      34.054  23.213  51.230  1.00 32.94           C  
ATOM    564  OG1 THR L  74      34.454  24.499  50.783  1.00 34.66           O  
ATOM    565  CG2 THR L  74      35.138  22.607  52.135  1.00 32.40           C  
ATOM    566  C   THR L  74      33.421  20.982  50.645  1.00 30.36           C  
ATOM    567  O   THR L  74      32.271  20.776  51.031  1.00 30.57           O  
ATOM    568  N   ILE L  75      34.389  20.047  50.713  1.00 28.54           N  
ATOM    569  CA  ILE L  75      34.179  18.790  51.369  1.00 29.36           C  
ATOM    570  CB  ILE L  75      34.648  17.609  50.565  1.00 29.22           C  
ATOM    571  CG1 ILE L  75      33.903  17.542  49.223  1.00 27.97           C  
ATOM    572  CG2 ILE L  75      34.462  16.342  51.415  1.00 31.16           C  
ATOM    573  CD1 ILE L  75      34.486  16.513  48.255  1.00 27.57           C  
ATOM    574  C   ILE L  75      35.037  18.889  52.596  1.00 31.72           C  
ATOM    575  O   ILE L  75      36.261  18.952  52.505  1.00 32.08           O  
ATOM    576  N   SER L  76      34.403  18.913  53.784  1.00 30.69           N  
ATOM    577  CA  SER L  76      35.113  19.146  55.012  1.00 31.95           C  
ATOM    578  CB  SER L  76      34.190  19.105  56.240  1.00 35.78           C  
ATOM    579  OG  SER L  76      33.188  20.102  56.133  1.00 38.28           O  
ATOM    580  C   SER L  76      36.151  18.094  55.229  1.00 35.36           C  
ATOM    581  O   SER L  76      37.324  18.410  55.426  1.00 35.84           O  
ATOM    582  N   SER L  77      35.744  16.812  55.228  1.00 34.52           N  
ATOM    583  CA  SER L  77      36.698  15.759  55.416  1.00 32.61           C  
ATOM    584  CB  SER L  77      36.587  15.054  56.779  1.00 34.32           C  
ATOM    585  OG  SER L  77      35.333  14.400  56.897  1.00 37.80           O  
ATOM    586  C   SER L  77      36.413  14.740  54.363  1.00 33.35           C  
ATOM    587  O   SER L  77      35.338  14.145  54.328  1.00 32.92           O  
ATOM    588  N   LEU L  78      37.400  14.480  53.492  1.00 32.44           N  
ATOM    589  CA  LEU L  78      37.177  13.613  52.377  0.90 30.89           C  
ATOM    590  CB  LEU L  78      38.321  13.689  51.347  0.90 34.76           C  
ATOM    591  CG  LEU L  78      38.030  12.969  50.019  0.90 34.20           C  
ATOM    592  CD1 LEU L  78      36.846  13.629  49.295  0.90 31.82           C  
ATOM    593  CD2 LEU L  78      39.285  12.893  49.135  0.90 36.94           C  
ATOM    594  C   LEU L  78      37.029  12.202  52.859  1.00 34.67           C  
ATOM    595  O   LEU L  78      37.729  11.763  53.772  1.00 33.65           O  
ATOM    596  N   GLN L  79      36.079  11.464  52.246  1.00 33.93           N  
ATOM    597  CA  GLN L  79      35.824  10.086  52.575  1.00 32.97           C  
ATOM    598  CB  GLN L  79      34.364   9.820  52.981  1.00 33.70           C  
ATOM    599  CG  GLN L  79      33.926  10.572  54.241  1.00 37.77           C  
ATOM    600  CD  GLN L  79      34.618   9.938  55.437  1.00 45.96           C  
ATOM    601  OE1 GLN L  79      34.983   8.764  55.409  1.00 49.17           O  
ATOM    602  NE2 GLN L  79      34.807  10.737  56.520  1.00 48.20           N  
ATOM    603  C   GLN L  79      36.086   9.305  51.321  1.00 34.20           C  
ATOM    604  O   GLN L  79      36.057   9.859  50.223  1.00 35.86           O  
ATOM    605  N   PRO L  80      36.346   8.033  51.437  1.00 33.56           N  
ATOM    606  CA  PRO L  80      36.663   7.242  50.276  1.00 32.44           C  
ATOM    607  CD  PRO L  80      36.926   7.483  52.650  1.00 35.51           C  
ATOM    608  CB  PRO L  80      37.127   5.892  50.817  1.00 34.42           C  
ATOM    609  CG  PRO L  80      37.715   6.242  52.197  1.00 35.97           C  
ATOM    610  C   PRO L  80      35.548   7.163  49.279  1.00 33.47           C  
ATOM    611  O   PRO L  80      35.824   7.012  48.090  1.00 37.42           O  
ATOM    612  N   GLU L  81      34.288   7.246  49.739  1.00 32.14           N  
ATOM    613  CA  GLU L  81      33.132   7.169  48.891  1.00 34.06           C  
ATOM    614  CB  GLU L  81      31.802   6.952  49.641  1.00 34.65           C  
ATOM    615  CG  GLU L  81      31.497   7.960  50.749  1.00 35.41           C  
ATOM    616  CD  GLU L  81      31.949   7.349  52.068  1.00 47.93           C  
ATOM    617  OE1 GLU L  81      32.872   6.492  52.036  1.00 47.26           O  
ATOM    618  OE2 GLU L  81      31.374   7.726  53.123  1.00 51.14           O1-
ATOM    619  C   GLU L  81      33.019   8.407  48.052  1.00 34.64           C  
ATOM    620  O   GLU L  81      32.335   8.407  47.032  1.00 36.06           O  
ATOM    621  N   ASP L  82      33.666   9.502  48.492  1.00 30.02           N  
ATOM    622  CA  ASP L  82      33.602  10.809  47.897  1.00 31.26           C  
ATOM    623  CB  ASP L  82      34.267  11.883  48.774  1.00 30.01           C  
ATOM    624  CG  ASP L  82      33.376  12.062  49.997  1.00 33.27           C  
ATOM    625  OD1 ASP L  82      32.219  11.563  49.959  1.00 35.49           O  
ATOM    626  OD2 ASP L  82      33.835  12.698  50.982  1.00 32.42           O1-
ATOM    627  C   ASP L  82      34.205  10.855  46.523  1.00 32.53           C  
ATOM    628  O   ASP L  82      34.014  11.834  45.804  1.00 32.08           O  
ATOM    629  N   ILE L  83      35.011   9.853  46.133  1.00 30.96           N  
ATOM    630  CA  ILE L  83      35.594   9.896  44.821  1.00 30.29           C  
ATOM    631  CB  ILE L  83      36.417   8.678  44.516  1.00 31.92           C  
ATOM    632  CG1 ILE L  83      37.201   8.883  43.218  1.00 17.73           C  
ATOM    633  CG2 ILE L  83      35.496   7.449  44.501  1.00 24.45           C  
ATOM    634  CD1 ILE L  83      38.257   7.807  42.967  1.00 36.41           C  
ATOM    635  C   ILE L  83      34.503  10.011  43.793  1.00 30.85           C  
ATOM    636  O   ILE L  83      33.544   9.241  43.790  1.00 31.56           O  
ATOM    637  N   ALA L  84      34.623  11.014  42.894  1.00 30.81           N  
ATOM    638  CA  ALA L  84      33.642  11.226  41.865  1.00 31.17           C  
ATOM    639  CB  ALA L  84      32.218  11.432  42.409  1.00 28.71           C  
ATOM    640  C   ALA L  84      34.024  12.484  41.150  1.00 32.00           C  
ATOM    641  O   ALA L  84      35.036  13.109  41.464  1.00 34.82           O  
ATOM    642  N   THR L  85      33.232  12.866  40.129  1.00 30.99           N  
ATOM    643  CA  THR L  85      33.461  14.105  39.445  1.00 29.47           C  
ATOM    644  CB  THR L  85      33.443  13.976  37.951  1.00 31.14           C  
ATOM    645  OG1 THR L  85      34.470  13.088  37.531  1.00 36.60           O  
ATOM    646  CG2 THR L  85      33.652  15.364  37.325  1.00 31.47           C  
ATOM    647  C   THR L  85      32.350  15.014  39.875  1.00 30.74           C  
ATOM    648  O   THR L  85      31.198  14.595  39.956  1.00 32.92           O  
ATOM    649  N   TYR L  86      32.668  16.291  40.174  1.00 28.81           N  
ATOM    650  CA  TYR L  86      31.665  17.193  40.678  1.00 27.58           C  
ATOM    651  CB  TYR L  86      32.073  17.879  41.995  1.00 27.28           C  
ATOM    652  CG  TYR L  86      32.179  16.833  43.054  1.00 30.52           C  
ATOM    653  CD1 TYR L  86      33.297  16.035  43.142  1.00 32.38           C  
ATOM    654  CD2 TYR L  86      31.166  16.655  43.969  1.00 30.05           C  
ATOM    655  CE1 TYR L  86      33.401  15.070  44.118  1.00 30.84           C  
ATOM    656  CE2 TYR L  86      31.262  15.692  44.947  1.00 31.79           C  
ATOM    657  CZ  TYR L  86      32.380  14.898  45.022  1.00 29.81           C  
ATOM    658  OH  TYR L  86      32.484  13.909  46.024  1.00 31.93           O  
ATOM    659  C   TYR L  86      31.446  18.277  39.667  1.00 32.24           C  
ATOM    660  O   TYR L  86      32.395  18.746  39.039  1.00 33.61           O  
ATOM    661  N   TYR L  87      30.169  18.684  39.478  1.00 31.29           N  
ATOM    662  CA  TYR L  87      29.861  19.700  38.506  1.00 29.63           C  
ATOM    663  CB  TYR L  87      28.980  19.231  37.330  1.00 30.52           C  
ATOM    664  CG  TYR L  87      29.573  18.070  36.608  1.00 29.49           C  
ATOM    665  CD1 TYR L  87      30.473  18.243  35.583  1.00 29.76           C  
ATOM    666  CD2 TYR L  87      29.211  16.792  36.961  1.00 31.84           C  
ATOM    667  CE1 TYR L  87      31.002  17.160  34.922  1.00 31.57           C  
ATOM    668  CE2 TYR L  87      29.736  15.705  36.302  1.00 29.71           C  
ATOM    669  CZ  TYR L  87      30.635  15.888  35.279  1.00 31.08           C  
ATOM    670  OH  TYR L  87      31.180  14.782  34.596  1.00 34.39           O  
ATOM    671  C   TYR L  87      29.026  20.769  39.150  1.00 28.57           C  
ATOM    672  O   TYR L  87      28.250  20.510  40.068  1.00 31.39           O  
ATOM    673  N   CYS L  88      29.182  22.020  38.669  1.00 27.62           N  
ATOM    674  CA  CYS L  88      28.350  23.116  39.084  1.00 28.75           C  
ATOM    675  CB  CYS L  88      29.138  24.414  39.419  1.00 29.73           C  
ATOM    676  SG  CYS L  88      30.283  24.961  38.107  1.00 31.50           S  
ATOM    677  C   CYS L  88      27.429  23.388  37.933  1.00 28.28           C  
ATOM    678  O   CYS L  88      27.756  23.074  36.790  1.00 30.32           O  
ATOM    679  N   GLN L  89      26.221  23.920  38.211  1.00 27.18           N  
ATOM    680  CA  GLN L  89      25.301  24.238  37.153  1.00 25.66           C  
ATOM    681  CB  GLN L  89      24.153  23.239  36.934  1.00 28.46           C  
ATOM    682  CG  GLN L  89      23.241  23.680  35.783  1.00 28.39           C  
ATOM    683  CD  GLN L  89      21.968  22.848  35.784  1.00 20.19           C  
ATOM    684  OE1 GLN L  89      21.348  22.642  36.826  1.00 20.40           O  
ATOM    685  NE2 GLN L  89      21.555  22.369  34.580  1.00 22.55           N  
ATOM    686  C   GLN L  89      24.633  25.521  37.515  1.00 27.84           C  
ATOM    687  O   GLN L  89      24.325  25.769  38.678  1.00 29.44           O  
ATOM    688  N   GLN L  90      24.384  26.362  36.496  1.00 29.08           N  
ATOM    689  CA  GLN L  90      23.771  27.648  36.639  1.00 28.21           C  
ATOM    690  CB  GLN L  90      24.591  28.681  35.845  1.00 28.81           C  
ATOM    691  CG  GLN L  90      23.870  29.960  35.456  1.00 28.26           C  
ATOM    692  CD  GLN L  90      23.138  29.642  34.162  1.00 33.23           C  
ATOM    693  OE1 GLN L  90      21.942  29.886  34.031  1.00 32.23           O  
ATOM    694  NE2 GLN L  90      23.874  29.068  33.174  1.00 29.42           N  
ATOM    695  C   GLN L  90      22.353  27.580  36.122  1.00 30.58           C  
ATOM    696  O   GLN L  90      22.101  27.115  35.013  1.00 29.28           O  
ATOM    697  N   GLU L  91      21.425  27.848  37.060  1.00 24.81           N  
ATOM    698  CA  GLU L  91      20.008  27.862  36.879  1.00 27.79           C  
ATOM    699  CB  GLU L  91      19.226  27.397  38.106  1.00 32.14           C  
ATOM    700  CG  GLU L  91      17.856  26.905  37.649  1.00 16.78           C  
ATOM    701  CD  GLU L  91      18.135  25.745  36.700  1.00  0.00           C  
ATOM    702  OE1 GLU L  91      19.192  25.090  36.899  1.00  0.00           O  
ATOM    703  OE2 GLU L  91      17.307  25.479  35.788  1.00  0.00           O1-
ATOM    704  C   GLU L  91      19.456  29.185  36.436  1.00 27.48           C  
ATOM    705  O   GLU L  91      18.284  29.270  36.078  1.00 31.53           O  
ATOM    706  N   HIS L  92      20.243  30.271  36.548  1.00 26.17           N  
ATOM    707  CA  HIS L  92      19.714  31.592  36.346  1.00 29.82           C  
ATOM    708  ND1 HIS L  92      20.429  35.068  35.763  1.00 63.94           N  
ATOM    709  CG  HIS L  92      20.115  34.060  36.644  1.00 40.25           C  
ATOM    710  CB  HIS L  92      20.739  32.696  36.639  1.00 34.35           C  
ATOM    711  NE2 HIS L  92      18.865  35.878  37.122  1.00 60.72           N  
ATOM    712  CD2 HIS L  92      19.155  34.571  37.466  1.00 58.95           C  
ATOM    713  CE1 HIS L  92      19.653  36.135  36.095  1.00 60.90           C  
ATOM    714  C   HIS L  92      19.151  31.833  34.970  1.00 31.54           C  
ATOM    715  O   HIS L  92      18.021  32.306  34.857  1.00 31.86           O  
ATOM    716  N   THR L  93      19.897  31.519  33.886  1.00 28.89           N  
ATOM    717  CA  THR L  93      19.384  31.814  32.572  1.00 32.02           C  
ATOM    718  CB  THR L  93      20.061  32.991  31.927  1.00 41.95           C  
ATOM    719  OG1 THR L  93      21.438  32.720  31.717  1.00 36.67           O  
ATOM    720  CG2 THR L  93      19.905  34.212  32.849  1.00 34.20           C  
ATOM    721  C   THR L  93      19.594  30.640  31.659  1.00 30.15           C  
ATOM    722  O   THR L  93      20.528  29.861  31.826  1.00 29.26           O  
ATOM    723  N   LEU L  94      18.692  30.490  30.662  1.00 29.61           N  
ATOM    724  CA  LEU L  94      18.768  29.435  29.688  1.00 31.44           C  
ATOM    725  CB  LEU L  94      17.406  29.097  29.049  1.00 32.82           C  
ATOM    726  CG  LEU L  94      16.431  28.345  29.979  1.00 35.29           C  
ATOM    727  CD1 LEU L  94      15.068  28.125  29.303  1.00 24.05           C  
ATOM    728  CD2 LEU L  94      17.036  27.013  30.453  1.00 20.54           C  
ATOM    729  C   LEU L  94      19.693  29.861  28.592  1.00 38.11           C  
ATOM    730  O   LEU L  94      19.819  31.050  28.304  1.00 41.19           O  
ATOM    731  N   PRO L  95      20.364  28.914  27.986  1.00 39.94           N  
ATOM    732  CA  PRO L  95      20.241  27.545  28.398  1.00 34.89           C  
ATOM    733  CD  PRO L  95      20.723  29.022  26.582  1.00 40.61           C  
ATOM    734  CB  PRO L  95      20.669  26.686  27.204  1.00 32.82           C  
ATOM    735  CG  PRO L  95      21.379  27.669  26.255  1.00 55.97           C  
ATOM    736  C   PRO L  95      21.050  27.333  29.636  1.00 30.65           C  
ATOM    737  O   PRO L  95      21.988  28.092  29.880  1.00 31.72           O  
ATOM    738  N   TYR L  96      20.713  26.308  30.434  1.00 25.66           N  
ATOM    739  CA  TYR L  96      21.430  26.108  31.660  1.00 28.43           C  
ATOM    740  CB  TYR L  96      20.688  25.226  32.680  1.00 25.17           C  
ATOM    741  CG  TYR L  96      19.342  25.820  32.943  1.00 28.83           C  
ATOM    742  CD1 TYR L  96      19.203  27.118  33.381  1.00 30.52           C  
ATOM    743  CD2 TYR L  96      18.214  25.046  32.786  1.00 28.78           C  
ATOM    744  CE1 TYR L  96      17.957  27.645  33.633  1.00 30.45           C  
ATOM    745  CE2 TYR L  96      16.964  25.563  33.035  1.00 31.58           C  
ATOM    746  CZ  TYR L  96      16.839  26.865  33.455  1.00 30.89           C  
ATOM    747  OH  TYR L  96      15.560  27.402  33.716  1.00 30.78           O  
ATOM    748  C   TYR L  96      22.726  25.437  31.310  1.00 26.91           C  
ATOM    749  O   TYR L  96      22.738  24.535  30.474  1.00 30.09           O  
ATOM    750  N   THR L  97      23.855  25.861  31.931  1.00 30.85           N  
ATOM    751  CA  THR L  97      25.120  25.327  31.542  1.00 30.62           C  
ATOM    752  CB  THR L  97      26.012  26.367  30.934  1.00 33.57           C  
ATOM    753  OG1 THR L  97      26.141  27.468  31.820  1.00 34.11           O  
ATOM    754  CG2 THR L  97      25.409  26.826  29.599  1.00 39.58           C  
ATOM    755  C   THR L  97      25.822  24.767  32.735  1.00 31.04           C  
ATOM    756  O   THR L  97      25.732  25.293  33.844  1.00 31.33           O  
ATOM    757  N   PHE L  98      26.558  23.663  32.512  1.00 28.71           N  
ATOM    758  CA  PHE L  98      27.278  23.017  33.568  1.00 30.26           C  
ATOM    759  CB  PHE L  98      27.298  21.479  33.471  1.00 29.91           C  
ATOM    760  CG  PHE L  98      25.914  20.936  33.586  1.00 31.19           C  
ATOM    761  CD1 PHE L  98      25.378  20.627  34.813  1.00 32.33           C  
ATOM    762  CD2 PHE L  98      25.152  20.730  32.460  1.00 31.21           C  
ATOM    763  CE1 PHE L  98      24.104  20.122  34.914  1.00 30.87           C  
ATOM    764  CE2 PHE L  98      23.877  20.226  32.555  1.00 31.78           C  
ATOM    765  CZ  PHE L  98      23.348  19.920  33.785  1.00 30.81           C  
ATOM    766  C   PHE L  98      28.713  23.418  33.465  1.00 32.62           C  
ATOM    767  O   PHE L  98      29.176  23.894  32.430  1.00 32.10           O  
ATOM    768  N   GLY L  99      29.455  23.252  34.574  1.00 32.52           N  
ATOM    769  CA  GLY L  99      30.865  23.491  34.538  1.00 30.93           C  
ATOM    770  C   GLY L  99      31.446  22.275  33.880  1.00 32.67           C  
ATOM    771  O   GLY L  99      30.724  21.319  33.609  1.00 31.24           O  
ATOM    772  N   GLN L 100      32.763  22.283  33.583  1.00 32.37           N  
ATOM    773  CA  GLN L 100      33.367  21.154  32.925  0.92 34.36           C  
ATOM    774  CB  GLN L 100      34.755  21.393  32.301  0.92 35.66           C  
ATOM    775  CG  GLN L 100      35.890  21.608  33.291  0.92 38.49           C  
ATOM    776  CD  GLN L 100      35.756  22.997  33.871  0.92 45.74           C  
ATOM    777  OE1 GLN L 100      35.079  23.865  33.322  0.92 43.55           O  
ATOM    778  NE2 GLN L 100      36.428  23.204  35.028  0.92 39.07           N  
ATOM    779  C   GLN L 100      33.446  19.983  33.860  1.00 34.36           C  
ATOM    780  O   GLN L 100      33.456  18.835  33.420  1.00 33.92           O  
ATOM    781  N   GLY L 101      33.557  20.233  35.178  1.00 34.92           N  
ATOM    782  CA  GLY L 101      33.607  19.149  36.119  1.00 35.14           C  
ATOM    783  C   GLY L 101      34.989  19.049  36.679  1.00 37.40           C  
ATOM    784  O   GLY L 101      35.978  19.348  36.014  1.00 35.61           O  
ATOM    785  N   THR L 102      35.078  18.639  37.958  1.00 36.03           N  
ATOM    786  CA  THR L 102      36.347  18.446  38.592  1.00 33.99           C  
ATOM    787  CB  THR L 102      36.559  19.335  39.786  1.00 35.53           C  
ATOM    788  OG1 THR L 102      36.483  20.700  39.402  1.00 38.21           O  
ATOM    789  CG2 THR L 102      37.939  19.036  40.396  1.00 35.93           C  
ATOM    790  C   THR L 102      36.352  17.032  39.073  1.00 35.85           C  
ATOM    791  O   THR L 102      35.408  16.592  39.728  1.00 37.72           O  
ATOM    792  N   LYS L 103      37.414  16.266  38.755  1.00 35.05           N  
ATOM    793  CA  LYS L 103      37.403  14.910  39.211  1.00 34.68           C  
ATOM    794  CB  LYS L 103      37.900  13.871  38.192  1.00 35.44           C  
ATOM    795  CG  LYS L 103      39.418  13.749  38.105  1.00 39.79           C  
ATOM    796  CD  LYS L 103      39.864  12.494  37.353  1.00 43.62           C  
ATOM    797  CE  LYS L 103      41.365  12.230  37.454  1.00 48.39           C  
ATOM    798  NZ  LYS L 103      42.118  13.391  36.930  1.00 50.19           N1+
ATOM    799  C   LYS L 103      38.271  14.829  40.420  1.00 36.41           C  
ATOM    800  O   LYS L 103      39.398  15.321  40.440  1.00 39.00           O  
ATOM    801  N   LEU L 104      37.733  14.201  41.479  1.00 35.30           N  
ATOM    802  CA  LEU L 104      38.430  14.071  42.722  1.00 34.16           C  
ATOM    803  CB  LEU L 104      37.524  14.370  43.928  1.00 36.52           C  
ATOM    804  CG  LEU L 104      38.174  14.120  45.298  1.00 18.91           C  
ATOM    805  CD1 LEU L 104      39.370  15.051  45.549  1.00 19.87           C  
ATOM    806  CD2 LEU L 104      37.115  14.184  46.411  1.00 20.42           C  
ATOM    807  C   LEU L 104      38.899  12.657  42.844  1.00 37.53           C  
ATOM    808  O   LEU L 104      38.132  11.717  42.636  1.00 36.87           O  
ATOM    809  N   GLU L 105      40.193  12.471  43.175  1.00 36.52           N  
ATOM    810  CA  GLU L 105      40.728  11.149  43.339  1.00 37.55           C  
ATOM    811  CB  GLU L 105      41.875  10.808  42.375  1.00 41.11           C  
ATOM    812  CG  GLU L 105      41.457  10.749  40.906  1.00 49.84           C  
ATOM    813  CD  GLU L 105      42.645  10.226  40.108  1.00 54.00           C  
ATOM    814  OE1 GLU L 105      42.915   8.997  40.191  1.00 59.92           O  
ATOM    815  OE2 GLU L 105      43.298  11.041  39.405  1.00 57.99           O1-
ATOM    816  C   GLU L 105      41.291  11.057  44.725  1.00 39.39           C  
ATOM    817  O   GLU L 105      41.672  12.064  45.320  1.00 40.02           O  
ATOM    818  N   ILE L 106      41.361   9.827  45.274  1.00 38.50           N  
ATOM    819  CA  ILE L 106      41.846   9.660  46.614  1.00 39.22           C  
ATOM    820  CB  ILE L 106      41.029   8.722  47.465  1.00 40.08           C  
ATOM    821  CG1 ILE L 106      39.671   9.342  47.840  1.00 40.59           C  
ATOM    822  CG2 ILE L 106      41.874   8.348  48.696  1.00 37.86           C  
ATOM    823  CD1 ILE L 106      38.722   9.559  46.670  1.00 41.28           C  
ATOM    824  C   ILE L 106      43.237   9.129  46.592  1.00 40.51           C  
ATOM    825  O   ILE L 106      43.544   8.141  45.924  1.00 41.24           O  
ATOM    826  N   LYS L 107      44.125   9.815  47.337  1.00 40.82           N  
ATOM    827  CA  LYS L 107      45.491   9.413  47.453  0.88 40.86           C  
ATOM    828  CB  LYS L 107      46.443  10.594  47.696  0.88 43.02           C  
ATOM    829  CG  LYS L 107      47.906  10.178  47.823  0.88 48.00           C  
ATOM    830  CD  LYS L 107      48.496   9.642  46.519  0.88 47.82           C  
ATOM    831  CE  LYS L 107      49.962   9.225  46.642  0.88 56.15           C  
ATOM    832  NZ  LYS L 107      50.793  10.405  46.970  0.88 58.66           N1+
ATOM    833  C   LYS L 107      45.584   8.504  48.674  1.00 40.67           C  
ATOM    834  O   LYS L 107      44.644   8.525  49.512  1.00 43.74           O  
ATOM    835  OXT LYS L 107      46.610   7.782  48.787  1.00  0.00           O1-
TER     836      LYS L 107 
ATOM    837  N   GLN H 108       7.710   7.776  46.134  1.00 57.31           N1+
ATOM    838  CA  GLN H 108       8.930   7.336  45.424  0.88 52.67           C  
ATOM    839  CB  GLN H 108       9.031   5.801  45.445  0.88 56.39           C  
ATOM    840  CG  GLN H 108       7.889   5.093  44.717  0.88 63.74           C  
ATOM    841  CD  GLN H 108       8.131   3.595  44.830  0.88 73.49           C  
ATOM    842  OE1 GLN H 108       8.749   3.126  45.784  0.88 67.65           O  
ATOM    843  NE2 GLN H 108       7.626   2.820  43.833  1.00 83.87           N  
ATOM    844  C   GLN H 108       8.946   7.823  44.015  1.00 52.65           C  
ATOM    845  O   GLN H 108       8.205   7.345  43.157  1.00 56.63           O  
ATOM    846  N   VAL H 109       9.811   8.817  43.752  1.00 48.23           N  
ATOM    847  CA  VAL H 109       9.906   9.409  42.454  1.00 43.75           C  
ATOM    848  CB  VAL H 109      10.454  10.805  42.522  1.00 47.25           C  
ATOM    849  CG1 VAL H 109      10.559  11.387  41.104  1.00 44.37           C  
ATOM    850  CG2 VAL H 109       9.577  11.621  43.487  1.00 47.37           C  
ATOM    851  C   VAL H 109      10.857   8.587  41.648  1.00 47.57           C  
ATOM    852  O   VAL H 109      11.973   8.307  42.081  1.00 47.22           O  
ATOM    853  N   GLN H 110      10.439   8.166  40.438  1.00 45.80           N  
ATOM    854  CA  GLN H 110      11.360   7.393  39.659  1.00 45.53           C  
ATOM    855  CB  GLN H 110      11.217   5.874  39.846  1.00 47.76           C  
ATOM    856  CG  GLN H 110       9.856   5.321  39.441  1.00 57.91           C  
ATOM    857  CD  GLN H 110       9.891   3.821  39.684  1.00 68.65           C  
ATOM    858  OE1 GLN H 110      10.714   3.108  39.114  1.00 72.21           O  
ATOM    859  NE2 GLN H 110       8.973   3.329  40.557  1.00 73.45           N  
ATOM    860  C   GLN H 110      11.210   7.726  38.208  1.00 44.88           C  
ATOM    861  O   GLN H 110      10.113   7.985  37.713  1.00 45.91           O  
ATOM    862  N   LEU H 111      12.355   7.753  37.496  1.00 41.77           N  
ATOM    863  CA  LEU H 111      12.377   8.011  36.085  1.00 40.40           C  
ATOM    864  CB  LEU H 111      13.048   9.339  35.680  1.00 40.56           C  
ATOM    865  CG  LEU H 111      12.301  10.597  36.152  1.00 43.03           C  
ATOM    866  CD1 LEU H 111      12.419  10.790  37.669  1.00 41.74           C  
ATOM    867  CD2 LEU H 111      12.731  11.837  35.355  1.00 41.11           C  
ATOM    868  C   LEU H 111      13.165   6.919  35.430  1.00 41.41           C  
ATOM    869  O   LEU H 111      14.133   6.412  35.997  1.00 42.76           O  
ATOM    870  N   GLN H 112      12.751   6.513  34.214  1.00 40.85           N  
ATOM    871  CA  GLN H 112      13.455   5.470  33.527  1.00 42.88           C  
ATOM    872  CB  GLN H 112      12.759   4.108  33.676  1.00 44.92           C  
ATOM    873  CG  GLN H 112      13.465   2.956  32.965  1.00 52.21           C  
ATOM    874  CD  GLN H 112      12.639   1.705  33.222  1.00 66.68           C  
ATOM    875  OE1 GLN H 112      11.509   1.585  32.757  1.00 67.04           O  
ATOM    876  NE2 GLN H 112      13.216   0.748  33.997  1.00 61.92           N  
ATOM    877  C   GLN H 112      13.462   5.787  32.062  1.00 42.19           C  
ATOM    878  O   GLN H 112      12.402   5.918  31.451  1.00 42.36           O  
ATOM    879  N   GLU H 113      14.660   5.922  31.452  1.00 41.58           N  
ATOM    880  CA  GLU H 113      14.687   6.172  30.041  1.00 41.45           C  
ATOM    881  CB  GLU H 113      15.821   7.094  29.551  1.00 41.43           C  
ATOM    882  CG  GLU H 113      17.203   6.793  30.119  1.00 41.36           C  
ATOM    883  CD  GLU H 113      17.309   7.491  31.466  1.00 41.57           C  
ATOM    884  OE1 GLU H 113      16.916   6.866  32.483  1.00 43.62           O  
ATOM    885  OE2 GLU H 113      17.782   8.658  31.500  1.00 38.87           O1-
ATOM    886  C   GLU H 113      14.708   4.872  29.303  1.00 44.90           C  
ATOM    887  O   GLU H 113      15.169   3.851  29.815  1.00 42.42           O  
ATOM    888  N   SER H 114      14.145   4.877  28.079  1.00 41.25           N  
ATOM    889  CA  SER H 114      14.113   3.696  27.268  1.00 42.75           C  
ATOM    890  CB  SER H 114      12.811   2.888  27.404  1.00 45.72           C  
ATOM    891  OG  SER H 114      11.714   3.642  26.912  1.00 51.18           O  
ATOM    892  C   SER H 114      14.212   4.132  25.843  1.00 46.20           C  
ATOM    893  O   SER H 114      13.866   5.261  25.498  1.00 46.20           O  
ATOM    894  N   GLY H 115      14.702   3.236  24.966  1.00 45.45           N  
ATOM    895  CA  GLY H 115      14.817   3.590  23.580  1.00 46.07           C  
ATOM    896  C   GLY H 115      15.948   2.797  23.002  1.00 46.48           C  
ATOM    897  O   GLY H 115      16.641   2.065  23.709  1.00 48.22           O  
ATOM    898  N   PRO H 116      16.142   2.940  21.718  1.00 46.71           N  
ATOM    899  CA  PRO H 116      17.180   2.191  21.059  1.00 47.32           C  
ATOM    900  CD  PRO H 116      15.003   3.161  20.839  1.00 47.55           C  
ATOM    901  CB  PRO H 116      16.862   2.255  19.567  1.00 47.52           C  
ATOM    902  CG  PRO H 116      15.333   2.421  19.532  1.00 48.45           C  
ATOM    903  C   PRO H 116      18.573   2.619  21.397  1.00 50.00           C  
ATOM    904  O   PRO H 116      18.813   3.807  21.606  1.00 50.35           O  
ATOM    905  N   GLY H 117      19.483   1.629  21.510  1.00 45.51           N  
ATOM    906  CA  GLY H 117      20.887   1.796  21.744  1.00 46.11           C  
ATOM    907  C   GLY H 117      21.576   2.313  20.519  1.00 47.53           C  
ATOM    908  O   GLY H 117      22.522   3.090  20.625  1.00 46.09           O  
ATOM    909  N   LEU H 118      21.152   1.863  19.319  1.00 45.20           N  
ATOM    910  CA  LEU H 118      21.871   2.224  18.127  1.00 44.85           C  
ATOM    911  CB  LEU H 118      22.378   0.988  17.361  1.00 45.82           C  
ATOM    912  CG  LEU H 118      23.258   1.305  16.140  1.00 49.70           C  
ATOM    913  CD1 LEU H 118      24.566   1.993  16.566  1.00 46.95           C  
ATOM    914  CD2 LEU H 118      23.495   0.054  15.279  1.00 50.86           C  
ATOM    915  C   LEU H 118      20.972   2.999  17.209  1.00 45.81           C  
ATOM    916  O   LEU H 118      19.795   2.678  17.055  1.00 48.43           O  
ATOM    917  N   VAL H 119      21.518   4.071  16.591  1.00 44.20           N  
ATOM    918  CA  VAL H 119      20.786   4.865  15.643  0.90 44.89           C  
ATOM    919  CB  VAL H 119      20.359   6.194  16.194  0.90 46.73           C  
ATOM    920  CG1 VAL H 119      19.748   7.028  15.058  0.90 46.18           C  
ATOM    921  CG2 VAL H 119      19.396   5.953  17.366  0.90 46.15           C  
ATOM    922  C   VAL H 119      21.701   5.139  14.483  1.00 45.43           C  
ATOM    923  O   VAL H 119      22.885   5.413  14.668  1.00 44.34           O  
ATOM    924  N   LYS H 120      21.168   5.066  13.247  1.00 46.02           N  
ATOM    925  CA  LYS H 120      21.975   5.299  12.082  1.00 45.82           C  
ATOM    926  CB  LYS H 120      21.391   4.674  10.804  1.00 48.52           C  
ATOM    927  CG  LYS H 120      21.299   3.150  10.870  1.00 56.68           C  
ATOM    928  CD  LYS H 120      20.434   2.535   9.771  1.00 57.01           C  
ATOM    929  CE  LYS H 120      20.330   1.014   9.874  1.00 63.15           C  
ATOM    930  NZ  LYS H 120      21.681   0.412   9.817  1.00 61.48           N1+
ATOM    931  C   LYS H 120      22.055   6.776  11.864  1.00 44.84           C  
ATOM    932  O   LYS H 120      21.120   7.515  12.161  1.00 44.27           O  
ATOM    933  N   PRO H 121      23.165   7.220  11.342  1.00 44.31           N  
ATOM    934  CA  PRO H 121      23.396   8.615  11.095  1.00 45.43           C  
ATOM    935  CD  PRO H 121      24.106   6.361  10.646  1.00 48.46           C  
ATOM    936  CB  PRO H 121      24.777   8.684  10.443  1.00 47.82           C  
ATOM    937  CG  PRO H 121      24.910   7.315   9.746  1.00 48.02           C  
ATOM    938  C   PRO H 121      22.328   9.164  10.196  1.00 47.16           C  
ATOM    939  O   PRO H 121      21.826   8.434   9.343  1.00 46.40           O  
ATOM    940  N   SER H 122      21.978  10.455  10.384  1.00 46.19           N  
ATOM    941  CA  SER H 122      20.992  11.149   9.602  1.00 45.28           C  
ATOM    942  CB  SER H 122      21.212  10.966   8.091  1.00 50.19           C  
ATOM    943  OG  SER H 122      22.482  11.481   7.725  1.00 63.36           O  
ATOM    944  C   SER H 122      19.619  10.647   9.933  1.00 48.05           C  
ATOM    945  O   SER H 122      18.633  11.112   9.364  1.00 50.76           O  
ATOM    946  N   GLU H 123      19.511   9.708  10.890  1.00 45.05           N  
ATOM    947  CA  GLU H 123      18.234   9.175  11.284  1.00 44.23           C  
ATOM    948  CB  GLU H 123      18.282   7.684  11.663  1.00 45.52           C  
ATOM    949  CG  GLU H 123      18.706   6.750  10.520  1.00 51.67           C  
ATOM    950  CD  GLU H 123      17.530   6.503   9.583  1.00 64.77           C  
ATOM    951  OE1 GLU H 123      16.554   7.296   9.630  1.00 61.46           O  
ATOM    952  OE2 GLU H 123      17.595   5.515   8.804  1.00 80.82           O1-
ATOM    953  C   GLU H 123      17.798   9.939  12.499  1.00 45.36           C  
ATOM    954  O   GLU H 123      18.518  10.814  12.979  1.00 47.97           O  
ATOM    955  N   THR H 124      16.587   9.637  13.020  1.00 45.20           N  
ATOM    956  CA  THR H 124      16.077  10.336  14.167  1.00 43.70           C  
ATOM    957  CB  THR H 124      14.614  10.651  14.082  1.00 45.89           C  
ATOM    958  OG1 THR H 124      13.867   9.453  13.923  1.00 50.90           O  
ATOM    959  CG2 THR H 124      14.362  11.598  12.901  1.00 47.20           C  
ATOM    960  C   THR H 124      16.245   9.496  15.393  1.00 45.10           C  
ATOM    961  O   THR H 124      15.955   8.300  15.405  1.00 42.96           O  
ATOM    962  N   LEU H 125      16.727  10.137  16.475  1.00 41.77           N  
ATOM    963  CA  LEU H 125      16.937   9.475  17.730  1.00 41.85           C  
ATOM    964  CB  LEU H 125      18.232   9.977  18.408  1.00 39.28           C  
ATOM    965  CG  LEU H 125      18.600   9.364  19.772  1.00 43.61           C  
ATOM    966  CD1 LEU H 125      20.030   9.768  20.169  1.00 45.83           C  
ATOM    967  CD2 LEU H 125      17.602   9.755  20.870  1.00 45.45           C  
ATOM    968  C   LEU H 125      15.749   9.790  18.581  1.00 40.99           C  
ATOM    969  O   LEU H 125      15.389  10.953  18.750  1.00 42.26           O  
ATOM    970  N   SER H 126      15.086   8.744  19.116  1.00 41.11           N  
ATOM    971  CA  SER H 126      13.938   8.960  19.947  1.00 40.73           C  
ATOM    972  CB  SER H 126      12.612   8.569  19.267  1.00 44.25           C  
ATOM    973  OG  SER H 126      12.661   7.222  18.821  1.00 53.68           O  
ATOM    974  C   SER H 126      14.096   8.167  21.209  1.00 43.12           C  
ATOM    975  O   SER H 126      14.480   6.998  21.191  1.00 43.57           O  
ATOM    976  N   LEU H 127      13.820   8.820  22.357  1.00 39.27           N  
ATOM    977  CA  LEU H 127      13.911   8.199  23.653  1.00 38.18           C  
ATOM    978  CB  LEU H 127      15.091   8.716  24.492  1.00 39.47           C  
ATOM    979  CG  LEU H 127      16.471   8.308  23.956  1.00 42.82           C  
ATOM    980  CD1 LEU H 127      17.598   8.862  24.840  1.00 42.25           C  
ATOM    981  CD2 LEU H 127      16.565   6.783  23.794  1.00 44.36           C  
ATOM    982  C   LEU H 127      12.677   8.559  24.421  1.00 40.24           C  
ATOM    983  O   LEU H 127      12.034   9.573  24.148  1.00 39.50           O  
ATOM    984  N   THR H 128      12.312   7.716  25.410  1.00 37.34           N  
ATOM    985  CA  THR H 128      11.156   7.976  26.223  1.00 39.20           C  
ATOM    986  CB  THR H 128      10.081   6.945  26.051  1.00 44.01           C  
ATOM    987  OG1 THR H 128       9.659   6.884  24.697  1.00 51.84           O  
ATOM    988  CG2 THR H 128       8.899   7.317  26.953  1.00 42.08           C  
ATOM    989  C   THR H 128      11.573   7.921  27.666  1.00 42.66           C  
ATOM    990  O   THR H 128      12.480   7.176  28.032  1.00 40.57           O  
ATOM    991  N   CYS H 129      10.927   8.737  28.530  1.00 38.84           N  
ATOM    992  CA  CYS H 129      11.225   8.726  29.939  1.00 38.11           C  
ATOM    993  CB  CYS H 129      11.812  10.066  30.448  1.00 38.95           C  
ATOM    994  SG  CYS H 129      12.197  10.079  32.227  1.00 40.26           S  
ATOM    995  C   CYS H 129       9.937   8.448  30.659  1.00 42.49           C  
ATOM    996  O   CYS H 129       8.987   9.224  30.577  1.00 43.77           O  
ATOM    997  N   THR H 130       9.876   7.325  31.405  1.00 39.86           N  
ATOM    998  CA  THR H 130       8.647   6.979  32.062  1.00 39.57           C  
ATOM    999  CB  THR H 130       8.318   5.516  31.964  1.00 44.96           C  
ATOM   1000  OG1 THR H 130       6.958   5.303  32.300  1.00 47.96           O  
ATOM   1001  CG2 THR H 130       9.228   4.718  32.908  1.00 49.18           C  
ATOM   1002  C   THR H 130       8.760   7.386  33.500  1.00 41.08           C  
ATOM   1003  O   THR H 130       9.743   7.093  34.179  1.00 42.88           O  
ATOM   1004  N   VAL H 131       7.721   8.086  33.996  1.00 39.57           N  
ATOM   1005  CA  VAL H 131       7.723   8.686  35.300  1.00 39.49           C  
ATOM   1006  CB  VAL H 131       7.310  10.135  35.213  1.00 42.37           C  
ATOM   1007  CG1 VAL H 131       7.093  10.703  36.616  1.00 42.45           C  
ATOM   1008  CG2 VAL H 131       8.349  10.912  34.394  1.00 40.77           C  
ATOM   1009  C   VAL H 131       6.698   8.028  36.171  1.00 42.07           C  
ATOM   1010  O   VAL H 131       5.713   7.468  35.691  1.00 42.59           O  
ATOM   1011  N   SER H 132       6.951   8.040  37.496  1.00 40.42           N  
ATOM   1012  CA  SER H 132       5.961   7.612  38.438  1.00 42.20           C  
ATOM   1013  CB  SER H 132       5.888   6.089  38.642  1.00 42.39           C  
ATOM   1014  OG  SER H 132       7.100   5.611  39.201  1.00 46.73           O  
ATOM   1015  C   SER H 132       6.293   8.260  39.746  1.00 43.60           C  
ATOM   1016  O   SER H 132       7.435   8.651  39.982  1.00 43.64           O  
ATOM   1017  N   GLY H 133       5.272   8.427  40.604  1.00 14.49           N  
ATOM   1018  CA  GLY H 133       5.491   9.052  41.868  1.00 13.89           C  
ATOM   1019  C   GLY H 133       5.013  10.470  41.800  1.00 15.28           C  
ATOM   1020  O   GLY H 133       4.787  11.093  42.838  1.00 17.68           O  
ATOM   1021  N   PHE H 134       4.853  11.024  40.576  1.00 15.04           N  
ATOM   1022  CA  PHE H 134       4.371  12.373  40.474  1.00 14.05           C  
ATOM   1023  CB  PHE H 134       5.460  13.453  40.661  1.00 13.53           C  
ATOM   1024  CG  PHE H 134       6.528  13.356  39.620  1.00 12.75           C  
ATOM   1025  CD1 PHE H 134       7.501  12.386  39.696  1.00 14.01           C  
ATOM   1026  CD2 PHE H 134       6.582  14.261  38.583  1.00 11.63           C  
ATOM   1027  CE1 PHE H 134       8.491  12.305  38.746  1.00 12.95           C  
ATOM   1028  CE2 PHE H 134       7.569  14.188  37.627  1.00 11.66           C  
ATOM   1029  CZ  PHE H 134       8.529  13.207  37.709  1.00 13.11           C  
ATOM   1030  C   PHE H 134       3.671  12.570  39.161  1.00 14.48           C  
ATOM   1031  O   PHE H 134       3.705  11.711  38.279  1.00 16.18           O  
ATOM   1032  N   SER H 135       2.981  13.725  39.018  1.00 15.33           N  
ATOM   1033  CA  SER H 135       2.237  14.015  37.827  1.00 17.20           C  
ATOM   1034  CB  SER H 135       0.941  14.804  38.050  1.00 18.26           C  
ATOM   1035  OG  SER H 135      -0.063  13.957  38.576  1.00 23.46           O  
ATOM   1036  C   SER H 135       3.057  14.891  36.957  1.00 15.03           C  
ATOM   1037  O   SER H 135       3.719  15.821  37.410  1.00 15.13           O  
ATOM   1038  N   LEU H 136       3.001  14.606  35.651  1.00 14.50           N  
ATOM   1039  CA  LEU H 136       3.740  15.344  34.682  1.00 14.62           C  
ATOM   1040  CB  LEU H 136       3.693  14.704  33.289  1.00 14.36           C  
ATOM   1041  CG  LEU H 136       4.169  13.239  33.330  1.00 13.74           C  
ATOM   1042  CD1 LEU H 136       4.459  12.687  31.926  1.00 14.84           C  
ATOM   1043  CD2 LEU H 136       5.319  13.044  34.330  1.00 13.25           C  
ATOM   1044  C   LEU H 136       3.184  16.721  34.616  1.00 15.91           C  
ATOM   1045  O   LEU H 136       3.870  17.659  34.217  1.00 15.68           O  
ATOM   1046  N   ILE H 137       1.901  16.875  34.963  1.00 15.79           N  
ATOM   1047  CA  ILE H 137       1.299  18.172  34.904  1.00 16.62           C  
ATOM   1048  CB  ILE H 137      -0.155  18.127  35.261  1.00 16.98           C  
ATOM   1049  CG1 ILE H 137      -0.875  17.208  34.259  1.00  0.00           C  
ATOM   1050  CG2 ILE H 137      -0.704  19.564  35.283  1.00 19.21           C  
ATOM   1051  CD1 ILE H 137      -2.276  16.797  34.698  1.00  0.00           C  
ATOM   1052  C   ILE H 137       2.014  19.097  35.849  1.00 16.29           C  
ATOM   1053  O   ILE H 137       2.211  20.266  35.528  1.00 17.69           O  
ATOM   1054  N   GLY H 138       2.375  18.601  37.051  1.00 15.11           N  
ATOM   1055  CA  GLY H 138       3.003  19.333  38.131  1.00 13.24           C  
ATOM   1056  C   GLY H 138       4.452  19.744  37.944  1.00 13.23           C  
ATOM   1057  O   GLY H 138       4.829  20.816  38.413  1.00 13.52           O  
ATOM   1058  N   TYR H 139       5.327  18.931  37.301  1.00 12.84           N  
ATOM   1059  CA  TYR H 139       6.739  19.258  37.351  1.00 13.54           C  
ATOM   1060  CB  TYR H 139       7.579  18.173  38.042  1.00 13.33           C  
ATOM   1061  CG  TYR H 139       7.105  18.047  39.444  1.00 13.54           C  
ATOM   1062  CD1 TYR H 139       5.921  17.402  39.703  1.00 12.27           C  
ATOM   1063  CD2 TYR H 139       7.843  18.552  40.489  1.00 12.66           C  
ATOM   1064  CE1 TYR H 139       5.463  17.268  40.991  1.00 13.65           C  
ATOM   1065  CE2 TYR H 139       7.388  18.419  41.782  1.00 14.83           C  
ATOM   1066  CZ  TYR H 139       6.196  17.778  42.037  1.00 14.27           C  
ATOM   1067  OH  TYR H 139       5.728  17.638  43.363  1.00 17.62           O  
ATOM   1068  C   TYR H 139       7.317  19.358  35.978  1.00 13.04           C  
ATOM   1069  O   TYR H 139       6.751  18.819  35.029  1.00 14.23           O  
ATOM   1070  N   ASP H 140       8.461  20.079  35.829  1.00 35.56           N  
ATOM   1071  CA  ASP H 140       9.017  20.167  34.509  1.00 34.83           C  
ATOM   1072  CB  ASP H 140       9.922  21.399  34.330  1.00 35.75           C  
ATOM   1073  CG  ASP H 140       9.149  22.675  34.630  1.00 37.00           C  
ATOM   1074  OD1 ASP H 140       7.917  22.704  34.380  1.00  0.00           O  
ATOM   1075  OD2 ASP H 140       9.788  23.642  35.125  1.00  0.00           O1-
ATOM   1076  C   ASP H 140       9.947  19.002  34.336  1.00 33.59           C  
ATOM   1077  O   ASP H 140      10.376  18.393  35.316  1.00 35.55           O  
ATOM   1078  N   LEU H 141      10.295  18.660  33.073  1.00 32.24           N  
ATOM   1079  CA  LEU H 141      11.226  17.585  32.874  1.00 32.78           C  
ATOM   1080  CB  LEU H 141      10.587  16.277  32.382  1.00 33.91           C  
ATOM   1081  CG  LEU H 141       9.787  15.547  33.478  1.00 35.48           C  
ATOM   1082  CD1 LEU H 141      10.711  15.059  34.608  1.00 42.72           C  
ATOM   1083  CD2 LEU H 141       8.616  16.398  33.993  1.00 41.95           C  
ATOM   1084  C   LEU H 141      12.278  18.001  31.901  1.00 35.49           C  
ATOM   1085  O   LEU H 141      12.013  18.647  30.889  1.00 35.20           O  
ATOM   1086  N   ASN H 142      13.524  17.600  32.192  1.00 34.27           N  
ATOM   1087  CA  ASN H 142      14.641  18.038  31.418  1.00 32.70           C  
ATOM   1088  CB  ASN H 142      15.728  18.699  32.283  1.00 28.49           C  
ATOM   1089  CG  ASN H 142      15.132  19.822  33.128  1.00 12.45           C  
ATOM   1090  OD1 ASN H 142      15.439  21.002  32.958  1.00 12.08           O  
ATOM   1091  ND2 ASN H 142      14.262  19.429  34.096  1.00 18.46           N  
ATOM   1092  C   ASN H 142      15.304  16.835  30.835  1.00 33.95           C  
ATOM   1093  O   ASN H 142      15.177  15.727  31.353  1.00 33.59           O  
ATOM   1094  N   TRP H 143      16.005  17.036  29.701  1.00 32.10           N  
ATOM   1095  CA  TRP H 143      16.826  16.013  29.133  1.00 33.12           C  
ATOM   1096  CB  TRP H 143      16.461  15.656  27.681  1.00 31.57           C  
ATOM   1097  CG  TRP H 143      15.120  14.971  27.544  1.00 33.62           C  
ATOM   1098  CD2 TRP H 143      14.923  13.549  27.622  1.00 35.16           C  
ATOM   1099  CD1 TRP H 143      13.888  15.519  27.337  1.00 35.55           C  
ATOM   1100  NE1 TRP H 143      12.935  14.530  27.282  1.00 34.36           N  
ATOM   1101  CE2 TRP H 143      13.560  13.313  27.457  1.00 35.31           C  
ATOM   1102  CE3 TRP H 143      15.807  12.525  27.819  1.00 35.70           C  
ATOM   1103  CZ2 TRP H 143      13.057  12.043  27.486  1.00 36.86           C  
ATOM   1104  CZ3 TRP H 143      15.298  11.245  27.847  1.00 36.31           C  
ATOM   1105  CH2 TRP H 143      13.948  11.010  27.683  1.00 35.81           C  
ATOM   1106  C   TRP H 143      18.215  16.574  29.147  1.00 34.32           C  
ATOM   1107  O   TRP H 143      18.427  17.753  28.861  1.00 32.05           O  
ATOM   1108  N   ILE H 144      19.196  15.741  29.544  1.00 32.52           N  
ATOM   1109  CA  ILE H 144      20.572  16.152  29.585  1.00 31.85           C  
ATOM   1110  CB  ILE H 144      21.047  16.429  30.978  1.00 34.78           C  
ATOM   1111  CG1 ILE H 144      20.242  17.600  31.561  1.00 35.90           C  
ATOM   1112  CG2 ILE H 144      22.564  16.677  30.943  1.00 34.58           C  
ATOM   1113  CD1 ILE H 144      20.377  17.733  33.073  1.00 48.51           C  
ATOM   1114  C   ILE H 144      21.363  15.014  29.025  1.00 34.32           C  
ATOM   1115  O   ILE H 144      20.969  13.857  29.166  1.00 35.36           O  
ATOM   1116  N   ARG H 145      22.490  15.304  28.344  1.00 33.35           N  
ATOM   1117  CA  ARG H 145      23.240  14.212  27.791  1.00 33.55           C  
ATOM   1118  CB  ARG H 145      23.091  14.044  26.269  1.00 33.22           C  
ATOM   1119  CG  ARG H 145      23.538  15.245  25.437  1.00 35.96           C  
ATOM   1120  CD  ARG H 145      23.362  15.014  23.935  1.00 31.84           C  
ATOM   1121  NE  ARG H 145      23.820  16.238  23.221  1.00 32.55           N  
ATOM   1122  CZ  ARG H 145      23.912  16.234  21.860  1.00 36.26           C  
ATOM   1123  NH1 ARG H 145      23.611  15.100  21.159  1.00 38.19           N1+
ATOM   1124  NH2 ARG H 145      24.301  17.361  21.200  1.00 39.45           N  
ATOM   1125  C   ARG H 145      24.692  14.389  28.100  1.00 35.89           C  
ATOM   1126  O   ARG H 145      25.132  15.467  28.495  1.00 33.79           O  
ATOM   1127  N   GLN H 146      25.473  13.294  27.970  1.00 34.48           N  
ATOM   1128  CA  GLN H 146      26.881  13.371  28.234  1.00 32.70           C  
ATOM   1129  CB  GLN H 146      27.222  12.936  29.670  1.00 33.53           C  
ATOM   1130  CG  GLN H 146      28.695  13.069  30.054  1.00 31.32           C  
ATOM   1131  CD  GLN H 146      28.824  12.598  31.496  1.00 36.11           C  
ATOM   1132  OE1 GLN H 146      27.942  11.919  32.018  1.00 37.19           O  
ATOM   1133  NE2 GLN H 146      29.949  12.969  32.162  1.00 40.48           N  
ATOM   1134  C   GLN H 146      27.600  12.446  27.295  1.00 35.60           C  
ATOM   1135  O   GLN H 146      27.375  11.237  27.304  1.00 35.52           O  
ATOM   1136  N   PRO H 147      28.474  12.982  26.482  1.00 37.43           N  
ATOM   1137  CA  PRO H 147      29.229  12.142  25.590  1.00 40.77           C  
ATOM   1138  CD  PRO H 147      28.256  14.306  25.919  1.00 42.43           C  
ATOM   1139  CB  PRO H 147      29.858  13.076  24.562  1.00 40.62           C  
ATOM   1140  CG  PRO H 147      28.884  14.267  24.514  1.00 42.54           C  
ATOM   1141  C   PRO H 147      30.224  11.376  26.399  1.00 40.49           C  
ATOM   1142  O   PRO H 147      30.709  11.910  27.395  1.00 39.49           O  
ATOM   1143  N   PRO H 148      30.538  10.176  26.004  1.00 43.26           N  
ATOM   1144  CA  PRO H 148      31.439   9.351  26.758  1.00 46.21           C  
ATOM   1145  CD  PRO H 148      30.500   9.803  24.600  1.00 45.15           C  
ATOM   1146  CB  PRO H 148      31.681   8.123  25.886  1.00 49.09           C  
ATOM   1147  CG  PRO H 148      31.544   8.684  24.458  1.00 49.05           C  
ATOM   1148  C   PRO H 148      32.715  10.081  27.035  1.00 47.10           C  
ATOM   1149  O   PRO H 148      33.371  10.525  26.095  1.00 52.27           O  
ATOM   1150  N   GLY H 149      33.090  10.200  28.323  1.00 48.01           N  
ATOM   1151  CA  GLY H 149      34.334  10.811  28.691  1.00 47.85           C  
ATOM   1152  C   GLY H 149      34.234  12.308  28.632  1.00 49.29           C  
ATOM   1153  O   GLY H 149      35.248  12.991  28.767  1.00 48.52           O  
ATOM   1154  N   LYS H 150      33.023  12.869  28.441  1.00 44.44           N  
ATOM   1155  CA  LYS H 150      32.899  14.302  28.352  1.00 43.21           C  
ATOM   1156  CB  LYS H 150      32.294  14.797  27.024  1.00 45.38           C  
ATOM   1157  CG  LYS H 150      33.168  14.526  25.791  1.00 52.61           C  
ATOM   1158  CD  LYS H 150      34.520  15.245  25.793  1.00 58.46           C  
ATOM   1159  CE  LYS H 150      34.516  16.582  25.047  1.00 81.07           C  
ATOM   1160  NZ  LYS H 150      35.860  17.199  25.114  1.00 80.10           N1+
ATOM   1161  C   LYS H 150      31.989  14.764  29.451  1.00 42.25           C  
ATOM   1162  O   LYS H 150      31.563  13.969  30.288  1.00 41.85           O  
ATOM   1163  N   GLY H 151      31.691  16.084  29.478  1.00 39.93           N  
ATOM   1164  CA  GLY H 151      30.879  16.686  30.504  1.00 37.14           C  
ATOM   1165  C   GLY H 151      29.421  16.621  30.149  1.00 38.70           C  
ATOM   1166  O   GLY H 151      29.029  16.082  29.116  1.00 37.21           O  
ATOM   1167  N   LEU H 152      28.580  17.197  31.036  1.00 37.37           N  
ATOM   1168  CA  LEU H 152      27.147  17.210  30.927  1.00 35.53           C  
ATOM   1169  CB  LEU H 152      26.473  17.406  32.297  1.00 34.63           C  
ATOM   1170  CG  LEU H 152      26.704  16.241  33.277  1.00 37.45           C  
ATOM   1171  CD1 LEU H 152      26.145  16.555  34.670  1.00 33.32           C  
ATOM   1172  CD2 LEU H 152      26.121  14.935  32.726  1.00 32.17           C  
ATOM   1173  C   LEU H 152      26.711  18.349  30.056  1.00 37.52           C  
ATOM   1174  O   LEU H 152      27.273  19.443  30.104  1.00 38.57           O  
ATOM   1175  N   GLU H 153      25.673  18.102  29.232  1.00 34.83           N  
ATOM   1176  CA  GLU H 153      25.124  19.104  28.366  1.00 35.07           C  
ATOM   1177  CB  GLU H 153      25.394  18.822  26.875  1.00 36.81           C  
ATOM   1178  CG  GLU H 153      24.860  19.905  25.937  1.00 33.40           C  
ATOM   1179  CD  GLU H 153      25.180  19.503  24.502  1.00 39.70           C  
ATOM   1180  OE1 GLU H 153      25.584  18.329  24.287  1.00 44.16           O  
ATOM   1181  OE2 GLU H 153      25.023  20.370  23.601  1.00 44.39           O1-
ATOM   1182  C   GLU H 153      23.640  19.087  28.559  1.00 34.25           C  
ATOM   1183  O   GLU H 153      23.009  18.032  28.578  1.00 35.26           O  
ATOM   1184  N   TRP H 154      23.048  20.285  28.701  1.00 32.53           N  
ATOM   1185  CA  TRP H 154      21.641  20.463  28.909  1.00 32.61           C  
ATOM   1186  CB  TRP H 154      21.449  21.703  29.798  1.00 33.93           C  
ATOM   1187  CG  TRP H 154      20.185  22.500  29.664  1.00 34.28           C  
ATOM   1188  CD2 TRP H 154      18.867  22.083  30.018  1.00 32.04           C  
ATOM   1189  CD1 TRP H 154      20.064  23.758  29.169  1.00 33.53           C  
ATOM   1190  NE1 TRP H 154      18.757  24.162  29.210  1.00 30.55           N  
ATOM   1191  CE2 TRP H 154      18.005  23.143  29.725  1.00 32.22           C  
ATOM   1192  CE3 TRP H 154      18.414  20.916  30.539  1.00 32.23           C  
ATOM   1193  CZ2 TRP H 154      16.667  23.062  29.953  1.00 33.28           C  
ATOM   1194  CZ3 TRP H 154      17.066  20.840  30.766  1.00 33.60           C  
ATOM   1195  CH2 TRP H 154      16.210  21.887  30.486  1.00 33.64           C  
ATOM   1196  C   TRP H 154      20.972  20.626  27.578  1.00 32.65           C  
ATOM   1197  O   TRP H 154      21.300  21.534  26.824  1.00 32.38           O  
ATOM   1198  N   ILE H 155      20.093  19.660  27.217  1.00 33.34           N  
ATOM   1199  CA  ILE H 155      19.349  19.652  25.982  1.00 33.56           C  
ATOM   1200  CB  ILE H 155      18.827  18.288  25.645  1.00 34.42           C  
ATOM   1201  CG1 ILE H 155      19.983  17.281  25.567  1.00 38.97           C  
ATOM   1202  CG2 ILE H 155      18.040  18.397  24.327  1.00 39.09           C  
ATOM   1203  CD1 ILE H 155      19.513  15.829  25.551  1.00 41.72           C  
ATOM   1204  C   ILE H 155      18.164  20.578  25.987  1.00 34.50           C  
ATOM   1205  O   ILE H 155      17.961  21.346  25.049  1.00 35.31           O  
ATOM   1206  N   GLY H 156      17.323  20.524  27.040  1.00 33.51           N  
ATOM   1207  CA  GLY H 156      16.132  21.329  27.025  1.00 33.00           C  
ATOM   1208  C   GLY H 156      15.145  20.750  27.995  1.00 32.73           C  
ATOM   1209  O   GLY H 156      15.379  19.702  28.597  1.00 32.36           O  
ATOM   1210  N   ILE H 157      14.001  21.442  28.174  1.00 33.44           N  
ATOM   1211  CA  ILE H 157      13.031  21.030  29.150  1.00 33.15           C  
ATOM   1212  CB  ILE H 157      13.083  21.875  30.395  1.00 34.02           C  
ATOM   1213  CG1 ILE H 157      12.184  21.309  31.505  1.00  0.00           C  
ATOM   1214  CG2 ILE H 157      12.739  23.318  29.994  1.00  0.00           C  
ATOM   1215  CD1 ILE H 157      12.429  21.953  32.870  1.00 35.31           C  
ATOM   1216  C   ILE H 157      11.651  21.188  28.592  1.00 34.06           C  
ATOM   1217  O   ILE H 157      11.441  21.849  27.575  1.00 34.58           O  
ATOM   1218  N   ILE H 158      10.679  20.506  29.229  1.00 33.67           N  
ATOM   1219  CA  ILE H 158       9.290  20.677  28.925  1.00 35.04           C  
ATOM   1220  CB  ILE H 158       8.656  19.473  28.284  1.00 34.77           C  
ATOM   1221  CG1 ILE H 158       7.205  19.783  27.878  1.00 36.81           C  
ATOM   1222  CG2 ILE H 158       8.826  18.263  29.215  1.00 32.81           C  
ATOM   1223  CD1 ILE H 158       6.601  18.739  26.943  1.00 39.79           C  
ATOM   1224  C   ILE H 158       8.635  20.975  30.232  1.00 36.69           C  
ATOM   1225  O   ILE H 158       8.705  20.181  31.170  1.00 35.71           O  
ATOM   1226  N   TRP H 159       7.970  22.143  30.313  1.00 35.26           N  
ATOM   1227  CA  TRP H 159       7.422  22.615  31.549  1.00 36.05           C  
ATOM   1228  CB  TRP H 159       7.164  24.132  31.576  1.00 20.36           C  
ATOM   1229  CG  TRP H 159       8.427  24.964  31.547  1.00 21.30           C  
ATOM   1230  CD2 TRP H 159       8.462  26.378  31.786  1.00 22.75           C  
ATOM   1231  CD1 TRP H 159       9.717  24.581  31.320  1.00 26.72           C  
ATOM   1232  NE1 TRP H 159      10.553  25.669  31.400  1.00 19.07           N  
ATOM   1233  CE2 TRP H 159       9.793  26.782  31.689  1.00 23.35           C  
ATOM   1234  CE3 TRP H 159       7.465  27.267  32.069  1.00 25.81           C  
ATOM   1235  CZ2 TRP H 159      10.149  28.088  31.872  1.00 24.38           C  
ATOM   1236  CZ3 TRP H 159       7.826  28.583  32.251  1.00 27.11           C  
ATOM   1237  CH2 TRP H 159       9.142  28.985  32.155  1.00 29.74           C  
ATOM   1238  C   TRP H 159       6.155  21.894  31.866  1.00 36.93           C  
ATOM   1239  O   TRP H 159       5.561  21.223  31.025  1.00 36.30           O  
ATOM   1240  N   GLY H 160       5.601  22.042  33.087  1.00 26.66           N  
ATOM   1241  CA  GLY H 160       4.420  21.284  33.451  1.00 29.97           C  
ATOM   1242  C   GLY H 160       3.275  21.554  32.513  1.00 37.07           C  
ATOM   1243  O   GLY H 160       2.497  20.653  32.193  1.00 34.82           O  
ATOM   1244  N   ASP H 161       3.108  22.814  32.079  1.00 37.15           N  
ATOM   1245  CA  ASP H 161       2.016  23.156  31.213  1.00 30.56           C  
ATOM   1246  CB  ASP H 161       1.743  24.672  31.114  1.00 25.80           C  
ATOM   1247  CG  ASP H 161       2.958  25.417  30.593  1.00 36.00           C  
ATOM   1248  OD1 ASP H 161       4.092  24.875  30.684  1.00 32.78           O  
ATOM   1249  OD2 ASP H 161       2.759  26.561  30.108  1.00 29.97           O1-
ATOM   1250  C   ASP H 161       2.211  22.550  29.856  1.00 34.15           C  
ATOM   1251  O   ASP H 161       1.247  22.358  29.117  1.00 38.07           O  
ATOM   1252  N   GLY H 162       3.463  22.210  29.488  1.00 34.03           N  
ATOM   1253  CA  GLY H 162       3.693  21.676  28.178  1.00 22.08           C  
ATOM   1254  C   GLY H 162       4.591  22.614  27.444  1.00 30.37           C  
ATOM   1255  O   GLY H 162       4.959  22.346  26.298  1.00 26.73           O  
ATOM   1256  N   THR H 163       4.991  23.736  28.087  1.00 36.74           N  
ATOM   1257  CA  THR H 163       5.829  24.603  27.311  1.00 37.50           C  
ATOM   1258  CB  THR H 163       6.049  25.938  27.960  1.00 37.98           C  
ATOM   1259  OG1 THR H 163       6.714  25.770  29.204  1.00 23.09           O  
ATOM   1260  CG2 THR H 163       4.685  26.612  28.180  1.00 27.01           C  
ATOM   1261  C   THR H 163       7.167  23.953  27.155  1.00 38.88           C  
ATOM   1262  O   THR H 163       7.515  23.044  27.904  1.00 38.56           O  
ATOM   1263  N   THR H 164       7.955  24.392  26.152  1.00 37.02           N  
ATOM   1264  CA  THR H 164       9.235  23.777  25.949  1.00 34.78           C  
ATOM   1265  CB  THR H 164       9.210  22.805  24.806  1.00 36.86           C  
ATOM   1266  OG1 THR H 164      10.467  22.169  24.655  1.00 43.47           O  
ATOM   1267  CG2 THR H 164       8.796  23.546  23.531  1.00 38.94           C  
ATOM   1268  C   THR H 164      10.284  24.833  25.724  1.00 36.87           C  
ATOM   1269  O   THR H 164       9.986  25.941  25.281  1.00 39.91           O  
ATOM   1270  N   ASP H 165      11.547  24.506  26.087  1.00 36.66           N  
ATOM   1271  CA  ASP H 165      12.695  25.366  25.938  1.00 34.59           C  
ATOM   1272  CB  ASP H 165      13.195  25.954  27.269  1.00 35.93           C  
ATOM   1273  CG  ASP H 165      12.177  26.955  27.783  1.00 36.65           C  
ATOM   1274  OD1 ASP H 165      11.896  27.949  27.062  1.00 64.71           O  
ATOM   1275  OD2 ASP H 165      11.657  26.729  28.907  1.00 44.20           O1-
ATOM   1276  C   ASP H 165      13.815  24.499  25.456  1.00 35.50           C  
ATOM   1277  O   ASP H 165      14.066  23.433  26.018  1.00 35.10           O  
ATOM   1278  N   TYR H 166      14.544  24.937  24.413  1.00 36.17           N  
ATOM   1279  CA  TYR H 166      15.585  24.091  23.896  1.00 35.91           C  
ATOM   1280  CB  TYR H 166      15.400  23.708  22.415  1.00 37.91           C  
ATOM   1281  CG  TYR H 166      14.094  23.019  22.223  1.00 38.34           C  
ATOM   1282  CD1 TYR H 166      13.893  21.741  22.693  1.00 37.35           C  
ATOM   1283  CD2 TYR H 166      13.080  23.647  21.539  1.00 38.58           C  
ATOM   1284  CE1 TYR H 166      12.687  21.109  22.502  1.00 40.16           C  
ATOM   1285  CE2 TYR H 166      11.873  23.019  21.343  1.00 37.64           C  
ATOM   1286  CZ  TYR H 166      11.675  21.749  21.828  1.00 39.39           C  
ATOM   1287  OH  TYR H 166      10.437  21.103  21.631  1.00 40.11           O  
ATOM   1288  C   TYR H 166      16.879  24.842  23.913  1.00 39.27           C  
ATOM   1289  O   TYR H 166      16.908  26.067  23.801  1.00 38.36           O  
ATOM   1290  N   ASN H 167      17.996  24.099  24.057  1.00 36.09           N  
ATOM   1291  CA  ASN H 167      19.300  24.686  23.985  1.00 35.70           C  
ATOM   1292  CB  ASN H 167      20.422  23.661  24.227  1.00 40.72           C  
ATOM   1293  CG  ASN H 167      21.752  24.386  24.379  1.00 42.31           C  
ATOM   1294  OD1 ASN H 167      22.059  25.320  23.639  1.00 49.17           O  
ATOM   1295  ND2 ASN H 167      22.568  23.940  25.369  1.00 40.85           N  
ATOM   1296  C   ASN H 167      19.411  25.206  22.587  1.00 38.61           C  
ATOM   1297  O   ASN H 167      18.995  24.558  21.629  1.00 36.01           O  
ATOM   1298  N   SER H 168      19.998  26.401  22.435  1.00 40.97           N  
ATOM   1299  CA  SER H 168      20.053  27.075  21.174  1.00 42.32           C  
ATOM   1300  CB  SER H 168      20.788  28.419  21.305  1.00 44.91           C  
ATOM   1301  OG  SER H 168      20.847  29.084  20.054  1.00 71.69           O  
ATOM   1302  C   SER H 168      20.782  26.237  20.174  1.00 41.34           C  
ATOM   1303  O   SER H 168      20.455  26.255  18.987  1.00 42.49           O  
ATOM   1304  N   ALA H 169      21.803  25.480  20.610  1.00 39.47           N  
ATOM   1305  CA  ALA H 169      22.559  24.746  19.637  1.00 42.70           C  
ATOM   1306  CB  ALA H 169      23.771  24.035  20.263  1.00 43.17           C  
ATOM   1307  C   ALA H 169      21.724  23.691  18.956  1.00 44.52           C  
ATOM   1308  O   ALA H 169      21.716  23.584  17.732  1.00 43.74           O  
ATOM   1309  N   VAL H 170      21.018  22.869  19.753  1.00 40.47           N  
ATOM   1310  CA  VAL H 170      20.214  21.746  19.332  1.00 40.99           C  
ATOM   1311  CB  VAL H 170      20.042  20.713  20.408  1.00 40.70           C  
ATOM   1312  CG1 VAL H 170      21.422  20.121  20.746  1.00 26.28           C  
ATOM   1313  CG2 VAL H 170      19.322  21.356  21.604  1.00 31.41           C  
ATOM   1314  C   VAL H 170      18.839  22.106  18.833  1.00 45.07           C  
ATOM   1315  O   VAL H 170      18.180  21.276  18.207  1.00 45.25           O  
ATOM   1316  N   LYS H 171      18.355  23.333  19.087  1.00 44.73           N  
ATOM   1317  CA  LYS H 171      16.949  23.619  18.954  1.00 44.54           C  
ATOM   1318  CB  LYS H 171      16.581  25.079  19.282  1.00 48.62           C  
ATOM   1319  CG  LYS H 171      16.948  26.125  18.232  1.00 49.24           C  
ATOM   1320  CD  LYS H 171      16.310  27.479  18.543  0.80 56.87           C  
ATOM   1321  CE  LYS H 171      16.580  28.558  17.496  0.75 62.35           C  
ATOM   1322  NZ  LYS H 171      15.572  28.475  16.417  0.75 60.12           N1+
ATOM   1323  C   LYS H 171      16.348  23.237  17.633  1.00 43.73           C  
ATOM   1324  O   LYS H 171      15.214  22.763  17.602  1.00 50.50           O  
ATOM   1325  N   SER H 172      17.045  23.409  16.503  1.00 42.56           N  
ATOM   1326  CA  SER H 172      16.396  23.082  15.263  1.00 42.21           C  
ATOM   1327  CB  SER H 172      17.316  23.313  14.054  1.00 50.69           C  
ATOM   1328  OG  SER H 172      17.731  24.669  14.010  1.00 55.60           O  
ATOM   1329  C   SER H 172      16.016  21.623  15.237  1.00 45.03           C  
ATOM   1330  O   SER H 172      14.949  21.257  14.744  1.00 45.77           O  
ATOM   1331  N   ARG H 173      16.924  20.755  15.720  1.00 43.03           N  
ATOM   1332  CA  ARG H 173      16.811  19.318  15.712  1.00 41.60           C  
ATOM   1333  CB  ARG H 173      18.185  18.640  15.836  1.00 42.37           C  
ATOM   1334  CG  ARG H 173      19.116  18.982  14.672  1.00 44.56           C  
ATOM   1335  CD  ARG H 173      20.376  18.117  14.606  1.00 43.35           C  
ATOM   1336  NE  ARG H 173      21.218  18.426  15.796  1.00 39.27           N  
ATOM   1337  CZ  ARG H 173      21.987  17.440  16.343  1.00 46.28           C  
ATOM   1338  NH1 ARG H 173      21.948  16.182  15.817  1.00 45.36           N1+
ATOM   1339  NH2 ARG H 173      22.793  17.705  17.412  1.00 45.93           N  
ATOM   1340  C   ARG H 173      15.900  18.701  16.753  1.00 43.46           C  
ATOM   1341  O   ARG H 173      15.359  17.618  16.521  1.00 43.42           O  
ATOM   1342  N   VAL H 174      15.749  19.326  17.943  1.00 39.86           N  
ATOM   1343  CA  VAL H 174      15.070  18.680  19.046  1.00 36.74           C  
ATOM   1344  CB  VAL H 174      15.631  19.028  20.393  1.00 40.66           C  
ATOM   1345  CG1 VAL H 174      17.055  18.487  20.524  1.00 46.42           C  
ATOM   1346  CG2 VAL H 174      15.546  20.548  20.562  1.00 44.51           C  
ATOM   1347  C   VAL H 174      13.613  19.002  19.163  1.00 41.48           C  
ATOM   1348  O   VAL H 174      13.171  20.116  18.890  1.00 43.17           O  
ATOM   1349  N   THR H 175      12.837  17.982  19.604  1.00 39.93           N  
ATOM   1350  CA  THR H 175      11.439  18.123  19.909  1.00 38.08           C  
ATOM   1351  CB  THR H 175      10.544  17.508  18.869  1.00 40.26           C  
ATOM   1352  OG1 THR H 175      10.795  18.085  17.596  1.00 51.29           O  
ATOM   1353  CG2 THR H 175       9.081  17.752  19.268  1.00 50.10           C  
ATOM   1354  C   THR H 175      11.207  17.360  21.184  1.00 40.33           C  
ATOM   1355  O   THR H 175      11.718  16.253  21.347  1.00 43.98           O  
ATOM   1356  N   ILE H 176      10.433  17.931  22.133  1.00 36.93           N  
ATOM   1357  CA  ILE H 176      10.153  17.227  23.356  1.00 36.78           C  
ATOM   1358  CB  ILE H 176      10.731  17.885  24.578  1.00 38.83           C  
ATOM   1359  CG1 ILE H 176      12.268  17.897  24.457  1.00 60.83           C  
ATOM   1360  CG2 ILE H 176      10.219  17.139  25.827  1.00 60.20           C  
ATOM   1361  CD1 ILE H 176      12.988  18.717  25.525  1.00 60.63           C  
ATOM   1362  C   ILE H 176       8.664  17.120  23.493  1.00 39.48           C  
ATOM   1363  O   ILE H 176       7.935  18.080  23.242  1.00 39.30           O  
ATOM   1364  N   SER H 177       8.175  15.924  23.889  1.00 37.83           N  
ATOM   1365  CA  SER H 177       6.757  15.703  23.967  1.00 39.74           C  
ATOM   1366  CB  SER H 177       6.237  14.648  22.974  1.00 42.54           C  
ATOM   1367  OG  SER H 177       6.409  15.089  21.637  1.00 56.15           O  
ATOM   1368  C   SER H 177       6.403  15.185  25.325  1.00 42.52           C  
ATOM   1369  O   SER H 177       7.262  14.759  26.095  1.00 42.36           O  
ATOM   1370  N   LYS H 178       5.092  15.234  25.639  1.00 39.61           N  
ATOM   1371  CA  LYS H 178       4.561  14.790  26.897  1.00 41.01           C  
ATOM   1372  CB  LYS H 178       4.065  15.958  27.764  1.00 44.78           C  
ATOM   1373  CG  LYS H 178       3.491  15.535  29.116  1.00 22.49           C  
ATOM   1374  CD  LYS H 178       3.088  16.719  29.993  1.00 28.28           C  
ATOM   1375  CE  LYS H 178       2.074  17.641  29.312  1.00 29.43           C  
ATOM   1376  NZ  LYS H 178       1.566  18.641  30.278  1.00 37.22           N1+
ATOM   1377  C   LYS H 178       3.355  13.944  26.617  1.00 43.04           C  
ATOM   1378  O   LYS H 178       2.621  14.186  25.659  1.00 43.48           O  
ATOM   1379  N   ASP H 179       3.139  12.899  27.443  1.00 42.41           N  
ATOM   1380  CA  ASP H 179       1.966  12.082  27.311  1.00 42.82           C  
ATOM   1381  CB  ASP H 179       2.227  10.729  26.630  1.00 45.37           C  
ATOM   1382  CG  ASP H 179       0.881  10.106  26.283  1.00 47.88           C  
ATOM   1383  OD1 ASP H 179      -0.088  10.874  26.046  1.00 48.36           O  
ATOM   1384  OD2 ASP H 179       0.802   8.849  26.261  1.00 50.89           O1-
ATOM   1385  C   ASP H 179       1.486  11.787  28.700  1.00 46.84           C  
ATOM   1386  O   ASP H 179       2.064  10.962  29.404  1.00 43.64           O  
ATOM   1387  N   THR H 180       0.414  12.469  29.136  1.00 43.82           N  
ATOM   1388  CA  THR H 180      -0.118  12.277  30.455  1.00 46.92           C  
ATOM   1389  CB  THR H 180      -1.197  13.266  30.800  1.00 49.69           C  
ATOM   1390  OG1 THR H 180      -2.279  13.154  29.888  1.00 52.93           O  
ATOM   1391  CG2 THR H 180      -0.606  14.686  30.759  1.00 57.47           C  
ATOM   1392  C   THR H 180      -0.693  10.896  30.592  1.00 47.16           C  
ATOM   1393  O   THR H 180      -0.584  10.268  31.643  1.00 51.15           O  
ATOM   1394  N   SER H 181      -1.339  10.373  29.536  1.00 48.19           N  
ATOM   1395  CA  SER H 181      -1.963   9.086  29.674  1.00 48.26           C  
ATOM   1396  CB  SER H 181      -2.692   8.630  28.396  1.00 52.26           C  
ATOM   1397  OG  SER H 181      -1.770   8.469  27.328  1.00 58.99           O  
ATOM   1398  C   SER H 181      -0.928   8.059  30.017  1.00 49.32           C  
ATOM   1399  O   SER H 181      -1.097   7.290  30.962  1.00 53.41           O  
ATOM   1400  N   LYS H 182       0.169   8.025  29.241  1.00 47.44           N  
ATOM   1401  CA  LYS H 182       1.266   7.112  29.407  1.00 45.40           C  
ATOM   1402  CB  LYS H 182       2.202   7.040  28.192  1.00 46.01           C  
ATOM   1403  CG  LYS H 182       1.592   6.318  26.991  1.00 58.64           C  
ATOM   1404  CD  LYS H 182       2.478   6.375  25.747  0.80 59.84           C  
ATOM   1405  CE  LYS H 182       1.940   5.568  24.564  1.00 59.46           C  
ATOM   1406  NZ  LYS H 182       1.177   6.452  23.656  1.00 65.25           N1+
ATOM   1407  C   LYS H 182       2.107   7.456  30.604  1.00 46.76           C  
ATOM   1408  O   LYS H 182       2.832   6.604  31.116  1.00 47.30           O  
ATOM   1409  N   ASN H 183       2.056   8.714  31.086  1.00 43.86           N  
ATOM   1410  CA  ASN H 183       2.963   9.101  32.131  1.00 43.28           C  
ATOM   1411  CB  ASN H 183       2.866   8.285  33.438  1.00 45.08           C  
ATOM   1412  CG  ASN H 183       1.797   8.889  34.339  1.00 50.47           C  
ATOM   1413  OD1 ASN H 183       1.003   8.175  34.950  1.00 50.77           O  
ATOM   1414  ND2 ASN H 183       1.789  10.246  34.447  1.00 45.69           N  
ATOM   1415  C   ASN H 183       4.358   8.965  31.622  1.00 43.36           C  
ATOM   1416  O   ASN H 183       5.194   8.277  32.208  1.00 44.13           O  
ATOM   1417  N   GLN H 184       4.629   9.604  30.467  1.00 42.05           N  
ATOM   1418  CA  GLN H 184       5.961   9.582  29.949  1.00 40.69           C  
ATOM   1419  CB  GLN H 184       6.261   8.320  29.118  1.00 41.66           C  
ATOM   1420  CG  GLN H 184       5.366   8.150  27.894  1.00 49.12           C  
ATOM   1421  CD  GLN H 184       5.678   6.797  27.265  1.00 56.30           C  
ATOM   1422  OE1 GLN H 184       5.657   6.649  26.045  1.00 48.58           O  
ATOM   1423  NE2 GLN H 184       5.962   5.774  28.113  1.00 55.41           N  
ATOM   1424  C   GLN H 184       6.196  10.812  29.122  1.00 41.82           C  
ATOM   1425  O   GLN H 184       5.252  11.451  28.654  1.00 41.43           O  
ATOM   1426  N   PHE H 185       7.487  11.195  28.973  1.00 40.21           N  
ATOM   1427  CA  PHE H 185       7.891  12.329  28.181  1.00 37.50           C  
ATOM   1428  CB  PHE H 185       8.756  13.372  28.909  1.00 39.42           C  
ATOM   1429  CG  PHE H 185       8.056  13.854  30.126  1.00 38.57           C  
ATOM   1430  CD1 PHE H 185       7.126  14.862  30.067  1.00 39.45           C  
ATOM   1431  CD2 PHE H 185       8.337  13.285  31.341  1.00 36.87           C  
ATOM   1432  CE1 PHE H 185       6.486  15.296  31.203  1.00 40.00           C  
ATOM   1433  CE2 PHE H 185       7.702  13.714  32.483  1.00 37.32           C  
ATOM   1434  CZ  PHE H 185       6.774  14.723  32.416  1.00 39.25           C  
ATOM   1435  C   PHE H 185       8.822  11.771  27.156  1.00 38.38           C  
ATOM   1436  O   PHE H 185       9.515  10.789  27.417  1.00 39.52           O  
ATOM   1437  N   SER H 186       8.885  12.395  25.964  1.00 40.35           N  
ATOM   1438  CA  SER H 186       9.714  11.831  24.942  1.00 42.38           C  
ATOM   1439  CB  SER H 186       8.885  11.240  23.788  1.00 41.76           C  
ATOM   1440  OG  SER H 186       9.730  10.688  22.793  1.00 53.48           O  
ATOM   1441  C   SER H 186      10.606  12.891  24.370  1.00 41.54           C  
ATOM   1442  O   SER H 186      10.295  14.081  24.403  1.00 41.84           O  
ATOM   1443  N   LEU H 187      11.771  12.452  23.849  1.00 39.40           N  
ATOM   1444  CA  LEU H 187      12.739  13.300  23.217  1.00 39.55           C  
ATOM   1445  CB  LEU H 187      14.125  13.215  23.880  1.00 41.91           C  
ATOM   1446  CG  LEU H 187      15.230  14.001  23.150  1.00 43.07           C  
ATOM   1447  CD1 LEU H 187      15.013  15.516  23.243  1.00 42.02           C  
ATOM   1448  CD2 LEU H 187      16.626  13.562  23.617  1.00 41.99           C  
ATOM   1449  C   LEU H 187      12.915  12.799  21.818  1.00 41.58           C  
ATOM   1450  O   LEU H 187      13.003  11.593  21.588  1.00 42.51           O  
ATOM   1451  N   LYS H 188      12.950  13.723  20.839  1.00 39.89           N  
ATOM   1452  CA  LYS H 188      13.171  13.326  19.481  1.00 40.22           C  
ATOM   1453  CB  LYS H 188      11.928  13.518  18.596  1.00 42.81           C  
ATOM   1454  CG  LYS H 188      11.977  12.709  17.303  1.00 50.72           C  
ATOM   1455  CD  LYS H 188      10.624  12.584  16.601  1.00 56.34           C  
ATOM   1456  CE  LYS H 188      10.659  11.646  15.394  1.00111.84           C  
ATOM   1457  NZ  LYS H 188       9.306  11.514  14.813  1.00111.45           N1+
ATOM   1458  C   LYS H 188      14.262  14.210  18.954  1.00 41.92           C  
ATOM   1459  O   LYS H 188      14.154  15.434  18.997  1.00 45.17           O  
ATOM   1460  N   LEU H 189      15.361  13.604  18.459  1.00 38.12           N  
ATOM   1461  CA  LEU H 189      16.458  14.374  17.942  1.00 38.88           C  
ATOM   1462  CB  LEU H 189      17.759  14.124  18.727  1.00 37.70           C  
ATOM   1463  CG  LEU H 189      18.959  14.973  18.276  1.00 44.29           C  
ATOM   1464  CD1 LEU H 189      18.716  16.464  18.543  1.00 42.52           C  
ATOM   1465  CD2 LEU H 189      20.260  14.481  18.922  1.00 40.26           C  
ATOM   1466  C   LEU H 189      16.675  13.919  16.527  1.00 42.28           C  
ATOM   1467  O   LEU H 189      16.990  12.756  16.286  1.00 41.52           O  
ATOM   1468  N   SER H 190      16.513  14.835  15.547  1.00 40.60           N  
ATOM   1469  CA  SER H 190      16.625  14.453  14.163  1.00 40.29           C  
ATOM   1470  CB  SER H 190      15.681  15.242  13.239  1.00 44.45           C  
ATOM   1471  OG  SER H 190      16.014  16.622  13.269  1.00 32.86           O  
ATOM   1472  C   SER H 190      18.021  14.647  13.642  1.00 42.82           C  
ATOM   1473  O   SER H 190      18.864  15.279  14.277  1.00 42.36           O  
ATOM   1474  N   SER H 191      18.285  14.070  12.448  1.00 43.56           N  
ATOM   1475  CA  SER H 191      19.524  14.211  11.728  1.00 44.12           C  
ATOM   1476  CB  SER H 191      19.678  15.594  11.070  1.00 48.65           C  
ATOM   1477  OG  SER H 191      20.912  15.672  10.373  1.00 53.24           O  
ATOM   1478  C   SER H 191      20.690  13.992  12.635  1.00 44.14           C  
ATOM   1479  O   SER H 191      21.555  14.855  12.768  1.00 43.50           O  
ATOM   1480  N   VAL H 192      20.762  12.803  13.256  1.00 41.72           N  
ATOM   1481  CA  VAL H 192      21.783  12.506  14.219  1.00 41.25           C  
ATOM   1482  CB  VAL H 192      21.506  11.234  14.968  1.00 41.06           C  
ATOM   1483  CG1 VAL H 192      22.599  11.032  16.018  1.00 41.11           C  
ATOM   1484  CG2 VAL H 192      20.087  11.265  15.541  1.00 41.38           C  
ATOM   1485  C   VAL H 192      23.107  12.334  13.533  1.00 45.06           C  
ATOM   1486  O   VAL H 192      23.187  11.894  12.387  1.00 43.61           O  
ATOM   1487  N   THR H 193      24.191  12.709  14.245  1.00 41.46           N  
ATOM   1488  CA  THR H 193      25.533  12.553  13.759  1.00 44.59           C  
ATOM   1489  CB  THR H 193      26.229  13.848  13.457  1.00 45.17           C  
ATOM   1490  OG1 THR H 193      26.361  14.624  14.638  1.00 46.45           O  
ATOM   1491  CG2 THR H 193      25.416  14.614  12.402  1.00 46.49           C  
ATOM   1492  C   THR H 193      26.306  11.883  14.854  1.00 44.93           C  
ATOM   1493  O   THR H 193      25.747  11.475  15.871  1.00 43.90           O  
ATOM   1494  N   ALA H 194      27.630  11.749  14.656  1.00 46.81           N  
ATOM   1495  CA  ALA H 194      28.523  11.105  15.580  1.00 46.87           C  
ATOM   1496  CB  ALA H 194      29.969  11.034  15.059  1.00 49.84           C  
ATOM   1497  C   ALA H 194      28.546  11.857  16.878  1.00 47.41           C  
ATOM   1498  O   ALA H 194      28.750  11.275  17.941  1.00 47.16           O  
ATOM   1499  N   ALA H 195      28.363  13.186  16.814  1.00 41.76           N  
ATOM   1500  CA  ALA H 195      28.424  14.046  17.962  1.00 44.47           C  
ATOM   1501  CB  ALA H 195      28.203  15.530  17.613  1.00 44.61           C  
ATOM   1502  C   ALA H 195      27.368  13.655  18.948  1.00 41.84           C  
ATOM   1503  O   ALA H 195      27.535  13.855  20.147  1.00 46.36           O  
ATOM   1504  N   ASP H 196      26.233  13.142  18.448  1.00 38.87           N  
ATOM   1505  CA  ASP H 196      25.068  12.766  19.202  1.00 37.82           C  
ATOM   1506  CB  ASP H 196      23.854  12.525  18.298  1.00 39.62           C  
ATOM   1507  CG  ASP H 196      23.493  13.880  17.706  1.00 45.65           C  
ATOM   1508  OD1 ASP H 196      23.501  14.882  18.469  1.00 40.56           O  
ATOM   1509  OD2 ASP H 196      23.226  13.938  16.477  1.00 43.93           O1-
ATOM   1510  C   ASP H 196      25.289  11.547  20.051  1.00 42.74           C  
ATOM   1511  O   ASP H 196      24.434  11.216  20.870  1.00 43.12           O  
ATOM   1512  N   THR H 197      26.372  10.777  19.830  1.00 38.96           N  
ATOM   1513  CA  THR H 197      26.533   9.617  20.661  1.00 37.65           C  
ATOM   1514  CB  THR H 197      27.657   8.709  20.232  1.00 41.29           C  
ATOM   1515  OG1 THR H 197      27.516   7.446  20.855  1.00 42.37           O  
ATOM   1516  CG2 THR H 197      29.017   9.319  20.611  1.00 41.88           C  
ATOM   1517  C   THR H 197      26.757  10.078  22.074  1.00 40.26           C  
ATOM   1518  O   THR H 197      27.623  10.911  22.346  1.00 41.65           O  
ATOM   1519  N   ALA H 198      25.946   9.562  23.023  1.00 38.16           N  
ATOM   1520  CA  ALA H 198      26.110   9.995  24.381  1.00 37.98           C  
ATOM   1521  CB  ALA H 198      25.830  11.495  24.576  1.00 36.35           C  
ATOM   1522  C   ALA H 198      25.143   9.257  25.248  1.00 38.03           C  
ATOM   1523  O   ALA H 198      24.305   8.497  24.768  1.00 39.38           O  
ATOM   1524  N   VAL H 199      25.286   9.439  26.577  1.00 37.43           N  
ATOM   1525  CA  VAL H 199      24.346   8.887  27.503  1.00 35.39           C  
ATOM   1526  CB  VAL H 199      24.941   8.590  28.850  1.00 36.14           C  
ATOM   1527  CG1 VAL H 199      23.833   8.073  29.784  1.00 40.58           C  
ATOM   1528  CG2 VAL H 199      26.109   7.607  28.655  1.00 41.46           C  
ATOM   1529  C   VAL H 199      23.316   9.960  27.677  1.00 36.24           C  
ATOM   1530  O   VAL H 199      23.654  11.121  27.895  1.00 34.64           O  
ATOM   1531  N   TYR H 200      22.022   9.598  27.587  1.00 35.67           N  
ATOM   1532  CA  TYR H 200      20.977  10.576  27.692  1.00 34.39           C  
ATOM   1533  CB  TYR H 200      19.930  10.473  26.567  1.00 37.04           C  
ATOM   1534  CG  TYR H 200      20.539  10.954  25.293  1.00 35.99           C  
ATOM   1535  CD1 TYR H 200      21.470  10.201  24.615  1.00 36.84           C  
ATOM   1536  CD2 TYR H 200      20.152  12.164  24.765  1.00 38.21           C  
ATOM   1537  CE1 TYR H 200      22.017  10.660  23.438  1.00 35.34           C  
ATOM   1538  CE2 TYR H 200      20.694  12.628  23.591  1.00 37.51           C  
ATOM   1539  CZ  TYR H 200      21.630  11.875  22.925  1.00 34.47           C  
ATOM   1540  OH  TYR H 200      22.189  12.350  21.719  1.00 36.55           O  
ATOM   1541  C   TYR H 200      20.253  10.344  28.975  1.00 36.46           C  
ATOM   1542  O   TYR H 200      19.906   9.211  29.307  1.00 36.51           O  
ATOM   1543  N   TYR H 201      20.011  11.434  29.734  1.00 35.60           N  
ATOM   1544  CA  TYR H 201      19.358  11.293  31.002  1.00 34.58           C  
ATOM   1545  CB  TYR H 201      20.119  11.874  32.212  1.00 35.21           C  
ATOM   1546  CG  TYR H 201      21.514  11.369  32.353  1.00 33.89           C  
ATOM   1547  CD1 TYR H 201      21.790  10.140  32.903  1.00 36.34           C  
ATOM   1548  CD2 TYR H 201      22.564  12.148  31.933  1.00 33.63           C  
ATOM   1549  CE1 TYR H 201      23.088   9.701  33.033  1.00 35.01           C  
ATOM   1550  CE2 TYR H 201      23.864  11.716  32.061  1.00 35.17           C  
ATOM   1551  CZ  TYR H 201      24.129  10.488  32.612  1.00 33.87           C  
ATOM   1552  OH  TYR H 201      25.457  10.033  32.749  1.00 39.92           O  
ATOM   1553  C   TYR H 201      18.133  12.157  30.993  1.00 35.95           C  
ATOM   1554  O   TYR H 201      18.106  13.217  30.370  1.00 36.98           O  
ATOM   1555  N   CYS H 202      17.067  11.704  31.681  1.00 34.94           N  
ATOM   1556  CA  CYS H 202      15.934  12.553  31.892  1.00 34.81           C  
ATOM   1557  CB  CYS H 202      14.560  11.916  31.551  1.00 36.54           C  
ATOM   1558  SG  CYS H 202      14.220  10.324  32.362  1.00 39.56           S  
ATOM   1559  C   CYS H 202      15.991  12.931  33.346  1.00 36.03           C  
ATOM   1560  O   CYS H 202      16.396  12.135  34.193  1.00 36.27           O  
ATOM   1561  N   ALA H 203      15.647  14.190  33.684  1.00 34.92           N  
ATOM   1562  CA  ALA H 203      15.737  14.576  35.066  1.00 35.53           C  
ATOM   1563  CB  ALA H 203      17.023  15.342  35.409  1.00 35.21           C  
ATOM   1564  C   ALA H 203      14.584  15.476  35.396  1.00 34.60           C  
ATOM   1565  O   ALA H 203      14.078  16.207  34.548  1.00 35.71           O  
ATOM   1566  N   ARG H 204      14.140  15.456  36.668  1.00 34.57           N  
ATOM   1567  CA  ARG H 204      13.005  16.250  37.042  1.00 33.78           C  
ATOM   1568  CB  ARG H 204      12.152  15.600  38.144  1.00 31.41           C  
ATOM   1569  CG  ARG H 204      10.936  16.434  38.544  1.00 33.37           C  
ATOM   1570  CD  ARG H 204      10.104  15.808  39.663  1.00 39.67           C  
ATOM   1571  NE  ARG H 204      10.827  16.047  40.943  1.00 41.22           N  
ATOM   1572  CZ  ARG H 204      10.179  15.850  42.128  1.00 42.20           C  
ATOM   1573  NH1 ARG H 204       8.883  15.426  42.131  1.00 42.39           N1+
ATOM   1574  NH2 ARG H 204      10.822  16.078  43.310  1.00 39.20           N  
ATOM   1575  C   ARG H 204      13.483  17.571  37.559  1.00 33.96           C  
ATOM   1576  O   ARG H 204      14.406  17.641  38.368  1.00 35.50           O  
ATOM   1577  N   GLY H 205      12.847  18.666  37.096  1.00 33.06           N  
ATOM   1578  CA  GLY H 205      13.217  19.979  37.541  1.00 34.08           C  
ATOM   1579  C   GLY H 205      12.149  20.434  38.483  1.00 35.83           C  
ATOM   1580  O   GLY H 205      10.956  20.357  38.198  1.00 36.07           O  
ATOM   1581  N   GLY H 206      12.742  20.775  39.682  1.00 37.88           N  
ATOM   1582  CA  GLY H 206      12.531  21.419  40.976  1.00 43.13           C  
ATOM   1583  C   GLY H 206      11.297  21.175  41.801  1.00 46.13           C  
ATOM   1584  O   GLY H 206      11.139  20.234  42.581  1.00 48.88           O  
ATOM   1585  N   TYR H 207      10.438  22.195  41.767  1.00 52.48           N  
ATOM   1586  CA  TYR H 207       9.240  22.231  42.539  1.00 58.35           C  
ATOM   1587  CB  TYR H 207       9.318  23.049  43.845  1.00 57.36           C  
ATOM   1588  CG  TYR H 207       9.777  22.206  44.985  1.00 73.51           C  
ATOM   1589  CD1 TYR H 207       8.839  21.534  45.737  1.00 68.82           C  
ATOM   1590  CD2 TYR H 207      11.106  22.082  45.314  1.00 70.05           C  
ATOM   1591  CE1 TYR H 207       9.211  20.750  46.800  1.00 71.59           C  
ATOM   1592  CE2 TYR H 207      11.485  21.298  46.378  1.00 75.09           C  
ATOM   1593  CZ  TYR H 207      10.540  20.632  47.121  1.00 73.85           C  
ATOM   1594  OH  TYR H 207      10.934  19.829  48.210  1.00 72.78           O  
ATOM   1595  C   TYR H 207       8.191  22.873  41.715  1.00 61.04           C  
ATOM   1596  O   TYR H 207       8.307  22.989  40.495  1.00 61.27           O  
ATOM   1597  N   TRP H 208       7.117  23.284  42.415  1.00 54.54           N  
ATOM   1598  CA  TRP H 208       5.989  23.914  41.802  1.00 56.92           C  
ATOM   1599  CB  TRP H 208       4.719  23.889  42.688  1.00 72.93           C  
ATOM   1600  CG  TRP H 208       4.077  22.527  42.879  1.00 76.81           C  
ATOM   1601  CD2 TRP H 208       2.770  22.170  42.391  1.00 70.18           C  
ATOM   1602  CD1 TRP H 208       4.554  21.434  43.540  1.00 74.25           C  
ATOM   1603  NE1 TRP H 208       3.637  20.409  43.480  1.00  0.00           N  
ATOM   1604  CE2 TRP H 208       2.534  20.852  42.779  1.00 77.53           C  
ATOM   1605  CE3 TRP H 208       1.843  22.881  41.678  1.00  0.00           C  
ATOM   1606  CZ2 TRP H 208       1.364  20.218  42.454  1.00  0.00           C  
ATOM   1607  CZ3 TRP H 208       0.665  22.240  41.359  1.00  0.00           C  
ATOM   1608  CH2 TRP H 208       0.431  20.934  41.737  1.00  0.00           C  
ATOM   1609  C   TRP H 208       6.349  25.354  41.555  1.00 57.73           C  
ATOM   1610  O   TRP H 208       6.850  26.043  42.442  1.00 59.84           O  
ATOM   1611  N   TYR H 209       6.135  25.827  40.310  1.00 55.42           N  
ATOM   1612  CA  TYR H 209       6.354  27.193  39.893  1.00 54.61           C  
ATOM   1613  CB  TYR H 209       5.348  28.198  40.487  1.00 56.30           C  
ATOM   1614  CG  TYR H 209       3.971  27.797  40.085  1.00 67.21           C  
ATOM   1615  CD1 TYR H 209       3.557  27.903  38.779  1.00 68.16           C  
ATOM   1616  CD2 TYR H 209       3.078  27.346  41.031  1.00 70.58           C  
ATOM   1617  CE1 TYR H 209       2.284  27.535  38.418  1.00 73.04           C  
ATOM   1618  CE2 TYR H 209       1.805  26.976  40.679  1.00 76.89           C  
ATOM   1619  CZ  TYR H 209       1.407  27.067  39.369  1.00 78.49           C  
ATOM   1620  OH  TYR H 209       0.099  26.684  39.005  1.00 78.49           O  
ATOM   1621  C   TYR H 209       7.726  27.688  40.257  1.00 51.71           C  
ATOM   1622  O   TYR H 209       7.863  28.806  40.757  1.00 52.23           O  
ATOM   1623  N   ALA H 210       8.791  26.902  40.007  1.00 58.85           N  
ATOM   1624  CA  ALA H 210      10.101  27.391  40.343  1.00 59.53           C  
ATOM   1625  CB  ALA H 210      10.953  26.392  41.144  1.00 62.79           C  
ATOM   1626  C   ALA H 210      10.866  27.694  39.092  1.00 57.85           C  
ATOM   1627  O   ALA H 210      11.084  26.822  38.253  1.00 59.49           O  
ATOM   1628  N   THR H 211      11.268  28.968  38.922  1.00 55.64           N  
ATOM   1629  CA  THR H 211      12.060  29.354  37.789  1.00 54.05           C  
ATOM   1630  CB  THR H 211      12.135  30.835  37.583  1.00 49.07           C  
ATOM   1631  OG1 THR H 211      12.772  31.454  38.692  1.00  0.00           O  
ATOM   1632  CG2 THR H 211      10.703  31.370  37.402  1.00  0.00           C  
ATOM   1633  C   THR H 211      13.452  28.841  37.958  1.00 54.34           C  
ATOM   1634  O   THR H 211      14.054  28.360  37.000  1.00 53.48           O  
ATOM   1635  N   SER H 212      14.007  28.938  39.188  1.00 57.03           N  
ATOM   1636  CA  SER H 212      15.359  28.504  39.388  1.00 52.88           C  
ATOM   1637  CB  SER H 212      16.208  29.435  40.269  1.00 40.00           C  
ATOM   1638  OG  SER H 212      17.525  28.919  40.404  1.00  0.00           O  
ATOM   1639  C   SER H 212      15.285  27.200  40.077  1.00 47.03           C  
ATOM   1640  O   SER H 212      14.791  27.075  41.195  1.00 41.02           O  
ATOM   1641  N   TYR H 213      15.778  26.162  39.411  1.00 48.43           N  
ATOM   1642  CA  TYR H 213      15.662  24.930  40.085  1.00 47.65           C  
ATOM   1643  CB  TYR H 213      14.442  24.104  39.641  1.00 44.76           C  
ATOM   1644  CG  TYR H 213      14.518  23.997  38.161  1.00 46.25           C  
ATOM   1645  CD1 TYR H 213      15.232  22.988  37.561  1.00 39.58           C  
ATOM   1646  CD2 TYR H 213      13.878  24.924  37.370  1.00 36.65           C  
ATOM   1647  CE1 TYR H 213      15.297  22.904  36.192  1.00 37.35           C  
ATOM   1648  CE2 TYR H 213      13.940  24.845  35.999  1.00 33.38           C  
ATOM   1649  CZ  TYR H 213      14.651  23.829  35.408  1.00 42.65           C  
ATOM   1650  OH  TYR H 213      14.721  23.735  34.001  1.00 38.04           O  
ATOM   1651  C   TYR H 213      16.889  24.140  39.867  1.00 47.94           C  
ATOM   1652  O   TYR H 213      17.766  24.461  39.069  1.00 50.02           O  
ATOM   1653  N   TYR H 214      16.968  23.071  40.648  1.00 43.33           N  
ATOM   1654  CA  TYR H 214      18.014  22.123  40.590  1.00 41.60           C  
ATOM   1655  CB  TYR H 214      18.691  21.979  41.960  1.00 37.31           C  
ATOM   1656  CG  TYR H 214      17.625  22.070  43.004  1.00 37.35           C  
ATOM   1657  CD1 TYR H 214      17.218  23.304  43.460  1.00 37.97           C  
ATOM   1658  CD2 TYR H 214      17.032  20.950  43.536  1.00 37.89           C  
ATOM   1659  CE1 TYR H 214      16.245  23.419  44.425  1.00 37.86           C  
ATOM   1660  CE2 TYR H 214      16.057  21.059  44.501  1.00 35.86           C  
ATOM   1661  CZ  TYR H 214      15.657  22.296  44.950  1.00 37.67           C  
ATOM   1662  OH  TYR H 214      14.656  22.407  45.943  1.00 42.64           O  
ATOM   1663  C   TYR H 214      17.344  20.864  40.170  1.00 41.01           C  
ATOM   1664  O   TYR H 214      16.154  20.680  40.424  1.00 38.81           O  
ATOM   1665  N   PHE H 215      18.071  19.998  39.445  1.00 40.42           N  
ATOM   1666  CA  PHE H 215      17.440  18.806  38.974  1.00 38.21           C  
ATOM   1667  CB  PHE H 215      18.184  18.188  37.792  1.00 31.98           C  
ATOM   1668  CG  PHE H 215      18.171  19.297  36.810  1.00 30.43           C  
ATOM   1669  CD1 PHE H 215      17.004  19.632  36.172  1.00 31.49           C  
ATOM   1670  CD2 PHE H 215      19.310  20.012  36.542  1.00 33.66           C  
ATOM   1671  CE1 PHE H 215      16.970  20.662  35.264  1.00 30.71           C  
ATOM   1672  CE2 PHE H 215      19.269  21.039  35.632  1.00 36.57           C  
ATOM   1673  CZ  PHE H 215      18.106  21.376  34.987  1.00 32.34           C  
ATOM   1674  C   PHE H 215      17.443  17.850  40.114  1.00 40.72           C  
ATOM   1675  O   PHE H 215      18.494  17.362  40.524  1.00 42.85           O  
ATOM   1676  N   ASP H 216      16.239  17.583  40.657  1.00 46.63           N  
ATOM   1677  CA  ASP H 216      16.075  16.805  41.854  1.00 49.22           C  
ATOM   1678  CB  ASP H 216      14.598  16.720  42.302  1.00 51.39           C  
ATOM   1679  CG  ASP H 216      14.136  18.044  42.893  1.00 58.64           C  
ATOM   1680  OD1 ASP H 216      14.914  18.636  43.685  1.00 61.32           O  
ATOM   1681  OD2 ASP H 216      12.998  18.477  42.564  1.00 60.51           O1-
ATOM   1682  C   ASP H 216      16.484  15.376  41.704  1.00 50.49           C  
ATOM   1683  O   ASP H 216      17.348  14.856  42.407  1.00 51.49           O  
ATOM   1684  N   TYR H 217      15.867  14.739  40.715  1.00 38.16           N  
ATOM   1685  CA  TYR H 217      15.787  13.324  40.481  1.00 38.08           C  
ATOM   1686  CB  TYR H 217      14.373  12.730  40.621  1.00 39.42           C  
ATOM   1687  CG  TYR H 217      13.983  12.720  42.060  1.00 43.32           C  
ATOM   1688  CD1 TYR H 217      14.414  11.715  42.895  1.00 39.61           C  
ATOM   1689  CD2 TYR H 217      13.175  13.702  42.579  1.00 47.23           C  
ATOM   1690  CE1 TYR H 217      14.056  11.690  44.222  1.00 47.13           C  
ATOM   1691  CE2 TYR H 217      12.813  13.682  43.906  1.00 49.40           C  
ATOM   1692  CZ  TYR H 217      13.252  12.677  44.732  1.00 51.90           C  
ATOM   1693  OH  TYR H 217      12.879  12.660  46.093  1.00 53.33           O  
ATOM   1694  C   TYR H 217      16.231  13.066  39.076  1.00 38.94           C  
ATOM   1695  O   TYR H 217      15.883  13.809  38.159  1.00 38.48           O  
ATOM   1696  N   TRP H 218      17.019  11.987  38.880  1.00 37.53           N  
ATOM   1697  CA  TRP H 218      17.557  11.677  37.583  1.00 39.94           C  
ATOM   1698  CB  TRP H 218      19.096  11.786  37.534  1.00 39.20           C  
ATOM   1699  CG  TRP H 218      19.675  13.171  37.714  1.00 37.30           C  
ATOM   1700  CD2 TRP H 218      20.425  13.871  36.708  1.00 37.57           C  
ATOM   1701  CD1 TRP H 218      19.666  13.977  38.816  1.00 39.25           C  
ATOM   1702  NE1 TRP H 218      20.356  15.138  38.557  1.00 38.33           N  
ATOM   1703  CE2 TRP H 218      20.832  15.084  37.264  1.00 39.87           C  
ATOM   1704  CE3 TRP H 218      20.756  13.528  35.429  1.00 36.99           C  
ATOM   1705  CZ2 TRP H 218      21.575  15.976  36.543  1.00 38.84           C  
ATOM   1706  CZ3 TRP H 218      21.500  14.432  34.705  1.00 38.47           C  
ATOM   1707  CH2 TRP H 218      21.902  15.633  35.251  1.00 38.87           C  
ATOM   1708  C   TRP H 218      17.261  10.242  37.258  1.00 40.48           C  
ATOM   1709  O   TRP H 218      17.121   9.403  38.145  1.00 41.89           O  
ATOM   1710  N   GLY H 219      17.162   9.930  35.949  1.00 39.52           N  
ATOM   1711  CA  GLY H 219      16.961   8.577  35.518  1.00 38.82           C  
ATOM   1712  C   GLY H 219      18.310   7.920  35.536  1.00 43.26           C  
ATOM   1713  O   GLY H 219      19.313   8.560  35.846  1.00 44.58           O  
ATOM   1714  N   GLN H 220      18.360   6.609  35.225  1.00 43.11           N  
ATOM   1715  CA  GLN H 220      19.588   5.863  35.224  1.00 42.80           C  
ATOM   1716  CB  GLN H 220      19.384   4.337  35.130  1.00 47.13           C  
ATOM   1717  CG  GLN H 220      18.756   3.848  33.826  0.80 49.92           C  
ATOM   1718  CD  GLN H 220      17.258   4.104  33.876  0.80 56.73           C  
ATOM   1719  OE1 GLN H 220      16.707   4.489  34.906  0.80 59.55           O  
ATOM   1720  NE2 GLN H 220      16.577   3.877  32.721  0.80 51.21           N  
ATOM   1721  C   GLN H 220      20.475   6.301  34.093  1.00 42.51           C  
ATOM   1722  O   GLN H 220      21.698   6.310  34.226  1.00 43.92           O  
ATOM   1723  N   GLY H 221      19.882   6.653  32.937  1.00 41.87           N  
ATOM   1724  CA  GLY H 221      20.651   7.069  31.797  1.00 40.86           C  
ATOM   1725  C   GLY H 221      20.691   5.938  30.820  1.00 42.02           C  
ATOM   1726  O   GLY H 221      20.807   4.774  31.204  1.00 44.31           O  
ATOM   1727  N   THR H 222      20.582   6.261  29.514  1.00 40.71           N  
ATOM   1728  CA  THR H 222      20.645   5.239  28.507  1.00 41.63           C  
ATOM   1729  CB  THR H 222      19.320   4.967  27.846  1.00 44.18           C  
ATOM   1730  OG1 THR H 222      19.394   3.779  27.072  1.00 58.49           O  
ATOM   1731  CG2 THR H 222      18.939   6.164  26.958  1.00 55.99           C  
ATOM   1732  C   THR H 222      21.621   5.681  27.459  1.00 41.27           C  
ATOM   1733  O   THR H 222      21.602   6.827  27.011  1.00 41.32           O  
ATOM   1734  N   LEU H 223      22.524   4.770  27.045  1.00 41.16           N  
ATOM   1735  CA  LEU H 223      23.519   5.110  26.068  1.00 41.74           C  
ATOM   1736  CB  LEU H 223      24.799   4.264  26.189  1.00 44.03           C  
ATOM   1737  CG  LEU H 223      25.890   4.613  25.156  1.00 50.72           C  
ATOM   1738  CD1 LEU H 223      26.394   6.054  25.319  1.00 49.76           C  
ATOM   1739  CD2 LEU H 223      27.029   3.583  25.191  1.00 55.24           C  
ATOM   1740  C   LEU H 223      22.960   4.916  24.697  1.00 43.94           C  
ATOM   1741  O   LEU H 223      22.288   3.927  24.412  1.00 44.53           O  
ATOM   1742  N   VAL H 224      23.222   5.894  23.808  1.00 41.13           N  
ATOM   1743  CA  VAL H 224      22.807   5.776  22.442  1.00 41.47           C  
ATOM   1744  CB  VAL H 224      21.800   6.811  22.037  1.00 44.91           C  
ATOM   1745  CG1 VAL H 224      21.517   6.657  20.533  1.00 44.05           C  
ATOM   1746  CG2 VAL H 224      20.555   6.654  22.926  1.00 44.36           C  
ATOM   1747  C   VAL H 224      24.030   5.993  21.607  1.00 43.47           C  
ATOM   1748  O   VAL H 224      24.743   6.980  21.780  1.00 43.60           O  
ATOM   1749  N   THR H 225      24.304   5.069  20.666  1.00 42.00           N  
ATOM   1750  CA  THR H 225      25.471   5.222  19.847  1.00 43.02           C  
ATOM   1751  CB  THR H 225      26.384   4.029  19.871  1.00 45.23           C  
ATOM   1752  OG1 THR H 225      26.802   3.750  21.199  1.00 43.30           O  
ATOM   1753  CG2 THR H 225      27.608   4.336  18.992  1.00 43.10           C  
ATOM   1754  C   THR H 225      25.007   5.385  18.438  1.00 43.82           C  
ATOM   1755  O   THR H 225      24.096   4.689  17.992  1.00 47.56           O  
ATOM   1756  N   VAL H 226      25.617   6.331  17.699  1.00 43.74           N  
ATOM   1757  CA  VAL H 226      25.226   6.492  16.334  1.00 45.64           C  
ATOM   1758  CB  VAL H 226      25.056   7.928  15.922  1.00 46.29           C  
ATOM   1759  CG1 VAL H 226      26.404   8.662  15.994  1.00 46.56           C  
ATOM   1760  CG2 VAL H 226      24.409   7.954  14.531  1.00 44.78           C  
ATOM   1761  C   VAL H 226      26.289   5.852  15.498  1.00 49.13           C  
ATOM   1762  O   VAL H 226      27.472   6.172  15.613  1.00 47.07           O  
ATOM   1763  N   SER H 227      25.894   4.883  14.649  1.00 46.76           N  
ATOM   1764  CA  SER H 227      26.888   4.244  13.841  1.00 53.43           C  
ATOM   1765  CB  SER H 227      27.730   3.199  14.595  1.00 59.00           C  
ATOM   1766  OG  SER H 227      26.918   2.103  14.988  0.80 60.83           O  
ATOM   1767  C   SER H 227      26.198   3.540  12.724  1.00 53.45           C  
ATOM   1768  O   SER H 227      24.987   3.328  12.758  1.00 53.65           O  
ATOM   1769  N   SER H 228      26.967   3.166  11.685  1.00 56.20           N  
ATOM   1770  CA  SER H 228      26.387   2.472  10.577  1.00 54.26           C  
ATOM   1771  CB  SER H 228      27.114   2.740   9.248  1.00 57.01           C  
ATOM   1772  OG  SER H 228      28.453   2.273   9.323  1.00 61.00           O  
ATOM   1773  C   SER H 228      26.508   0.986  10.881  1.00 62.41           C  
ATOM   1774  O   SER H 228      25.942   0.174  10.101  1.00 59.93           O  
ATOM   1775  OXT SER H 228      27.167   0.644  11.898  1.00  0.00           O1-
TER    1776      SER H 228 
CONECT  162  676
CONECT  676  162
CONECT  994 1558
CONECT 1558  994
END
