# Supplementary material for: Fully automated antibody structure prediction using BIOVIA tools: Validation study
Source: PLoS One. 2017 May 18;12(5):e0177923. doi: 10.1371/journal.pone.0177923 (PMC5436848; doi:10.1371/journal.pone.0177923)
Supplement: S1 Dataset — Predicted structures using the Top5 framework method, Chothia CDR definition with no canonical filtering and generating 50 models. These were used in the detailed discussion of outliers and for comparison against predictions using canonical filtering. (ZIP) [file pone.0177923.s003.zip › 4EDX_AB_FV_FinalModel.pdb]

REMARK   Accelrys Discovery Studio PDB file
REMARK   Created:  2015-05-08T03:08:12Z
SSBOND   1 CYS L   23    CYS L   88                                     
SSBOND   2 CYS H  129    CYS H  202                                     
ATOM      1  N   ASP L   1      25.194  31.716  25.849  1.00 34.08           N1+
ATOM      2  CA  ASP L   1      25.063  30.996  27.134  1.00 30.38           C  
ATOM      3  CB  ASP L   1      25.219  29.485  26.917  1.00 41.73           C  
ATOM      4  CG  ASP L   1      24.025  29.003  26.113  1.00 40.68           C  
ATOM      5  OD1 ASP L   1      23.044  29.780  25.977  1.00 39.94           O  
ATOM      6  OD2 ASP L   1      24.079  27.843  25.626  1.00 37.24           O1-
ATOM      7  C   ASP L   1      26.128  31.442  28.084  1.00 30.57           C  
ATOM      8  O   ASP L   1      27.149  31.994  27.676  1.00 34.38           O  
ATOM      9  N   ILE L   2      25.906  31.222  29.393  1.00 30.37           N  
ATOM     10  CA  ILE L   2      26.890  31.602  30.362  1.00 25.28           C  
ATOM     11  CB  ILE L   2      26.325  31.923  31.717  1.00 25.38           C  
ATOM     12  CG1 ILE L   2      25.434  33.176  31.629  1.00 23.42           C  
ATOM     13  CG2 ILE L   2      27.489  32.059  32.714  1.00 23.57           C  
ATOM     14  CD1 ILE L   2      24.591  33.419  32.882  1.00 24.16           C  
ATOM     15  C   ILE L   2      27.842  30.463  30.492  1.00 27.36           C  
ATOM     16  O   ILE L   2      27.442  29.304  30.578  1.00 25.67           O  
ATOM     17  N   GLN L   3      29.150  30.782  30.472  1.00 23.05           N  
ATOM     18  CA  GLN L   3      30.166  29.774  30.533  1.00 23.94           C  
ATOM     19  CB  GLN L   3      31.463  30.176  29.803  1.00 28.91           C  
ATOM     20  CG  GLN L   3      31.312  30.399  28.295  1.00 48.03           C  
ATOM     21  CD  GLN L   3      31.226  29.043  27.610  1.00 50.69           C  
ATOM     22  OE1 GLN L   3      30.848  28.046  28.224  1.00 46.43           O  
ATOM     23  NE2 GLN L   3      31.590  28.998  26.299  1.00 52.04           N  
ATOM     24  C   GLN L   3      30.527  29.564  31.970  1.00 25.41           C  
ATOM     25  O   GLN L   3      30.802  30.513  32.704  1.00 25.18           O  
ATOM     26  N   MET L   4      30.530  28.287  32.401  1.00 25.54           N  
ATOM     27  CA  MET L   4      30.886  27.940  33.746  1.00 21.38           C  
ATOM     28  CB  MET L   4      29.934  26.906  34.370  1.00 20.92           C  
ATOM     29  CG  MET L   4      28.477  27.375  34.403  1.00 20.19           C  
ATOM     30  SD  MET L   4      28.172  28.850  35.418  1.00 23.82           S  
ATOM     31  CE  MET L   4      28.311  27.957  36.992  1.00 20.77           C  
ATOM     32  C   MET L   4      32.234  27.304  33.670  1.00 28.63           C  
ATOM     33  O   MET L   4      32.454  26.398  32.867  1.00 23.13           O  
ATOM     34  N   THR L   5      33.182  27.766  34.509  1.00 21.11           N  
ATOM     35  CA  THR L   5      34.503  27.224  34.401  1.00 23.32           C  
ATOM     36  CB  THR L   5      35.519  28.248  33.990  1.00 20.48           C  
ATOM     37  OG1 THR L   5      35.164  28.805  32.733  1.00 27.75           O  
ATOM     38  CG2 THR L   5      36.898  27.568  33.901  1.00 23.17           C  
ATOM     39  C   THR L   5      34.942  26.671  35.717  1.00 22.12           C  
ATOM     40  O   THR L   5      34.826  27.316  36.758  1.00 24.42           O  
ATOM     41  N   GLN L   6      35.449  25.425  35.684  1.00 25.38           N  
ATOM     42  CA  GLN L   6      36.033  24.821  36.842  1.00 24.18           C  
ATOM     43  CB  GLN L   6      35.414  23.457  37.195  1.00 21.38           C  
ATOM     44  CG  GLN L   6      33.959  23.604  37.655  1.00 19.92           C  
ATOM     45  CD  GLN L   6      33.383  22.229  37.959  1.00 23.60           C  
ATOM     46  OE1 GLN L   6      32.326  21.864  37.448  1.00 21.10           O  
ATOM     47  NE2 GLN L   6      34.083  21.450  38.825  1.00 22.04           N  
ATOM     48  C   GLN L   6      37.475  24.661  36.476  1.00 28.08           C  
ATOM     49  O   GLN L   6      37.831  23.862  35.612  1.00 28.12           O  
ATOM     50  N   THR L   7      38.341  25.436  37.152  1.00 27.64           N  
ATOM     51  CA  THR L   7      39.731  25.545  36.810  1.00 30.21           C  
ATOM     52  CB  THR L   7      40.461  26.508  37.699  1.00 32.03           C  
ATOM     53  OG1 THR L   7      39.846  27.787  37.648  1.00 33.22           O  
ATOM     54  CG2 THR L   7      41.912  26.609  37.208  1.00 30.53           C  
ATOM     55  C   THR L   7      40.434  24.232  36.929  1.00 35.44           C  
ATOM     56  O   THR L   7      41.217  23.870  36.051  1.00 40.68           O  
ATOM     57  N   THR L   8      40.179  23.475  38.011  1.00 31.00           N  
ATOM     58  CA  THR L   8      40.908  22.255  38.203  1.00 30.50           C  
ATOM     59  CB  THR L   8      41.292  22.062  39.640  1.00 30.93           C  
ATOM     60  OG1 THR L   8      42.050  23.172  40.091  1.00 30.64           O  
ATOM     61  CG2 THR L   8      42.121  20.782  39.768  1.00 30.23           C  
ATOM     62  C   THR L   8      40.030  21.106  37.818  1.00 28.05           C  
ATOM     63  O   THR L   8      38.957  20.912  38.385  1.00 26.01           O  
ATOM     64  N   SER L   9      40.455  20.352  36.783  1.00 25.38           N  
ATOM     65  CA  SER L   9      39.761  19.189  36.308  1.00 23.24           C  
ATOM     66  CB  SER L   9      40.205  18.770  34.899  1.00 24.83           C  
ATOM     67  OG  SER L   9      39.928  19.814  33.977  1.00 33.11           O  
ATOM     68  C   SER L   9      40.025  18.019  37.208  1.00 24.16           C  
ATOM     69  O   SER L   9      39.153  17.178  37.416  1.00 26.51           O  
ATOM     70  N   SER L  10      41.254  17.911  37.751  1.00 26.65           N  
ATOM     71  CA  SER L  10      41.548  16.771  38.576  1.00 27.56           C  
ATOM     72  CB  SER L  10      42.571  15.802  37.955  1.00 25.51           C  
ATOM     73  OG  SER L  10      43.844  16.423  37.858  1.00 32.81           O  
ATOM     74  C   SER L  10      42.117  17.255  39.872  1.00 25.46           C  
ATOM     75  O   SER L  10      42.938  18.170  39.906  1.00 25.71           O  
ATOM     76  N   LEU L  11      41.682  16.637  40.986  1.00 23.78           N  
ATOM     77  CA  LEU L  11      42.132  17.061  42.276  1.00 24.96           C  
ATOM     78  CB  LEU L  11      41.008  17.787  43.043  1.00 26.79           C  
ATOM     79  CG  LEU L  11      41.377  18.344  44.428  1.00 25.53           C  
ATOM     80  CD1 LEU L  11      42.485  19.403  44.338  1.00 26.63           C  
ATOM     81  CD2 LEU L  11      40.128  18.888  45.138  1.00 24.24           C  
ATOM     82  C   LEU L  11      42.530  15.836  43.035  1.00 23.54           C  
ATOM     83  O   LEU L  11      41.817  14.834  43.032  1.00 24.59           O  
ATOM     84  N   SER L  12      43.695  15.874  43.713  1.00 27.08           N  
ATOM     85  CA  SER L  12      44.117  14.709  44.434  1.00 23.78           C  
ATOM     86  CB  SER L  12      45.530  14.244  44.043  1.00 23.82           C  
ATOM     87  OG  SER L  12      45.828  13.001  44.657  1.00 35.25           O  
ATOM     88  C   SER L  12      44.116  15.059  45.890  1.00 24.40           C  
ATOM     89  O   SER L  12      44.600  16.120  46.286  1.00 25.32           O  
ATOM     90  N   ALA L  13      43.559  14.163  46.731  1.00 24.54           N  
ATOM     91  CA  ALA L  13      43.463  14.439  48.135  1.00 26.17           C  
ATOM     92  CB  ALA L  13      42.134  15.108  48.529  1.00 21.53           C  
ATOM     93  C   ALA L  13      43.537  13.146  48.877  1.00 26.39           C  
ATOM     94  O   ALA L  13      43.508  12.064  48.293  1.00 28.12           O  
ATOM     95  N   SER L  14      43.674  13.239  50.211  1.00 27.70           N  
ATOM     96  CA  SER L  14      43.735  12.063  51.023  1.00 24.94           C  
ATOM     97  CB  SER L  14      44.922  12.055  52.000  1.00 30.68           C  
ATOM     98  OG  SER L  14      46.144  12.053  51.277  1.00 31.89           O  
ATOM     99  C   SER L  14      42.473  12.039  51.821  1.00 26.25           C  
ATOM    100  O   SER L  14      41.841  13.069  52.044  1.00 25.80           O  
ATOM    101  N   LEU L  15      42.066  10.838  52.263  1.00 23.30           N  
ATOM    102  CA  LEU L  15      40.852  10.710  53.011  1.00 26.93           C  
ATOM    103  CB  LEU L  15      40.571   9.262  53.439  1.00 27.24           C  
ATOM    104  CG  LEU L  15      40.393   8.276  52.274  1.00 29.51           C  
ATOM    105  CD1 LEU L  15      40.113   6.857  52.793  1.00 34.28           C  
ATOM    106  CD2 LEU L  15      39.326   8.765  51.282  1.00 26.14           C  
ATOM    107  C   LEU L  15      41.028  11.493  54.270  1.00 25.88           C  
ATOM    108  O   LEU L  15      42.091  11.471  54.884  1.00 30.10           O  
ATOM    109  N   GLY L  16      39.972  12.220  54.681  1.00 28.01           N  
ATOM    110  CA  GLY L  16      40.015  12.983  55.894  1.00 21.77           C  
ATOM    111  C   GLY L  16      40.364  14.407  55.577  1.00 26.48           C  
ATOM    112  O   GLY L  16      40.204  15.289  56.419  1.00 26.03           O  
ATOM    113  N   ASP L  17      40.828  14.678  54.342  1.00 23.18           N  
ATOM    114  CA  ASP L  17      41.224  16.016  54.007  1.00 26.19           C  
ATOM    115  CB  ASP L  17      42.064  16.116  52.720  1.00 27.62           C  
ATOM    116  CG  ASP L  17      43.442  15.519  52.968  1.00 30.63           C  
ATOM    117  OD1 ASP L  17      43.783  15.286  54.159  1.00 44.66           O  
ATOM    118  OD2 ASP L  17      44.175  15.296  51.968  1.00 33.66           O1-
ATOM    119  C   ASP L  17      40.009  16.850  53.766  1.00 26.07           C  
ATOM    120  O   ASP L  17      38.901  16.341  53.605  1.00 25.23           O  
ATOM    121  N   ARG L  18      40.216  18.184  53.757  1.00 27.04           N  
ATOM    122  CA  ARG L  18      39.175  19.119  53.455  1.00 26.45           C  
ATOM    123  CB  ARG L  18      39.244  20.409  54.298  1.00 28.01           C  
ATOM    124  CG  ARG L  18      38.034  21.337  54.138  1.00 34.97           C  
ATOM    125  CD  ARG L  18      38.023  22.485  55.151  1.00 36.01           C  
ATOM    126  NE  ARG L  18      36.765  23.263  54.962  1.00 48.80           N  
ATOM    127  CZ  ARG L  18      36.796  24.494  54.371  1.00 46.41           C  
ATOM    128  NH1 ARG L  18      37.982  25.006  53.933  1.00 49.26           N1+
ATOM    129  NH2 ARG L  18      35.647  25.220  54.238  1.00 46.90           N  
ATOM    130  C   ARG L  18      39.414  19.488  52.027  1.00 32.72           C  
ATOM    131  O   ARG L  18      40.518  19.885  51.658  1.00 30.44           O  
ATOM    132  N   VAL L  19      38.380  19.348  51.177  1.00 30.43           N  
ATOM    133  CA  VAL L  19      38.561  19.598  49.778  1.00 25.98           C  
ATOM    134  CB  VAL L  19      38.167  18.419  48.930  1.00 27.72           C  
ATOM    135  CG1 VAL L  19      38.297  18.806  47.452  1.00 25.57           C  
ATOM    136  CG2 VAL L  19      39.016  17.201  49.331  1.00 23.88           C  
ATOM    137  C   VAL L  19      37.674  20.734  49.378  1.00 26.99           C  
ATOM    138  O   VAL L  19      36.551  20.861  49.863  1.00 23.78           O  
ATOM    139  N   THR L  20      38.178  21.610  48.486  1.00 23.18           N  
ATOM    140  CA  THR L  20      37.387  22.705  48.002  1.00 21.00           C  
ATOM    141  CB  THR L  20      37.911  24.045  48.424  1.00 22.13           C  
ATOM    142  OG1 THR L  20      37.949  24.132  49.840  1.00 28.15           O  
ATOM    143  CG2 THR L  20      36.998  25.137  47.843  1.00 22.24           C  
ATOM    144  C   THR L  20      37.441  22.665  46.506  1.00 21.76           C  
ATOM    145  O   THR L  20      38.512  22.504  45.923  1.00 22.38           O  
ATOM    146  N   ILE L  21      36.273  22.804  45.845  1.00 24.59           N  
ATOM    147  CA  ILE L  21      36.218  22.801  44.410  1.00 22.72           C  
ATOM    148  CB  ILE L  21      35.326  21.724  43.861  1.00 21.66           C  
ATOM    149  CG1 ILE L  21      35.855  20.338  44.263  1.00 21.74           C  
ATOM    150  CG2 ILE L  21      35.209  21.919  42.342  1.00 20.59           C  
ATOM    151  CD1 ILE L  21      34.873  19.200  43.985  1.00 22.32           C  
ATOM    152  C   ILE L  21      35.633  24.119  44.014  1.00 23.55           C  
ATOM    153  O   ILE L  21      34.612  24.537  44.556  1.00 23.21           O  
ATOM    154  N   SER L  22      36.260  24.809  43.039  1.00 22.40           N  
ATOM    155  CA  SER L  22      35.798  26.126  42.705  1.00 22.42           C  
ATOM    156  CB  SER L  22      36.927  27.171  42.626  1.00 23.29           C  
ATOM    157  OG  SER L  22      37.822  26.846  41.574  1.00 28.67           O  
ATOM    158  C   SER L  22      35.099  26.124  41.381  1.00 22.56           C  
ATOM    159  O   SER L  22      35.354  25.288  40.515  1.00 21.09           O  
ATOM    160  N   CYS L  23      34.151  27.071  41.222  1.00 24.52           N  
ATOM    161  CA  CYS L  23      33.401  27.242  40.012  1.00 22.84           C  
ATOM    162  CB  CYS L  23      31.984  26.626  40.094  1.00 25.94           C  
ATOM    163  SG  CYS L  23      31.011  26.830  38.572  1.00 31.62           S  
ATOM    164  C   CYS L  23      33.256  28.718  39.795  1.00 22.86           C  
ATOM    165  O   CYS L  23      33.007  29.469  40.739  1.00 22.00           O  
ATOM    166  N   ARG L  24      33.419  29.172  38.535  1.00 20.53           N  
ATOM    167  CA  ARG L  24      33.336  30.576  38.234  1.00 22.48           C  
ATOM    168  CB  ARG L  24      34.700  31.154  37.821  1.00 20.38           C  
ATOM    169  CG  ARG L  24      34.699  32.645  37.485  1.00 24.95           C  
ATOM    170  CD  ARG L  24      36.043  33.104  36.915  1.00 27.32           C  
ATOM    171  NE  ARG L  24      35.989  34.579  36.714  1.00 30.17           N  
ATOM    172  CZ  ARG L  24      37.155  35.287  36.708  1.00 30.37           C  
ATOM    173  NH1 ARG L  24      38.342  34.634  36.870  1.00 30.27           N1+
ATOM    174  NH2 ARG L  24      37.136  36.643  36.552  1.00 28.96           N  
ATOM    175  C   ARG L  24      32.407  30.737  37.067  1.00 22.77           C  
ATOM    176  O   ARG L  24      32.400  29.911  36.156  1.00 21.46           O  
ATOM    177  N   ALA L  25      31.601  31.821  37.068  1.00 21.73           N  
ATOM    178  CA  ALA L  25      30.665  32.057  36.005  1.00 20.97           C  
ATOM    179  CB  ALA L  25      29.246  32.374  36.500  1.00 21.44           C  
ATOM    180  C   ALA L  25      31.142  33.237  35.216  1.00 22.93           C  
ATOM    181  O   ALA L  25      31.839  34.108  35.730  1.00 21.49           O  
ATOM    182  N   SER L  26      30.622  33.357  33.982  1.00 33.90           N  
ATOM    183  CA  SER L  26      30.910  34.464  33.113  1.00 36.03           C  
ATOM    184  CB  SER L  26      30.334  34.260  31.701  1.00 34.68           C  
ATOM    185  OG  SER L  26      30.894  33.095  31.113  1.00 34.48           O  
ATOM    186  C   SER L  26      30.320  35.739  33.659  1.00 38.41           C  
ATOM    187  O   SER L  26      30.879  36.814  33.453  1.00 41.10           O  
ATOM    188  N   GLN L  27      29.164  35.686  34.349  1.00 38.08           N  
ATOM    189  CA  GLN L  27      28.589  36.914  34.834  1.00 37.10           C  
ATOM    190  CB  GLN L  27      27.583  37.520  33.849  1.00 38.88           C  
ATOM    191  CG  GLN L  27      26.394  36.601  33.580  1.00 39.53           C  
ATOM    192  CD  GLN L  27      25.506  37.278  32.550  1.00 41.39           C  
ATOM    193  OE1 GLN L  27      25.632  38.476  32.300  1.00 43.13           O  
ATOM    194  NE2 GLN L  27      24.591  36.490  31.924  1.00 42.32           N  
ATOM    195  C   GLN L  27      27.857  36.603  36.104  1.00 36.97           C  
ATOM    196  O   GLN L  27      27.749  35.444  36.497  1.00 36.31           O  
ATOM    197  N   ASP L  28      27.346  37.652  36.784  1.00 37.67           N  
ATOM    198  CA  ASP L  28      26.664  37.518  38.043  1.00 37.32           C  
ATOM    199  CB  ASP L  28      26.251  38.886  38.620  1.00 39.59           C  
ATOM    200  CG  ASP L  28      25.606  38.729  39.992  1.00 41.95           C  
ATOM    201  OD1 ASP L  28      24.587  37.995  40.103  1.00 41.75           O  
ATOM    202  OD2 ASP L  28      26.131  39.348  40.953  1.00 44.76           O1-
ATOM    203  C   ASP L  28      25.440  36.666  37.869  1.00 36.89           C  
ATOM    204  O   ASP L  28      24.471  37.053  37.217  1.00 39.29           O  
ATOM    205  N   ILE L  29      25.523  35.439  38.418  1.00 34.73           N  
ATOM    206  CA  ILE L  29      24.520  34.410  38.505  1.00 33.34           C  
ATOM    207  CB  ILE L  29      25.075  33.011  38.452  1.00 33.58           C  
ATOM    208  CG1 ILE L  29      26.045  32.706  39.598  1.00 33.24           C  
ATOM    209  CG2 ILE L  29      25.702  32.845  37.057  1.00 33.70           C  
ATOM    210  CD1 ILE L  29      26.531  31.256  39.573  1.00 31.98           C  
ATOM    211  C   ILE L  29      23.529  34.617  39.622  1.00 31.81           C  
ATOM    212  O   ILE L  29      22.498  33.950  39.677  1.00 30.51           O  
ATOM    213  N   SER L  30      23.878  35.444  40.625  0.86 32.50           N  
ATOM    214  CA  SER L  30      22.975  35.750  41.705  0.86 34.38           C  
ATOM    215  CB  SER L  30      21.692  36.466  41.233  0.86 37.15           C  
ATOM    216  OG  SER L  30      20.856  36.761  42.341  0.86 37.79           O  
ATOM    217  C   SER L  30      22.574  34.515  42.457  0.86 34.82           C  
ATOM    218  O   SER L  30      21.395  34.255  42.682  0.86 36.93           O  
ATOM    219  N   ASN L  31      23.575  33.712  42.858  1.00 34.78           N  
ATOM    220  CA  ASN L  31      23.385  32.583  43.722  1.00 33.83           C  
ATOM    221  CB  ASN L  31      22.661  32.963  45.028  1.00 34.86           C  
ATOM    222  CG  ASN L  31      23.569  33.903  45.812  1.00 36.77           C  
ATOM    223  OD1 ASN L  31      23.296  35.096  45.948  1.00 39.60           O  
ATOM    224  ND2 ASN L  31      24.684  33.350  46.357  1.00 36.43           N  
ATOM    225  C   ASN L  31      22.582  31.498  43.071  1.00 33.59           C  
ATOM    226  O   ASN L  31      22.183  30.545  43.738  1.00 34.61           O  
ATOM    227  N   HIS L  32      22.348  31.562  41.749  1.00 33.85           N  
ATOM    228  CA  HIS L  32      21.620  30.473  41.171  1.00 35.69           C  
ATOM    229  ND1 HIS L  32      18.321  31.290  40.601  1.00  0.00           N  
ATOM    230  CG  HIS L  32      19.594  31.759  40.355  1.00 41.26           C  
ATOM    231  CB  HIS L  32      20.756  30.885  39.959  1.00 39.63           C  
ATOM    232  NE2 HIS L  32      18.267  33.486  40.949  1.00  0.00           N  
ATOM    233  CD2 HIS L  32      19.543  33.102  40.573  1.00 42.94           C  
ATOM    234  CE1 HIS L  32      17.570  32.365  40.952  1.00 44.18           C  
ATOM    235  C   HIS L  32      22.651  29.488  40.742  1.00 34.43           C  
ATOM    236  O   HIS L  32      22.957  29.353  39.556  1.00 33.24           O  
ATOM    237  N   LEU L  33      23.226  28.776  41.732  1.00 21.72           N  
ATOM    238  CA  LEU L  33      24.241  27.820  41.390  1.00 18.06           C  
ATOM    239  CB  LEU L  33      25.644  28.226  41.874  1.00 18.35           C  
ATOM    240  CG  LEU L  33      26.739  27.234  41.442  1.00 25.54           C  
ATOM    241  CD1 LEU L  33      27.092  27.412  39.958  1.00 19.80           C  
ATOM    242  CD2 LEU L  33      27.957  27.260  42.377  1.00 17.89           C  
ATOM    243  C   LEU L  33      23.945  26.529  42.095  1.00 17.60           C  
ATOM    244  O   LEU L  33      23.649  26.519  43.290  1.00 20.18           O  
ATOM    245  N   ASN L  34      24.048  25.397  41.368  1.00 19.76           N  
ATOM    246  CA  ASN L  34      23.785  24.102  41.940  1.00 19.92           C  
ATOM    247  CB  ASN L  34      22.633  23.368  41.238  1.00 18.39           C  
ATOM    248  CG  ASN L  34      21.387  24.235  41.340  1.00 19.37           C  
ATOM    249  OD1 ASN L  34      21.162  24.901  42.349  1.00 21.48           O  
ATOM    250  ND2 ASN L  34      20.561  24.238  40.260  1.00 21.01           N  
ATOM    251  C   ASN L  34      25.006  23.244  41.756  1.00 19.52           C  
ATOM    252  O   ASN L  34      25.769  23.441  40.811  1.00 17.69           O  
ATOM    253  N   TRP L  35      25.226  22.266  42.668  1.00 18.23           N  
ATOM    254  CA  TRP L  35      26.361  21.380  42.570  1.00 18.24           C  
ATOM    255  CB  TRP L  35      27.288  21.426  43.799  1.00 17.67           C  
ATOM    256  CG  TRP L  35      28.033  22.728  43.976  1.00 17.99           C  
ATOM    257  CD2 TRP L  35      29.316  23.011  43.393  1.00 15.21           C  
ATOM    258  CD1 TRP L  35      27.679  23.837  44.688  1.00 16.39           C  
ATOM    259  NE1 TRP L  35      28.663  24.792  44.590  1.00 19.30           N  
ATOM    260  CE2 TRP L  35      29.676  24.297  43.793  1.00 17.84           C  
ATOM    261  CE3 TRP L  35      30.129  22.260  42.592  1.00 15.88           C  
ATOM    262  CZ2 TRP L  35      30.860  24.852  43.397  1.00 15.80           C  
ATOM    263  CZ3 TRP L  35      31.319  22.824  42.190  1.00 18.02           C  
ATOM    264  CH2 TRP L  35      31.677  24.096  42.586  1.00 16.88           C  
ATOM    265  C   TRP L  35      25.856  19.968  42.457  1.00 18.47           C  
ATOM    266  O   TRP L  35      24.916  19.576  43.150  1.00 18.89           O  
ATOM    267  N   TYR L  36      26.497  19.163  41.577  1.00 18.74           N  
ATOM    268  CA  TYR L  36      26.083  17.805  41.334  1.00 23.09           C  
ATOM    269  CB  TYR L  36      25.568  17.552  39.901  1.00 20.45           C  
ATOM    270  CG  TYR L  36      24.368  18.397  39.628  1.00 17.24           C  
ATOM    271  CD1 TYR L  36      24.507  19.662  39.112  1.00 18.77           C  
ATOM    272  CD2 TYR L  36      23.098  17.932  39.879  1.00 16.42           C  
ATOM    273  CE1 TYR L  36      23.406  20.445  38.852  1.00 18.75           C  
ATOM    274  CE2 TYR L  36      21.992  18.710  39.623  1.00 18.72           C  
ATOM    275  CZ  TYR L  36      22.145  19.973  39.109  1.00 17.31           C  
ATOM    276  OH  TYR L  36      21.017  20.778  38.843  1.00 19.47           O  
ATOM    277  C   TYR L  36      27.268  16.894  41.497  1.00 20.54           C  
ATOM    278  O   TYR L  36      28.421  17.293  41.327  1.00 17.08           O  
ATOM    279  N   GLN L  37      26.985  15.621  41.845  1.00 18.67           N  
ATOM    280  CA  GLN L  37      28.001  14.624  42.034  1.00 22.18           C  
ATOM    281  CB  GLN L  37      27.920  13.969  43.424  1.00 21.89           C  
ATOM    282  CG  GLN L  37      28.972  12.886  43.680  1.00 19.92           C  
ATOM    283  CD  GLN L  37      28.563  12.132  44.940  1.00 23.01           C  
ATOM    284  OE1 GLN L  37      27.438  11.644  45.048  1.00 23.46           O  
ATOM    285  NE2 GLN L  37      29.498  12.031  45.921  1.00 24.51           N  
ATOM    286  C   GLN L  37      27.760  13.519  41.056  1.00 18.82           C  
ATOM    287  O   GLN L  37      26.655  12.989  40.968  1.00 20.71           O  
ATOM    288  N   GLN L  38      28.794  13.140  40.280  1.00 19.82           N  
ATOM    289  CA  GLN L  38      28.651  12.030  39.382  1.00 19.28           C  
ATOM    290  CB  GLN L  38      28.934  12.386  37.913  1.00 20.60           C  
ATOM    291  CG  GLN L  38      28.777  11.202  36.956  1.00 20.97           C  
ATOM    292  CD  GLN L  38      29.067  11.689  35.543  1.00 21.34           C  
ATOM    293  OE1 GLN L  38      29.294  12.875  35.312  1.00 23.60           O  
ATOM    294  NE2 GLN L  38      29.058  10.746  34.563  1.00 22.51           N  
ATOM    295  C   GLN L  38      29.658  11.008  39.806  1.00 22.20           C  
ATOM    296  O   GLN L  38      30.859  11.269  39.800  1.00 21.15           O  
ATOM    297  N   LYS L  39      29.184   9.806  40.186  1.00 23.65           N  
ATOM    298  CA  LYS L  39      30.066   8.767  40.643  1.00 24.63           C  
ATOM    299  CB  LYS L  39      29.372   7.711  41.515  1.00 24.63           C  
ATOM    300  CG  LYS L  39      28.927   8.268  42.867  1.00 26.02           C  
ATOM    301  CD  LYS L  39      27.948   7.361  43.605  1.00 32.50           C  
ATOM    302  CE  LYS L  39      27.588   7.856  45.004  1.00 44.02           C  
ATOM    303  NZ  LYS L  39      28.757   7.720  45.900  1.00 35.99           N1+
ATOM    304  C   LYS L  39      30.652   8.086  39.449  1.00 26.20           C  
ATOM    305  O   LYS L  39      30.189   8.258  38.322  1.00 26.46           O  
ATOM    306  N   PRO L  40      31.682   7.320  39.679  1.00 37.28           N  
ATOM    307  CA  PRO L  40      32.336   6.649  38.594  1.00 30.44           C  
ATOM    308  CD  PRO L  40      32.589   7.577  40.785  1.00 29.12           C  
ATOM    309  CB  PRO L  40      33.593   6.028  39.193  1.00 29.90           C  
ATOM    310  CG  PRO L  40      33.943   6.994  40.343  1.00 36.68           C  
ATOM    311  C   PRO L  40      31.415   5.706  37.891  1.00 33.06           C  
ATOM    312  O   PRO L  40      31.635   5.438  36.712  1.00 34.52           O  
ATOM    313  N   ASP L  41      30.392   5.181  38.592  1.00 32.35           N  
ATOM    314  CA  ASP L  41      29.446   4.306  37.963  1.00 31.75           C  
ATOM    315  CB  ASP L  41      28.531   3.525  38.928  1.00 32.18           C  
ATOM    316  CG  ASP L  41      27.651   4.469  39.721  1.00 34.00           C  
ATOM    317  OD1 ASP L  41      28.159   5.531  40.167  1.00 43.27           O  
ATOM    318  OD2 ASP L  41      26.450   4.133  39.892  1.00 37.36           O1-
ATOM    319  C   ASP L  41      28.629   5.121  37.009  1.00 35.30           C  
ATOM    320  O   ASP L  41      28.048   4.589  36.067  1.00 36.72           O  
ATOM    321  N   GLY L  42      28.553   6.449  37.226  1.00 32.40           N  
ATOM    322  CA  GLY L  42      27.819   7.260  36.295  1.00 30.67           C  
ATOM    323  C   GLY L  42      26.605   7.856  36.942  1.00 28.77           C  
ATOM    324  O   GLY L  42      25.979   8.740  36.357  1.00 29.27           O  
ATOM    325  N   THR L  43      26.236   7.420  38.163  1.00 26.70           N  
ATOM    326  CA  THR L  43      25.058   7.977  38.779  1.00 25.60           C  
ATOM    327  CB  THR L  43      24.636   7.280  40.042  1.00 24.64           C  
ATOM    328  OG1 THR L  43      25.673   7.335  41.010  1.00 29.50           O  
ATOM    329  CG2 THR L  43      24.282   5.820  39.716  1.00 27.93           C  
ATOM    330  C   THR L  43      25.308   9.417  39.112  1.00 24.58           C  
ATOM    331  O   THR L  43      26.422   9.802  39.468  1.00 26.32           O  
ATOM    332  N   VAL L  44      24.249  10.252  38.988  1.00 25.66           N  
ATOM    333  CA  VAL L  44      24.348  11.668  39.231  1.00 22.78           C  
ATOM    334  CB  VAL L  44      23.969  12.492  38.031  1.00 21.84           C  
ATOM    335  CG1 VAL L  44      24.100  13.980  38.389  1.00 17.72           C  
ATOM    336  CG2 VAL L  44      24.826  12.057  36.835  1.00 19.18           C  
ATOM    337  C   VAL L  44      23.366  12.032  40.309  1.00 25.28           C  
ATOM    338  O   VAL L  44      22.228  11.565  40.315  1.00 21.67           O  
ATOM    339  N   LYS L  45      23.796  12.889  41.260  1.00 22.03           N  
ATOM    340  CA  LYS L  45      22.918  13.319  42.315  1.00 22.59           C  
ATOM    341  CB  LYS L  45      23.270  12.774  43.708  1.00 23.92           C  
ATOM    342  CG  LYS L  45      23.088  11.276  43.921  1.00 32.89           C  
ATOM    343  CD  LYS L  45      23.730  10.813  45.232  1.00 45.66           C  
ATOM    344  CE  LYS L  45      23.471  11.768  46.402  1.00 50.17           C  
ATOM    345  NZ  LYS L  45      24.189  11.309  47.614  1.00 36.15           N1+
ATOM    346  C   LYS L  45      23.088  14.794  42.485  1.00 20.94           C  
ATOM    347  O   LYS L  45      24.126  15.355  42.145  1.00 20.34           O  
ATOM    348  N   LEU L  46      22.054  15.451  43.043  1.00 19.39           N  
ATOM    349  CA  LEU L  46      22.101  16.857  43.330  1.00 21.88           C  
ATOM    350  CB  LEU L  46      20.708  17.505  43.250  1.00 18.02           C  
ATOM    351  CG  LEU L  46      20.648  18.959  43.746  1.00 16.69           C  
ATOM    352  CD1 LEU L  46      21.474  19.907  42.865  1.00 16.75           C  
ATOM    353  CD2 LEU L  46      19.191  19.411  43.921  1.00 18.23           C  
ATOM    354  C   LEU L  46      22.563  17.007  44.751  1.00 26.14           C  
ATOM    355  O   LEU L  46      21.962  16.432  45.657  1.00 18.97           O  
ATOM    356  N   LEU L  47      23.737  17.642  44.956  1.00 21.37           N  
ATOM    357  CA  LEU L  47      24.261  17.911  46.273  1.00 21.03           C  
ATOM    358  CB  LEU L  47      25.791  18.031  46.249  1.00 20.60           C  
ATOM    359  CG  LEU L  47      26.490  16.734  45.802  1.00 19.97           C  
ATOM    360  CD1 LEU L  47      28.016  16.902  45.791  1.00 24.33           C  
ATOM    361  CD2 LEU L  47      26.036  15.533  46.649  1.00 22.93           C  
ATOM    362  C   LEU L  47      23.737  19.163  46.915  1.00 20.77           C  
ATOM    363  O   LEU L  47      23.188  19.142  48.016  1.00 21.51           O  
ATOM    364  N   ILE L  48      23.897  20.310  46.221  1.00 22.61           N  
ATOM    365  CA  ILE L  48      23.546  21.571  46.809  1.00 23.45           C  
ATOM    366  CB  ILE L  48      24.731  22.326  47.333  1.00 21.71           C  
ATOM    367  CG1 ILE L  48      25.377  21.532  48.481  1.00 22.97           C  
ATOM    368  CG2 ILE L  48      24.275  23.736  47.737  1.00 18.07           C  
ATOM    369  CD1 ILE L  48      26.727  22.085  48.926  1.00 27.29           C  
ATOM    370  C   ILE L  48      22.883  22.418  45.777  1.00 19.44           C  
ATOM    371  O   ILE L  48      23.235  22.381  44.598  1.00 18.48           O  
ATOM    372  N   TYR L  49      21.879  23.207  46.204  1.00 18.46           N  
ATOM    373  CA  TYR L  49      21.233  24.061  45.258  1.00 21.69           C  
ATOM    374  CB  TYR L  49      19.851  23.563  44.788  1.00 20.50           C  
ATOM    375  CG  TYR L  49      18.823  23.615  45.864  1.00 20.60           C  
ATOM    376  CD1 TYR L  49      18.685  22.605  46.789  1.00 19.25           C  
ATOM    377  CD2 TYR L  49      17.978  24.694  45.930  1.00 21.02           C  
ATOM    378  CE1 TYR L  49      17.715  22.679  47.762  1.00 20.38           C  
ATOM    379  CE2 TYR L  49      17.008  24.776  46.897  1.00 20.45           C  
ATOM    380  CZ  TYR L  49      16.874  23.766  47.815  1.00 21.02           C  
ATOM    381  OH  TYR L  49      15.876  23.847  48.808  1.00 24.11           O  
ATOM    382  C   TYR L  49      21.148  25.433  45.852  1.00 20.93           C  
ATOM    383  O   TYR L  49      21.250  25.604  47.066  1.00 19.77           O  
ATOM    384  N   TYR L  50      21.052  26.461  44.982  0.92 33.93           N  
ATOM    385  CA  TYR L  50      20.935  27.811  45.447  0.92 34.73           C  
ATOM    386  CB  TYR L  50      19.677  27.959  46.323  0.92 36.56           C  
ATOM    387  CG  TYR L  50      19.357  29.391  46.573  1.00 37.19           C  
ATOM    388  CD1 TYR L  50      18.747  30.133  45.590  1.00 38.66           C  
ATOM    389  CD2 TYR L  50      19.623  29.983  47.788  1.00 37.92           C  
ATOM    390  CE1 TYR L  50      18.432  31.453  45.807  1.00 39.27           C  
ATOM    391  CE2 TYR L  50      19.309  31.303  48.011  1.00 39.60           C  
ATOM    392  CZ  TYR L  50      18.717  32.040  47.016  1.00 39.77           C  
ATOM    393  OH  TYR L  50      18.394  33.395  47.235  1.00 40.66           O  
ATOM    394  C   TYR L  50      22.148  28.172  46.258  0.92 34.41           C  
ATOM    395  O   TYR L  50      22.043  28.780  47.321  0.92 35.69           O  
ATOM    396  N   ILE L  51      23.340  27.765  45.776  1.00 34.97           N  
ATOM    397  CA  ILE L  51      24.586  28.158  46.375  1.00 35.01           C  
ATOM    398  CB  ILE L  51      24.649  29.605  46.734  1.00 33.32           C  
ATOM    399  CG1 ILE L  51      24.280  30.415  45.494  1.00  0.00           C  
ATOM    400  CG2 ILE L  51      26.066  29.915  47.255  1.00 34.91           C  
ATOM    401  CD1 ILE L  51      25.019  29.942  44.249  1.00  0.00           C  
ATOM    402  C   ILE L  51      24.902  27.349  47.594  1.00 36.08           C  
ATOM    403  O   ILE L  51      25.981  26.762  47.677  1.00 37.33           O  
ATOM    404  N   SER L  52      24.002  27.316  48.605  1.00 35.76           N  
ATOM    405  CA  SER L  52      24.432  26.610  49.784  1.00 37.00           C  
ATOM    406  CB  SER L  52      24.946  27.572  50.868  1.00 39.38           C  
ATOM    407  OG  SER L  52      23.876  28.381  51.336  1.00 41.40           O  
ATOM    408  C   SER L  52      23.353  25.791  50.452  1.00 36.50           C  
ATOM    409  O   SER L  52      23.523  25.398  51.604  1.00 38.33           O  
ATOM    410  N   ARG L  53      22.237  25.455  49.788  1.00 23.15           N  
ATOM    411  CA  ARG L  53      21.259  24.640  50.462  1.00 20.29           C  
ATOM    412  CB  ARG L  53      19.814  24.954  50.036  1.00 21.92           C  
ATOM    413  CG  ARG L  53      19.412  26.374  50.442  1.00 24.13           C  
ATOM    414  CD  ARG L  53      17.946  26.725  50.197  1.00 24.23           C  
ATOM    415  NE  ARG L  53      17.739  28.103  50.721  1.00 25.56           N  
ATOM    416  CZ  ARG L  53      16.659  28.829  50.314  1.00 25.11           C  
ATOM    417  NH1 ARG L  53      15.773  28.287  49.429  1.00 25.47           N1+
ATOM    418  NH2 ARG L  53      16.474  30.096  50.786  1.00 23.47           N  
ATOM    419  C   ARG L  53      21.548  23.199  50.172  1.00 24.14           C  
ATOM    420  O   ARG L  53      21.809  22.822  49.030  1.00 24.40           O  
ATOM    421  N   PHE L  54      21.514  22.348  51.222  1.00 22.98           N  
ATOM    422  CA  PHE L  54      21.824  20.956  51.054  1.00 25.27           C  
ATOM    423  CB  PHE L  54      22.299  20.283  52.354  1.00 24.51           C  
ATOM    424  CG  PHE L  54      21.127  20.214  53.274  1.00 29.75           C  
ATOM    425  CD1 PHE L  54      20.796  21.272  54.089  1.00 30.67           C  
ATOM    426  CD2 PHE L  54      20.347  19.081  53.300  1.00 31.15           C  
ATOM    427  CE1 PHE L  54      19.708  21.193  54.927  1.00  0.00           C  
ATOM    428  CE2 PHE L  54      19.259  18.996  54.134  1.00  0.00           C  
ATOM    429  CZ  PHE L  54      18.940  20.054  54.949  1.00  0.00           C  
ATOM    430  C   PHE L  54      20.586  20.246  50.609  1.00 25.21           C  
ATOM    431  O   PHE L  54      19.490  20.522  51.095  1.00 25.90           O  
ATOM    432  N   HIS L  55      20.741  19.295  49.667  1.00 25.07           N  
ATOM    433  CA  HIS L  55      19.631  18.523  49.192  1.00 30.77           C  
ATOM    434  ND1 HIS L  55      18.503  15.979  46.899  1.00 28.80           N  
ATOM    435  CG  HIS L  55      18.659  17.322  47.165  1.00 28.19           C  
ATOM    436  CB  HIS L  55      19.879  17.923  47.794  1.00 26.69           C  
ATOM    437  NE2 HIS L  55      16.637  16.981  46.223  1.00 29.36           N  
ATOM    438  CD2 HIS L  55      17.510  17.917  46.747  1.00 25.40           C  
ATOM    439  CE1 HIS L  55      17.279  15.832  46.336  1.00 27.34           C  
ATOM    440  C   HIS L  55      19.398  17.434  50.193  1.00 25.34           C  
ATOM    441  O   HIS L  55      20.300  17.069  50.943  1.00 25.33           O  
ATOM    442  N   SER L  56      18.165  16.893  50.245  1.00 32.04           N  
ATOM    443  CA  SER L  56      17.847  15.915  51.245  1.00 28.07           C  
ATOM    444  CB  SER L  56      16.400  15.401  51.156  1.00 28.20           C  
ATOM    445  OG  SER L  56      15.491  16.463  51.394  1.00 39.17           O  
ATOM    446  C   SER L  56      18.750  14.732  51.099  1.00 26.47           C  
ATOM    447  O   SER L  56      19.046  14.286  49.992  1.00 30.07           O  
ATOM    448  N   GLY L  57      19.227  14.212  52.247  1.00 34.47           N  
ATOM    449  CA  GLY L  57      20.021  13.018  52.280  1.00 27.72           C  
ATOM    450  C   GLY L  57      21.480  13.340  52.152  1.00 29.82           C  
ATOM    451  O   GLY L  57      22.322  12.473  52.385  1.00 35.55           O  
ATOM    452  N   VAL L  58      21.829  14.589  51.788  1.00 26.79           N  
ATOM    453  CA  VAL L  58      23.217  14.906  51.602  1.00 25.67           C  
ATOM    454  CB  VAL L  58      23.430  16.156  50.795  1.00 24.67           C  
ATOM    455  CG1 VAL L  58      24.936  16.457  50.730  1.00 21.22           C  
ATOM    456  CG2 VAL L  58      22.781  15.954  49.415  1.00 25.16           C  
ATOM    457  C   VAL L  58      23.858  15.107  52.942  1.00 26.87           C  
ATOM    458  O   VAL L  58      23.291  15.741  53.831  1.00 26.44           O  
ATOM    459  N   PRO L  59      25.050  14.582  53.091  1.00 28.74           N  
ATOM    460  CA  PRO L  59      25.752  14.692  54.344  1.00 23.76           C  
ATOM    461  CD  PRO L  59      25.423  13.378  52.365  1.00 24.96           C  
ATOM    462  CB  PRO L  59      26.910  13.699  54.261  1.00 24.45           C  
ATOM    463  CG  PRO L  59      26.399  12.625  53.283  1.00 29.16           C  
ATOM    464  C   PRO L  59      26.189  16.099  54.614  1.00 26.15           C  
ATOM    465  O   PRO L  59      26.437  16.848  53.672  1.00 33.42           O  
ATOM    466  N   SER L  60      26.311  16.459  55.905  1.00 30.70           N  
ATOM    467  CA  SER L  60      26.637  17.783  56.357  1.00 22.77           C  
ATOM    468  CB  SER L  60      26.494  17.928  57.879  1.00 29.06           C  
ATOM    469  OG  SER L  60      26.822  19.251  58.278  1.00 37.68           O  
ATOM    470  C   SER L  60      28.047  18.145  56.001  1.00 26.57           C  
ATOM    471  O   SER L  60      28.415  19.316  56.063  1.00 24.31           O  
ATOM    472  N   ARG L  61      28.881  17.159  55.622  1.00 26.75           N  
ATOM    473  CA  ARG L  61      30.259  17.440  55.317  1.00 27.06           C  
ATOM    474  CB  ARG L  61      31.109  16.198  54.996  1.00 25.09           C  
ATOM    475  CG  ARG L  61      30.678  15.421  53.753  1.00 26.54           C  
ATOM    476  CD  ARG L  61      31.622  14.258  53.442  1.00 23.29           C  
ATOM    477  NE  ARG L  61      31.276  13.155  54.381  1.00 25.78           N  
ATOM    478  CZ  ARG L  61      30.439  12.156  53.977  1.00 27.50           C  
ATOM    479  NH1 ARG L  61      30.084  12.055  52.664  1.00 24.94           N1+
ATOM    480  NH2 ARG L  61      29.956  11.264  54.889  1.00 27.79           N  
ATOM    481  C   ARG L  61      30.316  18.344  54.123  1.00 30.59           C  
ATOM    482  O   ARG L  61      31.290  19.076  53.951  1.00 22.45           O  
ATOM    483  N   PHE L  62      29.296  18.271  53.239  1.00 29.29           N  
ATOM    484  CA  PHE L  62      29.273  19.086  52.055  1.00 22.57           C  
ATOM    485  CB  PHE L  62      28.390  18.517  50.926  1.00 22.35           C  
ATOM    486  CG  PHE L  62      28.943  17.219  50.436  1.00 23.13           C  
ATOM    487  CD1 PHE L  62      28.595  16.034  51.040  1.00 23.66           C  
ATOM    488  CD2 PHE L  62      29.799  17.178  49.363  1.00 21.68           C  
ATOM    489  CE1 PHE L  62      29.095  14.834  50.592  1.00 21.35           C  
ATOM    490  CE2 PHE L  62      30.303  15.981  48.908  1.00 21.65           C  
ATOM    491  CZ  PHE L  62      29.954  14.803  49.522  1.00 25.83           C  
ATOM    492  C   PHE L  62      28.679  20.422  52.387  1.00 23.56           C  
ATOM    493  O   PHE L  62      27.693  20.521  53.116  1.00 24.53           O  
ATOM    494  N   SER L  63      29.283  21.499  51.847  1.00 21.64           N  
ATOM    495  CA  SER L  63      28.767  22.822  52.050  1.00 22.06           C  
ATOM    496  CB  SER L  63      29.411  23.562  53.233  1.00 25.52           C  
ATOM    497  OG  SER L  63      30.792  23.772  52.974  1.00 22.65           O  
ATOM    498  C   SER L  63      29.086  23.606  50.816  1.00 21.86           C  
ATOM    499  O   SER L  63      30.012  23.269  50.080  1.00 20.86           O  
ATOM    500  N   GLY L  64      28.318  24.683  50.554  1.00 21.16           N  
ATOM    501  CA  GLY L  64      28.587  25.470  49.385  1.00 20.24           C  
ATOM    502  C   GLY L  64      28.499  26.909  49.775  1.00 21.53           C  
ATOM    503  O   GLY L  64      27.811  27.261  50.732  1.00 22.44           O  
ATOM    504  N   SER L  65      29.209  27.784  49.034  1.00 19.42           N  
ATOM    505  CA  SER L  65      29.181  29.185  49.338  1.00 20.92           C  
ATOM    506  CB  SER L  65      30.153  29.587  50.461  1.00 24.74           C  
ATOM    507  OG  SER L  65      31.494  29.340  50.062  1.00 29.21           O  
ATOM    508  C   SER L  65      29.597  29.931  48.113  1.00 19.62           C  
ATOM    509  O   SER L  65      30.027  29.337  47.125  1.00 20.46           O  
ATOM    510  N   GLY L  66      29.447  31.270  48.139  1.00 20.08           N  
ATOM    511  CA  GLY L  66      29.889  32.058  47.028  1.00 20.13           C  
ATOM    512  C   GLY L  66      28.857  33.092  46.718  1.00 21.46           C  
ATOM    513  O   GLY L  66      27.767  33.111  47.288  1.00 22.71           O  
ATOM    514  N   SER L  67      29.202  34.002  45.789  1.00 19.65           N  
ATOM    515  CA  SER L  67      28.309  35.042  45.376  1.00 21.05           C  
ATOM    516  CB  SER L  67      28.238  36.218  46.369  1.00 20.23           C  
ATOM    517  OG  SER L  67      29.505  36.850  46.482  1.00 23.84           O  
ATOM    518  C   SER L  67      28.846  35.567  44.087  1.00 20.73           C  
ATOM    519  O   SER L  67      29.965  35.243  43.695  1.00 24.00           O  
ATOM    520  N   GLY L  68      28.044  36.372  43.367  1.00 22.80           N  
ATOM    521  CA  GLY L  68      28.540  36.970  42.162  1.00 19.66           C  
ATOM    522  C   GLY L  68      28.970  35.889  41.218  1.00 21.39           C  
ATOM    523  O   GLY L  68      28.192  35.010  40.855  1.00 21.18           O  
ATOM    524  N   THR L  69      30.212  36.023  40.715  1.00 23.79           N  
ATOM    525  CA  THR L  69      30.852  35.126  39.793  1.00 23.15           C  
ATOM    526  CB  THR L  69      31.977  35.777  39.045  1.00 22.43           C  
ATOM    527  OG1 THR L  69      33.021  36.139  39.938  1.00 22.28           O  
ATOM    528  CG2 THR L  69      31.434  37.024  38.329  1.00 20.50           C  
ATOM    529  C   THR L  69      31.422  33.881  40.424  1.00 21.64           C  
ATOM    530  O   THR L  69      31.464  32.837  39.773  1.00 22.16           O  
ATOM    531  N   ASP L  70      31.918  33.946  41.681  1.00 23.37           N  
ATOM    532  CA  ASP L  70      32.673  32.821  42.182  1.00 22.11           C  
ATOM    533  CB  ASP L  70      34.029  33.239  42.771  1.00 21.31           C  
ATOM    534  CG  ASP L  70      34.888  33.725  41.612  1.00 23.28           C  
ATOM    535  OD1 ASP L  70      35.071  32.945  40.639  1.00 25.84           O  
ATOM    536  OD2 ASP L  70      35.376  34.884  41.683  1.00 23.88           O1-
ATOM    537  C   ASP L  70      31.936  32.032  43.225  1.00 19.31           C  
ATOM    538  O   ASP L  70      31.325  32.589  44.137  1.00 20.29           O  
ATOM    539  N   TYR L  71      32.001  30.684  43.108  1.00 20.37           N  
ATOM    540  CA  TYR L  71      31.337  29.804  44.032  1.00 21.47           C  
ATOM    541  CB  TYR L  71      30.051  29.194  43.456  1.00 20.85           C  
ATOM    542  CG  TYR L  71      29.145  30.335  43.150  1.00 18.87           C  
ATOM    543  CD1 TYR L  71      29.319  31.064  41.999  1.00 18.04           C  
ATOM    544  CD2 TYR L  71      28.124  30.677  44.002  1.00 17.20           C  
ATOM    545  CE1 TYR L  71      28.486  32.118  41.711  1.00 20.70           C  
ATOM    546  CE2 TYR L  71      27.289  31.728  43.720  1.00 18.71           C  
ATOM    547  CZ  TYR L  71      27.469  32.453  42.570  1.00 19.21           C  
ATOM    548  OH  TYR L  71      26.614  33.535  42.276  1.00 19.69           O  
ATOM    549  C   TYR L  71      32.255  28.666  44.373  1.00 20.20           C  
ATOM    550  O   TYR L  71      33.193  28.369  43.631  1.00 21.26           O  
ATOM    551  N   SER L  72      32.014  28.001  45.528  1.00 20.83           N  
ATOM    552  CA  SER L  72      32.861  26.906  45.913  1.00 19.09           C  
ATOM    553  CB  SER L  72      33.973  27.304  46.900  1.00 22.27           C  
ATOM    554  OG  SER L  72      34.867  28.231  46.305  1.00 27.33           O  
ATOM    555  C   SER L  72      32.049  25.865  46.619  1.00 18.89           C  
ATOM    556  O   SER L  72      31.064  26.161  47.296  1.00 19.66           O  
ATOM    557  N   LEU L  73      32.468  24.595  46.451  1.00 20.66           N  
ATOM    558  CA  LEU L  73      31.901  23.467  47.127  1.00 24.43           C  
ATOM    559  CB  LEU L  73      31.561  22.309  46.176  1.00 18.34           C  
ATOM    560  CG  LEU L  73      31.039  21.043  46.879  1.00 23.06           C  
ATOM    561  CD1 LEU L  73      29.702  21.296  47.594  1.00 20.35           C  
ATOM    562  CD2 LEU L  73      30.979  19.861  45.899  1.00 23.01           C  
ATOM    563  C   LEU L  73      32.985  22.981  48.033  1.00 21.23           C  
ATOM    564  O   LEU L  73      34.135  22.872  47.611  1.00 22.62           O  
ATOM    565  N   THR L  74      32.658  22.702  49.310  1.00 23.41           N  
ATOM    566  CA  THR L  74      33.689  22.247  50.199  1.00 19.61           C  
ATOM    567  CB  THR L  74      33.997  23.213  51.302  1.00 23.00           C  
ATOM    568  OG1 THR L  74      34.410  24.462  50.766  1.00 24.90           O  
ATOM    569  CG2 THR L  74      35.117  22.615  52.169  1.00 23.20           C  
ATOM    570  C   THR L  74      33.255  20.966  50.842  1.00 22.64           C  
ATOM    571  O   THR L  74      32.102  20.811  51.242  1.00 20.94           O  
ATOM    572  N   ILE L  75      34.197  20.005  50.938  1.00 24.42           N  
ATOM    573  CA  ILE L  75      33.943  18.760  51.599  1.00 27.89           C  
ATOM    574  CB  ILE L  75      34.299  17.567  50.756  1.00 29.22           C  
ATOM    575  CG1 ILE L  75      33.520  17.606  49.428  1.00 25.67           C  
ATOM    576  CG2 ILE L  75      34.012  16.293  51.569  1.00 25.17           C  
ATOM    577  CD1 ILE L  75      33.999  16.580  48.402  1.00 23.42           C  
ATOM    578  C   ILE L  75      34.845  18.793  52.799  1.00 27.85           C  
ATOM    579  O   ILE L  75      36.068  18.779  52.670  1.00 26.20           O  
ATOM    580  N   SER L  76      34.246  18.841  54.008  1.00 28.88           N  
ATOM    581  CA  SER L  76      34.975  19.024  55.238  1.00 28.91           C  
ATOM    582  CB  SER L  76      34.053  19.063  56.465  1.00 25.50           C  
ATOM    583  OG  SER L  76      33.107  20.114  56.335  1.00 28.69           O  
ATOM    584  C   SER L  76      35.948  17.914  55.470  1.00 31.30           C  
ATOM    585  O   SER L  76      37.135  18.164  55.678  1.00 29.46           O  
ATOM    586  N   ASN L  77      35.463  16.658  55.483  1.00 28.57           N  
ATOM    587  CA  ASN L  77      36.353  15.548  55.655  1.00 28.84           C  
ATOM    588  CB  ASN L  77      36.200  14.816  57.010  1.00 30.01           C  
ATOM    589  CG  ASN L  77      34.798  14.234  57.157  1.00 45.81           C  
ATOM    590  OD1 ASN L  77      34.578  13.046  56.936  1.00 35.48           O  
ATOM    591  ND2 ASN L  77      33.816  15.092  57.546  1.00 37.04           N  
ATOM    592  C   ASN L  77      36.056  14.594  54.544  1.00 25.84           C  
ATOM    593  O   ASN L  77      34.950  14.071  54.426  1.00 30.97           O  
ATOM    594  N   LEU L  78      37.062  14.336  53.692  1.00 25.98           N  
ATOM    595  CA  LEU L  78      36.864  13.525  52.527  1.00 28.65           C  
ATOM    596  CB  LEU L  78      38.075  13.598  51.574  1.00 23.80           C  
ATOM    597  CG  LEU L  78      37.955  12.757  50.291  1.00 26.35           C  
ATOM    598  CD1 LEU L  78      36.813  13.264  49.396  1.00 24.87           C  
ATOM    599  CD2 LEU L  78      39.296  12.700  49.543  1.00 24.35           C  
ATOM    600  C   LEU L  78      36.651  12.096  52.926  1.00 25.63           C  
ATOM    601  O   LEU L  78      37.434  11.526  53.685  1.00 31.11           O  
ATOM    602  N   GLU L  79      35.574  11.477  52.392  1.00 28.09           N  
ATOM    603  CA  GLU L  79      35.263  10.102  52.672  1.00 25.98           C  
ATOM    604  CB  GLU L  79      33.813   9.874  53.130  1.00 28.83           C  
ATOM    605  CG  GLU L  79      33.491  10.502  54.488  1.00 36.67           C  
ATOM    606  CD  GLU L  79      34.275   9.759  55.559  1.00 54.13           C  
ATOM    607  OE1 GLU L  79      35.077   8.860  55.192  1.00 46.14           O  
ATOM    608  OE2 GLU L  79      34.086  10.084  56.760  1.00 47.50           O1-
ATOM    609  C   GLU L  79      35.443   9.339  51.395  1.00 27.63           C  
ATOM    610  O   GLU L  79      35.448   9.913  50.308  1.00 29.51           O  
ATOM    611  N   GLN L  80      35.586   8.005  51.499  1.00 37.43           N  
ATOM    612  CA  GLN L  80      35.835   7.173  50.354  1.00 30.95           C  
ATOM    613  CB  GLN L  80      35.941   5.683  50.712  1.00 29.33           C  
ATOM    614  CG  GLN L  80      37.295   5.276  51.286  1.00 29.94           C  
ATOM    615  CD  GLN L  80      38.237   5.114  50.099  1.00 29.06           C  
ATOM    616  OE1 GLN L  80      37.928   4.399  49.147  1.00 32.25           O  
ATOM    617  NE2 GLN L  80      39.410   5.799  50.146  1.00 31.51           N  
ATOM    618  C   GLN L  80      34.713   7.284  49.369  1.00 27.11           C  
ATOM    619  O   GLN L  80      34.939   7.322  48.161  1.00 28.55           O  
ATOM    620  N   GLU L  81      33.465   7.353  49.858  1.00 26.40           N  
ATOM    621  CA  GLU L  81      32.333   7.374  48.977  1.00 32.34           C  
ATOM    622  CB  GLU L  81      30.968   7.277  49.694  1.00 30.81           C  
ATOM    623  CG  GLU L  81      30.685   8.359  50.740  1.00 33.66           C  
ATOM    624  CD  GLU L  81      31.090   7.814  52.103  1.00 43.44           C  
ATOM    625  OE1 GLU L  81      31.922   6.870  52.145  1.00 33.20           O  
ATOM    626  OE2 GLU L  81      30.560   8.330  53.124  1.00 35.94           O1-
ATOM    627  C   GLU L  81      32.353   8.613  48.128  1.00 26.45           C  
ATOM    628  O   GLU L  81      31.766   8.639  47.049  1.00 26.73           O  
ATOM    629  N   ASP L  82      33.011   9.677  48.617  1.00 24.59           N  
ATOM    630  CA  ASP L  82      33.098  10.979  48.010  1.00 23.41           C  
ATOM    631  CB  ASP L  82      33.746  12.013  48.952  1.00 28.19           C  
ATOM    632  CG  ASP L  82      32.796  12.241  50.127  1.00 29.13           C  
ATOM    633  OD1 ASP L  82      31.597  11.878  50.000  1.00 24.85           O  
ATOM    634  OD2 ASP L  82      33.257  12.782  51.168  1.00 26.49           O1-
ATOM    635  C   ASP L  82      33.870  10.977  46.718  1.00 23.62           C  
ATOM    636  O   ASP L  82      33.787  11.936  45.953  1.00 23.46           O  
ATOM    637  N   ILE L  83      34.699   9.956  46.441  1.00 20.94           N  
ATOM    638  CA  ILE L  83      35.463  10.030  45.227  1.00 24.54           C  
ATOM    639  CB  ILE L  83      36.415   8.881  45.111  1.00 22.51           C  
ATOM    640  CG1 ILE L  83      37.373   8.924  46.314  1.00 27.89           C  
ATOM    641  CG2 ILE L  83      37.121   8.945  43.746  1.00 25.33           C  
ATOM    642  CD1 ILE L  83      38.153   7.636  46.533  1.00 27.01           C  
ATOM    643  C   ILE L  83      34.505  10.034  44.071  1.00 24.74           C  
ATOM    644  O   ILE L  83      33.738   9.092  43.878  1.00 23.45           O  
ATOM    645  N   ALA L  84      34.538  11.119  43.262  1.00 23.97           N  
ATOM    646  CA  ALA L  84      33.628  11.262  42.158  1.00 20.84           C  
ATOM    647  CB  ALA L  84      32.154  11.363  42.594  1.00 21.94           C  
ATOM    648  C   ALA L  84      33.969  12.536  41.443  1.00 22.01           C  
ATOM    649  O   ALA L  84      34.964  13.190  41.752  1.00 23.36           O  
ATOM    650  N   THR L  85      33.153  12.898  40.430  1.00 21.03           N  
ATOM    651  CA  THR L  85      33.367  14.111  39.693  1.00 20.74           C  
ATOM    652  CB  THR L  85      33.235  13.933  38.209  1.00 18.80           C  
ATOM    653  OG1 THR L  85      34.157  12.956  37.751  1.00 21.84           O  
ATOM    654  CG2 THR L  85      33.519  15.280  37.526  1.00 18.09           C  
ATOM    655  C   THR L  85      32.294  15.066  40.123  1.00 19.73           C  
ATOM    656  O   THR L  85      31.136  14.680  40.267  1.00 24.75           O  
ATOM    657  N   TYR L  86      32.651  16.351  40.347  1.00 21.96           N  
ATOM    658  CA  TYR L  86      31.671  17.291  40.819  1.00 17.66           C  
ATOM    659  CB  TYR L  86      32.042  17.942  42.166  1.00 18.24           C  
ATOM    660  CG  TYR L  86      32.027  16.862  43.198  1.00 19.15           C  
ATOM    661  CD1 TYR L  86      33.130  16.067  43.405  1.00 16.84           C  
ATOM    662  CD2 TYR L  86      30.903  16.636  43.960  1.00 18.76           C  
ATOM    663  CE1 TYR L  86      33.110  15.071  44.355  1.00 17.86           C  
ATOM    664  CE2 TYR L  86      30.877  15.643  44.911  1.00 20.51           C  
ATOM    665  CZ  TYR L  86      31.984  14.856  45.111  1.00 25.00           C  
ATOM    666  OH  TYR L  86      31.964  13.834  46.086  1.00 21.00           O  
ATOM    667  C   TYR L  86      31.492  18.378  39.798  1.00 20.58           C  
ATOM    668  O   TYR L  86      32.463  18.897  39.248  1.00 21.27           O  
ATOM    669  N   PHE L  87      30.215  18.738  39.521  1.00 22.25           N  
ATOM    670  CA  PHE L  87      29.897  19.718  38.516  1.00 23.97           C  
ATOM    671  CB  PHE L  87      28.970  19.223  37.390  1.00 21.17           C  
ATOM    672  CG  PHE L  87      29.541  18.072  36.640  1.00 22.48           C  
ATOM    673  CD1 PHE L  87      30.334  18.254  35.531  1.00 23.64           C  
ATOM    674  CD2 PHE L  87      29.258  16.794  37.050  1.00 20.95           C  
ATOM    675  CE1 PHE L  87      30.843  17.178  34.845  1.00 23.71           C  
ATOM    676  CE2 PHE L  87      29.764  15.715  36.367  1.00 25.13           C  
ATOM    677  CZ  PHE L  87      30.559  15.903  35.263  1.00 32.82           C  
ATOM    678  C   PHE L  87      29.076  20.815  39.130  1.00 18.66           C  
ATOM    679  O   PHE L  87      28.242  20.578  40.003  1.00 19.41           O  
ATOM    680  N   CYS L  88      29.285  22.060  38.652  1.00 19.49           N  
ATOM    681  CA  CYS L  88      28.481  23.176  39.064  1.00 21.77           C  
ATOM    682  CB  CYS L  88      29.307  24.436  39.407  1.00 19.96           C  
ATOM    683  SG  CYS L  88      30.422  24.949  38.065  1.00 22.32           S  
ATOM    684  C   CYS L  88      27.577  23.487  37.904  1.00 22.05           C  
ATOM    685  O   CYS L  88      27.865  23.110  36.770  1.00 19.67           O  
ATOM    686  N   GLN L  89      26.428  24.150  38.160  1.00 18.25           N  
ATOM    687  CA  GLN L  89      25.502  24.435  37.095  1.00 21.57           C  
ATOM    688  CB  GLN L  89      24.471  23.301  36.927  1.00 18.34           C  
ATOM    689  CG  GLN L  89      23.349  23.547  35.919  1.00 19.20           C  
ATOM    690  CD  GLN L  89      22.145  24.061  36.694  1.00 21.28           C  
ATOM    691  OE1 GLN L  89      22.260  24.445  37.855  1.00 22.07           O  
ATOM    692  NE2 GLN L  89      20.949  24.068  36.048  1.00 19.51           N  
ATOM    693  C   GLN L  89      24.776  25.705  37.423  1.00 19.82           C  
ATOM    694  O   GLN L  89      24.270  25.889  38.528  1.00 22.18           O  
ATOM    695  N   GLN L  90      24.687  26.612  36.433  1.00 21.03           N  
ATOM    696  CA  GLN L  90      24.084  27.900  36.594  1.00 20.53           C  
ATOM    697  CB  GLN L  90      24.872  28.927  35.758  1.00 21.29           C  
ATOM    698  CG  GLN L  90      24.218  30.277  35.532  1.00 22.05           C  
ATOM    699  CD  GLN L  90      23.516  30.191  34.189  1.00 20.82           C  
ATOM    700  OE1 GLN L  90      22.703  31.047  33.853  1.00 23.61           O  
ATOM    701  NE2 GLN L  90      23.836  29.136  33.393  1.00 19.10           N  
ATOM    702  C   GLN L  90      22.649  27.836  36.174  1.00 23.06           C  
ATOM    703  O   GLN L  90      22.286  27.146  35.224  1.00 20.32           O  
ATOM    704  N   SER L  91      21.781  28.300  37.118  1.00 24.72           N  
ATOM    705  CA  SER L  91      20.355  28.200  36.958  1.00 23.55           C  
ATOM    706  CB  SER L  91      19.652  27.569  38.169  1.00  0.00           C  
ATOM    707  OG  SER L  91      20.045  26.210  38.290  1.00  0.00           O  
ATOM    708  C   SER L  91      19.852  29.584  36.826  1.00 24.62           C  
ATOM    709  O   SER L  91      18.906  30.001  37.495  1.00 25.98           O  
ATOM    710  N   LYS L  92      20.473  30.306  35.890  1.00 24.00           N  
ATOM    711  CA  LYS L  92      20.134  31.658  35.611  1.00 25.17           C  
ATOM    712  CB  LYS L  92      21.337  32.617  35.683  1.00 28.59           C  
ATOM    713  CG  LYS L  92      20.978  34.099  35.515  1.00 27.96           C  
ATOM    714  CD  LYS L  92      20.195  34.679  36.695  1.00 28.78           C  
ATOM    715  CE  LYS L  92      19.930  36.182  36.586  1.00 38.11           C  
ATOM    716  NZ  LYS L  92      19.076  36.629  37.710  1.00 44.83           N1+
ATOM    717  C   LYS L  92      19.676  31.642  34.193  1.00 25.74           C  
ATOM    718  O   LYS L  92      18.643  31.057  33.869  1.00 27.99           O  
ATOM    719  N   THR L  93      20.462  32.278  33.307  1.00 25.06           N  
ATOM    720  CA  THR L  93      20.065  32.385  31.938  1.00 25.29           C  
ATOM    721  CB  THR L  93      20.927  33.315  31.131  1.00 26.26           C  
ATOM    722  OG1 THR L  93      22.282  32.886  31.165  1.00 29.98           O  
ATOM    723  CG2 THR L  93      20.803  34.728  31.714  1.00 26.89           C  
ATOM    724  C   THR L  93      20.077  31.052  31.260  1.00 24.65           C  
ATOM    725  O   THR L  93      20.908  30.188  31.535  1.00 26.13           O  
ATOM    726  N   LEU L  94      19.094  30.861  30.359  1.00 25.10           N  
ATOM    727  CA  LEU L  94      18.984  29.665  29.579  1.00 25.61           C  
ATOM    728  CB  LEU L  94      17.569  29.420  29.023  1.00 27.21           C  
ATOM    729  CG  LEU L  94      16.516  29.190  30.123  1.00 29.88           C  
ATOM    730  CD1 LEU L  94      16.308  30.451  30.975  1.00 29.58           C  
ATOM    731  CD2 LEU L  94      15.206  28.636  29.545  1.00 33.53           C  
ATOM    732  C   LEU L  94      19.913  29.812  28.420  1.00 26.23           C  
ATOM    733  O   LEU L  94      20.205  30.924  27.985  1.00 27.96           O  
ATOM    734  N   PRO L  95      20.408  28.713  27.918  1.00 26.06           N  
ATOM    735  CA  PRO L  95      20.103  27.446  28.520  1.00 24.01           C  
ATOM    736  CD  PRO L  95      20.530  28.596  26.474  1.00 23.16           C  
ATOM    737  CB  PRO L  95      20.329  26.388  27.445  1.00 24.11           C  
ATOM    738  CG  PRO L  95      20.122  27.155  26.134  1.00 23.24           C  
ATOM    739  C   PRO L  95      20.949  27.231  29.729  1.00 23.65           C  
ATOM    740  O   PRO L  95      21.934  27.947  29.906  1.00 26.03           O  
ATOM    741  N   TYR L  96      20.574  26.245  30.565  1.00 20.08           N  
ATOM    742  CA  TYR L  96      21.305  25.949  31.760  1.00 19.48           C  
ATOM    743  CB  TYR L  96      20.595  24.950  32.691  1.00 19.84           C  
ATOM    744  CG  TYR L  96      19.302  25.577  33.091  1.00 18.94           C  
ATOM    745  CD1 TYR L  96      19.225  26.387  34.198  1.00 23.05           C  
ATOM    746  CD2 TYR L  96      18.167  25.367  32.344  1.00 20.84           C  
ATOM    747  CE1 TYR L  96      18.032  26.969  34.559  1.00 21.78           C  
ATOM    748  CE2 TYR L  96      16.970  25.944  32.700  1.00 19.68           C  
ATOM    749  CZ  TYR L  96      16.902  26.748  33.812  1.00 19.82           C  
ATOM    750  OH  TYR L  96      15.681  27.347  34.186  1.00 24.00           O  
ATOM    751  C   TYR L  96      22.613  25.353  31.355  1.00 18.47           C  
ATOM    752  O   TYR L  96      22.682  24.554  30.423  1.00 21.74           O  
ATOM    753  N   THR L  97      23.700  25.748  32.049  1.00 18.58           N  
ATOM    754  CA  THR L  97      25.002  25.312  31.627  1.00 19.05           C  
ATOM    755  CB  THR L  97      25.819  26.436  31.063  1.00 17.62           C  
ATOM    756  OG1 THR L  97      25.959  27.472  32.026  1.00 19.07           O  
ATOM    757  CG2 THR L  97      25.115  26.976  29.805  1.00 20.94           C  
ATOM    758  C   THR L  97      25.745  24.734  32.797  1.00 18.80           C  
ATOM    759  O   THR L  97      25.551  25.140  33.942  1.00 19.89           O  
ATOM    760  N   PHE L  98      26.639  23.759  32.517  1.00 19.40           N  
ATOM    761  CA  PHE L  98      27.366  23.067  33.548  1.00 18.51           C  
ATOM    762  CB  PHE L  98      27.265  21.530  33.448  1.00 16.38           C  
ATOM    763  CG  PHE L  98      25.856  21.080  33.645  1.00 24.43           C  
ATOM    764  CD1 PHE L  98      24.945  21.150  32.614  1.00 18.80           C  
ATOM    765  CD2 PHE L  98      25.447  20.562  34.853  1.00 17.75           C  
ATOM    766  CE1 PHE L  98      23.649  20.727  32.788  1.00 19.45           C  
ATOM    767  CE2 PHE L  98      24.152  20.137  35.032  1.00 21.34           C  
ATOM    768  CZ  PHE L  98      23.247  20.220  34.000  1.00 18.91           C  
ATOM    769  C   PHE L  98      28.828  23.364  33.401  1.00 24.18           C  
ATOM    770  O   PHE L  98      29.301  23.729  32.325  1.00 21.16           O  
ATOM    771  N   GLY L  99      29.582  23.224  34.510  1.00 21.87           N  
ATOM    772  CA  GLY L  99      31.006  23.405  34.474  1.00 16.43           C  
ATOM    773  C   GLY L  99      31.588  22.141  33.916  1.00 18.11           C  
ATOM    774  O   GLY L  99      30.896  21.137  33.764  1.00 19.22           O  
ATOM    775  N   GLY L 100      32.900  22.170  33.613  1.00 19.70           N  
ATOM    776  CA  GLY L 100      33.626  21.069  33.039  1.00 18.12           C  
ATOM    777  C   GLY L 100      33.662  19.913  33.990  1.00 23.29           C  
ATOM    778  O   GLY L 100      33.728  18.760  33.568  1.00 20.98           O  
ATOM    779  N   GLY L 101      33.689  20.186  35.307  1.00 22.50           N  
ATOM    780  CA  GLY L 101      33.704  19.125  36.277  1.00 21.57           C  
ATOM    781  C   GLY L 101      35.076  18.994  36.866  1.00 25.55           C  
ATOM    782  O   GLY L 101      36.079  19.311  36.229  1.00 19.24           O  
ATOM    783  N   THR L 102      35.135  18.534  38.134  1.00 21.38           N  
ATOM    784  CA  THR L 102      36.387  18.286  38.795  1.00 19.74           C  
ATOM    785  CB  THR L 102      36.636  19.194  39.967  1.00 24.14           C  
ATOM    786  OG1 THR L 102      36.648  20.548  39.541  1.00 19.92           O  
ATOM    787  CG2 THR L 102      37.984  18.828  40.611  1.00 23.64           C  
ATOM    788  C   THR L 102      36.339  16.883  39.326  1.00 22.66           C  
ATOM    789  O   THR L 102      35.461  16.538  40.117  1.00 19.33           O  
ATOM    790  N   LYS L 103      37.297  16.025  38.917  1.00 20.21           N  
ATOM    791  CA  LYS L 103      37.265  14.670  39.391  1.00 22.00           C  
ATOM    792  CB  LYS L 103      37.629  13.617  38.328  1.00 23.74           C  
ATOM    793  CG  LYS L 103      37.200  12.200  38.720  1.00 27.32           C  
ATOM    794  CD  LYS L 103      37.178  11.206  37.554  1.00 29.23           C  
ATOM    795  CE  LYS L 103      36.507   9.871  37.897  1.00 34.68           C  
ATOM    796  NZ  LYS L 103      36.254   9.095  36.662  1.00 37.64           N1+
ATOM    797  C   LYS L 103      38.220  14.544  40.534  1.00 23.38           C  
ATOM    798  O   LYS L 103      39.321  15.094  40.512  1.00 21.87           O  
ATOM    799  N   LEU L 104      37.798  13.807  41.581  1.00 26.21           N  
ATOM    800  CA  LEU L 104      38.599  13.628  42.758  1.00 23.27           C  
ATOM    801  CB  LEU L 104      37.790  13.460  44.054  1.00 20.83           C  
ATOM    802  CG  LEU L 104      37.042  14.716  44.527  1.00 20.18           C  
ATOM    803  CD1 LEU L 104      36.307  14.447  45.848  1.00 20.41           C  
ATOM    804  CD2 LEU L 104      37.987  15.920  44.616  1.00 21.34           C  
ATOM    805  C   LEU L 104      39.383  12.362  42.633  1.00 23.95           C  
ATOM    806  O   LEU L 104      38.875  11.328  42.200  1.00 25.69           O  
ATOM    807  N   GLU L 105      40.665  12.430  43.029  1.00 26.25           N  
ATOM    808  CA  GLU L 105      41.550  11.303  43.014  1.00 25.54           C  
ATOM    809  CB  GLU L 105      42.777  11.496  42.110  1.00 24.79           C  
ATOM    810  CG  GLU L 105      43.708  10.285  42.111  1.00 33.40           C  
ATOM    811  CD  GLU L 105      44.988  10.665  41.381  1.00 31.54           C  
ATOM    812  OE1 GLU L 105      45.597  11.708  41.734  1.00 34.95           O  
ATOM    813  OE2 GLU L 105      45.371   9.904  40.455  1.00 37.62           O1-
ATOM    814  C   GLU L 105      42.093  11.165  44.400  1.00 27.01           C  
ATOM    815  O   GLU L 105      42.201  12.148  45.131  1.00 27.78           O  
ATOM    816  N   ILE L 106      42.462   9.932  44.802  1.00 25.29           N  
ATOM    817  CA  ILE L 106      42.969   9.762  46.132  1.00 27.29           C  
ATOM    818  CB  ILE L 106      42.372   8.587  46.857  1.00 22.28           C  
ATOM    819  CG1 ILE L 106      40.847   8.757  46.954  1.00 25.31           C  
ATOM    820  CG2 ILE L 106      43.051   8.471  48.232  1.00 25.29           C  
ATOM    821  CD1 ILE L 106      40.413  10.036  47.672  1.00 21.48           C  
ATOM    822  C   ILE L 106      44.454   9.577  46.057  1.00 24.15           C  
ATOM    823  O   ILE L 106      44.970   8.774  45.277  1.00 25.31           O  
ATOM    824  N   LYS L 107      45.183  10.360  46.874  1.00 25.02           N  
ATOM    825  CA  LYS L 107      46.614  10.293  46.906  1.00 24.28           C  
ATOM    826  CB  LYS L 107      47.223  11.098  48.069  1.00 24.27           C  
ATOM    827  CG  LYS L 107      47.060  12.613  47.934  1.00 28.82           C  
ATOM    828  CD  LYS L 107      47.850  13.224  46.777  1.00 30.13           C  
ATOM    829  CE  LYS L 107      47.573  14.716  46.583  1.00 36.60           C  
ATOM    830  NZ  LYS L 107      47.939  15.466  47.804  1.00 38.16           N1+
ATOM    831  C   LYS L 107      46.991   8.838  47.128  1.00 22.14           C  
ATOM    832  O   LYS L 107      46.645   8.300  48.214  1.00 27.93           O  
ATOM    833  OXT LYS L 107      47.634   8.246  46.223  1.00  0.00           O1-
TER     834      LYS L 107 
ATOM    835  N   GLN H 108       9.968   5.695  46.528  1.00 44.16           N1+
ATOM    836  CA  GLN H 108      10.614   7.008  46.330  1.00 46.40           C  
ATOM    837  CB  GLN H 108      12.053   6.972  46.891  1.00 46.06           C  
ATOM    838  CG  GLN H 108      12.958   5.925  46.240  1.00 53.85           C  
ATOM    839  CD  GLN H 108      14.312   5.940  46.944  1.00 41.54           C  
ATOM    840  OE1 GLN H 108      14.397   6.042  48.167  1.00 53.03           O  
ATOM    841  NE2 GLN H 108      15.404   5.828  46.142  1.00 66.06           N  
ATOM    842  C   GLN H 108      10.590   7.433  44.896  1.00 43.40           C  
ATOM    843  O   GLN H 108      10.039   6.740  44.043  1.00 41.81           O  
ATOM    844  N   VAL H 109      11.175   8.609  44.603  1.00 36.90           N  
ATOM    845  CA  VAL H 109      11.144   9.161  43.279  1.00 36.30           C  
ATOM    846  CB  VAL H 109      11.573  10.599  43.256  1.00 32.71           C  
ATOM    847  CG1 VAL H 109      11.647  11.084  41.800  1.00 31.48           C  
ATOM    848  CG2 VAL H 109      10.598  11.404  44.131  1.00 29.55           C  
ATOM    849  C   VAL H 109      12.076   8.386  42.403  1.00 33.88           C  
ATOM    850  O   VAL H 109      13.215   8.118  42.783  1.00 36.72           O  
ATOM    851  N   GLN H 110      11.613   8.006  41.192  1.00 34.07           N  
ATOM    852  CA  GLN H 110      12.461   7.232  40.329  1.00 31.41           C  
ATOM    853  CB  GLN H 110      12.222   5.722  40.470  1.00 33.60           C  
ATOM    854  CG  GLN H 110      12.513   5.205  41.878  1.00 36.98           C  
ATOM    855  CD  GLN H 110      12.158   3.725  41.932  1.00 43.95           C  
ATOM    856  OE1 GLN H 110      12.080   3.136  43.008  1.00 62.08           O  
ATOM    857  NE2 GLN H 110      11.925   3.105  40.745  1.00 61.57           N  
ATOM    858  C   GLN H 110      12.176   7.588  38.903  1.00 31.64           C  
ATOM    859  O   GLN H 110      11.044   7.902  38.536  1.00 30.55           O  
ATOM    860  N   LEU H 111      13.233   7.568  38.065  1.00 28.25           N  
ATOM    861  CA  LEU H 111      13.096   7.831  36.661  1.00 28.76           C  
ATOM    862  CB  LEU H 111      13.603   9.221  36.231  1.00 24.83           C  
ATOM    863  CG  LEU H 111      12.835  10.401  36.860  1.00 26.93           C  
ATOM    864  CD1 LEU H 111      13.090  10.495  38.371  1.00 26.45           C  
ATOM    865  CD2 LEU H 111      13.131  11.718  36.126  1.00 27.71           C  
ATOM    866  C   LEU H 111      13.939   6.817  35.947  1.00 30.03           C  
ATOM    867  O   LEU H 111      15.064   6.534  36.358  1.00 30.41           O  
ATOM    868  N   LYS H 112      13.414   6.227  34.854  1.00 31.33           N  
ATOM    869  CA  LYS H 112      14.185   5.246  34.141  1.00 29.99           C  
ATOM    870  CB  LYS H 112      13.717   3.810  34.423  1.00 32.51           C  
ATOM    871  CG  LYS H 112      14.678   2.737  33.916  1.00 33.61           C  
ATOM    872  CD  LYS H 112      14.393   1.358  34.510  1.00 35.62           C  
ATOM    873  CE  LYS H 112      15.368   0.277  34.049  1.00 29.18           C  
ATOM    874  NZ  LYS H 112      15.026  -1.014  34.686  1.00 32.24           N1+
ATOM    875  C   LYS H 112      14.035   5.504  32.670  1.00 31.69           C  
ATOM    876  O   LYS H 112      12.929   5.704  32.171  1.00 32.84           O  
ATOM    877  N   GLU H 113      15.163   5.495  31.930  1.00 32.82           N  
ATOM    878  CA  GLU H 113      15.092   5.776  30.524  1.00 27.27           C  
ATOM    879  CB  GLU H 113      16.117   6.824  30.045  1.00 29.64           C  
ATOM    880  CG  GLU H 113      17.540   6.597  30.547  1.00 28.38           C  
ATOM    881  CD  GLU H 113      17.595   7.030  31.998  1.00 31.79           C  
ATOM    882  OE1 GLU H 113      17.454   8.255  32.256  1.00 27.32           O  
ATOM    883  OE2 GLU H 113      17.784   6.141  32.869  1.00 26.41           O1-
ATOM    884  C   GLU H 113      15.235   4.513  29.741  1.00 29.04           C  
ATOM    885  O   GLU H 113      15.944   3.587  30.132  1.00 34.16           O  
ATOM    886  N   SER H 114      14.485   4.432  28.623  1.00 30.02           N  
ATOM    887  CA  SER H 114      14.559   3.296  27.757  1.00 26.61           C  
ATOM    888  CB  SER H 114      13.252   2.490  27.721  1.00 28.64           C  
ATOM    889  OG  SER H 114      12.176   3.323  27.322  1.00 36.98           O  
ATOM    890  C   SER H 114      14.831   3.838  26.392  1.00 29.33           C  
ATOM    891  O   SER H 114      14.047   4.623  25.859  1.00 30.98           O  
ATOM    892  N   GLY H 115      15.959   3.419  25.786  1.00 30.59           N  
ATOM    893  CA  GLY H 115      16.327   3.954  24.505  1.00 29.91           C  
ATOM    894  C   GLY H 115      16.752   2.834  23.602  1.00 32.74           C  
ATOM    895  O   GLY H 115      16.916   1.695  24.031  1.00 28.93           O  
ATOM    896  N   PRO H 116      16.874   3.150  22.335  1.00 29.35           N  
ATOM    897  CA  PRO H 116      17.247   2.233  21.284  1.00 35.62           C  
ATOM    898  CD  PRO H 116      16.704   4.510  21.852  1.00 30.67           C  
ATOM    899  CB  PRO H 116      17.073   3.015  19.981  1.00 32.11           C  
ATOM    900  CG  PRO H 116      17.246   4.483  20.412  1.00 33.91           C  
ATOM    901  C   PRO H 116      18.630   1.667  21.395  1.00 35.54           C  
ATOM    902  O   PRO H 116      18.828   0.509  21.035  1.00 32.22           O  
ATOM    903  N   GLY H 117      19.613   2.472  21.831  1.00 33.13           N  
ATOM    904  CA  GLY H 117      20.958   1.995  21.974  1.00 26.38           C  
ATOM    905  C   GLY H 117      21.753   2.384  20.764  1.00 27.35           C  
ATOM    906  O   GLY H 117      22.838   2.952  20.884  1.00 31.23           O  
ATOM    907  N   LEU H 118      21.224   2.120  19.551  1.00 27.54           N  
ATOM    908  CA  LEU H 118      21.996   2.408  18.373  1.00 30.76           C  
ATOM    909  CB  LEU H 118      22.572   1.115  17.754  1.00 30.43           C  
ATOM    910  CG  LEU H 118      23.481   1.273  16.519  1.00 34.54           C  
ATOM    911  CD1 LEU H 118      22.703   1.764  15.293  1.00 30.76           C  
ATOM    912  CD2 LEU H 118      24.720   2.126  16.834  1.00 27.91           C  
ATOM    913  C   LEU H 118      21.095   3.084  17.384  1.00 33.07           C  
ATOM    914  O   LEU H 118      19.962   2.656  17.175  1.00 29.20           O  
ATOM    915  N   VAL H 119      21.573   4.187  16.768  1.00 27.12           N  
ATOM    916  CA  VAL H 119      20.775   4.878  15.793  1.00 30.77           C  
ATOM    917  CB  VAL H 119      20.206   6.168  16.311  1.00 29.60           C  
ATOM    918  CG1 VAL H 119      19.421   6.857  15.181  1.00 30.54           C  
ATOM    919  CG2 VAL H 119      19.362   5.868  17.561  1.00 29.61           C  
ATOM    920  C   VAL H 119      21.654   5.216  14.624  1.00 36.57           C  
ATOM    921  O   VAL H 119      22.802   5.623  14.794  1.00 31.31           O  
ATOM    922  N   ALA H 120      21.129   5.046  13.393  1.00 29.43           N  
ATOM    923  CA  ALA H 120      21.886   5.350  12.209  1.00 28.56           C  
ATOM    924  CB  ALA H 120      21.320   4.715  10.928  1.00 35.35           C  
ATOM    925  C   ALA H 120      21.859   6.831  12.025  1.00 26.04           C  
ATOM    926  O   ALA H 120      20.930   7.506  12.461  1.00 31.77           O  
ATOM    927  N   PRO H 121      22.851   7.364  11.371  1.00 30.16           N  
ATOM    928  CA  PRO H 121      22.866   8.784  11.181  1.00 30.14           C  
ATOM    929  CD  PRO H 121      24.194   6.815  11.464  1.00 28.81           C  
ATOM    930  CB  PRO H 121      24.266   9.117  10.670  1.00 31.38           C  
ATOM    931  CG  PRO H 121      25.141   8.019  11.305  1.00 31.10           C  
ATOM    932  C   PRO H 121      21.734   9.204  10.300  1.00 36.73           C  
ATOM    933  O   PRO H 121      21.289   8.410   9.471  1.00 41.90           O  
ATOM    934  N   SER H 122      21.251  10.450  10.482  1.00 32.43           N  
ATOM    935  CA  SER H 122      20.151  11.014   9.753  1.00 33.49           C  
ATOM    936  CB  SER H 122      20.271  10.819   8.232  1.00 36.69           C  
ATOM    937  OG  SER H 122      21.388  11.540   7.729  1.00 49.09           O  
ATOM    938  C   SER H 122      18.868  10.380  10.197  1.00 29.50           C  
ATOM    939  O   SER H 122      17.795  10.745   9.719  1.00 37.22           O  
ATOM    940  N   GLN H 123      18.931   9.455  11.168  1.00 31.39           N  
ATOM    941  CA  GLN H 123      17.747   8.798  11.645  1.00 26.72           C  
ATOM    942  CB  GLN H 123      17.996   7.306  11.941  1.00 40.13           C  
ATOM    943  CG  GLN H 123      16.733   6.458  12.082  1.00 48.84           C  
ATOM    944  CD  GLN H 123      17.148   4.992  11.998  1.00 57.90           C  
ATOM    945  OE1 GLN H 123      17.024   4.240  12.964  1.00 56.68           O  
ATOM    946  NE2 GLN H 123      17.653   4.567  10.809  1.00 58.67           N  
ATOM    947  C   GLN H 123      17.325   9.525  12.892  1.00 28.74           C  
ATOM    948  O   GLN H 123      17.972  10.492  13.288  1.00 27.77           O  
ATOM    949  N   SER H 124      16.208   9.105  13.530  1.00 28.67           N  
ATOM    950  CA  SER H 124      15.731   9.821  14.684  1.00 30.06           C  
ATOM    951  CB  SER H 124      14.241  10.206  14.589  1.00 31.97           C  
ATOM    952  OG  SER H 124      13.430   9.042  14.522  1.00 35.48           O  
ATOM    953  C   SER H 124      15.905   8.982  15.915  1.00 35.29           C  
ATOM    954  O   SER H 124      15.905   7.753  15.857  1.00 28.21           O  
ATOM    955  N   LEU H 125      16.073   9.658  17.073  1.00 28.95           N  
ATOM    956  CA  LEU H 125      16.272   9.028  18.348  1.00 26.35           C  
ATOM    957  CB  LEU H 125      17.406   9.695  19.141  1.00 26.33           C  
ATOM    958  CG  LEU H 125      17.623   9.131  20.553  1.00 25.96           C  
ATOM    959  CD1 LEU H 125      18.043   7.654  20.518  1.00 22.65           C  
ATOM    960  CD2 LEU H 125      18.597  10.021  21.339  1.00 24.30           C  
ATOM    961  C   LEU H 125      15.017   9.186  19.152  1.00 27.14           C  
ATOM    962  O   LEU H 125      14.451  10.275  19.232  1.00 25.29           O  
ATOM    963  N   SER H 126      14.536   8.083  19.763  1.00 24.63           N  
ATOM    964  CA  SER H 126      13.363   8.186  20.587  1.00 28.23           C  
ATOM    965  CB  SER H 126      12.126   7.469  20.013  1.00 28.82           C  
ATOM    966  OG  SER H 126      11.674   8.125  18.835  1.00 38.13           O  
ATOM    967  C   SER H 126      13.677   7.537  21.898  1.00 36.99           C  
ATOM    968  O   SER H 126      14.156   6.405  21.943  1.00 25.17           O  
ATOM    969  N   ILE H 127      13.420   8.249  23.012  1.00 30.01           N  
ATOM    970  CA  ILE H 127      13.678   7.679  24.302  1.00 29.49           C  
ATOM    971  CB  ILE H 127      14.842   8.307  25.015  1.00 28.91           C  
ATOM    972  CG1 ILE H 127      16.125   8.203  24.176  1.00 27.02           C  
ATOM    973  CG2 ILE H 127      14.965   7.639  26.395  1.00 27.47           C  
ATOM    974  CD1 ILE H 127      17.260   9.081  24.701  1.00 23.45           C  
ATOM    975  C   ILE H 127      12.480   7.938  25.158  1.00 22.81           C  
ATOM    976  O   ILE H 127      11.852   8.991  25.060  1.00 25.91           O  
ATOM    977  N   THR H 128      12.123   6.972  26.024  1.00 24.65           N  
ATOM    978  CA  THR H 128      11.003   7.191  26.892  1.00 22.38           C  
ATOM    979  CB  THR H 128       9.930   6.146  26.780  1.00 23.01           C  
ATOM    980  OG1 THR H 128       9.412   6.113  25.458  1.00 31.34           O  
ATOM    981  CG2 THR H 128       8.811   6.475  27.784  1.00 25.80           C  
ATOM    982  C   THR H 128      11.513   7.164  28.296  1.00 27.95           C  
ATOM    983  O   THR H 128      12.365   6.353  28.648  1.00 27.05           O  
ATOM    984  N   CYS H 129      11.017   8.092  29.138  1.00 28.23           N  
ATOM    985  CA  CYS H 129      11.424   8.105  30.514  1.00 25.27           C  
ATOM    986  CB  CYS H 129      11.980   9.474  30.977  1.00 28.49           C  
ATOM    987  SG  CYS H 129      12.506   9.520  32.721  1.00 28.26           S  
ATOM    988  C   CYS H 129      10.208   7.764  31.319  1.00 29.42           C  
ATOM    989  O   CYS H 129       9.176   8.425  31.217  1.00 26.39           O  
ATOM    990  N   THR H 130      10.298   6.697  32.138  1.00 26.98           N  
ATOM    991  CA  THR H 130       9.169   6.297  32.928  1.00 26.09           C  
ATOM    992  CB  THR H 130       8.962   4.807  32.951  1.00 31.63           C  
ATOM    993  OG1 THR H 130       8.784   4.322  31.629  1.00 35.01           O  
ATOM    994  CG2 THR H 130       7.719   4.485  33.799  1.00 32.03           C  
ATOM    995  C   THR H 130       9.449   6.755  34.323  1.00 35.30           C  
ATOM    996  O   THR H 130      10.508   6.471  34.880  1.00 29.61           O  
ATOM    997  N   VAL H 131       8.495   7.489  34.929  1.00 32.14           N  
ATOM    998  CA  VAL H 131       8.751   8.040  36.229  1.00 26.58           C  
ATOM    999  CB  VAL H 131       8.540   9.525  36.298  1.00 24.52           C  
ATOM   1000  CG1 VAL H 131       9.510  10.212  35.326  1.00 27.36           C  
ATOM   1001  CG2 VAL H 131       7.062   9.822  36.003  1.00 25.88           C  
ATOM   1002  C   VAL H 131       7.816   7.438  37.225  1.00 26.94           C  
ATOM   1003  O   VAL H 131       6.753   6.926  36.875  1.00 31.51           O  
ATOM   1004  N   SER H 132       8.227   7.456  38.510  1.00 35.32           N  
ATOM   1005  CA  SER H 132       7.380   6.957  39.553  1.00 27.70           C  
ATOM   1006  CB  SER H 132       7.630   5.479  39.895  1.00 30.55           C  
ATOM   1007  OG  SER H 132       8.923   5.319  40.460  1.00 37.40           O  
ATOM   1008  C   SER H 132       7.667   7.751  40.791  1.00 31.90           C  
ATOM   1009  O   SER H 132       8.739   8.339  40.934  1.00 27.80           O  
ATOM   1010  N   GLY H 133       6.700   7.745  41.740  1.00 14.49           N  
ATOM   1011  CA  GLY H 133       6.857   8.346  43.036  1.00 13.89           C  
ATOM   1012  C   GLY H 133       6.353   9.758  43.029  1.00 15.28           C  
ATOM   1013  O   GLY H 133       6.321  10.406  44.076  1.00 17.68           O  
ATOM   1014  N   PHE H 134       5.955  10.288  41.858  1.00 15.04           N  
ATOM   1015  CA  PHE H 134       5.464  11.639  41.843  1.00 14.05           C  
ATOM   1016  CB  PHE H 134       6.581  12.707  41.773  1.00 13.53           C  
ATOM   1017  CG  PHE H 134       7.299  12.593  40.470  1.00 12.75           C  
ATOM   1018  CD1 PHE H 134       8.236  11.604  40.261  1.00 14.01           C  
ATOM   1019  CD2 PHE H 134       7.047  13.493  39.461  1.00 11.63           C  
ATOM   1020  CE1 PHE H 134       8.897  11.510  39.056  1.00 12.95           C  
ATOM   1021  CE2 PHE H 134       7.705  13.402  38.259  1.00 11.66           C  
ATOM   1022  CZ  PHE H 134       8.630  12.409  38.055  1.00 13.11           C  
ATOM   1023  C   PHE H 134       4.576  11.792  40.647  1.00 14.48           C  
ATOM   1024  O   PHE H 134       4.513  10.910  39.791  1.00 16.18           O  
ATOM   1025  N   SER H 135       3.845  12.925  40.571  1.00 15.33           N  
ATOM   1026  CA  SER H 135       2.954  13.137  39.462  1.00 17.20           C  
ATOM   1027  CB  SER H 135       1.579  13.697  39.856  1.00 18.26           C  
ATOM   1028  OG  SER H 135       0.802  13.929  38.688  1.00 23.46           O  
ATOM   1029  C   SER H 135       3.565  14.135  38.524  1.00 15.03           C  
ATOM   1030  O   SER H 135       4.175  15.115  38.944  1.00 15.13           O  
ATOM   1031  N   LEU H 136       3.381  13.897  37.207  1.00 14.50           N  
ATOM   1032  CA  LEU H 136       3.901  14.716  36.143  1.00 14.62           C  
ATOM   1033  CB  LEU H 136       3.656  14.128  34.740  1.00 14.36           C  
ATOM   1034  CG  LEU H 136       4.665  13.039  34.329  1.00 13.74           C  
ATOM   1035  CD1 LEU H 136       6.040  13.663  34.057  1.00 14.84           C  
ATOM   1036  CD2 LEU H 136       4.733  11.886  35.341  1.00 13.25           C  
ATOM   1037  C   LEU H 136       3.294  16.088  36.178  1.00 15.91           C  
ATOM   1038  O   LEU H 136       3.920  17.055  35.749  1.00 15.68           O  
ATOM   1039  N   ILE H 137       2.042  16.220  36.651  1.00 15.79           N  
ATOM   1040  CA  ILE H 137       1.417  17.511  36.668  1.00 16.62           C  
ATOM   1041  CB  ILE H 137      -0.031  17.456  37.109  1.00 16.98           C  
ATOM   1042  CG1 ILE H 137      -0.202  16.924  38.547  1.00  0.00           C  
ATOM   1043  CG2 ILE H 137      -0.818  16.646  36.063  1.00 19.21           C  
ATOM   1044  CD1 ILE H 137       0.023  17.960  39.650  1.00  0.00           C  
ATOM   1045  C   ILE H 137       2.190  18.447  37.560  1.00 16.29           C  
ATOM   1046  O   ILE H 137       2.310  19.633  37.256  1.00 17.69           O  
ATOM   1047  N   GLY H 138       2.679  17.937  38.707  1.00 15.11           N  
ATOM   1048  CA  GLY H 138       3.399  18.670  39.717  1.00 13.24           C  
ATOM   1049  C   GLY H 138       4.786  19.100  39.324  1.00 13.23           C  
ATOM   1050  O   GLY H 138       5.235  20.166  39.746  1.00 13.52           O  
ATOM   1051  N   TYR H 139       5.537  18.286  38.552  1.00 12.84           N  
ATOM   1052  CA  TYR H 139       6.920  18.631  38.340  1.00 13.54           C  
ATOM   1053  CB  TYR H 139       7.901  17.671  39.026  1.00 13.33           C  
ATOM   1054  CG  TYR H 139       7.668  17.678  40.494  1.00 13.54           C  
ATOM   1055  CD1 TYR H 139       6.598  17.000  41.027  1.00 12.27           C  
ATOM   1056  CD2 TYR H 139       8.530  18.337  41.340  1.00 12.66           C  
ATOM   1057  CE1 TYR H 139       6.380  16.991  42.381  1.00 13.65           C  
ATOM   1058  CE2 TYR H 139       8.319  18.331  42.697  1.00 14.83           C  
ATOM   1059  CZ  TYR H 139       7.243  17.657  43.216  1.00 14.27           C  
ATOM   1060  OH  TYR H 139       7.022  17.645  44.607  1.00 17.62           O  
ATOM   1061  C   TYR H 139       7.259  18.533  36.888  1.00 13.04           C  
ATOM   1062  O   TYR H 139       6.487  18.054  36.063  1.00 14.23           O  
ATOM   1063  N   ASP H 140       8.445  19.044  36.529  1.00 21.07           N  
ATOM   1064  CA  ASP H 140       8.863  19.028  35.160  1.00 21.21           C  
ATOM   1065  CB  ASP H 140       9.572  20.288  34.682  1.00 20.57           C  
ATOM   1066  CG  ASP H 140       8.453  21.272  34.523  1.00  2.15           C  
ATOM   1067  OD1 ASP H 140       7.317  20.937  34.951  1.00  0.00           O  
ATOM   1068  OD2 ASP H 140       8.705  22.378  33.978  1.00  0.00           O1-
ATOM   1069  C   ASP H 140       9.829  17.920  34.979  1.00 22.55           C  
ATOM   1070  O   ASP H 140      10.269  17.305  35.949  1.00 22.87           O  
ATOM   1071  N   ILE H 141      10.164  17.632  33.705  1.00 22.04           N  
ATOM   1072  CA  ILE H 141      11.159  16.644  33.438  1.00 18.62           C  
ATOM   1073  CB  ILE H 141      10.637  15.323  32.917  1.00 22.75           C  
ATOM   1074  CG1 ILE H 141      10.002  15.422  31.518  1.00 18.77           C  
ATOM   1075  CG2 ILE H 141       9.670  14.767  33.973  1.00 18.89           C  
ATOM   1076  CD1 ILE H 141      11.008  15.435  30.367  1.00 35.63           C  
ATOM   1077  C   ILE H 141      12.083  17.230  32.426  1.00 22.05           C  
ATOM   1078  O   ILE H 141      11.657  17.860  31.459  1.00 21.76           O  
ATOM   1079  N   ASN H 142      13.391  17.012  32.628  1.00 23.75           N  
ATOM   1080  CA  ASN H 142      14.372  17.615  31.785  1.00 19.99           C  
ATOM   1081  CB  ASN H 142      15.367  18.457  32.602  1.00 21.09           C  
ATOM   1082  CG  ASN H 142      14.539  19.377  33.490  1.00 23.52           C  
ATOM   1083  OD1 ASN H 142      14.188  20.493  33.117  1.00 21.75           O  
ATOM   1084  ND2 ASN H 142      14.174  18.877  34.701  1.00 37.97           N  
ATOM   1085  C   ASN H 142      15.160  16.509  31.160  1.00 22.93           C  
ATOM   1086  O   ASN H 142      15.165  15.379  31.646  1.00 20.36           O  
ATOM   1087  N   TRP H 143      15.817  16.807  30.024  1.00 19.84           N  
ATOM   1088  CA  TRP H 143      16.667  15.835  29.408  1.00 21.06           C  
ATOM   1089  CB  TRP H 143      16.228  15.420  27.994  1.00 21.57           C  
ATOM   1090  CG  TRP H 143      14.986  14.561  27.992  1.00 21.35           C  
ATOM   1091  CD2 TRP H 143      15.007  13.132  28.124  1.00 23.16           C  
ATOM   1092  CD1 TRP H 143      13.674  14.923  27.896  1.00 24.28           C  
ATOM   1093  NE1 TRP H 143      12.875  13.805  27.961  1.00 24.43           N  
ATOM   1094  CE2 TRP H 143      13.682  12.697  28.102  1.00 21.52           C  
ATOM   1095  CE3 TRP H 143      16.046  12.254  28.253  1.00 23.55           C  
ATOM   1096  CZ2 TRP H 143      13.377  11.369  28.213  1.00 23.29           C  
ATOM   1097  CZ3 TRP H 143      15.734  10.918  28.365  1.00 22.94           C  
ATOM   1098  CH2 TRP H 143      14.424  10.484  28.346  1.00 23.74           C  
ATOM   1099  C   TRP H 143      18.027  16.450  29.331  1.00 19.51           C  
ATOM   1100  O   TRP H 143      18.178  17.623  28.991  1.00 20.96           O  
ATOM   1101  N   VAL H 144      19.055  15.654  29.683  1.00 19.71           N  
ATOM   1102  CA  VAL H 144      20.416  16.106  29.688  1.00 21.85           C  
ATOM   1103  CB  VAL H 144      20.963  16.280  31.078  1.00 22.71           C  
ATOM   1104  CG1 VAL H 144      22.441  16.700  30.998  1.00 15.67           C  
ATOM   1105  CG2 VAL H 144      20.068  17.276  31.836  1.00 17.71           C  
ATOM   1106  C   VAL H 144      21.220  15.023  29.030  1.00 20.01           C  
ATOM   1107  O   VAL H 144      20.831  13.856  29.058  1.00 24.58           O  
ATOM   1108  N   ARG H 145      22.357  15.372  28.392  1.00 20.74           N  
ATOM   1109  CA  ARG H 145      23.130  14.325  27.782  1.00 22.39           C  
ATOM   1110  CB  ARG H 145      23.029  14.249  26.248  1.00 20.63           C  
ATOM   1111  CG  ARG H 145      23.570  15.494  25.543  1.00 20.16           C  
ATOM   1112  CD  ARG H 145      23.934  15.262  24.074  1.00 21.67           C  
ATOM   1113  NE  ARG H 145      22.823  15.763  23.222  1.00 23.26           N  
ATOM   1114  CZ  ARG H 145      23.061  16.085  21.916  1.00 25.85           C  
ATOM   1115  NH1 ARG H 145      24.331  16.044  21.419  1.00 21.13           N1+
ATOM   1116  NH2 ARG H 145      22.028  16.443  21.100  1.00 22.39           N  
ATOM   1117  C   ARG H 145      24.574  14.576  28.078  1.00 25.77           C  
ATOM   1118  O   ARG H 145      24.972  15.703  28.368  1.00 21.71           O  
ATOM   1119  N   GLN H 146      25.395  13.505  28.041  1.00 24.90           N  
ATOM   1120  CA  GLN H 146      26.806  13.659  28.258  1.00 24.05           C  
ATOM   1121  CB  GLN H 146      27.265  13.115  29.627  1.00 24.00           C  
ATOM   1122  CG  GLN H 146      28.734  13.394  29.963  1.00 23.87           C  
ATOM   1123  CD  GLN H 146      28.979  12.925  31.392  1.00 30.04           C  
ATOM   1124  OE1 GLN H 146      28.307  12.018  31.881  1.00 25.87           O  
ATOM   1125  NE2 GLN H 146      29.958  13.565  32.090  1.00 25.61           N  
ATOM   1126  C   GLN H 146      27.516  12.892  27.180  1.00 24.10           C  
ATOM   1127  O   GLN H 146      27.376  11.676  27.068  1.00 24.44           O  
ATOM   1128  N   PRO H 147      28.280  13.584  26.376  1.00 23.56           N  
ATOM   1129  CA  PRO H 147      29.005  12.922  25.322  1.00 25.01           C  
ATOM   1130  CD  PRO H 147      27.915  14.942  26.009  1.00 26.97           C  
ATOM   1131  CB  PRO H 147      29.436  14.020  24.356  1.00 25.90           C  
ATOM   1132  CG  PRO H 147      28.375  15.117  24.553  1.00 25.29           C  
ATOM   1133  C   PRO H 147      30.152  12.170  25.916  1.00 38.55           C  
ATOM   1134  O   PRO H 147      30.616  12.562  26.986  1.00 33.55           O  
ATOM   1135  N   PRO H 148      30.617  11.130  25.281  1.00 35.62           N  
ATOM   1136  CA  PRO H 148      31.693  10.344  25.815  1.00 32.19           C  
ATOM   1137  CD  PRO H 148      30.488  10.985  23.840  1.00 30.76           C  
ATOM   1138  CB  PRO H 148      32.045   9.346  24.715  1.00 35.28           C  
ATOM   1139  CG  PRO H 148      31.677  10.101  23.423  1.00 32.03           C  
ATOM   1140  C   PRO H 148      32.860  11.217  26.151  1.00 38.95           C  
ATOM   1141  O   PRO H 148      33.287  12.001  25.304  1.00 32.32           O  
ATOM   1142  N   GLY H 149      33.383  11.095  27.386  1.00 31.81           N  
ATOM   1143  CA  GLY H 149      34.560  11.810  27.785  1.00 34.38           C  
ATOM   1144  C   GLY H 149      34.259  13.271  27.900  1.00 35.23           C  
ATOM   1145  O   GLY H 149      35.177  14.090  27.888  1.00 36.18           O  
ATOM   1146  N   LYS H 150      32.971  13.643  28.028  1.00 35.72           N  
ATOM   1147  CA  LYS H 150      32.626  15.037  28.088  1.00 30.06           C  
ATOM   1148  CB  LYS H 150      31.756  15.512  26.907  1.00 32.74           C  
ATOM   1149  CG  LYS H 150      32.483  15.694  25.572  1.00 35.46           C  
ATOM   1150  CD  LYS H 150      33.487  16.848  25.559  1.00 51.72           C  
ATOM   1151  CE  LYS H 150      34.133  17.078  24.191  1.00 50.33           C  
ATOM   1152  NZ  LYS H 150      33.140  17.659  23.256  1.00 46.26           N1+
ATOM   1153  C   LYS H 150      31.800  15.286  29.306  1.00 31.62           C  
ATOM   1154  O   LYS H 150      31.503  14.381  30.083  1.00 29.39           O  
ATOM   1155  N   GLY H 151      31.409  16.564  29.483  1.00 29.41           N  
ATOM   1156  CA  GLY H 151      30.626  16.998  30.602  1.00 26.79           C  
ATOM   1157  C   GLY H 151      29.174  16.864  30.251  1.00 30.24           C  
ATOM   1158  O   GLY H 151      28.802  16.098  29.365  1.00 29.11           O  
ATOM   1159  N   LEU H 152      28.312  17.632  30.952  1.00 26.57           N  
ATOM   1160  CA  LEU H 152      26.886  17.536  30.808  1.00 24.56           C  
ATOM   1161  CB  LEU H 152      26.167  17.640  32.166  1.00 23.36           C  
ATOM   1162  CG  LEU H 152      26.520  16.514  33.152  1.00 23.24           C  
ATOM   1163  CD1 LEU H 152      25.778  16.676  34.486  1.00 23.46           C  
ATOM   1164  CD2 LEU H 152      26.269  15.139  32.519  1.00 26.84           C  
ATOM   1165  C   LEU H 152      26.367  18.663  29.964  1.00 28.13           C  
ATOM   1166  O   LEU H 152      26.908  19.768  29.981  1.00 24.07           O  
ATOM   1167  N   GLU H 153      25.295  18.383  29.183  1.00 27.46           N  
ATOM   1168  CA  GLU H 153      24.633  19.368  28.364  1.00 22.57           C  
ATOM   1169  CB  GLU H 153      24.678  19.086  26.856  1.00 25.53           C  
ATOM   1170  CG  GLU H 153      26.028  19.241  26.167  1.00 25.17           C  
ATOM   1171  CD  GLU H 153      25.773  18.903  24.702  1.00 28.08           C  
ATOM   1172  OE1 GLU H 153      24.575  18.869  24.308  1.00 42.10           O  
ATOM   1173  OE2 GLU H 153      26.759  18.659  23.957  1.00 38.55           O1-
ATOM   1174  C   GLU H 153      23.164  19.301  28.670  1.00 25.10           C  
ATOM   1175  O   GLU H 153      22.585  18.217  28.718  1.00 24.14           O  
ATOM   1176  N   TRP H 154      22.505  20.466  28.842  1.00 22.03           N  
ATOM   1177  CA  TRP H 154      21.094  20.480  29.130  1.00 23.45           C  
ATOM   1178  CB  TRP H 154      20.688  21.642  30.054  1.00 23.28           C  
ATOM   1179  CG  TRP H 154      19.210  21.724  30.336  1.00 21.87           C  
ATOM   1180  CD2 TRP H 154      18.330  22.657  29.692  1.00 17.79           C  
ATOM   1181  CD1 TRP H 154      18.445  21.001  31.200  1.00 18.26           C  
ATOM   1182  NE1 TRP H 154      17.138  21.422  31.133  1.00 19.16           N  
ATOM   1183  CE2 TRP H 154      17.053  22.441  30.208  1.00 24.25           C  
ATOM   1184  CE3 TRP H 154      18.569  23.614  28.750  1.00 21.44           C  
ATOM   1185  CZ2 TRP H 154      15.988  23.184  29.784  1.00 20.63           C  
ATOM   1186  CZ3 TRP H 154      17.492  24.361  28.325  1.00 20.22           C  
ATOM   1187  CH2 TRP H 154      16.227  24.151  28.831  1.00 20.61           C  
ATOM   1188  C   TRP H 154      20.366  20.648  27.826  1.00 25.78           C  
ATOM   1189  O   TRP H 154      20.612  21.599  27.088  1.00 21.50           O  
ATOM   1190  N   LEU H 155      19.535  19.643  27.467  1.00 20.64           N  
ATOM   1191  CA  LEU H 155      18.755  19.596  26.256  1.00 23.65           C  
ATOM   1192  CB  LEU H 155      18.356  18.148  25.928  1.00 24.23           C  
ATOM   1193  CG  LEU H 155      19.564  17.195  25.879  1.00 19.34           C  
ATOM   1194  CD1 LEU H 155      19.131  15.763  25.539  1.00 15.65           C  
ATOM   1195  CD2 LEU H 155      20.677  17.732  24.967  1.00 12.75           C  
ATOM   1196  C   LEU H 155      17.488  20.416  26.271  1.00 20.51           C  
ATOM   1197  O   LEU H 155      17.241  21.204  25.358  1.00 20.93           O  
ATOM   1198  N   GLY H 156      16.645  20.252  27.316  1.00 20.86           N  
ATOM   1199  CA  GLY H 156      15.367  20.919  27.337  1.00 20.11           C  
ATOM   1200  C   GLY H 156      14.531  20.334  28.439  1.00 21.46           C  
ATOM   1201  O   GLY H 156      14.958  19.421  29.141  1.00 22.22           O  
ATOM   1202  N   MET H 157      13.295  20.856  28.614  1.00 20.06           N  
ATOM   1203  CA  MET H 157      12.451  20.400  29.687  1.00 22.55           C  
ATOM   1204  CB  MET H 157      12.640  21.225  30.973  1.00 21.05           C  
ATOM   1205  CG  MET H 157      12.614  22.744  30.753  1.00 20.07           C  
ATOM   1206  SD  MET H 157      11.022  23.458  30.235  1.00 19.57           S  
ATOM   1207  CE  MET H 157      10.196  22.992  31.775  1.00 15.20           C  
ATOM   1208  C   MET H 157      11.012  20.547  29.299  1.00 23.38           C  
ATOM   1209  O   MET H 157      10.676  21.284  28.371  1.00 23.43           O  
ATOM   1210  N   ILE H 158      10.128  19.826  30.022  1.00 20.94           N  
ATOM   1211  CA  ILE H 158       8.709  19.923  29.830  1.00 23.34           C  
ATOM   1212  CB  ILE H 158       8.086  18.661  29.301  1.00 24.64           C  
ATOM   1213  CG1 ILE H 158       6.601  18.882  28.975  1.00 21.12           C  
ATOM   1214  CG2 ILE H 158       8.335  17.534  30.315  1.00 18.62           C  
ATOM   1215  CD1 ILE H 158       5.977  17.761  28.144  1.00 21.88           C  
ATOM   1216  C   ILE H 158       8.087  20.242  31.158  1.00 24.67           C  
ATOM   1217  O   ILE H 158       8.316  19.565  32.161  1.00 24.07           O  
ATOM   1218  N   TRP H 159       7.258  21.301  31.170  1.00 22.46           N  
ATOM   1219  CA  TRP H 159       6.600  21.818  32.336  1.00 21.24           C  
ATOM   1220  CB  TRP H 159       6.045  23.233  32.115  1.00 18.90           C  
ATOM   1221  CG  TRP H 159       7.091  24.277  31.795  1.00 17.84           C  
ATOM   1222  CD2 TRP H 159       7.553  25.282  32.712  1.00 21.77           C  
ATOM   1223  CD1 TRP H 159       7.751  24.495  30.621  1.00 17.52           C  
ATOM   1224  NE1 TRP H 159       8.596  25.573  30.749  1.00 17.63           N  
ATOM   1225  CE2 TRP H 159       8.484  26.066  32.030  1.00 22.65           C  
ATOM   1226  CE3 TRP H 159       7.219  25.537  34.013  1.00 19.54           C  
ATOM   1227  CZ2 TRP H 159       9.101  27.121  32.641  1.00 15.70           C  
ATOM   1228  CZ3 TRP H 159       7.852  26.593  34.629  1.00 16.30           C  
ATOM   1229  CH2 TRP H 159       8.775  27.369  33.956  1.00 14.57           C  
ATOM   1230  C   TRP H 159       5.452  20.933  32.693  1.00 23.28           C  
ATOM   1231  O   TRP H 159       5.035  20.083  31.911  1.00 25.11           O  
ATOM   1232  N   GLY H 160       4.917  21.106  33.913  1.00 26.66           N  
ATOM   1233  CA  GLY H 160       3.817  20.300  34.346  1.00 29.97           C  
ATOM   1234  C   GLY H 160       2.673  20.523  33.403  1.00 37.07           C  
ATOM   1235  O   GLY H 160       1.932  19.596  33.081  1.00 34.82           O  
ATOM   1236  N   ASP H 161       2.492  21.783  32.963  1.00 37.15           N  
ATOM   1237  CA  ASP H 161       1.416  22.160  32.089  1.00 30.56           C  
ATOM   1238  CB  ASP H 161       1.123  23.677  32.043  1.00 25.80           C  
ATOM   1239  CG  ASP H 161       2.296  24.456  31.466  1.00 36.00           C  
ATOM   1240  OD1 ASP H 161       3.262  23.808  30.988  1.00 32.78           O  
ATOM   1241  OD2 ASP H 161       2.239  25.714  31.496  1.00 29.97           O1-
ATOM   1242  C   ASP H 161       1.619  21.617  30.705  1.00 34.15           C  
ATOM   1243  O   ASP H 161       0.654  21.493  29.952  1.00 38.07           O  
ATOM   1244  N   GLY H 162       2.868  21.287  30.312  1.00 34.03           N  
ATOM   1245  CA  GLY H 162       3.067  20.759  28.989  1.00 22.08           C  
ATOM   1246  C   GLY H 162       3.870  21.715  28.160  1.00 30.37           C  
ATOM   1247  O   GLY H 162       4.295  21.373  27.056  1.00 26.73           O  
ATOM   1248  N   THR H 163       4.115  22.938  28.666  1.00 23.97           N  
ATOM   1249  CA  THR H 163       4.891  23.873  27.905  1.00 25.19           C  
ATOM   1250  CB  THR H 163       4.854  25.264  28.469  1.00 26.83           C  
ATOM   1251  OG1 THR H 163       3.514  25.725  28.542  1.00 13.69           O  
ATOM   1252  CG2 THR H 163       5.677  26.191  27.560  1.00 15.51           C  
ATOM   1253  C   THR H 163       6.307  23.383  27.953  1.00 23.24           C  
ATOM   1254  O   THR H 163       6.682  22.662  28.877  1.00 23.28           O  
ATOM   1255  N   THR H 164       7.134  23.737  26.947  1.00 21.79           N  
ATOM   1256  CA  THR H 164       8.475  23.222  26.943  1.00 20.02           C  
ATOM   1257  CB  THR H 164       8.694  22.160  25.906  1.00 21.92           C  
ATOM   1258  OG1 THR H 164       8.425  22.681  24.613  1.00 19.91           O  
ATOM   1259  CG2 THR H 164       7.766  20.971  26.202  1.00 19.20           C  
ATOM   1260  C   THR H 164       9.465  24.307  26.658  1.00 22.73           C  
ATOM   1261  O   THR H 164       9.129  25.366  26.129  1.00 22.13           O  
ATOM   1262  N   ASP H 165      10.731  24.048  27.053  1.00 20.82           N  
ATOM   1263  CA  ASP H 165      11.847  24.920  26.806  1.00 25.92           C  
ATOM   1264  CB  ASP H 165      12.488  25.488  28.086  1.00 23.44           C  
ATOM   1265  CG  ASP H 165      11.518  26.437  28.778  1.00 22.24           C  
ATOM   1266  OD1 ASP H 165      10.597  26.966  28.099  1.00 18.11           O  
ATOM   1267  OD2 ASP H 165      11.688  26.640  30.009  1.00 20.68           O1-
ATOM   1268  C   ASP H 165      12.901  24.059  26.180  1.00 22.81           C  
ATOM   1269  O   ASP H 165      13.113  22.930  26.618  1.00 22.70           O  
ATOM   1270  N   TYR H 166      13.593  24.549  25.129  1.00 20.97           N  
ATOM   1271  CA  TYR H 166      14.615  23.731  24.529  1.00 21.13           C  
ATOM   1272  CB  TYR H 166      14.320  23.247  23.094  1.00 21.23           C  
ATOM   1273  CG  TYR H 166      13.090  22.410  23.062  1.00 21.25           C  
ATOM   1274  CD1 TYR H 166      13.084  21.136  23.575  1.00 21.73           C  
ATOM   1275  CD2 TYR H 166      11.926  22.907  22.531  1.00 21.06           C  
ATOM   1276  CE1 TYR H 166      11.942  20.368  23.540  1.00 21.14           C  
ATOM   1277  CE2 TYR H 166      10.781  22.147  22.491  1.00 21.15           C  
ATOM   1278  CZ  TYR H 166      10.785  20.871  22.995  1.00 18.24           C  
ATOM   1279  OH  TYR H 166       9.613  20.086  22.959  1.00 23.42           O  
ATOM   1280  C   TYR H 166      15.867  24.545  24.402  1.00 21.79           C  
ATOM   1281  O   TYR H 166      15.826  25.773  24.356  1.00 23.02           O  
ATOM   1282  N   ASN H 167      17.027  23.858  24.353  1.00 22.01           N  
ATOM   1283  CA  ASN H 167      18.285  24.521  24.166  1.00 25.87           C  
ATOM   1284  CB  ASN H 167      19.475  23.554  24.327  1.00 20.56           C  
ATOM   1285  CG  ASN H 167      20.779  24.336  24.394  1.00 31.87           C  
ATOM   1286  OD1 ASN H 167      21.010  25.259  23.615  1.00 26.79           O  
ATOM   1287  ND2 ASN H 167      21.663  23.947  25.353  1.00 26.66           N  
ATOM   1288  C   ASN H 167      18.269  25.032  22.756  1.00 23.73           C  
ATOM   1289  O   ASN H 167      17.773  24.369  21.848  1.00 25.63           O  
ATOM   1290  N   SER H 168      18.831  26.231  22.528  1.00 27.26           N  
ATOM   1291  CA  SER H 168      18.763  26.841  21.231  1.00 28.44           C  
ATOM   1292  CB  SER H 168      19.490  28.195  21.179  1.00 27.82           C  
ATOM   1293  OG  SER H 168      18.851  29.125  22.039  1.00 43.43           O  
ATOM   1294  C   SER H 168      19.435  25.968  20.228  1.00 28.97           C  
ATOM   1295  O   SER H 168      19.018  25.900  19.072  1.00 35.04           O  
ATOM   1296  N   ALA H 169      20.501  25.268  20.639  1.00 32.96           N  
ATOM   1297  CA  ALA H 169      21.219  24.502  19.668  1.00 31.26           C  
ATOM   1298  CB  ALA H 169      22.438  23.788  20.276  1.00 26.99           C  
ATOM   1299  C   ALA H 169      20.329  23.443  19.074  1.00 28.95           C  
ATOM   1300  O   ALA H 169      20.299  23.249  17.861  1.00 31.12           O  
ATOM   1301  N   LEU H 170      19.604  22.719  19.942  1.00 28.26           N  
ATOM   1302  CA  LEU H 170      18.722  21.602  19.688  1.00 28.29           C  
ATOM   1303  CB  LEU H 170      18.469  20.762  20.945  1.00 29.29           C  
ATOM   1304  CG  LEU H 170      19.737  20.117  21.524  1.00 34.67           C  
ATOM   1305  CD1 LEU H 170      19.390  19.233  22.730  1.00 34.50           C  
ATOM   1306  CD2 LEU H 170      20.536  19.374  20.444  1.00 34.85           C  
ATOM   1307  C   LEU H 170      17.356  21.961  19.167  1.00 30.50           C  
ATOM   1308  O   LEU H 170      16.634  21.086  18.692  1.00 29.89           O  
ATOM   1309  N   LYS H 171      16.930  23.230  19.276  1.00 29.42           N  
ATOM   1310  CA  LYS H 171      15.543  23.572  19.101  1.00 30.54           C  
ATOM   1311  CB  LYS H 171      15.286  25.084  19.164  1.00 28.85           C  
ATOM   1312  CG  LYS H 171      15.546  25.660  20.555  1.00 30.04           C  
ATOM   1313  CD  LYS H 171      15.427  27.181  20.627  1.00 31.10           C  
ATOM   1314  CE  LYS H 171      16.426  27.925  19.743  1.00 37.66           C  
ATOM   1315  NZ  LYS H 171      15.950  27.929  18.342  1.00 48.65           N1+
ATOM   1316  C   LYS H 171      14.930  23.062  17.836  1.00 29.22           C  
ATOM   1317  O   LYS H 171      13.779  22.629  17.856  1.00 33.77           O  
ATOM   1318  N   SER H 172      15.616  23.105  16.690  1.00 32.33           N  
ATOM   1319  CA  SER H 172      14.898  22.627  15.546  1.00 34.97           C  
ATOM   1320  CB  SER H 172      15.695  22.798  14.245  1.00 36.16           C  
ATOM   1321  OG  SER H 172      15.946  24.175  14.012  1.00 34.05           O  
ATOM   1322  C   SER H 172      14.584  21.161  15.699  1.00 32.52           C  
ATOM   1323  O   SER H 172      13.450  20.728  15.507  1.00 30.44           O  
ATOM   1324  N   ARG H 173      15.606  20.373  16.064  1.00 27.88           N  
ATOM   1325  CA  ARG H 173      15.581  18.934  16.099  1.00 25.87           C  
ATOM   1326  CB  ARG H 173      16.995  18.340  16.130  1.00 27.05           C  
ATOM   1327  CG  ARG H 173      17.853  18.819  14.962  1.00 34.76           C  
ATOM   1328  CD  ARG H 173      19.156  18.036  14.812  1.00 31.58           C  
ATOM   1329  NE  ARG H 173      19.811  18.011  16.149  1.00 30.74           N  
ATOM   1330  CZ  ARG H 173      21.018  17.392  16.310  1.00 31.08           C  
ATOM   1331  NH1 ARG H 173      21.680  16.886  15.234  1.00 33.80           N1+
ATOM   1332  NH2 ARG H 173      21.561  17.268  17.554  1.00 25.90           N  
ATOM   1333  C   ARG H 173      14.819  18.285  17.219  1.00 28.01           C  
ATOM   1334  O   ARG H 173      14.277  17.195  17.029  1.00 29.40           O  
ATOM   1335  N   LEU H 174      14.779  18.904  18.415  1.00 27.74           N  
ATOM   1336  CA  LEU H 174      14.301  18.206  19.580  1.00 26.81           C  
ATOM   1337  CB  LEU H 174      15.115  18.567  20.832  1.00 25.49           C  
ATOM   1338  CG  LEU H 174      14.697  17.797  22.091  1.00 22.16           C  
ATOM   1339  CD1 LEU H 174      14.964  16.293  21.909  1.00 26.10           C  
ATOM   1340  CD2 LEU H 174      15.364  18.372  23.351  1.00 24.78           C  
ATOM   1341  C   LEU H 174      12.863  18.469  19.895  1.00 25.32           C  
ATOM   1342  O   LEU H 174      12.342  19.561  19.684  1.00 25.18           O  
ATOM   1343  N   SER H 175      12.180  17.425  20.416  1.00 24.20           N  
ATOM   1344  CA  SER H 175      10.808  17.541  20.821  1.00 24.91           C  
ATOM   1345  CB  SER H 175       9.832  16.959  19.784  1.00 36.88           C  
ATOM   1346  OG  SER H 175       8.494  17.095  20.237  1.00 30.77           O  
ATOM   1347  C   SER H 175      10.630  16.752  22.085  1.00 26.87           C  
ATOM   1348  O   SER H 175      11.065  15.605  22.181  1.00 27.89           O  
ATOM   1349  N   ILE H 176       9.980  17.354  23.104  1.00 22.72           N  
ATOM   1350  CA  ILE H 176       9.727  16.641  24.322  1.00 23.42           C  
ATOM   1351  CB  ILE H 176      10.367  17.245  25.540  1.00 24.19           C  
ATOM   1352  CG1 ILE H 176      11.897  17.290  25.383  1.00 22.11           C  
ATOM   1353  CG2 ILE H 176       9.906  16.435  26.763  1.00 22.77           C  
ATOM   1354  CD1 ILE H 176      12.594  18.116  26.467  1.00 23.41           C  
ATOM   1355  C   ILE H 176       8.249  16.680  24.548  1.00 22.36           C  
ATOM   1356  O   ILE H 176       7.639  17.747  24.521  1.00 27.00           O  
ATOM   1357  N   SER H 177       7.634  15.503  24.768  1.00 23.23           N  
ATOM   1358  CA  SER H 177       6.219  15.427  24.992  1.00 22.74           C  
ATOM   1359  CB  SER H 177       5.432  14.917  23.771  1.00 22.96           C  
ATOM   1360  OG  SER H 177       5.875  13.620  23.404  1.00 21.69           O  
ATOM   1361  C   SER H 177       6.026  14.466  26.118  1.00 22.87           C  
ATOM   1362  O   SER H 177       6.986  13.859  26.580  1.00 26.67           O  
ATOM   1363  N   LYS H 178       4.788  14.326  26.630  1.00 22.14           N  
ATOM   1364  CA  LYS H 178       4.615  13.422  27.730  1.00 24.58           C  
ATOM   1365  CB  LYS H 178       4.930  14.063  29.092  1.00 23.76           C  
ATOM   1366  CG  LYS H 178       4.067  15.289  29.399  1.00 20.64           C  
ATOM   1367  CD  LYS H 178       4.155  15.758  30.852  1.00 25.07           C  
ATOM   1368  CE  LYS H 178       3.287  16.983  31.150  1.00 19.79           C  
ATOM   1369  NZ  LYS H 178       3.414  17.355  32.578  1.00 23.38           N1+
ATOM   1370  C   LYS H 178       3.197  12.952  27.785  1.00 26.28           C  
ATOM   1371  O   LYS H 178       2.325  13.451  27.075  1.00 27.26           O  
ATOM   1372  N   ASP H 179       2.962  11.917  28.616  1.00 28.63           N  
ATOM   1373  CA  ASP H 179       1.648  11.402  28.860  1.00 30.22           C  
ATOM   1374  CB  ASP H 179       1.446   9.984  28.295  1.00 36.40           C  
ATOM   1375  CG  ASP H 179      -0.016   9.578  28.436  1.00 40.68           C  
ATOM   1376  OD1 ASP H 179      -0.624   9.860  29.501  1.00 33.87           O  
ATOM   1377  OD2 ASP H 179      -0.551   8.971  27.472  1.00 39.16           O1-
ATOM   1378  C   ASP H 179       1.521  11.342  30.354  1.00 32.03           C  
ATOM   1379  O   ASP H 179       2.136  10.495  30.998  1.00 29.60           O  
ATOM   1380  N   ASN H 180       0.708  12.241  30.942  1.00 28.36           N  
ATOM   1381  CA  ASN H 180       0.586  12.341  32.371  1.00 27.51           C  
ATOM   1382  CB  ASN H 180      -0.308  13.513  32.825  1.00 27.66           C  
ATOM   1383  CG  ASN H 180       0.447  14.812  32.581  1.00 29.09           C  
ATOM   1384  OD1 ASN H 180       1.669  14.866  32.717  1.00 30.37           O  
ATOM   1385  ND2 ASN H 180      -0.293  15.894  32.215  1.00 32.69           N  
ATOM   1386  C   ASN H 180       0.024  11.080  32.961  1.00 32.92           C  
ATOM   1387  O   ASN H 180       0.495  10.616  33.999  1.00 35.24           O  
ATOM   1388  N   SER H 181      -0.999  10.483  32.325  1.00 34.28           N  
ATOM   1389  CA  SER H 181      -1.609   9.308  32.887  1.00 33.88           C  
ATOM   1390  CB  SER H 181      -2.858   8.844  32.112  1.00 35.45           C  
ATOM   1391  OG  SER H 181      -2.503   8.398  30.811  1.00 35.65           O  
ATOM   1392  C   SER H 181      -0.626   8.174  32.896  1.00 32.95           C  
ATOM   1393  O   SER H 181      -0.616   7.358  33.817  1.00 34.94           O  
ATOM   1394  N   LYS H 182       0.192   8.083  31.834  1.00 35.72           N  
ATOM   1395  CA  LYS H 182       1.193   7.073  31.625  1.00 36.26           C  
ATOM   1396  CB  LYS H 182       1.687   7.038  30.172  1.00 37.24           C  
ATOM   1397  CG  LYS H 182       0.542   6.785  29.191  1.00 38.83           C  
ATOM   1398  CD  LYS H 182      -0.171   5.449  29.386  1.00 43.70           C  
ATOM   1399  CE  LYS H 182      -0.071   4.547  28.159  1.00 51.77           C  
ATOM   1400  NZ  LYS H 182       1.318   4.528  27.655  1.00 57.80           N1+
ATOM   1401  C   LYS H 182       2.378   7.293  32.522  1.00 35.10           C  
ATOM   1402  O   LYS H 182       3.154   6.369  32.767  1.00 34.87           O  
ATOM   1403  N   SER H 183       2.572   8.532  33.014  1.00 33.47           N  
ATOM   1404  CA  SER H 183       3.734   8.834  33.803  1.00 28.34           C  
ATOM   1405  CB  SER H 183       3.867   7.969  35.071  1.00 25.15           C  
ATOM   1406  OG  SER H 183       2.845   8.295  36.001  1.00 31.96           O  
ATOM   1407  C   SER H 183       4.945   8.604  32.954  1.00 30.32           C  
ATOM   1408  O   SER H 183       5.940   8.040  33.406  1.00 26.60           O  
ATOM   1409  N   GLN H 184       4.878   9.046  31.680  1.00 25.22           N  
ATOM   1410  CA  GLN H 184       5.988   8.864  30.793  1.00 25.39           C  
ATOM   1411  CB  GLN H 184       5.726   7.789  29.727  1.00 26.98           C  
ATOM   1412  CG  GLN H 184       5.500   6.407  30.341  1.00 33.45           C  
ATOM   1413  CD  GLN H 184       5.187   5.426  29.221  1.00 43.13           C  
ATOM   1414  OE1 GLN H 184       4.451   5.743  28.288  1.00 39.29           O  
ATOM   1415  NE2 GLN H 184       5.763   4.199  29.316  1.00 41.62           N  
ATOM   1416  C   GLN H 184       6.251  10.150  30.071  1.00 24.34           C  
ATOM   1417  O   GLN H 184       5.331  10.907  29.765  1.00 27.32           O  
ATOM   1418  N   VAL H 185       7.543  10.435  29.803  1.00 22.56           N  
ATOM   1419  CA  VAL H 185       7.921  11.602  29.057  1.00 24.99           C  
ATOM   1420  CB  VAL H 185       8.821  12.536  29.805  1.00 23.63           C  
ATOM   1421  CG1 VAL H 185       9.226  13.662  28.841  1.00 22.24           C  
ATOM   1422  CG2 VAL H 185       8.087  13.027  31.066  1.00 22.37           C  
ATOM   1423  C   VAL H 185       8.683  11.101  27.872  1.00 27.87           C  
ATOM   1424  O   VAL H 185       9.440  10.138  27.984  1.00 27.42           O  
ATOM   1425  N   PHE H 186       8.521  11.753  26.702  1.00 28.84           N  
ATOM   1426  CA  PHE H 186       9.118  11.232  25.505  1.00 23.70           C  
ATOM   1427  CB  PHE H 186       8.079  10.992  24.392  1.00 25.96           C  
ATOM   1428  CG  PHE H 186       6.927  10.231  24.961  1.00 24.29           C  
ATOM   1429  CD1 PHE H 186       6.915   8.858  24.998  1.00 23.70           C  
ATOM   1430  CD2 PHE H 186       5.841  10.906  25.471  1.00 24.30           C  
ATOM   1431  CE1 PHE H 186       5.843   8.178  25.527  1.00 30.64           C  
ATOM   1432  CE2 PHE H 186       4.765  10.235  26.002  1.00 23.92           C  
ATOM   1433  CZ  PHE H 186       4.763   8.863  26.030  1.00 23.92           C  
ATOM   1434  C   PHE H 186      10.073  12.239  24.937  1.00 22.82           C  
ATOM   1435  O   PHE H 186       9.794  13.436  24.891  1.00 26.54           O  
ATOM   1436  N   LEU H 187      11.237  11.750  24.471  1.00 24.99           N  
ATOM   1437  CA  LEU H 187      12.242  12.563  23.847  1.00 25.71           C  
ATOM   1438  CB  LEU H 187      13.659  12.261  24.360  1.00 21.83           C  
ATOM   1439  CG  LEU H 187      14.758  13.090  23.671  1.00 23.48           C  
ATOM   1440  CD1 LEU H 187      14.839  14.505  24.253  1.00 22.74           C  
ATOM   1441  CD2 LEU H 187      16.106  12.360  23.647  1.00 21.39           C  
ATOM   1442  C   LEU H 187      12.293  12.141  22.415  1.00 24.23           C  
ATOM   1443  O   LEU H 187      12.292  10.950  22.112  1.00 26.05           O  
ATOM   1444  N   LYS H 188      12.329  13.112  21.488  1.00 24.15           N  
ATOM   1445  CA  LYS H 188      12.456  12.747  20.110  1.00 22.53           C  
ATOM   1446  CB  LYS H 188      11.165  12.921  19.305  1.00 29.86           C  
ATOM   1447  CG  LYS H 188      11.344  12.464  17.864  1.00 27.78           C  
ATOM   1448  CD  LYS H 188      10.040  12.294  17.095  1.00 29.64           C  
ATOM   1449  CE  LYS H 188      10.246  11.718  15.694  1.00 43.51           C  
ATOM   1450  NZ  LYS H 188       8.937  11.499  15.046  1.00 39.80           N1+
ATOM   1451  C   LYS H 188      13.461  13.671  19.514  1.00 27.11           C  
ATOM   1452  O   LYS H 188      13.356  14.887  19.667  1.00 24.63           O  
ATOM   1453  N   MET H 189      14.479  13.120  18.829  1.00 24.59           N  
ATOM   1454  CA  MET H 189      15.437  14.008  18.239  1.00 27.83           C  
ATOM   1455  CB  MET H 189      16.808  13.960  18.933  1.00 32.85           C  
ATOM   1456  CG  MET H 189      17.621  15.239  18.741  1.00 30.67           C  
ATOM   1457  SD  MET H 189      19.178  15.285  19.676  1.00 30.55           S  
ATOM   1458  CE  MET H 189      20.115  14.332  18.449  1.00 24.18           C  
ATOM   1459  C   MET H 189      15.599  13.591  16.810  1.00 26.33           C  
ATOM   1460  O   MET H 189      15.769  12.409  16.513  1.00 27.04           O  
ATOM   1461  N   ASN H 190      15.532  14.563  15.875  1.00 30.48           N  
ATOM   1462  CA  ASN H 190      15.606  14.245  14.475  1.00 34.07           C  
ATOM   1463  CB  ASN H 190      14.687  15.115  13.597  1.00 29.14           C  
ATOM   1464  CG  ASN H 190      13.240  14.797  13.941  1.00 28.69           C  
ATOM   1465  OD1 ASN H 190      12.866  13.635  14.095  1.00 29.34           O  
ATOM   1466  ND2 ASN H 190      12.400  15.859  14.071  1.00 27.74           N  
ATOM   1467  C   ASN H 190      16.997  14.452  13.957  1.00 34.55           C  
ATOM   1468  O   ASN H 190      17.828  15.115  14.576  1.00 28.48           O  
ATOM   1469  N   SER H 191      17.263  13.850  12.780  1.00 29.30           N  
ATOM   1470  CA  SER H 191      18.487  14.027  12.053  1.00 30.48           C  
ATOM   1471  CB  SER H 191      18.574  15.404  11.376  1.00 29.85           C  
ATOM   1472  OG  SER H 191      19.799  15.531  10.673  1.00 53.49           O  
ATOM   1473  C   SER H 191      19.676  13.874  12.948  1.00 30.98           C  
ATOM   1474  O   SER H 191      20.482  14.796  13.071  1.00 27.10           O  
ATOM   1475  N   LEU H 192      19.832  12.702  13.592  1.00 26.63           N  
ATOM   1476  CA  LEU H 192      20.965  12.531  14.455  1.00 38.13           C  
ATOM   1477  CB  LEU H 192      20.900  11.320  15.404  1.00 29.54           C  
ATOM   1478  CG  LEU H 192      19.833  11.414  16.508  1.00 25.77           C  
ATOM   1479  CD1 LEU H 192      18.415  11.217  15.959  1.00 25.01           C  
ATOM   1480  CD2 LEU H 192      20.169  10.473  17.673  1.00 26.28           C  
ATOM   1481  C   LEU H 192      22.213  12.377  13.652  1.00 31.37           C  
ATOM   1482  O   LEU H 192      22.213  11.858  12.537  1.00 32.81           O  
ATOM   1483  N   ARG H 193      23.323  12.850  14.248  1.00 32.31           N  
ATOM   1484  CA  ARG H 193      24.629  12.818  13.669  1.00 33.86           C  
ATOM   1485  CB  ARG H 193      25.192  14.229  13.450  1.00 35.72           C  
ATOM   1486  CG  ARG H 193      24.323  15.070  12.513  1.00 44.66           C  
ATOM   1487  CD  ARG H 193      24.652  16.559  12.560  1.00 44.55           C  
ATOM   1488  NE  ARG H 193      24.306  17.037  13.926  1.00 28.41           N  
ATOM   1489  CZ  ARG H 193      25.146  17.876  14.596  1.00 30.11           C  
ATOM   1490  NH1 ARG H 193      26.319  18.275  14.021  1.00 30.61           N1+
ATOM   1491  NH2 ARG H 193      24.809  18.312  15.844  1.00 29.30           N  
ATOM   1492  C   ARG H 193      25.483  12.142  14.689  1.00 31.23           C  
ATOM   1493  O   ARG H 193      25.038  11.895  15.807  1.00 30.21           O  
ATOM   1494  N   THR H 194      26.742  11.846  14.330  1.00 32.85           N  
ATOM   1495  CA  THR H 194      27.628  11.124  15.191  1.00 31.94           C  
ATOM   1496  CB  THR H 194      28.963  10.869  14.558  1.00 34.47           C  
ATOM   1497  OG1 THR H 194      29.774  10.093  15.425  1.00 39.54           O  
ATOM   1498  CG2 THR H 194      29.641  12.213  14.242  1.00 35.93           C  
ATOM   1499  C   THR H 194      27.840  11.893  16.461  1.00 37.18           C  
ATOM   1500  O   THR H 194      27.961  11.301  17.532  1.00 27.78           O  
ATOM   1501  N   ASP H 195      27.860  13.235  16.381  1.00 27.82           N  
ATOM   1502  CA  ASP H 195      28.139  14.074  17.514  1.00 27.51           C  
ATOM   1503  CB  ASP H 195      28.182  15.579  17.184  1.00 29.42           C  
ATOM   1504  CG  ASP H 195      26.798  16.024  16.749  1.00 36.26           C  
ATOM   1505  OD1 ASP H 195      26.364  15.623  15.636  1.00 55.61           O  
ATOM   1506  OD2 ASP H 195      26.149  16.763  17.537  1.00 61.28           O1-
ATOM   1507  C   ASP H 195      27.089  13.873  18.564  1.00 25.18           C  
ATOM   1508  O   ASP H 195      27.305  14.209  19.724  1.00 31.66           O  
ATOM   1509  N   ASP H 196      25.904  13.385  18.163  1.00 27.30           N  
ATOM   1510  CA  ASP H 196      24.768  13.146  19.010  1.00 22.73           C  
ATOM   1511  CB  ASP H 196      23.481  12.927  18.195  1.00 27.25           C  
ATOM   1512  CG  ASP H 196      23.143  14.273  17.559  1.00 28.34           C  
ATOM   1513  OD1 ASP H 196      23.308  15.310  18.257  1.00 23.43           O  
ATOM   1514  OD2 ASP H 196      22.740  14.284  16.364  1.00 24.94           O1-
ATOM   1515  C   ASP H 196      25.003  11.972  19.921  1.00 28.84           C  
ATOM   1516  O   ASP H 196      24.211  11.727  20.829  1.00 24.05           O  
ATOM   1517  N   THR H 197      26.041  11.154  19.664  1.00 26.10           N  
ATOM   1518  CA  THR H 197      26.299  10.023  20.512  1.00 23.24           C  
ATOM   1519  CB  THR H 197      27.535   9.263  20.123  1.00 26.03           C  
ATOM   1520  OG1 THR H 197      27.413   8.782  18.794  1.00 30.30           O  
ATOM   1521  CG2 THR H 197      27.737   8.090  21.100  1.00 28.92           C  
ATOM   1522  C   THR H 197      26.521  10.519  21.908  1.00 22.40           C  
ATOM   1523  O   THR H 197      27.286  11.456  22.129  1.00 21.29           O  
ATOM   1524  N   ALA H 198      25.840   9.899  22.898  1.00 21.37           N  
ATOM   1525  CA  ALA H 198      26.024  10.329  24.254  1.00 19.36           C  
ATOM   1526  CB  ALA H 198      25.638  11.799  24.488  1.00 21.84           C  
ATOM   1527  C   ALA H 198      25.146   9.508  25.142  1.00 23.32           C  
ATOM   1528  O   ALA H 198      24.353   8.687  24.683  1.00 23.76           O  
ATOM   1529  N   THR H 199      25.295   9.706  26.465  1.00 23.17           N  
ATOM   1530  CA  THR H 199      24.437   9.051  27.401  1.00 24.53           C  
ATOM   1531  CB  THR H 199      25.104   8.749  28.712  1.00 24.04           C  
ATOM   1532  OG1 THR H 199      26.236   7.917  28.505  1.00 28.96           O  
ATOM   1533  CG2 THR H 199      24.096   8.047  29.636  1.00 25.16           C  
ATOM   1534  C   THR H 199      23.366  10.059  27.655  1.00 25.85           C  
ATOM   1535  O   THR H 199      23.661  11.228  27.889  1.00 24.04           O  
ATOM   1536  N   TYR H 200      22.088   9.634  27.593  1.00 24.63           N  
ATOM   1537  CA  TYR H 200      21.003  10.563  27.745  1.00 23.95           C  
ATOM   1538  CB  TYR H 200      19.922  10.446  26.654  1.00 21.51           C  
ATOM   1539  CG  TYR H 200      20.445  10.998  25.372  1.00 20.50           C  
ATOM   1540  CD1 TYR H 200      21.345  10.290  24.606  1.00 20.97           C  
ATOM   1541  CD2 TYR H 200      20.012  12.225  24.924  1.00 21.44           C  
ATOM   1542  CE1 TYR H 200      21.813  10.808  23.421  1.00 20.68           C  
ATOM   1543  CE2 TYR H 200      20.476  12.747  23.740  1.00 18.21           C  
ATOM   1544  CZ  TYR H 200      21.380  12.037  22.987  1.00 21.17           C  
ATOM   1545  OH  TYR H 200      21.860  12.568  21.771  1.00 20.06           O  
ATOM   1546  C   TYR H 200      20.321  10.290  29.042  1.00 22.08           C  
ATOM   1547  O   TYR H 200      20.025   9.143  29.376  1.00 23.56           O  
ATOM   1548  N   SER H 201      20.054  11.366  29.811  1.00 20.42           N  
ATOM   1549  CA  SER H 201      19.431  11.195  31.088  1.00 20.92           C  
ATOM   1550  CB  SER H 201      20.320  11.624  32.267  1.00 20.87           C  
ATOM   1551  OG  SER H 201      19.633  11.420  33.493  1.00  0.00           O  
ATOM   1552  C   SER H 201      18.195  12.031  31.159  1.00 25.20           C  
ATOM   1553  O   SER H 201      18.115  13.108  30.571  1.00 19.62           O  
ATOM   1554  N   CYS H 202      17.174  11.517  31.872  1.00 18.63           N  
ATOM   1555  CA  CYS H 202      15.989  12.278  32.131  1.00 23.49           C  
ATOM   1556  CB  CYS H 202      14.659  11.524  31.869  1.00 24.97           C  
ATOM   1557  SG  CYS H 202      14.510   9.911  32.697  1.00 28.28           S  
ATOM   1558  C   CYS H 202      16.083  12.652  33.576  1.00 23.64           C  
ATOM   1559  O   CYS H 202      16.545  11.862  34.400  1.00 24.10           O  
ATOM   1560  N   ALA H 203      15.701  13.898  33.920  1.00 25.40           N  
ATOM   1561  CA  ALA H 203      15.838  14.314  35.287  1.00 23.74           C  
ATOM   1562  CB  ALA H 203      17.082  15.182  35.534  1.00 23.39           C  
ATOM   1563  C   ALA H 203      14.655  15.133  35.676  1.00 22.87           C  
ATOM   1564  O   ALA H 203      14.138  15.929  34.894  1.00 25.37           O  
ATOM   1565  N   ARG H 204      14.203  14.957  36.930  1.00 21.71           N  
ATOM   1566  CA  ARG H 204      13.075  15.686  37.428  1.00 21.35           C  
ATOM   1567  CB  ARG H 204      12.401  14.991  38.624  1.00 17.91           C  
ATOM   1568  CG  ARG H 204      11.101  15.653  39.079  1.00 19.94           C  
ATOM   1569  CD  ARG H 204      10.441  14.953  40.269  1.00 20.78           C  
ATOM   1570  NE  ARG H 204      11.018  15.527  41.516  1.00 26.65           N  
ATOM   1571  CZ  ARG H 204      10.450  15.237  42.724  1.00 24.19           C  
ATOM   1572  NH1 ARG H 204       9.388  14.384  42.792  1.00 23.64           N1+
ATOM   1573  NH2 ARG H 204      10.939  15.800  43.867  1.00 22.01           N  
ATOM   1574  C   ARG H 204      13.549  17.027  37.891  1.00 21.29           C  
ATOM   1575  O   ARG H 204      14.708  17.209  38.261  1.00 27.39           O  
ATOM   1576  N   GLY H 205      12.642  18.017  37.857  1.00 23.85           N  
ATOM   1577  CA  GLY H 205      12.958  19.335  38.328  1.00 21.15           C  
ATOM   1578  C   GLY H 205      11.676  19.867  38.896  1.00 26.35           C  
ATOM   1579  O   GLY H 205      10.594  19.534  38.419  1.00 23.91           O  
ATOM   1580  N   GLY H 206      11.798  20.870  39.795  1.00 41.05           N  
ATOM   1581  CA  GLY H 206      10.802  21.458  40.655  1.00 43.21           C  
ATOM   1582  C   GLY H 206       9.456  21.763  40.081  1.00 43.61           C  
ATOM   1583  O   GLY H 206       9.151  21.575  38.900  1.00 44.81           O  
ATOM   1584  N   TYR H 207       8.629  22.260  41.026  1.00 50.45           N  
ATOM   1585  CA  TYR H 207       7.268  22.708  40.956  1.00 53.53           C  
ATOM   1586  CB  TYR H 207       6.826  23.534  42.178  1.00 53.52           C  
ATOM   1587  CG  TYR H 207       6.742  22.613  43.339  1.00 55.69           C  
ATOM   1588  CD1 TYR H 207       7.887  22.173  43.960  1.00 45.21           C  
ATOM   1589  CD2 TYR H 207       5.517  22.203  43.809  1.00 43.39           C  
ATOM   1590  CE1 TYR H 207       7.809  21.321  45.034  1.00 44.83           C  
ATOM   1591  CE2 TYR H 207       5.434  21.352  44.885  1.00 47.51           C  
ATOM   1592  CZ  TYR H 207       6.583  20.909  45.495  1.00 48.08           C  
ATOM   1593  OH  TYR H 207       6.503  20.035  46.598  1.00 47.15           O  
ATOM   1594  C   TYR H 207       7.052  23.571  39.765  1.00 55.81           C  
ATOM   1595  O   TYR H 207       7.983  24.038  39.116  1.00 53.49           O  
ATOM   1596  N   TYR H 208       5.765  23.797  39.456  1.00 48.43           N  
ATOM   1597  CA  TYR H 208       5.400  24.510  38.271  1.00 48.26           C  
ATOM   1598  CB  TYR H 208       3.927  24.959  38.261  1.00 53.77           C  
ATOM   1599  CG  TYR H 208       2.955  23.841  38.414  1.00 56.17           C  
ATOM   1600  CD1 TYR H 208       2.690  23.305  39.655  1.00 44.96           C  
ATOM   1601  CD2 TYR H 208       2.280  23.358  37.317  1.00 43.57           C  
ATOM   1602  CE1 TYR H 208       1.778  22.285  39.796  1.00 51.83           C  
ATOM   1603  CE2 TYR H 208       1.366  22.339  37.453  1.00 50.09           C  
ATOM   1604  CZ  TYR H 208       1.113  21.801  38.692  1.00 69.01           C  
ATOM   1605  OH  TYR H 208       0.173  20.756  38.829  1.00 59.49           O  
ATOM   1606  C   TYR H 208       6.088  25.838  38.261  1.00 48.13           C  
ATOM   1607  O   TYR H 208       6.796  26.177  37.318  1.00 49.17           O  
ATOM   1608  N   TYR H 209       5.917  26.611  39.343  1.00 46.68           N  
ATOM   1609  CA  TYR H 209       6.370  27.965  39.363  1.00 45.36           C  
ATOM   1610  CB  TYR H 209       5.810  28.773  40.544  1.00 62.31           C  
ATOM   1611  CG  TYR H 209       4.366  29.013  40.247  1.00 67.21           C  
ATOM   1612  CD1 TYR H 209       3.987  30.047  39.418  1.00 68.16           C  
ATOM   1613  CD2 TYR H 209       3.388  28.210  40.789  1.00 70.58           C  
ATOM   1614  CE1 TYR H 209       2.658  30.277  39.146  1.00 73.04           C  
ATOM   1615  CE2 TYR H 209       2.058  28.433  40.520  1.00 76.89           C  
ATOM   1616  CZ  TYR H 209       1.690  29.471  39.698  1.00 78.49           C  
ATOM   1617  OH  TYR H 209       0.324  29.701  39.424  1.00 78.49           O  
ATOM   1618  C   TYR H 209       7.854  28.085  39.327  1.00 44.00           C  
ATOM   1619  O   TYR H 209       8.368  29.008  38.696  1.00 43.62           O  
ATOM   1620  N   GLY H 210       8.571  27.166  40.001  1.00 51.01           N  
ATOM   1621  CA  GLY H 210      10.003  27.252  40.150  1.00 52.74           C  
ATOM   1622  C   GLY H 210      10.658  27.526  38.830  1.00 53.02           C  
ATOM   1623  O   GLY H 210      10.793  26.647  37.981  1.00 55.07           O  
ATOM   1624  N   THR H 211      11.067  28.798  38.639  1.00 50.21           N  
ATOM   1625  CA  THR H 211      11.704  29.249  37.436  1.00 50.46           C  
ATOM   1626  CB  THR H 211      11.753  30.746  37.356  1.00 47.79           C  
ATOM   1627  OG1 THR H 211      12.513  31.270  38.435  1.00  0.00           O  
ATOM   1628  CG2 THR H 211      10.319  31.298  37.404  1.00  0.00           C  
ATOM   1629  C   THR H 211      13.107  28.752  37.375  1.00 50.56           C  
ATOM   1630  O   THR H 211      13.575  28.300  36.333  1.00 51.78           O  
ATOM   1631  N   SER H 212      13.828  28.843  38.507  1.00 53.19           N  
ATOM   1632  CA  SER H 212      15.181  28.389  38.510  1.00 51.26           C  
ATOM   1633  CB  SER H 212      16.145  29.326  39.261  1.00 42.17           C  
ATOM   1634  OG  SER H 212      16.249  30.574  38.590  1.00  0.00           O  
ATOM   1635  C   SER H 212      15.117  27.104  39.232  1.00 48.53           C  
ATOM   1636  O   SER H 212      14.739  27.027  40.401  1.00 45.54           O  
ATOM   1637  N   TYR H 213      15.460  26.022  38.539  1.00 47.93           N  
ATOM   1638  CA  TYR H 213      15.311  24.837  39.287  1.00 47.80           C  
ATOM   1639  CB  TYR H 213      14.132  23.951  38.839  1.00 43.35           C  
ATOM   1640  CG  TYR H 213      14.262  23.696  37.380  1.00 43.84           C  
ATOM   1641  CD1 TYR H 213      15.103  22.716  36.916  1.00 35.60           C  
ATOM   1642  CD2 TYR H 213      13.526  24.437  36.480  1.00 38.19           C  
ATOM   1643  CE1 TYR H 213      15.216  22.486  35.567  1.00 55.44           C  
ATOM   1644  CE2 TYR H 213      13.635  24.212  35.131  1.00 35.74           C  
ATOM   1645  CZ  TYR H 213      14.485  23.237  34.676  1.00 59.01           C  
ATOM   1646  OH  TYR H 213      14.605  23.007  33.291  1.00 55.10           O  
ATOM   1647  C   TYR H 213      16.572  24.085  39.200  1.00 50.06           C  
ATOM   1648  O   TYR H 213      17.408  24.299  38.326  1.00 50.44           O  
ATOM   1649  N   TYR H 214      16.727  23.202  40.186  1.00 44.78           N  
ATOM   1650  CA  TYR H 214      17.840  22.339  40.339  1.00 44.15           C  
ATOM   1651  CB  TYR H 214      18.371  22.405  41.774  1.00 37.91           C  
ATOM   1652  CG  TYR H 214      17.149  22.611  42.605  1.00 42.28           C  
ATOM   1653  CD1 TYR H 214      16.361  21.567  43.034  1.00 46.24           C  
ATOM   1654  CD2 TYR H 214      16.786  23.899  42.931  1.00 43.43           C  
ATOM   1655  CE1 TYR H 214      15.238  21.809  43.794  1.00 48.88           C  
ATOM   1656  CE2 TYR H 214      15.667  24.149  43.689  1.00 46.10           C  
ATOM   1657  CZ  TYR H 214      14.892  23.100  44.125  1.00 49.82           C  
ATOM   1658  OH  TYR H 214      13.741  23.357  44.904  1.00 53.56           O  
ATOM   1659  C   TYR H 214      17.272  20.999  40.060  1.00 43.42           C  
ATOM   1660  O   TYR H 214      16.127  20.719  40.405  1.00 41.83           O  
ATOM   1661  N   PHE H 215      18.056  20.160  39.368  1.00 43.43           N  
ATOM   1662  CA  PHE H 215      17.573  18.875  38.971  1.00 41.45           C  
ATOM   1663  CB  PHE H 215      18.368  18.304  37.792  1.00 35.92           C  
ATOM   1664  CG  PHE H 215      18.272  19.341  36.732  1.00 36.22           C  
ATOM   1665  CD1 PHE H 215      17.206  19.374  35.868  1.00 39.31           C  
ATOM   1666  CD2 PHE H 215      19.253  20.298  36.618  1.00 39.26           C  
ATOM   1667  CE1 PHE H 215      17.129  20.346  34.901  1.00 40.87           C  
ATOM   1668  CE2 PHE H 215      19.180  21.274  35.652  1.00 39.04           C  
ATOM   1669  CZ  PHE H 215      18.113  21.300  34.788  1.00 40.68           C  
ATOM   1670  C   PHE H 215      17.760  17.969  40.129  1.00 44.09           C  
ATOM   1671  O   PHE H 215      18.871  17.521  40.412  1.00 45.09           O  
ATOM   1672  N   ASP H 216      16.661  17.713  40.857  1.00 49.23           N  
ATOM   1673  CA  ASP H 216      16.765  16.904  42.027  1.00 53.30           C  
ATOM   1674  CB  ASP H 216      15.624  17.132  43.046  1.00 55.59           C  
ATOM   1675  CG  ASP H 216      14.256  16.976  42.408  1.00 61.35           C  
ATOM   1676  OD1 ASP H 216      14.155  17.005  41.155  1.00 64.75           O  
ATOM   1677  OD2 ASP H 216      13.281  16.830  43.187  1.00 63.82           O1-
ATOM   1678  C   ASP H 216      16.970  15.454  41.742  1.00 54.71           C  
ATOM   1679  O   ASP H 216      17.826  14.827  42.366  1.00 53.01           O  
ATOM   1680  N   TYR H 217      16.235  14.864  40.779  1.00 22.82           N  
ATOM   1681  CA  TYR H 217      16.401  13.433  40.702  1.00 25.31           C  
ATOM   1682  CB  TYR H 217      15.149  12.656  41.141  1.00 24.14           C  
ATOM   1683  CG  TYR H 217      15.034  12.915  42.601  1.00 30.77           C  
ATOM   1684  CD1 TYR H 217      14.571  14.126  43.052  1.00 26.86           C  
ATOM   1685  CD2 TYR H 217      15.391  11.958  43.519  1.00 26.90           C  
ATOM   1686  CE1 TYR H 217      14.467  14.383  44.397  1.00 27.89           C  
ATOM   1687  CE2 TYR H 217      15.288  12.207  44.868  1.00 30.25           C  
ATOM   1688  CZ  TYR H 217      14.826  13.422  45.311  1.00 28.97           C  
ATOM   1689  OH  TYR H 217      14.722  13.681  46.695  1.00 32.29           O  
ATOM   1690  C   TYR H 217      16.727  13.049  39.295  1.00 23.21           C  
ATOM   1691  O   TYR H 217      16.086  13.502  38.350  1.00 25.43           O  
ATOM   1692  N   TRP H 218      17.730  12.164  39.132  1.00 20.93           N  
ATOM   1693  CA  TRP H 218      18.189  11.805  37.821  1.00 21.16           C  
ATOM   1694  CB  TRP H 218      19.687  12.098  37.623  1.00 19.46           C  
ATOM   1695  CG  TRP H 218      20.027  13.570  37.616  1.00 18.89           C  
ATOM   1696  CD2 TRP H 218      20.727  14.235  36.553  1.00 17.47           C  
ATOM   1697  CD1 TRP H 218      19.804  14.509  38.579  1.00 18.39           C  
ATOM   1698  NE1 TRP H 218      20.309  15.723  38.177  1.00 19.33           N  
ATOM   1699  CE2 TRP H 218      20.884  15.567  36.934  1.00 16.07           C  
ATOM   1700  CE3 TRP H 218      21.208  13.771  35.363  1.00 17.71           C  
ATOM   1701  CZ2 TRP H 218      21.526  16.461  36.126  1.00 16.56           C  
ATOM   1702  CZ3 TRP H 218      21.849  14.677  34.547  1.00 17.69           C  
ATOM   1703  CH2 TRP H 218      22.003  15.996  34.922  1.00 17.23           C  
ATOM   1704  C   TRP H 218      18.001  10.337  37.601  1.00 25.94           C  
ATOM   1705  O   TRP H 218      17.972   9.546  38.543  1.00 24.54           O  
ATOM   1706  N   GLY H 219      17.834   9.946  36.322  1.00 25.39           N  
ATOM   1707  CA  GLY H 219      17.723   8.562  35.967  1.00 21.66           C  
ATOM   1708  C   GLY H 219      19.120   8.054  35.781  1.00 23.14           C  
ATOM   1709  O   GLY H 219      20.085   8.814  35.829  1.00 25.44           O  
ATOM   1710  N   GLN H 220      19.252   6.738  35.546  1.00 24.19           N  
ATOM   1711  CA  GLN H 220      20.508   6.065  35.363  1.00 25.48           C  
ATOM   1712  CB  GLN H 220      20.304   4.562  35.136  1.00 30.49           C  
ATOM   1713  CG  GLN H 220      19.556   3.855  36.264  1.00 46.83           C  
ATOM   1714  CD  GLN H 220      19.163   2.480  35.748  1.00 41.80           C  
ATOM   1715  OE1 GLN H 220      18.730   1.616  36.507  1.00 47.05           O  
ATOM   1716  NE2 GLN H 220      19.313   2.263  34.415  1.00 47.07           N  
ATOM   1717  C   GLN H 220      21.145   6.561  34.104  1.00 27.77           C  
ATOM   1718  O   GLN H 220      22.364   6.707  34.027  1.00 29.08           O  
ATOM   1719  N   GLY H 221      20.322   6.795  33.067  1.00 30.43           N  
ATOM   1720  CA  GLY H 221      20.816   7.249  31.800  1.00 26.97           C  
ATOM   1721  C   GLY H 221      20.888   6.076  30.873  1.00 30.58           C  
ATOM   1722  O   GLY H 221      21.029   4.936  31.312  1.00 28.16           O  
ATOM   1723  N   THR H 222      20.769   6.340  29.553  1.00 26.89           N  
ATOM   1724  CA  THR H 222      20.885   5.308  28.556  1.00 25.84           C  
ATOM   1725  CB  THR H 222      19.653   5.064  27.730  1.00 31.74           C  
ATOM   1726  OG1 THR H 222      19.283   6.246  27.040  1.00 31.44           O  
ATOM   1727  CG2 THR H 222      18.505   4.579  28.624  1.00 30.09           C  
ATOM   1728  C   THR H 222      21.914   5.763  27.578  1.00 23.95           C  
ATOM   1729  O   THR H 222      21.986   6.944  27.244  1.00 25.39           O  
ATOM   1730  N   THR H 223      22.732   4.824  27.068  1.00 26.03           N  
ATOM   1731  CA  THR H 223      23.772   5.199  26.155  1.00 24.96           C  
ATOM   1732  CB  THR H 223      25.008   4.356  26.283  1.00 26.87           C  
ATOM   1733  OG1 THR H 223      24.705   2.993  26.024  1.00  0.00           O  
ATOM   1734  CG2 THR H 223      25.575   4.518  27.704  1.00  0.00           C  
ATOM   1735  C   THR H 223      23.263   5.059  24.756  1.00 26.17           C  
ATOM   1736  O   THR H 223      22.599   4.082  24.413  1.00 26.00           O  
ATOM   1737  N   LEU H 224      23.553   6.065  23.906  1.00 25.01           N  
ATOM   1738  CA  LEU H 224      23.087   6.003  22.552  1.00 23.01           C  
ATOM   1739  CB  LEU H 224      21.989   7.038  22.280  1.00 25.82           C  
ATOM   1740  CG  LEU H 224      20.781   6.798  23.209  1.00  0.00           C  
ATOM   1741  CD1 LEU H 224      19.660   7.811  22.970  1.00  0.00           C  
ATOM   1742  CD2 LEU H 224      20.294   5.340  23.124  1.00  0.00           C  
ATOM   1743  C   LEU H 224      24.250   6.245  21.643  1.00 26.35           C  
ATOM   1744  O   LEU H 224      25.007   7.204  21.806  1.00 23.19           O  
ATOM   1745  N   THR H 225      24.426   5.354  20.652  1.00 23.27           N  
ATOM   1746  CA  THR H 225      25.520   5.492  19.738  1.00 28.01           C  
ATOM   1747  CB  THR H 225      26.362   4.253  19.640  1.00 27.91           C  
ATOM   1748  OG1 THR H 225      26.896   3.923  20.914  1.00 26.18           O  
ATOM   1749  CG2 THR H 225      27.499   4.495  18.633  1.00 24.41           C  
ATOM   1750  C   THR H 225      24.939   5.726  18.386  1.00 26.78           C  
ATOM   1751  O   THR H 225      24.075   4.980  17.933  1.00 28.01           O  
ATOM   1752  N   VAL H 226      25.390   6.795  17.705  1.00 26.37           N  
ATOM   1753  CA  VAL H 226      24.897   7.022  16.381  1.00 29.14           C  
ATOM   1754  CB  VAL H 226      24.418   8.419  16.155  1.00 29.94           C  
ATOM   1755  CG1 VAL H 226      23.083   8.617  16.884  1.00 34.17           C  
ATOM   1756  CG2 VAL H 226      25.504   9.355  16.694  1.00 30.59           C  
ATOM   1757  C   VAL H 226      26.005   6.748  15.427  1.00 36.30           C  
ATOM   1758  O   VAL H 226      27.006   7.463  15.386  1.00 29.22           O  
ATOM   1759  N   SER H 227      25.843   5.677  14.629  1.00 27.30           N  
ATOM   1760  CA  SER H 227      26.859   5.347  13.679  1.00 36.41           C  
ATOM   1761  CB  SER H 227      28.037   4.569  14.291  1.00 31.75           C  
ATOM   1762  OG  SER H 227      29.007   4.276  13.298  1.00 29.61           O  
ATOM   1763  C   SER H 227      26.236   4.481  12.633  1.00 30.52           C  
ATOM   1764  O   SER H 227      25.169   3.901  12.832  1.00 28.55           O  
ATOM   1765  N   SER H 228      26.901   4.390  11.468  1.00 39.87           N  
ATOM   1766  CA  SER H 228      26.403   3.585  10.394  1.00 37.41           C  
ATOM   1767  CB  SER H 228      26.350   4.330   9.047  1.00 36.53           C  
ATOM   1768  OG  SER H 228      25.414   5.398   9.111  1.00 42.78           O  
ATOM   1769  C   SER H 228      27.378   2.429  10.222  1.00 34.60           C  
ATOM   1770  O   SER H 228      26.924   1.252  10.243  1.00 33.42           O  
ATOM   1771  OXT SER H 228      28.595   2.712  10.061  1.00  0.00           O1-
TER    1772      SER H 228 
CONECT  163  683
CONECT  683  163
CONECT  987 1557
CONECT 1557  987
END
