# Supplementary material for: Fully automated antibody structure prediction using BIOVIA tools: Validation study
Source: PLoS One. 2017 May 18;12(5):e0177923. doi: 10.1371/journal.pone.0177923 (PMC5436848; doi:10.1371/journal.pone.0177923)
Supplement: S1 Dataset — Predicted structures using the Top5 framework method, Chothia CDR definition with no canonical filtering and generating 50 models. These were used in the detailed discussion of outliers and for comparison against predictions using canonical filtering. (ZIP) [file pone.0177923.s003.zip › 4FZ8_LH_FV_FinalModel.pdb]

REMARK   Accelrys Discovery Studio PDB file
REMARK   Created:  2015-05-08T03:36:55Z
SSBOND   1 CYS L   23    CYS L   93                                     
SSBOND   2 CYS H  133    CYS H  207                                     
ATOM      1  N   ASP L   1      26.199  31.604  25.689  1.00 34.36           N1+
ATOM      2  CA  ASP L   1      25.498  31.596  26.990  1.00 34.88           C  
ATOM      3  CB  ASP L   1      24.813  30.238  27.226  1.00 34.72           C  
ATOM      4  CG  ASP L   1      23.630  30.151  26.270  1.00 39.72           C  
ATOM      5  OD1 ASP L   1      23.241  31.212  25.711  1.00 43.33           O  
ATOM      6  OD2 ASP L   1      23.099  29.024  26.088  1.00 41.46           O1-
ATOM      7  C   ASP L   1      26.492  31.837  28.079  1.00 33.68           C  
ATOM      8  O   ASP L   1      27.596  32.314  27.824  1.00 36.18           O  
ATOM      9  N   ILE L   2      26.118  31.521  29.335  1.00 42.21           N  
ATOM     10  CA  ILE L   2      27.038  31.736  30.411  1.00 42.18           C  
ATOM     11  CB  ILE L   2      26.398  32.001  31.742  1.00 42.02           C  
ATOM     12  CG1 ILE L   2      25.776  33.409  31.761  1.00 40.99           C  
ATOM     13  CG2 ILE L   2      27.469  31.799  32.826  1.00 40.33           C  
ATOM     14  CD1 ILE L   2      24.662  33.620  30.740  1.00 31.85           C  
ATOM     15  C   ILE L   2      27.919  30.543  30.530  1.00 42.69           C  
ATOM     16  O   ILE L   2      27.458  29.404  30.588  1.00 43.59           O  
ATOM     17  N   VAL L   3      29.239  30.796  30.545  1.00 42.24           N  
ATOM     18  CA  VAL L   3      30.169  29.719  30.639  1.00 42.28           C  
ATOM     19  CB  VAL L   3      31.445  29.959  29.887  1.00 45.39           C  
ATOM     20  CG1 VAL L   3      32.398  28.780  30.151  1.00 35.38           C  
ATOM     21  CG2 VAL L   3      31.108  30.164  28.402  1.00 34.24           C  
ATOM     22  C   VAL L   3      30.518  29.548  32.076  1.00 40.62           C  
ATOM     23  O   VAL L   3      30.677  30.519  32.816  1.00 40.37           O  
ATOM     24  N   MET L   4      30.617  28.281  32.510  1.00 39.87           N  
ATOM     25  CA  MET L   4      30.967  27.992  33.865  1.00 39.06           C  
ATOM     26  CB  MET L   4      30.018  26.971  34.512  1.00 37.56           C  
ATOM     27  CG  MET L   4      28.553  27.417  34.533  1.00 36.63           C  
ATOM     28  SD  MET L   4      28.193  28.801  35.653  1.00 40.07           S  
ATOM     29  CE  MET L   4      28.130  27.756  37.135  1.00 37.86           C  
ATOM     30  C   MET L   4      32.314  27.346  33.793  1.00 39.51           C  
ATOM     31  O   MET L   4      32.490  26.350  33.096  1.00 39.13           O  
ATOM     32  N   THR L   5      33.309  27.909  34.505  1.00 39.17           N  
ATOM     33  CA  THR L   5      34.622  27.334  34.478  1.00 39.17           C  
ATOM     34  CB  THR L   5      35.701  28.302  34.101  1.00 40.44           C  
ATOM     35  OG1 THR L   5      35.630  29.453  34.927  1.00 43.25           O  
ATOM     36  CG2 THR L   5      35.561  28.679  32.619  1.00 43.11           C  
ATOM     37  C   THR L   5      34.933  26.818  35.841  1.00 38.37           C  
ATOM     38  O   THR L   5      34.736  27.507  36.841  1.00 38.52           O  
ATOM     39  N   GLN L   6      35.429  25.566  35.904  1.00 37.69           N  
ATOM     40  CA  GLN L   6      35.728  24.979  37.176  1.00 38.47           C  
ATOM     41  CB  GLN L   6      35.022  23.635  37.436  1.00 37.35           C  
ATOM     42  CG  GLN L   6      33.508  23.768  37.614  1.00 37.60           C  
ATOM     43  CD  GLN L   6      32.930  22.383  37.860  1.00 33.72           C  
ATOM     44  OE1 GLN L   6      31.909  22.012  37.284  1.00 34.81           O  
ATOM     45  NE2 GLN L   6      33.592  21.593  38.746  1.00 30.73           N  
ATOM     46  C   GLN L   6      37.194  24.725  37.273  1.00 40.49           C  
ATOM     47  O   GLN L   6      37.857  24.403  36.288  1.00 40.72           O  
ATOM     48  N   SER L   7      37.740  24.902  38.490  1.00 40.25           N  
ATOM     49  CA  SER L   7      39.121  24.633  38.742  0.94 42.97           C  
ATOM     50  CB  SER L   7      39.984  25.907  38.762  0.94 44.42           C  
ATOM     51  OG  SER L   7      39.526  26.789  39.777  1.00  0.00           O  
ATOM     52  C   SER L   7      39.183  24.019  40.103  1.00 42.60           C  
ATOM     53  O   SER L   7      38.390  24.374  40.975  1.00 44.17           O  
ATOM     54  N   PRO L   8      40.068  23.083  40.331  1.00 42.66           N  
ATOM     55  CA  PRO L   8      40.965  22.562  39.334  1.00 43.38           C  
ATOM     56  CD  PRO L   8      40.561  22.850  41.677  1.00 40.74           C  
ATOM     57  CB  PRO L   8      42.157  21.982  40.096  1.00 43.17           C  
ATOM     58  CG  PRO L   8      41.629  21.758  41.519  1.00 42.28           C  
ATOM     59  C   PRO L   8      40.244  21.526  38.530  1.00 44.05           C  
ATOM     60  O   PRO L   8      39.103  21.201  38.853  1.00 44.09           O  
ATOM     61  N   LEU L   9      40.880  21.042  37.448  1.00 44.12           N  
ATOM     62  CA  LEU L   9      40.338  20.007  36.615  1.00 45.14           C  
ATOM     63  CB  LEU L   9      41.185  19.776  35.358  1.00 47.91           C  
ATOM     64  CG  LEU L   9      41.293  21.020  34.461  1.00 49.32           C  
ATOM     65  CD1 LEU L   9      42.107  20.719  33.193  1.00 52.56           C  
ATOM     66  CD2 LEU L   9      39.910  21.623  34.162  1.00 50.16           C  
ATOM     67  C   LEU L   9      40.338  18.721  37.381  1.00 44.41           C  
ATOM     68  O   LEU L   9      39.410  17.921  37.271  1.00 43.26           O  
ATOM     69  N   SER L  10      41.409  18.472  38.157  1.00 44.76           N  
ATOM     70  CA  SER L  10      41.508  17.252  38.909  1.00 45.53           C  
ATOM     71  CB  SER L  10      42.472  16.244  38.261  1.00 46.93           C  
ATOM     72  OG  SER L  10      42.537  15.056  39.032  1.00 53.61           O  
ATOM     73  C   SER L  10      42.063  17.626  40.246  1.00 44.74           C  
ATOM     74  O   SER L  10      42.862  18.556  40.349  1.00 44.29           O  
ATOM     75  N   LEU L  11      41.649  16.924  41.323  1.00 43.41           N  
ATOM     76  CA  LEU L  11      42.146  17.329  42.605  1.00 43.60           C  
ATOM     77  CB  LEU L  11      41.152  18.274  43.312  1.00 44.07           C  
ATOM     78  CG  LEU L  11      41.582  18.797  44.693  1.00 46.13           C  
ATOM     79  CD1 LEU L  11      42.866  19.637  44.604  1.00 48.17           C  
ATOM     80  CD2 LEU L  11      40.427  19.560  45.367  1.00 45.79           C  
ATOM     81  C   LEU L  11      42.378  16.119  43.465  1.00 43.98           C  
ATOM     82  O   LEU L  11      41.438  15.429  43.852  1.00 42.84           O  
ATOM     83  N   PRO L  12      43.625  15.828  43.748  1.00 44.33           N  
ATOM     84  CA  PRO L  12      43.929  14.736  44.635  1.00 44.41           C  
ATOM     85  CD  PRO L  12      44.679  16.039  42.771  1.00 46.58           C  
ATOM     86  CB  PRO L  12      45.345  14.269  44.280  1.00 44.00           C  
ATOM     87  CG  PRO L  12      45.920  15.401  43.411  1.00 46.42           C  
ATOM     88  C   PRO L  12      43.777  15.175  46.058  1.00 43.79           C  
ATOM     89  O   PRO L  12      44.142  16.308  46.366  1.00 45.42           O  
ATOM     90  N   VAL L  13      43.257  14.304  46.945  1.00 42.53           N  
ATOM     91  CA  VAL L  13      43.119  14.676  48.326  1.00 43.33           C  
ATOM     92  CB  VAL L  13      41.762  15.199  48.704  1.00 42.59           C  
ATOM     93  CG1 VAL L  13      41.526  16.572  48.064  1.00 43.76           C  
ATOM     94  CG2 VAL L  13      40.723  14.144  48.294  1.00 42.65           C  
ATOM     95  C   VAL L  13      43.298  13.448  49.149  1.00 44.81           C  
ATOM     96  O   VAL L  13      42.897  12.356  48.752  1.00 45.25           O  
ATOM     97  N   THR L  14      43.898  13.606  50.343  1.00 45.71           N  
ATOM     98  CA  THR L  14      44.065  12.476  51.201  1.00 46.34           C  
ATOM     99  CB  THR L  14      45.255  12.592  52.108  1.00 47.79           C  
ATOM    100  OG1 THR L  14      45.563  11.333  52.686  1.00 46.70           O  
ATOM    101  CG2 THR L  14      44.947  13.627  53.202  1.00 45.51           C  
ATOM    102  C   THR L  14      42.827  12.381  52.033  1.00 46.08           C  
ATOM    103  O   THR L  14      42.089  13.352  52.188  1.00 46.17           O  
ATOM    104  N   PRO L  15      42.580  11.222  52.572  1.00 46.05           N  
ATOM    105  CA  PRO L  15      41.390  11.051  53.353  1.00 47.40           C  
ATOM    106  CD  PRO L  15      42.987   9.987  51.923  1.00 43.99           C  
ATOM    107  CB  PRO L  15      41.261   9.548  53.586  1.00 48.81           C  
ATOM    108  CG  PRO L  15      41.940   8.941  52.346  1.00 53.33           C  
ATOM    109  C   PRO L  15      41.435  11.868  54.599  1.00 48.31           C  
ATOM    110  O   PRO L  15      42.492  11.969  55.219  1.00 48.70           O  
ATOM    111  N   GLY L  16      40.289  12.467  54.969  1.00 48.20           N  
ATOM    112  CA  GLY L  16      40.199  13.233  56.175  1.00 48.49           C  
ATOM    113  C   GLY L  16      40.519  14.668  55.886  1.00 48.82           C  
ATOM    114  O   GLY L  16      40.237  15.536  56.710  1.00 51.08           O  
ATOM    115  N   GLU L  17      41.115  14.962  54.713  1.00 47.62           N  
ATOM    116  CA  GLU L  17      41.457  16.325  54.395  1.00 47.50           C  
ATOM    117  CB  GLU L  17      42.684  16.474  53.478  1.00 49.93           C  
ATOM    118  CG  GLU L  17      44.005  16.243  54.205  1.00 51.28           C  
ATOM    119  CD  GLU L  17      44.182  17.393  55.185  1.00 54.69           C  
ATOM    120  OE1 GLU L  17      43.921  18.560  54.787  1.00  0.00           O  
ATOM    121  OE2 GLU L  17      44.581  17.118  56.348  1.00 54.65           O1-
ATOM    122  C   GLU L  17      40.303  16.994  53.712  1.00 46.85           C  
ATOM    123  O   GLU L  17      39.369  16.352  53.239  1.00 45.92           O  
ATOM    124  N   PRO L  18      40.338  18.305  53.735  1.00 45.67           N  
ATOM    125  CA  PRO L  18      39.317  19.063  53.051  1.00 45.32           C  
ATOM    126  CD  PRO L  18      40.747  18.961  54.968  1.00 53.70           C  
ATOM    127  CB  PRO L  18      39.221  20.406  53.771  1.00 47.34           C  
ATOM    128  CG  PRO L  18      39.748  20.109  55.183  1.00 50.94           C  
ATOM    129  C   PRO L  18      39.615  19.224  51.588  1.00 44.33           C  
ATOM    130  O   PRO L  18      40.785  19.214  51.213  1.00 45.33           O  
ATOM    131  N   ALA L  19      38.575  19.397  50.745  1.00 42.67           N  
ATOM    132  CA  ALA L  19      38.783  19.617  49.343  1.00 41.38           C  
ATOM    133  CB  ALA L  19      38.326  18.445  48.457  1.00 40.91           C  
ATOM    134  C   ALA L  19      37.952  20.802  48.967  1.00 40.39           C  
ATOM    135  O   ALA L  19      36.874  21.017  49.522  1.00 40.40           O  
ATOM    136  N   SER L  20      38.444  21.620  48.014  1.00 39.36           N  
ATOM    137  CA  SER L  20      37.699  22.785  47.633  1.00 39.64           C  
ATOM    138  CB  SER L  20      38.341  24.083  48.154  1.00 42.38           C  
ATOM    139  OG  SER L  20      37.508  25.198  47.882  1.00 45.04           O  
ATOM    140  C   SER L  20      37.681  22.844  46.138  1.00 39.08           C  
ATOM    141  O   SER L  20      38.713  22.674  45.491  1.00 40.86           O  
ATOM    142  N   ILE L  21      36.489  23.085  45.549  1.00 38.98           N  
ATOM    143  CA  ILE L  21      36.370  23.165  44.118  1.00 39.06           C  
ATOM    144  CB  ILE L  21      35.480  22.105  43.534  1.00 39.40           C  
ATOM    145  CG1 ILE L  21      36.050  20.714  43.853  1.00 40.51           C  
ATOM    146  CG2 ILE L  21      35.333  22.375  42.024  1.00 41.06           C  
ATOM    147  CD1 ILE L  21      35.084  19.573  43.544  1.00 41.14           C  
ATOM    148  C   ILE L  21      35.756  24.492  43.811  1.00 39.14           C  
ATOM    149  O   ILE L  21      34.824  24.924  44.489  1.00 40.95           O  
ATOM    150  N   SER L  22      36.264  25.182  42.771  1.00 38.66           N  
ATOM    151  CA  SER L  22      35.774  26.498  42.478  0.90 38.54           C  
ATOM    152  CB  SER L  22      36.894  27.549  42.375  0.90 39.46           C  
ATOM    153  OG  SER L  22      36.353  28.829  42.081  0.90 43.65           O  
ATOM    154  C   SER L  22      35.054  26.494  41.167  1.00 38.22           C  
ATOM    155  O   SER L  22      35.405  25.754  40.249  1.00 38.23           O  
ATOM    156  N   CYS L  23      33.993  27.321  41.072  1.00 38.09           N  
ATOM    157  CA  CYS L  23      33.218  27.452  39.868  1.00 39.35           C  
ATOM    158  CB  CYS L  23      31.824  26.783  39.995  1.00 39.38           C  
ATOM    159  SG  CYS L  23      30.781  26.904  38.508  1.00 46.88           S  
ATOM    160  C   CYS L  23      33.044  28.927  39.627  1.00 38.84           C  
ATOM    161  O   CYS L  23      32.592  29.664  40.506  1.00 39.73           O  
ATOM    162  N   ARG L  24      33.420  29.401  38.419  1.00 40.21           N  
ATOM    163  CA  ARG L  24      33.307  30.802  38.116  1.00 41.35           C  
ATOM    164  CB  ARG L  24      34.644  31.466  37.746  1.00 42.57           C  
ATOM    165  CG  ARG L  24      35.674  31.446  38.876  1.00 46.21           C  
ATOM    166  CD  ARG L  24      36.941  32.242  38.566  1.00 50.59           C  
ATOM    167  NE  ARG L  24      36.586  33.688  38.624  1.00 60.94           N  
ATOM    168  CZ  ARG L  24      37.204  34.500  39.531  1.00 65.01           C  
ATOM    169  NH1 ARG L  24      38.116  33.977  40.401  1.00 65.45           N1+
ATOM    170  NH2 ARG L  24      36.906  35.832  39.570  1.00 63.73           N  
ATOM    171  C   ARG L  24      32.426  30.940  36.917  1.00 41.44           C  
ATOM    172  O   ARG L  24      32.516  30.160  35.971  1.00 42.69           O  
ATOM    173  N   SER L  25      31.551  31.964  36.919  1.00 41.24           N  
ATOM    174  CA  SER L  25      30.638  32.151  35.831  1.00 42.45           C  
ATOM    175  CB  SER L  25      29.184  32.331  36.300  1.00 42.03           C  
ATOM    176  OG  SER L  25      29.104  33.421  37.208  1.00 44.54           O  
ATOM    177  C   SER L  25      31.040  33.366  35.055  1.00 43.66           C  
ATOM    178  O   SER L  25      31.693  34.269  35.575  1.00 43.24           O  
ATOM    179  N   SER L  26      30.628  33.423  33.774  1.00 62.85           N  
ATOM    180  CA  SER L  26      30.884  34.555  32.930  1.00 65.32           C  
ATOM    181  CB  SER L  26      30.522  34.293  31.460  1.00 65.49           C  
ATOM    182  OG  SER L  26      31.350  33.271  30.932  1.00 65.94           O  
ATOM    183  C   SER L  26      30.050  35.710  33.390  1.00 66.35           C  
ATOM    184  O   SER L  26      30.440  36.867  33.227  1.00 69.34           O  
ATOM    185  N   GLN L  27      28.869  35.430  33.975  1.00 64.26           N  
ATOM    186  CA  GLN L  27      27.995  36.500  34.359  1.00 65.23           C  
ATOM    187  CB  GLN L  27      26.889  36.724  33.314  1.00 65.42           C  
ATOM    188  CG  GLN L  27      26.074  38.001  33.503  1.00 67.33           C  
ATOM    189  CD  GLN L  27      25.179  38.133  32.281  1.00 69.38           C  
ATOM    190  OE1 GLN L  27      25.446  37.543  31.235  1.00 68.74           O  
ATOM    191  NE2 GLN L  27      24.086  38.929  32.411  1.00 68.55           N  
ATOM    192  C   GLN L  27      27.372  36.157  35.684  1.00 63.04           C  
ATOM    193  O   GLN L  27      27.403  35.009  36.119  1.00 60.51           O  
ATOM    194  N   SER L  28      26.782  37.162  36.368  1.00 64.37           N  
ATOM    195  CA  SER L  28      26.236  36.958  37.683  1.00 62.97           C  
ATOM    196  CB  SER L  28      25.723  38.248  38.339  1.00 64.59           C  
ATOM    197  OG  SER L  28      25.205  37.957  39.627  1.00 33.22           O  
ATOM    198  C   SER L  28      25.086  35.995  37.644  1.00 60.44           C  
ATOM    199  O   SER L  28      24.229  36.028  36.763  1.00 60.26           O  
ATOM    200  N   LEU L  29      25.115  35.046  38.593  1.00 58.47           N  
ATOM    201  CA  LEU L  29      24.122  34.043  38.851  1.00 55.92           C  
ATOM    202  CB  LEU L  29      24.694  32.792  39.528  1.00 53.62           C  
ATOM    203  CG  LEU L  29      25.750  32.104  38.642  1.00 29.62           C  
ATOM    204  CD1 LEU L  29      26.120  30.711  39.170  1.00 54.05           C  
ATOM    205  CD2 LEU L  29      25.326  32.103  37.164  1.00 27.95           C  
ATOM    206  C   LEU L  29      22.988  34.578  39.669  1.00 56.44           C  
ATOM    207  O   LEU L  29      21.972  33.903  39.830  1.00 55.13           O  
ATOM    208  N   LEU L  30      23.184  35.737  40.326  1.00 59.30           N  
ATOM    209  CA  LEU L  30      22.134  36.231  41.175  1.00 60.76           C  
ATOM    210  CB  LEU L  30      22.613  37.261  42.216  1.00 63.06           C  
ATOM    211  CG  LEU L  30      21.482  37.783  43.120  1.00 31.57           C  
ATOM    212  CD1 LEU L  30      20.829  36.638  43.911  1.00 26.83           C  
ATOM    213  CD2 LEU L  30      21.969  38.922  44.026  1.00 28.73           C  
ATOM    214  C   LEU L  30      21.080  36.869  40.336  1.00 61.59           C  
ATOM    215  O   LEU L  30      21.355  37.701  39.475  1.00 64.02           O  
ATOM    216  N   HIS L  31      19.817  36.468  40.546  1.00 60.57           N  
ATOM    217  CA  HIS L  31      18.788  37.096  39.782  1.00 61.60           C  
ATOM    218  ND1 HIS L  31      15.629  37.606  38.660  1.00 63.50           N  
ATOM    219  CG  HIS L  31      16.736  36.832  38.392  1.00 61.37           C  
ATOM    220  CB  HIS L  31      17.598  36.203  39.441  1.00 59.80           C  
ATOM    221  NE2 HIS L  31      15.808  37.495  36.448  1.00 61.15           N  
ATOM    222  CD2 HIS L  31      16.833  36.775  37.036  1.00 60.82           C  
ATOM    223  CE1 HIS L  31      15.112  37.976  37.461  1.00 63.65           C  
ATOM    224  C   HIS L  31      18.284  38.285  40.538  1.00 63.82           C  
ATOM    225  O   HIS L  31      18.530  38.417  41.734  1.00 65.03           O  
ATOM    226  N   SER L  32      17.544  39.170  39.833  1.00 64.98           N  
ATOM    227  CA  SER L  32      16.989  40.375  40.379  1.00 66.87           C  
ATOM    228  CB  SER L  32      16.104  41.140  39.382  1.00 68.03           C  
ATOM    229  OG  SER L  32      16.902  41.678  38.339  1.00122.68           O  
ATOM    230  C   SER L  32      16.122  39.973  41.507  1.00 66.28           C  
ATOM    231  O   SER L  32      15.919  40.728  42.458  1.00 68.76           O  
ATOM    232  N   ASN L  33      15.600  38.741  41.454  1.00 63.76           N  
ATOM    233  CA  ASN L  33      14.868  38.291  42.589  1.00 62.79           C  
ATOM    234  CB  ASN L  33      13.949  37.085  42.297  1.00 61.30           C  
ATOM    235  CG  ASN L  33      14.755  35.906  41.776  1.00 60.57           C  
ATOM    236  OD1 ASN L  33      15.985  35.905  41.803  1.00 62.37           O  
ATOM    237  ND2 ASN L  33      14.025  34.874  41.272  1.00 58.40           N  
ATOM    238  C   ASN L  33      15.919  37.977  43.623  1.00 62.66           C  
ATOM    239  O   ASN L  33      16.960  38.616  43.703  1.00 62.78           O  
ATOM    240  N   GLY L  34      15.638  37.106  44.577  1.00 61.58           N  
ATOM    241  CA  GLY L  34      16.618  36.845  45.593  1.00 61.56           C  
ATOM    242  C   GLY L  34      17.712  35.884  45.244  1.00 59.37           C  
ATOM    243  O   GLY L  34      18.831  36.010  45.738  1.00 60.28           O  
ATOM    244  N   TYR L  35      17.382  34.885  44.408  1.00 56.60           N  
ATOM    245  CA  TYR L  35      18.131  33.664  44.284  1.00 54.20           C  
ATOM    246  CB  TYR L  35      17.284  32.534  43.695  1.00 53.07           C  
ATOM    247  CG  TYR L  35      16.160  32.389  44.648  1.00 54.62           C  
ATOM    248  CD1 TYR L  35      16.372  31.827  45.883  1.00 55.87           C  
ATOM    249  CD2 TYR L  35      14.904  32.817  44.305  1.00 58.45           C  
ATOM    250  CE1 TYR L  35      15.338  31.691  46.777  1.00 57.17           C  
ATOM    251  CE2 TYR L  35      13.872  32.679  45.198  1.00 60.14           C  
ATOM    252  CZ  TYR L  35      14.081  32.119  46.432  1.00 58.69           C  
ATOM    253  OH  TYR L  35      13.010  31.985  47.342  1.00126.21           O  
ATOM    254  C   TYR L  35      19.404  33.688  43.503  1.00 52.97           C  
ATOM    255  O   TYR L  35      19.570  34.415  42.527  1.00 53.01           O  
ATOM    256  N   ASN L  36      20.363  32.860  43.982  1.00 51.86           N  
ATOM    257  CA  ASN L  36      21.577  32.594  43.269  1.00 51.14           C  
ATOM    258  CB  ASN L  36      22.849  32.568  44.134  1.00 52.43           C  
ATOM    259  CG  ASN L  36      23.312  34.004  44.329  1.00 27.38           C  
ATOM    260  OD1 ASN L  36      23.457  34.477  45.456  1.00  0.00           O  
ATOM    261  ND2 ASN L  36      23.561  34.713  43.194  1.00  0.00           N  
ATOM    262  C   ASN L  36      21.395  31.226  42.688  1.00 49.34           C  
ATOM    263  O   ASN L  36      21.352  30.231  43.412  1.00 48.19           O  
ATOM    264  N   TYR L  37      21.340  31.130  41.347  1.00 47.78           N  
ATOM    265  CA  TYR L  37      20.966  29.874  40.771  1.00 45.74           C  
ATOM    266  CB  TYR L  37      20.340  30.035  39.378  1.00 45.43           C  
ATOM    267  CG  TYR L  37      19.192  30.972  39.527  1.00 46.23           C  
ATOM    268  CD1 TYR L  37      17.988  30.528  40.012  1.00 47.52           C  
ATOM    269  CD2 TYR L  37      19.329  32.298  39.185  1.00 45.21           C  
ATOM    270  CE1 TYR L  37      16.939  31.401  40.147  1.00 47.19           C  
ATOM    271  CE2 TYR L  37      18.277  33.173  39.318  1.00 47.17           C  
ATOM    272  CZ  TYR L  37      17.079  32.716  39.801  1.00 47.72           C  
ATOM    273  OH  TYR L  37      15.988  33.592  39.946  1.00 48.36           O  
ATOM    274  C   TYR L  37      22.202  29.070  40.576  1.00 44.98           C  
ATOM    275  O   TYR L  37      22.843  29.169  39.527  1.00 44.11           O  
ATOM    276  N   LEU L  38      22.559  28.217  41.569  1.00 35.53           N  
ATOM    277  CA  LEU L  38      23.805  27.562  41.296  1.00 33.98           C  
ATOM    278  CB  LEU L  38      24.995  28.417  41.772  1.00 33.76           C  
ATOM    279  CG  LEU L  38      26.401  27.833  41.535  1.00 35.38           C  
ATOM    280  CD1 LEU L  38      26.695  26.661  42.483  1.00 33.84           C  
ATOM    281  CD2 LEU L  38      26.620  27.471  40.059  1.00 33.15           C  
ATOM    282  C   LEU L  38      23.783  26.260  42.034  1.00 32.51           C  
ATOM    283  O   LEU L  38      23.609  26.229  43.250  1.00 32.84           O  
ATOM    284  N   ASP L  39      23.953  25.139  41.299  1.00 31.25           N  
ATOM    285  CA  ASP L  39      23.845  23.845  41.913  1.00 30.54           C  
ATOM    286  CB  ASP L  39      22.654  23.048  41.361  1.00 31.35           C  
ATOM    287  CG  ASP L  39      21.421  23.867  41.721  1.00 34.10           C  
ATOM    288  OD1 ASP L  39      21.550  24.743  42.615  1.00 23.28           O  
ATOM    289  OD2 ASP L  39      20.342  23.653  41.108  1.00 22.59           O1-
ATOM    290  C   ASP L  39      25.094  23.044  41.685  1.00 30.96           C  
ATOM    291  O   ASP L  39      25.878  23.313  40.774  1.00 30.67           O  
ATOM    292  N   TRP L  40      25.317  22.031  42.555  1.00 28.13           N  
ATOM    293  CA  TRP L  40      26.463  21.170  42.434  1.00 29.15           C  
ATOM    294  CB  TRP L  40      27.414  21.244  43.642  1.00 28.75           C  
ATOM    295  CG  TRP L  40      28.071  22.589  43.837  1.00 29.73           C  
ATOM    296  CD2 TRP L  40      29.344  22.970  43.287  1.00 30.29           C  
ATOM    297  CD1 TRP L  40      27.619  23.669  44.540  1.00 30.12           C  
ATOM    298  NE1 TRP L  40      28.527  24.698  44.457  1.00 32.04           N  
ATOM    299  CE2 TRP L  40      29.593  24.280  43.689  1.00 31.87           C  
ATOM    300  CE3 TRP L  40      30.232  22.281  42.510  1.00 31.90           C  
ATOM    301  CZ2 TRP L  40      30.740  24.926  43.322  1.00 31.76           C  
ATOM    302  CZ3 TRP L  40      31.385  22.937  42.139  1.00 31.35           C  
ATOM    303  CH2 TRP L  40      31.634  24.234  42.537  1.00 32.00           C  
ATOM    304  C   TRP L  40      25.981  19.752  42.379  1.00 29.27           C  
ATOM    305  O   TRP L  40      25.132  19.343  43.171  1.00 29.48           O  
ATOM    306  N   TYR L  41      26.509  18.954  41.428  1.00 29.14           N  
ATOM    307  CA  TYR L  41      26.129  17.570  41.412  1.00 30.02           C  
ATOM    308  CB  TYR L  41      25.183  17.125  40.284  1.00 28.70           C  
ATOM    309  CG  TYR L  41      23.819  17.690  40.414  1.00 31.39           C  
ATOM    310  CD1 TYR L  41      23.543  19.036  40.445  1.00 29.84           C  
ATOM    311  CD2 TYR L  41      22.783  16.806  40.435  1.00 29.24           C  
ATOM    312  CE1 TYR L  41      22.237  19.473  40.549  1.00 29.19           C  
ATOM    313  CE2 TYR L  41      21.488  17.227  40.532  1.00 29.86           C  
ATOM    314  CZ  TYR L  41      21.212  18.559  40.592  1.00 29.98           C  
ATOM    315  OH  TYR L  41      19.863  18.947  40.691  1.00 36.07           O  
ATOM    316  C   TYR L  41      27.373  16.740  41.367  1.00 29.74           C  
ATOM    317  O   TYR L  41      28.445  17.201  40.970  1.00 30.81           O  
ATOM    318  N   LEU L  42      27.265  15.490  41.859  1.00 29.73           N  
ATOM    319  CA  LEU L  42      28.373  14.579  41.862  1.00 29.91           C  
ATOM    320  CB  LEU L  42      28.747  14.085  43.274  1.00 28.36           C  
ATOM    321  CG  LEU L  42      29.803  12.960  43.299  1.00 30.80           C  
ATOM    322  CD1 LEU L  42      31.128  13.399  42.656  1.00 27.20           C  
ATOM    323  CD2 LEU L  42      29.986  12.408  44.724  1.00 31.42           C  
ATOM    324  C   LEU L  42      27.995  13.381  41.053  1.00 30.19           C  
ATOM    325  O   LEU L  42      26.907  12.828  41.203  1.00 29.97           O  
ATOM    326  N   GLN L  43      28.900  12.956  40.149  1.00 30.06           N  
ATOM    327  CA  GLN L  43      28.643  11.778  39.376  1.00 30.06           C  
ATOM    328  CB  GLN L  43      28.793  11.991  37.856  1.00 30.66           C  
ATOM    329  CG  GLN L  43      28.499  10.733  37.034  1.00 30.75           C  
ATOM    330  CD  GLN L  43      28.548  11.096  35.554  1.00 34.77           C  
ATOM    331  OE1 GLN L  43      29.091  12.131  35.173  1.00 36.36           O  
ATOM    332  NE2 GLN L  43      27.960  10.223  34.692  1.00 32.31           N  
ATOM    333  C   GLN L  43      29.660  10.758  39.787  1.00 30.86           C  
ATOM    334  O   GLN L  43      30.849  10.897  39.511  1.00 28.00           O  
ATOM    335  N   LYS L  44      29.200   9.695  40.469  1.00 33.49           N  
ATOM    336  CA  LYS L  44      30.068   8.642  40.905  1.00 36.21           C  
ATOM    337  CB  LYS L  44      29.497   7.837  42.086  1.00 35.89           C  
ATOM    338  CG  LYS L  44      29.362   8.663  43.368  1.00 37.33           C  
ATOM    339  CD  LYS L  44      28.565   7.967  44.472  1.00 40.38           C  
ATOM    340  CE  LYS L  44      28.483   8.785  45.762  1.00 41.05           C  
ATOM    341  NZ  LYS L  44      27.975   7.939  46.867  1.00 43.83           N1+
ATOM    342  C   LYS L  44      30.239   7.725  39.743  1.00 38.07           C  
ATOM    343  O   LYS L  44      29.492   7.788  38.767  1.00 38.62           O  
ATOM    344  N   PRO L  45      31.221   6.875  39.808  1.00 40.62           N  
ATOM    345  CA  PRO L  45      31.481   6.009  38.699  1.00 40.81           C  
ATOM    346  CD  PRO L  45      32.398   7.100  40.632  1.00 42.08           C  
ATOM    347  CB  PRO L  45      32.798   5.310  39.029  1.00 42.41           C  
ATOM    348  CG  PRO L  45      33.526   6.322  39.937  1.00 43.91           C  
ATOM    349  C   PRO L  45      30.334   5.080  38.447  1.00 40.98           C  
ATOM    350  O   PRO L  45      29.844   4.463  39.392  1.00 40.61           O  
ATOM    351  N   GLY L  46      29.895   4.979  37.175  1.00 41.10           N  
ATOM    352  CA  GLY L  46      28.857   4.069  36.781  1.00 42.05           C  
ATOM    353  C   GLY L  46      27.509   4.583  37.186  1.00 42.52           C  
ATOM    354  O   GLY L  46      26.523   3.855  37.080  1.00 43.44           O  
ATOM    355  N   GLN L  47      27.406   5.845  37.647  1.00 41.14           N  
ATOM    356  CA  GLN L  47      26.109   6.316  38.060  1.00 39.70           C  
ATOM    357  CB  GLN L  47      25.991   6.644  39.562  1.00 40.85           C  
ATOM    358  CG  GLN L  47      26.104   5.433  40.492  1.00 45.34           C  
ATOM    359  CD  GLN L  47      25.865   5.915  41.919  1.00 51.44           C  
ATOM    360  OE1 GLN L  47      25.078   6.831  42.158  1.00 53.33           O  
ATOM    361  NE2 GLN L  47      26.568   5.284  42.897  1.00 53.27           N  
ATOM    362  C   GLN L  47      25.783   7.586  37.334  1.00 37.14           C  
ATOM    363  O   GLN L  47      26.623   8.167  36.649  1.00 37.34           O  
ATOM    364  N   SER L  48      24.510   8.021  37.446  1.00 35.21           N  
ATOM    365  CA  SER L  48      24.066   9.258  36.864  0.94 34.33           C  
ATOM    366  CB  SER L  48      22.549   9.325  36.654  0.94 35.02           C  
ATOM    367  OG  SER L  48      22.143   8.266  35.805  0.94 41.08           O  
ATOM    368  C   SER L  48      24.425  10.332  37.838  1.00 31.83           C  
ATOM    369  O   SER L  48      24.710  10.019  38.992  1.00 30.20           O  
ATOM    370  N   PRO L  49      24.440  11.586  37.471  1.00 31.18           N  
ATOM    371  CA  PRO L  49      24.813  12.496  38.511  1.00 30.40           C  
ATOM    372  CD  PRO L  49      25.032  11.982  36.201  1.00 30.06           C  
ATOM    373  CB  PRO L  49      25.446  13.726  37.870  1.00 30.47           C  
ATOM    374  CG  PRO L  49      25.971  13.164  36.535  1.00 32.13           C  
ATOM    375  C   PRO L  49      23.717  12.700  39.507  1.00 31.41           C  
ATOM    376  O   PRO L  49      22.563  12.388  39.216  1.00 30.22           O  
ATOM    377  N   GLN L  50      24.084  13.164  40.718  1.00 31.78           N  
ATOM    378  CA  GLN L  50      23.134  13.339  41.775  0.90 31.05           C  
ATOM    379  CB  GLN L  50      23.275  12.256  42.862  0.90 34.10           C  
ATOM    380  CG  GLN L  50      24.645  12.253  43.550  0.90 40.49           C  
ATOM    381  CD  GLN L  50      24.723  11.052  44.485  0.90 48.63           C  
ATOM    382  OE1 GLN L  50      24.460   9.918  44.087  0.50 33.37           O  
ATOM    383  NE2 GLN L  50      25.101  11.307  45.766  0.50 31.92           N  
ATOM    384  C   GLN L  50      23.356  14.687  42.400  1.00 31.39           C  
ATOM    385  O   GLN L  50      24.488  15.154  42.523  1.00 30.62           O  
ATOM    386  N   LEU L  51      22.246  15.346  42.794  1.00 30.90           N  
ATOM    387  CA  LEU L  51      22.236  16.678  43.347  1.00 29.67           C  
ATOM    388  CB  LEU L  51      20.801  17.236  43.467  1.00 28.06           C  
ATOM    389  CG  LEU L  51      20.664  18.600  44.183  1.00 30.01           C  
ATOM    390  CD1 LEU L  51      21.403  19.716  43.428  1.00 27.20           C  
ATOM    391  CD2 LEU L  51      19.187  18.954  44.443  1.00 30.76           C  
ATOM    392  C   LEU L  51      22.801  16.693  44.740  1.00 31.53           C  
ATOM    393  O   LEU L  51      22.338  15.948  45.602  1.00 30.97           O  
ATOM    394  N   LEU L  52      23.914  17.433  44.955  1.00 31.31           N  
ATOM    395  CA  LEU L  52      24.440  17.683  46.274  1.00 32.02           C  
ATOM    396  CB  LEU L  52      25.971  17.812  46.270  1.00 33.27           C  
ATOM    397  CG  LEU L  52      26.689  16.520  45.821  1.00 34.95           C  
ATOM    398  CD1 LEU L  52      28.213  16.701  45.841  1.00 38.43           C  
ATOM    399  CD2 LEU L  52      26.236  15.299  46.640  1.00 33.38           C  
ATOM    400  C   LEU L  52      23.884  18.922  46.939  1.00 31.38           C  
ATOM    401  O   LEU L  52      23.395  18.874  48.069  1.00 31.25           O  
ATOM    402  N   ILE L  53      23.955  20.082  46.234  1.00 29.96           N  
ATOM    403  CA  ILE L  53      23.589  21.364  46.787  1.00 29.81           C  
ATOM    404  CB  ILE L  53      24.763  22.196  47.230  1.00 31.06           C  
ATOM    405  CG1 ILE L  53      25.476  21.569  48.440  1.00 34.42           C  
ATOM    406  CG2 ILE L  53      24.249  23.619  47.505  1.00 29.43           C  
ATOM    407  CD1 ILE L  53      26.216  20.267  48.144  1.00 36.81           C  
ATOM    408  C   ILE L  53      22.884  22.164  45.730  1.00 30.99           C  
ATOM    409  O   ILE L  53      23.235  22.062  44.556  1.00 31.30           O  
ATOM    410  N   TYR L  54      21.866  22.974  46.121  1.00 29.85           N  
ATOM    411  CA  TYR L  54      21.189  23.812  45.167  1.00 31.15           C  
ATOM    412  CB  TYR L  54      19.766  23.352  44.737  1.00 31.75           C  
ATOM    413  CG  TYR L  54      18.686  23.590  45.752  1.00 34.47           C  
ATOM    414  CD1 TYR L  54      17.986  24.779  45.770  1.00 36.63           C  
ATOM    415  CD2 TYR L  54      18.345  22.614  46.660  1.00 34.33           C  
ATOM    416  CE1 TYR L  54      16.983  24.999  46.687  1.00 38.46           C  
ATOM    417  CE2 TYR L  54      17.344  22.828  47.580  1.00 36.92           C  
ATOM    418  CZ  TYR L  54      16.661  24.021  47.598  1.00 39.84           C  
ATOM    419  OH  TYR L  54      15.634  24.237  48.541  1.00 41.97           O  
ATOM    420  C   TYR L  54      21.063  25.180  45.757  1.00 31.72           C  
ATOM    421  O   TYR L  54      21.196  25.352  46.967  1.00 32.11           O  
ATOM    422  N   LEU L  55      21.009  26.212  44.883  1.00 14.97           N  
ATOM    423  CA  LEU L  55      20.945  27.607  45.248  1.00 13.96           C  
ATOM    424  CB  LEU L  55      19.648  27.983  45.989  1.00 13.88           C  
ATOM    425  CG  LEU L  55      18.386  27.781  45.126  1.00 16.23           C  
ATOM    426  CD1 LEU L  55      17.118  28.202  45.886  1.00 14.43           C  
ATOM    427  CD2 LEU L  55      18.526  28.468  43.756  1.00 16.46           C  
ATOM    428  C   LEU L  55      22.128  28.057  46.057  1.00 14.23           C  
ATOM    429  O   LEU L  55      21.996  28.811  47.021  1.00 15.76           O  
ATOM    430  N   GLY L  56      23.325  27.563  45.712  1.00 14.91           N  
ATOM    431  CA  GLY L  56      24.524  28.082  46.296  1.00 15.24           C  
ATOM    432  C   GLY L  56      24.853  27.347  47.551  1.00 15.46           C  
ATOM    433  O   GLY L  56      25.986  26.893  47.700  1.00 16.05           O  
ATOM    434  N   SER L  57      23.875  27.172  48.475  1.00 14.43           N  
ATOM    435  CA  SER L  57      24.296  26.593  49.724  1.00 14.88           C  
ATOM    436  CB  SER L  57      24.590  27.665  50.787  1.00 16.24           C  
ATOM    437  OG  SER L  57      25.620  28.540  50.355  1.00 17.85           O  
ATOM    438  C   SER L  57      23.269  25.686  50.373  1.00 14.92           C  
ATOM    439  O   SER L  57      23.453  25.352  51.541  1.00 15.61           O  
ATOM    440  N   ASN L  58      22.200  25.220  49.685  1.00 35.03           N  
ATOM    441  CA  ASN L  58      21.233  24.380  50.331  1.00 36.45           C  
ATOM    442  CB  ASN L  58      19.794  24.625  49.853  1.00 37.22           C  
ATOM    443  CG  ASN L  58      19.374  25.991  50.379  1.00 44.88           C  
ATOM    444  OD1 ASN L  58      19.839  26.432  51.429  1.00 47.62           O  
ATOM    445  ND2 ASN L  58      18.472  26.683  49.636  1.00 46.88           N  
ATOM    446  C   ASN L  58      21.585  22.951  50.054  1.00 37.58           C  
ATOM    447  O   ASN L  58      21.792  22.551  48.909  1.00 37.75           O  
ATOM    448  N   ARG L  59      21.682  22.138  51.123  1.00 37.29           N  
ATOM    449  CA  ARG L  59      22.037  20.759  50.957  1.00 38.17           C  
ATOM    450  CB  ARG L  59      22.649  20.123  52.216  1.00 40.01           C  
ATOM    451  CG  ARG L  59      23.967  20.765  52.652  1.00 45.26           C  
ATOM    452  CD  ARG L  59      24.502  20.206  53.970  1.00 55.21           C  
ATOM    453  NE  ARG L  59      25.611  21.093  54.419  1.00 62.23           N  
ATOM    454  CZ  ARG L  59      25.685  21.471  55.729  1.00 65.52           C  
ATOM    455  NH1 ARG L  59      24.736  21.046  56.612  1.00 67.18           N1+
ATOM    456  NH2 ARG L  59      26.693  22.286  56.156  1.00 65.66           N  
ATOM    457  C   ARG L  59      20.794  19.992  50.646  1.00 39.02           C  
ATOM    458  O   ARG L  59      19.766  20.170  51.293  1.00 38.78           O  
ATOM    459  N   ALA L  60      20.875  19.101  49.640  1.00 37.60           N  
ATOM    460  CA  ALA L  60      19.764  18.283  49.250  1.00 38.67           C  
ATOM    461  CB  ALA L  60      19.950  17.616  47.874  1.00 37.80           C  
ATOM    462  C   ALA L  60      19.603  17.208  50.276  1.00 39.59           C  
ATOM    463  O   ALA L  60      20.524  16.912  51.034  1.00 37.44           O  
ATOM    464  N   SER L  61      18.406  16.593  50.334  1.00 41.37           N  
ATOM    465  CA  SER L  61      18.178  15.596  51.342  1.00 43.46           C  
ATOM    466  CB  SER L  61      16.753  15.017  51.321  1.00 46.43           C  
ATOM    467  OG  SER L  61      16.598  14.047  52.346  1.00 52.43           O  
ATOM    468  C   SER L  61      19.135  14.455  51.162  1.00 43.64           C  
ATOM    469  O   SER L  61      19.429  14.041  50.041  1.00 43.51           O  
ATOM    470  N   GLY L  62      19.658  13.934  52.292  1.00 44.18           N  
ATOM    471  CA  GLY L  62      20.512  12.777  52.300  1.00 43.87           C  
ATOM    472  C   GLY L  62      21.948  13.166  52.129  1.00 45.18           C  
ATOM    473  O   GLY L  62      22.828  12.308  52.193  1.00 45.63           O  
ATOM    474  N   VAL L  63      22.238  14.463  51.914  1.00 44.03           N  
ATOM    475  CA  VAL L  63      23.611  14.848  51.728  1.00 42.23           C  
ATOM    476  CB  VAL L  63      23.771  16.080  50.885  1.00 41.35           C  
ATOM    477  CG1 VAL L  63      25.263  16.443  50.817  1.00 38.54           C  
ATOM    478  CG2 VAL L  63      23.131  15.821  49.511  1.00 39.78           C  
ATOM    479  C   VAL L  63      24.202  15.140  53.066  1.00 42.97           C  
ATOM    480  O   VAL L  63      23.605  15.839  53.887  1.00 42.69           O  
ATOM    481  N   PRO L  64      25.388  14.639  53.285  1.00 43.93           N  
ATOM    482  CA  PRO L  64      26.047  14.830  54.547  1.00 45.25           C  
ATOM    483  CD  PRO L  64      25.808  13.408  52.630  1.00 43.21           C  
ATOM    484  CB  PRO L  64      27.230  13.864  54.552  1.00 45.01           C  
ATOM    485  CG  PRO L  64      26.777  12.730  53.615  1.00 44.96           C  
ATOM    486  C   PRO L  64      26.446  16.258  54.734  1.00 45.82           C  
ATOM    487  O   PRO L  64      26.601  16.976  53.750  1.00 46.15           O  
ATOM    488  N   ASP L  65      26.621  16.668  56.001  1.00 46.55           N  
ATOM    489  CA  ASP L  65      26.960  17.997  56.426  1.00 47.16           C  
ATOM    490  CB  ASP L  65      26.918  18.162  57.957  1.00 52.25           C  
ATOM    491  CG  ASP L  65      27.947  17.227  58.581  1.00 56.66           C  
ATOM    492  OD1 ASP L  65      28.074  16.069  58.098  1.00 60.61           O  
ATOM    493  OD2 ASP L  65      28.629  17.661  59.546  1.00 60.94           O1-
ATOM    494  C   ASP L  65      28.337  18.337  55.953  1.00 44.34           C  
ATOM    495  O   ASP L  65      28.716  19.507  55.914  1.00 44.04           O  
ATOM    496  N   ARG L  66      29.129  17.311  55.603  1.00 42.65           N  
ATOM    497  CA  ARG L  66      30.489  17.481  55.186  1.00 42.51           C  
ATOM    498  CB  ARG L  66      31.154  16.151  54.789  1.00 44.54           C  
ATOM    499  CG  ARG L  66      31.271  15.173  55.958  1.00 50.57           C  
ATOM    500  CD  ARG L  66      32.109  13.924  55.663  1.00 54.27           C  
ATOM    501  NE  ARG L  66      31.369  13.081  54.682  1.00 57.14           N  
ATOM    502  CZ  ARG L  66      31.585  13.245  53.346  1.00 55.16           C  
ATOM    503  NH1 ARG L  66      32.467  14.191  52.912  1.00 54.86           N1+
ATOM    504  NH2 ARG L  66      30.926  12.459  52.444  1.00 53.88           N  
ATOM    505  C   ARG L  66      30.520  18.379  53.985  1.00 41.20           C  
ATOM    506  O   ARG L  66      31.502  19.091  53.779  1.00 40.85           O  
ATOM    507  N   PHE L  67      29.465  18.345  53.143  1.00 39.74           N  
ATOM    508  CA  PHE L  67      29.442  19.140  51.944  1.00 38.02           C  
ATOM    509  CB  PHE L  67      28.585  18.521  50.824  1.00 36.65           C  
ATOM    510  CG  PHE L  67      29.210  17.250  50.365  1.00 35.11           C  
ATOM    511  CD1 PHE L  67      30.170  17.259  49.381  1.00 33.87           C  
ATOM    512  CD2 PHE L  67      28.830  16.049  50.914  1.00 34.94           C  
ATOM    513  CE1 PHE L  67      30.745  16.085  48.951  1.00 33.61           C  
ATOM    514  CE2 PHE L  67      29.400  14.872  50.488  1.00 37.03           C  
ATOM    515  CZ  PHE L  67      30.361  14.888  49.506  1.00 34.23           C  
ATOM    516  C   PHE L  67      28.829  20.483  52.217  1.00 38.59           C  
ATOM    517  O   PHE L  67      27.766  20.588  52.828  1.00 38.57           O  
ATOM    518  N   ILE L  68      29.501  21.563  51.767  1.00 38.07           N  
ATOM    519  CA  ILE L  68      28.949  22.877  51.932  1.00 39.32           C  
ATOM    520  CB  ILE L  68      29.531  23.642  53.081  1.00 38.76           C  
ATOM    521  CG1 ILE L  68      28.711  24.920  53.325  1.00  0.00           C  
ATOM    522  CG2 ILE L  68      31.022  23.894  52.801  1.00  0.00           C  
ATOM    523  CD1 ILE L  68      29.034  25.608  54.649  1.00  0.00           C  
ATOM    524  C   ILE L  68      29.203  23.667  50.686  1.00 38.73           C  
ATOM    525  O   ILE L  68      30.174  23.427  49.969  1.00 40.63           O  
ATOM    526  N   GLY L  69      28.312  24.637  50.391  1.00 37.47           N  
ATOM    527  CA  GLY L  69      28.472  25.460  49.227  1.00 36.96           C  
ATOM    528  C   GLY L  69      28.435  26.884  49.679  1.00 38.59           C  
ATOM    529  O   GLY L  69      27.800  27.213  50.681  1.00 38.55           O  
ATOM    530  N   SER L  70      29.131  27.770  48.937  1.00 38.29           N  
ATOM    531  CA  SER L  70      29.176  29.163  49.279  1.00 39.32           C  
ATOM    532  CB  SER L  70      30.318  29.518  50.245  1.00 39.51           C  
ATOM    533  OG  SER L  70      30.168  28.826  51.472  1.00 42.61           O  
ATOM    534  C   SER L  70      29.493  29.914  48.031  1.00 40.71           C  
ATOM    535  O   SER L  70      29.741  29.326  46.979  1.00 39.39           O  
ATOM    536  N   GLY L  71      29.468  31.260  48.120  1.00 42.17           N  
ATOM    537  CA  GLY L  71      29.859  32.052  46.992  1.00 43.79           C  
ATOM    538  C   GLY L  71      28.830  33.102  46.738  1.00 45.58           C  
ATOM    539  O   GLY L  71      27.734  33.072  47.295  1.00 46.60           O  
ATOM    540  N   SER L  72      29.181  34.077  45.874  1.00 46.58           N  
ATOM    541  CA  SER L  72      28.258  35.118  45.544  1.00 48.23           C  
ATOM    542  CB  SER L  72      28.401  36.375  46.420  1.00 49.26           C  
ATOM    543  OG  SER L  72      28.115  36.076  47.778  1.00 50.58           O  
ATOM    544  C   SER L  72      28.547  35.567  44.150  1.00 49.14           C  
ATOM    545  O   SER L  72      29.693  35.556  43.706  1.00 49.94           O  
ATOM    546  N   GLY L  73      27.486  35.978  43.427  1.00 48.79           N  
ATOM    547  CA  GLY L  73      27.639  36.546  42.120  1.00 48.69           C  
ATOM    548  C   GLY L  73      28.302  35.583  41.182  1.00 47.73           C  
ATOM    549  O   GLY L  73      27.651  34.701  40.629  1.00 47.62           O  
ATOM    550  N   THR L  74      29.578  35.878  40.852  1.00 46.22           N  
ATOM    551  CA  THR L  74      30.443  35.144  39.960  1.00 44.13           C  
ATOM    552  CB  THR L  74      31.477  36.029  39.329  1.00 45.28           C  
ATOM    553  OG1 THR L  74      32.310  36.598  40.326  1.00 45.51           O  
ATOM    554  CG2 THR L  74      30.757  37.138  38.544  1.00 43.63           C  
ATOM    555  C   THR L  74      31.179  33.965  40.549  1.00 42.69           C  
ATOM    556  O   THR L  74      31.456  33.009  39.825  1.00 43.39           O  
ATOM    557  N   ASP L  75      31.574  34.004  41.844  1.00 40.85           N  
ATOM    558  CA  ASP L  75      32.441  32.971  42.368  1.00 40.90           C  
ATOM    559  CB  ASP L  75      33.626  33.514  43.183  1.00 42.73           C  
ATOM    560  CG  ASP L  75      34.632  34.110  42.219  1.00 45.57           C  
ATOM    561  OD1 ASP L  75      34.819  33.512  41.125  1.00 48.17           O  
ATOM    562  OD2 ASP L  75      35.223  35.169  42.555  1.00 51.54           O1-
ATOM    563  C   ASP L  75      31.709  32.054  43.293  1.00 40.29           C  
ATOM    564  O   ASP L  75      31.023  32.500  44.211  1.00 39.66           O  
ATOM    565  N   PHE L  76      31.872  30.726  43.088  1.00 38.76           N  
ATOM    566  CA  PHE L  76      31.193  29.781  43.933  1.00 36.41           C  
ATOM    567  CB  PHE L  76      30.058  29.035  43.215  1.00 35.33           C  
ATOM    568  CG  PHE L  76      29.148  30.063  42.643  1.00 35.46           C  
ATOM    569  CD1 PHE L  76      28.140  30.622  43.392  1.00 37.30           C  
ATOM    570  CD2 PHE L  76      29.326  30.475  41.345  1.00 36.68           C  
ATOM    571  CE1 PHE L  76      27.314  31.577  42.846  1.00 35.88           C  
ATOM    572  CE2 PHE L  76      28.503  31.425  40.795  1.00 36.17           C  
ATOM    573  CZ  PHE L  76      27.495  31.980  41.547  1.00 37.33           C  
ATOM    574  C   PHE L  76      32.174  28.725  44.339  1.00 37.19           C  
ATOM    575  O   PHE L  76      33.078  28.381  43.576  1.00 36.69           O  
ATOM    576  N   THR L  77      32.012  28.170  45.560  1.00 36.64           N  
ATOM    577  CA  THR L  77      32.937  27.177  46.017  1.00 36.77           C  
ATOM    578  CB  THR L  77      33.859  27.696  47.079  1.00 37.34           C  
ATOM    579  OG1 THR L  77      34.560  28.833  46.603  1.00 40.51           O  
ATOM    580  CG2 THR L  77      34.851  26.582  47.453  1.00 36.87           C  
ATOM    581  C   THR L  77      32.180  26.043  46.639  1.00 36.35           C  
ATOM    582  O   THR L  77      31.180  26.242  47.329  1.00 35.76           O  
ATOM    583  N   LEU L  78      32.649  24.804  46.388  1.00 34.89           N  
ATOM    584  CA  LEU L  78      32.098  23.640  47.018  1.00 34.22           C  
ATOM    585  CB  LEU L  78      31.739  22.511  46.037  1.00 34.01           C  
ATOM    586  CG  LEU L  78      31.248  21.219  46.721  1.00 34.16           C  
ATOM    587  CD1 LEU L  78      29.953  21.453  47.516  1.00 34.27           C  
ATOM    588  CD2 LEU L  78      31.124  20.067  45.710  1.00 35.31           C  
ATOM    589  C   LEU L  78      33.180  23.123  47.912  1.00 35.54           C  
ATOM    590  O   LEU L  78      34.316  22.949  47.475  1.00 36.27           O  
ATOM    591  N   LYS L  79      32.866  22.873  49.198  1.00 36.07           N  
ATOM    592  CA  LYS L  79      33.893  22.414  50.090  1.00 38.11           C  
ATOM    593  CB  LYS L  79      34.147  23.370  51.271  1.00 38.99           C  
ATOM    594  CG  LYS L  79      34.644  24.746  50.823  1.00 40.05           C  
ATOM    595  CD  LYS L  79      34.580  25.832  51.897  1.00 40.91           C  
ATOM    596  CE  LYS L  79      35.954  26.311  52.373  1.00 45.24           C  
ATOM    597  NZ  LYS L  79      35.818  27.572  53.137  1.00 47.03           N1+
ATOM    598  C   LYS L  79      33.483  21.099  50.667  1.00 37.89           C  
ATOM    599  O   LYS L  79      32.325  20.893  51.029  1.00 37.84           O  
ATOM    600  N   ILE L  80      34.449  20.162  50.737  1.00 38.75           N  
ATOM    601  CA  ILE L  80      34.233  18.876  51.333  1.00 41.31           C  
ATOM    602  CB  ILE L  80      34.604  17.749  50.415  1.00 40.43           C  
ATOM    603  CG1 ILE L  80      33.769  17.836  49.124  1.00 39.84           C  
ATOM    604  CG2 ILE L  80      34.420  16.424  51.173  1.00 40.57           C  
ATOM    605  CD1 ILE L  80      34.283  16.936  48.000  1.00 37.96           C  
ATOM    606  C   ILE L  80      35.146  18.851  52.527  1.00 43.01           C  
ATOM    607  O   ILE L  80      36.367  18.847  52.387  1.00 44.63           O  
ATOM    608  N   SER L  81      34.551  18.833  53.734  1.00 44.42           N  
ATOM    609  CA  SER L  81      35.257  18.991  54.978  1.00 45.63           C  
ATOM    610  CB  SER L  81      34.297  19.076  56.171  1.00 44.58           C  
ATOM    611  OG  SER L  81      35.032  19.288  57.363  1.00 45.34           O  
ATOM    612  C   SER L  81      36.242  17.906  55.272  1.00 47.43           C  
ATOM    613  O   SER L  81      37.416  18.202  55.487  1.00 49.08           O  
ATOM    614  N   ARG L  82      35.784  16.639  55.347  1.00 47.72           N  
ATOM    615  CA  ARG L  82      36.654  15.524  55.588  0.90 48.55           C  
ATOM    616  CB  ARG L  82      36.365  14.793  56.904  0.90 51.25           C  
ATOM    617  CG  ARG L  82      36.504  15.675  58.143  0.88 52.24           C  
ATOM    618  CD  ARG L  82      36.234  14.915  59.442  0.88 54.71           C  
ATOM    619  NE  ARG L  82      34.884  14.296  59.322  0.83 58.03           N  
ATOM    620  CZ  ARG L  82      34.671  13.030  59.784  0.83 59.93           C  
ATOM    621  NH1 ARG L  82      35.695  12.333  60.359  0.83 60.81           N1+
ATOM    622  NH2 ARG L  82      33.435  12.459  59.677  0.83 58.05           N  
ATOM    623  C   ARG L  82      36.323  14.567  54.496  1.00 47.23           C  
ATOM    624  O   ARG L  82      35.241  13.985  54.474  1.00 46.11           O  
ATOM    625  N   VAL L  83      37.266  14.359  53.567  1.00 45.61           N  
ATOM    626  CA  VAL L  83      36.982  13.557  52.417  1.00 44.47           C  
ATOM    627  CB  VAL L  83      37.970  13.764  51.306  1.00 43.37           C  
ATOM    628  CG1 VAL L  83      37.619  12.811  50.153  1.00 42.47           C  
ATOM    629  CG2 VAL L  83      37.962  15.249  50.908  1.00 41.07           C  
ATOM    630  C   VAL L  83      36.996  12.109  52.774  1.00 45.04           C  
ATOM    631  O   VAL L  83      37.845  11.637  53.528  1.00 45.53           O  
ATOM    632  N   GLU L  84      36.019  11.367  52.211  1.00 45.48           N  
ATOM    633  CA  GLU L  84      35.895   9.959  52.425  1.00 46.12           C  
ATOM    634  CB  GLU L  84      34.547   9.592  53.067  1.00 47.21           C  
ATOM    635  CG  GLU L  84      34.445  10.150  54.492  1.00 50.42           C  
ATOM    636  CD  GLU L  84      33.009  10.039  54.981  1.00 54.34           C  
ATOM    637  OE1 GLU L  84      32.139   9.621  54.173  1.00 56.54           O  
ATOM    638  OE2 GLU L  84      32.765  10.376  56.169  1.00 55.16           O1-
ATOM    639  C   GLU L  84      36.027   9.315  51.075  1.00 45.55           C  
ATOM    640  O   GLU L  84      35.867   9.972  50.047  1.00 44.35           O  
ATOM    641  N   ALA L  85      36.325   8.004  51.043  1.00 45.04           N  
ATOM    642  CA  ALA L  85      36.585   7.301  49.816  1.00 45.02           C  
ATOM    643  CB  ALA L  85      36.914   5.815  50.041  1.00 44.57           C  
ATOM    644  C   ALA L  85      35.387   7.367  48.916  1.00 44.68           C  
ATOM    645  O   ALA L  85      35.522   7.461  47.697  1.00 44.23           O  
ATOM    646  N   GLU L  86      34.177   7.330  49.499  1.00 43.21           N  
ATOM    647  CA  GLU L  86      32.941   7.293  48.768  1.00 43.82           C  
ATOM    648  CB  GLU L  86      31.712   7.138  49.684  1.00 46.36           C  
ATOM    649  CG  GLU L  86      31.527   8.269  50.698  1.00 48.79           C  
ATOM    650  CD  GLU L  86      30.295   7.939  51.528  1.00 56.12           C  
ATOM    651  OE1 GLU L  86      29.775   6.803  51.379  1.00 57.32           O  
ATOM    652  OE2 GLU L  86      29.862   8.814  52.325  1.00 57.53           O1-
ATOM    653  C   GLU L  86      32.761   8.533  47.939  1.00 42.29           C  
ATOM    654  O   GLU L  86      32.043   8.509  46.943  1.00 41.63           O  
ATOM    655  N   ASP L  87      33.390   9.648  48.352  1.00 39.93           N  
ATOM    656  CA  ASP L  87      33.297  10.956  47.752  1.00 36.87           C  
ATOM    657  CB  ASP L  87      34.014  12.032  48.583  1.00 37.01           C  
ATOM    658  CG  ASP L  87      33.232  12.223  49.874  1.00 39.50           C  
ATOM    659  OD1 ASP L  87      32.071  11.738  49.943  1.00 39.51           O  
ATOM    660  OD2 ASP L  87      33.786  12.860  50.808  1.00 39.40           O1-
ATOM    661  C   ASP L  87      33.891  11.012  46.367  1.00 36.21           C  
ATOM    662  O   ASP L  87      33.662  11.983  45.647  1.00 35.77           O  
ATOM    663  N   VAL L  88      34.721  10.032  45.961  1.00 34.71           N  
ATOM    664  CA  VAL L  88      35.373  10.127  44.678  1.00 35.35           C  
ATOM    665  CB  VAL L  88      36.300   8.981  44.386  1.00 36.83           C  
ATOM    666  CG1 VAL L  88      37.401   8.957  45.464  1.00 34.09           C  
ATOM    667  CG2 VAL L  88      35.480   7.684  44.278  1.00 33.24           C  
ATOM    668  C   VAL L  88      34.368  10.178  43.566  1.00 34.83           C  
ATOM    669  O   VAL L  88      33.295   9.579  43.640  1.00 34.36           O  
ATOM    670  N   GLY L  89      34.703  10.932  42.493  1.00 34.59           N  
ATOM    671  CA  GLY L  89      33.837  11.042  41.355  1.00 33.31           C  
ATOM    672  C   GLY L  89      34.074  12.375  40.716  1.00 32.58           C  
ATOM    673  O   GLY L  89      35.047  13.060  41.024  1.00 32.54           O  
ATOM    674  N   VAL L  90      33.178  12.771  39.788  1.00 29.60           N  
ATOM    675  CA  VAL L  90      33.335  14.034  39.122  1.00 28.51           C  
ATOM    676  CB  VAL L  90      33.238  13.927  37.627  1.00 28.49           C  
ATOM    677  CG1 VAL L  90      33.351  15.335  37.028  1.00 28.19           C  
ATOM    678  CG2 VAL L  90      34.319  12.952  37.128  1.00 29.63           C  
ATOM    679  C   VAL L  90      32.253  14.957  39.600  1.00 30.18           C  
ATOM    680  O   VAL L  90      31.071  14.618  39.583  1.00 29.78           O  
ATOM    681  N   PHE L  91      32.649  16.170  40.043  1.00 30.18           N  
ATOM    682  CA  PHE L  91      31.719  17.139  40.553  1.00 28.88           C  
ATOM    683  CB  PHE L  91      32.258  17.930  41.763  1.00 28.14           C  
ATOM    684  CG  PHE L  91      32.439  17.014  42.925  1.00 27.60           C  
ATOM    685  CD1 PHE L  91      33.535  16.184  43.005  1.00 27.22           C  
ATOM    686  CD2 PHE L  91      31.518  16.994  43.949  1.00 27.40           C  
ATOM    687  CE1 PHE L  91      33.700  15.344  44.082  1.00 29.83           C  
ATOM    688  CE2 PHE L  91      31.681  16.155  45.026  1.00 28.68           C  
ATOM    689  CZ  PHE L  91      32.772  15.325  45.095  1.00 31.07           C  
ATOM    690  C   PHE L  91      31.492  18.163  39.484  1.00 29.11           C  
ATOM    691  O   PHE L  91      32.445  18.594  38.834  1.00 31.15           O  
ATOM    692  N   TYR L  92      30.219  18.564  39.247  1.00 27.87           N  
ATOM    693  CA  TYR L  92      30.015  19.619  38.291  1.00 28.26           C  
ATOM    694  CB  TYR L  92      29.328  19.266  36.953  1.00 28.61           C  
ATOM    695  CG  TYR L  92      30.006  18.191  36.174  1.00 27.40           C  
ATOM    696  CD1 TYR L  92      29.792  16.880  36.515  1.00 28.88           C  
ATOM    697  CD2 TYR L  92      30.835  18.470  35.112  1.00 27.75           C  
ATOM    698  CE1 TYR L  92      30.374  15.846  35.822  1.00 29.23           C  
ATOM    699  CE2 TYR L  92      31.424  17.442  34.410  1.00 29.18           C  
ATOM    700  CZ  TYR L  92      31.194  16.131  34.761  1.00 31.43           C  
ATOM    701  OH  TYR L  92      31.794  15.079  34.038  1.00 31.43           O  
ATOM    702  C   TYR L  92      29.136  20.670  38.905  1.00 29.65           C  
ATOM    703  O   TYR L  92      28.244  20.388  39.707  1.00 29.64           O  
ATOM    704  N   CYS L  93      29.398  21.942  38.546  1.00 28.34           N  
ATOM    705  CA  CYS L  93      28.567  23.017  38.991  1.00 29.42           C  
ATOM    706  CB  CYS L  93      29.334  24.322  39.333  1.00 32.37           C  
ATOM    707  SG  CYS L  93      30.359  24.977  37.978  1.00 36.06           S  
ATOM    708  C   CYS L  93      27.603  23.275  37.886  1.00 30.00           C  
ATOM    709  O   CYS L  93      27.801  22.818  36.759  1.00 30.91           O  
ATOM    710  N   MET L  94      26.493  23.973  38.186  1.00 29.86           N  
ATOM    711  CA  MET L  94      25.569  24.181  37.123  1.00 29.03           C  
ATOM    712  CB  MET L  94      24.741  22.936  36.916  1.00 28.21           C  
ATOM    713  CG  MET L  94      24.222  22.789  35.502  1.00 28.43           C  
ATOM    714  SD  MET L  94      22.909  23.949  35.126  1.00  0.00           S  
ATOM    715  CE  MET L  94      22.933  23.483  33.379  1.00  0.00           C  
ATOM    716  C   MET L  94      24.717  25.365  37.454  1.00 30.77           C  
ATOM    717  O   MET L  94      24.397  25.604  38.617  1.00 31.99           O  
ATOM    718  N   GLN L  95      24.351  26.165  36.427  1.00 31.45           N  
ATOM    719  CA  GLN L  95      23.558  27.329  36.710  1.00 32.87           C  
ATOM    720  CB  GLN L  95      24.329  28.655  36.554  1.00 32.24           C  
ATOM    721  CG  GLN L  95      24.763  28.978  35.125  1.00 34.47           C  
ATOM    722  CD  GLN L  95      23.700  29.869  34.507  1.00 33.58           C  
ATOM    723  OE1 GLN L  95      22.701  30.201  35.143  1.00 34.79           O  
ATOM    724  NE2 GLN L  95      23.929  30.286  33.235  1.00 32.79           N  
ATOM    725  C   GLN L  95      22.342  27.372  35.830  1.00 33.69           C  
ATOM    726  O   GLN L  95      22.431  27.250  34.611  1.00 31.83           O  
ATOM    727  N   ALA L  96      21.245  27.661  36.562  1.00 21.30           N  
ATOM    728  CA  ALA L  96      19.860  27.960  36.337  1.00 21.34           C  
ATOM    729  CB  ALA L  96      18.991  27.616  37.556  1.00 20.31           C  
ATOM    730  C   ALA L  96      19.505  29.376  35.935  1.00 21.87           C  
ATOM    731  O   ALA L  96      18.393  29.596  35.465  1.00 22.28           O  
ATOM    732  N   LEU L  97      20.335  30.404  36.211  1.00 23.45           N  
ATOM    733  CA  LEU L  97      19.878  31.767  36.021  1.00 24.44           C  
ATOM    734  CB  LEU L  97      20.961  32.818  36.360  1.00 24.80           C  
ATOM    735  CG  LEU L  97      20.487  34.291  36.441  1.00 26.11           C  
ATOM    736  CD1 LEU L  97      21.629  35.190  36.927  1.00 17.81           C  
ATOM    737  CD2 LEU L  97      19.889  34.822  35.130  1.00 16.86           C  
ATOM    738  C   LEU L  97      19.425  31.977  34.608  1.00 25.00           C  
ATOM    739  O   LEU L  97      18.348  32.529  34.382  1.00 24.82           O  
ATOM    740  N   GLN L  98      20.217  31.543  33.618  1.00 25.89           N  
ATOM    741  CA  GLN L  98      19.785  31.696  32.261  1.00 27.90           C  
ATOM    742  CB  GLN L  98      20.795  32.453  31.380  1.00 29.89           C  
ATOM    743  CG  GLN L  98      20.239  32.882  30.023  1.00 35.75           C  
ATOM    744  CD  GLN L  98      21.288  33.756  29.356  1.00 48.82           C  
ATOM    745  OE1 GLN L  98      21.901  34.608  29.997  1.00 49.01           O  
ATOM    746  NE2 GLN L  98      21.505  33.541  28.032  1.00  0.00           N  
ATOM    747  C   GLN L  98      19.647  30.303  31.753  1.00 27.24           C  
ATOM    748  O   GLN L  98      19.491  29.389  32.567  1.00 26.85           O  
ATOM    749  N   ALA L  99      19.664  30.116  30.410  1.00 27.73           N  
ATOM    750  CA  ALA L  99      19.577  28.791  29.861  1.00 26.71           C  
ATOM    751  CB  ALA L  99      19.817  28.726  28.345  1.00 26.87           C  
ATOM    752  C   ALA L  99      20.664  28.029  30.535  1.00 25.74           C  
ATOM    753  O   ALA L  99      21.820  28.447  30.550  1.00 26.64           O  
ATOM    754  N   VAL L 100      20.289  26.877  31.114  1.00 24.57           N  
ATOM    755  CA  VAL L 100      21.157  26.164  31.992  1.00 23.47           C  
ATOM    756  CB  VAL L 100      20.481  25.004  32.658  1.00 21.96           C  
ATOM    757  CG1 VAL L 100      19.338  25.539  33.534  1.00  0.00           C  
ATOM    758  CG2 VAL L 100      20.027  24.016  31.570  1.00  0.00           C  
ATOM    759  C   VAL L 100      22.343  25.625  31.281  1.00 23.02           C  
ATOM    760  O   VAL L 100      22.253  25.020  30.214  1.00 23.76           O  
ATOM    761  N   GLY L 101      23.510  25.872  31.894  1.00 31.59           N  
ATOM    762  CA  GLY L 101      24.744  25.248  31.486  1.00 31.15           C  
ATOM    763  C   GLY L 101      25.505  24.688  32.658  1.00 30.82           C  
ATOM    764  O   GLY L 101      25.340  25.127  33.797  1.00 31.20           O  
ATOM    765  N   PHE L 102      26.384  23.696  32.376  1.00 30.43           N  
ATOM    766  CA  PHE L 102      27.159  23.012  33.380  1.00 30.03           C  
ATOM    767  CB  PHE L 102      27.242  21.491  33.210  1.00 31.14           C  
ATOM    768  CG  PHE L 102      25.888  20.915  33.258  1.00 29.82           C  
ATOM    769  CD1 PHE L 102      25.112  20.950  32.127  1.00 28.69           C  
ATOM    770  CD2 PHE L 102      25.424  20.328  34.412  1.00 29.08           C  
ATOM    771  CE1 PHE L 102      23.853  20.417  32.145  1.00 29.59           C  
ATOM    772  CE2 PHE L 102      24.164  19.792  34.438  1.00 30.10           C  
ATOM    773  CZ  PHE L 102      23.400  19.847  33.300  1.00 27.85           C  
ATOM    774  C   PHE L 102      28.593  23.381  33.201  1.00 31.79           C  
ATOM    775  O   PHE L 102      29.020  23.784  32.119  1.00 31.55           O  
ATOM    776  N   GLY L 103      29.375  23.234  34.290  1.00 30.13           N  
ATOM    777  CA  GLY L 103      30.794  23.425  34.226  1.00 32.29           C  
ATOM    778  C   GLY L 103      31.377  22.156  33.664  1.00 33.61           C  
ATOM    779  O   GLY L 103      30.688  21.147  33.532  1.00 32.74           O  
ATOM    780  N   PRO L 104      32.638  22.196  33.316  1.00 34.42           N  
ATOM    781  CA  PRO L 104      33.297  21.048  32.734  1.00 34.60           C  
ATOM    782  CD  PRO L 104      33.187  23.442  32.809  1.00  0.00           C  
ATOM    783  CB  PRO L 104      34.575  21.583  32.089  1.00 53.82           C  
ATOM    784  CG  PRO L 104      34.226  23.040  31.750  1.00  0.00           C  
ATOM    785  C   PRO L 104      33.541  19.883  33.652  1.00 35.38           C  
ATOM    786  O   PRO L 104      33.821  18.800  33.141  1.00 35.53           O  
ATOM    787  N   GLY L 105      33.496  20.066  34.985  1.00 34.40           N  
ATOM    788  CA  GLY L 105      33.678  18.951  35.879  1.00 33.61           C  
ATOM    789  C   GLY L 105      35.051  18.958  36.485  1.00 35.89           C  
ATOM    790  O   GLY L 105      36.031  19.361  35.858  1.00 36.07           O  
ATOM    791  N   THR L 106      35.130  18.503  37.755  1.00 33.99           N  
ATOM    792  CA  THR L 106      36.371  18.374  38.465  1.00 35.29           C  
ATOM    793  CB  THR L 106      36.484  19.282  39.656  1.00 35.45           C  
ATOM    794  OG1 THR L 106      36.373  20.638  39.252  1.00 35.24           O  
ATOM    795  CG2 THR L 106      37.841  19.041  40.342  1.00 35.93           C  
ATOM    796  C   THR L 106      36.424  16.970  38.985  1.00 34.31           C  
ATOM    797  O   THR L 106      35.509  16.521  39.671  1.00 33.63           O  
ATOM    798  N   LYS L 107      37.512  16.236  38.687  1.00 34.88           N  
ATOM    799  CA  LYS L 107      37.594  14.877  39.136  1.00 36.81           C  
ATOM    800  CB  LYS L 107      38.420  13.985  38.190  1.00 39.82           C  
ATOM    801  CG  LYS L 107      38.328  12.489  38.489  1.00 44.58           C  
ATOM    802  CD  LYS L 107      39.015  11.629  37.426  1.00 50.47           C  
ATOM    803  CE  LYS L 107      38.591  11.977  35.995  1.00 50.96           C  
ATOM    804  NZ  LYS L 107      39.458  11.271  35.027  1.00 51.99           N1+
ATOM    805  C   LYS L 107      38.283  14.866  40.461  1.00 37.22           C  
ATOM    806  O   LYS L 107      39.392  15.380  40.605  1.00 39.78           O  
ATOM    807  N   VAL L 108      37.637  14.271  41.481  1.00 36.25           N  
ATOM    808  CA  VAL L 108      38.274  14.208  42.760  1.00 38.11           C  
ATOM    809  CB  VAL L 108      37.348  14.448  43.912  1.00 38.15           C  
ATOM    810  CG1 VAL L 108      38.121  14.216  45.219  1.00 32.81           C  
ATOM    811  CG2 VAL L 108      36.783  15.871  43.779  1.00 30.32           C  
ATOM    812  C   VAL L 108      38.862  12.841  42.894  1.00 39.69           C  
ATOM    813  O   VAL L 108      38.182  11.833  42.706  1.00 39.95           O  
ATOM    814  N   GLU L 109      40.169  12.792  43.212  1.00 40.72           N  
ATOM    815  CA  GLU L 109      40.864  11.548  43.346  1.00 42.49           C  
ATOM    816  CB  GLU L 109      42.140  11.466  42.497  1.00 44.46           C  
ATOM    817  CG  GLU L 109      41.853  11.315  41.007  1.00 50.76           C  
ATOM    818  CD  GLU L 109      43.157  11.486  40.246  1.00 57.33           C  
ATOM    819  OE1 GLU L 109      43.679  12.631  40.219  1.00 60.79           O  
ATOM    820  OE2 GLU L 109      43.643  10.476  39.672  1.00 56.86           O1-
ATOM    821  C   GLU L 109      41.277  11.408  44.768  1.00 41.65           C  
ATOM    822  O   GLU L 109      41.635  12.384  45.427  1.00 40.64           O  
ATOM    823  N   ILE L 110      41.249  10.161  45.269  1.00 41.71           N  
ATOM    824  CA  ILE L 110      41.570   9.949  46.646  1.00 42.12           C  
ATOM    825  CB  ILE L 110      40.656   8.936  47.293  1.00 43.60           C  
ATOM    826  CG1 ILE L 110      40.617   9.128  48.813  1.00 43.63           C  
ATOM    827  CG2 ILE L 110      41.058   7.519  46.847  1.00 44.68           C  
ATOM    828  CD1 ILE L 110      39.869  10.395  49.226  1.00 43.91           C  
ATOM    829  C   ILE L 110      42.997   9.489  46.719  1.00 42.48           C  
ATOM    830  O   ILE L 110      43.428   8.589  45.998  1.00 41.50           O  
ATOM    831  N   LYS L 111      43.786  10.160  47.579  1.00 43.54           N  
ATOM    832  CA  LYS L 111      45.168   9.836  47.790  1.00 44.12           C  
ATOM    833  CB  LYS L 111      45.861  10.832  48.737  1.00 45.35           C  
ATOM    834  CG  LYS L 111      46.082  12.231  48.157  1.00 44.50           C  
ATOM    835  CD  LYS L 111      47.188  12.299  47.104  1.00 48.69           C  
ATOM    836  CE  LYS L 111      48.574  12.512  47.717  1.00 51.75           C  
ATOM    837  NZ  LYS L 111      49.602  12.567  46.656  1.00 52.62           N1+
ATOM    838  C   LYS L 111      45.179   8.501  48.511  1.00 42.82           C  
ATOM    839  O   LYS L 111      44.623   8.455  49.641  1.00 44.32           O  
ATOM    840  OXT LYS L 111      45.740   7.518  47.954  1.00  0.00           O1-
TER     841      LYS L 111 
ATOM    842  N   GLU H 112       8.422   4.297  45.140  1.00 50.83           N1+
ATOM    843  CA  GLU H 112       9.554   3.976  44.244  1.00 51.03           C  
ATOM    844  CB  GLU H 112       9.321   2.614  43.566  1.00 52.89           C  
ATOM    845  CG  GLU H 112      10.466   2.172  42.650  1.00 59.67           C  
ATOM    846  CD  GLU H 112      11.541   1.521  43.506  1.00 66.11           C  
ATOM    847  OE1 GLU H 112      11.966   2.137  44.519  1.00 64.44           O  
ATOM    848  OE2 GLU H 112      11.959   0.388  43.146  1.00 69.46           O1-
ATOM    849  C   GLU H 112       9.659   5.008  43.174  1.00 47.61           C  
ATOM    850  O   GLU H 112       9.218   4.789  42.046  1.00 47.66           O  
ATOM    851  N   VAL H 113      10.244   6.174  43.504  1.00 45.24           N  
ATOM    852  CA  VAL H 113      10.377   7.191  42.504  1.00 40.69           C  
ATOM    853  CB  VAL H 113      10.728   8.537  43.072  1.00 40.22           C  
ATOM    854  CG1 VAL H 113      10.991   9.510  41.911  1.00 38.53           C  
ATOM    855  CG2 VAL H 113       9.596   8.983  44.014  1.00 39.27           C  
ATOM    856  C   VAL H 113      11.499   6.778  41.612  1.00 40.10           C  
ATOM    857  O   VAL H 113      12.625   6.579  42.065  1.00 39.91           O  
ATOM    858  N   GLN H 114      11.219   6.617  40.304  1.00 37.74           N  
ATOM    859  CA  GLN H 114      12.306   6.270  39.443  1.00 37.05           C  
ATOM    860  CB  GLN H 114      12.712   4.785  39.468  1.00 40.89           C  
ATOM    861  CG  GLN H 114      11.667   3.812  38.929  1.00 48.28           C  
ATOM    862  CD  GLN H 114      12.273   2.419  39.036  1.00 53.63           C  
ATOM    863  OE1 GLN H 114      13.392   2.179  38.579  1.00 62.63           O  
ATOM    864  NE2 GLN H 114      11.529   1.475  39.670  1.00 56.06           N  
ATOM    865  C   GLN H 114      11.966   6.635  38.036  1.00 35.09           C  
ATOM    866  O   GLN H 114      10.805   6.847  37.684  1.00 34.00           O  
ATOM    867  N   LEU H 115      13.018   6.749  37.200  1.00 31.58           N  
ATOM    868  CA  LEU H 115      12.892   7.069  35.809  1.00 31.01           C  
ATOM    869  CB  LEU H 115      13.553   8.412  35.455  1.00 30.19           C  
ATOM    870  CG  LEU H 115      12.922   9.630  36.156  1.00 30.35           C  
ATOM    871  CD1 LEU H 115      13.627  10.933  35.757  1.00 28.33           C  
ATOM    872  CD2 LEU H 115      11.406   9.690  35.912  1.00 31.08           C  
ATOM    873  C   LEU H 115      13.655   6.017  35.062  1.00 31.22           C  
ATOM    874  O   LEU H 115      14.781   5.689  35.433  1.00 31.34           O  
ATOM    875  N   VAL H 116      13.056   5.453  33.991  1.00 32.39           N  
ATOM    876  CA  VAL H 116      13.733   4.440  33.231  1.00 33.37           C  
ATOM    877  CB  VAL H 116      13.045   3.108  33.310  1.00 34.86           C  
ATOM    878  CG1 VAL H 116      13.780   2.106  32.404  1.00 33.86           C  
ATOM    879  CG2 VAL H 116      12.964   2.686  34.788  1.00 33.97           C  
ATOM    880  C   VAL H 116      13.705   4.858  31.794  1.00 32.70           C  
ATOM    881  O   VAL H 116      12.635   5.057  31.223  1.00 35.22           O  
ATOM    882  N   GLU H 117      14.894   4.970  31.164  1.00 32.42           N  
ATOM    883  CA  GLU H 117      14.970   5.407  29.797  1.00 32.30           C  
ATOM    884  CB  GLU H 117      16.165   6.328  29.487  1.00 32.34           C  
ATOM    885  CG  GLU H 117      16.164   7.665  30.229  1.00 34.51           C  
ATOM    886  CD  GLU H 117      17.092   7.548  31.428  1.00 36.82           C  
ATOM    887  OE1 GLU H 117      17.289   6.405  31.919  1.00 34.61           O  
ATOM    888  OE2 GLU H 117      17.624   8.602  31.864  1.00 35.73           O1-
ATOM    889  C   GLU H 117      15.165   4.216  28.918  1.00 33.17           C  
ATOM    890  O   GLU H 117      15.656   3.177  29.358  1.00 33.52           O  
ATOM    891  N   SER H 118      14.756   4.345  27.639  1.00 32.01           N  
ATOM    892  CA  SER H 118      14.954   3.291  26.688  1.00 34.78           C  
ATOM    893  CB  SER H 118      13.884   2.188  26.762  1.00 36.94           C  
ATOM    894  OG  SER H 118      12.617   2.717  26.401  1.00 40.33           O  
ATOM    895  C   SER H 118      14.874   3.898  25.322  1.00 34.89           C  
ATOM    896  O   SER H 118      14.498   5.059  25.172  1.00 35.07           O  
ATOM    897  N   GLY H 119      15.234   3.111  24.286  1.00 35.72           N  
ATOM    898  CA  GLY H 119      15.116   3.573  22.934  1.00 36.99           C  
ATOM    899  C   GLY H 119      16.439   3.964  22.337  1.00 38.24           C  
ATOM    900  O   GLY H 119      16.489   4.319  21.161  1.00 39.45           O  
ATOM    901  N   GLY H 120      17.551   3.906  23.096  1.00 37.92           N  
ATOM    902  CA  GLY H 120      18.799   4.321  22.511  1.00 39.25           C  
ATOM    903  C   GLY H 120      19.273   3.267  21.560  1.00 40.05           C  
ATOM    904  O   GLY H 120      18.753   2.152  21.535  1.00 42.37           O  
ATOM    905  N   GLY H 121      20.292   3.601  20.739  1.00 38.66           N  
ATOM    906  CA  GLY H 121      20.793   2.627  19.813  1.00 39.27           C  
ATOM    907  C   GLY H 121      21.618   3.314  18.768  1.00 39.70           C  
ATOM    908  O   GLY H 121      21.958   4.492  18.885  1.00 39.38           O  
ATOM    909  N   LEU H 122      21.960   2.562  17.702  1.00 39.92           N  
ATOM    910  CA  LEU H 122      22.777   3.042  16.623  1.00 40.63           C  
ATOM    911  CB  LEU H 122      23.593   1.907  15.978  1.00 40.75           C  
ATOM    912  CG  LEU H 122      24.496   2.337  14.807  1.00 43.02           C  
ATOM    913  CD1 LEU H 122      25.631   3.262  15.277  1.00 38.98           C  
ATOM    914  CD2 LEU H 122      25.006   1.112  14.028  1.00 42.04           C  
ATOM    915  C   LEU H 122      21.877   3.602  15.560  1.00 40.86           C  
ATOM    916  O   LEU H 122      20.908   2.956  15.161  1.00 41.35           O  
ATOM    917  N   VAL H 123      22.176   4.839  15.087  1.00 40.43           N  
ATOM    918  CA  VAL H 123      21.405   5.451  14.037  1.00 41.30           C  
ATOM    919  CB  VAL H 123      20.429   6.496  14.502  1.00 43.09           C  
ATOM    920  CG1 VAL H 123      19.356   5.834  15.379  1.00 38.04           C  
ATOM    921  CG2 VAL H 123      21.205   7.613  15.214  1.00 39.24           C  
ATOM    922  C   VAL H 123      22.347   6.136  13.089  1.00 42.81           C  
ATOM    923  O   VAL H 123      23.447   6.538  13.469  1.00 42.10           O  
ATOM    924  N   LYS H 124      21.920   6.277  11.814  1.00 44.34           N  
ATOM    925  CA  LYS H 124      22.698   6.921  10.789  1.00 44.65           C  
ATOM    926  CB  LYS H 124      22.282   6.591   9.343  1.00 47.69           C  
ATOM    927  CG  LYS H 124      22.726   5.210   8.854  1.00 48.02           C  
ATOM    928  CD  LYS H 124      22.238   4.889   7.436  1.00 53.24           C  
ATOM    929  CE  LYS H 124      22.890   3.650   6.817  1.00 55.42           C  
ATOM    930  NZ  LYS H 124      22.582   3.579   5.370  1.00 56.06           N1+
ATOM    931  C   LYS H 124      22.573   8.409  10.921  1.00 43.76           C  
ATOM    932  O   LYS H 124      21.690   8.946  11.584  1.00 42.83           O  
ATOM    933  N   PRO H 125      23.476   9.063  10.242  1.00 43.39           N  
ATOM    934  CA  PRO H 125      23.621  10.500  10.277  1.00 43.98           C  
ATOM    935  CD  PRO H 125      24.727   8.399   9.911  1.00 43.44           C  
ATOM    936  CB  PRO H 125      24.952  10.792   9.584  1.00 44.37           C  
ATOM    937  CG  PRO H 125      25.776   9.514   9.808  1.00 43.21           C  
ATOM    938  C   PRO H 125      22.511  11.377   9.751  1.00 44.50           C  
ATOM    939  O   PRO H 125      22.661  12.583   9.811  1.00 43.94           O  
ATOM    940  N   GLY H 126      21.534  10.896   8.995  1.00 44.69           N  
ATOM    941  CA  GLY H 126      20.366  11.671   8.664  1.00 44.76           C  
ATOM    942  C   GLY H 126      19.250  11.350   9.588  1.00 45.09           C  
ATOM    943  O   GLY H 126      18.276  12.092   9.705  1.00 45.87           O  
ATOM    944  N   GLY H 127      19.375  10.154  10.187  1.00 43.74           N  
ATOM    945  CA  GLY H 127      18.319   9.402  10.801  1.00 42.86           C  
ATOM    946  C   GLY H 127      17.640  10.065  11.946  1.00 42.22           C  
ATOM    947  O   GLY H 127      17.951  11.183  12.355  1.00 41.99           O  
ATOM    948  N   SER H 128      16.614   9.348  12.449  1.00 42.16           N  
ATOM    949  CA  SER H 128      15.809   9.803  13.540  1.00 41.12           C  
ATOM    950  CB  SER H 128      14.410  10.263  13.104  1.00 42.84           C  
ATOM    951  OG  SER H 128      13.737   9.204  12.440  1.00 47.30           O  
ATOM    952  C   SER H 128      15.635   8.678  14.517  1.00 40.21           C  
ATOM    953  O   SER H 128      15.830   7.507  14.192  1.00 39.75           O  
ATOM    954  N   LEU H 129      15.295   9.025  15.775  1.00 38.26           N  
ATOM    955  CA  LEU H 129      15.118   8.020  16.781  1.00 37.16           C  
ATOM    956  CB  LEU H 129      16.472   7.579  17.362  1.00 36.76           C  
ATOM    957  CG  LEU H 129      16.422   6.433  18.386  1.00 41.44           C  
ATOM    958  CD1 LEU H 129      15.920   5.132  17.742  1.00 41.50           C  
ATOM    959  CD2 LEU H 129      17.784   6.262  19.077  1.00 42.22           C  
ATOM    960  C   LEU H 129      14.310   8.644  17.881  1.00 36.53           C  
ATOM    961  O   LEU H 129      14.455   9.835  18.156  1.00 36.52           O  
ATOM    962  N   ARG H 130      13.399   7.882  18.531  1.00 35.72           N  
ATOM    963  CA  ARG H 130      12.749   8.535  19.630  1.00 36.22           C  
ATOM    964  CB  ARG H 130      11.229   8.792  19.534  1.00 39.29           C  
ATOM    965  CG  ARG H 130      10.302   7.583  19.483  1.00 37.29           C  
ATOM    966  CD  ARG H 130       8.859   7.965  19.828  1.00 41.63           C  
ATOM    967  NE  ARG H 130       8.522   9.220  19.094  1.00 54.06           N  
ATOM    968  CZ  ARG H 130       7.870   9.166  17.897  1.00 59.67           C  
ATOM    969  NH1 ARG H 130       7.484   7.961  17.382  1.00 62.53           N1+
ATOM    970  NH2 ARG H 130       7.589  10.318  17.220  1.00 67.82           N  
ATOM    971  C   ARG H 130      13.037   7.781  20.885  1.00 35.90           C  
ATOM    972  O   ARG H 130      13.017   6.549  20.926  1.00 34.34           O  
ATOM    973  N   LEU H 131      13.342   8.541  21.951  1.00 32.90           N  
ATOM    974  CA  LEU H 131      13.671   7.969  23.221  1.00 32.42           C  
ATOM    975  CB  LEU H 131      14.813   8.706  23.941  1.00 31.09           C  
ATOM    976  CG  LEU H 131      16.137   8.685  23.160  1.00 32.31           C  
ATOM    977  CD1 LEU H 131      17.248   9.429  23.917  1.00 30.00           C  
ATOM    978  CD2 LEU H 131      16.533   7.252  22.770  1.00 31.37           C  
ATOM    979  C   LEU H 131      12.467   8.080  24.094  1.00 32.58           C  
ATOM    980  O   LEU H 131      11.607   8.935  23.881  1.00 32.32           O  
ATOM    981  N   SER H 132      12.362   7.181  25.093  1.00 31.80           N  
ATOM    982  CA  SER H 132      11.243   7.233  25.985  1.00 33.20           C  
ATOM    983  CB  SER H 132      10.220   6.110  25.747  1.00 35.68           C  
ATOM    984  OG  SER H 132      10.840   4.845  25.904  1.00 41.52           O  
ATOM    985  C   SER H 132      11.757   7.126  27.389  1.00 33.00           C  
ATOM    986  O   SER H 132      12.812   6.543  27.639  1.00 33.11           O  
ATOM    987  N   CYS H 133      11.027   7.734  28.344  1.00 33.12           N  
ATOM    988  CA  CYS H 133      11.420   7.700  29.726  1.00 33.62           C  
ATOM    989  CB  CYS H 133      11.985   9.064  30.196  1.00 32.62           C  
ATOM    990  SG  CYS H 133      12.299   9.184  31.984  1.00 40.99           S  
ATOM    991  C   CYS H 133      10.182   7.391  30.516  1.00 32.45           C  
ATOM    992  O   CYS H 133       9.255   8.198  30.562  1.00 33.95           O  
ATOM    993  N   ALA H 134      10.137   6.212  31.174  1.00 32.94           N  
ATOM    994  CA  ALA H 134       8.961   5.833  31.910  1.00 33.61           C  
ATOM    995  CB  ALA H 134       8.689   4.318  31.886  1.00 32.76           C  
ATOM    996  C   ALA H 134       9.151   6.236  33.336  1.00 33.14           C  
ATOM    997  O   ALA H 134      10.152   5.904  33.967  1.00 34.06           O  
ATOM    998  N   ALA H 135       8.163   6.964  33.887  1.00 32.65           N  
ATOM    999  CA  ALA H 135       8.284   7.443  35.234  1.00 32.93           C  
ATOM   1000  CB  ALA H 135       7.932   8.931  35.389  1.00 29.25           C  
ATOM   1001  C   ALA H 135       7.336   6.681  36.096  1.00 34.48           C  
ATOM   1002  O   ALA H 135       6.273   6.252  35.648  1.00 35.65           O  
ATOM   1003  N   SER H 136       7.735   6.455  37.363  1.00 35.37           N  
ATOM   1004  CA  SER H 136       6.873   5.778  38.282  1.00 37.35           C  
ATOM   1005  CB  SER H 136       7.105   4.257  38.329  1.00 38.22           C  
ATOM   1006  OG  SER H 136       8.418   3.978  38.793  1.00 43.11           O  
ATOM   1007  C   SER H 136       7.164   6.312  39.648  1.00 37.22           C  
ATOM   1008  O   SER H 136       8.239   6.857  39.897  1.00 37.62           O  
ATOM   1009  N   GLY H 137       6.246   6.115  40.616  1.00 61.95           N  
ATOM   1010  CA  GLY H 137       6.587   6.405  41.984  1.00 61.67           C  
ATOM   1011  C   GLY H 137       6.253   7.811  42.374  1.00 61.48           C  
ATOM   1012  O   GLY H 137       6.355   8.158  43.551  1.00 62.63           O  
ATOM   1013  N   PHE H 138       5.860   8.673  41.421  1.00 59.99           N  
ATOM   1014  CA  PHE H 138       5.528  10.012  41.813  1.00 59.78           C  
ATOM   1015  CB  PHE H 138       6.731  10.977  41.827  1.00 56.99           C  
ATOM   1016  CG  PHE H 138       7.334  11.073  40.466  1.00 54.19           C  
ATOM   1017  CD1 PHE H 138       8.340  10.217  40.085  1.00 52.88           C  
ATOM   1018  CD2 PHE H 138       6.902  12.021  39.569  1.00 52.03           C  
ATOM   1019  CE1 PHE H 138       8.903  10.307  38.833  1.00 50.18           C  
ATOM   1020  CE2 PHE H 138       7.463  12.114  38.317  1.00 49.78           C  
ATOM   1021  CZ  PHE H 138       8.466  11.256  37.944  1.00 48.88           C  
ATOM   1022  C   PHE H 138       4.479  10.528  40.879  1.00 59.73           C  
ATOM   1023  O   PHE H 138       4.124   9.862  39.909  1.00 59.25           O  
ATOM   1024  N   THR H 139       3.941  11.735  41.166  1.00 60.61           N  
ATOM   1025  CA  THR H 139       2.898  12.283  40.343  1.00 61.37           C  
ATOM   1026  CB  THR H 139       2.071  13.316  41.051  1.00 63.62           C  
ATOM   1027  OG1 THR H 139       1.489  12.759  42.221  1.00 67.52           O  
ATOM   1028  CG2 THR H 139       0.970  13.803  40.095  1.00 64.97           C  
ATOM   1029  C   THR H 139       3.556  12.948  39.176  1.00 58.82           C  
ATOM   1030  O   THR H 139       4.050  14.070  39.262  1.00 57.42           O  
ATOM   1031  N   PHE H 140       3.545  12.241  38.034  1.00 58.07           N  
ATOM   1032  CA  PHE H 140       4.205  12.624  36.820  1.00 55.87           C  
ATOM   1033  CB  PHE H 140       4.101  11.502  35.768  1.00 55.56           C  
ATOM   1034  CG  PHE H 140       4.842  11.883  34.534  1.00 53.48           C  
ATOM   1035  CD1 PHE H 140       6.211  11.765  34.478  1.00 50.82           C  
ATOM   1036  CD2 PHE H 140       4.165  12.334  33.425  1.00 54.77           C  
ATOM   1037  CE1 PHE H 140       6.897  12.107  33.336  1.00 48.87           C  
ATOM   1038  CE2 PHE H 140       4.847  12.677  32.281  1.00 53.32           C  
ATOM   1039  CZ  PHE H 140       6.216  12.566  32.236  1.00 51.08           C  
ATOM   1040  C   PHE H 140       3.591  13.870  36.255  1.00 56.56           C  
ATOM   1041  O   PHE H 140       4.290  14.777  35.807  1.00 55.01           O  
ATOM   1042  N   SER H 141       2.252  13.947  36.296  1.00 59.10           N  
ATOM   1043  CA  SER H 141       1.492  14.995  35.684  1.00 60.46           C  
ATOM   1044  CB  SER H 141      -0.019  14.738  35.808  1.00 63.68           C  
ATOM   1045  OG  SER H 141      -0.747  15.830  35.273  1.00 66.95           O  
ATOM   1046  C   SER H 141       1.763  16.320  36.316  1.00 59.84           C  
ATOM   1047  O   SER H 141       1.296  17.322  35.781  1.00 60.06           O  
ATOM   1048  N   SER H 142       2.401  16.334  37.508  1.00 58.38           N  
ATOM   1049  CA  SER H 142       2.723  17.505  38.296  1.00 58.37           C  
ATOM   1050  CB  SER H 142       2.684  17.215  39.804  1.00 59.18           C  
ATOM   1051  OG  SER H 142       1.363  16.871  40.194  1.00 60.53           O  
ATOM   1052  C   SER H 142       4.061  18.164  38.032  1.00 55.90           C  
ATOM   1053  O   SER H 142       4.224  19.334  38.375  1.00 56.49           O  
ATOM   1054  N   TYR H 143       5.054  17.490  37.410  1.00 53.15           N  
ATOM   1055  CA  TYR H 143       6.365  18.105  37.407  1.00 50.96           C  
ATOM   1056  CB  TYR H 143       7.467  17.186  37.969  1.00 49.56           C  
ATOM   1057  CG  TYR H 143       7.174  16.787  39.377  1.00 51.14           C  
ATOM   1058  CD1 TYR H 143       6.281  15.774  39.640  1.00 52.19           C  
ATOM   1059  CD2 TYR H 143       7.808  17.403  40.432  1.00 51.10           C  
ATOM   1060  CE1 TYR H 143       6.012  15.391  40.932  1.00 53.84           C  
ATOM   1061  CE2 TYR H 143       7.543  17.023  41.728  1.00 52.57           C  
ATOM   1062  CZ  TYR H 143       6.643  16.016  41.978  1.00 54.57           C  
ATOM   1063  OH  TYR H 143       6.366  15.619  43.304  1.00 57.03           O  
ATOM   1064  C   TYR H 143       6.842  18.427  36.016  1.00 50.25           C  
ATOM   1065  O   TYR H 143       6.397  17.816  35.043  1.00 50.64           O  
ATOM   1066  N   SER H 144       7.750  19.444  35.906  1.00 31.27           N  
ATOM   1067  CA  SER H 144       8.402  19.734  34.662  1.00 31.26           C  
ATOM   1068  CB  SER H 144       9.148  21.081  34.649  1.00 31.52           C  
ATOM   1069  OG  SER H 144      10.179  21.072  35.622  1.00  0.00           O  
ATOM   1070  C   SER H 144       9.407  18.635  34.478  1.00 30.41           C  
ATOM   1071  O   SER H 144       9.910  18.090  35.461  1.00 29.70           O  
ATOM   1072  N   MET H 145       9.720  18.278  33.212  1.00 28.62           N  
ATOM   1073  CA  MET H 145      10.619  17.186  32.943  1.00 29.48           C  
ATOM   1074  CB  MET H 145       9.939  15.966  32.302  1.00 29.43           C  
ATOM   1075  CG  MET H 145       8.939  15.276  33.230  1.00 28.56           C  
ATOM   1076  SD  MET H 145       9.680  14.564  34.732  1.00 33.00           S  
ATOM   1077  CE  MET H 145      10.534  13.200  33.888  1.00 29.38           C  
ATOM   1078  C   MET H 145      11.658  17.645  31.978  1.00 30.99           C  
ATOM   1079  O   MET H 145      11.483  18.650  31.289  1.00 32.67           O  
ATOM   1080  N   ASN H 146      12.782  16.897  31.899  1.00 28.57           N  
ATOM   1081  CA  ASN H 146      13.885  17.405  31.150  1.00 28.77           C  
ATOM   1082  CB  ASN H 146      14.779  18.119  32.124  1.00 29.93           C  
ATOM   1083  CG  ASN H 146      13.993  19.207  32.854  1.00  0.00           C  
ATOM   1084  OD1 ASN H 146      13.832  20.324  32.363  1.00  0.00           O  
ATOM   1085  ND2 ASN H 146      13.499  18.872  34.075  1.00  0.00           N  
ATOM   1086  C   ASN H 146      14.723  16.283  30.598  1.00 28.83           C  
ATOM   1087  O   ASN H 146      14.702  15.161  31.103  1.00 28.28           O  
ATOM   1088  N   TRP H 147      15.498  16.580  29.529  1.00 27.27           N  
ATOM   1089  CA  TRP H 147      16.468  15.656  29.011  1.00 28.67           C  
ATOM   1090  CB  TRP H 147      16.241  15.224  27.550  1.00 28.48           C  
ATOM   1091  CG  TRP H 147      15.101  14.256  27.347  1.00 29.29           C  
ATOM   1092  CD2 TRP H 147      15.240  12.829  27.431  1.00 28.94           C  
ATOM   1093  CD1 TRP H 147      13.793  14.499  27.048  1.00 29.35           C  
ATOM   1094  NE1 TRP H 147      13.107  13.312  26.941  1.00 29.79           N  
ATOM   1095  CE2 TRP H 147      13.986  12.277  27.176  1.00 30.17           C  
ATOM   1096  CE3 TRP H 147      16.324  12.044  27.706  1.00 27.87           C  
ATOM   1097  CZ2 TRP H 147      13.797  10.923  27.190  1.00 30.58           C  
ATOM   1098  CZ3 TRP H 147      16.133  10.679  27.713  1.00 29.98           C  
ATOM   1099  CH2 TRP H 147      14.893  10.132  27.460  1.00 29.45           C  
ATOM   1100  C   TRP H 147      17.793  16.353  29.045  1.00 28.83           C  
ATOM   1101  O   TRP H 147      17.893  17.540  28.724  1.00 29.38           O  
ATOM   1102  N   VAL H 148      18.842  15.621  29.478  1.00 27.88           N  
ATOM   1103  CA  VAL H 148      20.179  16.142  29.479  1.00 27.43           C  
ATOM   1104  CB  VAL H 148      20.611  16.708  30.777  1.00 27.99           C  
ATOM   1105  CG1 VAL H 148      22.083  17.152  30.735  1.00 26.28           C  
ATOM   1106  CG2 VAL H 148      19.649  17.887  30.892  1.00 26.89           C  
ATOM   1107  C   VAL H 148      21.076  15.056  29.003  1.00 29.06           C  
ATOM   1108  O   VAL H 148      20.873  13.881  29.306  1.00 30.16           O  
ATOM   1109  N   ARG H 149      22.084  15.432  28.196  1.00 28.39           N  
ATOM   1110  CA  ARG H 149      22.917  14.421  27.620  1.00 28.89           C  
ATOM   1111  CB  ARG H 149      22.872  14.402  26.084  1.00 30.34           C  
ATOM   1112  CG  ARG H 149      23.247  15.738  25.438  1.00 33.51           C  
ATOM   1113  CD  ARG H 149      23.173  15.696  23.912  1.00 38.04           C  
ATOM   1114  NE  ARG H 149      23.205  17.097  23.409  1.00 37.67           N  
ATOM   1115  CZ  ARG H 149      23.017  17.334  22.077  1.00 37.82           C  
ATOM   1116  NH1 ARG H 149      22.896  16.285  21.216  1.00 33.03           N1+
ATOM   1117  NH2 ARG H 149      22.943  18.611  21.602  1.00 34.16           N  
ATOM   1118  C   ARG H 149      24.329  14.624  28.049  1.00 29.87           C  
ATOM   1119  O   ARG H 149      24.742  15.726  28.405  1.00 30.41           O  
ATOM   1120  N   GLN H 150      25.099  13.518  28.066  1.00 30.28           N  
ATOM   1121  CA  GLN H 150      26.482  13.595  28.426  1.00 30.46           C  
ATOM   1122  CB  GLN H 150      26.833  12.817  29.709  1.00 31.11           C  
ATOM   1123  CG  GLN H 150      28.276  13.028  30.174  1.00 32.62           C  
ATOM   1124  CD  GLN H 150      28.444  12.368  31.538  1.00 32.27           C  
ATOM   1125  OE1 GLN H 150      27.952  11.267  31.781  1.00 32.46           O  
ATOM   1126  NE2 GLN H 150      29.158  13.059  32.464  1.00 31.03           N  
ATOM   1127  C   GLN H 150      27.264  13.018  27.286  1.00 31.90           C  
ATOM   1128  O   GLN H 150      27.052  11.875  26.885  1.00 30.53           O  
ATOM   1129  N   ALA H 151      28.204  13.814  26.742  1.00 33.16           N  
ATOM   1130  CA  ALA H 151      29.005  13.415  25.616  1.00 34.95           C  
ATOM   1131  CB  ALA H 151      29.726  14.588  24.930  1.00 35.78           C  
ATOM   1132  C   ALA H 151      30.052  12.447  26.078  1.00 35.72           C  
ATOM   1133  O   ALA H 151      30.222  12.212  27.275  1.00 35.32           O  
ATOM   1134  N   PRO H 152      30.738  11.842  25.141  1.00 38.71           N  
ATOM   1135  CA  PRO H 152      31.783  10.912  25.472  1.00 40.54           C  
ATOM   1136  CD  PRO H 152      30.172  11.580  23.827  1.00 39.31           C  
ATOM   1137  CB  PRO H 152      32.217  10.290  24.149  1.00 41.00           C  
ATOM   1138  CG  PRO H 152      30.938  10.357  23.292  1.00 39.38           C  
ATOM   1139  C   PRO H 152      32.869  11.629  26.214  1.00 41.90           C  
ATOM   1140  O   PRO H 152      33.617  10.991  26.952  1.00 42.33           O  
ATOM   1141  N   GLY H 153      32.962  12.954  26.007  1.00 42.30           N  
ATOM   1142  CA  GLY H 153      33.878  13.855  26.643  1.00 44.46           C  
ATOM   1143  C   GLY H 153      33.523  13.910  28.097  1.00 43.52           C  
ATOM   1144  O   GLY H 153      34.332  14.313  28.931  1.00 43.79           O  
ATOM   1145  N   ARG H 154      32.274  13.526  28.427  1.00 40.79           N  
ATOM   1146  CA  ARG H 154      31.742  13.598  29.758  1.00 40.08           C  
ATOM   1147  CB  ARG H 154      32.734  13.164  30.849  1.00 43.16           C  
ATOM   1148  CG  ARG H 154      32.969  11.654  30.895  1.00 46.35           C  
ATOM   1149  CD  ARG H 154      33.838  11.216  32.071  1.00 50.07           C  
ATOM   1150  NE  ARG H 154      33.273  11.850  33.297  1.00  0.00           N  
ATOM   1151  CZ  ARG H 154      32.236  11.262  33.962  1.00  0.00           C  
ATOM   1152  NH1 ARG H 154      31.700  10.092  33.507  1.00  0.00           N1+
ATOM   1153  NH2 ARG H 154      31.741  11.849  35.091  1.00  0.00           N  
ATOM   1154  C   ARG H 154      31.289  14.992  30.055  1.00 38.76           C  
ATOM   1155  O   ARG H 154      31.160  15.376  31.216  1.00 38.52           O  
ATOM   1156  N   GLY H 155      31.027  15.793  29.005  1.00 37.13           N  
ATOM   1157  CA  GLY H 155      30.449  17.091  29.224  1.00 37.35           C  
ATOM   1158  C   GLY H 155      28.968  16.894  29.385  1.00 34.27           C  
ATOM   1159  O   GLY H 155      28.381  15.991  28.785  1.00 33.42           O  
ATOM   1160  N   LEU H 156      28.316  17.769  30.179  1.00 31.76           N  
ATOM   1161  CA  LEU H 156      26.904  17.639  30.428  1.00 30.46           C  
ATOM   1162  CB  LEU H 156      26.568  17.764  31.918  1.00 29.31           C  
ATOM   1163  CG  LEU H 156      27.319  16.737  32.775  1.00 31.05           C  
ATOM   1164  CD1 LEU H 156      26.959  16.873  34.261  1.00 26.46           C  
ATOM   1165  CD2 LEU H 156      27.135  15.319  32.226  1.00 27.69           C  
ATOM   1166  C   LEU H 156      26.218  18.764  29.719  1.00 31.00           C  
ATOM   1167  O   LEU H 156      26.656  19.911  29.797  1.00 32.53           O  
ATOM   1168  N   GLU H 157      25.112  18.459  29.006  1.00 31.36           N  
ATOM   1169  CA  GLU H 157      24.452  19.492  28.257  1.00 32.88           C  
ATOM   1170  CB  GLU H 157      24.852  19.439  26.774  1.00 33.90           C  
ATOM   1171  CG  GLU H 157      24.435  20.649  25.946  1.00 39.39           C  
ATOM   1172  CD  GLU H 157      24.999  20.434  24.548  1.00 44.27           C  
ATOM   1173  OE1 GLU H 157      26.191  20.037  24.443  1.00 46.83           O  
ATOM   1174  OE2 GLU H 157      24.247  20.659  23.565  1.00 46.53           O1-
ATOM   1175  C   GLU H 157      22.959  19.321  28.349  1.00 33.04           C  
ATOM   1176  O   GLU H 157      22.434  18.229  28.143  1.00 31.64           O  
ATOM   1177  N   TRP H 158      22.234  20.419  28.662  1.00 31.07           N  
ATOM   1178  CA  TRP H 158      20.793  20.397  28.742  1.00 31.16           C  
ATOM   1179  CB  TRP H 158      20.203  21.654  29.389  1.00 30.87           C  
ATOM   1180  CG  TRP H 158      18.718  21.792  29.189  1.00 31.83           C  
ATOM   1181  CD2 TRP H 158      18.117  22.843  28.422  1.00 34.03           C  
ATOM   1182  CD1 TRP H 158      17.699  21.027  29.661  1.00 32.06           C  
ATOM   1183  NE1 TRP H 158      16.492  21.545  29.257  1.00 33.04           N  
ATOM   1184  CE2 TRP H 158      16.734  22.661  28.487  1.00 33.92           C  
ATOM   1185  CE3 TRP H 158      18.669  23.876  27.722  1.00 33.83           C  
ATOM   1186  CZ2 TRP H 158      15.882  23.513  27.850  1.00 35.07           C  
ATOM   1187  CZ3 TRP H 158      17.805  24.731  27.076  1.00 36.25           C  
ATOM   1188  CH2 TRP H 158      16.438  24.554  27.141  1.00 34.58           C  
ATOM   1189  C   TRP H 158      20.226  20.379  27.356  1.00 31.73           C  
ATOM   1190  O   TRP H 158      20.577  21.224  26.537  1.00 32.72           O  
ATOM   1191  N   VAL H 159      19.412  19.349  27.033  1.00 30.68           N  
ATOM   1192  CA  VAL H 159      18.758  19.218  25.757  1.00 31.45           C  
ATOM   1193  CB  VAL H 159      18.524  17.781  25.397  1.00 32.28           C  
ATOM   1194  CG1 VAL H 159      17.820  17.731  24.034  1.00 31.97           C  
ATOM   1195  CG2 VAL H 159      19.867  17.036  25.431  1.00 31.72           C  
ATOM   1196  C   VAL H 159      17.424  19.904  25.626  1.00 32.41           C  
ATOM   1197  O   VAL H 159      17.174  20.606  24.646  1.00 33.15           O  
ATOM   1198  N   SER H 160      16.510  19.684  26.597  1.00 31.28           N  
ATOM   1199  CA  SER H 160      15.180  20.210  26.449  1.00 31.41           C  
ATOM   1200  CB  SER H 160      14.359  19.471  25.380  1.00 32.41           C  
ATOM   1201  OG  SER H 160      13.058  20.031  25.273  1.00  0.00           O  
ATOM   1202  C   SER H 160      14.444  20.068  27.742  1.00 33.41           C  
ATOM   1203  O   SER H 160      14.834  19.302  28.623  1.00 33.87           O  
ATOM   1204  N   SER H 161      13.347  20.839  27.884  1.00 33.20           N  
ATOM   1205  CA  SER H 161      12.536  20.768  29.066  1.00 34.00           C  
ATOM   1206  CB  SER H 161      12.970  21.758  30.162  1.00 34.09           C  
ATOM   1207  OG  SER H 161      13.009  23.077  29.646  1.00 26.26           O  
ATOM   1208  C   SER H 161      11.120  21.053  28.678  1.00 34.58           C  
ATOM   1209  O   SER H 161      10.862  21.837  27.766  1.00 35.40           O  
ATOM   1210  N   ILE H 162      10.166  20.381  29.358  1.00 34.20           N  
ATOM   1211  CA  ILE H 162       8.761  20.587  29.130  1.00 34.63           C  
ATOM   1212  CB  ILE H 162       8.007  19.395  28.595  1.00 34.61           C  
ATOM   1213  CG1 ILE H 162       8.139  18.193  29.535  1.00 36.25           C  
ATOM   1214  CG2 ILE H 162       8.421  19.101  27.157  1.00 35.14           C  
ATOM   1215  CD1 ILE H 162       7.370  16.970  29.035  1.00 31.43           C  
ATOM   1216  C   ILE H 162       8.113  20.900  30.443  1.00 35.53           C  
ATOM   1217  O   ILE H 162       8.438  20.303  31.469  1.00 32.90           O  
ATOM   1218  N   SER H 163       7.165  21.859  30.429  1.00 35.97           N  
ATOM   1219  CA  SER H 163       6.442  22.247  31.610  1.00 37.56           C  
ATOM   1220  CB  SER H 163       5.566  23.499  31.426  1.00 38.01           C  
ATOM   1221  OG  SER H 163       6.356  24.626  31.097  1.00 40.04           O  
ATOM   1222  C   SER H 163       5.478  21.151  31.921  1.00 37.61           C  
ATOM   1223  O   SER H 163       5.235  20.274  31.095  1.00 37.13           O  
ATOM   1224  N   ASN H 164       4.772  21.151  33.053  1.00 64.89           N  
ATOM   1225  CA  ASN H 164       3.933  20.064  33.503  1.00 66.58           C  
ATOM   1226  CB  ASN H 164       3.195  20.621  34.709  1.00 70.32           C  
ATOM   1227  CG  ASN H 164       2.966  19.460  35.586  1.00  0.00           C  
ATOM   1228  OD1 ASN H 164       2.215  19.545  36.554  1.00  0.00           O  
ATOM   1229  ND2 ASN H 164       3.656  18.346  35.215  1.00  0.00           N  
ATOM   1230  C   ASN H 164       2.884  19.633  32.493  1.00 67.56           C  
ATOM   1231  O   ASN H 164       2.696  18.441  32.221  1.00 69.10           O  
ATOM   1232  N   THR H 165       2.127  20.621  31.987  1.00 69.35           N  
ATOM   1233  CA  THR H 165       1.035  20.561  31.049  1.00 72.99           C  
ATOM   1234  CB  THR H 165       0.136  21.753  31.154  1.00 79.49           C  
ATOM   1235  OG1 THR H 165      -0.951  21.638  30.247  1.00  0.00           O  
ATOM   1236  CG2 THR H 165       0.964  23.011  30.863  1.00  0.00           C  
ATOM   1237  C   THR H 165       1.503  20.449  29.630  1.00 71.88           C  
ATOM   1238  O   THR H 165       0.698  20.204  28.732  1.00 74.05           O  
ATOM   1239  N   SER H 166       2.803  20.683  29.380  1.00 67.75           N  
ATOM   1240  CA  SER H 166       3.344  20.698  28.049  1.00 67.17           C  
ATOM   1241  CB  SER H 166       2.947  19.474  27.206  1.00 67.88           C  
ATOM   1242  OG  SER H 166       3.538  18.300  27.743  1.00 71.74           O  
ATOM   1243  C   SER H 166       2.916  21.933  27.321  1.00 71.44           C  
ATOM   1244  O   SER H 166       2.879  21.967  26.092  1.00 74.38           O  
ATOM   1245  N   THR H 167       2.569  22.998  28.066  1.00 73.08           N  
ATOM   1246  CA  THR H 167       2.258  24.229  27.400  1.00 75.66           C  
ATOM   1247  CB  THR H 167       1.657  25.273  28.297  1.00 78.73           C  
ATOM   1248  OG1 THR H 167       0.420  24.821  28.825  1.00  0.00           O  
ATOM   1249  CG2 THR H 167       1.438  26.555  27.474  1.00  0.00           C  
ATOM   1250  C   THR H 167       3.510  24.815  26.815  1.00 72.50           C  
ATOM   1251  O   THR H 167       3.506  25.328  25.697  1.00 72.08           O  
ATOM   1252  N   TYR H 168       4.622  24.734  27.567  1.00 42.49           N  
ATOM   1253  CA  TYR H 168       5.862  25.382  27.236  1.00 42.84           C  
ATOM   1254  CB  TYR H 168       6.328  26.449  28.247  1.00 43.96           C  
ATOM   1255  CG  TYR H 168       5.388  27.600  28.189  1.00 26.17           C  
ATOM   1256  CD1 TYR H 168       5.361  28.407  27.077  1.00 24.54           C  
ATOM   1257  CD2 TYR H 168       4.558  27.886  29.250  1.00 24.47           C  
ATOM   1258  CE1 TYR H 168       4.501  29.477  27.014  1.00 26.88           C  
ATOM   1259  CE2 TYR H 168       3.697  28.955  29.194  1.00 25.34           C  
ATOM   1260  CZ  TYR H 168       3.667  29.749  28.073  1.00 26.26           C  
ATOM   1261  OH  TYR H 168       2.784  30.847  28.010  1.00 26.85           O  
ATOM   1262  C   TYR H 168       6.983  24.405  27.143  1.00 43.21           C  
ATOM   1263  O   TYR H 168       7.169  23.565  28.021  1.00 42.82           O  
ATOM   1264  N   ILE H 169       7.758  24.502  26.041  1.00 41.91           N  
ATOM   1265  CA  ILE H 169       8.906  23.664  25.888  1.00 40.42           C  
ATOM   1266  CB  ILE H 169       8.740  22.596  24.850  1.00 40.33           C  
ATOM   1267  CG1 ILE H 169       7.568  21.683  25.250  1.00 25.74           C  
ATOM   1268  CG2 ILE H 169      10.075  21.841  24.723  1.00 45.15           C  
ATOM   1269  CD1 ILE H 169       7.127  20.722  24.146  1.00 30.38           C  
ATOM   1270  C   ILE H 169      10.054  24.550  25.518  1.00 41.48           C  
ATOM   1271  O   ILE H 169       9.889  25.550  24.818  1.00 41.40           O  
ATOM   1272  N   TYR H 170      11.255  24.211  26.028  1.00 38.77           N  
ATOM   1273  CA  TYR H 170      12.412  25.015  25.778  1.00 39.26           C  
ATOM   1274  CB  TYR H 170      12.992  25.640  27.054  1.00 41.85           C  
ATOM   1275  CG  TYR H 170      11.919  26.477  27.658  1.00 45.34           C  
ATOM   1276  CD1 TYR H 170      10.942  25.892  28.431  1.00 48.39           C  
ATOM   1277  CD2 TYR H 170      11.889  27.837  27.456  1.00 48.66           C  
ATOM   1278  CE1 TYR H 170       9.945  26.651  28.997  1.00 50.80           C  
ATOM   1279  CE2 TYR H 170      10.894  28.602  28.018  1.00 50.21           C  
ATOM   1280  CZ  TYR H 170       9.922  28.009  28.788  1.00 51.05           C  
ATOM   1281  OH  TYR H 170       8.903  28.796  29.365  1.00 53.56           O  
ATOM   1282  C   TYR H 170      13.472  24.118  25.226  1.00 38.77           C  
ATOM   1283  O   TYR H 170      13.630  22.984  25.676  1.00 38.97           O  
ATOM   1284  N   TYR H 171      14.221  24.610  24.217  1.00 38.70           N  
ATOM   1285  CA  TYR H 171      15.261  23.815  23.629  1.00 38.12           C  
ATOM   1286  CB  TYR H 171      14.979  23.359  22.186  1.00 37.91           C  
ATOM   1287  CG  TYR H 171      13.709  22.586  22.100  1.00 37.19           C  
ATOM   1288  CD1 TYR H 171      13.691  21.225  22.294  1.00 38.56           C  
ATOM   1289  CD2 TYR H 171      12.526  23.230  21.816  1.00 36.34           C  
ATOM   1290  CE1 TYR H 171      12.515  20.519  22.202  1.00 36.83           C  
ATOM   1291  CE2 TYR H 171      11.347  22.529  21.724  1.00 35.16           C  
ATOM   1292  CZ  TYR H 171      11.340  21.170  21.915  1.00 36.48           C  
ATOM   1293  OH  TYR H 171      10.135  20.442  21.820  1.00 38.33           O  
ATOM   1294  C   TYR H 171      16.479  24.676  23.497  1.00 39.92           C  
ATOM   1295  O   TYR H 171      16.387  25.902  23.435  1.00 40.55           O  
ATOM   1296  N   ALA H 172      17.667  24.039  23.469  1.00 39.61           N  
ATOM   1297  CA  ALA H 172      18.883  24.759  23.237  1.00 40.36           C  
ATOM   1298  CB  ALA H 172      20.149  23.984  23.638  1.00 40.11           C  
ATOM   1299  C   ALA H 172      18.927  25.003  21.765  1.00 41.99           C  
ATOM   1300  O   ALA H 172      18.278  24.300  20.991  1.00 41.77           O  
ATOM   1301  N   ASP H 173      19.712  26.003  21.334  1.00 43.37           N  
ATOM   1302  CA  ASP H 173      19.724  26.371  19.947  1.00 44.63           C  
ATOM   1303  CB  ASP H 173      20.666  27.544  19.624  1.00 48.19           C  
ATOM   1304  CG  ASP H 173      20.054  28.841  20.134  1.00 51.47           C  
ATOM   1305  OD1 ASP H 173      19.425  28.821  21.225  1.00 51.16           O  
ATOM   1306  OD2 ASP H 173      20.197  29.872  19.426  1.00 55.63           O1-
ATOM   1307  C   ASP H 173      20.172  25.227  19.090  1.00 43.97           C  
ATOM   1308  O   ASP H 173      19.633  25.025  18.003  1.00 44.44           O  
ATOM   1309  N   SER H 174      21.158  24.439  19.552  1.00 43.39           N  
ATOM   1310  CA  SER H 174      21.727  23.418  18.717  1.00 43.49           C  
ATOM   1311  CB  SER H 174      22.852  22.635  19.415  1.00 44.16           C  
ATOM   1312  OG  SER H 174      22.331  21.916  20.522  1.00 47.42           O  
ATOM   1313  C   SER H 174      20.693  22.420  18.279  1.00 43.62           C  
ATOM   1314  O   SER H 174      20.722  21.969  17.134  1.00 43.38           O  
ATOM   1315  N   VAL H 175      19.816  21.980  19.200  1.00 41.05           N  
ATOM   1316  CA  VAL H 175      18.787  21.014  18.917  1.00 40.61           C  
ATOM   1317  CB  VAL H 175      18.390  20.192  20.110  1.00 40.11           C  
ATOM   1318  CG1 VAL H 175      19.638  19.432  20.588  1.00 31.30           C  
ATOM   1319  CG2 VAL H 175      17.756  21.091  21.178  1.00 32.38           C  
ATOM   1320  C   VAL H 175      17.551  21.604  18.298  1.00 41.28           C  
ATOM   1321  O   VAL H 175      16.772  20.878  17.684  1.00 40.84           O  
ATOM   1322  N   GLU H 176      17.303  22.917  18.486  1.00 41.65           N  
ATOM   1323  CA  GLU H 176      16.071  23.537  18.061  1.00 43.26           C  
ATOM   1324  CB  GLU H 176      16.112  25.073  18.149  1.00 46.89           C  
ATOM   1325  CG  GLU H 176      14.878  25.766  17.569  1.00 50.58           C  
ATOM   1326  CD  GLU H 176      13.735  25.626  18.559  1.00 52.47           C  
ATOM   1327  OE1 GLU H 176      13.969  25.052  19.653  1.00 37.48           O  
ATOM   1328  OE2 GLU H 176      12.612  26.096  18.233  1.00  0.00           O1-
ATOM   1329  C   GLU H 176      15.729  23.186  16.644  1.00 43.91           C  
ATOM   1330  O   GLU H 176      16.536  23.338  15.727  1.00 42.87           O  
ATOM   1331  N   GLY H 177      14.489  22.681  16.462  1.00 44.17           N  
ATOM   1332  CA  GLY H 177      13.916  22.359  15.185  1.00 45.32           C  
ATOM   1333  C   GLY H 177      14.082  20.896  14.908  1.00 45.50           C  
ATOM   1334  O   GLY H 177      13.233  20.282  14.264  1.00 46.88           O  
ATOM   1335  N   ARG H 178      15.225  20.328  15.328  1.00 42.36           N  
ATOM   1336  CA  ARG H 178      15.568  18.944  15.139  1.00 41.37           C  
ATOM   1337  CB  ARG H 178      17.084  18.747  15.257  1.00 40.87           C  
ATOM   1338  CG  ARG H 178      17.826  19.601  14.228  1.00 41.28           C  
ATOM   1339  CD  ARG H 178      19.346  19.574  14.369  1.00 40.12           C  
ATOM   1340  NE  ARG H 178      19.748  18.145  14.349  1.00 40.71           N  
ATOM   1341  CZ  ARG H 178      19.964  17.478  15.517  1.00 39.71           C  
ATOM   1342  NH1 ARG H 178      19.973  18.152  16.705  1.00 39.87           N1+
ATOM   1343  NH2 ARG H 178      20.169  16.130  15.492  1.00 39.16           N  
ATOM   1344  C   ARG H 178      14.879  18.019  16.109  1.00 40.16           C  
ATOM   1345  O   ARG H 178      14.466  16.920  15.738  1.00 39.12           O  
ATOM   1346  N   PHE H 179      14.747  18.448  17.383  1.00 38.82           N  
ATOM   1347  CA  PHE H 179      14.263  17.613  18.453  1.00 37.34           C  
ATOM   1348  CB  PHE H 179      15.141  17.748  19.711  1.00 38.01           C  
ATOM   1349  CG  PHE H 179      16.414  16.984  19.567  1.00 36.74           C  
ATOM   1350  CD1 PHE H 179      17.172  17.044  18.422  1.00 37.15           C  
ATOM   1351  CD2 PHE H 179      16.882  16.254  20.636  1.00 37.39           C  
ATOM   1352  CE1 PHE H 179      18.351  16.342  18.331  1.00 38.60           C  
ATOM   1353  CE2 PHE H 179      18.060  15.552  20.551  1.00 35.09           C  
ATOM   1354  CZ  PHE H 179      18.794  15.592  19.392  1.00 38.54           C  
ATOM   1355  C   PHE H 179      12.900  18.063  18.889  1.00 37.48           C  
ATOM   1356  O   PHE H 179      12.590  19.254  18.871  1.00 38.45           O  
ATOM   1357  N   THR H 180      12.040  17.099  19.289  1.00 36.13           N  
ATOM   1358  CA  THR H 180      10.742  17.436  19.811  1.00 36.50           C  
ATOM   1359  CB  THR H 180       9.599  17.045  18.920  1.00 37.82           C  
ATOM   1360  OG1 THR H 180       9.731  17.664  17.649  1.00 36.96           O  
ATOM   1361  CG2 THR H 180       8.286  17.496  19.587  1.00 37.65           C  
ATOM   1362  C   THR H 180      10.567  16.682  21.094  1.00 35.94           C  
ATOM   1363  O   THR H 180      10.821  15.481  21.167  1.00 36.08           O  
ATOM   1364  N   LEU H 181      10.118  17.379  22.153  1.00 35.61           N  
ATOM   1365  CA  LEU H 181       9.927  16.762  23.436  1.00 34.41           C  
ATOM   1366  CB  LEU H 181      10.596  17.584  24.558  1.00 34.21           C  
ATOM   1367  CG  LEU H 181      10.543  16.979  25.973  1.00  0.00           C  
ATOM   1368  CD1 LEU H 181      11.266  15.630  26.029  1.00 36.24           C  
ATOM   1369  CD2 LEU H 181      11.127  17.953  27.012  1.00  0.00           C  
ATOM   1370  C   LEU H 181       8.446  16.730  23.665  1.00 35.21           C  
ATOM   1371  O   LEU H 181       7.750  17.693  23.349  1.00 35.15           O  
ATOM   1372  N   SER H 182       7.914  15.603  24.189  1.00 36.23           N  
ATOM   1373  CA  SER H 182       6.497  15.502  24.419  1.00 35.51           C  
ATOM   1374  CB  SER H 182       5.718  14.921  23.225  1.00 37.35           C  
ATOM   1375  OG  SER H 182       6.116  13.580  22.981  1.00 38.38           O  
ATOM   1376  C   SER H 182       6.280  14.575  25.575  1.00 36.59           C  
ATOM   1377  O   SER H 182       7.201  13.888  26.016  1.00 36.36           O  
ATOM   1378  N   ARG H 183       5.044  14.541  26.117  1.00 36.02           N  
ATOM   1379  CA  ARG H 183       4.791  13.685  27.240  1.00 36.83           C  
ATOM   1380  CB  ARG H 183       4.904  14.424  28.583  1.00 36.18           C  
ATOM   1381  CG  ARG H 183       3.922  15.589  28.710  1.00 36.95           C  
ATOM   1382  CD  ARG H 183       4.300  16.585  29.808  1.00 33.58           C  
ATOM   1383  NE  ARG H 183       4.415  15.830  31.085  1.00 24.29           N  
ATOM   1384  CZ  ARG H 183       5.083  16.380  32.142  1.00 24.03           C  
ATOM   1385  NH1 ARG H 183       5.619  17.630  32.033  1.00 24.47           N1+
ATOM   1386  NH2 ARG H 183       5.217  15.684  33.309  1.00 23.77           N  
ATOM   1387  C   ARG H 183       3.405  13.121  27.143  1.00 37.46           C  
ATOM   1388  O   ARG H 183       2.506  13.720  26.551  1.00 36.73           O  
ATOM   1389  N   ASP H 184       3.220  11.909  27.710  1.00 36.76           N  
ATOM   1390  CA  ASP H 184       1.934  11.274  27.761  1.00 37.21           C  
ATOM   1391  CB  ASP H 184       1.928   9.881  27.102  1.00 38.42           C  
ATOM   1392  CG  ASP H 184       0.490   9.398  26.967  1.00 36.97           C  
ATOM   1393  OD1 ASP H 184      -0.343   9.751  27.845  1.00 39.40           O  
ATOM   1394  OD2 ASP H 184       0.205   8.671  25.977  1.00 38.78           O1-
ATOM   1395  C   ASP H 184       1.620  11.110  29.217  1.00 37.01           C  
ATOM   1396  O   ASP H 184       2.123  10.198  29.870  1.00 36.51           O  
ATOM   1397  N   ASN H 185       0.772  12.005  29.761  1.00 38.10           N  
ATOM   1398  CA  ASN H 185       0.455  12.031  31.164  1.00 40.03           C  
ATOM   1399  CB  ASN H 185      -0.320  13.288  31.593  1.00 39.49           C  
ATOM   1400  CG  ASN H 185       0.676  14.442  31.576  1.00 41.30           C  
ATOM   1401  OD1 ASN H 185       1.848  14.270  31.910  1.00 42.19           O  
ATOM   1402  ND2 ASN H 185       0.206  15.652  31.172  1.00 43.73           N  
ATOM   1403  C   ASN H 185      -0.311  10.810  31.573  1.00 41.27           C  
ATOM   1404  O   ASN H 185      -0.205  10.358  32.713  1.00 43.20           O  
ATOM   1405  N   ALA H 186      -1.154  10.257  30.686  1.00 40.83           N  
ATOM   1406  CA  ALA H 186      -1.874   9.080  31.076  1.00 42.19           C  
ATOM   1407  CB  ALA H 186      -2.864   8.611  29.996  1.00 42.22           C  
ATOM   1408  C   ALA H 186      -0.891   7.968  31.305  1.00 41.15           C  
ATOM   1409  O   ALA H 186      -1.002   7.216  32.273  1.00 41.21           O  
ATOM   1410  N   LYS H 187       0.082   7.833  30.380  1.00 40.86           N  
ATOM   1411  CA  LYS H 187       1.121   6.836  30.367  1.00 41.09           C  
ATOM   1412  CB  LYS H 187       1.770   6.673  28.981  1.00 44.70           C  
ATOM   1413  CG  LYS H 187       0.767   6.251  27.902  1.00 50.68           C  
ATOM   1414  CD  LYS H 187       0.009   4.962  28.222  1.00 57.45           C  
ATOM   1415  CE  LYS H 187      -1.098   4.641  27.212  1.00 52.20           C  
ATOM   1416  NZ  LYS H 187      -1.892   3.481  27.679  1.00 53.40           N1+
ATOM   1417  C   LYS H 187       2.206   7.119  31.372  1.00 38.94           C  
ATOM   1418  O   LYS H 187       2.913   6.204  31.794  1.00 37.66           O  
ATOM   1419  N   ASN H 188       2.389   8.394  31.770  1.00 36.61           N  
ATOM   1420  CA  ASN H 188       3.473   8.757  32.644  1.00 36.18           C  
ATOM   1421  CB  ASN H 188       3.521   7.949  33.954  1.00 36.16           C  
ATOM   1422  CG  ASN H 188       2.308   8.293  34.804  1.00 39.04           C  
ATOM   1423  OD1 ASN H 188       1.719   7.421  35.439  1.00 41.04           O  
ATOM   1424  ND2 ASN H 188       1.918   9.595  34.821  1.00 38.33           N  
ATOM   1425  C   ASN H 188       4.766   8.494  31.927  1.00 35.38           C  
ATOM   1426  O   ASN H 188       5.713   7.963  32.507  1.00 34.57           O  
ATOM   1427  N   SER H 189       4.834   8.860  30.629  1.00 33.55           N  
ATOM   1428  CA  SER H 189       6.050   8.657  29.898  0.90 34.36           C  
ATOM   1429  CB  SER H 189       5.933   7.589  28.798  0.90 34.83           C  
ATOM   1430  OG  SER H 189       5.587   6.338  29.376  0.50 32.51           O  
ATOM   1431  C   SER H 189       6.433   9.943  29.223  1.00 33.72           C  
ATOM   1432  O   SER H 189       5.580  10.717  28.791  1.00 33.91           O  
ATOM   1433  N   LEU H 190       7.757  10.190  29.130  1.00 33.12           N  
ATOM   1434  CA  LEU H 190       8.327  11.351  28.502  1.00 32.67           C  
ATOM   1435  CB  LEU H 190       9.399  12.016  29.384  1.00 31.77           C  
ATOM   1436  CG  LEU H 190      10.074  13.256  28.772  1.00 32.27           C  
ATOM   1437  CD1 LEU H 190       9.077  14.404  28.553  1.00 32.86           C  
ATOM   1438  CD2 LEU H 190      11.291  13.675  29.610  1.00 32.55           C  
ATOM   1439  C   LEU H 190       9.004  10.873  27.252  1.00 32.40           C  
ATOM   1440  O   LEU H 190       9.594   9.794  27.245  1.00 32.23           O  
ATOM   1441  N   TYR H 191       8.932  11.659  26.154  1.00 32.18           N  
ATOM   1442  CA  TYR H 191       9.532  11.231  24.919  1.00 33.40           C  
ATOM   1443  CB  TYR H 191       8.525  10.911  23.796  1.00 34.03           C  
ATOM   1444  CG  TYR H 191       7.675   9.748  24.181  1.00 37.51           C  
ATOM   1445  CD1 TYR H 191       8.159   8.463  24.102  1.00 37.57           C  
ATOM   1446  CD2 TYR H 191       6.380   9.951  24.601  1.00 37.84           C  
ATOM   1447  CE1 TYR H 191       7.366   7.395  24.454  1.00 40.44           C  
ATOM   1448  CE2 TYR H 191       5.584   8.886  24.953  1.00 39.07           C  
ATOM   1449  CZ  TYR H 191       6.076   7.605  24.880  1.00 41.81           C  
ATOM   1450  OH  TYR H 191       5.261   6.510  25.240  1.00 45.07           O  
ATOM   1451  C   TYR H 191      10.401  12.322  24.384  1.00 33.42           C  
ATOM   1452  O   TYR H 191      10.210  13.502  24.675  1.00 31.80           O  
ATOM   1453  N   LEU H 192      11.427  11.925  23.608  1.00 32.03           N  
ATOM   1454  CA  LEU H 192      12.286  12.858  22.951  1.00 32.08           C  
ATOM   1455  CB  LEU H 192      13.701  12.877  23.555  1.00 33.05           C  
ATOM   1456  CG  LEU H 192      14.661  13.872  22.881  1.00 32.48           C  
ATOM   1457  CD1 LEU H 192      14.184  15.320  23.077  1.00 31.52           C  
ATOM   1458  CD2 LEU H 192      16.107  13.657  23.363  1.00 30.90           C  
ATOM   1459  C   LEU H 192      12.397  12.358  21.546  1.00 33.72           C  
ATOM   1460  O   LEU H 192      12.948  11.285  21.304  1.00 34.70           O  
ATOM   1461  N   GLN H 193      11.868  13.128  20.579  1.00 34.14           N  
ATOM   1462  CA  GLN H 193      11.919  12.743  19.198  1.00 35.84           C  
ATOM   1463  CB  GLN H 193      10.692  13.242  18.413  1.00 36.27           C  
ATOM   1464  CG  GLN H 193      10.795  13.087  16.895  1.00 38.22           C  
ATOM   1465  CD  GLN H 193      10.607  11.628  16.518  1.00 40.36           C  
ATOM   1466  OE1 GLN H 193      10.878  10.719  17.300  1.00 43.70           O  
ATOM   1467  NE2 GLN H 193      10.118  11.391  15.274  1.00 42.29           N  
ATOM   1468  C   GLN H 193      13.124  13.408  18.619  1.00 36.60           C  
ATOM   1469  O   GLN H 193      13.246  14.630  18.671  1.00 36.29           O  
ATOM   1470  N   MET H 194      14.054  12.613  18.053  1.00 38.09           N  
ATOM   1471  CA  MET H 194      15.253  13.183  17.503  1.00 39.58           C  
ATOM   1472  CB  MET H 194      16.532  12.526  18.047  1.00 40.57           C  
ATOM   1473  CG  MET H 194      16.692  12.665  19.561  1.00 42.71           C  
ATOM   1474  SD  MET H 194      18.204  11.919  20.241  1.00 47.08           S  
ATOM   1475  CE  MET H 194      17.676  10.198  20.007  1.00 41.57           C  
ATOM   1476  C   MET H 194      15.254  12.959  16.024  1.00 41.00           C  
ATOM   1477  O   MET H 194      15.035  11.844  15.550  1.00 40.09           O  
ATOM   1478  N   ASN H 195      15.510  14.034  15.251  1.00 42.20           N  
ATOM   1479  CA  ASN H 195      15.547  13.924  13.817  1.00 42.97           C  
ATOM   1480  CB  ASN H 195      14.382  14.648  13.115  1.00 42.66           C  
ATOM   1481  CG  ASN H 195      13.062  14.047  13.576  1.00 32.67           C  
ATOM   1482  OD1 ASN H 195      12.096  14.768  13.822  1.00 32.49           O  
ATOM   1483  ND2 ASN H 195      13.006  12.694  13.690  1.00 32.32           N  
ATOM   1484  C   ASN H 195      16.802  14.601  13.341  1.00 43.17           C  
ATOM   1485  O   ASN H 195      17.426  15.367  14.073  1.00 42.37           O  
ATOM   1486  N   SER H 196      17.219  14.304  12.093  1.00 43.86           N  
ATOM   1487  CA  SER H 196      18.375  14.920  11.494  1.00 43.59           C  
ATOM   1488  CB  SER H 196      18.155  16.403  11.151  1.00 46.50           C  
ATOM   1489  OG  SER H 196      17.120  16.533  10.187  1.00 50.48           O  
ATOM   1490  C   SER H 196      19.546  14.823  12.425  1.00 43.05           C  
ATOM   1491  O   SER H 196      20.279  15.791  12.615  1.00 41.68           O  
ATOM   1492  N   LEU H 197      19.785  13.629  12.991  1.00 43.47           N  
ATOM   1493  CA  LEU H 197      20.835  13.424  13.953  1.00 43.19           C  
ATOM   1494  CB  LEU H 197      20.773  12.025  14.593  1.00 41.88           C  
ATOM   1495  CG  LEU H 197      19.559  11.835  15.522  1.00 42.22           C  
ATOM   1496  CD1 LEU H 197      19.475  10.401  16.060  1.00 43.05           C  
ATOM   1497  CD2 LEU H 197      19.580  12.862  16.665  1.00 41.49           C  
ATOM   1498  C   LEU H 197      22.197  13.610  13.358  1.00 44.67           C  
ATOM   1499  O   LEU H 197      22.441  13.242  12.215  1.00 45.70           O  
ATOM   1500  N   ARG H 198      23.131  14.196  14.152  1.00 44.10           N  
ATOM   1501  CA  ARG H 198      24.476  14.415  13.686  1.00 46.13           C  
ATOM   1502  CB  ARG H 198      24.972  15.874  13.749  1.00 49.00           C  
ATOM   1503  CG  ARG H 198      24.340  16.843  12.744  1.00 53.14           C  
ATOM   1504  CD  ARG H 198      23.024  17.472  13.191  1.00 56.02           C  
ATOM   1505  NE  ARG H 198      23.330  18.361  14.347  1.00 60.23           N  
ATOM   1506  CZ  ARG H 198      22.862  19.643  14.375  1.00 63.40           C  
ATOM   1507  NH1 ARG H 198      22.189  20.151  13.300  1.00 61.29           N1+
ATOM   1508  NH2 ARG H 198      23.065  20.417  15.481  1.00 63.89           N  
ATOM   1509  C   ARG H 198      25.395  13.643  14.585  1.00 46.51           C  
ATOM   1510  O   ARG H 198      24.969  13.083  15.590  1.00 43.98           O  
ATOM   1511  N   ALA H 199      26.699  13.608  14.234  1.00 46.71           N  
ATOM   1512  CA  ALA H 199      27.685  12.862  14.963  1.00 46.72           C  
ATOM   1513  CB  ALA H 199      29.089  12.967  14.344  1.00 47.79           C  
ATOM   1514  C   ALA H 199      27.769  13.396  16.361  1.00 45.70           C  
ATOM   1515  O   ALA H 199      27.887  12.629  17.313  1.00 46.97           O  
ATOM   1516  N   GLU H 200      27.679  14.730  16.512  1.00 44.70           N  
ATOM   1517  CA  GLU H 200      27.805  15.418  17.763  1.00 43.77           C  
ATOM   1518  CB  GLU H 200      27.862  16.952  17.615  1.00 39.64           C  
ATOM   1519  CG  GLU H 200      26.894  17.530  16.581  1.00 41.56           C  
ATOM   1520  CD  GLU H 200      27.582  17.413  15.225  1.00 43.80           C  
ATOM   1521  OE1 GLU H 200      28.668  16.778  15.174  1.00 46.17           O  
ATOM   1522  OE2 GLU H 200      27.043  17.964  14.227  1.00 42.24           O1-
ATOM   1523  C   GLU H 200      26.714  15.029  18.717  1.00 41.75           C  
ATOM   1524  O   GLU H 200      26.845  15.230  19.923  1.00 41.90           O  
ATOM   1525  N   ASP H 201      25.584  14.524  18.199  1.00 40.25           N  
ATOM   1526  CA  ASP H 201      24.453  14.091  18.977  1.00 37.07           C  
ATOM   1527  CB  ASP H 201      23.204  13.846  18.122  1.00 38.15           C  
ATOM   1528  CG  ASP H 201      22.730  15.213  17.652  1.00 40.37           C  
ATOM   1529  OD1 ASP H 201      22.578  16.126  18.508  1.00 37.66           O  
ATOM   1530  OD2 ASP H 201      22.538  15.368  16.418  1.00 42.51           O1-
ATOM   1531  C   ASP H 201      24.766  12.834  19.742  1.00 35.56           C  
ATOM   1532  O   ASP H 201      23.976  12.419  20.589  1.00 34.69           O  
ATOM   1533  N   THR H 202      25.870  12.131  19.417  1.00 33.66           N  
ATOM   1534  CA  THR H 202      26.154  10.911  20.127  1.00 32.63           C  
ATOM   1535  CB  THR H 202      27.365  10.164  19.638  1.00 36.03           C  
ATOM   1536  OG1 THR H 202      28.532  10.950  19.805  1.00 37.55           O  
ATOM   1537  CG2 THR H 202      27.185   9.807  18.157  1.00 32.61           C  
ATOM   1538  C   THR H 202      26.398  11.241  21.564  1.00 33.18           C  
ATOM   1539  O   THR H 202      27.171  12.143  21.887  1.00 33.21           O  
ATOM   1540  N   ALA H 203      25.723  10.507  22.473  1.00 32.43           N  
ATOM   1541  CA  ALA H 203      25.901  10.773  23.869  1.00 32.15           C  
ATOM   1542  CB  ALA H 203      25.531  12.213  24.260  1.00 30.86           C  
ATOM   1543  C   ALA H 203      24.993   9.872  24.637  1.00 32.35           C  
ATOM   1544  O   ALA H 203      24.213   9.110  24.064  1.00 31.05           O  
ATOM   1545  N   VAL H 204      25.118   9.920  25.979  1.00 31.33           N  
ATOM   1546  CA  VAL H 204      24.210   9.187  26.800  1.00 31.21           C  
ATOM   1547  CB  VAL H 204      24.816   8.638  28.063  1.00 30.17           C  
ATOM   1548  CG1 VAL H 204      25.026   9.771  29.076  1.00 31.26           C  
ATOM   1549  CG2 VAL H 204      23.928   7.486  28.562  1.00 34.33           C  
ATOM   1550  C   VAL H 204      23.131  10.172  27.131  1.00 29.44           C  
ATOM   1551  O   VAL H 204      23.413  11.316  27.488  1.00 29.68           O  
ATOM   1552  N   TYR H 205      21.856   9.759  26.993  1.00 28.77           N  
ATOM   1553  CA  TYR H 205      20.762  10.664  27.199  1.00 27.70           C  
ATOM   1554  CB  TYR H 205      19.697  10.639  26.085  1.00 28.15           C  
ATOM   1555  CG  TYR H 205      20.224  11.325  24.871  1.00 28.03           C  
ATOM   1556  CD1 TYR H 205      21.160  10.725  24.062  1.00 27.11           C  
ATOM   1557  CD2 TYR H 205      19.758  12.576  24.531  1.00 28.68           C  
ATOM   1558  CE1 TYR H 205      21.630  11.368  22.940  1.00 29.68           C  
ATOM   1559  CE2 TYR H 205      20.224  13.224  23.412  1.00 28.54           C  
ATOM   1560  CZ  TYR H 205      21.164  12.619  22.614  1.00 28.73           C  
ATOM   1561  OH  TYR H 205      21.647  13.278  21.463  1.00 30.65           O  
ATOM   1562  C   TYR H 205      20.069  10.301  28.463  1.00 27.72           C  
ATOM   1563  O   TYR H 205      19.724   9.149  28.717  1.00 28.37           O  
ATOM   1564  N   TYR H 206      19.828  11.331  29.282  1.00 26.92           N  
ATOM   1565  CA  TYR H 206      19.288  11.157  30.588  1.00 27.24           C  
ATOM   1566  CB  TYR H 206      20.159  11.890  31.565  1.00 27.26           C  
ATOM   1567  CG  TYR H 206      21.506  11.306  31.854  1.00 28.65           C  
ATOM   1568  CD1 TYR H 206      21.641  10.108  32.519  1.00 29.40           C  
ATOM   1569  CD2 TYR H 206      22.644  12.004  31.522  1.00 28.88           C  
ATOM   1570  CE1 TYR H 206      22.886   9.595  32.798  1.00 30.18           C  
ATOM   1571  CE2 TYR H 206      23.892  11.498  31.800  1.00 31.27           C  
ATOM   1572  CZ  TYR H 206      24.017  10.288  32.436  1.00 32.62           C  
ATOM   1573  OH  TYR H 206      25.296   9.765  32.723  1.00 40.61           O  
ATOM   1574  C   TYR H 206      17.988  11.904  30.692  1.00 28.39           C  
ATOM   1575  O   TYR H 206      17.890  13.032  30.217  1.00 28.45           O  
ATOM   1576  N   CYS H 207      16.956  11.301  31.329  1.00 27.76           N  
ATOM   1577  CA  CYS H 207      15.742  12.029  31.596  1.00 27.28           C  
ATOM   1578  CB  CYS H 207      14.431  11.261  31.288  1.00 29.84           C  
ATOM   1579  SG  CYS H 207      14.272   9.668  32.144  1.00 43.17           S  
ATOM   1580  C   CYS H 207      15.778  12.390  33.050  1.00 26.18           C  
ATOM   1581  O   CYS H 207      16.304  11.634  33.870  1.00 27.52           O  
ATOM   1582  N   ALA H 208      15.330  13.620  33.401  1.00 26.20           N  
ATOM   1583  CA  ALA H 208      15.389  14.061  34.774  1.00 27.67           C  
ATOM   1584  CB  ALA H 208      16.488  15.084  35.119  1.00 26.05           C  
ATOM   1585  C   ALA H 208      14.126  14.779  35.109  1.00 28.54           C  
ATOM   1586  O   ALA H 208      13.439  15.318  34.242  1.00 28.76           O  
ATOM   1587  N   ARG H 209      13.805  14.804  36.417  1.00 28.48           N  
ATOM   1588  CA  ARG H 209      12.636  15.489  36.884  1.00 30.40           C  
ATOM   1589  CB  ARG H 209      11.882  14.714  37.989  1.00 29.66           C  
ATOM   1590  CG  ARG H 209      10.626  15.418  38.513  1.00 29.74           C  
ATOM   1591  CD  ARG H 209       9.850  14.607  39.557  1.00 31.12           C  
ATOM   1592  NE  ARG H 209      10.610  14.655  40.839  1.00 29.03           N  
ATOM   1593  CZ  ARG H 209      10.145  13.985  41.935  1.00 34.99           C  
ATOM   1594  NH1 ARG H 209       8.994  13.254  41.851  1.00 33.88           N1+
ATOM   1595  NH2 ARG H 209      10.825  14.040  43.117  1.00 33.56           N  
ATOM   1596  C   ARG H 209      13.100  16.791  37.462  1.00 31.07           C  
ATOM   1597  O   ARG H 209      14.096  16.838  38.184  1.00 31.19           O  
ATOM   1598  N   ALA H 210      12.401  17.895  37.126  1.00 31.92           N  
ATOM   1599  CA  ALA H 210      12.771  19.181  37.650  1.00 33.94           C  
ATOM   1600  CB  ALA H 210      12.654  20.324  36.634  1.00 34.76           C  
ATOM   1601  C   ALA H 210      11.824  19.475  38.771  1.00 35.98           C  
ATOM   1602  O   ALA H 210      10.608  19.373  38.617  1.00 36.14           O  
ATOM   1603  N   ASN H 211      12.399  20.200  39.757  1.00 32.85           N  
ATOM   1604  CA  ASN H 211      11.629  20.880  40.753  1.00 34.12           C  
ATOM   1605  CB  ASN H 211      12.282  20.887  42.146  1.00 36.63           C  
ATOM   1606  CG  ASN H 211      12.428  19.454  42.622  1.00 38.77           C  
ATOM   1607  OD1 ASN H 211      11.740  19.020  43.545  1.00  0.00           O  
ATOM   1608  ND2 ASN H 211      13.348  18.697  41.971  1.00  0.00           N  
ATOM   1609  C   ASN H 211      11.626  22.319  40.307  1.00 34.28           C  
ATOM   1610  O   ASN H 211      12.637  22.831  39.828  1.00 32.90           O  
ATOM   1611  N   GLN H 212      10.487  23.027  40.412  1.00 35.13           N  
ATOM   1612  CA  GLN H 212      10.550  24.397  40.000  1.00 36.76           C  
ATOM   1613  CB  GLN H 212       9.494  24.792  38.958  1.00 37.17           C  
ATOM   1614  CG  GLN H 212       9.592  26.255  38.525  1.00 39.02           C  
ATOM   1615  CD  GLN H 212       8.668  26.442  37.334  1.00 54.91           C  
ATOM   1616  OE1 GLN H 212       8.628  27.505  36.717  1.00 55.33           O  
ATOM   1617  NE2 GLN H 212       7.911  25.367  36.990  1.00 62.34           N  
ATOM   1618  C   GLN H 212      10.331  25.208  41.231  1.00 39.91           C  
ATOM   1619  O   GLN H 212       9.465  24.898  42.047  1.00 40.43           O  
ATOM   1620  N   HIS H 213      11.143  26.261  41.421  1.00 40.35           N  
ATOM   1621  CA  HIS H 213      10.970  27.046  42.604  1.00 39.83           C  
ATOM   1622  ND1 HIS H 213      13.485  24.906  43.550  1.00  0.00           N  
ATOM   1623  CG  HIS H 213      12.572  25.768  44.111  1.00 47.24           C  
ATOM   1624  CB  HIS H 213      12.194  27.091  43.523  1.00 42.58           C  
ATOM   1625  NE2 HIS H 213      12.744  23.930  45.405  1.00  0.00           N  
ATOM   1626  CD2 HIS H 213      12.130  25.159  45.245  1.00  0.00           C  
ATOM   1627  CE1 HIS H 213      13.549  23.823  44.365  1.00  0.00           C  
ATOM   1628  C   HIS H 213      10.720  28.458  42.183  1.00 42.16           C  
ATOM   1629  O   HIS H 213      11.032  28.838  41.056  1.00 41.73           O  
ATOM   1630  N   PHE H 214      10.128  29.281  43.078  1.00 43.84           N  
ATOM   1631  CA  PHE H 214       9.879  30.635  42.680  1.00 45.51           C  
ATOM   1632  CB  PHE H 214       8.393  31.003  42.505  1.00 47.71           C  
ATOM   1633  CG  PHE H 214       7.774  31.174  43.852  1.00 45.92           C  
ATOM   1634  CD1 PHE H 214       7.304  30.095  44.563  1.00  0.00           C  
ATOM   1635  CD2 PHE H 214       7.659  32.434  44.395  1.00  0.00           C  
ATOM   1636  CE1 PHE H 214       6.733  30.280  45.802  1.00  0.00           C  
ATOM   1637  CE2 PHE H 214       7.089  32.623  45.632  1.00  0.00           C  
ATOM   1638  CZ  PHE H 214       6.623  31.541  46.339  1.00  0.00           C  
ATOM   1639  C   PHE H 214      10.394  31.544  43.748  1.00 50.46           C  
ATOM   1640  O   PHE H 214      10.436  31.194  44.929  1.00 50.83           O  
ATOM   1641  N   ASP H 215      10.813  32.752  43.328  1.00 47.08           N  
ATOM   1642  CA  ASP H 215      11.323  33.746  44.222  1.00 49.58           C  
ATOM   1643  CB  ASP H 215      12.302  34.734  43.561  1.00 50.04           C  
ATOM   1644  CG  ASP H 215      12.689  35.778  44.610  1.00 43.50           C  
ATOM   1645  OD1 ASP H 215      13.603  35.500  45.429  1.00  0.00           O  
ATOM   1646  OD2 ASP H 215      12.052  36.869  44.605  1.00  0.00           O1-
ATOM   1647  C   ASP H 215      10.197  34.544  44.787  1.00 53.73           C  
ATOM   1648  O   ASP H 215       9.194  34.811  44.124  1.00 50.20           O  
ATOM   1649  N   TRP H 216      10.398  34.976  46.044  1.00 56.74           N  
ATOM   1650  CA  TRP H 216       9.436  35.670  46.847  1.00 45.97           C  
ATOM   1651  CB  TRP H 216       9.815  35.621  48.341  1.00 50.32           C  
ATOM   1652  CG  TRP H 216       8.900  36.315  49.325  1.00 68.92           C  
ATOM   1653  CD2 TRP H 216       7.820  35.685  50.036  1.00 68.98           C  
ATOM   1654  CD1 TRP H 216       8.946  37.606  49.761  1.00 51.88           C  
ATOM   1655  NE1 TRP H 216       7.975  37.821  50.709  1.00  0.00           N  
ATOM   1656  CE2 TRP H 216       7.270  36.648  50.886  1.00  0.00           C  
ATOM   1657  CE3 TRP H 216       7.329  34.409  49.990  1.00  0.00           C  
ATOM   1658  CZ2 TRP H 216       6.218  36.347  51.708  1.00  0.00           C  
ATOM   1659  CZ3 TRP H 216       6.261  34.114  50.812  1.00  0.00           C  
ATOM   1660  CH2 TRP H 216       5.717  35.064  51.654  1.00  0.00           C  
ATOM   1661  C   TRP H 216       9.321  37.089  46.446  1.00 49.37           C  
ATOM   1662  O   TRP H 216      10.298  37.836  46.433  1.00 56.17           O  
ATOM   1663  N   LEU H 217       8.057  37.484  46.213  1.00 61.64           N  
ATOM   1664  CA  LEU H 217       7.681  38.754  45.687  1.00 60.93           C  
ATOM   1665  CB  LEU H 217       6.168  38.823  45.427  1.00 63.05           C  
ATOM   1666  CG  LEU H 217       5.696  40.098  44.708  1.00 78.35           C  
ATOM   1667  CD1 LEU H 217       6.125  40.086  43.236  1.00 73.39           C  
ATOM   1668  CD2 LEU H 217       4.188  40.328  44.884  1.00 80.61           C  
ATOM   1669  C   LEU H 217       8.009  39.853  46.652  1.00 61.42           C  
ATOM   1670  O   LEU H 217       7.155  40.311  47.408  1.00 63.07           O  
ATOM   1671  N   LEU H 218       9.276  40.301  46.644  1.00 58.69           N  
ATOM   1672  CA  LEU H 218       9.662  41.461  47.384  1.00 59.54           C  
ATOM   1673  CB  LEU H 218      10.176  41.171  48.802  1.00 53.40           C  
ATOM   1674  CG  LEU H 218      10.553  42.440  49.588  1.00  0.00           C  
ATOM   1675  CD1 LEU H 218       9.322  43.331  49.820  1.00  0.00           C  
ATOM   1676  CD2 LEU H 218      11.288  42.096  50.893  1.00  0.00           C  
ATOM   1677  C   LEU H 218      10.790  42.044  46.604  1.00 60.92           C  
ATOM   1678  O   LEU H 218      11.916  41.549  46.667  1.00 62.97           O  
ATOM   1679  N   SER H 219      10.493  43.109  45.835  1.00 59.78           N  
ATOM   1680  CA  SER H 219      11.464  43.729  44.980  1.00 60.17           C  
ATOM   1681  CB  SER H 219      12.310  42.687  44.190  1.00 62.31           C  
ATOM   1682  OG  SER H 219      13.253  43.354  43.364  1.00  0.00           O  
ATOM   1683  C   SER H 219      10.632  44.379  43.929  1.00 59.08           C  
ATOM   1684  O   SER H 219       9.529  43.895  43.666  1.00 58.45           O  
ATOM   1685  N   LEU H 220      11.155  45.440  43.266  1.00 57.41           N  
ATOM   1686  CA  LEU H 220      10.370  46.106  42.263  1.00 65.53           C  
ATOM   1687  CB  LEU H 220      11.168  47.177  41.518  1.00 57.78           C  
ATOM   1688  CG  LEU H 220      11.579  48.389  42.368  0.00 76.64           C  
ATOM   1689  CD1 LEU H 220      12.371  49.397  41.523  0.00 77.43           C  
ATOM   1690  CD2 LEU H 220      10.369  49.036  43.059  0.00 77.44           C  
ATOM   1691  C   LEU H 220      10.022  45.068  41.244  1.00 68.08           C  
ATOM   1692  O   LEU H 220       8.849  44.790  41.007  1.00 70.87           O  
ATOM   1693  N   LEU H 221      11.036  44.414  40.646  1.00 66.28           N  
ATOM   1694  CA  LEU H 221      10.675  43.339  39.779  1.00 66.03           C  
ATOM   1695  CB  LEU H 221      11.837  42.751  38.960  1.00 47.82           C  
ATOM   1696  CG  LEU H 221      12.442  43.731  37.946  1.00 30.36           C  
ATOM   1697  CD1 LEU H 221      13.573  43.067  37.143  1.00 33.37           C  
ATOM   1698  CD2 LEU H 221      11.352  44.347  37.055  1.00 31.36           C  
ATOM   1699  C   LEU H 221      10.250  42.297  40.750  1.00 68.70           C  
ATOM   1700  O   LEU H 221      11.045  41.863  41.579  1.00 70.69           O  
ATOM   1701  N   GLY H 222       8.996  41.832  40.650  1.00 66.54           N  
ATOM   1702  CA  GLY H 222       8.467  41.052  41.734  1.00 63.17           C  
ATOM   1703  C   GLY H 222       9.258  39.798  42.013  1.00 61.00           C  
ATOM   1704  O   GLY H 222       9.565  39.527  43.174  1.00 58.14           O  
ATOM   1705  N   GLY H 223       9.609  38.991  40.988  1.00 56.59           N  
ATOM   1706  CA  GLY H 223      10.343  37.780  41.264  1.00 52.44           C  
ATOM   1707  C   GLY H 223       9.930  36.772  40.235  1.00 54.51           C  
ATOM   1708  O   GLY H 223       8.967  37.009  39.506  1.00 54.96           O  
ATOM   1709  N   TYR H 224      10.654  35.630  40.127  1.00 44.71           N  
ATOM   1710  CA  TYR H 224      10.251  34.647  39.156  1.00 43.79           C  
ATOM   1711  CB  TYR H 224      10.669  34.988  37.715  1.00 55.64           C  
ATOM   1712  CG  TYR H 224      12.114  34.711  37.581  1.00 52.36           C  
ATOM   1713  CD1 TYR H 224      13.005  35.360  38.393  1.00 65.90           C  
ATOM   1714  CD2 TYR H 224      12.569  33.768  36.689  1.00 62.08           C  
ATOM   1715  CE1 TYR H 224      14.338  35.086  38.274  1.00 61.72           C  
ATOM   1716  CE2 TYR H 224      13.912  33.504  36.569  1.00 56.76           C  
ATOM   1717  CZ  TYR H 224      14.804  34.171  37.366  1.00 61.27           C  
ATOM   1718  OH  TYR H 224      16.185  33.910  37.257  1.00 57.03           O  
ATOM   1719  C   TYR H 224      10.786  33.289  39.541  1.00 43.45           C  
ATOM   1720  O   TYR H 224      11.294  33.081  40.644  1.00 43.93           O  
ATOM   1721  N   HIS H 225      10.658  32.308  38.620  1.00 40.54           N  
ATOM   1722  CA  HIS H 225      10.983  30.932  38.908  1.00 38.91           C  
ATOM   1723  ND1 HIS H 225       8.181  29.212  39.846  1.00  0.00           N  
ATOM   1724  CG  HIS H 225       8.617  29.955  38.770  1.00 50.58           C  
ATOM   1725  CB  HIS H 225      10.020  29.930  38.243  1.00 44.72           C  
ATOM   1726  NE2 HIS H 225       6.418  30.348  39.106  1.00  0.00           N  
ATOM   1727  CD2 HIS H 225       7.525  30.644  38.332  1.00 62.03           C  
ATOM   1728  CE1 HIS H 225       6.861  29.483  40.002  1.00 60.46           C  
ATOM   1729  C   HIS H 225      12.359  30.505  38.453  1.00 38.30           C  
ATOM   1730  O   HIS H 225      12.999  31.160  37.634  1.00 41.16           O  
ATOM   1731  N   TYR H 226      12.848  29.367  39.016  1.00 35.94           N  
ATOM   1732  CA  TYR H 226      14.087  28.723  38.628  1.00 34.76           C  
ATOM   1733  CB  TYR H 226      15.310  29.075  39.477  1.00 35.10           C  
ATOM   1734  CG  TYR H 226      15.001  29.015  40.932  1.00 38.26           C  
ATOM   1735  CD1 TYR H 226      14.375  30.086  41.530  1.00 47.56           C  
ATOM   1736  CD2 TYR H 226      15.343  27.922  41.696  1.00 42.65           C  
ATOM   1737  CE1 TYR H 226      14.090  30.072  42.872  1.00 45.23           C  
ATOM   1738  CE2 TYR H 226      15.060  27.901  43.041  1.00 53.03           C  
ATOM   1739  CZ  TYR H 226      14.437  28.978  43.628  1.00 44.06           C  
ATOM   1740  OH  TYR H 226      14.149  28.954  45.008  1.00 50.65           O  
ATOM   1741  C   TYR H 226      13.931  27.219  38.624  1.00 36.14           C  
ATOM   1742  O   TYR H 226      12.954  26.697  39.159  1.00 34.10           O  
ATOM   1743  N   TYR H 227      14.901  26.486  38.004  1.00 32.90           N  
ATOM   1744  CA  TYR H 227      14.822  25.045  37.851  1.00 31.60           C  
ATOM   1745  CB  TYR H 227      14.703  24.559  36.397  1.00 32.16           C  
ATOM   1746  CG  TYR H 227      13.357  24.827  35.835  1.00 34.26           C  
ATOM   1747  CD1 TYR H 227      12.354  23.909  36.031  1.00 36.80           C  
ATOM   1748  CD2 TYR H 227      13.095  25.971  35.116  1.00 38.58           C  
ATOM   1749  CE1 TYR H 227      11.099  24.122  35.517  1.00 38.00           C  
ATOM   1750  CE2 TYR H 227      11.838  26.187  34.599  1.00 40.11           C  
ATOM   1751  CZ  TYR H 227      10.842  25.263  34.801  1.00 41.36           C  
ATOM   1752  OH  TYR H 227       9.554  25.484  34.269  1.00 42.03           O  
ATOM   1753  C   TYR H 227      16.052  24.304  38.332  1.00 34.10           C  
ATOM   1754  O   TYR H 227      17.180  24.772  38.191  1.00 31.40           O  
ATOM   1755  N   GLY H 228      15.833  23.076  38.872  1.00 29.32           N  
ATOM   1756  CA  GLY H 228      16.870  22.171  39.317  1.00 28.61           C  
ATOM   1757  C   GLY H 228      16.375  20.766  39.056  1.00 28.89           C  
ATOM   1758  O   GLY H 228      15.184  20.575  38.812  1.00 30.05           O  
ATOM   1759  N   MET H 229      17.261  19.735  39.117  1.00 31.33           N  
ATOM   1760  CA  MET H 229      16.845  18.393  38.757  1.00 29.31           C  
ATOM   1761  CB  MET H 229      17.703  17.806  37.624  1.00 27.42           C  
ATOM   1762  CG  MET H 229      17.570  18.616  36.331  1.00 27.58           C  
ATOM   1763  SD  MET H 229      18.665  18.107  34.971  1.00 38.24           S  
ATOM   1764  CE  MET H 229      18.108  19.402  33.820  1.00 46.31           C  
ATOM   1765  C   MET H 229      16.940  17.446  39.930  1.00 30.70           C  
ATOM   1766  O   MET H 229      18.026  17.157  40.425  1.00 29.81           O  
ATOM   1767  N   ASP H 230      15.777  16.939  40.398  1.00 34.67           N  
ATOM   1768  CA  ASP H 230      15.645  16.061  41.540  1.00 34.13           C  
ATOM   1769  CB  ASP H 230      14.168  15.948  41.974  1.00 30.14           C  
ATOM   1770  CG  ASP H 230      14.103  15.381  43.381  1.00 41.55           C  
ATOM   1771  OD1 ASP H 230      15.170  14.966  43.904  1.00 45.13           O  
ATOM   1772  OD2 ASP H 230      12.982  15.365  43.955  1.00 45.97           O1-
ATOM   1773  C   ASP H 230      16.156  14.621  41.383  1.00 35.13           C  
ATOM   1774  O   ASP H 230      16.990  14.184  42.171  1.00 32.47           O  
ATOM   1775  N   VAL H 231      15.661  13.879  40.361  1.00 29.91           N  
ATOM   1776  CA  VAL H 231      15.699  12.473  40.044  1.00 28.87           C  
ATOM   1777  CB  VAL H 231      14.349  11.822  40.098  1.00 29.36           C  
ATOM   1778  CG1 VAL H 231      14.500  10.335  39.738  1.00 27.43           C  
ATOM   1779  CG2 VAL H 231      13.745  12.078  41.489  1.00 31.45           C  
ATOM   1780  C   VAL H 231      16.203  12.313  38.647  1.00 28.37           C  
ATOM   1781  O   VAL H 231      15.805  13.049  37.743  1.00 28.69           O  
ATOM   1782  N   TRP H 232      17.093  11.319  38.445  1.00 26.41           N  
ATOM   1783  CA  TRP H 232      17.710  11.119  37.167  1.00 27.25           C  
ATOM   1784  CB  TRP H 232      19.217  11.396  37.241  1.00 28.03           C  
ATOM   1785  CG  TRP H 232      19.561  12.774  37.762  1.00 26.64           C  
ATOM   1786  CD2 TRP H 232      20.757  13.484  37.423  1.00 26.85           C  
ATOM   1787  CD1 TRP H 232      18.852  13.599  38.587  1.00 26.55           C  
ATOM   1788  NE1 TRP H 232      19.543  14.770  38.788  1.00 27.23           N  
ATOM   1789  CE2 TRP H 232      20.715  14.708  38.072  1.00 25.44           C  
ATOM   1790  CE3 TRP H 232      21.831  13.126  36.686  1.00 27.35           C  
ATOM   1791  CZ2 TRP H 232      21.754  15.577  37.972  1.00 26.66           C  
ATOM   1792  CZ3 TRP H 232      22.821  14.032  36.506  1.00 27.04           C  
ATOM   1793  CH2 TRP H 232      22.801  15.242  37.149  1.00 27.65           C  
ATOM   1794  C   TRP H 232      17.548   9.670  36.812  1.00 27.43           C  
ATOM   1795  O   TRP H 232      17.540   8.804  37.685  1.00 28.34           O  
ATOM   1796  N   GLY H 233      17.408   9.366  35.505  1.00 25.87           N  
ATOM   1797  CA  GLY H 233      17.289   8.004  35.067  1.00 27.14           C  
ATOM   1798  C   GLY H 233      18.674   7.457  34.900  1.00 28.39           C  
ATOM   1799  O   GLY H 233      19.655   8.152  35.157  1.00 28.61           O  
ATOM   1800  N   GLN H 234      18.770   6.174  34.484  1.00 28.49           N  
ATOM   1801  CA  GLN H 234      20.002   5.453  34.274  1.00 31.34           C  
ATOM   1802  CB  GLN H 234      19.788   3.980  33.887  1.00 32.09           C  
ATOM   1803  CG  GLN H 234      18.697   3.257  34.666  1.00 42.95           C  
ATOM   1804  CD  GLN H 234      17.427   3.462  33.850  1.00 46.44           C  
ATOM   1805  OE1 GLN H 234      16.533   4.212  34.244  1.00 47.01           O  
ATOM   1806  NE2 GLN H 234      17.353   2.794  32.665  1.00 44.27           N  
ATOM   1807  C   GLN H 234      20.697   6.017  33.072  1.00 30.91           C  
ATOM   1808  O   GLN H 234      21.925   6.066  33.011  1.00 31.85           O  
ATOM   1809  N   GLY H 235      19.907   6.402  32.051  1.00 31.01           N  
ATOM   1810  CA  GLY H 235      20.441   6.927  30.827  1.00 30.69           C  
ATOM   1811  C   GLY H 235      20.365   5.871  29.762  1.00 31.46           C  
ATOM   1812  O   GLY H 235      20.336   4.675  30.049  1.00 31.53           O  
ATOM   1813  N   THR H 236      20.306   6.310  28.482  1.00 30.56           N  
ATOM   1814  CA  THR H 236      20.302   5.414  27.355  1.00 31.56           C  
ATOM   1815  CB  THR H 236      18.971   5.312  26.671  1.00 30.94           C  
ATOM   1816  OG1 THR H 236      19.003   4.287  25.689  1.00 34.34           O  
ATOM   1817  CG2 THR H 236      18.637   6.667  26.028  1.00 32.22           C  
ATOM   1818  C   THR H 236      21.295   5.964  26.373  1.00 32.72           C  
ATOM   1819  O   THR H 236      21.396   7.178  26.210  1.00 31.61           O  
ATOM   1820  N   THR H 237      22.040   5.095  25.660  1.00 33.11           N  
ATOM   1821  CA  THR H 237      23.091   5.616  24.825  1.00 33.46           C  
ATOM   1822  CB  THR H 237      24.363   4.821  24.876  1.00 34.71           C  
ATOM   1823  OG1 THR H 237      24.124   3.503  24.406  1.00 47.83           O  
ATOM   1824  CG2 THR H 237      24.892   4.780  26.319  1.00 40.16           C  
ATOM   1825  C   THR H 237      22.673   5.658  23.390  1.00 35.54           C  
ATOM   1826  O   THR H 237      22.064   4.728  22.863  1.00 34.88           O  
ATOM   1827  N   VAL H 238      23.005   6.784  22.724  1.00 34.56           N  
ATOM   1828  CA  VAL H 238      22.698   6.954  21.336  1.00 34.09           C  
ATOM   1829  CB  VAL H 238      21.818   8.143  21.073  1.00 34.76           C  
ATOM   1830  CG1 VAL H 238      21.608   8.279  19.557  1.00 36.18           C  
ATOM   1831  CG2 VAL H 238      20.515   7.973  21.870  1.00 34.40           C  
ATOM   1832  C   VAL H 238      23.985   7.184  20.606  1.00 35.39           C  
ATOM   1833  O   VAL H 238      24.793   8.031  20.990  1.00 34.91           O  
ATOM   1834  N   THR H 239      24.217   6.410  19.529  1.00 35.37           N  
ATOM   1835  CA  THR H 239      25.403   6.621  18.751  1.00 35.63           C  
ATOM   1836  CB  THR H 239      26.351   5.462  18.747  1.00 36.00           C  
ATOM   1837  OG1 THR H 239      25.674   4.289  18.333  1.00 36.13           O  
ATOM   1838  CG2 THR H 239      26.944   5.285  20.151  1.00 36.03           C  
ATOM   1839  C   THR H 239      24.995   6.887  17.342  1.00 36.41           C  
ATOM   1840  O   THR H 239      24.236   6.132  16.735  1.00 38.38           O  
ATOM   1841  N   VAL H 240      25.506   7.997  16.787  1.00 36.63           N  
ATOM   1842  CA  VAL H 240      25.181   8.338  15.437  1.00 38.60           C  
ATOM   1843  CB  VAL H 240      24.871   9.796  15.265  1.00 38.17           C  
ATOM   1844  CG1 VAL H 240      24.582  10.058  13.779  1.00 39.12           C  
ATOM   1845  CG2 VAL H 240      23.709  10.167  16.206  1.00 37.69           C  
ATOM   1846  C   VAL H 240      26.389   8.031  14.621  1.00 39.75           C  
ATOM   1847  O   VAL H 240      27.420   8.694  14.752  1.00 38.89           O  
ATOM   1848  N   SER H 241      26.293   7.007  13.751  1.00 39.94           N  
ATOM   1849  CA  SER H 241      27.431   6.653  12.959  1.00 41.91           C  
ATOM   1850  CB  SER H 241      28.345   5.624  13.639  1.00 41.40           C  
ATOM   1851  OG  SER H 241      29.449   5.320  12.801  1.00 42.43           O  
ATOM   1852  C   SER H 241      26.948   6.037  11.686  1.00 42.96           C  
ATOM   1853  O   SER H 241      25.812   5.573  11.595  1.00 41.85           O  
ATOM   1854  N   SER H 242      27.817   6.026  10.660  1.00 43.36           N  
ATOM   1855  CA  SER H 242      27.455   5.441   9.403  1.00 44.79           C  
ATOM   1856  CB  SER H 242      28.467   5.734   8.287  1.00 45.53           C  
ATOM   1857  OG  SER H 242      28.045   5.123   7.078  1.00 50.29           O  
ATOM   1858  C   SER H 242      27.398   3.926   9.593  1.00 45.63           C  
ATOM   1859  O   SER H 242      28.174   3.215   8.900  1.00 46.29           O  
ATOM   1860  OXT SER H 242      26.571   3.457  10.422  1.00  0.00           O1-
TER    1861      SER H 242 
CONECT  159  707
CONECT  707  159
CONECT  990 1579
CONECT 1579  990
END
