# Supplementary material for: Fully automated antibody structure prediction using BIOVIA tools: Validation study
Source: PLoS One. 2017 May 18;12(5):e0177923. doi: 10.1371/journal.pone.0177923 (PMC5436848; doi:10.1371/journal.pone.0177923)
Supplement: S1 Dataset — Predicted structures using the Top5 framework method, Chothia CDR definition with no canonical filtering and generating 50 models. These were used in the detailed discussion of outliers and for comparison against predictions using canonical filtering. (ZIP) [file pone.0177923.s003.zip › 4FZE_LH_FV_FinalModel.pdb]

REMARK   Accelrys Discovery Studio PDB file
REMARK   Created:  2015-05-08T03:50:49Z
SSBOND   1 CYS L   21    CYS L   86                                     
SSBOND   2 CYS H  128    CYS H  202                                     
ATOM      1  N   SER L   1      27.390  31.339  27.768  1.00 54.38           N1+
ATOM      2  CA  SER L   1      27.926  31.454  29.144  1.00 54.72           C  
ATOM      3  CB  SER L   1      26.798  31.698  30.159  1.00 53.61           C  
ATOM      4  OG  SER L   1      26.177  32.950  29.907  1.00  0.00           O  
ATOM      5  C   SER L   1      28.649  30.211  29.525  1.00 54.23           C  
ATOM      6  O   SER L   1      28.163  29.103  29.309  1.00 55.31           O  
ATOM      7  N   VAL L   2      29.855  30.374  30.101  1.00 48.73           N  
ATOM      8  CA  VAL L   2      30.610  29.209  30.440  1.00 46.69           C  
ATOM      9  CB  VAL L   2      31.925  29.117  29.719  1.00 51.42           C  
ATOM     10  CG1 VAL L   2      32.818  30.284  30.173  1.00 44.97           C  
ATOM     11  CG2 VAL L   2      32.527  27.729  29.996  1.00 45.83           C  
ATOM     12  C   VAL L   2      30.915  29.227  31.898  1.00 46.94           C  
ATOM     13  O   VAL L   2      31.290  30.251  32.469  1.00 48.03           O  
ATOM     14  N   LEU L   3      30.738  28.060  32.545  1.00 41.99           N  
ATOM     15  CA  LEU L   3      31.084  27.910  33.923  1.00 41.37           C  
ATOM     16  CB  LEU L   3      30.044  27.125  34.738  1.00 39.82           C  
ATOM     17  CG  LEU L   3      28.709  27.876  34.914  1.00 40.16           C  
ATOM     18  CD1 LEU L   3      27.705  27.051  35.737  1.00 38.35           C  
ATOM     19  CD2 LEU L   3      28.938  29.276  35.509  1.00 40.35           C  
ATOM     20  C   LEU L   3      32.350  27.121  33.911  1.00 41.62           C  
ATOM     21  O   LEU L   3      32.393  26.017  33.371  1.00 41.43           O  
ATOM     22  N   THR L   4      33.424  27.667  34.513  1.00 38.09           N  
ATOM     23  CA  THR L   4      34.685  26.990  34.423  0.90 38.77           C  
ATOM     24  CB  THR L   4      35.811  27.899  34.025  0.90 42.39           C  
ATOM     25  OG1 THR L   4      35.521  28.506  32.773  0.90 42.90           O  
ATOM     26  CG2 THR L   4      37.106  27.077  33.917  0.90 39.48           C  
ATOM     27  C   THR L   4      35.020  26.380  35.747  1.00 37.59           C  
ATOM     28  O   THR L   4      34.875  27.008  36.796  1.00 38.80           O  
ATOM     29  N   GLN L   5      35.467  25.107  35.710  1.00 35.14           N  
ATOM     30  CA  GLN L   5      35.859  24.375  36.881  1.00 33.82           C  
ATOM     31  CB  GLN L   5      34.938  23.180  37.178  1.00 35.25           C  
ATOM     32  CG  GLN L   5      33.495  23.575  37.497  1.00 32.57           C  
ATOM     33  CD  GLN L   5      32.699  22.296  37.719  1.00 37.82           C  
ATOM     34  OE1 GLN L   5      31.685  22.058  37.064  1.00 35.60           O  
ATOM     35  NE2 GLN L   5      33.169  21.447  38.670  1.00 32.31           N  
ATOM     36  C   GLN L   5      37.212  23.803  36.587  1.00 35.32           C  
ATOM     37  O   GLN L   5      37.562  23.609  35.425  1.00 35.83           O  
ATOM     38  N   PRO L   6      38.006  23.542  37.592  1.00 36.17           N  
ATOM     39  CA  PRO L   6      39.302  22.956  37.380  1.00 37.10           C  
ATOM     40  CD  PRO L   6      37.891  24.185  38.888  1.00 37.25           C  
ATOM     41  CB  PRO L   6      40.060  23.122  38.700  1.00 38.94           C  
ATOM     42  CG  PRO L   6      38.976  23.494  39.730  1.00 39.82           C  
ATOM     43  C   PRO L   6      39.108  21.538  36.952  1.00 38.85           C  
ATOM     44  O   PRO L   6      38.208  20.887  37.479  1.00 39.15           O  
ATOM     45  N   PRO L   7      39.898  21.040  36.042  1.00 38.39           N  
ATOM     46  CA  PRO L   7      39.709  19.691  35.590  1.00 37.98           C  
ATOM     47  CD  PRO L   7      40.516  21.874  35.023  1.00 38.69           C  
ATOM     48  CB  PRO L   7      40.620  19.528  34.377  1.00 40.19           C  
ATOM     49  CG  PRO L   7      40.709  20.954  33.802  1.00 42.66           C  
ATOM     50  C   PRO L   7      39.936  18.683  36.668  1.00 38.13           C  
ATOM     51  O   PRO L   7      39.273  17.645  36.647  1.00 36.51           O  
ATOM     52  N   SER L   8      40.858  18.944  37.615  1.00 38.09           N  
ATOM     53  CA  SER L   8      41.074  17.948  38.623  1.00 38.95           C  
ATOM     54  CB  SER L   8      42.190  16.944  38.281  1.00 43.48           C  
ATOM     55  OG  SER L   8      43.454  17.590  38.291  1.00 50.65           O  
ATOM     56  C   SER L   8      41.469  18.608  39.906  1.00 40.85           C  
ATOM     57  O   SER L   8      42.070  19.682  39.914  1.00 40.80           O  
ATOM     58  N   VAL L   9      41.105  17.963  41.034  1.00 37.79           N  
ATOM     59  CA  VAL L   9      41.473  18.420  42.343  1.00 36.66           C  
ATOM     60  CB  VAL L   9      40.360  19.124  43.065  1.00 38.79           C  
ATOM     61  CG1 VAL L   9      40.818  19.435  44.501  1.00 39.02           C  
ATOM     62  CG2 VAL L   9      39.968  20.373  42.257  1.00 37.85           C  
ATOM     63  C   VAL L   9      41.817  17.191  43.130  1.00 38.85           C  
ATOM     64  O   VAL L   9      41.207  16.138  42.943  1.00 37.73           O  
ATOM     65  N   SER L  10      42.815  17.282  44.033  1.00 38.53           N  
ATOM     66  CA  SER L  10      43.186  16.124  44.797  1.00 41.93           C  
ATOM     67  CB  SER L  10      44.550  15.539  44.388  1.00 44.83           C  
ATOM     68  OG  SER L  10      45.562  16.528  44.500  1.00 52.55           O  
ATOM     69  C   SER L  10      43.234  16.495  46.250  1.00 43.37           C  
ATOM     70  O   SER L  10      43.569  17.625  46.602  1.00 42.15           O  
ATOM     71  N   VAL L  11      42.864  15.544  47.138  1.00 42.08           N  
ATOM     72  CA  VAL L  11      42.883  15.803  48.553  1.00 41.21           C  
ATOM     73  CB  VAL L  11      41.541  16.146  49.133  1.00 48.31           C  
ATOM     74  CG1 VAL L  11      41.128  17.544  48.666  1.00 49.58           C  
ATOM     75  CG2 VAL L  11      40.542  15.059  48.708  1.00 48.10           C  
ATOM     76  C   VAL L  11      43.322  14.581  49.287  1.00 42.57           C  
ATOM     77  O   VAL L  11      43.078  13.453  48.860  1.00 41.57           O  
ATOM     78  N   SER L  12      44.006  14.791  50.431  1.00 41.44           N  
ATOM     79  CA  SER L  12      44.379  13.694  51.275  1.00 44.31           C  
ATOM     80  CB  SER L  12      45.533  14.012  52.242  1.00 48.85           C  
ATOM     81  OG  SER L  12      46.732  14.243  51.517  1.00 48.51           O  
ATOM     82  C   SER L  12      43.167  13.402  52.092  1.00 45.67           C  
ATOM     83  O   SER L  12      42.338  14.285  52.313  1.00 44.41           O  
ATOM     84  N   PRO L  13      43.022  12.198  52.558  1.00 45.55           N  
ATOM     85  CA  PRO L  13      41.839  11.910  53.310  1.00 45.66           C  
ATOM     86  CD  PRO L  13      43.478  11.039  51.808  1.00 46.51           C  
ATOM     87  CB  PRO L  13      41.778  10.391  53.428  1.00 46.45           C  
ATOM     88  CG  PRO L  13      42.482   9.914  52.143  1.00 47.53           C  
ATOM     89  C   PRO L  13      41.813  12.654  54.603  1.00 46.75           C  
ATOM     90  O   PRO L  13      42.846  12.748  55.265  1.00 49.78           O  
ATOM     91  N   GLY L  14      40.633  13.188  54.977  1.00 44.82           N  
ATOM     92  CA  GLY L  14      40.482  13.902  56.211  1.00 45.30           C  
ATOM     93  C   GLY L  14      40.650  15.369  55.957  1.00 46.83           C  
ATOM     94  O   GLY L  14      40.248  16.191  56.780  1.00 48.52           O  
ATOM     95  N   GLN L  15      41.238  15.742  54.802  1.00 45.10           N  
ATOM     96  CA  GLN L  15      41.465  17.129  54.497  1.00 45.37           C  
ATOM     97  CB  GLN L  15      42.659  17.373  53.557  1.00 46.66           C  
ATOM     98  CG  GLN L  15      44.004  16.936  54.147  1.00 49.56           C  
ATOM     99  CD  GLN L  15      44.361  17.850  55.314  1.00 54.17           C  
ATOM    100  OE1 GLN L  15      43.758  18.904  55.506  1.00 51.06           O  
ATOM    101  NE2 GLN L  15      45.375  17.432  56.120  1.00 53.70           N  
ATOM    102  C   GLN L  15      40.234  17.674  53.841  1.00 45.92           C  
ATOM    103  O   GLN L  15      39.285  16.941  53.571  1.00 46.26           O  
ATOM    104  N   THR L  16      40.208  19.001  53.586  1.00 43.28           N  
ATOM    105  CA  THR L  16      39.045  19.595  52.988  1.00 42.50           C  
ATOM    106  CB  THR L  16      38.631  20.892  53.621  1.00 46.26           C  
ATOM    107  OG1 THR L  16      39.682  21.840  53.528  1.00 57.18           O  
ATOM    108  CG2 THR L  16      38.267  20.639  55.091  1.00 51.78           C  
ATOM    109  C   THR L  16      39.314  19.882  51.545  1.00 43.41           C  
ATOM    110  O   THR L  16      40.351  20.436  51.184  1.00 43.85           O  
ATOM    111  N   ALA L  17      38.356  19.499  50.676  1.00 38.60           N  
ATOM    112  CA  ALA L  17      38.499  19.734  49.270  1.00 39.08           C  
ATOM    113  CB  ALA L  17      38.093  18.528  48.406  1.00 38.89           C  
ATOM    114  C   ALA L  17      37.598  20.872  48.906  1.00 38.82           C  
ATOM    115  O   ALA L  17      36.500  21.008  49.439  1.00 38.33           O  
ATOM    116  N   SER L  18      38.079  21.751  48.004  1.00 38.71           N  
ATOM    117  CA  SER L  18      37.278  22.853  47.556  0.90 38.51           C  
ATOM    118  CB  SER L  18      37.831  24.225  47.983  0.90 38.80           C  
ATOM    119  OG  SER L  18      36.985  25.259  47.505  1.00  0.00           O  
ATOM    120  C   SER L  18      37.287  22.812  46.063  1.00 40.89           C  
ATOM    121  O   SER L  18      38.345  22.746  45.442  1.00 42.19           O  
ATOM    122  N   ILE L  19      36.089  22.839  45.444  1.00 35.50           N  
ATOM    123  CA  ILE L  19      36.003  22.835  44.012  1.00 35.91           C  
ATOM    124  CB  ILE L  19      35.221  21.672  43.468  1.00 35.93           C  
ATOM    125  CG1 ILE L  19      35.918  20.350  43.837  1.00 35.96           C  
ATOM    126  CG2 ILE L  19      35.054  21.870  41.953  1.00 34.55           C  
ATOM    127  CD1 ILE L  19      35.065  19.110  43.580  1.00 35.34           C  
ATOM    128  C   ILE L  19      35.318  24.102  43.614  1.00 37.54           C  
ATOM    129  O   ILE L  19      34.201  24.381  44.049  1.00 37.49           O  
ATOM    130  N   THR L  20      35.991  24.910  42.772  1.00 36.91           N  
ATOM    131  CA  THR L  20      35.445  26.179  42.388  0.90 37.82           C  
ATOM    132  CB  THR L  20      36.479  27.260  42.262  0.90 40.21           C  
ATOM    133  OG1 THR L  20      37.429  26.918  41.264  1.00 37.44           O  
ATOM    134  CG2 THR L  20      37.177  27.438  43.622  1.00 27.97           C  
ATOM    135  C   THR L  20      34.750  26.072  41.067  1.00 38.82           C  
ATOM    136  O   THR L  20      35.025  25.186  40.259  1.00 39.72           O  
ATOM    137  N   CYS L  21      33.794  26.998  40.845  1.00 38.38           N  
ATOM    138  CA  CYS L  21      33.053  27.111  39.622  0.83 38.19           C  
ATOM    139  CB  CYS L  21      31.606  26.592  39.785  0.83 39.68           C  
ATOM    140  SG  CYS L  21      30.580  26.691  38.285  0.83 41.29           S  
ATOM    141  C   CYS L  21      33.030  28.581  39.333  1.00 42.14           C  
ATOM    142  O   CYS L  21      32.526  29.360  40.138  1.00 41.52           O  
ATOM    143  N   SER L  22      33.580  29.014  38.179  1.00 39.93           N  
ATOM    144  CA  SER L  22      33.640  30.430  37.929  1.00 41.87           C  
ATOM    145  CB  SER L  22      35.070  30.934  37.666  1.00 43.13           C  
ATOM    146  OG  SER L  22      35.635  30.243  36.563  1.00 52.80           O  
ATOM    147  C   SER L  22      32.787  30.782  36.748  1.00 41.52           C  
ATOM    148  O   SER L  22      32.796  30.099  35.725  1.00 40.81           O  
ATOM    149  N   GLY L  23      32.068  31.910  36.858  1.00 44.08           N  
ATOM    150  CA  GLY L  23      31.270  32.383  35.770  1.00 45.10           C  
ATOM    151  C   GLY L  23      31.027  33.834  36.029  1.00 49.48           C  
ATOM    152  O   GLY L  23      31.028  34.273  37.176  1.00 49.45           O  
ATOM    153  N   ASP L  24      30.802  34.631  34.969  1.00 53.28           N  
ATOM    154  CA  ASP L  24      30.587  36.025  35.222  1.00 58.44           C  
ATOM    155  CB  ASP L  24      30.567  36.898  33.957  1.00 62.35           C  
ATOM    156  CG  ASP L  24      30.629  38.357  34.395  1.00 75.12           C  
ATOM    157  OD1 ASP L  24      31.364  38.654  35.375  1.00 81.40           O  
ATOM    158  OD2 ASP L  24      29.952  39.196  33.745  1.00 72.03           O1-
ATOM    159  C   ASP L  24      29.258  36.168  35.899  1.00 64.71           C  
ATOM    160  O   ASP L  24      28.277  35.549  35.494  1.00 65.54           O  
ATOM    161  N   ASN L  25      29.206  37.006  36.954  1.00 52.39           N  
ATOM    162  CA  ASN L  25      28.015  37.305  37.707  1.00 53.11           C  
ATOM    163  CB  ASN L  25      26.956  38.042  36.871  1.00 56.54           C  
ATOM    164  CG  ASN L  25      27.536  39.392  36.474  1.00 73.58           C  
ATOM    165  OD1 ASN L  25      28.384  39.947  37.170  1.00  0.00           O  
ATOM    166  ND2 ASN L  25      27.067  39.938  35.319  1.00  0.00           N  
ATOM    167  C   ASN L  25      27.384  36.065  38.272  1.00 54.71           C  
ATOM    168  O   ASN L  25      26.160  35.944  38.307  1.00 59.09           O  
ATOM    169  N   LEU L  26      28.205  35.117  38.759  1.00 50.54           N  
ATOM    170  CA  LEU L  26      27.718  33.886  39.324  1.00 51.12           C  
ATOM    171  CB  LEU L  26      28.845  32.885  39.632  1.00 47.29           C  
ATOM    172  CG  LEU L  26      28.344  31.557  40.230  1.00 48.59           C  
ATOM    173  CD1 LEU L  26      27.436  30.805  39.246  1.00 46.91           C  
ATOM    174  CD2 LEU L  26      29.515  30.696  40.727  1.00 49.28           C  
ATOM    175  C   LEU L  26      26.972  34.148  40.598  1.00 52.51           C  
ATOM    176  O   LEU L  26      25.973  33.493  40.892  1.00 52.00           O  
ATOM    177  N   ARG L  27      27.435  35.138  41.381  1.00 51.87           N  
ATOM    178  CA  ARG L  27      26.922  35.470  42.681  1.00 57.12           C  
ATOM    179  CB  ARG L  27      27.635  36.671  43.315  1.00  0.00           C  
ATOM    180  CG  ARG L  27      27.505  37.956  42.488  1.00  0.00           C  
ATOM    181  CD  ARG L  27      28.212  39.162  43.107  1.00  0.00           C  
ATOM    182  NE  ARG L  27      27.996  40.321  42.196  1.00  0.00           N  
ATOM    183  CZ  ARG L  27      28.358  41.578  42.589  1.00  0.00           C  
ATOM    184  NH1 ARG L  27      28.916  41.776  43.818  1.00  0.00           N1+
ATOM    185  NH2 ARG L  27      28.158  42.638  41.751  1.00  0.00           N  
ATOM    186  C   ARG L  27      25.482  35.836  42.552  1.00 64.01           C  
ATOM    187  O   ARG L  27      24.693  35.603  43.465  1.00 66.16           O  
ATOM    188  N   ASP L  28      25.117  36.451  41.416  1.00 67.35           N  
ATOM    189  CA  ASP L  28      23.770  36.854  41.149  1.00 69.93           C  
ATOM    190  CB  ASP L  28      23.649  37.648  39.839  1.00 77.78           C  
ATOM    191  CG  ASP L  28      24.379  38.971  40.021  1.00 89.00           C  
ATOM    192  OD1 ASP L  28      24.771  39.275  41.179  1.00 89.46           O  
ATOM    193  OD2 ASP L  28      24.553  39.696  39.005  1.00 92.49           O1-
ATOM    194  C   ASP L  28      22.869  35.657  41.041  1.00 69.11           C  
ATOM    195  O   ASP L  28      21.680  35.764  41.341  1.00 67.44           O  
ATOM    196  N   GLY L  29      23.389  34.493  40.595  1.00 65.88           N  
ATOM    197  CA  GLY L  29      22.520  33.376  40.352  1.00 61.11           C  
ATOM    198  C   GLY L  29      22.661  32.301  41.387  1.00 63.83           C  
ATOM    199  O   GLY L  29      23.626  32.252  42.145  1.00 51.42           O  
ATOM    200  N   TYR L  30      21.660  31.392  41.426  1.00 49.38           N  
ATOM    201  CA  TYR L  30      21.673  30.295  42.351  1.00 48.65           C  
ATOM    202  CB  TYR L  30      20.273  29.763  42.706  1.00 50.36           C  
ATOM    203  CG  TYR L  30      19.579  30.822  43.490  1.00 53.68           C  
ATOM    204  CD1 TYR L  30      19.815  30.957  44.839  1.00 55.31           C  
ATOM    205  CD2 TYR L  30      18.691  31.679  42.880  1.00 55.75           C  
ATOM    206  CE1 TYR L  30      19.179  31.932  45.569  1.00 57.81           C  
ATOM    207  CE2 TYR L  30      18.051  32.657  43.605  1.00 58.27           C  
ATOM    208  CZ  TYR L  30      18.295  32.784  44.952  1.00 65.54           C  
ATOM    209  OH  TYR L  30      17.639  33.787  45.697  1.00 71.92           O  
ATOM    210  C   TYR L  30      22.441  29.174  41.714  1.00 49.05           C  
ATOM    211  O   TYR L  30      22.199  28.832  40.557  1.00 48.30           O  
ATOM    212  N   ALA L  31      23.395  28.576  42.469  1.00 33.67           N  
ATOM    213  CA  ALA L  31      24.227  27.528  41.945  1.00 33.59           C  
ATOM    214  CB  ALA L  31      25.726  27.741  42.223  1.00 32.11           C  
ATOM    215  C   ALA L  31      23.841  26.216  42.570  1.00 35.28           C  
ATOM    216  O   ALA L  31      23.440  26.158  43.732  1.00 34.89           O  
ATOM    217  N   SER L  32      23.939  25.120  41.778  1.00 32.72           N  
ATOM    218  CA  SER L  32      23.642  23.788  42.245  1.00 32.47           C  
ATOM    219  CB  SER L  32      22.473  23.107  41.511  1.00 32.68           C  
ATOM    220  OG  SER L  32      21.251  23.769  41.792  1.00 39.03           O  
ATOM    221  C   SER L  32      24.853  22.943  41.975  1.00 32.48           C  
ATOM    222  O   SER L  32      25.674  23.288  41.127  1.00 32.11           O  
ATOM    223  N   TRP L  33      25.005  21.815  42.709  1.00 30.00           N  
ATOM    224  CA  TRP L  33      26.151  20.964  42.529  1.00 27.69           C  
ATOM    225  CB  TRP L  33      27.169  21.047  43.681  1.00 28.76           C  
ATOM    226  CG  TRP L  33      27.883  22.375  43.782  1.00 29.72           C  
ATOM    227  CD2 TRP L  33      29.124  22.680  43.127  1.00 29.13           C  
ATOM    228  CD1 TRP L  33      27.528  23.497  44.475  1.00 30.11           C  
ATOM    229  NE1 TRP L  33      28.470  24.481  44.291  1.00 31.20           N  
ATOM    230  CE2 TRP L  33      29.459  23.990  43.462  1.00 32.58           C  
ATOM    231  CE3 TRP L  33      29.919  21.928  42.309  1.00 30.93           C  
ATOM    232  CZ2 TRP L  33      30.598  24.573  42.983  1.00 32.39           C  
ATOM    233  CZ3 TRP L  33      31.069  22.517  41.830  1.00 32.28           C  
ATOM    234  CH2 TRP L  33      31.402  23.814  42.160  1.00 31.61           C  
ATOM    235  C   TRP L  33      25.694  19.540  42.445  1.00 29.30           C  
ATOM    236  O   TRP L  33      24.755  19.136  43.133  1.00 28.88           O  
ATOM    237  N   TYR L  34      26.371  18.741  41.586  1.00 29.02           N  
ATOM    238  CA  TYR L  34      26.003  17.363  41.413  1.00 28.02           C  
ATOM    239  CB  TYR L  34      25.404  17.044  40.029  1.00 28.80           C  
ATOM    240  CG  TYR L  34      24.173  17.864  39.827  1.00 28.53           C  
ATOM    241  CD1 TYR L  34      22.968  17.474  40.356  1.00 28.30           C  
ATOM    242  CD2 TYR L  34      24.220  19.038  39.114  1.00 28.83           C  
ATOM    243  CE1 TYR L  34      21.834  18.230  40.173  1.00 28.21           C  
ATOM    244  CE2 TYR L  34      23.088  19.799  38.926  1.00 27.14           C  
ATOM    245  CZ  TYR L  34      21.889  19.397  39.456  1.00 30.19           C  
ATOM    246  OH  TYR L  34      20.724  20.171  39.270  1.00 31.44           O  
ATOM    247  C   TYR L  34      27.231  16.510  41.535  1.00 32.83           C  
ATOM    248  O   TYR L  34      28.332  16.909  41.152  1.00 33.29           O  
ATOM    249  N   GLN L  35      27.058  15.292  42.090  1.00 28.77           N  
ATOM    250  CA  GLN L  35      28.137  14.354  42.239  1.00 29.19           C  
ATOM    251  CB  GLN L  35      28.225  13.761  43.657  1.00 28.63           C  
ATOM    252  CG  GLN L  35      29.365  12.758  43.838  1.00 29.34           C  
ATOM    253  CD  GLN L  35      29.223  12.145  45.223  1.00 37.53           C  
ATOM    254  OE1 GLN L  35      28.219  11.504  45.525  1.00 36.70           O  
ATOM    255  NE2 GLN L  35      30.252  12.348  46.091  1.00 32.29           N  
ATOM    256  C   GLN L  35      27.858  13.208  41.318  1.00 30.36           C  
ATOM    257  O   GLN L  35      26.738  12.701  41.277  1.00 30.87           O  
ATOM    258  N   GLN L  36      28.863  12.778  40.529  1.00 28.37           N  
ATOM    259  CA  GLN L  36      28.613  11.649  39.678  1.00 29.88           C  
ATOM    260  CB  GLN L  36      28.452  12.006  38.192  1.00 29.89           C  
ATOM    261  CG  GLN L  36      28.081  10.783  37.353  1.00 30.49           C  
ATOM    262  CD  GLN L  36      27.909  11.199  35.902  1.00 37.53           C  
ATOM    263  OE1 GLN L  36      28.381  12.249  35.470  1.00 33.85           O  
ATOM    264  NE2 GLN L  36      27.202  10.335  35.127  1.00 31.37           N  
ATOM    265  C   GLN L  36      29.745  10.670  39.786  1.00 33.73           C  
ATOM    266  O   GLN L  36      30.903  11.007  39.539  1.00 32.68           O  
ATOM    267  N   LYS L  37      29.421   9.414  40.162  1.00 33.94           N  
ATOM    268  CA  LYS L  37      30.385   8.347  40.267  0.90 36.35           C  
ATOM    269  CB  LYS L  37      29.980   7.241  41.259  0.90 36.65           C  
ATOM    270  CG  LYS L  37      29.977   7.641  42.738  0.90 36.94           C  
ATOM    271  CD  LYS L  37      31.355   7.983  43.305  0.90 37.70           C  
ATOM    272  CE  LYS L  37      31.404   7.947  44.833  0.90 44.70           C  
ATOM    273  NZ  LYS L  37      30.342   8.802  45.405  0.90 55.36           N1+
ATOM    274  C   LYS L  37      30.458   7.693  38.922  1.00 39.80           C  
ATOM    275  O   LYS L  37      29.542   7.830  38.112  1.00 37.57           O  
ATOM    276  N   PRO L  38      31.510   6.974  38.637  1.00 41.60           N  
ATOM    277  CA  PRO L  38      31.596   6.374  37.338  1.00 42.77           C  
ATOM    278  CD  PRO L  38      32.823   7.286  39.177  1.00 42.47           C  
ATOM    279  CB  PRO L  38      33.025   5.853  37.212  1.00 43.87           C  
ATOM    280  CG  PRO L  38      33.827   6.822  38.103  1.00 45.33           C  
ATOM    281  C   PRO L  38      30.524   5.364  37.097  1.00 44.42           C  
ATOM    282  O   PRO L  38      30.294   4.510  37.952  1.00 43.66           O  
ATOM    283  N   GLY L  39      29.859   5.458  35.929  1.00 42.47           N  
ATOM    284  CA  GLY L  39      28.856   4.515  35.534  1.00 42.64           C  
ATOM    285  C   GLY L  39      27.566   4.785  36.248  1.00 43.78           C  
ATOM    286  O   GLY L  39      26.645   3.973  36.167  1.00 44.43           O  
ATOM    287  N   GLN L  40      27.440   5.918  36.965  1.00 38.35           N  
ATOM    288  CA  GLN L  40      26.186   6.119  37.638  1.00 36.82           C  
ATOM    289  CB  GLN L  40      26.234   5.882  39.161  1.00 38.92           C  
ATOM    290  CG  GLN L  40      27.147   6.808  39.958  1.00 48.47           C  
ATOM    291  CD  GLN L  40      27.115   6.313  41.401  1.00 60.40           C  
ATOM    292  OE1 GLN L  40      27.449   5.163  41.682  1.00 58.17           O  
ATOM    293  NE2 GLN L  40      26.694   7.198  42.343  1.00 55.47           N  
ATOM    294  C   GLN L  40      25.639   7.481  37.324  1.00 36.83           C  
ATOM    295  O   GLN L  40      26.319   8.321  36.737  1.00 35.61           O  
ATOM    296  N   SER L  41      24.351   7.708  37.667  1.00 33.98           N  
ATOM    297  CA  SER L  41      23.687   8.955  37.400  1.00 32.54           C  
ATOM    298  CB  SER L  41      22.155   8.861  37.473  1.00 34.28           C  
ATOM    299  OG  SER L  41      21.679   8.004  36.448  1.00 39.01           O  
ATOM    300  C   SER L  41      24.137   9.971  38.408  1.00 33.00           C  
ATOM    301  O   SER L  41      24.656   9.629  39.467  1.00 32.55           O  
ATOM    302  N   PRO L  42      23.945  11.227  38.085  1.00 30.20           N  
ATOM    303  CA  PRO L  42      24.351  12.305  38.954  1.00 29.48           C  
ATOM    304  CD  PRO L  42      23.919  11.630  36.687  1.00 29.98           C  
ATOM    305  CB  PRO L  42      24.268  13.572  38.103  1.00 30.31           C  
ATOM    306  CG  PRO L  42      24.465  13.066  36.663  1.00 32.53           C  
ATOM    307  C   PRO L  42      23.488  12.373  40.180  1.00 32.04           C  
ATOM    308  O   PRO L  42      22.351  11.904  40.134  1.00 31.49           O  
ATOM    309  N   VAL L  43      24.024  12.933  41.289  1.00 29.46           N  
ATOM    310  CA  VAL L  43      23.277  13.094  42.509  0.90 28.59           C  
ATOM    311  CB  VAL L  43      23.813  12.280  43.651  0.90 31.51           C  
ATOM    312  CG1 VAL L  43      23.015  12.625  44.919  1.00 34.84           C  
ATOM    313  CG2 VAL L  43      23.757  10.792  43.262  1.00 36.58           C  
ATOM    314  C   VAL L  43      23.387  14.535  42.911  1.00 29.74           C  
ATOM    315  O   VAL L  43      24.454  15.137  42.807  1.00 29.94           O  
ATOM    316  N   LEU L  44      22.278  15.123  43.406  1.00 28.32           N  
ATOM    317  CA  LEU L  44      22.249  16.519  43.780  1.00 27.75           C  
ATOM    318  CB  LEU L  44      20.822  17.096  43.727  1.00 26.36           C  
ATOM    319  CG  LEU L  44      20.696  18.580  44.115  1.00 29.15           C  
ATOM    320  CD1 LEU L  44      21.430  19.491  43.112  1.00 26.13           C  
ATOM    321  CD2 LEU L  44      19.222  18.970  44.299  1.00 28.77           C  
ATOM    322  C   LEU L  44      22.759  16.649  45.188  1.00 31.32           C  
ATOM    323  O   LEU L  44      22.156  16.118  46.118  1.00 32.63           O  
ATOM    324  N   VAL L  45      23.963  17.242  45.357  1.00 29.42           N  
ATOM    325  CA  VAL L  45      24.544  17.524  46.647  1.00 30.62           C  
ATOM    326  CB  VAL L  45      26.041  17.415  46.643  1.00 30.62           C  
ATOM    327  CG1 VAL L  45      26.395  15.950  46.333  1.00 32.40           C  
ATOM    328  CG2 VAL L  45      26.625  18.415  45.636  1.00 33.60           C  
ATOM    329  C   VAL L  45      24.140  18.847  47.258  1.00 32.97           C  
ATOM    330  O   VAL L  45      23.959  18.937  48.474  1.00 34.84           O  
ATOM    331  N   ILE L  46      24.048  19.926  46.444  1.00 29.50           N  
ATOM    332  CA  ILE L  46      23.729  21.242  46.960  1.00 29.54           C  
ATOM    333  CB  ILE L  46      24.950  22.101  47.144  1.00 29.59           C  
ATOM    334  CG1 ILE L  46      25.924  21.470  48.153  1.00 31.44           C  
ATOM    335  CG2 ILE L  46      24.487  23.514  47.539  1.00 29.56           C  
ATOM    336  CD1 ILE L  46      25.344  21.324  49.557  1.00 35.97           C  
ATOM    337  C   ILE L  46      22.862  21.974  45.974  1.00 30.80           C  
ATOM    338  O   ILE L  46      23.037  21.832  44.766  1.00 30.08           O  
ATOM    339  N   TYR L  47      21.888  22.776  46.473  1.00 30.12           N  
ATOM    340  CA  TYR L  47      21.102  23.614  45.601  1.00 30.60           C  
ATOM    341  CB  TYR L  47      19.727  23.048  45.174  1.00 29.64           C  
ATOM    342  CG  TYR L  47      18.738  23.039  46.290  1.00 29.97           C  
ATOM    343  CD1 TYR L  47      18.685  22.003  47.194  1.00 31.38           C  
ATOM    344  CD2 TYR L  47      17.833  24.070  46.412  1.00 32.37           C  
ATOM    345  CE1 TYR L  47      17.756  22.008  48.208  1.00 34.52           C  
ATOM    346  CE2 TYR L  47      16.903  24.082  47.423  1.00 33.73           C  
ATOM    347  CZ  TYR L  47      16.866  23.047  48.325  1.00 38.17           C  
ATOM    348  OH  TYR L  47      15.912  23.054  49.365  1.00 41.06           O  
ATOM    349  C   TYR L  47      20.912  24.939  46.285  1.00 34.28           C  
ATOM    350  O   TYR L  47      21.105  25.054  47.492  1.00 34.82           O  
ATOM    351  N   ARG L  48      20.556  25.976  45.499  1.00 37.79           N  
ATOM    352  CA  ARG L  48      20.348  27.291  46.028  1.00 38.56           C  
ATOM    353  CB  ARG L  48      19.155  27.373  46.997  1.00 39.44           C  
ATOM    354  CG  ARG L  48      17.809  27.076  46.333  1.00 50.80           C  
ATOM    355  CD  ARG L  48      17.197  28.282  45.618  1.00 64.40           C  
ATOM    356  NE  ARG L  48      16.849  29.291  46.658  1.00 41.95           N  
ATOM    357  CZ  ARG L  48      16.355  30.508  46.290  1.00 42.35           C  
ATOM    358  NH1 ARG L  48      16.182  30.803  44.968  1.00 41.32           N1+
ATOM    359  NH2 ARG L  48      16.031  31.431  47.243  1.00 43.83           N  
ATOM    360  C   ARG L  48      21.582  27.730  46.756  1.00 41.54           C  
ATOM    361  O   ARG L  48      21.498  28.301  47.843  1.00 41.82           O  
ATOM    362  N   ASP L  49      22.766  27.471  46.165  1.00 38.99           N  
ATOM    363  CA  ASP L  49      24.011  27.923  46.724  1.00 39.14           C  
ATOM    364  CB  ASP L  49      23.954  29.381  47.216  1.00 40.45           C  
ATOM    365  CG  ASP L  49      23.871  30.288  45.993  1.00 46.75           C  
ATOM    366  OD1 ASP L  49      24.115  29.785  44.864  1.00 45.67           O  
ATOM    367  OD2 ASP L  49      23.567  31.497  46.173  1.00 48.59           O1-
ATOM    368  C   ASP L  49      24.479  27.054  47.864  1.00 40.44           C  
ATOM    369  O   ASP L  49      25.506  26.392  47.734  1.00 40.19           O  
ATOM    370  N   ASP L  50      23.868  27.216  49.061  1.00 38.05           N  
ATOM    371  CA  ASP L  50      24.150  26.518  50.300  1.00 38.16           C  
ATOM    372  CB  ASP L  50      24.224  27.483  51.498  1.00 39.26           C  
ATOM    373  CG  ASP L  50      22.901  28.218  51.629  1.00 51.98           C  
ATOM    374  OD1 ASP L  50      22.016  28.015  50.759  1.00 41.36           O  
ATOM    375  OD2 ASP L  50      22.765  29.008  52.600  1.00 49.55           O1-
ATOM    376  C   ASP L  50      23.307  25.320  50.714  1.00 41.77           C  
ATOM    377  O   ASP L  50      23.728  24.584  51.604  1.00 41.32           O  
ATOM    378  N   LYS L  51      22.077  25.126  50.190  1.00 36.82           N  
ATOM    379  CA  LYS L  51      21.171  24.123  50.720  1.00 35.23           C  
ATOM    380  CB  LYS L  51      19.713  24.308  50.258  1.00 36.49           C  
ATOM    381  CG  LYS L  51      18.993  25.462  50.960  1.00 42.19           C  
ATOM    382  CD  LYS L  51      19.538  26.849  50.613  1.00 49.99           C  
ATOM    383  CE  LYS L  51      18.801  27.983  51.329  1.00 70.48           C  
ATOM    384  NZ  LYS L  51      19.458  29.278  51.043  1.00 75.26           N1+
ATOM    385  C   LYS L  51      21.574  22.709  50.407  1.00 38.83           C  
ATOM    386  O   LYS L  51      22.055  22.403  49.318  1.00 37.81           O  
ATOM    387  N   ARG L  52      21.350  21.799  51.389  1.00 36.93           N  
ATOM    388  CA  ARG L  52      21.662  20.398  51.254  1.00 39.65           C  
ATOM    389  CB  ARG L  52      22.513  19.826  52.402  1.00 40.46           C  
ATOM    390  CG  ARG L  52      23.982  20.240  52.410  1.00 46.17           C  
ATOM    391  CD  ARG L  52      24.725  19.706  53.635  1.00 54.15           C  
ATOM    392  NE  ARG L  52      24.127  20.374  54.825  1.00 62.31           N  
ATOM    393  CZ  ARG L  52      23.736  19.637  55.903  1.00 71.19           C  
ATOM    394  NH1 ARG L  52      23.895  18.281  55.900  1.00 67.62           N1+
ATOM    395  NH2 ARG L  52      23.182  20.254  56.986  1.00 66.44           N  
ATOM    396  C   ARG L  52      20.386  19.616  51.326  1.00 43.45           C  
ATOM    397  O   ARG L  52      19.571  19.814  52.226  1.00 42.84           O  
ATOM    398  N   PRO L  53      20.204  18.712  50.400  1.00 41.16           N  
ATOM    399  CA  PRO L  53      19.035  17.875  50.419  1.00 40.82           C  
ATOM    400  CD  PRO L  53      20.669  18.960  49.044  1.00 41.11           C  
ATOM    401  CB  PRO L  53      18.944  17.254  49.027  1.00 42.16           C  
ATOM    402  CG  PRO L  53      19.644  18.281  48.120  1.00 43.49           C  
ATOM    403  C   PRO L  53      19.179  16.867  51.511  1.00 47.12           C  
ATOM    404  O   PRO L  53      20.302  16.627  51.954  1.00 44.88           O  
ATOM    405  N   SER L  54      18.065  16.274  51.977  1.00 47.78           N  
ATOM    406  CA  SER L  54      18.192  15.287  53.005  1.00 48.94           C  
ATOM    407  CB  SER L  54      16.843  14.800  53.562  1.00 52.79           C  
ATOM    408  OG  SER L  54      16.094  14.157  52.540  1.00 60.47           O  
ATOM    409  C   SER L  54      18.888  14.121  52.388  1.00 49.85           C  
ATOM    410  O   SER L  54      18.683  13.812  51.216  1.00 50.87           O  
ATOM    411  N   GLY L  55      19.744  13.438  53.167  1.00 46.93           N  
ATOM    412  CA  GLY L  55      20.441  12.304  52.636  1.00 46.55           C  
ATOM    413  C   GLY L  55      21.841  12.700  52.273  1.00 44.87           C  
ATOM    414  O   GLY L  55      22.676  11.832  52.026  1.00 47.68           O  
ATOM    415  N   ILE L  56      22.143  14.015  52.240  1.00 41.55           N  
ATOM    416  CA  ILE L  56      23.477  14.452  51.907  1.00 40.37           C  
ATOM    417  CB  ILE L  56      23.518  15.686  51.041  1.00 39.76           C  
ATOM    418  CG1 ILE L  56      22.994  15.392  49.624  1.00 39.24           C  
ATOM    419  CG2 ILE L  56      24.959  16.219  51.041  1.00 37.97           C  
ATOM    420  CD1 ILE L  56      21.501  15.096  49.547  1.00 40.08           C  
ATOM    421  C   ILE L  56      24.197  14.768  53.186  1.00 41.87           C  
ATOM    422  O   ILE L  56      23.686  15.487  54.044  1.00 42.89           O  
ATOM    423  N   PRO L  57      25.394  14.252  53.321  1.00 40.35           N  
ATOM    424  CA  PRO L  57      26.154  14.429  54.532  1.00 42.56           C  
ATOM    425  CD  PRO L  57      25.783  13.046  52.605  1.00 40.45           C  
ATOM    426  CB  PRO L  57      27.363  13.505  54.401  1.00 42.07           C  
ATOM    427  CG  PRO L  57      26.862  12.379  53.477  1.00 45.01           C  
ATOM    428  C   PRO L  57      26.509  15.866  54.784  1.00 45.39           C  
ATOM    429  O   PRO L  57      26.698  16.623  53.835  1.00 43.40           O  
ATOM    430  N   GLU L  58      26.645  16.237  56.070  1.00 44.22           N  
ATOM    431  CA  GLU L  58      26.909  17.579  56.513  1.00 44.04           C  
ATOM    432  CB  GLU L  58      26.944  17.740  58.042  1.00 47.52           C  
ATOM    433  CG  GLU L  58      25.570  17.646  58.703  1.00 58.64           C  
ATOM    434  CD  GLU L  58      25.718  18.133  60.136  1.00 79.12           C  
ATOM    435  OE1 GLU L  58      26.881  18.259  60.602  1.00 79.24           O  
ATOM    436  OE2 GLU L  58      24.669  18.397  60.783  1.00 81.94           O1-
ATOM    437  C   GLU L  58      28.233  18.041  55.991  1.00 44.70           C  
ATOM    438  O   GLU L  58      28.471  19.242  55.882  1.00 43.36           O  
ATOM    439  N   ARG L  59      29.134  17.101  55.662  1.00 41.84           N  
ATOM    440  CA  ARG L  59      30.463  17.436  55.232  1.00 41.40           C  
ATOM    441  CB  ARG L  59      31.316  16.214  54.832  1.00 42.48           C  
ATOM    442  CG  ARG L  59      30.727  15.413  53.668  1.00 47.39           C  
ATOM    443  CD  ARG L  59      31.772  14.716  52.791  1.00 49.23           C  
ATOM    444  NE  ARG L  59      32.242  13.479  53.473  1.00 50.06           N  
ATOM    445  CZ  ARG L  59      31.542  12.317  53.332  1.00 56.54           C  
ATOM    446  NH1 ARG L  59      30.326  12.314  52.714  1.00 54.93           N1+
ATOM    447  NH2 ARG L  59      32.068  11.149  53.799  1.00 52.42           N  
ATOM    448  C   ARG L  59      30.398  18.306  54.008  1.00 40.17           C  
ATOM    449  O   ARG L  59      31.326  19.078  53.760  1.00 39.32           O  
ATOM    450  N   PHE L  60      29.341  18.155  53.181  1.00 36.25           N  
ATOM    451  CA  PHE L  60      29.199  18.922  51.968  1.00 35.57           C  
ATOM    452  CB  PHE L  60      28.235  18.271  50.954  1.00 35.30           C  
ATOM    453  CG  PHE L  60      28.824  17.000  50.438  1.00 34.38           C  
ATOM    454  CD1 PHE L  60      28.776  15.837  51.166  1.00 36.07           C  
ATOM    455  CD2 PHE L  60      29.413  16.963  49.201  1.00 38.03           C  
ATOM    456  CE1 PHE L  60      29.319  14.671  50.672  1.00 36.95           C  
ATOM    457  CE2 PHE L  60      29.957  15.804  48.701  1.00 38.05           C  
ATOM    458  CZ  PHE L  60      29.916  14.647  49.437  1.00 35.78           C  
ATOM    459  C   PHE L  60      28.619  20.278  52.271  1.00 37.92           C  
ATOM    460  O   PHE L  60      27.631  20.402  52.993  1.00 39.23           O  
ATOM    461  N   SER L  61      29.223  21.344  51.699  1.00 36.37           N  
ATOM    462  CA  SER L  61      28.719  22.676  51.906  1.00 36.77           C  
ATOM    463  CB  SER L  61      29.396  23.410  53.076  1.00 40.79           C  
ATOM    464  OG  SER L  61      30.784  23.562  52.816  1.00 46.86           O  
ATOM    465  C   SER L  61      28.971  23.478  50.663  1.00 37.03           C  
ATOM    466  O   SER L  61      29.837  23.139  49.859  1.00 37.07           O  
ATOM    467  N   GLY L  62      28.209  24.579  50.476  1.00 36.77           N  
ATOM    468  CA  GLY L  62      28.377  25.377  49.292  1.00 35.31           C  
ATOM    469  C   GLY L  62      28.341  26.829  49.657  1.00 39.12           C  
ATOM    470  O   GLY L  62      27.872  27.205  50.731  1.00 38.75           O  
ATOM    471  N   SER L  63      28.863  27.677  48.746  1.00 35.57           N  
ATOM    472  CA  SER L  63      28.893  29.100  48.933  1.00 37.93           C  
ATOM    473  CB  SER L  63      30.125  29.547  49.735  1.00 38.96           C  
ATOM    474  OG  SER L  63      30.128  30.954  49.907  1.00 45.47           O  
ATOM    475  C   SER L  63      28.981  29.719  47.567  1.00 40.97           C  
ATOM    476  O   SER L  63      29.509  29.102  46.642  1.00 40.08           O  
ATOM    477  N   SER L  64      28.437  30.947  47.382  1.00 40.26           N  
ATOM    478  CA  SER L  64      28.557  31.589  46.099  1.00 41.75           C  
ATOM    479  CB  SER L  64      27.358  31.335  45.169  1.00 40.42           C  
ATOM    480  OG  SER L  64      27.553  32.000  43.931  1.00  0.00           O  
ATOM    481  C   SER L  64      28.648  33.073  46.296  1.00 47.01           C  
ATOM    482  O   SER L  64      27.788  33.679  46.933  1.00 46.12           O  
ATOM    483  N   SER L  65      29.702  33.700  45.735  1.00 46.44           N  
ATOM    484  CA  SER L  65      29.836  35.125  45.851  1.00 49.65           C  
ATOM    485  CB  SER L  65      30.571  35.588  47.121  1.00 52.92           C  
ATOM    486  OG  SER L  65      29.793  35.298  48.271  1.00 61.26           O  
ATOM    487  C   SER L  65      30.640  35.609  44.694  1.00 50.41           C  
ATOM    488  O   SER L  65      31.555  34.935  44.225  1.00 48.87           O  
ATOM    489  N   GLY L  66      30.316  36.816  44.205  1.00 49.52           N  
ATOM    490  CA  GLY L  66      31.062  37.384  43.124  1.00 47.65           C  
ATOM    491  C   GLY L  66      30.884  36.526  41.923  1.00 49.21           C  
ATOM    492  O   GLY L  66      29.768  36.294  41.461  1.00 48.31           O  
ATOM    493  N   ASN L  67      32.006  36.067  41.344  1.00 45.16           N  
ATOM    494  CA  ASN L  67      31.865  35.243  40.189  1.00 42.49           C  
ATOM    495  CB  ASN L  67      32.685  35.770  38.997  1.00 43.95           C  
ATOM    496  CG  ASN L  67      34.140  35.910  39.426  1.00 60.51           C  
ATOM    497  OD1 ASN L  67      34.466  36.701  40.310  1.00 60.08           O  
ATOM    498  ND2 ASN L  67      35.045  35.126  38.779  1.00 54.45           N  
ATOM    499  C   ASN L  67      32.328  33.853  40.500  1.00 40.70           C  
ATOM    500  O   ASN L  67      32.756  33.139  39.594  1.00 41.94           O  
ATOM    501  N   THR L  68      32.224  33.400  41.768  1.00 38.80           N  
ATOM    502  CA  THR L  68      32.686  32.063  42.018  1.00 38.67           C  
ATOM    503  CB  THR L  68      34.089  32.018  42.554  1.00 42.70           C  
ATOM    504  OG1 THR L  68      34.979  32.661  41.653  1.00 48.37           O  
ATOM    505  CG2 THR L  68      34.504  30.548  42.735  1.00 45.39           C  
ATOM    506  C   THR L  68      31.811  31.368  43.018  1.00 39.23           C  
ATOM    507  O   THR L  68      31.443  31.921  44.053  1.00 39.38           O  
ATOM    508  N   ALA L  69      31.474  30.098  42.718  1.00 33.15           N  
ATOM    509  CA  ALA L  69      30.721  29.270  43.612  1.00 32.43           C  
ATOM    510  CB  ALA L  69      29.539  28.550  42.946  1.00 32.10           C  
ATOM    511  C   ALA L  69      31.687  28.221  44.052  1.00 33.80           C  
ATOM    512  O   ALA L  69      32.584  27.852  43.295  1.00 34.72           O  
ATOM    513  N   ILE L  70      31.570  27.746  45.308  1.00 31.80           N  
ATOM    514  CA  ILE L  70      32.507  26.751  45.731  1.00 32.18           C  
ATOM    515  CB  ILE L  70      33.553  27.266  46.672  1.00 37.70           C  
ATOM    516  CG1 ILE L  70      34.433  28.308  45.961  1.00 23.06           C  
ATOM    517  CG2 ILE L  70      34.333  26.057  47.214  1.00 35.13           C  
ATOM    518  CD1 ILE L  70      35.357  29.075  46.903  1.00  0.00           C  
ATOM    519  C   ILE L  70      31.792  25.643  46.428  1.00 33.29           C  
ATOM    520  O   ILE L  70      30.847  25.864  47.185  1.00 34.40           O  
ATOM    521  N   LEU L  71      32.232  24.401  46.155  1.00 31.26           N  
ATOM    522  CA  LEU L  71      31.724  23.250  46.837  1.00 30.52           C  
ATOM    523  CB  LEU L  71      31.449  22.060  45.903  1.00 29.66           C  
ATOM    524  CG  LEU L  71      30.905  20.810  46.621  1.00 31.81           C  
ATOM    525  CD1 LEU L  71      29.527  21.077  47.246  1.00 30.95           C  
ATOM    526  CD2 LEU L  71      30.905  19.590  45.690  1.00 31.93           C  
ATOM    527  C   LEU L  71      32.819  22.844  47.772  1.00 32.31           C  
ATOM    528  O   LEU L  71      33.964  22.676  47.356  1.00 33.97           O  
ATOM    529  N   THR L  72      32.492  22.692  49.071  1.00 32.63           N  
ATOM    530  CA  THR L  72      33.494  22.350  50.036  1.00 34.12           C  
ATOM    531  CB  THR L  72      33.564  23.324  51.177  1.00 41.69           C  
ATOM    532  OG1 THR L  72      33.824  24.632  50.688  1.00 51.26           O  
ATOM    533  CG2 THR L  72      34.684  22.887  52.136  1.00 46.62           C  
ATOM    534  C   THR L  72      33.148  21.015  50.613  1.00 36.56           C  
ATOM    535  O   THR L  72      31.994  20.753  50.952  1.00 37.96           O  
ATOM    536  N   LEU L  73      34.155  20.121  50.709  1.00 37.03           N  
ATOM    537  CA  LEU L  73      33.933  18.833  51.294  1.00 37.30           C  
ATOM    538  CB  LEU L  73      34.215  17.669  50.331  1.00 37.78           C  
ATOM    539  CG  LEU L  73      33.441  17.780  49.006  1.00  0.00           C  
ATOM    540  CD1 LEU L  73      33.496  16.466  48.209  1.00 41.78           C  
ATOM    541  CD2 LEU L  73      32.023  18.320  49.229  1.00  0.00           C  
ATOM    542  C   LEU L  73      34.914  18.703  52.412  1.00 42.80           C  
ATOM    543  O   LEU L  73      36.111  18.532  52.183  1.00 44.59           O  
ATOM    544  N   SER L  74      34.430  18.789  53.664  1.00 42.91           N  
ATOM    545  CA  SER L  74      35.327  18.663  54.772  1.00 46.16           C  
ATOM    546  CB  SER L  74      34.844  19.418  56.021  1.00 46.62           C  
ATOM    547  OG  SER L  74      33.546  18.973  56.382  1.00 59.83           O  
ATOM    548  C   SER L  74      35.454  17.209  55.102  1.00 49.35           C  
ATOM    549  O   SER L  74      34.510  16.441  54.930  1.00 50.88           O  
ATOM    550  N   GLY L  75      36.649  16.792  55.570  1.00 48.38           N  
ATOM    551  CA  GLY L  75      36.858  15.433  55.984  1.00 48.98           C  
ATOM    552  C   GLY L  75      36.593  14.515  54.833  1.00 50.88           C  
ATOM    553  O   GLY L  75      35.850  13.545  54.969  1.00 51.63           O  
ATOM    554  N   ALA L  76      37.211  14.788  53.668  1.00 48.47           N  
ATOM    555  CA  ALA L  76      36.965  14.005  52.491  1.00 47.22           C  
ATOM    556  CB  ALA L  76      37.753  14.490  51.258  1.00 46.60           C  
ATOM    557  C   ALA L  76      37.339  12.577  52.732  1.00 47.69           C  
ATOM    558  O   ALA L  76      38.305  12.271  53.432  1.00 47.88           O  
ATOM    559  N   GLN L  77      36.551  11.657  52.134  1.00 44.18           N  
ATOM    560  CA  GLN L  77      36.777  10.251  52.289  1.00 44.43           C  
ATOM    561  CB  GLN L  77      35.662   9.570  53.093  1.00 46.58           C  
ATOM    562  CG  GLN L  77      35.588  10.136  54.512  1.00 54.22           C  
ATOM    563  CD  GLN L  77      34.470   9.440  55.264  1.00 70.18           C  
ATOM    564  OE1 GLN L  77      34.361   8.216  55.249  1.00 71.54           O  
ATOM    565  NE2 GLN L  77      33.617  10.249  55.946  1.00 68.37           N  
ATOM    566  C   GLN L  77      36.840   9.641  50.919  1.00 44.02           C  
ATOM    567  O   GLN L  77      36.560  10.297  49.918  1.00 42.22           O  
ATOM    568  N   ALA L  78      37.210   8.347  50.855  1.00 42.63           N  
ATOM    569  CA  ALA L  78      37.398   7.624  49.627  1.00 43.40           C  
ATOM    570  CB  ALA L  78      37.809   6.160  49.858  1.00 43.42           C  
ATOM    571  C   ALA L  78      36.117   7.615  48.852  1.00 43.10           C  
ATOM    572  O   ALA L  78      36.124   7.686  47.624  1.00 40.99           O  
ATOM    573  N   MET L  79      34.979   7.555  49.561  1.00 42.12           N  
ATOM    574  CA  MET L  79      33.676   7.464  48.962  1.00 42.72           C  
ATOM    575  CB  MET L  79      32.544   7.317  50.000  1.00 46.17           C  
ATOM    576  CG  MET L  79      32.404   8.498  50.961  1.00 52.15           C  
ATOM    577  SD  MET L  79      31.067   8.323  52.181  1.00 53.15           S  
ATOM    578  CE  MET L  79      31.850   6.957  53.085  1.00 50.45           C  
ATOM    579  C   MET L  79      33.422   8.685  48.130  1.00 41.77           C  
ATOM    580  O   MET L  79      32.629   8.640  47.193  1.00 37.80           O  
ATOM    581  N   ASP L  80      34.059   9.814  48.490  1.00 39.88           N  
ATOM    582  CA  ASP L  80      33.922  11.102  47.865  1.00 37.60           C  
ATOM    583  CB  ASP L  80      34.601  12.212  48.681  1.00 39.06           C  
ATOM    584  CG  ASP L  80      33.803  12.370  49.968  1.00 42.50           C  
ATOM    585  OD1 ASP L  80      32.614  11.951  49.978  1.00 42.33           O  
ATOM    586  OD2 ASP L  80      34.370  12.902  50.959  1.00 44.83           O1-
ATOM    587  C   ASP L  80      34.484  11.134  46.465  1.00 37.51           C  
ATOM    588  O   ASP L  80      34.204  12.077  45.725  1.00 36.33           O  
ATOM    589  N   GLU L  81      35.347  10.174  46.071  1.00 35.21           N  
ATOM    590  CA  GLU L  81      35.902  10.217  44.741  1.00 36.74           C  
ATOM    591  CB  GLU L  81      36.794   9.007  44.403  1.00 39.43           C  
ATOM    592  CG  GLU L  81      38.127   8.985  45.153  1.00 47.09           C  
ATOM    593  CD  GLU L  81      38.883   7.737  44.721  1.00 55.79           C  
ATOM    594  OE1 GLU L  81      38.512   6.628  45.188  1.00 53.01           O  
ATOM    595  OE2 GLU L  81      39.843   7.879  43.916  1.00 46.88           O1-
ATOM    596  C   GLU L  81      34.784  10.223  43.744  1.00 37.39           C  
ATOM    597  O   GLU L  81      33.892   9.378  43.790  1.00 38.80           O  
ATOM    598  N   ALA L  82      34.817  11.196  42.804  1.00 32.16           N  
ATOM    599  CA  ALA L  82      33.789  11.296  41.804  1.00 30.67           C  
ATOM    600  CB  ALA L  82      32.372  11.403  42.392  1.00 28.81           C  
ATOM    601  C   ALA L  82      34.025  12.547  41.010  1.00 32.67           C  
ATOM    602  O   ALA L  82      34.978  13.286  41.255  1.00 32.12           O  
ATOM    603  N   ASP L  83      33.167  12.781  39.993  1.00 31.17           N  
ATOM    604  CA  ASP L  83      33.201  13.977  39.199  1.00 30.80           C  
ATOM    605  CB  ASP L  83      32.818  13.746  37.726  1.00 31.93           C  
ATOM    606  CG  ASP L  83      33.897  12.898  37.065  1.00 40.09           C  
ATOM    607  OD1 ASP L  83      35.003  12.776  37.656  1.00 43.25           O  
ATOM    608  OD2 ASP L  83      33.628  12.364  35.956  1.00 45.63           O1-
ATOM    609  C   ASP L  83      32.154  14.878  39.782  1.00 31.47           C  
ATOM    610  O   ASP L  83      31.089  14.409  40.178  1.00 30.48           O  
ATOM    611  N   TYR L  84      32.433  16.197  39.874  1.00 29.30           N  
ATOM    612  CA  TYR L  84      31.467  17.106  40.430  1.00 28.21           C  
ATOM    613  CB  TYR L  84      31.955  17.831  41.699  1.00 27.68           C  
ATOM    614  CG  TYR L  84      32.080  16.834  42.804  1.00 27.76           C  
ATOM    615  CD1 TYR L  84      33.205  16.051  42.925  1.00 29.39           C  
ATOM    616  CD2 TYR L  84      31.069  16.690  43.727  1.00 26.55           C  
ATOM    617  CE1 TYR L  84      33.317  15.136  43.947  1.00 27.11           C  
ATOM    618  CE2 TYR L  84      31.176  15.778  44.752  1.00 28.88           C  
ATOM    619  CZ  TYR L  84      32.301  14.999  44.863  1.00 30.78           C  
ATOM    620  OH  TYR L  84      32.410  14.064  45.914  1.00 29.74           O  
ATOM    621  C   TYR L  84      31.169  18.161  39.407  1.00 30.09           C  
ATOM    622  O   TYR L  84      32.077  18.653  38.737  1.00 31.57           O  
ATOM    623  N   TYR L  85      29.874  18.526  39.252  1.00 27.25           N  
ATOM    624  CA  TYR L  85      29.515  19.528  38.285  1.00 27.47           C  
ATOM    625  CB  TYR L  85      28.584  19.056  37.150  1.00 26.48           C  
ATOM    626  CG  TYR L  85      29.124  17.866  36.433  1.00 27.73           C  
ATOM    627  CD1 TYR L  85      30.238  17.942  35.631  1.00 28.52           C  
ATOM    628  CD2 TYR L  85      28.507  16.647  36.587  1.00 27.36           C  
ATOM    629  CE1 TYR L  85      30.713  16.827  34.978  1.00 28.09           C  
ATOM    630  CE2 TYR L  85      28.976  15.532  35.935  1.00 27.91           C  
ATOM    631  CZ  TYR L  85      30.081  15.620  35.126  1.00 31.94           C  
ATOM    632  OH  TYR L  85      30.568  14.480  34.452  1.00 32.80           O  
ATOM    633  C   TYR L  85      28.710  20.597  38.968  1.00 30.70           C  
ATOM    634  O   TYR L  85      27.865  20.308  39.816  1.00 30.89           O  
ATOM    635  N   CYS L  86      28.963  21.871  38.601  1.00 29.43           N  
ATOM    636  CA  CYS L  86      28.192  22.981  39.096  0.83 31.48           C  
ATOM    637  CB  CYS L  86      29.033  24.255  39.354  0.83 34.42           C  
ATOM    638  SG  CYS L  86      30.011  24.769  37.905  0.83 40.43           S  
ATOM    639  C   CYS L  86      27.182  23.299  38.029  1.00 33.15           C  
ATOM    640  O   CYS L  86      27.387  22.943  36.869  1.00 32.26           O  
ATOM    641  N   GLN L  87      26.031  23.915  38.391  1.00 31.40           N  
ATOM    642  CA  GLN L  87      25.093  24.302  37.367  1.00 29.48           C  
ATOM    643  CB  GLN L  87      24.042  23.235  36.989  1.00 29.10           C  
ATOM    644  CG  GLN L  87      22.926  22.988  38.000  1.00 35.26           C  
ATOM    645  CD  GLN L  87      21.609  23.484  37.405  1.00 49.62           C  
ATOM    646  OE1 GLN L  87      20.660  22.712  37.272  1.00 48.12           O  
ATOM    647  NE2 GLN L  87      21.534  24.790  37.033  1.00 39.78           N  
ATOM    648  C   GLN L  87      24.393  25.557  37.805  1.00 31.08           C  
ATOM    649  O   GLN L  87      24.210  25.793  38.999  1.00 31.94           O  
ATOM    650  N   ALA L  88      24.016  26.417  36.831  1.00 29.57           N  
ATOM    651  CA  ALA L  88      23.330  27.654  37.107  1.00 29.84           C  
ATOM    652  CB  ALA L  88      24.277  28.826  37.428  1.00 32.80           C  
ATOM    653  C   ALA L  88      22.557  28.037  35.874  1.00 31.48           C  
ATOM    654  O   ALA L  88      22.823  27.530  34.787  1.00 32.40           O  
ATOM    655  N   TRP L  89      21.689  29.072  35.992  1.00 45.15           N  
ATOM    656  CA  TRP L  89      20.769  29.587  34.993  1.00 45.50           C  
ATOM    657  CB  TRP L  89      19.567  30.202  35.695  1.00 45.22           C  
ATOM    658  CG  TRP L  89      18.971  29.330  36.761  1.00 55.32           C  
ATOM    659  CD2 TRP L  89      17.569  29.106  36.896  1.00 46.12           C  
ATOM    660  CD1 TRP L  89      19.570  28.703  37.816  1.00 59.96           C  
ATOM    661  NE1 TRP L  89      18.624  28.086  38.591  1.00 47.56           N  
ATOM    662  CE2 TRP L  89      17.386  28.333  38.040  1.00 48.63           C  
ATOM    663  CE3 TRP L  89      16.520  29.529  36.134  1.00 50.28           C  
ATOM    664  CZ2 TRP L  89      16.137  27.966  38.444  1.00 49.71           C  
ATOM    665  CZ3 TRP L  89      15.262  29.145  36.535  1.00 48.38           C  
ATOM    666  CH2 TRP L  89      15.078  28.379  37.668  1.00 49.11           C  
ATOM    667  C   TRP L  89      21.369  30.813  34.341  1.00 49.24           C  
ATOM    668  O   TRP L  89      21.975  31.634  35.025  1.00 63.44           O  
ATOM    669  N   ALA L  90      21.204  31.003  33.007  1.00 48.07           N  
ATOM    670  CA  ALA L  90      21.688  32.236  32.428  1.00 48.93           C  
ATOM    671  CB  ALA L  90      23.223  32.352  32.430  1.00 51.93           C  
ATOM    672  C   ALA L  90      21.250  32.373  31.001  1.00 59.15           C  
ATOM    673  O   ALA L  90      21.148  31.386  30.277  1.00 59.12           O  
ATOM    674  N   SER L  91      20.990  33.630  30.566  1.00 57.20           N  
ATOM    675  CA  SER L  91      20.628  33.936  29.207  1.00 58.59           C  
ATOM    676  CB  SER L  91      21.801  33.751  28.225  1.00 61.75           C  
ATOM    677  OG  SER L  91      21.396  34.063  26.901  1.00 70.89           O  
ATOM    678  C   SER L  91      19.514  33.031  28.817  1.00 63.34           C  
ATOM    679  O   SER L  91      19.469  32.542  27.690  1.00 69.03           O  
ATOM    680  N   THR L  92      18.586  32.802  29.762  1.00 62.87           N  
ATOM    681  CA  THR L  92      17.441  31.959  29.582  1.00 51.88           C  
ATOM    682  CB  THR L  92      16.415  32.523  28.633  1.00 58.64           C  
ATOM    683  OG1 THR L  92      16.925  32.599  27.310  1.00  0.00           O  
ATOM    684  CG2 THR L  92      16.027  33.929  29.123  1.00  0.00           C  
ATOM    685  C   THR L  92      17.862  30.598  29.116  1.00 52.83           C  
ATOM    686  O   THR L  92      17.215  30.007  28.254  1.00 52.24           O  
ATOM    687  N   THR L  93      18.968  30.065  29.675  1.00 48.81           N  
ATOM    688  CA  THR L  93      19.415  28.735  29.369  1.00 48.19           C  
ATOM    689  CB  THR L  93      20.498  28.670  28.331  1.00 51.24           C  
ATOM    690  OG1 THR L  93      20.044  29.221  27.104  1.00 55.65           O  
ATOM    691  CG2 THR L  93      20.892  27.201  28.124  1.00 48.81           C  
ATOM    692  C   THR L  93      20.013  28.226  30.628  1.00 47.34           C  
ATOM    693  O   THR L  93      20.415  29.012  31.485  1.00 46.06           O  
ATOM    694  N   VAL L  94      20.090  26.896  30.816  1.00 44.16           N  
ATOM    695  CA  VAL L  94      20.729  26.600  32.047  1.00 42.84           C  
ATOM    696  CB  VAL L  94      19.770  26.178  33.110  1.00 48.90           C  
ATOM    697  CG1 VAL L  94      20.392  26.473  34.471  1.00 46.65           C  
ATOM    698  CG2 VAL L  94      18.530  27.068  32.933  1.00 45.85           C  
ATOM    699  C   VAL L  94      21.928  25.773  31.691  1.00 44.95           C  
ATOM    700  O   VAL L  94      22.016  25.221  30.596  1.00 45.39           O  
ATOM    701  N   ILE L  95      22.903  25.683  32.622  1.00 33.08           N  
ATOM    702  CA  ILE L  95      24.241  25.500  32.139  1.00 32.92           C  
ATOM    703  CB  ILE L  95      25.019  26.772  31.947  1.00 35.95           C  
ATOM    704  CG1 ILE L  95      24.361  27.689  30.905  1.00 37.07           C  
ATOM    705  CG2 ILE L  95      26.460  26.375  31.589  1.00 38.02           C  
ATOM    706  CD1 ILE L  95      23.085  28.360  31.404  1.00  0.00           C  
ATOM    707  C   ILE L  95      25.000  24.723  33.169  1.00 33.40           C  
ATOM    708  O   ILE L  95      24.946  25.037  34.356  1.00 31.13           O  
ATOM    709  N   PHE L  96      25.742  23.684  32.738  1.00 30.48           N  
ATOM    710  CA  PHE L  96      26.540  22.930  33.664  1.00 29.54           C  
ATOM    711  CB  PHE L  96      26.503  21.400  33.471  1.00 28.52           C  
ATOM    712  CG  PHE L  96      25.184  20.850  33.908  1.00 29.34           C  
ATOM    713  CD1 PHE L  96      24.972  20.498  35.219  1.00 28.91           C  
ATOM    714  CD2 PHE L  96      24.152  20.677  33.018  1.00 30.08           C  
ATOM    715  CE1 PHE L  96      23.764  19.985  35.631  1.00 30.64           C  
ATOM    716  CE2 PHE L  96      22.942  20.166  33.426  1.00 29.89           C  
ATOM    717  CZ  PHE L  96      22.740  19.817  34.735  1.00 30.95           C  
ATOM    718  C   PHE L  96      27.965  23.345  33.476  1.00 30.96           C  
ATOM    719  O   PHE L  96      28.355  23.810  32.405  1.00 31.73           O  
ATOM    720  N   GLY L  97      28.777  23.211  34.545  1.00 32.10           N  
ATOM    721  CA  GLY L  97      30.169  23.546  34.480  1.00 33.57           C  
ATOM    722  C   GLY L  97      30.874  22.413  33.798  1.00 35.12           C  
ATOM    723  O   GLY L  97      30.281  21.375  33.516  1.00 32.92           O  
ATOM    724  N   GLY L  98      32.184  22.599  33.545  1.00 32.57           N  
ATOM    725  CA  GLY L  98      33.022  21.670  32.834  1.00 32.49           C  
ATOM    726  C   GLY L  98      33.129  20.363  33.563  1.00 34.80           C  
ATOM    727  O   GLY L  98      33.265  19.315  32.935  1.00 35.24           O  
ATOM    728  N   GLY L  99      33.132  20.388  34.909  1.00 32.37           N  
ATOM    729  CA  GLY L  99      33.234  19.170  35.667  1.00 31.77           C  
ATOM    730  C   GLY L  99      34.617  19.061  36.232  1.00 33.93           C  
ATOM    731  O   GLY L  99      35.600  19.441  35.598  1.00 33.23           O  
ATOM    732  N   THR L 100      34.715  18.528  37.469  1.00 31.92           N  
ATOM    733  CA  THR L 100      35.985  18.367  38.119  1.00 32.16           C  
ATOM    734  CB  THR L 100      36.165  19.283  39.296  1.00 35.53           C  
ATOM    735  OG1 THR L 100      36.054  20.638  38.883  1.00 34.54           O  
ATOM    736  CG2 THR L 100      37.549  19.034  39.923  1.00 34.91           C  
ATOM    737  C   THR L 100      36.070  16.966  38.638  1.00 32.92           C  
ATOM    738  O   THR L 100      35.128  16.453  39.239  1.00 32.71           O  
ATOM    739  N   ARG L 101      37.227  16.311  38.425  1.00 31.86           N  
ATOM    740  CA  ARG L 101      37.405  14.975  38.911  1.00 33.69           C  
ATOM    741  CB  ARG L 101      38.219  14.104  37.942  1.00 36.18           C  
ATOM    742  CG  ARG L 101      38.361  12.644  38.369  1.00 45.25           C  
ATOM    743  CD  ARG L 101      38.883  11.746  37.245  1.00 57.81           C  
ATOM    744  NE  ARG L 101      37.799  11.634  36.225  1.00  0.00           N  
ATOM    745  CZ  ARG L 101      37.677  12.563  35.231  1.00  0.00           C  
ATOM    746  NH1 ARG L 101      38.562  13.598  35.139  1.00  0.00           N1+
ATOM    747  NH2 ARG L 101      36.665  12.453  34.321  1.00  0.00           N  
ATOM    748  C   ARG L 101      38.154  15.095  40.202  1.00 35.25           C  
ATOM    749  O   ARG L 101      39.229  15.688  40.258  1.00 35.90           O  
ATOM    750  N   LEU L 102      37.579  14.537  41.285  1.00 37.40           N  
ATOM    751  CA  LEU L 102      38.193  14.644  42.579  1.00 37.71           C  
ATOM    752  CB  LEU L 102      37.176  14.855  43.713  1.00 37.18           C  
ATOM    753  CG  LEU L 102      37.811  14.965  45.113  1.00 41.51           C  
ATOM    754  CD1 LEU L 102      38.671  16.236  45.242  1.00 42.62           C  
ATOM    755  CD2 LEU L 102      36.748  14.849  46.216  1.00 39.94           C  
ATOM    756  C   LEU L 102      38.909  13.365  42.867  1.00 40.30           C  
ATOM    757  O   LEU L 102      38.322  12.284  42.838  1.00 39.35           O  
ATOM    758  N   THR L 103      40.220  13.465  43.168  1.00 39.41           N  
ATOM    759  CA  THR L 103      40.981  12.293  43.475  1.00 38.90           C  
ATOM    760  CB  THR L 103      42.271  12.214  42.711  1.00 43.20           C  
ATOM    761  OG1 THR L 103      42.020  12.239  41.313  1.00 48.79           O  
ATOM    762  CG2 THR L 103      42.997  10.915  43.094  1.00 41.79           C  
ATOM    763  C   THR L 103      41.346  12.360  44.926  1.00 41.14           C  
ATOM    764  O   THR L 103      41.809  13.392  45.411  1.00 42.01           O  
ATOM    765  N   VAL L 104      41.116  11.261  45.671  1.00 39.30           N  
ATOM    766  CA  VAL L 104      41.525  11.250  47.047  1.00 41.71           C  
ATOM    767  CB  VAL L 104      40.503  10.721  48.009  1.00 43.18           C  
ATOM    768  CG1 VAL L 104      39.370  11.749  48.145  1.00 43.43           C  
ATOM    769  CG2 VAL L 104      40.009   9.368  47.490  1.00 45.51           C  
ATOM    770  C   VAL L 104      42.749  10.399  47.133  1.00 45.40           C  
ATOM    771  O   VAL L 104      42.757   9.246  46.701  1.00 43.99           O  
ATOM    772  N   LEU L 105      43.822  10.968  47.715  1.00 45.48           N  
ATOM    773  CA  LEU L 105      45.094  10.312  47.793  1.00 45.66           C  
ATOM    774  CB  LEU L 105      46.261  11.245  48.165  1.00 47.16           C  
ATOM    775  CG  LEU L 105      46.570  12.315  47.102  1.00 49.48           C  
ATOM    776  CD1 LEU L 105      45.407  13.306  46.949  1.00 51.09           C  
ATOM    777  CD2 LEU L 105      47.910  13.011  47.384  1.00 50.20           C  
ATOM    778  C   LEU L 105      45.053   9.234  48.822  1.00 48.15           C  
ATOM    779  O   LEU L 105      44.226   9.242  49.732  1.00 50.04           O  
ATOM    780  N   GLY L 106      45.959   8.249  48.668  1.00 45.03           N  
ATOM    781  CA  GLY L 106      46.049   7.167  49.601  1.00 48.09           C  
ATOM    782  C   GLY L 106      47.391   6.493  49.356  1.00 48.17           C  
ATOM    783  O   GLY L 106      48.067   6.872  48.363  1.00 47.47           O  
ATOM    784  OXT GLY L 106      47.757   5.592  50.157  1.00  0.00           O1-
TER     785      GLY L 106 
ATOM    786  N   GLN H 107      12.769   6.285  47.296  1.00 39.76           N1+
ATOM    787  CA  GLN H 107      12.151   7.495  46.719  1.00 39.24           C  
ATOM    788  CB  GLN H 107      13.191   8.611  46.526  1.00 40.53           C  
ATOM    789  CG  GLN H 107      13.726   9.164  47.849  1.00 51.88           C  
ATOM    790  CD  GLN H 107      14.738  10.256  47.530  1.00 58.99           C  
ATOM    791  OE1 GLN H 107      15.728  10.022  46.841  1.00 56.34           O  
ATOM    792  NE2 GLN H 107      14.470  11.491  48.035  1.00 64.52           N  
ATOM    793  C   GLN H 107      11.507   7.180  45.411  1.00 41.40           C  
ATOM    794  O   GLN H 107      11.314   6.018  45.054  1.00 40.93           O  
ATOM    795  N   VAL H 108      11.138   8.231  44.663  1.00 48.94           N  
ATOM    796  CA  VAL H 108      10.509   8.038  43.393  1.00 48.24           C  
ATOM    797  CB  VAL H 108      10.024   9.321  42.781  1.00 51.32           C  
ATOM    798  CG1 VAL H 108       9.422   9.020  41.398  1.00 51.06           C  
ATOM    799  CG2 VAL H 108       9.046   9.989  43.764  1.00 51.03           C  
ATOM    800  C   VAL H 108      11.546   7.458  42.492  1.00 48.79           C  
ATOM    801  O   VAL H 108      12.727   7.776  42.615  1.00 49.81           O  
ATOM    802  N   GLN H 109      11.138   6.549  41.584  1.00 45.92           N  
ATOM    803  CA  GLN H 109      12.098   5.969  40.691  1.00 43.51           C  
ATOM    804  CB  GLN H 109      12.121   4.431  40.695  1.00 46.48           C  
ATOM    805  CG  GLN H 109      12.651   3.809  41.980  1.00 38.46           C  
ATOM    806  CD  GLN H 109      12.608   2.302  41.800  1.00 43.12           C  
ATOM    807  OE1 GLN H 109      12.531   1.551  42.773  1.00 39.52           O  
ATOM    808  NE2 GLN H 109      12.656   1.838  40.521  1.00 40.66           N  
ATOM    809  C   GLN H 109      11.756   6.342  39.291  1.00 41.04           C  
ATOM    810  O   GLN H 109      10.609   6.240  38.857  1.00 41.79           O  
ATOM    811  N   LEU H 110      12.777   6.782  38.536  1.00 38.08           N  
ATOM    812  CA  LEU H 110      12.576   7.097  37.154  1.00 36.31           C  
ATOM    813  CB  LEU H 110      13.256   8.410  36.726  1.00 34.98           C  
ATOM    814  CG  LEU H 110      12.685   9.665  37.417  1.00 37.63           C  
ATOM    815  CD1 LEU H 110      13.403  10.938  36.940  1.00 36.24           C  
ATOM    816  CD2 LEU H 110      11.158   9.755  37.244  1.00 38.41           C  
ATOM    817  C   LEU H 110      13.220   5.986  36.380  1.00 38.60           C  
ATOM    818  O   LEU H 110      14.407   5.712  36.549  1.00 38.79           O  
ATOM    819  N   VAL H 111      12.438   5.308  35.512  1.00 37.05           N  
ATOM    820  CA  VAL H 111      12.961   4.209  34.749  1.00 36.33           C  
ATOM    821  CB  VAL H 111      12.133   2.963  34.896  1.00 39.93           C  
ATOM    822  CG1 VAL H 111      12.719   1.859  34.000  1.00 32.42           C  
ATOM    823  CG2 VAL H 111      12.071   2.590  36.386  1.00 41.61           C  
ATOM    824  C   VAL H 111      12.926   4.604  33.305  1.00 37.58           C  
ATOM    825  O   VAL H 111      11.889   5.026  32.796  1.00 37.51           O  
ATOM    826  N   GLN H 112      14.067   4.458  32.600  1.00 35.00           N  
ATOM    827  CA  GLN H 112      14.134   4.868  31.225  1.00 36.03           C  
ATOM    828  CB  GLN H 112      15.362   5.739  30.909  1.00 37.00           C  
ATOM    829  CG  GLN H 112      15.361   7.075  31.660  1.00 38.82           C  
ATOM    830  CD  GLN H 112      16.613   7.848  31.270  1.00 41.46           C  
ATOM    831  OE1 GLN H 112      17.367   8.311  32.124  1.00 34.49           O  
ATOM    832  NE2 GLN H 112      16.835   8.003  29.939  1.00 30.55           N  
ATOM    833  C   GLN H 112      14.193   3.658  30.344  1.00 37.42           C  
ATOM    834  O   GLN H 112      14.480   2.550  30.792  1.00 36.23           O  
ATOM    835  N   SER H 113      13.905   3.860  29.041  1.00 34.79           N  
ATOM    836  CA  SER H 113      13.900   2.799  28.070  1.00 35.73           C  
ATOM    837  CB  SER H 113      13.287   3.214  26.720  1.00 37.75           C  
ATOM    838  OG  SER H 113      14.035   4.278  26.150  1.00 40.90           O  
ATOM    839  C   SER H 113      15.315   2.352  27.831  1.00 39.69           C  
ATOM    840  O   SER H 113      16.264   3.000  28.263  1.00 38.08           O  
ATOM    841  N   GLY H 114      15.478   1.211  27.125  1.00 37.12           N  
ATOM    842  CA  GLY H 114      16.760   0.587  26.920  1.00 37.75           C  
ATOM    843  C   GLY H 114      17.571   1.297  25.876  1.00 39.11           C  
ATOM    844  O   GLY H 114      17.079   2.151  25.141  1.00 37.86           O  
ATOM    845  N   ALA H 115      18.860   0.896  25.779  1.00 37.14           N  
ATOM    846  CA  ALA H 115      19.832   1.481  24.894  1.00 37.51           C  
ATOM    847  CB  ALA H 115      21.240   0.882  25.055  1.00 35.66           C  
ATOM    848  C   ALA H 115      19.408   1.282  23.473  1.00 41.48           C  
ATOM    849  O   ALA H 115      18.759   0.292  23.140  1.00 42.33           O  
ATOM    850  N   GLU H 116      19.767   2.246  22.594  1.00 40.25           N  
ATOM    851  CA  GLU H 116      19.345   2.177  21.224  1.00 40.13           C  
ATOM    852  CB  GLU H 116      18.266   3.223  20.893  1.00 43.06           C  
ATOM    853  CG  GLU H 116      17.007   3.132  21.761  1.00 52.22           C  
ATOM    854  CD  GLU H 116      16.021   2.159  21.135  1.00 65.54           C  
ATOM    855  OE1 GLU H 116      16.456   1.094  20.624  1.00 61.22           O  
ATOM    856  OE2 GLU H 116      14.802   2.480  21.161  1.00 67.47           O1-
ATOM    857  C   GLU H 116      20.505   2.484  20.321  1.00 42.11           C  
ATOM    858  O   GLU H 116      21.411   3.240  20.672  1.00 41.22           O  
ATOM    859  N   VAL H 117      20.501   1.871  19.118  1.00 39.71           N  
ATOM    860  CA  VAL H 117      21.494   2.143  18.118  1.00 39.12           C  
ATOM    861  CB  VAL H 117      22.208   0.908  17.641  1.00 41.02           C  
ATOM    862  CG1 VAL H 117      23.156   1.286  16.492  1.00 41.34           C  
ATOM    863  CG2 VAL H 117      22.926   0.268  18.840  1.00 38.56           C  
ATOM    864  C   VAL H 117      20.745   2.714  16.950  1.00 41.36           C  
ATOM    865  O   VAL H 117      19.796   2.103  16.462  1.00 41.42           O  
ATOM    866  N   LYS H 118      21.144   3.915  16.477  1.00 38.41           N  
ATOM    867  CA  LYS H 118      20.451   4.537  15.380  1.00 38.29           C  
ATOM    868  CB  LYS H 118      19.607   5.766  15.766  1.00 40.62           C  
ATOM    869  CG  LYS H 118      18.130   5.467  16.037  1.00 45.40           C  
ATOM    870  CD  LYS H 118      17.838   4.615  17.264  1.00 46.91           C  
ATOM    871  CE  LYS H 118      16.363   4.217  17.359  1.00 52.66           C  
ATOM    872  NZ  LYS H 118      15.516   5.427  17.447  1.00 57.08           N1+
ATOM    873  C   LYS H 118      21.416   4.998  14.333  1.00 40.12           C  
ATOM    874  O   LYS H 118      22.582   5.278  14.608  1.00 39.78           O  
ATOM    875  N   LYS H 119      20.934   5.066  13.074  1.00 39.85           N  
ATOM    876  CA  LYS H 119      21.742   5.545  11.991  1.00 42.53           C  
ATOM    877  CB  LYS H 119      21.396   4.955  10.613  1.00 45.28           C  
ATOM    878  CG  LYS H 119      21.911   3.526  10.432  1.00 56.53           C  
ATOM    879  CD  LYS H 119      21.493   2.876   9.112  1.00 65.26           C  
ATOM    880  CE  LYS H 119      22.233   1.568   8.824  1.00 70.50           C  
ATOM    881  NZ  LYS H 119      21.832   1.037   7.502  1.00 77.75           N1+
ATOM    882  C   LYS H 119      21.580   7.027  11.925  1.00 43.45           C  
ATOM    883  O   LYS H 119      20.601   7.584  12.420  1.00 41.91           O  
ATOM    884  N   PRO H 120      22.529   7.690  11.330  1.00 40.41           N  
ATOM    885  CA  PRO H 120      22.440   9.118  11.268  1.00 40.89           C  
ATOM    886  CD  PRO H 120      23.910   7.235  11.361  1.00 41.37           C  
ATOM    887  CB  PRO H 120      23.808   9.603  10.798  1.00 42.10           C  
ATOM    888  CG  PRO H 120      24.764   8.515  11.321  1.00 42.15           C  
ATOM    889  C   PRO H 120      21.293   9.559  10.424  1.00 44.41           C  
ATOM    890  O   PRO H 120      21.025   8.930   9.401  1.00 46.53           O  
ATOM    891  N   GLY H 121      20.607  10.639  10.847  1.00 43.10           N  
ATOM    892  CA  GLY H 121      19.506  11.183  10.108  1.00 41.61           C  
ATOM    893  C   GLY H 121      18.212  10.655  10.653  1.00 43.68           C  
ATOM    894  O   GLY H 121      17.148  11.183  10.335  1.00 45.00           O  
ATOM    895  N   SER H 122      18.264   9.610  11.502  1.00 41.93           N  
ATOM    896  CA  SER H 122      17.055   9.031  12.025  1.00 39.63           C  
ATOM    897  CB  SER H 122      17.195   7.545  12.402  1.00 40.80           C  
ATOM    898  OG  SER H 122      18.095   7.394  13.490  1.00 46.03           O  
ATOM    899  C   SER H 122      16.639   9.779  13.256  1.00 42.22           C  
ATOM    900  O   SER H 122      17.207  10.817  13.588  1.00 39.86           O  
ATOM    901  N   SER H 123      15.588   9.274  13.942  1.00 40.73           N  
ATOM    902  CA  SER H 123      15.103   9.907  15.139  1.00 40.49           C  
ATOM    903  CB  SER H 123      13.688  10.494  15.000  1.00 44.19           C  
ATOM    904  OG  SER H 123      13.690  11.568  14.072  1.00 53.08           O  
ATOM    905  C   SER H 123      15.037   8.883  16.231  1.00 41.58           C  
ATOM    906  O   SER H 123      14.925   7.684  15.973  1.00 42.10           O  
ATOM    907  N   ALA H 124      15.131   9.342  17.498  1.00 38.45           N  
ATOM    908  CA  ALA H 124      15.038   8.451  18.619  1.00 37.42           C  
ATOM    909  CB  ALA H 124      16.372   8.249  19.358  1.00 37.76           C  
ATOM    910  C   ALA H 124      14.077   9.051  19.599  1.00 38.91           C  
ATOM    911  O   ALA H 124      13.990  10.271  19.738  1.00 37.76           O  
ATOM    912  N   LYS H 125      13.306   8.189  20.295  1.00 35.59           N  
ATOM    913  CA  LYS H 125      12.369   8.648  21.282  1.00 36.76           C  
ATOM    914  CB  LYS H 125      10.912   8.335  20.899  1.00 37.24           C  
ATOM    915  CG  LYS H 125       9.858   9.057  21.740  1.00 40.24           C  
ATOM    916  CD  LYS H 125       8.449   8.927  21.157  1.00 46.18           C  
ATOM    917  CE  LYS H 125       7.371   9.658  21.958  1.00 52.09           C  
ATOM    918  NZ  LYS H 125       7.234  11.048  21.466  1.00 60.22           N1+
ATOM    919  C   LYS H 125      12.679   7.893  22.540  1.00 39.84           C  
ATOM    920  O   LYS H 125      12.564   6.669  22.579  1.00 38.50           O  
ATOM    921  N   VAL H 126      13.070   8.610  23.614  1.00 36.29           N  
ATOM    922  CA  VAL H 126      13.418   7.957  24.846  1.00 35.37           C  
ATOM    923  CB  VAL H 126      14.692   8.484  25.444  1.00 36.54           C  
ATOM    924  CG1 VAL H 126      14.963   7.749  26.765  1.00 35.96           C  
ATOM    925  CG2 VAL H 126      15.818   8.339  24.404  1.00 36.87           C  
ATOM    926  C   VAL H 126      12.314   8.210  25.829  1.00 38.22           C  
ATOM    927  O   VAL H 126      11.753   9.304  25.880  1.00 37.30           O  
ATOM    928  N   SER H 127      11.971   7.190  26.642  1.00 36.28           N  
ATOM    929  CA  SER H 127      10.886   7.333  27.573  1.00 36.45           C  
ATOM    930  CB  SER H 127       9.846   6.203  27.475  1.00 38.28           C  
ATOM    931  OG  SER H 127      10.438   4.960  27.821  1.00 45.28           O  
ATOM    932  C   SER H 127      11.429   7.325  28.971  1.00 37.89           C  
ATOM    933  O   SER H 127      12.515   6.807  29.225  1.00 35.86           O  
ATOM    934  N   CYS H 128      10.677   7.948  29.910  1.00 37.25           N  
ATOM    935  CA  CYS H 128      11.070   8.009  31.292  0.92 38.42           C  
ATOM    936  CB  CYS H 128      11.704   9.374  31.645  0.92 40.00           C  
ATOM    937  SG  CYS H 128      12.228   9.536  33.378  0.92 44.11           S  
ATOM    938  C   CYS H 128       9.829   7.823  32.125  1.00 41.23           C  
ATOM    939  O   CYS H 128       8.991   8.720  32.216  1.00 40.39           O  
ATOM    940  N   LYS H 129       9.689   6.646  32.777  1.00 40.98           N  
ATOM    941  CA  LYS H 129       8.512   6.366  33.559  1.00 42.20           C  
ATOM    942  CB  LYS H 129       8.065   4.891  33.559  1.00 44.42           C  
ATOM    943  CG  LYS H 129       7.323   4.437  32.306  1.00 57.49           C  
ATOM    944  CD  LYS H 129       8.205   4.322  31.066  1.00 71.93           C  
ATOM    945  CE  LYS H 129       7.427   3.906  29.819  1.00 55.11           C  
ATOM    946  NZ  LYS H 129       6.794   2.586  30.034  1.00 59.02           N1+
ATOM    947  C   LYS H 129       8.776   6.674  34.996  1.00 43.42           C  
ATOM    948  O   LYS H 129       9.777   6.245  35.566  1.00 41.28           O  
ATOM    949  N   ALA H 130       7.849   7.425  35.623  1.00 42.11           N  
ATOM    950  CA  ALA H 130       7.970   7.707  37.019  1.00 43.29           C  
ATOM    951  CB  ALA H 130       7.338   9.048  37.430  1.00 42.61           C  
ATOM    952  C   ALA H 130       7.215   6.610  37.699  1.00 47.23           C  
ATOM    953  O   ALA H 130       6.040   6.381  37.405  1.00 45.43           O  
ATOM    954  N   SER H 131       7.880   5.892  38.627  1.00 43.21           N  
ATOM    955  CA  SER H 131       7.235   4.785  39.266  1.00 45.80           C  
ATOM    956  CB  SER H 131       7.961   3.451  39.027  1.00 49.69           C  
ATOM    957  OG  SER H 131       7.279   2.397  39.683  1.00 57.10           O  
ATOM    958  C   SER H 131       7.218   5.036  40.740  1.00 49.47           C  
ATOM    959  O   SER H 131       8.210   5.467  41.328  1.00 48.06           O  
ATOM    960  N   ARG H 132       5.938   5.327  41.042  1.00 54.66           N  
ATOM    961  CA  ARG H 132       5.334   5.857  42.218  1.00 56.13           C  
ATOM    962  CB  ARG H 132       6.025   7.126  42.742  1.00  0.00           C  
ATOM    963  CG  ARG H 132       5.317   7.746  43.950  1.00  0.00           C  
ATOM    964  CD  ARG H 132       5.292   6.850  45.189  1.00  0.00           C  
ATOM    965  NE  ARG H 132       6.666   6.826  45.763  1.00  0.00           N  
ATOM    966  CZ  ARG H 132       7.547   5.853  45.387  1.00  0.00           C  
ATOM    967  NH1 ARG H 132       7.171   4.906  44.479  1.00  0.00           N1+
ATOM    968  NH2 ARG H 132       8.803   5.827  45.923  1.00  0.00           N  
ATOM    969  C   ARG H 132       4.006   6.257  41.674  1.00 56.62           C  
ATOM    970  O   ARG H 132       3.005   6.347  42.383  1.00 58.17           O  
ATOM    971  N   GLY H 133       3.993   6.497  40.347  1.00 55.43           N  
ATOM    972  CA  GLY H 133       2.764   6.741  39.663  1.00 54.40           C  
ATOM    973  C   GLY H 133       2.336   8.172  39.654  1.00 54.25           C  
ATOM    974  O   GLY H 133       1.129   8.411  39.677  1.00 56.32           O  
ATOM    975  N   THR H 134       3.246   9.170  39.607  1.00 52.83           N  
ATOM    976  CA  THR H 134       2.719  10.495  39.380  1.00 52.40           C  
ATOM    977  CB  THR H 134       2.159  11.186  40.599  1.00 54.05           C  
ATOM    978  OG1 THR H 134       1.185  10.415  41.273  1.00 57.07           O  
ATOM    979  CG2 THR H 134       1.468  12.460  40.117  1.00 55.03           C  
ATOM    980  C   THR H 134       3.846  11.402  39.001  1.00 49.41           C  
ATOM    981  O   THR H 134       4.954  11.260  39.507  1.00 49.56           O  
ATOM    982  N   LEU H 135       3.589  12.304  38.034  1.00 46.50           N  
ATOM    983  CA  LEU H 135       4.402  13.422  37.639  1.00 44.01           C  
ATOM    984  CB  LEU H 135       4.005  13.946  36.245  1.00 43.80           C  
ATOM    985  CG  LEU H 135       2.589  14.569  36.156  1.00 41.80           C  
ATOM    986  CD1 LEU H 135       2.246  14.930  34.705  1.00 45.38           C  
ATOM    987  CD2 LEU H 135       1.491  13.693  36.783  1.00 47.53           C  
ATOM    988  C   LEU H 135       4.185  14.523  38.623  1.00 42.19           C  
ATOM    989  O   LEU H 135       5.077  15.316  38.919  1.00 38.36           O  
ATOM    990  N   SER H 136       2.936  14.640  39.103  1.00 43.14           N  
ATOM    991  CA  SER H 136       2.619  15.644  40.068  1.00 41.59           C  
ATOM    992  CB  SER H 136       3.409  15.496  41.382  1.00 41.18           C  
ATOM    993  OG  SER H 136       2.902  16.382  42.368  1.00 47.58           O  
ATOM    994  C   SER H 136       2.910  16.973  39.433  1.00 38.30           C  
ATOM    995  O   SER H 136       2.853  17.108  38.213  1.00 39.43           O  
ATOM    996  N   SER H 137       3.150  18.002  40.269  1.00 36.21           N  
ATOM    997  CA  SER H 137       3.456  19.352  39.876  1.00 39.35           C  
ATOM    998  CB  SER H 137       3.162  20.371  40.990  1.00 37.43           C  
ATOM    999  OG  SER H 137       1.774  20.379  41.288  1.00 52.79           O  
ATOM   1000  C   SER H 137       4.914  19.501  39.518  1.00 38.17           C  
ATOM   1001  O   SER H 137       5.384  20.617  39.306  1.00 36.77           O  
ATOM   1002  N   TYR H 138       5.667  18.386  39.483  1.00 35.92           N  
ATOM   1003  CA  TYR H 138       7.096  18.305  39.267  1.00 33.61           C  
ATOM   1004  CB  TYR H 138       7.644  16.900  39.567  1.00 39.11           C  
ATOM   1005  CG  TYR H 138       7.644  16.699  41.043  1.00 42.98           C  
ATOM   1006  CD1 TYR H 138       6.507  16.870  41.794  1.00 46.34           C  
ATOM   1007  CD2 TYR H 138       8.791  16.286  41.674  1.00 54.78           C  
ATOM   1008  CE1 TYR H 138       6.519  16.669  43.155  1.00 50.09           C  
ATOM   1009  CE2 TYR H 138       8.811  16.082  43.032  1.00 61.13           C  
ATOM   1010  CZ  TYR H 138       7.676  16.276  43.778  1.00 56.48           C  
ATOM   1011  OH  TYR H 138       7.698  16.067  45.173  1.00 58.96           O  
ATOM   1012  C   TYR H 138       7.511  18.643  37.862  1.00 31.88           C  
ATOM   1013  O   TYR H 138       6.725  18.473  36.923  1.00 32.40           O  
ATOM   1014  N   PHE H 139       8.772  19.163  37.709  1.00 34.66           N  
ATOM   1015  CA  PHE H 139       9.266  19.480  36.407  1.00 33.26           C  
ATOM   1016  CB  PHE H 139      10.092  20.775  36.458  1.00 34.78           C  
ATOM   1017  CG  PHE H 139      10.275  21.364  35.104  1.00  0.00           C  
ATOM   1018  CD1 PHE H 139       9.301  22.182  34.582  1.00  0.00           C  
ATOM   1019  CD2 PHE H 139      11.414  21.125  34.371  1.00  0.00           C  
ATOM   1020  CE1 PHE H 139       9.451  22.750  33.340  1.00  0.00           C  
ATOM   1021  CE2 PHE H 139      11.570  21.691  33.127  1.00  0.00           C  
ATOM   1022  CZ  PHE H 139      10.588  22.504  32.613  1.00  0.00           C  
ATOM   1023  C   PHE H 139      10.171  18.364  35.999  1.00 33.07           C  
ATOM   1024  O   PHE H 139      10.811  17.714  36.826  1.00 32.14           O  
ATOM   1025  N   ILE H 140      10.225  18.095  34.685  1.00 30.47           N  
ATOM   1026  CA  ILE H 140      11.078  17.050  34.212  1.00 32.13           C  
ATOM   1027  CB  ILE H 140      10.328  15.978  33.476  1.00 32.97           C  
ATOM   1028  CG1 ILE H 140       9.315  15.331  34.427  1.00 35.00           C  
ATOM   1029  CG2 ILE H 140      11.322  14.960  32.900  1.00 34.73           C  
ATOM   1030  CD1 ILE H 140       8.349  14.391  33.721  1.00 42.85           C  
ATOM   1031  C   ILE H 140      12.052  17.681  33.271  1.00 34.16           C  
ATOM   1032  O   ILE H 140      11.684  18.523  32.453  1.00 33.45           O  
ATOM   1033  N   SER H 141      13.345  17.322  33.395  1.00 30.30           N  
ATOM   1034  CA  SER H 141      14.321  17.869  32.491  1.00 29.69           C  
ATOM   1035  CB  SER H 141      15.370  18.786  33.139  1.00 32.73           C  
ATOM   1036  OG  SER H 141      14.785  20.012  33.549  1.00 30.74           O  
ATOM   1037  C   SER H 141      15.089  16.748  31.851  1.00 30.18           C  
ATOM   1038  O   SER H 141      15.155  15.636  32.374  1.00 28.95           O  
ATOM   1039  N   TRP H 142      15.678  17.014  30.664  1.00 28.56           N  
ATOM   1040  CA  TRP H 142      16.483  16.021  30.009  1.00 28.60           C  
ATOM   1041  CB  TRP H 142      15.977  15.641  28.605  1.00 28.55           C  
ATOM   1042  CG  TRP H 142      14.691  14.846  28.652  1.00 30.45           C  
ATOM   1043  CD2 TRP H 142      14.626  13.411  28.696  1.00 29.31           C  
ATOM   1044  CD1 TRP H 142      13.402  15.291  28.687  1.00 32.23           C  
ATOM   1045  NE1 TRP H 142      12.539  14.222  28.756  1.00 32.63           N  
ATOM   1046  CE2 TRP H 142      13.278  13.058  28.762  1.00 32.68           C  
ATOM   1047  CE3 TRP H 142      15.609  12.462  28.688  1.00 30.92           C  
ATOM   1048  CZ2 TRP H 142      12.891  11.749  28.820  1.00 32.16           C  
ATOM   1049  CZ3 TRP H 142      15.215  11.143  28.742  1.00 31.93           C  
ATOM   1050  CH2 TRP H 142      13.882  10.793  28.808  1.00 32.12           C  
ATOM   1051  C   TRP H 142      17.885  16.551  29.915  1.00 30.20           C  
ATOM   1052  O   TRP H 142      18.105  17.713  29.576  1.00 29.97           O  
ATOM   1053  N   VAL H 143      18.872  15.694  30.253  1.00 27.37           N  
ATOM   1054  CA  VAL H 143      20.260  16.076  30.231  1.00 27.20           C  
ATOM   1055  CB  VAL H 143      20.831  16.255  31.610  1.00 30.86           C  
ATOM   1056  CG1 VAL H 143      22.327  16.594  31.498  1.00 28.37           C  
ATOM   1057  CG2 VAL H 143      20.001  17.323  32.344  1.00 28.37           C  
ATOM   1058  C   VAL H 143      21.016  14.959  29.576  1.00 29.40           C  
ATOM   1059  O   VAL H 143      20.684  13.788  29.757  1.00 32.09           O  
ATOM   1060  N   ARG H 144      22.065  15.286  28.792  1.00 27.72           N  
ATOM   1061  CA  ARG H 144      22.773  14.219  28.138  1.00 29.48           C  
ATOM   1062  CB  ARG H 144      22.595  14.177  26.611  1.00 28.71           C  
ATOM   1063  CG  ARG H 144      23.097  15.419  25.869  1.00 31.59           C  
ATOM   1064  CD  ARG H 144      23.056  15.238  24.350  1.00 35.49           C  
ATOM   1065  NE  ARG H 144      23.428  16.529  23.706  1.00 38.06           N  
ATOM   1066  CZ  ARG H 144      23.782  16.534  22.386  1.00 42.13           C  
ATOM   1067  NH1 ARG H 144      23.899  15.354  21.717  1.00 38.63           N1+
ATOM   1068  NH2 ARG H 144      24.011  17.705  21.727  1.00 32.99           N  
ATOM   1069  C   ARG H 144      24.237  14.349  28.391  1.00 30.88           C  
ATOM   1070  O   ARG H 144      24.734  15.429  28.709  1.00 28.90           O  
ATOM   1071  N   GLN H 145      24.967  13.214  28.312  1.00 30.18           N  
ATOM   1072  CA  GLN H 145      26.389  13.313  28.426  1.00 30.49           C  
ATOM   1073  CB  GLN H 145      26.955  13.130  29.843  1.00 31.88           C  
ATOM   1074  CG  GLN H 145      26.837  11.731  30.429  1.00 30.94           C  
ATOM   1075  CD  GLN H 145      27.310  11.846  31.870  1.00 34.85           C  
ATOM   1076  OE1 GLN H 145      26.603  11.440  32.788  1.00 32.82           O  
ATOM   1077  NE2 GLN H 145      28.520  12.432  32.085  1.00 29.59           N  
ATOM   1078  C   GLN H 145      27.031  12.329  27.501  1.00 32.91           C  
ATOM   1079  O   GLN H 145      26.706  11.143  27.485  1.00 31.83           O  
ATOM   1080  N   ALA H 146      27.971  12.833  26.677  1.00 33.73           N  
ATOM   1081  CA  ALA H 146      28.712  12.010  25.766  1.00 36.67           C  
ATOM   1082  CB  ALA H 146      29.443  12.805  24.671  1.00 35.24           C  
ATOM   1083  C   ALA H 146      29.732  11.283  26.590  1.00 41.06           C  
ATOM   1084  O   ALA H 146      30.042  11.699  27.705  1.00 40.84           O  
ATOM   1085  N   PRO H 147      30.263  10.201  26.086  1.00 45.20           N  
ATOM   1086  CA  PRO H 147      31.204   9.452  26.869  1.00 45.65           C  
ATOM   1087  CD  PRO H 147      29.536   9.351  25.158  1.00 47.38           C  
ATOM   1088  CB  PRO H 147      31.426   8.143  26.116  1.00 46.40           C  
ATOM   1089  CG  PRO H 147      30.085   7.929  25.386  1.00 51.48           C  
ATOM   1090  C   PRO H 147      32.443  10.227  27.176  1.00 45.21           C  
ATOM   1091  O   PRO H 147      33.028  10.819  26.270  1.00 45.74           O  
ATOM   1092  N   GLY H 148      32.853  10.230  28.459  1.00 42.20           N  
ATOM   1093  CA  GLY H 148      34.048  10.900  28.876  1.00 42.98           C  
ATOM   1094  C   GLY H 148      33.821  12.380  28.828  1.00 44.00           C  
ATOM   1095  O   GLY H 148      34.773  13.154  28.932  1.00 44.22           O  
ATOM   1096  N   GLN H 149      32.552  12.818  28.697  1.00 40.77           N  
ATOM   1097  CA  GLN H 149      32.291  14.225  28.558  1.00 40.11           C  
ATOM   1098  CB  GLN H 149      31.536  14.576  27.263  1.00 40.65           C  
ATOM   1099  CG  GLN H 149      32.273  14.154  25.990  1.00 52.52           C  
ATOM   1100  CD  GLN H 149      33.586  14.918  25.915  1.00 67.04           C  
ATOM   1101  OE1 GLN H 149      33.627  16.131  26.115  1.00 67.09           O  
ATOM   1102  NE2 GLN H 149      34.693  14.186  25.617  1.00 68.48           N  
ATOM   1103  C   GLN H 149      31.430  14.682  29.700  1.00 37.15           C  
ATOM   1104  O   GLN H 149      31.075  13.900  30.582  1.00 38.35           O  
ATOM   1105  N   GLY H 150      31.107  15.993  29.713  1.00 35.97           N  
ATOM   1106  CA  GLY H 150      30.339  16.600  30.766  1.00 35.71           C  
ATOM   1107  C   GLY H 150      28.865  16.557  30.467  1.00 36.68           C  
ATOM   1108  O   GLY H 150      28.433  16.098  29.413  1.00 34.67           O  
ATOM   1109  N   LEU H 151      28.062  17.064  31.430  1.00 32.97           N  
ATOM   1110  CA  LEU H 151      26.625  17.105  31.361  1.00 31.55           C  
ATOM   1111  CB  LEU H 151      25.971  17.278  32.742  1.00 29.56           C  
ATOM   1112  CG  LEU H 151      26.195  16.093  33.699  1.00 31.61           C  
ATOM   1113  CD1 LEU H 151      25.516  16.347  35.052  1.00 30.84           C  
ATOM   1114  CD2 LEU H 151      25.746  14.765  33.068  1.00 29.43           C  
ATOM   1115  C   LEU H 151      26.192  18.273  30.525  1.00 33.40           C  
ATOM   1116  O   LEU H 151      26.821  19.332  30.544  1.00 34.08           O  
ATOM   1117  N   GLU H 152      25.087  18.095  29.763  1.00 32.27           N  
ATOM   1118  CA  GLU H 152      24.558  19.147  28.939  1.00 32.57           C  
ATOM   1119  CB  GLU H 152      24.870  18.964  27.442  1.00 35.80           C  
ATOM   1120  CG  GLU H 152      24.656  20.228  26.606  1.00 42.45           C  
ATOM   1121  CD  GLU H 152      25.131  19.951  25.186  1.00 54.90           C  
ATOM   1122  OE1 GLU H 152      25.304  18.752  24.840  1.00 48.87           O  
ATOM   1123  OE2 GLU H 152      25.329  20.938  24.428  1.00 54.89           O1-
ATOM   1124  C   GLU H 152      23.061  19.163  29.120  1.00 34.67           C  
ATOM   1125  O   GLU H 152      22.406  18.124  29.044  1.00 32.55           O  
ATOM   1126  N   TRP H 153      22.479  20.361  29.355  1.00 31.06           N  
ATOM   1127  CA  TRP H 153      21.065  20.496  29.604  1.00 32.15           C  
ATOM   1128  CB  TRP H 153      20.758  21.717  30.494  1.00 31.75           C  
ATOM   1129  CG  TRP H 153      19.302  21.993  30.795  1.00 33.29           C  
ATOM   1130  CD2 TRP H 153      18.513  22.964  30.090  1.00 31.79           C  
ATOM   1131  CD1 TRP H 153      18.491  21.462  31.756  1.00 35.42           C  
ATOM   1132  NE1 TRP H 153      17.246  22.042  31.693  1.00 34.64           N  
ATOM   1133  CE2 TRP H 153      17.245  22.969  30.671  1.00 34.13           C  
ATOM   1134  CE3 TRP H 153      18.821  23.789  29.046  1.00 35.14           C  
ATOM   1135  CZ2 TRP H 153      16.262  23.801  30.216  1.00 33.32           C  
ATOM   1136  CZ3 TRP H 153      17.827  24.623  28.585  1.00 33.83           C  
ATOM   1137  CH2 TRP H 153      16.571  24.629  29.158  1.00 34.72           C  
ATOM   1138  C   TRP H 153      20.349  20.674  28.295  1.00 34.76           C  
ATOM   1139  O   TRP H 153      20.679  21.568  27.521  1.00 34.41           O  
ATOM   1140  N   LEU H 154      19.427  19.737  27.972  1.00 31.31           N  
ATOM   1141  CA  LEU H 154      18.619  19.758  26.777  1.00 32.58           C  
ATOM   1142  CB  LEU H 154      18.121  18.358  26.380  1.00 32.78           C  
ATOM   1143  CG  LEU H 154      19.254  17.387  26.000  1.00 36.11           C  
ATOM   1144  CD1 LEU H 154      20.163  17.092  27.203  1.00  0.00           C  
ATOM   1145  CD2 LEU H 154      18.701  16.112  25.341  1.00  0.00           C  
ATOM   1146  C   LEU H 154      17.407  20.643  26.854  1.00 34.40           C  
ATOM   1147  O   LEU H 154      17.126  21.401  25.926  1.00 35.82           O  
ATOM   1148  N   GLY H 155      16.639  20.554  27.964  1.00 32.81           N  
ATOM   1149  CA  GLY H 155      15.414  21.303  28.068  1.00 32.16           C  
ATOM   1150  C   GLY H 155      14.581  20.708  29.157  1.00 32.64           C  
ATOM   1151  O   GLY H 155      14.965  19.728  29.792  1.00 31.25           O  
ATOM   1152  N   GLY H 156      13.387  21.290  29.395  1.00 30.71           N  
ATOM   1153  CA  GLY H 156      12.567  20.779  30.453  1.00 30.50           C  
ATOM   1154  C   GLY H 156      11.119  20.996  30.138  1.00 33.23           C  
ATOM   1155  O   GLY H 156      10.776  21.745  29.226  1.00 33.30           O  
ATOM   1156  N   ILE H 157      10.230  20.297  30.886  1.00 31.58           N  
ATOM   1157  CA  ILE H 157       8.813  20.479  30.733  1.00 33.81           C  
ATOM   1158  CB  ILE H 157       8.111  19.411  29.947  1.00 33.90           C  
ATOM   1159  CG1 ILE H 157       8.222  18.067  30.680  1.00 28.71           C  
ATOM   1160  CG2 ILE H 157       8.646  19.391  28.517  1.00 30.06           C  
ATOM   1161  CD1 ILE H 157       7.295  16.995  30.114  1.00 35.52           C  
ATOM   1162  C   ILE H 157       8.168  20.372  32.071  1.00 35.48           C  
ATOM   1163  O   ILE H 157       8.618  19.614  32.929  1.00 34.39           O  
ATOM   1164  N   THR H 158       7.082  21.142  32.273  1.00 34.55           N  
ATOM   1165  CA  THR H 158       6.280  20.977  33.445  1.00 35.29           C  
ATOM   1166  CB  THR H 158       5.993  22.272  34.165  1.00 35.92           C  
ATOM   1167  OG1 THR H 158       5.251  22.023  35.349  1.00  0.00           O  
ATOM   1168  CG2 THR H 158       5.244  23.255  33.247  1.00 34.78           C  
ATOM   1169  C   THR H 158       5.020  20.345  32.935  1.00 38.31           C  
ATOM   1170  O   THR H 158       4.287  20.941  32.151  1.00 39.42           O  
ATOM   1171  N   PRO H 159       4.676  19.146  33.295  1.00 34.21           N  
ATOM   1172  CA  PRO H 159       3.455  18.618  32.747  1.00 36.10           C  
ATOM   1173  CD  PRO H 159       5.669  18.109  33.518  1.00 32.20           C  
ATOM   1174  CB  PRO H 159       3.491  17.125  33.042  1.00 35.53           C  
ATOM   1175  CG  PRO H 159       4.998  16.801  33.061  1.00 33.73           C  
ATOM   1176  C   PRO H 159       2.208  19.332  33.189  1.00 39.24           C  
ATOM   1177  O   PRO H 159       1.223  19.319  32.451  1.00 42.78           O  
ATOM   1178  N   LEU H 160       2.205  19.962  34.378  1.00 38.93           N  
ATOM   1179  CA  LEU H 160       1.014  20.624  34.831  1.00 44.82           C  
ATOM   1180  CB  LEU H 160       1.178  21.214  36.248  1.00 43.88           C  
ATOM   1181  CG  LEU H 160      -0.073  21.904  36.836  1.00  0.00           C  
ATOM   1182  CD1 LEU H 160      -0.401  23.235  36.137  1.00 53.60           C  
ATOM   1183  CD2 LEU H 160      -1.267  20.938  36.869  1.00  0.00           C  
ATOM   1184  C   LEU H 160       0.734  21.736  33.875  1.00 44.92           C  
ATOM   1185  O   LEU H 160      -0.418  22.000  33.530  1.00 46.42           O  
ATOM   1186  N   LEU H 161       1.788  22.472  33.486  1.00 44.80           N  
ATOM   1187  CA  LEU H 161       1.589  23.548  32.565  1.00 45.16           C  
ATOM   1188  CB  LEU H 161       2.710  24.594  32.609  1.00 43.77           C  
ATOM   1189  CG  LEU H 161       2.244  25.993  32.177  1.00 49.89           C  
ATOM   1190  CD1 LEU H 161       1.691  26.027  30.752  1.00 47.56           C  
ATOM   1191  CD2 LEU H 161       1.248  26.556  33.203  1.00 60.77           C  
ATOM   1192  C   LEU H 161       1.445  22.997  31.161  1.00 45.85           C  
ATOM   1193  O   LEU H 161       0.668  23.516  30.365  1.00 47.86           O  
ATOM   1194  N   GLY H 162       2.194  21.924  30.809  1.00 46.04           N  
ATOM   1195  CA  GLY H 162       2.134  21.337  29.487  1.00 45.51           C  
ATOM   1196  C   GLY H 162       2.920  22.175  28.510  1.00 44.81           C  
ATOM   1197  O   GLY H 162       2.548  22.299  27.344  1.00 45.38           O  
ATOM   1198  N   THR H 163       4.051  22.758  28.950  1.00 43.54           N  
ATOM   1199  CA  THR H 163       4.800  23.687  28.140  1.00 42.22           C  
ATOM   1200  CB  THR H 163       4.638  25.113  28.577  1.00 50.13           C  
ATOM   1201  OG1 THR H 163       3.268  25.481  28.540  1.00 49.97           O  
ATOM   1202  CG2 THR H 163       5.441  26.014  27.626  1.00 42.90           C  
ATOM   1203  C   THR H 163       6.252  23.322  28.267  1.00 43.20           C  
ATOM   1204  O   THR H 163       6.660  22.749  29.276  1.00 41.96           O  
ATOM   1205  N   ALA H 164       7.082  23.641  27.244  1.00 40.57           N  
ATOM   1206  CA  ALA H 164       8.453  23.199  27.295  1.00 41.27           C  
ATOM   1207  CB  ALA H 164       8.784  22.100  26.269  1.00 41.85           C  
ATOM   1208  C   ALA H 164       9.409  24.335  27.069  1.00 42.15           C  
ATOM   1209  O   ALA H 164       9.077  25.347  26.451  1.00 41.28           O  
ATOM   1210  N   ASN H 165      10.635  24.181  27.623  1.00 39.14           N  
ATOM   1211  CA  ASN H 165      11.711  25.127  27.484  1.00 39.60           C  
ATOM   1212  CB  ASN H 165      12.190  25.691  28.831  1.00 39.09           C  
ATOM   1213  CG  ASN H 165      11.023  26.369  29.528  1.00 38.03           C  
ATOM   1214  OD1 ASN H 165      10.563  25.910  30.573  1.00 23.81           O  
ATOM   1215  ND2 ASN H 165      10.527  27.490  28.942  1.00 30.73           N  
ATOM   1216  C   ASN H 165      12.878  24.354  26.942  1.00 39.64           C  
ATOM   1217  O   ASN H 165      13.284  23.360  27.541  1.00 38.76           O  
ATOM   1218  N   TYR H 166      13.478  24.791  25.814  1.00 38.13           N  
ATOM   1219  CA  TYR H 166      14.562  24.005  25.282  1.00 37.85           C  
ATOM   1220  CB  TYR H 166      14.330  23.448  23.866  1.00 37.49           C  
ATOM   1221  CG  TYR H 166      13.096  22.616  23.823  1.00 37.92           C  
ATOM   1222  CD1 TYR H 166      13.057  21.375  24.407  1.00 38.51           C  
ATOM   1223  CD2 TYR H 166      11.964  23.091  23.210  1.00 39.04           C  
ATOM   1224  CE1 TYR H 166      11.908  20.622  24.357  1.00 39.08           C  
ATOM   1225  CE2 TYR H 166      10.815  22.340  23.156  1.00 40.31           C  
ATOM   1226  CZ  TYR H 166      10.785  21.096  23.731  1.00 41.08           C  
ATOM   1227  OH  TYR H 166       9.611  20.315  23.682  1.00 42.42           O  
ATOM   1228  C   TYR H 166      15.773  24.865  25.130  1.00 39.41           C  
ATOM   1229  O   TYR H 166      15.675  26.070  24.900  1.00 39.88           O  
ATOM   1230  N   ALA H 167      16.966  24.244  25.249  1.00 38.90           N  
ATOM   1231  CA  ALA H 167      18.181  24.975  25.054  1.00 40.96           C  
ATOM   1232  CB  ALA H 167      19.452  24.142  25.292  1.00 40.29           C  
ATOM   1233  C   ALA H 167      18.169  25.399  23.615  1.00 45.26           C  
ATOM   1234  O   ALA H 167      17.657  24.695  22.749  1.00 44.06           O  
ATOM   1235  N   GLN H 168      18.754  26.573  23.321  1.00 44.61           N  
ATOM   1236  CA  GLN H 168      18.699  27.132  21.999  1.00 48.43           C  
ATOM   1237  CB  GLN H 168      19.343  28.524  21.930  1.00 51.69           C  
ATOM   1238  CG  GLN H 168      20.825  28.530  22.289  1.00 65.99           C  
ATOM   1239  CD  GLN H 168      21.299  29.969  22.207  1.00 83.56           C  
ATOM   1240  OE1 GLN H 168      21.323  30.566  21.133  1.00 84.12           O  
ATOM   1241  NE2 GLN H 168      21.678  30.547  23.378  1.00 82.24           N  
ATOM   1242  C   GLN H 168      19.371  26.226  21.013  1.00 50.00           C  
ATOM   1243  O   GLN H 168      18.927  26.110  19.873  1.00 50.66           O  
ATOM   1244  N   LYS H 169      20.462  25.556  21.419  1.00 47.21           N  
ATOM   1245  CA  LYS H 169      21.192  24.717  20.511  1.00 49.36           C  
ATOM   1246  CB  LYS H 169      22.442  24.096  21.156  1.00 55.14           C  
ATOM   1247  CG  LYS H 169      23.340  23.368  20.153  1.00 59.17           C  
ATOM   1248  CD  LYS H 169      24.745  23.066  20.682  1.00 55.79           C  
ATOM   1249  CE  LYS H 169      24.858  21.731  21.419  1.00 58.22           C  
ATOM   1250  NZ  LYS H 169      26.254  21.513  21.861  1.00 58.66           N1+
ATOM   1251  C   LYS H 169      20.316  23.598  20.025  1.00 51.66           C  
ATOM   1252  O   LYS H 169      20.403  23.198  18.867  1.00 52.90           O  
ATOM   1253  N   PHE H 170      19.491  23.037  20.926  1.00 49.61           N  
ATOM   1254  CA  PHE H 170      18.589  21.942  20.682  1.00 50.00           C  
ATOM   1255  CB  PHE H 170      18.177  21.214  21.971  1.00 48.45           C  
ATOM   1256  CG  PHE H 170      19.415  20.548  22.465  1.00 48.41           C  
ATOM   1257  CD1 PHE H 170      19.852  19.381  21.882  1.00 49.96           C  
ATOM   1258  CD2 PHE H 170      20.137  21.087  23.505  1.00 49.11           C  
ATOM   1259  CE1 PHE H 170      20.994  18.759  22.327  1.00 49.88           C  
ATOM   1260  CE2 PHE H 170      21.280  20.469  23.954  1.00 50.29           C  
ATOM   1261  CZ  PHE H 170      21.709  19.304  23.366  1.00 50.17           C  
ATOM   1262  C   PHE H 170      17.346  22.350  19.950  1.00 52.99           C  
ATOM   1263  O   PHE H 170      16.681  21.511  19.346  1.00 54.45           O  
ATOM   1264  N   GLN H 171      16.967  23.638  20.038  1.00 52.51           N  
ATOM   1265  CA  GLN H 171      15.722  24.147  19.527  1.00 53.40           C  
ATOM   1266  CB  GLN H 171      15.720  25.686  19.475  1.00 55.12           C  
ATOM   1267  CG  GLN H 171      14.341  26.310  19.284  1.00 65.53           C  
ATOM   1268  CD  GLN H 171      13.643  26.281  20.637  1.00 72.73           C  
ATOM   1269  OE1 GLN H 171      14.214  26.684  21.649  1.00 70.29           O  
ATOM   1270  NE2 GLN H 171      12.378  25.783  20.656  1.00 72.14           N  
ATOM   1271  C   GLN H 171      15.433  23.635  18.142  1.00 53.28           C  
ATOM   1272  O   GLN H 171      16.233  23.784  17.219  1.00 54.57           O  
ATOM   1273  N   GLY H 172      14.248  22.998  17.991  1.00 52.70           N  
ATOM   1274  CA  GLY H 172      13.727  22.509  16.742  1.00 50.43           C  
ATOM   1275  C   GLY H 172      13.935  21.026  16.638  1.00 53.37           C  
ATOM   1276  O   GLY H 172      13.045  20.295  16.205  1.00 53.90           O  
ATOM   1277  N   ARG H 173      15.134  20.553  17.022  1.00 48.26           N  
ATOM   1278  CA  ARG H 173      15.535  19.174  16.948  1.00 47.03           C  
ATOM   1279  CB  ARG H 173      17.051  18.995  17.146  1.00 46.71           C  
ATOM   1280  CG  ARG H 173      17.885  19.617  16.025  1.00 51.27           C  
ATOM   1281  CD  ARG H 173      19.382  19.689  16.330  1.00 51.17           C  
ATOM   1282  NE  ARG H 173      20.009  18.407  15.903  1.00 46.81           N  
ATOM   1283  CZ  ARG H 173      20.683  17.638  16.808  1.00 47.93           C  
ATOM   1284  NH1 ARG H 173      20.755  18.018  18.116  1.00 41.14           N1+
ATOM   1285  NH2 ARG H 173      21.295  16.490  16.402  1.00 39.18           N  
ATOM   1286  C   ARG H 173      14.860  18.328  17.985  1.00 44.03           C  
ATOM   1287  O   ARG H 173      14.577  17.156  17.736  1.00 43.54           O  
ATOM   1288  N   VAL H 174      14.606  18.887  19.185  1.00 41.46           N  
ATOM   1289  CA  VAL H 174      14.137  18.059  20.261  1.00 41.09           C  
ATOM   1290  CB  VAL H 174      15.016  18.165  21.474  1.00 41.95           C  
ATOM   1291  CG1 VAL H 174      14.891  19.588  22.044  1.00 42.11           C  
ATOM   1292  CG2 VAL H 174      14.644  17.051  22.461  1.00 42.19           C  
ATOM   1293  C   VAL H 174      12.746  18.426  20.670  1.00 43.07           C  
ATOM   1294  O   VAL H 174      12.339  19.583  20.595  1.00 41.40           O  
ATOM   1295  N   THR H 175      11.963  17.404  21.079  1.00 40.01           N  
ATOM   1296  CA  THR H 175      10.636  17.619  21.581  1.00 39.17           C  
ATOM   1297  CB  THR H 175       9.541  17.173  20.659  1.00 43.06           C  
ATOM   1298  OG1 THR H 175       9.738  15.816  20.293  1.00 45.41           O  
ATOM   1299  CG2 THR H 175       9.506  18.079  19.424  1.00 41.03           C  
ATOM   1300  C   THR H 175      10.480  16.832  22.840  1.00 39.10           C  
ATOM   1301  O   THR H 175      10.842  15.658  22.904  1.00 37.34           O  
ATOM   1302  N   ILE H 176       9.932  17.477  23.887  1.00 36.20           N  
ATOM   1303  CA  ILE H 176       9.682  16.789  25.123  1.00 34.30           C  
ATOM   1304  CB  ILE H 176      10.336  17.391  26.337  1.00 37.04           C  
ATOM   1305  CG1 ILE H 176      11.858  17.158  26.335  1.00 34.56           C  
ATOM   1306  CG2 ILE H 176       9.655  16.782  27.573  1.00 34.35           C  
ATOM   1307  CD1 ILE H 176      12.633  17.918  25.268  1.00 34.05           C  
ATOM   1308  C   ILE H 176       8.207  16.795  25.354  1.00 38.44           C  
ATOM   1309  O   ILE H 176       7.545  17.819  25.199  1.00 38.43           O  
ATOM   1310  N   THR H 177       7.653  15.618  25.712  1.00 37.23           N  
ATOM   1311  CA  THR H 177       6.245  15.493  25.956  1.00 38.48           C  
ATOM   1312  CB  THR H 177       5.518  14.784  24.849  1.00 40.99           C  
ATOM   1313  OG1 THR H 177       6.030  13.469  24.690  1.00 41.58           O  
ATOM   1314  CG2 THR H 177       5.699  15.584  23.547  1.00 40.23           C  
ATOM   1315  C   THR H 177       6.056  14.690  27.205  1.00 42.34           C  
ATOM   1316  O   THR H 177       7.008  14.121  27.743  1.00 40.85           O  
ATOM   1317  N   ALA H 178       4.809  14.659  27.722  1.00 42.91           N  
ATOM   1318  CA  ALA H 178       4.520  13.899  28.906  1.00 43.59           C  
ATOM   1319  CB  ALA H 178       4.604  14.732  30.197  1.00 42.42           C  
ATOM   1320  C   ALA H 178       3.115  13.384  28.799  1.00 48.87           C  
ATOM   1321  O   ALA H 178       2.243  14.035  28.223  1.00 50.07           O  
ATOM   1322  N   ASP H 179       2.870  12.176  29.353  1.00 49.94           N  
ATOM   1323  CA  ASP H 179       1.571  11.560  29.330  1.00 51.18           C  
ATOM   1324  CB  ASP H 179       1.584  10.173  28.659  1.00 51.95           C  
ATOM   1325  CG  ASP H 179       0.156   9.669  28.487  1.00 63.49           C  
ATOM   1326  OD1 ASP H 179      -0.792  10.387  28.898  1.00 65.65           O  
ATOM   1327  OD2 ASP H 179      -0.003   8.549  27.938  1.00 67.48           O1-
ATOM   1328  C   ASP H 179       1.161  11.364  30.757  1.00 54.98           C  
ATOM   1329  O   ASP H 179       1.799  10.619  31.497  1.00 54.39           O  
ATOM   1330  N   LYS H 180       0.074  12.038  31.175  1.00 54.88           N  
ATOM   1331  CA  LYS H 180      -0.362  12.005  32.545  1.00 56.57           C  
ATOM   1332  CB  LYS H 180      -1.500  12.999  32.826  1.00 59.13           C  
ATOM   1333  CG  LYS H 180      -1.055  14.452  32.656  1.00 69.49           C  
ATOM   1334  CD  LYS H 180      -2.195  15.470  32.685  1.00 83.31           C  
ATOM   1335  CE  LYS H 180      -2.476  16.026  34.083  1.00  0.00           C  
ATOM   1336  NZ  LYS H 180      -3.467  17.121  34.003  1.00  0.00           N1+
ATOM   1337  C   LYS H 180      -0.812  10.640  32.965  1.00 59.68           C  
ATOM   1338  O   LYS H 180      -0.477  10.188  34.057  1.00 57.79           O  
ATOM   1339  N   SER H 181      -1.569   9.936  32.104  1.00 57.99           N  
ATOM   1340  CA  SER H 181      -2.138   8.673  32.481  1.00 58.33           C  
ATOM   1341  CB  SER H 181      -2.957   8.044  31.342  1.00 60.26           C  
ATOM   1342  OG  SER H 181      -3.977   8.938  30.927  1.00 65.24           O  
ATOM   1343  C   SER H 181      -1.046   7.704  32.805  1.00 59.40           C  
ATOM   1344  O   SER H 181      -1.152   6.940  33.764  1.00 59.34           O  
ATOM   1345  N   THR H 182      -0.003   7.688  31.956  1.00 54.93           N  
ATOM   1346  CA  THR H 182       1.137   6.818  32.049  1.00 55.15           C  
ATOM   1347  CB  THR H 182       1.938   6.773  30.789  1.00 60.72           C  
ATOM   1348  OG1 THR H 182       1.105   6.510  29.675  1.00 59.47           O  
ATOM   1349  CG2 THR H 182       2.936   5.618  30.933  1.00 58.87           C  
ATOM   1350  C   THR H 182       2.107   7.278  33.105  1.00 52.73           C  
ATOM   1351  O   THR H 182       2.854   6.473  33.659  1.00 52.73           O  
ATOM   1352  N   ASN H 183       2.151   8.596  33.393  1.00 50.28           N  
ATOM   1353  CA  ASN H 183       3.152   9.135  34.273  0.90 50.45           C  
ATOM   1354  CB  ASN H 183       3.155   8.501  35.675  0.90 51.46           C  
ATOM   1355  CG  ASN H 183       1.919   8.999  36.411  1.00  0.00           C  
ATOM   1356  OD1 ASN H 183       1.305   8.269  37.187  1.00  0.00           O  
ATOM   1357  ND2 ASN H 183       1.545  10.283  36.166  1.00  0.00           N  
ATOM   1358  C   ASN H 183       4.493   8.922  33.638  1.00 49.06           C  
ATOM   1359  O   ASN H 183       5.472   8.589  34.307  1.00 47.16           O  
ATOM   1360  N   THR H 184       4.565   9.124  32.305  1.00 43.28           N  
ATOM   1361  CA  THR H 184       5.796   8.944  31.588  1.00 41.66           C  
ATOM   1362  CB  THR H 184       5.758   7.784  30.641  1.00 44.94           C  
ATOM   1363  OG1 THR H 184       5.504   6.590  31.362  1.00 39.55           O  
ATOM   1364  CG2 THR H 184       7.110   7.682  29.917  1.00 43.34           C  
ATOM   1365  C   THR H 184       6.102  10.175  30.787  1.00 41.94           C  
ATOM   1366  O   THR H 184       5.215  10.810  30.218  1.00 42.78           O  
ATOM   1367  N   ALA H 185       7.402  10.536  30.726  1.00 36.83           N  
ATOM   1368  CA  ALA H 185       7.846  11.678  29.973  1.00 35.84           C  
ATOM   1369  CB  ALA H 185       8.755  12.630  30.771  1.00 35.28           C  
ATOM   1370  C   ALA H 185       8.648  11.155  28.817  1.00 37.41           C  
ATOM   1371  O   ALA H 185       9.249  10.085  28.911  1.00 35.90           O  
ATOM   1372  N   PHE H 186       8.660  11.885  27.677  1.00 34.63           N  
ATOM   1373  CA  PHE H 186       9.381  11.394  26.533  1.00 35.34           C  
ATOM   1374  CB  PHE H 186       8.481  10.966  25.358  1.00 36.49           C  
ATOM   1375  CG  PHE H 186       7.495   9.942  25.813  1.00 38.69           C  
ATOM   1376  CD1 PHE H 186       7.839   8.620  25.955  1.00 39.49           C  
ATOM   1377  CD2 PHE H 186       6.207  10.318  26.108  1.00 39.58           C  
ATOM   1378  CE1 PHE H 186       6.912   7.693  26.376  1.00 41.72           C  
ATOM   1379  CE2 PHE H 186       5.276   9.396  26.528  1.00 41.56           C  
ATOM   1380  CZ  PHE H 186       5.625   8.077  26.663  1.00 44.38           C  
ATOM   1381  C   PHE H 186      10.245  12.490  25.984  1.00 35.55           C  
ATOM   1382  O   PHE H 186       9.951  13.675  26.138  1.00 34.88           O  
ATOM   1383  N   MET H 187      11.363  12.102  25.336  1.00 33.54           N  
ATOM   1384  CA  MET H 187      12.232  13.047  24.697  1.00 35.44           C  
ATOM   1385  CB  MET H 187      13.569  13.222  25.441  1.00 37.59           C  
ATOM   1386  CG  MET H 187      14.518  14.250  24.821  1.00 40.82           C  
ATOM   1387  SD  MET H 187      15.344  13.704  23.296  1.00 46.11           S  
ATOM   1388  CE  MET H 187      16.489  12.588  24.158  1.00 41.58           C  
ATOM   1389  C   MET H 187      12.515  12.504  23.332  1.00 36.59           C  
ATOM   1390  O   MET H 187      12.969  11.369  23.193  1.00 36.01           O  
ATOM   1391  N   GLN H 188      12.247  13.306  22.283  1.00 35.77           N  
ATOM   1392  CA  GLN H 188      12.482  12.838  20.947  1.00 36.89           C  
ATOM   1393  CB  GLN H 188      11.205  12.834  20.087  1.00 38.56           C  
ATOM   1394  CG  GLN H 188      11.361  12.176  18.716  1.00 47.75           C  
ATOM   1395  CD  GLN H 188       9.967  12.065  18.112  1.00 63.26           C  
ATOM   1396  OE1 GLN H 188       9.755  11.351  17.134  1.00 61.12           O  
ATOM   1397  NE2 GLN H 188       8.981  12.778  18.719  1.00  0.00           N  
ATOM   1398  C   GLN H 188      13.490  13.751  20.320  1.00 38.32           C  
ATOM   1399  O   GLN H 188      13.343  14.973  20.355  1.00 38.35           O  
ATOM   1400  N   LEU H 189      14.565  13.166  19.752  1.00 38.47           N  
ATOM   1401  CA  LEU H 189      15.593  13.942  19.115  1.00 37.39           C  
ATOM   1402  CB  LEU H 189      16.974  13.739  19.767  1.00 36.66           C  
ATOM   1403  CG  LEU H 189      18.115  14.566  19.145  1.00 38.20           C  
ATOM   1404  CD1 LEU H 189      17.876  16.076  19.319  1.00 38.52           C  
ATOM   1405  CD2 LEU H 189      19.480  14.118  19.695  1.00 36.95           C  
ATOM   1406  C   LEU H 189      15.663  13.469  17.691  1.00 38.65           C  
ATOM   1407  O   LEU H 189      15.851  12.281  17.434  1.00 36.95           O  
ATOM   1408  N   SER H 190      15.486  14.397  16.726  1.00 38.16           N  
ATOM   1409  CA  SER H 190      15.480  14.057  15.327  1.00 39.67           C  
ATOM   1410  CB  SER H 190      14.378  14.787  14.541  1.00 41.95           C  
ATOM   1411  OG  SER H 190      14.604  16.188  14.579  1.00 47.71           O  
ATOM   1412  C   SER H 190      16.790  14.424  14.693  1.00 43.43           C  
ATOM   1413  O   SER H 190      17.659  15.020  15.326  1.00 42.65           O  
ATOM   1414  N   SER H 191      16.950  14.058  13.400  1.00 43.93           N  
ATOM   1415  CA  SER H 191      18.113  14.372  12.612  1.00 41.51           C  
ATOM   1416  CB  SER H 191      18.179  15.846  12.164  1.00 45.38           C  
ATOM   1417  OG  SER H 191      18.338  16.703  13.285  1.00 50.91           O  
ATOM   1418  C   SER H 191      19.350  14.047  13.388  1.00 43.39           C  
ATOM   1419  O   SER H 191      20.197  14.908  13.612  1.00 43.98           O  
ATOM   1420  N   LEU H 192      19.491  12.770  13.793  1.00 40.34           N  
ATOM   1421  CA  LEU H 192      20.590  12.336  14.607  1.00 40.64           C  
ATOM   1422  CB  LEU H 192      20.443  10.881  15.082  1.00 38.90           C  
ATOM   1423  CG  LEU H 192      19.302  10.667  16.092  1.00 41.50           C  
ATOM   1424  CD1 LEU H 192      19.171   9.192  16.482  1.00 41.06           C  
ATOM   1425  CD2 LEU H 192      19.480  11.555  17.331  1.00 41.12           C  
ATOM   1426  C   LEU H 192      21.886  12.427  13.867  1.00 43.82           C  
ATOM   1427  O   LEU H 192      21.961  12.188  12.662  1.00 43.31           O  
ATOM   1428  N   THR H 193      22.951  12.797  14.612  1.00 42.52           N  
ATOM   1429  CA  THR H 193      24.288  12.891  14.097  1.00 43.52           C  
ATOM   1430  CB  THR H 193      24.805  14.298  14.018  1.00 44.91           C  
ATOM   1431  OG1 THR H 193      26.068  14.321  13.367  1.00  0.00           O  
ATOM   1432  CG2 THR H 193      24.924  14.864  15.443  1.00  0.00           C  
ATOM   1433  C   THR H 193      25.177  12.134  15.038  1.00 46.02           C  
ATOM   1434  O   THR H 193      24.779  11.792  16.149  1.00 43.99           O  
ATOM   1435  N   SER H 194      26.426  11.862  14.612  1.00 43.67           N  
ATOM   1436  CA  SER H 194      27.334  11.062  15.386  1.00 45.75           C  
ATOM   1437  CB  SER H 194      28.691  10.860  14.692  1.00 48.00           C  
ATOM   1438  OG  SER H 194      29.540  10.064  15.505  1.00 57.59           O  
ATOM   1439  C   SER H 194      27.599  11.722  16.708  1.00 44.85           C  
ATOM   1440  O   SER H 194      27.791  11.045  17.717  1.00 44.99           O  
ATOM   1441  N   ASP H 195      27.583  13.067  16.737  1.00 43.41           N  
ATOM   1442  CA  ASP H 195      27.886  13.845  17.905  1.00 43.69           C  
ATOM   1443  CB  ASP H 195      27.841  15.360  17.636  1.00 46.45           C  
ATOM   1444  CG  ASP H 195      28.989  15.698  16.696  1.00 53.99           C  
ATOM   1445  OD1 ASP H 195      29.811  14.787  16.412  1.00  0.00           O  
ATOM   1446  OD2 ASP H 195      29.062  16.877  16.257  1.00  0.00           O1-
ATOM   1447  C   ASP H 195      26.873  13.557  18.971  1.00 43.31           C  
ATOM   1448  O   ASP H 195      27.149  13.726  20.157  1.00 41.63           O  
ATOM   1449  N   ASP H 196      25.661  13.146  18.557  1.00 38.02           N  
ATOM   1450  CA  ASP H 196      24.536  12.865  19.410  1.00 34.92           C  
ATOM   1451  CB  ASP H 196      23.222  12.654  18.639  1.00 35.18           C  
ATOM   1452  CG  ASP H 196      22.751  14.013  18.134  1.00 38.97           C  
ATOM   1453  OD1 ASP H 196      23.242  15.052  18.651  1.00 40.10           O  
ATOM   1454  OD2 ASP H 196      21.883  14.028  17.224  1.00 40.20           O1-
ATOM   1455  C   ASP H 196      24.766  11.657  20.273  1.00 34.00           C  
ATOM   1456  O   ASP H 196      23.996  11.422  21.203  1.00 33.08           O  
ATOM   1457  N   THR H 197      25.760  10.803  19.955  1.00 32.68           N  
ATOM   1458  CA  THR H 197      25.980   9.637  20.769  1.00 31.72           C  
ATOM   1459  CB  THR H 197      27.173   8.839  20.329  1.00 33.57           C  
ATOM   1460  OG1 THR H 197      27.004   8.421  18.982  1.00 34.28           O  
ATOM   1461  CG2 THR H 197      27.332   7.617  21.250  1.00 30.90           C  
ATOM   1462  C   THR H 197      26.212  10.079  22.184  1.00 33.43           C  
ATOM   1463  O   THR H 197      27.135  10.845  22.460  1.00 34.33           O  
ATOM   1464  N   ALA H 198      25.360   9.606  23.123  1.00 29.36           N  
ATOM   1465  CA  ALA H 198      25.517   9.998  24.497  1.00 27.65           C  
ATOM   1466  CB  ALA H 198      25.277  11.499  24.732  1.00 28.33           C  
ATOM   1467  C   ALA H 198      24.517   9.263  25.334  1.00 30.20           C  
ATOM   1468  O   ALA H 198      23.634   8.576  24.821  1.00 29.26           O  
ATOM   1469  N   VAL H 199      24.675   9.366  26.672  1.00 27.00           N  
ATOM   1470  CA  VAL H 199      23.727   8.808  27.588  1.00 27.22           C  
ATOM   1471  CB  VAL H 199      24.332   8.408  28.901  1.00 28.55           C  
ATOM   1472  CG1 VAL H 199      23.209   7.923  29.832  1.00 28.67           C  
ATOM   1473  CG2 VAL H 199      25.421   7.355  28.632  1.00 29.89           C  
ATOM   1474  C   VAL H 199      22.740   9.903  27.846  1.00 30.40           C  
ATOM   1475  O   VAL H 199      23.124  11.042  28.113  1.00 29.73           O  
ATOM   1476  N   TYR H 200      21.431   9.591  27.775  1.00 29.01           N  
ATOM   1477  CA  TYR H 200      20.434  10.604  27.973  1.00 27.74           C  
ATOM   1478  CB  TYR H 200      19.363  10.633  26.865  1.00 28.44           C  
ATOM   1479  CG  TYR H 200      20.003  11.157  25.621  1.00 30.75           C  
ATOM   1480  CD1 TYR H 200      20.802  10.355  24.836  1.00 32.38           C  
ATOM   1481  CD2 TYR H 200      19.790  12.461  25.233  1.00 31.01           C  
ATOM   1482  CE1 TYR H 200      21.385  10.851  23.693  1.00 31.16           C  
ATOM   1483  CE2 TYR H 200      20.369  12.962  24.091  1.00 30.81           C  
ATOM   1484  CZ  TYR H 200      21.170  12.156  23.319  1.00 32.94           C  
ATOM   1485  OH  TYR H 200      21.767  12.665  22.146  1.00 32.11           O  
ATOM   1486  C   TYR H 200      19.749  10.323  29.273  1.00 30.19           C  
ATOM   1487  O   TYR H 200      19.319   9.198  29.529  1.00 30.98           O  
ATOM   1488  N   TYR H 201      19.638  11.358  30.137  1.00 29.21           N  
ATOM   1489  CA  TYR H 201      19.039  11.178  31.432  1.00 28.03           C  
ATOM   1490  CB  TYR H 201      19.895  11.634  32.635  1.00 27.10           C  
ATOM   1491  CG  TYR H 201      21.166  10.867  32.767  1.00 28.23           C  
ATOM   1492  CD1 TYR H 201      21.180   9.615  33.332  1.00 29.11           C  
ATOM   1493  CD2 TYR H 201      22.353  11.405  32.332  1.00 30.26           C  
ATOM   1494  CE1 TYR H 201      22.352   8.907  33.460  1.00 29.40           C  
ATOM   1495  CE2 TYR H 201      23.530  10.703  32.459  1.00 29.85           C  
ATOM   1496  CZ  TYR H 201      23.533   9.452  33.023  1.00 31.54           C  
ATOM   1497  OH  TYR H 201      24.739   8.730  33.153  1.00 33.25           O  
ATOM   1498  C   TYR H 201      17.830  12.052  31.544  1.00 31.67           C  
ATOM   1499  O   TYR H 201      17.790  13.164  31.020  1.00 30.75           O  
ATOM   1500  N   CYS H 202      16.794  11.532  32.231  1.00 32.83           N  
ATOM   1501  CA  CYS H 202      15.644  12.311  32.584  0.92 33.46           C  
ATOM   1502  CB  CYS H 202      14.299  11.574  32.388  0.92 36.20           C  
ATOM   1503  SG  CYS H 202      14.216   9.987  33.279  0.92 44.58           S  
ATOM   1504  C   CYS H 202      15.821  12.582  34.047  1.00 33.24           C  
ATOM   1505  O   CYS H 202      16.393  11.764  34.766  1.00 33.01           O  
ATOM   1506  N   ALA H 203      15.384  13.767  34.519  1.00 31.12           N  
ATOM   1507  CA  ALA H 203      15.533  14.073  35.913  1.00 30.82           C  
ATOM   1508  CB  ALA H 203      16.754  14.955  36.215  1.00 29.54           C  
ATOM   1509  C   ALA H 203      14.316  14.821  36.359  1.00 33.37           C  
ATOM   1510  O   ALA H 203      13.727  15.590  35.599  1.00 33.41           O  
ATOM   1511  N   GLY H 204      13.914  14.606  37.630  1.00 31.29           N  
ATOM   1512  CA  GLY H 204      12.764  15.271  38.167  1.00 29.90           C  
ATOM   1513  C   GLY H 204      13.249  16.321  39.099  1.00 32.39           C  
ATOM   1514  O   GLY H 204      14.175  16.117  39.882  1.00 30.69           O  
ATOM   1515  N   THR H 205      12.595  17.490  39.033  1.00 30.37           N  
ATOM   1516  CA  THR H 205      13.000  18.602  39.828  1.00 31.64           C  
ATOM   1517  CB  THR H 205      12.897  19.909  39.103  1.00 27.47           C  
ATOM   1518  OG1 THR H 205      11.538  20.194  38.805  1.00 17.61           O  
ATOM   1519  CG2 THR H 205      13.724  19.829  37.809  1.00 17.38           C  
ATOM   1520  C   THR H 205      12.098  18.707  40.994  1.00 34.39           C  
ATOM   1521  O   THR H 205      11.106  17.991  41.115  1.00 35.47           O  
ATOM   1522  N   VAL H 206      12.261  19.648  41.942  1.00 29.22           N  
ATOM   1523  CA  VAL H 206      11.322  19.736  43.053  1.00 31.81           C  
ATOM   1524  CB  VAL H 206      11.779  20.683  44.117  1.00 31.45           C  
ATOM   1525  CG1 VAL H 206      12.004  22.063  43.473  1.00 37.97           C  
ATOM   1526  CG2 VAL H 206      10.670  20.735  45.180  1.00 39.66           C  
ATOM   1527  C   VAL H 206       9.907  20.230  42.745  1.00 35.54           C  
ATOM   1528  O   VAL H 206       8.934  19.713  43.307  1.00 32.48           O  
ATOM   1529  N   TYR H 207       9.756  21.260  41.874  1.00 34.30           N  
ATOM   1530  CA  TYR H 207       8.530  22.001  41.698  1.00 34.72           C  
ATOM   1531  CB  TYR H 207       8.606  23.423  42.287  1.00 41.64           C  
ATOM   1532  CG  TYR H 207       8.265  23.416  43.739  1.00  0.00           C  
ATOM   1533  CD1 TYR H 207       9.207  23.247  44.725  1.00  0.00           C  
ATOM   1534  CD2 TYR H 207       6.952  23.599  44.105  1.00  0.00           C  
ATOM   1535  CE1 TYR H 207       8.834  23.253  46.052  1.00  0.00           C  
ATOM   1536  CE2 TYR H 207       6.571  23.609  45.424  1.00  0.00           C  
ATOM   1537  CZ  TYR H 207       7.516  23.435  46.402  1.00  0.00           C  
ATOM   1538  OH  TYR H 207       7.128  23.445  47.759  1.00  0.00           O  
ATOM   1539  C   TYR H 207       8.227  22.210  40.248  1.00 35.48           C  
ATOM   1540  O   TYR H 207       8.330  21.305  39.430  1.00 36.12           O  
ATOM   1541  N   TYR H 208       7.741  23.424  39.926  1.00 35.91           N  
ATOM   1542  CA  TYR H 208       7.364  23.851  38.602  1.00 34.33           C  
ATOM   1543  CB  TYR H 208       5.872  24.178  38.535  1.00 36.05           C  
ATOM   1544  CG  TYR H 208       5.648  24.747  39.884  1.00 40.61           C  
ATOM   1545  CD1 TYR H 208       5.983  26.043  40.188  1.00 41.63           C  
ATOM   1546  CD2 TYR H 208       5.124  23.939  40.865  1.00 34.99           C  
ATOM   1547  CE1 TYR H 208       5.782  26.527  41.458  1.00 41.88           C  
ATOM   1548  CE2 TYR H 208       4.921  24.416  42.134  1.00 38.36           C  
ATOM   1549  CZ  TYR H 208       5.252  25.713  42.430  1.00 41.11           C  
ATOM   1550  OH  TYR H 208       5.047  26.206  43.735  1.00 37.97           O  
ATOM   1551  C   TYR H 208       8.152  25.077  38.247  1.00 32.20           C  
ATOM   1552  O   TYR H 208       8.500  25.886  39.104  1.00 26.49           O  
ATOM   1553  N   ASP H 209       8.487  25.232  36.950  1.00 33.13           N  
ATOM   1554  CA  ASP H 209       9.301  26.351  36.557  1.00 31.56           C  
ATOM   1555  CB  ASP H 209      10.751  25.996  36.188  1.00 25.55           C  
ATOM   1556  CG  ASP H 209      11.603  25.942  37.442  1.00 26.73           C  
ATOM   1557  OD1 ASP H 209      11.036  25.998  38.565  1.00  0.00           O  
ATOM   1558  OD2 ASP H 209      12.849  25.859  37.279  1.00 38.71           O1-
ATOM   1559  C   ASP H 209       8.756  27.081  35.370  1.00 33.41           C  
ATOM   1560  O   ASP H 209       7.942  26.592  34.587  1.00 36.90           O  
ATOM   1561  N   ILE H 210       9.167  28.358  35.320  1.00 32.82           N  
ATOM   1562  CA  ILE H 210       8.950  29.360  34.324  1.00 33.73           C  
ATOM   1563  CB  ILE H 210       9.267  30.718  34.874  1.00 29.55           C  
ATOM   1564  CG1 ILE H 210       8.991  31.819  33.839  1.00  0.00           C  
ATOM   1565  CG2 ILE H 210      10.717  30.687  35.383  1.00  0.00           C  
ATOM   1566  CD1 ILE H 210       9.113  33.227  34.423  1.00  0.00           C  
ATOM   1567  C   ILE H 210       9.792  29.202  33.094  1.00 31.90           C  
ATOM   1568  O   ILE H 210       9.303  29.451  31.994  1.00 33.29           O  
ATOM   1569  N   LEU H 211      11.090  28.855  33.253  1.00 35.14           N  
ATOM   1570  CA  LEU H 211      11.996  28.875  32.134  1.00 34.54           C  
ATOM   1571  CB  LEU H 211      12.945  30.084  32.165  1.00 27.76           C  
ATOM   1572  CG  LEU H 211      12.238  31.444  32.032  1.00 34.38           C  
ATOM   1573  CD1 LEU H 211      13.252  32.595  32.075  1.00 33.38           C  
ATOM   1574  CD2 LEU H 211      11.350  31.494  30.780  1.00 32.35           C  
ATOM   1575  C   LEU H 211      12.882  27.664  32.123  1.00 33.58           C  
ATOM   1576  O   LEU H 211      12.705  26.714  32.880  1.00 37.11           O  
ATOM   1577  N   THR H 212      13.875  27.694  31.208  1.00 31.88           N  
ATOM   1578  CA  THR H 212      14.890  26.687  31.044  1.00 28.89           C  
ATOM   1579  CB  THR H 212      15.967  27.270  30.177  1.00 20.76           C  
ATOM   1580  OG1 THR H 212      16.526  28.425  30.786  1.00  0.00           O  
ATOM   1581  CG2 THR H 212      15.362  27.635  28.811  1.00  0.00           C  
ATOM   1582  C   THR H 212      15.475  26.491  32.403  1.00 30.04           C  
ATOM   1583  O   THR H 212      15.830  27.456  33.070  1.00 29.30           O  
ATOM   1584  N   GLY H 213      15.602  25.242  32.876  1.00 32.75           N  
ATOM   1585  CA  GLY H 213      16.146  25.108  34.183  1.00 32.42           C  
ATOM   1586  C   GLY H 213      17.489  24.567  34.033  1.00 33.05           C  
ATOM   1587  O   GLY H 213      17.949  24.131  32.990  1.00 33.83           O  
ATOM   1588  N   LEU H 214      18.331  24.648  35.025  1.00 35.39           N  
ATOM   1589  CA  LEU H 214      19.132  23.625  34.494  1.00 35.23           C  
ATOM   1590  CB  LEU H 214      20.598  23.637  34.722  1.00 39.56           C  
ATOM   1591  CG  LEU H 214      21.541  22.691  34.057  1.00  0.00           C  
ATOM   1592  CD1 LEU H 214      21.523  23.145  32.698  1.00  0.00           C  
ATOM   1593  CD2 LEU H 214      22.977  22.951  34.383  1.00  0.00           C  
ATOM   1594  C   LEU H 214      18.607  22.623  35.392  1.00 34.87           C  
ATOM   1595  O   LEU H 214      17.569  22.732  36.029  1.00 36.92           O  
ATOM   1596  N   TYR H 215      19.435  21.680  35.593  1.00 34.98           N  
ATOM   1597  CA  TYR H 215      19.177  20.690  36.555  1.00 33.80           C  
ATOM   1598  CB  TYR H 215      20.387  19.806  36.466  1.00 33.11           C  
ATOM   1599  CG  TYR H 215      19.564  18.951  35.620  1.00  0.00           C  
ATOM   1600  CD1 TYR H 215      18.801  19.292  34.534  1.00  0.00           C  
ATOM   1601  CD2 TYR H 215      19.509  17.712  36.042  1.00  0.00           C  
ATOM   1602  CE1 TYR H 215      18.036  18.384  33.922  1.00  0.00           C  
ATOM   1603  CE2 TYR H 215      18.760  16.794  35.427  1.00  0.00           C  
ATOM   1604  CZ  TYR H 215      17.994  17.103  34.369  1.00  0.00           C  
ATOM   1605  OH  TYR H 215      17.226  16.122  33.743  1.00  0.00           O  
ATOM   1606  C   TYR H 215      18.667  21.175  37.967  1.00 34.09           C  
ATOM   1607  O   TYR H 215      18.338  20.346  38.775  1.00 31.35           O  
ATOM   1608  N   THR H 216      18.659  22.473  38.381  1.00 30.37           N  
ATOM   1609  CA  THR H 216      18.902  22.969  39.710  1.00 31.27           C  
ATOM   1610  CB  THR H 216      18.625  24.447  39.898  1.00 27.10           C  
ATOM   1611  OG1 THR H 216      17.260  24.743  39.642  1.00  0.00           O  
ATOM   1612  CG2 THR H 216      19.509  25.287  38.973  1.00  0.00           C  
ATOM   1613  C   THR H 216      18.047  22.312  40.677  1.00 29.18           C  
ATOM   1614  O   THR H 216      18.525  21.851  41.713  1.00 32.70           O  
ATOM   1615  N   ASN H 217      16.753  22.243  40.381  1.00 28.70           N  
ATOM   1616  CA  ASN H 217      16.031  21.653  41.435  1.00 32.65           C  
ATOM   1617  CB  ASN H 217      14.598  22.171  41.572  1.00 29.35           C  
ATOM   1618  CG  ASN H 217      14.675  23.628  41.962  1.00 34.89           C  
ATOM   1619  OD1 ASN H 217      15.335  23.992  42.934  1.00 28.94           O  
ATOM   1620  ND2 ASN H 217      13.993  24.494  41.166  1.00 37.59           N  
ATOM   1621  C   ASN H 217      15.894  20.203  41.165  1.00 29.55           C  
ATOM   1622  O   ASN H 217      14.832  19.686  41.459  1.00 24.36           O  
ATOM   1623  N   PHE H 218      16.955  19.500  40.705  1.00 32.94           N  
ATOM   1624  CA  PHE H 218      16.920  18.117  40.276  1.00 33.99           C  
ATOM   1625  CB  PHE H 218      17.841  17.712  39.128  1.00 28.30           C  
ATOM   1626  CG  PHE H 218      16.943  17.926  38.001  1.00 31.78           C  
ATOM   1627  CD1 PHE H 218      15.853  17.184  38.016  1.00 22.58           C  
ATOM   1628  CD2 PHE H 218      17.006  18.867  37.022  1.00 27.61           C  
ATOM   1629  CE1 PHE H 218      15.042  17.408  36.987  1.00 20.92           C  
ATOM   1630  CE2 PHE H 218      16.165  19.080  35.983  1.00 36.06           C  
ATOM   1631  CZ  PHE H 218      15.115  18.258  35.951  1.00 32.98           C  
ATOM   1632  C   PHE H 218      17.371  17.154  41.295  1.00 36.38           C  
ATOM   1633  O   PHE H 218      18.565  16.892  41.438  1.00 37.19           O  
ATOM   1634  N   HIS H 219      16.381  16.587  41.982  1.00 36.68           N  
ATOM   1635  CA  HIS H 219      16.487  15.595  42.990  1.00 38.03           C  
ATOM   1636  ND1 HIS H 219      14.953  14.117  45.852  1.00  0.00           N  
ATOM   1637  CG  HIS H 219      15.393  15.296  45.298  1.00 34.39           C  
ATOM   1638  CB  HIS H 219      15.227  15.697  43.869  1.00 36.53           C  
ATOM   1639  NE2 HIS H 219      15.870  15.295  47.503  1.00  0.00           N  
ATOM   1640  CD2 HIS H 219      15.950  16.002  46.321  1.00  0.00           C  
ATOM   1641  CE1 HIS H 219      15.263  14.172  47.171  1.00  0.00           C  
ATOM   1642  C   HIS H 219      16.638  14.185  42.437  1.00 39.10           C  
ATOM   1643  O   HIS H 219      17.476  13.425  42.917  1.00 37.94           O  
ATOM   1644  N   TYR H 220      15.873  13.808  41.377  1.00 32.68           N  
ATOM   1645  CA  TYR H 220      15.728  12.408  41.062  1.00 34.15           C  
ATOM   1646  CB  TYR H 220      14.260  11.949  41.041  1.00 33.83           C  
ATOM   1647  CG  TYR H 220      13.603  12.451  42.280  1.00 38.56           C  
ATOM   1648  CD1 TYR H 220      13.715  11.795  43.485  1.00 45.21           C  
ATOM   1649  CD2 TYR H 220      12.858  13.607  42.220  1.00 38.61           C  
ATOM   1650  CE1 TYR H 220      13.092  12.291  44.608  1.00 41.12           C  
ATOM   1651  CE2 TYR H 220      12.235  14.104  43.339  1.00 44.88           C  
ATOM   1652  CZ  TYR H 220      12.352  13.445  44.537  1.00 55.34           C  
ATOM   1653  OH  TYR H 220      11.711  13.958  45.686  1.00 61.24           O  
ATOM   1654  C   TYR H 220      16.200  12.213  39.656  1.00 33.63           C  
ATOM   1655  O   TYR H 220      15.857  12.997  38.774  1.00 32.82           O  
ATOM   1656  N   TRP H 221      16.987  11.147  39.401  1.00 31.72           N  
ATOM   1657  CA  TRP H 221      17.494  10.941  38.071  1.00 31.43           C  
ATOM   1658  CB  TRP H 221      19.020  11.133  37.976  1.00 29.91           C  
ATOM   1659  CG  TRP H 221      19.512  12.545  38.212  1.00 29.26           C  
ATOM   1660  CD2 TRP H 221      20.099  13.385  37.203  1.00 28.81           C  
ATOM   1661  CD1 TRP H 221      19.546  13.262  39.374  1.00 30.05           C  
ATOM   1662  NE1 TRP H 221      20.109  14.495  39.150  1.00 30.41           N  
ATOM   1663  CE2 TRP H 221      20.456  14.584  37.819  1.00 30.54           C  
ATOM   1664  CE3 TRP H 221      20.328  13.172  35.872  1.00 30.31           C  
ATOM   1665  CZ2 TRP H 221      21.049  15.593  37.111  1.00 30.00           C  
ATOM   1666  CZ3 TRP H 221      20.920  14.194  35.162  1.00 31.52           C  
ATOM   1667  CH2 TRP H 221      21.274  15.381  35.768  1.00 30.75           C  
ATOM   1668  C   TRP H 221      17.217   9.527  37.657  1.00 34.48           C  
ATOM   1669  O   TRP H 221      17.186   8.615  38.481  1.00 33.63           O  
ATOM   1670  N   GLY H 222      17.004   9.318  36.341  1.00 32.97           N  
ATOM   1671  CA  GLY H 222      16.792   8.001  35.810  1.00 31.73           C  
ATOM   1672  C   GLY H 222      18.144   7.373  35.633  1.00 36.12           C  
ATOM   1673  O   GLY H 222      19.166   8.011  35.875  1.00 35.19           O  
ATOM   1674  N   GLN H 223      18.174   6.091  35.209  1.00 33.81           N  
ATOM   1675  CA  GLN H 223      19.385   5.330  35.033  1.00 34.35           C  
ATOM   1676  CB  GLN H 223      19.172   3.823  34.781  1.00 34.54           C  
ATOM   1677  CG  GLN H 223      18.556   3.472  33.424  1.00 37.15           C  
ATOM   1678  CD  GLN H 223      17.041   3.522  33.524  1.00 42.01           C  
ATOM   1679  OE1 GLN H 223      16.470   4.397  34.170  1.00 38.76           O  
ATOM   1680  NE2 GLN H 223      16.368   2.543  32.862  1.00 37.07           N  
ATOM   1681  C   GLN H 223      20.183   5.853  33.874  1.00 36.51           C  
ATOM   1682  O   GLN H 223      21.407   5.726  33.851  1.00 34.52           O  
ATOM   1683  N   GLY H 224      19.508   6.404  32.846  1.00 32.51           N  
ATOM   1684  CA  GLY H 224      20.188   6.894  31.680  1.00 33.09           C  
ATOM   1685  C   GLY H 224      19.959   5.918  30.565  1.00 36.38           C  
ATOM   1686  O   GLY H 224      19.795   4.720  30.796  1.00 36.50           O  
ATOM   1687  N   THR H 225      19.913   6.429  29.316  1.00 33.37           N  
ATOM   1688  CA  THR H 225      19.741   5.584  28.166  1.00 33.57           C  
ATOM   1689  CB  THR H 225      18.453   5.834  27.435  1.00 37.69           C  
ATOM   1690  OG1 THR H 225      17.351   5.633  28.306  1.00 39.18           O  
ATOM   1691  CG2 THR H 225      18.361   4.872  26.237  1.00 37.02           C  
ATOM   1692  C   THR H 225      20.853   5.901  27.216  1.00 33.87           C  
ATOM   1693  O   THR H 225      21.059   7.057  26.848  1.00 33.32           O  
ATOM   1694  N   LEU H 226      21.608   4.874  26.780  1.00 32.22           N  
ATOM   1695  CA  LEU H 226      22.693   5.133  25.881  1.00 33.33           C  
ATOM   1696  CB  LEU H 226      23.852   4.130  26.022  1.00 32.24           C  
ATOM   1697  CG  LEU H 226      25.037   4.386  25.070  1.00 36.30           C  
ATOM   1698  CD1 LEU H 226      25.709   5.741  25.341  1.00 34.11           C  
ATOM   1699  CD2 LEU H 226      26.030   3.216  25.103  1.00 38.11           C  
ATOM   1700  C   LEU H 226      22.171   5.050  24.485  1.00 33.63           C  
ATOM   1701  O   LEU H 226      21.568   4.054  24.092  1.00 34.88           O  
ATOM   1702  N   VAL H 227      22.368   6.130  23.705  1.00 31.01           N  
ATOM   1703  CA  VAL H 227      21.961   6.120  22.332  1.00 31.10           C  
ATOM   1704  CB  VAL H 227      21.036   7.249  21.974  1.00 33.20           C  
ATOM   1705  CG1 VAL H 227      20.774   7.210  20.459  1.00 32.70           C  
ATOM   1706  CG2 VAL H 227      19.759   7.117  22.822  1.00 33.13           C  
ATOM   1707  C   VAL H 227      23.208   6.265  21.519  1.00 33.66           C  
ATOM   1708  O   VAL H 227      23.957   7.228  21.672  1.00 32.66           O  
ATOM   1709  N   THR H 228      23.459   5.288  20.626  1.00 32.05           N  
ATOM   1710  CA  THR H 228      24.637   5.329  19.812  1.00 32.19           C  
ATOM   1711  CB  THR H 228      25.384   4.026  19.790  1.00 36.36           C  
ATOM   1712  OG1 THR H 228      25.782   3.668  21.106  1.00 34.51           O  
ATOM   1713  CG2 THR H 228      26.615   4.167  18.878  1.00 32.20           C  
ATOM   1714  C   THR H 228      24.206   5.615  18.412  1.00 34.64           C  
ATOM   1715  O   THR H 228      23.325   4.948  17.871  1.00 33.09           O  
ATOM   1716  N   VAL H 229      24.815   6.640  17.787  1.00 32.65           N  
ATOM   1717  CA  VAL H 229      24.451   6.956  16.438  1.00 33.03           C  
ATOM   1718  CB  VAL H 229      24.201   8.422  16.224  1.00 34.57           C  
ATOM   1719  CG1 VAL H 229      23.889   8.659  14.738  1.00 34.95           C  
ATOM   1720  CG2 VAL H 229      23.077   8.869  17.173  1.00 33.32           C  
ATOM   1721  C   VAL H 229      25.595   6.559  15.568  1.00 36.53           C  
ATOM   1722  O   VAL H 229      26.683   7.129  15.652  1.00 37.65           O  
ATOM   1723  N   SER H 230      25.378   5.554  14.697  1.00 34.14           N  
ATOM   1724  CA  SER H 230      26.450   5.139  13.842  1.00 36.23           C  
ATOM   1725  CB  SER H 230      27.403   4.126  14.499  1.00 37.85           C  
ATOM   1726  OG  SER H 230      28.437   3.770  13.590  1.00 41.06           O  
ATOM   1727  C   SER H 230      25.869   4.483  12.635  1.00 37.80           C  
ATOM   1728  O   SER H 230      24.730   4.013  12.645  1.00 36.88           O  
ATOM   1729  N   SER H 231      26.659   4.455  11.546  1.00 39.70           N  
ATOM   1730  CA  SER H 231      26.236   3.823  10.334  1.00 40.37           C  
ATOM   1731  CB  SER H 231      26.525   4.662   9.077  1.00 44.30           C  
ATOM   1732  OG  SER H 231      25.752   5.853   9.097  1.00 52.24           O  
ATOM   1733  C   SER H 231      27.064   2.550  10.218  1.00 43.18           C  
ATOM   1734  O   SER H 231      26.458   1.449  10.128  1.00 42.96           O  
ATOM   1735  OXT SER H 231      28.319   2.665  10.215  1.00  0.00           O1-
TER    1736      SER H 231 
CONECT  140  638
CONECT  638  140
CONECT  937 1503
CONECT 1503  937
END
