# Supplementary material for: Fully automated antibody structure prediction using BIOVIA tools: Validation study
Source: PLoS One. 2017 May 18;12(5):e0177923. doi: 10.1371/journal.pone.0177923 (PMC5436848; doi:10.1371/journal.pone.0177923)
Supplement: S1 Dataset — Predicted structures using the Top5 framework method, Chothia CDR definition with no canonical filtering and generating 50 models. These were used in the detailed discussion of outliers and for comparison against predictions using canonical filtering. (ZIP) [file pone.0177923.s003.zip › 4G7V_LH_FV_FinalModel.pdb]

REMARK   Accelrys Discovery Studio PDB file
REMARK   Created:  2015-05-08T03:14:55Z
SSBOND   1 CYS L   23    CYS L   88                                     
SSBOND   2 CYS H  129    CYS H  203                                     
ATOM      1  N   ASP L   1      25.514  33.021  25.956  1.00 65.24           N1+
ATOM      2  CA  ASP L   1      25.249  32.133  27.105  1.00 62.28           C  
ATOM      3  CB  ASP L   1      25.430  30.661  26.695  1.00 63.45           C  
ATOM      4  CG  ASP L   1      24.299  30.301  25.743  1.00 66.51           C  
ATOM      5  OD1 ASP L   1      23.272  31.032  25.741  1.00 67.26           O  
ATOM      6  OD2 ASP L   1      24.443  29.291  25.004  1.00 65.89           O1-
ATOM      7  C   ASP L   1      26.176  32.440  28.236  1.00 61.76           C  
ATOM      8  O   ASP L   1      27.011  33.338  28.145  1.00 64.56           O  
ATOM      9  N   ILE L   2      26.032  31.693  29.347  1.00 57.72           N  
ATOM     10  CA  ILE L   2      26.852  31.890  30.507  1.00 57.13           C  
ATOM     11  CB  ILE L   2      26.099  31.956  31.816  1.00 51.84           C  
ATOM     12  CG1 ILE L   2      25.238  33.230  31.936  1.00 52.20           C  
ATOM     13  CG2 ILE L   2      27.126  31.809  32.950  1.00 52.25           C  
ATOM     14  CD1 ILE L   2      23.958  33.227  31.105  1.00 61.61           C  
ATOM     15  C   ILE L   2      27.778  30.721  30.617  1.00 54.59           C  
ATOM     16  O   ILE L   2      27.367  29.569  30.474  1.00 53.54           O  
ATOM     17  N   GLN L   3      29.074  30.998  30.865  1.00 55.97           N  
ATOM     18  CA  GLN L   3      30.039  29.942  30.966  1.00 52.08           C  
ATOM     19  CB  GLN L   3      31.402  30.282  30.345  1.00 55.78           C  
ATOM     20  CG  GLN L   3      31.384  30.472  28.831  1.00 52.38           C  
ATOM     21  CD  GLN L   3      32.808  30.797  28.405  1.00 56.12           C  
ATOM     22  OE1 GLN L   3      33.488  31.612  29.031  1.00 58.52           O  
ATOM     23  NE2 GLN L   3      33.282  30.134  27.319  1.00 56.59           N  
ATOM     24  C   GLN L   3      30.333  29.713  32.410  1.00 50.85           C  
ATOM     25  O   GLN L   3      30.499  30.656  33.181  1.00 51.64           O  
ATOM     26  N   MET L   4      30.395  28.431  32.817  1.00 51.70           N  
ATOM     27  CA  MET L   4      30.759  28.139  34.166  1.00 47.33           C  
ATOM     28  CB  MET L   4      29.793  27.169  34.864  1.00 46.34           C  
ATOM     29  CG  MET L   4      28.370  27.724  34.950  1.00 45.60           C  
ATOM     30  SD  MET L   4      28.237  29.319  35.810  1.00 49.90           S  
ATOM     31  CE  MET L   4      28.475  28.620  37.465  1.00 46.91           C  
ATOM     32  C   MET L   4      32.100  27.489  34.086  1.00 51.26           C  
ATOM     33  O   MET L   4      32.249  26.413  33.509  1.00 52.96           O  
ATOM     34  N   THR L   5      33.127  28.137  34.664  1.00 50.78           N  
ATOM     35  CA  THR L   5      34.445  27.585  34.584  1.00 50.75           C  
ATOM     36  CB  THR L   5      35.488  28.596  34.220  1.00 50.38           C  
ATOM     37  OG1 THR L   5      35.427  29.696  35.114  1.00 51.30           O  
ATOM     38  CG2 THR L   5      35.249  29.062  32.780  1.00 51.66           C  
ATOM     39  C   THR L   5      34.801  27.010  35.915  1.00 50.79           C  
ATOM     40  O   THR L   5      34.805  27.707  36.928  1.00 48.41           O  
ATOM     41  N   GLN L   6      35.106  25.701  35.930  1.00 48.61           N  
ATOM     42  CA  GLN L   6      35.452  25.048  37.157  1.00 51.54           C  
ATOM     43  CB  GLN L   6      34.893  23.625  37.329  1.00 49.74           C  
ATOM     44  CG  GLN L   6      33.415  23.566  37.704  1.00 46.87           C  
ATOM     45  CD  GLN L   6      33.010  22.106  37.838  1.00 48.31           C  
ATOM     46  OE1 GLN L   6      32.067  21.651  37.201  1.00 46.27           O  
ATOM     47  NE2 GLN L   6      33.739  21.346  38.701  1.00 50.19           N  
ATOM     48  C   GLN L   6      36.927  24.901  37.236  1.00 55.15           C  
ATOM     49  O   GLN L   6      37.624  24.810  36.227  1.00 56.32           O  
ATOM     50  N   SER L   7      37.439  24.898  38.480  1.00 56.77           N  
ATOM     51  CA  SER L   7      38.833  24.690  38.709  1.00 56.79           C  
ATOM     52  CB  SER L   7      39.608  26.011  38.861  1.00 57.40           C  
ATOM     53  OG  SER L   7      40.985  25.754  39.088  1.00 62.55           O  
ATOM     54  C   SER L   7      38.924  23.955  40.009  1.00 57.53           C  
ATOM     55  O   SER L   7      38.127  24.217  40.909  1.00 60.46           O  
ATOM     56  N   PRO L   8      39.823  23.024  40.172  1.00 56.11           N  
ATOM     57  CA  PRO L   8      40.718  22.570  39.141  1.00 56.77           C  
ATOM     58  CD  PRO L   8      40.363  22.786  41.499  1.00 56.38           C  
ATOM     59  CB  PRO L   8      41.949  22.014  39.860  1.00 58.57           C  
ATOM     60  CG  PRO L   8      41.465  21.741  41.293  1.00 59.36           C  
ATOM     61  C   PRO L   8      40.027  21.526  38.326  1.00 56.04           C  
ATOM     62  O   PRO L   8      38.931  21.109  38.696  1.00 56.29           O  
ATOM     63  N   SER L   9      40.637  21.108  37.202  1.00 62.19           N  
ATOM     64  CA  SER L   9      40.068  20.062  36.407  1.00 63.04           C  
ATOM     65  CB  SER L   9      40.851  19.791  35.112  1.00 59.43           C  
ATOM     66  OG  SER L   9      40.227  18.745  34.381  1.00 65.36           O  
ATOM     67  C   SER L   9      40.097  18.800  37.209  1.00 57.39           C  
ATOM     68  O   SER L   9      39.128  18.042  37.221  1.00 59.38           O  
ATOM     69  N   SER L  10      41.224  18.523  37.906  1.00 57.71           N  
ATOM     70  CA  SER L  10      41.281  17.329  38.698  1.00 60.87           C  
ATOM     71  CB  SER L  10      41.919  16.120  37.985  1.00 60.37           C  
ATOM     72  OG  SER L  10      43.307  16.335  37.785  1.00 63.97           O  
ATOM     73  C   SER L  10      42.092  17.610  39.923  1.00 58.00           C  
ATOM     74  O   SER L  10      42.902  18.535  39.946  1.00 62.80           O  
ATOM     75  N   LEU L  11      41.861  16.828  41.000  1.00 57.98           N  
ATOM     76  CA  LEU L  11      42.614  17.021  42.205  1.00 58.48           C  
ATOM     77  CB  LEU L  11      41.986  18.074  43.145  1.00 56.80           C  
ATOM     78  CG  LEU L  11      40.552  17.767  43.626  1.00 55.62           C  
ATOM     79  CD1 LEU L  11      40.518  16.633  44.664  1.00 56.64           C  
ATOM     80  CD2 LEU L  11      39.849  19.041  44.115  1.00 55.20           C  
ATOM     81  C   LEU L  11      42.712  15.712  42.933  1.00 60.35           C  
ATOM     82  O   LEU L  11      41.832  14.859  42.822  1.00 59.41           O  
ATOM     83  N   SER L  12      43.810  15.515  43.694  1.00 60.06           N  
ATOM     84  CA  SER L  12      43.968  14.317  44.471  1.00 61.07           C  
ATOM     85  CB  SER L  12      45.246  13.520  44.158  1.00 65.79           C  
ATOM     86  OG  SER L  12      45.162  12.929  42.871  1.00 66.50           O  
ATOM     87  C   SER L  12      44.076  14.735  45.902  1.00 65.82           C  
ATOM     88  O   SER L  12      44.752  15.713  46.219  1.00 63.12           O  
ATOM     89  N   ALA L  13      43.400  14.002  46.811  1.00 60.08           N  
ATOM     90  CA  ALA L  13      43.463  14.369  48.197  1.00 59.99           C  
ATOM     91  CB  ALA L  13      42.339  15.330  48.620  1.00 58.36           C  
ATOM     92  C   ALA L  13      43.324  13.132  49.031  1.00 60.82           C  
ATOM     93  O   ALA L  13      42.736  12.139  48.603  1.00 66.04           O  
ATOM     94  N   SER L  14      43.882  13.169  50.259  1.00 61.80           N  
ATOM     95  CA  SER L  14      43.821  12.039  51.144  1.00 67.39           C  
ATOM     96  CB  SER L  14      44.989  11.957  52.141  1.00 64.50           C  
ATOM     97  OG  SER L  14      46.199  11.678  51.454  1.00 51.29           O  
ATOM     98  C   SER L  14      42.563  12.118  51.942  1.00 65.73           C  
ATOM     99  O   SER L  14      41.915  13.162  52.009  1.00 59.80           O  
ATOM    100  N   VAL L  15      42.187  10.993  52.582  1.00 65.91           N  
ATOM    101  CA  VAL L  15      40.986  11.002  53.359  1.00 60.93           C  
ATOM    102  CB  VAL L  15      40.543   9.645  53.828  1.00 62.02           C  
ATOM    103  CG1 VAL L  15      40.124   8.823  52.600  1.00 62.03           C  
ATOM    104  CG2 VAL L  15      41.681   8.998  54.632  1.00 65.25           C  
ATOM    105  C   VAL L  15      41.199  11.875  54.550  1.00 64.74           C  
ATOM    106  O   VAL L  15      42.232  11.809  55.215  1.00 65.73           O  
ATOM    107  N   GLY L  16      40.197  12.729  54.836  1.00 64.90           N  
ATOM    108  CA  GLY L  16      40.260  13.615  55.960  1.00 61.48           C  
ATOM    109  C   GLY L  16      40.671  14.987  55.510  1.00 63.79           C  
ATOM    110  O   GLY L  16      40.574  15.941  56.278  1.00 64.72           O  
ATOM    111  N   ASP L  17      41.131  15.136  54.252  1.00 64.03           N  
ATOM    112  CA  ASP L  17      41.566  16.431  53.803  1.00 60.71           C  
ATOM    113  CB  ASP L  17      42.426  16.396  52.527  1.00 63.78           C  
ATOM    114  CG  ASP L  17      43.803  15.862  52.884  1.00 70.40           C  
ATOM    115  OD1 ASP L  17      44.141  15.853  54.097  1.00 71.63           O  
ATOM    116  OD2 ASP L  17      44.542  15.460  51.944  1.00 72.84           O1-
ATOM    117  C   ASP L  17      40.370  17.273  53.495  1.00 60.65           C  
ATOM    118  O   ASP L  17      39.264  16.770  53.311  1.00 57.33           O  
ATOM    119  N   ARG L  18      40.579  18.605  53.446  1.00 58.94           N  
ATOM    120  CA  ARG L  18      39.514  19.512  53.134  1.00 58.14           C  
ATOM    121  CB  ARG L  18      39.572  20.806  53.965  1.00 60.06           C  
ATOM    122  CG  ARG L  18      38.367  21.730  53.786  1.00 60.18           C  
ATOM    123  CD  ARG L  18      38.385  22.926  54.741  1.00 63.26           C  
ATOM    124  NE  ARG L  18      37.138  23.709  54.512  1.00 68.34           N  
ATOM    125  CZ  ARG L  18      36.402  24.146  55.576  1.00 69.45           C  
ATOM    126  NH1 ARG L  18      36.811  23.871  56.848  1.00 72.58           N1+
ATOM    127  NH2 ARG L  18      35.254  24.853  55.365  1.00 68.09           N  
ATOM    128  C   ARG L  18      39.682  19.873  51.691  1.00 57.37           C  
ATOM    129  O   ARG L  18      40.704  20.432  51.296  1.00 58.80           O  
ATOM    130  N   VAL L  19      38.667  19.558  50.862  1.00 55.55           N  
ATOM    131  CA  VAL L  19      38.763  19.789  49.450  1.00 57.49           C  
ATOM    132  CB  VAL L  19      38.261  18.628  48.639  1.00 56.13           C  
ATOM    133  CG1 VAL L  19      38.348  18.979  47.146  1.00 58.83           C  
ATOM    134  CG2 VAL L  19      39.067  17.378  49.028  1.00 55.60           C  
ATOM    135  C   VAL L  19      37.920  20.976  49.101  1.00 56.68           C  
ATOM    136  O   VAL L  19      36.837  21.165  49.653  1.00 56.54           O  
ATOM    137  N   THR L  20      38.422  21.824  48.179  1.00 54.26           N  
ATOM    138  CA  THR L  20      37.697  22.994  47.778  1.00 52.37           C  
ATOM    139  CB  THR L  20      38.394  24.255  48.198  1.00 53.37           C  
ATOM    140  OG1 THR L  20      38.607  24.253  49.601  1.00 64.26           O  
ATOM    141  CG2 THR L  20      37.522  25.458  47.818  1.00 53.74           C  
ATOM    142  C   THR L  20      37.644  22.999  46.278  1.00 51.34           C  
ATOM    143  O   THR L  20      38.678  22.919  45.616  1.00 53.50           O  
ATOM    144  N   ILE L  21      36.430  23.094  45.698  1.00 55.06           N  
ATOM    145  CA  ILE L  21      36.294  23.140  44.268  1.00 48.56           C  
ATOM    146  CB  ILE L  21      35.412  22.051  43.728  1.00 49.12           C  
ATOM    147  CG1 ILE L  21      35.983  20.671  44.097  1.00 50.49           C  
ATOM    148  CG2 ILE L  21      35.261  22.260  42.212  1.00 47.15           C  
ATOM    149  CD1 ILE L  21      34.995  19.529  43.876  1.00 50.08           C  
ATOM    150  C   ILE L  21      35.632  24.447  43.947  1.00 51.18           C  
ATOM    151  O   ILE L  21      34.602  24.783  44.530  1.00 48.97           O  
ATOM    152  N   THR L  22      36.203  25.218  42.996  1.00 54.92           N  
ATOM    153  CA  THR L  22      35.670  26.521  42.699  1.00 50.34           C  
ATOM    154  CB  THR L  22      36.712  27.601  42.677  1.00 51.56           C  
ATOM    155  OG1 THR L  22      37.648  27.353  41.639  1.00 83.64           O  
ATOM    156  CG2 THR L  22      37.435  27.631  44.032  1.00 59.19           C  
ATOM    157  C   THR L  22      35.053  26.506  41.333  1.00 52.98           C  
ATOM    158  O   THR L  22      35.434  25.720  40.470  1.00 54.19           O  
ATOM    159  N   CYS L  23      34.045  27.382  41.125  1.00 52.73           N  
ATOM    160  CA  CYS L  23      33.363  27.500  39.864  1.00 52.34           C  
ATOM    161  CB  CYS L  23      32.031  26.703  39.866  1.00 54.50           C  
ATOM    162  SG  CYS L  23      31.064  26.780  38.325  1.00 64.21           S  
ATOM    163  C   CYS L  23      33.062  28.961  39.663  1.00 50.19           C  
ATOM    164  O   CYS L  23      32.417  29.580  40.507  1.00 49.61           O  
ATOM    165  N   ARG L  24      33.521  29.570  38.543  1.00 49.90           N  
ATOM    166  CA  ARG L  24      33.228  30.972  38.403  1.00 49.15           C  
ATOM    167  CB  ARG L  24      34.451  31.904  38.336  1.00 52.81           C  
ATOM    168  CG  ARG L  24      35.379  31.690  37.145  1.00 59.44           C  
ATOM    169  CD  ARG L  24      36.623  32.579  37.216  1.00 56.98           C  
ATOM    170  NE  ARG L  24      36.169  33.999  37.162  1.00 62.94           N  
ATOM    171  CZ  ARG L  24      36.907  34.982  37.752  1.00 63.71           C  
ATOM    172  NH1 ARG L  24      38.061  34.673  38.415  1.00 64.78           N1+
ATOM    173  NH2 ARG L  24      36.489  36.280  37.678  1.00 64.88           N  
ATOM    174  C   ARG L  24      32.376  31.205  37.198  1.00 48.43           C  
ATOM    175  O   ARG L  24      32.674  30.745  36.095  1.00 51.71           O  
ATOM    176  N   ALA L  25      31.256  31.925  37.410  1.00 49.75           N  
ATOM    177  CA  ALA L  25      30.328  32.225  36.359  1.00 48.79           C  
ATOM    178  CB  ALA L  25      28.917  32.570  36.868  1.00 47.02           C  
ATOM    179  C   ALA L  25      30.835  33.401  35.584  1.00 49.36           C  
ATOM    180  O   ALA L  25      31.450  34.310  36.139  1.00 49.64           O  
ATOM    181  N   SER L  26      30.587  33.384  34.254  1.00 60.37           N  
ATOM    182  CA  SER L  26      31.033  34.402  33.342  1.00 64.65           C  
ATOM    183  CB  SER L  26      30.745  34.051  31.875  1.00 66.21           C  
ATOM    184  OG  SER L  26      31.458  32.880  31.509  1.00 67.71           O  
ATOM    185  C   SER L  26      30.318  35.684  33.629  1.00 65.67           C  
ATOM    186  O   SER L  26      30.904  36.763  33.536  1.00 67.74           O  
ATOM    187  N   GLN L  27      29.020  35.596  33.969  1.00 66.70           N  
ATOM    188  CA  GLN L  27      28.250  36.771  34.260  1.00 71.38           C  
ATOM    189  CB  GLN L  27      27.265  37.148  33.140  1.00 78.27           C  
ATOM    190  CG  GLN L  27      26.181  36.104  32.872  1.00 86.74           C  
ATOM    191  CD  GLN L  27      25.381  36.591  31.674  1.00 86.83           C  
ATOM    192  OE1 GLN L  27      25.851  36.532  30.538  1.00 88.47           O  
ATOM    193  NE2 GLN L  27      24.142  37.089  31.927  1.00 81.36           N  
ATOM    194  C   GLN L  27      27.490  36.498  35.520  1.00 68.17           C  
ATOM    195  O   GLN L  27      27.565  35.396  36.058  1.00 63.30           O  
ATOM    196  N   SER L  28      26.758  37.511  36.039  1.00 68.42           N  
ATOM    197  CA  SER L  28      26.054  37.355  37.286  1.00 59.84           C  
ATOM    198  CB  SER L  28      25.453  38.668  37.816  1.00 68.63           C  
ATOM    199  OG  SER L  28      24.779  38.427  39.041  1.00 67.41           O  
ATOM    200  C   SER L  28      24.931  36.364  37.140  1.00 61.01           C  
ATOM    201  O   SER L  28      23.942  36.588  36.444  1.00 63.55           O  
ATOM    202  N   VAL L  29      25.129  35.204  37.786  1.00 55.95           N  
ATOM    203  CA  VAL L  29      24.282  34.044  37.911  1.00 57.30           C  
ATOM    204  CB  VAL L  29      25.118  32.807  38.112  1.00 56.64           C  
ATOM    205  CG1 VAL L  29      24.256  31.558  38.332  1.00 68.09           C  
ATOM    206  CG2 VAL L  29      25.975  32.656  36.854  1.00 59.34           C  
ATOM    207  C   VAL L  29      23.267  34.146  39.023  1.00 53.29           C  
ATOM    208  O   VAL L  29      22.340  33.337  39.087  1.00 52.59           O  
ATOM    209  N   SER L  30      23.472  35.054  40.000  1.00 51.93           N  
ATOM    210  CA  SER L  30      22.599  35.109  41.142  1.00 55.15           C  
ATOM    211  CB  SER L  30      21.087  35.002  40.853  1.00 55.52           C  
ATOM    212  OG  SER L  30      20.619  36.186  40.222  1.00 60.98           O  
ATOM    213  C   SER L  30      23.005  33.968  42.024  1.00 53.17           C  
ATOM    214  O   SER L  30      24.143  33.505  41.968  1.00 59.22           O  
ATOM    215  N   SER L  31      22.105  33.548  42.931  1.00 55.16           N  
ATOM    216  CA  SER L  31      22.341  32.427  43.804  1.00 50.19           C  
ATOM    217  CB  SER L  31      21.479  32.456  45.076  1.00 49.97           C  
ATOM    218  OG  SER L  31      21.840  33.556  45.896  1.00 65.82           O  
ATOM    219  C   SER L  31      22.012  31.134  43.115  1.00 47.43           C  
ATOM    220  O   SER L  31      22.233  30.068  43.689  1.00 45.79           O  
ATOM    221  N   ALA L  32      21.461  31.168  41.884  1.00 47.69           N  
ATOM    222  CA  ALA L  32      20.999  29.926  41.329  1.00 42.59           C  
ATOM    223  CB  ALA L  32      20.031  30.130  40.151  1.00 42.13           C  
ATOM    224  C   ALA L  32      22.139  29.080  40.828  1.00 44.40           C  
ATOM    225  O   ALA L  32      22.367  28.990  39.623  1.00 46.87           O  
ATOM    226  N   VAL L  33      22.836  28.366  41.742  1.00 41.43           N  
ATOM    227  CA  VAL L  33      23.864  27.453  41.328  1.00 39.97           C  
ATOM    228  CB  VAL L  33      25.256  27.931  41.624  1.00 42.39           C  
ATOM    229  CG1 VAL L  33      26.246  26.814  41.254  1.00 38.74           C  
ATOM    230  CG2 VAL L  33      25.499  29.241  40.856  1.00 39.09           C  
ATOM    231  C   VAL L  33      23.668  26.168  42.077  1.00 40.52           C  
ATOM    232  O   VAL L  33      23.282  26.167  43.246  1.00 42.36           O  
ATOM    233  N   ALA L  34      23.935  25.028  41.407  1.00 39.31           N  
ATOM    234  CA  ALA L  34      23.774  23.752  42.050  1.00 39.52           C  
ATOM    235  CB  ALA L  34      22.626  22.909  41.467  1.00 38.06           C  
ATOM    236  C   ALA L  34      25.036  22.973  41.853  1.00 41.14           C  
ATOM    237  O   ALA L  34      25.815  23.250  40.943  1.00 39.87           O  
ATOM    238  N   TRP L  35      25.288  21.992  42.743  1.00 40.93           N  
ATOM    239  CA  TRP L  35      26.459  21.166  42.635  1.00 40.11           C  
ATOM    240  CB  TRP L  35      27.407  21.305  43.835  1.00 40.05           C  
ATOM    241  CG  TRP L  35      28.102  22.644  43.876  1.00 42.95           C  
ATOM    242  CD2 TRP L  35      29.343  22.915  43.214  1.00 43.27           C  
ATOM    243  CD1 TRP L  35      27.725  23.808  44.485  1.00 44.82           C  
ATOM    244  NE1 TRP L  35      28.657  24.786  44.238  1.00 40.03           N  
ATOM    245  CE2 TRP L  35      29.660  24.253  43.458  1.00 44.25           C  
ATOM    246  CE3 TRP L  35      30.156  22.116  42.462  1.00 43.62           C  
ATOM    247  CZ2 TRP L  35      30.798  24.809  42.951  1.00 44.09           C  
ATOM    248  CZ3 TRP L  35      31.305  22.680  41.955  1.00 41.57           C  
ATOM    249  CH2 TRP L  35      31.617  24.003  42.193  1.00 44.09           C  
ATOM    250  C   TRP L  35      26.021  19.736  42.550  1.00 40.44           C  
ATOM    251  O   TRP L  35      25.115  19.313  43.268  1.00 41.44           O  
ATOM    252  N   TYR L  36      26.667  18.949  41.659  1.00 40.99           N  
ATOM    253  CA  TYR L  36      26.280  17.572  41.516  1.00 41.28           C  
ATOM    254  CB  TYR L  36      25.687  17.191  40.148  1.00 39.58           C  
ATOM    255  CG  TYR L  36      24.490  18.027  39.857  1.00 39.96           C  
ATOM    256  CD1 TYR L  36      23.336  17.906  40.588  1.00 40.42           C  
ATOM    257  CD2 TYR L  36      24.531  18.966  38.857  1.00 39.17           C  
ATOM    258  CE1 TYR L  36      22.237  18.685  40.317  1.00 41.72           C  
ATOM    259  CE2 TYR L  36      23.433  19.746  38.582  1.00 40.69           C  
ATOM    260  CZ  TYR L  36      22.278  19.608  39.307  1.00 39.30           C  
ATOM    261  OH  TYR L  36      21.148  20.406  39.028  1.00 39.44           O  
ATOM    262  C   TYR L  36      27.485  16.697  41.662  1.00 41.05           C  
ATOM    263  O   TYR L  36      28.612  17.099  41.375  1.00 43.29           O  
ATOM    264  N   GLN L  37      27.256  15.454  42.137  1.00 42.18           N  
ATOM    265  CA  GLN L  37      28.296  14.480  42.286  1.00 43.89           C  
ATOM    266  CB  GLN L  37      28.345  13.877  43.701  1.00 43.75           C  
ATOM    267  CG  GLN L  37      29.443  12.831  43.896  1.00 48.95           C  
ATOM    268  CD  GLN L  37      29.310  12.268  45.304  1.00 53.20           C  
ATOM    269  OE1 GLN L  37      28.225  11.869  45.727  1.00 51.56           O  
ATOM    270  NE2 GLN L  37      30.442  12.235  46.056  1.00 56.13           N  
ATOM    271  C   GLN L  37      27.964  13.352  41.356  1.00 44.21           C  
ATOM    272  O   GLN L  37      26.861  12.815  41.398  1.00 46.19           O  
ATOM    273  N   GLN L  38      28.912  12.967  40.480  1.00 43.35           N  
ATOM    274  CA  GLN L  38      28.629  11.882  39.585  1.00 45.33           C  
ATOM    275  CB  GLN L  38      28.596  12.292  38.102  1.00 47.41           C  
ATOM    276  CG  GLN L  38      28.229  11.139  37.164  1.00 45.19           C  
ATOM    277  CD  GLN L  38      28.227  11.650  35.729  1.00 50.95           C  
ATOM    278  OE1 GLN L  38      28.881  12.641  35.405  1.00 47.66           O  
ATOM    279  NE2 GLN L  38      27.466  10.959  34.845  1.00 44.72           N  
ATOM    280  C   GLN L  38      29.699  10.846  39.725  1.00 49.61           C  
ATOM    281  O   GLN L  38      30.887  11.152  39.661  1.00 51.44           O  
ATOM    282  N   LYS L  39      29.288   9.580  39.924  1.00 54.81           N  
ATOM    283  CA  LYS L  39      30.231   8.503  40.005  1.00 55.51           C  
ATOM    284  CB  LYS L  39      29.938   7.507  41.139  1.00 54.55           C  
ATOM    285  CG  LYS L  39      30.199   8.139  42.508  1.00 55.04           C  
ATOM    286  CD  LYS L  39      29.721   7.313  43.700  1.00 59.65           C  
ATOM    287  CE  LYS L  39      30.045   7.972  45.042  1.00 60.55           C  
ATOM    288  NZ  LYS L  39      29.571   7.124  46.157  1.00 61.75           N1+
ATOM    289  C   LYS L  39      30.181   7.804  38.691  1.00 56.50           C  
ATOM    290  O   LYS L  39      29.207   7.928  37.948  1.00 58.99           O  
ATOM    291  N   PRO L  40      31.205   7.072  38.363  1.00 58.43           N  
ATOM    292  CA  PRO L  40      31.233   6.466  37.069  1.00 60.08           C  
ATOM    293  CD  PRO L  40      32.540   7.341  38.871  1.00 59.04           C  
ATOM    294  CB  PRO L  40      32.642   5.901  36.907  1.00 64.35           C  
ATOM    295  CG  PRO L  40      33.500   6.842  37.775  1.00 61.61           C  
ATOM    296  C   PRO L  40      30.131   5.479  36.881  1.00 59.93           C  
ATOM    297  O   PRO L  40      29.878   4.670  37.774  1.00 62.61           O  
ATOM    298  N   GLY L  41      29.455   5.545  35.719  1.00 59.78           N  
ATOM    299  CA  GLY L  41      28.430   4.601  35.393  1.00 59.76           C  
ATOM    300  C   GLY L  41      27.132   4.996  36.022  1.00 61.23           C  
ATOM    301  O   GLY L  41      26.123   4.326  35.810  1.00 62.78           O  
ATOM    302  N   LYS L  42      27.095   6.092  36.805  1.00 60.32           N  
ATOM    303  CA  LYS L  42      25.831   6.400  37.408  1.00 57.92           C  
ATOM    304  CB  LYS L  42      25.777   6.178  38.924  1.00 58.40           C  
ATOM    305  CG  LYS L  42      25.742   4.688  39.251  1.00 62.81           C  
ATOM    306  CD  LYS L  42      25.816   4.363  40.736  1.00 65.72           C  
ATOM    307  CE  LYS L  42      25.674   2.867  41.010  1.00 69.21           C  
ATOM    308  NZ  LYS L  42      25.554   2.635  42.463  1.00 67.53           N1+
ATOM    309  C   LYS L  42      25.429   7.809  37.118  1.00 53.69           C  
ATOM    310  O   LYS L  42      26.205   8.606  36.596  1.00 51.88           O  
ATOM    311  N   ALA L  43      24.156   8.123  37.430  1.00 50.45           N  
ATOM    312  CA  ALA L  43      23.595   9.423  37.190  1.00 48.58           C  
ATOM    313  CB  ALA L  43      22.059   9.454  37.247  1.00 48.79           C  
ATOM    314  C   ALA L  43      24.110  10.371  38.227  1.00 48.19           C  
ATOM    315  O   ALA L  43      24.507   9.975  39.318  1.00 45.98           O  
ATOM    316  N   PRO L  44      24.102  11.633  37.883  1.00 47.24           N  
ATOM    317  CA  PRO L  44      24.569  12.651  38.782  1.00 44.22           C  
ATOM    318  CD  PRO L  44      24.227  12.029  36.491  1.00 44.39           C  
ATOM    319  CB  PRO L  44      24.646  13.929  37.948  1.00 43.98           C  
ATOM    320  CG  PRO L  44      24.890  13.417  36.516  1.00 44.39           C  
ATOM    321  C   PRO L  44      23.655  12.753  39.961  1.00 45.24           C  
ATOM    322  O   PRO L  44      22.470  12.452  39.828  1.00 48.18           O  
ATOM    323  N   LYS L  45      24.195  13.149  41.129  1.00 46.06           N  
ATOM    324  CA  LYS L  45      23.393  13.291  42.308  1.00 47.07           C  
ATOM    325  CB  LYS L  45      23.884  12.438  43.487  1.00 47.58           C  
ATOM    326  CG  LYS L  45      22.931  12.456  44.681  1.00 59.28           C  
ATOM    327  CD  LYS L  45      23.311  11.471  45.785  1.00 64.86           C  
ATOM    328  CE  LYS L  45      22.437  11.601  47.033  1.00 67.76           C  
ATOM    329  NZ  LYS L  45      22.993  10.775  48.127  1.00 68.83           N1+
ATOM    330  C   LYS L  45      23.483  14.726  42.729  1.00 46.64           C  
ATOM    331  O   LYS L  45      24.543  15.341  42.645  1.00 45.70           O  
ATOM    332  N   LEU L  46      22.361  15.296  43.209  1.00 44.89           N  
ATOM    333  CA  LEU L  46      22.311  16.689  43.575  1.00 45.00           C  
ATOM    334  CB  LEU L  46      20.885  17.259  43.488  1.00 44.54           C  
ATOM    335  CG  LEU L  46      20.746  18.699  44.014  1.00 41.45           C  
ATOM    336  CD1 LEU L  46      21.536  19.698  43.156  1.00 39.18           C  
ATOM    337  CD2 LEU L  46      19.267  19.080  44.183  1.00 42.64           C  
ATOM    338  C   LEU L  46      22.754  16.866  44.995  1.00 42.90           C  
ATOM    339  O   LEU L  46      22.126  16.339  45.912  1.00 46.33           O  
ATOM    340  N   LEU L  47      23.933  17.503  45.198  1.00 44.06           N  
ATOM    341  CA  LEU L  47      24.446  17.833  46.505  1.00 44.62           C  
ATOM    342  CB  LEU L  47      25.973  17.995  46.470  1.00 45.08           C  
ATOM    343  CG  LEU L  47      26.707  16.711  46.051  1.00 45.17           C  
ATOM    344  CD1 LEU L  47      28.227  16.925  46.031  1.00 47.04           C  
ATOM    345  CD2 LEU L  47      26.296  15.521  46.933  1.00 46.26           C  
ATOM    346  C   LEU L  47      23.900  19.109  47.089  1.00 44.88           C  
ATOM    347  O   LEU L  47      23.328  19.122  48.178  1.00 42.15           O  
ATOM    348  N   ILE L  48      24.057  20.231  46.352  1.00 42.60           N  
ATOM    349  CA  ILE L  48      23.713  21.525  46.877  1.00 42.03           C  
ATOM    350  CB  ILE L  48      24.914  22.366  47.222  1.00 44.59           C  
ATOM    351  CG1 ILE L  48      25.673  21.771  48.419  1.00 43.94           C  
ATOM    352  CG2 ILE L  48      24.438  23.807  47.458  1.00 43.06           C  
ATOM    353  CD1 ILE L  48      26.329  20.423  48.134  1.00 48.35           C  
ATOM    354  C   ILE L  48      22.934  22.275  45.848  1.00 41.05           C  
ATOM    355  O   ILE L  48      23.188  22.159  44.652  1.00 43.32           O  
ATOM    356  N   TYR L  49      21.934  23.057  46.301  1.00 42.38           N  
ATOM    357  CA  TYR L  49      21.179  23.857  45.387  1.00 40.02           C  
ATOM    358  CB  TYR L  49      19.760  23.326  45.104  1.00 41.61           C  
ATOM    359  CG  TYR L  49      18.913  23.414  46.326  1.00 40.45           C  
ATOM    360  CD1 TYR L  49      19.032  22.498  47.345  1.00 41.91           C  
ATOM    361  CD2 TYR L  49      17.974  24.413  46.434  1.00 46.36           C  
ATOM    362  CE1 TYR L  49      18.233  22.591  48.462  1.00 44.28           C  
ATOM    363  CE2 TYR L  49      17.174  24.513  47.544  1.00 42.52           C  
ATOM    364  CZ  TYR L  49      17.305  23.600  48.562  1.00 43.79           C  
ATOM    365  OH  TYR L  49      16.481  23.701  49.703  1.00 46.05           O  
ATOM    366  C   TYR L  49      21.086  25.229  45.983  1.00 42.77           C  
ATOM    367  O   TYR L  49      21.273  25.401  47.183  1.00 42.14           O  
ATOM    368  N   SER L  50      20.829  26.251  45.138  1.00 41.19           N  
ATOM    369  CA  SER L  50      20.719  27.610  45.593  1.00 45.32           C  
ATOM    370  CB  SER L  50      19.569  27.836  46.588  1.00 43.49           C  
ATOM    371  OG  SER L  50      18.323  27.656  45.934  1.00 59.12           O  
ATOM    372  C   SER L  50      21.999  28.033  46.248  1.00 47.95           C  
ATOM    373  O   SER L  50      22.002  28.803  47.208  1.00 46.59           O  
ATOM    374  N   ALA L  51      23.118  27.494  45.744  1.00 48.34           N  
ATOM    375  CA  ALA L  51      24.456  27.859  46.115  1.00 46.73           C  
ATOM    376  CB  ALA L  51      24.697  29.378  46.038  1.00 47.90           C  
ATOM    377  C   ALA L  51      24.825  27.405  47.493  1.00 46.99           C  
ATOM    378  O   ALA L  51      25.961  26.985  47.707  1.00 53.71           O  
ATOM    379  N   SER L  52      23.884  27.373  48.457  1.00 47.36           N  
ATOM    380  CA  SER L  52      24.362  27.036  49.769  1.00 51.57           C  
ATOM    381  CB  SER L  52      24.466  28.254  50.707  1.00 51.64           C  
ATOM    382  OG  SER L  52      25.393  29.201  50.195  1.00 58.45           O  
ATOM    383  C   SER L  52      23.416  26.098  50.439  1.00 51.12           C  
ATOM    384  O   SER L  52      23.648  25.724  51.588  1.00 53.70           O  
ATOM    385  N   SER L  53      22.362  25.628  49.745  1.00 45.63           N  
ATOM    386  CA  SER L  53      21.430  24.843  50.500  1.00 46.55           C  
ATOM    387  CB  SER L  53      19.962  25.073  50.100  1.00 45.97           C  
ATOM    388  OG  SER L  53      19.571  26.399  50.420  1.00 58.24           O  
ATOM    389  C   SER L  53      21.742  23.400  50.281  1.00 45.98           C  
ATOM    390  O   SER L  53      21.902  22.946  49.150  1.00 49.44           O  
ATOM    391  N   LEU L  54      21.839  22.643  51.392  1.00 47.08           N  
ATOM    392  CA  LEU L  54      22.173  21.250  51.341  1.00 44.70           C  
ATOM    393  CB  LEU L  54      22.705  20.742  52.695  1.00 44.80           C  
ATOM    394  CG  LEU L  54      23.235  19.299  52.707  1.00 50.24           C  
ATOM    395  CD1 LEU L  54      24.484  19.152  51.822  1.00 49.79           C  
ATOM    396  CD2 LEU L  54      23.485  18.822  54.145  1.00 50.78           C  
ATOM    397  C   LEU L  54      20.929  20.489  50.984  1.00 45.49           C  
ATOM    398  O   LEU L  54      19.859  20.715  51.547  1.00 49.17           O  
ATOM    399  N   TYR L  55      21.054  19.554  50.023  1.00 44.57           N  
ATOM    400  CA  TYR L  55      19.968  18.738  49.558  1.00 47.30           C  
ATOM    401  CB  TYR L  55      20.291  18.092  48.199  1.00 47.54           C  
ATOM    402  CG  TYR L  55      19.145  17.272  47.720  1.00 48.67           C  
ATOM    403  CD1 TYR L  55      18.013  17.879  47.230  1.00 49.67           C  
ATOM    404  CD2 TYR L  55      19.215  15.898  47.730  1.00 45.42           C  
ATOM    405  CE1 TYR L  55      16.956  17.127  46.774  1.00 50.43           C  
ATOM    406  CE2 TYR L  55      18.162  15.142  47.276  1.00 46.87           C  
ATOM    407  CZ  TYR L  55      17.029  15.758  46.800  1.00 49.78           C  
ATOM    408  OH  TYR L  55      15.946  14.987  46.331  1.00 49.25           O  
ATOM    409  C   TYR L  55      19.770  17.674  50.591  1.00 48.19           C  
ATOM    410  O   TYR L  55      20.731  17.180  51.174  1.00 46.07           O  
ATOM    411  N   SER L  56      18.505  17.310  50.873  1.00 49.28           N  
ATOM    412  CA  SER L  56      18.272  16.374  51.932  1.00 52.11           C  
ATOM    413  CB  SER L  56      16.783  16.122  52.226  1.00 55.42           C  
ATOM    414  OG  SER L  56      16.190  17.301  52.749  1.00 62.92           O  
ATOM    415  C   SER L  56      18.921  15.064  51.626  1.00 55.35           C  
ATOM    416  O   SER L  56      18.972  14.622  50.480  1.00 56.51           O  
ATOM    417  N   GLY L  57      19.464  14.424  52.683  1.00 52.41           N  
ATOM    418  CA  GLY L  57      20.061  13.123  52.585  1.00 55.06           C  
ATOM    419  C   GLY L  57      21.536  13.237  52.325  1.00 56.69           C  
ATOM    420  O   GLY L  57      22.256  12.244  52.434  1.00 61.55           O  
ATOM    421  N   VAL L  58      22.032  14.440  51.981  1.00 53.53           N  
ATOM    422  CA  VAL L  58      23.435  14.594  51.685  1.00 54.73           C  
ATOM    423  CB  VAL L  58      23.719  15.755  50.778  1.00 52.21           C  
ATOM    424  CG1 VAL L  58      25.235  15.847  50.544  1.00 50.90           C  
ATOM    425  CG2 VAL L  58      22.900  15.575  49.489  1.00 51.48           C  
ATOM    426  C   VAL L  58      24.180  14.797  52.971  1.00 57.76           C  
ATOM    427  O   VAL L  58      23.663  15.392  53.916  1.00 57.38           O  
ATOM    428  N   PRO L  59      25.399  14.309  53.026  1.00 58.25           N  
ATOM    429  CA  PRO L  59      26.198  14.425  54.220  1.00 58.85           C  
ATOM    430  CD  PRO L  59      25.769  13.145  52.238  1.00 56.94           C  
ATOM    431  CB  PRO L  59      27.406  13.517  54.004  1.00 58.48           C  
ATOM    432  CG  PRO L  59      26.878  12.438  53.041  1.00 58.47           C  
ATOM    433  C   PRO L  59      26.560  15.852  54.495  1.00 53.06           C  
ATOM    434  O   PRO L  59      26.771  16.612  53.552  1.00 54.47           O  
ATOM    435  N   SER L  60      26.673  16.218  55.786  1.00 55.61           N  
ATOM    436  CA  SER L  60      26.930  17.564  56.218  1.00 55.86           C  
ATOM    437  CB  SER L  60      26.891  17.711  57.748  1.00 57.19           C  
ATOM    438  OG  SER L  60      25.599  17.395  58.239  1.00 62.40           O  
ATOM    439  C   SER L  60      28.297  17.988  55.783  1.00 55.83           C  
ATOM    440  O   SER L  60      28.621  19.175  55.821  1.00 56.97           O  
ATOM    441  N   ARG L  61      29.134  17.029  55.353  1.00 56.42           N  
ATOM    442  CA  ARG L  61      30.487  17.314  54.971  1.00 57.95           C  
ATOM    443  CB  ARG L  61      31.233  16.080  54.436  1.00 57.42           C  
ATOM    444  CG  ARG L  61      31.222  14.872  55.369  1.00 56.69           C  
ATOM    445  CD  ARG L  61      32.217  13.782  54.958  1.00 56.81           C  
ATOM    446  NE  ARG L  61      31.853  13.297  53.597  1.00 58.50           N  
ATOM    447  CZ  ARG L  61      31.011  12.232  53.458  1.00 62.40           C  
ATOM    448  NH1 ARG L  61      30.471  11.642  54.564  1.00 58.26           N1+
ATOM    449  NH2 ARG L  61      30.712  11.757  52.214  1.00 56.25           N  
ATOM    450  C   ARG L  61      30.466  18.275  53.824  1.00 57.41           C  
ATOM    451  O   ARG L  61      31.331  19.145  53.719  1.00 57.99           O  
ATOM    452  N   PHE L  62      29.484  18.115  52.914  1.00 53.82           N  
ATOM    453  CA  PHE L  62      29.407  18.933  51.737  1.00 50.15           C  
ATOM    454  CB  PHE L  62      28.543  18.303  50.630  1.00 47.55           C  
ATOM    455  CG  PHE L  62      29.184  17.022  50.211  1.00 51.91           C  
ATOM    456  CD1 PHE L  62      30.157  17.006  49.238  1.00 49.88           C  
ATOM    457  CD2 PHE L  62      28.813  15.831  50.793  1.00 51.98           C  
ATOM    458  CE1 PHE L  62      30.745  15.824  48.852  1.00 51.45           C  
ATOM    459  CE2 PHE L  62      29.397  14.647  50.411  1.00 53.67           C  
ATOM    460  CZ  PHE L  62      30.367  14.640  49.437  1.00 53.09           C  
ATOM    461  C   PHE L  62      28.792  20.259  52.077  1.00 51.06           C  
ATOM    462  O   PHE L  62      27.801  20.333  52.802  1.00 52.29           O  
ATOM    463  N   SER L  63      29.376  21.356  51.544  1.00 48.73           N  
ATOM    464  CA  SER L  63      28.845  22.670  51.789  1.00 49.14           C  
ATOM    465  CB  SER L  63      29.492  23.394  52.983  1.00 50.77           C  
ATOM    466  OG  SER L  63      30.853  23.686  52.702  1.00 52.42           O  
ATOM    467  C   SER L  63      29.097  23.516  50.576  1.00 51.75           C  
ATOM    468  O   SER L  63      30.021  23.258  49.806  1.00 51.48           O  
ATOM    469  N   GLY L  64      28.269  24.566  50.378  1.00 52.16           N  
ATOM    470  CA  GLY L  64      28.441  25.421  49.236  1.00 47.95           C  
ATOM    471  C   GLY L  64      28.415  26.842  49.703  1.00 48.08           C  
ATOM    472  O   GLY L  64      27.685  27.199  50.626  1.00 49.68           O  
ATOM    473  N   SER L  65      29.223  27.700  49.052  1.00 51.03           N  
ATOM    474  CA  SER L  65      29.278  29.084  49.415  1.00 52.23           C  
ATOM    475  CB  SER L  65      30.471  29.422  50.327  1.00 52.12           C  
ATOM    476  OG  SER L  65      31.693  29.111  49.672  1.00 48.58           O  
ATOM    477  C   SER L  65      29.420  29.876  48.153  1.00 49.39           C  
ATOM    478  O   SER L  65      29.832  29.355  47.120  1.00 49.59           O  
ATOM    479  N   GLY L  66      29.058  31.172  48.192  1.00 49.29           N  
ATOM    480  CA  GLY L  66      29.191  31.947  46.994  1.00 48.96           C  
ATOM    481  C   GLY L  66      29.667  33.314  47.365  1.00 51.76           C  
ATOM    482  O   GLY L  66      29.250  33.885  48.371  1.00 53.48           O  
ATOM    483  N   SER L  67      30.588  33.864  46.549  1.00 53.68           N  
ATOM    484  CA  SER L  67      31.041  35.209  46.741  1.00 55.34           C  
ATOM    485  CB  SER L  67      32.507  35.312  47.201  1.00 56.22           C  
ATOM    486  OG  SER L  67      32.667  34.715  48.479  1.00 60.37           O  
ATOM    487  C   SER L  67      30.987  35.835  45.390  1.00 54.83           C  
ATOM    488  O   SER L  67      31.848  35.580  44.550  1.00 52.63           O  
ATOM    489  N   GLY L  68      29.985  36.698  45.146  1.00 50.90           N  
ATOM    490  CA  GLY L  68      29.890  37.290  43.848  1.00 48.37           C  
ATOM    491  C   GLY L  68      29.641  36.193  42.853  1.00 55.18           C  
ATOM    492  O   GLY L  68      28.715  35.396  42.994  1.00 46.65           O  
ATOM    493  N   THR L  69      30.447  36.191  41.775  1.00 51.61           N  
ATOM    494  CA  THR L  69      30.426  35.252  40.684  1.00 47.91           C  
ATOM    495  CB  THR L  69      31.127  35.760  39.456  1.00 48.49           C  
ATOM    496  OG1 THR L  69      32.499  35.993  39.730  1.00 53.17           O  
ATOM    497  CG2 THR L  69      30.445  37.061  39.000  1.00 48.20           C  
ATOM    498  C   THR L  69      31.070  33.945  41.045  1.00 49.24           C  
ATOM    499  O   THR L  69      30.892  32.961  40.328  1.00 48.45           O  
ATOM    500  N   ASP L  70      31.917  33.910  42.093  1.00 50.16           N  
ATOM    501  CA  ASP L  70      32.635  32.700  42.398  1.00 51.23           C  
ATOM    502  CB  ASP L  70      34.031  32.974  42.991  1.00 53.29           C  
ATOM    503  CG  ASP L  70      34.885  33.652  41.921  1.00 60.01           C  
ATOM    504  OD1 ASP L  70      34.662  33.377  40.712  1.00 61.52           O  
ATOM    505  OD2 ASP L  70      35.769  34.465  42.303  1.00 64.34           O1-
ATOM    506  C   ASP L  70      31.859  31.845  43.365  1.00 50.95           C  
ATOM    507  O   ASP L  70      31.308  32.337  44.349  1.00 54.70           O  
ATOM    508  N   PHE L  71      31.796  30.519  43.093  1.00 48.78           N  
ATOM    509  CA  PHE L  71      31.071  29.610  43.942  1.00 46.78           C  
ATOM    510  CB  PHE L  71      29.907  28.904  43.232  1.00 44.84           C  
ATOM    511  CG  PHE L  71      28.962  29.967  42.801  1.00 46.67           C  
ATOM    512  CD1 PHE L  71      27.989  30.431  43.652  1.00 42.32           C  
ATOM    513  CD2 PHE L  71      29.068  30.514  41.543  1.00 42.04           C  
ATOM    514  CE1 PHE L  71      27.120  31.418  43.252  1.00 42.69           C  
ATOM    515  CE2 PHE L  71      28.201  31.500  41.137  1.00 47.88           C  
ATOM    516  CZ  PHE L  71      27.225  31.953  41.991  1.00 47.06           C  
ATOM    517  C   PHE L  71      32.008  28.531  44.384  1.00 46.61           C  
ATOM    518  O   PHE L  71      32.846  28.073  43.608  1.00 53.58           O  
ATOM    519  N   THR L  72      31.886  28.079  45.654  1.00 48.85           N  
ATOM    520  CA  THR L  72      32.815  27.092  46.118  1.00 46.83           C  
ATOM    521  CB  THR L  72      33.774  27.640  47.133  1.00 49.15           C  
ATOM    522  OG1 THR L  72      34.458  28.767  46.602  1.00 51.08           O  
ATOM    523  CG2 THR L  72      34.792  26.543  47.485  1.00 53.05           C  
ATOM    524  C   THR L  72      32.084  25.950  46.759  1.00 49.37           C  
ATOM    525  O   THR L  72      31.221  26.136  47.615  1.00 49.32           O  
ATOM    526  N   LEU L  73      32.430  24.717  46.342  1.00 46.27           N  
ATOM    527  CA  LEU L  73      31.894  23.524  46.924  1.00 45.34           C  
ATOM    528  CB  LEU L  73      31.578  22.468  45.842  1.00 46.60           C  
ATOM    529  CG  LEU L  73      30.971  21.138  46.329  1.00 45.20           C  
ATOM    530  CD1 LEU L  73      31.957  20.341  47.181  1.00 45.73           C  
ATOM    531  CD2 LEU L  73      29.621  21.348  47.025  1.00 46.01           C  
ATOM    532  C   LEU L  73      33.000  23.028  47.804  1.00 45.37           C  
ATOM    533  O   LEU L  73      34.120  22.831  47.337  1.00 51.86           O  
ATOM    534  N   THR L  74      32.732  22.840  49.115  1.00 48.56           N  
ATOM    535  CA  THR L  74      33.797  22.439  49.993  1.00 47.27           C  
ATOM    536  CB  THR L  74      34.077  23.427  51.089  1.00 49.27           C  
ATOM    537  OG1 THR L  74      34.413  24.695  50.549  1.00 50.11           O  
ATOM    538  CG2 THR L  74      35.248  22.900  51.932  1.00 49.32           C  
ATOM    539  C   THR L  74      33.433  21.158  50.674  1.00 51.28           C  
ATOM    540  O   THR L  74      32.313  20.988  51.152  1.00 52.07           O  
ATOM    541  N   ILE L  75      34.396  20.218  50.730  1.00 50.46           N  
ATOM    542  CA  ILE L  75      34.182  18.975  51.412  1.00 50.33           C  
ATOM    543  CB  ILE L  75      34.583  17.778  50.596  1.00 54.54           C  
ATOM    544  CG1 ILE L  75      33.818  17.763  49.261  1.00 55.25           C  
ATOM    545  CG2 ILE L  75      34.328  16.517  51.439  1.00 51.43           C  
ATOM    546  CD1 ILE L  75      34.353  16.747  48.252  1.00 53.21           C  
ATOM    547  C   ILE L  75      35.073  19.035  52.617  1.00 52.19           C  
ATOM    548  O   ILE L  75      36.295  19.096  52.496  1.00 55.47           O  
ATOM    549  N   SER L  76      34.463  19.034  53.817  1.00 59.56           N  
ATOM    550  CA  SER L  76      35.170  19.194  55.058  1.00 63.16           C  
ATOM    551  CB  SER L  76      34.217  19.229  56.262  1.00 62.25           C  
ATOM    552  OG  SER L  76      34.956  19.387  57.462  1.00 64.49           O  
ATOM    553  C   SER L  76      36.134  18.076  55.287  1.00 69.24           C  
ATOM    554  O   SER L  76      37.336  18.306  55.416  1.00 72.06           O  
ATOM    555  N   SER L  77      35.637  16.824  55.364  1.00 69.96           N  
ATOM    556  CA  SER L  77      36.523  15.718  55.575  1.00 69.18           C  
ATOM    557  CB  SER L  77      36.266  14.960  56.891  1.00 70.10           C  
ATOM    558  OG  SER L  77      36.537  15.798  58.003  1.00 73.11           O  
ATOM    559  C   SER L  77      36.254  14.762  54.464  1.00 67.49           C  
ATOM    560  O   SER L  77      35.157  14.221  54.346  1.00 67.75           O  
ATOM    561  N   LEU L  78      37.272  14.516  53.624  1.00 64.98           N  
ATOM    562  CA  LEU L  78      37.112  13.685  52.471  1.00 62.65           C  
ATOM    563  CB  LEU L  78      38.297  13.841  51.498  1.00 59.39           C  
ATOM    564  CG  LEU L  78      38.180  13.061  50.177  1.00 64.95           C  
ATOM    565  CD1 LEU L  78      37.025  13.594  49.313  1.00 61.01           C  
ATOM    566  CD2 LEU L  78      39.522  13.051  49.427  1.00 67.96           C  
ATOM    567  C   LEU L  78      37.037  12.256  52.912  1.00 63.63           C  
ATOM    568  O   LEU L  78      37.783  11.824  53.790  1.00 65.76           O  
ATOM    569  N   GLN L  79      36.114  11.483  52.302  1.00 59.68           N  
ATOM    570  CA  GLN L  79      35.955  10.094  52.636  1.00 61.46           C  
ATOM    571  CB  GLN L  79      34.544   9.737  53.130  1.00 67.49           C  
ATOM    572  CG  GLN L  79      34.153  10.458  54.421  1.00 48.66           C  
ATOM    573  CD  GLN L  79      35.040   9.948  55.546  1.00 50.19           C  
ATOM    574  OE1 GLN L  79      35.708   8.924  55.416  1.00 51.91           O  
ATOM    575  NE2 GLN L  79      35.050  10.683  56.689  1.00 50.26           N  
ATOM    576  C   GLN L  79      36.210   9.309  51.383  1.00 64.61           C  
ATOM    577  O   GLN L  79      36.190   9.855  50.282  1.00 63.31           O  
ATOM    578  N   PRO L  80      36.456   8.035  51.520  1.00 66.48           N  
ATOM    579  CA  PRO L  80      36.775   7.207  50.388  1.00 66.15           C  
ATOM    580  CD  PRO L  80      36.970   7.485  52.764  1.00 69.71           C  
ATOM    581  CB  PRO L  80      37.161   5.849  50.971  1.00 67.30           C  
ATOM    582  CG  PRO L  80      37.713   6.199  52.365  1.00 70.83           C  
ATOM    583  C   PRO L  80      35.682   7.142  49.364  1.00 66.30           C  
ATOM    584  O   PRO L  80      35.988   6.973  48.184  1.00 67.94           O  
ATOM    585  N   GLU L  81      34.411   7.253  49.792  1.00 64.07           N  
ATOM    586  CA  GLU L  81      33.264   7.181  48.927  1.00 63.28           C  
ATOM    587  CB  GLU L  81      31.922   7.010  49.667  1.00 64.94           C  
ATOM    588  CG  GLU L  81      31.578   8.126  50.655  1.00 63.75           C  
ATOM    589  CD  GLU L  81      32.083   7.703  52.027  1.00 71.05           C  
ATOM    590  OE1 GLU L  81      32.927   6.769  52.083  1.00 73.16           O  
ATOM    591  OE2 GLU L  81      31.629   8.303  53.038  1.00 71.03           O1-
ATOM    592  C   GLU L  81      33.162   8.409  48.069  1.00 60.94           C  
ATOM    593  O   GLU L  81      32.503   8.388  47.032  1.00 61.17           O  
ATOM    594  N   ASP L  82      33.785   9.516  48.511  1.00 58.21           N  
ATOM    595  CA  ASP L  82      33.704  10.829  47.923  1.00 56.88           C  
ATOM    596  CB  ASP L  82      34.336  11.907  48.819  1.00 55.77           C  
ATOM    597  CG  ASP L  82      33.423  12.037  50.033  1.00 58.38           C  
ATOM    598  OD1 ASP L  82      32.291  11.487  49.969  1.00 56.72           O  
ATOM    599  OD2 ASP L  82      33.834  12.682  51.034  1.00 59.91           O1-
ATOM    600  C   ASP L  82      34.310  10.899  46.553  1.00 56.61           C  
ATOM    601  O   ASP L  82      34.127  11.892  45.852  1.00 54.97           O  
ATOM    602  N   PHE L  83      35.120   9.905  46.166  0.90 55.68           N  
ATOM    603  CA  PHE L  83      35.700   9.858  44.852  0.90 55.51           C  
ATOM    604  CB  PHE L  83      36.447   8.520  44.692  0.80 58.31           C  
ATOM    605  CG  PHE L  83      36.558   8.098  43.275  1.00 62.13           C  
ATOM    606  CD1 PHE L  83      37.475   8.655  42.417  1.00 61.98           C  
ATOM    607  CD2 PHE L  83      35.734   7.096  42.822  1.00 66.02           C  
ATOM    608  CE1 PHE L  83      37.546   8.222  41.114  1.00 64.42           C  
ATOM    609  CE2 PHE L  83      35.801   6.661  41.522  1.00 64.13           C  
ATOM    610  CZ  PHE L  83      36.710   7.228  40.664  1.00 65.84           C  
ATOM    611  C   PHE L  83      34.621   9.992  43.812  0.90 55.68           C  
ATOM    612  O   PHE L  83      33.690   9.190  43.765  0.90 55.79           O  
ATOM    613  N   ALA L  84      34.731  11.027  42.941  1.00 55.18           N  
ATOM    614  CA  ALA L  84      33.750  11.237  41.911  1.00 50.66           C  
ATOM    615  CB  ALA L  84      32.323  11.420  42.455  1.00 50.50           C  
ATOM    616  C   ALA L  84      34.097  12.491  41.162  1.00 52.77           C  
ATOM    617  O   ALA L  84      35.089  13.157  41.450  1.00 51.69           O  
ATOM    618  N   THR L  85      33.285  12.819  40.136  1.00 48.92           N  
ATOM    619  CA  THR L  85      33.468  14.038  39.405  1.00 49.94           C  
ATOM    620  CB  THR L  85      33.328  13.875  37.919  1.00 49.11           C  
ATOM    621  OG1 THR L  85      34.256  12.914  37.438  1.00 49.08           O  
ATOM    622  CG2 THR L  85      33.597  15.232  37.251  1.00 47.23           C  
ATOM    623  C   THR L  85      32.365  14.937  39.872  1.00 51.42           C  
ATOM    624  O   THR L  85      31.235  14.488  40.059  1.00 46.22           O  
ATOM    625  N   TYR L  86      32.663  16.235  40.093  1.00 44.89           N  
ATOM    626  CA  TYR L  86      31.664  17.129  40.608  1.00 44.79           C  
ATOM    627  CB  TYR L  86      32.082  17.829  41.912  1.00 44.54           C  
ATOM    628  CG  TYR L  86      32.200  16.808  42.993  1.00 49.21           C  
ATOM    629  CD1 TYR L  86      33.334  16.036  43.113  1.00 47.04           C  
ATOM    630  CD2 TYR L  86      31.179  16.630  43.896  1.00 46.87           C  
ATOM    631  CE1 TYR L  86      33.445  15.099  44.113  1.00 51.90           C  
ATOM    632  CE2 TYR L  86      31.285  15.694  44.899  1.00 46.22           C  
ATOM    633  CZ  TYR L  86      32.416  14.925  45.007  1.00 47.58           C  
ATOM    634  OH  TYR L  86      32.526  13.964  46.035  1.00 50.32           O  
ATOM    635  C   TYR L  86      31.441  18.211  39.600  1.00 43.93           C  
ATOM    636  O   TYR L  86      32.390  18.707  38.994  1.00 46.57           O  
ATOM    637  N   TYR L  87      30.162  18.599  39.389  1.00 43.75           N  
ATOM    638  CA  TYR L  87      29.877  19.617  38.418  1.00 40.70           C  
ATOM    639  CB  TYR L  87      28.980  19.183  37.241  1.00 40.34           C  
ATOM    640  CG  TYR L  87      29.547  18.028  36.490  1.00 42.15           C  
ATOM    641  CD1 TYR L  87      30.630  18.173  35.658  1.00 42.96           C  
ATOM    642  CD2 TYR L  87      28.988  16.783  36.631  1.00 44.23           C  
ATOM    643  CE1 TYR L  87      31.140  17.098  34.970  1.00 44.96           C  
ATOM    644  CE2 TYR L  87      29.493  15.703  35.944  1.00 46.54           C  
ATOM    645  CZ  TYR L  87      30.571  15.860  35.109  1.00 46.72           C  
ATOM    646  OH  TYR L  87      31.096  14.759  34.401  1.00 47.89           O  
ATOM    647  C   TYR L  87      29.068  20.701  39.063  1.00 41.45           C  
ATOM    648  O   TYR L  87      28.186  20.434  39.877  1.00 42.03           O  
ATOM    649  N   CYS L  88      29.375  21.968  38.714  1.00 43.43           N  
ATOM    650  CA  CYS L  88      28.580  23.087  39.131  1.00 42.00           C  
ATOM    651  CB  CYS L  88      29.396  24.386  39.371  1.00 41.87           C  
ATOM    652  SG  CYS L  88      30.445  24.864  37.960  1.00 56.76           S  
ATOM    653  C   CYS L  88      27.597  23.330  38.022  1.00 41.51           C  
ATOM    654  O   CYS L  88      27.823  22.919  36.884  1.00 43.43           O  
ATOM    655  N   GLN L  89      26.450  23.969  38.332  1.00 41.20           N  
ATOM    656  CA  GLN L  89      25.460  24.238  37.325  1.00 39.86           C  
ATOM    657  CB  GLN L  89      24.305  23.224  37.312  1.00 40.05           C  
ATOM    658  CG  GLN L  89      23.246  23.532  36.249  1.00 45.23           C  
ATOM    659  CD  GLN L  89      21.983  22.756  36.601  1.00 45.13           C  
ATOM    660  OE1 GLN L  89      21.367  22.115  35.752  1.00 48.68           O  
ATOM    661  NE2 GLN L  89      21.572  22.827  37.894  1.00 46.62           N  
ATOM    662  C   GLN L  89      24.814  25.551  37.641  1.00 40.58           C  
ATOM    663  O   GLN L  89      24.568  25.867  38.803  1.00 45.54           O  
ATOM    664  N   GLN L  90      24.511  26.342  36.592  1.00 41.22           N  
ATOM    665  CA  GLN L  90      23.863  27.617  36.732  1.00 40.70           C  
ATOM    666  CB  GLN L  90      24.685  28.701  36.012  1.00 38.88           C  
ATOM    667  CG  GLN L  90      23.955  30.002  35.717  1.00 50.60           C  
ATOM    668  CD  GLN L  90      23.236  29.790  34.394  1.00 52.28           C  
ATOM    669  OE1 GLN L  90      22.013  29.677  34.351  1.00 51.42           O  
ATOM    670  NE2 GLN L  90      24.011  29.711  33.282  1.00 52.63           N  
ATOM    671  C   GLN L  90      22.493  27.512  36.109  1.00 39.47           C  
ATOM    672  O   GLN L  90      22.350  27.077  34.972  1.00 43.23           O  
ATOM    673  N   TYR L  91      21.460  27.878  36.916  1.00 31.20           N  
ATOM    674  CA  TYR L  91      20.036  28.029  36.671  1.00 34.65           C  
ATOM    675  CB  TYR L  91      19.191  27.839  37.939  1.00 33.98           C  
ATOM    676  CG  TYR L  91      19.156  26.396  38.281  1.00 35.23           C  
ATOM    677  CD1 TYR L  91      18.309  25.557  37.597  1.00 36.55           C  
ATOM    678  CD2 TYR L  91      19.942  25.883  39.289  1.00 35.46           C  
ATOM    679  CE1 TYR L  91      18.255  24.217  37.893  1.00 24.04           C  
ATOM    680  CE2 TYR L  91      19.894  24.544  39.592  1.00 35.88           C  
ATOM    681  CZ  TYR L  91      19.051  23.712  38.894  1.00 23.95           C  
ATOM    682  OH  TYR L  91      19.012  22.337  39.208  1.00 22.64           O  
ATOM    683  C   TYR L  91      19.582  29.352  36.098  1.00 36.53           C  
ATOM    684  O   TYR L  91      18.572  29.420  35.401  1.00 34.67           O  
ATOM    685  N   PHE L  92      20.272  30.455  36.437  1.00 34.15           N  
ATOM    686  CA  PHE L  92      19.750  31.778  36.220  1.00 36.82           C  
ATOM    687  CB  PHE L  92      20.695  32.877  36.725  1.00 38.28           C  
ATOM    688  CG  PHE L  92      19.806  34.038  36.987  1.00 38.10           C  
ATOM    689  CD1 PHE L  92      19.371  34.847  35.963  1.00 36.94           C  
ATOM    690  CD2 PHE L  92      19.371  34.291  38.269  1.00 36.54           C  
ATOM    691  CE1 PHE L  92      18.538  35.909  36.225  1.00 38.46           C  
ATOM    692  CE2 PHE L  92      18.539  35.352  38.537  1.00 21.16           C  
ATOM    693  CZ  PHE L  92      18.123  36.167  37.511  1.00 23.44           C  
ATOM    694  C   PHE L  92      19.454  32.066  34.779  1.00 36.15           C  
ATOM    695  O   PHE L  92      18.385  32.594  34.474  1.00 39.33           O  
ATOM    696  N   TYR L  93      20.359  31.735  33.838  1.00 36.36           N  
ATOM    697  CA  TYR L  93      20.054  32.098  32.483  1.00 37.17           C  
ATOM    698  CB  TYR L  93      21.111  32.962  31.779  1.00 37.53           C  
ATOM    699  CG  TYR L  93      21.216  34.286  32.463  1.00 57.97           C  
ATOM    700  CD1 TYR L  93      20.403  35.337  32.094  1.00 58.15           C  
ATOM    701  CD2 TYR L  93      22.136  34.470  33.469  1.00 37.11           C  
ATOM    702  CE1 TYR L  93      20.506  36.555  32.724  1.00 60.32           C  
ATOM    703  CE2 TYR L  93      22.241  35.686  34.100  1.00  0.00           C  
ATOM    704  CZ  TYR L  93      21.427  36.726  33.729  1.00  0.00           C  
ATOM    705  OH  TYR L  93      21.541  37.972  34.381  1.00  0.00           O  
ATOM    706  C   TYR L  93      19.913  30.851  31.675  1.00 37.69           C  
ATOM    707  O   TYR L  93      20.354  29.774  32.072  1.00 35.95           O  
ATOM    708  N   TRP L  94      19.251  30.980  30.510  1.00 36.22           N  
ATOM    709  CA  TRP L  94      18.978  29.835  29.696  1.00 36.28           C  
ATOM    710  CB  TRP L  94      17.546  29.891  29.139  1.00 36.20           C  
ATOM    711  CG  TRP L  94      16.984  28.573  28.683  1.00 37.51           C  
ATOM    712  CD2 TRP L  94      16.403  27.647  29.612  1.00 36.71           C  
ATOM    713  CD1 TRP L  94      16.891  28.001  27.449  1.00 39.92           C  
ATOM    714  NE1 TRP L  94      16.279  26.773  27.553  1.00 42.97           N  
ATOM    715  CE2 TRP L  94      15.975  26.544  28.880  1.00 37.65           C  
ATOM    716  CE3 TRP L  94      16.242  27.718  30.964  1.00 45.39           C  
ATOM    717  CZ2 TRP L  94      15.372  25.484  29.496  1.00 43.35           C  
ATOM    718  CZ3 TRP L  94      15.636  26.648  31.583  1.00 42.64           C  
ATOM    719  CH2 TRP L  94      15.209  25.552  30.862  1.00 41.58           C  
ATOM    720  C   TRP L  94      19.940  29.894  28.552  1.00 39.03           C  
ATOM    721  O   TRP L  94      20.296  30.979  28.095  1.00 41.58           O  
ATOM    722  N   PRO L  95      20.414  28.769  28.090  1.00 35.34           N  
ATOM    723  CA  PRO L  95      20.083  27.492  28.656  1.00 36.09           C  
ATOM    724  CD  PRO L  95      20.871  28.658  26.717  1.00 37.17           C  
ATOM    725  CB  PRO L  95      20.363  26.460  27.562  1.00 35.63           C  
ATOM    726  CG  PRO L  95      21.286  27.188  26.571  1.00 39.04           C  
ATOM    727  C   PRO L  95      20.902  27.269  29.886  1.00 35.05           C  
ATOM    728  O   PRO L  95      21.890  27.973  30.089  1.00 35.77           O  
ATOM    729  N   ILE L  96      20.500  26.293  30.718  1.00 33.66           N  
ATOM    730  CA  ILE L  96      21.222  25.969  31.911  1.00 33.12           C  
ATOM    731  CB  ILE L  96      20.547  24.903  32.724  1.00 35.53           C  
ATOM    732  CG1 ILE L  96      19.140  25.359  33.152  1.00  0.00           C  
ATOM    733  CG2 ILE L  96      21.473  24.545  33.901  1.00  0.00           C  
ATOM    734  CD1 ILE L  96      19.139  26.619  34.016  1.00 20.02           C  
ATOM    735  C   ILE L  96      22.537  25.413  31.461  1.00 34.06           C  
ATOM    736  O   ILE L  96      22.597  24.620  30.521  1.00 35.50           O  
ATOM    737  N   THR L  97      23.633  25.843  32.118  1.00 40.55           N  
ATOM    738  CA  THR L  97      24.951  25.430  31.736  1.00 40.79           C  
ATOM    739  CB  THR L  97      25.800  26.588  31.307  1.00 41.35           C  
ATOM    740  OG1 THR L  97      25.898  27.536  32.359  1.00 43.00           O  
ATOM    741  CG2 THR L  97      25.159  27.238  30.069  1.00 42.83           C  
ATOM    742  C   THR L  97      25.633  24.757  32.894  1.00 40.44           C  
ATOM    743  O   THR L  97      25.400  25.091  34.054  1.00 40.89           O  
ATOM    744  N   PHE L  98      26.514  23.780  32.586  1.00 41.48           N  
ATOM    745  CA  PHE L  98      27.238  23.044  33.588  1.00 42.17           C  
ATOM    746  CB  PHE L  98      27.178  21.511  33.424  1.00 43.57           C  
ATOM    747  CG  PHE L  98      25.824  20.977  33.740  1.00 45.37           C  
ATOM    748  CD1 PHE L  98      24.830  20.939  32.791  1.00 41.93           C  
ATOM    749  CD2 PHE L  98      25.553  20.486  34.993  1.00 43.45           C  
ATOM    750  CE1 PHE L  98      23.587  20.435  33.094  1.00 45.40           C  
ATOM    751  CE2 PHE L  98      24.312  19.981  35.299  1.00 43.36           C  
ATOM    752  CZ  PHE L  98      23.320  19.952  34.352  1.00 40.85           C  
ATOM    753  C   PHE L  98      28.693  23.376  33.448  1.00 44.77           C  
ATOM    754  O   PHE L  98      29.144  23.847  32.404  1.00 44.63           O  
ATOM    755  N   GLY L  99      29.471  23.153  34.527  1.00 43.69           N  
ATOM    756  CA  GLY L  99      30.887  23.374  34.478  1.00 43.51           C  
ATOM    757  C   GLY L  99      31.505  22.179  33.811  1.00 45.27           C  
ATOM    758  O   GLY L  99      30.840  21.172  33.579  1.00 44.47           O  
ATOM    759  N   GLN L 100      32.818  22.270  33.507  1.00 45.87           N  
ATOM    760  CA  GLN L 100      33.561  21.236  32.834  1.00 47.64           C  
ATOM    761  CB  GLN L 100      35.025  21.611  32.526  1.00 51.63           C  
ATOM    762  CG  GLN L 100      35.202  22.752  31.524  0.90 59.61           C  
ATOM    763  CD  GLN L 100      35.150  24.066  32.286  0.90 65.16           C  
ATOM    764  OE1 GLN L 100      34.083  24.649  32.474  0.90 63.04           O  
ATOM    765  NE2 GLN L 100      36.337  24.549  32.743  0.90 68.13           N  
ATOM    766  C   GLN L 100      33.620  20.021  33.707  1.00 51.95           C  
ATOM    767  O   GLN L 100      33.679  18.897  33.211  1.00 47.09           O  
ATOM    768  N   GLY L 101      33.656  20.215  35.038  1.00 48.95           N  
ATOM    769  CA  GLY L 101      33.700  19.097  35.934  1.00 46.14           C  
ATOM    770  C   GLY L 101      35.033  19.055  36.603  1.00 49.85           C  
ATOM    771  O   GLY L 101      36.048  19.468  36.043  1.00 50.62           O  
ATOM    772  N   THR L 102      35.042  18.566  37.859  1.00 47.35           N  
ATOM    773  CA  THR L 102      36.272  18.428  38.576  1.00 50.33           C  
ATOM    774  CB  THR L 102      36.365  19.342  39.772  1.00 50.01           C  
ATOM    775  OG1 THR L 102      37.706  19.426  40.212  1.00 47.81           O  
ATOM    776  CG2 THR L 102      35.483  18.827  40.919  1.00 50.07           C  
ATOM    777  C   THR L 102      36.352  16.994  39.014  1.00 52.34           C  
ATOM    778  O   THR L 102      35.410  16.444  39.581  1.00 51.29           O  
ATOM    779  N   LYS L 103      37.493  16.337  38.745  1.00 58.22           N  
ATOM    780  CA  LYS L 103      37.639  14.952  39.090  1.00 51.15           C  
ATOM    781  CB  LYS L 103      38.466  14.177  38.049  1.00 54.01           C  
ATOM    782  CG  LYS L 103      38.681  12.699  38.373  1.00 49.63           C  
ATOM    783  CD  LYS L 103      37.443  11.815  38.230  1.00 53.03           C  
ATOM    784  CE  LYS L 103      37.727  10.350  38.565  1.00 55.50           C  
ATOM    785  NZ  LYS L 103      38.790   9.824  37.677  1.00 56.08           N1+
ATOM    786  C   LYS L 103      38.363  14.876  40.397  1.00 58.26           C  
ATOM    787  O   LYS L 103      39.455  15.419  40.549  1.00 51.97           O  
ATOM    788  N   VAL L 104      37.756  14.189  41.386  1.00 49.85           N  
ATOM    789  CA  VAL L 104      38.369  14.053  42.675  1.00 49.27           C  
ATOM    790  CB  VAL L 104      37.420  14.340  43.806  1.00 49.55           C  
ATOM    791  CG1 VAL L 104      38.102  13.995  45.140  1.00 50.34           C  
ATOM    792  CG2 VAL L 104      36.981  15.811  43.704  1.00 46.23           C  
ATOM    793  C   VAL L 104      38.827  12.633  42.808  1.00 51.20           C  
ATOM    794  O   VAL L 104      38.072  11.693  42.562  1.00 52.09           O  
ATOM    795  N   GLU L 105      40.099  12.452  43.206  1.00 52.97           N  
ATOM    796  CA  GLU L 105      40.669  11.143  43.329  1.00 55.86           C  
ATOM    797  CB  GLU L 105      41.873  10.955  42.397  1.00 57.68           C  
ATOM    798  CG  GLU L 105      42.509   9.572  42.475  1.00 69.71           C  
ATOM    799  CD  GLU L 105      43.780   9.607  41.643  1.00 70.56           C  
ATOM    800  OE1 GLU L 105      43.683   9.928  40.427  1.00 73.44           O  
ATOM    801  OE2 GLU L 105      44.865   9.322  42.210  1.00 66.01           O1-
ATOM    802  C   GLU L 105      41.160  10.996  44.737  1.00 57.63           C  
ATOM    803  O   GLU L 105      41.600  11.968  45.349  1.00 54.77           O  
ATOM    804  N   ILE L 106      41.107   9.764  45.286  1.00 61.23           N  
ATOM    805  CA  ILE L 106      41.501   9.554  46.653  1.00 62.93           C  
ATOM    806  CB  ILE L 106      40.731   8.452  47.320  1.00 62.71           C  
ATOM    807  CG1 ILE L 106      39.227   8.764  47.286  1.00 62.81           C  
ATOM    808  CG2 ILE L 106      41.291   8.270  48.740  1.00 59.10           C  
ATOM    809  CD1 ILE L 106      38.862  10.080  47.970  1.00 62.31           C  
ATOM    810  C   ILE L 106      42.936   9.144  46.661  1.00 62.57           C  
ATOM    811  O   ILE L 106      43.321   8.175  46.010  1.00 60.54           O  
ATOM    812  N   LYS L 107      43.769   9.888  47.411  1.00 61.89           N  
ATOM    813  CA  LYS L 107      45.166   9.583  47.487  1.00 62.09           C  
ATOM    814  CB  LYS L 107      46.063  10.797  47.189  1.00 62.91           C  
ATOM    815  CG  LYS L 107      45.916  11.942  48.193  1.00 68.95           C  
ATOM    816  CD  LYS L 107      47.036  12.981  48.101  1.00 73.93           C  
ATOM    817  CE  LYS L 107      48.388  12.473  48.607  1.00 74.64           C  
ATOM    818  NZ  LYS L 107      49.411  13.534  48.469  1.00 73.87           N1+
ATOM    819  C   LYS L 107      45.479   9.114  48.905  1.00 61.11           C  
ATOM    820  O   LYS L 107      44.525   8.798  49.668  1.00 61.67           O  
ATOM    821  OXT LYS L 107      46.691   9.064  49.244  1.00  0.00           O1-
TER     822      LYS L 107 
ATOM    823  N   GLU H 108       8.939   5.115  46.505  1.00 56.75           N1+
ATOM    824  CA  GLU H 108      10.063   6.042  46.250  1.00 56.81           C  
ATOM    825  CB  GLU H 108      11.393   5.261  46.250  1.00 58.54           C  
ATOM    826  CG  GLU H 108      12.652   6.132  46.161  0.88 61.19           C  
ATOM    827  CD  GLU H 108      12.976   6.681  47.544  0.88 62.75           C  
ATOM    828  OE1 GLU H 108      12.050   6.738  48.393  0.88 64.46           O  
ATOM    829  OE2 GLU H 108      14.161   7.052  47.765  0.88 60.85           O1-
ATOM    830  C   GLU H 108       9.878   6.718  44.932  1.00 54.99           C  
ATOM    831  O   GLU H 108       9.225   6.195  44.029  1.00 56.57           O  
ATOM    832  N   VAL H 109      10.432   7.933  44.797  1.00 61.18           N  
ATOM    833  CA  VAL H 109      10.289   8.633  43.561  1.00 58.73           C  
ATOM    834  CB  VAL H 109      10.603  10.095  43.702  1.00 58.36           C  
ATOM    835  CG1 VAL H 109      10.493  10.766  42.325  1.00 60.28           C  
ATOM    836  CG2 VAL H 109       9.676  10.693  44.774  1.00 59.04           C  
ATOM    837  C   VAL H 109      11.282   8.039  42.613  1.00 57.02           C  
ATOM    838  O   VAL H 109      12.452   7.883  42.959  1.00 58.04           O  
ATOM    839  N   GLN H 110      10.840   7.681  41.388  1.00 54.86           N  
ATOM    840  CA  GLN H 110      11.757   7.079  40.459  1.00 56.24           C  
ATOM    841  CB  GLN H 110      11.590   5.558  40.283  1.00 58.89           C  
ATOM    842  CG  GLN H 110      11.922   4.703  41.503  1.00 64.58           C  
ATOM    843  CD  GLN H 110      11.698   3.249  41.112  1.00 70.22           C  
ATOM    844  OE1 GLN H 110      12.485   2.663  40.368  1.00 74.13           O  
ATOM    845  NE2 GLN H 110      10.594   2.639  41.620  1.00 71.01           N  
ATOM    846  C   GLN H 110      11.524   7.617  39.084  1.00 52.48           C  
ATOM    847  O   GLN H 110      10.411   7.988  38.717  1.00 52.33           O  
ATOM    848  N   LEU H 111      12.610   7.677  38.292  1.00 51.92           N  
ATOM    849  CA  LEU H 111      12.533   8.037  36.906  1.00 47.91           C  
ATOM    850  CB  LEU H 111      13.335   9.301  36.552  1.00 46.24           C  
ATOM    851  CG  LEU H 111      12.733  10.600  37.115  1.00 47.59           C  
ATOM    852  CD1 LEU H 111      13.578  11.823  36.726  1.00 46.68           C  
ATOM    853  CD2 LEU H 111      11.267  10.759  36.680  1.00 44.86           C  
ATOM    854  C   LEU H 111      13.159   6.902  36.160  1.00 53.41           C  
ATOM    855  O   LEU H 111      14.343   6.614  36.335  1.00 52.99           O  
ATOM    856  N   VAL H 112      12.380   6.217  35.301  1.00 50.28           N  
ATOM    857  CA  VAL H 112      12.935   5.123  34.557  1.00 52.31           C  
ATOM    858  CB  VAL H 112      12.120   3.866  34.674  1.00 54.60           C  
ATOM    859  CG1 VAL H 112      12.761   2.778  33.799  1.00 57.18           C  
ATOM    860  CG2 VAL H 112      12.012   3.485  36.162  1.00 55.51           C  
ATOM    861  C   VAL H 112      12.945   5.529  33.115  1.00 52.98           C  
ATOM    862  O   VAL H 112      11.927   5.952  32.572  1.00 55.86           O  
ATOM    863  N   GLU H 113      14.110   5.393  32.451  1.00 49.69           N  
ATOM    864  CA  GLU H 113      14.245   5.830  31.088  1.00 52.72           C  
ATOM    865  CB  GLU H 113      15.484   6.709  30.878  1.00 52.90           C  
ATOM    866  CG  GLU H 113      15.463   7.986  31.708  1.00 53.99           C  
ATOM    867  CD  GLU H 113      16.887   8.510  31.782  1.00 57.83           C  
ATOM    868  OE1 GLU H 113      17.686   8.178  30.867  1.00 54.49           O  
ATOM    869  OE2 GLU H 113      17.199   9.238  32.758  1.00 60.58           O1-
ATOM    870  C   GLU H 113      14.454   4.631  30.219  1.00 51.78           C  
ATOM    871  O   GLU H 113      14.952   3.602  30.672  1.00 54.11           O  
ATOM    872  N   SER H 114      14.061   4.739  28.930  1.00 53.19           N  
ATOM    873  CA  SER H 114      14.237   3.644  28.018  1.00 54.98           C  
ATOM    874  CB  SER H 114      13.129   2.585  28.127  1.00 52.97           C  
ATOM    875  OG  SER H 114      11.875   3.166  27.800  1.00 57.27           O  
ATOM    876  C   SER H 114      14.202   4.173  26.613  1.00 52.94           C  
ATOM    877  O   SER H 114      13.963   5.359  26.391  1.00 50.34           O  
ATOM    878  N   GLY H 115      14.453   3.286  25.622  1.00 53.59           N  
ATOM    879  CA  GLY H 115      14.352   3.651  24.234  1.00 54.83           C  
ATOM    880  C   GLY H 115      15.689   3.945  23.607  1.00 58.55           C  
ATOM    881  O   GLY H 115      15.741   4.306  22.432  1.00 62.32           O  
ATOM    882  N   GLY H 116      16.806   3.795  24.344  1.00 57.89           N  
ATOM    883  CA  GLY H 116      18.087   4.092  23.756  1.00 59.28           C  
ATOM    884  C   GLY H 116      18.511   2.933  22.905  1.00 58.07           C  
ATOM    885  O   GLY H 116      17.838   1.904  22.855  1.00 56.27           O  
ATOM    886  N   GLY H 117      19.649   3.070  22.194  1.00 57.55           N  
ATOM    887  CA  GLY H 117      20.085   1.965  21.387  1.00 54.75           C  
ATOM    888  C   GLY H 117      20.954   2.470  20.278  1.00 54.18           C  
ATOM    889  O   GLY H 117      21.460   3.589  20.318  1.00 53.44           O  
ATOM    890  N   LEU H 118      21.143   1.622  19.244  1.00 53.67           N  
ATOM    891  CA  LEU H 118      21.992   1.955  18.135  1.00 54.51           C  
ATOM    892  CB  LEU H 118      22.807   0.756  17.613  1.00 56.91           C  
ATOM    893  CG  LEU H 118      23.723   1.092  16.422  1.00 58.09           C  
ATOM    894  CD1 LEU H 118      24.890   1.995  16.852  1.00 56.87           C  
ATOM    895  CD2 LEU H 118      24.192  -0.171  15.690  1.00 59.53           C  
ATOM    896  C   LEU H 118      21.127   2.423  17.005  1.00 55.56           C  
ATOM    897  O   LEU H 118      20.063   1.863  16.752  1.00 54.78           O  
ATOM    898  N   VAL H 119      21.563   3.496  16.311  1.00 56.96           N  
ATOM    899  CA  VAL H 119      20.827   4.006  15.189  1.00 61.46           C  
ATOM    900  CB  VAL H 119      19.920   5.137  15.575  1.00 57.64           C  
ATOM    901  CG1 VAL H 119      20.775   6.263  16.178  1.00 57.50           C  
ATOM    902  CG2 VAL H 119      19.094   5.561  14.354  1.00 57.60           C  
ATOM    903  C   VAL H 119      21.812   4.503  14.168  1.00 56.45           C  
ATOM    904  O   VAL H 119      22.913   4.931  14.509  1.00 64.95           O  
ATOM    905  N   GLN H 120      21.442   4.452  12.869  1.00 57.49           N  
ATOM    906  CA  GLN H 120      22.334   4.907  11.834  1.00 58.97           C  
ATOM    907  CB  GLN H 120      21.974   4.449  10.409  1.00 62.40           C  
ATOM    908  CG  GLN H 120      22.006   2.938  10.189  1.00 77.44           C  
ATOM    909  CD  GLN H 120      20.578   2.425  10.276  1.00 81.07           C  
ATOM    910  OE1 GLN H 120      19.740   2.994  10.974  1.00 82.29           O  
ATOM    911  NE2 GLN H 120      20.287   1.328   9.527  1.00 68.92           N  
ATOM    912  C   GLN H 120      22.267   6.395  11.811  1.00 56.77           C  
ATOM    913  O   GLN H 120      21.320   6.992  12.323  1.00 55.14           O  
ATOM    914  N   PRO H 121      23.251   7.021  11.230  1.00 60.48           N  
ATOM    915  CA  PRO H 121      23.221   8.449  11.162  1.00 56.32           C  
ATOM    916  CD  PRO H 121      24.611   6.505  11.248  1.00 58.78           C  
ATOM    917  CB  PRO H 121      24.603   8.871  10.668  1.00 58.08           C  
ATOM    918  CG  PRO H 121      25.521   7.747  11.184  1.00 59.23           C  
ATOM    919  C   PRO H 121      22.083   8.873  10.296  1.00 57.11           C  
ATOM    920  O   PRO H 121      21.824   8.213   9.289  1.00 61.18           O  
ATOM    921  N   GLY H 122      21.388   9.961  10.677  1.00 55.16           N  
ATOM    922  CA  GLY H 122      20.285  10.451   9.904  1.00 54.61           C  
ATOM    923  C   GLY H 122      19.036   9.750  10.346  1.00 54.10           C  
ATOM    924  O   GLY H 122      17.950  10.052   9.856  1.00 54.76           O  
ATOM    925  N   GLY H 123      19.152   8.800  11.296  1.00 53.92           N  
ATOM    926  CA  GLY H 123      18.005   8.045  11.725  1.00 55.60           C  
ATOM    927  C   GLY H 123      17.336   8.736  12.872  1.00 52.30           C  
ATOM    928  O   GLY H 123      17.754   9.813  13.294  1.00 50.17           O  
ATOM    929  N   SER H 124      16.272   8.102  13.416  1.00 51.96           N  
ATOM    930  CA  SER H 124      15.529   8.686  14.499  1.00 55.76           C  
ATOM    931  CB  SER H 124      14.082   9.053  14.124  1.00 51.63           C  
ATOM    932  OG  SER H 124      14.069  10.039  13.104  1.00 62.71           O  
ATOM    933  C   SER H 124      15.424   7.697  15.622  1.00 49.23           C  
ATOM    934  O   SER H 124      15.491   6.486  15.415  1.00 50.81           O  
ATOM    935  N   LEU H 125      15.288   8.215  16.865  1.00 53.41           N  
ATOM    936  CA  LEU H 125      15.106   7.414  18.044  1.00 49.66           C  
ATOM    937  CB  LEU H 125      16.380   7.213  18.889  1.00 49.92           C  
ATOM    938  CG  LEU H 125      17.443   6.284  18.286  1.00 51.87           C  
ATOM    939  CD1 LEU H 125      18.655   6.170  19.223  1.00 52.60           C  
ATOM    940  CD2 LEU H 125      16.859   4.907  17.934  1.00 54.85           C  
ATOM    941  C   LEU H 125      14.165   8.155  18.945  1.00 49.79           C  
ATOM    942  O   LEU H 125      14.119   9.383  18.931  1.00 49.67           O  
ATOM    943  N   ARG H 126      13.377   7.432  19.757  1.00 48.95           N  
ATOM    944  CA  ARG H 126      12.487   8.106  20.662  1.00 50.89           C  
ATOM    945  CB  ARG H 126      11.009   7.783  20.387  1.00 49.63           C  
ATOM    946  CG  ARG H 126      10.017   8.656  21.152  1.00 50.80           C  
ATOM    947  CD  ARG H 126       8.559   8.299  20.854  1.00 54.29           C  
ATOM    948  NE  ARG H 126       7.692   9.247  21.608  1.00 56.16           N  
ATOM    949  CZ  ARG H 126       6.357   9.000  21.732  1.00 59.96           C  
ATOM    950  NH1 ARG H 126       5.824   7.851  21.220  1.00 58.15           N1+
ATOM    951  NH2 ARG H 126       5.549   9.898  22.366  1.00 62.36           N  
ATOM    952  C   ARG H 126      12.808   7.612  22.036  1.00 47.84           C  
ATOM    953  O   ARG H 126      12.838   6.407  22.281  1.00 49.29           O  
ATOM    954  N   LEU H 127      13.055   8.539  22.987  1.00 46.07           N  
ATOM    955  CA  LEU H 127      13.398   8.150  24.324  1.00 46.39           C  
ATOM    956  CB  LEU H 127      14.561   8.966  24.912  1.00 44.25           C  
ATOM    957  CG  LEU H 127      15.881   8.782  24.144  1.00 48.66           C  
ATOM    958  CD1 LEU H 127      17.006   9.613  24.774  1.00 47.95           C  
ATOM    959  CD2 LEU H 127      16.245   7.297  24.002  1.00 45.67           C  
ATOM    960  C   LEU H 127      12.208   8.383  25.202  1.00 46.64           C  
ATOM    961  O   LEU H 127      11.446   9.323  24.987  1.00 49.66           O  
ATOM    962  N   SER H 128      12.017   7.512  26.213  1.00 51.00           N  
ATOM    963  CA  SER H 128      10.894   7.643  27.103  1.00 50.58           C  
ATOM    964  CB  SER H 128       9.962   6.418  27.093  1.00 48.16           C  
ATOM    965  OG  SER H 128       9.368   6.264  25.814  1.00 68.76           O  
ATOM    966  C   SER H 128      11.415   7.778  28.501  1.00 51.64           C  
ATOM    967  O   SER H 128      12.444   7.204  28.851  1.00 49.39           O  
ATOM    968  N   CYS H 129      10.709   8.571  29.336  1.00 51.20           N  
ATOM    969  CA  CYS H 129      11.095   8.771  30.706  1.00 50.79           C  
ATOM    970  CB  CYS H 129      11.660  10.190  30.939  1.00 51.09           C  
ATOM    971  SG  CYS H 129      12.065  10.570  32.670  1.00 55.69           S  
ATOM    972  C   CYS H 129       9.855   8.624  31.541  1.00 50.35           C  
ATOM    973  O   CYS H 129       9.067   9.560  31.658  1.00 43.72           O  
ATOM    974  N   ALA H 130       9.665   7.447  32.176  1.00 45.64           N  
ATOM    975  CA  ALA H 130       8.467   7.214  32.940  1.00 47.83           C  
ATOM    976  CB  ALA H 130       8.048   5.734  32.985  1.00 46.74           C  
ATOM    977  C   ALA H 130       8.692   7.663  34.349  1.00 48.19           C  
ATOM    978  O   ALA H 130       9.683   7.302  34.982  1.00 53.71           O  
ATOM    979  N   ALA H 131       7.749   8.456  34.892  1.00 47.24           N  
ATOM    980  CA  ALA H 131       7.922   8.975  36.217  1.00 48.82           C  
ATOM    981  CB  ALA H 131       7.630  10.482  36.330  1.00 43.53           C  
ATOM    982  C   ALA H 131       6.985   8.277  37.148  1.00 48.83           C  
ATOM    983  O   ALA H 131       5.852   7.962  36.789  1.00 49.70           O  
ATOM    984  N   SER H 132       7.463   7.991  38.376  1.00 49.71           N  
ATOM    985  CA  SER H 132       6.629   7.372  39.363  1.00 52.48           C  
ATOM    986  CB  SER H 132       6.874   5.862  39.515  1.00 55.89           C  
ATOM    987  OG  SER H 132       8.188   5.634  40.002  1.00 60.96           O  
ATOM    988  C   SER H 132       6.955   8.002  40.682  1.00 52.38           C  
ATOM    989  O   SER H 132       8.108   8.329  40.959  1.00 54.00           O  
ATOM    990  N   GLY H 133       5.904   8.265  41.498  1.00 67.22           N  
ATOM    991  CA  GLY H 133       6.049   8.843  42.808  1.00 70.73           C  
ATOM    992  C   GLY H 133       5.695  10.312  42.840  1.00 71.38           C  
ATOM    993  O   GLY H 133       5.469  10.850  43.924  1.00 79.18           O  
ATOM    994  N   PHE H 134       5.628  11.019  41.689  1.00 60.38           N  
ATOM    995  CA  PHE H 134       5.308  12.426  41.756  1.00 76.49           C  
ATOM    996  CB  PHE H 134       6.544  13.346  41.756  1.00 74.74           C  
ATOM    997  CG  PHE H 134       7.300  13.172  40.485  1.00 69.43           C  
ATOM    998  CD1 PHE H 134       8.197  12.140  40.340  1.00 64.42           C  
ATOM    999  CD2 PHE H 134       7.128  14.053  39.441  1.00 66.44           C  
ATOM   1000  CE1 PHE H 134       8.901  11.983  39.168  1.00 65.31           C  
ATOM   1001  CE2 PHE H 134       7.829  13.900  38.267  1.00 69.52           C  
ATOM   1002  CZ  PHE H 134       8.718  12.863  38.128  1.00 71.30           C  
ATOM   1003  C   PHE H 134       4.424  12.819  40.604  1.00 74.14           C  
ATOM   1004  O   PHE H 134       4.148  12.017  39.715  1.00 71.43           O  
ATOM   1005  N   ASN H 135       3.947  14.089  40.609  1.00 67.38           N  
ATOM   1006  CA  ASN H 135       3.023  14.583  39.618  1.00 60.31           C  
ATOM   1007  CB  ASN H 135       1.921  15.489  40.200  1.00 64.72           C  
ATOM   1008  CG  ASN H 135       0.963  14.633  41.013  1.00 76.37           C  
ATOM   1009  OD1 ASN H 135       0.892  14.747  42.234  1.00 76.75           O  
ATOM   1010  ND2 ASN H 135       0.198  13.755  40.313  1.00 79.42           N  
ATOM   1011  C   ASN H 135       3.750  15.408  38.595  1.00 66.13           C  
ATOM   1012  O   ASN H 135       4.623  16.212  38.911  1.00 70.64           O  
ATOM   1013  N   VAL H 136       3.375  15.217  37.316  1.00 61.36           N  
ATOM   1014  CA  VAL H 136       3.972  15.860  36.177  1.00 62.40           C  
ATOM   1015  CB  VAL H 136       3.477  15.301  34.874  1.00 65.67           C  
ATOM   1016  CG1 VAL H 136       3.934  13.837  34.752  1.00 71.57           C  
ATOM   1017  CG2 VAL H 136       1.953  15.477  34.824  1.00 59.63           C  
ATOM   1018  C   VAL H 136       3.721  17.348  36.160  1.00 63.45           C  
ATOM   1019  O   VAL H 136       4.548  18.092  35.638  1.00 61.75           O  
ATOM   1020  N   SER H 137       2.551  17.819  36.649  1.00 56.83           N  
ATOM   1021  CA  SER H 137       2.211  19.225  36.661  1.00 56.13           C  
ATOM   1022  CB  SER H 137       0.725  19.451  36.979  1.00 52.69           C  
ATOM   1023  OG  SER H 137       0.400  18.848  38.224  1.00 57.51           O  
ATOM   1024  C   SER H 137       3.032  19.954  37.684  1.00 54.80           C  
ATOM   1025  O   SER H 137       3.242  21.166  37.603  1.00 60.92           O  
ATOM   1026  N   SER H 138       3.457  19.233  38.729  1.00 51.90           N  
ATOM   1027  CA  SER H 138       4.236  19.835  39.767  1.00 53.89           C  
ATOM   1028  CB  SER H 138       4.132  19.083  41.103  1.00 54.03           C  
ATOM   1029  OG  SER H 138       4.639  17.763  40.972  1.00 67.64           O  
ATOM   1030  C   SER H 138       5.689  19.925  39.390  1.00 54.43           C  
ATOM   1031  O   SER H 138       6.448  20.605  40.080  1.00 52.22           O  
ATOM   1032  N   SER H 139       6.140  19.234  38.319  1.00 48.61           N  
ATOM   1033  CA  SER H 139       7.553  19.266  38.036  1.00 49.58           C  
ATOM   1034  CB  SER H 139       8.262  17.949  38.389  1.00 50.30           C  
ATOM   1035  OG  SER H 139       8.136  17.686  39.778  1.00 72.38           O  
ATOM   1036  C   SER H 139       7.807  19.504  36.568  1.00 48.77           C  
ATOM   1037  O   SER H 139       6.929  19.299  35.732  1.00 52.67           O  
ATOM   1038  N   SER H 140       9.040  19.961  36.221  1.00 39.49           N  
ATOM   1039  CA  SER H 140       9.422  20.158  34.860  1.00 38.91           C  
ATOM   1040  CB  SER H 140       9.980  21.547  34.495  1.00 37.47           C  
ATOM   1041  OG  SER H 140      11.315  21.694  34.939  1.00 47.98           O  
ATOM   1042  C   SER H 140      10.454  19.110  34.592  1.00 39.72           C  
ATOM   1043  O   SER H 140      11.165  18.677  35.495  1.00 41.71           O  
ATOM   1044  N   ILE H 141      10.545  18.639  33.338  1.00 38.86           N  
ATOM   1045  CA  ILE H 141      11.448  17.558  33.081  1.00 41.28           C  
ATOM   1046  CB  ILE H 141      10.750  16.332  32.572  1.00 41.33           C  
ATOM   1047  CG1 ILE H 141       9.825  15.801  33.682  1.00 34.28           C  
ATOM   1048  CG2 ILE H 141      11.801  15.314  32.100  1.00 33.24           C  
ATOM   1049  CD1 ILE H 141       8.861  14.709  33.236  1.00 41.54           C  
ATOM   1050  C   ILE H 141      12.480  17.999  32.100  1.00 42.92           C  
ATOM   1051  O   ILE H 141      12.198  18.711  31.137  1.00 40.28           O  
ATOM   1052  N   HIS H 142      13.733  17.580  32.349  1.00 42.65           N  
ATOM   1053  CA  HIS H 142      14.817  18.028  31.535  1.00 39.77           C  
ATOM   1054  ND1 HIS H 142      15.237  21.364  32.406  1.00 41.12           N  
ATOM   1055  CG  HIS H 142      15.205  20.101  32.957  1.00 42.59           C  
ATOM   1056  CB  HIS H 142      15.822  18.885  32.325  1.00 38.48           C  
ATOM   1057  NE2 HIS H 142      14.122  21.538  34.323  1.00 40.51           N  
ATOM   1058  CD2 HIS H 142      14.521  20.226  34.128  1.00 40.73           C  
ATOM   1059  CE1 HIS H 142      14.576  22.183  33.263  1.00 42.09           C  
ATOM   1060  C   HIS H 142      15.562  16.835  31.046  1.00 41.37           C  
ATOM   1061  O   HIS H 142      15.615  15.800  31.709  1.00 43.78           O  
ATOM   1062  N   TRP H 143      16.140  16.956  29.838  1.00 40.62           N  
ATOM   1063  CA  TRP H 143      16.964  15.909  29.317  1.00 42.18           C  
ATOM   1064  CB  TRP H 143      16.570  15.446  27.904  1.00 40.80           C  
ATOM   1065  CG  TRP H 143      15.258  14.701  27.847  1.00 43.33           C  
ATOM   1066  CD2 TRP H 143      15.132  13.279  28.014  1.00 40.76           C  
ATOM   1067  CD1 TRP H 143      13.995  15.180  27.650  1.00 42.00           C  
ATOM   1068  NE1 TRP H 143      13.091  14.144  27.681  1.00 42.62           N  
ATOM   1069  CE2 TRP H 143      13.774  12.970  27.903  1.00 41.99           C  
ATOM   1070  CE3 TRP H 143      16.068  12.313  28.236  1.00 42.56           C  
ATOM   1071  CZ2 TRP H 143      13.333  11.682  28.020  1.00 45.21           C  
ATOM   1072  CZ3 TRP H 143      15.619  11.015  28.354  1.00 46.27           C  
ATOM   1073  CH2 TRP H 143      14.280  10.707  28.248  1.00 47.72           C  
ATOM   1074  C   TRP H 143      18.350  16.473  29.252  1.00 41.97           C  
ATOM   1075  O   TRP H 143      18.558  17.582  28.762  1.00 42.75           O  
ATOM   1076  N   VAL H 144      19.332  15.720  29.787  1.00 42.57           N  
ATOM   1077  CA  VAL H 144      20.704  16.139  29.785  1.00 40.52           C  
ATOM   1078  CB  VAL H 144      21.229  16.428  31.163  1.00 42.98           C  
ATOM   1079  CG1 VAL H 144      22.719  16.794  31.065  1.00 40.34           C  
ATOM   1080  CG2 VAL H 144      20.360  17.532  31.789  1.00 39.70           C  
ATOM   1081  C   VAL H 144      21.489  14.984  29.235  1.00 41.32           C  
ATOM   1082  O   VAL H 144      21.176  13.830  29.526  1.00 48.28           O  
ATOM   1083  N   ARG H 145      22.529  15.248  28.416  1.00 43.56           N  
ATOM   1084  CA  ARG H 145      23.248  14.131  27.862  1.00 42.50           C  
ATOM   1085  CB  ARG H 145      23.044  13.941  26.346  1.00 43.38           C  
ATOM   1086  CG  ARG H 145      23.466  15.130  25.480  1.00 44.96           C  
ATOM   1087  CD  ARG H 145      23.107  14.954  24.000  1.00 45.75           C  
ATOM   1088  NE  ARG H 145      23.562  16.173  23.273  1.00 47.60           N  
ATOM   1089  CZ  ARG H 145      23.354  16.289  21.928  1.00 48.96           C  
ATOM   1090  NH1 ARG H 145      22.735  15.285  21.242  1.00 47.98           N1+
ATOM   1091  NH2 ARG H 145      23.759  17.417  21.272  1.00 50.40           N  
ATOM   1092  C   ARG H 145      24.711  14.267  28.133  1.00 45.53           C  
ATOM   1093  O   ARG H 145      25.210  15.354  28.421  1.00 46.53           O  
ATOM   1094  N   GLN H 146      25.433  13.127  28.089  1.00 43.40           N  
ATOM   1095  CA  GLN H 146      26.841  13.153  28.357  1.00 44.62           C  
ATOM   1096  CB  GLN H 146      27.158  12.658  29.782  1.00 49.44           C  
ATOM   1097  CG  GLN H 146      28.630  12.732  30.189  1.00 44.55           C  
ATOM   1098  CD  GLN H 146      28.731  12.217  31.620  1.00 49.29           C  
ATOM   1099  OE1 GLN H 146      27.807  11.588  32.133  1.00 46.23           O  
ATOM   1100  NE2 GLN H 146      29.882  12.495  32.286  1.00 44.50           N  
ATOM   1101  C   GLN H 146      27.542  12.261  27.375  1.00 49.48           C  
ATOM   1102  O   GLN H 146      27.365  11.044  27.382  1.00 47.73           O  
ATOM   1103  N   ALA H 147      28.390  12.857  26.514  1.00 47.88           N  
ATOM   1104  CA  ALA H 147      29.123  12.095  25.543  1.00 54.64           C  
ATOM   1105  CB  ALA H 147      29.874  12.960  24.516  1.00 49.95           C  
ATOM   1106  C   ALA H 147      30.129  11.290  26.296  1.00 56.75           C  
ATOM   1107  O   ALA H 147      30.498  11.628  27.420  1.00 55.07           O  
ATOM   1108  N   PRO H 148      30.588  10.221  25.715  1.00 57.12           N  
ATOM   1109  CA  PRO H 148      31.490   9.341  26.390  1.00 58.82           C  
ATOM   1110  CD  PRO H 148      30.019   9.644  24.509  1.00 56.51           C  
ATOM   1111  CB  PRO H 148      31.783   8.217  25.397  1.00 61.21           C  
ATOM   1112  CG  PRO H 148      30.539   8.195  24.484  1.00 56.17           C  
ATOM   1113  C   PRO H 148      32.703  10.091  26.825  1.00 58.79           C  
ATOM   1114  O   PRO H 148      33.350  10.718  25.988  1.00 55.17           O  
ATOM   1115  N   GLY H 149      33.025  10.035  28.130  1.00 59.18           N  
ATOM   1116  CA  GLY H 149      34.218  10.649  28.634  1.00 60.94           C  
ATOM   1117  C   GLY H 149      34.111  12.143  28.593  1.00 58.88           C  
ATOM   1118  O   GLY H 149      35.134  12.825  28.546  1.00 59.85           O  
ATOM   1119  N   LYS H 150      32.889  12.710  28.617  1.00 56.12           N  
ATOM   1120  CA  LYS H 150      32.812  14.143  28.564  1.00 55.14           C  
ATOM   1121  CB  LYS H 150      32.368  14.694  27.200  1.00 55.26           C  
ATOM   1122  CG  LYS H 150      33.451  14.481  26.141  1.00 58.05           C  
ATOM   1123  CD  LYS H 150      33.016  14.792  24.711  1.00 61.42           C  
ATOM   1124  CE  LYS H 150      34.129  14.562  23.688  1.00 68.28           C  
ATOM   1125  NZ  LYS H 150      35.296  15.413  24.011  1.00 69.34           N1+
ATOM   1126  C   LYS H 150      31.888  14.644  29.632  1.00 54.18           C  
ATOM   1127  O   LYS H 150      31.434  13.882  30.486  1.00 54.50           O  
ATOM   1128  N   GLY H 151      31.614  15.967  29.618  1.00 52.59           N  
ATOM   1129  CA  GLY H 151      30.832  16.614  30.637  1.00 54.03           C  
ATOM   1130  C   GLY H 151      29.365  16.512  30.338  1.00 53.58           C  
ATOM   1131  O   GLY H 151      28.950  15.861  29.382  1.00 55.62           O  
ATOM   1132  N   LEU H 152      28.549  17.178  31.181  1.00 51.07           N  
ATOM   1133  CA  LEU H 152      27.115  17.166  31.087  1.00 50.35           C  
ATOM   1134  CB  LEU H 152      26.430  17.378  32.445  1.00 48.64           C  
ATOM   1135  CG  LEU H 152      26.721  16.264  33.466  1.00 47.54           C  
ATOM   1136  CD1 LEU H 152      26.009  16.538  34.799  1.00 45.13           C  
ATOM   1137  CD2 LEU H 152      26.387  14.876  32.895  1.00 46.35           C  
ATOM   1138  C   LEU H 152      26.683  18.282  30.192  1.00 46.29           C  
ATOM   1139  O   LEU H 152      27.261  19.366  30.208  1.00 49.38           O  
ATOM   1140  N   GLU H 153      25.645  18.025  29.363  1.00 45.12           N  
ATOM   1141  CA  GLU H 153      25.133  19.028  28.477  1.00 46.89           C  
ATOM   1142  CB  GLU H 153      25.498  18.771  27.003  1.00 47.95           C  
ATOM   1143  CG  GLU H 153      24.991  19.849  26.042  1.00 52.77           C  
ATOM   1144  CD  GLU H 153      25.211  19.350  24.620  1.00 59.52           C  
ATOM   1145  OE1 GLU H 153      25.315  18.110  24.436  1.00 66.74           O  
ATOM   1146  OE2 GLU H 153      25.274  20.205  23.696  1.00 61.14           O1-
ATOM   1147  C   GLU H 153      23.637  18.989  28.559  1.00 46.73           C  
ATOM   1148  O   GLU H 153      23.034  17.922  28.458  1.00 44.94           O  
ATOM   1149  N   TRP H 154      23.002  20.167  28.726  1.00 45.46           N  
ATOM   1150  CA  TRP H 154      21.569  20.259  28.836  1.00 43.71           C  
ATOM   1151  CB  TRP H 154      21.140  21.527  29.593  1.00 43.52           C  
ATOM   1152  CG  TRP H 154      19.656  21.756  29.599  1.00 48.32           C  
ATOM   1153  CD2 TRP H 154      18.986  22.599  28.656  1.00 42.28           C  
ATOM   1154  CD1 TRP H 154      18.693  21.238  30.415  1.00 44.90           C  
ATOM   1155  NE1 TRP H 154      17.459  21.693  30.021  1.00 45.53           N  
ATOM   1156  CE2 TRP H 154      17.626  22.534  28.940  1.00 45.74           C  
ATOM   1157  CE3 TRP H 154      19.466  23.356  27.622  1.00 45.34           C  
ATOM   1158  CZ2 TRP H 154      16.718  23.220  28.188  1.00 43.09           C  
ATOM   1159  CZ3 TRP H 154      18.551  24.066  26.880  1.00 44.72           C  
ATOM   1160  CH2 TRP H 154      17.201  23.996  27.158  1.00 44.70           C  
ATOM   1161  C   TRP H 154      20.985  20.314  27.453  1.00 45.72           C  
ATOM   1162  O   TRP H 154      21.332  21.196  26.669  1.00 45.82           O  
ATOM   1163  N   VAL H 155      20.181  19.286  27.082  1.00 42.25           N  
ATOM   1164  CA  VAL H 155      19.520  19.162  25.811  1.00 41.42           C  
ATOM   1165  CB  VAL H 155      19.247  17.726  25.475  1.00 41.85           C  
ATOM   1166  CG1 VAL H 155      18.533  17.657  24.123  1.00 44.87           C  
ATOM   1167  CG2 VAL H 155      20.570  16.950  25.523  1.00 42.12           C  
ATOM   1168  C   VAL H 155      18.201  19.889  25.682  1.00 43.65           C  
ATOM   1169  O   VAL H 155      18.022  20.702  24.776  1.00 42.42           O  
ATOM   1170  N   ALA H 156      17.242  19.618  26.597  1.00 41.15           N  
ATOM   1171  CA  ALA H 156      15.911  20.156  26.423  1.00 40.90           C  
ATOM   1172  CB  ALA H 156      15.077  19.386  25.386  1.00 39.51           C  
ATOM   1173  C   ALA H 156      15.156  20.100  27.716  1.00 39.97           C  
ATOM   1174  O   ALA H 156      15.586  19.473  28.681  1.00 42.44           O  
ATOM   1175  N   SER H 157      13.997  20.797  27.763  1.00 40.01           N  
ATOM   1176  CA  SER H 157      13.197  20.797  28.959  1.00 39.89           C  
ATOM   1177  CB  SER H 157      13.599  21.881  29.973  1.00 39.19           C  
ATOM   1178  OG  SER H 157      13.388  23.171  29.420  1.00 38.12           O  
ATOM   1179  C   SER H 157      11.765  21.035  28.588  1.00 40.41           C  
ATOM   1180  O   SER H 157      11.464  21.595  27.535  1.00 42.66           O  
ATOM   1181  N   ILE H 158      10.834  20.562  29.445  1.00 39.59           N  
ATOM   1182  CA  ILE H 158       9.437  20.768  29.207  1.00 38.97           C  
ATOM   1183  CB  ILE H 158       8.767  19.582  28.571  1.00 38.89           C  
ATOM   1184  CG1 ILE H 158       7.333  19.936  28.140  1.00 40.05           C  
ATOM   1185  CG2 ILE H 158       8.856  18.397  29.546  1.00 37.33           C  
ATOM   1186  CD1 ILE H 158       6.686  18.877  27.248  1.00 35.79           C  
ATOM   1187  C   ILE H 158       8.762  21.003  30.520  1.00 42.03           C  
ATOM   1188  O   ILE H 158       9.086  20.374  31.525  1.00 41.84           O  
ATOM   1189  N   SER H 159       7.803  21.950  30.539  1.00 41.16           N  
ATOM   1190  CA  SER H 159       7.035  22.181  31.725  1.00 40.70           C  
ATOM   1191  CB  SER H 159       7.217  23.600  32.282  1.00 39.29           C  
ATOM   1192  OG  SER H 159       6.433  23.770  33.451  1.00 43.57           O  
ATOM   1193  C   SER H 159       5.610  22.019  31.294  1.00 41.47           C  
ATOM   1194  O   SER H 159       5.055  22.884  30.622  1.00 39.64           O  
ATOM   1195  N   SER H 160       4.959  20.926  31.736  1.00 22.89           N  
ATOM   1196  CA  SER H 160       3.606  20.628  31.354  1.00 21.51           C  
ATOM   1197  CB  SER H 160       3.138  19.258  31.872  1.00 23.60           C  
ATOM   1198  OG  SER H 160       3.913  18.221  31.286  1.00 43.60           O  
ATOM   1199  C   SER H 160       2.668  21.659  31.902  1.00 25.21           C  
ATOM   1200  O   SER H 160       1.652  21.972  31.284  1.00 24.46           O  
ATOM   1201  N   TYR H 161       2.968  22.222  33.084  1.00 20.35           N  
ATOM   1202  CA  TYR H 161       2.016  23.137  33.641  1.00 24.78           C  
ATOM   1203  CB  TYR H 161       2.429  23.663  35.025  1.00 20.71           C  
ATOM   1204  CG  TYR H 161       1.247  24.397  35.556  1.00 23.90           C  
ATOM   1205  CD1 TYR H 161       0.193  23.689  36.078  1.00 23.69           C  
ATOM   1206  CD2 TYR H 161       1.184  25.772  35.539  1.00 20.51           C  
ATOM   1207  CE1 TYR H 161      -0.911  24.339  36.573  1.00 20.51           C  
ATOM   1208  CE2 TYR H 161       0.081  26.429  36.034  1.00 25.18           C  
ATOM   1209  CZ  TYR H 161      -0.967  25.710  36.550  1.00 22.22           C  
ATOM   1210  OH  TYR H 161      -2.100  26.380  37.056  1.00 18.76           O  
ATOM   1211  C   TYR H 161       1.886  24.319  32.728  1.00 25.53           C  
ATOM   1212  O   TYR H 161       0.776  24.726  32.385  1.00 27.09           O  
ATOM   1213  N   TYR H 162       3.030  24.914  32.336  1.00 24.15           N  
ATOM   1214  CA  TYR H 162       3.073  26.051  31.456  1.00 23.58           C  
ATOM   1215  CB  TYR H 162       4.438  26.759  31.485  1.00 25.53           C  
ATOM   1216  CG  TYR H 162       4.546  27.405  32.823  1.00 58.63           C  
ATOM   1217  CD1 TYR H 162       3.953  28.624  33.054  1.00 56.58           C  
ATOM   1218  CD2 TYR H 162       5.227  26.794  33.852  1.00 57.64           C  
ATOM   1219  CE1 TYR H 162       4.044  29.231  34.284  1.00 54.94           C  
ATOM   1220  CE2 TYR H 162       5.320  27.395  35.086  1.00 46.51           C  
ATOM   1221  CZ  TYR H 162       4.729  28.617  35.306  1.00 66.16           C  
ATOM   1222  OH  TYR H 162       4.824  29.238  36.572  1.00 53.35           O  
ATOM   1223  C   TYR H 162       2.764  25.662  30.040  1.00 24.87           C  
ATOM   1224  O   TYR H 162       2.044  26.369  29.337  1.00 28.62           O  
ATOM   1225  N   GLY H 163       3.296  24.509  29.583  1.00 24.70           N  
ATOM   1226  CA  GLY H 163       3.125  24.106  28.215  1.00 26.76           C  
ATOM   1227  C   GLY H 163       4.249  24.696  27.415  1.00 29.40           C  
ATOM   1228  O   GLY H 163       4.129  24.911  26.210  1.00 31.51           O  
ATOM   1229  N   TYR H 164       5.394  24.954  28.075  1.00 44.28           N  
ATOM   1230  CA  TYR H 164       6.495  25.594  27.415  1.00 42.81           C  
ATOM   1231  CB  TYR H 164       6.962  26.824  28.217  1.00 44.58           C  
ATOM   1232  CG  TYR H 164       8.081  27.533  27.537  1.00 46.91           C  
ATOM   1233  CD1 TYR H 164       7.852  28.312  26.425  1.00 47.56           C  
ATOM   1234  CD2 TYR H 164       9.359  27.449  28.040  1.00 44.81           C  
ATOM   1235  CE1 TYR H 164       8.890  28.974  25.809  1.00 47.13           C  
ATOM   1236  CE2 TYR H 164      10.400  28.110  27.429  1.00 49.01           C  
ATOM   1237  CZ  TYR H 164      10.166  28.872  26.308  1.00 50.38           C  
ATOM   1238  OH  TYR H 164      11.230  29.551  25.678  1.00 52.30           O  
ATOM   1239  C   TYR H 164       7.626  24.611  27.293  1.00 43.49           C  
ATOM   1240  O   TYR H 164       7.899  23.834  28.207  1.00 42.55           O  
ATOM   1241  N   THR H 165       8.297  24.601  26.118  1.00 43.47           N  
ATOM   1242  CA  THR H 165       9.397  23.705  25.889  1.00 42.50           C  
ATOM   1243  CB  THR H 165       9.143  22.730  24.777  1.00 44.45           C  
ATOM   1244  OG1 THR H 165       8.914  23.430  23.562  1.00 47.58           O  
ATOM   1245  CG2 THR H 165       7.917  21.874  25.132  1.00 41.83           C  
ATOM   1246  C   THR H 165      10.595  24.516  25.490  1.00 44.80           C  
ATOM   1247  O   THR H 165      10.466  25.548  24.833  1.00 46.59           O  
ATOM   1248  N   SER H 166      11.802  24.066  25.896  1.00 44.19           N  
ATOM   1249  CA  SER H 166      13.016  24.758  25.551  1.00 42.08           C  
ATOM   1250  CB  SER H 166      13.737  25.401  26.743  1.00 42.56           C  
ATOM   1251  OG  SER H 166      12.994  26.495  27.249  1.00 40.87           O  
ATOM   1252  C   SER H 166      13.979  23.755  24.994  1.00 45.42           C  
ATOM   1253  O   SER H 166      13.999  22.600  25.418  1.00 44.35           O  
ATOM   1254  N   TYR H 167      14.814  24.180  24.019  1.00 43.32           N  
ATOM   1255  CA  TYR H 167      15.766  23.281  23.426  1.00 46.77           C  
ATOM   1256  CB  TYR H 167      15.430  22.881  21.977  1.00 43.08           C  
ATOM   1257  CG  TYR H 167      14.109  22.189  21.927  1.00 42.08           C  
ATOM   1258  CD1 TYR H 167      12.950  22.914  21.761  1.00 41.76           C  
ATOM   1259  CD2 TYR H 167      14.022  20.822  22.040  1.00 45.60           C  
ATOM   1260  CE1 TYR H 167      11.728  22.287  21.706  1.00 44.26           C  
ATOM   1261  CE2 TYR H 167      12.802  20.189  21.986  1.00 43.06           C  
ATOM   1262  CZ  TYR H 167      11.650  20.920  21.821  1.00 44.40           C  
ATOM   1263  OH  TYR H 167      10.399  20.269  21.764  1.00 45.61           O  
ATOM   1264  C   TYR H 167      17.092  23.979  23.339  1.00 43.55           C  
ATOM   1265  O   TYR H 167      17.166  25.207  23.345  1.00 48.13           O  
ATOM   1266  N   ALA H 168      18.186  23.189  23.280  1.00 44.51           N  
ATOM   1267  CA  ALA H 168      19.507  23.726  23.109  1.00 47.33           C  
ATOM   1268  CB  ALA H 168      20.624  22.756  23.534  1.00 44.64           C  
ATOM   1269  C   ALA H 168      19.666  24.011  21.646  1.00 45.32           C  
ATOM   1270  O   ALA H 168      18.970  23.438  20.813  1.00 50.17           O  
ATOM   1271  N   ASP H 169      20.605  24.910  21.299  1.00 50.01           N  
ATOM   1272  CA  ASP H 169      20.804  25.331  19.941  1.00 51.37           C  
ATOM   1273  CB  ASP H 169      21.920  26.381  19.808  1.00 52.38           C  
ATOM   1274  CG  ASP H 169      21.453  27.682  20.444  1.00 61.27           C  
ATOM   1275  OD1 ASP H 169      20.224  27.831  20.676  1.00 59.29           O  
ATOM   1276  OD2 ASP H 169      22.326  28.552  20.704  1.00 67.37           O1-
ATOM   1277  C   ASP H 169      21.216  24.168  19.092  1.00 51.42           C  
ATOM   1278  O   ASP H 169      20.796  24.056  17.942  1.00 51.48           O  
ATOM   1279  N   SER H 170      22.053  23.268  19.638  1.00 50.77           N  
ATOM   1280  CA  SER H 170      22.593  22.183  18.868  1.00 50.25           C  
ATOM   1281  CB  SER H 170      23.504  21.278  19.711  1.00 51.37           C  
ATOM   1282  OG  SER H 170      24.556  22.037  20.285  1.00 57.54           O  
ATOM   1283  C   SER H 170      21.482  21.307  18.371  1.00 49.44           C  
ATOM   1284  O   SER H 170      21.503  20.818  17.244  1.00 50.57           O  
ATOM   1285  N   VAL H 171      20.528  21.038  19.270  1.00 47.38           N  
ATOM   1286  CA  VAL H 171      19.380  20.183  19.135  1.00 49.00           C  
ATOM   1287  CB  VAL H 171      18.889  19.794  20.495  1.00 46.12           C  
ATOM   1288  CG1 VAL H 171      17.551  19.078  20.368  1.00 46.44           C  
ATOM   1289  CG2 VAL H 171      19.975  18.940  21.167  1.00 45.06           C  
ATOM   1290  C   VAL H 171      18.214  20.751  18.370  1.00 49.35           C  
ATOM   1291  O   VAL H 171      17.436  19.996  17.788  1.00 45.67           O  
ATOM   1292  N   LYS H 172      18.024  22.081  18.380  1.00 47.00           N  
ATOM   1293  CA  LYS H 172      16.821  22.669  17.848  1.00 49.68           C  
ATOM   1294  CB  LYS H 172      16.848  24.206  17.858  1.00 48.33           C  
ATOM   1295  CG  LYS H 172      16.726  24.796  19.266  1.00 55.37           C  
ATOM   1296  CD  LYS H 172      17.179  26.252  19.372  1.00 59.99           C  
ATOM   1297  CE  LYS H 172      16.908  27.074  18.112  1.00 60.41           C  
ATOM   1298  NZ  LYS H 172      15.452  27.223  17.902  1.00 60.14           N1+
ATOM   1299  C   LYS H 172      16.517  22.213  16.453  1.00 47.68           C  
ATOM   1300  O   LYS H 172      17.374  22.201  15.570  1.00 48.11           O  
ATOM   1301  N   GLY H 173      15.243  21.803  16.255  1.00 47.66           N  
ATOM   1302  CA  GLY H 173      14.693  21.410  14.989  1.00 48.82           C  
ATOM   1303  C   GLY H 173      14.686  19.916  14.896  1.00 50.01           C  
ATOM   1304  O   GLY H 173      13.744  19.320  14.374  1.00 50.75           O  
ATOM   1305  N   ARG H 174      15.781  19.281  15.348  1.00 47.57           N  
ATOM   1306  CA  ARG H 174      15.928  17.854  15.311  1.00 46.87           C  
ATOM   1307  CB  ARG H 174      17.398  17.430  15.373  1.00 47.39           C  
ATOM   1308  CG  ARG H 174      18.191  17.981  14.188  1.00 48.71           C  
ATOM   1309  CD  ARG H 174      19.643  17.515  14.170  1.00 51.22           C  
ATOM   1310  NE  ARG H 174      20.277  18.004  15.424  1.00 47.00           N  
ATOM   1311  CZ  ARG H 174      20.935  17.113  16.219  1.00 55.51           C  
ATOM   1312  NH1 ARG H 174      20.972  15.797  15.859  1.00 48.03           N1+
ATOM   1313  NH2 ARG H 174      21.540  17.527  17.369  1.00 46.73           N  
ATOM   1314  C   ARG H 174      15.176  17.147  16.403  1.00 46.06           C  
ATOM   1315  O   ARG H 174      14.586  16.092  16.170  1.00 51.07           O  
ATOM   1316  N   PHE H 175      15.175  17.710  17.630  1.00 45.46           N  
ATOM   1317  CA  PHE H 175      14.597  17.011  18.747  1.00 50.63           C  
ATOM   1318  CB  PHE H 175      15.468  17.050  20.012  1.00 50.01           C  
ATOM   1319  CG  PHE H 175      16.706  16.232  19.834  1.00 46.90           C  
ATOM   1320  CD1 PHE H 175      17.528  16.398  18.743  1.00 52.52           C  
ATOM   1321  CD2 PHE H 175      17.085  15.338  20.808  1.00 45.33           C  
ATOM   1322  CE1 PHE H 175      18.674  15.650  18.602  1.00 50.02           C  
ATOM   1323  CE2 PHE H 175      18.232  14.590  20.676  1.00 45.38           C  
ATOM   1324  CZ  PHE H 175      19.027  14.739  19.567  1.00 48.77           C  
ATOM   1325  C   PHE H 175      13.308  17.651  19.133  1.00 49.14           C  
ATOM   1326  O   PHE H 175      13.124  18.859  18.989  1.00 49.27           O  
ATOM   1327  N   THR H 176      12.368  16.818  19.624  1.00 48.52           N  
ATOM   1328  CA  THR H 176      11.100  17.296  20.086  1.00 47.30           C  
ATOM   1329  CB  THR H 176       9.963  16.894  19.193  1.00 46.35           C  
ATOM   1330  OG1 THR H 176      10.186  17.376  17.876  1.00 48.13           O  
ATOM   1331  CG2 THR H 176       8.654  17.477  19.753  1.00 44.45           C  
ATOM   1332  C   THR H 176      10.861  16.665  21.424  1.00 43.52           C  
ATOM   1333  O   THR H 176      11.016  15.457  21.590  1.00 44.90           O  
ATOM   1334  N   ILE H 177      10.460  17.483  22.414  1.00 43.89           N  
ATOM   1335  CA  ILE H 177      10.215  16.990  23.738  1.00 41.67           C  
ATOM   1336  CB  ILE H 177      10.866  17.836  24.797  1.00 39.46           C  
ATOM   1337  CG1 ILE H 177      10.847  17.128  26.160  1.00 40.95           C  
ATOM   1338  CG2 ILE H 177      10.187  19.214  24.801  1.00 39.95           C  
ATOM   1339  CD1 ILE H 177      11.741  17.807  27.197  1.00 39.80           C  
ATOM   1340  C   ILE H 177       8.736  17.044  23.940  1.00 44.36           C  
ATOM   1341  O   ILE H 177       8.083  18.000  23.523  1.00 47.38           O  
ATOM   1342  N   SER H 178       8.158  15.990  24.547  1.00 43.71           N  
ATOM   1343  CA  SER H 178       6.736  15.973  24.745  1.00 44.41           C  
ATOM   1344  CB  SER H 178       5.980  15.253  23.615  1.00 43.53           C  
ATOM   1345  OG  SER H 178       6.422  13.908  23.520  1.00 48.50           O  
ATOM   1346  C   SER H 178       6.440  15.255  26.026  1.00 45.26           C  
ATOM   1347  O   SER H 178       7.345  14.753  26.691  1.00 47.75           O  
ATOM   1348  N   ALA H 179       5.153  15.237  26.435  1.00 47.67           N  
ATOM   1349  CA  ALA H 179       4.802  14.550  27.646  1.00 45.72           C  
ATOM   1350  CB  ALA H 179       4.981  15.409  28.910  1.00 42.23           C  
ATOM   1351  C   ALA H 179       3.363  14.143  27.587  1.00 47.22           C  
ATOM   1352  O   ALA H 179       2.528  14.820  26.988  1.00 49.57           O  
ATOM   1353  N   ASP H 180       3.051  12.990  28.214  1.00 48.80           N  
ATOM   1354  CA  ASP H 180       1.701  12.512  28.302  1.00 47.95           C  
ATOM   1355  CB  ASP H 180       1.512  11.107  27.696  1.00 49.86           C  
ATOM   1356  CG  ASP H 180       0.024  10.776  27.653  1.00 53.29           C  
ATOM   1357  OD1 ASP H 180      -0.756  11.428  28.398  1.00 55.71           O  
ATOM   1358  OD2 ASP H 180      -0.352   9.863  26.871  1.00 54.75           O1-
ATOM   1359  C   ASP H 180       1.400  12.432  29.768  1.00 48.75           C  
ATOM   1360  O   ASP H 180       1.937  11.578  30.470  1.00 50.41           O  
ATOM   1361  N   THR H 181       0.531  13.332  30.271  1.00 47.23           N  
ATOM   1362  CA  THR H 181       0.236  13.376  31.676  1.00 48.48           C  
ATOM   1363  CB  THR H 181      -0.600  14.553  32.087  1.00 50.95           C  
ATOM   1364  OG1 THR H 181      -1.827  14.564  31.375  1.00 51.43           O  
ATOM   1365  CG2 THR H 181       0.193  15.843  31.823  1.00 52.20           C  
ATOM   1366  C   THR H 181      -0.459  12.121  32.106  1.00 49.88           C  
ATOM   1367  O   THR H 181      -0.214  11.620  33.201  1.00 53.00           O  
ATOM   1368  N   SER H 182      -1.344  11.569  31.258  1.00 50.02           N  
ATOM   1369  CA  SER H 182      -2.059  10.389  31.653  1.00 51.43           C  
ATOM   1370  CB  SER H 182      -2.969   9.849  30.537  1.00 49.36           C  
ATOM   1371  OG  SER H 182      -3.950  10.817  30.197  1.00 54.48           O  
ATOM   1372  C   SER H 182      -1.059   9.317  31.963  1.00 49.71           C  
ATOM   1373  O   SER H 182      -1.156   8.641  32.986  1.00 53.97           O  
ATOM   1374  N   LYS H 183      -0.078   9.144  31.059  1.00 51.23           N  
ATOM   1375  CA  LYS H 183       0.997   8.192  31.139  1.00 50.83           C  
ATOM   1376  CB  LYS H 183       1.815   8.117  29.836  1.00 48.45           C  
ATOM   1377  CG  LYS H 183       1.066   7.517  28.643  1.00 53.38           C  
ATOM   1378  CD  LYS H 183       0.728   6.037  28.813  1.00 58.46           C  
ATOM   1379  CE  LYS H 183      -0.019   5.438  27.622  1.00 61.20           C  
ATOM   1380  NZ  LYS H 183      -0.112   3.970  27.773  1.00 63.59           N1+
ATOM   1381  C   LYS H 183       1.950   8.591  32.227  1.00 46.14           C  
ATOM   1382  O   LYS H 183       2.650   7.747  32.789  1.00 46.06           O  
ATOM   1383  N   ASN H 184       2.029   9.900  32.537  1.00 45.01           N  
ATOM   1384  CA  ASN H 184       2.976  10.376  33.504  1.00 45.53           C  
ATOM   1385  CB  ASN H 184       2.786   9.738  34.898  1.00 49.28           C  
ATOM   1386  CG  ASN H 184       3.490  10.591  35.948  1.00 52.96           C  
ATOM   1387  OD1 ASN H 184       4.689  10.458  36.183  1.00 54.31           O  
ATOM   1388  ND2 ASN H 184       2.717  11.502  36.600  1.00 55.86           N  
ATOM   1389  C   ASN H 184       4.345  10.054  32.981  1.00 46.07           C  
ATOM   1390  O   ASN H 184       5.229   9.625  33.722  1.00 43.61           O  
ATOM   1391  N   THR H 185       4.546  10.260  31.659  1.00 44.25           N  
ATOM   1392  CA  THR H 185       5.809   9.977  31.037  1.00 43.63           C  
ATOM   1393  CB  THR H 185       5.763   8.751  30.172  1.00 46.69           C  
ATOM   1394  OG1 THR H 185       5.360   7.629  30.945  1.00 50.30           O  
ATOM   1395  CG2 THR H 185       7.157   8.504  29.572  1.00 45.30           C  
ATOM   1396  C   THR H 185       6.187  11.139  30.162  1.00 42.65           C  
ATOM   1397  O   THR H 185       5.331  11.893  29.701  1.00 44.24           O  
ATOM   1398  N   ALA H 186       7.505  11.315  29.923  1.00 44.02           N  
ATOM   1399  CA  ALA H 186       8.010  12.366  29.079  1.00 40.42           C  
ATOM   1400  CB  ALA H 186       9.001  13.301  29.793  1.00 45.85           C  
ATOM   1401  C   ALA H 186       8.754  11.702  27.958  1.00 42.41           C  
ATOM   1402  O   ALA H 186       9.316  10.623  28.141  1.00 45.80           O  
ATOM   1403  N   TYR H 187       8.771  12.323  26.758  1.00 41.79           N  
ATOM   1404  CA  TYR H 187       9.424  11.683  25.648  1.00 41.69           C  
ATOM   1405  CB  TYR H 187       8.462  11.242  24.529  1.00 42.49           C  
ATOM   1406  CG  TYR H 187       7.432  10.324  25.098  1.00 43.46           C  
ATOM   1407  CD1 TYR H 187       7.691   8.986  25.283  1.00 43.03           C  
ATOM   1408  CD2 TYR H 187       6.199  10.810  25.462  1.00 45.44           C  
ATOM   1409  CE1 TYR H 187       6.735   8.147  25.808  1.00 44.92           C  
ATOM   1410  CE2 TYR H 187       5.238   9.977  25.987  1.00 48.32           C  
ATOM   1411  CZ  TYR H 187       5.504   8.641  26.161  1.00 46.77           C  
ATOM   1412  OH  TYR H 187       4.519   7.784  26.700  1.00 50.19           O  
ATOM   1413  C   TYR H 187      10.380  12.640  25.006  1.00 43.45           C  
ATOM   1414  O   TYR H 187      10.261  13.858  25.145  1.00 45.35           O  
ATOM   1415  N   LEU H 188      11.399  12.087  24.312  1.00 43.31           N  
ATOM   1416  CA  LEU H 188      12.328  12.899  23.582  1.00 45.89           C  
ATOM   1417  CB  LEU H 188      13.717  12.948  24.243  1.00 43.91           C  
ATOM   1418  CG  LEU H 188      14.732  13.860  23.531  1.00 42.28           C  
ATOM   1419  CD1 LEU H 188      14.268  15.327  23.546  1.00 42.01           C  
ATOM   1420  CD2 LEU H 188      16.139  13.687  24.124  1.00 42.94           C  
ATOM   1421  C   LEU H 188      12.471  12.278  22.223  1.00 48.98           C  
ATOM   1422  O   LEU H 188      13.069  11.213  22.074  1.00 45.75           O  
ATOM   1423  N   GLN H 189      11.917  12.941  21.188  1.00 44.57           N  
ATOM   1424  CA  GLN H 189      12.008  12.448  19.841  1.00 46.22           C  
ATOM   1425  CB  GLN H 189      10.847  12.932  18.950  1.00 47.16           C  
ATOM   1426  CG  GLN H 189      10.968  12.543  17.473  1.00 51.95           C  
ATOM   1427  CD  GLN H 189      10.613  11.075  17.305  1.00 56.15           C  
ATOM   1428  OE1 GLN H 189       9.571  10.619  17.772  1.00 55.18           O  
ATOM   1429  NE2 GLN H 189      11.499  10.310  16.615  1.00 56.76           N  
ATOM   1430  C   GLN H 189      13.272  13.001  19.270  1.00 47.37           C  
ATOM   1431  O   GLN H 189      13.512  14.207  19.320  1.00 48.15           O  
ATOM   1432  N   MET H 190      14.130  12.121  18.715  1.00 48.06           N  
ATOM   1433  CA  MET H 190      15.377  12.582  18.183  1.00 49.22           C  
ATOM   1434  CB  MET H 190      16.585  11.905  18.851  1.00 49.31           C  
ATOM   1435  CG  MET H 190      16.633  12.130  20.363  1.00 50.32           C  
ATOM   1436  SD  MET H 190      18.027  11.324  21.203  1.00 55.27           S  
ATOM   1437  CE  MET H 190      17.457   9.636  20.859  1.00 65.29           C  
ATOM   1438  C   MET H 190      15.421  12.216  16.732  1.00 50.01           C  
ATOM   1439  O   MET H 190      15.343  11.041  16.376  1.00 50.98           O  
ATOM   1440  N   ASN H 191      15.575  13.227  15.855  1.00 49.47           N  
ATOM   1441  CA  ASN H 191      15.590  12.972  14.443  1.00 50.18           C  
ATOM   1442  CB  ASN H 191      14.510  13.747  13.668  1.00 51.19           C  
ATOM   1443  CG  ASN H 191      13.138  13.265  14.119  1.00 51.44           C  
ATOM   1444  OD1 ASN H 191      12.919  12.073  14.329  1.00 51.90           O  
ATOM   1445  ND2 ASN H 191      12.183  14.220  14.280  1.00 52.09           N  
ATOM   1446  C   ASN H 191      16.908  13.438  13.905  1.00 50.48           C  
ATOM   1447  O   ASN H 191      17.628  14.189  14.563  1.00 49.99           O  
ATOM   1448  N   SER H 192      17.259  12.969  12.689  1.00 52.15           N  
ATOM   1449  CA  SER H 192      18.455  13.380  12.006  1.00 52.53           C  
ATOM   1450  CB  SER H 192      18.385  14.834  11.509  1.00 61.26           C  
ATOM   1451  OG  SER H 192      17.288  14.994  10.623  1.00 55.77           O  
ATOM   1452  C   SER H 192      19.625  13.264  12.926  1.00 51.15           C  
ATOM   1453  O   SER H 192      20.386  14.214  13.099  1.00 55.65           O  
ATOM   1454  N   LEU H 193      19.809  12.074  13.528  1.00 50.51           N  
ATOM   1455  CA  LEU H 193      20.862  11.857  14.474  1.00 50.87           C  
ATOM   1456  CB  LEU H 193      20.721  10.521  15.222  1.00 50.32           C  
ATOM   1457  CG  LEU H 193      19.514  10.487  16.173  1.00 52.60           C  
ATOM   1458  CD1 LEU H 193      19.410   9.136  16.892  1.00 50.81           C  
ATOM   1459  CD2 LEU H 193      19.564  11.656  17.166  1.00 49.30           C  
ATOM   1460  C   LEU H 193      22.200  11.868  13.796  1.00 52.52           C  
ATOM   1461  O   LEU H 193      22.346  11.463  12.643  1.00 54.44           O  
ATOM   1462  N   ARG H 194      23.219  12.349  14.538  1.00 54.51           N  
ATOM   1463  CA  ARG H 194      24.570  12.455  14.061  1.00 56.09           C  
ATOM   1464  CB  ARG H 194      25.113  13.892  14.072  1.00 63.75           C  
ATOM   1465  CG  ARG H 194      24.409  14.863  13.129  1.00 65.88           C  
ATOM   1466  CD  ARG H 194      24.748  16.321  13.438  1.00 66.29           C  
ATOM   1467  NE  ARG H 194      24.091  17.173  12.411  1.00 65.02           N  
ATOM   1468  CZ  ARG H 194      23.422  18.300  12.787  1.00 65.30           C  
ATOM   1469  NH1 ARG H 194      23.318  18.622  14.111  1.00 66.17           N1+
ATOM   1470  NH2 ARG H 194      22.859  19.105  11.842  1.00 64.19           N  
ATOM   1471  C   ARG H 194      25.445  11.724  15.031  1.00 56.64           C  
ATOM   1472  O   ARG H 194      25.004  11.299  16.097  1.00 55.57           O  
ATOM   1473  N   ALA H 195      26.731  11.568  14.667  1.00 58.10           N  
ATOM   1474  CA  ALA H 195      27.696  10.890  15.485  1.00 58.95           C  
ATOM   1475  CB  ALA H 195      29.086  10.816  14.830  1.00 59.94           C  
ATOM   1476  C   ALA H 195      27.855  11.639  16.771  1.00 59.10           C  
ATOM   1477  O   ALA H 195      27.986  11.036  17.835  1.00 60.66           O  
ATOM   1478  N   GLU H 196      27.834  12.984  16.704  1.00 63.32           N  
ATOM   1479  CA  GLU H 196      28.044  13.812  17.857  1.00 58.46           C  
ATOM   1480  CB  GLU H 196      28.207  15.314  17.538  1.00 60.32           C  
ATOM   1481  CG  GLU H 196      27.169  15.911  16.590  1.00 69.06           C  
ATOM   1482  CD  GLU H 196      27.759  15.862  15.187  1.00 71.58           C  
ATOM   1483  OE1 GLU H 196      28.649  15.002  14.946  1.00 72.44           O  
ATOM   1484  OE2 GLU H 196      27.330  16.689  14.337  1.00 73.25           O1-
ATOM   1485  C   GLU H 196      26.952  13.612  18.865  1.00 60.23           C  
ATOM   1486  O   GLU H 196      27.145  13.889  20.046  1.00 55.95           O  
ATOM   1487  N   ASP H 197      25.764  13.170  18.422  1.00 56.75           N  
ATOM   1488  CA  ASP H 197      24.635  12.925  19.281  1.00 53.63           C  
ATOM   1489  CB  ASP H 197      23.358  12.574  18.503  1.00 52.97           C  
ATOM   1490  CG  ASP H 197      22.900  13.826  17.776  1.00 53.79           C  
ATOM   1491  OD1 ASP H 197      23.067  14.938  18.345  1.00 52.54           O  
ATOM   1492  OD2 ASP H 197      22.383  13.684  16.637  1.00 53.63           O1-
ATOM   1493  C   ASP H 197      24.917  11.768  20.197  1.00 53.46           C  
ATOM   1494  O   ASP H 197      24.245  11.599  21.213  1.00 49.92           O  
ATOM   1495  N   THR H 198      25.874  10.892  19.847  1.00 51.43           N  
ATOM   1496  CA  THR H 198      26.117   9.733  20.664  1.00 51.30           C  
ATOM   1497  CB  THR H 198      27.273   8.910  20.176  1.00 52.45           C  
ATOM   1498  OG1 THR H 198      27.042   8.486  18.841  1.00 53.50           O  
ATOM   1499  CG2 THR H 198      27.442   7.692  21.100  1.00 52.24           C  
ATOM   1500  C   THR H 198      26.421  10.155  22.068  1.00 51.23           C  
ATOM   1501  O   THR H 198      27.332  10.944  22.310  1.00 61.46           O  
ATOM   1502  N   ALA H 199      25.644   9.630  23.042  1.00 43.67           N  
ATOM   1503  CA  ALA H 199      25.879   9.978  24.414  1.00 44.03           C  
ATOM   1504  CB  ALA H 199      25.677  11.473  24.714  1.00 43.64           C  
ATOM   1505  C   ALA H 199      24.903   9.230  25.265  1.00 43.94           C  
ATOM   1506  O   ALA H 199      24.005   8.553  24.765  1.00 46.77           O  
ATOM   1507  N   VAL H 200      25.094   9.307  26.597  1.00 41.44           N  
ATOM   1508  CA  VAL H 200      24.156   8.727  27.505  1.00 43.34           C  
ATOM   1509  CB  VAL H 200      24.773   8.289  28.802  1.00 41.89           C  
ATOM   1510  CG1 VAL H 200      23.660   7.795  29.741  1.00 42.03           C  
ATOM   1511  CG2 VAL H 200      25.842   7.226  28.497  1.00 43.04           C  
ATOM   1512  C   VAL H 200      23.186   9.826  27.798  1.00 42.52           C  
ATOM   1513  O   VAL H 200      23.587  10.932  28.157  1.00 41.97           O  
ATOM   1514  N   TYR H 201      21.878   9.552  27.650  1.00 42.52           N  
ATOM   1515  CA  TYR H 201      20.897  10.582  27.841  1.00 43.72           C  
ATOM   1516  CB  TYR H 201      19.793  10.584  26.771  1.00 45.83           C  
ATOM   1517  CG  TYR H 201      20.364  11.063  25.481  1.00 46.46           C  
ATOM   1518  CD1 TYR H 201      21.184  10.261  24.720  1.00 46.22           C  
ATOM   1519  CD2 TYR H 201      20.053  12.322  25.025  1.00 44.44           C  
ATOM   1520  CE1 TYR H 201      21.696  10.720  23.528  1.00 46.32           C  
ATOM   1521  CE2 TYR H 201      20.561  12.784  23.837  1.00 48.35           C  
ATOM   1522  CZ  TYR H 201      21.385  11.983  23.085  1.00 45.42           C  
ATOM   1523  OH  TYR H 201      21.905  12.461  21.864  1.00 48.09           O  
ATOM   1524  C   TYR H 201      20.217  10.351  29.149  1.00 44.74           C  
ATOM   1525  O   TYR H 201      19.750   9.250  29.435  1.00 43.14           O  
ATOM   1526  N   TYR H 202      20.137  11.417  29.972  1.00 41.25           N  
ATOM   1527  CA  TYR H 202      19.531  11.322  31.268  1.00 44.44           C  
ATOM   1528  CB  TYR H 202      20.387  11.874  32.427  1.00 41.08           C  
ATOM   1529  CG  TYR H 202      21.628  11.074  32.623  1.00 41.94           C  
ATOM   1530  CD1 TYR H 202      21.626   9.974  33.448  1.00 42.13           C  
ATOM   1531  CD2 TYR H 202      22.799  11.425  31.992  1.00 40.40           C  
ATOM   1532  CE1 TYR H 202      22.768   9.234  33.641  1.00 42.00           C  
ATOM   1533  CE2 TYR H 202      23.946  10.689  32.180  1.00 45.70           C  
ATOM   1534  CZ  TYR H 202      23.932   9.593  33.009  1.00 44.37           C  
ATOM   1535  OH  TYR H 202      25.107   8.838  33.207  1.00 50.29           O  
ATOM   1536  C   TYR H 202      18.316  12.188  31.270  1.00 43.90           C  
ATOM   1537  O   TYR H 202      18.241  13.199  30.575  1.00 43.08           O  
ATOM   1538  N   CYS H 203      17.310  11.757  32.048  1.00 46.16           N  
ATOM   1539  CA  CYS H 203      16.094  12.473  32.274  1.00 44.84           C  
ATOM   1540  CB  CYS H 203      14.888  11.516  32.151  1.00 44.22           C  
ATOM   1541  SG  CYS H 203      13.264  12.214  32.553  1.00 56.72           S  
ATOM   1542  C   CYS H 203      16.204  12.945  33.692  1.00 45.91           C  
ATOM   1543  O   CYS H 203      16.672  12.204  34.553  1.00 48.45           O  
ATOM   1544  N   ALA H 204      15.814  14.204  33.976  1.00 45.20           N  
ATOM   1545  CA  ALA H 204      15.939  14.698  35.320  1.00 44.28           C  
ATOM   1546  CB  ALA H 204      17.154  15.620  35.512  1.00 40.80           C  
ATOM   1547  C   ALA H 204      14.720  15.501  35.637  1.00 44.74           C  
ATOM   1548  O   ALA H 204      14.066  16.041  34.750  1.00 43.01           O  
ATOM   1549  N   ARG H 205      14.396  15.601  36.941  1.00 43.25           N  
ATOM   1550  CA  ARG H 205      13.219  16.285  37.382  1.00 40.38           C  
ATOM   1551  CB  ARG H 205      12.416  15.462  38.402  1.00 42.97           C  
ATOM   1552  CG  ARG H 205      11.153  16.159  38.906  1.00 43.91           C  
ATOM   1553  CD  ARG H 205      10.628  15.595  40.228  1.00 45.27           C  
ATOM   1554  NE  ARG H 205      11.255  16.387  41.324  1.00 45.86           N  
ATOM   1555  CZ  ARG H 205      10.686  16.400  42.562  1.00 46.45           C  
ATOM   1556  NH1 ARG H 205       9.567  15.658  42.803  1.00 53.15           N1+
ATOM   1557  NH2 ARG H 205      11.228  17.153  43.564  1.00 46.58           N  
ATOM   1558  C   ARG H 205      13.629  17.514  38.121  1.00 40.13           C  
ATOM   1559  O   ARG H 205      14.693  17.559  38.731  1.00 41.87           O  
ATOM   1560  N   SER H 206      12.787  18.566  38.047  1.00 40.33           N  
ATOM   1561  CA  SER H 206      13.019  19.736  38.841  1.00 38.13           C  
ATOM   1562  CB  SER H 206      13.527  20.944  38.054  1.00 39.57           C  
ATOM   1563  OG  SER H 206      12.488  21.479  37.257  1.00 71.07           O  
ATOM   1564  C   SER H 206      11.690  20.096  39.439  1.00 38.08           C  
ATOM   1565  O   SER H 206      10.647  19.838  38.837  1.00 39.55           O  
ATOM   1566  N   TYR H 207      11.877  20.499  40.709  1.00 12.22           N  
ATOM   1567  CA  TYR H 207      10.943  20.796  41.734  1.00 12.43           C  
ATOM   1568  CB  TYR H 207      11.345  20.009  42.998  1.00  5.22           C  
ATOM   1569  CG  TYR H 207      10.235  19.914  43.985  1.00  6.30           C  
ATOM   1570  CD1 TYR H 207       9.156  19.101  43.727  1.00  6.93           C  
ATOM   1571  CD2 TYR H 207      10.283  20.597  45.177  1.00  7.49           C  
ATOM   1572  CE1 TYR H 207       8.130  18.978  44.627  1.00  7.46           C  
ATOM   1573  CE2 TYR H 207       9.258  20.481  46.085  1.00  8.50           C  
ATOM   1574  CZ  TYR H 207       8.181  19.672  45.808  1.00  8.31           C  
ATOM   1575  OH  TYR H 207       7.127  19.547  46.735  1.00  7.09           O  
ATOM   1576  C   TYR H 207      11.097  22.261  41.962  1.00 13.09           C  
ATOM   1577  O   TYR H 207      12.211  22.769  42.070  1.00 13.56           O  
ATOM   1578  N   SER H 208       9.971  22.987  42.015  1.00 12.12           N  
ATOM   1579  CA  SER H 208      10.003  24.420  42.114  1.00 11.77           C  
ATOM   1580  CB  SER H 208       8.599  25.044  42.175  1.00 15.67           C  
ATOM   1581  OG  SER H 208       8.697  26.458  42.270  1.00  0.00           O  
ATOM   1582  C   SER H 208      10.719  24.867  43.343  1.00 12.39           C  
ATOM   1583  O   SER H 208      11.671  25.643  43.265  1.00 14.24           O  
ATOM   1584  N   TRP H 209      10.312  24.350  44.515  1.00 13.24           N  
ATOM   1585  CA  TRP H 209      10.844  24.866  45.741  1.00 13.07           C  
ATOM   1586  CB  TRP H 209      10.224  24.195  46.978  1.00  9.89           C  
ATOM   1587  CG  TRP H 209       8.774  24.568  47.188  1.00 11.78           C  
ATOM   1588  CD2 TRP H 209       7.938  24.012  48.215  1.00  2.00           C  
ATOM   1589  CD1 TRP H 209       7.996  25.449  46.493  1.00  2.00           C  
ATOM   1590  NE1 TRP H 209       6.728  25.477  47.021  1.00  0.00           N  
ATOM   1591  CE2 TRP H 209       6.678  24.597  48.084  1.00  2.00           C  
ATOM   1592  CE3 TRP H 209       8.199  23.090  49.185  1.00  0.00           C  
ATOM   1593  CZ2 TRP H 209       5.657  24.261  48.928  1.00  0.00           C  
ATOM   1594  CZ3 TRP H 209       7.169  22.759  50.037  1.00  0.00           C  
ATOM   1595  CH2 TRP H 209       5.922  23.332  49.910  1.00  0.00           C  
ATOM   1596  C   TRP H 209      12.329  24.691  45.777  1.00 15.60           C  
ATOM   1597  O   TRP H 209      13.057  25.628  46.107  1.00 18.37           O  
ATOM   1598  N   SER H 210      12.821  23.487  45.436  1.00 15.38           N  
ATOM   1599  CA  SER H 210      14.233  23.252  45.481  1.00 13.28           C  
ATOM   1600  CB  SER H 210      14.592  21.766  45.302  1.00 12.97           C  
ATOM   1601  OG  SER H 210      14.172  21.309  44.025  1.00  0.00           O  
ATOM   1602  C   SER H 210      14.892  24.023  44.378  1.00 12.55           C  
ATOM   1603  O   SER H 210      16.013  24.497  44.529  1.00 14.69           O  
ATOM   1604  N   TYR H 211      14.200  24.199  43.238  1.00 11.20           N  
ATOM   1605  CA  TYR H 211      14.796  24.889  42.128  1.00 11.40           C  
ATOM   1606  CB  TYR H 211      15.326  26.295  42.471  1.00 12.41           C  
ATOM   1607  CG  TYR H 211      14.219  27.228  42.819  1.00 12.44           C  
ATOM   1608  CD1 TYR H 211      13.601  27.968  41.837  1.00 12.13           C  
ATOM   1609  CD2 TYR H 211      13.808  27.375  44.122  1.00 12.98           C  
ATOM   1610  CE1 TYR H 211      12.583  28.839  42.150  1.00 14.22           C  
ATOM   1611  CE2 TYR H 211      12.792  28.246  44.439  1.00 14.68           C  
ATOM   1612  CZ  TYR H 211      12.177  28.980  43.454  1.00 15.36           C  
ATOM   1613  OH  TYR H 211      11.134  29.873  43.780  1.00 18.20           O  
ATOM   1614  C   TYR H 211      16.002  24.138  41.654  1.00 11.62           C  
ATOM   1615  O   TYR H 211      16.979  24.748  41.224  1.00 10.40           O  
ATOM   1616  N   ALA H 212      15.984  22.793  41.710  1.00 11.97           N  
ATOM   1617  CA  ALA H 212      17.136  22.076  41.240  1.00 11.36           C  
ATOM   1618  CB  ALA H 212      18.172  21.765  42.335  1.00 10.49           C  
ATOM   1619  C   ALA H 212      16.673  20.770  40.700  1.00 10.33           C  
ATOM   1620  O   ALA H 212      15.535  20.368  40.931  1.00  9.17           O  
ATOM   1621  N   ILE H 213      17.551  20.079  39.948  1.00  8.23           N  
ATOM   1622  CA  ILE H 213      17.181  18.799  39.431  1.00  6.57           C  
ATOM   1623  CB  ILE H 213      17.931  18.409  38.206  1.00  6.45           C  
ATOM   1624  CG1 ILE H 213      17.502  19.250  36.992  1.00  0.00           C  
ATOM   1625  CG2 ILE H 213      17.743  16.899  38.063  1.00  0.00           C  
ATOM   1626  CD1 ILE H 213      17.866  20.730  37.109  1.00  8.10           C  
ATOM   1627  C   ILE H 213      17.557  17.806  40.468  1.00  6.58           C  
ATOM   1628  O   ILE H 213      18.706  17.380  40.572  1.00  5.94           O  
ATOM   1629  N   ASP H 214      16.586  17.465  41.324  1.00  7.71           N  
ATOM   1630  CA  ASP H 214      16.862  16.504  42.340  1.00  9.78           C  
ATOM   1631  CB  ASP H 214      16.021  16.697  43.616  1.00 11.30           C  
ATOM   1632  CG  ASP H 214      14.545  16.728  43.293  1.00 12.64           C  
ATOM   1633  OD1 ASP H 214      14.166  16.546  42.104  1.00 12.74           O  
ATOM   1634  OD2 ASP H 214      13.774  16.961  44.261  1.00 13.29           O1-
ATOM   1635  C   ASP H 214      16.849  15.081  41.845  1.00 10.66           C  
ATOM   1636  O   ASP H 214      17.633  14.276  42.343  1.00 12.67           O  
ATOM   1637  N   TYR H 215      16.002  14.705  40.850  1.00 42.94           N  
ATOM   1638  CA  TYR H 215      16.000  13.294  40.575  1.00 42.56           C  
ATOM   1639  CB  TYR H 215      14.626  12.627  40.761  1.00 43.58           C  
ATOM   1640  CG  TYR H 215      14.377  12.518  42.224  1.00 45.14           C  
ATOM   1641  CD1 TYR H 215      14.829  11.414  42.906  1.00 47.73           C  
ATOM   1642  CD2 TYR H 215      13.705  13.501  42.913  1.00 46.96           C  
ATOM   1643  CE1 TYR H 215      14.616  11.286  44.256  1.00 50.68           C  
ATOM   1644  CE2 TYR H 215      13.489  13.378  44.266  1.00 48.20           C  
ATOM   1645  CZ  TYR H 215      13.943  12.270  44.938  1.00 52.20           C  
ATOM   1646  OH  TYR H 215      13.724  12.139  46.324  1.00 56.56           O  
ATOM   1647  C   TYR H 215      16.411  13.052  39.166  1.00 47.52           C  
ATOM   1648  O   TYR H 215      16.049  13.803  38.262  1.00 45.47           O  
ATOM   1649  N   TRP H 216      17.191  11.974  38.953  1.00 46.10           N  
ATOM   1650  CA  TRP H 216      17.688  11.684  37.641  1.00 41.81           C  
ATOM   1651  CB  TRP H 216      19.210  11.895  37.540  1.00 41.42           C  
ATOM   1652  CG  TRP H 216      19.673  13.327  37.693  1.00 41.68           C  
ATOM   1653  CD2 TRP H 216      20.388  14.062  36.684  1.00 40.44           C  
ATOM   1654  CD1 TRP H 216      19.575  14.159  38.771  1.00 40.75           C  
ATOM   1655  NE1 TRP H 216      20.173  15.363  38.495  1.00 51.08           N  
ATOM   1656  CE2 TRP H 216      20.684  15.318  37.216  1.00 40.38           C  
ATOM   1657  CE3 TRP H 216      20.776  13.712  35.423  1.00 40.49           C  
ATOM   1658  CZ2 TRP H 216      21.371  16.246  36.489  1.00 43.63           C  
ATOM   1659  CZ3 TRP H 216      21.463  14.655  34.692  1.00 41.60           C  
ATOM   1660  CH2 TRP H 216      21.754  15.899  35.214  1.00 40.86           C  
ATOM   1661  C   TRP H 216      17.430  10.240  37.335  1.00 44.26           C  
ATOM   1662  O   TRP H 216      17.415   9.394  38.226  1.00 46.91           O  
ATOM   1663  N   GLY H 217      17.215   9.928  36.040  1.00 45.76           N  
ATOM   1664  CA  GLY H 217      17.005   8.572  35.617  1.00 48.09           C  
ATOM   1665  C   GLY H 217      18.355   7.934  35.507  1.00 46.28           C  
ATOM   1666  O   GLY H 217      19.376   8.605  35.632  1.00 47.64           O  
ATOM   1667  N   GLN H 218      18.383   6.609  35.266  1.00 47.93           N  
ATOM   1668  CA  GLN H 218      19.601   5.851  35.185  1.00 48.56           C  
ATOM   1669  CB  GLN H 218      19.387   4.327  35.096  1.00 49.13           C  
ATOM   1670  CG  GLN H 218      18.770   3.817  33.789  1.00 59.55           C  
ATOM   1671  CD  GLN H 218      17.258   3.986  33.805  1.00 61.46           C  
ATOM   1672  OE1 GLN H 218      16.697   4.708  34.626  1.00 58.69           O  
ATOM   1673  NE2 GLN H 218      16.575   3.295  32.854  1.00 61.46           N  
ATOM   1674  C   GLN H 218      20.378   6.271  33.977  1.00 47.73           C  
ATOM   1675  O   GLN H 218      21.607   6.245  33.982  1.00 48.51           O  
ATOM   1676  N   GLY H 219      19.676   6.628  32.887  1.00 47.77           N  
ATOM   1677  CA  GLY H 219      20.337   7.058  31.689  1.00 47.94           C  
ATOM   1678  C   GLY H 219      20.351   5.915  30.729  1.00 50.72           C  
ATOM   1679  O   GLY H 219      20.591   4.769  31.102  1.00 47.81           O  
ATOM   1680  N   THR H 220      20.097   6.217  29.441  1.00 51.76           N  
ATOM   1681  CA  THR H 220      20.107   5.210  28.422  1.00 53.82           C  
ATOM   1682  CB  THR H 220      18.792   5.072  27.715  1.00 58.28           C  
ATOM   1683  OG1 THR H 220      18.821   3.968  26.824  1.00 59.43           O  
ATOM   1684  CG2 THR H 220      18.498   6.375  26.955  1.00 50.35           C  
ATOM   1685  C   THR H 220      21.135   5.627  27.415  1.00 51.73           C  
ATOM   1686  O   THR H 220      21.287   6.812  27.128  1.00 48.37           O  
ATOM   1687  N   LEU H 221      21.867   4.650  26.852  1.00 52.37           N  
ATOM   1688  CA  LEU H 221      22.932   4.956  25.933  1.00 48.20           C  
ATOM   1689  CB  LEU H 221      24.076   3.927  25.998  1.00 48.44           C  
ATOM   1690  CG  LEU H 221      25.242   4.189  25.025  1.00 53.62           C  
ATOM   1691  CD1 LEU H 221      25.957   5.517  25.327  1.00 51.11           C  
ATOM   1692  CD2 LEU H 221      26.206   2.993  24.992  1.00 50.62           C  
ATOM   1693  C   LEU H 221      22.411   4.970  24.536  1.00 51.67           C  
ATOM   1694  O   LEU H 221      21.685   4.074  24.109  1.00 50.77           O  
ATOM   1695  N   VAL H 222      22.763   6.033  23.781  1.00 47.73           N  
ATOM   1696  CA  VAL H 222      22.387   6.125  22.402  1.00 47.94           C  
ATOM   1697  CB  VAL H 222      21.606   7.371  22.083  1.00 48.01           C  
ATOM   1698  CG1 VAL H 222      21.420   7.467  20.559  1.00 49.04           C  
ATOM   1699  CG2 VAL H 222      20.280   7.320  22.861  1.00 49.40           C  
ATOM   1700  C   VAL H 222      23.658   6.166  21.612  1.00 52.48           C  
ATOM   1701  O   VAL H 222      24.500   7.039  21.819  1.00 51.89           O  
ATOM   1702  N   THR H 223      23.832   5.208  20.680  1.00 50.71           N  
ATOM   1703  CA  THR H 223      25.032   5.184  19.893  1.00 49.15           C  
ATOM   1704  CB  THR H 223      25.779   3.881  19.992  1.00 50.64           C  
ATOM   1705  OG1 THR H 223      26.104   3.600  21.345  1.00 53.15           O  
ATOM   1706  CG2 THR H 223      27.069   3.985  19.165  1.00 52.74           C  
ATOM   1707  C   THR H 223      24.628   5.354  18.462  1.00 49.93           C  
ATOM   1708  O   THR H 223      23.762   4.638  17.963  1.00 50.31           O  
ATOM   1709  N   VAL H 224      25.248   6.323  17.758  1.00 51.90           N  
ATOM   1710  CA  VAL H 224      24.891   6.541  16.386  1.00 50.68           C  
ATOM   1711  CB  VAL H 224      24.589   7.979  16.086  1.00 51.82           C  
ATOM   1712  CG1 VAL H 224      24.296   8.119  14.584  1.00 51.24           C  
ATOM   1713  CG2 VAL H 224      23.439   8.435  16.999  1.00 48.58           C  
ATOM   1714  C   VAL H 224      26.053   6.152  15.532  1.00 58.42           C  
ATOM   1715  O   VAL H 224      27.076   6.836  15.512  1.00 57.53           O  
ATOM   1716  N   SER H 225      25.915   5.043  14.779  1.00 53.41           N  
ATOM   1717  CA  SER H 225      26.993   4.623  13.933  1.00 59.29           C  
ATOM   1718  CB  SER H 225      27.963   3.625  14.590  1.00 61.55           C  
ATOM   1719  OG  SER H 225      28.678   4.253  15.643  1.00 62.51           O  
ATOM   1720  C   SER H 225      26.409   3.926  12.751  1.00 59.96           C  
ATOM   1721  O   SER H 225      25.242   3.537  12.750  1.00 60.86           O  
ATOM   1722  N   SER H 226      27.231   3.769  11.698  1.00 62.16           N  
ATOM   1723  CA  SER H 226      26.810   3.095  10.507  1.00 64.20           C  
ATOM   1724  CB  SER H 226      27.424   3.693   9.230  1.00 63.45           C  
ATOM   1725  OG  SER H 226      26.971   5.025   9.044  1.00 71.46           O  
ATOM   1726  C   SER H 226      27.322   1.663  10.614  1.00 62.29           C  
ATOM   1727  O   SER H 226      26.548   0.722  10.294  1.00 64.90           O  
ATOM   1728  OXT SER H 226      28.507   1.492  11.011  1.00  0.00           O1-
TER    1729      SER H 226 
CONECT  162  652
CONECT  652  162
CONECT  971 1541
CONECT 1541  971
END
