# Supplementary material for: Fully automated antibody structure prediction using BIOVIA tools: Validation study
Source: PLoS One. 2017 May 18;12(5):e0177923. doi: 10.1371/journal.pone.0177923 (PMC5436848; doi:10.1371/journal.pone.0177923)
Supplement: S1 Dataset — Predicted structures using the Top5 framework method, Chothia CDR definition with no canonical filtering and generating 50 models. These were used in the detailed discussion of outliers and for comparison against predictions using canonical filtering. (ZIP) [file pone.0177923.s003.zip › 4G80_BA_FV_FinalModel.pdb]

REMARK   Accelrys Discovery Studio PDB file
REMARK   Created:  2015-05-08T03:25:59Z
SSBOND   1 CYS L   23    CYS L   88                                     
SSBOND   2 CYS H  129    CYS H  203                                     
ATOM      1  N   ASP L   1      25.381  33.580  26.092  1.00 62.81           N1+
ATOM      2  CA  ASP L   1      25.404  32.413  26.996  1.00 62.80           C  
ATOM      3  CB  ASP L   1      25.899  31.163  26.253  1.00 63.90           C  
ATOM      4  CG  ASP L   1      24.812  30.768  25.265  1.00 62.10           C  
ATOM      5  OD1 ASP L   1      23.625  31.097  25.530  1.00 63.90           O  
ATOM      6  OD2 ASP L   1      25.153  30.136  24.230  1.00 64.49           O1-
ATOM      7  C   ASP L   1      26.282  32.666  28.173  1.00 62.32           C  
ATOM      8  O   ASP L   1      27.107  33.577  28.167  1.00 63.17           O  
ATOM      9  N   ILE L   2      26.112  31.846  29.225  1.00 60.46           N  
ATOM     10  CA  ILE L   2      26.837  32.014  30.448  1.00 59.50           C  
ATOM     11  CB  ILE L   2      25.953  31.888  31.658  1.00 59.13           C  
ATOM     12  CG1 ILE L   2      24.793  32.897  31.611  1.00 59.15           C  
ATOM     13  CG2 ILE L   2      26.833  32.016  32.912  1.00 58.49           C  
ATOM     14  CD1 ILE L   2      25.228  34.354  31.627  1.00 59.22           C  
ATOM     15  C   ILE L   2      27.813  30.886  30.531  1.00 58.82           C  
ATOM     16  O   ILE L   2      27.459  29.725  30.338  1.00 58.17           O  
ATOM     17  N   GLN L   3      29.084  31.208  30.824  1.00 58.49           N  
ATOM     18  CA  GLN L   3      30.081  30.182  30.898  1.00 59.00           C  
ATOM     19  CB  GLN L   3      31.389  30.592  30.200  1.00 60.50           C  
ATOM     20  CG  GLN L   3      31.207  30.871  28.704  1.00 62.82           C  
ATOM     21  CD  GLN L   3      32.508  31.442  28.165  1.00 65.74           C  
ATOM     22  OE1 GLN L   3      33.075  32.373  28.734  1.00 68.47           O  
ATOM     23  NE2 GLN L   3      32.999  30.866  27.037  1.00 66.28           N  
ATOM     24  C   GLN L   3      30.393  29.936  32.340  1.00 57.66           C  
ATOM     25  O   GLN L   3      30.460  30.865  33.143  1.00 57.54           O  
ATOM     26  N   MET L   4      30.569  28.650  32.711  1.00 57.02           N  
ATOM     27  CA  MET L   4      30.914  28.316  34.062  1.00 57.03           C  
ATOM     28  CB  MET L   4      29.956  27.291  34.684  1.00 56.92           C  
ATOM     29  CG  MET L   4      28.515  27.793  34.734  1.00 56.52           C  
ATOM     30  SD  MET L   4      28.273  29.263  35.773  1.00 59.71           S  
ATOM     31  CE  MET L   4      28.401  28.361  37.342  1.00 59.27           C  
ATOM     32  C   MET L   4      32.269  27.679  34.002  1.00 57.01           C  
ATOM     33  O   MET L   4      32.435  26.606  33.423  1.00 56.16           O  
ATOM     34  N   THR L   5      33.285  28.315  34.615  1.00 56.81           N  
ATOM     35  CA  THR L   5      34.598  27.743  34.547  1.00 56.41           C  
ATOM     36  CB  THR L   5      35.665  28.760  34.259  1.00 57.61           C  
ATOM     37  OG1 THR L   5      35.385  29.423  33.036  1.00 58.62           O  
ATOM     38  CG2 THR L   5      37.021  28.043  34.164  1.00 57.83           C  
ATOM     39  C   THR L   5      34.891  27.142  35.884  1.00 55.91           C  
ATOM     40  O   THR L   5      34.917  27.842  36.896  1.00 55.82           O  
ATOM     41  N   GLN L   6      35.112  25.813  35.940  1.00 54.58           N  
ATOM     42  CA  GLN L   6      35.394  25.292  37.242  1.00 55.47           C  
ATOM     43  CB  GLN L   6      34.439  24.192  37.760  1.00 55.24           C  
ATOM     44  CG  GLN L   6      34.479  22.838  37.063  1.00 55.09           C  
ATOM     45  CD  GLN L   6      33.371  22.004  37.696  1.00 53.82           C  
ATOM     46  OE1 GLN L   6      32.192  22.200  37.408  1.00 53.11           O  
ATOM     47  NE2 GLN L   6      33.747  21.065  38.604  1.00 53.85           N  
ATOM     48  C   GLN L   6      36.815  24.852  37.298  1.00 55.79           C  
ATOM     49  O   GLN L   6      37.423  24.510  36.285  1.00 55.36           O  
ATOM     50  N   SER L   7      37.404  24.937  38.505  1.00 56.57           N  
ATOM     51  CA  SER L   7      38.766  24.541  38.696  1.00 57.45           C  
ATOM     52  CB  SER L   7      39.760  25.714  38.615  1.00 57.73           C  
ATOM     53  OG  SER L   7      39.502  26.648  39.653  1.00 58.94           O  
ATOM     54  C   SER L   7      38.860  23.952  40.067  1.00 58.08           C  
ATOM     55  O   SER L   7      38.051  24.266  40.938  1.00 59.23           O  
ATOM     56  N   PRO L   8      39.797  23.070  40.293  1.00 58.36           N  
ATOM     57  CA  PRO L   8      40.687  22.591  39.271  1.00 57.99           C  
ATOM     58  CD  PRO L   8      40.363  22.919  41.623  1.00 58.68           C  
ATOM     59  CB  PRO L   8      41.927  22.065  39.997  1.00 57.96           C  
ATOM     60  CG  PRO L   8      41.470  21.870  41.452  1.00 58.74           C  
ATOM     61  C   PRO L   8      39.971  21.529  38.503  1.00 57.17           C  
ATOM     62  O   PRO L   8      38.910  21.089  38.946  1.00 57.20           O  
ATOM     63  N   SER L   9      40.514  21.137  37.334  1.00 56.37           N  
ATOM     64  CA  SER L   9      39.926  20.089  36.552  1.00 56.16           C  
ATOM     65  CB  SER L   9      40.561  19.952  35.156  1.00 56.86           C  
ATOM     66  OG  SER L   9      41.932  19.592  35.272  1.00 58.45           O  
ATOM     67  C   SER L   9      40.116  18.788  37.271  1.00 55.28           C  
ATOM     68  O   SER L   9      39.232  17.932  37.259  1.00 53.48           O  
ATOM     69  N   SER L  10      41.281  18.612  37.930  1.00 55.73           N  
ATOM     70  CA  SER L  10      41.553  17.373  38.603  1.00 55.72           C  
ATOM     71  CB  SER L  10      42.595  16.515  37.861  1.00 56.90           C  
ATOM     72  OG  SER L  10      42.835  15.301  38.559  1.00 59.56           O  
ATOM     73  C   SER L  10      42.116  17.698  39.954  1.00 55.99           C  
ATOM     74  O   SER L  10      42.644  18.786  40.176  1.00 55.74           O  
ATOM     75  N   LEU L  11      41.989  16.753  40.911  1.00 55.27           N  
ATOM     76  CA  LEU L  11      42.476  17.005  42.237  1.00 55.61           C  
ATOM     77  CB  LEU L  11      41.447  17.823  43.040  1.00 56.33           C  
ATOM     78  CG  LEU L  11      41.783  18.052  44.520  1.00 56.71           C  
ATOM     79  CD1 LEU L  11      43.095  18.827  44.695  1.00 58.13           C  
ATOM     80  CD2 LEU L  11      40.603  18.725  45.238  1.00 56.96           C  
ATOM     81  C   LEU L  11      42.692  15.692  42.935  1.00 55.67           C  
ATOM     82  O   LEU L  11      41.879  14.776  42.812  1.00 54.12           O  
ATOM     83  N   SER L  12      43.808  15.564  43.687  1.00 55.69           N  
ATOM     84  CA  SER L  12      44.063  14.358  44.428  1.00 55.69           C  
ATOM     85  CB  SER L  12      45.406  13.675  44.107  1.00 55.80           C  
ATOM     86  OG  SER L  12      45.383  13.094  42.813  1.00 57.73           O  
ATOM     87  C   SER L  12      44.125  14.723  45.877  1.00 56.01           C  
ATOM     88  O   SER L  12      44.763  15.707  46.253  1.00 56.96           O  
ATOM     89  N   ALA L  13      43.455  13.926  46.735  1.00 54.64           N  
ATOM     90  CA  ALA L  13      43.452  14.219  48.139  1.00 55.52           C  
ATOM     91  CB  ALA L  13      42.263  15.088  48.589  1.00 56.04           C  
ATOM     92  C   ALA L  13      43.367  12.926  48.881  1.00 55.17           C  
ATOM     93  O   ALA L  13      43.163  11.865  48.293  1.00 55.67           O  
ATOM     94  N   SER L  14      43.559  12.987  50.212  1.00 55.41           N  
ATOM     95  CA  SER L  14      43.510  11.809  51.022  1.00 55.47           C  
ATOM     96  CB  SER L  14      44.736  11.634  51.932  1.00 55.91           C  
ATOM     97  OG  SER L  14      45.901  11.433  51.146  1.00 55.89           O  
ATOM     98  C   SER L  14      42.313  11.924  51.903  1.00 55.59           C  
ATOM     99  O   SER L  14      41.716  12.993  52.029  1.00 55.94           O  
ATOM    100  N   VAL L  15      41.919  10.799  52.533  1.00 55.92           N  
ATOM    101  CA  VAL L  15      40.773  10.822  53.389  1.00 56.81           C  
ATOM    102  CB  VAL L  15      40.443   9.495  54.007  1.00 57.19           C  
ATOM    103  CG1 VAL L  15      39.266   9.691  54.980  1.00 58.04           C  
ATOM    104  CG2 VAL L  15      40.171   8.476  52.890  1.00 56.71           C  
ATOM    105  C   VAL L  15      41.072  11.746  54.521  1.00 58.14           C  
ATOM    106  O   VAL L  15      42.176  11.744  55.064  1.00 57.91           O  
ATOM    107  N   GLY L  16      40.074  12.573  54.891  1.00 58.45           N  
ATOM    108  CA  GLY L  16      40.210  13.480  55.992  1.00 59.03           C  
ATOM    109  C   GLY L  16      40.572  14.842  55.488  1.00 59.12           C  
ATOM    110  O   GLY L  16      40.443  15.827  56.212  1.00 59.95           O  
ATOM    111  N   ASP L  17      41.017  14.948  54.222  1.00 58.51           N  
ATOM    112  CA  ASP L  17      41.417  16.232  53.716  1.00 58.87           C  
ATOM    113  CB  ASP L  17      42.187  16.179  52.382  1.00 59.28           C  
ATOM    114  CG  ASP L  17      43.619  15.728  52.631  1.00 61.18           C  
ATOM    115  OD1 ASP L  17      44.060  15.754  53.811  1.00 61.38           O  
ATOM    116  OD2 ASP L  17      44.295  15.360  51.634  1.00 61.88           O1-
ATOM    117  C   ASP L  17      40.203  17.066  53.464  1.00 58.02           C  
ATOM    118  O   ASP L  17      39.100  16.553  53.283  1.00 57.82           O  
ATOM    119  N   ARG L  18      40.398  18.399  53.468  1.00 57.83           N  
ATOM    120  CA  ARG L  18      39.337  19.314  53.173  1.00 58.16           C  
ATOM    121  CB  ARG L  18      39.421  20.615  53.982  1.00 58.10           C  
ATOM    122  CG  ARG L  18      38.276  21.590  53.722  1.00 50.33           C  
ATOM    123  CD  ARG L  18      38.485  22.942  54.404  1.00 52.26           C  
ATOM    124  NE  ARG L  18      38.772  22.665  55.838  1.00 53.43           N  
ATOM    125  CZ  ARG L  18      37.762  22.619  56.751  1.00 53.72           C  
ATOM    126  NH1 ARG L  18      36.475  22.864  56.363  1.00 54.42           N1+
ATOM    127  NH2 ARG L  18      38.040  22.323  58.054  1.00 53.75           N  
ATOM    128  C   ARG L  18      39.532  19.672  51.736  1.00 57.84           C  
ATOM    129  O   ARG L  18      40.606  20.123  51.344  1.00 57.63           O  
ATOM    130  N   VAL L  19      38.491  19.465  50.907  1.00 57.10           N  
ATOM    131  CA  VAL L  19      38.632  19.705  49.501  1.00 56.98           C  
ATOM    132  CB  VAL L  19      38.181  18.536  48.664  1.00 57.39           C  
ATOM    133  CG1 VAL L  19      38.351  18.883  47.180  1.00 57.89           C  
ATOM    134  CG2 VAL L  19      38.962  17.283  49.087  1.00 57.91           C  
ATOM    135  C   VAL L  19      37.767  20.870  49.126  1.00 56.37           C  
ATOM    136  O   VAL L  19      36.656  21.023  49.635  1.00 54.56           O  
ATOM    137  N   THR L  20      38.275  21.736  48.222  1.00 56.86           N  
ATOM    138  CA  THR L  20      37.531  22.890  47.801  1.00 57.24           C  
ATOM    139  CB  THR L  20      38.175  24.174  48.230  1.00 58.58           C  
ATOM    140  OG1 THR L  20      38.312  24.218  49.642  1.00 60.58           O  
ATOM    141  CG2 THR L  20      37.301  25.341  47.751  1.00 59.54           C  
ATOM    142  C   THR L  20      37.503  22.906  46.298  1.00 56.19           C  
ATOM    143  O   THR L  20      38.537  22.752  45.650  1.00 55.06           O  
ATOM    144  N   ILE L  21      36.306  23.095  45.699  1.00 54.84           N  
ATOM    145  CA  ILE L  21      36.181  23.163  44.267  1.00 54.28           C  
ATOM    146  CB  ILE L  21      35.309  22.081  43.696  1.00 54.32           C  
ATOM    147  CG1 ILE L  21      35.903  20.696  44.014  1.00 54.52           C  
ATOM    148  CG2 ILE L  21      35.138  22.350  42.191  1.00 53.07           C  
ATOM    149  CD1 ILE L  21      34.939  19.543  43.737  1.00 54.24           C  
ATOM    150  C   ILE L  21      35.529  24.478  43.961  1.00 54.40           C  
ATOM    151  O   ILE L  21      34.569  24.870  44.623  1.00 53.07           O  
ATOM    152  N   THR L  22      36.029  25.203  42.938  1.00 54.33           N  
ATOM    153  CA  THR L  22      35.497  26.511  42.682  1.00 55.52           C  
ATOM    154  CB  THR L  22      36.533  27.578  42.889  1.00 55.82           C  
ATOM    155  OG1 THR L  22      35.930  28.860  42.882  1.00 58.77           O  
ATOM    156  CG2 THR L  22      37.605  27.466  41.797  1.00 54.79           C  
ATOM    157  C   THR L  22      34.952  26.581  41.284  1.00 55.57           C  
ATOM    158  O   THR L  22      35.414  25.885  40.381  1.00 55.19           O  
ATOM    159  N   CYS L  23      33.909  27.418  41.087  1.00 56.41           N  
ATOM    160  CA  CYS L  23      33.260  27.581  39.811  1.00 56.40           C  
ATOM    161  CB  CYS L  23      31.878  26.872  39.821  1.00 58.04           C  
ATOM    162  SG  CYS L  23      30.983  26.790  38.238  1.00 62.01           S  
ATOM    163  C   CYS L  23      33.086  29.066  39.605  1.00 56.85           C  
ATOM    164  O   CYS L  23      32.555  29.754  40.476  1.00 56.23           O  
ATOM    165  N   ARG L  24      33.539  29.604  38.448  1.00 56.93           N  
ATOM    166  CA  ARG L  24      33.495  31.026  38.190  1.00 57.28           C  
ATOM    167  CB  ARG L  24      34.841  31.564  37.671  1.00 58.45           C  
ATOM    168  CG  ARG L  24      36.021  31.311  38.607  1.00 61.66           C  
ATOM    169  CD  ARG L  24      36.693  32.588  39.102  1.00 65.68           C  
ATOM    170  NE  ARG L  24      37.346  33.214  37.922  1.00 68.41           N  
ATOM    171  CZ  ARG L  24      38.295  34.177  38.100  1.00 69.42           C  
ATOM    172  NH1 ARG L  24      38.614  34.593  39.360  1.00 68.57           N1+
ATOM    173  NH2 ARG L  24      38.925  34.722  37.019  1.00 70.20           N  
ATOM    174  C   ARG L  24      32.520  31.282  37.080  1.00 56.02           C  
ATOM    175  O   ARG L  24      32.680  30.764  35.976  1.00 55.86           O  
ATOM    176  N   ALA L  25      31.479  32.097  37.346  1.00 55.42           N  
ATOM    177  CA  ALA L  25      30.516  32.415  36.329  1.00 55.18           C  
ATOM    178  CB  ALA L  25      29.154  32.845  36.897  1.00 54.43           C  
ATOM    179  C   ALA L  25      31.039  33.555  35.511  1.00 56.08           C  
ATOM    180  O   ALA L  25      31.706  34.452  36.023  1.00 55.93           O  
ATOM    181  N   SER L  26      30.722  33.504  34.206  1.00 59.95           N  
ATOM    182  CA  SER L  26      31.137  34.517  33.295  1.00 63.75           C  
ATOM    183  CB  SER L  26      30.822  34.172  31.832  1.00 64.88           C  
ATOM    184  OG  SER L  26      31.264  35.230  30.997  1.00 67.61           O  
ATOM    185  C   SER L  26      30.388  35.762  33.638  1.00 64.70           C  
ATOM    186  O   SER L  26      30.907  36.868  33.493  1.00 66.14           O  
ATOM    187  N   GLN L  27      29.133  35.605  34.110  1.00 65.76           N  
ATOM    188  CA  GLN L  27      28.331  36.746  34.444  1.00 69.54           C  
ATOM    189  CB  GLN L  27      27.350  37.125  33.328  1.00 75.61           C  
ATOM    190  CG  GLN L  27      26.672  38.475  33.547  1.00 82.28           C  
ATOM    191  CD  GLN L  27      25.773  38.733  32.351  1.00 81.68           C  
ATOM    192  OE1 GLN L  27      25.264  39.837  32.168  1.00 84.01           O  
ATOM    193  NE2 GLN L  27      25.573  37.687  31.505  1.00 74.20           N  
ATOM    194  C   GLN L  27      27.544  36.390  35.667  1.00 66.85           C  
ATOM    195  O   GLN L  27      27.497  35.226  36.059  1.00 62.61           O  
ATOM    196  N   SER L  28      26.903  37.392  36.304  1.00 66.54           N  
ATOM    197  CA  SER L  28      26.201  37.179  37.542  1.00 58.62           C  
ATOM    198  CB  SER L  28      25.677  38.488  38.163  1.00 66.61           C  
ATOM    199  OG  SER L  28      24.994  38.216  39.377  1.00 65.61           O  
ATOM    200  C   SER L  28      25.029  36.257  37.358  1.00 60.50           C  
ATOM    201  O   SER L  28      24.078  36.559  36.638  1.00 63.11           O  
ATOM    202  N   VAL L  29      25.143  35.062  37.976  1.00 55.75           N  
ATOM    203  CA  VAL L  29      24.173  34.002  38.097  1.00 57.42           C  
ATOM    204  CB  VAL L  29      24.796  32.640  38.172  1.00 57.24           C  
ATOM    205  CG1 VAL L  29      25.425  32.319  36.807  1.00 69.29           C  
ATOM    206  CG2 VAL L  29      25.815  32.640  39.318  1.00 59.76           C  
ATOM    207  C   VAL L  29      23.258  34.184  39.284  1.00 53.54           C  
ATOM    208  O   VAL L  29      22.283  33.448  39.429  1.00 54.15           O  
ATOM    209  N   SER L  30      23.612  35.066  40.233  1.00 51.11           N  
ATOM    210  CA  SER L  30      22.765  35.377  41.356  1.00 54.08           C  
ATOM    211  CB  SER L  30      21.520  36.188  40.962  1.00 53.69           C  
ATOM    212  OG  SER L  30      21.913  37.418  40.373  1.00 57.70           O  
ATOM    213  C   SER L  30      22.270  34.182  42.128  1.00 52.55           C  
ATOM    214  O   SER L  30      21.071  33.956  42.242  1.00 58.44           O  
ATOM    215  N   SER L  31      23.184  33.373  42.678  1.00 54.45           N  
ATOM    216  CA  SER L  31      22.869  32.317  43.605  1.00 49.41           C  
ATOM    217  CB  SER L  31      22.006  32.806  44.783  1.00 47.80           C  
ATOM    218  OG  SER L  31      22.724  33.762  45.548  1.00 62.05           O  
ATOM    219  C   SER L  31      22.160  31.155  42.982  1.00 47.37           C  
ATOM    220  O   SER L  31      21.971  30.139  43.654  1.00 45.63           O  
ATOM    221  N   ALA L  32      21.794  31.209  41.688  1.00 48.61           N  
ATOM    222  CA  ALA L  32      21.124  30.043  41.190  1.00 44.32           C  
ATOM    223  CB  ALA L  32      20.165  30.346  40.027  1.00 43.95           C  
ATOM    224  C   ALA L  32      22.180  29.117  40.670  1.00 45.60           C  
ATOM    225  O   ALA L  32      22.411  29.021  39.466  1.00 47.55           O  
ATOM    226  N   VAL L  33      22.819  28.362  41.582  1.00 49.13           N  
ATOM    227  CA  VAL L  33      23.856  27.448  41.195  1.00 48.77           C  
ATOM    228  CB  VAL L  33      25.235  27.953  41.516  1.00 49.18           C  
ATOM    229  CG1 VAL L  33      26.251  26.846  41.193  1.00 49.36           C  
ATOM    230  CG2 VAL L  33      25.480  29.263  40.746  1.00 49.73           C  
ATOM    231  C   VAL L  33      23.660  26.179  41.967  1.00 49.32           C  
ATOM    232  O   VAL L  33      23.276  26.202  43.134  1.00 49.00           O  
ATOM    233  N   ALA L  34      23.926  25.025  41.323  1.00 48.31           N  
ATOM    234  CA  ALA L  34      23.787  23.752  41.977  1.00 47.41           C  
ATOM    235  CB  ALA L  34      22.646  22.898  41.399  1.00 47.19           C  
ATOM    236  C   ALA L  34      25.058  22.976  41.786  1.00 47.22           C  
ATOM    237  O   ALA L  34      25.828  23.240  40.863  1.00 47.00           O  
ATOM    238  N   TRP L  35      25.327  22.012  42.694  1.00 47.33           N  
ATOM    239  CA  TRP L  35      26.498  21.183  42.575  1.00 47.30           C  
ATOM    240  CB  TRP L  35      27.475  21.324  43.756  1.00 48.02           C  
ATOM    241  CG  TRP L  35      28.185  22.659  43.800  1.00 47.99           C  
ATOM    242  CD2 TRP L  35      29.442  22.926  43.156  1.00 47.57           C  
ATOM    243  CD1 TRP L  35      27.807  23.820  44.405  1.00 48.81           C  
ATOM    244  NE1 TRP L  35      28.745  24.799  44.173  1.00 47.85           N  
ATOM    245  CE2 TRP L  35      29.759  24.261  43.406  1.00 49.35           C  
ATOM    246  CE3 TRP L  35      30.267  22.126  42.415  1.00 47.28           C  
ATOM    247  CZ2 TRP L  35      30.905  24.818  42.915  1.00 48.03           C  
ATOM    248  CZ3 TRP L  35      31.424  22.688  41.923  1.00 46.61           C  
ATOM    249  CH2 TRP L  35      31.736  24.010  42.169  1.00 48.00           C  
ATOM    250  C   TRP L  35      26.049  19.754  42.511  1.00 46.58           C  
ATOM    251  O   TRP L  35      25.121  19.354  43.214  1.00 46.01           O  
ATOM    252  N   TYR L  36      26.705  18.939  41.657  1.00 46.31           N  
ATOM    253  CA  TYR L  36      26.308  17.563  41.514  1.00 46.62           C  
ATOM    254  CB  TYR L  36      25.716  17.217  40.137  1.00 46.54           C  
ATOM    255  CG  TYR L  36      24.515  18.063  39.895  1.00 46.03           C  
ATOM    256  CD1 TYR L  36      23.296  17.729  40.431  1.00 46.26           C  
ATOM    257  CD2 TYR L  36      24.606  19.203  39.137  1.00 45.91           C  
ATOM    258  CE1 TYR L  36      22.188  18.513  40.206  1.00 46.49           C  
ATOM    259  CE2 TYR L  36      23.501  19.989  38.911  1.00 45.64           C  
ATOM    260  CZ  TYR L  36      22.286  19.645  39.444  1.00 45.79           C  
ATOM    261  OH  TYR L  36      21.147  20.446  39.216  1.00 45.79           O  
ATOM    262  C   TYR L  36      27.509  16.677  41.655  1.00 46.99           C  
ATOM    263  O   TYR L  36      28.638  17.076  41.374  1.00 47.05           O  
ATOM    264  N   GLN L  37      27.273  15.430  42.117  1.00 46.86           N  
ATOM    265  CA  GLN L  37      28.310  14.446  42.256  1.00 47.78           C  
ATOM    266  CB  GLN L  37      28.363  13.792  43.653  1.00 47.89           C  
ATOM    267  CG  GLN L  37      29.473  12.743  43.803  1.00 48.79           C  
ATOM    268  CD  GLN L  37      29.245  11.968  45.096  1.00 50.47           C  
ATOM    269  OE1 GLN L  37      28.224  11.301  45.259  1.00 49.82           O  
ATOM    270  NE2 GLN L  37      30.221  12.042  46.041  1.00 48.19           N  
ATOM    271  C   GLN L  37      27.976  13.344  41.302  1.00 48.18           C  
ATOM    272  O   GLN L  37      26.824  12.923  41.216  1.00 47.97           O  
ATOM    273  N   GLN L  38      28.973  12.857  40.535  1.00 48.42           N  
ATOM    274  CA  GLN L  38      28.682  11.781  39.630  1.00 48.89           C  
ATOM    275  CB  GLN L  38      28.606  12.215  38.152  1.00 48.38           C  
ATOM    276  CG  GLN L  38      28.150  11.094  37.217  1.00 48.09           C  
ATOM    277  CD  GLN L  38      28.110  11.632  35.793  1.00 48.78           C  
ATOM    278  OE1 GLN L  38      28.704  12.663  35.486  1.00 49.02           O  
ATOM    279  NE2 GLN L  38      27.399  10.902  34.892  1.00 46.74           N  
ATOM    280  C   GLN L  38      29.756  10.742  39.741  1.00 49.88           C  
ATOM    281  O   GLN L  38      30.946  11.053  39.772  1.00 49.07           O  
ATOM    282  N   LYS L  39      29.342   9.460  39.816  1.00 51.17           N  
ATOM    283  CA  LYS L  39      30.246   8.347  39.862  1.00 53.20           C  
ATOM    284  CB  LYS L  39      29.827   7.258  40.860  1.00 54.35           C  
ATOM    285  CG  LYS L  39      30.014   7.699  42.311  1.00 56.40           C  
ATOM    286  CD  LYS L  39      29.264   6.836  43.323  1.00 57.83           C  
ATOM    287  CE  LYS L  39      29.579   7.192  44.778  1.00 58.55           C  
ATOM    288  NZ  LYS L  39      30.892   6.628  45.158  1.00 59.03           N1+
ATOM    289  C   LYS L  39      30.242   7.756  38.492  1.00 54.17           C  
ATOM    290  O   LYS L  39      29.300   7.951  37.727  1.00 53.09           O  
ATOM    291  N   PRO L  40      31.270   7.036  38.151  1.00 55.53           N  
ATOM    292  CA  PRO L  40      31.341   6.527  36.815  1.00 55.67           C  
ATOM    293  CD  PRO L  40      32.587   7.244  38.731  1.00 55.41           C  
ATOM    294  CB  PRO L  40      32.740   5.930  36.680  1.00 55.85           C  
ATOM    295  CG  PRO L  40      33.582   6.784  37.651  1.00 55.91           C  
ATOM    296  C   PRO L  40      30.214   5.603  36.498  1.00 55.76           C  
ATOM    297  O   PRO L  40      29.930   4.702  37.286  1.00 55.96           O  
ATOM    298  N   GLY L  41      29.558   5.821  35.343  1.00 55.75           N  
ATOM    299  CA  GLY L  41      28.508   4.953  34.901  1.00 56.09           C  
ATOM    300  C   GLY L  41      27.263   5.178  35.704  1.00 56.53           C  
ATOM    301  O   GLY L  41      26.376   4.326  35.708  1.00 56.95           O  
ATOM    302  N   LYS L  42      27.150   6.316  36.418  1.00 55.25           N  
ATOM    303  CA  LYS L  42      25.941   6.497  37.170  1.00 54.91           C  
ATOM    304  CB  LYS L  42      26.103   6.186  38.664  1.00 56.18           C  
ATOM    305  CG  LYS L  42      26.298   4.687  38.898  1.00 59.39           C  
ATOM    306  CD  LYS L  42      26.786   4.321  40.296  1.00 62.50           C  
ATOM    307  CE  LYS L  42      26.969   2.815  40.485  1.00 64.15           C  
ATOM    308  NZ  LYS L  42      27.592   2.546  41.797  1.00 65.49           N1+
ATOM    309  C   LYS L  42      25.442   7.898  36.999  1.00 53.05           C  
ATOM    310  O   LYS L  42      26.180   8.793  36.591  1.00 52.36           O  
ATOM    311  N   ALA L  43      24.142   8.110  37.295  1.00 51.14           N  
ATOM    312  CA  ALA L  43      23.515   9.394  37.146  1.00 51.10           C  
ATOM    313  CB  ALA L  43      21.985   9.357  37.308  1.00 50.89           C  
ATOM    314  C   ALA L  43      24.066  10.315  38.190  1.00 50.23           C  
ATOM    315  O   ALA L  43      24.522   9.882  39.246  1.00 49.58           O  
ATOM    316  N   PRO L  44      24.047  11.589  37.897  1.00 49.75           N  
ATOM    317  CA  PRO L  44      24.555  12.570  38.817  1.00 49.69           C  
ATOM    318  CD  PRO L  44      24.108  12.047  36.518  1.00 50.22           C  
ATOM    319  CB  PRO L  44      24.660  13.871  38.023  1.00 49.80           C  
ATOM    320  CG  PRO L  44      24.832  13.404  36.569  1.00 49.75           C  
ATOM    321  C   PRO L  44      23.633  12.691  39.988  1.00 49.73           C  
ATOM    322  O   PRO L  44      22.456  12.356  39.854  1.00 49.06           O  
ATOM    323  N   LYS L  45      24.149  13.146  41.149  1.00 50.42           N  
ATOM    324  CA  LYS L  45      23.314  13.337  42.300  1.00 50.97           C  
ATOM    325  CB  LYS L  45      23.672  12.449  43.500  1.00 52.60           C  
ATOM    326  CG  LYS L  45      23.240  10.998  43.314  1.00 55.60           C  
ATOM    327  CD  LYS L  45      23.795  10.058  44.382  1.00 59.39           C  
ATOM    328  CE  LYS L  45      23.275   8.629  44.232  1.00 61.46           C  
ATOM    329  NZ  LYS L  45      23.901   7.759  45.248  1.00 63.23           N1+
ATOM    330  C   LYS L  45      23.452  14.759  42.743  1.00 50.18           C  
ATOM    331  O   LYS L  45      24.532  15.342  42.674  1.00 48.81           O  
ATOM    332  N   LEU L  46      22.344  15.345  43.236  1.00 49.42           N  
ATOM    333  CA  LEU L  46      22.310  16.734  43.621  1.00 49.02           C  
ATOM    334  CB  LEU L  46      20.883  17.302  43.578  1.00 47.85           C  
ATOM    335  CG  LEU L  46      20.777  18.750  44.076  1.00 47.65           C  
ATOM    336  CD1 LEU L  46      21.569  19.708  43.172  1.00 45.86           C  
ATOM    337  CD2 LEU L  46      19.308  19.166  44.262  1.00 48.12           C  
ATOM    338  C   LEU L  46      22.803  16.899  45.029  1.00 49.21           C  
ATOM    339  O   LEU L  46      22.247  16.312  45.955  1.00 47.81           O  
ATOM    340  N   LEU L  47      23.957  17.587  45.201  1.00 48.92           N  
ATOM    341  CA  LEU L  47      24.479  17.927  46.499  1.00 49.07           C  
ATOM    342  CB  LEU L  47      26.009  18.050  46.475  1.00 48.80           C  
ATOM    343  CG  LEU L  47      26.717  16.751  46.048  1.00 49.04           C  
ATOM    344  CD1 LEU L  47      28.241  16.930  46.093  1.00 49.40           C  
ATOM    345  CD2 LEU L  47      26.236  15.538  46.861  1.00 49.00           C  
ATOM    346  C   LEU L  47      23.946  19.202  47.099  1.00 49.22           C  
ATOM    347  O   LEU L  47      23.436  19.214  48.218  1.00 49.74           O  
ATOM    348  N   ILE L  48      24.062  20.323  46.349  1.00 48.53           N  
ATOM    349  CA  ILE L  48      23.721  21.625  46.860  1.00 49.09           C  
ATOM    350  CB  ILE L  48      24.921  22.462  47.235  1.00 49.88           C  
ATOM    351  CG1 ILE L  48      25.618  21.898  48.487  1.00 50.28           C  
ATOM    352  CG2 ILE L  48      24.471  23.922  47.404  1.00 49.85           C  
ATOM    353  CD1 ILE L  48      26.288  20.542  48.289  1.00 50.81           C  
ATOM    354  C   ILE L  48      22.963  22.371  45.816  1.00 48.42           C  
ATOM    355  O   ILE L  48      23.210  22.220  44.621  1.00 48.09           O  
ATOM    356  N   TYR L  49      21.994  23.194  46.264  1.00 48.28           N  
ATOM    357  CA  TYR L  49      21.205  23.993  45.372  1.00 48.95           C  
ATOM    358  CB  TYR L  49      19.784  23.451  45.150  1.00 49.21           C  
ATOM    359  CG  TYR L  49      19.144  23.205  46.475  1.00 50.32           C  
ATOM    360  CD1 TYR L  49      18.455  24.201  47.125  1.00 50.89           C  
ATOM    361  CD2 TYR L  49      19.241  21.972  47.078  1.00 50.29           C  
ATOM    362  CE1 TYR L  49      17.859  23.972  48.342  1.00 50.91           C  
ATOM    363  CE2 TYR L  49      18.648  21.733  48.296  1.00 50.36           C  
ATOM    364  CZ  TYR L  49      17.954  22.733  48.930  1.00 51.45           C  
ATOM    365  OH  TYR L  49      17.345  22.491  50.179  1.00 52.96           O  
ATOM    366  C   TYR L  49      21.110  25.376  45.941  1.00 49.48           C  
ATOM    367  O   TYR L  49      21.329  25.593  47.132  1.00 49.41           O  
ATOM    368  N   SER L  50      20.789  26.370  45.091  1.00 45.14           N  
ATOM    369  CA  SER L  50      20.697  27.725  45.561  1.00 48.30           C  
ATOM    370  CB  SER L  50      19.651  27.941  46.668  1.00 45.78           C  
ATOM    371  OG  SER L  50      18.342  27.876  46.125  1.00 60.36           O  
ATOM    372  C   SER L  50      22.018  28.144  46.111  1.00 50.50           C  
ATOM    373  O   SER L  50      22.094  28.946  47.042  1.00 48.75           O  
ATOM    374  N   ALA L  51      23.094  27.571  45.552  1.00 51.30           N  
ATOM    375  CA  ALA L  51      24.457  27.898  45.863  1.00 49.56           C  
ATOM    376  CB  ALA L  51      24.755  29.402  45.753  1.00 50.49           C  
ATOM    377  C   ALA L  51      24.865  27.457  47.242  1.00 49.26           C  
ATOM    378  O   ALA L  51      26.038  27.160  47.451  1.00 56.12           O  
ATOM    379  N   SER L  52      23.938  27.322  48.216  1.00 48.75           N  
ATOM    380  CA  SER L  52      24.456  26.984  49.519  1.00 52.31           C  
ATOM    381  CB  SER L  52      24.777  28.226  50.369  1.00 51.66           C  
ATOM    382  OG  SER L  52      25.806  28.988  49.758  1.00 58.35           O  
ATOM    383  C   SER L  52      23.458  26.204  50.301  1.00 51.10           C  
ATOM    384  O   SER L  52      23.624  25.996  51.501  1.00 53.31           O  
ATOM    385  N   SER L  53      22.396  25.719  49.653  1.00 51.59           N  
ATOM    386  CA  SER L  53      21.472  24.946  50.434  1.00 52.20           C  
ATOM    387  CB  SER L  53      20.003  25.119  50.014  1.00 53.17           C  
ATOM    388  OG  SER L  53      19.566  26.440  50.305  1.00 55.91           O  
ATOM    389  C   SER L  53      21.830  23.501  50.280  1.00 52.64           C  
ATOM    390  O   SER L  53      22.096  23.022  49.178  1.00 51.24           O  
ATOM    391  N   LEU L  54      21.845  22.767  51.412  1.00 52.78           N  
ATOM    392  CA  LEU L  54      22.210  21.380  51.410  1.00 53.50           C  
ATOM    393  CB  LEU L  54      22.708  20.910  52.787  1.00 54.18           C  
ATOM    394  CG  LEU L  54      23.137  19.435  52.849  1.00 54.87           C  
ATOM    395  CD1 LEU L  54      24.373  19.174  51.977  1.00 54.74           C  
ATOM    396  CD2 LEU L  54      23.332  18.978  54.301  1.00 54.91           C  
ATOM    397  C   LEU L  54      20.999  20.575  51.045  1.00 53.69           C  
ATOM    398  O   LEU L  54      19.919  20.760  51.603  1.00 53.00           O  
ATOM    399  N   TYR L  55      21.170  19.638  50.089  1.00 53.38           N  
ATOM    400  CA  TYR L  55      20.114  18.787  49.614  1.00 53.80           C  
ATOM    401  CB  TYR L  55      20.458  18.147  48.254  1.00 53.24           C  
ATOM    402  CG  TYR L  55      19.344  17.272  47.792  1.00 52.84           C  
ATOM    403  CD1 TYR L  55      18.117  17.808  47.464  1.00 53.04           C  
ATOM    404  CD2 TYR L  55      19.538  15.918  47.647  1.00 53.62           C  
ATOM    405  CE1 TYR L  55      17.091  17.003  47.028  1.00 53.86           C  
ATOM    406  CE2 TYR L  55      18.516  15.110  47.211  1.00 53.20           C  
ATOM    407  CZ  TYR L  55      17.290  15.649  46.904  1.00 53.61           C  
ATOM    408  OH  TYR L  55      16.248  14.811  46.457  1.00 55.49           O  
ATOM    409  C   TYR L  55      19.873  17.725  50.637  1.00 54.78           C  
ATOM    410  O   TYR L  55      20.807  17.228  51.260  1.00 54.57           O  
ATOM    411  N   SER L  56      18.593  17.370  50.855  1.00 55.87           N  
ATOM    412  CA  SER L  56      18.269  16.418  51.877  1.00 56.80           C  
ATOM    413  CB  SER L  56      16.758  16.149  52.003  1.00 57.37           C  
ATOM    414  OG  SER L  56      16.504  15.201  53.029  1.00 56.05           O  
ATOM    415  C   SER L  56      18.946  15.115  51.588  1.00 56.20           C  
ATOM    416  O   SER L  56      19.016  14.674  50.443  1.00 55.41           O  
ATOM    417  N   GLY L  57      19.480  14.473  52.647  1.00 56.67           N  
ATOM    418  CA  GLY L  57      20.092  13.179  52.536  1.00 56.90           C  
ATOM    419  C   GLY L  57      21.568  13.314  52.316  1.00 56.87           C  
ATOM    420  O   GLY L  57      22.303  12.338  52.469  1.00 57.53           O  
ATOM    421  N   VAL L  58      22.050  14.523  51.965  1.00 56.22           N  
ATOM    422  CA  VAL L  58      23.455  14.705  51.706  1.00 55.77           C  
ATOM    423  CB  VAL L  58      23.749  15.903  50.851  1.00 56.09           C  
ATOM    424  CG1 VAL L  58      25.271  16.042  50.690  1.00 55.84           C  
ATOM    425  CG2 VAL L  58      23.006  15.732  49.516  1.00 55.28           C  
ATOM    426  C   VAL L  58      24.161  14.882  53.018  1.00 56.15           C  
ATOM    427  O   VAL L  58      23.605  15.453  53.953  1.00 55.15           O  
ATOM    428  N   PRO L  59      25.381  14.403  53.114  1.00 55.97           N  
ATOM    429  CA  PRO L  59      26.117  14.522  54.346  1.00 56.70           C  
ATOM    430  CD  PRO L  59      25.787  13.227  52.358  1.00 55.48           C  
ATOM    431  CB  PRO L  59      27.324  13.599  54.208  1.00 56.19           C  
ATOM    432  CG  PRO L  59      26.839  12.514  53.228  1.00 55.90           C  
ATOM    433  C   PRO L  59      26.481  15.947  54.636  1.00 57.12           C  
ATOM    434  O   PRO L  59      26.749  16.704  53.706  1.00 56.60           O  
ATOM    435  N   SER L  60      26.540  16.310  55.931  1.00 57.53           N  
ATOM    436  CA  SER L  60      26.775  17.657  56.371  1.00 58.47           C  
ATOM    437  CB  SER L  60      26.638  17.813  57.895  1.00 59.09           C  
ATOM    438  OG  SER L  60      27.632  17.051  58.563  1.00 54.00           O  
ATOM    439  C   SER L  60      28.156  18.100  55.990  1.00 57.96           C  
ATOM    440  O   SER L  60      28.455  19.292  56.030  1.00 58.07           O  
ATOM    441  N   ARG L  61      29.037  17.157  55.607  1.00 57.52           N  
ATOM    442  CA  ARG L  61      30.394  17.490  55.266  1.00 57.23           C  
ATOM    443  CB  ARG L  61      31.213  16.293  54.756  1.00 57.51           C  
ATOM    444  CG  ARG L  61      31.224  15.057  55.650  1.00 57.23           C  
ATOM    445  CD  ARG L  61      32.126  13.956  55.083  1.00 56.97           C  
ATOM    446  NE  ARG L  61      31.714  13.732  53.666  1.00 56.09           N  
ATOM    447  CZ  ARG L  61      30.869  12.709  53.340  1.00 56.96           C  
ATOM    448  NH1 ARG L  61      30.465  11.823  54.294  1.00 57.02           N1+
ATOM    449  NH2 ARG L  61      30.432  12.569  52.055  1.00 57.38           N  
ATOM    450  C   ARG L  61      30.365  18.414  54.090  1.00 56.68           C  
ATOM    451  O   ARG L  61      31.205  19.308  53.976  1.00 57.27           O  
ATOM    452  N   PHE L  62      29.414  18.180  53.160  1.00 56.13           N  
ATOM    453  CA  PHE L  62      29.301  18.954  51.954  1.00 55.34           C  
ATOM    454  CB  PHE L  62      28.385  18.303  50.902  1.00 55.24           C  
ATOM    455  CG  PHE L  62      29.012  17.043  50.405  1.00 54.63           C  
ATOM    456  CD1 PHE L  62      29.932  17.080  49.383  1.00 53.75           C  
ATOM    457  CD2 PHE L  62      28.675  15.826  50.949  1.00 55.80           C  
ATOM    458  CE1 PHE L  62      30.509  15.921  48.917  1.00 54.34           C  
ATOM    459  CE2 PHE L  62      29.250  14.664  50.485  1.00 55.48           C  
ATOM    460  CZ  PHE L  62      30.169  14.709  49.468  1.00 54.16           C  
ATOM    461  C   PHE L  62      28.702  20.295  52.263  1.00 55.68           C  
ATOM    462  O   PHE L  62      27.768  20.407  53.055  1.00 55.64           O  
ATOM    463  N   SER L  63      29.236  21.362  51.627  1.00 55.18           N  
ATOM    464  CA  SER L  63      28.705  22.683  51.836  1.00 55.76           C  
ATOM    465  CB  SER L  63      29.329  23.413  53.036  1.00 56.61           C  
ATOM    466  OG  SER L  63      30.713  23.630  52.807  1.00 58.17           O  
ATOM    467  C   SER L  63      28.999  23.512  50.618  1.00 55.57           C  
ATOM    468  O   SER L  63      29.867  23.165  49.819  1.00 55.40           O  
ATOM    469  N   GLY L  64      28.271  24.640  50.444  1.00 55.57           N  
ATOM    470  CA  GLY L  64      28.499  25.484  49.304  1.00 54.73           C  
ATOM    471  C   GLY L  64      28.414  26.909  49.753  1.00 55.89           C  
ATOM    472  O   GLY L  64      27.713  27.228  50.711  1.00 55.47           O  
ATOM    473  N   SER L  65      29.144  27.810  49.064  1.00 55.92           N  
ATOM    474  CA  SER L  65      29.099  29.203  49.410  1.00 57.25           C  
ATOM    475  CB  SER L  65      30.159  29.632  50.438  1.00 58.64           C  
ATOM    476  OG  SER L  65      31.464  29.478  49.900  1.00 59.88           O  
ATOM    477  C   SER L  65      29.330  29.984  48.159  1.00 57.09           C  
ATOM    478  O   SER L  65      29.778  29.438  47.154  1.00 56.45           O  
ATOM    479  N   GLY L  66      29.014  31.295  48.180  1.00 57.21           N  
ATOM    480  CA  GLY L  66      29.217  32.063  46.988  1.00 57.83           C  
ATOM    481  C   GLY L  66      29.718  33.414  47.369  1.00 58.47           C  
ATOM    482  O   GLY L  66      29.294  33.995  48.367  1.00 59.13           O  
ATOM    483  N   SER L  67      30.675  33.934  46.579  1.00 59.00           N  
ATOM    484  CA  SER L  67      31.136  35.273  46.776  1.00 60.23           C  
ATOM    485  CB  SER L  67      32.603  35.383  47.235  1.00 60.89           C  
ATOM    486  OG  SER L  67      32.753  34.856  48.545  1.00 53.39           O  
ATOM    487  C   SER L  67      31.061  35.908  45.429  1.00 60.54           C  
ATOM    488  O   SER L  67      31.914  35.673  44.575  1.00 60.16           O  
ATOM    489  N   GLY L  68      30.039  36.752  45.203  1.00 60.51           N  
ATOM    490  CA  GLY L  68      29.919  37.364  43.916  1.00 60.10           C  
ATOM    491  C   GLY L  68      29.689  36.283  42.902  1.00 59.07           C  
ATOM    492  O   GLY L  68      28.762  35.484  43.018  1.00 58.47           O  
ATOM    493  N   THR L  69      30.515  36.294  41.840  1.00 58.37           N  
ATOM    494  CA  THR L  69      30.515  35.390  40.718  1.00 58.08           C  
ATOM    495  CB  THR L  69      31.236  35.954  39.526  1.00 59.09           C  
ATOM    496  OG1 THR L  69      32.609  36.158  39.824  1.00 50.36           O  
ATOM    497  CG2 THR L  69      30.574  37.289  39.143  1.00 50.89           C  
ATOM    498  C   THR L  69      31.139  34.059  41.043  1.00 57.02           C  
ATOM    499  O   THR L  69      30.968  33.111  40.279  1.00 57.48           O  
ATOM    500  N   ASP L  70      31.960  33.964  42.113  1.00 57.02           N  
ATOM    501  CA  ASP L  70      32.653  32.730  42.396  1.00 56.75           C  
ATOM    502  CB  ASP L  70      34.060  32.934  42.990  1.00 57.87           C  
ATOM    503  CG  ASP L  70      34.966  33.490  41.901  1.00 59.96           C  
ATOM    504  OD1 ASP L  70      34.454  33.752  40.779  1.00 62.60           O  
ATOM    505  OD2 ASP L  70      36.185  33.656  42.173  1.00 62.71           O1-
ATOM    506  C   ASP L  70      31.885  31.877  43.367  1.00 55.74           C  
ATOM    507  O   ASP L  70      31.411  32.355  44.396  1.00 55.50           O  
ATOM    508  N   PHE L  71      31.758  30.564  43.058  1.00 54.78           N  
ATOM    509  CA  PHE L  71      31.042  29.658  43.914  1.00 54.46           C  
ATOM    510  CB  PHE L  71      29.836  28.992  43.233  1.00 53.33           C  
ATOM    511  CG  PHE L  71      28.894  30.076  42.843  1.00 53.37           C  
ATOM    512  CD1 PHE L  71      29.063  30.736  41.650  1.00 50.98           C  
ATOM    513  CD2 PHE L  71      27.848  30.432  43.662  1.00 51.99           C  
ATOM    514  CE1 PHE L  71      28.201  31.738  41.277  1.00 51.49           C  
ATOM    515  CE2 PHE L  71      26.983  31.436  43.293  1.00 52.47           C  
ATOM    516  CZ  PHE L  71      27.158  32.092  42.098  1.00 51.88           C  
ATOM    517  C   PHE L  71      31.970  28.545  44.293  1.00 54.72           C  
ATOM    518  O   PHE L  71      32.785  28.102  43.487  1.00 54.65           O  
ATOM    519  N   THR L  72      31.864  28.056  45.548  1.00 54.41           N  
ATOM    520  CA  THR L  72      32.746  27.009  45.974  1.00 54.51           C  
ATOM    521  CB  THR L  72      33.773  27.467  46.965  1.00 56.43           C  
ATOM    522  OG1 THR L  72      33.135  28.012  48.110  1.00 57.65           O  
ATOM    523  CG2 THR L  72      34.678  28.521  46.307  1.00 56.53           C  
ATOM    524  C   THR L  72      31.970  25.909  46.631  1.00 54.57           C  
ATOM    525  O   THR L  72      30.984  26.141  47.329  1.00 54.49           O  
ATOM    526  N   LEU L  73      32.407  24.657  46.386  1.00 52.82           N  
ATOM    527  CA  LEU L  73      31.854  23.499  47.029  1.00 52.92           C  
ATOM    528  CB  LEU L  73      31.487  22.360  46.058  1.00 51.55           C  
ATOM    529  CG  LEU L  73      30.916  21.106  46.746  1.00 52.32           C  
ATOM    530  CD1 LEU L  73      29.596  21.413  47.474  1.00 52.51           C  
ATOM    531  CD2 LEU L  73      30.789  19.943  45.749  1.00 51.46           C  
ATOM    532  C   LEU L  73      32.935  22.994  47.926  1.00 53.00           C  
ATOM    533  O   LEU L  73      34.070  22.817  47.487  1.00 53.12           O  
ATOM    534  N   THR L  74      32.623  22.768  49.216  1.00 53.74           N  
ATOM    535  CA  THR L  74      33.653  22.316  50.110  1.00 54.83           C  
ATOM    536  CB  THR L  74      33.977  23.288  51.209  1.00 55.81           C  
ATOM    537  OG1 THR L  74      34.446  24.511  50.661  1.00 56.80           O  
ATOM    538  CG2 THR L  74      35.044  22.668  52.129  1.00 56.34           C  
ATOM    539  C   THR L  74      33.235  21.040  50.766  1.00 55.74           C  
ATOM    540  O   THR L  74      32.068  20.849  51.105  1.00 55.50           O  
ATOM    541  N   ILE L  75      34.202  20.114  50.926  1.00 56.20           N  
ATOM    542  CA  ILE L  75      33.964  18.894  51.640  1.00 56.26           C  
ATOM    543  CB  ILE L  75      34.301  17.661  50.850  1.00 56.20           C  
ATOM    544  CG1 ILE L  75      33.470  17.622  49.556  1.00 49.56           C  
ATOM    545  CG2 ILE L  75      34.064  16.431  51.742  1.00 56.17           C  
ATOM    546  CD1 ILE L  75      33.947  16.585  48.537  1.00 49.20           C  
ATOM    547  C   ILE L  75      34.873  18.973  52.826  1.00 57.07           C  
ATOM    548  O   ILE L  75      36.096  18.963  52.689  1.00 55.90           O  
ATOM    549  N   SER L  76      34.278  19.051  54.031  1.00 57.62           N  
ATOM    550  CA  SER L  76      35.000  19.248  55.255  1.00 59.49           C  
ATOM    551  CB  SER L  76      34.066  19.254  56.474  1.00 59.58           C  
ATOM    552  OG  SER L  76      34.821  19.422  57.663  1.00 61.96           O  
ATOM    553  C   SER L  76      35.988  18.148  55.460  1.00 59.96           C  
ATOM    554  O   SER L  76      37.170  18.407  55.676  1.00 60.73           O  
ATOM    555  N   SER L  77      35.535  16.883  55.419  1.00 59.94           N  
ATOM    556  CA  SER L  77      36.458  15.800  55.592  1.00 59.36           C  
ATOM    557  CB  SER L  77      36.340  15.096  56.954  1.00 60.19           C  
ATOM    558  OG  SER L  77      35.065  14.485  57.085  1.00 61.30           O  
ATOM    559  C   SER L  77      36.134  14.800  54.532  1.00 58.87           C  
ATOM    560  O   SER L  77      35.023  14.277  54.472  1.00 58.95           O  
ATOM    561  N   LEU L  78      37.122  14.493  53.678  1.00 57.49           N  
ATOM    562  CA  LEU L  78      36.907  13.625  52.560  1.00 56.53           C  
ATOM    563  CB  LEU L  78      38.100  13.687  51.588  1.00 56.27           C  
ATOM    564  CG  LEU L  78      37.907  12.973  50.242  1.00 56.29           C  
ATOM    565  CD1 LEU L  78      36.790  13.635  49.416  1.00 55.46           C  
ATOM    566  CD2 LEU L  78      39.239  12.896  49.476  1.00 55.86           C  
ATOM    567  C   LEU L  78      36.726  12.218  53.061  1.00 56.32           C  
ATOM    568  O   LEU L  78      37.443  11.768  53.953  1.00 56.45           O  
ATOM    569  N   GLN L  79      35.740  11.491  52.486  1.00 56.20           N  
ATOM    570  CA  GLN L  79      35.436  10.136  52.866  1.00 56.21           C  
ATOM    571  CB  GLN L  79      33.956   9.936  53.231  1.00 56.59           C  
ATOM    572  CG  GLN L  79      33.508  10.777  54.426  1.00 57.72           C  
ATOM    573  CD  GLN L  79      34.178  10.231  55.681  1.00 59.73           C  
ATOM    574  OE1 GLN L  79      34.003   9.068  56.038  1.00 61.67           O  
ATOM    575  NE2 GLN L  79      34.967  11.095  56.371  1.00 58.97           N  
ATOM    576  C   GLN L  79      35.708   9.272  51.671  1.00 56.32           C  
ATOM    577  O   GLN L  79      35.856   9.770  50.559  1.00 55.61           O  
ATOM    578  N   PRO L  80      35.793   7.983  51.872  1.00 56.61           N  
ATOM    579  CA  PRO L  80      36.088   7.085  50.785  1.00 56.59           C  
ATOM    580  CD  PRO L  80      36.207   7.442  53.156  1.00 57.31           C  
ATOM    581  CB  PRO L  80      36.320   5.722  51.439  1.00 56.90           C  
ATOM    582  CG  PRO L  80      36.847   6.077  52.843  1.00 57.78           C  
ATOM    583  C   PRO L  80      35.058   7.088  49.691  1.00 56.10           C  
ATOM    584  O   PRO L  80      35.415   6.893  48.531  1.00 56.46           O  
ATOM    585  N   GLU L  81      33.778   7.304  50.036  1.00 55.98           N  
ATOM    586  CA  GLU L  81      32.696   7.295  49.091  1.00 55.72           C  
ATOM    587  CB  GLU L  81      31.302   7.254  49.745  1.00 56.37           C  
ATOM    588  CG  GLU L  81      31.034   8.369  50.757  1.00 58.23           C  
ATOM    589  CD  GLU L  81      31.420   7.848  52.136  1.00 61.09           C  
ATOM    590  OE1 GLU L  81      32.286   6.935  52.206  1.00 59.71           O  
ATOM    591  OE2 GLU L  81      30.849   8.350  53.141  1.00 63.16           O1-
ATOM    592  C   GLU L  81      32.760   8.501  48.202  1.00 55.39           C  
ATOM    593  O   GLU L  81      32.172   8.511  47.123  1.00 54.58           O  
ATOM    594  N   ASP L  82      33.442   9.562  48.667  1.00 54.34           N  
ATOM    595  CA  ASP L  82      33.513  10.856  48.044  1.00 54.28           C  
ATOM    596  CB  ASP L  82      34.160  11.896  48.975  1.00 54.50           C  
ATOM    597  CG  ASP L  82      33.212  12.117  50.152  1.00 55.27           C  
ATOM    598  OD1 ASP L  82      32.043  11.658  50.059  1.00 55.52           O  
ATOM    599  OD2 ASP L  82      33.640  12.755  51.152  1.00 56.37           O1-
ATOM    600  C   ASP L  82      34.239  10.878  46.722  1.00 53.92           C  
ATOM    601  O   ASP L  82      34.044  11.819  45.954  1.00 53.78           O  
ATOM    602  N   PHE L  83      35.141   9.920  46.418  1.00 53.34           N  
ATOM    603  CA  PHE L  83      35.839  10.040  45.162  1.00 53.31           C  
ATOM    604  CB  PHE L  83      36.915   8.952  44.921  0.90 54.14           C  
ATOM    605  CG  PHE L  83      36.305   7.595  44.753  1.00 55.83           C  
ATOM    606  CD1 PHE L  83      36.061   6.767  45.826  1.00 57.11           C  
ATOM    607  CD2 PHE L  83      35.987   7.141  43.496  1.00 56.85           C  
ATOM    608  CE1 PHE L  83      35.505   5.519  45.640  1.00 58.74           C  
ATOM    609  CE2 PHE L  83      35.430   5.899  43.304  1.00 57.82           C  
ATOM    610  CZ  PHE L  83      35.186   5.081  44.379  1.00 58.28           C  
ATOM    611  C   PHE L  83      34.834   9.987  44.045  1.00 51.97           C  
ATOM    612  O   PHE L  83      34.043   9.051  43.956  1.00 51.31           O  
ATOM    613  N   ALA L  84      34.849  11.012  43.161  1.00 50.71           N  
ATOM    614  CA  ALA L  84      33.910  11.095  42.075  1.00 50.00           C  
ATOM    615  CB  ALA L  84      32.445  11.166  42.536  1.00 50.14           C  
ATOM    616  C   ALA L  84      34.206  12.359  41.326  1.00 49.87           C  
ATOM    617  O   ALA L  84      35.207  13.022  41.593  1.00 49.31           O  
ATOM    618  N   THR L  85      33.360  12.709  40.331  1.00 49.11           N  
ATOM    619  CA  THR L  85      33.569  13.933  39.612  1.00 49.02           C  
ATOM    620  CB  THR L  85      33.574  13.745  38.123  1.00 48.93           C  
ATOM    621  OG1 THR L  85      34.256  14.816  37.490  1.00 48.32           O  
ATOM    622  CG2 THR L  85      32.122  13.677  37.626  1.00 48.97           C  
ATOM    623  C   THR L  85      32.438  14.842  40.008  1.00 48.54           C  
ATOM    624  O   THR L  85      31.310  14.387  40.194  1.00 48.76           O  
ATOM    625  N   TYR L  86      32.715  16.154  40.175  1.00 47.86           N  
ATOM    626  CA  TYR L  86      31.698  17.055  40.649  1.00 47.37           C  
ATOM    627  CB  TYR L  86      32.076  17.762  41.961  1.00 48.84           C  
ATOM    628  CG  TYR L  86      32.166  16.747  43.050  1.00 49.13           C  
ATOM    629  CD1 TYR L  86      33.273  15.937  43.174  1.00 49.72           C  
ATOM    630  CD2 TYR L  86      31.141  16.612  43.960  1.00 49.05           C  
ATOM    631  CE1 TYR L  86      33.354  15.008  44.186  1.00 49.44           C  
ATOM    632  CE2 TYR L  86      31.215  15.687  44.973  1.00 49.36           C  
ATOM    633  CZ  TYR L  86      32.325  14.882  45.089  1.00 50.18           C  
ATOM    634  OH  TYR L  86      32.403  13.931  46.129  1.00 50.89           O  
ATOM    635  C   TYR L  86      31.475  18.123  39.622  1.00 47.72           C  
ATOM    636  O   TYR L  86      32.406  18.531  38.930  1.00 48.52           O  
ATOM    637  N   TYR L  87      30.211  18.585  39.487  1.00 47.24           N  
ATOM    638  CA  TYR L  87      29.882  19.571  38.495  1.00 46.92           C  
ATOM    639  CB  TYR L  87      28.964  19.032  37.380  1.00 47.41           C  
ATOM    640  CG  TYR L  87      29.647  17.991  36.559  1.00 46.54           C  
ATOM    641  CD1 TYR L  87      30.430  18.352  35.486  1.00 46.08           C  
ATOM    642  CD2 TYR L  87      29.494  16.653  36.844  1.00 46.89           C  
ATOM    643  CE1 TYR L  87      31.053  17.397  34.717  1.00 46.99           C  
ATOM    644  CE2 TYR L  87      30.115  15.693  36.079  1.00 47.09           C  
ATOM    645  CZ  TYR L  87      30.898  16.064  35.010  1.00 46.80           C  
ATOM    646  OH  TYR L  87      31.540  15.088  34.217  1.00 47.48           O  
ATOM    647  C   TYR L  87      29.079  20.676  39.121  1.00 47.45           C  
ATOM    648  O   TYR L  87      28.201  20.433  39.948  1.00 47.64           O  
ATOM    649  N   CYS L  88      29.378  21.935  38.731  1.00 48.21           N  
ATOM    650  CA  CYS L  88      28.586  23.065  39.130  1.00 49.12           C  
ATOM    651  CB  CYS L  88      29.408  24.362  39.366  1.00 50.78           C  
ATOM    652  SG  CYS L  88      30.510  24.814  37.984  1.00 55.99           S  
ATOM    653  C   CYS L  88      27.621  23.312  38.005  1.00 48.03           C  
ATOM    654  O   CYS L  88      27.878  22.931  36.864  1.00 47.34           O  
ATOM    655  N   GLN L  89      26.447  23.906  38.304  1.00 47.81           N  
ATOM    656  CA  GLN L  89      25.521  24.210  37.253  1.00 47.60           C  
ATOM    657  CB  GLN L  89      24.342  23.229  37.162  1.00 47.59           C  
ATOM    658  CG  GLN L  89      23.374  23.585  36.034  1.00 48.78           C  
ATOM    659  CD  GLN L  89      22.078  22.828  36.261  1.00 50.66           C  
ATOM    660  OE1 GLN L  89      21.479  22.304  35.327  1.00 52.33           O  
ATOM    661  NE2 GLN L  89      21.615  22.785  37.538  1.00 52.23           N  
ATOM    662  C   GLN L  89      24.907  25.535  37.564  1.00 47.19           C  
ATOM    663  O   GLN L  89      24.617  25.825  38.723  1.00 46.56           O  
ATOM    664  N   GLN L  90      24.701  26.377  36.529  1.00 47.10           N  
ATOM    665  CA  GLN L  90      24.032  27.626  36.748  1.00 46.53           C  
ATOM    666  CB  GLN L  90      24.771  28.854  36.176  1.00 46.07           C  
ATOM    667  CG  GLN L  90      24.857  28.914  34.646  1.00 47.33           C  
ATOM    668  CD  GLN L  90      23.609  29.609  34.107  1.00 46.93           C  
ATOM    669  OE1 GLN L  90      22.839  30.212  34.852  1.00 48.39           O  
ATOM    670  NE2 GLN L  90      23.405  29.531  32.766  1.00 46.42           N  
ATOM    671  C   GLN L  90      22.715  27.530  36.063  1.00 46.91           C  
ATOM    672  O   GLN L  90      22.596  26.956  34.980  1.00 46.74           O  
ATOM    673  N   HIS L  91      21.682  27.829  36.887  1.00 45.42           N  
ATOM    674  CA  HIS L  91      20.247  27.838  36.719  1.00 47.34           C  
ATOM    675  ND1 HIS L  91      19.626  25.169  38.961  1.00  0.00           N  
ATOM    676  CG  HIS L  91      20.137  26.444  38.858  1.00 45.88           C  
ATOM    677  CB  HIS L  91      19.534  27.556  38.051  1.00 39.57           C  
ATOM    678  NE2 HIS L  91      21.441  25.232  40.248  1.00  0.00           N  
ATOM    679  CD2 HIS L  91      21.247  26.464  39.647  1.00 47.63           C  
ATOM    680  CE1 HIS L  91      20.443  24.488  39.807  1.00 50.20           C  
ATOM    681  C   HIS L  91      19.657  29.138  36.253  1.00 44.30           C  
ATOM    682  O   HIS L  91      18.482  29.158  35.899  1.00 50.69           O  
ATOM    683  N   GLN L  92      20.372  30.269  36.359  1.00 41.49           N  
ATOM    684  CA  GLN L  92      19.741  31.546  36.151  1.00 49.39           C  
ATOM    685  CB  GLN L  92      20.625  32.757  36.474  1.00 41.90           C  
ATOM    686  CG  GLN L  92      19.838  34.051  36.262  1.00 45.61           C  
ATOM    687  CD  GLN L  92      20.719  35.240  36.583  1.00 46.25           C  
ATOM    688  OE1 GLN L  92      21.402  35.260  37.605  1.00  0.00           O  
ATOM    689  NE2 GLN L  92      20.699  36.267  35.694  1.00  0.00           N  
ATOM    690  C   GLN L  92      19.240  31.756  34.758  1.00 45.25           C  
ATOM    691  O   GLN L  92      18.206  32.397  34.576  1.00 52.63           O  
ATOM    692  N   TYR L  93      19.945  31.241  33.737  1.00 47.11           N  
ATOM    693  CA  TYR L  93      19.537  31.527  32.393  1.00 46.52           C  
ATOM    694  CB  TYR L  93      20.673  31.977  31.459  1.00 50.21           C  
ATOM    695  CG  TYR L  93      21.052  33.349  31.888  1.00 53.36           C  
ATOM    696  CD1 TYR L  93      21.957  33.541  32.902  1.00 46.11           C  
ATOM    697  CD2 TYR L  93      20.490  34.444  31.271  1.00 49.28           C  
ATOM    698  CE1 TYR L  93      22.298  34.811  33.299  1.00 61.78           C  
ATOM    699  CE2 TYR L  93      20.827  35.716  31.663  1.00 50.76           C  
ATOM    700  CZ  TYR L  93      21.732  35.899  32.678  1.00 55.88           C  
ATOM    701  OH  TYR L  93      22.079  37.204  33.083  1.00 60.32           O  
ATOM    702  C   TYR L  93      18.907  30.318  31.788  1.00 46.02           C  
ATOM    703  O   TYR L  93      19.094  29.192  32.250  1.00 49.19           O  
ATOM    704  N   ASN L  94      18.130  30.566  30.714  1.00 48.19           N  
ATOM    705  CA  ASN L  94      17.306  29.603  30.048  1.00 48.96           C  
ATOM    706  CB  ASN L  94      16.612  30.196  28.811  1.00 55.09           C  
ATOM    707  CG  ASN L  94      15.763  31.382  29.255  1.00  0.00           C  
ATOM    708  OD1 ASN L  94      14.551  31.269  29.425  1.00  0.00           O  
ATOM    709  ND2 ASN L  94      16.418  32.559  29.455  1.00  0.00           N  
ATOM    710  C   ASN L  94      18.137  28.463  29.574  1.00 50.04           C  
ATOM    711  O   ASN L  94      17.719  27.310  29.684  1.00 53.71           O  
ATOM    712  N   SER L  95      19.325  28.742  29.003  1.00 52.59           N  
ATOM    713  CA  SER L  95      20.154  27.637  28.639  1.00 51.96           C  
ATOM    714  CB  SER L  95      21.063  27.926  27.434  1.00 52.04           C  
ATOM    715  OG  SER L  95      21.854  26.786  27.133  1.00  0.00           O  
ATOM    716  C   SER L  95      21.025  27.389  29.824  1.00 48.10           C  
ATOM    717  O   SER L  95      21.949  28.149  30.111  1.00 53.41           O  
ATOM    718  N   LEU L  96      20.748  26.295  30.553  1.00 53.64           N  
ATOM    719  CA  LEU L  96      21.523  26.032  31.728  1.00 47.48           C  
ATOM    720  CB  LEU L  96      20.944  24.919  32.621  1.00 44.71           C  
ATOM    721  CG  LEU L  96      19.563  25.251  33.223  1.00 37.82           C  
ATOM    722  CD1 LEU L  96      19.654  26.413  34.215  1.00 57.52           C  
ATOM    723  CD2 LEU L  96      18.510  25.503  32.136  1.00 58.16           C  
ATOM    724  C   LEU L  96      22.875  25.584  31.273  1.00 54.14           C  
ATOM    725  O   LEU L  96      22.995  24.915  30.248  1.00 54.35           O  
ATOM    726  N   ILE L  97      23.935  25.966  32.017  1.00 47.95           N  
ATOM    727  CA  ILE L  97      25.252  25.531  31.655  1.00 48.63           C  
ATOM    728  CB  ILE L  97      26.148  26.639  31.186  1.00 50.13           C  
ATOM    729  CG1 ILE L  97      27.371  26.047  30.468  1.00  0.00           C  
ATOM    730  CG2 ILE L  97      26.493  27.527  32.392  1.00 49.13           C  
ATOM    731  CD1 ILE L  97      28.146  27.069  29.638  1.00  0.00           C  
ATOM    732  C   ILE L  97      25.903  24.857  32.824  1.00 47.23           C  
ATOM    733  O   ILE L  97      25.671  25.208  33.981  1.00 47.49           O  
ATOM    734  N   PHE L  98      26.746  23.845  32.529  1.00 46.78           N  
ATOM    735  CA  PHE L  98      27.453  23.110  33.543  1.00 47.18           C  
ATOM    736  CB  PHE L  98      27.419  21.579  33.378  1.00 46.84           C  
ATOM    737  CG  PHE L  98      26.073  21.004  33.656  1.00 45.32           C  
ATOM    738  CD1 PHE L  98      25.090  20.990  32.696  1.00 46.71           C  
ATOM    739  CD2 PHE L  98      25.804  20.449  34.884  1.00 46.42           C  
ATOM    740  CE1 PHE L  98      23.855  20.443  32.962  1.00 45.99           C  
ATOM    741  CE2 PHE L  98      24.572  19.901  35.154  1.00 46.55           C  
ATOM    742  CZ  PHE L  98      23.590  19.898  34.194  1.00 46.76           C  
ATOM    743  C   PHE L  98      28.911  23.434  33.414  1.00 47.96           C  
ATOM    744  O   PHE L  98      29.387  23.822  32.348  1.00 46.84           O  
ATOM    745  N   GLY L  99      29.655  23.284  34.527  1.00 48.40           N  
ATOM    746  CA  GLY L  99      31.076  23.472  34.505  1.00 49.27           C  
ATOM    747  C   GLY L  99      31.664  22.234  33.892  1.00 49.74           C  
ATOM    748  O   GLY L  99      30.971  21.239  33.685  1.00 48.45           O  
ATOM    749  N   GLN L 100      32.980  22.272  33.611  1.00 49.93           N  
ATOM    750  CA  GLN L 100      33.717  21.217  32.962  1.00 50.74           C  
ATOM    751  CB  GLN L 100      35.191  21.586  32.717  1.00 51.94           C  
ATOM    752  CG  GLN L 100      35.395  22.781  31.784  0.80 54.92           C  
ATOM    753  CD  GLN L 100      35.138  22.334  30.351  0.80 58.77           C  
ATOM    754  OE1 GLN L 100      34.100  21.751  30.039  0.80 62.87           O  
ATOM    755  NE2 GLN L 100      36.117  22.612  29.449  0.80 60.43           N  
ATOM    756  C   GLN L 100      33.726  19.988  33.821  1.00 50.03           C  
ATOM    757  O   GLN L 100      33.761  18.871  33.307  1.00 49.98           O  
ATOM    758  N   GLY L 101      33.740  20.151  35.157  1.00 48.96           N  
ATOM    759  CA  GLY L 101      33.764  19.008  36.028  1.00 48.76           C  
ATOM    760  C   GLY L 101      35.104  18.933  36.697  1.00 49.24           C  
ATOM    761  O   GLY L 101      36.124  19.330  36.135  1.00 49.49           O  
ATOM    762  N   THR L 102      35.116  18.430  37.950  1.00 49.20           N  
ATOM    763  CA  THR L 102      36.339  18.274  38.686  1.00 49.51           C  
ATOM    764  CB  THR L 102      36.388  19.120  39.927  1.00 49.43           C  
ATOM    765  OG1 THR L 102      36.242  20.493  39.594  1.00 50.48           O  
ATOM    766  CG2 THR L 102      37.731  18.888  40.641  1.00 49.18           C  
ATOM    767  C   THR L 102      36.413  16.844  39.122  1.00 49.59           C  
ATOM    768  O   THR L 102      35.508  16.332  39.778  1.00 49.41           O  
ATOM    769  N   LYS L 103      37.519  16.156  38.782  1.00 49.79           N  
ATOM    770  CA  LYS L 103      37.648  14.777  39.149  1.00 50.78           C  
ATOM    771  CB  LYS L 103      38.419  13.975  38.087  1.00 52.46           C  
ATOM    772  CG  LYS L 103      38.353  12.457  38.242  1.00 55.90           C  
ATOM    773  CD  LYS L 103      38.795  11.710  36.980  1.00 58.55           C  
ATOM    774  CE  LYS L 103      38.768  10.190  37.118  1.00 61.12           C  
ATOM    775  NZ  LYS L 103      39.971   9.734  37.844  1.00 61.41           N1+
ATOM    776  C   LYS L 103      38.414  14.724  40.434  1.00 50.99           C  
ATOM    777  O   LYS L 103      39.530  15.231  40.529  1.00 50.89           O  
ATOM    778  N   VAL L 104      37.817  14.108  41.474  1.00 50.23           N  
ATOM    779  CA  VAL L 104      38.486  13.995  42.739  1.00 50.28           C  
ATOM    780  CB  VAL L 104      37.584  14.253  43.907  1.00 50.38           C  
ATOM    781  CG1 VAL L 104      38.348  13.949  45.205  1.00 50.35           C  
ATOM    782  CG2 VAL L 104      37.076  15.702  43.808  1.00 49.61           C  
ATOM    783  C   VAL L 104      38.987  12.589  42.846  1.00 51.01           C  
ATOM    784  O   VAL L 104      38.208  11.637  42.807  1.00 50.07           O  
ATOM    785  N   GLU L 105      40.316  12.430  43.011  1.00 51.53           N  
ATOM    786  CA  GLU L 105      40.905  11.121  43.031  1.00 51.85           C  
ATOM    787  CB  GLU L 105      41.922  10.906  41.902  1.00 52.57           C  
ATOM    788  CG  GLU L 105      42.301   9.439  41.711  1.00 54.50           C  
ATOM    789  CD  GLU L 105      43.435   9.374  40.701  1.00 57.20           C  
ATOM    790  OE1 GLU L 105      44.475  10.045  40.937  1.00 58.27           O  
ATOM    791  OE2 GLU L 105      43.274   8.655  39.678  1.00 57.64           O1-
ATOM    792  C   GLU L 105      41.631  10.927  44.325  1.00 51.82           C  
ATOM    793  O   GLU L 105      41.839  11.870  45.088  1.00 50.45           O  
ATOM    794  N   ILE L 106      42.027   9.667  44.608  1.00 51.77           N  
ATOM    795  CA  ILE L 106      42.698   9.368  45.839  1.00 52.46           C  
ATOM    796  CB  ILE L 106      42.406   8.001  46.381  1.00 53.19           C  
ATOM    797  CG1 ILE L 106      40.918   7.860  46.725  1.00 52.54           C  
ATOM    798  CG2 ILE L 106      43.333   7.766  47.583  1.00 51.27           C  
ATOM    799  CD1 ILE L 106      40.509   6.418  47.009  1.00 53.55           C  
ATOM    800  C   ILE L 106      44.175   9.446  45.649  1.00 52.20           C  
ATOM    801  O   ILE L 106      44.748   8.857  44.730  1.00 50.40           O  
ATOM    802  N   LYS L 107      44.833  10.205  46.542  1.00 52.84           N  
ATOM    803  CA  LYS L 107      46.255  10.324  46.496  1.00 52.88           C  
ATOM    804  CB  LYS L 107      46.760  11.656  47.062  1.00 53.58           C  
ATOM    805  CG  LYS L 107      48.275  11.798  46.988  1.00 55.54           C  
ATOM    806  CD  LYS L 107      48.744  13.226  47.251  1.00 58.05           C  
ATOM    807  CE  LYS L 107      48.300  13.750  48.616  1.00 60.24           C  
ATOM    808  NZ  LYS L 107      48.901  15.078  48.867  1.00 60.95           N1+
ATOM    809  C   LYS L 107      46.798   9.213  47.383  1.00 52.78           C  
ATOM    810  O   LYS L 107      47.092   9.499  48.574  1.00 53.77           O  
ATOM    811  OXT LYS L 107      46.920   8.060  46.888  1.00  0.00           O1-
TER     812      LYS L 107 
ATOM    813  N   GLU H 108       7.740   4.555  45.078  1.00 66.65           N1+
ATOM    814  CA  GLU H 108       8.710   5.640  45.352  1.00 66.31           C  
ATOM    815  CB  GLU H 108      10.041   5.031  45.813  1.00 67.01           C  
ATOM    816  CG  GLU H 108      10.644   4.075  44.782  0.88 66.69           C  
ATOM    817  CD  GLU H 108      11.911   3.483  45.377  0.88 67.57           C  
ATOM    818  OE1 GLU H 108      12.789   4.273  45.816  0.88 68.14           O  
ATOM    819  OE2 GLU H 108      12.013   2.226  45.407  0.88 67.50           O1-
ATOM    820  C   GLU H 108       8.931   6.494  44.144  1.00 65.03           C  
ATOM    821  O   GLU H 108       8.496   6.158  43.043  1.00 65.39           O  
ATOM    822  N   VAL H 109       9.608   7.647  44.334  1.00 63.37           N  
ATOM    823  CA  VAL H 109       9.831   8.545  43.240  1.00 61.67           C  
ATOM    824  CB  VAL H 109      10.343   9.889  43.676  1.00 62.01           C  
ATOM    825  CG1 VAL H 109      10.553  10.772  42.435  1.00 62.07           C  
ATOM    826  CG2 VAL H 109       9.362  10.490  44.696  1.00 63.16           C  
ATOM    827  C   VAL H 109      10.872   7.930  42.363  1.00 59.90           C  
ATOM    828  O   VAL H 109      11.945   7.555  42.832  1.00 58.51           O  
ATOM    829  N   GLN H 110      10.587   7.820  41.050  1.00 57.91           N  
ATOM    830  CA  GLN H 110      11.528   7.156  40.193  1.00 57.50           C  
ATOM    831  CB  GLN H 110      11.244   5.646  40.183  1.00 58.30           C  
ATOM    832  CG  GLN H 110      12.165   4.793  39.327  1.00 59.69           C  
ATOM    833  CD  GLN H 110      11.679   3.357  39.476  1.00 61.98           C  
ATOM    834  OE1 GLN H 110      10.482   3.102  39.602  1.00 64.45           O  
ATOM    835  NE2 GLN H 110      12.631   2.387  39.459  1.00 63.72           N  
ATOM    836  C   GLN H 110      11.365   7.668  38.787  1.00 55.09           C  
ATOM    837  O   GLN H 110      10.267   8.027  38.365  1.00 53.36           O  
ATOM    838  N   LEU H 111      12.481   7.748  38.028  1.00 54.07           N  
ATOM    839  CA  LEU H 111      12.400   8.120  36.643  1.00 53.56           C  
ATOM    840  CB  LEU H 111      13.135   9.418  36.268  1.00 54.15           C  
ATOM    841  CG  LEU H 111      12.529  10.687  36.883  1.00 54.24           C  
ATOM    842  CD1 LEU H 111      12.742  10.734  38.399  1.00 52.63           C  
ATOM    843  CD2 LEU H 111      13.037  11.948  36.176  1.00 53.79           C  
ATOM    844  C   LEU H 111      13.050   7.026  35.865  1.00 53.40           C  
ATOM    845  O   LEU H 111      14.199   6.680  36.125  1.00 52.32           O  
ATOM    846  N   VAL H 112      12.322   6.443  34.889  1.00 52.77           N  
ATOM    847  CA  VAL H 112      12.894   5.379  34.115  1.00 53.70           C  
ATOM    848  CB  VAL H 112      12.111   4.099  34.177  1.00 54.35           C  
ATOM    849  CG1 VAL H 112      12.805   3.056  33.285  1.00 54.56           C  
ATOM    850  CG2 VAL H 112      11.977   3.670  35.646  1.00 55.03           C  
ATOM    851  C   VAL H 112      12.884   5.814  32.689  1.00 53.10           C  
ATOM    852  O   VAL H 112      11.857   6.244  32.166  1.00 52.72           O  
ATOM    853  N   GLU H 113      14.035   5.696  32.005  1.00 53.30           N  
ATOM    854  CA  GLU H 113      14.075   6.147  30.648  1.00 54.43           C  
ATOM    855  CB  GLU H 113      15.067   7.304  30.450  1.00 54.99           C  
ATOM    856  CG  GLU H 113      16.412   7.087  31.141  1.00 56.83           C  
ATOM    857  CD  GLU H 113      17.035   8.461  31.330  1.00 58.87           C  
ATOM    858  OE1 GLU H 113      16.969   9.276  30.373  1.00 59.08           O  
ATOM    859  OE2 GLU H 113      17.570   8.725  32.439  1.00 56.35           O1-
ATOM    860  C   GLU H 113      14.340   4.996  29.731  1.00 53.97           C  
ATOM    861  O   GLU H 113      14.861   3.962  30.145  1.00 55.19           O  
ATOM    862  N   SER H 114      13.905   5.138  28.459  1.00 53.35           N  
ATOM    863  CA  SER H 114      14.072   4.090  27.490  1.00 53.80           C  
ATOM    864  CB  SER H 114      12.978   3.009  27.576  1.00 55.41           C  
ATOM    865  OG  SER H 114      11.702   3.581  27.318  1.00 56.60           O  
ATOM    866  C   SER H 114      14.000   4.692  26.117  1.00 53.35           C  
ATOM    867  O   SER H 114      13.773   5.891  25.959  1.00 52.78           O  
ATOM    868  N   GLY H 115      14.206   3.854  25.078  1.00 53.69           N  
ATOM    869  CA  GLY H 115      14.089   4.302  23.718  1.00 54.30           C  
ATOM    870  C   GLY H 115      15.431   4.589  23.108  1.00 54.80           C  
ATOM    871  O   GLY H 115      15.500   4.988  21.946  1.00 55.70           O  
ATOM    872  N   GLY H 116      16.536   4.397  23.854  1.00 54.37           N  
ATOM    873  CA  GLY H 116      17.833   4.670  23.294  1.00 53.86           C  
ATOM    874  C   GLY H 116      18.250   3.499  22.460  1.00 54.15           C  
ATOM    875  O   GLY H 116      17.592   2.460  22.457  1.00 53.73           O  
ATOM    876  N   GLY H 117      19.372   3.636  21.723  1.00 53.10           N  
ATOM    877  CA  GLY H 117      19.797   2.536  20.905  1.00 52.26           C  
ATOM    878  C   GLY H 117      20.695   3.039  19.817  1.00 51.14           C  
ATOM    879  O   GLY H 117      21.241   4.141  19.895  1.00 50.03           O  
ATOM    880  N   LEU H 118      20.867   2.214  18.763  1.00 50.21           N  
ATOM    881  CA  LEU H 118      21.721   2.520  17.647  1.00 50.77           C  
ATOM    882  CB  LEU H 118      22.359   1.255  17.042  1.00 50.08           C  
ATOM    883  CG  LEU H 118      23.285   1.505  15.838  1.00 50.86           C  
ATOM    884  CD1 LEU H 118      24.596   2.189  16.250  1.00 49.51           C  
ATOM    885  CD2 LEU H 118      23.499   0.212  15.040  1.00 49.80           C  
ATOM    886  C   LEU H 118      20.876   3.116  16.557  1.00 50.89           C  
ATOM    887  O   LEU H 118      19.797   2.609  16.256  1.00 50.58           O  
ATOM    888  N   VAL H 119      21.341   4.229  15.947  1.00 50.05           N  
ATOM    889  CA  VAL H 119      20.606   4.818  14.860  1.00 50.64           C  
ATOM    890  CB  VAL H 119      19.743   5.987  15.251  1.00 52.19           C  
ATOM    891  CG1 VAL H 119      18.682   5.519  16.255  1.00 53.41           C  
ATOM    892  CG2 VAL H 119      20.648   7.111  15.774  1.00 51.58           C  
ATOM    893  C   VAL H 119      21.594   5.343  13.867  1.00 50.92           C  
ATOM    894  O   VAL H 119      22.718   5.699  14.213  1.00 50.02           O  
ATOM    895  N   GLN H 120      21.187   5.402  12.587  1.00 50.43           N  
ATOM    896  CA  GLN H 120      22.053   5.893  11.559  1.00 51.63           C  
ATOM    897  CB  GLN H 120      21.611   5.457  10.154  1.00 53.13           C  
ATOM    898  CG  GLN H 120      21.659   3.938   9.979  1.00 56.05           C  
ATOM    899  CD  GLN H 120      21.197   3.619   8.571  1.00 59.37           C  
ATOM    900  OE1 GLN H 120      21.192   2.460   8.161  1.00 62.36           O  
ATOM    901  NE2 GLN H 120      20.790   4.670   7.812  1.00 60.83           N  
ATOM    902  C   GLN H 120      22.026   7.385  11.623  1.00 50.44           C  
ATOM    903  O   GLN H 120      21.123   7.984  12.204  1.00 49.06           O  
ATOM    904  N   PRO H 121      23.024   8.005  11.054  1.00 51.40           N  
ATOM    905  CA  PRO H 121      23.054   9.436  11.059  1.00 51.67           C  
ATOM    906  CD  PRO H 121      24.359   7.430  10.998  1.00 52.25           C  
ATOM    907  CB  PRO H 121      24.447   9.824  10.568  1.00 52.62           C  
ATOM    908  CG  PRO H 121      25.321   8.631  10.999  1.00 53.03           C  
ATOM    909  C   PRO H 121      21.932   9.943  10.218  1.00 51.69           C  
ATOM    910  O   PRO H 121      21.623   9.327   9.199  1.00 50.83           O  
ATOM    911  N   GLY H 122      21.297  11.053  10.637  1.00 51.43           N  
ATOM    912  CA  GLY H 122      20.206  11.623   9.906  1.00 50.94           C  
ATOM    913  C   GLY H 122      18.952  10.933  10.338  1.00 51.23           C  
ATOM    914  O   GLY H 122      17.856  11.311   9.927  1.00 51.68           O  
ATOM    915  N   GLY H 123      19.079   9.916  11.213  1.00 50.59           N  
ATOM    916  CA  GLY H 123      17.937   9.143  11.619  1.00 50.10           C  
ATOM    917  C   GLY H 123      17.227   9.837  12.739  1.00 50.10           C  
ATOM    918  O   GLY H 123      17.583  10.949  13.124  1.00 49.34           O  
ATOM    919  N   SER H 124      16.182   9.173  13.282  1.00 49.94           N  
ATOM    920  CA  SER H 124      15.406   9.740  14.349  1.00 50.69           C  
ATOM    921  CB  SER H 124      13.983  10.145  13.926  1.00 50.92           C  
ATOM    922  OG  SER H 124      14.035  11.177  12.953  1.00 52.99           O  
ATOM    923  C   SER H 124      15.242   8.719  15.433  1.00 50.15           C  
ATOM    924  O   SER H 124      15.251   7.514  15.184  1.00 49.48           O  
ATOM    925  N   LEU H 125      15.107   9.200  16.686  1.00 49.63           N  
ATOM    926  CA  LEU H 125      14.923   8.317  17.800  1.00 50.64           C  
ATOM    927  CB  LEU H 125      16.273   7.936  18.439  1.00 51.89           C  
ATOM    928  CG  LEU H 125      16.236   6.752  19.423  1.00 53.39           C  
ATOM    929  CD1 LEU H 125      15.823   5.451  18.713  1.00 54.09           C  
ATOM    930  CD2 LEU H 125      17.585   6.594  20.142  1.00 54.84           C  
ATOM    931  C   LEU H 125      14.098   9.087  18.794  1.00 50.05           C  
ATOM    932  O   LEU H 125      14.213  10.308  18.892  1.00 49.59           O  
ATOM    933  N   ARG H 126      13.208   8.405  19.542  1.00 49.46           N  
ATOM    934  CA  ARG H 126      12.419   9.132  20.492  1.00 49.97           C  
ATOM    935  CB  ARG H 126      10.915   9.075  20.198  1.00 50.06           C  
ATOM    936  CG  ARG H 126      10.104  10.038  21.060  1.00 53.14           C  
ATOM    937  CD  ARG H 126       8.597   9.927  20.840  1.00 57.35           C  
ATOM    938  NE  ARG H 126       8.171   8.618  21.406  1.00 61.01           N  
ATOM    939  CZ  ARG H 126       6.850   8.376  21.637  1.00 61.70           C  
ATOM    940  NH1 ARG H 126       5.917   9.320  21.318  1.00 62.32           N1+
ATOM    941  NH2 ARG H 126       6.466   7.190  22.191  1.00 62.19           N  
ATOM    942  C   ARG H 126      12.650   8.515  21.834  1.00 49.18           C  
ATOM    943  O   ARG H 126      12.430   7.321  22.028  1.00 47.82           O  
ATOM    944  N   LEU H 127      13.109   9.328  22.805  1.00 48.13           N  
ATOM    945  CA  LEU H 127      13.376   8.826  24.120  1.00 47.56           C  
ATOM    946  CB  LEU H 127      14.569   9.513  24.800  1.00 47.64           C  
ATOM    947  CG  LEU H 127      15.895   9.350  24.034  1.00 48.60           C  
ATOM    948  CD1 LEU H 127      17.050  10.048  24.768  1.00 48.88           C  
ATOM    949  CD2 LEU H 127      16.184   7.874  23.723  1.00 48.63           C  
ATOM    950  C   LEU H 127      12.180   9.098  24.966  1.00 47.55           C  
ATOM    951  O   LEU H 127      11.434  10.046  24.721  1.00 46.66           O  
ATOM    952  N   SER H 128      11.956   8.248  25.984  1.00 47.31           N  
ATOM    953  CA  SER H 128      10.847   8.467  26.862  1.00 47.81           C  
ATOM    954  CB  SER H 128       9.713   7.444  26.693  1.00 48.38           C  
ATOM    955  OG  SER H 128      10.210   6.131  26.896  1.00 50.24           O  
ATOM    956  C   SER H 128      11.347   8.407  28.273  1.00 48.29           C  
ATOM    957  O   SER H 128      12.342   7.749  28.572  1.00 48.04           O  
ATOM    958  N   CYS H 129      10.672   9.149  29.173  1.00 48.96           N  
ATOM    959  CA  CYS H 129      11.024   9.181  30.565  1.00 49.90           C  
ATOM    960  CB  CYS H 129      11.622  10.550  30.966  1.00 52.18           C  
ATOM    961  SG  CYS H 129      12.069  10.739  32.719  1.00 56.54           S  
ATOM    962  C   CYS H 129       9.751   8.979  31.328  1.00 49.58           C  
ATOM    963  O   CYS H 129       8.946   9.900  31.445  1.00 49.47           O  
ATOM    964  N   ALA H 130       9.537   7.764  31.876  1.00 48.84           N  
ATOM    965  CA  ALA H 130       8.320   7.493  32.592  1.00 49.34           C  
ATOM    966  CB  ALA H 130       7.919   6.007  32.595  1.00 49.35           C  
ATOM    967  C   ALA H 130       8.518   7.911  34.012  1.00 49.56           C  
ATOM    968  O   ALA H 130       9.532   7.594  34.629  1.00 48.93           O  
ATOM    969  N   ALA H 131       7.531   8.628  34.582  1.00 49.02           N  
ATOM    970  CA  ALA H 131       7.688   9.097  35.926  1.00 49.06           C  
ATOM    971  CB  ALA H 131       7.408  10.602  36.086  1.00 49.76           C  
ATOM    972  C   ALA H 131       6.733   8.367  36.813  1.00 49.07           C  
ATOM    973  O   ALA H 131       5.592   8.101  36.438  1.00 48.56           O  
ATOM    974  N   SER H 132       7.214   8.006  38.021  1.00 49.16           N  
ATOM    975  CA  SER H 132       6.399   7.331  38.989  1.00 50.51           C  
ATOM    976  CB  SER H 132       6.793   5.861  39.211  1.00 50.17           C  
ATOM    977  OG  SER H 132       6.638   5.118  38.013  1.00 52.83           O  
ATOM    978  C   SER H 132       6.647   8.006  40.297  1.00 51.08           C  
ATOM    979  O   SER H 132       7.735   8.527  40.535  1.00 51.04           O  
ATOM    980  N   GLY H 133       5.609   8.071  41.153  1.00 66.94           N  
ATOM    981  CA  GLY H 133       5.794   8.565  42.488  1.00 69.02           C  
ATOM    982  C   GLY H 133       5.476  10.023  42.601  1.00 68.51           C  
ATOM    983  O   GLY H 133       5.200  10.506  43.699  1.00 74.13           O  
ATOM    984  N   PHE H 134       5.508  10.774  41.487  1.00 56.71           N  
ATOM    985  CA  PHE H 134       5.202  12.170  41.583  1.00 72.79           C  
ATOM    986  CB  PHE H 134       6.430  13.100  41.697  1.00 72.24           C  
ATOM    987  CG  PHE H 134       7.383  12.884  40.565  1.00 67.58           C  
ATOM    988  CD1 PHE H 134       7.055  13.195  39.267  1.00 63.72           C  
ATOM    989  CD2 PHE H 134       8.647  12.411  40.816  1.00 65.59           C  
ATOM    990  CE1 PHE H 134       7.954  12.998  38.243  1.00 63.87           C  
ATOM    991  CE2 PHE H 134       9.548  12.217  39.798  1.00 67.32           C  
ATOM    992  CZ  PHE H 134       9.205  12.506  38.503  1.00 68.50           C  
ATOM    993  C   PHE H 134       4.407  12.559  40.382  1.00 68.03           C  
ATOM    994  O   PHE H 134       4.232  11.763  39.460  1.00 64.32           O  
ATOM    995  N   ASN H 135       3.881  13.801  40.378  1.00 59.90           N  
ATOM    996  CA  ASN H 135       3.105  14.216  39.250  1.00 52.07           C  
ATOM    997  CB  ASN H 135       1.958  15.176  39.582  1.00 54.56           C  
ATOM    998  CG  ASN H 135       1.017  14.563  40.607  1.00 56.00           C  
ATOM    999  OD1 ASN H 135      -0.166  14.361  40.339  1.00 56.94           O  
ATOM   1000  ND2 ASN H 135       1.550  14.276  41.826  1.00 58.57           N  
ATOM   1001  C   ASN H 135       4.019  14.995  38.355  1.00 57.82           C  
ATOM   1002  O   ASN H 135       4.653  15.962  38.777  1.00 61.14           O  
ATOM   1003  N   VAL H 136       4.098  14.588  37.076  1.00 53.95           N  
ATOM   1004  CA  VAL H 136       4.934  15.258  36.125  1.00 55.73           C  
ATOM   1005  CB  VAL H 136       4.946  14.624  34.760  1.00 58.77           C  
ATOM   1006  CG1 VAL H 136       5.622  13.247  34.851  1.00 94.36           C  
ATOM   1007  CG2 VAL H 136       3.503  14.590  34.219  1.00 67.02           C  
ATOM   1008  C   VAL H 136       4.408  16.641  35.948  1.00 56.86           C  
ATOM   1009  O   VAL H 136       5.152  17.587  35.701  1.00 53.93           O  
ATOM   1010  N   TYR H 137       3.085  16.790  36.072  1.00 51.51           N  
ATOM   1011  CA  TYR H 137       2.486  18.066  35.851  1.00 51.74           C  
ATOM   1012  CB  TYR H 137       0.964  18.030  36.054  1.00 48.85           C  
ATOM   1013  CG  TYR H 137       0.441  19.393  35.771  1.00 38.50           C  
ATOM   1014  CD1 TYR H 137       0.146  19.775  34.481  1.00 39.83           C  
ATOM   1015  CD2 TYR H 137       0.249  20.287  36.797  1.00 39.38           C  
ATOM   1016  CE1 TYR H 137      -0.340  21.035  34.218  1.00 41.10           C  
ATOM   1017  CE2 TYR H 137      -0.235  21.548  36.540  1.00 38.76           C  
ATOM   1018  CZ  TYR H 137      -0.532  21.923  35.250  1.00 40.51           C  
ATOM   1019  OH  TYR H 137      -1.028  23.219  34.989  1.00 43.12           O  
ATOM   1020  C   TYR H 137       3.063  19.069  36.823  1.00 51.00           C  
ATOM   1021  O   TYR H 137       3.331  20.202  36.428  1.00 57.42           O  
ATOM   1022  N   TYR H 138       3.246  18.698  38.113  1.00 49.91           N  
ATOM   1023  CA  TYR H 138       3.795  19.571  39.128  1.00 51.07           C  
ATOM   1024  CB  TYR H 138       3.813  18.981  40.551  1.00 49.55           C  
ATOM   1025  CG  TYR H 138       2.427  18.867  41.085  1.00 73.76           C  
ATOM   1026  CD1 TYR H 138       1.754  19.964  41.563  1.00 73.84           C  
ATOM   1027  CD2 TYR H 138       1.805  17.650  41.136  1.00 74.65           C  
ATOM   1028  CE1 TYR H 138       0.478  19.839  42.059  1.00 75.12           C  
ATOM   1029  CE2 TYR H 138       0.532  17.510  41.626  1.00 74.86           C  
ATOM   1030  CZ  TYR H 138      -0.137  18.612  42.092  1.00 75.67           C  
ATOM   1031  OH  TYR H 138      -1.445  18.478  42.599  1.00 76.15           O  
ATOM   1032  C   TYR H 138       5.228  19.886  38.833  1.00 51.88           C  
ATOM   1033  O   TYR H 138       5.682  21.003  39.060  1.00 48.12           O  
ATOM   1034  N   SER H 139       6.009  18.899  38.369  1.00 47.78           N  
ATOM   1035  CA  SER H 139       7.410  19.142  38.188  1.00 49.02           C  
ATOM   1036  CB  SER H 139       8.259  17.902  38.484  1.00 48.02           C  
ATOM   1037  OG  SER H 139       8.017  17.473  39.815  1.00 72.26           O  
ATOM   1038  C   SER H 139       7.690  19.551  36.777  1.00 47.77           C  
ATOM   1039  O   SER H 139       6.845  19.473  35.891  1.00 51.28           O  
ATOM   1040  N   SER H 140       8.914  20.057  36.573  1.00 48.60           N  
ATOM   1041  CA  SER H 140       9.528  20.381  35.320  1.00 48.33           C  
ATOM   1042  CB  SER H 140      10.359  21.671  35.377  1.00 49.00           C  
ATOM   1043  OG  SER H 140      11.414  21.527  36.318  1.00 50.41           O  
ATOM   1044  C   SER H 140      10.461  19.254  35.013  1.00 47.61           C  
ATOM   1045  O   SER H 140      10.921  18.554  35.911  1.00 47.96           O  
ATOM   1046  N   ILE H 141      10.754  19.032  33.720  1.00 47.36           N  
ATOM   1047  CA  ILE H 141      11.600  17.936  33.356  1.00 46.92           C  
ATOM   1048  CB  ILE H 141      10.889  16.876  32.561  1.00 47.66           C  
ATOM   1049  CG1 ILE H 141       9.704  16.300  33.357  1.00 43.01           C  
ATOM   1050  CG2 ILE H 141      11.927  15.813  32.158  1.00 42.46           C  
ATOM   1051  CD1 ILE H 141      10.113  15.605  34.656  1.00 44.29           C  
ATOM   1052  C   ILE H 141      12.703  18.456  32.491  1.00 46.46           C  
ATOM   1053  O   ILE H 141      12.511  19.385  31.705  1.00 46.49           O  
ATOM   1054  N   HIS H 142      13.905  17.858  32.630  1.00 45.14           N  
ATOM   1055  CA  HIS H 142      15.039  18.285  31.866  1.00 44.99           C  
ATOM   1056  ND1 HIS H 142      15.918  21.495  32.886  1.00 45.50           N  
ATOM   1057  CG  HIS H 142      15.676  20.231  33.381  1.00 45.19           C  
ATOM   1058  CB  HIS H 142      16.124  18.968  32.716  1.00 44.79           C  
ATOM   1059  NE2 HIS H 142      14.807  21.761  34.792  1.00 45.04           N  
ATOM   1060  CD2 HIS H 142      14.995  20.413  34.544  1.00 45.90           C  
ATOM   1061  CE1 HIS H 142      15.377  22.370  33.769  1.00 46.42           C  
ATOM   1062  C   HIS H 142      15.686  17.073  31.280  1.00 44.84           C  
ATOM   1063  O   HIS H 142      15.606  15.975  31.829  1.00 45.34           O  
ATOM   1064  N   TRP H 143      16.323  17.247  30.107  1.00 45.19           N  
ATOM   1065  CA  TRP H 143      17.094  16.191  29.522  1.00 44.60           C  
ATOM   1066  CB  TRP H 143      16.693  15.846  28.076  1.00 45.79           C  
ATOM   1067  CG  TRP H 143      15.358  15.149  27.953  1.00 45.42           C  
ATOM   1068  CD2 TRP H 143      15.180  13.725  28.031  1.00 45.87           C  
ATOM   1069  CD1 TRP H 143      14.119  15.683  27.751  1.00 46.05           C  
ATOM   1070  NE1 TRP H 143      13.179  14.681  27.691  1.00 46.45           N  
ATOM   1071  CE2 TRP H 143      13.817  13.471  27.863  1.00 46.55           C  
ATOM   1072  CE3 TRP H 143      16.076  12.714  28.226  1.00 46.22           C  
ATOM   1073  CZ2 TRP H 143      13.331  12.193  27.886  1.00 46.79           C  
ATOM   1074  CZ3 TRP H 143      15.582  11.430  28.251  1.00 46.50           C  
ATOM   1075  CH2 TRP H 143      14.237  11.175  28.084  1.00 46.32           C  
ATOM   1076  C   TRP H 143      18.505  16.694  29.494  1.00 44.21           C  
ATOM   1077  O   TRP H 143      18.760  17.821  29.073  1.00 44.06           O  
ATOM   1078  N   VAL H 144      19.458  15.874  29.983  1.00 44.76           N  
ATOM   1079  CA  VAL H 144      20.846  16.252  29.995  1.00 43.98           C  
ATOM   1080  CB  VAL H 144      21.392  16.462  31.378  1.00 44.76           C  
ATOM   1081  CG1 VAL H 144      22.883  16.812  31.266  1.00 43.34           C  
ATOM   1082  CG2 VAL H 144      20.548  17.534  32.089  1.00 43.58           C  
ATOM   1083  C   VAL H 144      21.597  15.103  29.393  1.00 44.24           C  
ATOM   1084  O   VAL H 144      21.211  13.948  29.571  1.00 44.79           O  
ATOM   1085  N   ARG H 145      22.695  15.374  28.655  1.00 44.49           N  
ATOM   1086  CA  ARG H 145      23.381  14.267  28.045  1.00 44.65           C  
ATOM   1087  CB  ARG H 145      23.246  14.211  26.515  1.00 44.48           C  
ATOM   1088  CG  ARG H 145      23.834  15.443  25.830  1.00 44.24           C  
ATOM   1089  CD  ARG H 145      24.155  15.231  24.352  1.00 46.07           C  
ATOM   1090  NE  ARG H 145      23.015  15.726  23.539  1.00 45.81           N  
ATOM   1091  CZ  ARG H 145      23.267  16.445  22.409  1.00 46.85           C  
ATOM   1092  NH1 ARG H 145      24.541  16.849  22.127  1.00 47.23           N1+
ATOM   1093  NH2 ARG H 145      22.249  16.755  21.556  1.00 46.05           N  
ATOM   1094  C   ARG H 145      24.848  14.342  28.337  1.00 45.04           C  
ATOM   1095  O   ARG H 145      25.389  15.400  28.658  1.00 44.61           O  
ATOM   1096  N   GLN H 146      25.531  13.181  28.249  1.00 45.29           N  
ATOM   1097  CA  GLN H 146      26.943  13.135  28.494  1.00 45.70           C  
ATOM   1098  CB  GLN H 146      27.268  12.533  29.878  1.00 46.00           C  
ATOM   1099  CG  GLN H 146      28.734  12.624  30.306  1.00 46.23           C  
ATOM   1100  CD  GLN H 146      28.822  12.149  31.754  1.00 47.47           C  
ATOM   1101  OE1 GLN H 146      28.201  11.160  32.137  1.00 47.48           O  
ATOM   1102  NE2 GLN H 146      29.606  12.881  32.590  1.00 46.37           N  
ATOM   1103  C   GLN H 146      27.569  12.281  27.433  1.00 46.09           C  
ATOM   1104  O   GLN H 146      27.316  11.079  27.357  1.00 44.85           O  
ATOM   1105  N   ALA H 147      28.425  12.890  26.587  1.00 47.01           N  
ATOM   1106  CA  ALA H 147      29.101  12.167  25.546  1.00 48.26           C  
ATOM   1107  CB  ALA H 147      29.803  13.080  24.530  1.00 48.06           C  
ATOM   1108  C   ALA H 147      30.135  11.322  26.219  1.00 49.30           C  
ATOM   1109  O   ALA H 147      30.520  11.590  27.354  1.00 48.62           O  
ATOM   1110  N   PRO H 148      30.603  10.300  25.561  1.00 51.27           N  
ATOM   1111  CA  PRO H 148      31.537   9.425  26.204  1.00 51.70           C  
ATOM   1112  CD  PRO H 148      29.851   9.628  24.515  1.00 51.44           C  
ATOM   1113  CB  PRO H 148      31.743   8.260  25.240  1.00 51.80           C  
ATOM   1114  CG  PRO H 148      30.396   8.186  24.490  1.00 52.20           C  
ATOM   1115  C   PRO H 148      32.776  10.138  26.638  1.00 52.29           C  
ATOM   1116  O   PRO H 148      33.420  10.788  25.816  1.00 52.76           O  
ATOM   1117  N   GLY H 149      33.122  10.015  27.933  1.00 52.36           N  
ATOM   1118  CA  GLY H 149      34.320  10.595  28.467  1.00 52.84           C  
ATOM   1119  C   GLY H 149      34.217  12.088  28.474  1.00 52.94           C  
ATOM   1120  O   GLY H 149      35.235  12.775  28.412  1.00 53.27           O  
ATOM   1121  N   LYS H 150      32.995  12.645  28.562  1.00 52.09           N  
ATOM   1122  CA  LYS H 150      32.907  14.078  28.531  1.00 51.78           C  
ATOM   1123  CB  LYS H 150      32.387  14.616  27.191  1.00 52.91           C  
ATOM   1124  CG  LYS H 150      33.333  14.249  26.045  1.00 54.92           C  
ATOM   1125  CD  LYS H 150      32.753  14.444  24.646  1.00 57.37           C  
ATOM   1126  CE  LYS H 150      33.616  13.814  23.551  1.00 60.15           C  
ATOM   1127  NZ  LYS H 150      35.003  14.323  23.634  1.00 61.30           N1+
ATOM   1128  C   LYS H 150      32.009  14.544  29.636  1.00 50.60           C  
ATOM   1129  O   LYS H 150      31.526  13.749  30.441  1.00 49.76           O  
ATOM   1130  N   GLY H 151      31.795  15.876  29.713  1.00 49.94           N  
ATOM   1131  CA  GLY H 151      31.022  16.464  30.770  1.00 49.96           C  
ATOM   1132  C   GLY H 151      29.563  16.458  30.429  1.00 49.22           C  
ATOM   1133  O   GLY H 151      29.145  15.981  29.377  1.00 49.14           O  
ATOM   1134  N   LEU H 152      28.751  17.009  31.356  1.00 48.46           N  
ATOM   1135  CA  LEU H 152      27.321  17.074  31.247  1.00 47.56           C  
ATOM   1136  CB  LEU H 152      26.649  17.315  32.607  1.00 47.04           C  
ATOM   1137  CG  LEU H 152      26.887  16.171  33.609  1.00 46.17           C  
ATOM   1138  CD1 LEU H 152      26.201  16.451  34.955  1.00 46.88           C  
ATOM   1139  CD2 LEU H 152      26.472  14.819  33.007  1.00 45.63           C  
ATOM   1140  C   LEU H 152      26.946  18.212  30.350  1.00 47.83           C  
ATOM   1141  O   LEU H 152      27.602  19.252  30.347  1.00 46.50           O  
ATOM   1142  N   GLU H 153      25.869  18.028  29.555  1.00 47.06           N  
ATOM   1143  CA  GLU H 153      25.382  19.059  28.678  1.00 47.49           C  
ATOM   1144  CB  GLU H 153      25.705  18.797  27.198  1.00 47.53           C  
ATOM   1145  CG  GLU H 153      25.218  19.898  26.256  1.00 50.34           C  
ATOM   1146  CD  GLU H 153      25.587  19.493  24.835  1.00 53.50           C  
ATOM   1147  OE1 GLU H 153      26.087  18.351  24.657  1.00 56.27           O  
ATOM   1148  OE2 GLU H 153      25.362  20.317  23.909  1.00 57.93           O1-
ATOM   1149  C   GLU H 153      23.881  19.086  28.790  1.00 45.72           C  
ATOM   1150  O   GLU H 153      23.227  18.051  28.691  1.00 45.02           O  
ATOM   1151  N   TRP H 154      23.288  20.284  28.983  1.00 46.18           N  
ATOM   1152  CA  TRP H 154      21.857  20.424  29.124  1.00 46.39           C  
ATOM   1153  CB  TRP H 154      21.472  21.689  29.915  1.00 47.21           C  
ATOM   1154  CG  TRP H 154      19.997  22.007  29.977  1.00 46.52           C  
ATOM   1155  CD2 TRP H 154      19.354  22.950  29.104  1.00 46.96           C  
ATOM   1156  CD1 TRP H 154      19.029  21.539  30.819  1.00 46.28           C  
ATOM   1157  NE1 TRP H 154      17.824  22.132  30.520  1.00 46.32           N  
ATOM   1158  CE2 TRP H 154      18.010  23.003  29.469  1.00 46.08           C  
ATOM   1159  CE3 TRP H 154      19.848  23.712  28.083  1.00 47.29           C  
ATOM   1160  CZ2 TRP H 154      17.133  23.824  28.815  1.00 46.93           C  
ATOM   1161  CZ3 TRP H 154      18.961  24.535  27.425  1.00 47.08           C  
ATOM   1162  CH2 TRP H 154      17.630  24.592  27.783  1.00 47.95           C  
ATOM   1163  C   TRP H 154      21.242  20.535  27.756  1.00 46.67           C  
ATOM   1164  O   TRP H 154      21.636  21.388  26.962  1.00 46.21           O  
ATOM   1165  N   VAL H 155      20.350  19.578  27.412  1.00 45.72           N  
ATOM   1166  CA  VAL H 155      19.647  19.517  26.155  1.00 46.11           C  
ATOM   1167  CB  VAL H 155      19.279  18.103  25.817  1.00 46.24           C  
ATOM   1168  CG1 VAL H 155      18.527  18.083  24.482  1.00 47.53           C  
ATOM   1169  CG2 VAL H 155      20.556  17.253  25.841  1.00 45.76           C  
ATOM   1170  C   VAL H 155      18.371  20.320  26.064  1.00 46.06           C  
ATOM   1171  O   VAL H 155      18.200  21.122  25.147  1.00 45.42           O  
ATOM   1172  N   ALA H 156      17.426  20.116  27.017  1.00 44.86           N  
ATOM   1173  CA  ALA H 156      16.127  20.735  26.896  1.00 44.24           C  
ATOM   1174  CB  ALA H 156      15.241  20.083  25.821  1.00 43.50           C  
ATOM   1175  C   ALA H 156      15.385  20.630  28.199  1.00 44.85           C  
ATOM   1176  O   ALA H 156      15.767  19.886  29.098  1.00 44.16           O  
ATOM   1177  N   TYR H 157      14.294  21.415  28.325  1.00 44.84           N  
ATOM   1178  CA  TYR H 157      13.499  21.496  29.521  1.00 45.53           C  
ATOM   1179  CB  TYR H 157      14.030  22.655  30.390  1.00 46.33           C  
ATOM   1180  CG  TYR H 157      12.982  23.330  31.205  1.00 42.91           C  
ATOM   1181  CD1 TYR H 157      12.574  22.863  32.433  1.00 45.61           C  
ATOM   1182  CD2 TYR H 157      12.422  24.487  30.710  1.00 44.60           C  
ATOM   1183  CE1 TYR H 157      11.609  23.543  33.144  1.00 52.66           C  
ATOM   1184  CE2 TYR H 157      11.462  25.168  31.414  1.00 45.84           C  
ATOM   1185  CZ  TYR H 157      11.053  24.694  32.635  1.00 54.38           C  
ATOM   1186  OH  TYR H 157      10.065  25.394  33.360  1.00 56.76           O  
ATOM   1187  C   TYR H 157      12.070  21.748  29.159  1.00 46.68           C  
ATOM   1188  O   TYR H 157      11.780  22.360  28.133  1.00 45.18           O  
ATOM   1189  N   ILE H 158      11.132  21.248  29.994  1.00 46.49           N  
ATOM   1190  CA  ILE H 158       9.741  21.494  29.750  1.00 46.46           C  
ATOM   1191  CB  ILE H 158       9.092  20.388  28.970  1.00 46.06           C  
ATOM   1192  CG1 ILE H 158       7.702  20.816  28.471  1.00 47.44           C  
ATOM   1193  CG2 ILE H 158       9.084  19.128  29.850  1.00 45.91           C  
ATOM   1194  CD1 ILE H 158       7.118  19.880  27.413  1.00 46.79           C  
ATOM   1195  C   ILE H 158       9.031  21.612  31.065  1.00 47.47           C  
ATOM   1196  O   ILE H 158       9.370  20.942  32.041  1.00 47.08           O  
ATOM   1197  N   SER H 159       8.031  22.510  31.134  1.00 48.19           N  
ATOM   1198  CA  SER H 159       7.207  22.586  32.304  1.00 49.09           C  
ATOM   1199  CB  SER H 159       7.270  23.957  32.995  1.00 49.48           C  
ATOM   1200  OG  SER H 159       6.440  23.959  34.145  1.00 54.70           O  
ATOM   1201  C   SER H 159       5.820  22.401  31.786  1.00 49.22           C  
ATOM   1202  O   SER H 159       5.276  23.293  31.140  1.00 48.91           O  
ATOM   1203  N   PRO H 160       5.244  21.457  32.469  1.00 39.32           N  
ATOM   1204  CA  PRO H 160       3.910  20.991  32.234  1.00 40.70           C  
ATOM   1205  CD  PRO H 160       6.022  20.559  33.306  1.00 47.72           C  
ATOM   1206  CB  PRO H 160       3.710  19.825  33.203  1.00 42.95           C  
ATOM   1207  CG  PRO H 160       5.139  19.316  33.471  1.00 44.38           C  
ATOM   1208  C   PRO H 160       2.796  22.005  32.290  1.00 41.78           C  
ATOM   1209  O   PRO H 160       1.950  21.921  31.405  1.00 42.51           O  
ATOM   1210  N   SER H 161       2.755  22.932  33.286  1.00 43.53           N  
ATOM   1211  CA  SER H 161       1.678  23.885  33.471  1.00 45.00           C  
ATOM   1212  CB  SER H 161       1.834  24.681  34.775  1.00 55.37           C  
ATOM   1213  OG  SER H 161       3.074  25.372  34.773  1.00 47.54           O  
ATOM   1214  C   SER H 161       1.583  24.856  32.328  1.00 46.14           C  
ATOM   1215  O   SER H 161       0.569  24.915  31.633  1.00 47.14           O  
ATOM   1216  N   SER H 162       2.631  25.680  32.134  1.00 44.50           N  
ATOM   1217  CA  SER H 162       2.672  26.649  31.074  1.00 45.10           C  
ATOM   1218  CB  SER H 162       3.806  27.663  31.274  1.00 57.06           C  
ATOM   1219  OG  SER H 162       5.051  26.981  31.288  1.00 63.79           O  
ATOM   1220  C   SER H 162       2.922  25.936  29.783  1.00 46.42           C  
ATOM   1221  O   SER H 162       2.475  26.336  28.711  1.00 47.82           O  
ATOM   1222  N   GLY H 163       3.658  24.828  29.861  1.00 45.44           N  
ATOM   1223  CA  GLY H 163       4.037  24.088  28.700  1.00 45.96           C  
ATOM   1224  C   GLY H 163       5.274  24.729  28.155  1.00 46.18           C  
ATOM   1225  O   GLY H 163       5.698  24.395  27.050  1.00 45.47           O  
ATOM   1226  N   SER H 164       5.893  25.655  28.929  1.00 52.86           N  
ATOM   1227  CA  SER H 164       7.066  26.320  28.452  1.00 52.29           C  
ATOM   1228  CB  SER H 164       7.701  27.272  29.482  1.00 53.55           C  
ATOM   1229  OG  SER H 164       6.817  28.348  29.768  1.00 56.06           O  
ATOM   1230  C   SER H 164       8.087  25.277  28.125  1.00 50.95           C  
ATOM   1231  O   SER H 164       8.183  24.252  28.797  1.00 49.70           O  
ATOM   1232  N   THR H 165       8.860  25.510  27.046  1.00 50.07           N  
ATOM   1233  CA  THR H 165       9.906  24.600  26.679  1.00 49.04           C  
ATOM   1234  CB  THR H 165       9.586  23.768  25.473  1.00 49.28           C  
ATOM   1235  OG1 THR H 165       9.338  24.608  24.355  1.00 49.08           O  
ATOM   1236  CG2 THR H 165       8.355  22.897  25.774  1.00 47.85           C  
ATOM   1237  C   THR H 165      11.109  25.420  26.331  1.00 48.81           C  
ATOM   1238  O   THR H 165      10.985  26.542  25.843  1.00 48.94           O  
ATOM   1239  N   TYR H 166      12.318  24.889  26.609  1.00 48.54           N  
ATOM   1240  CA  TYR H 166      13.513  25.598  26.244  1.00 48.61           C  
ATOM   1241  CB  TYR H 166      14.242  26.286  27.416  1.00 49.76           C  
ATOM   1242  CG  TYR H 166      13.332  27.286  28.049  1.00 47.90           C  
ATOM   1243  CD1 TYR H 166      12.978  28.455  27.408  1.00 52.37           C  
ATOM   1244  CD2 TYR H 166      12.850  27.064  29.317  1.00 52.93           C  
ATOM   1245  CE1 TYR H 166      12.140  29.369  28.008  1.00 54.37           C  
ATOM   1246  CE2 TYR H 166      12.015  27.972  29.923  1.00 54.04           C  
ATOM   1247  CZ  TYR H 166      11.654  29.125  29.269  1.00 54.98           C  
ATOM   1248  OH  TYR H 166      10.796  30.054  29.894  1.00 56.26           O  
ATOM   1249  C   TYR H 166      14.474  24.600  25.670  1.00 47.69           C  
ATOM   1250  O   TYR H 166      14.448  23.423  26.031  1.00 46.41           O  
ATOM   1251  N   TYR H 167      15.355  25.051  24.750  1.00 46.85           N  
ATOM   1252  CA  TYR H 167      16.267  24.131  24.129  1.00 46.93           C  
ATOM   1253  CB  TYR H 167      15.901  23.813  22.667  1.00 47.59           C  
ATOM   1254  CG  TYR H 167      14.548  23.188  22.601  1.00 47.43           C  
ATOM   1255  CD1 TYR H 167      13.417  23.969  22.524  1.00 48.21           C  
ATOM   1256  CD2 TYR H 167      14.403  21.821  22.609  1.00 47.83           C  
ATOM   1257  CE1 TYR H 167      12.168  23.394  22.457  1.00 49.71           C  
ATOM   1258  CE2 TYR H 167      13.159  21.241  22.542  1.00 47.67           C  
ATOM   1259  CZ  TYR H 167      12.036  22.027  22.465  1.00 48.17           C  
ATOM   1260  OH  TYR H 167      10.758  21.433  22.396  1.00 48.00           O  
ATOM   1261  C   TYR H 167      17.646  24.730  24.078  1.00 47.00           C  
ATOM   1262  O   TYR H 167      17.825  25.946  24.150  1.00 46.45           O  
ATOM   1263  N   ALA H 168      18.670  23.854  23.981  1.00 47.97           N  
ATOM   1264  CA  ALA H 168      20.035  24.270  23.825  1.00 47.81           C  
ATOM   1265  CB  ALA H 168      21.060  23.164  24.133  1.00 47.84           C  
ATOM   1266  C   ALA H 168      20.198  24.644  22.383  1.00 48.41           C  
ATOM   1267  O   ALA H 168      19.473  24.165  21.515  1.00 47.07           O  
ATOM   1268  N   ASP H 169      21.183  25.512  22.095  1.00 49.11           N  
ATOM   1269  CA  ASP H 169      21.385  26.010  20.766  1.00 49.93           C  
ATOM   1270  CB  ASP H 169      22.556  27.003  20.685  1.00 51.70           C  
ATOM   1271  CG  ASP H 169      22.446  27.705  19.347  1.00 54.46           C  
ATOM   1272  OD1 ASP H 169      21.407  27.484  18.671  1.00 55.96           O  
ATOM   1273  OD2 ASP H 169      23.382  28.464  18.979  1.00 58.13           O1-
ATOM   1274  C   ASP H 169      21.710  24.885  19.833  1.00 49.52           C  
ATOM   1275  O   ASP H 169      21.231  24.851  18.700  1.00 49.25           O  
ATOM   1276  N   SER H 170      22.522  23.916  20.290  1.00 49.35           N  
ATOM   1277  CA  SER H 170      22.979  22.878  19.407  1.00 50.17           C  
ATOM   1278  CB  SER H 170      23.973  21.921  20.090  1.00 51.10           C  
ATOM   1279  OG  SER H 170      23.332  21.226  21.150  1.00 51.33           O  
ATOM   1280  C   SER H 170      21.832  22.044  18.907  1.00 50.12           C  
ATOM   1281  O   SER H 170      21.858  21.544  17.782  1.00 50.49           O  
ATOM   1282  N   VAL H 171      20.856  21.799  19.794  1.00 49.59           N  
ATOM   1283  CA  VAL H 171      19.664  21.009  19.633  1.00 49.54           C  
ATOM   1284  CB  VAL H 171      19.190  20.543  20.979  1.00 50.45           C  
ATOM   1285  CG1 VAL H 171      17.774  19.974  20.866  1.00 49.82           C  
ATOM   1286  CG2 VAL H 171      20.221  19.532  21.515  1.00 48.77           C  
ATOM   1287  C   VAL H 171      18.509  21.668  18.924  1.00 49.40           C  
ATOM   1288  O   VAL H 171      17.702  20.972  18.310  1.00 49.25           O  
ATOM   1289  N   LYS H 172      18.359  23.006  19.011  1.00 50.30           N  
ATOM   1290  CA  LYS H 172      17.156  23.644  18.534  1.00 51.28           C  
ATOM   1291  CB  LYS H 172      17.181  25.180  18.583  1.00 52.69           C  
ATOM   1292  CG  LYS H 172      17.032  25.754  19.989  1.00 55.06           C  
ATOM   1293  CD  LYS H 172      17.266  27.263  20.054  1.00 58.19           C  
ATOM   1294  CE  LYS H 172      17.108  27.835  21.462  1.00 59.76           C  
ATOM   1295  NZ  LYS H 172      17.266  29.302  21.424  1.00 61.74           N1+
ATOM   1296  C   LYS H 172      16.817  23.276  17.125  1.00 50.31           C  
ATOM   1297  O   LYS H 172      17.663  23.269  16.231  1.00 50.11           O  
ATOM   1298  N   GLY H 173      15.524  22.936  16.931  1.00 50.64           N  
ATOM   1299  CA  GLY H 173      14.932  22.639  15.659  1.00 50.16           C  
ATOM   1300  C   GLY H 173      14.901  21.156  15.455  1.00 50.15           C  
ATOM   1301  O   GLY H 173      13.907  20.606  14.985  1.00 51.02           O  
ATOM   1302  N   ARG H 174      16.019  20.483  15.777  1.00 48.45           N  
ATOM   1303  CA  ARG H 174      16.174  19.064  15.609  1.00 48.19           C  
ATOM   1304  CB  ARG H 174      17.637  18.615  15.739  1.00 48.16           C  
ATOM   1305  CG  ARG H 174      18.540  19.211  14.658  1.00 50.13           C  
ATOM   1306  CD  ARG H 174      19.909  18.537  14.560  1.00 49.14           C  
ATOM   1307  NE  ARG H 174      20.668  18.831  15.808  1.00 47.54           N  
ATOM   1308  CZ  ARG H 174      21.072  17.800  16.609  1.00 48.48           C  
ATOM   1309  NH1 ARG H 174      20.654  16.530  16.349  1.00 47.03           N1+
ATOM   1310  NH2 ARG H 174      21.901  18.034  17.665  1.00 46.89           N  
ATOM   1311  C   ARG H 174      15.394  18.286  16.625  1.00 47.59           C  
ATOM   1312  O   ARG H 174      14.814  17.246  16.313  1.00 47.14           O  
ATOM   1313  N   PHE H 175      15.373  18.774  17.881  1.00 46.89           N  
ATOM   1314  CA  PHE H 175      14.801  18.025  18.961  1.00 46.49           C  
ATOM   1315  CB  PHE H 175      15.716  17.978  20.198  1.00 47.08           C  
ATOM   1316  CG  PHE H 175      16.924  17.142  19.931  1.00 46.28           C  
ATOM   1317  CD1 PHE H 175      17.746  17.397  18.858  1.00 47.00           C  
ATOM   1318  CD2 PHE H 175      17.269  16.134  20.798  1.00 48.25           C  
ATOM   1319  CE1 PHE H 175      18.866  16.629  18.632  1.00 46.68           C  
ATOM   1320  CE2 PHE H 175      18.387  15.365  20.581  1.00 46.56           C  
ATOM   1321  CZ  PHE H 175      19.187  15.608  19.492  1.00 47.54           C  
ATOM   1322  C   PHE H 175      13.550  18.690  19.421  1.00 46.71           C  
ATOM   1323  O   PHE H 175      13.386  19.904  19.294  1.00 47.13           O  
ATOM   1324  N   THR H 176      12.613  17.877  19.947  1.00 47.34           N  
ATOM   1325  CA  THR H 176      11.418  18.433  20.498  1.00 47.39           C  
ATOM   1326  CB  THR H 176      10.228  18.289  19.591  1.00 48.48           C  
ATOM   1327  OG1 THR H 176       9.213  19.196  19.982  1.00 49.23           O  
ATOM   1328  CG2 THR H 176       9.697  16.848  19.655  1.00 48.26           C  
ATOM   1329  C   THR H 176      11.160  17.713  21.789  1.00 47.42           C  
ATOM   1330  O   THR H 176      11.258  16.489  21.871  1.00 46.97           O  
ATOM   1331  N   ILE H 177      10.834  18.471  22.851  1.00 47.65           N  
ATOM   1332  CA  ILE H 177      10.563  17.875  24.125  1.00 47.61           C  
ATOM   1333  CB  ILE H 177      11.282  18.539  25.268  1.00 48.03           C  
ATOM   1334  CG1 ILE H 177      11.197  17.678  26.540  1.00 47.94           C  
ATOM   1335  CG2 ILE H 177      10.714  19.959  25.439  1.00 47.51           C  
ATOM   1336  CD1 ILE H 177      12.096  18.178  27.670  1.00 47.36           C  
ATOM   1337  C   ILE H 177       9.099  18.033  24.352  1.00 48.13           C  
ATOM   1338  O   ILE H 177       8.524  19.076  24.044  1.00 47.57           O  
ATOM   1339  N   SER H 178       8.450  16.970  24.861  1.00 48.76           N  
ATOM   1340  CA  SER H 178       7.035  17.038  25.063  1.00 48.82           C  
ATOM   1341  CB  SER H 178       6.234  16.468  23.880  1.00 49.16           C  
ATOM   1342  OG  SER H 178       6.554  15.096  23.695  1.00 48.21           O  
ATOM   1343  C   SER H 178       6.697  16.218  26.266  1.00 48.48           C  
ATOM   1344  O   SER H 178       7.560  15.561  26.848  1.00 47.84           O  
ATOM   1345  N   ALA H 179       5.418  16.268  26.695  1.00 48.86           N  
ATOM   1346  CA  ALA H 179       4.992  15.501  27.828  1.00 50.14           C  
ATOM   1347  CB  ALA H 179       5.004  16.292  29.148  1.00 50.41           C  
ATOM   1348  C   ALA H 179       3.579  15.062  27.595  1.00 51.03           C  
ATOM   1349  O   ALA H 179       2.798  15.759  26.946  1.00 50.90           O  
ATOM   1350  N   ASP H 180       3.231  13.863  28.110  1.00 50.96           N  
ATOM   1351  CA  ASP H 180       1.891  13.356  28.025  1.00 50.83           C  
ATOM   1352  CB  ASP H 180       1.807  12.007  27.281  1.00 51.63           C  
ATOM   1353  CG  ASP H 180       0.346  11.615  27.098  1.00 53.62           C  
ATOM   1354  OD1 ASP H 180      -0.530  12.224  27.767  1.00 53.47           O  
ATOM   1355  OD2 ASP H 180       0.089  10.691  26.283  1.00 55.25           O1-
ATOM   1356  C   ASP H 180       1.448  13.142  29.439  1.00 51.73           C  
ATOM   1357  O   ASP H 180       1.928  12.242  30.124  1.00 50.45           O  
ATOM   1358  N   THR H 181       0.505  13.976  29.913  1.00 51.91           N  
ATOM   1359  CA  THR H 181       0.061  13.921  31.274  1.00 52.65           C  
ATOM   1360  CB  THR H 181      -0.933  14.995  31.607  1.00 53.20           C  
ATOM   1361  OG1 THR H 181      -0.367  16.278  31.382  1.00 54.31           O  
ATOM   1362  CG2 THR H 181      -1.323  14.851  33.086  1.00 54.05           C  
ATOM   1363  C   THR H 181      -0.583  12.596  31.538  1.00 52.43           C  
ATOM   1364  O   THR H 181      -0.388  12.011  32.601  1.00 52.94           O  
ATOM   1365  N   SER H 182      -1.362  12.078  30.572  1.00 52.22           N  
ATOM   1366  CA  SER H 182      -2.065  10.840  30.762  1.00 52.42           C  
ATOM   1367  CB  SER H 182      -2.810  10.401  29.491  1.00 53.60           C  
ATOM   1368  OG  SER H 182      -3.707  11.421  29.079  1.00 55.51           O  
ATOM   1369  C   SER H 182      -1.061   9.768  31.067  1.00 51.32           C  
ATOM   1370  O   SER H 182      -1.259   8.958  31.971  1.00 52.04           O  
ATOM   1371  N   LYS H 183       0.032   9.743  30.280  1.00 49.39           N  
ATOM   1372  CA  LYS H 183       1.129   8.818  30.366  1.00 49.28           C  
ATOM   1373  CB  LYS H 183       2.112   8.954  29.189  1.00 49.69           C  
ATOM   1374  CG  LYS H 183       1.555   8.595  27.812  1.00 51.85           C  
ATOM   1375  CD  LYS H 183       1.208   7.120  27.645  1.00 52.76           C  
ATOM   1376  CE  LYS H 183       0.712   6.771  26.241  1.00 54.42           C  
ATOM   1377  NZ  LYS H 183       0.428   5.323  26.156  1.00 54.66           N1+
ATOM   1378  C   LYS H 183       1.957   9.089  31.589  1.00 48.31           C  
ATOM   1379  O   LYS H 183       2.612   8.191  32.116  1.00 47.47           O  
ATOM   1380  N   ASN H 184       1.980  10.353  32.051  1.00 47.41           N  
ATOM   1381  CA  ASN H 184       2.852  10.743  33.120  1.00 47.36           C  
ATOM   1382  CB  ASN H 184       2.629   9.963  34.430  1.00 48.07           C  
ATOM   1383  CG  ASN H 184       3.229  10.779  35.571  1.00 48.68           C  
ATOM   1384  OD1 ASN H 184       3.272  12.007  35.517  1.00 49.31           O  
ATOM   1385  ND2 ASN H 184       3.702  10.084  36.639  1.00 47.69           N  
ATOM   1386  C   ASN H 184       4.238  10.479  32.630  1.00 46.46           C  
ATOM   1387  O   ASN H 184       5.101  10.001  33.367  1.00 45.72           O  
ATOM   1388  N   THR H 185       4.480  10.788  31.340  1.00 45.26           N  
ATOM   1389  CA  THR H 185       5.766  10.521  30.774  1.00 45.92           C  
ATOM   1390  CB  THR H 185       5.734   9.308  29.903  1.00 45.60           C  
ATOM   1391  OG1 THR H 185       7.038   8.799  29.708  1.00 46.24           O  
ATOM   1392  CG2 THR H 185       5.115   9.708  28.560  1.00 46.30           C  
ATOM   1393  C   THR H 185       6.196  11.699  29.942  1.00 45.68           C  
ATOM   1394  O   THR H 185       5.374  12.468  29.445  1.00 46.07           O  
ATOM   1395  N   ALA H 186       7.525  11.875  29.780  1.00 45.01           N  
ATOM   1396  CA  ALA H 186       8.061  12.950  28.992  1.00 45.35           C  
ATOM   1397  CB  ALA H 186       9.052  13.847  29.756  1.00 45.26           C  
ATOM   1398  C   ALA H 186       8.809  12.327  27.858  1.00 45.52           C  
ATOM   1399  O   ALA H 186       9.295  11.202  27.977  1.00 45.25           O  
ATOM   1400  N   TYR H 187       8.903  13.032  26.711  1.00 45.41           N  
ATOM   1401  CA  TYR H 187       9.584  12.436  25.597  1.00 45.38           C  
ATOM   1402  CB  TYR H 187       8.683  12.064  24.407  1.00 46.46           C  
ATOM   1403  CG  TYR H 187       7.586  11.158  24.844  1.00 46.18           C  
ATOM   1404  CD1 TYR H 187       7.809   9.828  25.108  1.00 45.71           C  
ATOM   1405  CD2 TYR H 187       6.318  11.661  25.007  1.00 47.25           C  
ATOM   1406  CE1 TYR H 187       6.777   9.011  25.505  1.00 46.81           C  
ATOM   1407  CE2 TYR H 187       5.282  10.849  25.403  1.00 47.37           C  
ATOM   1408  CZ  TYR H 187       5.511   9.520  25.649  1.00 47.09           C  
ATOM   1409  OH  TYR H 187       4.457   8.676  26.057  1.00 47.44           O  
ATOM   1410  C   TYR H 187      10.560  13.409  25.028  1.00 45.62           C  
ATOM   1411  O   TYR H 187      10.462  14.618  25.233  1.00 45.15           O  
ATOM   1412  N   LEU H 188      11.572  12.868  24.321  1.00 45.07           N  
ATOM   1413  CA  LEU H 188      12.510  13.686  23.615  1.00 45.81           C  
ATOM   1414  CB  LEU H 188      13.928  13.628  24.210  1.00 45.78           C  
ATOM   1415  CG  LEU H 188      14.947  14.545  23.508  1.00 45.07           C  
ATOM   1416  CD1 LEU H 188      14.541  16.025  23.630  1.00 44.29           C  
ATOM   1417  CD2 LEU H 188      16.372  14.285  24.024  1.00 46.01           C  
ATOM   1418  C   LEU H 188      12.572  13.133  22.224  1.00 46.35           C  
ATOM   1419  O   LEU H 188      13.087  12.037  22.004  1.00 45.66           O  
ATOM   1420  N   GLN H 189      12.038  13.890  21.247  1.00 46.61           N  
ATOM   1421  CA  GLN H 189      12.050  13.473  19.874  1.00 47.97           C  
ATOM   1422  CB  GLN H 189      10.879  14.062  19.067  1.00 48.78           C  
ATOM   1423  CG  GLN H 189      10.934  13.778  17.565  1.00 49.72           C  
ATOM   1424  CD  GLN H 189      10.651  12.302  17.329  1.00 51.57           C  
ATOM   1425  OE1 GLN H 189      10.576  11.510  18.267  1.00 53.20           O  
ATOM   1426  NE2 GLN H 189      10.495  11.912  16.036  1.00 50.10           N  
ATOM   1427  C   GLN H 189      13.315  14.003  19.290  1.00 48.06           C  
ATOM   1428  O   GLN H 189      13.569  15.206  19.324  1.00 48.95           O  
ATOM   1429  N   MET H 190      14.157  13.109  18.741  1.00 48.59           N  
ATOM   1430  CA  MET H 190      15.409  13.560  18.215  1.00 49.71           C  
ATOM   1431  CB  MET H 190      16.597  12.809  18.833  1.00 50.07           C  
ATOM   1432  CG  MET H 190      16.687  12.968  20.352  1.00 53.07           C  
ATOM   1433  SD  MET H 190      18.054  12.043  21.112  1.00 56.66           S  
ATOM   1434  CE  MET H 190      17.265  10.418  20.930  1.00 55.77           C  
ATOM   1435  C   MET H 190      15.422  13.258  16.751  1.00 49.46           C  
ATOM   1436  O   MET H 190      15.249  12.110  16.344  1.00 49.49           O  
ATOM   1437  N   ASN H 191      15.645  14.294  15.919  1.00 49.33           N  
ATOM   1438  CA  ASN H 191      15.664  14.104  14.496  1.00 49.02           C  
ATOM   1439  CB  ASN H 191      14.588  14.921  13.759  1.00 48.63           C  
ATOM   1440  CG  ASN H 191      13.219  14.418  14.195  1.00 50.22           C  
ATOM   1441  OD1 ASN H 191      12.955  13.216  14.205  1.00 50.72           O  
ATOM   1442  ND2 ASN H 191      12.323  15.366  14.580  1.00 51.20           N  
ATOM   1443  C   ASN H 191      16.987  14.599  14.004  1.00 49.05           C  
ATOM   1444  O   ASN H 191      17.707  15.295  14.717  1.00 48.35           O  
ATOM   1445  N   SER H 192      17.348  14.219  12.761  1.00 48.92           N  
ATOM   1446  CA  SER H 192      18.567  14.673  12.153  1.00 49.14           C  
ATOM   1447  CB  SER H 192      18.556  16.182  11.839  1.00 49.81           C  
ATOM   1448  OG  SER H 192      17.521  16.481  10.912  1.00 50.27           O  
ATOM   1449  C   SER H 192      19.713  14.399  13.073  1.00 48.92           C  
ATOM   1450  O   SER H 192      20.558  15.264  13.299  1.00 48.66           O  
ATOM   1451  N   LEU H 193      19.784  13.166  13.606  1.00 48.43           N  
ATOM   1452  CA  LEU H 193      20.816  12.815  14.536  1.00 48.56           C  
ATOM   1453  CB  LEU H 193      20.572  11.458  15.213  1.00 48.01           C  
ATOM   1454  CG  LEU H 193      19.441  11.493  16.251  1.00 48.93           C  
ATOM   1455  CD1 LEU H 193      19.231  10.114  16.893  1.00 47.98           C  
ATOM   1456  CD2 LEU H 193      19.725  12.574  17.308  1.00 49.04           C  
ATOM   1457  C   LEU H 193      22.139  12.746  13.849  1.00 49.00           C  
ATOM   1458  O   LEU H 193      22.251  12.363  12.687  1.00 47.59           O  
ATOM   1459  N   ARG H 194      23.193  13.149  14.580  1.00 48.94           N  
ATOM   1460  CA  ARG H 194      24.530  13.097  14.078  0.90 50.63           C  
ATOM   1461  CB  ARG H 194      25.034  14.459  13.559  0.90 51.99           C  
ATOM   1462  CG  ARG H 194      24.789  15.650  14.483  0.90 53.32           C  
ATOM   1463  CD  ARG H 194      24.954  16.979  13.738  0.90 55.64           C  
ATOM   1464  NE  ARG H 194      24.252  18.043  14.507  0.90 56.72           N  
ATOM   1465  CZ  ARG H 194      23.976  19.238  13.907  0.90 57.86           C  
ATOM   1466  NH1 ARG H 194      24.440  19.497  12.649  0.90 58.22           N1+
ATOM   1467  NH2 ARG H 194      23.225  20.171  14.560  0.90 58.74           N  
ATOM   1468  C   ARG H 194      25.409  12.497  15.132  1.00 49.94           C  
ATOM   1469  O   ARG H 194      24.996  12.316  16.276  1.00 48.06           O  
ATOM   1470  N   ALA H 195      26.656  12.161  14.753  1.00 49.77           N  
ATOM   1471  CA  ALA H 195      27.577  11.456  15.602  1.00 51.00           C  
ATOM   1472  CB  ALA H 195      28.947  11.235  14.940  1.00 50.66           C  
ATOM   1473  C   ALA H 195      27.803  12.240  16.854  1.00 50.67           C  
ATOM   1474  O   ALA H 195      27.941  11.668  17.934  1.00 50.82           O  
ATOM   1475  N   GLU H 196      27.834  13.577  16.747  1.00 51.57           N  
ATOM   1476  CA  GLU H 196      28.089  14.402  17.888  1.00 52.11           C  
ATOM   1477  CB  GLU H 196      28.185  15.897  17.543  1.00 53.51           C  
ATOM   1478  CG  GLU H 196      26.977  16.481  16.817  1.00 56.85           C  
ATOM   1479  CD  GLU H 196      27.445  17.810  16.249  1.00 59.49           C  
ATOM   1480  OE1 GLU H 196      28.685  18.032  16.260  1.00 58.91           O  
ATOM   1481  OE2 GLU H 196      26.589  18.613  15.792  1.00 62.41           O1-
ATOM   1482  C   GLU H 196      27.025  14.170  18.916  1.00 50.99           C  
ATOM   1483  O   GLU H 196      27.254  14.377  20.106  1.00 50.86           O  
ATOM   1484  N   ASP H 197      25.823  13.764  18.477  1.00 48.65           N  
ATOM   1485  CA  ASP H 197      24.703  13.481  19.333  1.00 47.88           C  
ATOM   1486  CB  ASP H 197      23.392  13.300  18.550  1.00 48.09           C  
ATOM   1487  CG  ASP H 197      23.004  14.683  18.049  1.00 49.37           C  
ATOM   1488  OD1 ASP H 197      23.087  15.638  18.866  1.00 49.40           O  
ATOM   1489  OD2 ASP H 197      22.637  14.807  16.851  1.00 49.16           O1-
ATOM   1490  C   ASP H 197      24.937  12.249  20.167  1.00 47.36           C  
ATOM   1491  O   ASP H 197      24.234  12.029  21.150  1.00 46.48           O  
ATOM   1492  N   THR H 198      25.882  11.370  19.783  1.00 46.61           N  
ATOM   1493  CA  THR H 198      26.076  10.165  20.549  1.00 45.50           C  
ATOM   1494  CB  THR H 198      27.190   9.295  20.037  1.00 45.98           C  
ATOM   1495  OG1 THR H 198      26.929   8.898  18.698  1.00 45.57           O  
ATOM   1496  CG2 THR H 198      27.300   8.058  20.944  1.00 45.32           C  
ATOM   1497  C   THR H 198      26.382  10.512  21.976  1.00 45.83           C  
ATOM   1498  O   THR H 198      27.278  11.306  22.263  1.00 45.81           O  
ATOM   1499  N   ALA H 199      25.616   9.921  22.921  1.00 44.79           N  
ATOM   1500  CA  ALA H 199      25.854  10.192  24.310  1.00 45.48           C  
ATOM   1501  CB  ALA H 199      25.725  11.680  24.673  1.00 45.49           C  
ATOM   1502  C   ALA H 199      24.842   9.456  25.131  1.00 45.41           C  
ATOM   1503  O   ALA H 199      23.908   8.852  24.606  1.00 44.65           O  
ATOM   1504  N   VAL H 200      25.049   9.454  26.463  1.00 45.66           N  
ATOM   1505  CA  VAL H 200      24.072   8.881  27.335  1.00 44.81           C  
ATOM   1506  CB  VAL H 200      24.645   8.335  28.611  1.00 45.28           C  
ATOM   1507  CG1 VAL H 200      25.087   9.492  29.525  1.00 45.08           C  
ATOM   1508  CG2 VAL H 200      23.605   7.390  29.230  1.00 45.92           C  
ATOM   1509  C   VAL H 200      23.125   9.999  27.649  1.00 45.01           C  
ATOM   1510  O   VAL H 200      23.547  11.117  27.944  1.00 45.70           O  
ATOM   1511  N   TYR H 201      21.807   9.731  27.586  1.00 44.90           N  
ATOM   1512  CA  TYR H 201      20.847  10.774  27.811  1.00 45.43           C  
ATOM   1513  CB  TYR H 201      19.748  10.848  26.735  1.00 45.29           C  
ATOM   1514  CG  TYR H 201      20.305  11.398  25.467  1.00 45.16           C  
ATOM   1515  CD1 TYR H 201      21.176  10.669  24.691  1.00 44.52           C  
ATOM   1516  CD2 TYR H 201      19.922  12.650  25.038  1.00 45.36           C  
ATOM   1517  CE1 TYR H 201      21.672  11.188  23.518  1.00 44.88           C  
ATOM   1518  CE2 TYR H 201      20.412  13.173  23.867  1.00 45.76           C  
ATOM   1519  CZ  TYR H 201      21.290  12.443  23.104  1.00 45.26           C  
ATOM   1520  OH  TYR H 201      21.798  12.974  21.900  1.00 44.70           O  
ATOM   1521  C   TYR H 201      20.150  10.509  29.104  1.00 45.64           C  
ATOM   1522  O   TYR H 201      19.660   9.405  29.342  1.00 45.55           O  
ATOM   1523  N   TYR H 202      20.081  11.547  29.967  1.00 45.13           N  
ATOM   1524  CA  TYR H 202      19.454  11.418  31.250  1.00 46.49           C  
ATOM   1525  CB  TYR H 202      20.301  11.898  32.445  1.00 46.46           C  
ATOM   1526  CG  TYR H 202      21.587  11.153  32.577  1.00 45.48           C  
ATOM   1527  CD1 TYR H 202      21.648   9.949  33.240  1.00 46.76           C  
ATOM   1528  CD2 TYR H 202      22.741  11.670  32.035  1.00 45.33           C  
ATOM   1529  CE1 TYR H 202      22.842   9.278  33.366  1.00 47.21           C  
ATOM   1530  CE2 TYR H 202      23.937  11.003  32.160  1.00 46.01           C  
ATOM   1531  CZ  TYR H 202      23.987   9.805  32.829  1.00 46.91           C  
ATOM   1532  OH  TYR H 202      25.213   9.119  32.959  1.00 48.31           O  
ATOM   1533  C   TYR H 202      18.284  12.350  31.280  1.00 46.95           C  
ATOM   1534  O   TYR H 202      18.279  13.406  30.650  1.00 47.52           O  
ATOM   1535  N   CYS H 203      17.241  11.935  32.013  1.00 47.26           N  
ATOM   1536  CA  CYS H 203      16.058  12.695  32.274  1.00 48.65           C  
ATOM   1537  CB  CYS H 203      14.828  11.780  32.098  1.00 49.37           C  
ATOM   1538  SG  CYS H 203      13.251  12.401  32.732  1.00 55.94           S  
ATOM   1539  C   CYS H 203      16.185  13.081  33.717  1.00 47.63           C  
ATOM   1540  O   CYS H 203      16.613  12.266  34.533  1.00 48.13           O  
ATOM   1541  N   ALA H 204      15.868  14.346  34.070  1.00 47.27           N  
ATOM   1542  CA  ALA H 204      15.964  14.752  35.443  1.00 46.85           C  
ATOM   1543  CB  ALA H 204      17.212  15.595  35.749  1.00 47.40           C  
ATOM   1544  C   ALA H 204      14.773  15.599  35.736  1.00 47.37           C  
ATOM   1545  O   ALA H 204      14.231  16.265  34.856  1.00 47.75           O  
ATOM   1546  N   ARG H 205      14.331  15.580  37.004  1.00 47.01           N  
ATOM   1547  CA  ARG H 205      13.178  16.320  37.407  1.00 47.97           C  
ATOM   1548  CB  ARG H 205      12.237  15.482  38.300  1.00 48.43           C  
ATOM   1549  CG  ARG H 205      11.114  16.271  38.979  1.00 49.75           C  
ATOM   1550  CD  ARG H 205      10.366  15.503  40.082  1.00 51.25           C  
ATOM   1551  NE  ARG H 205      10.880  15.957  41.411  1.00 51.61           N  
ATOM   1552  CZ  ARG H 205      10.040  16.081  42.485  1.00 53.48           C  
ATOM   1553  NH1 ARG H 205       8.709  15.806  42.361  1.00 55.28           N1+
ATOM   1554  NH2 ARG H 205      10.526  16.493  43.692  1.00 53.54           N  
ATOM   1555  C   ARG H 205      13.646  17.435  38.257  1.00 48.38           C  
ATOM   1556  O   ARG H 205      14.550  17.277  39.072  1.00 47.89           O  
ATOM   1557  N   LYS H 206      13.073  18.624  38.036  1.00 49.05           N  
ATOM   1558  CA  LYS H 206      13.314  19.672  38.962  1.00 50.36           C  
ATOM   1559  CB  LYS H 206      13.744  21.031  38.382  1.00 49.80           C  
ATOM   1560  CG  LYS H 206      15.264  21.199  38.371  1.00 43.89           C  
ATOM   1561  CD  LYS H 206      15.773  22.419  37.603  1.00 45.19           C  
ATOM   1562  CE  LYS H 206      17.169  22.863  38.033  1.00  0.00           C  
ATOM   1563  NZ  LYS H 206      17.504  24.153  37.396  1.00  0.00           N1+
ATOM   1564  C   LYS H 206      12.032  19.838  39.644  1.00 51.11           C  
ATOM   1565  O   LYS H 206      10.997  20.050  39.012  1.00 50.71           O  
ATOM   1566  N   GLN H 207      12.068  19.957  40.991  1.00 36.68           N  
ATOM   1567  CA  GLN H 207      10.904  20.272  41.786  1.00 36.42           C  
ATOM   1568  CB  GLN H 207      11.168  20.196  43.303  1.00 47.19           C  
ATOM   1569  CG  GLN H 207      12.228  21.176  43.826  1.00 51.04           C  
ATOM   1570  CD  GLN H 207      11.606  22.556  43.990  1.00 30.31           C  
ATOM   1571  OE1 GLN H 207      10.513  22.699  44.536  1.00  0.00           O  
ATOM   1572  NE2 GLN H 207      12.316  23.607  43.497  1.00  0.00           N  
ATOM   1573  C   GLN H 207      10.429  21.655  41.446  1.00 36.50           C  
ATOM   1574  O   GLN H 207      11.195  22.505  41.002  1.00 36.76           O  
ATOM   1575  N   TYR H 208       9.130  21.934  41.669  1.00 36.73           N  
ATOM   1576  CA  TYR H 208       8.593  23.185  41.215  1.00 35.93           C  
ATOM   1577  CB  TYR H 208       7.164  23.043  40.647  1.00 32.80           C  
ATOM   1578  CG  TYR H 208       6.688  24.336  40.064  1.00 31.83           C  
ATOM   1579  CD1 TYR H 208       7.095  24.723  38.806  1.00 33.09           C  
ATOM   1580  CD2 TYR H 208       5.823  25.154  40.757  1.00 32.94           C  
ATOM   1581  CE1 TYR H 208       6.656  25.905  38.258  1.00 33.01           C  
ATOM   1582  CE2 TYR H 208       5.381  26.339  40.210  1.00 32.79           C  
ATOM   1583  CZ  TYR H 208       5.796  26.714  38.958  1.00 33.40           C  
ATOM   1584  OH  TYR H 208       5.347  27.923  38.389  1.00  0.00           O  
ATOM   1585  C   TYR H 208       8.548  24.189  42.309  1.00 37.94           C  
ATOM   1586  O   TYR H 208       7.984  23.993  43.389  1.00 41.22           O  
ATOM   1587  N   SER H 209       9.190  25.321  42.011  1.00 35.93           N  
ATOM   1588  CA  SER H 209       9.131  26.477  42.822  1.00 35.68           C  
ATOM   1589  CB  SER H 209      10.496  27.153  43.024  1.00 37.16           C  
ATOM   1590  OG  SER H 209      11.012  27.595  41.777  1.00  0.00           O  
ATOM   1591  C   SER H 209       8.299  27.382  41.987  1.00 35.08           C  
ATOM   1592  O   SER H 209       8.024  27.071  40.828  1.00 37.31           O  
ATOM   1593  N   TYR H 210       7.871  28.519  42.545  1.00 36.47           N  
ATOM   1594  CA  TYR H 210       7.068  29.433  41.798  1.00 36.82           C  
ATOM   1595  CB  TYR H 210       5.752  29.827  42.497  1.00 36.67           C  
ATOM   1596  CG  TYR H 210       4.811  28.683  42.324  1.00 47.19           C  
ATOM   1597  CD1 TYR H 210       4.913  27.558  43.108  1.00 32.29           C  
ATOM   1598  CD2 TYR H 210       3.821  28.746  41.369  1.00 32.17           C  
ATOM   1599  CE1 TYR H 210       4.040  26.507  42.934  1.00 32.28           C  
ATOM   1600  CE2 TYR H 210       2.947  27.699  41.193  1.00 31.99           C  
ATOM   1601  CZ  TYR H 210       3.050  26.576  41.979  1.00 32.17           C  
ATOM   1602  OH  TYR H 210       2.157  25.500  41.793  1.00 32.12           O  
ATOM   1603  C   TYR H 210       7.914  30.642  41.630  1.00 36.41           C  
ATOM   1604  O   TYR H 210       9.125  30.578  41.841  1.00 37.96           O  
ATOM   1605  N   TRP H 211       7.306  31.764  41.207  1.00 39.13           N  
ATOM   1606  CA  TRP H 211       8.074  32.944  40.923  1.00 39.44           C  
ATOM   1607  CB  TRP H 211       7.195  34.161  40.578  1.00 48.88           C  
ATOM   1608  CG  TRP H 211       6.440  34.091  39.273  1.00 84.68           C  
ATOM   1609  CD2 TRP H 211       5.429  35.037  38.888  1.00  0.00           C  
ATOM   1610  CD1 TRP H 211       6.536  33.192  38.252  1.00  0.00           C  
ATOM   1611  NE1 TRP H 211       5.650  33.519  37.253  1.00  0.00           N  
ATOM   1612  CE2 TRP H 211       4.961  34.652  37.633  1.00  0.00           C  
ATOM   1613  CE3 TRP H 211       4.935  36.138  39.530  1.00  0.00           C  
ATOM   1614  CZ2 TRP H 211       3.986  35.368  36.998  1.00  0.00           C  
ATOM   1615  CZ3 TRP H 211       3.948  36.854  38.891  1.00  0.00           C  
ATOM   1616  CH2 TRP H 211       3.484  36.473  37.650  1.00  0.00           C  
ATOM   1617  C   TRP H 211       8.830  33.362  42.142  1.00 38.56           C  
ATOM   1618  O   TRP H 211      10.004  33.719  42.059  1.00 39.30           O  
ATOM   1619  N   ARG H 212       8.169  33.355  43.312  1.00 47.91           N  
ATOM   1620  CA  ARG H 212       8.842  33.832  44.481  1.00 48.87           C  
ATOM   1621  CB  ARG H 212       7.947  33.834  45.729  1.00 57.51           C  
ATOM   1622  CG  ARG H 212       6.807  34.854  45.631  1.00 68.88           C  
ATOM   1623  CD  ARG H 212       5.723  34.482  44.614  1.00 66.59           C  
ATOM   1624  NE  ARG H 212       4.840  35.671  44.447  1.00 65.02           N  
ATOM   1625  CZ  ARG H 212       3.621  35.549  43.840  1.00 60.86           C  
ATOM   1626  NH1 ARG H 212       3.167  34.320  43.454  1.00 66.08           N1+
ATOM   1627  NH2 ARG H 212       2.851  36.655  43.622  1.00 63.28           N  
ATOM   1628  C   ARG H 212      10.019  32.972  44.752  1.00 49.86           C  
ATOM   1629  O   ARG H 212      11.117  33.469  44.999  1.00 48.59           O  
ATOM   1630  N   ASP H 213       9.832  31.644  44.692  1.00 43.27           N  
ATOM   1631  CA  ASP H 213      10.968  30.811  44.907  1.00 42.60           C  
ATOM   1632  CB  ASP H 213      10.627  29.316  45.029  1.00 41.36           C  
ATOM   1633  CG  ASP H 213      11.857  28.557  45.523  1.00 44.42           C  
ATOM   1634  OD1 ASP H 213      12.845  28.426  44.751  1.00  0.00           O  
ATOM   1635  OD2 ASP H 213      11.821  28.095  46.697  1.00  0.00           O1-
ATOM   1636  C   ASP H 213      11.832  31.033  43.718  1.00 41.58           C  
ATOM   1637  O   ASP H 213      11.383  31.421  42.644  1.00 42.35           O  
ATOM   1638  N   SER H 214      13.139  30.876  43.884  1.00 44.69           N  
ATOM   1639  CA  SER H 214      13.937  31.175  42.746  1.00 43.89           C  
ATOM   1640  CB  SER H 214      15.425  31.322  43.086  1.00 37.29           C  
ATOM   1641  OG  SER H 214      15.633  32.481  43.879  1.00  0.00           O  
ATOM   1642  C   SER H 214      13.806  30.144  41.681  1.00 44.05           C  
ATOM   1643  O   SER H 214      13.528  30.460  40.527  1.00 44.34           O  
ATOM   1644  N   TYR H 215      14.008  28.860  42.007  1.00 38.96           N  
ATOM   1645  CA  TYR H 215      13.997  28.023  40.855  1.00 40.20           C  
ATOM   1646  CB  TYR H 215      15.244  28.292  39.988  1.00 33.04           C  
ATOM   1647  CG  TYR H 215      15.022  27.757  38.616  1.00 32.52           C  
ATOM   1648  CD1 TYR H 215      14.109  28.355  37.776  1.00 32.25           C  
ATOM   1649  CD2 TYR H 215      15.748  26.683  38.160  1.00 32.78           C  
ATOM   1650  CE1 TYR H 215      13.898  27.873  36.508  1.00 10.00           C  
ATOM   1651  CE2 TYR H 215      15.539  26.202  36.894  1.00 32.58           C  
ATOM   1652  CZ  TYR H 215      14.618  26.787  36.070  1.00 10.00           C  
ATOM   1653  OH  TYR H 215      14.422  26.270  34.776  1.00 10.00           O  
ATOM   1654  C   TYR H 215      13.927  26.618  41.319  1.00 39.48           C  
ATOM   1655  O   TYR H 215      13.355  26.316  42.366  1.00 42.25           O  
ATOM   1656  N   TRP H 216      14.491  25.727  40.494  1.00 36.50           N  
ATOM   1657  CA  TRP H 216      14.457  24.336  40.729  1.00 36.14           C  
ATOM   1658  CB  TRP H 216      13.610  23.699  39.629  1.00 36.29           C  
ATOM   1659  CG  TRP H 216      12.311  24.451  39.440  1.00 36.29           C  
ATOM   1660  CD2 TRP H 216      11.654  24.623  38.177  1.00 37.05           C  
ATOM   1661  CD1 TRP H 216      11.569  25.140  40.352  1.00 37.39           C  
ATOM   1662  NE1 TRP H 216      10.488  25.718  39.739  1.00  0.00           N  
ATOM   1663  CE2 TRP H 216      10.526  25.412  38.402  1.00 37.76           C  
ATOM   1664  CE3 TRP H 216      11.974  24.176  36.931  1.00  0.00           C  
ATOM   1665  CZ2 TRP H 216       9.692  25.764  37.383  1.00  0.00           C  
ATOM   1666  CZ3 TRP H 216      11.126  24.518  35.905  1.00  0.00           C  
ATOM   1667  CH2 TRP H 216      10.008  25.296  36.131  1.00  0.00           C  
ATOM   1668  C   TRP H 216      15.872  23.930  40.508  1.00 35.20           C  
ATOM   1669  O   TRP H 216      16.616  24.665  39.871  1.00 35.25           O  
ATOM   1670  N   ALA H 217      16.294  22.794  41.082  1.00 31.56           N  
ATOM   1671  CA  ALA H 217      17.583  22.190  40.853  1.00 33.04           C  
ATOM   1672  CB  ALA H 217      18.483  22.160  42.100  1.00 32.67           C  
ATOM   1673  C   ALA H 217      17.197  20.785  40.513  1.00 33.49           C  
ATOM   1674  O   ALA H 217      16.085  20.377  40.850  1.00 36.79           O  
ATOM   1675  N   MET H 218      18.046  20.017  39.797  1.00 33.91           N  
ATOM   1676  CA  MET H 218      17.590  18.722  39.353  1.00 34.12           C  
ATOM   1677  CB  MET H 218      18.317  18.260  38.081  1.00 53.09           C  
ATOM   1678  CG  MET H 218      18.084  19.215  36.906  1.00 53.97           C  
ATOM   1679  SD  MET H 218      19.052  18.842  35.413  1.00 57.24           S  
ATOM   1680  CE  MET H 218      18.875  20.507  34.705  1.00 55.74           C  
ATOM   1681  C   MET H 218      17.808  17.705  40.440  1.00 34.01           C  
ATOM   1682  O   MET H 218      18.907  17.175  40.600  1.00 36.81           O  
ATOM   1683  N   ASP H 219      16.743  17.436  41.231  1.00 39.21           N  
ATOM   1684  CA  ASP H 219      16.788  16.535  42.358  1.00 39.67           C  
ATOM   1685  CB  ASP H 219      15.678  16.788  43.400  1.00 39.20           C  
ATOM   1686  CG  ASP H 219      14.302  16.560  42.794  1.00 42.14           C  
ATOM   1687  OD1 ASP H 219      14.162  16.681  41.548  1.00 41.62           O  
ATOM   1688  OD2 ASP H 219      13.366  16.269  43.587  1.00 44.95           O1-
ATOM   1689  C   ASP H 219      16.817  15.065  42.025  1.00 38.35           C  
ATOM   1690  O   ASP H 219      17.558  14.318  42.663  1.00 39.98           O  
ATOM   1691  N   TYR H 220      16.020  14.593  41.037  1.00 48.87           N  
ATOM   1692  CA  TYR H 220      15.959  13.179  40.735  1.00 49.41           C  
ATOM   1693  CB  TYR H 220      14.558  12.554  40.900  1.00 51.18           C  
ATOM   1694  CG  TYR H 220      14.202  12.463  42.345  1.00 51.89           C  
ATOM   1695  CD1 TYR H 220      13.599  13.513  42.995  1.00 53.66           C  
ATOM   1696  CD2 TYR H 220      14.471  11.314  43.056  1.00 53.18           C  
ATOM   1697  CE1 TYR H 220      13.271  13.414  44.330  1.00 54.26           C  
ATOM   1698  CE2 TYR H 220      14.145  11.211  44.390  1.00 53.49           C  
ATOM   1699  CZ  TYR H 220      13.542  12.264  45.031  1.00 55.08           C  
ATOM   1700  OH  TYR H 220      13.206  12.162  46.398  1.00 56.72           O  
ATOM   1701  C   TYR H 220      16.347  12.947  39.307  1.00 48.97           C  
ATOM   1702  O   TYR H 220      15.974  13.714  38.421  1.00 48.70           O  
ATOM   1703  N   TRP H 221      17.095  11.851  39.045  1.00 47.62           N  
ATOM   1704  CA  TRP H 221      17.587  11.600  37.716  1.00 48.07           C  
ATOM   1705  CB  TRP H 221      19.115  11.770  37.618  1.00 47.77           C  
ATOM   1706  CG  TRP H 221      19.618  13.166  37.901  1.00 47.03           C  
ATOM   1707  CD2 TRP H 221      20.318  13.994  36.955  1.00 45.90           C  
ATOM   1708  CD1 TRP H 221      19.566  13.879  39.064  1.00 47.06           C  
ATOM   1709  NE1 TRP H 221      20.177  15.099  38.900  1.00 47.26           N  
ATOM   1710  CE2 TRP H 221      20.649  15.182  37.607  1.00 46.36           C  
ATOM   1711  CE3 TRP H 221      20.659  13.778  35.651  1.00 46.57           C  
ATOM   1712  CZ2 TRP H 221      21.328  16.176  36.962  1.00 46.81           C  
ATOM   1713  CZ3 TRP H 221      21.341  14.783  35.003  1.00 46.47           C  
ATOM   1714  CH2 TRP H 221      21.669  15.960  35.646  1.00 46.67           C  
ATOM   1715  C   TRP H 221      17.307  10.175  37.338  1.00 48.48           C  
ATOM   1716  O   TRP H 221      17.201   9.296  38.192  1.00 49.10           O  
ATOM   1717  N   GLY H 222      17.180   9.918  36.018  1.00 49.07           N  
ATOM   1718  CA  GLY H 222      16.964   8.589  35.509  1.00 50.04           C  
ATOM   1719  C   GLY H 222      18.303   7.918  35.401  1.00 50.98           C  
ATOM   1720  O   GLY H 222      19.337   8.534  35.647  1.00 50.99           O  
ATOM   1721  N   GLN H 223      18.300   6.621  35.031  1.00 50.81           N  
ATOM   1722  CA  GLN H 223      19.487   5.812  34.917  1.00 51.58           C  
ATOM   1723  CB  GLN H 223      19.194   4.349  34.560  1.00 52.99           C  
ATOM   1724  CG  GLN H 223      18.014   3.748  35.307  1.00 55.29           C  
ATOM   1725  CD  GLN H 223      16.806   4.121  34.467  1.00 56.94           C  
ATOM   1726  OE1 GLN H 223      16.689   3.721  33.309  1.00 56.86           O  
ATOM   1727  NE2 GLN H 223      15.896   4.935  35.056  1.00 55.54           N  
ATOM   1728  C   GLN H 223      20.301   6.290  33.758  1.00 51.06           C  
ATOM   1729  O   GLN H 223      21.531   6.253  33.793  1.00 50.91           O  
ATOM   1730  N   GLY H 224      19.621   6.700  32.671  1.00 49.58           N  
ATOM   1731  CA  GLY H 224      20.283   7.142  31.478  1.00 50.59           C  
ATOM   1732  C   GLY H 224      20.198   6.049  30.455  1.00 51.06           C  
ATOM   1733  O   GLY H 224      20.220   4.865  30.789  1.00 50.32           O  
ATOM   1734  N   THR H 225      20.084   6.434  29.163  1.00 49.87           N  
ATOM   1735  CA  THR H 225      20.057   5.482  28.083  1.00 50.69           C  
ATOM   1736  CB  THR H 225      18.779   5.452  27.298  1.00 52.23           C  
ATOM   1737  OG1 THR H 225      18.551   6.716  26.698  1.00 55.77           O  
ATOM   1738  CG2 THR H 225      17.610   5.080  28.216  1.00 52.60           C  
ATOM   1739  C   THR H 225      21.117   5.898  27.110  1.00 50.51           C  
ATOM   1740  O   THR H 225      21.329   7.088  26.889  1.00 49.50           O  
ATOM   1741  N   LEU H 226      21.801   4.926  26.474  1.00 49.43           N  
ATOM   1742  CA  LEU H 226      22.870   5.286  25.585  1.00 49.04           C  
ATOM   1743  CB  LEU H 226      24.029   4.265  25.594  1.00 49.16           C  
ATOM   1744  CG  LEU H 226      25.357   4.720  24.944  1.00 50.99           C  
ATOM   1745  CD1 LEU H 226      26.409   3.607  25.024  1.00 50.81           C  
ATOM   1746  CD2 LEU H 226      25.182   5.245  23.515  1.00 50.48           C  
ATOM   1747  C   LEU H 226      22.323   5.351  24.192  1.00 48.46           C  
ATOM   1748  O   LEU H 226      21.621   4.450  23.732  1.00 47.70           O  
ATOM   1749  N   VAL H 227      22.625   6.460  23.491  1.00 47.95           N  
ATOM   1750  CA  VAL H 227      22.212   6.610  22.127  1.00 47.36           C  
ATOM   1751  CB  VAL H 227      21.454   7.879  21.869  1.00 48.25           C  
ATOM   1752  CG1 VAL H 227      21.172   7.996  20.360  1.00 48.72           C  
ATOM   1753  CG2 VAL H 227      20.189   7.872  22.743  1.00 47.64           C  
ATOM   1754  C   VAL H 227      23.462   6.669  21.319  1.00 47.01           C  
ATOM   1755  O   VAL H 227      24.315   7.533  21.527  1.00 46.57           O  
ATOM   1756  N   THR H 228      23.616   5.738  20.364  1.00 47.69           N  
ATOM   1757  CA  THR H 228      24.816   5.777  19.590  1.00 47.55           C  
ATOM   1758  CB  THR H 228      25.636   4.525  19.722  1.00 48.43           C  
ATOM   1759  OG1 THR H 228      26.963   4.760  19.282  1.00 49.66           O  
ATOM   1760  CG2 THR H 228      24.996   3.395  18.910  1.00 47.17           C  
ATOM   1761  C   THR H 228      24.419   6.001  18.166  1.00 47.47           C  
ATOM   1762  O   THR H 228      23.535   5.330  17.635  1.00 47.32           O  
ATOM   1763  N   VAL H 229      25.052   6.995  17.514  1.00 47.76           N  
ATOM   1764  CA  VAL H 229      24.701   7.291  16.158  1.00 47.73           C  
ATOM   1765  CB  VAL H 229      24.452   8.753  15.934  1.00 47.43           C  
ATOM   1766  CG1 VAL H 229      24.183   8.989  14.440  1.00 46.48           C  
ATOM   1767  CG2 VAL H 229      23.302   9.191  16.855  1.00 46.50           C  
ATOM   1768  C   VAL H 229      25.835   6.886  15.276  1.00 48.30           C  
ATOM   1769  O   VAL H 229      26.888   7.523  15.268  1.00 48.90           O  
ATOM   1770  N   SER H 230      25.638   5.812  14.489  1.00 47.63           N  
ATOM   1771  CA  SER H 230      26.685   5.384  13.611  1.00 49.28           C  
ATOM   1772  CB  SER H 230      27.606   4.315  14.222  1.00 49.52           C  
ATOM   1773  OG  SER H 230      28.619   3.952  13.295  1.00 50.15           O  
ATOM   1774  C   SER H 230      26.037   4.763  12.420  1.00 49.16           C  
ATOM   1775  O   SER H 230      24.893   4.317  12.481  1.00 49.72           O  
ATOM   1776  N   SER H 231      26.773   4.723  11.292  1.00 50.53           N  
ATOM   1777  CA  SER H 231      26.252   4.150  10.088  1.00 51.77           C  
ATOM   1778  CB  SER H 231      26.578   4.982   8.833  1.00 52.60           C  
ATOM   1779  OG  SER H 231      26.028   4.362   7.681  1.00 54.86           O  
ATOM   1780  C   SER H 231      26.913   2.786   9.933  1.00 52.22           C  
ATOM   1781  O   SER H 231      26.663   2.123   8.892  1.00 52.86           O  
ATOM   1782  OXT SER H 231      27.678   2.384  10.851  1.00  0.00           O1-
TER    1783      SER H 231 
CONECT  162  652
CONECT  652  162
CONECT  961 1538
CONECT 1538  961
END
