# Supplementary material for: Fully automated antibody structure prediction using BIOVIA tools: Validation study
Source: PLoS One. 2017 May 18;12(5):e0177923. doi: 10.1371/journal.pone.0177923 (PMC5436848; doi:10.1371/journal.pone.0177923)
Supplement: S1 Dataset — Predicted structures using the Top5 framework method, Chothia CDR definition with no canonical filtering and generating 50 models. These were used in the detailed discussion of outliers and for comparison against predictions using canonical filtering. (ZIP) [file pone.0177923.s003.zip › 4GQP_HH_FV_FinalModel.pdb]

REMARK   Accelrys Discovery Studio PDB file
REMARK   Created:  2015-05-08T03:09:45Z
SSBOND   1 CYS L   23    CYS L   89                                     
SSBOND   2 CYS H  130    CYS H  203                                     
ATOM      1  N   GLN L   1      25.241  32.801  26.514  1.00 32.61           N1+
ATOM      2  CA  GLN L   1      25.551  31.641  27.378  1.00 32.12           C  
ATOM      3  CB  GLN L   1      26.103  30.501  26.512  1.00 44.27           C  
ATOM      4  CG  GLN L   1      26.464  29.239  27.290  1.00 45.79           C  
ATOM      5  CD  GLN L   1      27.069  28.266  26.293  1.00 51.04           C  
ATOM      6  OE1 GLN L   1      28.146  28.509  25.751  1.00 52.93           O  
ATOM      7  NE2 GLN L   1      26.356  27.138  26.036  1.00 51.33           N  
ATOM      8  C   GLN L   1      26.594  32.002  28.383  1.00 30.48           C  
ATOM      9  O   GLN L   1      27.602  32.623  28.047  1.00 29.99           O  
ATOM     10  N   ILE L   2      26.381  31.628  29.660  1.00 31.35           N  
ATOM     11  CA  ILE L   2      27.397  31.941  30.615  1.00 30.36           C  
ATOM     12  CB  ILE L   2      26.890  32.414  31.940  1.00 22.05           C  
ATOM     13  CG1 ILE L   2      26.056  31.338  32.627  1.00 22.42           C  
ATOM     14  CG2 ILE L   2      26.129  33.728  31.722  1.00 20.20           C  
ATOM     15  CD1 ILE L   2      25.745  31.717  34.066  1.00 23.62           C  
ATOM     16  C   ILE L   2      28.224  30.716  30.806  1.00 29.85           C  
ATOM     17  O   ILE L   2      27.707  29.613  30.984  1.00 28.82           O  
ATOM     18  N   VAL L   3      29.557  30.883  30.738  1.00 20.44           N  
ATOM     19  CA  VAL L   3      30.427  29.752  30.836  1.00 20.56           C  
ATOM     20  CB  VAL L   3      31.685  29.889  30.032  1.00 28.70           C  
ATOM     21  CG1 VAL L   3      32.555  28.643  30.271  1.00 27.99           C  
ATOM     22  CG2 VAL L   3      31.301  30.108  28.559  1.00 29.42           C  
ATOM     23  C   VAL L   3      30.825  29.569  32.262  1.00 20.23           C  
ATOM     24  O   VAL L   3      31.109  30.529  32.976  1.00 20.00           O  
ATOM     25  N   LEU L   4      30.832  28.299  32.709  1.00 28.52           N  
ATOM     26  CA  LEU L   4      31.211  27.993  34.055  1.00 28.65           C  
ATOM     27  CB  LEU L   4      30.183  27.093  34.766  1.00 25.21           C  
ATOM     28  CG  LEU L   4      28.792  27.743  34.902  1.00 25.55           C  
ATOM     29  CD1 LEU L   4      27.806  26.809  35.613  1.00 25.78           C  
ATOM     30  CD2 LEU L   4      28.876  29.122  35.573  1.00 26.08           C  
ATOM     31  C   LEU L   4      32.502  27.235  33.982  1.00 28.37           C  
ATOM     32  O   LEU L   4      32.585  26.198  33.328  1.00 29.14           O  
ATOM     33  N   THR L   5      33.553  27.744  34.655  1.00 22.52           N  
ATOM     34  CA  THR L   5      34.818  27.068  34.634  1.00 23.52           C  
ATOM     35  CB  THR L   5      35.978  27.954  34.285  1.00 34.92           C  
ATOM     36  OG1 THR L   5      36.018  29.077  35.154  1.00 40.05           O  
ATOM     37  CG2 THR L   5      35.857  28.398  32.822  1.00 38.89           C  
ATOM     38  C   THR L   5      35.085  26.526  35.996  1.00 23.40           C  
ATOM     39  O   THR L   5      35.003  27.246  36.990  1.00 23.35           O  
ATOM     40  N   GLN L   6      35.414  25.222  36.071  1.00 25.13           N  
ATOM     41  CA  GLN L   6      35.696  24.644  37.351  1.00 26.77           C  
ATOM     42  CB  GLN L   6      34.915  23.355  37.672  1.00 27.32           C  
ATOM     43  CG  GLN L   6      33.431  23.586  37.964  1.00 26.59           C  
ATOM     44  CD  GLN L   6      32.824  22.258  38.394  1.00 26.42           C  
ATOM     45  OE1 GLN L   6      32.400  21.453  37.568  1.00 25.91           O  
ATOM     46  NE2 GLN L   6      32.777  22.020  39.733  1.00 24.18           N  
ATOM     47  C   GLN L   6      37.142  24.290  37.403  1.00 27.67           C  
ATOM     48  O   GLN L   6      37.704  23.771  36.442  1.00 28.20           O  
ATOM     49  N   SER L   7      37.789  24.588  38.546  1.00 31.93           N  
ATOM     50  CA  SER L   7      39.171  24.251  38.709  1.00 33.76           C  
ATOM     51  CB  SER L   7      40.116  25.460  38.611  1.00 42.64           C  
ATOM     52  OG  SER L   7      39.897  26.341  39.702  0.90 44.58           O  
ATOM     53  C   SER L   7      39.315  23.683  40.086  1.00 34.57           C  
ATOM     54  O   SER L   7      38.597  24.082  41.006  1.00 34.77           O  
ATOM     55  N   PRO L   8      40.207  22.744  40.271  1.00 40.88           N  
ATOM     56  CA  PRO L   8      41.011  22.183  39.216  1.00 40.89           C  
ATOM     57  CD  PRO L   8      40.824  22.575  41.574  1.00 26.29           C  
ATOM     58  CB  PRO L   8      42.245  21.586  39.895  1.00 26.21           C  
ATOM     59  CG  PRO L   8      41.845  21.448  41.373  1.00 26.23           C  
ATOM     60  C   PRO L   8      40.195  21.167  38.481  1.00 40.58           C  
ATOM     61  O   PRO L   8      39.175  20.735  39.014  1.00 40.27           O  
ATOM     62  N   ALA L   9      40.601  20.794  37.252  1.00 30.95           N  
ATOM     63  CA  ALA L   9      39.880  19.819  36.477  1.00 31.41           C  
ATOM     64  CB  ALA L   9      40.458  19.643  35.063  1.00 34.37           C  
ATOM     65  C   ALA L   9      39.943  18.485  37.152  1.00 31.56           C  
ATOM     66  O   ALA L   9      38.945  17.771  37.227  1.00 30.78           O  
ATOM     67  N   ILE L  10      41.135  18.098  37.647  1.00 31.04           N  
ATOM     68  CA  ILE L  10      41.258  16.831  38.309  1.00 32.36           C  
ATOM     69  CB  ILE L  10      41.967  15.800  37.480  1.00 45.15           C  
ATOM     70  CG1 ILE L  10      41.211  15.564  36.163  1.00 46.48           C  
ATOM     71  CG2 ILE L  10      42.119  14.529  38.329  1.00 45.18           C  
ATOM     72  CD1 ILE L  10      42.004  14.746  35.145  1.00 48.90           C  
ATOM     73  C   ILE L  10      42.085  17.066  39.532  1.00 32.59           C  
ATOM     74  O   ILE L  10      43.001  17.887  39.514  1.00 33.38           O  
ATOM     75  N   MET L  11      41.771  16.377  40.647  1.00 32.13           N  
ATOM     76  CA  MET L  11      42.578  16.588  41.812  1.00 32.72           C  
ATOM     77  CB  MET L  11      42.170  17.832  42.624  1.00 43.43           C  
ATOM     78  CG  MET L  11      40.781  17.747  43.255  1.00 45.75           C  
ATOM     79  SD  MET L  11      40.311  19.220  44.210  1.00 48.46           S  
ATOM     80  CE  MET L  11      41.513  18.968  45.548  1.00 46.79           C  
ATOM     81  C   MET L  11      42.494  15.384  42.696  1.00 32.66           C  
ATOM     82  O   MET L  11      41.540  14.609  42.632  1.00 31.91           O  
ATOM     83  N   SER L  12      43.527  15.187  43.540  1.00 45.05           N  
ATOM     84  CA  SER L  12      43.536  14.070  44.435  1.00 45.98           C  
ATOM     85  CB  SER L  12      44.650  13.055  44.135  0.80 46.95           C  
ATOM     86  OG  SER L  12      44.461  12.484  42.850  0.80 51.46           O  
ATOM     87  C   SER L  12      43.781  14.605  45.809  1.00 45.82           C  
ATOM     88  O   SER L  12      44.520  15.572  45.992  1.00 45.69           O  
ATOM     89  N   ALA L  13      43.142  13.985  46.821  1.00 39.61           N  
ATOM     90  CA  ALA L  13      43.327  14.434  48.169  1.00 39.55           C  
ATOM     91  CB  ALA L  13      42.205  15.358  48.670  1.00 29.84           C  
ATOM     92  C   ALA L  13      43.333  13.226  49.046  1.00 39.91           C  
ATOM     93  O   ALA L  13      42.735  12.201  48.723  1.00 40.02           O  
ATOM     94  N   SER L  14      44.042  13.315  50.185  1.00 32.19           N  
ATOM     95  CA  SER L  14      44.102  12.205  51.086  1.00 32.61           C  
ATOM     96  CB  SER L  14      45.339  12.231  51.997  1.00 46.11           C  
ATOM     97  OG  SER L  14      46.517  12.157  51.206  1.00 48.34           O  
ATOM     98  C   SER L  14      42.887  12.267  51.945  1.00 32.55           C  
ATOM     99  O   SER L  14      42.243  13.307  52.064  1.00 32.59           O  
ATOM    100  N   PRO L  15      42.544  11.171  52.552  1.00 45.69           N  
ATOM    101  CA  PRO L  15      41.393  11.146  53.393  1.00 45.64           C  
ATOM    102  CD  PRO L  15      42.974   9.847  52.148  1.00 35.89           C  
ATOM    103  CB  PRO L  15      41.143   9.673  53.730  0.90 33.67           C  
ATOM    104  CG  PRO L  15      42.422   8.945  53.263  1.00 33.68           C  
ATOM    105  C   PRO L  15      41.651  12.030  54.564  1.00 45.31           C  
ATOM    106  O   PRO L  15      42.738  11.958  55.133  1.00 46.05           O  
ATOM    107  N   GLY L  16      40.664  12.866  54.938  1.00 33.82           N  
ATOM    108  CA  GLY L  16      40.826  13.721  56.077  1.00 33.05           C  
ATOM    109  C   GLY L  16      41.218  15.105  55.648  1.00 33.27           C  
ATOM    110  O   GLY L  16      41.170  16.032  56.455  1.00 32.59           O  
ATOM    111  N   GLU L  17      41.615  15.302  54.376  1.00 25.16           N  
ATOM    112  CA  GLU L  17      42.012  16.624  53.973  1.00 25.64           C  
ATOM    113  CB  GLU L  17      42.894  16.680  52.712  1.00 42.33           C  
ATOM    114  CG  GLU L  17      44.327  16.194  52.934  0.90 44.65           C  
ATOM    115  CD  GLU L  17      45.107  16.429  51.649  1.00 49.93           C  
ATOM    116  OE1 GLU L  17      44.582  16.071  50.561  1.00 50.57           O  
ATOM    117  OE2 GLU L  17      46.238  16.977  51.737  1.00 52.12           O1-
ATOM    118  C   GLU L  17      40.795  17.444  53.692  1.00 24.63           C  
ATOM    119  O   GLU L  17      39.726  16.919  53.382  1.00 24.46           O  
ATOM    120  N   LYS L  18      40.928  18.778  53.834  1.00 34.23           N  
ATOM    121  CA  LYS L  18      39.830  19.639  53.511  1.00 34.03           C  
ATOM    122  CB  LYS L  18      39.873  20.994  54.239  1.00 34.42           C  
ATOM    123  CG  LYS L  18      38.585  21.805  54.095  1.00 36.17           C  
ATOM    124  CD  LYS L  18      38.475  22.952  55.101  1.00 39.09           C  
ATOM    125  CE  LYS L  18      39.188  24.231  54.662  1.00 43.44           C  
ATOM    126  NZ  LYS L  18      38.293  25.039  53.806  1.00 46.19           N1+
ATOM    127  C   LYS L  18      39.936  19.886  52.040  1.00 33.49           C  
ATOM    128  O   LYS L  18      41.024  20.145  51.530  1.00 33.59           O  
ATOM    129  N   VAL L  19      38.809  19.794  51.306  1.00 25.00           N  
ATOM    130  CA  VAL L  19      38.886  19.966  49.883  1.00 23.89           C  
ATOM    131  CB  VAL L  19      38.413  18.764  49.118  1.00 34.81           C  
ATOM    132  CG1 VAL L  19      38.411  19.098  47.618  1.00 34.74           C  
ATOM    133  CG2 VAL L  19      39.308  17.567  49.483  1.00 34.54           C  
ATOM    134  C   VAL L  19      38.013  21.111  49.474  1.00 24.04           C  
ATOM    135  O   VAL L  19      36.923  21.302  50.013  1.00 23.27           O  
ATOM    136  N   THR L  20      38.493  21.922  48.506  1.00 32.51           N  
ATOM    137  CA  THR L  20      37.723  23.036  48.029  1.00 32.72           C  
ATOM    138  CB  THR L  20      38.300  24.364  48.425  1.00 21.00           C  
ATOM    139  OG1 THR L  20      38.366  24.465  49.840  1.00 22.87           O  
ATOM    140  CG2 THR L  20      37.415  25.483  47.851  1.00 20.59           C  
ATOM    141  C   THR L  20      37.708  23.007  46.531  1.00 32.60           C  
ATOM    142  O   THR L  20      38.752  22.920  45.887  1.00 32.95           O  
ATOM    143  N   LEU L  21      36.499  23.093  45.942  1.00 22.65           N  
ATOM    144  CA  LEU L  21      36.337  23.087  44.517  1.00 22.98           C  
ATOM    145  CB  LEU L  21      35.352  22.007  44.038  1.00 20.49           C  
ATOM    146  CG  LEU L  21      35.798  20.576  44.392  1.00 17.14           C  
ATOM    147  CD1 LEU L  21      34.789  19.531  43.899  1.00 23.10           C  
ATOM    148  CD2 LEU L  21      37.222  20.290  43.893  1.00 17.14           C  
ATOM    149  C   LEU L  21      35.748  24.415  44.170  1.00 22.99           C  
ATOM    150  O   LEU L  21      34.949  24.959  44.928  1.00 22.45           O  
ATOM    151  N   THR L  22      36.125  24.986  43.012  1.00 25.83           N  
ATOM    152  CA  THR L  22      35.617  26.292  42.712  1.00 25.64           C  
ATOM    153  CB  THR L  22      36.708  27.322  42.718  1.00 23.98           C  
ATOM    154  OG1 THR L  22      36.171  28.629  42.600  1.00 24.69           O  
ATOM    155  CG2 THR L  22      37.683  27.022  41.571  1.00 24.65           C  
ATOM    156  C   THR L  22      34.941  26.280  41.375  1.00 26.06           C  
ATOM    157  O   THR L  22      35.241  25.450  40.517  1.00 25.57           O  
ATOM    158  N   CYS L  23      33.960  27.188  41.190  1.00 24.63           N  
ATOM    159  CA  CYS L  23      33.254  27.313  39.946  1.00 24.90           C  
ATOM    160  CB  CYS L  23      31.817  26.745  40.025  1.00 29.84           C  
ATOM    161  SG  CYS L  23      30.875  26.882  38.474  1.00 32.80           S  
ATOM    162  C   CYS L  23      33.183  28.783  39.638  1.00 25.37           C  
ATOM    163  O   CYS L  23      32.611  29.562  40.404  1.00 25.26           O  
ATOM    164  N   SER L  24      33.770  29.203  38.497  1.00 29.54           N  
ATOM    165  CA  SER L  24      33.785  30.601  38.158  1.00 30.61           C  
ATOM    166  CB  SER L  24      35.186  31.117  37.782  1.00 29.92           C  
ATOM    167  OG  SER L  24      35.133  32.499  37.461  1.00 34.91           O  
ATOM    168  C   SER L  24      32.893  30.801  36.974  1.00 30.24           C  
ATOM    169  O   SER L  24      32.925  30.021  36.025  1.00 30.45           O  
ATOM    170  N   ALA L  25      32.078  31.878  36.996  1.00 21.72           N  
ATOM    171  CA  ALA L  25      31.128  32.110  35.943  1.00 22.66           C  
ATOM    172  CB  ALA L  25      29.709  32.390  36.462  1.00 35.58           C  
ATOM    173  C   ALA L  25      31.551  33.307  35.150  1.00 23.43           C  
ATOM    174  O   ALA L  25      32.106  34.267  35.682  1.00 22.77           O  
ATOM    175  N   SER L  26      31.312  33.256  33.827  1.00 22.55           N  
ATOM    176  CA  SER L  26      31.705  34.321  32.952  1.00 23.61           C  
ATOM    177  CB  SER L  26      31.498  33.981  31.464  1.00 24.11           C  
ATOM    178  OG  SER L  26      30.120  33.771  31.191  1.00 26.64           O  
ATOM    179  C   SER L  26      30.902  35.542  33.277  1.00 24.70           C  
ATOM    180  O   SER L  26      31.389  36.663  33.137  1.00 24.64           O  
ATOM    181  N   SER L  27      29.642  35.355  33.717  1.00 24.22           N  
ATOM    182  CA  SER L  27      28.805  36.476  34.042  1.00 24.40           C  
ATOM    183  CB  SER L  27      27.695  36.733  33.005  1.00 27.61           C  
ATOM    184  OG  SER L  27      28.260  37.128  31.763  1.00 34.80           O  
ATOM    185  C   SER L  27      28.145  36.158  35.350  1.00 23.37           C  
ATOM    186  O   SER L  27      28.125  35.008  35.785  1.00 20.49           O  
ATOM    187  N   SER L  28      27.578  37.183  36.013  1.00 24.00           N  
ATOM    188  CA  SER L  28      26.995  37.004  37.310  1.00 25.53           C  
ATOM    189  CB  SER L  28      26.543  38.333  37.945  1.00 26.04           C  
ATOM    190  OG  SER L  28      26.036  38.114  39.252  1.00 32.17           O  
ATOM    191  C   SER L  28      25.806  36.098  37.202  1.00 25.57           C  
ATOM    192  O   SER L  28      25.113  36.060  36.185  1.00 27.09           O  
ATOM    193  N   VAL L  29      25.560  35.313  38.271  1.00 24.99           N  
ATOM    194  CA  VAL L  29      24.463  34.394  38.301  1.00 24.33           C  
ATOM    195  CB  VAL L  29      24.899  32.969  38.162  1.00 25.25           C  
ATOM    196  CG1 VAL L  29      25.556  32.798  36.790  1.00 25.63           C  
ATOM    197  CG2 VAL L  29      25.851  32.633  39.319  1.00 21.51           C  
ATOM    198  C   VAL L  29      23.823  34.507  39.648  1.00 24.73           C  
ATOM    199  O   VAL L  29      24.493  34.780  40.644  1.00 23.98           O  
ATOM    200  N   SER L  30      22.494  34.293  39.707  1.00 24.75           N  
ATOM    201  CA  SER L  30      21.810  34.379  40.962  1.00 25.06           C  
ATOM    202  CB  SER L  30      20.280  34.326  40.818  1.00 26.33           C  
ATOM    203  OG  SER L  30      19.669  34.416  42.095  1.00 32.17           O  
ATOM    204  C   SER L  30      22.235  33.204  41.785  1.00 24.37           C  
ATOM    205  O   SER L  30      22.330  32.082  41.290  1.00 24.35           O  
ATOM    206  N   SER L  31      22.474  33.447  43.088  1.00 22.70           N  
ATOM    207  CA  SER L  31      22.950  32.437  43.992  1.00 23.70           C  
ATOM    208  CB  SER L  31      23.207  32.975  45.408  1.00 23.78           C  
ATOM    209  OG  SER L  31      24.218  33.969  45.382  1.00 27.85           O  
ATOM    210  C   SER L  31      21.910  31.372  44.137  1.00 22.40           C  
ATOM    211  O   SER L  31      22.220  30.208  44.383  1.00 22.89           O  
ATOM    212  N   SER L  32      20.628  31.748  44.002  1.00 20.94           N  
ATOM    213  CA  SER L  32      19.580  30.791  44.190  1.00 22.48           C  
ATOM    214  CB  SER L  32      18.182  31.433  44.181  1.00 27.29           C  
ATOM    215  OG  SER L  32      17.918  32.020  42.915  1.00 30.33           O  
ATOM    216  C   SER L  32      19.625  29.763  43.093  1.00 20.63           C  
ATOM    217  O   SER L  32      19.134  28.647  43.245  1.00 19.43           O  
ATOM    218  N   HIS L  33      20.151  30.166  41.930  1.00 18.68           N  
ATOM    219  CA  HIS L  33      20.272  29.420  40.707  1.00 19.35           C  
ATOM    220  ND1 HIS L  33      18.465  32.033  40.265  1.00 26.95           N  
ATOM    221  CG  HIS L  33      18.840  31.002  39.432  1.00 23.09           C  
ATOM    222  CB  HIS L  33      20.188  30.343  39.483  1.00 21.49           C  
ATOM    223  NE2 HIS L  33      16.706  31.584  38.983  1.00 28.83           N  
ATOM    224  CD2 HIS L  33      17.755  30.742  38.655  1.00 25.00           C  
ATOM    225  CE1 HIS L  33      17.181  32.340  39.954  1.00 26.18           C  
ATOM    226  C   HIS L  33      21.483  28.531  40.588  1.00 17.50           C  
ATOM    227  O   HIS L  33      21.634  27.874  39.558  1.00 17.38           O  
ATOM    228  N   LEU L  34      22.429  28.557  41.548  1.00 19.86           N  
ATOM    229  CA  LEU L  34      23.672  27.872  41.316  1.00 19.10           C  
ATOM    230  CB  LEU L  34      24.922  28.570  41.860  1.00 18.50           C  
ATOM    231  CG  LEU L  34      26.179  27.737  41.549  1.00 17.83           C  
ATOM    232  CD1 LEU L  34      26.563  27.803  40.070  1.00 14.87           C  
ATOM    233  CD2 LEU L  34      27.334  28.061  42.487  1.00 15.80           C  
ATOM    234  C   LEU L  34      23.587  26.574  42.061  1.00 18.69           C  
ATOM    235  O   LEU L  34      23.362  26.560  43.270  1.00 18.44           O  
ATOM    236  N   TYR L  35      23.806  25.448  41.354  1.00 22.44           N  
ATOM    237  CA  TYR L  35      23.647  24.138  41.928  1.00 21.90           C  
ATOM    238  CB  TYR L  35      22.535  23.320  41.249  1.00 22.44           C  
ATOM    239  CG  TYR L  35      21.186  23.780  41.679  1.00 23.24           C  
ATOM    240  CD1 TYR L  35      20.739  25.057  41.432  1.00 21.96           C  
ATOM    241  CD2 TYR L  35      20.342  22.892  42.305  1.00 23.39           C  
ATOM    242  CE1 TYR L  35      19.480  25.440  41.834  1.00 22.95           C  
ATOM    243  CE2 TYR L  35      19.084  23.270  42.706  1.00 21.64           C  
ATOM    244  CZ  TYR L  35      18.651  24.550  42.473  1.00 22.74           C  
ATOM    245  OH  TYR L  35      17.358  24.941  42.883  1.00 22.85           O  
ATOM    246  C   TYR L  35      24.893  23.333  41.713  1.00 21.74           C  
ATOM    247  O   TYR L  35      25.713  23.650  40.856  1.00 21.22           O  
ATOM    248  N   TRP L  36      25.066  22.264  42.523  1.00 18.26           N  
ATOM    249  CA  TRP L  36      26.188  21.375  42.398  1.00 18.57           C  
ATOM    250  CB  TRP L  36      27.102  21.399  43.634  1.00 23.12           C  
ATOM    251  CG  TRP L  36      27.779  22.728  43.856  1.00 23.52           C  
ATOM    252  CD2 TRP L  36      29.111  23.046  43.423  1.00 23.92           C  
ATOM    253  CD1 TRP L  36      27.300  23.841  44.481  1.00 23.63           C  
ATOM    254  NE1 TRP L  36      28.250  24.834  44.464  1.00 24.28           N  
ATOM    255  CE2 TRP L  36      29.369  24.358  43.816  1.00 24.18           C  
ATOM    256  CE3 TRP L  36      30.042  22.304  42.755  1.00 23.52           C  
ATOM    257  CZ2 TRP L  36      30.568  24.954  43.544  1.00 23.65           C  
ATOM    258  CZ3 TRP L  36      31.250  22.909  42.483  1.00 23.77           C  
ATOM    259  CH2 TRP L  36      31.508  24.208  42.869  1.00 24.25           C  
ATOM    260  C   TRP L  36      25.657  19.972  42.273  1.00 19.17           C  
ATOM    261  O   TRP L  36      24.646  19.629  42.886  1.00 18.72           O  
ATOM    262  N   TYR L  37      26.332  19.124  41.463  1.00 21.00           N  
ATOM    263  CA  TYR L  37      25.911  17.759  41.260  1.00 20.92           C  
ATOM    264  CB  TYR L  37      25.426  17.461  39.827  1.00 18.18           C  
ATOM    265  CG  TYR L  37      24.163  18.203  39.552  1.00 18.39           C  
ATOM    266  CD1 TYR L  37      24.188  19.519  39.149  1.00 17.95           C  
ATOM    267  CD2 TYR L  37      22.945  17.574  39.682  1.00 18.56           C  
ATOM    268  CE1 TYR L  37      23.018  20.196  38.891  1.00 18.91           C  
ATOM    269  CE2 TYR L  37      21.773  18.246  39.427  1.00 18.25           C  
ATOM    270  CZ  TYR L  37      21.808  19.560  39.031  1.00 18.29           C  
ATOM    271  OH  TYR L  37      20.607  20.252  38.766  1.00 16.15           O  
ATOM    272  C   TYR L  37      27.082  16.847  41.486  1.00 20.86           C  
ATOM    273  O   TYR L  37      28.229  17.210  41.230  1.00 20.84           O  
ATOM    274  N   GLN L  38      26.814  15.621  41.988  1.00 26.75           N  
ATOM    275  CA  GLN L  38      27.867  14.665  42.205  1.00 26.95           C  
ATOM    276  CB  GLN L  38      27.931  14.154  43.655  1.00 27.48           C  
ATOM    277  CG  GLN L  38      29.082  13.180  43.905  1.00 27.15           C  
ATOM    278  CD  GLN L  38      28.882  12.553  45.277  1.00 28.06           C  
ATOM    279  OE1 GLN L  38      27.931  11.805  45.494  1.00 28.37           O  
ATOM    280  NE2 GLN L  38      29.800  12.859  46.231  1.00 26.79           N  
ATOM    281  C   GLN L  38      27.566  13.477  41.343  1.00 27.21           C  
ATOM    282  O   GLN L  38      26.435  12.993  41.312  1.00 27.32           O  
ATOM    283  N   GLN L  39      28.573  12.972  40.601  1.00 21.99           N  
ATOM    284  CA  GLN L  39      28.303  11.833  39.771  1.00 23.01           C  
ATOM    285  CB  GLN L  39      28.188  12.169  38.273  1.00 19.98           C  
ATOM    286  CG  GLN L  39      27.881  10.946  37.402  1.00 19.81           C  
ATOM    287  CD  GLN L  39      27.790  11.387  35.945  1.00 20.28           C  
ATOM    288  OE1 GLN L  39      28.164  12.503  35.593  1.00 20.99           O  
ATOM    289  NE2 GLN L  39      27.276  10.482  35.071  1.00 18.80           N  
ATOM    290  C   GLN L  39      29.412  10.840  39.915  1.00 24.09           C  
ATOM    291  O   GLN L  39      30.589  11.198  39.948  1.00 23.89           O  
ATOM    292  N   LYS L  40      29.043   9.547  40.011  1.00 27.93           N  
ATOM    293  CA  LYS L  40      30.013   8.494  40.088  1.00 29.74           C  
ATOM    294  CB  LYS L  40      29.875   7.611  41.342  1.00 32.95           C  
ATOM    295  CG  LYS L  40      30.281   8.347  42.621  1.00 33.17           C  
ATOM    296  CD  LYS L  40      29.861   7.653  43.918  1.00 33.51           C  
ATOM    297  CE  LYS L  40      30.267   8.432  45.171  1.00 33.22           C  
ATOM    298  NZ  LYS L  40      29.811   7.720  46.385  1.00 34.19           N1+
ATOM    299  C   LYS L  40      29.799   7.640  38.882  1.00 31.46           C  
ATOM    300  O   LYS L  40      28.696   7.574  38.343  1.00 30.56           O  
ATOM    301  N   PRO L  41      30.844   6.993  38.445  1.00 31.24           N  
ATOM    302  CA  PRO L  41      30.795   6.212  37.239  1.00 32.00           C  
ATOM    303  CD  PRO L  41      31.886   6.533  39.348  1.00 43.21           C  
ATOM    304  CB  PRO L  41      32.134   5.481  37.178  0.90 44.08           C  
ATOM    305  CG  PRO L  41      32.491   5.295  38.665  1.00 45.01           C  
ATOM    306  C   PRO L  41      29.659   5.241  37.270  1.00 32.37           C  
ATOM    307  O   PRO L  41      29.448   4.593  38.293  1.00 32.68           O  
ATOM    308  N   GLY L  42      28.919   5.133  36.148  1.00 40.99           N  
ATOM    309  CA  GLY L  42      27.856   4.177  36.036  0.90 40.84           C  
ATOM    310  C   GLY L  42      26.596   4.716  36.641  1.00 40.77           C  
ATOM    311  O   GLY L  42      25.608   3.989  36.746  1.00 40.78           O  
ATOM    312  N   SER L  43      26.580   5.998  37.057  1.00 35.81           N  
ATOM    313  CA  SER L  43      25.376   6.522  37.641  1.00 34.79           C  
ATOM    314  CB  SER L  43      25.434   6.695  39.169  1.00 47.76           C  
ATOM    315  OG  SER L  43      25.458   5.429  39.811  1.00 54.21           O  
ATOM    316  C   SER L  43      25.126   7.884  37.082  1.00 33.19           C  
ATOM    317  O   SER L  43      26.012   8.516  36.509  1.00 32.04           O  
ATOM    318  N   SER L  44      23.872   8.356  37.237  1.00 31.35           N  
ATOM    319  CA  SER L  44      23.450   9.643  36.768  1.00 30.93           C  
ATOM    320  CB  SER L  44      21.924   9.726  36.606  1.00 36.71           C  
ATOM    321  OG  SER L  44      21.540  11.011  36.145  1.00 38.62           O  
ATOM    322  C   SER L  44      23.862  10.667  37.778  1.00 29.79           C  
ATOM    323  O   SER L  44      24.177  10.330  38.916  1.00 28.48           O  
ATOM    324  N   PRO L  45      23.867  11.918  37.396  1.00 28.52           N  
ATOM    325  CA  PRO L  45      24.251  12.953  38.312  1.00 27.57           C  
ATOM    326  CD  PRO L  45      24.103  12.295  36.011  1.00 23.09           C  
ATOM    327  CB  PRO L  45      24.406  14.217  37.469  1.00 22.34           C  
ATOM    328  CG  PRO L  45      24.768  13.681  36.071  1.00 22.61           C  
ATOM    329  C   PRO L  45      23.211  13.067  39.378  1.00 27.16           C  
ATOM    330  O   PRO L  45      22.035  12.860  39.082  1.00 26.88           O  
ATOM    331  N   LYS L  46      23.618  13.376  40.626  1.00 27.01           N  
ATOM    332  CA  LYS L  46      22.664  13.524  41.686  1.00 27.32           C  
ATOM    333  CB  LYS L  46      22.865  12.541  42.853  1.00 30.97           C  
ATOM    334  CG  LYS L  46      22.422  11.115  42.517  1.00 34.21           C  
ATOM    335  CD  LYS L  46      22.854  10.059  43.536  0.94 36.93           C  
ATOM    336  CE  LYS L  46      24.175   9.369  43.190  0.94 38.82           C  
ATOM    337  NZ  LYS L  46      24.480   8.325  44.193  1.00 40.84           N1+
ATOM    338  C   LYS L  46      22.811  14.911  42.230  1.00 26.04           C  
ATOM    339  O   LYS L  46      23.921  15.420  42.365  1.00 25.02           O  
ATOM    340  N   LEU L  47      21.674  15.560  42.555  1.00 26.64           N  
ATOM    341  CA  LEU L  47      21.704  16.914  43.040  1.00 26.36           C  
ATOM    342  CB  LEU L  47      20.293  17.507  43.190  1.00 18.99           C  
ATOM    343  CG  LEU L  47      20.267  18.952  43.706  1.00 19.35           C  
ATOM    344  CD1 LEU L  47      21.018  19.895  42.754  1.00 18.67           C  
ATOM    345  CD2 LEU L  47      18.822  19.408  43.973  1.00 19.04           C  
ATOM    346  C   LEU L  47      22.373  16.926  44.380  1.00 26.25           C  
ATOM    347  O   LEU L  47      21.934  16.241  45.303  1.00 25.81           O  
ATOM    348  N   TRP L  48      23.549  17.589  44.469  1.00 17.87           N  
ATOM    349  CA  TRP L  48      24.281  17.679  45.700  1.00 18.00           C  
ATOM    350  CB  TRP L  48      25.792  17.619  45.437  1.00 17.56           C  
ATOM    351  CG  TRP L  48      26.554  17.010  46.582  1.00 15.03           C  
ATOM    352  CD2 TRP L  48      26.393  15.623  46.913  1.00 15.26           C  
ATOM    353  CD1 TRP L  48      27.426  17.530  47.491  1.00 14.74           C  
ATOM    354  NE1 TRP L  48      27.843  16.541  48.353  1.00 15.41           N  
ATOM    355  CE2 TRP L  48      27.206  15.364  48.014  1.00 15.57           C  
ATOM    356  CE3 TRP L  48      25.622  14.648  46.347  1.00 16.24           C  
ATOM    357  CZ2 TRP L  48      27.262  14.117  48.568  1.00 16.49           C  
ATOM    358  CZ3 TRP L  48      25.684  13.391  46.904  1.00 16.24           C  
ATOM    359  CH2 TRP L  48      26.490  13.131  47.994  1.00 17.07           C  
ATOM    360  C   TRP L  48      23.935  18.888  46.534  1.00 18.38           C  
ATOM    361  O   TRP L  48      23.671  18.779  47.731  1.00 18.71           O  
ATOM    362  N   ILE L  49      23.951  20.095  45.917  1.00 18.93           N  
ATOM    363  CA  ILE L  49      23.696  21.303  46.655  1.00 19.33           C  
ATOM    364  CB  ILE L  49      24.944  22.061  47.004  1.00 19.43           C  
ATOM    365  CG1 ILE L  49      25.869  21.192  47.876  1.00 20.15           C  
ATOM    366  CG2 ILE L  49      24.525  23.374  47.688  1.00 19.69           C  
ATOM    367  CD1 ILE L  49      27.277  21.765  48.036  1.00 20.37           C  
ATOM    368  C   ILE L  49      22.837  22.195  45.818  1.00 19.49           C  
ATOM    369  O   ILE L  49      23.042  22.319  44.610  1.00 19.50           O  
ATOM    370  N   TYR L  50      21.848  22.861  46.449  1.00 19.33           N  
ATOM    371  CA  TYR L  50      20.976  23.718  45.701  1.00 20.07           C  
ATOM    372  CB  TYR L  50      19.508  23.238  45.667  1.00 22.73           C  
ATOM    373  CG  TYR L  50      18.911  23.220  47.035  1.00 23.41           C  
ATOM    374  CD1 TYR L  50      19.002  22.099  47.829  1.00 24.11           C  
ATOM    375  CD2 TYR L  50      18.250  24.323  47.525  1.00 24.21           C  
ATOM    376  CE1 TYR L  50      18.447  22.078  49.087  1.00 25.18           C  
ATOM    377  CE2 TYR L  50      17.691  24.308  48.782  1.00 25.12           C  
ATOM    378  CZ  TYR L  50      17.789  23.184  49.567  1.00 25.73           C  
ATOM    379  OH  TYR L  50      17.219  23.163  50.856  1.00 27.09           O  
ATOM    380  C   TYR L  50      21.029  25.091  46.296  1.00 19.51           C  
ATOM    381  O   TYR L  50      21.221  25.255  47.498  1.00 19.47           O  
ATOM    382  N   SER L  51      20.864  26.118  45.435  1.00 20.88           N  
ATOM    383  CA  SER L  51      20.871  27.505  45.813  1.00 21.24           C  
ATOM    384  CB  SER L  51      19.603  27.967  46.551  1.00 42.50           C  
ATOM    385  OG  SER L  51      19.364  27.158  47.689  1.00 43.56           O  
ATOM    386  C   SER L  51      22.104  27.858  46.592  1.00 21.58           C  
ATOM    387  O   SER L  51      22.044  28.510  47.632  1.00 20.98           O  
ATOM    388  N   THR L  52      23.254  27.389  46.076  1.00 13.18           N  
ATOM    389  CA  THR L  52      24.595  27.707  46.481  1.00 13.80           C  
ATOM    390  CB  THR L  52      24.821  29.185  46.593  1.00 32.27           C  
ATOM    391  OG1 THR L  52      24.579  29.817  45.346  1.00 33.19           O  
ATOM    392  CG2 THR L  52      26.273  29.425  47.032  1.00 32.44           C  
ATOM    393  C   THR L  52      25.011  27.102  47.784  1.00 14.11           C  
ATOM    394  O   THR L  52      26.179  26.745  47.930  1.00 14.11           O  
ATOM    395  N   SER L  53      24.098  26.876  48.744  1.00 14.50           N  
ATOM    396  CA  SER L  53      24.662  26.398  49.973  1.00 14.03           C  
ATOM    397  CB  SER L  53      25.002  27.543  50.941  1.00 18.09           C  
ATOM    398  OG  SER L  53      23.819  28.242  51.298  1.00 18.15           O  
ATOM    399  C   SER L  53      23.707  25.506  50.688  1.00 14.20           C  
ATOM    400  O   SER L  53      23.892  25.250  51.877  1.00 14.72           O  
ATOM    401  N   ASN L  54      22.682  24.971  49.999  1.00 22.63           N  
ATOM    402  CA  ASN L  54      21.787  24.122  50.731  1.00 23.97           C  
ATOM    403  CB  ASN L  54      20.306  24.468  50.509  1.00 30.35           C  
ATOM    404  CG  ASN L  54      20.065  25.825  51.160  1.00 32.19           C  
ATOM    405  OD1 ASN L  54      20.330  26.012  52.346  1.00 32.85           O  
ATOM    406  ND2 ASN L  54      19.562  26.806  50.364  1.00 33.08           N  
ATOM    407  C   ASN L  54      22.017  22.708  50.298  1.00 23.68           C  
ATOM    408  O   ASN L  54      22.001  22.399  49.109  1.00 23.42           O  
ATOM    409  N   LEU L  55      22.251  21.810  51.276  1.00 21.78           N  
ATOM    410  CA  LEU L  55      22.508  20.429  50.985  1.00 22.84           C  
ATOM    411  CB  LEU L  55      23.083  19.643  52.180  1.00 31.46           C  
ATOM    412  CG  LEU L  55      24.537  19.988  52.561  1.00 32.23           C  
ATOM    413  CD1 LEU L  55      25.523  19.557  51.465  1.00 32.01           C  
ATOM    414  CD2 LEU L  55      24.694  21.463  52.953  1.00 32.37           C  
ATOM    415  C   LEU L  55      21.227  19.760  50.594  1.00 23.32           C  
ATOM    416  O   LEU L  55      20.170  20.001  51.176  1.00 23.77           O  
ATOM    417  N   ALA L  56      21.307  18.888  49.572  1.00 23.56           N  
ATOM    418  CA  ALA L  56      20.179  18.146  49.090  1.00 23.75           C  
ATOM    419  CB  ALA L  56      20.357  17.635  47.649  1.00 40.95           C  
ATOM    420  C   ALA L  56      20.004  16.957  49.972  1.00 24.12           C  
ATOM    421  O   ALA L  56      20.887  16.607  50.754  1.00 23.74           O  
ATOM    422  N   SER L  57      18.831  16.306  49.881  1.00 25.61           N  
ATOM    423  CA  SER L  57      18.607  15.153  50.696  1.00 26.37           C  
ATOM    424  CB  SER L  57      17.215  14.531  50.492  1.00 45.56           C  
ATOM    425  OG  SER L  57      17.051  13.395  51.329  1.00 48.75           O  
ATOM    426  C   SER L  57      19.628  14.128  50.320  1.00 26.20           C  
ATOM    427  O   SER L  57      19.922  13.927  49.143  1.00 26.31           O  
ATOM    428  N   GLY L  58      20.206  13.461  51.338  1.00 29.83           N  
ATOM    429  CA  GLY L  58      21.135  12.393  51.110  1.00 29.94           C  
ATOM    430  C   GLY L  58      22.564  12.849  51.210  1.00 29.54           C  
ATOM    431  O   GLY L  58      23.467  12.016  51.207  1.00 29.16           O  
ATOM    432  N   VAL L  59      22.838  14.168  51.299  1.00 29.11           N  
ATOM    433  CA  VAL L  59      24.222  14.566  51.381  1.00 28.46           C  
ATOM    434  CB  VAL L  59      24.564  15.851  50.689  1.00 22.37           C  
ATOM    435  CG1 VAL L  59      24.509  15.636  49.180  1.00 21.68           C  
ATOM    436  CG2 VAL L  59      23.584  16.927  51.153  1.00 22.14           C  
ATOM    437  C   VAL L  59      24.646  14.727  52.805  1.00 28.27           C  
ATOM    438  O   VAL L  59      23.905  15.209  53.658  1.00 27.95           O  
ATOM    439  N   PRO L  60      25.866  14.315  53.045  1.00 29.83           N  
ATOM    440  CA  PRO L  60      26.442  14.403  54.362  1.00 29.77           C  
ATOM    441  CD  PRO L  60      26.412  13.196  52.291  1.00 23.93           C  
ATOM    442  CB  PRO L  60      27.668  13.494  54.345  1.00 24.02           C  
ATOM    443  CG  PRO L  60      27.341  12.451  53.265  1.00 25.39           C  
ATOM    444  C   PRO L  60      26.775  15.820  54.719  1.00 29.32           C  
ATOM    445  O   PRO L  60      27.034  16.629  53.832  1.00 28.99           O  
ATOM    446  N   ALA L  61      26.825  16.103  56.033  1.00 26.63           N  
ATOM    447  CA  ALA L  61      27.050  17.385  56.644  1.00 26.70           C  
ATOM    448  CB  ALA L  61      26.978  17.324  58.180  1.00 39.31           C  
ATOM    449  C   ALA L  61      28.400  17.928  56.283  1.00 26.49           C  
ATOM    450  O   ALA L  61      28.599  19.142  56.263  1.00 26.87           O  
ATOM    451  N   ARG L  62      29.373  17.047  56.004  1.00 31.68           N  
ATOM    452  CA  ARG L  62      30.729  17.456  55.758  1.00 31.38           C  
ATOM    453  CB  ARG L  62      31.676  16.279  55.446  1.00 28.44           C  
ATOM    454  CG  ARG L  62      31.290  15.464  54.209  1.00 29.22           C  
ATOM    455  CD  ARG L  62      32.364  14.461  53.776  1.00 30.23           C  
ATOM    456  NE  ARG L  62      32.061  13.137  54.392  1.00 32.07           N  
ATOM    457  CZ  ARG L  62      31.257  12.244  53.743  1.00 32.02           C  
ATOM    458  NH1 ARG L  62      30.687  12.582  52.551  1.00 31.24           N1+
ATOM    459  NH2 ARG L  62      31.028  11.009  54.275  1.00 31.42           N  
ATOM    460  C   ARG L  62      30.780  18.412  54.597  1.00 30.90           C  
ATOM    461  O   ARG L  62      31.707  19.218  54.506  1.00 30.75           O  
ATOM    462  N   PHE L  63      29.823  18.306  53.651  1.00 21.74           N  
ATOM    463  CA  PHE L  63      29.788  19.159  52.493  1.00 22.09           C  
ATOM    464  CB  PHE L  63      28.929  18.592  51.349  1.00 31.34           C  
ATOM    465  CG  PHE L  63      29.603  17.395  50.775  1.00 30.93           C  
ATOM    466  CD1 PHE L  63      29.523  16.170  51.396  1.00 30.57           C  
ATOM    467  CD2 PHE L  63      30.303  17.500  49.598  1.00 31.01           C  
ATOM    468  CE1 PHE L  63      30.145  15.070  50.854  1.00 30.57           C  
ATOM    469  CE2 PHE L  63      30.926  16.405  49.049  1.00 31.16           C  
ATOM    470  CZ  PHE L  63      30.849  15.186  49.679  1.00 30.81           C  
ATOM    471  C   PHE L  63      29.192  20.496  52.821  1.00 23.12           C  
ATOM    472  O   PHE L  63      28.340  20.621  53.699  1.00 22.67           O  
ATOM    473  N   SER L  64      29.647  21.547  52.101  1.00 22.60           N  
ATOM    474  CA  SER L  64      29.128  22.875  52.278  1.00 22.87           C  
ATOM    475  CB  SER L  64      29.849  23.675  53.377  1.00 33.84           C  
ATOM    476  OG  SER L  64      31.206  23.883  53.014  1.00 35.30           O  
ATOM    477  C   SER L  64      29.343  23.609  50.989  1.00 23.56           C  
ATOM    478  O   SER L  64      30.139  23.189  50.151  1.00 22.90           O  
ATOM    479  N   GLY L  65      28.622  24.733  50.791  1.00 29.78           N  
ATOM    480  CA  GLY L  65      28.798  25.487  49.584  1.00 30.83           C  
ATOM    481  C   GLY L  65      28.672  26.939  49.925  1.00 31.83           C  
ATOM    482  O   GLY L  65      28.052  27.300  50.924  1.00 31.65           O  
ATOM    483  N   SER L  66      29.275  27.815  49.092  1.00 34.79           N  
ATOM    484  CA  SER L  66      29.185  29.225  49.344  1.00 36.05           C  
ATOM    485  CB  SER L  66      30.153  29.716  50.433  1.00 34.61           C  
ATOM    486  OG  SER L  66      31.495  29.550  50.005  1.00 37.76           O  
ATOM    487  C   SER L  66      29.544  29.953  48.086  1.00 35.94           C  
ATOM    488  O   SER L  66      30.010  29.349  47.121  1.00 35.63           O  
ATOM    489  N   GLY L  67      29.307  31.284  48.053  1.00 33.69           N  
ATOM    490  CA  GLY L  67      29.704  32.042  46.899  1.00 33.66           C  
ATOM    491  C   GLY L  67      28.622  33.002  46.521  1.00 33.99           C  
ATOM    492  O   GLY L  67      27.502  32.941  47.027  1.00 34.43           O  
ATOM    493  N   SER L  68      28.959  33.934  45.608  1.00 24.57           N  
ATOM    494  CA  SER L  68      28.006  34.885  45.119  1.00 25.18           C  
ATOM    495  CB  SER L  68      27.733  36.044  46.095  1.00 34.77           C  
ATOM    496  OG  SER L  68      28.913  36.806  46.299  1.00 37.67           O  
ATOM    497  C   SER L  68      28.568  35.468  43.863  1.00 24.96           C  
ATOM    498  O   SER L  68      29.761  35.349  43.588  1.00 24.51           O  
ATOM    499  N   GLY L  69      27.711  36.103  43.045  1.00 35.30           N  
ATOM    500  CA  GLY L  69      28.199  36.724  41.851  1.00 35.34           C  
ATOM    501  C   GLY L  69      28.787  35.678  40.954  1.00 35.03           C  
ATOM    502  O   GLY L  69      28.128  34.711  40.577  1.00 35.12           O  
ATOM    503  N   THR L  70      30.031  35.935  40.514  1.00 41.09           N  
ATOM    504  CA  THR L  70      30.813  35.114  39.631  1.00 41.15           C  
ATOM    505  CB  THR L  70      31.876  35.898  38.919  1.00 44.05           C  
ATOM    506  OG1 THR L  70      32.813  36.423  39.847  1.00 44.60           O  
ATOM    507  CG2 THR L  70      31.196  37.044  38.152  1.00 43.62           C  
ATOM    508  C   THR L  70      31.489  33.953  40.310  1.00 40.55           C  
ATOM    509  O   THR L  70      31.852  32.994  39.631  1.00 40.60           O  
ATOM    510  N   SER L  71      31.758  34.014  41.636  1.00 23.74           N  
ATOM    511  CA  SER L  71      32.549  32.946  42.199  1.00 23.89           C  
ATOM    512  CB  SER L  71      33.843  33.425  42.880  1.00 39.60           C  
ATOM    513  OG  SER L  71      34.752  33.924  41.912  1.00 42.64           O  
ATOM    514  C   SER L  71      31.802  32.159  43.231  1.00 23.17           C  
ATOM    515  O   SER L  71      31.181  32.711  44.139  1.00 21.81           O  
ATOM    516  N   TYR L  72      31.890  30.815  43.119  1.00 29.38           N  
ATOM    517  CA  TYR L  72      31.234  29.924  44.033  1.00 28.63           C  
ATOM    518  CB  TYR L  72      29.966  29.288  43.454  1.00 25.47           C  
ATOM    519  CG  TYR L  72      28.979  30.379  43.225  1.00 25.23           C  
ATOM    520  CD1 TYR L  72      29.022  31.138  42.079  1.00 25.69           C  
ATOM    521  CD2 TYR L  72      27.996  30.627  44.154  1.00 25.06           C  
ATOM    522  CE1 TYR L  72      28.104  32.140  41.870  1.00 26.14           C  
ATOM    523  CE2 TYR L  72      27.074  31.626  43.950  1.00 26.05           C  
ATOM    524  CZ  TYR L  72      27.128  32.384  42.807  1.00 26.66           C  
ATOM    525  OH  TYR L  72      26.184  33.410  42.594  1.00 27.87           O  
ATOM    526  C   TYR L  72      32.180  28.806  44.353  1.00 28.29           C  
ATOM    527  O   TYR L  72      33.155  28.594  43.634  1.00 27.96           O  
ATOM    528  N   SER L  73      31.927  28.070  45.461  1.00 29.65           N  
ATOM    529  CA  SER L  73      32.807  26.992  45.810  1.00 29.27           C  
ATOM    530  CB  SER L  73      33.979  27.434  46.700  1.00 35.05           C  
ATOM    531  OG  SER L  73      33.487  27.918  47.942  1.00 36.81           O  
ATOM    532  C   SER L  73      32.051  25.943  46.572  1.00 29.31           C  
ATOM    533  O   SER L  73      31.003  26.205  47.160  1.00 29.28           O  
ATOM    534  N   LEU L  74      32.585  24.703  46.551  1.00 27.15           N  
ATOM    535  CA  LEU L  74      32.028  23.590  47.265  1.00 26.65           C  
ATOM    536  CB  LEU L  74      31.539  22.476  46.308  1.00 24.84           C  
ATOM    537  CG  LEU L  74      30.912  21.218  46.950  1.00 25.04           C  
ATOM    538  CD1 LEU L  74      30.317  20.304  45.864  1.00 25.45           C  
ATOM    539  CD2 LEU L  74      31.904  20.438  47.827  1.00 24.93           C  
ATOM    540  C   LEU L  74      33.144  23.083  48.119  1.00 26.62           C  
ATOM    541  O   LEU L  74      34.271  22.950  47.649  1.00 26.35           O  
ATOM    542  N   THR L  75      32.867  22.796  49.408  1.00 19.09           N  
ATOM    543  CA  THR L  75      33.947  22.377  50.259  1.00 19.70           C  
ATOM    544  CB  THR L  75      34.347  23.424  51.257  1.00 29.42           C  
ATOM    545  OG1 THR L  75      34.757  24.606  50.586  1.00 30.68           O  
ATOM    546  CG2 THR L  75      35.500  22.876  52.113  1.00 29.19           C  
ATOM    547  C   THR L  75      33.565  21.152  51.027  1.00 19.44           C  
ATOM    548  O   THR L  75      32.401  20.931  51.358  1.00 20.36           O  
ATOM    549  N   ILE L  76      34.573  20.307  51.318  1.00 25.13           N  
ATOM    550  CA  ILE L  76      34.367  19.123  52.099  1.00 25.58           C  
ATOM    551  CB  ILE L  76      34.813  17.869  51.403  1.00 23.89           C  
ATOM    552  CG1 ILE L  76      34.061  17.697  50.073  1.00 24.22           C  
ATOM    553  CG2 ILE L  76      34.605  16.690  52.369  1.00 23.59           C  
ATOM    554  CD1 ILE L  76      34.640  16.593  49.189  1.00 23.24           C  
ATOM    555  C   ILE L  76      35.224  19.289  53.312  1.00 26.50           C  
ATOM    556  O   ILE L  76      36.431  19.503  53.208  1.00 26.08           O  
ATOM    557  N   SER L  77      34.615  19.195  54.507  1.00 28.18           N  
ATOM    558  CA  SER L  77      35.351  19.405  55.720  1.00 29.81           C  
ATOM    559  CB  SER L  77      34.491  19.195  56.975  1.00 41.38           C  
ATOM    560  OG  SER L  77      33.386  20.083  56.959  1.00 42.04           O  
ATOM    561  C   SER L  77      36.449  18.395  55.796  1.00 30.72           C  
ATOM    562  O   SER L  77      37.615  18.749  55.956  1.00 30.86           O  
ATOM    563  N   SER L  78      36.094  17.101  55.692  1.00 28.87           N  
ATOM    564  CA  SER L  78      37.098  16.081  55.758  1.00 29.76           C  
ATOM    565  CB  SER L  78      37.098  15.319  57.093  1.00 27.36           C  
ATOM    566  OG  SER L  78      38.116  14.329  57.091  1.00 25.36           O  
ATOM    567  C   SER L  78      36.790  15.094  54.682  1.00 29.69           C  
ATOM    568  O   SER L  78      35.702  14.524  54.643  1.00 29.50           O  
ATOM    569  N   MET L  79      37.766  14.825  53.795  1.00 35.33           N  
ATOM    570  CA  MET L  79      37.501  13.966  52.678  1.00 35.54           C  
ATOM    571  CB  MET L  79      38.560  14.013  51.565  1.00 30.29           C  
ATOM    572  CG  MET L  79      38.194  13.069  50.421  1.00 31.07           C  
ATOM    573  SD  MET L  79      39.253  13.147  48.954  1.00 34.12           S  
ATOM    574  CE  MET L  79      38.314  11.869  48.072  1.00 33.84           C  
ATOM    575  C   MET L  79      37.367  12.542  53.104  1.00 35.43           C  
ATOM    576  O   MET L  79      38.144  12.027  53.907  1.00 35.22           O  
ATOM    577  N   GLU L  80      36.349  11.866  52.535  1.00 32.58           N  
ATOM    578  CA  GLU L  80      36.099  10.482  52.807  1.00 32.94           C  
ATOM    579  CB  GLU L  80      34.672  10.203  53.311  1.00 33.97           C  
ATOM    580  CG  GLU L  80      34.347  10.868  54.652  1.00 37.62           C  
ATOM    581  CD  GLU L  80      35.187  10.214  55.741  1.00 39.91           C  
ATOM    582  OE1 GLU L  80      35.320   8.962  55.716  1.00 40.96           O  
ATOM    583  OE2 GLU L  80      35.708  10.961  56.611  1.00 41.62           O1-
ATOM    584  C   GLU L  80      36.257   9.769  51.499  1.00 31.97           C  
ATOM    585  O   GLU L  80      36.171  10.374  50.432  1.00 30.97           O  
ATOM    586  N   ALA L  81      36.481   8.445  51.553  1.00 26.37           N  
ATOM    587  CA  ALA L  81      36.712   7.665  50.369  1.00 25.92           C  
ATOM    588  CB  ALA L  81      36.936   6.174  50.675  1.00 42.26           C  
ATOM    589  C   ALA L  81      35.516   7.767  49.470  1.00 24.98           C  
ATOM    590  O   ALA L  81      35.652   7.846  48.250  1.00 24.44           O  
ATOM    591  N   GLU L  82      34.307   7.794  50.062  1.00 31.10           N  
ATOM    592  CA  GLU L  82      33.061   7.802  49.341  1.00 31.94           C  
ATOM    593  CB  GLU L  82      31.838   7.955  50.259  1.00 43.17           C  
ATOM    594  CG  GLU L  82      31.643   6.858  51.295  1.00 47.28           C  
ATOM    595  CD  GLU L  82      30.385   7.236  52.063  1.00 49.86           C  
ATOM    596  OE1 GLU L  82      29.291   7.253  51.435  1.00 51.31           O  
ATOM    597  OE2 GLU L  82      30.500   7.524  53.283  1.00 50.55           O1-
ATOM    598  C   GLU L  82      32.984   9.018  48.473  1.00 30.61           C  
ATOM    599  O   GLU L  82      32.351   8.996  47.420  1.00 30.22           O  
ATOM    600  N   ASP L  83      33.603  10.118  48.924  1.00 30.66           N  
ATOM    601  CA  ASP L  83      33.537  11.409  48.297  1.00 29.56           C  
ATOM    602  CB  ASP L  83      34.268  12.488  49.108  1.00 30.76           C  
ATOM    603  CG  ASP L  83      33.494  12.692  50.400  1.00 31.55           C  
ATOM    604  OD1 ASP L  83      32.256  12.461  50.391  1.00 31.00           O  
ATOM    605  OD2 ASP L  83      34.129  13.077  51.416  1.00 31.30           O1-
ATOM    606  C   ASP L  83      34.154  11.395  46.934  1.00 29.44           C  
ATOM    607  O   ASP L  83      33.868  12.283  46.132  1.00 28.43           O  
ATOM    608  N   ALA L  84      35.065  10.445  46.641  1.00 29.83           N  
ATOM    609  CA  ALA L  84      35.686  10.467  45.346  1.00 30.21           C  
ATOM    610  CB  ALA L  84      36.664   9.303  45.111  1.00 23.98           C  
ATOM    611  C   ALA L  84      34.614  10.380  44.307  1.00 30.16           C  
ATOM    612  O   ALA L  84      33.754   9.502  44.358  1.00 30.76           O  
ATOM    613  N   ALA L  85      34.646  11.306  43.326  1.00 20.52           N  
ATOM    614  CA  ALA L  85      33.651  11.332  42.293  1.00 19.88           C  
ATOM    615  CB  ALA L  85      32.211  11.376  42.830  1.00 21.76           C  
ATOM    616  C   ALA L  85      33.870  12.585  41.504  1.00 18.98           C  
ATOM    617  O   ALA L  85      34.844  13.305  41.719  1.00 19.08           O  
ATOM    618  N   SER L  86      32.972  12.862  40.537  1.00 22.16           N  
ATOM    619  CA  SER L  86      33.100  14.054  39.748  1.00 22.07           C  
ATOM    620  CB  SER L  86      32.916  13.813  38.240  1.00 23.88           C  
ATOM    621  OG  SER L  86      33.945  12.965  37.753  1.00 25.08           O  
ATOM    622  C   SER L  86      32.025  15.000  40.190  1.00 22.01           C  
ATOM    623  O   SER L  86      30.911  14.580  40.502  1.00 22.07           O  
ATOM    624  N   TYR L  87      32.337  16.312  40.238  1.00 25.56           N  
ATOM    625  CA  TYR L  87      31.372  17.278  40.686  1.00 25.92           C  
ATOM    626  CB  TYR L  87      31.824  18.051  41.939  1.00 18.35           C  
ATOM    627  CG  TYR L  87      31.914  17.097  43.080  1.00 18.90           C  
ATOM    628  CD1 TYR L  87      33.010  16.280  43.240  1.00 18.53           C  
ATOM    629  CD2 TYR L  87      30.898  17.028  44.004  1.00 19.30           C  
ATOM    630  CE1 TYR L  87      33.088  15.404  44.299  1.00 19.28           C  
ATOM    631  CE2 TYR L  87      30.970  16.155  45.064  1.00 19.14           C  
ATOM    632  CZ  TYR L  87      32.064  15.341  45.214  1.00 19.53           C  
ATOM    633  OH  TYR L  87      32.138  14.446  46.302  1.00 19.62           O  
ATOM    634  C   TYR L  87      31.172  18.298  39.605  1.00 26.89           C  
ATOM    635  O   TYR L  87      32.129  18.714  38.951  1.00 26.85           O  
ATOM    636  N   PHE L  88      29.906  18.723  39.382  1.00 19.05           N  
ATOM    637  CA  PHE L  88      29.643  19.702  38.362  1.00 19.51           C  
ATOM    638  CB  PHE L  88      28.777  19.184  37.200  1.00 19.86           C  
ATOM    639  CG  PHE L  88      29.443  18.039  36.517  1.00 19.93           C  
ATOM    640  CD1 PHE L  88      29.240  16.756  36.965  1.00 20.34           C  
ATOM    641  CD2 PHE L  88      30.257  18.238  35.426  1.00 21.47           C  
ATOM    642  CE1 PHE L  88      29.842  15.689  36.343  1.00 21.69           C  
ATOM    643  CE2 PHE L  88      30.862  17.172  34.798  1.00 20.55           C  
ATOM    644  CZ  PHE L  88      30.655  15.894  35.255  1.00 21.34           C  
ATOM    645  C   PHE L  88      28.826  20.805  38.964  1.00 20.42           C  
ATOM    646  O   PHE L  88      27.871  20.553  39.699  1.00 20.51           O  
ATOM    647  N   CYS L  89      29.194  22.069  38.666  1.00 22.14           N  
ATOM    648  CA  CYS L  89      28.403  23.187  39.089  1.00 22.40           C  
ATOM    649  CB  CYS L  89      29.220  24.468  39.384  1.00 33.49           C  
ATOM    650  SG  CYS L  89      30.314  24.973  38.022  1.00 33.93           S  
ATOM    651  C   CYS L  89      27.436  23.449  37.981  1.00 22.18           C  
ATOM    652  O   CYS L  89      27.709  23.154  36.818  1.00 21.43           O  
ATOM    653  N   HIS L  90      26.257  23.995  38.320  1.00 21.57           N  
ATOM    654  CA  HIS L  90      25.238  24.211  37.337  1.00 21.56           C  
ATOM    655  ND1 HIS L  90      23.126  23.313  35.114  1.00 17.59           N  
ATOM    656  CG  HIS L  90      23.000  23.275  36.483  1.00 19.43           C  
ATOM    657  CB  HIS L  90      24.140  23.136  37.445  1.00 18.55           C  
ATOM    658  NE2 HIS L  90      20.951  23.446  35.557  1.00 20.97           N  
ATOM    659  CD2 HIS L  90      21.666  23.358  36.737  1.00 17.21           C  
ATOM    660  CE1 HIS L  90      21.870  23.415  34.610  1.00 18.69           C  
ATOM    661  C   HIS L  90      24.623  25.549  37.581  1.00 21.51           C  
ATOM    662  O   HIS L  90      24.530  26.010  38.718  1.00 20.66           O  
ATOM    663  N   GLN L  91      24.201  26.218  36.491  1.00 19.22           N  
ATOM    664  CA  GLN L  91      23.611  27.516  36.612  1.00 20.14           C  
ATOM    665  CB  GLN L  91      24.578  28.612  36.135  1.00 24.26           C  
ATOM    666  CG  GLN L  91      23.940  29.985  35.982  1.00 26.15           C  
ATOM    667  CD  GLN L  91      23.374  30.048  34.572  1.00 24.31           C  
ATOM    668  OE1 GLN L  91      22.566  30.914  34.256  1.00 26.77           O  
ATOM    669  NE2 GLN L  91      23.826  29.123  33.685  1.00 25.13           N  
ATOM    670  C   GLN L  91      22.368  27.544  35.781  1.00 20.20           C  
ATOM    671  O   GLN L  91      22.369  27.108  34.632  1.00 19.83           O  
ATOM    672  N   TRP L  92      21.200  27.778  36.418  1.00 22.02           N  
ATOM    673  CA  TRP L  92      19.921  27.953  35.771  1.00 22.60           C  
ATOM    674  CB  TRP L  92      18.796  27.026  36.283  1.00 22.36           C  
ATOM    675  CG  TRP L  92      18.360  27.152  37.713  1.00 22.92           C  
ATOM    676  CD2 TRP L  92      17.037  27.540  38.118  1.00 24.19           C  
ATOM    677  CD1 TRP L  92      19.036  26.831  38.850  1.00 25.57           C  
ATOM    678  NE1 TRP L  92      18.227  27.026  39.942  1.00 25.21           N  
ATOM    679  CE2 TRP L  92      16.993  27.450  39.508  1.00 23.59           C  
ATOM    680  CE3 TRP L  92      15.946  27.923  37.394  1.00 25.17           C  
ATOM    681  CZ2 TRP L  92      15.854  27.747  40.201  1.00 24.17           C  
ATOM    682  CZ3 TRP L  92      14.800  28.234  38.096  1.00 26.86           C  
ATOM    683  CH2 TRP L  92      14.757  28.149  39.472  1.00 25.32           C  
ATOM    684  C   TRP L  92      19.502  29.389  35.624  1.00 25.68           C  
ATOM    685  O   TRP L  92      18.407  29.665  35.138  1.00 24.27           O  
ATOM    686  N   SER L  93      20.292  30.344  36.144  1.00 26.18           N  
ATOM    687  CA  SER L  93      19.888  31.726  36.202  1.00 26.94           C  
ATOM    688  CB  SER L  93      21.019  32.643  36.696  1.00 30.51           C  
ATOM    689  OG  SER L  93      20.574  33.991  36.736  1.00 33.24           O  
ATOM    690  C   SER L  93      19.470  32.241  34.856  1.00 28.20           C  
ATOM    691  O   SER L  93      18.421  32.873  34.739  1.00 27.36           O  
ATOM    692  N   SER L  94      20.271  32.003  33.805  1.00 26.51           N  
ATOM    693  CA  SER L  94      19.947  32.501  32.502  1.00 27.28           C  
ATOM    694  CB  SER L  94      20.930  33.562  31.972  1.00 28.97           C  
ATOM    695  OG  SER L  94      22.197  32.981  31.701  1.00 33.12           O  
ATOM    696  C   SER L  94      19.953  31.352  31.543  1.00 26.72           C  
ATOM    697  O   SER L  94      20.587  30.324  31.779  1.00 26.05           O  
ATOM    698  N   PHE L  95      19.212  31.507  30.429  1.00 27.49           N  
ATOM    699  CA  PHE L  95      19.100  30.471  29.446  1.00 28.25           C  
ATOM    700  CB  PHE L  95      17.727  30.479  28.754  1.00 29.54           C  
ATOM    701  CG  PHE L  95      16.707  30.251  29.818  1.00 31.11           C  
ATOM    702  CD1 PHE L  95      16.287  31.302  30.599  1.00 32.88           C  
ATOM    703  CD2 PHE L  95      16.182  29.002  30.056  1.00 30.52           C  
ATOM    704  CE1 PHE L  95      15.352  31.118  31.589  1.00 35.36           C  
ATOM    705  CE2 PHE L  95      15.245  28.816  31.046  1.00 33.27           C  
ATOM    706  CZ  PHE L  95      14.823  29.873  31.814  1.00 36.78           C  
ATOM    707  C   PHE L  95      20.144  30.739  28.411  1.00 28.76           C  
ATOM    708  O   PHE L  95      20.458  31.892  28.126  1.00 32.65           O  
ATOM    709  N   PRO L  96      20.719  29.707  27.850  1.00 27.42           N  
ATOM    710  CA  PRO L  96      20.407  28.355  28.225  1.00 24.77           C  
ATOM    711  CD  PRO L  96      21.254  29.792  26.501  1.00 28.82           C  
ATOM    712  CB  PRO L  96      20.830  27.477  27.045  1.00 25.55           C  
ATOM    713  CG  PRO L  96      21.760  28.373  26.207  1.00 26.81           C  
ATOM    714  C   PRO L  96      21.106  27.998  29.499  1.00 24.93           C  
ATOM    715  O   PRO L  96      22.077  28.663  29.858  1.00 23.06           O  
ATOM    716  N   PHE L  97      20.634  26.949  30.198  1.00 21.92           N  
ATOM    717  CA  PHE L  97      21.268  26.581  31.427  1.00 20.79           C  
ATOM    718  CB  PHE L  97      20.489  25.542  32.258  1.00 19.28           C  
ATOM    719  CG  PHE L  97      19.110  26.060  32.495  1.00 16.67           C  
ATOM    720  CD1 PHE L  97      18.909  27.282  33.094  1.00 16.20           C  
ATOM    721  CD2 PHE L  97      18.013  25.303  32.154  1.00 15.72           C  
ATOM    722  CE1 PHE L  97      17.638  27.753  33.325  1.00 14.59           C  
ATOM    723  CE2 PHE L  97      16.739  25.769  32.383  1.00 18.39           C  
ATOM    724  CZ  PHE L  97      16.549  26.997  32.970  1.00 15.41           C  
ATOM    725  C   PHE L  97      22.574  25.957  31.053  1.00 19.45           C  
ATOM    726  O   PHE L  97      22.693  25.356  29.988  1.00 19.56           O  
ATOM    727  N   THR L  98      23.607  26.103  31.907  1.00 19.83           N  
ATOM    728  CA  THR L  98      24.877  25.538  31.555  1.00 19.78           C  
ATOM    729  CB  THR L  98      25.874  26.577  31.129  1.00 18.77           C  
ATOM    730  OG1 THR L  98      26.073  27.523  32.171  1.00 18.47           O  
ATOM    731  CG2 THR L  98      25.342  27.280  29.869  1.00 18.53           C  
ATOM    732  C   THR L  98      25.464  24.794  32.716  1.00 19.93           C  
ATOM    733  O   THR L  98      25.047  24.951  33.862  1.00 19.25           O  
ATOM    734  N   PHE L  99      26.462  23.934  32.415  1.00 18.54           N  
ATOM    735  CA  PHE L  99      27.133  23.149  33.413  1.00 18.27           C  
ATOM    736  CB  PHE L  99      27.016  21.623  33.215  1.00 18.78           C  
ATOM    737  CG  PHE L  99      25.618  21.161  33.454  1.00 19.06           C  
ATOM    738  CD1 PHE L  99      24.692  21.150  32.434  1.00 18.31           C  
ATOM    739  CD2 PHE L  99      25.236  20.720  34.700  1.00 19.03           C  
ATOM    740  CE1 PHE L  99      23.407  20.714  32.659  1.00 19.20           C  
ATOM    741  CE2 PHE L  99      23.953  20.283  34.930  1.00 19.82           C  
ATOM    742  CZ  PHE L  99      23.034  20.280  33.908  1.00 19.71           C  
ATOM    743  C   PHE L  99      28.598  23.436  33.306  1.00 19.07           C  
ATOM    744  O   PHE L  99      29.098  23.817  32.249  1.00 17.29           O  
ATOM    745  N   GLY L 100      29.330  23.257  34.420  1.00 37.03           N  
ATOM    746  CA  GLY L 100      30.745  23.485  34.410  1.00 37.48           C  
ATOM    747  C   GLY L 100      31.401  22.275  33.810  1.00 38.78           C  
ATOM    748  O   GLY L 100      30.760  21.249  33.595  1.00 37.64           O  
ATOM    749  N   SER L 101      32.717  22.384  33.530  1.00 30.68           N  
ATOM    750  CA  SER L 101      33.503  21.335  32.941  1.00 31.92           C  
ATOM    751  CB  SER L 101      34.921  21.804  32.565  1.00 29.48           C  
ATOM    752  OG  SER L 101      35.607  22.272  33.716  1.00 30.30           O  
ATOM    753  C   SER L 101      33.619  20.188  33.899  1.00 32.25           C  
ATOM    754  O   SER L 101      33.779  19.042  33.480  1.00 32.91           O  
ATOM    755  N   GLY L 102      33.567  20.462  35.218  1.00 24.74           N  
ATOM    756  CA  GLY L 102      33.579  19.398  36.185  1.00 23.55           C  
ATOM    757  C   GLY L 102      34.940  19.215  36.783  1.00 23.61           C  
ATOM    758  O   GLY L 102      35.967  19.484  36.161  1.00 23.25           O  
ATOM    759  N   THR L 103      34.960  18.744  38.047  1.00 22.68           N  
ATOM    760  CA  THR L 103      36.186  18.451  38.730  1.00 22.90           C  
ATOM    761  CB  THR L 103      36.375  19.205  40.012  1.00 31.33           C  
ATOM    762  OG1 THR L 103      35.268  18.975  40.868  1.00 31.17           O  
ATOM    763  CG2 THR L 103      36.531  20.699  39.730  1.00 31.43           C  
ATOM    764  C   THR L 103      36.136  17.015  39.137  1.00 23.26           C  
ATOM    765  O   THR L 103      35.215  16.588  39.832  1.00 22.32           O  
ATOM    766  N   LYS L 104      37.141  16.223  38.719  1.00 25.93           N  
ATOM    767  CA  LYS L 104      37.164  14.852  39.128  1.00 27.23           C  
ATOM    768  CB  LYS L 104      37.811  13.902  38.105  1.00 28.38           C  
ATOM    769  CG  LYS L 104      37.819  12.445  38.572  1.00 31.45           C  
ATOM    770  CD  LYS L 104      38.151  11.429  37.477  1.00 33.70           C  
ATOM    771  CE  LYS L 104      38.321  10.002  38.005  1.00 35.47           C  
ATOM    772  NZ  LYS L 104      37.166   9.638  38.855  1.00 38.41           N1+
ATOM    773  C   LYS L 104      37.983  14.796  40.374  1.00 26.91           C  
ATOM    774  O   LYS L 104      39.118  15.270  40.402  1.00 27.12           O  
ATOM    775  N   LEU L 105      37.417  14.211  41.447  1.00 26.28           N  
ATOM    776  CA  LEU L 105      38.113  14.151  42.699  1.00 26.86           C  
ATOM    777  CB  LEU L 105      37.226  14.593  43.876  1.00 29.16           C  
ATOM    778  CG  LEU L 105      37.912  14.553  45.255  1.00 29.09           C  
ATOM    779  CD1 LEU L 105      39.089  15.542  45.329  1.00 29.19           C  
ATOM    780  CD2 LEU L 105      36.888  14.758  46.385  1.00 29.14           C  
ATOM    781  C   LEU L 105      38.531  12.732  42.929  1.00 27.64           C  
ATOM    782  O   LEU L 105      37.708  11.816  42.928  1.00 26.83           O  
ATOM    783  N   GLU L 106      39.843  12.517  43.153  1.00 29.44           N  
ATOM    784  CA  GLU L 106      40.357  11.189  43.327  1.00 32.00           C  
ATOM    785  CB  GLU L 106      41.444  10.838  42.299  1.00 43.26           C  
ATOM    786  CG  GLU L 106      40.911  10.828  40.865  0.90 46.66           C  
ATOM    787  CD  GLU L 106      42.058  10.504  39.923  0.90 48.63           C  
ATOM    788  OE1 GLU L 106      43.120  10.043  40.419  0.90 50.40           O  
ATOM    789  OE2 GLU L 106      41.890  10.714  38.692  0.90 50.79           O1-
ATOM    790  C   GLU L 106      40.960  11.086  44.694  1.00 32.99           C  
ATOM    791  O   GLU L 106      41.223  12.091  45.350  1.00 32.23           O  
ATOM    792  N   ILE L 107      41.175   9.836  45.155  1.00 40.15           N  
ATOM    793  CA  ILE L 107      41.704   9.573  46.465  1.00 42.17           C  
ATOM    794  CB  ILE L 107      41.103   8.349  47.098  1.00 38.02           C  
ATOM    795  CG1 ILE L 107      39.577   8.489  47.208  1.00 38.90           C  
ATOM    796  CG2 ILE L 107      41.789   8.126  48.453  1.00 38.98           C  
ATOM    797  CD1 ILE L 107      38.874   7.175  47.550  1.00 39.19           C  
ATOM    798  C   ILE L 107      43.169   9.300  46.326  1.00 43.09           C  
ATOM    799  O   ILE L 107      43.595   8.588  45.418  1.00 42.98           O  
ATOM    800  N   LYS L 108      43.988   9.890  47.220  1.00 35.95           N  
ATOM    801  CA  LYS L 108      45.405   9.674  47.158  1.00 37.86           C  
ATOM    802  CB  LYS L 108      46.230  10.889  47.620  1.00 38.18           C  
ATOM    803  CG  LYS L 108      46.060  12.116  46.723  1.00 38.80           C  
ATOM    804  CD  LYS L 108      46.661  13.397  47.304  1.00 39.54           C  
ATOM    805  CE  LYS L 108      48.097  13.653  46.842  1.00 40.41           C  
ATOM    806  NZ  LYS L 108      48.586  14.939  47.386  1.00 41.44           N1+
ATOM    807  C   LYS L 108      45.765   8.518  48.086  1.00 38.67           C  
ATOM    808  O   LYS L 108      44.863   8.015  48.807  1.00 39.52           O  
ATOM    809  OXT LYS L 108      46.964   8.129  48.089  1.00  0.00           O1-
TER     810      LYS L 108 
ATOM    811  N   GLU H 109       9.120   9.154  44.461  0.94 50.08           N1+
ATOM    812  CA  GLU H 109       7.785   9.690  44.115  0.94 50.05           C  
ATOM    813  CB  GLU H 109       7.584  11.057  44.791  0.94 50.81           C  
ATOM    814  CG  GLU H 109       8.610  12.115  44.380  0.94 52.27           C  
ATOM    815  CD  GLU H 109       8.372  13.355  45.232  0.70 62.79           C  
ATOM    816  OE1 GLU H 109       8.447  13.228  46.483  0.70 63.52           O  
ATOM    817  OE2 GLU H 109       8.109  14.440  44.649  0.70 64.29           O1-
ATOM    818  C   GLU H 109       7.665   9.843  42.639  0.94 48.96           C  
ATOM    819  O   GLU H 109       6.570   9.784  42.080  0.94 49.09           O  
ATOM    820  N   VAL H 110       8.808  10.058  41.967  0.94 62.52           N  
ATOM    821  CA  VAL H 110       8.786  10.186  40.543  0.94 61.06           C  
ATOM    822  CB  VAL H 110       8.939  11.609  40.095  0.94 61.51           C  
ATOM    823  CG1 VAL H 110      10.290  12.129  40.604  0.94 61.97           C  
ATOM    824  CG2 VAL H 110       8.793  11.680  38.570  0.94 61.17           C  
ATOM    825  C   VAL H 110       9.933   9.392  40.001  0.94 59.79           C  
ATOM    826  O   VAL H 110      11.052   9.474  40.509  0.94 59.51           O  
ATOM    827  N   GLN H 111       9.675   8.598  38.942  0.82 53.52           N  
ATOM    828  CA  GLN H 111      10.701   7.770  38.377  0.92 52.49           C  
ATOM    829  CB  GLN H 111      10.452   6.284  38.662  0.92 50.17           C  
ATOM    830  CG  GLN H 111      10.478   5.997  40.163  0.92 52.73           C  
ATOM    831  CD  GLN H 111       9.853   4.636  40.412  0.90 55.23           C  
ATOM    832  OE1 GLN H 111       8.709   4.385  40.036  0.90 56.46           O  
ATOM    833  NE2 GLN H 111      10.618   3.733  41.079  0.92 54.90           N  
ATOM    834  C   GLN H 111      10.695   7.979  36.896  0.92 50.58           C  
ATOM    835  O   GLN H 111       9.638   8.102  36.278  0.92 50.13           O  
ATOM    836  N   LEU H 112      11.897   8.030  36.289  0.96 35.56           N  
ATOM    837  CA  LEU H 112      12.007   8.297  34.883  0.96 33.62           C  
ATOM    838  CB  LEU H 112      12.710   9.637  34.620  0.96 38.66           C  
ATOM    839  CG  LEU H 112      11.964  10.841  35.226  0.96 38.92           C  
ATOM    840  CD1 LEU H 112      12.701  12.160  34.953  0.96 39.64           C  
ATOM    841  CD2 LEU H 112      10.501  10.882  34.756  0.96 38.98           C  
ATOM    842  C   LEU H 112      12.856   7.233  34.257  0.96 32.75           C  
ATOM    843  O   LEU H 112      13.843   6.795  34.844  0.96 31.17           O  
ATOM    844  N   GLN H 113      12.480   6.773  33.045  0.94 36.33           N  
ATOM    845  CA  GLN H 113      13.310   5.798  32.393  0.94 36.58           C  
ATOM    846  CB  GLN H 113      12.807   4.352  32.511  0.94 42.45           C  
ATOM    847  CG  GLN H 113      11.496   4.085  31.783  0.94 45.60           C  
ATOM    848  CD  GLN H 113      11.156   2.620  32.005  0.94 47.46           C  
ATOM    849  OE1 GLN H 113      10.449   2.008  31.207  0.94 48.52           O  
ATOM    850  NE2 GLN H 113      11.683   2.032  33.113  0.94 48.52           N  
ATOM    851  C   GLN H 113      13.387   6.131  30.934  0.94 34.99           C  
ATOM    852  O   GLN H 113      12.373   6.368  30.275  0.94 34.27           O  
ATOM    853  N   GLU H 114      14.621   6.161  30.392  1.00 33.33           N  
ATOM    854  CA  GLU H 114      14.830   6.472  29.007  1.00 33.09           C  
ATOM    855  CB  GLU H 114      16.196   7.122  28.717  1.00 31.49           C  
ATOM    856  CG  GLU H 114      16.380   8.505  29.348  1.00 31.62           C  
ATOM    857  CD  GLU H 114      16.780   8.319  30.806  1.00 31.62           C  
ATOM    858  OE1 GLU H 114      16.987   7.148  31.219  1.00 31.01           O  
ATOM    859  OE2 GLU H 114      16.885   9.349  31.524  1.00 32.11           O1-
ATOM    860  C   GLU H 114      14.769   5.202  28.219  1.00 33.63           C  
ATOM    861  O   GLU H 114      15.052   4.121  28.736  1.00 33.19           O  
ATOM    862  N   SER H 115      14.369   5.300  26.934  1.00 35.97           N  
ATOM    863  CA  SER H 115      14.331   4.127  26.111  1.00 37.28           C  
ATOM    864  CB  SER H 115      12.993   3.371  26.192  1.00 31.88           C  
ATOM    865  OG  SER H 115      11.937   4.195  25.723  0.90 32.18           O  
ATOM    866  C   SER H 115      14.524   4.543  24.686  1.00 37.31           C  
ATOM    867  O   SER H 115      14.113   5.632  24.284  1.00 36.61           O  
ATOM    868  N   GLY H 116      15.155   3.667  23.875  1.00 41.12           N  
ATOM    869  CA  GLY H 116      15.380   3.979  22.492  1.00 41.47           C  
ATOM    870  C   GLY H 116      16.546   3.170  22.005  1.00 42.40           C  
ATOM    871  O   GLY H 116      17.149   2.403  22.752  1.00 41.99           O  
ATOM    872  N   PRO H 117      16.874   3.335  20.750  1.00 37.89           N  
ATOM    873  CA  PRO H 117      17.966   2.592  20.178  1.00 38.18           C  
ATOM    874  CD  PRO H 117      15.852   3.634  19.760  1.00 36.61           C  
ATOM    875  CB  PRO H 117      17.825   2.731  18.665  1.00 36.55           C  
ATOM    876  CG  PRO H 117      16.316   2.947  18.463  1.00 37.05           C  
ATOM    877  C   PRO H 117      19.299   3.033  20.690  1.00 38.32           C  
ATOM    878  O   PRO H 117      19.477   4.216  20.977  1.00 38.50           O  
ATOM    879  N   SER H 118      20.232   2.075  20.852  1.00 39.41           N  
ATOM    880  CA  SER H 118      21.566   2.340  21.303  1.00 39.70           C  
ATOM    881  CB  SER H 118      22.247   1.094  21.892  1.00 46.47           C  
ATOM    882  OG  SER H 118      22.358   0.084  20.899  1.00 48.32           O  
ATOM    883  C   SER H 118      22.418   2.841  20.175  1.00 39.75           C  
ATOM    884  O   SER H 118      23.427   3.505  20.408  1.00 39.83           O  
ATOM    885  N   LEU H 119      22.055   2.524  18.916  1.00 33.73           N  
ATOM    886  CA  LEU H 119      22.919   2.895  17.830  1.00 34.16           C  
ATOM    887  CB  LEU H 119      23.655   1.655  17.273  1.00 38.75           C  
ATOM    888  CG  LEU H 119      24.643   1.847  16.102  1.00 39.33           C  
ATOM    889  CD1 LEU H 119      25.387   0.534  15.825  1.00 39.46           C  
ATOM    890  CD2 LEU H 119      23.968   2.352  14.822  1.00 39.92           C  
ATOM    891  C   LEU H 119      22.097   3.530  16.749  1.00 34.07           C  
ATOM    892  O   LEU H 119      20.963   3.125  16.499  1.00 33.57           O  
ATOM    893  N   VAL H 120      22.659   4.566  16.084  1.00 47.22           N  
ATOM    894  CA  VAL H 120      21.967   5.207  15.004  1.00 47.35           C  
ATOM    895  CB  VAL H 120      21.285   6.479  15.413  1.00 34.14           C  
ATOM    896  CG1 VAL H 120      20.577   7.073  14.188  1.00 34.78           C  
ATOM    897  CG2 VAL H 120      20.343   6.185  16.587  1.00 35.10           C  
ATOM    898  C   VAL H 120      22.989   5.583  13.976  1.00 47.45           C  
ATOM    899  O   VAL H 120      24.132   5.890  14.310  1.00 47.10           O  
ATOM    900  N   LYS H 121      22.606   5.560  12.683  1.00 34.09           N  
ATOM    901  CA  LYS H 121      23.549   5.936  11.667  1.00 34.57           C  
ATOM    902  CB  LYS H 121      23.418   5.184  10.331  1.00 53.16           C  
ATOM    903  CG  LYS H 121      24.019   3.779  10.398  0.94 55.12           C  
ATOM    904  CD  LYS H 121      23.832   2.949   9.127  0.94 56.59           C  
ATOM    905  CE  LYS H 121      24.602   1.625   9.156  0.94 57.65           C  
ATOM    906  NZ  LYS H 121      24.409   0.892   7.885  0.94 58.28           N1+
ATOM    907  C   LYS H 121      23.416   7.400  11.421  1.00 34.14           C  
ATOM    908  O   LYS H 121      22.390   8.017  11.702  1.00 33.81           O  
ATOM    909  N   PRO H 122      24.460   7.965  10.888  1.00 50.16           N  
ATOM    910  CA  PRO H 122      24.468   9.378  10.669  1.00 50.77           C  
ATOM    911  CD  PRO H 122      25.796   7.449  11.145  1.00 39.49           C  
ATOM    912  CB  PRO H 122      25.905   9.727  10.293  1.00 39.81           C  
ATOM    913  CG  PRO H 122      26.730   8.667  11.047  1.00 39.44           C  
ATOM    914  C   PRO H 122      23.422   9.798   9.695  1.00 51.35           C  
ATOM    915  O   PRO H 122      23.051   9.015   8.824  1.00 51.69           O  
ATOM    916  N   SER H 123      22.934  11.042   9.847  1.00 53.61           N  
ATOM    917  CA  SER H 123      21.911  11.589   9.007  1.00 54.26           C  
ATOM    918  CB  SER H 123      22.154  11.272   7.523  1.00 39.10           C  
ATOM    919  OG  SER H 123      21.118  11.829   6.730  1.00 41.10           O  
ATOM    920  C   SER H 123      20.577  11.014   9.386  1.00 53.71           C  
ATOM    921  O   SER H 123      19.544  11.484   8.915  1.00 54.49           O  
ATOM    922  N   GLN H 124      20.545  10.021  10.293  1.00 35.08           N  
ATOM    923  CA  GLN H 124      19.274   9.485  10.700  1.00 34.69           C  
ATOM    924  CB  GLN H 124      19.327   8.057  11.281  1.00 44.63           C  
ATOM    925  CG  GLN H 124      19.597   6.951  10.260  1.00 47.11           C  
ATOM    926  CD  GLN H 124      19.616   5.625  11.010  1.00 48.20           C  
ATOM    927  OE1 GLN H 124      20.502   4.796  10.814  1.00 48.99           O  
ATOM    928  NE2 GLN H 124      18.605   5.415  11.895  1.00 48.70           N  
ATOM    929  C   GLN H 124      18.766  10.363  11.795  1.00 33.46           C  
ATOM    930  O   GLN H 124      19.466  11.263  12.258  1.00 32.34           O  
ATOM    931  N   THR H 125      17.510  10.139  12.224  1.00 34.86           N  
ATOM    932  CA  THR H 125      16.999  10.947  13.290  1.00 34.36           C  
ATOM    933  CB  THR H 125      15.596  11.439  13.078  1.00 48.80           C  
ATOM    934  OG1 THR H 125      15.325  12.509  13.969  1.00 41.27           O  
ATOM    935  CG2 THR H 125      14.610  10.290  13.340  1.00 40.92           C  
ATOM    936  C   THR H 125      17.010  10.105  14.526  1.00 33.94           C  
ATOM    937  O   THR H 125      16.688   8.918  14.495  1.00 33.29           O  
ATOM    938  N   LEU H 126      17.409  10.712  15.659  1.00 36.37           N  
ATOM    939  CA  LEU H 126      17.488   9.987  16.890  1.00 35.82           C  
ATOM    940  CB  LEU H 126      18.717  10.422  17.723  1.00 30.34           C  
ATOM    941  CG  LEU H 126      18.929   9.723  19.080  1.00 31.09           C  
ATOM    942  CD1 LEU H 126      20.313  10.070  19.652  1.00 31.73           C  
ATOM    943  CD2 LEU H 126      17.838  10.079  20.091  1.00 31.69           C  
ATOM    944  C   LEU H 126      16.221  10.250  17.640  1.00 35.45           C  
ATOM    945  O   LEU H 126      15.786  11.394  17.767  1.00 35.21           O  
ATOM    946  N   SER H 127      15.574   9.175  18.136  1.00 32.77           N  
ATOM    947  CA  SER H 127      14.350   9.347  18.860  1.00 32.05           C  
ATOM    948  CB  SER H 127      13.126   8.793  18.112  1.00 45.37           C  
ATOM    949  OG  SER H 127      12.939   9.508  16.898  1.00 46.52           O  
ATOM    950  C   SER H 127      14.461   8.596  20.152  1.00 31.70           C  
ATOM    951  O   SER H 127      14.821   7.420  20.172  1.00 31.76           O  
ATOM    952  N   LEU H 128      14.149   9.278  21.273  1.00 29.97           N  
ATOM    953  CA  LEU H 128      14.210   8.665  22.571  1.00 29.29           C  
ATOM    954  CB  LEU H 128      15.316   9.226  23.479  1.00 25.98           C  
ATOM    955  CG  LEU H 128      16.738   8.849  23.027  1.00 26.66           C  
ATOM    956  CD1 LEU H 128      17.798   9.437  23.970  1.00 26.52           C  
ATOM    957  CD2 LEU H 128      16.880   7.328  22.862  1.00 25.97           C  
ATOM    958  C   LEU H 128      12.914   8.911  23.262  1.00 28.77           C  
ATOM    959  O   LEU H 128      12.191   9.853  22.944  1.00 28.14           O  
ATOM    960  N   THR H 129      12.575   8.036  24.230  1.00 25.55           N  
ATOM    961  CA  THR H 129      11.355   8.211  24.957  1.00 26.19           C  
ATOM    962  CB  THR H 129      10.346   7.133  24.689  1.00 26.30           C  
ATOM    963  OG1 THR H 129      10.011   7.110  23.311  1.00 26.13           O  
ATOM    964  CG2 THR H 129       9.092   7.403  25.538  1.00 26.43           C  
ATOM    965  C   THR H 129      11.662   8.188  26.419  1.00 26.76           C  
ATOM    966  O   THR H 129      12.536   7.453  26.876  1.00 26.72           O  
ATOM    967  N   CYS H 130      10.953   9.032  27.195  1.00 30.06           N  
ATOM    968  CA  CYS H 130      11.142   9.039  28.614  1.00 30.63           C  
ATOM    969  CB  CYS H 130      11.590  10.415  29.162  1.00 28.53           C  
ATOM    970  SG  CYS H 130      11.856  10.452  30.962  1.00 29.37           S  
ATOM    971  C   CYS H 130       9.811   8.682  29.196  1.00 30.82           C  
ATOM    972  O   CYS H 130       8.817   9.370  28.971  1.00 30.04           O  
ATOM    973  N   SER H 131       9.755   7.569  29.950  1.00 32.49           N  
ATOM    974  CA  SER H 131       8.504   7.157  30.508  1.00 34.23           C  
ATOM    975  CB  SER H 131       8.284   5.638  30.414  1.00 35.10           C  
ATOM    976  OG  SER H 131       6.983   5.295  30.861  1.00 39.14           O  
ATOM    977  C   SER H 131       8.542   7.556  31.945  1.00 34.73           C  
ATOM    978  O   SER H 131       9.476   7.215  32.669  1.00 34.32           O  
ATOM    979  N   VAL H 132       7.514   8.304  32.391  1.00 34.30           N  
ATOM    980  CA  VAL H 132       7.496   8.808  33.732  1.00 35.86           C  
ATOM    981  CB  VAL H 132       7.099  10.258  33.809  1.00 50.70           C  
ATOM    982  CG1 VAL H 132       8.121  11.091  33.020  1.00 50.01           C  
ATOM    983  CG2 VAL H 132       5.659  10.408  33.293  1.00 51.64           C  
ATOM    984  C   VAL H 132       6.477   8.052  34.518  1.00 37.31           C  
ATOM    985  O   VAL H 132       5.376   7.781  34.042  1.00 37.28           O  
ATOM    986  N   THR H 133       6.843   7.673  35.758  1.00 39.51           N  
ATOM    987  CA  THR H 133       5.912   6.996  36.609  1.00 41.11           C  
ATOM    988  CB  THR H 133       6.167   5.521  36.741  1.00 39.56           C  
ATOM    989  OG1 THR H 133       7.460   5.292  37.281  1.00 40.60           O  
ATOM    990  CG2 THR H 133       6.039   4.868  35.356  1.00 40.46           C  
ATOM    991  C   THR H 133       6.035   7.598  37.971  1.00 41.57           C  
ATOM    992  O   THR H 133       7.076   8.146  38.330  1.00 41.42           O  
ATOM    993  N   GLY H 134       4.939   7.530  38.760  1.00 44.44           N  
ATOM    994  CA  GLY H 134       4.975   8.069  40.089  1.00 46.86           C  
ATOM    995  C   GLY H 134       3.750   8.901  40.308  1.00 48.81           C  
ATOM    996  O   GLY H 134       2.754   8.775  39.598  1.00 49.72           O  
ATOM    997  N   ASP H 135       3.815   9.795  41.317  1.00 49.91           N  
ATOM    998  CA  ASP H 135       2.707  10.636  41.679  1.00 50.78           C  
ATOM    999  CB  ASP H 135       2.961  11.491  42.930  1.00 52.32           C  
ATOM   1000  CG  ASP H 135       2.898  10.596  44.151  1.00 55.07           C  
ATOM   1001  OD1 ASP H 135       1.975   9.743  44.212  1.00 56.70           O  
ATOM   1002  OD2 ASP H 135       3.780  10.752  45.038  1.00 56.71           O1-
ATOM   1003  C   ASP H 135       2.448  11.603  40.574  1.00 50.36           C  
ATOM   1004  O   ASP H 135       3.320  11.884  39.755  1.00 49.80           O  
ATOM   1005  N   SER H 136       1.212  12.140  40.536  1.00 49.44           N  
ATOM   1006  CA  SER H 136       0.852  13.087  39.519  1.00 48.37           C  
ATOM   1007  CB  SER H 136      -0.654  13.390  39.448  1.00 49.14           C  
ATOM   1008  OG  SER H 136      -1.059  14.085  40.619  1.00 51.46           O  
ATOM   1009  C   SER H 136       1.540  14.369  39.847  1.00 47.00           C  
ATOM   1010  O   SER H 136       2.078  14.531  40.941  1.00 46.85           O  
ATOM   1011  N   VAL H 137       1.564  15.314  38.887  1.00 45.39           N  
ATOM   1012  CA  VAL H 137       2.246  16.538  39.178  1.00 44.03           C  
ATOM   1013  CB  VAL H 137       3.585  16.650  38.527  1.00 43.23           C  
ATOM   1014  CG1 VAL H 137       4.163  18.008  38.938  1.00 43.83           C  
ATOM   1015  CG2 VAL H 137       4.451  15.444  38.930  1.00 43.52           C  
ATOM   1016  C   VAL H 137       1.433  17.708  38.711  1.00 42.85           C  
ATOM   1017  O   VAL H 137       0.755  17.664  37.685  1.00 43.13           O  
ATOM   1018  N   THR H 138       1.450  18.782  39.524  1.00 41.19           N  
ATOM   1019  CA  THR H 138       0.782  20.026  39.265  1.00 39.25           C  
ATOM   1020  CB  THR H 138       0.607  20.851  40.505  1.00 39.87           C  
ATOM   1021  OG1 THR H 138       1.874  21.205  41.041  1.00 41.08           O  
ATOM   1022  CG2 THR H 138      -0.198  20.035  41.531  1.00 39.93           C  
ATOM   1023  C   THR H 138       1.516  20.878  38.269  1.00 38.38           C  
ATOM   1024  O   THR H 138       0.882  21.630  37.533  1.00 38.06           O  
ATOM   1025  N   SER H 139       2.866  20.828  38.243  1.00 36.59           N  
ATOM   1026  CA  SER H 139       3.613  21.720  37.390  1.00 34.19           C  
ATOM   1027  CB  SER H 139       3.864  23.089  38.045  1.00 35.00           C  
ATOM   1028  OG  SER H 139       4.606  22.915  39.243  1.00 37.73           O  
ATOM   1029  C   SER H 139       4.957  21.108  37.122  1.00 32.34           C  
ATOM   1030  O   SER H 139       5.129  19.896  37.212  1.00 32.51           O  
ATOM   1031  N   GLY H 140       5.956  21.932  36.746  1.00 28.73           N  
ATOM   1032  CA  GLY H 140       7.273  21.377  36.584  1.00 26.94           C  
ATOM   1033  C   GLY H 140       7.678  21.311  35.148  1.00 25.79           C  
ATOM   1034  O   GLY H 140       6.916  21.629  34.236  1.00 25.21           O  
ATOM   1035  N   TYR H 141       8.947  20.903  34.935  1.00 32.70           N  
ATOM   1036  CA  TYR H 141       9.514  20.846  33.620  1.00 32.12           C  
ATOM   1037  CB  TYR H 141      10.630  21.880  33.395  1.00 36.09           C  
ATOM   1038  CG  TYR H 141      10.052  23.245  33.539  1.00 38.84           C  
ATOM   1039  CD1 TYR H 141       9.847  23.784  34.789  1.00 38.42           C  
ATOM   1040  CD2 TYR H 141       9.724  23.992  32.431  1.00 38.68           C  
ATOM   1041  CE1 TYR H 141       9.320  25.046  34.931  1.00 39.72           C  
ATOM   1042  CE2 TYR H 141       9.196  25.254  32.567  1.00 39.81           C  
ATOM   1043  CZ  TYR H 141       8.992  25.783  33.820  1.00 39.40           C  
ATOM   1044  OH  TYR H 141       8.450  27.079  33.962  1.00 40.43           O  
ATOM   1045  C   TYR H 141      10.159  19.506  33.428  1.00 31.04           C  
ATOM   1046  O   TYR H 141      10.661  18.898  34.373  1.00 30.48           O  
ATOM   1047  N   TRP H 142      10.144  19.007  32.175  1.00 25.94           N  
ATOM   1048  CA  TRP H 142      10.787  17.765  31.864  1.00 25.94           C  
ATOM   1049  CB  TRP H 142       9.838  16.730  31.239  1.00 22.88           C  
ATOM   1050  CG  TRP H 142       8.840  16.172  32.226  1.00 24.06           C  
ATOM   1051  CD2 TRP H 142       7.604  16.810  32.589  1.00 25.02           C  
ATOM   1052  CD1 TRP H 142       8.905  15.020  32.953  1.00 24.60           C  
ATOM   1053  NE1 TRP H 142       7.789  14.900  33.744  1.00 25.12           N  
ATOM   1054  CE2 TRP H 142       6.979  15.994  33.532  1.00 25.10           C  
ATOM   1055  CE3 TRP H 142       7.038  17.981  32.174  1.00 25.44           C  
ATOM   1056  CZ2 TRP H 142       5.775  16.335  34.076  1.00 25.99           C  
ATOM   1057  CZ3 TRP H 142       5.822  18.322  32.723  1.00 26.01           C  
ATOM   1058  CH2 TRP H 142       5.203  17.514  33.655  1.00 26.12           C  
ATOM   1059  C   TRP H 142      11.866  18.092  30.884  1.00 25.92           C  
ATOM   1060  O   TRP H 142      11.604  18.636  29.811  1.00 25.05           O  
ATOM   1061  N   SER H 143      13.121  17.744  31.226  1.00 22.17           N  
ATOM   1062  CA  SER H 143      14.213  18.151  30.392  1.00 22.18           C  
ATOM   1063  CB  SER H 143      15.231  19.049  31.117  1.00 26.19           C  
ATOM   1064  OG  SER H 143      14.611  20.248  31.553  1.00 25.16           O  
ATOM   1065  C   SER H 143      14.987  16.968  29.905  1.00 21.85           C  
ATOM   1066  O   SER H 143      14.865  15.853  30.413  1.00 21.74           O  
ATOM   1067  N   TRP H 144      15.787  17.210  28.847  1.00 25.82           N  
ATOM   1068  CA  TRP H 144      16.673  16.220  28.315  1.00 24.92           C  
ATOM   1069  CB  TRP H 144      16.421  15.885  26.836  1.00 22.91           C  
ATOM   1070  CG  TRP H 144      15.134  15.137  26.588  1.00 23.83           C  
ATOM   1071  CD2 TRP H 144      15.013  13.707  26.624  1.00 23.62           C  
ATOM   1072  CD1 TRP H 144      13.892  15.623  26.300  1.00 24.23           C  
ATOM   1073  NE1 TRP H 144      13.004  14.583  26.154  1.00 24.50           N  
ATOM   1074  CE2 TRP H 144      13.681  13.398  26.350  1.00 24.10           C  
ATOM   1075  CE3 TRP H 144      15.936  12.730  26.865  1.00 24.46           C  
ATOM   1076  CZ2 TRP H 144      13.250  12.103  26.313  1.00 24.96           C  
ATOM   1077  CZ3 TRP H 144      15.497  11.425  26.827  1.00 25.11           C  
ATOM   1078  CH2 TRP H 144      14.180  11.118  26.556  1.00 24.89           C  
ATOM   1079  C   TRP H 144      18.048  16.798  28.431  1.00 24.21           C  
ATOM   1080  O   TRP H 144      18.293  17.932  28.019  1.00 23.22           O  
ATOM   1081  N   ILE H 145      18.973  16.027  29.033  1.00 21.51           N  
ATOM   1082  CA  ILE H 145      20.330  16.463  29.208  1.00 21.63           C  
ATOM   1083  CB  ILE H 145      20.669  16.738  30.643  1.00 22.59           C  
ATOM   1084  CG1 ILE H 145      19.762  17.854  31.190  1.00 22.90           C  
ATOM   1085  CG2 ILE H 145      22.167  17.068  30.735  1.00 21.90           C  
ATOM   1086  CD1 ILE H 145      19.835  18.011  32.707  1.00 24.90           C  
ATOM   1087  C   ILE H 145      21.208  15.348  28.740  1.00 21.89           C  
ATOM   1088  O   ILE H 145      20.901  14.178  28.961  1.00 22.43           O  
ATOM   1089  N   ARG H 146      22.332  15.672  28.066  1.00 28.49           N  
ATOM   1090  CA  ARG H 146      23.171  14.613  27.579  1.00 29.17           C  
ATOM   1091  CB  ARG H 146      23.168  14.470  26.047  1.00 23.94           C  
ATOM   1092  CG  ARG H 146      23.626  15.716  25.290  1.00 24.00           C  
ATOM   1093  CD  ARG H 146      23.566  15.526  23.773  1.00 25.09           C  
ATOM   1094  NE  ARG H 146      24.006  16.795  23.131  1.00 25.00           N  
ATOM   1095  CZ  ARG H 146      24.042  16.876  21.770  1.00 26.25           C  
ATOM   1096  NH1 ARG H 146      23.692  15.794  21.016  1.00 26.41           N1+
ATOM   1097  NH2 ARG H 146      24.415  18.036  21.159  1.00 26.21           N  
ATOM   1098  C   ARG H 146      24.578  14.836  28.031  1.00 29.42           C  
ATOM   1099  O   ARG H 146      24.977  15.959  28.335  1.00 28.29           O  
ATOM   1100  N   GLN H 147      25.354  13.733  28.108  1.00 20.01           N  
ATOM   1101  CA  GLN H 147      26.712  13.788  28.561  1.00 21.42           C  
ATOM   1102  CB  GLN H 147      26.891  13.028  29.889  1.00 21.16           C  
ATOM   1103  CG  GLN H 147      28.279  13.124  30.519  1.00 20.78           C  
ATOM   1104  CD  GLN H 147      28.228  12.357  31.835  1.00 21.90           C  
ATOM   1105  OE1 GLN H 147      27.916  11.169  31.866  1.00 19.11           O  
ATOM   1106  NE2 GLN H 147      28.529  13.058  32.960  1.00 16.71           N  
ATOM   1107  C   GLN H 147      27.577  13.141  27.522  1.00 23.04           C  
ATOM   1108  O   GLN H 147      27.328  12.012  27.104  1.00 23.85           O  
ATOM   1109  N   PHE H 148      28.638  13.855  27.092  1.00 28.04           N  
ATOM   1110  CA  PHE H 148      29.539  13.411  26.061  1.00 30.01           C  
ATOM   1111  CB  PHE H 148      30.278  14.572  25.368  1.00 31.19           C  
ATOM   1112  CG  PHE H 148      29.262  15.488  24.768  1.00 31.95           C  
ATOM   1113  CD1 PHE H 148      28.747  15.247  23.516  1.00 31.45           C  
ATOM   1114  CD2 PHE H 148      28.813  16.589  25.461  1.00 31.94           C  
ATOM   1115  CE1 PHE H 148      27.807  16.087  22.965  1.00 32.33           C  
ATOM   1116  CE2 PHE H 148      27.872  17.436  24.915  1.00 32.13           C  
ATOM   1117  CZ  PHE H 148      27.367  17.186  23.663  1.00 32.31           C  
ATOM   1118  C   PHE H 148      30.585  12.534  26.691  1.00 31.53           C  
ATOM   1119  O   PHE H 148      30.681  12.437  27.914  1.00 30.37           O  
ATOM   1120  N   PRO H 149      31.370  11.877  25.876  1.00 37.41           N  
ATOM   1121  CA  PRO H 149      32.382  10.978  26.369  1.00 38.46           C  
ATOM   1122  CD  PRO H 149      30.958  11.546  24.523  1.00 48.40           C  
ATOM   1123  CB  PRO H 149      32.971  10.309  25.129  1.00 49.19           C  
ATOM   1124  CG  PRO H 149      31.796  10.314  24.132  1.00 48.68           C  
ATOM   1125  C   PRO H 149      33.380  11.645  27.269  1.00 39.39           C  
ATOM   1126  O   PRO H 149      33.906  10.979  28.156  1.00 40.17           O  
ATOM   1127  N   GLY H 150      33.648  12.947  27.059  0.96 34.23           N  
ATOM   1128  CA  GLY H 150      34.528  13.778  27.837  0.96 34.62           C  
ATOM   1129  C   GLY H 150      33.937  13.918  29.207  0.96 34.71           C  
ATOM   1130  O   GLY H 150      34.623  14.315  30.148  0.96 34.37           O  
ATOM   1131  N   ASN H 151      32.628  13.614  29.328  0.96 49.25           N  
ATOM   1132  CA  ASN H 151      31.850  13.763  30.528  0.96 49.55           C  
ATOM   1133  CB  ASN H 151      32.628  13.456  31.824  0.90 51.16           C  
ATOM   1134  CG  ASN H 151      32.910  11.962  31.904  1.00 53.45           C  
ATOM   1135  OD1 ASN H 151      32.083  11.138  31.518  1.00 54.71           O  
ATOM   1136  ND2 ASN H 151      34.112  11.600  32.428  1.00 54.76           N  
ATOM   1137  C   ASN H 151      31.351  15.172  30.646  0.96 47.99           C  
ATOM   1138  O   ASN H 151      30.958  15.608  31.726  0.96 47.94           O  
ATOM   1139  N   LYS H 152      31.323  15.926  29.533  1.00 42.23           N  
ATOM   1140  CA  LYS H 152      30.759  17.243  29.619  1.00 40.95           C  
ATOM   1141  CB  LYS H 152      31.246  18.187  28.510  1.00 43.69           C  
ATOM   1142  CG  LYS H 152      30.861  19.642  28.757  1.00 45.37           C  
ATOM   1143  CD  LYS H 152      31.674  20.638  27.932  1.00 48.41           C  
ATOM   1144  CE  LYS H 152      31.287  22.094  28.190  1.00 50.07           C  
ATOM   1145  NZ  LYS H 152      32.268  23.002  27.556  1.00 51.75           N1+
ATOM   1146  C   LYS H 152      29.268  17.098  29.516  1.00 39.26           C  
ATOM   1147  O   LYS H 152      28.767  16.284  28.744  1.00 37.94           O  
ATOM   1148  N   LEU H 153      28.513  17.889  30.309  1.00 30.55           N  
ATOM   1149  CA  LEU H 153      27.075  17.808  30.321  1.00 28.87           C  
ATOM   1150  CB  LEU H 153      26.485  17.904  31.741  1.00 30.42           C  
ATOM   1151  CG  LEU H 153      26.755  16.662  32.611  1.00 29.98           C  
ATOM   1152  CD1 LEU H 153      26.254  16.859  34.048  1.00 29.58           C  
ATOM   1153  CD2 LEU H 153      26.144  15.406  31.972  1.00 29.84           C  
ATOM   1154  C   LEU H 153      26.522  18.946  29.519  1.00 28.74           C  
ATOM   1155  O   LEU H 153      27.009  20.073  29.597  1.00 28.22           O  
ATOM   1156  N   ASP H 154      25.480  18.660  28.709  1.00 29.76           N  
ATOM   1157  CA  ASP H 154      24.876  19.645  27.856  1.00 29.29           C  
ATOM   1158  CB  ASP H 154      25.055  19.294  26.367  1.00 23.18           C  
ATOM   1159  CG  ASP H 154      24.644  20.468  25.492  1.00 24.59           C  
ATOM   1160  OD1 ASP H 154      24.632  21.622  25.998  1.00 31.14           O  
ATOM   1161  OD2 ASP H 154      24.351  20.219  24.292  1.00 30.12           O1-
ATOM   1162  C   ASP H 154      23.397  19.675  28.137  1.00 28.17           C  
ATOM   1163  O   ASP H 154      22.751  18.631  28.214  1.00 26.63           O  
ATOM   1164  N   TYR H 155      22.811  20.884  28.275  1.00 28.24           N  
ATOM   1165  CA  TYR H 155      21.407  20.996  28.572  1.00 28.08           C  
ATOM   1166  CB  TYR H 155      21.109  22.218  29.465  1.00 24.34           C  
ATOM   1167  CG  TYR H 155      19.653  22.300  29.775  1.00 24.76           C  
ATOM   1168  CD1 TYR H 155      19.129  21.596  30.834  1.00 24.36           C  
ATOM   1169  CD2 TYR H 155      18.816  23.087  29.017  1.00 24.37           C  
ATOM   1170  CE1 TYR H 155      17.789  21.672  31.132  1.00 25.05           C  
ATOM   1171  CE2 TYR H 155      17.474  23.165  29.311  1.00 24.67           C  
ATOM   1172  CZ  TYR H 155      16.960  22.457  30.369  1.00 24.10           C  
ATOM   1173  OH  TYR H 155      15.585  22.534  30.676  1.00 25.45           O  
ATOM   1174  C   TYR H 155      20.715  21.212  27.259  1.00 28.23           C  
ATOM   1175  O   TYR H 155      20.888  22.249  26.622  1.00 27.90           O  
ATOM   1176  N   MET H 156      19.974  20.181  26.793  1.00 18.43           N  
ATOM   1177  CA  MET H 156      19.282  20.169  25.528  1.00 18.80           C  
ATOM   1178  CB  MET H 156      18.915  18.737  25.107  1.00 21.88           C  
ATOM   1179  CG  MET H 156      20.161  17.859  24.947  1.00 22.62           C  
ATOM   1180  SD  MET H 156      19.847  16.139  24.449  1.00 23.35           S  
ATOM   1181  CE  MET H 156      19.500  16.541  22.713  1.00 23.05           C  
ATOM   1182  C   MET H 156      18.042  21.022  25.469  1.00 18.19           C  
ATOM   1183  O   MET H 156      17.838  21.734  24.486  1.00 17.76           O  
ATOM   1184  N   GLY H 157      17.171  20.983  26.503  1.00 31.41           N  
ATOM   1185  CA  GLY H 157      15.949  21.747  26.435  1.00 31.50           C  
ATOM   1186  C   GLY H 157      14.899  21.086  27.283  1.00 31.90           C  
ATOM   1187  O   GLY H 157      15.157  20.066  27.918  1.00 31.50           O  
ATOM   1188  N   TYR H 158      13.676  21.669  27.331  1.00 19.11           N  
ATOM   1189  CA  TYR H 158      12.636  21.079  28.133  1.00 20.27           C  
ATOM   1190  CB  TYR H 158      12.582  21.598  29.588  1.00 21.11           C  
ATOM   1191  CG  TYR H 158      12.250  23.057  29.627  1.00 21.75           C  
ATOM   1192  CD1 TYR H 158      10.955  23.494  29.462  1.00 22.74           C  
ATOM   1193  CD2 TYR H 158      13.234  23.993  29.861  1.00 21.93           C  
ATOM   1194  CE1 TYR H 158      10.648  24.835  29.508  1.00 22.20           C  
ATOM   1195  CE2 TYR H 158      12.936  25.335  29.910  1.00 21.68           C  
ATOM   1196  CZ  TYR H 158      11.640  25.757  29.731  1.00 22.78           C  
ATOM   1197  OH  TYR H 158      11.327  27.131  29.778  1.00 22.73           O  
ATOM   1198  C   TYR H 158      11.283  21.308  27.526  1.00 20.64           C  
ATOM   1199  O   TYR H 158      11.134  21.987  26.512  1.00 20.48           O  
ATOM   1200  N   ILE H 159      10.266  20.660  28.135  1.00 24.72           N  
ATOM   1201  CA  ILE H 159       8.870  20.825  27.840  1.00 25.49           C  
ATOM   1202  CB  ILE H 159       8.280  19.642  27.122  1.00 23.46           C  
ATOM   1203  CG1 ILE H 159       6.795  19.874  26.802  1.00 24.33           C  
ATOM   1204  CG2 ILE H 159       8.566  18.378  27.945  1.00 24.51           C  
ATOM   1205  CD1 ILE H 159       6.215  18.837  25.842  1.00 24.72           C  
ATOM   1206  C   ILE H 159       8.218  20.956  29.185  1.00 25.79           C  
ATOM   1207  O   ILE H 159       8.421  20.117  30.060  1.00 25.36           O  
ATOM   1208  N   SER H 160       7.412  22.015  29.390  1.00 26.48           N  
ATOM   1209  CA  SER H 160       6.841  22.274  30.685  1.00 27.51           C  
ATOM   1210  CB  SER H 160       6.580  23.769  30.934  1.00 42.48           C  
ATOM   1211  OG  SER H 160       5.625  24.257  30.004  1.00 47.19           O  
ATOM   1212  C   SER H 160       5.532  21.570  30.854  1.00 27.74           C  
ATOM   1213  O   SER H 160       5.055  20.846  29.983  1.00 28.21           O  
ATOM   1214  N   TYR H 161       4.917  21.816  32.020  1.00 24.03           N  
ATOM   1215  CA  TYR H 161       3.652  21.261  32.386  1.00 24.52           C  
ATOM   1216  CB  TYR H 161       3.208  21.728  33.779  1.00 24.73           C  
ATOM   1217  CG  TYR H 161       1.981  20.976  34.140  1.00 25.12           C  
ATOM   1218  CD1 TYR H 161       2.085  19.726  34.703  1.00 25.61           C  
ATOM   1219  CD2 TYR H 161       0.734  21.513  33.921  1.00 25.23           C  
ATOM   1220  CE1 TYR H 161       0.963  19.012  35.043  1.00 28.71           C  
ATOM   1221  CE2 TYR H 161      -0.394  20.803  34.260  1.00 28.11           C  
ATOM   1222  CZ  TYR H 161      -0.280  19.553  34.823  1.00 28.74           C  
ATOM   1223  OH  TYR H 161      -1.436  18.825  35.169  1.00 31.74           O  
ATOM   1224  C   TYR H 161       2.661  21.777  31.392  1.00 25.38           C  
ATOM   1225  O   TYR H 161       1.730  21.073  31.003  1.00 24.31           O  
ATOM   1226  N   ARG H 162       2.836  23.053  30.997  1.00 25.48           N  
ATOM   1227  CA  ARG H 162       2.013  23.773  30.064  1.00 26.13           C  
ATOM   1228  CB  ARG H 162       2.353  25.273  30.010  1.00 26.94           C  
ATOM   1229  CG  ARG H 162       2.113  26.019  31.326  1.00 37.29           C  
ATOM   1230  CD  ARG H 162       0.820  26.841  31.365  1.00 41.33           C  
ATOM   1231  NE  ARG H 162      -0.314  25.905  31.608  1.00 44.50           N  
ATOM   1232  CZ  ARG H 162      -1.273  25.723  30.652  1.00 46.69           C  
ATOM   1233  NH1 ARG H 162      -1.220  26.424  29.483  1.00 47.74           N1+
ATOM   1234  NH2 ARG H 162      -2.300  24.854  30.874  1.00 48.58           N  
ATOM   1235  C   ARG H 162       2.177  23.222  28.677  1.00 25.99           C  
ATOM   1236  O   ARG H 162       1.248  23.283  27.873  1.00 27.07           O  
ATOM   1237  N   GLY H 163       3.366  22.683  28.342  1.00 26.09           N  
ATOM   1238  CA  GLY H 163       3.572  22.209  27.004  1.00 25.26           C  
ATOM   1239  C   GLY H 163       4.503  23.150  26.320  1.00 25.50           C  
ATOM   1240  O   GLY H 163       4.844  22.971  25.150  1.00 24.92           O  
ATOM   1241  N   SER H 164       4.941  24.195  27.040  1.00 44.10           N  
ATOM   1242  CA  SER H 164       5.842  25.118  26.413  1.00 44.27           C  
ATOM   1243  CB  SER H 164       6.051  26.424  27.198  1.00 44.91           C  
ATOM   1244  OG  SER H 164       4.853  27.188  27.219  1.00 49.78           O  
ATOM   1245  C   SER H 164       7.168  24.439  26.306  1.00 43.08           C  
ATOM   1246  O   SER H 164       7.513  23.598  27.135  1.00 42.03           O  
ATOM   1247  N   THR H 165       7.950  24.785  25.263  1.00 27.79           N  
ATOM   1248  CA  THR H 165       9.222  24.143  25.087  1.00 27.81           C  
ATOM   1249  CB  THR H 165       9.308  23.296  23.849  1.00 27.82           C  
ATOM   1250  OG1 THR H 165       9.101  24.095  22.694  1.00 29.60           O  
ATOM   1251  CG2 THR H 165       8.245  22.186  23.926  1.00 30.11           C  
ATOM   1252  C   THR H 165      10.297  25.178  24.975  1.00 27.18           C  
ATOM   1253  O   THR H 165      10.058  26.307  24.551  1.00 27.16           O  
ATOM   1254  N   TYR H 166      11.517  24.807  25.412  1.00 26.66           N  
ATOM   1255  CA  TYR H 166      12.676  25.650  25.312  1.00 26.23           C  
ATOM   1256  CB  TYR H 166      13.123  26.224  26.667  1.00 32.39           C  
ATOM   1257  CG  TYR H 166      14.456  26.860  26.476  1.00 36.42           C  
ATOM   1258  CD1 TYR H 166      14.574  28.089  25.869  1.00 32.78           C  
ATOM   1259  CD2 TYR H 166      15.593  26.223  26.919  1.00 31.92           C  
ATOM   1260  CE1 TYR H 166      15.810  28.668  25.701  1.00 33.93           C  
ATOM   1261  CE2 TYR H 166      16.830  26.797  26.753  1.00 33.25           C  
ATOM   1262  CZ  TYR H 166      16.940  28.022  26.142  1.00 33.13           C  
ATOM   1263  OH  TYR H 166      18.209  28.615  25.970  1.00 31.44           O  
ATOM   1264  C   TYR H 166      13.796  24.807  24.787  1.00 25.68           C  
ATOM   1265  O   TYR H 166      14.030  23.705  25.282  1.00 23.96           O  
ATOM   1266  N   TYR H 167      14.537  25.302  23.773  1.00 20.73           N  
ATOM   1267  CA  TYR H 167      15.599  24.483  23.250  1.00 21.23           C  
ATOM   1268  CB  TYR H 167      15.436  24.054  21.778  1.00 39.42           C  
ATOM   1269  CG  TYR H 167      14.150  23.323  21.582  1.00 40.44           C  
ATOM   1270  CD1 TYR H 167      13.940  22.082  22.136  1.00 40.68           C  
ATOM   1271  CD2 TYR H 167      13.135  23.905  20.857  1.00 41.46           C  
ATOM   1272  CE1 TYR H 167      12.747  21.422  21.946  1.00 41.33           C  
ATOM   1273  CE2 TYR H 167      11.941  23.250  20.661  1.00 42.21           C  
ATOM   1274  CZ  TYR H 167      11.747  22.004  21.204  1.00 41.72           C  
ATOM   1275  OH  TYR H 167      10.524  21.330  21.006  1.00 41.93           O  
ATOM   1276  C   TYR H 167      16.883  25.255  23.294  1.00 21.26           C  
ATOM   1277  O   TYR H 167      16.897  26.475  23.138  1.00 20.52           O  
ATOM   1278  N   ASN H 168      18.008  24.540  23.512  1.00 38.82           N  
ATOM   1279  CA  ASN H 168      19.304  25.159  23.534  1.00 39.90           C  
ATOM   1280  CB  ASN H 168      20.430  24.159  23.861  1.00 21.25           C  
ATOM   1281  CG  ASN H 168      21.717  24.913  24.170  1.00 21.55           C  
ATOM   1282  OD1 ASN H 168      22.112  25.824  23.446  1.00 21.70           O  
ATOM   1283  ND2 ASN H 168      22.393  24.519  25.282  1.00 20.12           N  
ATOM   1284  C   ASN H 168      19.525  25.692  22.151  1.00 40.80           C  
ATOM   1285  O   ASN H 168      19.227  25.023  21.165  1.00 40.29           O  
ATOM   1286  N   PRO H 169      20.054  26.876  22.040  1.00 38.53           N  
ATOM   1287  CA  PRO H 169      20.204  27.492  20.752  1.00 39.73           C  
ATOM   1288  CD  PRO H 169      19.976  27.855  23.112  1.00 36.35           C  
ATOM   1289  CB  PRO H 169      20.671  28.917  21.033  1.00 36.76           C  
ATOM   1290  CG  PRO H 169      20.066  29.225  22.417  1.00 37.50           C  
ATOM   1291  C   PRO H 169      21.091  26.720  19.840  1.00 40.69           C  
ATOM   1292  O   PRO H 169      20.935  26.833  18.625  1.00 41.18           O  
ATOM   1293  N   SER H 170      22.041  25.945  20.390  1.00 29.25           N  
ATOM   1294  CA  SER H 170      22.930  25.227  19.529  1.00 30.93           C  
ATOM   1295  CB  SER H 170      24.113  24.596  20.286  1.00 46.44           C  
ATOM   1296  OG  SER H 170      23.649  23.733  21.313  1.00 47.58           O  
ATOM   1297  C   SER H 170      22.186  24.156  18.776  1.00 31.53           C  
ATOM   1298  O   SER H 170      22.490  23.886  17.617  1.00 31.43           O  
ATOM   1299  N   LEU H 171      21.242  23.479  19.452  1.00 39.57           N  
ATOM   1300  CA  LEU H 171      20.398  22.415  18.959  1.00 41.26           C  
ATOM   1301  CB  LEU H 171      19.825  21.545  20.090  1.00 30.51           C  
ATOM   1302  CG  LEU H 171      20.875  20.702  20.834  1.00 30.09           C  
ATOM   1303  CD1 LEU H 171      21.911  21.579  21.543  1.00 31.65           C  
ATOM   1304  CD2 LEU H 171      20.202  19.717  21.798  1.00 30.35           C  
ATOM   1305  C   LEU H 171      19.210  22.863  18.146  1.00 42.82           C  
ATOM   1306  O   LEU H 171      18.654  22.075  17.385  1.00 43.43           O  
ATOM   1307  N   LYS H 172      18.806  24.140  18.253  0.96 50.92           N  
ATOM   1308  CA  LYS H 172      17.491  24.611  17.895  0.96 52.34           C  
ATOM   1309  CB  LYS H 172      17.471  26.145  17.791  0.96 54.89           C  
ATOM   1310  CG  LYS H 172      16.114  26.746  17.432  0.96 56.87           C  
ATOM   1311  CD  LYS H 172      16.048  28.255  17.679  0.96 57.90           C  
ATOM   1312  CE  LYS H 172      14.787  28.920  17.123  0.96 58.49           C  
ATOM   1313  NZ  LYS H 172      14.874  29.013  15.648  0.96 58.76           N1+
ATOM   1314  C   LYS H 172      16.927  24.060  16.613  0.96 52.56           C  
ATOM   1315  O   LYS H 172      15.787  23.599  16.619  0.96 53.26           O  
ATOM   1316  N   SER H 173      17.648  24.062  15.482  1.00 39.72           N  
ATOM   1317  CA  SER H 173      16.987  23.593  14.294  1.00 39.78           C  
ATOM   1318  CB  SER H 173      17.825  23.817  13.021  1.00 54.41           C  
ATOM   1319  OG  SER H 173      19.031  23.069  13.084  1.00 47.10           O  
ATOM   1320  C   SER H 173      16.652  22.126  14.374  1.00 38.29           C  
ATOM   1321  O   SER H 173      15.580  21.699  13.947  1.00 38.50           O  
ATOM   1322  N   ARG H 174      17.589  21.322  14.903  1.00 31.96           N  
ATOM   1323  CA  ARG H 174      17.543  19.883  14.946  1.00 29.93           C  
ATOM   1324  CB  ARG H 174      18.937  19.293  15.187  1.00 33.56           C  
ATOM   1325  CG  ARG H 174      19.938  19.753  14.126  1.00 34.29           C  
ATOM   1326  CD  ARG H 174      21.239  18.955  14.115  1.00 34.09           C  
ATOM   1327  NE  ARG H 174      21.905  19.152  15.432  1.00 32.87           N  
ATOM   1328  CZ  ARG H 174      22.419  18.070  16.085  1.00 32.86           C  
ATOM   1329  NH1 ARG H 174      22.286  16.826  15.542  1.00 32.71           N1+
ATOM   1330  NH2 ARG H 174      23.053  18.227  17.283  1.00 33.10           N  
ATOM   1331  C   ARG H 174      16.599  19.264  15.944  1.00 28.17           C  
ATOM   1332  O   ARG H 174      16.103  18.163  15.707  1.00 27.83           O  
ATOM   1333  N   ILE H 175      16.334  19.927  17.085  1.00 28.44           N  
ATOM   1334  CA  ILE H 175      15.666  19.280  18.187  1.00 27.48           C  
ATOM   1335  CB  ILE H 175      16.316  19.624  19.493  1.00 30.98           C  
ATOM   1336  CG1 ILE H 175      15.694  18.832  20.647  1.00 31.47           C  
ATOM   1337  CG2 ILE H 175      16.243  21.148  19.670  1.00 30.78           C  
ATOM   1338  CD1 ILE H 175      16.462  18.989  21.958  1.00 32.49           C  
ATOM   1339  C   ILE H 175      14.218  19.642  18.320  1.00 26.66           C  
ATOM   1340  O   ILE H 175      13.788  20.738  17.967  1.00 26.95           O  
ATOM   1341  N   SER H 176      13.414  18.662  18.800  1.00 27.51           N  
ATOM   1342  CA  SER H 176      12.026  18.881  19.097  1.00 27.96           C  
ATOM   1343  CB  SER H 176      11.080  18.488  17.950  1.00 44.50           C  
ATOM   1344  OG  SER H 176      11.146  17.089  17.718  1.00 48.00           O  
ATOM   1345  C   SER H 176      11.686  18.015  20.273  1.00 27.38           C  
ATOM   1346  O   SER H 176      12.111  16.862  20.347  1.00 27.18           O  
ATOM   1347  N   ILE H 177      10.911  18.559  21.238  1.00 29.38           N  
ATOM   1348  CA  ILE H 177      10.516  17.791  22.385  1.00 28.68           C  
ATOM   1349  CB  ILE H 177      10.994  18.359  23.691  1.00 21.63           C  
ATOM   1350  CG1 ILE H 177      12.530  18.356  23.752  1.00 21.42           C  
ATOM   1351  CG2 ILE H 177      10.328  17.563  24.826  1.00 21.41           C  
ATOM   1352  CD1 ILE H 177      13.095  19.158  24.926  1.00 20.27           C  
ATOM   1353  C   ILE H 177       9.023  17.801  22.430  1.00 29.33           C  
ATOM   1354  O   ILE H 177       8.397  18.858  22.347  1.00 29.38           O  
ATOM   1355  N   THR H 178       8.411  16.608  22.570  1.00 32.00           N  
ATOM   1356  CA  THR H 178       6.979  16.521  22.586  1.00 32.57           C  
ATOM   1357  CB  THR H 178       6.412  15.891  21.348  1.00 31.48           C  
ATOM   1358  OG1 THR H 178       6.927  14.579  21.181  1.00 31.64           O  
ATOM   1359  CG2 THR H 178       6.787  16.765  20.138  1.00 32.19           C  
ATOM   1360  C   THR H 178       6.554  15.709  23.769  1.00 33.22           C  
ATOM   1361  O   THR H 178       7.380  15.113  24.460  1.00 32.36           O  
ATOM   1362  N   ARG H 179       5.232  15.684  24.041  1.00 25.76           N  
ATOM   1363  CA  ARG H 179       4.742  15.005  25.204  1.00 26.84           C  
ATOM   1364  CB  ARG H 179       4.422  16.004  26.326  1.00 33.02           C  
ATOM   1365  CG  ARG H 179       4.048  15.373  27.661  1.00 32.03           C  
ATOM   1366  CD  ARG H 179       3.740  16.406  28.745  1.00 30.98           C  
ATOM   1367  NE  ARG H 179       3.350  15.647  29.962  1.00 29.07           N  
ATOM   1368  CZ  ARG H 179       4.307  15.231  30.842  1.00 29.16           C  
ATOM   1369  NH1 ARG H 179       5.609  15.595  30.659  1.00 29.08           N1+
ATOM   1370  NH2 ARG H 179       3.958  14.452  31.908  1.00 28.77           N  
ATOM   1371  C   ARG H 179       3.473  14.288  24.844  1.00 28.73           C  
ATOM   1372  O   ARG H 179       2.760  14.678  23.919  1.00 28.19           O  
ATOM   1373  N   ASP H 180       3.187  13.177  25.555  1.00 32.52           N  
ATOM   1374  CA  ASP H 180       1.974  12.433  25.369  1.00 34.35           C  
ATOM   1375  CB  ASP H 180       2.213  11.062  24.713  1.00 44.17           C  
ATOM   1376  CG  ASP H 180       0.874  10.478  24.285  1.00 46.33           C  
ATOM   1377  OD1 ASP H 180      -0.106  10.599  25.066  1.00 46.15           O  
ATOM   1378  OD2 ASP H 180       0.813   9.912  23.161  1.00 47.38           O1-
ATOM   1379  C   ASP H 180       1.443  12.210  26.751  1.00 34.63           C  
ATOM   1380  O   ASP H 180       1.845  11.274  27.440  1.00 34.97           O  
ATOM   1381  N   THR H 181       0.511  13.077  27.185  1.00 35.11           N  
ATOM   1382  CA  THR H 181      -0.004  13.063  28.527  1.00 35.97           C  
ATOM   1383  CB  THR H 181      -0.953  14.196  28.791  1.00 47.79           C  
ATOM   1384  OG1 THR H 181      -2.089  14.095  27.945  1.00 47.73           O  
ATOM   1385  CG2 THR H 181      -0.217  15.523  28.537  1.00 48.48           C  
ATOM   1386  C   THR H 181      -0.728  11.784  28.813  1.00 37.02           C  
ATOM   1387  O   THR H 181      -0.608  11.234  29.907  1.00 37.24           O  
ATOM   1388  N   SER H 182      -1.499  11.260  27.844  0.96 37.14           N  
ATOM   1389  CA  SER H 182      -2.259  10.072  28.119  0.96 37.63           C  
ATOM   1390  CB  SER H 182      -3.066   9.588  26.901  0.96 53.84           C  
ATOM   1391  OG  SER H 182      -2.191   9.207  25.851  0.96 55.36           O  
ATOM   1392  C   SER H 182      -1.316   8.975  28.505  0.96 37.46           C  
ATOM   1393  O   SER H 182      -1.586   8.209  29.427  0.96 37.29           O  
ATOM   1394  N   LYS H 183      -0.203   8.860  27.760  1.00 35.10           N  
ATOM   1395  CA  LYS H 183       0.859   7.910  27.950  1.00 35.48           C  
ATOM   1396  CB  LYS H 183       1.728   7.730  26.699  1.00 41.36           C  
ATOM   1397  CG  LYS H 183       1.029   6.911  25.617  1.00 42.79           C  
ATOM   1398  CD  LYS H 183       1.707   6.980  24.249  1.00 43.74           C  
ATOM   1399  CE  LYS H 183       1.186   5.925  23.272  1.00 40.85           C  
ATOM   1400  NZ  LYS H 183      -0.276   6.068  23.087  1.00 41.81           N1+
ATOM   1401  C   LYS H 183       1.765   8.273  29.093  1.00 34.73           C  
ATOM   1402  O   LYS H 183       2.504   7.418  29.578  1.00 34.85           O  
ATOM   1403  N   ASN H 184       1.780   9.549  29.529  1.00 43.22           N  
ATOM   1404  CA  ASN H 184       2.719   9.966  30.538  1.00 42.38           C  
ATOM   1405  CB  ASN H 184       2.606   9.227  31.887  1.00 35.49           C  
ATOM   1406  CG  ASN H 184       1.547   9.896  32.754  1.00 36.01           C  
ATOM   1407  OD1 ASN H 184       1.373  11.114  32.719  1.00 36.30           O  
ATOM   1408  ND2 ASN H 184       0.837   9.079  33.577  1.00 36.60           N  
ATOM   1409  C   ASN H 184       4.110   9.752  30.032  1.00 41.49           C  
ATOM   1410  O   ASN H 184       4.945   9.152  30.707  1.00 40.74           O  
ATOM   1411  N   GLN H 185       4.390  10.235  28.804  1.00 31.16           N  
ATOM   1412  CA  GLN H 185       5.706  10.106  28.250  1.00 30.53           C  
ATOM   1413  CB  GLN H 185       5.785   9.036  27.148  1.00 32.52           C  
ATOM   1414  CG  GLN H 185       5.456   7.626  27.641  1.00 33.44           C  
ATOM   1415  CD  GLN H 185       5.568   6.668  26.465  1.00 34.38           C  
ATOM   1416  OE1 GLN H 185       5.281   7.029  25.325  1.00 34.15           O  
ATOM   1417  NE2 GLN H 185       5.994   5.406  26.746  1.00 34.36           N  
ATOM   1418  C   GLN H 185       6.067  11.415  27.608  1.00 29.69           C  
ATOM   1419  O   GLN H 185       5.196  12.205  27.248  1.00 29.58           O  
ATOM   1420  N   VAL H 186       7.386  11.678  27.477  1.00 33.14           N  
ATOM   1421  CA  VAL H 186       7.894  12.858  26.830  1.00 31.76           C  
ATOM   1422  CB  VAL H 186       8.622  13.778  27.766  1.00 29.65           C  
ATOM   1423  CG1 VAL H 186       9.165  14.972  26.964  1.00 34.20           C  
ATOM   1424  CG2 VAL H 186       7.670  14.165  28.911  1.00 35.27           C  
ATOM   1425  C   VAL H 186       8.893  12.352  25.833  1.00 31.17           C  
ATOM   1426  O   VAL H 186       9.523  11.323  26.069  1.00 31.04           O  
ATOM   1427  N   TYR H 187       9.085  13.059  24.696  1.00 36.34           N  
ATOM   1428  CA  TYR H 187       9.930  12.491  23.679  1.00 36.03           C  
ATOM   1429  CB  TYR H 187       9.167  12.148  22.387  1.00 28.59           C  
ATOM   1430  CG  TYR H 187       8.001  11.288  22.733  1.00 29.21           C  
ATOM   1431  CD1 TYR H 187       6.796  11.872  23.048  1.00 29.53           C  
ATOM   1432  CD2 TYR H 187       8.097   9.917  22.747  1.00 29.80           C  
ATOM   1433  CE1 TYR H 187       5.702  11.106  23.370  1.00 29.82           C  
ATOM   1434  CE2 TYR H 187       7.004   9.146  23.068  1.00 30.01           C  
ATOM   1435  CZ  TYR H 187       5.804   9.739  23.380  1.00 29.78           C  
ATOM   1436  OH  TYR H 187       4.682   8.949  23.709  1.00 34.96           O  
ATOM   1437  C   TYR H 187      10.992  13.459  23.254  1.00 35.96           C  
ATOM   1438  O   TYR H 187      10.869  14.674  23.404  1.00 35.95           O  
ATOM   1439  N   LEU H 188      12.094  12.905  22.712  1.00 32.46           N  
ATOM   1440  CA  LEU H 188      13.185  13.671  22.187  1.00 32.86           C  
ATOM   1441  CB  LEU H 188      14.524  13.358  22.867  1.00 25.75           C  
ATOM   1442  CG  LEU H 188      15.702  14.177  22.307  1.00 26.18           C  
ATOM   1443  CD1 LEU H 188      15.661  15.634  22.775  1.00 25.38           C  
ATOM   1444  CD2 LEU H 188      17.051  13.498  22.574  1.00 25.88           C  
ATOM   1445  C   LEU H 188      13.366  13.265  20.758  1.00 34.00           C  
ATOM   1446  O   LEU H 188      13.366  12.077  20.440  1.00 33.45           O  
ATOM   1447  N   GLN H 189      13.509  14.249  19.850  1.00 32.93           N  
ATOM   1448  CA  GLN H 189      13.780  13.918  18.480  1.00 33.64           C  
ATOM   1449  CB  GLN H 189      12.580  14.135  17.537  1.00 39.68           C  
ATOM   1450  CG  GLN H 189      12.805  13.592  16.124  1.00 42.87           C  
ATOM   1451  CD  GLN H 189      11.516  13.772  15.332  1.00 44.99           C  
ATOM   1452  OE1 GLN H 189      11.375  14.715  14.553  1.00 44.52           O  
ATOM   1453  NE2 GLN H 189      10.544  12.844  15.537  1.00 42.33           N  
ATOM   1454  C   GLN H 189      14.895  14.815  18.047  1.00 33.28           C  
ATOM   1455  O   GLN H 189      14.802  16.037  18.166  1.00 32.78           O  
ATOM   1456  N   LEU H 190      15.999  14.221  17.556  1.00 40.18           N  
ATOM   1457  CA  LEU H 190      17.127  15.003  17.137  1.00 40.57           C  
ATOM   1458  CB  LEU H 190      18.363  14.716  18.007  1.00 25.84           C  
ATOM   1459  CG  LEU H 190      19.554  15.659  17.775  1.00 26.08           C  
ATOM   1460  CD1 LEU H 190      19.267  17.062  18.323  1.00 25.57           C  
ATOM   1461  CD2 LEU H 190      20.849  15.066  18.340  1.00 26.69           C  
ATOM   1462  C   LEU H 190      17.443  14.563  15.735  1.00 40.78           C  
ATOM   1463  O   LEU H 190      17.807  13.409  15.510  1.00 39.72           O  
ATOM   1464  N   LYS H 191      17.328  15.476  14.749  1.00 38.98           N  
ATOM   1465  CA  LYS H 191      17.534  15.083  13.380  1.00 40.22           C  
ATOM   1466  CB  LYS H 191      16.615  15.791  12.371  1.00 33.19           C  
ATOM   1467  CG  LYS H 191      15.169  15.295  12.425  1.00 34.58           C  
ATOM   1468  CD  LYS H 191      14.202  16.103  11.558  1.00 40.95           C  
ATOM   1469  CE  LYS H 191      13.718  17.397  12.211  1.00 43.90           C  
ATOM   1470  NZ  LYS H 191      12.791  18.106  11.300  1.00 45.47           N1+
ATOM   1471  C   LYS H 191      18.951  15.303  12.938  1.00 41.06           C  
ATOM   1472  O   LYS H 191      19.723  16.027  13.563  1.00 40.87           O  
ATOM   1473  N   SER H 192      19.315  14.630  11.824  1.00 36.96           N  
ATOM   1474  CA  SER H 192      20.595  14.709  11.174  1.00 37.90           C  
ATOM   1475  CB  SER H 192      20.790  15.974  10.314  1.00 40.88           C  
ATOM   1476  OG  SER H 192      20.752  17.146  11.113  1.00 42.74           O  
ATOM   1477  C   SER H 192      21.718  14.578  12.154  1.00 37.99           C  
ATOM   1478  O   SER H 192      22.566  15.461  12.266  1.00 37.99           O  
ATOM   1479  N   VAL H 193      21.757  13.440  12.873  1.00 44.47           N  
ATOM   1480  CA  VAL H 193      22.767  13.185  13.862  1.00 44.93           C  
ATOM   1481  CB  VAL H 193      22.452  12.019  14.756  1.00 36.63           C  
ATOM   1482  CG1 VAL H 193      21.187  12.338  15.567  1.00 37.15           C  
ATOM   1483  CG2 VAL H 193      22.320  10.759  13.887  1.00 36.29           C  
ATOM   1484  C   VAL H 193      24.077  12.878  13.205  1.00 45.59           C  
ATOM   1485  O   VAL H 193      24.139  12.366  12.088  1.00 45.47           O  
ATOM   1486  N   SER H 194      25.174  13.217  13.911  1.00 32.39           N  
ATOM   1487  CA  SER H 194      26.508  12.954  13.457  1.00 33.04           C  
ATOM   1488  CB  SER H 194      27.301  14.225  13.114  1.00 43.49           C  
ATOM   1489  OG  SER H 194      27.466  15.023  14.276  1.00 44.90           O  
ATOM   1490  C   SER H 194      27.205  12.280  14.595  1.00 33.41           C  
ATOM   1491  O   SER H 194      26.623  12.091  15.661  1.00 32.67           O  
ATOM   1492  N   SER H 195      28.481  11.903  14.398  1.00 37.37           N  
ATOM   1493  CA  SER H 195      29.218  11.184  15.401  1.00 38.15           C  
ATOM   1494  CB  SER H 195      30.638  10.801  14.951  1.00 39.52           C  
ATOM   1495  OG  SER H 195      31.421  11.967  14.743  1.00 46.01           O  
ATOM   1496  C   SER H 195      29.340  12.034  16.628  1.00 37.51           C  
ATOM   1497  O   SER H 195      29.559  11.522  17.724  1.00 37.45           O  
ATOM   1498  N   GLU H 196      29.188  13.359  16.471  1.00 36.21           N  
ATOM   1499  CA  GLU H 196      29.317  14.302  17.548  1.00 36.20           C  
ATOM   1500  CB  GLU H 196      29.200  15.756  17.059  1.00 44.08           C  
ATOM   1501  CG  GLU H 196      30.330  16.145  16.105  1.00 46.91           C  
ATOM   1502  CD  GLU H 196      30.088  17.570  15.633  1.00 48.64           C  
ATOM   1503  OE1 GLU H 196      29.127  17.781  14.846  1.00 50.04           O  
ATOM   1504  OE2 GLU H 196      30.864  18.469  16.053  1.00 50.26           O1-
ATOM   1505  C   GLU H 196      28.234  14.068  18.556  1.00 34.77           C  
ATOM   1506  O   GLU H 196      28.406  14.353  19.738  1.00 35.08           O  
ATOM   1507  N   ASP H 197      27.071  13.584  18.091  1.00 32.43           N  
ATOM   1508  CA  ASP H 197      25.891  13.329  18.870  1.00 30.97           C  
ATOM   1509  CB  ASP H 197      24.633  13.150  18.008  1.00 36.62           C  
ATOM   1510  CG  ASP H 197      24.275  14.534  17.482  1.00 38.07           C  
ATOM   1511  OD1 ASP H 197      24.706  15.533  18.118  1.00 37.69           O  
ATOM   1512  OD2 ASP H 197      23.570  14.615  16.442  1.00 38.35           O1-
ATOM   1513  C   ASP H 197      26.033  12.133  19.769  1.00 30.40           C  
ATOM   1514  O   ASP H 197      25.145  11.879  20.579  1.00 29.31           O  
ATOM   1515  N   THR H 198      27.081  11.303  19.608  1.00 27.43           N  
ATOM   1516  CA  THR H 198      27.149  10.145  20.457  1.00 27.24           C  
ATOM   1517  CB  THR H 198      28.268   9.204  20.097  1.00 37.73           C  
ATOM   1518  OG1 THR H 198      28.029   7.928  20.664  1.00 39.50           O  
ATOM   1519  CG2 THR H 198      29.597   9.759  20.628  1.00 37.78           C  
ATOM   1520  C   THR H 198      27.307  10.593  21.882  1.00 26.29           C  
ATOM   1521  O   THR H 198      28.121  11.462  22.192  1.00 25.24           O  
ATOM   1522  N   ALA H 199      26.491  10.020  22.795  1.00 23.72           N  
ATOM   1523  CA  ALA H 199      26.562  10.401  24.179  1.00 24.41           C  
ATOM   1524  CB  ALA H 199      26.321  11.900  24.419  1.00 24.13           C  
ATOM   1525  C   ALA H 199      25.495   9.661  24.924  1.00 24.47           C  
ATOM   1526  O   ALA H 199      24.739   8.881  24.346  1.00 24.65           O  
ATOM   1527  N   THR H 200      25.429   9.878  26.252  1.00 29.91           N  
ATOM   1528  CA  THR H 200      24.412   9.255  27.049  1.00 29.90           C  
ATOM   1529  CB  THR H 200      24.903   8.816  28.395  1.00 30.55           C  
ATOM   1530  OG1 THR H 200      23.851   8.200  29.125  1.00 33.55           O  
ATOM   1531  CG2 THR H 200      25.446  10.040  29.150  1.00 32.58           C  
ATOM   1532  C   THR H 200      23.346  10.289  27.247  1.00 29.03           C  
ATOM   1533  O   THR H 200      23.634  11.442  27.567  1.00 28.37           O  
ATOM   1534  N   TYR H 201      22.070   9.894  27.061  1.00 28.92           N  
ATOM   1535  CA  TYR H 201      20.988  10.837  27.127  1.00 28.84           C  
ATOM   1536  CB  TYR H 201      20.035  10.739  25.921  1.00 21.77           C  
ATOM   1537  CG  TYR H 201      20.737  11.282  24.723  1.00 21.30           C  
ATOM   1538  CD1 TYR H 201      21.771  10.592  24.128  1.00 20.68           C  
ATOM   1539  CD2 TYR H 201      20.344  12.485  24.181  1.00 21.35           C  
ATOM   1540  CE1 TYR H 201      22.409  11.106  23.022  1.00 20.70           C  
ATOM   1541  CE2 TYR H 201      20.977  13.002  23.075  1.00 21.28           C  
ATOM   1542  CZ  TYR H 201      22.013  12.312  22.494  1.00 21.77           C  
ATOM   1543  OH  TYR H 201      22.666  12.841  21.360  1.00 20.80           O  
ATOM   1544  C   TYR H 201      20.171  10.577  28.355  1.00 29.14           C  
ATOM   1545  O   TYR H 201      19.796   9.439  28.636  1.00 29.88           O  
ATOM   1546  N   TYR H 202      19.871  11.654  29.120  1.00 22.02           N  
ATOM   1547  CA  TYR H 202      19.116  11.518  30.336  1.00 22.25           C  
ATOM   1548  CB  TYR H 202      19.840  12.018  31.602  1.00 25.34           C  
ATOM   1549  CG  TYR H 202      21.127  11.306  31.851  1.00 25.78           C  
ATOM   1550  CD1 TYR H 202      21.169  10.138  32.577  1.00 26.25           C  
ATOM   1551  CD2 TYR H 202      22.307  11.824  31.371  1.00 26.47           C  
ATOM   1552  CE1 TYR H 202      22.363   9.497  32.812  1.00 26.55           C  
ATOM   1553  CE2 TYR H 202      23.504  11.187  31.603  1.00 26.90           C  
ATOM   1554  CZ  TYR H 202      23.534  10.020  32.325  1.00 27.04           C  
ATOM   1555  OH  TYR H 202      24.758   9.362  32.567  1.00 29.14           O  
ATOM   1556  C   TYR H 202      17.916  12.417  30.259  1.00 22.44           C  
ATOM   1557  O   TYR H 202      17.970  13.492  29.665  1.00 21.86           O  
ATOM   1558  N   CYS H 203      16.782  11.979  30.851  1.00 23.33           N  
ATOM   1559  CA  CYS H 203      15.633  12.837  30.959  1.00 24.21           C  
ATOM   1560  CB  CYS H 203      14.305  12.217  30.452  1.00 29.21           C  
ATOM   1561  SG  CYS H 203      13.877  10.614  31.200  1.00 33.14           S  
ATOM   1562  C   CYS H 203      15.518  13.164  32.422  1.00 24.35           C  
ATOM   1563  O   CYS H 203      15.852  12.332  33.264  1.00 24.32           O  
ATOM   1564  N   THR H 204      15.096  14.403  32.769  1.00 30.91           N  
ATOM   1565  CA  THR H 204      15.032  14.765  34.165  1.00 30.46           C  
ATOM   1566  CB  THR H 204      16.244  15.513  34.638  1.00 23.87           C  
ATOM   1567  OG1 THR H 204      16.371  16.740  33.934  1.00  0.00           O  
ATOM   1568  CG2 THR H 204      17.485  14.635  34.406  1.00 19.93           C  
ATOM   1569  C   THR H 204      13.840  15.646  34.424  1.00 30.15           C  
ATOM   1570  O   THR H 204      13.361  16.344  33.531  1.00 30.00           O  
ATOM   1571  N   TYR H 205      13.353  15.645  35.689  1.00 28.30           N  
ATOM   1572  CA  TYR H 205      12.177  16.386  36.069  1.00 29.43           C  
ATOM   1573  CB  TYR H 205      11.041  15.452  36.531  1.00 32.65           C  
ATOM   1574  CG  TYR H 205       9.946  16.268  37.115  1.00 25.54           C  
ATOM   1575  CD1 TYR H 205       9.062  16.947  36.306  1.00 23.47           C  
ATOM   1576  CD2 TYR H 205       9.797  16.337  38.480  1.00 22.97           C  
ATOM   1577  CE1 TYR H 205       8.052  17.700  36.856  1.00 23.92           C  
ATOM   1578  CE2 TYR H 205       8.788  17.086  39.035  1.00 23.15           C  
ATOM   1579  CZ  TYR H 205       7.916  17.769  38.221  1.00 28.22           C  
ATOM   1580  OH  TYR H 205       6.885  18.540  38.794  1.00 25.56           O  
ATOM   1581  C   TYR H 205      12.501  17.329  37.191  1.00 29.67           C  
ATOM   1582  O   TYR H 205      13.234  16.986  38.118  1.00 29.52           O  
ATOM   1583  N   PHE H 206      11.960  18.567  37.117  1.00 31.70           N  
ATOM   1584  CA  PHE H 206      12.230  19.564  38.119  1.00 32.91           C  
ATOM   1585  CB  PHE H 206      13.351  20.514  37.652  1.00 30.50           C  
ATOM   1586  CG  PHE H 206      13.646  21.557  38.672  1.00 29.95           C  
ATOM   1587  CD1 PHE H 206      14.441  21.285  39.763  1.00 19.22           C  
ATOM   1588  CD2 PHE H 206      13.148  22.828  38.516  1.00 20.42           C  
ATOM   1589  CE1 PHE H 206      14.714  22.264  40.690  1.00 19.06           C  
ATOM   1590  CE2 PHE H 206      13.416  23.811  39.439  1.00 18.87           C  
ATOM   1591  CZ  PHE H 206      14.200  23.530  40.530  1.00 18.87           C  
ATOM   1592  C   PHE H 206      10.992  20.385  38.346  1.00 34.42           C  
ATOM   1593  O   PHE H 206      10.318  20.782  37.398  1.00 33.91           O  
ATOM   1594  N   ASP H 207      10.699  20.685  39.626  1.00 25.17           N  
ATOM   1595  CA  ASP H 207       9.589  21.525  39.973  1.00 29.11           C  
ATOM   1596  CB  ASP H 207       8.698  20.915  41.071  1.00 30.24           C  
ATOM   1597  CG  ASP H 207       7.414  21.728  41.174  1.00 36.20           C  
ATOM   1598  OD1 ASP H 207       7.486  22.979  41.039  1.00 37.44           O  
ATOM   1599  OD2 ASP H 207       6.338  21.106  41.377  1.00 39.22           O1-
ATOM   1600  C   ASP H 207      10.171  22.813  40.484  1.00 30.03           C  
ATOM   1601  O   ASP H 207      10.920  22.825  41.459  1.00 30.58           O  
ATOM   1602  N   SER H 208       9.822  23.944  39.837  1.00 31.56           N  
ATOM   1603  CA  SER H 208      10.385  25.224  40.175  1.00 33.26           C  
ATOM   1604  CB  SER H 208       9.880  26.355  39.259  1.00 35.11           C  
ATOM   1605  OG  SER H 208       8.479  26.528  39.414  1.00 41.96           O  
ATOM   1606  C   SER H 208      10.016  25.577  41.578  1.00 34.84           C  
ATOM   1607  O   SER H 208      10.748  26.292  42.263  1.00 34.52           O  
ATOM   1608  N   ASP H 209       8.857  25.086  42.041  1.00 33.81           N  
ATOM   1609  CA  ASP H 209       8.424  25.376  43.373  1.00 35.55           C  
ATOM   1610  CB  ASP H 209       7.028  24.800  43.666  1.00 37.60           C  
ATOM   1611  CG  ASP H 209       6.016  25.679  42.946  1.00 45.42           C  
ATOM   1612  OD1 ASP H 209       5.881  26.863  43.357  1.00 45.33           O  
ATOM   1613  OD2 ASP H 209       5.373  25.190  41.978  1.00 47.28           O1-
ATOM   1614  C   ASP H 209       9.395  24.775  44.337  1.00 35.13           C  
ATOM   1615  O   ASP H 209       9.710  25.384  45.359  1.00 35.67           O  
ATOM   1616  N   ASP H 210       9.901  23.564  44.033  1.00 32.75           N  
ATOM   1617  CA  ASP H 210      10.781  22.870  44.934  1.00 31.79           C  
ATOM   1618  CB  ASP H 210      10.346  21.409  45.127  1.00 33.09           C  
ATOM   1619  CG  ASP H 210      11.097  20.800  46.299  1.00 42.75           C  
ATOM   1620  OD1 ASP H 210      12.113  21.404  46.733  1.00 43.59           O  
ATOM   1621  OD2 ASP H 210      10.656  19.723  46.783  1.00 42.99           O1-
ATOM   1622  C   ASP H 210      12.169  22.863  44.364  1.00 30.52           C  
ATOM   1623  O   ASP H 210      12.535  21.980  43.593  1.00 29.77           O  
ATOM   1624  N   TYR H 211      12.994  23.843  44.774  1.00 29.64           N  
ATOM   1625  CA  TYR H 211      14.343  23.990  44.306  1.00 29.38           C  
ATOM   1626  CB  TYR H 211      15.045  25.268  44.803  1.00 29.28           C  
ATOM   1627  CG  TYR H 211      14.369  26.475  44.240  1.00 30.29           C  
ATOM   1628  CD1 TYR H 211      14.337  26.701  42.882  1.00 31.81           C  
ATOM   1629  CD2 TYR H 211      13.803  27.411  45.076  1.00 30.80           C  
ATOM   1630  CE1 TYR H 211      13.726  27.822  42.367  1.00 31.51           C  
ATOM   1631  CE2 TYR H 211      13.191  28.533  44.569  1.00 31.12           C  
ATOM   1632  CZ  TYR H 211      13.151  28.740  43.212  1.00 31.10           C  
ATOM   1633  OH  TYR H 211      12.524  29.893  42.692  1.00 32.65           O  
ATOM   1634  C   TYR H 211      15.170  22.827  44.775  1.00 28.50           C  
ATOM   1635  O   TYR H 211      16.124  22.423  44.112  1.00 28.60           O  
ATOM   1636  N   ALA H 212      14.825  22.273  45.950  1.00 27.29           N  
ATOM   1637  CA  ALA H 212      15.590  21.269  46.639  1.00 27.42           C  
ATOM   1638  CB  ALA H 212      14.948  20.859  47.977  1.00 27.72           C  
ATOM   1639  C   ALA H 212      15.809  20.006  45.853  1.00 28.47           C  
ATOM   1640  O   ALA H 212      16.904  19.447  45.936  1.00 27.97           O  
ATOM   1641  N   MET H 213      14.818  19.494  45.084  1.00 27.41           N  
ATOM   1642  CA  MET H 213      15.068  18.200  44.491  0.83 28.25           C  
ATOM   1643  CB  MET H 213      14.191  17.069  45.061  0.83 30.64           C  
ATOM   1644  CG  MET H 213      14.535  16.696  46.503  0.83 34.27           C  
ATOM   1645  SD  MET H 213      16.243  16.119  46.735  0.83 39.77           S  
ATOM   1646  CE  MET H 213      16.053  14.611  45.746  0.83 38.16           C  
ATOM   1647  C   MET H 213      14.898  18.164  43.001  1.00 27.03           C  
ATOM   1648  O   MET H 213      14.181  18.964  42.401  1.00 26.48           O  
ATOM   1649  N   GLU H 214      15.607  17.201  42.368  1.00 25.60           N  
ATOM   1650  CA  GLU H 214      15.526  16.982  40.954  1.00 24.80           C  
ATOM   1651  CB  GLU H 214      16.660  17.670  40.178  1.00 24.90           C  
ATOM   1652  CG  GLU H 214      16.462  17.657  38.663  1.00 26.30           C  
ATOM   1653  CD  GLU H 214      17.530  18.543  38.037  1.00 26.24           C  
ATOM   1654  OE1 GLU H 214      18.198  19.291  38.801  1.00 23.56           O  
ATOM   1655  OE2 GLU H 214      17.691  18.490  36.789  1.00 24.76           O1-
ATOM   1656  C   GLU H 214      15.625  15.501  40.744  1.00 25.67           C  
ATOM   1657  O   GLU H 214      16.286  14.804  41.511  1.00 26.20           O  
ATOM   1658  N   TYR H 215      14.957  14.974  39.697  1.00 25.49           N  
ATOM   1659  CA  TYR H 215      14.963  13.556  39.456  1.00 26.81           C  
ATOM   1660  CB  TYR H 215      13.564  12.928  39.480  1.00 33.89           C  
ATOM   1661  CG  TYR H 215      13.053  13.119  40.865  1.00 35.60           C  
ATOM   1662  CD1 TYR H 215      12.460  14.306  41.227  1.00 36.52           C  
ATOM   1663  CD2 TYR H 215      13.167  12.117  41.799  1.00 36.69           C  
ATOM   1664  CE1 TYR H 215      11.987  14.492  42.504  1.00 37.69           C  
ATOM   1665  CE2 TYR H 215      12.696  12.298  43.078  1.00 37.76           C  
ATOM   1666  CZ  TYR H 215      12.106  13.486  43.433  1.00 37.90           C  
ATOM   1667  OH  TYR H 215      11.622  13.673  44.745  1.00 39.77           O  
ATOM   1668  C   TYR H 215      15.551  13.284  38.106  1.00 26.41           C  
ATOM   1669  O   TYR H 215      15.233  13.961  37.128  1.00 26.23           O  
ATOM   1670  N   TRP H 216      16.430  12.263  38.027  1.00 23.61           N  
ATOM   1671  CA  TRP H 216      17.084  11.936  36.792  1.00 23.81           C  
ATOM   1672  CB  TRP H 216      18.613  12.086  36.874  1.00 25.83           C  
ATOM   1673  CG  TRP H 216      19.113  13.503  37.029  1.00 25.01           C  
ATOM   1674  CD2 TRP H 216      20.005  14.142  36.102  1.00 24.29           C  
ATOM   1675  CD1 TRP H 216      18.898  14.396  38.037  1.00 24.46           C  
ATOM   1676  NE1 TRP H 216      19.590  15.558  37.791  1.00 24.44           N  
ATOM   1677  CE2 TRP H 216      20.280  15.413  36.605  1.00 24.84           C  
ATOM   1678  CE3 TRP H 216      20.559  13.702  34.933  1.00 24.26           C  
ATOM   1679  CZ2 TRP H 216      21.114  16.268  35.942  1.00 23.65           C  
ATOM   1680  CZ3 TRP H 216      21.393  14.569  34.264  1.00 23.87           C  
ATOM   1681  CH2 TRP H 216      21.665  15.827  34.759  1.00 24.36           C  
ATOM   1682  C   TRP H 216      16.826  10.492  36.485  1.00 24.42           C  
ATOM   1683  O   TRP H 216      16.617   9.676  37.380  1.00 24.09           O  
ATOM   1684  N   GLY H 217      16.824  10.142  35.182  1.00 25.91           N  
ATOM   1685  CA  GLY H 217      16.632   8.777  34.786  1.00 26.65           C  
ATOM   1686  C   GLY H 217      17.980   8.124  34.801  1.00 28.11           C  
ATOM   1687  O   GLY H 217      18.987   8.769  35.082  1.00 27.15           O  
ATOM   1688  N   GLN H 218      18.023   6.813  34.494  1.00 30.84           N  
ATOM   1689  CA  GLN H 218      19.247   6.059  34.478  1.00 32.19           C  
ATOM   1690  CB  GLN H 218      19.033   4.560  34.231  1.00 50.40           C  
ATOM   1691  CG  GLN H 218      18.317   3.849  35.373  1.00 53.89           C  
ATOM   1692  CD  GLN H 218      18.214   2.383  34.992  1.00 56.15           C  
ATOM   1693  OE1 GLN H 218      17.572   2.029  34.005  1.00 57.74           O  
ATOM   1694  NE2 GLN H 218      18.875   1.505  35.792  1.00 56.51           N  
ATOM   1695  C   GLN H 218      20.127   6.549  33.374  1.00 31.57           C  
ATOM   1696  O   GLN H 218      21.349   6.588  33.516  1.00 31.07           O  
ATOM   1697  N   GLY H 219      19.528   6.904  32.223  1.00 35.51           N  
ATOM   1698  CA  GLY H 219      20.297   7.390  31.112  1.00 36.02           C  
ATOM   1699  C   GLY H 219      20.486   6.264  30.141  1.00 36.76           C  
ATOM   1700  O   GLY H 219      20.667   5.112  30.536  1.00 36.88           O  
ATOM   1701  N   THR H 220      20.457   6.586  28.829  1.00 31.45           N  
ATOM   1702  CA  THR H 220      20.627   5.593  27.804  1.00 32.68           C  
ATOM   1703  CB  THR H 220      19.483   5.500  26.834  1.00 32.33           C  
ATOM   1704  OG1 THR H 220      19.381   6.707  26.092  1.00 32.97           O  
ATOM   1705  CG2 THR H 220      18.179   5.247  27.594  1.00 32.68           C  
ATOM   1706  C   THR H 220      21.780   6.011  26.948  1.00 32.94           C  
ATOM   1707  O   THR H 220      21.878   7.169  26.544  1.00 33.08           O  
ATOM   1708  N   SER H 221      22.692   5.070  26.638  1.00 35.75           N  
ATOM   1709  CA  SER H 221      23.791   5.421  25.789  1.00 36.15           C  
ATOM   1710  CB  SER H 221      25.006   4.484  25.911  1.00 34.11           C  
ATOM   1711  OG  SER H 221      25.589   4.592  27.199  1.00 42.13           O  
ATOM   1712  C   SER H 221      23.333   5.326  24.375  1.00 36.40           C  
ATOM   1713  O   SER H 221      22.593   4.416  24.004  1.00 36.92           O  
ATOM   1714  N   VAL H 222      23.772   6.285  23.541  1.00 35.23           N  
ATOM   1715  CA  VAL H 222      23.440   6.241  22.151  1.00 34.81           C  
ATOM   1716  CB  VAL H 222      22.471   7.307  21.732  1.00 31.67           C  
ATOM   1717  CG1 VAL H 222      22.295   7.241  20.205  1.00 38.93           C  
ATOM   1718  CG2 VAL H 222      21.163   7.116  22.518  1.00 37.47           C  
ATOM   1719  C   VAL H 222      24.708   6.479  21.401  1.00 35.07           C  
ATOM   1720  O   VAL H 222      25.456   7.408  21.702  1.00 34.60           O  
ATOM   1721  N   THR H 223      24.989   5.635  20.393  1.00 33.24           N  
ATOM   1722  CA  THR H 223      26.190   5.832  19.642  1.00 34.14           C  
ATOM   1723  CB  THR H 223      27.129   4.665  19.701  1.00 40.06           C  
ATOM   1724  OG1 THR H 223      26.491   3.503  19.196  1.00 40.30           O  
ATOM   1725  CG2 THR H 223      27.556   4.445  21.160  1.00 40.18           C  
ATOM   1726  C   THR H 223      25.807   6.028  18.218  1.00 34.41           C  
ATOM   1727  O   THR H 223      24.920   5.353  17.697  1.00 34.46           O  
ATOM   1728  N   VAL H 224      26.458   6.993  17.547  1.00 41.39           N  
ATOM   1729  CA  VAL H 224      26.139   7.179  16.168  1.00 42.21           C  
ATOM   1730  CB  VAL H 224      25.835   8.595  15.799  1.00 38.98           C  
ATOM   1731  CG1 VAL H 224      24.494   8.994  16.430  1.00 39.12           C  
ATOM   1732  CG2 VAL H 224      27.002   9.454  16.287  1.00 39.32           C  
ATOM   1733  C   VAL H 224      27.308   6.726  15.371  1.00 42.95           C  
ATOM   1734  O   VAL H 224      28.428   7.203  15.551  1.00 42.87           O  
ATOM   1735  N   SER H 225      27.055   5.770  14.461  1.00 39.96           N  
ATOM   1736  CA  SER H 225      28.105   5.245  13.647  1.00 41.01           C  
ATOM   1737  CB  SER H 225      28.515   3.813  14.028  1.00 40.66           C  
ATOM   1738  OG  SER H 225      29.075   3.794  15.333  1.00 40.88           O  
ATOM   1739  C   SER H 225      27.573   5.187  12.226  1.00 41.82           C  
ATOM   1740  O   SER H 225      28.262   5.728  11.323  1.00 41.70           O  
ATOM   1741  OXT SER H 225      26.478   4.597  12.022  1.00  0.00           O1-
TER    1742      SER H 225 
CONECT  161  650
CONECT  650  161
CONECT  970 1561
CONECT 1561  970
END
