# Supplementary material for: Fully automated antibody structure prediction using BIOVIA tools: Validation study
Source: PLoS One. 2017 May 18;12(5):e0177923. doi: 10.1371/journal.pone.0177923 (PMC5436848; doi:10.1371/journal.pone.0177923)
Supplement: S1 Dataset — Predicted structures using the Top5 framework method, Chothia CDR definition with no canonical filtering and generating 50 models. These were used in the detailed discussion of outliers and for comparison against predictions using canonical filtering. (ZIP) [file pone.0177923.s003.zip › 4GSD_LH_FV_FinalModel.pdb]

REMARK   Accelrys Discovery Studio PDB file
REMARK   Created:  2015-05-08T03:10:13Z
SSBOND   1 CYS L   19    CYS L   84                                     
SSBOND   2 CYS H  125    CYS H  199                                     
ATOM      1  N   LEU L   1      30.512  28.525  32.812  1.00 34.90           N1+
ATOM      2  CA  LEU L   1      31.123  28.301  34.136  1.00 31.84           C  
ATOM      3  CB  LEU L   1      30.144  27.560  35.062  1.00 28.27           C  
ATOM      4  CG  LEU L   1      28.891  28.394  35.400  1.00 29.29           C  
ATOM      5  CD1 LEU L   1      27.932  27.630  36.330  1.00 25.86           C  
ATOM      6  CD2 LEU L   1      29.286  29.781  35.932  1.00 32.47           C  
ATOM      7  C   LEU L   1      32.387  27.526  34.003  1.00 33.19           C  
ATOM      8  O   LEU L   1      32.435  26.511  33.311  1.00 37.59           O  
ATOM      9  N   THR L   2      33.466  27.996  34.659  1.00 30.44           N  
ATOM     10  CA  THR L   2      34.708  27.303  34.520  1.00 30.27           C  
ATOM     11  CB  THR L   2      35.854  28.185  34.117  1.00 37.65           C  
ATOM     12  OG1 THR L   2      35.579  28.802  32.869  1.00 44.37           O  
ATOM     13  CG2 THR L   2      37.121  27.322  33.995  1.00 37.04           C  
ATOM     14  C   THR L   2      35.044  26.655  35.822  1.00 29.32           C  
ATOM     15  O   THR L   2      34.950  27.267  36.884  1.00 29.30           O  
ATOM     16  N   GLN L   3      35.429  25.365  35.761  1.00 28.81           N  
ATOM     17  CA  GLN L   3      35.796  24.626  36.932  1.00 27.76           C  
ATOM     18  CB  GLN L   3      34.894  23.407  37.199  1.00 25.16           C  
ATOM     19  CG  GLN L   3      33.424  23.748  37.460  1.00 25.76           C  
ATOM     20  CD  GLN L   3      32.664  22.450  37.691  1.00 27.00           C  
ATOM     21  OE1 GLN L   3      31.868  22.029  36.853  1.00 27.65           O  
ATOM     22  NE2 GLN L   3      32.920  21.795  38.856  1.00 24.57           N  
ATOM     23  C   GLN L   3      37.155  24.068  36.671  1.00 29.66           C  
ATOM     24  O   GLN L   3      37.543  23.875  35.519  1.00 31.25           O  
ATOM     25  N   PRO L   4      37.908  23.820  37.707  1.00 29.83           N  
ATOM     26  CA  PRO L   4      39.195  23.212  37.531  1.00 30.57           C  
ATOM     27  CD  PRO L   4      37.834  24.594  38.933  1.00 30.48           C  
ATOM     28  CB  PRO L   4      39.952  23.417  38.845  1.00 31.84           C  
ATOM     29  CG  PRO L   4      38.885  23.929  39.832  1.00 31.37           C  
ATOM     30  C   PRO L   4      38.963  21.792  37.149  1.00 30.38           C  
ATOM     31  O   PRO L   4      38.010  21.196  37.652  1.00 31.20           O  
ATOM     32  N   PRO L   5      39.767  21.248  36.286  1.00 29.41           N  
ATOM     33  CA  PRO L   5      39.531  19.898  35.873  1.00 28.34           C  
ATOM     34  CD  PRO L   5      40.387  22.035  35.233  1.00 28.96           C  
ATOM     35  CB  PRO L   5      40.401  19.675  34.642  1.00 29.25           C  
ATOM     36  CG  PRO L   5      40.515  21.080  34.029  1.00 31.11           C  
ATOM     37  C   PRO L   5      39.746  18.891  36.948  1.00 28.94           C  
ATOM     38  O   PRO L   5      39.100  17.845  36.902  1.00 31.27           O  
ATOM     39  N   SER L   6      40.643  19.157  37.917  1.00 28.43           N  
ATOM     40  CA  SER L   6      40.868  18.129  38.887  1.00 31.39           C  
ATOM     41  CB  SER L   6      41.977  17.158  38.440  1.00 31.90           C  
ATOM     42  OG  SER L   6      42.193  16.143  39.407  1.00 39.36           O  
ATOM     43  C   SER L   6      41.280  18.758  40.182  1.00 30.80           C  
ATOM     44  O   SER L   6      41.915  19.811  40.203  1.00 32.51           O  
ATOM     45  N   VAL L   7      40.880  18.127  41.308  1.00 28.91           N  
ATOM     46  CA  VAL L   7      41.278  18.567  42.616  1.00 30.10           C  
ATOM     47  CB  VAL L   7      40.192  19.285  43.367  1.00 30.38           C  
ATOM     48  CG1 VAL L   7      40.688  19.556  44.796  1.00 35.41           C  
ATOM     49  CG2 VAL L   7      39.821  20.564  42.601  1.00 31.10           C  
ATOM     50  C   VAL L   7      41.610  17.327  43.392  1.00 33.66           C  
ATOM     51  O   VAL L   7      40.869  16.347  43.342  1.00 32.32           O  
ATOM     52  N   SER L   8      42.734  17.331  44.140  1.00 35.33           N  
ATOM     53  CA  SER L   8      43.094  16.145  44.871  1.00 35.25           C  
ATOM     54  CB  SER L   8      44.326  15.414  44.307  1.00 36.97           C  
ATOM     55  OG  SER L   8      44.043  14.876  43.023  1.00 40.97           O  
ATOM     56  C   SER L   8      43.408  16.501  46.290  1.00 37.15           C  
ATOM     57  O   SER L   8      43.905  17.589  46.583  1.00 39.55           O  
ATOM     58  N   VAL L   9      43.100  15.575  47.222  1.00 34.60           N  
ATOM     59  CA  VAL L   9      43.389  15.814  48.607  1.00 35.22           C  
ATOM     60  CB  VAL L   9      42.232  16.387  49.378  1.00 43.07           C  
ATOM     61  CG1 VAL L   9      41.899  17.784  48.824  1.00 46.14           C  
ATOM     62  CG2 VAL L   9      41.062  15.391  49.300  1.00 42.10           C  
ATOM     63  C   VAL L   9      43.716  14.502  49.246  1.00 34.72           C  
ATOM     64  O   VAL L   9      43.426  13.439  48.698  1.00 36.13           O  
ATOM     65  N   SER L  10      44.368  14.551  50.424  1.00 33.99           N  
ATOM     66  CA  SER L  10      44.643  13.354  51.162  1.00 35.69           C  
ATOM     67  CB  SER L  10      45.806  13.515  52.159  1.00 38.58           C  
ATOM     68  OG  SER L  10      47.013  13.788  51.462  1.00 34.94           O  
ATOM     69  C   SER L  10      43.389  13.055  51.923  1.00 36.34           C  
ATOM     70  O   SER L  10      42.538  13.924  52.078  1.00 35.30           O  
ATOM     71  N   PRO L  11      43.234  11.852  52.405  1.00 36.43           N  
ATOM     72  CA  PRO L  11      42.022  11.528  53.104  1.00 36.26           C  
ATOM     73  CD  PRO L  11      43.836  10.690  51.774  1.00 44.52           C  
ATOM     74  CB  PRO L  11      42.052  10.012  53.290  1.00 38.20           C  
ATOM     75  CG  PRO L  11      42.894   9.518  52.097  1.00 37.93           C  
ATOM     76  C   PRO L  11      41.928  12.304  54.373  1.00 37.78           C  
ATOM     77  O   PRO L  11      42.926  12.407  55.085  1.00 39.56           O  
ATOM     78  N   GLY L  12      40.736  12.852  54.677  1.00 37.07           N  
ATOM     79  CA  GLY L  12      40.551  13.572  55.901  1.00 37.64           C  
ATOM     80  C   GLY L  12      40.758  15.042  55.673  1.00 38.90           C  
ATOM     81  O   GLY L  12      40.403  15.854  56.526  1.00 42.06           O  
ATOM     82  N   GLN L  13      41.334  15.437  54.520  1.00 35.78           N  
ATOM     83  CA  GLN L  13      41.560  16.834  54.261  1.00 35.34           C  
ATOM     84  CB  GLN L  13      42.758  17.118  53.342  1.00 36.88           C  
ATOM     85  CG  GLN L  13      44.093  16.792  54.015  1.00 45.17           C  
ATOM     86  CD  GLN L  13      45.229  17.118  53.055  1.00 49.98           C  
ATOM     87  OE1 GLN L  13      45.013  17.563  51.929  1.00 49.05           O  
ATOM     88  NE2 GLN L  13      46.484  16.897  53.528  1.00 52.50           N  
ATOM     89  C   GLN L  13      40.330  17.412  53.631  1.00 35.84           C  
ATOM     90  O   GLN L  13      39.396  16.688  53.297  1.00 36.22           O  
ATOM     91  N   THR L  14      40.293  18.750  53.472  1.00 31.56           N  
ATOM     92  CA  THR L  14      39.124  19.388  52.935  1.00 31.42           C  
ATOM     93  CB  THR L  14      38.806  20.693  53.606  1.00 31.09           C  
ATOM     94  OG1 THR L  14      38.622  20.496  55.001  1.00 37.43           O  
ATOM     95  CG2 THR L  14      37.536  21.291  52.976  1.00 31.45           C  
ATOM     96  C   THR L  14      39.365  19.696  51.491  1.00 31.26           C  
ATOM     97  O   THR L  14      40.417  20.213  51.117  1.00 33.78           O  
ATOM     98  N   VAL L  15      38.373  19.376  50.636  1.00 28.43           N  
ATOM     99  CA  VAL L  15      38.491  19.626  49.228  1.00 27.32           C  
ATOM    100  CB  VAL L  15      38.017  18.484  48.375  1.00 26.76           C  
ATOM    101  CG1 VAL L  15      38.123  18.887  46.895  1.00 15.00           C  
ATOM    102  CG2 VAL L  15      38.835  17.233  48.727  1.00 15.00           C  
ATOM    103  C   VAL L  15      37.628  20.799  48.890  1.00 28.35           C  
ATOM    104  O   VAL L  15      36.501  20.923  49.368  1.00 30.01           O  
ATOM    105  N   ASN L  16      38.160  21.713  48.055  1.00 29.29           N  
ATOM    106  CA  ASN L  16      37.410  22.866  47.647  1.00 25.91           C  
ATOM    107  CB  ASN L  16      38.082  24.194  48.034  1.00 27.41           C  
ATOM    108  CG  ASN L  16      37.983  24.358  49.540  1.00 44.53           C  
ATOM    109  OD1 ASN L  16      38.561  23.584  50.301  1.00  0.00           O  
ATOM    110  ND2 ASN L  16      37.225  25.397  49.980  1.00  0.00           N  
ATOM    111  C   ASN L  16      37.344  22.842  46.153  1.00 29.52           C  
ATOM    112  O   ASN L  16      38.365  22.701  45.483  1.00 33.15           O  
ATOM    113  N   ILE L  17      36.128  22.988  45.592  1.00 27.23           N  
ATOM    114  CA  ILE L  17      35.961  22.983  44.168  1.00 25.60           C  
ATOM    115  CB  ILE L  17      35.096  21.855  43.708  1.00 26.10           C  
ATOM    116  CG1 ILE L  17      35.782  20.538  44.098  1.00 27.15           C  
ATOM    117  CG2 ILE L  17      34.847  22.007  42.201  1.00 26.89           C  
ATOM    118  CD1 ILE L  17      34.846  19.337  44.107  1.00 30.86           C  
ATOM    119  C   ILE L  17      35.301  24.274  43.805  1.00 26.02           C  
ATOM    120  O   ILE L  17      34.309  24.665  44.415  1.00 27.57           O  
ATOM    121  N   THR L  18      35.827  24.971  42.779  1.00 25.60           N  
ATOM    122  CA  THR L  18      35.304  26.271  42.469  1.00 24.93           C  
ATOM    123  CB  THR L  18      36.372  27.319  42.372  1.00 27.55           C  
ATOM    124  OG1 THR L  18      37.270  27.007  41.319  1.00 31.81           O  
ATOM    125  CG2 THR L  18      37.127  27.382  43.710  1.00 31.39           C  
ATOM    126  C   THR L  18      34.597  26.241  41.153  1.00 26.09           C  
ATOM    127  O   THR L  18      34.867  25.395  40.303  1.00 26.62           O  
ATOM    128  N   CYS L  19      33.620  27.162  40.988  1.00 27.20           N  
ATOM    129  CA  CYS L  19      32.883  27.310  39.759  1.00 27.10           C  
ATOM    130  CB  CYS L  19      31.425  26.803  39.859  1.00 27.01           C  
ATOM    131  SG  CYS L  19      30.493  26.867  38.293  1.00 33.66           S  
ATOM    132  C   CYS L  19      32.874  28.778  39.451  1.00 29.26           C  
ATOM    133  O   CYS L  19      32.145  29.555  40.071  1.00 32.07           O  
ATOM    134  N   SER L  20      33.694  29.190  38.462  1.00 28.59           N  
ATOM    135  CA  SER L  20      33.827  30.587  38.168  1.00 30.07           C  
ATOM    136  CB  SER L  20      35.215  30.979  37.640  1.00 19.47           C  
ATOM    137  OG  SER L  20      36.190  30.799  38.656  1.00 29.86           O  
ATOM    138  C   SER L  20      32.830  31.003  37.141  1.00 32.11           C  
ATOM    139  O   SER L  20      32.431  30.229  36.273  1.00 34.50           O  
ATOM    140  N   GLY L  21      32.303  32.233  37.112  1.00 20.75           N  
ATOM    141  CA  GLY L  21      31.413  32.513  36.007  1.00 21.04           C  
ATOM    142  C   GLY L  21      31.023  33.947  36.107  1.00 22.09           C  
ATOM    143  O   GLY L  21      30.906  34.486  37.205  1.00 21.85           O  
ATOM    144  N   ASP L  22      30.774  34.602  34.957  1.00 21.45           N  
ATOM    145  CA  ASP L  22      30.456  35.997  35.034  1.00 21.96           C  
ATOM    146  CB  ASP L  22      30.309  36.682  33.667  1.00 23.75           C  
ATOM    147  CG  ASP L  22      31.709  36.838  33.097  1.00 31.25           C  
ATOM    148  OD1 ASP L  22      32.600  37.310  33.852  1.00 39.92           O  
ATOM    149  OD2 ASP L  22      31.905  36.481  31.903  1.00 45.74           O1-
ATOM    150  C   ASP L  22      29.170  36.153  35.773  1.00 24.44           C  
ATOM    151  O   ASP L  22      28.154  35.573  35.399  1.00 24.64           O  
ATOM    152  N   THR L  23      29.208  36.960  36.852  1.00 23.15           N  
ATOM    153  CA  THR L  23      28.074  37.283  37.671  1.00 23.26           C  
ATOM    154  CB  THR L  23      27.061  38.155  36.981  1.00 24.63           C  
ATOM    155  OG1 THR L  23      26.482  37.476  35.878  1.00  0.00           O  
ATOM    156  CG2 THR L  23      27.760  39.439  36.502  1.00 18.89           C  
ATOM    157  C   THR L  23      27.397  36.040  38.158  1.00 24.92           C  
ATOM    158  O   THR L  23      26.172  35.971  38.215  1.00 25.91           O  
ATOM    159  N   LEU L  24      28.194  35.031  38.546  1.00 22.55           N  
ATOM    160  CA  LEU L  24      27.709  33.803  39.099  1.00 22.71           C  
ATOM    161  CB  LEU L  24      28.850  32.804  39.369  1.00 22.20           C  
ATOM    162  CG  LEU L  24      28.386  31.461  39.959  1.00 23.48           C  
ATOM    163  CD1 LEU L  24      27.524  30.679  38.956  1.00 23.15           C  
ATOM    164  CD2 LEU L  24      29.580  30.647  40.484  1.00 23.98           C  
ATOM    165  C   LEU L  24      27.078  34.165  40.403  1.00 22.94           C  
ATOM    166  O   LEU L  24      26.091  33.563  40.816  1.00 22.58           O  
ATOM    167  N   GLY L  25      27.614  35.209  41.062  1.00 22.24           N  
ATOM    168  CA  GLY L  25      27.160  35.620  42.357  1.00 22.62           C  
ATOM    169  C   GLY L  25      25.683  35.877  42.290  1.00 25.66           C  
ATOM    170  O   GLY L  25      24.974  35.651  43.268  1.00 27.30           O  
ATOM    171  N   ASP L  26      25.201  36.408  41.151  1.00 24.39           N  
ATOM    172  CA  ASP L  26      23.818  36.732  40.915  1.00 24.73           C  
ATOM    173  CB  ASP L  26      23.610  37.565  39.638  1.00 25.96           C  
ATOM    174  CG  ASP L  26      24.226  38.939  39.845  1.00 31.49           C  
ATOM    175  OD1 ASP L  26      24.719  39.209  40.973  1.00 30.78           O  
ATOM    176  OD2 ASP L  26      24.213  39.741  38.874  1.00 35.83           O1-
ATOM    177  C   ASP L  26      22.954  35.504  40.768  1.00 25.77           C  
ATOM    178  O   ASP L  26      21.757  35.565  41.046  1.00 26.27           O  
ATOM    179  N   LYS L  27      23.507  34.368  40.292  1.00 23.24           N  
ATOM    180  CA  LYS L  27      22.696  33.209  40.005  1.00 22.59           C  
ATOM    181  CB  LYS L  27      23.153  32.454  38.746  1.00 22.36           C  
ATOM    182  CG  LYS L  27      23.188  33.286  37.468  1.00 24.61           C  
ATOM    183  CD  LYS L  27      23.999  32.608  36.364  1.00 23.74           C  
ATOM    184  CE  LYS L  27      24.073  33.416  35.070  1.00 24.82           C  
ATOM    185  NZ  LYS L  27      24.896  32.696  34.072  1.00 28.17           N1+
ATOM    186  C   LYS L  27      22.793  32.199  41.104  1.00 23.62           C  
ATOM    187  O   LYS L  27      23.756  32.182  41.869  1.00 23.98           O  
ATOM    188  N   TYR L  28      21.763  31.324  41.199  1.00 22.07           N  
ATOM    189  CA  TYR L  28      21.789  30.237  42.136  1.00 21.89           C  
ATOM    190  CB  TYR L  28      20.422  29.613  42.485  1.00 22.37           C  
ATOM    191  CG  TYR L  28      19.614  30.512  43.360  1.00 24.41           C  
ATOM    192  CD1 TYR L  28      19.986  30.733  44.667  1.00 25.21           C  
ATOM    193  CD2 TYR L  28      18.462  31.096  42.886  1.00 25.25           C  
ATOM    194  CE1 TYR L  28      19.233  31.546  45.481  1.00 26.81           C  
ATOM    195  CE2 TYR L  28      17.705  31.910  43.696  1.00 26.02           C  
ATOM    196  CZ  TYR L  28      18.092  32.136  44.995  1.00 30.58           C  
ATOM    197  OH  TYR L  28      17.317  32.972  45.829  1.00 34.31           O  
ATOM    198  C   TYR L  28      22.586  29.142  41.503  1.00 23.72           C  
ATOM    199  O   TYR L  28      22.366  28.767  40.351  1.00 23.91           O  
ATOM    200  N   VAL L  29      23.552  28.600  42.260  1.00 24.14           N  
ATOM    201  CA  VAL L  29      24.400  27.561  41.750  1.00 22.70           C  
ATOM    202  CB  VAL L  29      25.858  27.802  42.031  1.00 23.40           C  
ATOM    203  CG1 VAL L  29      26.669  26.595  41.531  1.00 21.86           C  
ATOM    204  CG2 VAL L  29      26.280  29.134  41.389  1.00 22.61           C  
ATOM    205  C   VAL L  29      24.031  26.276  42.432  1.00 25.78           C  
ATOM    206  O   VAL L  29      23.764  26.248  43.632  1.00 24.23           O  
ATOM    207  N   CYS L  30      23.997  25.170  41.659  1.00 24.81           N  
ATOM    208  CA  CYS L  30      23.670  23.875  42.187  0.90 22.90           C  
ATOM    209  CB  CYS L  30      22.458  23.225  41.499  0.90 21.48           C  
ATOM    210  SG  CYS L  30      20.968  24.264  41.475  0.75 13.28           S  
ATOM    211  C   CYS L  30      24.814  22.959  41.873  1.00 21.92           C  
ATOM    212  O   CYS L  30      25.518  23.152  40.884  1.00 23.32           O  
ATOM    213  N   TRP L  31      25.030  21.919  42.705  1.00 19.49           N  
ATOM    214  CA  TRP L  31      26.117  21.020  42.436  1.00 21.47           C  
ATOM    215  CB  TRP L  31      27.218  21.049  43.511  1.00 20.64           C  
ATOM    216  CG  TRP L  31      27.991  22.347  43.506  1.00 22.72           C  
ATOM    217  CD2 TRP L  31      29.213  22.562  42.784  1.00 24.52           C  
ATOM    218  CD1 TRP L  31      27.702  23.522  44.133  1.00 22.85           C  
ATOM    219  NE1 TRP L  31      28.662  24.461  43.839  1.00 23.72           N  
ATOM    220  CE2 TRP L  31      29.600  23.883  43.010  1.00 25.65           C  
ATOM    221  CE3 TRP L  31      29.954  21.730  41.993  1.00 22.69           C  
ATOM    222  CZ2 TRP L  31      30.737  24.392  42.450  1.00 26.87           C  
ATOM    223  CZ3 TRP L  31      31.098  22.248  41.428  1.00 23.09           C  
ATOM    224  CH2 TRP L  31      31.482  23.553  41.652  1.00 26.28           C  
ATOM    225  C   TRP L  31      25.591  19.619  42.337  1.00 21.11           C  
ATOM    226  O   TRP L  31      24.678  19.221  43.062  1.00 21.05           O  
ATOM    227  N   TYR L  32      26.165  18.827  41.409  1.00 20.81           N  
ATOM    228  CA  TYR L  32      25.741  17.470  41.227  1.00 21.37           C  
ATOM    229  CB  TYR L  32      25.047  17.213  39.862  1.00 21.41           C  
ATOM    230  CG  TYR L  32      23.778  18.023  39.702  1.00 20.69           C  
ATOM    231  CD1 TYR L  32      22.563  17.616  40.222  1.00 20.60           C  
ATOM    232  CD2 TYR L  32      23.784  19.215  39.014  1.00 20.97           C  
ATOM    233  CE1 TYR L  32      21.402  18.349  40.061  1.00 21.05           C  
ATOM    234  CE2 TYR L  32      22.631  19.954  38.846  1.00 23.12           C  
ATOM    235  CZ  TYR L  32      21.435  19.528  39.366  1.00 21.39           C  
ATOM    236  OH  TYR L  32      20.270  20.297  39.177  1.00 20.74           O  
ATOM    237  C   TYR L  32      26.962  16.592  41.359  1.00 21.89           C  
ATOM    238  O   TYR L  32      28.076  16.962  40.980  1.00 22.13           O  
ATOM    239  N   GLN L  33      26.777  15.401  41.964  1.00 20.81           N  
ATOM    240  CA  GLN L  33      27.851  14.469  42.177  1.00 21.56           C  
ATOM    241  CB  GLN L  33      27.847  13.887  43.606  1.00 22.77           C  
ATOM    242  CG  GLN L  33      28.975  12.893  43.914  1.00 21.21           C  
ATOM    243  CD  GLN L  33      28.739  12.304  45.303  1.00 24.36           C  
ATOM    244  OE1 GLN L  33      27.609  11.987  45.672  1.00 27.19           O  
ATOM    245  NE2 GLN L  33      29.830  12.152  46.098  1.00 24.95           N  
ATOM    246  C   GLN L  33      27.636  13.325  41.244  1.00 23.35           C  
ATOM    247  O   GLN L  33      26.539  12.773  41.157  1.00 23.24           O  
ATOM    248  N   GLN L  34      28.688  12.959  40.490  1.00 21.17           N  
ATOM    249  CA  GLN L  34      28.554  11.820  39.632  1.00 21.75           C  
ATOM    250  CB  GLN L  34      28.682  12.156  38.135  1.00 23.43           C  
ATOM    251  CG  GLN L  34      28.390  10.951  37.242  1.00 27.38           C  
ATOM    252  CD  GLN L  34      28.420  11.383  35.785  1.00 31.28           C  
ATOM    253  OE1 GLN L  34      29.108  12.333  35.416  1.00 31.85           O  
ATOM    254  NE2 GLN L  34      27.647  10.660  34.931  1.00 24.41           N  
ATOM    255  C   GLN L  34      29.665  10.868  39.990  1.00 23.94           C  
ATOM    256  O   GLN L  34      30.839  11.172  39.785  1.00 24.42           O  
ATOM    257  N   LYS L  35      29.314   9.685  40.542  1.00 25.73           N  
ATOM    258  CA  LYS L  35      30.276   8.678  40.912  1.00 29.16           C  
ATOM    259  CB  LYS L  35      29.780   7.707  42.003  1.00 29.44           C  
ATOM    260  CG  LYS L  35      29.597   8.393  43.361  1.00 27.71           C  
ATOM    261  CD  LYS L  35      29.003   7.497  44.452  1.00 31.18           C  
ATOM    262  CE  LYS L  35      28.964   8.148  45.839  1.00 36.02           C  
ATOM    263  NZ  LYS L  35      28.703   7.124  46.879  1.00 37.34           N1+
ATOM    264  C   LYS L  35      30.587   7.891  39.682  1.00 30.37           C  
ATOM    265  O   LYS L  35      29.823   7.891  38.718  1.00 30.93           O  
ATOM    266  N   PRO L  36      31.703   7.222  39.676  1.00 31.49           N  
ATOM    267  CA  PRO L  36      32.048   6.528  38.474  1.00 31.63           C  
ATOM    268  CD  PRO L  36      32.878   7.697  40.384  1.00 36.46           C  
ATOM    269  CB  PRO L  36      33.501   6.106  38.642  1.00 31.82           C  
ATOM    270  CG  PRO L  36      34.080   7.214  39.548  1.00 37.55           C  
ATOM    271  C   PRO L  36      31.078   5.448  38.130  1.00 32.38           C  
ATOM    272  O   PRO L  36      30.763   4.629  38.990  1.00 30.91           O  
ATOM    273  N   GLY L  37      30.598   5.438  36.869  1.00 30.71           N  
ATOM    274  CA  GLY L  37      29.708   4.420  36.387  1.00 31.61           C  
ATOM    275  C   GLY L  37      28.300   4.638  36.875  1.00 35.68           C  
ATOM    276  O   GLY L  37      27.473   3.734  36.754  1.00 38.85           O  
ATOM    277  N   GLN L  38      27.963   5.831  37.422  1.00 32.93           N  
ATOM    278  CA  GLN L  38      26.616   5.974  37.925  1.00 31.28           C  
ATOM    279  CB  GLN L  38      26.530   5.922  39.461  1.00 31.73           C  
ATOM    280  CG  GLN L  38      27.046   4.592  40.021  1.00 35.90           C  
ATOM    281  CD  GLN L  38      26.934   4.599  41.543  1.00 41.49           C  
ATOM    282  OE1 GLN L  38      25.837   4.558  42.094  1.00 54.31           O  
ATOM    283  NE2 GLN L  38      28.100   4.633  42.244  1.00 49.49           N  
ATOM    284  C   GLN L  38      25.992   7.265  37.447  1.00 28.54           C  
ATOM    285  O   GLN L  38      26.641   8.089  36.804  1.00 29.68           O  
ATOM    286  N   SER L  39      24.676   7.431  37.733  1.00 30.25           N  
ATOM    287  CA  SER L  39      23.875   8.580  37.367  1.00 26.60           C  
ATOM    288  CB  SER L  39      22.366   8.289  37.382  1.00 25.97           C  
ATOM    289  OG  SER L  39      22.061   7.246  36.468  1.00 27.66           O  
ATOM    290  C   SER L  39      24.100   9.670  38.372  1.00 28.32           C  
ATOM    291  O   SER L  39      24.465   9.420  39.518  1.00 29.57           O  
ATOM    292  N   PRO L  40      23.872  10.887  37.953  1.00 25.76           N  
ATOM    293  CA  PRO L  40      24.092  12.028  38.812  1.00 23.46           C  
ATOM    294  CD  PRO L  40      24.088  11.208  36.551  1.00 22.61           C  
ATOM    295  CB  PRO L  40      24.172  13.236  37.879  1.00 21.64           C  
ATOM    296  CG  PRO L  40      24.629  12.643  36.535  1.00 23.90           C  
ATOM    297  C   PRO L  40      23.052  12.241  39.882  1.00 25.08           C  
ATOM    298  O   PRO L  40      21.909  11.825  39.694  1.00 27.23           O  
ATOM    299  N   VAL L  41      23.437  12.899  41.006  1.00 24.86           N  
ATOM    300  CA  VAL L  41      22.525  13.253  42.069  1.00 23.97           C  
ATOM    301  CB  VAL L  41      22.579  12.321  43.238  1.00 27.80           C  
ATOM    302  CG1 VAL L  41      22.160  10.928  42.741  1.00 38.71           C  
ATOM    303  CG2 VAL L  41      23.980  12.388  43.872  1.00 34.78           C  
ATOM    304  C   VAL L  41      22.905  14.625  42.588  1.00 21.10           C  
ATOM    305  O   VAL L  41      24.073  15.005  42.537  1.00 22.31           O  
ATOM    306  N   LEU L  42      21.923  15.395  43.127  1.00 22.01           N  
ATOM    307  CA  LEU L  42      22.147  16.748  43.609  1.00 20.19           C  
ATOM    308  CB  LEU L  42      20.855  17.588  43.585  1.00 20.10           C  
ATOM    309  CG  LEU L  42      21.026  19.036  44.083  1.00 33.07           C  
ATOM    310  CD1 LEU L  42      21.943  19.845  43.154  1.00 29.22           C  
ATOM    311  CD2 LEU L  42      19.668  19.710  44.323  1.00 26.54           C  
ATOM    312  C   LEU L  42      22.643  16.767  45.042  1.00 22.75           C  
ATOM    313  O   LEU L  42      22.020  16.180  45.924  1.00 20.91           O  
ATOM    314  N   VAL L  43      23.857  17.340  45.278  1.00 21.59           N  
ATOM    315  CA  VAL L  43      24.458  17.549  46.579  1.00 23.08           C  
ATOM    316  CB  VAL L  43      25.944  17.352  46.559  1.00 22.17           C  
ATOM    317  CG1 VAL L  43      26.220  15.874  46.224  1.00 21.32           C  
ATOM    318  CG2 VAL L  43      26.559  18.336  45.548  1.00 23.88           C  
ATOM    319  C   VAL L  43      24.149  18.881  47.221  1.00 20.35           C  
ATOM    320  O   VAL L  43      24.014  18.967  48.440  1.00 24.47           O  
ATOM    321  N   ILE L  44      24.114  19.983  46.436  1.00 20.65           N  
ATOM    322  CA  ILE L  44      23.845  21.258  47.049  1.00 20.85           C  
ATOM    323  CB  ILE L  44      25.093  22.030  47.375  1.00 22.15           C  
ATOM    324  CG1 ILE L  44      24.893  22.872  48.642  1.00 20.21           C  
ATOM    325  CG2 ILE L  44      25.431  22.905  46.158  1.00 20.30           C  
ATOM    326  CD1 ILE L  44      24.803  22.034  49.922  1.00 16.06           C  
ATOM    327  C   ILE L  44      23.040  22.069  46.066  1.00 22.64           C  
ATOM    328  O   ILE L  44      23.227  21.943  44.855  1.00 23.04           O  
ATOM    329  N   TYR L  45      22.079  22.888  46.548  1.00 21.37           N  
ATOM    330  CA  TYR L  45      21.385  23.759  45.641  1.00 21.32           C  
ATOM    331  CB  TYR L  45      20.001  23.292  45.129  1.00 22.60           C  
ATOM    332  CG  TYR L  45      18.953  23.291  46.192  1.00 24.51           C  
ATOM    333  CD1 TYR L  45      18.191  24.415  46.420  1.00 24.90           C  
ATOM    334  CD2 TYR L  45      18.710  22.163  46.942  1.00 25.51           C  
ATOM    335  CE1 TYR L  45      17.220  24.418  47.391  1.00 29.13           C  
ATOM    336  CE2 TYR L  45      17.739  22.160  47.916  1.00 27.48           C  
ATOM    337  CZ  TYR L  45      16.993  23.292  48.144  1.00 29.67           C  
ATOM    338  OH  TYR L  45      15.992  23.308  49.139  1.00 34.28           O  
ATOM    339  C   TYR L  45      21.230  25.084  46.314  1.00 24.36           C  
ATOM    340  O   TYR L  45      21.411  25.206  47.523  1.00 25.50           O  
ATOM    341  N   GLN L  46      20.840  26.075  45.479  1.00 12.78           N  
ATOM    342  CA  GLN L  46      20.573  27.408  45.904  1.00 12.92           C  
ATOM    343  CB  GLN L  46      19.336  27.500  46.813  1.00 13.50           C  
ATOM    344  CG  GLN L  46      18.992  28.917  47.267  1.00 14.04           C  
ATOM    345  CD  GLN L  46      17.755  28.812  48.142  1.00 18.28           C  
ATOM    346  OE1 GLN L  46      17.426  29.735  48.886  1.00 16.48           O  
ATOM    347  NE2 GLN L  46      17.061  27.646  48.069  1.00 32.19           N  
ATOM    348  C   GLN L  46      21.773  27.859  46.655  1.00 14.03           C  
ATOM    349  O   GLN L  46      21.665  28.493  47.702  1.00 14.53           O  
ATOM    350  N   ASP L  47      22.960  27.510  46.119  1.00 13.06           N  
ATOM    351  CA  ASP L  47      24.209  27.941  46.673  1.00 12.71           C  
ATOM    352  CB  ASP L  47      24.198  29.398  47.176  1.00 13.60           C  
ATOM    353  CG  ASP L  47      24.189  30.345  45.982  1.00 16.71           C  
ATOM    354  OD1 ASP L  47      24.520  29.889  44.854  1.00 13.24           O  
ATOM    355  OD2 ASP L  47      23.853  31.542  46.186  1.00 18.47           O1-
ATOM    356  C   ASP L  47      24.638  27.070  47.824  1.00 13.75           C  
ATOM    357  O   ASP L  47      25.629  26.356  47.716  1.00 12.96           O  
ATOM    358  N   THR L  48      24.016  27.278  49.005  0.85 12.59           N  
ATOM    359  CA  THR L  48      24.276  26.624  50.272  0.85 13.90           C  
ATOM    360  CB  THR L  48      24.230  27.593  51.414  0.85 14.84           C  
ATOM    361  OG1 THR L  48      22.925  28.140  51.536  1.00 18.65           O  
ATOM    362  CG2 THR L  48      25.246  28.715  51.142  1.00 14.61           C  
ATOM    363  C   THR L  48      23.418  25.446  50.686  0.85 15.45           C  
ATOM    364  O   THR L  48      23.804  24.711  51.595  0.85 17.47           O  
ATOM    365  N   LYS L  49      22.217  25.268  50.107  1.00 22.90           N  
ATOM    366  CA  LYS L  49      21.202  24.445  50.714  1.00 21.57           C  
ATOM    367  CB  LYS L  49      19.812  24.658  50.090  1.00 23.75           C  
ATOM    368  CG  LYS L  49      19.286  26.095  50.100  1.00 27.21           C  
ATOM    369  CD  LYS L  49      18.986  26.680  51.477  1.00 20.12           C  
ATOM    370  CE  LYS L  49      18.420  28.099  51.406  1.00 20.41           C  
ATOM    371  NZ  LYS L  49      18.152  28.608  52.765  1.00 21.60           N1+
ATOM    372  C   LYS L  49      21.515  22.998  50.484  1.00 25.05           C  
ATOM    373  O   LYS L  49      21.978  22.611  49.413  1.00 26.34           O  
ATOM    374  N   ARG L  50      21.236  22.138  51.487  1.00 24.08           N  
ATOM    375  CA  ARG L  50      21.518  20.740  51.315  0.90 23.07           C  
ATOM    376  CB  ARG L  50      22.319  20.105  52.467  0.90 24.82           C  
ATOM    377  CG  ARG L  50      21.643  20.195  53.833  0.90 28.57           C  
ATOM    378  CD  ARG L  50      22.569  19.816  54.987  0.90 32.08           C  
ATOM    379  NE  ARG L  50      23.811  20.624  54.832  0.90 32.70           N  
ATOM    380  CZ  ARG L  50      24.269  21.387  55.866  0.90 34.26           C  
ATOM    381  NH1 ARG L  50      23.580  21.425  57.044  0.90 29.34           N1+
ATOM    382  NH2 ARG L  50      25.413  22.115  55.715  0.90 32.14           N  
ATOM    383  C   ARG L  50      20.226  19.995  51.188  1.00 26.65           C  
ATOM    384  O   ARG L  50      19.272  20.215  51.932  1.00 27.30           O  
ATOM    385  N   PRO L  51      20.184  19.124  50.216  1.00 25.51           N  
ATOM    386  CA  PRO L  51      19.014  18.314  50.033  1.00 26.69           C  
ATOM    387  CD  PRO L  51      20.834  19.422  48.947  1.00 24.28           C  
ATOM    388  CB  PRO L  51      19.080  17.786  48.604  1.00 23.90           C  
ATOM    389  CG  PRO L  51      19.910  18.845  47.862  1.00 23.77           C  
ATOM    390  C   PRO L  51      19.000  17.236  51.069  1.00 29.09           C  
ATOM    391  O   PRO L  51      20.020  17.028  51.725  1.00 28.80           O  
ATOM    392  N   SER L  52      17.858  16.545  51.251  1.00 30.06           N  
ATOM    393  CA  SER L  52      17.801  15.522  52.253  1.00 30.37           C  
ATOM    394  CB  SER L  52      16.379  14.984  52.500  1.00 36.08           C  
ATOM    395  OG  SER L  52      15.885  14.358  51.324  1.00 47.47           O  
ATOM    396  C   SER L  52      18.647  14.367  51.815  1.00 29.35           C  
ATOM    397  O   SER L  52      18.688  14.009  50.638  1.00 31.80           O  
ATOM    398  N   GLY L  53      19.357  13.746  52.780  1.00 29.54           N  
ATOM    399  CA  GLY L  53      20.146  12.582  52.492  1.00 30.89           C  
ATOM    400  C   GLY L  53      21.581  12.954  52.258  1.00 33.63           C  
ATOM    401  O   GLY L  53      22.436  12.075  52.167  1.00 34.13           O  
ATOM    402  N   ILE L  54      21.897  14.261  52.165  1.00 29.94           N  
ATOM    403  CA  ILE L  54      23.259  14.673  51.922  1.00 28.19           C  
ATOM    404  CB  ILE L  54      23.365  15.933  51.098  1.00 26.84           C  
ATOM    405  CG1 ILE L  54      22.961  15.674  49.635  1.00 28.13           C  
ATOM    406  CG2 ILE L  54      24.796  16.474  51.236  1.00 24.61           C  
ATOM    407  CD1 ILE L  54      21.501  15.283  49.448  1.00 25.48           C  
ATOM    408  C   ILE L  54      23.921  14.924  53.244  1.00 28.29           C  
ATOM    409  O   ILE L  54      23.365  15.581  54.123  1.00 29.01           O  
ATOM    410  N   PRO L  55      25.110  14.399  53.399  1.00 28.78           N  
ATOM    411  CA  PRO L  55      25.865  14.502  54.621  1.00 27.04           C  
ATOM    412  CD  PRO L  55      25.631  13.379  52.507  1.00 25.84           C  
ATOM    413  CB  PRO L  55      27.017  13.504  54.490  1.00 28.94           C  
ATOM    414  CG  PRO L  55      27.077  13.172  52.985  1.00 25.97           C  
ATOM    415  C   PRO L  55      26.306  15.905  54.913  1.00 26.87           C  
ATOM    416  O   PRO L  55      26.478  16.704  53.994  1.00 26.19           O  
ATOM    417  N   GLU L  56      26.531  16.199  56.205  1.00 27.55           N  
ATOM    418  CA  GLU L  56      26.867  17.501  56.712  1.00 29.28           C  
ATOM    419  CB  GLU L  56      26.977  17.526  58.245  1.00 31.84           C  
ATOM    420  CG  GLU L  56      25.697  17.082  58.967  1.00 38.74           C  
ATOM    421  CD  GLU L  56      24.562  18.057  58.664  1.00 58.43           C  
ATOM    422  OE1 GLU L  56      24.428  18.479  57.484  1.00 52.72           O  
ATOM    423  OE2 GLU L  56      23.808  18.396  59.615  1.00 65.01           O1-
ATOM    424  C   GLU L  56      28.183  17.942  56.143  1.00 28.98           C  
ATOM    425  O   GLU L  56      28.473  19.135  56.073  1.00 32.22           O  
ATOM    426  N   ARG L  57      29.021  16.978  55.731  1.00 28.49           N  
ATOM    427  CA  ARG L  57      30.344  17.246  55.239  1.00 24.06           C  
ATOM    428  CB  ARG L  57      31.065  15.969  54.776  1.00 30.07           C  
ATOM    429  CG  ARG L  57      31.402  15.005  55.912  1.00 33.86           C  
ATOM    430  CD  ARG L  57      32.164  13.761  55.458  1.00 38.84           C  
ATOM    431  NE  ARG L  57      31.188  12.849  54.794  1.00 34.90           N  
ATOM    432  CZ  ARG L  57      30.903  12.948  53.462  1.00 32.37           C  
ATOM    433  NH1 ARG L  57      31.481  13.921  52.700  1.00 32.43           N1+
ATOM    434  NH2 ARG L  57      30.041  12.058  52.888  1.00 33.03           N  
ATOM    435  C   ARG L  57      30.287  18.163  54.049  1.00 22.96           C  
ATOM    436  O   ARG L  57      31.203  18.963  53.849  1.00 23.27           O  
ATOM    437  N   PHE L  58      29.241  18.049  53.205  1.00 26.96           N  
ATOM    438  CA  PHE L  58      29.133  18.872  52.028  1.00 25.38           C  
ATOM    439  CB  PHE L  58      28.139  18.316  50.994  1.00 25.90           C  
ATOM    440  CG  PHE L  58      28.746  17.102  50.384  1.00 28.48           C  
ATOM    441  CD1 PHE L  58      28.683  15.876  51.000  1.00 26.90           C  
ATOM    442  CD2 PHE L  58      29.384  17.195  49.172  1.00 27.78           C  
ATOM    443  CE1 PHE L  58      29.254  14.768  50.413  1.00 27.07           C  
ATOM    444  CE2 PHE L  58      29.954  16.094  48.582  1.00 27.15           C  
ATOM    445  CZ  PHE L  58      29.892  14.873  49.203  1.00 26.93           C  
ATOM    446  C   PHE L  58      28.626  20.234  52.395  1.00 24.97           C  
ATOM    447  O   PHE L  58      27.645  20.364  53.127  1.00 25.32           O  
ATOM    448  N   SER L  59      29.282  21.292  51.871  1.00 23.48           N  
ATOM    449  CA  SER L  59      28.857  22.636  52.151  1.00 24.20           C  
ATOM    450  CB  SER L  59      29.641  23.280  53.307  1.00 24.72           C  
ATOM    451  OG  SER L  59      29.159  24.589  53.566  1.00 30.55           O  
ATOM    452  C   SER L  59      29.110  23.452  50.917  1.00 26.22           C  
ATOM    453  O   SER L  59      29.991  23.125  50.123  1.00 24.71           O  
ATOM    454  N   GLY L  60      28.339  24.545  50.717  1.00 23.75           N  
ATOM    455  CA  GLY L  60      28.532  25.321  49.522  1.00 23.57           C  
ATOM    456  C   GLY L  60      28.439  26.778  49.852  1.00 27.22           C  
ATOM    457  O   GLY L  60      27.887  27.162  50.884  1.00 26.86           O  
ATOM    458  N   SER L  61      29.008  27.632  48.975  1.00 24.60           N  
ATOM    459  CA  SER L  61      28.941  29.056  49.163  1.00 25.88           C  
ATOM    460  CB  SER L  61      30.052  29.617  50.068  1.00 26.49           C  
ATOM    461  OG  SER L  61      31.322  29.439  49.458  1.00 36.39           O  
ATOM    462  C   SER L  61      29.087  29.705  47.815  1.00 29.22           C  
ATOM    463  O   SER L  61      29.583  29.093  46.872  1.00 29.01           O  
ATOM    464  N   ASN L  62      28.634  30.971  47.682  1.00 30.39           N  
ATOM    465  CA  ASN L  62      28.722  31.635  46.411  1.00 30.39           C  
ATOM    466  CB  ASN L  62      27.432  31.469  45.586  1.00 29.84           C  
ATOM    467  CG  ASN L  62      27.634  31.976  44.163  1.00 31.04           C  
ATOM    468  OD1 ASN L  62      28.741  32.336  43.768  1.00 56.08           O  
ATOM    469  ND2 ASN L  62      26.527  32.010  43.370  1.00 46.15           N  
ATOM    470  C   ASN L  62      28.899  33.100  46.650  1.00 34.91           C  
ATOM    471  O   ASN L  62      28.118  33.727  47.364  1.00 36.61           O  
ATOM    472  N   SER L  63      29.941  33.702  46.053  1.00 35.59           N  
ATOM    473  CA  SER L  63      30.071  35.113  46.233  1.00 37.80           C  
ATOM    474  CB  SER L  63      30.748  35.505  47.558  1.00 40.35           C  
ATOM    475  OG  SER L  63      30.837  36.920  47.655  1.00 46.09           O  
ATOM    476  C   SER L  63      30.899  35.636  45.117  1.00 38.22           C  
ATOM    477  O   SER L  63      31.901  35.036  44.735  1.00 37.88           O  
ATOM    478  N   GLY L  64      30.476  36.782  44.561  1.00 37.08           N  
ATOM    479  CA  GLY L  64      31.237  37.413  43.530  1.00 36.61           C  
ATOM    480  C   GLY L  64      31.350  36.507  42.347  1.00 36.52           C  
ATOM    481  O   GLY L  64      30.362  36.026  41.800  1.00 34.81           O  
ATOM    482  N   ASP L  65      32.602  36.326  41.896  1.00 36.07           N  
ATOM    483  CA  ASP L  65      33.021  35.578  40.745  1.00 36.67           C  
ATOM    484  CB  ASP L  65      34.447  35.934  40.300  1.00 37.42           C  
ATOM    485  CG  ASP L  65      34.403  37.343  39.736  1.00 47.04           C  
ATOM    486  OD1 ASP L  65      33.281  37.819  39.423  1.00 44.81           O  
ATOM    487  OD2 ASP L  65      35.493  37.964  39.612  1.00  0.00           O1-
ATOM    488  C   ASP L  65      32.993  34.094  40.936  1.00 37.49           C  
ATOM    489  O   ASP L  65      33.060  33.369  39.946  1.00 39.14           O  
ATOM    490  N   THR L  66      33.004  33.572  42.179  1.00 34.31           N  
ATOM    491  CA  THR L  66      33.100  32.140  42.214  1.00 33.86           C  
ATOM    492  CB  THR L  66      34.476  31.670  42.583  1.00 37.17           C  
ATOM    493  OG1 THR L  66      35.443  32.204  41.690  1.00 42.13           O  
ATOM    494  CG2 THR L  66      34.494  30.137  42.507  1.00 39.67           C  
ATOM    495  C   THR L  66      32.147  31.522  43.195  1.00 31.74           C  
ATOM    496  O   THR L  66      31.838  32.087  44.244  1.00 31.54           O  
ATOM    497  N   ALA L  67      31.666  30.308  42.848  1.00 30.68           N  
ATOM    498  CA  ALA L  67      30.830  29.502  43.699  1.00 27.26           C  
ATOM    499  CB  ALA L  67      29.659  28.845  42.955  1.00 25.70           C  
ATOM    500  C   ALA L  67      31.728  28.387  44.154  1.00 28.06           C  
ATOM    501  O   ALA L  67      32.567  27.926  43.382  1.00 29.09           O  
ATOM    502  N   THR L  68      31.605  27.931  45.421  1.00 27.23           N  
ATOM    503  CA  THR L  68      32.524  26.920  45.872  1.00 25.64           C  
ATOM    504  CB  THR L  68      33.524  27.436  46.863  1.00 26.24           C  
ATOM    505  OG1 THR L  68      34.274  28.504  46.303  1.00 33.77           O  
ATOM    506  CG2 THR L  68      34.459  26.280  47.264  1.00 31.52           C  
ATOM    507  C   THR L  68      31.798  25.803  46.556  1.00 26.19           C  
ATOM    508  O   THR L  68      30.841  26.016  47.299  1.00 28.65           O  
ATOM    509  N   LEU L  69      32.261  24.559  46.308  1.00 26.50           N  
ATOM    510  CA  LEU L  69      31.730  23.397  46.961  1.00 25.36           C  
ATOM    511  CB  LEU L  69      31.369  22.268  45.978  1.00 23.13           C  
ATOM    512  CG  LEU L  69      30.797  21.015  46.666  1.00 25.57           C  
ATOM    513  CD1 LEU L  69      29.469  21.334  47.373  1.00 25.59           C  
ATOM    514  CD2 LEU L  69      30.678  19.841  45.681  1.00 23.41           C  
ATOM    515  C   LEU L  69      32.826  22.900  47.851  1.00 24.74           C  
ATOM    516  O   LEU L  69      33.933  22.645  47.383  1.00 25.31           O  
ATOM    517  N   THR L  70      32.546  22.753  49.162  1.00 24.92           N  
ATOM    518  CA  THR L  70      33.571  22.348  50.084  1.00 25.54           C  
ATOM    519  CB  THR L  70      33.715  23.300  51.242  1.00 25.44           C  
ATOM    520  OG1 THR L  70      34.012  24.606  50.771  1.00 28.13           O  
ATOM    521  CG2 THR L  70      34.833  22.798  52.177  1.00 25.28           C  
ATOM    522  C   THR L  70      33.191  21.027  50.668  1.00 26.84           C  
ATOM    523  O   THR L  70      32.080  20.859  51.171  1.00 28.44           O  
ATOM    524  N   VAL L  71      34.116  20.044  50.607  1.00 29.23           N  
ATOM    525  CA  VAL L  71      33.863  18.764  51.203  1.00 23.17           C  
ATOM    526  CB  VAL L  71      33.991  17.636  50.216  1.00 25.25           C  
ATOM    527  CG1 VAL L  71      33.719  16.298  50.925  1.00 24.66           C  
ATOM    528  CG2 VAL L  71      33.056  17.911  49.025  1.00 25.05           C  
ATOM    529  C   VAL L  71      34.917  18.578  52.249  1.00 23.59           C  
ATOM    530  O   VAL L  71      36.094  18.417  51.932  1.00 26.92           O  
ATOM    531  N   SER L  72      34.526  18.613  53.535  1.00 34.35           N  
ATOM    532  CA  SER L  72      35.491  18.453  54.586  1.00 32.67           C  
ATOM    533  CB  SER L  72      35.152  19.249  55.856  1.00 32.50           C  
ATOM    534  OG  SER L  72      33.889  18.841  56.356  1.00 36.58           O  
ATOM    535  C   SER L  72      35.562  17.008  54.951  1.00 32.79           C  
ATOM    536  O   SER L  72      34.622  16.251  54.717  1.00 33.89           O  
ATOM    537  N   GLY L  73      36.706  16.576  55.517  1.00 32.85           N  
ATOM    538  CA  GLY L  73      36.821  15.215  55.961  1.00 34.23           C  
ATOM    539  C   GLY L  73      36.575  14.320  54.791  1.00 31.47           C  
ATOM    540  O   GLY L  73      35.830  13.347  54.892  1.00 30.43           O  
ATOM    541  N   THR L  74      37.234  14.612  53.656  1.00 31.35           N  
ATOM    542  CA  THR L  74      37.000  13.899  52.433  1.00 32.94           C  
ATOM    543  CB  THR L  74      37.899  14.357  51.318  1.00 30.93           C  
ATOM    544  OG1 THR L  74      37.745  15.755  51.117  1.00 20.36           O  
ATOM    545  CG2 THR L  74      37.542  13.596  50.027  1.00 33.01           C  
ATOM    546  C   THR L  74      37.235  12.440  52.645  1.00 32.93           C  
ATOM    547  O   THR L  74      38.191  12.027  53.301  1.00 34.42           O  
ATOM    548  N   GLN L  75      36.334  11.625  52.063  1.00 32.24           N  
ATOM    549  CA  GLN L  75      36.379  10.200  52.191  1.00 32.16           C  
ATOM    550  CB  GLN L  75      35.051   9.643  52.724  1.00 32.19           C  
ATOM    551  CG  GLN L  75      34.695  10.181  54.109  1.00 36.78           C  
ATOM    552  CD  GLN L  75      33.248   9.815  54.396  1.00 40.17           C  
ATOM    553  OE1 GLN L  75      32.585   9.178  53.579  1.00 42.20           O  
ATOM    554  NE2 GLN L  75      32.735  10.239  55.583  1.00 31.89           N  
ATOM    555  C   GLN L  75      36.594   9.637  50.819  1.00 33.73           C  
ATOM    556  O   GLN L  75      36.403  10.317  49.814  1.00 32.33           O  
ATOM    557  N   ALA L  76      37.001   8.355  50.746  1.00 34.47           N  
ATOM    558  CA  ALA L  76      37.277   7.705  49.494  1.00 31.48           C  
ATOM    559  CB  ALA L  76      37.737   6.248  49.664  1.00 32.49           C  
ATOM    560  C   ALA L  76      36.021   7.677  48.670  1.00 31.94           C  
ATOM    561  O   ALA L  76      36.070   7.823  47.450  1.00 33.70           O  
ATOM    562  N   MET L  77      34.857   7.506  49.325  1.00 32.20           N  
ATOM    563  CA  MET L  77      33.592   7.372  48.654  1.00 31.29           C  
ATOM    564  CB  MET L  77      32.395   7.138  49.589  1.00 21.06           C  
ATOM    565  CG  MET L  77      31.975   8.392  50.355  1.00 15.00           C  
ATOM    566  SD  MET L  77      30.287   8.331  51.026  1.00  0.00           S  
ATOM    567  CE  MET L  77      29.500   8.922  49.497  1.00  0.00           C  
ATOM    568  C   MET L  77      33.277   8.624  47.899  1.00 32.40           C  
ATOM    569  O   MET L  77      32.567   8.580  46.896  1.00 31.49           O  
ATOM    570  N   ASP L  78      33.756   9.778  48.397  1.00 30.24           N  
ATOM    571  CA  ASP L  78      33.488  11.075  47.837  1.00 31.23           C  
ATOM    572  CB  ASP L  78      34.002  12.235  48.706  1.00 29.99           C  
ATOM    573  CG  ASP L  78      33.049  12.372  49.881  1.00 31.05           C  
ATOM    574  OD1 ASP L  78      31.864  11.972  49.719  1.00 32.67           O  
ATOM    575  OD2 ASP L  78      33.483  12.878  50.948  1.00 32.42           O1-
ATOM    576  C   ASP L  78      34.091  11.232  46.477  1.00 32.55           C  
ATOM    577  O   ASP L  78      33.725  12.155  45.752  1.00 33.56           O  
ATOM    578  N   GLU L  79      35.079  10.396  46.108  1.00 29.95           N  
ATOM    579  CA  GLU L  79      35.688  10.582  44.822  1.00 29.10           C  
ATOM    580  CB  GLU L  79      36.777   9.543  44.513  1.00 30.73           C  
ATOM    581  CG  GLU L  79      37.983   9.678  45.443  1.00 32.86           C  
ATOM    582  CD  GLU L  79      38.892   8.483  45.207  1.00 36.42           C  
ATOM    583  OE1 GLU L  79      38.614   7.711  44.252  1.00 38.11           O  
ATOM    584  OE2 GLU L  79      39.872   8.320  45.982  1.00 40.02           O1-
ATOM    585  C   GLU L  79      34.639  10.506  43.759  1.00 28.59           C  
ATOM    586  O   GLU L  79      33.898   9.529  43.659  1.00 30.43           O  
ATOM    587  N   ALA L  80      34.569  11.566  42.924  1.00 26.15           N  
ATOM    588  CA  ALA L  80      33.584  11.618  41.882  1.00 25.33           C  
ATOM    589  CB  ALA L  80      32.141  11.689  42.413  1.00 24.95           C  
ATOM    590  C   ALA L  80      33.824  12.860  41.080  1.00 27.34           C  
ATOM    591  O   ALA L  80      34.748  13.626  41.351  1.00 28.79           O  
ATOM    592  N   ASP L  81      33.002  13.055  40.029  1.00 26.44           N  
ATOM    593  CA  ASP L  81      33.076  14.218  39.196  0.90 25.51           C  
ATOM    594  CB  ASP L  81      32.718  13.924  37.725  0.90 25.39           C  
ATOM    595  CG  ASP L  81      33.769  12.993  37.136  0.90 31.66           C  
ATOM    596  OD1 ASP L  81      34.960  13.141  37.516  0.90 32.25           O  
ATOM    597  OD2 ASP L  81      33.395  12.119  36.306  0.90 35.59           O1-
ATOM    598  C   ASP L  81      32.019  15.146  39.719  1.00 25.45           C  
ATOM    599  O   ASP L  81      30.864  14.747  39.858  1.00 27.57           O  
ATOM    600  N   TYR L  82      32.376  16.407  40.038  1.00 23.94           N  
ATOM    601  CA  TYR L  82      31.382  17.301  40.567  1.00 23.17           C  
ATOM    602  CB  TYR L  82      31.787  18.002  41.879  1.00 22.76           C  
ATOM    603  CG  TYR L  82      31.864  16.995  42.980  1.00 24.83           C  
ATOM    604  CD1 TYR L  82      33.016  16.278  43.207  1.00 24.05           C  
ATOM    605  CD2 TYR L  82      30.782  16.771  43.797  1.00 24.39           C  
ATOM    606  CE1 TYR L  82      33.086  15.356  44.226  1.00 23.53           C  
ATOM    607  CE2 TYR L  82      30.844  15.851  44.816  1.00 25.50           C  
ATOM    608  CZ  TYR L  82      31.997  15.139  45.033  1.00 24.81           C  
ATOM    609  OH  TYR L  82      32.064  14.197  46.081  1.00 24.10           O  
ATOM    610  C   TYR L  82      31.135  18.373  39.549  1.00 24.44           C  
ATOM    611  O   TYR L  82      32.072  18.969  39.019  1.00 26.83           O  
ATOM    612  N   TYR L  83      29.845  18.632  39.240  1.00 24.02           N  
ATOM    613  CA  TYR L  83      29.523  19.619  38.249  1.00 23.77           C  
ATOM    614  CB  TYR L  83      28.691  19.085  37.061  1.00 21.58           C  
ATOM    615  CG  TYR L  83      29.438  18.044  36.285  1.00 24.83           C  
ATOM    616  CD1 TYR L  83      30.267  18.398  35.245  1.00 26.91           C  
ATOM    617  CD2 TYR L  83      29.310  16.706  36.582  1.00 26.42           C  
ATOM    618  CE1 TYR L  83      30.956  17.456  34.517  1.00 26.57           C  
ATOM    619  CE2 TYR L  83      29.999  15.758  35.853  1.00 27.16           C  
ATOM    620  CZ  TYR L  83      30.826  16.125  34.818  1.00 27.82           C  
ATOM    621  OH  TYR L  83      31.533  15.154  34.075  1.00 29.39           O  
ATOM    622  C   TYR L  83      28.669  20.677  38.876  1.00 24.22           C  
ATOM    623  O   TYR L  83      27.740  20.377  39.624  1.00 24.93           O  
ATOM    624  N   CYS L  84      28.997  21.954  38.588  1.00 24.90           N  
ATOM    625  CA  CYS L  84      28.198  23.068  39.017  1.00 25.20           C  
ATOM    626  CB  CYS L  84      29.003  24.367  39.276  1.00 25.73           C  
ATOM    627  SG  CYS L  84      30.024  24.922  37.874  1.00 30.77           S  
ATOM    628  C   CYS L  84      27.212  23.318  37.921  1.00 25.66           C  
ATOM    629  O   CYS L  84      27.472  23.000  36.760  1.00 24.23           O  
ATOM    630  N   GLN L  85      26.034  23.869  38.272  1.00 23.54           N  
ATOM    631  CA  GLN L  85      25.014  24.121  37.297  1.00 21.90           C  
ATOM    632  CB  GLN L  85      23.819  23.151  37.371  1.00 22.84           C  
ATOM    633  CG  GLN L  85      22.691  23.514  36.397  1.00 23.84           C  
ATOM    634  CD  GLN L  85      21.380  22.910  36.886  1.00 26.80           C  
ATOM    635  OE1 GLN L  85      21.290  21.717  37.166  1.00 25.90           O  
ATOM    636  NE2 GLN L  85      20.328  23.765  36.990  1.00 27.17           N  
ATOM    637  C   GLN L  85      24.397  25.433  37.609  1.00 25.67           C  
ATOM    638  O   GLN L  85      24.238  25.802  38.771  1.00 25.83           O  
ATOM    639  N   ALA L  86      24.012  26.163  36.555  1.00 24.60           N  
ATOM    640  CA  ALA L  86      23.327  27.403  36.754  1.00 23.28           C  
ATOM    641  CB  ALA L  86      24.242  28.636  36.665  1.00 27.70           C  
ATOM    642  C   ALA L  86      22.331  27.504  35.649  1.00 26.71           C  
ATOM    643  O   ALA L  86      22.443  26.804  34.641  1.00 29.39           O  
ATOM    644  N   TRP L  87      21.545  28.602  35.759  1.00 45.15           N  
ATOM    645  CA  TRP L  87      20.602  29.048  34.779  1.00 45.50           C  
ATOM    646  CB  TRP L  87      19.242  29.345  35.415  1.00 45.22           C  
ATOM    647  CG  TRP L  87      18.611  28.142  36.071  1.00 55.32           C  
ATOM    648  CD2 TRP L  87      17.525  27.401  35.502  1.00 46.12           C  
ATOM    649  CD1 TRP L  87      18.891  27.563  37.274  1.00 59.96           C  
ATOM    650  NE1 TRP L  87      18.047  26.499  37.487  1.00 47.56           N  
ATOM    651  CE2 TRP L  87      17.197  26.393  36.406  1.00 48.63           C  
ATOM    652  CE3 TRP L  87      16.850  27.556  34.327  1.00 50.28           C  
ATOM    653  CZ2 TRP L  87      16.184  25.518  36.145  1.00 49.71           C  
ATOM    654  CZ3 TRP L  87      15.830  26.672  34.062  1.00 48.38           C  
ATOM    655  CH2 TRP L  87      15.504  25.675  34.957  1.00 49.11           C  
ATOM    656  C   TRP L  87      21.120  30.353  34.220  1.00 49.24           C  
ATOM    657  O   TRP L  87      21.524  31.247  34.965  1.00 63.44           O  
ATOM    658  N   ASP L  88      21.134  30.479  32.875  1.00 48.07           N  
ATOM    659  CA  ASP L  88      21.563  31.664  32.181  1.00 48.93           C  
ATOM    660  CB  ASP L  88      22.669  31.383  31.146  1.00 51.93           C  
ATOM    661  CG  ASP L  88      23.335  32.700  30.778  1.00 60.21           C  
ATOM    662  OD1 ASP L  88      23.010  33.734  31.420  1.00 58.48           O  
ATOM    663  OD2 ASP L  88      24.182  32.687  29.845  1.00 68.47           O1-
ATOM    664  C   ASP L  88      20.339  32.124  31.460  1.00 59.15           C  
ATOM    665  O   ASP L  88      19.268  31.569  31.689  1.00 59.12           O  
ATOM    666  N   SER L  89      20.450  33.147  30.583  1.00 57.20           N  
ATOM    667  CA  SER L  89      19.280  33.628  29.900  1.00 58.59           C  
ATOM    668  CB  SER L  89      19.576  34.768  28.916  1.00 61.75           C  
ATOM    669  OG  SER L  89      20.478  34.320  27.917  1.00 70.89           O  
ATOM    670  C   SER L  89      18.667  32.498  29.144  1.00 63.34           C  
ATOM    671  O   SER L  89      19.109  32.136  28.054  1.00 69.03           O  
ATOM    672  N   SER L  90      17.587  31.944  29.723  1.00 62.87           N  
ATOM    673  CA  SER L  90      16.843  30.865  29.153  1.00 51.88           C  
ATOM    674  CB  SER L  90      16.093  31.262  27.871  1.00 58.64           C  
ATOM    675  OG  SER L  90      15.153  32.288  28.149  1.00 73.21           O  
ATOM    676  C   SER L  90      17.741  29.718  28.808  1.00 52.83           C  
ATOM    677  O   SER L  90      17.560  29.095  27.762  1.00 52.24           O  
ATOM    678  N   SER L  91      18.730  29.387  29.661  1.00 48.81           N  
ATOM    679  CA  SER L  91      19.536  28.247  29.319  1.00 48.19           C  
ATOM    680  CB  SER L  91      20.788  28.578  28.487  1.00 51.24           C  
ATOM    681  OG  SER L  91      20.424  28.957  27.170  1.00 64.56           O  
ATOM    682  C   SER L  91      20.043  27.594  30.561  1.00 47.34           C  
ATOM    683  O   SER L  91      20.229  28.231  31.597  1.00 46.06           O  
ATOM    684  N   PHE L  92      20.276  26.271  30.468  1.00 44.16           N  
ATOM    685  CA  PHE L  92      20.861  25.535  31.546  1.00 42.84           C  
ATOM    686  CB  PHE L  92      20.358  24.091  31.697  1.00 48.90           C  
ATOM    687  CG  PHE L  92      18.917  24.030  32.044  1.00  0.00           C  
ATOM    688  CD1 PHE L  92      17.949  24.241  31.090  1.00  0.00           C  
ATOM    689  CD2 PHE L  92      18.541  23.723  33.328  1.00  0.00           C  
ATOM    690  CE1 PHE L  92      16.618  24.167  31.427  1.00  0.00           C  
ATOM    691  CE2 PHE L  92      17.212  23.645  33.669  1.00  0.00           C  
ATOM    692  CZ  PHE L  92      16.248  23.870  32.718  1.00  0.00           C  
ATOM    693  C   PHE L  92      22.275  25.353  31.122  1.00 44.95           C  
ATOM    694  O   PHE L  92      22.553  24.879  30.023  1.00 45.39           O  
ATOM    695  N   VAL L  93      23.207  25.755  31.987  1.00 25.27           N  
ATOM    696  CA  VAL L  93      24.603  25.573  31.737  1.00 24.37           C  
ATOM    697  CB  VAL L  93      25.353  26.868  31.775  1.00 26.93           C  
ATOM    698  CG1 VAL L  93      25.298  27.406  33.216  1.00 29.87           C  
ATOM    699  CG2 VAL L  93      26.779  26.634  31.262  1.00 29.77           C  
ATOM    700  C   VAL L  93      25.185  24.705  32.796  1.00 27.44           C  
ATOM    701  O   VAL L  93      24.832  24.804  33.969  1.00 26.30           O  
ATOM    702  N   PHE L  94      26.094  23.802  32.384  1.00 29.80           N  
ATOM    703  CA  PHE L  94      26.792  22.988  33.329  1.00 26.65           C  
ATOM    704  CB  PHE L  94      26.715  21.470  33.086  1.00 27.00           C  
ATOM    705  CG  PHE L  94      25.407  20.938  33.565  1.00 26.56           C  
ATOM    706  CD1 PHE L  94      24.309  20.880  32.744  1.00 24.64           C  
ATOM    707  CD2 PHE L  94      25.286  20.482  34.856  1.00 25.32           C  
ATOM    708  CE1 PHE L  94      23.118  20.374  33.209  1.00 24.25           C  
ATOM    709  CE2 PHE L  94      24.097  19.978  35.326  1.00 27.29           C  
ATOM    710  CZ  PHE L  94      23.004  19.923  34.500  1.00 24.25           C  
ATOM    711  C   PHE L  94      28.235  23.364  33.257  1.00 26.22           C  
ATOM    712  O   PHE L  94      28.711  23.886  32.248  1.00 29.19           O  
ATOM    713  N   GLY L  95      28.962  23.138  34.366  1.00 25.15           N  
ATOM    714  CA  GLY L  95      30.367  23.421  34.382  1.00 24.62           C  
ATOM    715  C   GLY L  95      31.037  22.281  33.693  1.00 27.08           C  
ATOM    716  O   GLY L  95      30.403  21.282  33.361  1.00 27.67           O  
ATOM    717  N   THR L  96      32.355  22.416  33.468  1.00 29.58           N  
ATOM    718  CA  THR L  96      33.145  21.424  32.802  1.00 28.43           C  
ATOM    719  CB  THR L  96      34.540  21.890  32.508  1.00 17.89           C  
ATOM    720  OG1 THR L  96      35.198  20.947  31.677  1.00 15.00           O  
ATOM    721  CG2 THR L  96      35.306  22.084  33.827  1.00 15.00           C  
ATOM    722  C   THR L  96      33.225  20.199  33.656  1.00 29.65           C  
ATOM    723  O   THR L  96      33.328  19.088  33.141  1.00 32.67           O  
ATOM    724  N   GLY L  97      33.217  20.370  34.991  1.00 27.84           N  
ATOM    725  CA  GLY L  97      33.272  19.248  35.883  1.00 26.87           C  
ATOM    726  C   GLY L  97      34.629  19.177  36.509  1.00 26.50           C  
ATOM    727  O   GLY L  97      35.640  19.479  35.879  1.00 27.68           O  
ATOM    728  N   THR L  98      34.673  18.771  37.796  1.00 26.72           N  
ATOM    729  CA  THR L  98      35.921  18.647  38.490  1.00 24.29           C  
ATOM    730  CB  THR L  98      36.036  19.582  39.658  1.00 25.41           C  
ATOM    731  OG1 THR L  98      35.892  20.925  39.220  1.00 25.50           O  
ATOM    732  CG2 THR L  98      37.410  19.385  40.321  1.00 24.36           C  
ATOM    733  C   THR L  98      36.013  17.249  39.021  1.00 26.10           C  
ATOM    734  O   THR L  98      35.115  16.763  39.705  1.00 26.69           O  
ATOM    735  N   LYS L  99      37.129  16.560  38.721  1.00 31.39           N  
ATOM    736  CA  LYS L  99      37.294  15.210  39.173  1.00 30.64           C  
ATOM    737  CB  LYS L  99      38.136  14.369  38.185  1.00 32.28           C  
ATOM    738  CG  LYS L  99      37.984  12.844  38.259  1.00 34.64           C  
ATOM    739  CD  LYS L  99      38.439  12.187  39.562  1.00 40.22           C  
ATOM    740  CE  LYS L  99      38.608  10.669  39.455  1.00 47.91           C  
ATOM    741  NZ  LYS L  99      37.318  10.024  39.132  1.00 52.25           N1+
ATOM    742  C   LYS L  99      38.018  15.293  40.478  1.00 30.25           C  
ATOM    743  O   LYS L  99      39.133  15.809  40.547  1.00 31.58           O  
ATOM    744  N   VAL L 100      37.394  14.799  41.565  1.00 29.65           N  
ATOM    745  CA  VAL L 100      38.068  14.881  42.829  1.00 29.61           C  
ATOM    746  CB  VAL L 100      37.176  15.252  43.977  1.00 29.69           C  
ATOM    747  CG1 VAL L 100      37.988  15.158  45.280  1.00 19.48           C  
ATOM    748  CG2 VAL L 100      36.625  16.661  43.710  1.00 16.49           C  
ATOM    749  C   VAL L 100      38.675  13.547  43.114  1.00 33.05           C  
ATOM    750  O   VAL L 100      38.000  12.519  43.060  1.00 32.95           O  
ATOM    751  N   THR L 101      39.988  13.532  43.419  1.00 32.49           N  
ATOM    752  CA  THR L 101      40.652  12.288  43.679  1.00 32.49           C  
ATOM    753  CB  THR L 101      41.815  12.042  42.762  1.00 34.73           C  
ATOM    754  OG1 THR L 101      41.381  12.046  41.410  1.00 39.13           O  
ATOM    755  CG2 THR L 101      42.452  10.689  43.108  1.00 36.60           C  
ATOM    756  C   THR L 101      41.189  12.307  45.077  1.00 32.38           C  
ATOM    757  O   THR L 101      41.743  13.305  45.539  1.00 29.50           O  
ATOM    758  N   VAL L 102      41.018  11.180  45.793  1.00 31.62           N  
ATOM    759  CA  VAL L 102      41.565  11.074  47.113  1.00 33.96           C  
ATOM    760  CB  VAL L 102      40.669  10.352  48.080  1.00 33.81           C  
ATOM    761  CG1 VAL L 102      41.415  10.181  49.411  1.00 34.81           C  
ATOM    762  CG2 VAL L 102      39.348  11.133  48.210  1.00 35.06           C  
ATOM    763  C   VAL L 102      42.811  10.274  46.939  1.00 36.52           C  
ATOM    764  O   VAL L 102      42.755   9.094  46.600  1.00 34.09           O  
ATOM    765  N   LEU L 103      43.973  10.899  47.207  1.00 38.41           N  
ATOM    766  CA  LEU L 103      45.223  10.273  46.893  1.00 40.82           C  
ATOM    767  CB  LEU L 103      46.452  11.181  47.087  1.00 43.33           C  
ATOM    768  CG  LEU L 103      46.498  12.373  46.111  1.00 43.65           C  
ATOM    769  CD1 LEU L 103      46.650  11.905  44.655  1.00 47.46           C  
ATOM    770  CD2 LEU L 103      45.301  13.313  46.308  1.00 41.64           C  
ATOM    771  C   LEU L 103      45.429   9.049  47.714  1.00 41.14           C  
ATOM    772  O   LEU L 103      45.036   8.972  48.876  1.00 40.56           O  
ATOM    773  N   ARG L 104      46.048   8.031  47.089  1.00 38.67           N  
ATOM    774  CA  ARG L 104      46.330   6.810  47.781  1.00 39.42           C  
ATOM    775  CB  ARG L 104      45.838   5.566  47.023  1.00 34.40           C  
ATOM    776  CG  ARG L 104      44.315   5.535  46.867  1.00 41.41           C  
ATOM    777  CD  ARG L 104      43.834   4.497  45.851  1.00 47.51           C  
ATOM    778  NE  ARG L 104      44.480   4.841  44.553  1.00 45.53           N  
ATOM    779  CZ  ARG L 104      43.799   4.737  43.373  1.00 46.17           C  
ATOM    780  NH1 ARG L 104      42.497   4.329  43.357  1.00 45.32           N1+
ATOM    781  NH2 ARG L 104      44.427   5.055  42.205  1.00 46.47           N  
ATOM    782  C   ARG L 104      47.845   6.717  47.906  1.00 38.12           C  
ATOM    783  O   ARG L 104      48.415   5.681  47.471  1.00 38.54           O  
ATOM    784  OXT ARG L 104      48.453   7.683  48.442  1.00  0.00           O1-
TER     785      ARG L 104 
ATOM    786  N   VAL H 105      10.213   9.927  42.986  1.00 47.64           N1+
ATOM    787  CA  VAL H 105       9.630   8.890  42.105  1.00 42.50           C  
ATOM    788  CB  VAL H 105       8.743   9.528  41.085  1.00 44.07           C  
ATOM    789  CG1 VAL H 105       7.565  10.182  41.821  1.00 47.12           C  
ATOM    790  CG2 VAL H 105       9.581  10.527  40.263  1.00 53.14           C  
ATOM    791  C   VAL H 105      10.728   8.180  41.396  1.00 40.68           C  
ATOM    792  O   VAL H 105      11.898   8.351  41.733  1.00 44.38           O  
ATOM    793  N   GLN H 106      10.380   7.349  40.396  1.00 37.14           N  
ATOM    794  CA  GLN H 106      11.400   6.635  39.689  1.00 35.80           C  
ATOM    795  CB  GLN H 106      11.342   5.114  39.893  1.00 41.10           C  
ATOM    796  CG  GLN H 106      11.741   4.663  41.298  1.00 54.31           C  
ATOM    797  CD  GLN H 106      13.257   4.733  41.390  1.00 61.23           C  
ATOM    798  OE1 GLN H 106      13.924   5.181  40.459  1.00 63.84           O  
ATOM    799  NE2 GLN H 106      13.815   4.280  42.545  1.00 67.22           N  
ATOM    800  C   GLN H 106      11.216   6.856  38.226  1.00 33.19           C  
ATOM    801  O   GLN H 106      10.095   6.877  37.720  1.00 32.14           O  
ATOM    802  N   LEU H 107      12.344   7.031  37.511  1.00 30.57           N  
ATOM    803  CA  LEU H 107      12.294   7.200  36.090  1.00 28.11           C  
ATOM    804  CB  LEU H 107      12.950   8.497  35.586  1.00 29.28           C  
ATOM    805  CG  LEU H 107      12.249   9.807  35.988  1.00 31.25           C  
ATOM    806  CD1 LEU H 107      12.246  10.008  37.509  1.00 33.50           C  
ATOM    807  CD2 LEU H 107      12.853  11.005  35.240  1.00 25.59           C  
ATOM    808  C   LEU H 107      13.106   6.101  35.468  1.00 29.68           C  
ATOM    809  O   LEU H 107      14.216   5.814  35.914  1.00 27.62           O  
ATOM    810  N   GLN H 108      12.581   5.443  34.413  1.00 30.17           N  
ATOM    811  CA  GLN H 108      13.422   4.462  33.789  1.00 28.45           C  
ATOM    812  CB  GLN H 108      13.059   3.003  34.090  1.00 30.62           C  
ATOM    813  CG  GLN H 108      14.123   2.051  33.553  1.00 35.22           C  
ATOM    814  CD  GLN H 108      13.900   0.695  34.181  1.00 42.75           C  
ATOM    815  OE1 GLN H 108      14.808   0.132  34.790  1.00 45.37           O  
ATOM    816  NE2 GLN H 108      12.659   0.157  34.044  1.00 35.45           N  
ATOM    817  C   GLN H 108      13.414   4.675  32.307  1.00 28.03           C  
ATOM    818  O   GLN H 108      12.360   4.799  31.683  1.00 28.72           O  
ATOM    819  N   GLU H 109      14.622   4.737  31.709  1.00 27.61           N  
ATOM    820  CA  GLU H 109      14.723   4.985  30.301  1.00 26.53           C  
ATOM    821  CB  GLU H 109      16.019   5.672  29.836  1.00 28.23           C  
ATOM    822  CG  GLU H 109      16.140   7.141  30.235  1.00 27.39           C  
ATOM    823  CD  GLU H 109      17.020   7.211  31.469  1.00 32.93           C  
ATOM    824  OE1 GLU H 109      16.814   6.385  32.399  1.00 31.42           O  
ATOM    825  OE2 GLU H 109      17.924   8.089  31.488  1.00 37.48           O1-
ATOM    826  C   GLU H 109      14.685   3.696  29.552  1.00 28.68           C  
ATOM    827  O   GLU H 109      15.104   2.653  30.048  1.00 29.59           O  
ATOM    828  N   SER H 110      14.163   3.756  28.312  1.00 26.56           N  
ATOM    829  CA  SER H 110      14.173   2.612  27.453  1.00 29.82           C  
ATOM    830  CB  SER H 110      12.771   2.051  27.179  1.00 31.38           C  
ATOM    831  OG  SER H 110      12.847   0.921  26.324  1.00 35.41           O  
ATOM    832  C   SER H 110      14.744   3.094  26.158  1.00 38.02           C  
ATOM    833  O   SER H 110      14.375   4.160  25.663  1.00 34.25           O  
ATOM    834  N   GLY H 111      15.671   2.319  25.564  1.00 44.42           N  
ATOM    835  CA  GLY H 111      16.284   2.776  24.348  1.00 43.33           C  
ATOM    836  C   GLY H 111      16.728   1.592  23.545  1.00 43.69           C  
ATOM    837  O   GLY H 111      16.749   0.459  24.020  1.00 46.85           O  
ATOM    838  N   PRO H 112      17.011   1.856  22.297  1.00 41.73           N  
ATOM    839  CA  PRO H 112      17.471   0.832  21.389  1.00 43.16           C  
ATOM    840  CD  PRO H 112      16.254   2.887  21.604  1.00 43.63           C  
ATOM    841  CB  PRO H 112      17.255   1.383  19.982  1.00 42.65           C  
ATOM    842  CG  PRO H 112      16.107   2.391  20.156  1.00 44.53           C  
ATOM    843  C   PRO H 112      18.867   0.338  21.601  1.00 46.65           C  
ATOM    844  O   PRO H 112      19.134  -0.828  21.314  1.00 45.79           O  
ATOM    845  N   GLY H 113      19.792   1.201  22.052  1.00 43.77           N  
ATOM    846  CA  GLY H 113      21.133   0.753  22.281  1.00 39.21           C  
ATOM    847  C   GLY H 113      21.966   1.037  21.066  1.00 37.66           C  
ATOM    848  O   GLY H 113      23.104   1.484  21.185  1.00 42.17           O  
ATOM    849  N   LEU H 114      21.423   0.806  19.853  1.00 37.04           N  
ATOM    850  CA  LEU H 114      22.213   1.024  18.671  1.00 37.85           C  
ATOM    851  CB  LEU H 114      22.663  -0.286  17.994  1.00 40.14           C  
ATOM    852  CG  LEU H 114      23.513  -0.092  16.721  1.00 44.11           C  
ATOM    853  CD1 LEU H 114      24.907   0.461  17.057  1.00 45.24           C  
ATOM    854  CD2 LEU H 114      23.565  -1.378  15.877  1.00 46.63           C  
ATOM    855  C   LEU H 114      21.375   1.746  17.662  1.00 40.02           C  
ATOM    856  O   LEU H 114      20.205   1.413  17.463  1.00 44.53           O  
ATOM    857  N   VAL H 115      21.965   2.766  17.001  1.00 34.75           N  
ATOM    858  CA  VAL H 115      21.285   3.498  15.968  1.00 34.94           C  
ATOM    859  CB  VAL H 115      20.872   4.874  16.379  1.00 36.62           C  
ATOM    860  CG1 VAL H 115      19.770   4.782  17.439  1.00 37.26           C  
ATOM    861  CG2 VAL H 115      22.130   5.602  16.880  1.00 37.94           C  
ATOM    862  C   VAL H 115      22.240   3.699  14.827  1.00 38.89           C  
ATOM    863  O   VAL H 115      23.406   4.036  15.021  1.00 42.05           O  
ATOM    864  N   LYS H 116      21.757   3.510  13.585  1.00 40.84           N  
ATOM    865  CA  LYS H 116      22.604   3.690  12.438  1.00 45.57           C  
ATOM    866  CB  LYS H 116      22.029   3.057  11.165  1.00 41.19           C  
ATOM    867  CG  LYS H 116      21.803   1.552  11.288  0.80 49.02           C  
ATOM    868  CD  LYS H 116      20.838   1.019  10.230  0.80 51.29           C  
ATOM    869  CE  LYS H 116      20.526  -0.468  10.379  0.80 53.44           C  
ATOM    870  NZ  LYS H 116      19.497  -0.865   9.395  0.80 54.03           N1+
ATOM    871  C   LYS H 116      22.685   5.158  12.181  1.00 45.78           C  
ATOM    872  O   LYS H 116      21.720   5.891  12.393  1.00 43.35           O  
ATOM    873  N   PRO H 117      23.811   5.611  11.714  1.00 41.49           N  
ATOM    874  CA  PRO H 117      24.023   7.000  11.426  1.00 42.75           C  
ATOM    875  CD  PRO H 117      24.877   4.761  11.221  1.00 40.40           C  
ATOM    876  CB  PRO H 117      25.441   7.094  10.859  1.00 45.51           C  
ATOM    877  CG  PRO H 117      25.707   5.681  10.312  1.00 42.44           C  
ATOM    878  C   PRO H 117      22.973   7.491  10.478  1.00 43.04           C  
ATOM    879  O   PRO H 117      22.556   6.732   9.605  1.00 42.31           O  
ATOM    880  N   SER H 118      22.553   8.763  10.661  1.00 43.10           N  
ATOM    881  CA  SER H 118      21.563   9.484   9.903  1.00 38.34           C  
ATOM    882  CB  SER H 118      21.808   9.520   8.380  1.00 41.87           C  
ATOM    883  OG  SER H 118      21.541   8.255   7.796  1.00 48.51           O  
ATOM    884  C   SER H 118      20.186   8.932  10.127  1.00 41.38           C  
ATOM    885  O   SER H 118      19.258   9.270   9.394  1.00 43.15           O  
ATOM    886  N   GLY H 119      20.000   8.077  11.150  1.00 36.86           N  
ATOM    887  CA  GLY H 119      18.675   7.603  11.432  1.00 41.16           C  
ATOM    888  C   GLY H 119      18.166   8.407  12.590  1.00 36.64           C  
ATOM    889  O   GLY H 119      18.849   9.307  13.073  1.00 32.32           O  
ATOM    890  N   THR H 120      16.965   8.061  13.103  1.00 34.77           N  
ATOM    891  CA  THR H 120      16.378   8.801  14.186  1.00 32.30           C  
ATOM    892  CB  THR H 120      14.909   9.058  13.999  1.00 34.50           C  
ATOM    893  OG1 THR H 120      14.683   9.825  12.827  1.00 39.74           O  
ATOM    894  CG2 THR H 120      14.369   9.790  15.242  1.00 34.87           C  
ATOM    895  C   THR H 120      16.494   8.014  15.454  1.00 31.43           C  
ATOM    896  O   THR H 120      16.070   6.862  15.520  1.00 33.56           O  
ATOM    897  N   VAL H 121      17.073   8.635  16.505  1.00 30.88           N  
ATOM    898  CA  VAL H 121      17.169   7.986  17.781  1.00 30.71           C  
ATOM    899  CB  VAL H 121      18.237   8.548  18.669  1.00 29.01           C  
ATOM    900  CG1 VAL H 121      18.109   7.882  20.050  1.00  0.00           C  
ATOM    901  CG2 VAL H 121      19.605   8.327  18.001  1.00  0.00           C  
ATOM    902  C   VAL H 121      15.866   8.187  18.488  1.00 31.21           C  
ATOM    903  O   VAL H 121      15.295   9.279  18.457  1.00 31.15           O  
ATOM    904  N   SER H 122      15.348   7.128  19.142  1.00 30.33           N  
ATOM    905  CA  SER H 122      14.100   7.278  19.833  1.00 28.45           C  
ATOM    906  CB  SER H 122      12.956   6.512  19.153  1.00 30.97           C  
ATOM    907  OG  SER H 122      11.733   6.730  19.836  1.00 39.98           O  
ATOM    908  C   SER H 122      14.263   6.738  21.223  1.00 28.95           C  
ATOM    909  O   SER H 122      14.690   5.599  21.413  1.00 30.21           O  
ATOM    910  N   LEU H 123      13.909   7.558  22.238  1.00 25.82           N  
ATOM    911  CA  LEU H 123      14.050   7.168  23.614  1.00 25.92           C  
ATOM    912  CB  LEU H 123      15.047   8.047  24.388  1.00 24.65           C  
ATOM    913  CG  LEU H 123      16.489   8.000  23.858  1.00 25.25           C  
ATOM    914  CD1 LEU H 123      17.415   8.909  24.683  1.00 25.13           C  
ATOM    915  CD2 LEU H 123      17.006   6.554  23.787  1.00 29.38           C  
ATOM    916  C   LEU H 123      12.737   7.382  24.295  1.00 26.55           C  
ATOM    917  O   LEU H 123      11.915   8.188  23.863  1.00 26.45           O  
ATOM    918  N   THR H 124      12.512   6.635  25.390  1.00 26.06           N  
ATOM    919  CA  THR H 124      11.299   6.757  26.130  1.00 27.47           C  
ATOM    920  CB  THR H 124      10.400   5.606  25.811  1.00 30.91           C  
ATOM    921  OG1 THR H 124       9.129   5.794  26.390  1.00 32.80           O  
ATOM    922  CG2 THR H 124      11.029   4.320  26.355  1.00 29.85           C  
ATOM    923  C   THR H 124      11.647   6.696  27.589  1.00 27.78           C  
ATOM    924  O   THR H 124      12.571   5.987  27.982  1.00 28.72           O  
ATOM    925  N   CYS H 125      10.932   7.465  28.438  1.00 28.33           N  
ATOM    926  CA  CYS H 125      11.188   7.404  29.851  1.00 29.41           C  
ATOM    927  CB  CYS H 125      11.945   8.637  30.401  1.00 30.13           C  
ATOM    928  SG  CYS H 125      12.256   8.620  32.197  1.00 29.61           S  
ATOM    929  C   CYS H 125       9.868   7.234  30.541  1.00 28.09           C  
ATOM    930  O   CYS H 125       8.933   8.012  30.347  1.00 30.36           O  
ATOM    931  N   ALA H 126       9.766   6.175  31.372  1.00 27.60           N  
ATOM    932  CA  ALA H 126       8.548   5.865  32.058  1.00 27.83           C  
ATOM    933  CB  ALA H 126       8.215   4.364  32.040  1.00 32.35           C  
ATOM    934  C   ALA H 126       8.727   6.260  33.486  1.00 28.85           C  
ATOM    935  O   ALA H 126       9.759   5.975  34.094  1.00 28.83           O  
ATOM    936  N   VAL H 127       7.709   6.929  34.060  1.00 29.92           N  
ATOM    937  CA  VAL H 127       7.808   7.389  35.414  1.00 29.14           C  
ATOM    938  CB  VAL H 127       7.351   8.814  35.572  1.00 34.34           C  
ATOM    939  CG1 VAL H 127       7.473   9.228  37.042  1.00 33.81           C  
ATOM    940  CG2 VAL H 127       8.171   9.696  34.620  1.00 36.20           C  
ATOM    941  C   VAL H 127       6.931   6.524  36.261  1.00 30.50           C  
ATOM    942  O   VAL H 127       5.837   6.139  35.850  1.00 33.63           O  
ATOM    943  N   SER H 128       7.414   6.184  37.477  1.00 32.30           N  
ATOM    944  CA  SER H 128       6.660   5.334  38.350  1.00 36.11           C  
ATOM    945  CB  SER H 128       7.261   3.921  38.474  1.00 39.33           C  
ATOM    946  OG  SER H 128       7.354   3.314  37.194  1.00 44.58           O  
ATOM    947  C   SER H 128       6.702   5.930  39.720  1.00 41.65           C  
ATOM    948  O   SER H 128       7.648   6.629  40.083  1.00 41.82           O  
ATOM    949  N   GLY H 129       5.579   5.824  40.448  1.00 36.42           N  
ATOM    950  CA  GLY H 129       5.536   6.397  41.758  1.00 35.17           C  
ATOM    951  C   GLY H 129       5.190   7.860  41.692  1.00 35.96           C  
ATOM    952  O   GLY H 129       5.204   8.537  42.720  1.00 36.74           O  
ATOM    953  N   GLY H 130       4.875   8.401  40.496  1.00 34.40           N  
ATOM    954  CA  GLY H 130       4.517   9.793  40.435  1.00 33.74           C  
ATOM    955  C   GLY H 130       3.786  10.025  39.153  1.00 35.38           C  
ATOM    956  O   GLY H 130       4.171   9.513  38.103  1.00 38.37           O  
ATOM    957  N   SER H 131       2.705  10.830  39.205  1.00 36.16           N  
ATOM    958  CA  SER H 131       1.973  11.089  38.003  0.90 38.94           C  
ATOM    959  CB  SER H 131       0.592  11.722  38.242  0.90 41.50           C  
ATOM    960  OG  SER H 131      -0.235  10.824  38.968  0.90 45.44           O  
ATOM    961  C   SER H 131       2.784  12.048  37.211  1.00 38.93           C  
ATOM    962  O   SER H 131       3.285  13.046  37.730  1.00 39.84           O  
ATOM    963  N   ILE H 132       2.933  11.769  35.907  1.00 36.71           N  
ATOM    964  CA  ILE H 132       3.748  12.667  35.156  1.00 37.33           C  
ATOM    965  CB  ILE H 132       4.177  12.227  33.781  1.00 40.04           C  
ATOM    966  CG1 ILE H 132       3.053  12.167  32.756  1.00 41.55           C  
ATOM    967  CG2 ILE H 132       4.888  10.882  33.951  1.00 40.07           C  
ATOM    968  CD1 ILE H 132       3.619  12.054  31.342  1.00 43.88           C  
ATOM    969  C   ILE H 132       3.062  14.001  35.072  1.00 35.95           C  
ATOM    970  O   ILE H 132       3.733  15.028  35.058  1.00 38.49           O  
ATOM    971  N   SER H 133       1.711  14.028  35.026  1.00 34.31           N  
ATOM    972  CA  SER H 133       0.959  15.240  34.815  1.00 38.24           C  
ATOM    973  CB  SER H 133      -0.567  15.012  34.806  1.00 39.38           C  
ATOM    974  OG  SER H 133      -1.016  14.579  36.083  1.00 20.08           O  
ATOM    975  C   SER H 133       1.257  16.240  35.879  1.00 36.99           C  
ATOM    976  O   SER H 133       1.133  17.446  35.667  1.00 38.48           O  
ATOM    977  N   SER H 134       1.620  15.767  37.075  1.00 33.72           N  
ATOM    978  CA  SER H 134       1.910  16.672  38.141  1.00 33.95           C  
ATOM    979  CB  SER H 134       2.034  15.965  39.503  1.00 36.66           C  
ATOM    980  OG  SER H 134       0.794  15.373  39.865  1.00 43.32           O  
ATOM    981  C   SER H 134       3.204  17.378  37.886  1.00 33.87           C  
ATOM    982  O   SER H 134       3.336  18.551  38.230  1.00 36.33           O  
ATOM    983  N   SER H 135       4.195  16.717  37.249  1.00 31.77           N  
ATOM    984  CA  SER H 135       5.461  17.381  37.241  1.00 29.70           C  
ATOM    985  CB  SER H 135       6.706  16.552  36.978  1.00  0.00           C  
ATOM    986  OG  SER H 135       6.913  15.652  38.057  1.00  0.00           O  
ATOM    987  C   SER H 135       5.505  18.544  36.341  1.00 30.15           C  
ATOM    988  O   SER H 135       4.802  18.651  35.334  1.00 35.20           O  
ATOM    989  N   TYR H 136       6.377  19.468  36.767  1.00 30.86           N  
ATOM    990  CA  TYR H 136       6.583  20.715  36.132  1.00 33.64           C  
ATOM    991  CB  TYR H 136       7.769  21.536  36.662  1.00 31.96           C  
ATOM    992  CG  TYR H 136       7.560  22.967  36.341  1.00 32.43           C  
ATOM    993  CD1 TYR H 136       6.665  23.352  35.377  1.00 32.96           C  
ATOM    994  CD2 TYR H 136       8.292  23.928  36.993  1.00 33.32           C  
ATOM    995  CE1 TYR H 136       6.510  24.688  35.077  1.00 35.31           C  
ATOM    996  CE2 TYR H 136       8.131  25.261  36.696  1.00 34.64           C  
ATOM    997  CZ  TYR H 136       7.235  25.645  35.729  1.00 36.09           C  
ATOM    998  OH  TYR H 136       7.051  27.004  35.399  1.00 35.34           O  
ATOM    999  C   TYR H 136       7.188  20.371  34.849  1.00 32.88           C  
ATOM   1000  O   TYR H 136       6.632  20.695  33.796  1.00 30.87           O  
ATOM   1001  N   TRP H 137       8.312  19.607  34.928  1.00 25.01           N  
ATOM   1002  CA  TRP H 137       8.994  19.641  33.679  1.00 23.64           C  
ATOM   1003  CB  TRP H 137      10.127  20.686  33.637  1.00 23.96           C  
ATOM   1004  CG  TRP H 137       9.645  22.119  33.633  1.00 23.56           C  
ATOM   1005  CD2 TRP H 137      10.396  23.231  34.147  1.00 24.75           C  
ATOM   1006  CD1 TRP H 137       8.461  22.628  33.186  1.00 26.32           C  
ATOM   1007  NE1 TRP H 137       8.432  23.988  33.379  1.00  0.00           N  
ATOM   1008  CE2 TRP H 137       9.614  24.372  33.974  1.00 25.67           C  
ATOM   1009  CE3 TRP H 137      11.633  23.295  34.716  1.00  0.00           C  
ATOM   1010  CZ2 TRP H 137      10.062  25.601  34.368  1.00  0.00           C  
ATOM   1011  CZ3 TRP H 137      12.084  24.533  35.117  1.00  0.00           C  
ATOM   1012  CH2 TRP H 137      11.312  25.664  34.946  1.00  0.00           C  
ATOM   1013  C   TRP H 137       9.625  18.293  33.579  1.00 23.68           C  
ATOM   1014  O   TRP H 137       9.964  17.690  34.595  1.00 24.58           O  
ATOM   1015  N   TRP H 138       9.742  17.749  32.356  1.00 23.69           N  
ATOM   1016  CA  TRP H 138      10.385  16.477  32.216  1.00 22.39           C  
ATOM   1017  CB  TRP H 138       9.420  15.398  31.714  1.00 24.03           C  
ATOM   1018  CG  TRP H 138       8.342  15.161  32.742  1.00 25.06           C  
ATOM   1019  CD2 TRP H 138       8.565  14.462  33.977  1.00 25.21           C  
ATOM   1020  CD1 TRP H 138       7.044  15.578  32.764  1.00 24.56           C  
ATOM   1021  NE1 TRP H 138       6.442  15.180  33.938  1.00 26.60           N  
ATOM   1022  CE2 TRP H 138       7.368  14.493  34.694  1.00 26.01           C  
ATOM   1023  CE3 TRP H 138       9.678  13.851  34.473  1.00 24.89           C  
ATOM   1024  CZ2 TRP H 138       7.267  13.908  35.928  1.00 25.59           C  
ATOM   1025  CZ3 TRP H 138       9.570  13.260  35.713  1.00 26.08           C  
ATOM   1026  CH2 TRP H 138       8.390  13.285  36.429  1.00 27.88           C  
ATOM   1027  C   TRP H 138      11.500  16.705  31.250  1.00 21.38           C  
ATOM   1028  O   TRP H 138      11.278  17.163  30.129  1.00 22.31           O  
ATOM   1029  N   SER H 139      12.737  16.367  31.662  1.00 20.91           N  
ATOM   1030  CA  SER H 139      13.872  16.774  30.889  1.00 20.00           C  
ATOM   1031  CB  SER H 139      14.824  17.672  31.697  1.00 20.10           C  
ATOM   1032  OG  SER H 139      14.127  18.804  32.196  1.00 22.58           O  
ATOM   1033  C   SER H 139      14.683  15.608  30.448  1.00 21.25           C  
ATOM   1034  O   SER H 139      14.604  14.522  31.019  1.00 21.39           O  
ATOM   1035  N   TRP H 140      15.471  15.830  29.373  1.00 20.63           N  
ATOM   1036  CA  TRP H 140      16.387  14.844  28.881  1.00 22.10           C  
ATOM   1037  CB  TRP H 140      16.036  14.324  27.472  1.00 22.35           C  
ATOM   1038  CG  TRP H 140      14.790  13.456  27.391  1.00 23.35           C  
ATOM   1039  CD2 TRP H 140      14.769  12.035  27.612  1.00 22.82           C  
ATOM   1040  CD1 TRP H 140      13.507  13.810  27.093  1.00 19.89           C  
ATOM   1041  NE1 TRP H 140      12.692  12.699  27.107  1.00 21.61           N  
ATOM   1042  CE2 TRP H 140      13.458  11.600  27.427  1.00 23.56           C  
ATOM   1043  CE3 TRP H 140      15.761  11.161  27.943  1.00 23.22           C  
ATOM   1044  CZ2 TRP H 140      13.122  10.283  27.569  1.00 21.24           C  
ATOM   1045  CZ3 TRP H 140      15.423   9.834  28.085  1.00 22.90           C  
ATOM   1046  CH2 TRP H 140      14.127   9.402  27.902  1.00 24.07           C  
ATOM   1047  C   TRP H 140      17.758  15.473  28.850  1.00 22.65           C  
ATOM   1048  O   TRP H 140      17.911  16.647  28.515  1.00 22.71           O  
ATOM   1049  N   VAL H 141      18.794  14.701  29.247  1.00 21.66           N  
ATOM   1050  CA  VAL H 141      20.160  15.162  29.243  1.00 21.96           C  
ATOM   1051  CB  VAL H 141      20.669  15.612  30.581  1.00 22.33           C  
ATOM   1052  CG1 VAL H 141      19.882  16.865  31.000  1.00 28.55           C  
ATOM   1053  CG2 VAL H 141      20.570  14.443  31.575  1.00 28.38           C  
ATOM   1054  C   VAL H 141      21.021  14.041  28.739  1.00 22.87           C  
ATOM   1055  O   VAL H 141      20.584  12.892  28.688  1.00 23.70           O  
ATOM   1056  N   ARG H 142      22.268  14.359  28.321  1.00 22.56           N  
ATOM   1057  CA  ARG H 142      23.109  13.341  27.743  1.00 25.67           C  
ATOM   1058  CB  ARG H 142      23.042  13.358  26.206  1.00 23.75           C  
ATOM   1059  CG  ARG H 142      23.422  14.730  25.648  1.00 30.71           C  
ATOM   1060  CD  ARG H 142      22.822  15.061  24.280  1.00 25.28           C  
ATOM   1061  NE  ARG H 142      23.756  14.660  23.193  1.00 28.61           N  
ATOM   1062  CZ  ARG H 142      23.433  15.023  21.917  1.00 30.52           C  
ATOM   1063  NH1 ARG H 142      22.268  15.692  21.688  1.00 33.16           N1+
ATOM   1064  NH2 ARG H 142      24.260  14.722  20.874  1.00 27.27           N  
ATOM   1065  C   ARG H 142      24.540  13.545  28.143  1.00 25.02           C  
ATOM   1066  O   ARG H 142      24.934  14.634  28.561  1.00 25.67           O  
ATOM   1067  N   GLN H 143      25.355  12.467  28.060  1.00 27.21           N  
ATOM   1068  CA  GLN H 143      26.753  12.600  28.373  1.00 28.58           C  
ATOM   1069  CB  GLN H 143      27.065  12.253  29.845  1.00 25.24           C  
ATOM   1070  CG  GLN H 143      28.526  12.435  30.259  1.00 34.07           C  
ATOM   1071  CD  GLN H 143      28.632  12.082  31.738  1.00 34.32           C  
ATOM   1072  OE1 GLN H 143      27.707  11.522  32.325  1.00 34.33           O  
ATOM   1073  NE2 GLN H 143      29.794  12.427  32.356  1.00 33.57           N  
ATOM   1074  C   GLN H 143      27.566  11.688  27.479  1.00 30.99           C  
ATOM   1075  O   GLN H 143      27.433  10.473  27.550  1.00 33.43           O  
ATOM   1076  N   PRO H 144      28.418  12.253  26.643  1.00 33.34           N  
ATOM   1077  CA  PRO H 144      29.270  11.455  25.778  1.00 37.31           C  
ATOM   1078  CD  PRO H 144      28.048  13.511  26.017  1.00 33.75           C  
ATOM   1079  CB  PRO H 144      29.765  12.406  24.693  1.00 40.64           C  
ATOM   1080  CG  PRO H 144      28.648  13.463  24.603  1.00 32.23           C  
ATOM   1081  C   PRO H 144      30.382  10.803  26.558  1.00 38.85           C  
ATOM   1082  O   PRO H 144      30.762  11.343  27.593  1.00 38.24           O  
ATOM   1083  N   PRO H 145      30.910   9.694  26.101  1.00 43.15           N  
ATOM   1084  CA  PRO H 145      31.928   8.967  26.817  1.00 45.23           C  
ATOM   1085  CD  PRO H 145      30.931   9.396  24.679  1.00 45.85           C  
ATOM   1086  CB  PRO H 145      32.366   7.848  25.875  1.00 48.71           C  
ATOM   1087  CG  PRO H 145      32.136   8.460  24.482  1.00 47.79           C  
ATOM   1088  C   PRO H 145      33.081   9.834  27.219  1.00 44.38           C  
ATOM   1089  O   PRO H 145      33.758  10.379  26.348  1.00 49.47           O  
ATOM   1090  N   GLY H 146      33.343   9.938  28.537  1.00 46.22           N  
ATOM   1091  CA  GLY H 146      34.466  10.680  29.034  1.00 49.01           C  
ATOM   1092  C   GLY H 146      34.189  12.147  28.931  1.00 49.65           C  
ATOM   1093  O   GLY H 146      35.094  12.964  29.099  1.00 54.05           O  
ATOM   1094  N   LYS H 147      32.922  12.526  28.684  1.00 47.41           N  
ATOM   1095  CA  LYS H 147      32.602  13.911  28.477  1.00 49.55           C  
ATOM   1096  CB  LYS H 147      31.982  14.126  27.084  1.00 52.62           C  
ATOM   1097  CG  LYS H 147      32.166  15.527  26.504  0.80 58.31           C  
ATOM   1098  CD  LYS H 147      32.102  15.549  24.972  0.80 58.57           C  
ATOM   1099  CE  LYS H 147      30.726  15.817  24.373  0.80 59.09           C  
ATOM   1100  NZ  LYS H 147      30.576  17.266  24.141  0.80 58.67           N1+
ATOM   1101  C   LYS H 147      31.645  14.327  29.560  1.00 46.20           C  
ATOM   1102  O   LYS H 147      31.237  13.506  30.381  1.00 46.04           O  
ATOM   1103  N   GLY H 148      31.292  15.632  29.606  1.00 41.71           N  
ATOM   1104  CA  GLY H 148      30.467  16.192  30.648  1.00 34.69           C  
ATOM   1105  C   GLY H 148      29.005  16.121  30.312  1.00 29.82           C  
ATOM   1106  O   GLY H 148      28.588  15.539  29.314  1.00 34.10           O  
ATOM   1107  N   LEU H 149      28.184  16.740  31.187  1.00 29.85           N  
ATOM   1108  CA  LEU H 149      26.752  16.766  31.086  1.00 26.83           C  
ATOM   1109  CB  LEU H 149      26.053  17.085  32.423  1.00 26.63           C  
ATOM   1110  CG  LEU H 149      26.254  16.039  33.532  1.00 25.62           C  
ATOM   1111  CD1 LEU H 149      25.481  16.417  34.805  1.00 25.59           C  
ATOM   1112  CD2 LEU H 149      25.903  14.632  33.039  1.00 27.45           C  
ATOM   1113  C   LEU H 149      26.306  17.828  30.120  1.00 27.45           C  
ATOM   1114  O   LEU H 149      26.961  18.855  29.953  1.00 28.37           O  
ATOM   1115  N   GLU H 150      25.155  17.586  29.448  1.00 27.27           N  
ATOM   1116  CA  GLU H 150      24.587  18.524  28.515  1.00 25.99           C  
ATOM   1117  CB  GLU H 150      24.999  18.185  27.069  1.00 26.03           C  
ATOM   1118  CG  GLU H 150      24.672  19.235  26.003  1.00 36.36           C  
ATOM   1119  CD  GLU H 150      25.165  18.688  24.664  1.00 41.31           C  
ATOM   1120  OE1 GLU H 150      25.479  17.470  24.607  1.00 43.02           O  
ATOM   1121  OE2 GLU H 150      25.229  19.475  23.680  1.00 43.31           O1-
ATOM   1122  C   GLU H 150      23.086  18.405  28.608  1.00 24.98           C  
ATOM   1123  O   GLU H 150      22.550  17.302  28.505  1.00 25.04           O  
ATOM   1124  N   TRP H 151      22.364  19.538  28.811  1.00 23.47           N  
ATOM   1125  CA  TRP H 151      20.918  19.508  28.892  1.00 22.39           C  
ATOM   1126  CB  TRP H 151      20.342  20.688  29.701  1.00 23.32           C  
ATOM   1127  CG  TRP H 151      18.835  20.827  29.706  1.00 23.20           C  
ATOM   1128  CD2 TRP H 151      18.130  21.869  29.012  1.00 24.12           C  
ATOM   1129  CD1 TRP H 151      17.890  20.088  30.356  1.00 24.51           C  
ATOM   1130  NE1 TRP H 151      16.636  20.596  30.097  1.00 25.15           N  
ATOM   1131  CE2 TRP H 151      16.771  21.696  29.276  1.00 24.07           C  
ATOM   1132  CE3 TRP H 151      18.583  22.888  28.225  1.00 23.76           C  
ATOM   1133  CZ2 TRP H 151      15.839  22.546  28.749  1.00 23.61           C  
ATOM   1134  CZ3 TRP H 151      17.643  23.742  27.695  1.00 27.58           C  
ATOM   1135  CH2 TRP H 151      16.299  23.572  27.954  1.00 28.34           C  
ATOM   1136  C   TRP H 151      20.357  19.565  27.491  1.00 21.74           C  
ATOM   1137  O   TRP H 151      20.782  20.387  26.686  1.00 22.36           O  
ATOM   1138  N   ILE H 152      19.481  18.598  27.124  1.00 20.80           N  
ATOM   1139  CA  ILE H 152      18.821  18.533  25.839  1.00 21.31           C  
ATOM   1140  CB  ILE H 152      18.407  17.136  25.500  1.00 22.14           C  
ATOM   1141  CG1 ILE H 152      19.649  16.233  25.450  1.00 22.69           C  
ATOM   1142  CG2 ILE H 152      17.626  17.179  24.175  1.00 21.30           C  
ATOM   1143  CD1 ILE H 152      19.324  14.741  25.424  1.00 23.81           C  
ATOM   1144  C   ILE H 152      17.585  19.379  25.709  1.00 21.62           C  
ATOM   1145  O   ILE H 152      17.463  20.167  24.770  1.00 23.42           O  
ATOM   1146  N   GLY H 153      16.620  19.223  26.648  1.00 21.05           N  
ATOM   1147  CA  GLY H 153      15.368  19.935  26.551  1.00 22.96           C  
ATOM   1148  C   GLY H 153      14.405  19.414  27.575  1.00 24.12           C  
ATOM   1149  O   GLY H 153      14.687  18.448  28.280  1.00 22.27           O  
ATOM   1150  N   GLU H 154      13.217  20.052  27.668  1.00 23.57           N  
ATOM   1151  CA  GLU H 154      12.238  19.681  28.653  1.00 22.86           C  
ATOM   1152  CB  GLU H 154      12.279  20.607  29.875  1.00 20.51           C  
ATOM   1153  CG  GLU H 154      11.988  22.064  29.497  1.00 26.04           C  
ATOM   1154  CD  GLU H 154      12.145  22.928  30.735  1.00  0.00           C  
ATOM   1155  OE1 GLU H 154      13.021  22.599  31.579  1.00  0.00           O  
ATOM   1156  OE2 GLU H 154      11.390  23.929  30.854  1.00  0.00           O1-
ATOM   1157  C   GLU H 154      10.871  19.860  28.064  1.00 23.68           C  
ATOM   1158  O   GLU H 154      10.711  20.562  27.067  1.00 23.99           O  
ATOM   1159  N   ILE H 155       9.847  19.201  28.652  1.00 24.28           N  
ATOM   1160  CA  ILE H 155       8.497  19.399  28.197  1.00 24.70           C  
ATOM   1161  CB  ILE H 155       7.971  18.313  27.305  1.00 24.83           C  
ATOM   1162  CG1 ILE H 155       6.630  18.757  26.697  1.00 21.65           C  
ATOM   1163  CG2 ILE H 155       7.903  17.006  28.110  1.00 22.89           C  
ATOM   1164  CD1 ILE H 155       6.161  17.909  25.516  1.00 22.91           C  
ATOM   1165  C   ILE H 155       7.586  19.510  29.388  1.00 25.21           C  
ATOM   1166  O   ILE H 155       7.764  18.823  30.395  1.00 24.96           O  
ATOM   1167  N   TYR H 156       6.583  20.407  29.287  1.00 25.24           N  
ATOM   1168  CA  TYR H 156       5.582  20.638  30.303  1.00 26.48           C  
ATOM   1169  CB  TYR H 156       4.987  22.068  30.210  1.00 33.36           C  
ATOM   1170  CG  TYR H 156       4.170  22.431  31.414  1.00 29.57           C  
ATOM   1171  CD1 TYR H 156       4.762  22.596  32.647  1.00 31.17           C  
ATOM   1172  CD2 TYR H 156       2.820  22.668  31.306  1.00 30.20           C  
ATOM   1173  CE1 TYR H 156       4.013  22.950  33.748  1.00 29.66           C  
ATOM   1174  CE2 TYR H 156       2.067  23.023  32.402  1.00 31.84           C  
ATOM   1175  CZ  TYR H 156       2.659  23.158  33.628  1.00 32.38           C  
ATOM   1176  OH  TYR H 156       1.878  23.519  34.745  1.00 35.16           O  
ATOM   1177  C   TYR H 156       4.513  19.611  30.080  1.00 30.35           C  
ATOM   1178  O   TYR H 156       4.343  19.123  28.968  1.00 34.05           O  
ATOM   1179  N   HIS H 157       3.836  19.210  31.158  1.00 19.96           N  
ATOM   1180  CA  HIS H 157       2.836  18.209  31.003  1.00 18.94           C  
ATOM   1181  ND1 HIS H 157       2.135  19.733  34.001  1.00 21.78           N  
ATOM   1182  CG  HIS H 157       1.479  18.970  33.061  1.00 20.97           C  
ATOM   1183  CB  HIS H 157       2.114  17.835  32.316  1.00 23.31           C  
ATOM   1184  NE2 HIS H 157       0.044  20.485  33.918  1.00 25.13           N  
ATOM   1185  CD2 HIS H 157       0.205  19.445  33.021  1.00 20.91           C  
ATOM   1186  CE1 HIS H 157       1.231  20.623  34.482  1.00 23.27           C  
ATOM   1187  C   HIS H 157       1.846  18.743  30.018  1.00 23.88           C  
ATOM   1188  O   HIS H 157       1.227  17.961  29.303  1.00 21.85           O  
ATOM   1189  N   SER H 158       1.682  20.089  29.969  1.00 20.59           N  
ATOM   1190  CA  SER H 158       0.780  20.764  29.067  1.00 23.04           C  
ATOM   1191  CB  SER H 158       0.700  22.291  29.269  1.00 21.89           C  
ATOM   1192  OG  SER H 158       1.843  22.932  28.718  1.00 24.96           O  
ATOM   1193  C   SER H 158       1.245  20.543  27.662  1.00 25.93           C  
ATOM   1194  O   SER H 158       0.444  20.607  26.732  1.00 23.94           O  
ATOM   1195  N   GLY H 159       2.554  20.277  27.465  1.00 25.63           N  
ATOM   1196  CA  GLY H 159       3.028  19.981  26.134  1.00 25.73           C  
ATOM   1197  C   GLY H 159       4.002  21.009  25.599  1.00 23.74           C  
ATOM   1198  O   GLY H 159       4.628  20.813  24.558  1.00 25.39           O  
ATOM   1199  N   ASN H 160       4.154  22.139  26.292  1.00 30.62           N  
ATOM   1200  CA  ASN H 160       5.072  23.205  25.982  1.00 28.99           C  
ATOM   1201  CB  ASN H 160       4.957  24.345  27.009  1.00 28.38           C  
ATOM   1202  CG  ASN H 160       5.802  25.528  26.581  1.00 35.66           C  
ATOM   1203  OD1 ASN H 160       5.271  26.545  26.141  1.00  0.00           O  
ATOM   1204  ND2 ASN H 160       7.148  25.405  26.730  1.00  0.00           N  
ATOM   1205  C   ASN H 160       6.466  22.644  26.061  1.00 27.79           C  
ATOM   1206  O   ASN H 160       6.752  21.811  26.917  1.00 25.63           O  
ATOM   1207  N   THR H 161       7.379  23.092  25.169  1.00 26.30           N  
ATOM   1208  CA  THR H 161       8.706  22.538  25.132  1.00 23.10           C  
ATOM   1209  CB  THR H 161       8.967  21.765  23.875  1.00 24.46           C  
ATOM   1210  OG1 THR H 161       8.811  22.611  22.745  1.00 26.30           O  
ATOM   1211  CG2 THR H 161       7.978  20.591  23.800  1.00 23.89           C  
ATOM   1212  C   THR H 161       9.727  23.635  25.166  1.00 23.90           C  
ATOM   1213  O   THR H 161       9.437  24.781  24.829  1.00 25.15           O  
ATOM   1214  N   ASN H 162      10.955  23.287  25.614  1.00 25.16           N  
ATOM   1215  CA  ASN H 162      12.078  24.182  25.657  1.00 25.34           C  
ATOM   1216  CB  ASN H 162      12.334  24.725  27.080  1.00 24.73           C  
ATOM   1217  CG  ASN H 162      13.134  26.017  27.012  1.00 33.97           C  
ATOM   1218  OD1 ASN H 162      14.265  26.049  26.534  1.00 43.86           O  
ATOM   1219  ND2 ASN H 162      12.526  27.121  27.522  1.00 47.68           N  
ATOM   1220  C   ASN H 162      13.253  23.338  25.244  1.00 23.69           C  
ATOM   1221  O   ASN H 162      13.437  22.237  25.759  1.00 26.05           O  
ATOM   1222  N   TYR H 163      14.088  23.822  24.303  1.00 24.75           N  
ATOM   1223  CA  TYR H 163      15.155  22.976  23.829  1.00 25.29           C  
ATOM   1224  CB  TYR H 163      15.040  22.582  22.345  1.00 28.14           C  
ATOM   1225  CG  TYR H 163      13.819  21.769  22.093  1.00 29.47           C  
ATOM   1226  CD1 TYR H 163      13.726  20.475  22.550  1.00 28.00           C  
ATOM   1227  CD2 TYR H 163      12.779  22.300  21.364  1.00 29.01           C  
ATOM   1228  CE1 TYR H 163      12.601  19.731  22.291  1.00 27.28           C  
ATOM   1229  CE2 TYR H 163      11.653  21.561  21.099  1.00 27.24           C  
ATOM   1230  CZ  TYR H 163      11.565  20.273  21.568  1.00 25.52           C  
ATOM   1231  OH  TYR H 163      10.413  19.505  21.301  1.00 28.09           O  
ATOM   1232  C   TYR H 163      16.456  23.712  23.901  1.00 23.77           C  
ATOM   1233  O   TYR H 163      16.491  24.942  23.872  1.00 25.35           O  
ATOM   1234  N   ASN H 164      17.565  22.944  23.996  1.00 25.05           N  
ATOM   1235  CA  ASN H 164      18.893  23.503  23.960  1.00 26.19           C  
ATOM   1236  CB  ASN H 164      19.992  22.434  24.154  1.00 30.07           C  
ATOM   1237  CG  ASN H 164      21.363  23.076  24.351  1.00 39.62           C  
ATOM   1238  OD1 ASN H 164      21.750  24.004  23.642  1.00 44.37           O  
ATOM   1239  ND2 ASN H 164      22.131  22.558  25.344  1.00 41.01           N  
ATOM   1240  C   ASN H 164      19.031  24.057  22.575  1.00 28.96           C  
ATOM   1241  O   ASN H 164      18.660  23.401  21.604  1.00 31.24           O  
ATOM   1242  N   PRO H 165      19.550  25.240  22.432  1.00 30.99           N  
ATOM   1243  CA  PRO H 165      19.616  25.821  21.126  1.00 32.89           C  
ATOM   1244  CD  PRO H 165      19.473  26.257  23.462  1.00 31.00           C  
ATOM   1245  CB  PRO H 165      19.940  27.304  21.323  1.00 33.25           C  
ATOM   1246  CG  PRO H 165      20.217  27.445  22.835  1.00 37.04           C  
ATOM   1247  C   PRO H 165      20.523  25.075  20.204  1.00 36.93           C  
ATOM   1248  O   PRO H 165      20.325  25.156  18.993  1.00 39.37           O  
ATOM   1249  N   SER H 166      21.516  24.346  20.737  1.00 37.99           N  
ATOM   1250  CA  SER H 166      22.444  23.655  19.892  1.00 40.43           C  
ATOM   1251  CB  SER H 166      23.549  22.931  20.681  1.00 44.61           C  
ATOM   1252  OG  SER H 166      24.407  23.875  21.302  1.00 51.98           O  
ATOM   1253  C   SER H 166      21.725  22.616  19.081  1.00 40.22           C  
ATOM   1254  O   SER H 166      21.926  22.505  17.873  1.00 40.00           O  
ATOM   1255  N   LEU H 167      20.922  21.795  19.773  1.00 31.94           N  
ATOM   1256  CA  LEU H 167      20.163  20.654  19.326  1.00 32.58           C  
ATOM   1257  CB  LEU H 167      19.901  19.686  20.484  1.00 33.50           C  
ATOM   1258  CG  LEU H 167      21.215  19.133  21.066  1.00 37.43           C  
ATOM   1259  CD1 LEU H 167      20.956  18.195  22.250  1.00 37.55           C  
ATOM   1260  CD2 LEU H 167      22.082  18.482  19.974  1.00 32.54           C  
ATOM   1261  C   LEU H 167      18.854  20.960  18.658  1.00 35.02           C  
ATOM   1262  O   LEU H 167      18.295  20.101  17.980  1.00 33.36           O  
ATOM   1263  N   LYS H 168      18.331  22.186  18.815  1.00 37.93           N  
ATOM   1264  CA  LYS H 168      16.947  22.480  18.544  1.00 40.63           C  
ATOM   1265  CB  LYS H 168      16.652  23.992  18.575  1.00 42.18           C  
ATOM   1266  CG  LYS H 168      15.185  24.312  18.305  1.00 44.00           C  
ATOM   1267  CD  LYS H 168      14.802  25.740  18.686  1.00 42.70           C  
ATOM   1268  CE  LYS H 168      13.365  26.113  18.319  1.00 44.56           C  
ATOM   1269  NZ  LYS H 168      12.416  25.292  19.103  1.00 45.81           N1+
ATOM   1270  C   LYS H 168      16.418  21.964  17.234  1.00 40.54           C  
ATOM   1271  O   LYS H 168      15.326  21.401  17.209  1.00 39.30           O  
ATOM   1272  N   SER H 169      17.138  22.108  16.113  1.00 35.06           N  
ATOM   1273  CA  SER H 169      16.556  21.720  14.855  1.00 36.04           C  
ATOM   1274  CB  SER H 169      17.504  21.979  13.673  1.00 38.52           C  
ATOM   1275  OG  SER H 169      18.662  21.163  13.783  1.00 48.14           O  
ATOM   1276  C   SER H 169      16.197  20.259  14.820  1.00 35.07           C  
ATOM   1277  O   SER H 169      15.130  19.892  14.329  1.00 37.88           O  
ATOM   1278  N   ARG H 170      17.120  19.393  15.278  1.00 31.39           N  
ATOM   1279  CA  ARG H 170      17.018  17.958  15.239  1.00 33.90           C  
ATOM   1280  CB  ARG H 170      18.392  17.273  15.296  1.00 38.19           C  
ATOM   1281  CG  ARG H 170      19.234  17.515  14.045  1.00 38.64           C  
ATOM   1282  CD  ARG H 170      20.516  16.682  14.012  1.00 37.11           C  
ATOM   1283  NE  ARG H 170      21.344  17.110  15.174  1.00 37.67           N  
ATOM   1284  CZ  ARG H 170      22.083  16.182  15.845  1.00 34.49           C  
ATOM   1285  NH1 ARG H 170      22.062  14.880  15.439  1.00 31.29           N1+
ATOM   1286  NH2 ARG H 170      22.849  16.552  16.912  1.00 33.47           N  
ATOM   1287  C   ARG H 170      16.143  17.315  16.284  1.00 30.16           C  
ATOM   1288  O   ARG H 170      15.658  16.205  16.066  1.00 32.87           O  
ATOM   1289  N   VAL H 171      15.956  17.947  17.460  1.00 28.14           N  
ATOM   1290  CA  VAL H 171      15.336  17.271  18.575  1.00 28.24           C  
ATOM   1291  CB  VAL H 171      16.019  17.623  19.861  1.00 28.70           C  
ATOM   1292  CG1 VAL H 171      15.815  19.129  20.110  1.00 32.07           C  
ATOM   1293  CG2 VAL H 171      15.490  16.722  20.984  1.00 28.51           C  
ATOM   1294  C   VAL H 171      13.873  17.579  18.747  1.00 28.05           C  
ATOM   1295  O   VAL H 171      13.396  18.660  18.400  1.00 26.28           O  
ATOM   1296  N   THR H 172      13.111  16.584  19.269  1.00 26.78           N  
ATOM   1297  CA  THR H 172      11.724  16.793  19.590  1.00 25.53           C  
ATOM   1298  CB  THR H 172      10.782  16.422  18.485  1.00 31.54           C  
ATOM   1299  OG1 THR H 172      11.069  17.199  17.332  1.00 43.49           O  
ATOM   1300  CG2 THR H 172       9.341  16.697  18.946  1.00 33.57           C  
ATOM   1301  C   THR H 172      11.380  15.977  20.803  1.00 26.69           C  
ATOM   1302  O   THR H 172      11.774  14.817  20.919  1.00 25.84           O  
ATOM   1303  N   ILE H 173      10.618  16.574  21.744  1.00 25.68           N  
ATOM   1304  CA  ILE H 173      10.227  15.885  22.943  1.00 23.56           C  
ATOM   1305  CB  ILE H 173      10.676  16.549  24.212  1.00 21.89           C  
ATOM   1306  CG1 ILE H 173      12.209  16.616  24.291  1.00 20.54           C  
ATOM   1307  CG2 ILE H 173      10.033  15.798  25.390  1.00 23.12           C  
ATOM   1308  CD1 ILE H 173      12.716  17.428  25.484  1.00 20.12           C  
ATOM   1309  C   ILE H 173       8.732  15.882  22.982  1.00 25.72           C  
ATOM   1310  O   ILE H 173       8.089  16.871  22.633  1.00 25.84           O  
ATOM   1311  N   SER H 174       8.142  14.748  23.409  1.00 23.08           N  
ATOM   1312  CA  SER H 174       6.713  14.624  23.459  1.00 26.17           C  
ATOM   1313  CB  SER H 174       6.164  13.718  22.342  1.00 27.95           C  
ATOM   1314  OG  SER H 174       6.760  12.432  22.425  1.00 33.44           O  
ATOM   1315  C   SER H 174       6.325  14.024  24.779  1.00 26.63           C  
ATOM   1316  O   SER H 174       7.149  13.452  25.493  1.00 25.55           O  
ATOM   1317  N   VAL H 175       5.037  14.165  25.158  1.00 27.72           N  
ATOM   1318  CA  VAL H 175       4.608  13.646  26.429  1.00 29.59           C  
ATOM   1319  CB  VAL H 175       4.453  14.742  27.449  1.00 29.90           C  
ATOM   1320  CG1 VAL H 175       3.373  15.722  26.963  1.00 34.02           C  
ATOM   1321  CG2 VAL H 175       4.159  14.117  28.815  1.00 28.85           C  
ATOM   1322  C   VAL H 175       3.276  12.962  26.278  1.00 29.62           C  
ATOM   1323  O   VAL H 175       2.384  13.461  25.594  1.00 29.32           O  
ATOM   1324  N   ASP H 176       3.119  11.780  26.921  1.00 29.70           N  
ATOM   1325  CA  ASP H 176       1.875  11.050  26.910  1.00 30.10           C  
ATOM   1326  CB  ASP H 176       2.015   9.656  26.265  1.00 33.63           C  
ATOM   1327  CG  ASP H 176       0.640   9.061  25.978  1.00 37.38           C  
ATOM   1328  OD1 ASP H 176      -0.376   9.622  26.469  1.00 37.34           O  
ATOM   1329  OD2 ASP H 176       0.592   8.028  25.257  1.00 45.03           O1-
ATOM   1330  C   ASP H 176       1.475  10.863  28.350  1.00 34.19           C  
ATOM   1331  O   ASP H 176       1.987   9.990  29.047  1.00 35.64           O  
ATOM   1332  N   LYS H 177       0.541  11.704  28.830  1.00 36.42           N  
ATOM   1333  CA  LYS H 177       0.116  11.709  30.206  1.00 38.08           C  
ATOM   1334  CB  LYS H 177      -0.830  12.886  30.519  1.00 40.08           C  
ATOM   1335  CG  LYS H 177      -0.921  13.265  32.002  1.00  0.00           C  
ATOM   1336  CD  LYS H 177      -1.557  12.212  32.910  1.00  0.00           C  
ATOM   1337  CE  LYS H 177      -3.027  12.507  33.223  1.00  0.00           C  
ATOM   1338  NZ  LYS H 177      -3.575  11.451  34.102  1.00  0.00           N1+
ATOM   1339  C   LYS H 177      -0.604  10.428  30.503  1.00 38.99           C  
ATOM   1340  O   LYS H 177      -0.590   9.946  31.636  1.00 41.70           O  
ATOM   1341  N   SER H 178      -1.290   9.859  29.495  1.00 39.14           N  
ATOM   1342  CA  SER H 178      -2.059   8.663  29.683  1.00 42.02           C  
ATOM   1343  CB  SER H 178      -2.758   8.219  28.389  1.00 46.36           C  
ATOM   1344  OG  SER H 178      -3.626   9.244  27.933  1.00 48.76           O  
ATOM   1345  C   SER H 178      -1.155   7.536  30.079  1.00 39.75           C  
ATOM   1346  O   SER H 178      -1.490   6.726  30.943  1.00 40.42           O  
ATOM   1347  N   LYS H 179      -0.021   7.426  29.367  1.00 36.23           N  
ATOM   1348  CA  LYS H 179       1.031   6.463  29.549  1.00 36.85           C  
ATOM   1349  CB  LYS H 179       1.981   6.391  28.339  1.00 38.13           C  
ATOM   1350  CG  LYS H 179       1.409   5.702  27.099  0.80 43.97           C  
ATOM   1351  CD  LYS H 179       1.139   4.217  27.329  0.80 47.08           C  
ATOM   1352  CE  LYS H 179       0.674   3.448  26.093  0.67 54.87           C  
ATOM   1353  NZ  LYS H 179       0.663   1.998  26.393  0.67 56.45           N1+
ATOM   1354  C   LYS H 179       1.905   6.793  30.738  1.00 35.92           C  
ATOM   1355  O   LYS H 179       2.539   5.899  31.297  1.00 36.37           O  
ATOM   1356  N   ASN H 180       1.999   8.082  31.137  1.00 35.51           N  
ATOM   1357  CA  ASN H 180       2.925   8.524  32.160  1.00 33.64           C  
ATOM   1358  CB  ASN H 180       2.796   7.809  33.517  1.00 36.43           C  
ATOM   1359  CG  ASN H 180       1.705   8.504  34.324  1.00 45.00           C  
ATOM   1360  OD1 ASN H 180       0.872   9.223  33.779  1.00 47.14           O  
ATOM   1361  ND2 ASN H 180       1.728   8.309  35.670  1.00 48.70           N  
ATOM   1362  C   ASN H 180       4.330   8.348  31.685  1.00 32.13           C  
ATOM   1363  O   ASN H 180       5.230   8.016  32.454  1.00 31.02           O  
ATOM   1364  N   LEU H 181       4.539   8.614  30.384  1.00 31.18           N  
ATOM   1365  CA  LEU H 181       5.799   8.451  29.725  1.00 29.08           C  
ATOM   1366  CB  LEU H 181       5.681   7.218  28.796  1.00 35.23           C  
ATOM   1367  CG  LEU H 181       6.871   6.760  27.933  1.00 42.07           C  
ATOM   1368  CD1 LEU H 181       6.514   5.429  27.246  1.00  0.00           C  
ATOM   1369  CD2 LEU H 181       7.295   7.816  26.900  1.00  0.00           C  
ATOM   1370  C   LEU H 181       6.062   9.698  28.921  1.00 29.02           C  
ATOM   1371  O   LEU H 181       5.144  10.451  28.603  1.00 31.29           O  
ATOM   1372  N   PHE H 182       7.351  10.000  28.653  1.00 25.94           N  
ATOM   1373  CA  PHE H 182       7.694  11.076  27.761  1.00 25.16           C  
ATOM   1374  CB  PHE H 182       7.961  12.423  28.470  1.00 22.41           C  
ATOM   1375  CG  PHE H 182       9.151  12.360  29.361  1.00 21.39           C  
ATOM   1376  CD1 PHE H 182       9.475  11.218  30.040  1.00 22.59           C  
ATOM   1377  CD2 PHE H 182       9.978  13.448  29.487  1.00 25.03           C  
ATOM   1378  CE1 PHE H 182      10.577  11.192  30.852  1.00 23.22           C  
ATOM   1379  CE2 PHE H 182      11.082  13.421  30.303  1.00 23.14           C  
ATOM   1380  CZ  PHE H 182      11.387  12.285  30.997  1.00 22.81           C  
ATOM   1381  C   PHE H 182       8.832  10.606  26.903  1.00 25.82           C  
ATOM   1382  O   PHE H 182       9.596   9.731  27.311  1.00 23.61           O  
ATOM   1383  N   SER H 183       8.961  11.156  25.674  1.00 23.57           N  
ATOM   1384  CA  SER H 183       9.910  10.590  24.753  1.00 23.82           C  
ATOM   1385  CB  SER H 183       9.254   9.899  23.543  1.00 24.85           C  
ATOM   1386  OG  SER H 183       8.485   8.786  23.969  1.00 34.56           O  
ATOM   1387  C   SER H 183      10.837  11.615  24.190  1.00 25.07           C  
ATOM   1388  O   SER H 183      10.630  12.821  24.315  1.00 25.04           O  
ATOM   1389  N   LEU H 184      11.930  11.115  23.568  1.00 26.29           N  
ATOM   1390  CA  LEU H 184      12.901  11.964  22.947  1.00 22.63           C  
ATOM   1391  CB  LEU H 184      14.240  11.978  23.710  1.00 24.67           C  
ATOM   1392  CG  LEU H 184      15.310  12.906  23.109  1.00 25.93           C  
ATOM   1393  CD1 LEU H 184      14.878  14.378  23.199  1.00 26.96           C  
ATOM   1394  CD2 LEU H 184      16.680  12.661  23.757  1.00 29.75           C  
ATOM   1395  C   LEU H 184      13.167  11.426  21.574  1.00 26.36           C  
ATOM   1396  O   LEU H 184      13.332  10.221  21.393  1.00 26.94           O  
ATOM   1397  N   LYS H 185      13.176  12.310  20.557  1.00 25.22           N  
ATOM   1398  CA  LYS H 185      13.511  11.884  19.231  0.90 26.80           C  
ATOM   1399  CB  LYS H 185      12.343  11.907  18.230  0.90 29.17           C  
ATOM   1400  CG  LYS H 185      11.348  10.764  18.435  0.90 31.02           C  
ATOM   1401  CD  LYS H 185      10.170  10.787  17.456  0.90 32.07           C  
ATOM   1402  CE  LYS H 185       9.280   9.546  17.531  1.00 40.76           C  
ATOM   1403  NZ  LYS H 185       8.271   9.721  18.601  1.00 45.68           N1+
ATOM   1404  C   LYS H 185      14.559  12.814  18.719  1.00 28.37           C  
ATOM   1405  O   LYS H 185      14.415  14.035  18.787  1.00 28.35           O  
ATOM   1406  N   LEU H 186      15.663  12.240  18.204  1.00 27.25           N  
ATOM   1407  CA  LEU H 186      16.730  13.045  17.687  1.00 25.82           C  
ATOM   1408  CB  LEU H 186      17.987  12.952  18.576  1.00 27.76           C  
ATOM   1409  CG  LEU H 186      19.116  13.935  18.223  1.00 32.98           C  
ATOM   1410  CD1 LEU H 186      18.663  15.394  18.377  1.00 30.56           C  
ATOM   1411  CD2 LEU H 186      20.379  13.633  19.046  1.00 33.22           C  
ATOM   1412  C   LEU H 186      17.027  12.534  16.307  1.00 30.32           C  
ATOM   1413  O   LEU H 186      17.400  11.374  16.133  1.00 32.14           O  
ATOM   1414  N   SER H 187      16.855  13.395  15.280  1.00 32.59           N  
ATOM   1415  CA  SER H 187      17.038  12.958  13.920  1.00 33.16           C  
ATOM   1416  CB  SER H 187      16.074  13.626  12.922  1.00 36.58           C  
ATOM   1417  OG  SER H 187      14.737  13.235  13.201  1.00 48.68           O  
ATOM   1418  C   SER H 187      18.441  13.204  13.445  1.00 36.05           C  
ATOM   1419  O   SER H 187      19.232  13.881  14.098  1.00 33.35           O  
ATOM   1420  N   SER H 188      18.775  12.626  12.266  1.00 34.58           N  
ATOM   1421  CA  SER H 188      20.052  12.782  11.618  1.00 37.98           C  
ATOM   1422  CB  SER H 188      20.244  14.161  10.964  1.00 41.72           C  
ATOM   1423  OG  SER H 188      19.294  14.336   9.924  1.00 46.15           O  
ATOM   1424  C   SER H 188      21.149  12.560  12.606  1.00 36.19           C  
ATOM   1425  O   SER H 188      22.009  13.416  12.805  1.00 37.31           O  
ATOM   1426  N   VAL H 189      21.155  11.371  13.230  1.00 35.01           N  
ATOM   1427  CA  VAL H 189      22.099  11.023  14.251  1.00 34.08           C  
ATOM   1428  CB  VAL H 189      21.774   9.720  14.921  1.00 41.93           C  
ATOM   1429  CG1 VAL H 189      22.854   9.427  15.961  1.00 45.02           C  
ATOM   1430  CG2 VAL H 189      20.358   9.784  15.509  1.00 45.64           C  
ATOM   1431  C   VAL H 189      23.470  10.879  13.670  1.00 36.40           C  
ATOM   1432  O   VAL H 189      23.649  10.400  12.552  1.00 37.65           O  
ATOM   1433  N   THR H 190      24.484  11.304  14.452  1.00 38.51           N  
ATOM   1434  CA  THR H 190      25.850  11.203  14.026  1.00 37.16           C  
ATOM   1435  CB  THR H 190      26.461  12.530  13.687  1.00 42.13           C  
ATOM   1436  OG1 THR H 190      26.509  13.359  14.838  1.00 43.64           O  
ATOM   1437  CG2 THR H 190      25.612  13.200  12.594  1.00 42.39           C  
ATOM   1438  C   THR H 190      26.638  10.614  15.156  1.00 41.30           C  
ATOM   1439  O   THR H 190      26.101  10.296  16.215  1.00 38.10           O  
ATOM   1440  N   ALA H 191      27.956  10.458  14.939  1.00 41.05           N  
ATOM   1441  CA  ALA H 191      28.871   9.870  15.876  1.00 40.06           C  
ATOM   1442  CB  ALA H 191      30.318   9.835  15.352  1.00 40.82           C  
ATOM   1443  C   ALA H 191      28.878  10.691  17.127  1.00 39.27           C  
ATOM   1444  O   ALA H 191      29.054  10.168  18.225  1.00 43.84           O  
ATOM   1445  N   ALA H 192      28.700  12.013  16.987  1.00 40.27           N  
ATOM   1446  CA  ALA H 192      28.740  12.912  18.104  1.00 39.78           C  
ATOM   1447  CB  ALA H 192      28.520  14.379  17.695  1.00 40.85           C  
ATOM   1448  C   ALA H 192      27.663  12.550  19.082  1.00 38.08           C  
ATOM   1449  O   ALA H 192      27.829  12.729  20.286  1.00 39.71           O  
ATOM   1450  N   ASP H 193      26.524  12.052  18.574  1.00 34.73           N  
ATOM   1451  CA  ASP H 193      25.350  11.715  19.334  1.00 31.94           C  
ATOM   1452  CB  ASP H 193      24.128  11.393  18.456  1.00 32.52           C  
ATOM   1453  CG  ASP H 193      23.632  12.700  17.854  1.00 37.52           C  
ATOM   1454  OD1 ASP H 193      24.003  13.781  18.385  1.00 34.58           O  
ATOM   1455  OD2 ASP H 193      22.872  12.636  16.851  1.00 35.44           O1-
ATOM   1456  C   ASP H 193      25.564  10.550  20.263  1.00 30.93           C  
ATOM   1457  O   ASP H 193      24.734  10.320  21.139  1.00 30.58           O  
ATOM   1458  N   THR H 194      26.608   9.721  20.067  1.00 34.11           N  
ATOM   1459  CA  THR H 194      26.771   8.617  20.978  1.00 33.10           C  
ATOM   1460  CB  THR H 194      27.946   7.733  20.668  1.00 35.64           C  
ATOM   1461  OG1 THR H 194      29.153   8.474  20.741  1.00 40.63           O  
ATOM   1462  CG2 THR H 194      27.773   7.152  19.259  1.00 34.12           C  
ATOM   1463  C   THR H 194      26.960   9.158  22.359  1.00 32.16           C  
ATOM   1464  O   THR H 194      27.812  10.016  22.589  1.00 34.44           O  
ATOM   1465  N   ALA H 195      26.146   8.668  23.323  1.00 28.67           N  
ATOM   1466  CA  ALA H 195      26.256   9.147  24.674  1.00 30.42           C  
ATOM   1467  CB  ALA H 195      25.921  10.641  24.821  1.00 27.66           C  
ATOM   1468  C   ALA H 195      25.275   8.406  25.524  1.00 31.10           C  
ATOM   1469  O   ALA H 195      24.465   7.620  25.034  1.00 28.12           O  
ATOM   1470  N   VAL H 196      25.374   8.624  26.850  1.00 26.80           N  
ATOM   1471  CA  VAL H 196      24.453   8.069  27.794  1.00 28.27           C  
ATOM   1472  CB  VAL H 196      25.064   7.902  29.152  1.00 30.24           C  
ATOM   1473  CG1 VAL H 196      24.001   7.372  30.126  1.00 26.54           C  
ATOM   1474  CG2 VAL H 196      26.306   7.006  29.011  1.00 29.88           C  
ATOM   1475  C   VAL H 196      23.359   9.084  27.909  1.00 28.55           C  
ATOM   1476  O   VAL H 196      23.611  10.263  28.156  1.00 27.85           O  
ATOM   1477  N   TYR H 197      22.099   8.655  27.739  1.00 25.84           N  
ATOM   1478  CA  TYR H 197      21.017   9.597  27.777  1.00 23.98           C  
ATOM   1479  CB  TYR H 197      20.024   9.445  26.604  1.00 25.58           C  
ATOM   1480  CG  TYR H 197      20.655   9.984  25.358  1.00 26.27           C  
ATOM   1481  CD1 TYR H 197      21.648   9.297  24.694  1.00 27.45           C  
ATOM   1482  CD2 TYR H 197      20.227  11.189  24.844  1.00 25.06           C  
ATOM   1483  CE1 TYR H 197      22.211   9.818  23.549  1.00 27.12           C  
ATOM   1484  CE2 TYR H 197      20.783  11.714  23.702  1.00 23.21           C  
ATOM   1485  CZ  TYR H 197      21.780  11.028  23.055  1.00 27.65           C  
ATOM   1486  OH  TYR H 197      22.351  11.566  21.883  1.00 29.22           O  
ATOM   1487  C   TYR H 197      20.265   9.403  29.056  1.00 26.64           C  
ATOM   1488  O   TYR H 197      19.956   8.275  29.442  1.00 26.78           O  
ATOM   1489  N   TYR H 198      19.958  10.526  29.742  1.00 24.80           N  
ATOM   1490  CA  TYR H 198      19.296  10.510  31.021  1.00 23.23           C  
ATOM   1491  CB  TYR H 198      20.022  11.321  32.118  1.00 21.72           C  
ATOM   1492  CG  TYR H 198      21.380  10.787  32.424  1.00 22.09           C  
ATOM   1493  CD1 TYR H 198      21.539   9.722  33.283  1.00 23.05           C  
ATOM   1494  CD2 TYR H 198      22.498  11.374  31.872  1.00 27.65           C  
ATOM   1495  CE1 TYR H 198      22.793   9.234  33.569  1.00 26.42           C  
ATOM   1496  CE2 TYR H 198      23.756  10.891  32.154  1.00 26.57           C  
ATOM   1497  CZ  TYR H 198      23.901   9.819  33.002  1.00 27.61           C  
ATOM   1498  OH  TYR H 198      25.189   9.320  33.291  1.00 37.46           O  
ATOM   1499  C   TYR H 198      17.987  11.242  30.905  1.00 22.24           C  
ATOM   1500  O   TYR H 198      17.870  12.220  30.166  1.00 22.66           O  
ATOM   1501  N   CYS H 199      16.957  10.758  31.634  1.00 23.00           N  
ATOM   1502  CA  CYS H 199      15.720  11.481  31.768  1.00 24.52           C  
ATOM   1503  CB  CYS H 199      14.434  10.663  31.457  1.00 23.27           C  
ATOM   1504  SG  CYS H 199      14.220   9.136  32.427  1.00 29.82           S  
ATOM   1505  C   CYS H 199      15.696  11.938  33.202  1.00 26.08           C  
ATOM   1506  O   CYS H 199      16.240  11.268  34.080  1.00 27.09           O  
ATOM   1507  N   ALA H 200      15.118  13.130  33.477  1.00 22.32           N  
ATOM   1508  CA  ALA H 200      15.078  13.615  34.835  1.00 23.29           C  
ATOM   1509  CB  ALA H 200      16.345  14.378  35.262  1.00 20.08           C  
ATOM   1510  C   ALA H 200      13.894  14.530  35.001  1.00 24.74           C  
ATOM   1511  O   ALA H 200      13.320  15.009  34.025  1.00 23.73           O  
ATOM   1512  N   ARG H 201      13.486  14.784  36.265  1.00 23.24           N  
ATOM   1513  CA  ARG H 201      12.345  15.607  36.567  1.00 22.93           C  
ATOM   1514  CB  ARG H 201      11.504  15.031  37.723  1.00 24.55           C  
ATOM   1515  CG  ARG H 201      10.344  15.931  38.160  1.00 30.58           C  
ATOM   1516  CD  ARG H 201      10.151  16.025  39.682  1.00 33.35           C  
ATOM   1517  NE  ARG H 201       9.605  14.738  40.194  1.00 35.11           N  
ATOM   1518  CZ  ARG H 201       9.130  14.672  41.473  1.00 33.25           C  
ATOM   1519  NH1 ARG H 201       9.175  15.778  42.273  1.00 29.44           N1+
ATOM   1520  NH2 ARG H 201       8.605  13.506  41.952  1.00 40.25           N  
ATOM   1521  C   ARG H 201      12.827  16.949  37.048  1.00 25.44           C  
ATOM   1522  O   ARG H 201      13.855  17.049  37.720  1.00 21.93           O  
ATOM   1523  N   VAL H 202      12.096  18.026  36.675  1.00 24.60           N  
ATOM   1524  CA  VAL H 202      12.344  19.354  37.155  1.00 22.94           C  
ATOM   1525  CB  VAL H 202      12.871  20.298  36.124  1.00 24.06           C  
ATOM   1526  CG1 VAL H 202      12.975  21.683  36.785  1.00 15.00           C  
ATOM   1527  CG2 VAL H 202      14.196  19.747  35.572  1.00 25.27           C  
ATOM   1528  C   VAL H 202      11.017  19.905  37.595  1.00 25.51           C  
ATOM   1529  O   VAL H 202       9.997  19.694  36.944  1.00 26.80           O  
ATOM   1530  N   ALA H 203      11.155  20.060  38.948  1.00  9.41           N  
ATOM   1531  CA  ALA H 203      10.257  20.237  40.062  1.00 12.46           C  
ATOM   1532  CB  ALA H 203      10.968  20.157  41.423  1.00 10.81           C  
ATOM   1533  C   ALA H 203       9.498  21.507  40.028  1.00 12.68           C  
ATOM   1534  O   ALA H 203       9.985  22.529  39.547  1.00 13.82           O  
ATOM   1535  N   LEU H 204       8.282  21.432  40.627  1.00 12.68           N  
ATOM   1536  CA  LEU H 204       7.267  22.449  40.579  1.00 12.29           C  
ATOM   1537  CB  LEU H 204       7.790  23.895  40.423  1.00 12.62           C  
ATOM   1538  CG  LEU H 204       8.506  24.455  41.674  1.00 13.57           C  
ATOM   1539  CD1 LEU H 204       9.737  23.623  42.068  1.00 13.30           C  
ATOM   1540  CD2 LEU H 204       8.854  25.942  41.496  1.00 14.10           C  
ATOM   1541  C   LEU H 204       6.432  22.065  39.356  1.00 11.61           C  
ATOM   1542  O   LEU H 204       6.480  20.912  38.912  1.00 11.44           O  
ATOM   1543  N   PHE H 205       5.621  23.016  38.819  1.00 11.85           N  
ATOM   1544  CA  PHE H 205       4.720  22.942  37.684  1.00 12.23           C  
ATOM   1545  CB  PHE H 205       3.313  22.462  38.063  1.00 13.16           C  
ATOM   1546  CG  PHE H 205       2.783  23.467  39.021  1.00 17.52           C  
ATOM   1547  CD1 PHE H 205       3.176  23.446  40.336  1.00 16.43           C  
ATOM   1548  CD2 PHE H 205       1.895  24.429  38.610  1.00 16.00           C  
ATOM   1549  CE1 PHE H 205       2.692  24.373  41.228  1.00 19.78           C  
ATOM   1550  CE2 PHE H 205       1.406  25.358  39.496  1.00 18.44           C  
ATOM   1551  CZ  PHE H 205       1.803  25.333  40.810  1.00 19.77           C  
ATOM   1552  C   PHE H 205       4.587  24.362  37.170  1.00 12.08           C  
ATOM   1553  O   PHE H 205       5.164  25.282  37.744  1.00 11.10           O  
ATOM   1554  N   ASP H 206       3.865  24.595  36.041  1.00 12.65           N  
ATOM   1555  CA  ASP H 206       3.885  25.865  35.328  1.00 14.78           C  
ATOM   1556  CB  ASP H 206       3.002  26.044  34.072  1.00  9.73           C  
ATOM   1557  CG  ASP H 206       3.830  25.727  32.822  1.00 12.73           C  
ATOM   1558  OD1 ASP H 206       5.088  25.703  32.932  1.00 10.96           O  
ATOM   1559  OD2 ASP H 206       3.212  25.514  31.745  1.00 15.17           O1-
ATOM   1560  C   ASP H 206       3.618  27.046  36.166  1.00 14.62           C  
ATOM   1561  O   ASP H 206       4.242  28.077  35.938  1.00 15.21           O  
ATOM   1562  N   ILE H 207       2.696  26.993  37.123  1.00 14.63           N  
ATOM   1563  CA  ILE H 207       2.511  28.227  37.830  1.00 15.67           C  
ATOM   1564  CB  ILE H 207       1.379  28.223  38.817  1.00 23.19           C  
ATOM   1565  CG1 ILE H 207       0.031  28.080  38.093  1.00  0.00           C  
ATOM   1566  CG2 ILE H 207       1.494  29.500  39.667  1.00  0.00           C  
ATOM   1567  CD1 ILE H 207      -1.141  27.813  39.036  1.00  0.00           C  
ATOM   1568  C   ILE H 207       3.755  28.619  38.579  1.00 17.53           C  
ATOM   1569  O   ILE H 207       4.141  29.786  38.573  1.00 17.57           O  
ATOM   1570  N   LEU H 208       4.432  27.651  39.220  1.00 15.14           N  
ATOM   1571  CA  LEU H 208       5.571  27.944  40.047  1.00 13.61           C  
ATOM   1572  CB  LEU H 208       6.102  26.695  40.760  1.00 12.17           C  
ATOM   1573  CG  LEU H 208       5.132  26.140  41.814  1.00 18.52           C  
ATOM   1574  CD1 LEU H 208       5.706  24.892  42.503  1.00 21.60           C  
ATOM   1575  CD2 LEU H 208       4.726  27.238  42.807  1.00 19.54           C  
ATOM   1576  C   LEU H 208       6.678  28.525  39.226  1.00 13.40           C  
ATOM   1577  O   LEU H 208       6.784  28.263  38.030  1.00 13.80           O  
ATOM   1578  N   THR H 209       7.511  29.395  39.843  1.00 10.31           N  
ATOM   1579  CA  THR H 209       8.629  29.892  39.097  1.00 12.68           C  
ATOM   1580  CB  THR H 209       8.703  31.380  39.017  1.00 16.02           C  
ATOM   1581  OG1 THR H 209       7.512  31.894  38.441  1.00  0.00           O  
ATOM   1582  CG2 THR H 209       9.903  31.760  38.135  1.00  0.00           C  
ATOM   1583  C   THR H 209       9.866  29.377  39.761  1.00 12.38           C  
ATOM   1584  O   THR H 209      10.319  29.915  40.772  1.00 11.66           O  
ATOM   1585  N   GLY H 210      10.447  28.300  39.193  1.00 11.12           N  
ATOM   1586  CA  GLY H 210      11.641  27.743  39.755  1.00 11.76           C  
ATOM   1587  C   GLY H 210      11.587  26.265  39.606  1.00 10.42           C  
ATOM   1588  O   GLY H 210      10.583  25.705  39.170  1.00  9.35           O  
ATOM   1589  N   GLY H 211      12.691  25.592  39.981  1.00  8.68           N  
ATOM   1590  CA  GLY H 211      12.691  24.167  39.895  1.00  8.36           C  
ATOM   1591  C   GLY H 211      14.107  23.681  39.906  1.00  9.39           C  
ATOM   1592  O   GLY H 211      15.056  24.451  39.757  1.00 13.44           O  
ATOM   1593  N   TRP H 212      14.263  22.358  40.110  1.00  9.08           N  
ATOM   1594  CA  TRP H 212      15.546  21.711  40.084  1.00  7.03           C  
ATOM   1595  CB  TRP H 212      16.227  21.611  41.461  1.00  6.79           C  
ATOM   1596  CG  TRP H 212      15.568  20.669  42.443  1.00  9.27           C  
ATOM   1597  CD2 TRP H 212      14.549  21.030  43.393  1.00  9.72           C  
ATOM   1598  CD1 TRP H 212      15.811  19.338  42.626  1.00  9.48           C  
ATOM   1599  NE1 TRP H 212      15.009  18.847  43.626  1.00  0.00           N  
ATOM   1600  CE2 TRP H 212      14.228  19.876  44.108  1.00 10.50           C  
ATOM   1601  CE3 TRP H 212      13.932  22.222  43.649  1.00  0.00           C  
ATOM   1602  CZ2 TRP H 212      13.281  19.894  45.093  1.00  0.00           C  
ATOM   1603  CZ3 TRP H 212      12.978  22.236  44.644  1.00  0.00           C  
ATOM   1604  CH2 TRP H 212      12.658  21.095  45.351  1.00  0.00           C  
ATOM   1605  C   TRP H 212      15.270  20.309  39.621  1.00  7.36           C  
ATOM   1606  O   TRP H 212      14.111  19.903  39.582  1.00  8.16           O  
ATOM   1607  N   PHE H 213      16.317  19.537  39.245  1.00  8.25           N  
ATOM   1608  CA  PHE H 213      16.101  18.184  38.791  1.00  8.86           C  
ATOM   1609  CB  PHE H 213      17.230  17.608  37.911  1.00  8.97           C  
ATOM   1610  CG  PHE H 213      17.363  18.331  36.617  1.00  8.55           C  
ATOM   1611  CD1 PHE H 213      16.576  18.007  35.537  1.00 10.28           C  
ATOM   1612  CD2 PHE H 213      18.307  19.320  36.476  1.00 11.53           C  
ATOM   1613  CE1 PHE H 213      16.717  18.675  34.343  1.00 13.45           C  
ATOM   1614  CE2 PHE H 213      18.453  19.990  35.286  1.00  9.72           C  
ATOM   1615  CZ  PHE H 213      17.657  19.669  34.214  1.00  9.81           C  
ATOM   1616  C   PHE H 213      16.129  17.295  39.991  1.00 10.91           C  
ATOM   1617  O   PHE H 213      17.204  16.988  40.500  1.00 13.07           O  
ATOM   1618  N   ASP H 214      14.966  16.899  40.544  1.00 10.33           N  
ATOM   1619  CA  ASP H 214      15.110  16.000  41.650  1.00 10.98           C  
ATOM   1620  CB  ASP H 214      14.099  16.218  42.813  1.00 10.70           C  
ATOM   1621  CG  ASP H 214      12.647  16.299  42.364  1.00 14.06           C  
ATOM   1622  OD1 ASP H 214      12.413  16.651  41.177  1.00 13.32           O  
ATOM   1623  OD2 ASP H 214      11.756  15.986  43.197  1.00 13.67           O1-
ATOM   1624  C   ASP H 214      15.368  14.530  41.298  1.00 11.95           C  
ATOM   1625  O   ASP H 214      16.308  13.997  41.887  1.00 14.12           O  
ATOM   1626  N   PRO H 215      14.628  13.809  40.435  1.00 28.44           N  
ATOM   1627  CA  PRO H 215      14.973  12.428  40.235  1.00 29.20           C  
ATOM   1628  CD  PRO H 215      13.186  13.949  40.610  1.00 15.00           C  
ATOM   1629  CB  PRO H 215      13.685  11.613  40.357  1.00 29.15           C  
ATOM   1630  CG  PRO H 215      12.572  12.635  40.109  1.00 24.07           C  
ATOM   1631  C   PRO H 215      15.613  12.312  38.897  1.00 31.11           C  
ATOM   1632  O   PRO H 215      15.128  12.947  37.961  1.00 31.38           O  
ATOM   1633  N   TRP H 216      16.652  11.469  38.774  1.00 29.15           N  
ATOM   1634  CA  TRP H 216      17.285  11.222  37.515  1.00 22.69           C  
ATOM   1635  CB  TRP H 216      18.821  11.367  37.555  1.00 21.93           C  
ATOM   1636  CG  TRP H 216      19.345  12.767  37.768  1.00 25.31           C  
ATOM   1637  CD2 TRP H 216      20.053  13.529  36.775  1.00 26.07           C  
ATOM   1638  CD1 TRP H 216      19.304  13.539  38.894  1.00 22.83           C  
ATOM   1639  NE1 TRP H 216      19.930  14.740  38.663  1.00 24.95           N  
ATOM   1640  CE2 TRP H 216      20.401  14.747  37.365  1.00 24.12           C  
ATOM   1641  CE3 TRP H 216      20.389  13.237  35.480  1.00 25.33           C  
ATOM   1642  CZ2 TRP H 216      21.089  15.696  36.667  1.00 24.81           C  
ATOM   1643  CZ3 TRP H 216      21.085  14.198  34.780  1.00 26.71           C  
ATOM   1644  CH2 TRP H 216      21.427  15.403  35.363  1.00 26.76           C  
ATOM   1645  C   TRP H 216      17.012   9.784  37.228  1.00 24.58           C  
ATOM   1646  O   TRP H 216      16.684   9.018  38.133  1.00 31.19           O  
ATOM   1647  N   GLY H 217      17.096   9.393  35.943  1.00 30.92           N  
ATOM   1648  CA  GLY H 217      16.922   8.015  35.582  1.00 29.15           C  
ATOM   1649  C   GLY H 217      18.280   7.392  35.660  1.00 29.84           C  
ATOM   1650  O   GLY H 217      19.255   8.068  35.979  1.00 28.53           O  
ATOM   1651  N   GLN H 218      18.363   6.070  35.399  1.00 30.57           N  
ATOM   1652  CA  GLN H 218      19.604   5.343  35.421  1.00 32.16           C  
ATOM   1653  CB  GLN H 218      19.475   3.808  35.388  1.00 34.44           C  
ATOM   1654  CG  GLN H 218      18.995   3.184  36.699  0.80 40.15           C  
ATOM   1655  CD  GLN H 218      17.561   2.713  36.528  0.80 42.19           C  
ATOM   1656  OE1 GLN H 218      16.667   3.098  37.279  1.00 15.00           O  
ATOM   1657  NE2 GLN H 218      17.341   1.822  35.524  1.00 15.00           N  
ATOM   1658  C   GLN H 218      20.471   5.707  34.256  1.00 29.43           C  
ATOM   1659  O   GLN H 218      21.694   5.665  34.355  1.00 31.83           O  
ATOM   1660  N   GLY H 219      19.866   6.019  33.097  1.00 29.13           N  
ATOM   1661  CA  GLY H 219      20.637   6.337  31.924  1.00 28.55           C  
ATOM   1662  C   GLY H 219      20.596   5.162  30.989  1.00 31.81           C  
ATOM   1663  O   GLY H 219      20.446   4.014  31.406  1.00 33.62           O  
ATOM   1664  N   THR H 220      20.695   5.441  29.671  1.00 30.23           N  
ATOM   1665  CA  THR H 220      20.721   4.396  28.685  1.00 29.99           C  
ATOM   1666  CB  THR H 220      19.428   4.231  27.937  1.00 30.53           C  
ATOM   1667  OG1 THR H 220      19.493   3.092  27.091  1.00 32.39           O  
ATOM   1668  CG2 THR H 220      19.160   5.492  27.103  1.00 32.78           C  
ATOM   1669  C   THR H 220      21.789   4.735  27.691  1.00 28.42           C  
ATOM   1670  O   THR H 220      21.869   5.863  27.205  1.00 26.65           O  
ATOM   1671  N   LEU H 221      22.648   3.752  27.356  1.00 29.97           N  
ATOM   1672  CA  LEU H 221      23.719   4.011  26.435  1.00 30.10           C  
ATOM   1673  CB  LEU H 221      24.911   3.045  26.559  1.00 32.18           C  
ATOM   1674  CG  LEU H 221      26.043   3.345  25.555  1.00 27.11           C  
ATOM   1675  CD1 LEU H 221      26.708   4.702  25.833  1.00 25.89           C  
ATOM   1676  CD2 LEU H 221      27.052   2.191  25.474  1.00 31.22           C  
ATOM   1677  C   LEU H 221      23.222   3.910  25.032  1.00 31.79           C  
ATOM   1678  O   LEU H 221      22.580   2.934  24.647  1.00 30.89           O  
ATOM   1679  N   VAL H 222      23.512   4.950  24.229  1.00 29.12           N  
ATOM   1680  CA  VAL H 222      23.139   4.937  22.846  1.00 30.31           C  
ATOM   1681  CB  VAL H 222      22.258   6.084  22.444  1.00 30.05           C  
ATOM   1682  CG1 VAL H 222      22.077   6.046  20.917  1.00 34.66           C  
ATOM   1683  CG2 VAL H 222      20.933   5.973  23.217  1.00 28.95           C  
ATOM   1684  C   VAL H 222      24.398   5.061  22.065  1.00 33.00           C  
ATOM   1685  O   VAL H 222      25.178   5.993  22.257  1.00 32.39           O  
ATOM   1686  N   THR H 223      24.638   4.109  21.154  1.00 33.32           N  
ATOM   1687  CA  THR H 223      25.840   4.204  20.391  1.00 36.71           C  
ATOM   1688  CB  THR H 223      26.755   3.047  20.648  1.00 40.55           C  
ATOM   1689  OG1 THR H 223      28.024   3.276  20.060  1.00 40.22           O  
ATOM   1690  CG2 THR H 223      26.109   1.766  20.111  1.00 33.08           C  
ATOM   1691  C   THR H 223      25.451   4.259  18.947  1.00 38.61           C  
ATOM   1692  O   THR H 223      24.602   3.497  18.491  1.00 35.50           O  
ATOM   1693  N   VAL H 224      26.050   5.196  18.188  1.00 39.00           N  
ATOM   1694  CA  VAL H 224      25.721   5.321  16.799  1.00 36.64           C  
ATOM   1695  CB  VAL H 224      25.628   6.746  16.358  1.00 37.15           C  
ATOM   1696  CG1 VAL H 224      25.311   6.792  14.855  1.00 36.98           C  
ATOM   1697  CG2 VAL H 224      24.599   7.442  17.254  1.00 34.11           C  
ATOM   1698  C   VAL H 224      26.836   4.711  16.032  1.00 42.12           C  
ATOM   1699  O   VAL H 224      27.985   5.130  16.169  1.00 43.56           O  
ATOM   1700  N   SER H 225      26.528   3.697  15.200  1.00 39.95           N  
ATOM   1701  CA  SER H 225      27.606   3.103  14.470  1.00 42.13           C  
ATOM   1702  CB  SER H 225      28.374   2.031  15.258  1.00 45.02           C  
ATOM   1703  OG  SER H 225      27.544   0.897  15.469  1.00 41.49           O  
ATOM   1704  C   SER H 225      27.070   2.434  13.252  1.00 44.98           C  
ATOM   1705  O   SER H 225      25.876   2.165  13.133  1.00 43.13           O  
ATOM   1706  N   SER H 226      27.976   2.160  12.296  1.00 46.96           N  
ATOM   1707  CA  SER H 226      27.624   1.500  11.078  1.00 49.24           C  
ATOM   1708  CB  SER H 226      28.427   2.019   9.875  1.00 51.86           C  
ATOM   1709  OG  SER H 226      28.092   3.374   9.615  1.00 58.32           O  
ATOM   1710  C   SER H 226      28.028   0.049  11.277  1.00 53.83           C  
ATOM   1711  O   SER H 226      27.153  -0.849  11.137  1.00 53.59           O  
ATOM   1712  OXT SER H 226      29.230  -0.177  11.575  1.00  0.00           O1-
TER    1713      SER H 226 
CONECT  131  627
CONECT  627  131
CONECT  928 1504
CONECT 1504  928
END
