# Supplementary material for: Fully automated antibody structure prediction using BIOVIA tools: Validation study
Source: PLoS One. 2017 May 18;12(5):e0177923. doi: 10.1371/journal.pone.0177923 (PMC5436848; doi:10.1371/journal.pone.0177923)
Supplement: S1 Dataset — Predicted structures using the Top5 framework method, Chothia CDR definition with no canonical filtering and generating 50 models. These were used in the detailed discussion of outliers and for comparison against predictions using canonical filtering. (ZIP) [file pone.0177923.s003.zip › 4H8W_LH_FV_FinalModel.pdb]

REMARK   Accelrys Discovery Studio PDB file
REMARK   Created:  2015-05-08T03:11:18Z
SSBOND   1 CYS L   21    CYS L   89                                     
SSBOND   2 CYS H  133    CYS H  207                                     
ATOM      1  N   SER L   1      31.064  27.654  26.808  1.00 44.32           N1+
ATOM      2  CA  SER L   1      30.013  28.475  27.437  1.00 45.67           C  
ATOM      3  CB  SER L   1      28.682  28.332  26.675  1.00 49.02           C  
ATOM      4  OG  SER L   1      27.673  29.132  27.282  1.00 52.05           O  
ATOM      5  C   SER L   1      29.784  28.030  28.846  1.00 41.39           C  
ATOM      6  O   SER L   1      29.065  28.684  29.598  1.00 42.13           O  
ATOM      7  N   ALA L   2      30.408  26.901  29.233  1.00 37.84           N  
ATOM      8  CA  ALA L   2      30.269  26.345  30.546  1.00 36.37           C  
ATOM      9  CB  ALA L   2      30.762  24.894  30.648  1.00 36.19           C  
ATOM     10  C   ALA L   2      31.066  27.162  31.521  1.00 34.96           C  
ATOM     11  O   ALA L   2      31.996  27.876  31.154  1.00 37.17           O  
ATOM     12  N   LEU L   3      30.687  27.072  32.811  1.00 31.37           N  
ATOM     13  CA  LEU L   3      31.333  27.732  33.906  1.00 30.12           C  
ATOM     14  CB  LEU L   3      30.557  27.577  35.224  1.00 28.03           C  
ATOM     15  CG  LEU L   3      29.124  28.143  35.154  1.00 28.88           C  
ATOM     16  CD1 LEU L   3      28.381  27.964  36.488  1.00 27.86           C  
ATOM     17  CD2 LEU L   3      29.120  29.603  34.668  1.00 28.51           C  
ATOM     18  C   LEU L   3      32.651  27.039  34.057  1.00 28.91           C  
ATOM     19  O   LEU L   3      32.804  25.896  33.630  1.00 29.04           O  
ATOM     20  N   THR L   4      33.646  27.711  34.665  1.00 27.92           N  
ATOM     21  CA  THR L   4      34.951  27.114  34.683  1.00 28.44           C  
ATOM     22  CB  THR L   4      36.048  28.098  34.398  1.00 29.93           C  
ATOM     23  OG1 THR L   4      35.830  28.714  33.137  1.00 31.35           O  
ATOM     24  CG2 THR L   4      37.396  27.356  34.390  1.00 27.48           C  
ATOM     25  C   THR L   4      35.238  26.505  36.020  1.00 27.10           C  
ATOM     26  O   THR L   4      35.092  27.146  37.059  1.00 26.95           O  
ATOM     27  N   GLN L   5      35.657  25.220  36.002  1.00 25.69           N  
ATOM     28  CA  GLN L   5      36.029  24.503  37.190  1.00 26.47           C  
ATOM     29  CB  GLN L   5      35.088  23.340  37.545  1.00 25.12           C  
ATOM     30  CG  GLN L   5      33.650  23.755  37.845  1.00 24.93           C  
ATOM     31  CD  GLN L   5      32.884  22.484  38.177  1.00 24.09           C  
ATOM     32  OE1 GLN L   5      32.087  21.990  37.380  1.00 24.50           O  
ATOM     33  NE2 GLN L   5      33.150  21.930  39.389  1.00 23.97           N  
ATOM     34  C   GLN L   5      37.364  23.870  36.925  1.00 27.13           C  
ATOM     35  O   GLN L   5      37.714  23.591  35.777  1.00 27.57           O  
ATOM     36  N   PRO L   6      38.139  23.658  37.956  1.00 27.33           N  
ATOM     37  CA  PRO L   6      39.420  23.013  37.840  1.00 28.54           C  
ATOM     38  CD  PRO L   6      37.671  23.725  39.329  1.00 28.26           C  
ATOM     39  CB  PRO L   6      39.981  22.983  39.261  1.00 27.06           C  
ATOM     40  CG  PRO L   6      38.714  22.930  40.137  1.00 28.20           C  
ATOM     41  C   PRO L   6      39.208  21.625  37.316  1.00 28.04           C  
ATOM     42  O   PRO L   6      38.231  20.981  37.697  1.00 28.14           O  
ATOM     43  N   ALA L   7      40.114  21.139  36.447  1.00 28.00           N  
ATOM     44  CA  ALA L   7      39.979  19.828  35.885  1.00 28.48           C  
ATOM     45  CB  ALA L   7      41.071  19.506  34.850  1.00 27.79           C  
ATOM     46  C   ALA L   7      40.079  18.812  36.978  1.00 27.62           C  
ATOM     47  O   ALA L   7      39.316  17.848  37.005  1.00 27.30           O  
ATOM     48  N   SER L   8      41.024  18.992  37.922  1.00 28.28           N  
ATOM     49  CA  SER L   8      41.148  17.988  38.938  1.00 28.98           C  
ATOM     50  CB  SER L   8      42.225  16.932  38.634  1.00 28.96           C  
ATOM     51  OG  SER L   8      43.515  17.528  38.664  1.00 31.33           O  
ATOM     52  C   SER L   8      41.525  18.617  40.237  1.00 28.75           C  
ATOM     53  O   SER L   8      42.175  19.667  40.283  1.00 31.03           O  
ATOM     54  N   VAL L   9      41.103  17.976  41.336  1.00 29.11           N  
ATOM     55  CA  VAL L   9      41.427  18.410  42.661  1.00 30.34           C  
ATOM     56  CB  VAL L   9      40.260  19.038  43.370  1.00 29.46           C  
ATOM     57  CG1 VAL L   9      40.707  19.470  44.769  1.00 30.57           C  
ATOM     58  CG2 VAL L   9      39.693  20.183  42.521  1.00 29.49           C  
ATOM     59  C   VAL L   9      41.736  17.156  43.407  1.00 30.52           C  
ATOM     60  O   VAL L   9      41.126  16.116  43.148  1.00 30.71           O  
ATOM     61  N   SER L  10      42.693  17.192  44.352  1.00 29.32           N  
ATOM     62  CA  SER L  10      43.002  15.982  45.062  1.00 30.32           C  
ATOM     63  CB  SER L  10      44.254  15.262  44.529  1.00 31.97           C  
ATOM     64  OG  SER L  10      45.391  16.104  44.643  1.00 35.48           O  
ATOM     65  C   SER L  10      43.256  16.315  46.495  1.00 31.30           C  
ATOM     66  O   SER L  10      43.605  17.445  46.830  1.00 31.47           O  
ATOM     67  N   GLY L  11      43.065  15.319  47.386  1.00 30.84           N  
ATOM     68  CA  GLY L  11      43.322  15.532  48.782  1.00 31.44           C  
ATOM     69  C   GLY L  11      43.454  14.200  49.447  1.00 32.36           C  
ATOM     70  O   GLY L  11      42.987  13.181  48.940  1.00 31.88           O  
ATOM     71  N   SER L  12      44.115  14.183  50.621  1.00 32.38           N  
ATOM     72  CA  SER L  12      44.273  12.962  51.354  1.00 33.11           C  
ATOM     73  CB  SER L  12      45.482  12.964  52.302  1.00 33.46           C  
ATOM     74  OG  SER L  12      46.682  13.061  51.551  1.00 37.68           O  
ATOM     75  C   SER L  12      43.045  12.787  52.183  1.00 32.45           C  
ATOM     76  O   SER L  12      42.261  13.716  52.355  1.00 31.48           O  
ATOM     77  N   PRO L  13      42.857  11.610  52.706  1.00 31.46           N  
ATOM     78  CA  PRO L  13      41.687  11.384  53.500  1.00 32.11           C  
ATOM     79  CD  PRO L  13      43.298  10.400  52.031  1.00 31.31           C  
ATOM     80  CB  PRO L  13      41.615   9.875  53.712  1.00 31.49           C  
ATOM     81  CG  PRO L  13      42.294   9.310  52.451  1.00 30.65           C  
ATOM     82  C   PRO L  13      41.745  12.198  54.749  1.00 32.89           C  
ATOM     83  O   PRO L  13      42.828  12.355  55.310  1.00 33.90           O  
ATOM     84  N   GLY L  14      40.591  12.744  55.178  1.00 33.23           N  
ATOM     85  CA  GLY L  14      40.518  13.508  56.388  1.00 32.43           C  
ATOM     86  C   GLY L  14      40.723  14.960  56.077  1.00 33.08           C  
ATOM     87  O   GLY L  14      40.416  15.822  56.898  1.00 32.96           O  
ATOM     88  N   GLN L  15      41.228  15.277  54.870  1.00 32.14           N  
ATOM     89  CA  GLN L  15      41.494  16.649  54.535  1.00 32.59           C  
ATOM     90  CB  GLN L  15      42.539  16.849  53.423  1.00 33.54           C  
ATOM     91  CG  GLN L  15      43.959  16.417  53.787  1.00 36.84           C  
ATOM     92  CD  GLN L  15      44.863  16.877  52.651  1.00 40.68           C  
ATOM     93  OE1 GLN L  15      46.006  16.442  52.532  1.00 39.54           O  
ATOM     94  NE2 GLN L  15      44.334  17.785  51.788  1.00 44.58           N  
ATOM     95  C   GLN L  15      40.248  17.287  54.022  1.00 33.35           C  
ATOM     96  O   GLN L  15      39.223  16.638  53.821  1.00 33.15           O  
ATOM     97  N   SER L  16      40.316  18.618  53.833  1.00 33.02           N  
ATOM     98  CA  SER L  16      39.224  19.338  53.257  1.00 32.83           C  
ATOM     99  CB  SER L  16      38.724  20.506  54.125  1.00 33.99           C  
ATOM    100  OG  SER L  16      39.771  21.435  54.359  1.00 37.88           O  
ATOM    101  C   SER L  16      39.710  19.879  51.949  1.00 34.34           C  
ATOM    102  O   SER L  16      40.881  20.230  51.803  1.00 33.38           O  
ATOM    103  N   ILE L  17      38.816  19.917  50.941  1.00 32.80           N  
ATOM    104  CA  ILE L  17      39.186  20.397  49.640  1.00 31.45           C  
ATOM    105  CB  ILE L  17      39.286  19.299  48.633  1.00 31.67           C  
ATOM    106  CG1 ILE L  17      37.900  18.661  48.459  1.00 31.65           C  
ATOM    107  CG2 ILE L  17      40.373  18.314  49.092  1.00 31.40           C  
ATOM    108  CD1 ILE L  17      37.795  17.758  47.240  1.00 32.90           C  
ATOM    109  C   ILE L  17      38.093  21.297  49.156  1.00 29.50           C  
ATOM    110  O   ILE L  17      36.944  21.178  49.582  1.00 29.05           O  
ATOM    111  N   THR L  18      38.430  22.242  48.254  1.00 29.44           N  
ATOM    112  CA  THR L  18      37.423  23.116  47.726  1.00 29.29           C  
ATOM    113  CB  THR L  18      37.606  24.550  48.127  1.00 30.43           C  
ATOM    114  OG1 THR L  18      37.623  24.663  49.542  1.00 33.89           O  
ATOM    115  CG2 THR L  18      36.440  25.372  47.550  1.00 30.17           C  
ATOM    116  C   THR L  18      37.500  23.073  46.232  1.00 29.76           C  
ATOM    117  O   THR L  18      38.582  22.992  45.652  1.00 30.50           O  
ATOM    118  N   ILE L  19      36.327  23.115  45.570  1.00 27.76           N  
ATOM    119  CA  ILE L  19      36.267  23.118  44.136  1.00 26.61           C  
ATOM    120  CB  ILE L  19      35.428  22.003  43.584  1.00 26.21           C  
ATOM    121  CG1 ILE L  19      35.987  20.637  44.015  1.00 25.27           C  
ATOM    122  CG2 ILE L  19      35.353  22.173  42.060  1.00 25.58           C  
ATOM    123  CD1 ILE L  19      35.023  19.478  43.760  1.00 24.79           C  
ATOM    124  C   ILE L  19      35.601  24.404  43.748  1.00 26.88           C  
ATOM    125  O   ILE L  19      34.537  24.738  44.268  1.00 27.01           O  
ATOM    126  N   SER L  20      36.229  25.174  42.836  1.00 26.31           N  
ATOM    127  CA  SER L  20      35.688  26.444  42.431  1.00 26.09           C  
ATOM    128  CB  SER L  20      36.770  27.496  42.137  1.00 27.62           C  
ATOM    129  OG  SER L  20      37.568  27.084  41.038  1.00 28.56           O  
ATOM    130  C   SER L  20      34.858  26.294  41.186  1.00 26.88           C  
ATOM    131  O   SER L  20      35.013  25.340  40.426  1.00 27.21           O  
ATOM    132  N   CYS L  21      33.937  27.262  40.968  1.00 26.23           N  
ATOM    133  CA  CYS L  21      33.086  27.311  39.806  1.00 27.70           C  
ATOM    134  CB  CYS L  21      31.679  26.731  40.082  1.00 27.87           C  
ATOM    135  SG  CYS L  21      30.572  26.777  38.639  1.00 30.23           S  
ATOM    136  C   CYS L  21      32.942  28.768  39.455  1.00 27.99           C  
ATOM    137  O   CYS L  21      32.223  29.507  40.127  1.00 28.37           O  
ATOM    138  N   THR L  22      33.596  29.213  38.361  1.00 28.38           N  
ATOM    139  CA  THR L  22      33.625  30.616  38.039  1.00 29.20           C  
ATOM    140  CB  THR L  22      35.004  31.083  37.669  1.00 29.99           C  
ATOM    141  OG1 THR L  22      35.894  30.898  38.759  1.00 31.62           O  
ATOM    142  CG2 THR L  22      34.952  32.561  37.256  1.00 30.25           C  
ATOM    143  C   THR L  22      32.746  30.904  36.866  1.00 29.17           C  
ATOM    144  O   THR L  22      32.911  30.323  35.795  1.00 28.62           O  
ATOM    145  N   GLY L  23      31.753  31.795  37.077  1.00 33.77           N  
ATOM    146  CA  GLY L  23      30.852  32.212  36.041  1.00 34.13           C  
ATOM    147  C   GLY L  23      31.041  33.676  35.806  1.00 36.50           C  
ATOM    148  O   GLY L  23      32.144  34.212  35.906  1.00 37.15           O  
ATOM    149  N   THR L  24      29.921  34.358  35.488  1.00 37.30           N  
ATOM    150  CA  THR L  24      29.936  35.768  35.238  1.00 37.26           C  
ATOM    151  CB  THR L  24      29.839  36.116  33.784  1.00 38.64           C  
ATOM    152  OG1 THR L  24      28.614  35.643  33.247  1.00 38.36           O  
ATOM    153  CG2 THR L  24      31.022  35.468  33.047  1.00 36.20           C  
ATOM    154  C   THR L  24      28.734  36.348  35.907  1.00 38.33           C  
ATOM    155  O   THR L  24      28.014  35.663  36.629  1.00 38.45           O  
ATOM    156  N   SER L  25      28.497  37.652  35.679  1.00 37.59           N  
ATOM    157  CA  SER L  25      27.404  38.352  36.283  1.00 37.95           C  
ATOM    158  CB  SER L  25      27.386  39.846  35.930  1.00 40.19           C  
ATOM    159  OG  SER L  25      26.281  40.483  36.553  1.00 37.16           O  
ATOM    160  C   SER L  25      26.111  37.771  35.801  1.00 37.35           C  
ATOM    161  O   SER L  25      25.115  37.793  36.516  1.00 37.66           O  
ATOM    162  N   SER L  26      26.091  37.224  34.574  1.00 37.00           N  
ATOM    163  CA  SER L  26      24.879  36.726  33.983  1.00 37.75           C  
ATOM    164  CB  SER L  26      25.028  36.416  32.480  1.00 37.63           C  
ATOM    165  OG  SER L  26      25.949  35.356  32.280  1.00 41.11           O  
ATOM    166  C   SER L  26      24.396  35.481  34.668  1.00 37.95           C  
ATOM    167  O   SER L  26      23.234  35.103  34.511  1.00 35.62           O  
ATOM    168  N   ASP L  27      25.264  34.786  35.427  1.00 36.95           N  
ATOM    169  CA  ASP L  27      24.826  33.562  36.034  1.00 34.25           C  
ATOM    170  CB  ASP L  27      25.404  32.312  35.324  1.00 33.43           C  
ATOM    171  CG  ASP L  27      26.893  32.489  35.019  1.00 33.70           C  
ATOM    172  OD1 ASP L  27      27.756  32.202  35.889  1.00 32.81           O  
ATOM    173  OD2 ASP L  27      27.183  32.899  33.863  1.00 33.74           O1-
ATOM    174  C   ASP L  27      25.116  33.545  37.506  1.00 34.14           C  
ATOM    175  O   ASP L  27      24.292  33.955  38.321  1.00 35.79           O  
ATOM    176  N   VAL L  28      26.315  33.075  37.880  1.00 34.38           N  
ATOM    177  CA  VAL L  28      26.703  32.890  39.249  1.00 33.81           C  
ATOM    178  CB  VAL L  28      28.097  32.346  39.365  1.00 33.61           C  
ATOM    179  CG1 VAL L  28      28.485  32.273  40.850  1.00 33.30           C  
ATOM    180  CG2 VAL L  28      28.151  30.989  38.644  1.00 31.90           C  
ATOM    181  C   VAL L  28      26.659  34.187  40.000  1.00 35.93           C  
ATOM    182  O   VAL L  28      26.223  34.221  41.149  1.00 36.15           O  
ATOM    183  N   GLY L  29      27.127  35.289  39.387  1.00 34.93           N  
ATOM    184  CA  GLY L  29      27.204  36.538  40.094  1.00 35.89           C  
ATOM    185  C   GLY L  29      25.851  37.078  40.468  1.00 37.15           C  
ATOM    186  O   GLY L  29      25.670  37.572  41.578  1.00 35.12           O  
ATOM    187  N   SER L  30      24.883  37.056  39.531  1.00 34.72           N  
ATOM    188  CA  SER L  30      23.588  37.650  39.758  1.00 35.39           C  
ATOM    189  CB  SER L  30      22.872  38.051  38.460  1.00 44.88           C  
ATOM    190  OG  SER L  30      23.489  39.208  37.916  1.00 46.72           O  
ATOM    191  C   SER L  30      22.618  36.820  40.552  1.00 35.58           C  
ATOM    192  O   SER L  30      21.822  37.378  41.304  1.00 35.46           O  
ATOM    193  N   TYR L  31      22.653  35.476  40.435  1.00 35.26           N  
ATOM    194  CA  TYR L  31      21.587  34.709  41.025  1.00 33.98           C  
ATOM    195  CB  TYR L  31      20.847  33.782  40.045  1.00 33.11           C  
ATOM    196  CG  TYR L  31      20.082  34.567  39.046  1.00 34.82           C  
ATOM    197  CD1 TYR L  31      18.801  34.973  39.322  1.00 36.27           C  
ATOM    198  CD2 TYR L  31      20.642  34.890  37.835  1.00 35.65           C  
ATOM    199  CE1 TYR L  31      18.084  35.696  38.400  1.00 37.40           C  
ATOM    200  CE2 TYR L  31      19.927  35.611  36.909  1.00 36.42           C  
ATOM    201  CZ  TYR L  31      18.647  36.016  37.189  1.00 37.15           C  
ATOM    202  OH  TYR L  31      17.914  36.757  36.238  1.00 43.30           O  
ATOM    203  C   TYR L  31      22.099  33.769  42.060  1.00 33.64           C  
ATOM    204  O   TYR L  31      23.278  33.424  42.099  1.00 34.20           O  
ATOM    205  N   ASN L  32      21.182  33.354  42.962  1.00 30.46           N  
ATOM    206  CA  ASN L  32      21.528  32.399  43.966  1.00 32.21           C  
ATOM    207  CB  ASN L  32      20.897  32.718  45.334  1.00 32.71           C  
ATOM    208  CG  ASN L  32      21.534  33.991  45.873  1.00 37.74           C  
ATOM    209  OD1 ASN L  32      22.756  34.105  45.949  1.00 39.04           O  
ATOM    210  ND2 ASN L  32      20.682  34.984  46.250  1.00 38.70           N  
ATOM    211  C   ASN L  32      20.964  31.081  43.530  1.00 30.80           C  
ATOM    212  O   ASN L  32      20.341  30.381  44.325  1.00 29.92           O  
ATOM    213  N   PHE L  33      21.168  30.695  42.253  1.00 30.21           N  
ATOM    214  CA  PHE L  33      20.675  29.422  41.817  1.00 28.36           C  
ATOM    215  CB  PHE L  33      19.688  29.506  40.637  1.00 29.76           C  
ATOM    216  CG  PHE L  33      18.418  30.122  41.114  1.00 30.82           C  
ATOM    217  CD1 PHE L  33      17.534  29.392  41.877  1.00 32.39           C  
ATOM    218  CD2 PHE L  33      18.097  31.417  40.779  1.00 31.66           C  
ATOM    219  CE1 PHE L  33      16.356  29.946  42.317  1.00 33.37           C  
ATOM    220  CE2 PHE L  33      16.920  31.981  41.213  1.00 34.95           C  
ATOM    221  CZ  PHE L  33      16.049  31.245  41.985  1.00 33.38           C  
ATOM    222  C   PHE L  33      21.839  28.635  41.336  1.00 27.71           C  
ATOM    223  O   PHE L  33      21.970  28.334  40.151  1.00 27.58           O  
ATOM    224  N   VAL L  34      22.712  28.241  42.266  1.00 26.13           N  
ATOM    225  CA  VAL L  34      23.830  27.446  41.863  1.00 24.32           C  
ATOM    226  CB  VAL L  34      25.152  27.961  42.351  1.00 24.93           C  
ATOM    227  CG1 VAL L  34      26.242  26.947  41.965  1.00 23.53           C  
ATOM    228  CG2 VAL L  34      25.373  29.364  41.762  1.00 25.04           C  
ATOM    229  C   VAL L  34      23.625  26.102  42.472  1.00 24.05           C  
ATOM    230  O   VAL L  34      23.255  25.992  43.638  1.00 24.34           O  
ATOM    231  N   SER L  35      23.840  25.032  41.687  1.00 22.87           N  
ATOM    232  CA  SER L  35      23.670  23.721  42.237  1.00 22.79           C  
ATOM    233  CB  SER L  35      22.426  22.985  41.713  1.00 21.89           C  
ATOM    234  OG  SER L  35      22.451  22.917  40.298  1.00 24.38           O  
ATOM    235  C   SER L  35      24.905  22.921  41.955  1.00 21.69           C  
ATOM    236  O   SER L  35      25.707  23.268  41.088  1.00 21.73           O  
ATOM    237  N   TRP L  36      25.112  21.844  42.741  1.00 21.14           N  
ATOM    238  CA  TRP L  36      26.265  21.007  42.571  1.00 21.21           C  
ATOM    239  CB  TRP L  36      27.228  21.062  43.769  1.00 21.39           C  
ATOM    240  CG  TRP L  36      27.883  22.409  43.962  1.00 22.74           C  
ATOM    241  CD2 TRP L  36      29.169  22.773  43.437  1.00 22.31           C  
ATOM    242  CD1 TRP L  36      27.423  23.496  44.643  1.00 22.25           C  
ATOM    243  NE1 TRP L  36      28.338  24.518  44.574  1.00 23.13           N  
ATOM    244  CE2 TRP L  36      29.417  24.087  43.834  1.00 22.61           C  
ATOM    245  CE3 TRP L  36      30.069  22.071  42.687  1.00 21.99           C  
ATOM    246  CZ2 TRP L  36      30.576  24.720  43.487  1.00 23.93           C  
ATOM    247  CZ3 TRP L  36      31.234  22.713  42.333  1.00 24.04           C  
ATOM    248  CH2 TRP L  36      31.481  24.013  42.727  1.00 24.39           C  
ATOM    249  C   TRP L  36      25.786  19.594  42.457  1.00 21.67           C  
ATOM    250  O   TRP L  36      24.811  19.200  43.098  1.00 22.26           O  
ATOM    251  N   TYR L  37      26.475  18.793  41.620  1.00 20.82           N  
ATOM    252  CA  TYR L  37      26.078  17.431  41.406  1.00 21.76           C  
ATOM    253  CB  TYR L  37      25.571  17.159  39.977  1.00 20.86           C  
ATOM    254  CG  TYR L  37      24.370  17.999  39.709  1.00 21.67           C  
ATOM    255  CD1 TYR L  37      24.512  19.295  39.271  1.00 22.60           C  
ATOM    256  CD2 TYR L  37      23.104  17.491  39.888  1.00 21.04           C  
ATOM    257  CE1 TYR L  37      23.406  20.073  39.019  1.00 21.67           C  
ATOM    258  CE2 TYR L  37      21.994  18.262  39.638  1.00 20.55           C  
ATOM    259  CZ  TYR L  37      22.147  19.558  39.204  1.00 22.15           C  
ATOM    260  OH  TYR L  37      21.011  20.356  38.946  1.00 21.00           O  
ATOM    261  C   TYR L  37      27.277  16.550  41.574  1.00 22.00           C  
ATOM    262  O   TYR L  37      28.399  16.939  41.250  1.00 22.00           O  
ATOM    263  N   GLN L  38      27.049  15.329  42.097  1.00 21.67           N  
ATOM    264  CA  GLN L  38      28.096  14.360  42.255  1.00 22.09           C  
ATOM    265  CB  GLN L  38      28.132  13.736  43.662  1.00 21.78           C  
ATOM    266  CG  GLN L  38      29.241  12.700  43.851  1.00 22.95           C  
ATOM    267  CD  GLN L  38      29.086  12.093  45.236  1.00 24.88           C  
ATOM    268  OE1 GLN L  38      27.990  11.708  45.640  1.00 26.21           O  
ATOM    269  NE2 GLN L  38      30.214  12.004  45.991  1.00 25.84           N  
ATOM    270  C   GLN L  38      27.793  13.244  41.306  1.00 21.83           C  
ATOM    271  O   GLN L  38      26.645  12.819  41.181  1.00 22.51           O  
ATOM    272  N   GLN L  39      28.816  12.743  40.584  1.00 21.03           N  
ATOM    273  CA  GLN L  39      28.533  11.663  39.686  1.00 21.95           C  
ATOM    274  CB  GLN L  39      28.448  12.105  38.217  1.00 21.79           C  
ATOM    275  CG  GLN L  39      28.046  10.977  37.268  1.00 22.91           C  
ATOM    276  CD  GLN L  39      27.949  11.561  35.868  1.00 23.30           C  
ATOM    277  OE1 GLN L  39      28.383  12.684  35.618  1.00 23.77           O  
ATOM    278  NE2 GLN L  39      27.361  10.779  34.923  1.00 23.24           N  
ATOM    279  C   GLN L  39      29.611  10.629  39.790  1.00 22.81           C  
ATOM    280  O   GLN L  39      30.782  10.908  39.542  1.00 22.71           O  
ATOM    281  N   HIS L  40      29.223   9.396  40.176  1.00 23.56           N  
ATOM    282  CA  HIS L  40      30.138   8.292  40.235  1.00 26.34           C  
ATOM    283  ND1 HIS L  40      30.832   7.641  43.417  1.00 25.16           N  
ATOM    284  CG  HIS L  40      29.702   7.579  42.632  1.00 26.97           C  
ATOM    285  CB  HIS L  40      29.703   7.168  41.191  1.00 25.60           C  
ATOM    286  NE2 HIS L  40      29.125   8.237  44.712  1.00 27.99           N  
ATOM    287  CD2 HIS L  40      28.670   7.945  43.438  1.00 27.50           C  
ATOM    288  CE1 HIS L  40      30.429   8.039  44.650  1.00 27.36           C  
ATOM    289  C   HIS L  40      30.177   7.709  38.863  1.00 27.74           C  
ATOM    290  O   HIS L  40      29.220   7.829  38.100  1.00 27.82           O  
ATOM    291  N   PRO L  41      31.250   7.062  38.517  1.00 30.62           N  
ATOM    292  CA  PRO L  41      31.314   6.521  37.197  1.00 31.48           C  
ATOM    293  CD  PRO L  41      32.567   7.407  39.029  1.00 30.51           C  
ATOM    294  CB  PRO L  41      32.750   6.035  37.023  1.00 32.12           C  
ATOM    295  CG  PRO L  41      33.554   6.997  37.920  1.00 32.39           C  
ATOM    296  C   PRO L  41      30.248   5.501  36.969  1.00 30.51           C  
ATOM    297  O   PRO L  41      30.047   4.635  37.820  1.00 31.34           O  
ATOM    298  N   GLY L  42      29.547   5.600  35.822  1.00 30.29           N  
ATOM    299  CA  GLY L  42      28.546   4.642  35.456  1.00 31.86           C  
ATOM    300  C   GLY L  42      27.249   4.938  36.143  1.00 31.69           C  
ATOM    301  O   GLY L  42      26.312   4.147  36.048  1.00 32.44           O  
ATOM    302  N   LYS L  43      27.140   6.081  36.850  1.00 29.80           N  
ATOM    303  CA  LYS L  43      25.899   6.340  37.525  1.00 29.06           C  
ATOM    304  CB  LYS L  43      26.014   6.305  39.057  1.00 30.22           C  
ATOM    305  CG  LYS L  43      26.436   4.928  39.573  1.00 31.57           C  
ATOM    306  CD  LYS L  43      25.505   3.800  39.119  1.00 36.97           C  
ATOM    307  CE  LYS L  43      24.194   3.732  39.900  1.00 45.38           C  
ATOM    308  NZ  LYS L  43      24.449   3.194  41.255  1.00 47.77           N1+
ATOM    309  C   LYS L  43      25.405   7.696  37.127  1.00 27.93           C  
ATOM    310  O   LYS L  43      26.128   8.483  36.518  1.00 28.64           O  
ATOM    311  N   ALA L  44      24.120   7.980  37.432  1.00 27.10           N  
ATOM    312  CA  ALA L  44      23.517   9.248  37.127  1.00 26.93           C  
ATOM    313  CB  ALA L  44      21.978   9.232  37.154  1.00 27.19           C  
ATOM    314  C   ALA L  44      23.985  10.239  38.147  1.00 26.80           C  
ATOM    315  O   ALA L  44      24.452   9.865  39.221  1.00 26.25           O  
ATOM    316  N   PRO L  45      23.884  11.500  37.822  1.00 26.34           N  
ATOM    317  CA  PRO L  45      24.315  12.537  38.724  1.00 24.70           C  
ATOM    318  CD  PRO L  45      23.943  11.921  36.431  1.00 25.05           C  
ATOM    319  CB  PRO L  45      24.333  13.819  37.894  1.00 24.35           C  
ATOM    320  CG  PRO L  45      24.567  13.325  36.455  1.00 25.21           C  
ATOM    321  C   PRO L  45      23.400  12.611  39.906  1.00 24.76           C  
ATOM    322  O   PRO L  45      22.237  12.223  39.790  1.00 26.11           O  
ATOM    323  N   LYS L  46      23.920  13.086  41.058  1.00 24.37           N  
ATOM    324  CA  LYS L  46      23.140  13.232  42.257  1.00 24.37           C  
ATOM    325  CB  LYS L  46      23.658  12.391  43.437  1.00 25.77           C  
ATOM    326  CG  LYS L  46      22.818  12.530  44.709  1.00 29.29           C  
ATOM    327  CD  LYS L  46      23.341  11.692  45.878  1.00 32.69           C  
ATOM    328  CE  LYS L  46      23.592  10.230  45.511  1.00 35.87           C  
ATOM    329  NZ  LYS L  46      24.269   9.535  46.629  1.00 39.91           N1+
ATOM    330  C   LYS L  46      23.271  14.661  42.693  1.00 23.91           C  
ATOM    331  O   LYS L  46      24.350  15.244  42.612  1.00 24.05           O  
ATOM    332  N   LEU L  47      22.173  15.257  43.198  1.00 23.65           N  
ATOM    333  CA  LEU L  47      22.179  16.641  43.597  1.00 24.51           C  
ATOM    334  CB  LEU L  47      20.777  17.274  43.492  1.00 24.43           C  
ATOM    335  CG  LEU L  47      20.697  18.756  43.904  1.00 26.06           C  
ATOM    336  CD1 LEU L  47      21.565  19.643  42.998  1.00 24.46           C  
ATOM    337  CD2 LEU L  47      19.234  19.228  43.962  1.00 26.69           C  
ATOM    338  C   LEU L  47      22.636  16.756  45.030  1.00 24.79           C  
ATOM    339  O   LEU L  47      21.983  16.239  45.936  1.00 25.85           O  
ATOM    340  N   MET L  48      23.859  17.296  45.239  1.00 23.28           N  
ATOM    341  CA  MET L  48      24.435  17.586  46.529  1.00 24.67           C  
ATOM    342  CB  MET L  48      25.968  17.581  46.468  1.00 25.78           C  
ATOM    343  CG  MET L  48      26.520  16.294  45.848  1.00 23.05           C  
ATOM    344  SD  MET L  48      26.095  14.764  46.731  1.00 27.23           S  
ATOM    345  CE  MET L  48      27.374  14.973  48.001  1.00 25.61           C  
ATOM    346  C   MET L  48      24.012  18.905  47.132  1.00 25.59           C  
ATOM    347  O   MET L  48      23.791  18.998  48.338  1.00 26.95           O  
ATOM    348  N   ILE L  49      23.947  19.986  46.315  1.00 24.51           N  
ATOM    349  CA  ILE L  49      23.641  21.290  46.851  1.00 24.51           C  
ATOM    350  CB  ILE L  49      24.862  22.093  47.197  1.00 24.26           C  
ATOM    351  CG1 ILE L  49      25.646  21.398  48.320  1.00 24.64           C  
ATOM    352  CG2 ILE L  49      24.429  23.524  47.550  1.00 23.87           C  
ATOM    353  CD1 ILE L  49      27.010  22.028  48.580  0.98 25.61           C  
ATOM    354  C   ILE L  49      22.859  22.076  45.840  1.00 24.73           C  
ATOM    355  O   ILE L  49      23.079  21.943  44.637  1.00 24.12           O  
ATOM    356  N   TYR L  50      21.906  22.912  46.313  1.00 24.56           N  
ATOM    357  CA  TYR L  50      21.160  23.751  45.417  1.00 24.66           C  
ATOM    358  CB  TYR L  50      19.795  23.171  44.974  1.00 23.52           C  
ATOM    359  CG  TYR L  50      18.839  23.055  46.114  1.00 25.22           C  
ATOM    360  CD1 TYR L  50      18.819  21.943  46.921  1.00 26.04           C  
ATOM    361  CD2 TYR L  50      17.945  24.065  46.377  1.00 26.71           C  
ATOM    362  CE1 TYR L  50      17.930  21.842  47.967  1.00 26.57           C  
ATOM    363  CE2 TYR L  50      17.054  23.973  47.419  1.00 27.33           C  
ATOM    364  CZ  TYR L  50      17.043  22.858  48.218  1.00 28.47           C  
ATOM    365  OH  TYR L  50      16.128  22.760  49.289  1.00 37.10           O  
ATOM    366  C   TYR L  50      20.962  25.085  46.074  1.00 25.78           C  
ATOM    367  O   TYR L  50      21.062  25.215  47.293  1.00 26.09           O  
ATOM    368  N   GLU L  51      20.672  26.126  45.262  1.00 20.22           N  
ATOM    369  CA  GLU L  51      20.460  27.472  45.727  1.00 20.90           C  
ATOM    370  CB  GLU L  51      19.189  27.636  46.578  1.00 21.15           C  
ATOM    371  CG  GLU L  51      17.916  27.403  45.758  1.00 22.70           C  
ATOM    372  CD  GLU L  51      16.702  27.585  46.655  1.00 48.88           C  
ATOM    373  OE1 GLU L  51      16.317  28.763  46.886  1.00 52.46           O  
ATOM    374  OE2 GLU L  51      16.144  26.554  47.116  1.00 49.94           O1-
ATOM    375  C   GLU L  51      21.659  27.911  46.504  1.00 21.21           C  
ATOM    376  O   GLU L  51      21.550  28.546  47.550  1.00 21.51           O  
ATOM    377  N   VAL L  52      22.831  27.519  45.980  1.00 21.28           N  
ATOM    378  CA  VAL L  52      24.182  27.808  46.368  1.00 21.56           C  
ATOM    379  CB  VAL L  52      24.561  29.275  46.337  1.00 22.08           C  
ATOM    380  CG1 VAL L  52      23.814  30.069  47.419  1.00 22.11           C  
ATOM    381  CG2 VAL L  52      26.090  29.370  46.467  1.00 21.84           C  
ATOM    382  C   VAL L  52      24.575  27.204  47.688  1.00 21.38           C  
ATOM    383  O   VAL L  52      25.734  26.828  47.842  1.00 20.59           O  
ATOM    384  N   SER L  53      23.644  26.977  48.643  1.00 21.72           N  
ATOM    385  CA  SER L  53      24.155  26.478  49.897  1.00 22.78           C  
ATOM    386  CB  SER L  53      24.414  27.603  50.914  1.00 22.57           C  
ATOM    387  OG  SER L  53      23.191  28.241  51.252  1.00 22.78           O  
ATOM    388  C   SER L  53      23.197  25.523  50.555  1.00 22.84           C  
ATOM    389  O   SER L  53      23.444  25.095  51.682  1.00 23.33           O  
ATOM    390  N   GLU L  54      22.102  25.132  49.874  1.00 29.26           N  
ATOM    391  CA  GLU L  54      21.126  24.257  50.463  1.00 30.42           C  
ATOM    392  CB  GLU L  54      19.729  24.437  49.848  1.00 29.59           C  
ATOM    393  CG  GLU L  54      19.139  25.837  50.030  1.00 33.27           C  
ATOM    394  CD  GLU L  54      18.676  25.992  51.470  1.00 47.01           C  
ATOM    395  OE1 GLU L  54      19.552  26.155  52.363  1.00 58.83           O  
ATOM    396  OE2 GLU L  54      17.439  25.953  51.697  1.00 60.55           O1-
ATOM    397  C   GLU L  54      21.517  22.830  50.230  1.00 30.30           C  
ATOM    398  O   GLU L  54      22.021  22.477  49.165  1.00 29.30           O  
ATOM    399  N   ARG L  55      21.275  21.959  51.233  1.00 31.75           N  
ATOM    400  CA  ARG L  55      21.571  20.561  51.088  1.00 32.49           C  
ATOM    401  CB  ARG L  55      22.523  20.009  52.165  1.00 33.43           C  
ATOM    402  CG  ARG L  55      24.008  20.215  51.855  1.00 34.81           C  
ATOM    403  CD  ARG L  55      24.933  19.890  53.031  1.00 37.32           C  
ATOM    404  NE  ARG L  55      25.005  21.107  53.891  1.00 40.46           N  
ATOM    405  CZ  ARG L  55      24.657  21.054  55.210  1.00 43.47           C  
ATOM    406  NH1 ARG L  55      24.174  19.897  55.743  1.00 41.60           N1+
ATOM    407  NH2 ARG L  55      24.795  22.167  55.989  1.00 41.66           N  
ATOM    408  C   ARG L  55      20.288  19.796  51.176  1.00 33.27           C  
ATOM    409  O   ARG L  55      19.448  20.022  52.046  1.00 33.68           O  
ATOM    410  N   PRO L  56      20.135  18.887  50.254  1.00 33.14           N  
ATOM    411  CA  PRO L  56      18.961  18.058  50.228  1.00 32.53           C  
ATOM    412  CD  PRO L  56      20.685  19.096  48.924  1.00 31.49           C  
ATOM    413  CB  PRO L  56      18.950  17.402  48.849  1.00 32.96           C  
ATOM    414  CG  PRO L  56      19.711  18.400  47.961  1.00 30.69           C  
ATOM    415  C   PRO L  56      19.069  17.074  51.343  1.00 35.38           C  
ATOM    416  O   PRO L  56      20.154  16.928  51.903  1.00 36.20           O  
ATOM    417  N   SER L  57      17.957  16.408  51.706  1.00 36.65           N  
ATOM    418  CA  SER L  57      18.019  15.446  52.764  1.00 37.72           C  
ATOM    419  CB  SER L  57      16.638  14.926  53.197  1.00 39.01           C  
ATOM    420  OG  SER L  57      16.016  14.241  52.119  1.00 42.94           O  
ATOM    421  C   SER L  57      18.799  14.268  52.274  1.00 38.16           C  
ATOM    422  O   SER L  57      18.708  13.887  51.109  1.00 37.69           O  
ATOM    423  N   GLY L  58      19.595  13.659  53.175  1.00 37.64           N  
ATOM    424  CA  GLY L  58      20.346  12.484  52.841  1.00 37.51           C  
ATOM    425  C   GLY L  58      21.736  12.858  52.434  1.00 36.79           C  
ATOM    426  O   GLY L  58      22.583  11.985  52.256  1.00 39.22           O  
ATOM    427  N   ILE L  59      22.016  14.166  52.290  1.00 33.43           N  
ATOM    428  CA  ILE L  59      23.326  14.590  51.880  1.00 33.49           C  
ATOM    429  CB  ILE L  59      23.309  15.850  51.060  1.00 32.71           C  
ATOM    430  CG1 ILE L  59      22.495  15.642  49.774  1.00 30.55           C  
ATOM    431  CG2 ILE L  59      24.763  16.290  50.818  1.00 30.40           C  
ATOM    432  CD1 ILE L  59      23.036  14.528  48.881  1.00 31.74           C  
ATOM    433  C   ILE L  59      24.125  14.882  53.109  1.00 34.29           C  
ATOM    434  O   ILE L  59      23.668  15.578  54.015  1.00 33.57           O  
ATOM    435  N   SER L  60      25.360  14.348  53.158  1.00 34.59           N  
ATOM    436  CA  SER L  60      26.208  14.537  54.297  1.00 34.70           C  
ATOM    437  CB  SER L  60      27.545  13.784  54.186  1.00 35.60           C  
ATOM    438  OG  SER L  60      28.339  14.016  55.341  1.00 37.76           O  
ATOM    439  C   SER L  60      26.517  15.994  54.445  1.00 36.39           C  
ATOM    440  O   SER L  60      26.649  16.733  53.468  1.00 35.93           O  
ATOM    441  N   ASN L  61      26.646  16.418  55.715  1.00 35.41           N  
ATOM    442  CA  ASN L  61      26.934  17.753  56.158  1.00 35.56           C  
ATOM    443  CB  ASN L  61      26.730  17.936  57.670  1.00 39.63           C  
ATOM    444  CG  ASN L  61      27.598  16.918  58.392  1.00 42.59           C  
ATOM    445  OD1 ASN L  61      28.276  16.106  57.767  1.00 42.54           O  
ATOM    446  ND2 ASN L  61      27.557  16.946  59.750  1.00 42.32           N  
ATOM    447  C   ASN L  61      28.340  18.111  55.797  1.00 35.04           C  
ATOM    448  O   ASN L  61      28.731  19.274  55.872  1.00 35.22           O  
ATOM    449  N   ARG L  62      29.157  17.102  55.449  1.00 32.74           N  
ATOM    450  CA  ARG L  62      30.527  17.317  55.084  1.00 30.51           C  
ATOM    451  CB  ARG L  62      31.284  16.008  54.779  1.00 30.00           C  
ATOM    452  CG  ARG L  62      31.483  15.158  56.037  1.00 30.23           C  
ATOM    453  CD  ARG L  62      32.456  13.980  55.903  1.00 30.59           C  
ATOM    454  NE  ARG L  62      31.783  12.878  55.157  1.00 32.41           N  
ATOM    455  CZ  ARG L  62      31.967  12.741  53.814  1.00 31.54           C  
ATOM    456  NH1 ARG L  62      32.771  13.614  53.142  1.00 30.20           N1+
ATOM    457  NH2 ARG L  62      31.360  11.714  53.151  1.00 31.58           N  
ATOM    458  C   ARG L  62      30.557  18.191  53.868  1.00 30.68           C  
ATOM    459  O   ARG L  62      31.546  18.887  53.634  1.00 30.83           O  
ATOM    460  N   PHE L  63      29.490  18.145  53.042  1.00 29.97           N  
ATOM    461  CA  PHE L  63      29.429  18.934  51.841  1.00 29.87           C  
ATOM    462  CB  PHE L  63      28.575  18.284  50.738  1.00 28.89           C  
ATOM    463  CG  PHE L  63      29.185  16.985  50.338  1.00 30.42           C  
ATOM    464  CD1 PHE L  63      28.909  15.837  51.045  1.00 32.03           C  
ATOM    465  CD2 PHE L  63      30.027  16.908  49.254  1.00 29.11           C  
ATOM    466  CE1 PHE L  63      29.463  14.633  50.676  1.00 31.68           C  
ATOM    467  CE2 PHE L  63      30.585  15.709  48.881  1.00 30.27           C  
ATOM    468  CZ  PHE L  63      30.304  14.566  49.592  1.00 30.60           C  
ATOM    469  C   PHE L  63      28.764  20.246  52.147  1.00 29.80           C  
ATOM    470  O   PHE L  63      27.716  20.289  52.791  1.00 30.61           O  
ATOM    471  N   SER L  64      29.362  21.365  51.681  1.00 26.68           N  
ATOM    472  CA  SER L  64      28.788  22.665  51.903  1.00 28.14           C  
ATOM    473  CB  SER L  64      29.391  23.402  53.115  1.00 28.84           C  
ATOM    474  OG  SER L  64      30.772  23.657  52.898  1.00 30.77           O  
ATOM    475  C   SER L  64      29.074  23.500  50.691  1.00 28.51           C  
ATOM    476  O   SER L  64      30.015  23.225  49.948  1.00 28.32           O  
ATOM    477  N   GLY L  65      28.262  24.556  50.459  1.00 26.75           N  
ATOM    478  CA  GLY L  65      28.481  25.378  49.304  1.00 27.37           C  
ATOM    479  C   GLY L  65      28.440  26.811  49.726  1.00 29.26           C  
ATOM    480  O   GLY L  65      27.810  27.166  50.720  1.00 29.98           O  
ATOM    481  N   SER L  66      29.128  27.673  48.951  1.00 28.39           N  
ATOM    482  CA  SER L  66      29.170  29.075  49.238  1.00 29.78           C  
ATOM    483  CB  SER L  66      30.326  29.473  50.167  1.00 30.05           C  
ATOM    484  OG  SER L  66      31.569  29.185  49.544  1.00 32.67           O  
ATOM    485  C   SER L  66      29.387  29.784  47.942  1.00 30.88           C  
ATOM    486  O   SER L  66      29.585  29.156  46.904  1.00 28.69           O  
ATOM    487  N   LYS L  67      29.314  31.129  47.969  1.00 31.43           N  
ATOM    488  CA  LYS L  67      29.530  31.873  46.765  1.00 30.29           C  
ATOM    489  CB  LYS L  67      28.241  32.041  45.939  1.00 30.78           C  
ATOM    490  CG  LYS L  67      28.450  32.825  44.645  1.00 32.76           C  
ATOM    491  CD  LYS L  67      27.273  32.782  43.668  1.00 33.37           C  
ATOM    492  CE  LYS L  67      26.242  33.894  43.881  1.00 35.23           C  
ATOM    493  NZ  LYS L  67      25.097  33.390  44.667  1.00 33.92           N1+
ATOM    494  C   LYS L  67      30.004  33.245  47.130  1.00 34.33           C  
ATOM    495  O   LYS L  67      29.579  33.820  48.130  1.00 34.87           O  
ATOM    496  N   SER L  68      30.939  33.791  46.328  1.00 32.51           N  
ATOM    497  CA  SER L  68      31.390  35.138  46.527  1.00 34.62           C  
ATOM    498  CB  SER L  68      32.664  35.233  47.384  1.00 37.53           C  
ATOM    499  OG  SER L  68      33.058  36.588  47.540  1.00 37.55           O  
ATOM    500  C   SER L  68      31.721  35.661  45.169  1.00 33.31           C  
ATOM    501  O   SER L  68      32.507  35.062  44.440  1.00 33.32           O  
ATOM    502  N   GLY L  69      31.129  36.806  44.786  1.00 34.79           N  
ATOM    503  CA  GLY L  69      31.418  37.338  43.490  1.00 32.53           C  
ATOM    504  C   GLY L  69      30.934  36.363  42.463  1.00 30.94           C  
ATOM    505  O   GLY L  69      29.868  35.764  42.591  1.00 32.71           O  
ATOM    506  N   ASN L  70      31.725  36.220  41.386  1.00 32.20           N  
ATOM    507  CA  ASN L  70      31.456  35.369  40.264  1.00 30.28           C  
ATOM    508  CB  ASN L  70      32.210  35.781  38.982  1.00 30.03           C  
ATOM    509  CG  ASN L  70      33.715  35.686  39.182  1.00 33.43           C  
ATOM    510  OD1 ASN L  70      34.207  35.487  40.291  1.00 33.35           O  
ATOM    511  ND2 ASN L  70      34.476  35.846  38.065  1.00 35.01           N  
ATOM    512  C   ASN L  70      31.723  33.922  40.567  1.00 30.44           C  
ATOM    513  O   ASN L  70      31.366  33.057  39.769  1.00 29.95           O  
ATOM    514  N   THR L  71      32.419  33.598  41.673  1.00 29.66           N  
ATOM    515  CA  THR L  71      32.769  32.213  41.846  1.00 28.93           C  
ATOM    516  CB  THR L  71      34.227  32.018  42.144  1.00 29.64           C  
ATOM    517  OG1 THR L  71      35.019  32.582  41.108  1.00 31.77           O  
ATOM    518  CG2 THR L  71      34.509  30.511  42.260  1.00 28.72           C  
ATOM    519  C   THR L  71      31.995  31.558  42.957  1.00 28.42           C  
ATOM    520  O   THR L  71      31.816  32.111  44.041  1.00 30.25           O  
ATOM    521  N   ALA L  72      31.528  30.317  42.691  1.00 27.05           N  
ATOM    522  CA  ALA L  72      30.823  29.517  43.653  1.00 26.63           C  
ATOM    523  CB  ALA L  72      29.578  28.814  43.081  1.00 25.29           C  
ATOM    524  C   ALA L  72      31.779  28.446  44.079  1.00 26.74           C  
ATOM    525  O   ALA L  72      32.674  28.079  43.316  1.00 26.32           O  
ATOM    526  N   SER L  73      31.651  27.934  45.323  1.00 25.99           N  
ATOM    527  CA  SER L  73      32.600  26.937  45.739  1.00 26.50           C  
ATOM    528  CB  SER L  73      33.678  27.483  46.688  1.00 28.83           C  
ATOM    529  OG  SER L  73      34.456  28.469  46.026  1.00 29.99           O  
ATOM    530  C   SER L  73      31.908  25.829  46.469  1.00 26.17           C  
ATOM    531  O   SER L  73      30.950  26.043  47.208  1.00 26.51           O  
ATOM    532  N   LEU L  74      32.401  24.594  46.253  1.00 25.66           N  
ATOM    533  CA  LEU L  74      31.921  23.429  46.937  1.00 25.27           C  
ATOM    534  CB  LEU L  74      31.633  22.252  45.991  1.00 23.81           C  
ATOM    535  CG  LEU L  74      31.156  20.975  46.704  1.00 24.06           C  
ATOM    536  CD1 LEU L  74      29.804  21.186  47.401  1.00 23.71           C  
ATOM    537  CD2 LEU L  74      31.143  19.780  45.738  1.00 22.73           C  
ATOM    538  C   LEU L  74      33.036  23.001  47.840  1.00 26.41           C  
ATOM    539  O   LEU L  74      34.182  22.893  47.407  1.00 26.54           O  
ATOM    540  N   THR L  75      32.734  22.763  49.131  1.00 26.45           N  
ATOM    541  CA  THR L  75      33.777  22.357  50.030  1.00 27.19           C  
ATOM    542  CB  THR L  75      33.979  23.291  51.189  1.00 28.26           C  
ATOM    543  OG1 THR L  75      34.305  24.592  50.723  1.00 30.56           O  
ATOM    544  CG2 THR L  75      35.120  22.747  52.065  1.00 28.23           C  
ATOM    545  C   THR L  75      33.420  21.018  50.597  1.00 27.16           C  
ATOM    546  O   THR L  75      32.282  20.785  51.004  1.00 28.75           O  
ATOM    547  N   ILE L  76      34.398  20.090  50.618  1.00 26.25           N  
ATOM    548  CA  ILE L  76      34.158  18.789  51.173  1.00 28.42           C  
ATOM    549  CB  ILE L  76      34.364  17.669  50.189  1.00 27.50           C  
ATOM    550  CG1 ILE L  76      33.465  17.861  48.955  1.00 27.54           C  
ATOM    551  CG2 ILE L  76      34.098  16.342  50.919  1.00 27.15           C  
ATOM    552  CD1 ILE L  76      33.819  16.932  47.793  1.00 25.39           C  
ATOM    553  C   ILE L  76      35.152  18.602  52.276  1.00 31.11           C  
ATOM    554  O   ILE L  76      36.358  18.711  52.061  1.00 31.52           O  
ATOM    555  N   SER L  77      34.668  18.307  53.500  1.00 30.79           N  
ATOM    556  CA  SER L  77      35.576  18.154  54.602  1.00 32.35           C  
ATOM    557  CB  SER L  77      35.214  19.005  55.832  1.00 32.41           C  
ATOM    558  OG  SER L  77      33.962  18.597  56.362  1.00 33.08           O  
ATOM    559  C   SER L  77      35.568  16.719  55.023  1.00 32.62           C  
ATOM    560  O   SER L  77      34.635  15.979  54.719  1.00 31.91           O  
ATOM    561  N   GLY L  78      36.644  16.274  55.707  1.00 31.96           N  
ATOM    562  CA  GLY L  78      36.688  14.918  56.176  1.00 32.50           C  
ATOM    563  C   GLY L  78      36.593  14.025  54.983  1.00 32.27           C  
ATOM    564  O   GLY L  78      35.794  13.092  54.948  1.00 32.70           O  
ATOM    565  N   LEU L  79      37.444  14.285  53.979  1.00 31.23           N  
ATOM    566  CA  LEU L  79      37.379  13.598  52.725  1.00 30.85           C  
ATOM    567  CB  LEU L  79      38.505  14.079  51.789  1.00 31.65           C  
ATOM    568  CG  LEU L  79      38.348  13.700  50.309  1.00 31.93           C  
ATOM    569  CD1 LEU L  79      37.111  14.372  49.695  1.00 30.48           C  
ATOM    570  CD2 LEU L  79      39.625  14.025  49.522  1.00 31.85           C  
ATOM    571  C   LEU L  79      37.486  12.118  52.962  1.00 32.80           C  
ATOM    572  O   LEU L  79      38.313  11.649  53.744  1.00 32.70           O  
ATOM    573  N   GLN L  80      36.602  11.342  52.295  1.00 32.31           N  
ATOM    574  CA  GLN L  80      36.590   9.911  52.437  1.00 32.39           C  
ATOM    575  CB  GLN L  80      35.309   9.365  53.092  1.00 34.40           C  
ATOM    576  CG  GLN L  80      35.135   9.856  54.532  1.00 38.32           C  
ATOM    577  CD  GLN L  80      33.849   9.274  55.100  1.00 42.70           C  
ATOM    578  OE1 GLN L  80      33.274   8.339  54.548  1.00 43.56           O  
ATOM    579  NE2 GLN L  80      33.383   9.842  56.245  1.00 42.12           N  
ATOM    580  C   GLN L  80      36.724   9.312  51.069  1.00 33.05           C  
ATOM    581  O   GLN L  80      36.585   9.995  50.056  1.00 31.12           O  
ATOM    582  N   ALA L  81      36.993   7.995  51.012  1.00 31.57           N  
ATOM    583  CA  ALA L  81      37.252   7.305  49.777  1.00 32.50           C  
ATOM    584  CB  ALA L  81      37.557   5.810  49.984  1.00 32.40           C  
ATOM    585  C   ALA L  81      36.070   7.395  48.858  1.00 31.88           C  
ATOM    586  O   ALA L  81      36.229   7.560  47.649  1.00 31.90           O  
ATOM    587  N   GLU L  82      34.847   7.299  49.406  1.00 32.48           N  
ATOM    588  CA  GLU L  82      33.643   7.277  48.624  1.00 33.48           C  
ATOM    589  CB  GLU L  82      32.382   6.939  49.441  1.00 40.47           C  
ATOM    590  CG  GLU L  82      32.053   7.913  50.569  1.00 49.10           C  
ATOM    591  CD  GLU L  82      30.844   7.354  51.304  1.00 58.33           C  
ATOM    592  OE1 GLU L  82      30.391   6.242  50.925  1.00 57.81           O  
ATOM    593  OE2 GLU L  82      30.359   8.026  52.252  1.00 60.00           O1-
ATOM    594  C   GLU L  82      33.443   8.579  47.907  1.00 32.10           C  
ATOM    595  O   GLU L  82      32.719   8.634  46.915  1.00 32.60           O  
ATOM    596  N   ASP L  83      34.053   9.666  48.411  1.00 29.45           N  
ATOM    597  CA  ASP L  83      33.907  10.986  47.861  1.00 28.23           C  
ATOM    598  CB  ASP L  83      34.585  12.061  48.728  1.00 28.26           C  
ATOM    599  CG  ASP L  83      33.793  12.178  50.030  1.00 30.78           C  
ATOM    600  OD1 ASP L  83      32.627  11.701  50.063  1.00 30.38           O  
ATOM    601  OD2 ASP L  83      34.343  12.749  51.008  1.00 29.43           O1-
ATOM    602  C   ASP L  83      34.470  11.055  46.469  1.00 28.28           C  
ATOM    603  O   ASP L  83      34.105  11.944  45.701  1.00 27.48           O  
ATOM    604  N   GLU L  84      35.409  10.160  46.103  1.00 26.37           N  
ATOM    605  CA  GLU L  84      35.976  10.219  44.783  1.00 27.13           C  
ATOM    606  CB  GLU L  84      36.983   9.081  44.519  1.00 25.88           C  
ATOM    607  CG  GLU L  84      37.737   9.195  43.195  1.00 28.83           C  
ATOM    608  CD  GLU L  84      38.823   8.126  43.189  1.00 31.21           C  
ATOM    609  OE1 GLU L  84      39.267   7.732  44.300  1.00 29.04           O  
ATOM    610  OE2 GLU L  84      39.225   7.691  42.077  1.00 32.09           O1-
ATOM    611  C   GLU L  84      34.865  10.128  43.780  1.00 26.27           C  
ATOM    612  O   GLU L  84      34.064   9.195  43.799  1.00 26.21           O  
ATOM    613  N   ALA L  85      34.800  11.124  42.869  1.00 24.72           N  
ATOM    614  CA  ALA L  85      33.774  11.172  41.862  1.00 24.10           C  
ATOM    615  CB  ALA L  85      32.351  11.210  42.447  1.00 24.27           C  
ATOM    616  C   ALA L  85      33.980  12.442  41.092  1.00 23.70           C  
ATOM    617  O   ALA L  85      34.916  13.194  41.361  1.00 23.56           O  
ATOM    618  N   ASP L  86      33.128  12.686  40.074  1.00 23.85           N  
ATOM    619  CA  ASP L  86      33.192  13.902  39.312  1.00 24.17           C  
ATOM    620  CB  ASP L  86      32.852  13.709  37.823  1.00 25.25           C  
ATOM    621  CG  ASP L  86      33.969  12.897  37.184  1.00 30.29           C  
ATOM    622  OD1 ASP L  86      35.137  13.040  37.633  1.00 32.98           O  
ATOM    623  OD2 ASP L  86      33.669  12.115  36.241  1.00 32.64           O1-
ATOM    624  C   ASP L  86      32.158  14.821  39.888  1.00 23.22           C  
ATOM    625  O   ASP L  86      31.071  14.380  40.255  1.00 24.01           O  
ATOM    626  N   TYR L  87      32.484  16.129  40.005  1.00 21.95           N  
ATOM    627  CA  TYR L  87      31.559  17.086  40.555  1.00 22.01           C  
ATOM    628  CB  TYR L  87      32.078  17.800  41.815  1.00 21.52           C  
ATOM    629  CG  TYR L  87      32.098  16.817  42.932  1.00 21.40           C  
ATOM    630  CD1 TYR L  87      33.134  15.920  43.071  1.00 22.91           C  
ATOM    631  CD2 TYR L  87      31.070  16.801  43.846  1.00 22.56           C  
ATOM    632  CE1 TYR L  87      33.141  15.018  44.109  1.00 23.43           C  
ATOM    633  CE2 TYR L  87      31.073  15.902  44.885  1.00 22.31           C  
ATOM    634  CZ  TYR L  87      32.108  15.007  45.018  1.00 24.13           C  
ATOM    635  OH  TYR L  87      32.107  14.084  46.087  1.00 23.44           O  
ATOM    636  C   TYR L  87      31.302  18.151  39.533  1.00 22.91           C  
ATOM    637  O   TYR L  87      32.229  18.646  38.893  1.00 23.21           O  
ATOM    638  N   TYR L  88      30.014  18.528  39.361  1.00 22.57           N  
ATOM    639  CA  TYR L  88      29.660  19.521  38.385  1.00 21.81           C  
ATOM    640  CB  TYR L  88      28.702  19.018  37.291  1.00 21.37           C  
ATOM    641  CG  TYR L  88      29.298  17.875  36.551  1.00 21.35           C  
ATOM    642  CD1 TYR L  88      30.227  18.070  35.558  1.00 20.46           C  
ATOM    643  CD2 TYR L  88      28.898  16.594  36.846  1.00 21.30           C  
ATOM    644  CE1 TYR L  88      30.761  17.002  34.876  1.00 21.32           C  
ATOM    645  CE2 TYR L  88      29.427  15.521  36.170  1.00 20.77           C  
ATOM    646  CZ  TYR L  88      30.360  15.725  35.181  1.00 21.83           C  
ATOM    647  OH  TYR L  88      30.905  14.628  34.483  1.00 22.37           O  
ATOM    648  C   TYR L  88      28.869  20.595  39.066  1.00 22.38           C  
ATOM    649  O   TYR L  88      28.010  20.318  39.900  1.00 22.78           O  
ATOM    650  N   CYS L  89      29.144  21.867  38.712  1.00 22.41           N  
ATOM    651  CA  CYS L  89      28.372  22.965  39.211  1.00 24.21           C  
ATOM    652  CB  CYS L  89      29.221  24.197  39.599  1.00 25.10           C  
ATOM    653  SG  CYS L  89      30.206  24.822  38.201  1.00 32.10           S  
ATOM    654  C   CYS L  89      27.475  23.373  38.081  1.00 24.05           C  
ATOM    655  O   CYS L  89      27.747  23.051  36.925  1.00 24.21           O  
ATOM    656  N   SER L  90      26.345  24.041  38.391  1.00 23.39           N  
ATOM    657  CA  SER L  90      25.494  24.524  37.341  1.00 23.15           C  
ATOM    658  CB  SER L  90      24.382  23.557  36.918  1.00 23.31           C  
ATOM    659  OG  SER L  90      23.384  23.500  37.923  1.00 27.20           O  
ATOM    660  C   SER L  90      24.841  25.760  37.856  1.00 22.94           C  
ATOM    661  O   SER L  90      24.714  25.951  39.064  1.00 22.65           O  
ATOM    662  N   SER L  91      24.425  26.647  36.936  1.00 22.74           N  
ATOM    663  CA  SER L  91      23.814  27.861  37.376  1.00 24.56           C  
ATOM    664  CB  SER L  91      24.822  29.014  37.519  1.00 25.41           C  
ATOM    665  OG  SER L  91      24.164  30.191  37.957  1.00 27.36           O  
ATOM    666  C   SER L  91      22.786  28.293  36.384  1.00 24.83           C  
ATOM    667  O   SER L  91      22.901  28.074  35.179  1.00 24.89           O  
ATOM    668  N   TYR L  92      21.705  28.926  36.898  1.00 39.65           N  
ATOM    669  CA  TYR L  92      20.668  29.503  36.080  1.00 42.86           C  
ATOM    670  CB  TYR L  92      19.472  29.993  36.930  1.00 43.63           C  
ATOM    671  CG  TYR L  92      18.469  30.725  36.099  1.00 46.33           C  
ATOM    672  CD1 TYR L  92      17.688  30.059  35.182  1.00 47.17           C  
ATOM    673  CD2 TYR L  92      18.278  32.078  36.269  1.00 46.37           C  
ATOM    674  CE1 TYR L  92      16.756  30.736  34.428  1.00 49.05           C  
ATOM    675  CE2 TYR L  92      17.348  32.762  35.520  1.00 47.52           C  
ATOM    676  CZ  TYR L  92      16.586  32.089  34.593  1.00 47.99           C  
ATOM    677  OH  TYR L  92      15.628  32.778  33.819  1.00 52.08           O  
ATOM    678  C   TYR L  92      21.313  30.679  35.426  1.00 44.82           C  
ATOM    679  O   TYR L  92      22.063  31.404  36.077  1.00 45.67           O  
ATOM    680  N   ALA L  93      21.119  30.866  34.103  1.00 46.95           N  
ATOM    681  CA  ALA L  93      21.764  32.013  33.536  1.00 48.75           C  
ATOM    682  CB  ALA L  93      22.978  31.641  32.671  1.00 48.62           C  
ATOM    683  C   ALA L  93      20.832  32.775  32.656  1.00 49.53           C  
ATOM    684  O   ALA L  93      21.119  32.968  31.478  1.00 49.49           O  
ATOM    685  N   GLY L  94      19.734  33.307  33.223  1.00 50.66           N  
ATOM    686  CA  GLY L  94      18.853  34.118  32.432  1.00 52.23           C  
ATOM    687  C   GLY L  94      17.985  33.241  31.577  1.00 52.66           C  
ATOM    688  O   GLY L  94      18.256  32.058  31.374  1.00 52.71           O  
ATOM    689  N   SER L  95      16.910  33.837  31.024  1.00 53.93           N  
ATOM    690  CA  SER L  95      15.964  33.119  30.221  1.00 54.99           C  
ATOM    691  CB  SER L  95      14.682  33.921  29.948  1.00 55.45           C  
ATOM    692  OG  SER L  95      14.973  35.050  29.137  1.00 48.37           O  
ATOM    693  C   SER L  95      16.560  32.737  28.896  1.00 55.74           C  
ATOM    694  O   SER L  95      16.183  31.716  28.323  1.00 55.83           O  
ATOM    695  N   THR L  96      17.477  33.558  28.345  1.00 55.72           N  
ATOM    696  CA  THR L  96      18.015  33.233  27.048  1.00 56.06           C  
ATOM    697  CB  THR L  96      18.940  34.291  26.526  1.00 57.04           C  
ATOM    698  OG1 THR L  96      18.255  35.533  26.445  1.00 54.75           O  
ATOM    699  CG2 THR L  96      19.438  33.875  25.131  1.00 53.99           C  
ATOM    700  C   THR L  96      18.795  31.961  27.123  1.00 54.96           C  
ATOM    701  O   THR L  96      18.492  30.992  26.427  1.00 54.54           O  
ATOM    702  N   THR L  97      19.817  31.926  27.999  1.00 53.42           N  
ATOM    703  CA  THR L  97      20.586  30.729  28.181  1.00 52.08           C  
ATOM    704  CB  THR L  97      22.070  30.962  28.209  1.00 52.19           C  
ATOM    705  OG1 THR L  97      22.502  31.562  26.997  1.00 50.98           O  
ATOM    706  CG2 THR L  97      22.776  29.610  28.406  1.00 50.57           C  
ATOM    707  C   THR L  97      20.204  30.273  29.543  1.00 50.43           C  
ATOM    708  O   THR L  97      20.838  30.626  30.526  1.00 50.71           O  
ATOM    709  N   PHE L  98      19.189  29.414  29.614  1.00 47.99           N  
ATOM    710  CA  PHE L  98      18.524  28.988  30.808  1.00 45.14           C  
ATOM    711  CB  PHE L  98      17.497  27.937  30.343  1.00 45.08           C  
ATOM    712  CG  PHE L  98      16.756  27.219  31.408  1.00 43.83           C  
ATOM    713  CD1 PHE L  98      15.592  27.734  31.930  1.00 35.90           C  
ATOM    714  CD2 PHE L  98      17.221  26.002  31.851  1.00 37.98           C  
ATOM    715  CE1 PHE L  98      14.908  27.038  32.899  1.00 37.76           C  
ATOM    716  CE2 PHE L  98      16.541  25.304  32.817  1.00 36.64           C  
ATOM    717  CZ  PHE L  98      15.384  25.824  33.337  1.00 38.78           C  
ATOM    718  C   PHE L  98      19.476  28.417  31.807  1.00 43.10           C  
ATOM    719  O   PHE L  98      19.579  28.929  32.922  1.00 43.21           O  
ATOM    720  N   ARG L  99      20.237  27.369  31.453  1.00 40.76           N  
ATOM    721  CA  ARG L  99      21.097  26.883  32.483  1.00 40.31           C  
ATOM    722  CB  ARG L  99      20.482  25.770  33.351  1.00 40.95           C  
ATOM    723  CG  ARG L  99      21.217  25.605  34.684  1.00 47.30           C  
ATOM    724  CD  ARG L  99      20.379  24.993  35.810  1.00 49.97           C  
ATOM    725  NE  ARG L  99      20.314  23.522  35.595  1.00 52.21           N  
ATOM    726  CZ  ARG L  99      19.225  22.966  34.989  1.00 52.89           C  
ATOM    727  NH1 ARG L  99      18.189  23.755  34.580  1.00 52.50           N1+
ATOM    728  NH2 ARG L  99      19.166  21.616  34.804  1.00 52.72           N  
ATOM    729  C   ARG L  99      22.358  26.408  31.862  1.00 39.05           C  
ATOM    730  O   ARG L  99      22.386  25.965  30.717  1.00 38.79           O  
ATOM    731  N   VAL L 100      23.450  26.521  32.630  1.00 24.17           N  
ATOM    732  CA  VAL L 100      24.754  26.149  32.158  1.00 23.39           C  
ATOM    733  CB  VAL L 100      25.697  27.303  31.986  1.00 24.24           C  
ATOM    734  CG1 VAL L 100      25.137  28.264  30.927  1.00 28.44           C  
ATOM    735  CG2 VAL L 100      25.925  27.948  33.362  1.00 26.49           C  
ATOM    736  C   VAL L 100      25.388  25.273  33.192  1.00 23.25           C  
ATOM    737  O   VAL L 100      25.156  25.436  34.390  1.00 23.23           O  
ATOM    738  N   PHE L 101      26.217  24.313  32.736  1.00 22.68           N  
ATOM    739  CA  PHE L 101      26.928  23.440  33.626  1.00 22.98           C  
ATOM    740  CB  PHE L 101      26.840  21.940  33.286  1.00 23.38           C  
ATOM    741  CG  PHE L 101      25.533  21.378  33.724  1.00 24.07           C  
ATOM    742  CD1 PHE L 101      24.400  21.519  32.959  1.00 24.22           C  
ATOM    743  CD2 PHE L 101      25.456  20.686  34.910  1.00 23.62           C  
ATOM    744  CE1 PHE L 101      23.208  20.979  33.381  1.00 26.36           C  
ATOM    745  CE2 PHE L 101      24.267  20.146  35.336  1.00 22.57           C  
ATOM    746  CZ  PHE L 101      23.137  20.297  34.572  1.00 24.62           C  
ATOM    747  C   PHE L 101      28.376  23.767  33.518  1.00 23.97           C  
ATOM    748  O   PHE L 101      28.835  24.284  32.501  1.00 25.06           O  
ATOM    749  N   GLY L 102      29.129  23.487  34.597  1.00 23.09           N  
ATOM    750  CA  GLY L 102      30.545  23.695  34.570  1.00 23.32           C  
ATOM    751  C   GLY L 102      31.147  22.505  33.882  1.00 24.07           C  
ATOM    752  O   GLY L 102      30.464  21.526  33.586  1.00 22.95           O  
ATOM    753  N   GLY L 103      32.465  22.582  33.623  1.00 23.32           N  
ATOM    754  CA  GLY L 103      33.245  21.588  32.939  1.00 22.98           C  
ATOM    755  C   GLY L 103      33.317  20.325  33.738  1.00 24.34           C  
ATOM    756  O   GLY L 103      33.513  19.248  33.181  1.00 24.88           O  
ATOM    757  N   GLY L 104      33.255  20.423  35.077  1.00 23.48           N  
ATOM    758  CA  GLY L 104      33.327  19.238  35.885  1.00 23.14           C  
ATOM    759  C   GLY L 104      34.703  19.148  36.465  1.00 24.85           C  
ATOM    760  O   GLY L 104      35.683  19.583  35.859  1.00 25.82           O  
ATOM    761  N   THR L 105      34.798  18.575  37.682  1.00 24.34           N  
ATOM    762  CA  THR L 105      36.061  18.426  38.340  1.00 24.99           C  
ATOM    763  CB  THR L 105      36.204  19.292  39.559  1.00 24.45           C  
ATOM    764  OG1 THR L 105      36.079  20.662  39.205  1.00 24.05           O  
ATOM    765  CG2 THR L 105      37.577  19.027  40.200  1.00 25.17           C  
ATOM    766  C   THR L 105      36.168  17.013  38.805  1.00 25.23           C  
ATOM    767  O   THR L 105      35.234  16.466  39.389  1.00 24.71           O  
ATOM    768  N   LYS L 106      37.325  16.379  38.556  1.00 25.07           N  
ATOM    769  CA  LYS L 106      37.517  15.036  39.012  1.00 26.21           C  
ATOM    770  CB  LYS L 106      38.432  14.212  38.090  1.00 26.79           C  
ATOM    771  CG  LYS L 106      38.646  12.772  38.557  1.00 30.83           C  
ATOM    772  CD  LYS L 106      39.324  11.886  37.511  1.00 37.22           C  
ATOM    773  CE  LYS L 106      39.576  10.459  37.995  1.00 38.46           C  
ATOM    774  NZ  LYS L 106      38.302   9.708  38.033  1.00 39.20           N1+
ATOM    775  C   LYS L 106      38.187  15.132  40.339  1.00 26.83           C  
ATOM    776  O   LYS L 106      39.253  15.733  40.468  1.00 26.74           O  
ATOM    777  N   LEU L 107      37.560  14.544  41.375  1.00 26.28           N  
ATOM    778  CA  LEU L 107      38.121  14.582  42.693  1.00 25.89           C  
ATOM    779  CB  LEU L 107      37.081  14.797  43.799  1.00 27.05           C  
ATOM    780  CG  LEU L 107      37.696  14.652  45.198  1.00 37.77           C  
ATOM    781  CD1 LEU L 107      38.811  15.681  45.422  1.00 38.93           C  
ATOM    782  CD2 LEU L 107      36.616  14.662  46.288  1.00 40.24           C  
ATOM    783  C   LEU L 107      38.775  13.270  42.966  1.00 26.60           C  
ATOM    784  O   LEU L 107      38.151  12.215  42.863  1.00 25.59           O  
ATOM    785  N   THR L 108      40.069  13.313  43.335  1.00 27.34           N  
ATOM    786  CA  THR L 108      40.775  12.100  43.622  1.00 28.35           C  
ATOM    787  CB  THR L 108      42.066  11.970  42.864  1.00 27.96           C  
ATOM    788  OG1 THR L 108      41.817  11.993  41.466  1.00 29.32           O  
ATOM    789  CG2 THR L 108      42.747  10.649  43.261  1.00 32.24           C  
ATOM    790  C   THR L 108      41.116  12.086  45.079  1.00 28.64           C  
ATOM    791  O   THR L 108      41.572  13.084  45.637  1.00 28.30           O  
ATOM    792  N   VAL L 109      40.877  10.937  45.740  1.00 28.90           N  
ATOM    793  CA  VAL L 109      41.225  10.798  47.123  1.00 29.04           C  
ATOM    794  CB  VAL L 109      40.204  10.013  47.896  1.00 30.04           C  
ATOM    795  CG1 VAL L 109      40.695   9.839  49.343  1.00 29.53           C  
ATOM    796  CG2 VAL L 109      38.848  10.729  47.780  1.00 28.96           C  
ATOM    797  C   VAL L 109      42.502  10.023  47.109  1.00 29.29           C  
ATOM    798  O   VAL L 109      42.511   8.848  46.746  1.00 30.02           O  
ATOM    799  N   ARG L 110      43.613  10.661  47.528  1.00 30.85           N  
ATOM    800  CA  ARG L 110      44.899  10.040  47.390  1.00 31.46           C  
ATOM    801  CB  ARG L 110      46.065  11.017  47.630  1.00 31.28           C  
ATOM    802  CG  ARG L 110      46.050  12.196  46.653  1.00 33.38           C  
ATOM    803  CD  ARG L 110      47.364  12.974  46.554  1.00 39.97           C  
ATOM    804  NE  ARG L 110      47.663  13.578  47.882  1.00 65.31           N  
ATOM    805  CZ  ARG L 110      47.111  14.772  48.246  1.00 68.04           C  
ATOM    806  NH1 ARG L 110      46.173  15.372  47.456  1.00 68.37           N1+
ATOM    807  NH2 ARG L 110      47.502  15.373  49.407  1.00 68.77           N  
ATOM    808  C   ARG L 110      45.028   8.893  48.337  1.00 32.40           C  
ATOM    809  O   ARG L 110      44.807   9.024  49.539  1.00 33.87           O  
ATOM    810  N   GLY L 111      45.431   7.722  47.809  1.00 31.69           N  
ATOM    811  CA  GLY L 111      45.558   6.564  48.644  1.00 30.84           C  
ATOM    812  C   GLY L 111      47.016   6.424  49.060  1.00 30.55           C  
ATOM    813  O   GLY L 111      47.483   5.262  49.213  1.00 32.23           O  
ATOM    814  OXT GLY L 111      47.683   7.478  49.235  1.00  0.00           O1-
TER     815      GLY L 111 
ATOM    816  N   GLU H 112       8.980   6.105  46.147  1.00 49.24           N1+
ATOM    817  CA  GLU H 112      10.176   6.848  45.695  1.00 47.35           C  
ATOM    818  CB  GLU H 112      11.382   5.903  45.569  1.00 48.04           C  
ATOM    819  CG  GLU H 112      12.668   6.592  45.108  1.00 51.39           C  
ATOM    820  CD  GLU H 112      13.709   5.509  44.880  1.00 56.07           C  
ATOM    821  OE1 GLU H 112      13.892   4.668  45.800  1.00 60.18           O  
ATOM    822  OE2 GLU H 112      14.326   5.495  43.781  1.00 60.46           O1-
ATOM    823  C   GLU H 112       9.942   7.464  44.356  1.00 43.59           C  
ATOM    824  O   GLU H 112       9.114   6.997  43.575  1.00 43.10           O  
ATOM    825  N   VAL H 113      10.671   8.556  44.072  1.00 41.10           N  
ATOM    826  CA  VAL H 113      10.547   9.204  42.804  1.00 38.50           C  
ATOM    827  CB  VAL H 113      11.220  10.545  42.778  1.00 38.60           C  
ATOM    828  CG1 VAL H 113      11.195  11.088  41.342  1.00 37.30           C  
ATOM    829  CG2 VAL H 113      10.534  11.456  43.809  1.00 38.47           C  
ATOM    830  C   VAL H 113      11.253   8.343  41.816  1.00 37.42           C  
ATOM    831  O   VAL H 113      12.360   7.876  42.075  1.00 38.08           O  
ATOM    832  N   GLN H 114      10.620   8.093  40.656  1.00 36.61           N  
ATOM    833  CA  GLN H 114      11.269   7.281  39.671  1.00 36.51           C  
ATOM    834  CB  GLN H 114      10.639   5.889  39.531  1.00 36.65           C  
ATOM    835  CG  GLN H 114      10.783   5.034  40.788  1.00 40.72           C  
ATOM    836  CD  GLN H 114       9.962   3.776  40.578  1.00 45.42           C  
ATOM    837  OE1 GLN H 114       9.317   3.614  39.543  1.00 45.91           O  
ATOM    838  NE2 GLN H 114       9.973   2.862  41.585  1.00 45.22           N  
ATOM    839  C   GLN H 114      11.130   7.957  38.347  1.00 33.20           C  
ATOM    840  O   GLN H 114      10.087   8.527  38.031  1.00 32.28           O  
ATOM    841  N   LEU H 115      12.214   7.930  37.549  1.00 30.89           N  
ATOM    842  CA  LEU H 115      12.190   8.477  36.222  1.00 28.99           C  
ATOM    843  CB  LEU H 115      13.083   9.721  36.078  1.00 28.58           C  
ATOM    844  CG  LEU H 115      12.590  10.943  36.880  1.00 28.37           C  
ATOM    845  CD1 LEU H 115      13.529  12.145  36.692  1.00 27.62           C  
ATOM    846  CD2 LEU H 115      11.134  11.292  36.526  1.00 27.98           C  
ATOM    847  C   LEU H 115      12.754   7.410  35.335  1.00 29.42           C  
ATOM    848  O   LEU H 115      13.889   6.975  35.528  1.00 31.04           O  
ATOM    849  N   VAL H 116      11.976   6.948  34.338  1.00 28.51           N  
ATOM    850  CA  VAL H 116      12.491   5.901  33.504  1.00 29.19           C  
ATOM    851  CB  VAL H 116      11.636   4.668  33.508  1.00 29.40           C  
ATOM    852  CG1 VAL H 116      12.244   3.640  32.539  1.00 30.26           C  
ATOM    853  CG2 VAL H 116      11.514   4.161  34.956  1.00 29.92           C  
ATOM    854  C   VAL H 116      12.527   6.407  32.102  1.00 28.49           C  
ATOM    855  O   VAL H 116      11.515   6.850  31.563  1.00 28.64           O  
ATOM    856  N   GLU H 117      13.706   6.319  31.459  1.00 27.20           N  
ATOM    857  CA  GLU H 117      13.848   6.842  30.133  1.00 27.50           C  
ATOM    858  CB  GLU H 117      15.087   7.734  30.010  1.00 27.75           C  
ATOM    859  CG  GLU H 117      14.948   8.989  30.869  1.00 27.26           C  
ATOM    860  CD  GLU H 117      16.337   9.504  31.192  1.00 28.45           C  
ATOM    861  OE1 GLU H 117      16.916  10.211  30.329  1.00 25.83           O  
ATOM    862  OE2 GLU H 117      16.839   9.197  32.307  1.00 28.44           O1-
ATOM    863  C   GLU H 117      13.984   5.705  29.175  1.00 30.23           C  
ATOM    864  O   GLU H 117      14.411   4.615  29.550  1.00 30.51           O  
ATOM    865  N   SER H 118      13.574   5.933  27.909  1.00 28.61           N  
ATOM    866  CA  SER H 118      13.689   4.916  26.904  1.00 29.96           C  
ATOM    867  CB  SER H 118      12.555   3.877  26.950  1.00 31.14           C  
ATOM    868  OG  SER H 118      11.310   4.497  26.663  1.00 32.97           O  
ATOM    869  C   SER H 118      13.638   5.575  25.559  1.00 30.06           C  
ATOM    870  O   SER H 118      13.410   6.779  25.450  1.00 28.87           O  
ATOM    871  N   GLY H 119      13.855   4.776  24.492  1.00 28.97           N  
ATOM    872  CA  GLY H 119      13.781   5.282  23.150  1.00 28.91           C  
ATOM    873  C   GLY H 119      15.150   5.479  22.569  1.00 29.31           C  
ATOM    874  O   GLY H 119      15.271   5.835  21.398  1.00 30.85           O  
ATOM    875  N   GLY H 120      16.222   5.253  23.352  1.00 28.46           N  
ATOM    876  CA  GLY H 120      17.540   5.461  22.816  1.00 28.36           C  
ATOM    877  C   GLY H 120      17.891   4.306  21.934  1.00 30.31           C  
ATOM    878  O   GLY H 120      17.258   3.252  21.983  1.00 30.58           O  
ATOM    879  N   GLY H 121      18.940   4.480  21.101  1.00 28.62           N  
ATOM    880  CA  GLY H 121      19.339   3.424  20.215  1.00 27.63           C  
ATOM    881  C   GLY H 121      20.264   3.993  19.183  1.00 27.66           C  
ATOM    882  O   GLY H 121      20.781   5.099  19.335  1.00 27.18           O  
ATOM    883  N   LEU H 122      20.500   3.227  18.095  1.00 27.45           N  
ATOM    884  CA  LEU H 122      21.382   3.662  17.049  1.00 26.16           C  
ATOM    885  CB  LEU H 122      22.201   2.530  16.401  1.00 25.65           C  
ATOM    886  CG  LEU H 122      23.131   3.023  15.273  1.00 27.93           C  
ATOM    887  CD1 LEU H 122      24.199   3.993  15.803  1.00 28.04           C  
ATOM    888  CD2 LEU H 122      23.725   1.852  14.474  1.00 29.17           C  
ATOM    889  C   LEU H 122      20.574   4.286  15.960  1.00 28.01           C  
ATOM    890  O   LEU H 122      19.512   3.791  15.585  1.00 28.80           O  
ATOM    891  N   VAL H 123      21.070   5.427  15.440  1.00 27.09           N  
ATOM    892  CA  VAL H 123      20.394   6.107  14.378  1.00 28.38           C  
ATOM    893  CB  VAL H 123      19.513   7.216  14.880  1.00 30.06           C  
ATOM    894  CG1 VAL H 123      20.359   8.170  15.738  1.00 29.08           C  
ATOM    895  CG2 VAL H 123      18.831   7.892  13.683  1.00 30.69           C  
ATOM    896  C   VAL H 123      21.430   6.673  13.451  1.00 29.40           C  
ATOM    897  O   VAL H 123      22.540   7.011  13.857  1.00 27.85           O  
ATOM    898  N   GLN H 124      21.080   6.774  12.156  1.00 29.16           N  
ATOM    899  CA  GLN H 124      21.985   7.276  11.165  1.00 30.55           C  
ATOM    900  CB  GLN H 124      21.582   6.837   9.753  1.00 34.20           C  
ATOM    901  CG  GLN H 124      21.634   5.316   9.611  1.00 37.67           C  
ATOM    902  CD  GLN H 124      20.913   4.920   8.337  1.00 41.68           C  
ATOM    903  OE1 GLN H 124      20.268   5.742   7.690  1.00 45.57           O  
ATOM    904  NE2 GLN H 124      21.014   3.614   7.972  1.00 41.99           N  
ATOM    905  C   GLN H 124      21.948   8.764  11.236  1.00 28.90           C  
ATOM    906  O   GLN H 124      20.977   9.356  11.700  1.00 28.02           O  
ATOM    907  N   PRO H 125      22.994   9.396  10.792  1.00 28.99           N  
ATOM    908  CA  PRO H 125      23.016  10.824  10.846  1.00 29.99           C  
ATOM    909  CD  PRO H 125      24.326   8.821  10.842  1.00 29.35           C  
ATOM    910  CB  PRO H 125      24.437  11.230  10.465  1.00 29.93           C  
ATOM    911  CG  PRO H 125      25.282  10.026  10.934  1.00 30.32           C  
ATOM    912  C   PRO H 125      21.935  11.354   9.966  1.00 30.68           C  
ATOM    913  O   PRO H 125      21.736  10.816   8.877  1.00 30.80           O  
ATOM    914  N   GLY H 126      21.226  12.401  10.427  1.00 30.53           N  
ATOM    915  CA  GLY H 126      20.156  12.978   9.670  1.00 30.28           C  
ATOM    916  C   GLY H 126      18.872  12.316  10.078  1.00 30.65           C  
ATOM    917  O   GLY H 126      17.792  12.736   9.663  1.00 30.60           O  
ATOM    918  N   GLY H 127      18.954  11.276  10.930  1.00 29.39           N  
ATOM    919  CA  GLY H 127      17.780  10.542  11.317  1.00 28.72           C  
ATOM    920  C   GLY H 127      17.109  11.218  12.475  1.00 30.24           C  
ATOM    921  O   GLY H 127      17.512  12.297  12.907  1.00 28.94           O  
ATOM    922  N   SER H 128      16.044  10.576  13.006  1.00 30.32           N  
ATOM    923  CA  SER H 128      15.301  11.154  14.092  1.00 29.92           C  
ATOM    924  CB  SER H 128      13.919  11.681  13.676  1.00 31.84           C  
ATOM    925  OG  SER H 128      14.061  12.716  12.714  1.00 35.62           O  
ATOM    926  C   SER H 128      15.053  10.104  15.130  1.00 30.51           C  
ATOM    927  O   SER H 128      15.029   8.909  14.838  1.00 31.74           O  
ATOM    928  N   LEU H 129      14.870  10.538  16.394  1.00 28.92           N  
ATOM    929  CA  LEU H 129      14.628   9.595  17.445  1.00 29.85           C  
ATOM    930  CB  LEU H 129      15.955   9.140  18.077  1.00 31.40           C  
ATOM    931  CG  LEU H 129      15.872   7.910  18.989  1.00 31.96           C  
ATOM    932  CD1 LEU H 129      15.391   6.674  18.210  1.00 30.16           C  
ATOM    933  CD2 LEU H 129      17.220   7.667  19.685  1.00 30.13           C  
ATOM    934  C   LEU H 129      13.787  10.307  18.468  1.00 29.44           C  
ATOM    935  O   LEU H 129      13.880  11.524  18.609  1.00 29.76           O  
ATOM    936  N   ARG H 130      12.917   9.570  19.192  1.00 28.73           N  
ATOM    937  CA  ARG H 130      12.063  10.201  20.163  1.00 29.95           C  
ATOM    938  CB  ARG H 130      10.578   9.998  19.826  1.00 31.48           C  
ATOM    939  CG  ARG H 130       9.603  10.808  20.676  1.00 33.14           C  
ATOM    940  CD  ARG H 130       8.155  10.369  20.473  1.00 36.55           C  
ATOM    941  NE  ARG H 130       7.278  11.419  21.058  1.00 41.81           N  
ATOM    942  CZ  ARG H 130       5.923  11.303  20.963  1.00 45.53           C  
ATOM    943  NH1 ARG H 130       5.371  10.185  20.407  1.00 46.13           N1+
ATOM    944  NH2 ARG H 130       5.118  12.308  21.412  1.00 44.36           N  
ATOM    945  C   ARG H 130      12.320   9.545  21.485  1.00 29.44           C  
ATOM    946  O   ARG H 130      12.155   8.335  21.628  1.00 30.11           O  
ATOM    947  N   LEU H 131      12.721  10.333  22.502  1.00 27.42           N  
ATOM    948  CA  LEU H 131      12.993   9.758  23.789  1.00 27.20           C  
ATOM    949  CB  LEU H 131      14.210  10.366  24.508  1.00 25.53           C  
ATOM    950  CG  LEU H 131      15.543  10.134  23.774  1.00 24.41           C  
ATOM    951  CD1 LEU H 131      16.724  10.674  24.594  1.00 22.22           C  
ATOM    952  CD2 LEU H 131      15.717   8.663  23.366  1.00 24.56           C  
ATOM    953  C   LEU H 131      11.813   9.991  24.674  1.00 27.16           C  
ATOM    954  O   LEU H 131      11.092  10.976  24.520  1.00 26.83           O  
ATOM    955  N   SER H 132      11.585   9.062  25.625  1.00 28.03           N  
ATOM    956  CA  SER H 132      10.475   9.188  26.520  1.00 27.98           C  
ATOM    957  CB  SER H 132       9.427   8.075  26.347  1.00 28.65           C  
ATOM    958  OG  SER H 132       8.868   8.136  25.045  1.00 33.82           O  
ATOM    959  C   SER H 132      10.996   9.077  27.917  1.00 28.19           C  
ATOM    960  O   SER H 132      12.002   8.418  28.177  1.00 28.11           O  
ATOM    961  N   CYS H 133      10.325   9.769  28.855  1.00 27.14           N  
ATOM    962  CA  CYS H 133      10.690   9.698  30.239  1.00 28.07           C  
ATOM    963  CB  CYS H 133      11.426  10.971  30.726  1.00 28.30           C  
ATOM    964  SG  CYS H 133      11.782  11.003  32.512  1.00 33.53           S  
ATOM    965  C   CYS H 133       9.408   9.540  31.003  1.00 29.41           C  
ATOM    966  O   CYS H 133       8.555  10.425  30.984  1.00 29.69           O  
ATOM    967  N   ALA H 134       9.235   8.395  31.697  1.00 28.51           N  
ATOM    968  CA  ALA H 134       8.022   8.171  32.435  1.00 29.07           C  
ATOM    969  CB  ALA H 134       7.483   6.734  32.326  1.00 30.38           C  
ATOM    970  C   ALA H 134       8.314   8.431  33.875  1.00 30.58           C  
ATOM    971  O   ALA H 134       9.294   7.933  34.426  1.00 29.40           O  
ATOM    972  N   ALA H 135       7.438   9.213  34.531  1.00 31.31           N  
ATOM    973  CA  ALA H 135       7.689   9.598  35.888  1.00 30.83           C  
ATOM    974  CB  ALA H 135       7.656  11.120  36.095  1.00 29.95           C  
ATOM    975  C   ALA H 135       6.643   9.016  36.783  1.00 32.56           C  
ATOM    976  O   ALA H 135       5.502   8.801  36.374  1.00 34.14           O  
ATOM    977  N   SER H 136       7.037   8.715  38.039  1.00 33.03           N  
ATOM    978  CA  SER H 136       6.102   8.211  39.000  1.00 34.74           C  
ATOM    979  CB  SER H 136       5.939   6.680  38.954  1.00 35.41           C  
ATOM    980  OG  SER H 136       7.167   6.049  39.281  1.00 39.07           O  
ATOM    981  C   SER H 136       6.612   8.568  40.363  1.00 34.93           C  
ATOM    982  O   SER H 136       7.792   8.870  40.538  1.00 34.08           O  
ATOM    983  N   GLY H 137       5.695   8.553  41.352  1.00 52.83           N  
ATOM    984  CA  GLY H 137       6.042   8.791  42.722  1.00 58.60           C  
ATOM    985  C   GLY H 137       5.762  10.212  43.103  1.00 58.32           C  
ATOM    986  O   GLY H 137       5.799  10.546  44.287  1.00 65.26           O  
ATOM    987  N   PHE H 138       5.481  11.099  42.127  1.00 62.23           N  
ATOM    988  CA  PHE H 138       5.219  12.463  42.493  1.00 61.19           C  
ATOM    989  CB  PHE H 138       6.474  13.364  42.492  1.00 57.99           C  
ATOM    990  CG  PHE H 138       7.072  13.417  41.125  1.00 59.17           C  
ATOM    991  CD1 PHE H 138       7.827  12.368  40.649  1.00 60.90           C  
ATOM    992  CD2 PHE H 138       6.902  14.528  40.330  1.00 47.02           C  
ATOM    993  CE1 PHE H 138       8.385  12.418  39.392  1.00 53.45           C  
ATOM    994  CE2 PHE H 138       7.459  14.582  39.074  1.00 60.23           C  
ATOM    995  CZ  PHE H 138       8.201  13.526  38.602  1.00 50.28           C  
ATOM    996  C   PHE H 138       4.200  13.041  41.562  1.00 61.57           C  
ATOM    997  O   PHE H 138       3.781  12.397  40.600  1.00 58.61           O  
ATOM    998  N   THR H 139       3.754  14.284  41.847  1.00 66.33           N  
ATOM    999  CA  THR H 139       2.774  14.906  41.004  1.00 57.19           C  
ATOM   1000  CB  THR H 139       1.955  15.948  41.711  1.00 63.30           C  
ATOM   1001  OG1 THR H 139       1.317  15.377  42.844  1.00 67.68           O  
ATOM   1002  CG2 THR H 139       0.893  16.484  40.736  1.00 58.64           C  
ATOM   1003  C   THR H 139       3.547  15.572  39.909  1.00 60.04           C  
ATOM   1004  O   THR H 139       4.164  16.618  40.096  1.00 60.39           O  
ATOM   1005  N   PHE H 140       3.491  14.953  38.718  1.00 57.81           N  
ATOM   1006  CA  PHE H 140       4.247  15.291  37.548  1.00 50.98           C  
ATOM   1007  CB  PHE H 140       3.969  14.274  36.423  1.00 50.85           C  
ATOM   1008  CG  PHE H 140       4.746  14.599  35.192  1.00 56.94           C  
ATOM   1009  CD1 PHE H 140       6.102  14.378  35.129  1.00 53.64           C  
ATOM   1010  CD2 PHE H 140       4.100  15.088  34.077  1.00 54.32           C  
ATOM   1011  CE1 PHE H 140       6.810  14.667  33.984  1.00 46.90           C  
ATOM   1012  CE2 PHE H 140       4.800  15.379  32.932  1.00 52.44           C  
ATOM   1013  CZ  PHE H 140       6.158  15.170  32.885  1.00 50.40           C  
ATOM   1014  C   PHE H 140       3.913  16.670  37.061  1.00 55.77           C  
ATOM   1015  O   PHE H 140       4.803  17.437  36.693  1.00 53.34           O  
ATOM   1016  N   SER H 141       2.618  17.030  37.074  1.00 55.87           N  
ATOM   1017  CA  SER H 141       2.133  18.261  36.510  1.00 54.07           C  
ATOM   1018  CB  SER H 141       0.618  18.417  36.704  1.00 55.15           C  
ATOM   1019  OG  SER H 141      -0.050  17.257  36.233  1.00 71.86           O  
ATOM   1020  C   SER H 141       2.754  19.440  37.193  1.00 53.23           C  
ATOM   1021  O   SER H 141       2.918  20.498  36.591  1.00 65.51           O  
ATOM   1022  N   THR H 142       3.087  19.296  38.483  1.00 57.14           N  
ATOM   1023  CA  THR H 142       3.596  20.373  39.284  1.00 59.76           C  
ATOM   1024  CB  THR H 142       3.520  20.100  40.760  1.00 62.13           C  
ATOM   1025  OG1 THR H 142       4.325  18.986  41.116  1.00 52.67           O  
ATOM   1026  CG2 THR H 142       2.051  19.820  41.111  1.00 52.59           C  
ATOM   1027  C   THR H 142       5.009  20.784  38.956  1.00 58.49           C  
ATOM   1028  O   THR H 142       5.373  21.925  39.238  1.00 63.36           O  
ATOM   1029  N   TYR H 143       5.862  19.909  38.374  1.00 49.51           N  
ATOM   1030  CA  TYR H 143       7.257  20.285  38.315  1.00 47.23           C  
ATOM   1031  CB  TYR H 143       8.190  19.226  38.928  1.00 48.58           C  
ATOM   1032  CG  TYR H 143       7.845  19.017  40.361  1.00 47.40           C  
ATOM   1033  CD1 TYR H 143       8.392  19.819  41.332  1.00 67.83           C  
ATOM   1034  CD2 TYR H 143       6.982  18.020  40.747  1.00 54.00           C  
ATOM   1035  CE1 TYR H 143       8.080  19.633  42.656  1.00 53.95           C  
ATOM   1036  CE2 TYR H 143       6.668  17.829  42.073  1.00 49.12           C  
ATOM   1037  CZ  TYR H 143       7.220  18.637  43.034  1.00 65.03           C  
ATOM   1038  OH  TYR H 143       6.904  18.451  44.396  1.00 70.96           O  
ATOM   1039  C   TYR H 143       7.782  20.485  36.914  1.00 48.25           C  
ATOM   1040  O   TYR H 143       7.278  19.907  35.954  1.00 54.37           O  
ATOM   1041  N   ALA H 144       8.825  21.354  36.778  1.00 27.78           N  
ATOM   1042  CA  ALA H 144       9.509  21.564  35.531  1.00 26.15           C  
ATOM   1043  CB  ALA H 144      10.450  22.779  35.548  1.00 29.08           C  
ATOM   1044  C   ALA H 144      10.350  20.346  35.292  1.00 26.52           C  
ATOM   1045  O   ALA H 144      10.739  19.671  36.242  1.00 25.41           O  
ATOM   1046  N   MET H 145      10.645  20.028  34.011  1.00 25.64           N  
ATOM   1047  CA  MET H 145      11.416  18.852  33.706  1.00 24.56           C  
ATOM   1048  CB  MET H 145      10.596  17.754  33.007  1.00 25.43           C  
ATOM   1049  CG  MET H 145       9.485  17.180  33.886  1.00 26.36           C  
ATOM   1050  SD  MET H 145      10.077  16.269  35.343  1.00 29.31           S  
ATOM   1051  CE  MET H 145      10.680  14.843  34.397  1.00 28.08           C  
ATOM   1052  C   MET H 145      12.521  19.239  32.769  1.00 24.75           C  
ATOM   1053  O   MET H 145      12.412  20.218  32.032  1.00 24.95           O  
ATOM   1054  N   SER H 146      13.637  18.477  32.779  1.00 23.07           N  
ATOM   1055  CA  SER H 146      14.715  18.834  31.901  1.00 22.04           C  
ATOM   1056  CB  SER H 146      15.811  19.686  32.573  1.00 23.71           C  
ATOM   1057  OG  SER H 146      16.406  18.979  33.648  1.00 28.86           O  
ATOM   1058  C   SER H 146      15.348  17.612  31.308  1.00 23.62           C  
ATOM   1059  O   SER H 146      15.115  16.486  31.747  1.00 23.26           O  
ATOM   1060  N   TRP H 147      16.120  17.824  30.218  1.00 22.21           N  
ATOM   1061  CA  TRP H 147      16.897  16.783  29.611  1.00 22.20           C  
ATOM   1062  CB  TRP H 147      16.560  16.495  28.138  1.00 23.81           C  
ATOM   1063  CG  TRP H 147      15.216  15.846  27.917  1.00 24.53           C  
ATOM   1064  CD2 TRP H 147      14.989  14.428  27.907  1.00 23.90           C  
ATOM   1065  CD1 TRP H 147      14.009  16.432  27.685  1.00 24.64           C  
ATOM   1066  NE1 TRP H 147      13.041  15.470  27.534  1.00 24.27           N  
ATOM   1067  CE2 TRP H 147      13.628  14.230  27.668  1.00 24.77           C  
ATOM   1068  CE3 TRP H 147      15.841  13.374  28.082  1.00 23.51           C  
ATOM   1069  CZ2 TRP H 147      13.101  12.974  27.601  1.00 24.86           C  
ATOM   1070  CZ3 TRP H 147      15.304  12.108  28.012  1.00 23.95           C  
ATOM   1071  CH2 TRP H 147      13.959  11.913  27.777  1.00 24.84           C  
ATOM   1072  C   TRP H 147      18.311  17.272  29.638  1.00 22.99           C  
ATOM   1073  O   TRP H 147      18.583  18.431  29.326  1.00 21.90           O  
ATOM   1074  N   VAL H 148      19.243  16.394  30.049  1.00 21.29           N  
ATOM   1075  CA  VAL H 148      20.636  16.733  30.097  1.00 20.95           C  
ATOM   1076  CB  VAL H 148      21.162  16.852  31.498  1.00 20.88           C  
ATOM   1077  CG1 VAL H 148      22.677  17.112  31.452  1.00 20.29           C  
ATOM   1078  CG2 VAL H 148      20.360  17.949  32.216  1.00 20.63           C  
ATOM   1079  C   VAL H 148      21.355  15.599  29.442  1.00 21.57           C  
ATOM   1080  O   VAL H 148      20.919  14.451  29.534  1.00 21.44           O  
ATOM   1081  N   ARG H 149      22.477  15.883  28.750  1.00 20.47           N  
ATOM   1082  CA  ARG H 149      23.131  14.798  28.076  1.00 20.53           C  
ATOM   1083  CB  ARG H 149      22.988  14.838  26.546  1.00 21.82           C  
ATOM   1084  CG  ARG H 149      23.595  16.071  25.882  1.00 21.48           C  
ATOM   1085  CD  ARG H 149      23.310  16.116  24.380  1.00 23.20           C  
ATOM   1086  NE  ARG H 149      24.030  17.282  23.798  1.00 23.99           N  
ATOM   1087  CZ  ARG H 149      24.111  17.416  22.444  1.00 24.96           C  
ATOM   1088  NH1 ARG H 149      23.510  16.495  21.634  1.00 23.79           N1+
ATOM   1089  NH2 ARG H 149      24.795  18.466  21.899  1.00 24.28           N  
ATOM   1090  C   ARG H 149      24.588  14.788  28.399  1.00 21.93           C  
ATOM   1091  O   ARG H 149      25.154  15.774  28.869  1.00 21.65           O  
ATOM   1092  N   GLN H 150      25.231  13.623  28.184  1.00 21.82           N  
ATOM   1093  CA  GLN H 150      26.630  13.513  28.466  1.00 22.31           C  
ATOM   1094  CB  GLN H 150      26.892  12.903  29.856  1.00 22.34           C  
ATOM   1095  CG  GLN H 150      28.366  12.757  30.239  1.00 22.96           C  
ATOM   1096  CD  GLN H 150      28.414  12.190  31.654  1.00 23.94           C  
ATOM   1097  OE1 GLN H 150      27.608  12.554  32.507  1.00 24.04           O  
ATOM   1098  NE2 GLN H 150      29.375  11.266  31.917  1.00 22.33           N  
ATOM   1099  C   GLN H 150      27.245  12.617  27.439  1.00 22.96           C  
ATOM   1100  O   GLN H 150      26.886  11.446  27.326  1.00 22.99           O  
ATOM   1101  N   ALA H 151      28.205  13.155  26.660  1.00 23.17           N  
ATOM   1102  CA  ALA H 151      28.894  12.366  25.679  1.00 25.77           C  
ATOM   1103  CB  ALA H 151      29.744  13.196  24.704  1.00 25.73           C  
ATOM   1104  C   ALA H 151      29.809  11.472  26.447  1.00 28.08           C  
ATOM   1105  O   ALA H 151      30.192  11.787  27.572  1.00 27.41           O  
ATOM   1106  N   PRO H 152      30.181  10.360  25.885  1.00 30.43           N  
ATOM   1107  CA  PRO H 152      31.002   9.470  26.643  1.00 31.10           C  
ATOM   1108  CD  PRO H 152      29.341   9.650  24.936  1.00 30.71           C  
ATOM   1109  CB  PRO H 152      31.081   8.186  25.825  1.00 31.60           C  
ATOM   1110  CG  PRO H 152      29.726   8.167  25.086  1.00 32.74           C  
ATOM   1111  C   PRO H 152      32.301  10.102  27.012  1.00 31.13           C  
ATOM   1112  O   PRO H 152      32.983  10.629  26.134  1.00 32.44           O  
ATOM   1113  N   GLY H 153      32.651  10.058  28.313  1.00 31.44           N  
ATOM   1114  CA  GLY H 153      33.897  10.582  28.788  1.00 30.79           C  
ATOM   1115  C   GLY H 153      33.873  12.079  28.780  1.00 31.91           C  
ATOM   1116  O   GLY H 153      34.925  12.716  28.793  1.00 32.12           O  
ATOM   1117  N   LYS H 154      32.677  12.699  28.766  1.00 29.72           N  
ATOM   1118  CA  LYS H 154      32.668  14.133  28.745  1.00 28.94           C  
ATOM   1119  CB  LYS H 154      32.244  14.717  27.394  1.00 29.73           C  
ATOM   1120  CG  LYS H 154      33.289  14.426  26.316  1.00 34.91           C  
ATOM   1121  CD  LYS H 154      32.790  14.700  24.904  1.00 40.91           C  
ATOM   1122  CE  LYS H 154      32.361  16.151  24.701  1.00 47.26           C  
ATOM   1123  NZ  LYS H 154      31.676  16.284  23.400  1.00 47.83           N1+
ATOM   1124  C   LYS H 154      31.767  14.643  29.829  1.00 26.74           C  
ATOM   1125  O   LYS H 154      31.261  13.875  30.646  1.00 25.52           O  
ATOM   1126  N   GLY H 155      31.580  15.981  29.873  1.00 25.67           N  
ATOM   1127  CA  GLY H 155      30.833  16.628  30.922  1.00 24.89           C  
ATOM   1128  C   GLY H 155      29.368  16.658  30.617  1.00 25.27           C  
ATOM   1129  O   GLY H 155      28.923  16.238  29.551  1.00 25.65           O  
ATOM   1130  N   LEU H 156      28.579  17.174  31.588  1.00 22.85           N  
ATOM   1131  CA  LEU H 156      27.152  17.287  31.470  1.00 22.38           C  
ATOM   1132  CB  LEU H 156      26.438  17.484  32.817  1.00 21.76           C  
ATOM   1133  CG  LEU H 156      26.600  16.304  33.788  1.00 21.30           C  
ATOM   1134  CD1 LEU H 156      25.824  16.558  35.090  1.00 20.86           C  
ATOM   1135  CD2 LEU H 156      26.223  14.971  33.125  1.00 21.45           C  
ATOM   1136  C   LEU H 156      26.828  18.492  30.650  1.00 22.68           C  
ATOM   1137  O   LEU H 156      27.497  19.519  30.746  1.00 22.49           O  
ATOM   1138  N   GLU H 157      25.778  18.382  29.812  1.00 22.24           N  
ATOM   1139  CA  GLU H 157      25.347  19.494  29.018  1.00 21.70           C  
ATOM   1140  CB  GLU H 157      25.733  19.355  27.536  1.00 23.20           C  
ATOM   1141  CG  GLU H 157      25.341  20.558  26.682  1.00 24.46           C  
ATOM   1142  CD  GLU H 157      25.777  20.280  25.251  1.00 28.78           C  
ATOM   1143  OE1 GLU H 157      25.937  19.080  24.906  1.00 26.00           O  
ATOM   1144  OE2 GLU H 157      25.949  21.264  24.484  1.00 29.55           O1-
ATOM   1145  C   GLU H 157      23.852  19.534  29.090  1.00 20.85           C  
ATOM   1146  O   GLU H 157      23.176  18.541  28.825  1.00 22.36           O  
ATOM   1147  N   TRP H 158      23.294  20.702  29.459  1.00 21.14           N  
ATOM   1148  CA  TRP H 158      21.871  20.852  29.571  1.00 22.69           C  
ATOM   1149  CB  TRP H 158      21.472  22.099  30.369  1.00 22.72           C  
ATOM   1150  CG  TRP H 158      19.997  22.401  30.350  1.00 23.54           C  
ATOM   1151  CD2 TRP H 158      19.420  23.455  29.566  1.00 24.06           C  
ATOM   1152  CD1 TRP H 158      18.973  21.819  31.036  1.00 23.78           C  
ATOM   1153  NE1 TRP H 158      17.790  22.447  30.730  1.00 23.54           N  
ATOM   1154  CE2 TRP H 158      18.048  23.456  29.826  1.00 24.22           C  
ATOM   1155  CE3 TRP H 158      19.986  24.353  28.706  1.00 24.49           C  
ATOM   1156  CZ2 TRP H 158      17.219  24.360  29.229  1.00 23.29           C  
ATOM   1157  CZ3 TRP H 158      19.144  25.258  28.097  1.00 23.63           C  
ATOM   1158  CH2 TRP H 158      17.789  25.260  28.354  1.00 23.83           C  
ATOM   1159  C   TRP H 158      21.297  20.992  28.195  1.00 23.35           C  
ATOM   1160  O   TRP H 158      21.785  21.788  27.396  1.00 23.98           O  
ATOM   1161  N   VAL H 159      20.331  20.113  27.849  1.00 23.55           N  
ATOM   1162  CA  VAL H 159      19.650  20.150  26.584  1.00 23.94           C  
ATOM   1163  CB  VAL H 159      19.179  18.791  26.170  1.00 23.32           C  
ATOM   1164  CG1 VAL H 159      18.440  18.911  24.827  1.00 24.48           C  
ATOM   1165  CG2 VAL H 159      20.397  17.852  26.137  1.00 23.70           C  
ATOM   1166  C   VAL H 159      18.456  21.063  26.529  1.00 24.74           C  
ATOM   1167  O   VAL H 159      18.372  21.938  25.668  1.00 25.19           O  
ATOM   1168  N   SER H 160      17.481  20.874  27.452  1.00 24.51           N  
ATOM   1169  CA  SER H 160      16.276  21.658  27.373  1.00 24.82           C  
ATOM   1170  CB  SER H 160      15.383  21.306  26.169  1.00 25.23           C  
ATOM   1171  OG  SER H 160      14.889  19.982  26.299  1.00 29.16           O  
ATOM   1172  C   SER H 160      15.444  21.446  28.604  1.00 25.37           C  
ATOM   1173  O   SER H 160      15.636  20.490  29.354  1.00 25.42           O  
ATOM   1174  N   SER H 161      14.483  22.365  28.837  1.00 25.01           N  
ATOM   1175  CA  SER H 161      13.623  22.260  29.978  1.00 25.26           C  
ATOM   1176  CB  SER H 161      14.070  23.122  31.173  1.00 25.92           C  
ATOM   1177  OG  SER H 161      15.332  22.678  31.651  1.00 38.93           O  
ATOM   1178  C   SER H 161      12.259  22.720  29.575  1.00 26.11           C  
ATOM   1179  O   SER H 161      12.104  23.454  28.600  1.00 27.60           O  
ATOM   1180  N   ILE H 162      11.226  22.256  30.309  1.00 26.03           N  
ATOM   1181  CA  ILE H 162       9.870  22.648  30.042  1.00 26.76           C  
ATOM   1182  CB  ILE H 162       9.090  21.581  29.324  1.00 27.26           C  
ATOM   1183  CG1 ILE H 162       7.707  22.101  28.901  1.00 26.59           C  
ATOM   1184  CG2 ILE H 162       9.049  20.330  30.214  1.00 27.26           C  
ATOM   1185  CD1 ILE H 162       6.986  21.173  27.926  1.00 30.47           C  
ATOM   1186  C   ILE H 162       9.195  22.924  31.357  1.00 27.63           C  
ATOM   1187  O   ILE H 162       9.431  22.233  32.346  1.00 27.01           O  
ATOM   1188  N   ASN H 163       8.320  23.952  31.395  1.00 28.09           N  
ATOM   1189  CA  ASN H 163       7.631  24.316  32.606  1.00 27.96           C  
ATOM   1190  CB  ASN H 163       7.015  25.728  32.583  1.00 29.89           C  
ATOM   1191  CG  ASN H 163       5.975  25.805  31.478  1.00 31.41           C  
ATOM   1192  OD1 ASN H 163       5.936  24.965  30.580  1.00 44.28           O  
ATOM   1193  ND2 ASN H 163       5.113  26.855  31.534  1.00 42.87           N  
ATOM   1194  C   ASN H 163       6.552  23.313  32.882  1.00 29.46           C  
ATOM   1195  O   ASN H 163       6.266  22.441  32.065  1.00 29.01           O  
ATOM   1196  N   ASN H 164       5.924  23.405  34.065  1.00 25.70           N  
ATOM   1197  CA  ASN H 164       4.988  22.402  34.484  1.00 27.04           C  
ATOM   1198  CB  ASN H 164       4.431  22.675  35.894  1.00 32.50           C  
ATOM   1199  CG  ASN H 164       3.752  24.037  35.920  0.86 36.22           C  
ATOM   1200  OD1 ASN H 164       4.055  24.916  35.115  0.86 35.35           O  
ATOM   1201  ND2 ASN H 164       2.814  24.223  36.887  0.86 37.98           N  
ATOM   1202  C   ASN H 164       3.849  22.263  33.514  1.00 27.51           C  
ATOM   1203  O   ASN H 164       3.437  21.145  33.206  1.00 28.34           O  
ATOM   1204  N   SER H 165       3.306  23.389  33.015  1.00 28.84           N  
ATOM   1205  CA  SER H 165       2.176  23.383  32.123  1.00 30.51           C  
ATOM   1206  CB  SER H 165       1.566  24.781  31.937  1.00 36.15           C  
ATOM   1207  OG  SER H 165       2.506  25.645  31.318  1.00 36.70           O  
ATOM   1208  C   SER H 165       2.556  22.874  30.765  1.00 30.76           C  
ATOM   1209  O   SER H 165       1.741  22.241  30.093  1.00 32.31           O  
ATOM   1210  N   GLY H 166       3.803  23.136  30.324  1.00 29.78           N  
ATOM   1211  CA  GLY H 166       4.227  22.703  29.021  1.00 29.91           C  
ATOM   1212  C   GLY H 166       4.163  23.852  28.062  1.00 29.91           C  
ATOM   1213  O   GLY H 166       4.528  23.717  26.896  1.00 31.55           O  
ATOM   1214  N   ARG H 167       3.687  25.016  28.533  1.00 29.69           N  
ATOM   1215  CA  ARG H 167       3.548  26.184  27.711  1.00 30.18           C  
ATOM   1216  CB  ARG H 167       2.726  27.302  28.381  1.00 50.58           C  
ATOM   1217  CG  ARG H 167       1.226  26.991  28.430  1.00 54.12           C  
ATOM   1218  CD  ARG H 167       0.357  28.144  28.938  1.00 61.72           C  
ATOM   1219  NE  ARG H 167       0.533  28.247  30.416  1.00 65.60           N  
ATOM   1220  CZ  ARG H 167      -0.358  27.636  31.249  1.00 67.87           C  
ATOM   1221  NH1 ARG H 167      -1.379  26.892  30.726  1.00 67.77           N1+
ATOM   1222  NH2 ARG H 167      -0.233  27.775  32.601  1.00 70.04           N  
ATOM   1223  C   ARG H 167       4.881  26.747  27.307  1.00 29.96           C  
ATOM   1224  O   ARG H 167       4.999  27.322  26.225  1.00 30.90           O  
ATOM   1225  N   ASN H 168       5.919  26.621  28.163  1.00 35.03           N  
ATOM   1226  CA  ASN H 168       7.165  27.286  27.881  1.00 32.44           C  
ATOM   1227  CB  ASN H 168       7.535  28.334  28.941  1.00 33.25           C  
ATOM   1228  CG  ASN H 168       6.526  29.465  28.819  1.00 47.34           C  
ATOM   1229  OD1 ASN H 168       6.824  30.524  28.268  1.00 49.96           O  
ATOM   1230  ND2 ASN H 168       5.286  29.224  29.322  1.00 47.70           N  
ATOM   1231  C   ASN H 168       8.280  26.294  27.823  1.00 30.63           C  
ATOM   1232  O   ASN H 168       8.370  25.389  28.651  1.00 31.43           O  
ATOM   1233  N   THR H 169       9.169  26.461  26.819  1.00 28.80           N  
ATOM   1234  CA  THR H 169      10.272  25.557  26.663  1.00 28.54           C  
ATOM   1235  CB  THR H 169      10.137  24.655  25.472  1.00 27.43           C  
ATOM   1236  OG1 THR H 169      10.102  25.418  24.276  1.00 31.41           O  
ATOM   1237  CG2 THR H 169       8.841  23.842  25.622  1.00 32.06           C  
ATOM   1238  C   THR H 169      11.531  26.351  26.476  1.00 29.55           C  
ATOM   1239  O   THR H 169      11.499  27.484  26.000  1.00 29.48           O  
ATOM   1240  N   PHE H 170      12.686  25.767  26.863  1.00 27.59           N  
ATOM   1241  CA  PHE H 170      13.943  26.456  26.735  1.00 26.07           C  
ATOM   1242  CB  PHE H 170      14.566  26.840  28.089  1.00 27.49           C  
ATOM   1243  CG  PHE H 170      13.510  27.386  28.987  1.00 29.00           C  
ATOM   1244  CD1 PHE H 170      12.990  28.647  28.817  1.00 28.81           C  
ATOM   1245  CD2 PHE H 170      13.020  26.598  30.002  1.00 30.63           C  
ATOM   1246  CE1 PHE H 170      12.013  29.118  29.662  1.00 28.85           C  
ATOM   1247  CE2 PHE H 170      12.044  27.064  30.850  1.00 30.86           C  
ATOM   1248  CZ  PHE H 170      11.541  28.330  30.682  1.00 30.57           C  
ATOM   1249  C   PHE H 170      14.901  25.452  26.160  1.00 26.88           C  
ATOM   1250  O   PHE H 170      14.802  24.266  26.474  1.00 25.26           O  
ATOM   1251  N   SER H 171      15.866  25.881  25.312  1.00 26.29           N  
ATOM   1252  CA  SER H 171      16.776  24.899  24.783  1.00 26.99           C  
ATOM   1253  CB  SER H 171      16.359  24.336  23.413  1.00 27.03           C  
ATOM   1254  OG  SER H 171      16.425  25.348  22.421  1.00 49.09           O  
ATOM   1255  C   SER H 171      18.148  25.479  24.621  1.00 28.45           C  
ATOM   1256  O   SER H 171      18.328  26.691  24.518  1.00 28.20           O  
ATOM   1257  N   ALA H 172      19.168  24.594  24.610  1.00 26.80           N  
ATOM   1258  CA  ALA H 172      20.528  24.998  24.411  1.00 29.01           C  
ATOM   1259  CB  ALA H 172      21.558  23.912  24.767  1.00 27.51           C  
ATOM   1260  C   ALA H 172      20.684  25.310  22.954  1.00 29.81           C  
ATOM   1261  O   ALA H 172      19.963  24.777  22.111  1.00 28.43           O  
ATOM   1262  N   ASP H 173      21.649  26.188  22.626  1.00 32.05           N  
ATOM   1263  CA  ASP H 173      21.873  26.621  21.276  1.00 34.67           C  
ATOM   1264  CB  ASP H 173      22.984  27.680  21.159  1.00 36.87           C  
ATOM   1265  CG  ASP H 173      22.458  29.006  21.697  1.00 43.00           C  
ATOM   1266  OD1 ASP H 173      21.231  29.093  21.969  1.00 41.92           O  
ATOM   1267  OD2 ASP H 173      23.275  29.954  21.840  1.00 42.16           O1-
ATOM   1268  C   ASP H 173      22.278  25.448  20.437  1.00 34.02           C  
ATOM   1269  O   ASP H 173      21.943  25.381  19.257  1.00 34.79           O  
ATOM   1270  N   SER H 174      23.008  24.482  21.017  1.00 32.50           N  
ATOM   1271  CA  SER H 174      23.478  23.382  20.227  1.00 31.15           C  
ATOM   1272  CB  SER H 174      24.266  22.358  21.062  1.00 31.04           C  
ATOM   1273  OG  SER H 174      23.424  21.777  22.047  1.00 32.37           O  
ATOM   1274  C   SER H 174      22.317  22.661  19.592  1.00 31.00           C  
ATOM   1275  O   SER H 174      22.393  22.272  18.428  1.00 31.71           O  
ATOM   1276  N   VAL H 175      21.252  22.397  20.373  1.00 30.18           N  
ATOM   1277  CA  VAL H 175      20.062  21.685  19.969  1.00 29.14           C  
ATOM   1278  CB  VAL H 175      19.407  20.940  21.101  1.00 29.79           C  
ATOM   1279  CG1 VAL H 175      20.409  19.900  21.626  1.00 28.84           C  
ATOM   1280  CG2 VAL H 175      18.939  21.932  22.174  1.00 27.49           C  
ATOM   1281  C   VAL H 175      19.010  22.498  19.255  1.00 30.56           C  
ATOM   1282  O   VAL H 175      18.152  21.922  18.586  1.00 29.83           O  
ATOM   1283  N   LYS H 176      18.992  23.839  19.405  1.00 31.61           N  
ATOM   1284  CA  LYS H 176      17.885  24.625  18.911  1.00 32.70           C  
ATOM   1285  CB  LYS H 176      18.080  26.143  19.031  1.00 34.68           C  
ATOM   1286  CG  LYS H 176      18.007  26.660  20.463  1.00 38.25           C  
ATOM   1287  CD  LYS H 176      18.493  28.102  20.594  1.00 40.42           C  
ATOM   1288  CE  LYS H 176      18.442  28.644  22.023  1.00 42.40           C  
ATOM   1289  NZ  LYS H 176      17.037  28.788  22.464  1.00 43.25           N1+
ATOM   1290  C   LYS H 176      17.564  24.364  17.475  1.00 32.91           C  
ATOM   1291  O   LYS H 176      18.429  24.387  16.600  1.00 33.59           O  
ATOM   1292  N   GLY H 177      16.258  24.117  17.231  1.00 34.59           N  
ATOM   1293  CA  GLY H 177      15.676  23.933  15.934  1.00 33.09           C  
ATOM   1294  C   GLY H 177      15.539  22.468  15.659  1.00 33.77           C  
ATOM   1295  O   GLY H 177      14.572  22.033  15.036  1.00 34.80           O  
ATOM   1296  N   ARG H 178      16.556  21.685  16.061  1.00 32.05           N  
ATOM   1297  CA  ARG H 178      16.597  20.264  15.867  1.00 31.00           C  
ATOM   1298  CB  ARG H 178      18.040  19.736  15.923  1.00 31.13           C  
ATOM   1299  CG  ARG H 178      18.906  20.417  14.860  1.00 32.67           C  
ATOM   1300  CD  ARG H 178      20.286  19.799  14.638  1.00 33.82           C  
ATOM   1301  NE  ARG H 178      21.111  20.008  15.862  1.00 35.54           N  
ATOM   1302  CZ  ARG H 178      21.294  18.985  16.745  1.00 34.84           C  
ATOM   1303  NH1 ARG H 178      20.699  17.776  16.526  1.00 33.58           N1+
ATOM   1304  NH2 ARG H 178      22.093  19.159  17.838  1.00 33.03           N  
ATOM   1305  C   ARG H 178      15.760  19.488  16.846  1.00 30.30           C  
ATOM   1306  O   ARG H 178      15.081  18.533  16.469  1.00 30.00           O  
ATOM   1307  N   PHE H 179      15.780  19.891  18.133  1.00 30.17           N  
ATOM   1308  CA  PHE H 179      15.172  19.130  19.195  1.00 29.35           C  
ATOM   1309  CB  PHE H 179      16.106  18.994  20.409  1.00 29.08           C  
ATOM   1310  CG  PHE H 179      17.183  18.010  20.110  1.00 29.00           C  
ATOM   1311  CD1 PHE H 179      17.962  18.114  18.983  1.00 30.00           C  
ATOM   1312  CD2 PHE H 179      17.453  17.002  21.005  1.00 28.01           C  
ATOM   1313  CE1 PHE H 179      18.960  17.202  18.734  1.00 29.71           C  
ATOM   1314  CE2 PHE H 179      18.451  16.089  20.763  1.00 27.75           C  
ATOM   1315  CZ  PHE H 179      19.206  16.185  19.621  1.00 29.08           C  
ATOM   1316  C   PHE H 179      13.951  19.823  19.701  1.00 29.29           C  
ATOM   1317  O   PHE H 179      13.879  21.051  19.725  1.00 29.62           O  
ATOM   1318  N   THR H 180      12.943  19.027  20.118  1.00 27.85           N  
ATOM   1319  CA  THR H 180      11.740  19.593  20.651  1.00 28.67           C  
ATOM   1320  CB  THR H 180      10.576  19.469  19.715  1.00 29.27           C  
ATOM   1321  OG1 THR H 180      10.877  20.108  18.483  1.00 30.64           O  
ATOM   1322  CG2 THR H 180       9.346  20.125  20.366  1.00 29.35           C  
ATOM   1323  C   THR H 180      11.384  18.852  21.906  1.00 28.01           C  
ATOM   1324  O   THR H 180      11.317  17.623  21.921  1.00 28.57           O  
ATOM   1325  N   ILE H 181      11.124  19.609  22.990  1.00 27.31           N  
ATOM   1326  CA  ILE H 181      10.760  19.078  24.275  1.00 27.38           C  
ATOM   1327  CB  ILE H 181      11.373  19.843  25.415  1.00 26.72           C  
ATOM   1328  CG1 ILE H 181      10.963  19.248  26.773  1.00 25.92           C  
ATOM   1329  CG2 ILE H 181      10.957  21.313  25.254  1.00 26.24           C  
ATOM   1330  CD1 ILE H 181      11.511  17.852  27.033  1.00 25.59           C  
ATOM   1331  C   ILE H 181       9.282  19.225  24.422  1.00 28.09           C  
ATOM   1332  O   ILE H 181       8.711  20.245  24.040  1.00 28.85           O  
ATOM   1333  N   SER H 182       8.608  18.180  24.945  1.00 26.85           N  
ATOM   1334  CA  SER H 182       7.192  18.273  25.149  1.00 28.34           C  
ATOM   1335  CB  SER H 182       6.365  17.814  23.937  1.00 28.82           C  
ATOM   1336  OG  SER H 182       6.590  16.434  23.686  1.00 31.62           O  
ATOM   1337  C   SER H 182       6.836  17.376  26.288  1.00 29.21           C  
ATOM   1338  O   SER H 182       7.628  16.530  26.701  1.00 27.98           O  
ATOM   1339  N   ARG H 183       5.626  17.560  26.851  1.00 28.47           N  
ATOM   1340  CA  ARG H 183       5.218  16.721  27.938  1.00 28.95           C  
ATOM   1341  CB  ARG H 183       5.445  17.375  29.313  1.00 28.62           C  
ATOM   1342  CG  ARG H 183       4.640  18.666  29.500  1.00 30.22           C  
ATOM   1343  CD  ARG H 183       5.091  19.520  30.687  1.00 30.73           C  
ATOM   1344  NE  ARG H 183       5.004  18.690  31.917  1.00 32.22           N  
ATOM   1345  CZ  ARG H 183       5.929  18.833  32.911  1.00 30.56           C  
ATOM   1346  NH1 ARG H 183       6.944  19.737  32.779  1.00 30.19           N1+
ATOM   1347  NH2 ARG H 183       5.844  18.067  34.033  1.00 29.57           N  
ATOM   1348  C   ARG H 183       3.744  16.494  27.821  1.00 31.75           C  
ATOM   1349  O   ARG H 183       3.010  17.344  27.320  1.00 31.49           O  
ATOM   1350  N   ASP H 184       3.290  15.301  28.266  1.00 31.19           N  
ATOM   1351  CA  ASP H 184       1.895  14.975  28.321  1.00 33.73           C  
ATOM   1352  CB  ASP H 184       1.524  13.735  27.483  1.00 34.09           C  
ATOM   1353  CG  ASP H 184       0.006  13.580  27.454  1.00 38.40           C  
ATOM   1354  OD1 ASP H 184      -0.635  13.733  28.527  1.00 38.34           O  
ATOM   1355  OD2 ASP H 184      -0.537  13.310  26.352  1.00 40.13           O1-
ATOM   1356  C   ASP H 184       1.631  14.663  29.760  1.00 34.29           C  
ATOM   1357  O   ASP H 184       2.028  13.613  30.260  1.00 34.42           O  
ATOM   1358  N   ASN H 185       0.947  15.583  30.461  1.00 35.27           N  
ATOM   1359  CA  ASN H 185       0.688  15.469  31.866  1.00 35.74           C  
ATOM   1360  CB  ASN H 185       0.027  16.738  32.428  1.00 36.31           C  
ATOM   1361  CG  ASN H 185       1.040  17.866  32.289  1.00 37.32           C  
ATOM   1362  OD1 ASN H 185       2.239  17.626  32.154  1.00 35.67           O  
ATOM   1363  ND2 ASN H 185       0.549  19.134  32.320  1.00 39.49           N  
ATOM   1364  C   ASN H 185      -0.213  14.303  32.132  1.00 38.05           C  
ATOM   1365  O   ASN H 185      -0.113  13.656  33.174  1.00 39.15           O  
ATOM   1366  N   SER H 186      -1.135  14.007  31.203  1.00 36.76           N  
ATOM   1367  CA  SER H 186      -2.065  12.936  31.418  1.00 38.18           C  
ATOM   1368  CB  SER H 186      -2.972  12.714  30.202  1.00 38.63           C  
ATOM   1369  OG  SER H 186      -3.597  13.937  29.842  1.00 41.77           O  
ATOM   1370  C   SER H 186      -1.294  11.666  31.598  1.00 39.42           C  
ATOM   1371  O   SER H 186      -1.590  10.865  32.484  1.00 39.77           O  
ATOM   1372  N   LYS H 187      -0.312  11.460  30.701  1.00 38.53           N  
ATOM   1373  CA  LYS H 187       0.561  10.321  30.591  1.00 37.91           C  
ATOM   1374  CB  LYS H 187       1.265  10.266  29.227  1.00 38.38           C  
ATOM   1375  CG  LYS H 187       0.315  10.387  28.034  1.00 40.39           C  
ATOM   1376  CD  LYS H 187      -0.781   9.325  27.985  1.00 42.96           C  
ATOM   1377  CE  LYS H 187      -1.710   9.481  26.780  1.00 45.49           C  
ATOM   1378  NZ  LYS H 187      -2.771   8.453  26.825  1.00 47.76           N1+
ATOM   1379  C   LYS H 187       1.640  10.307  31.642  1.00 38.00           C  
ATOM   1380  O   LYS H 187       2.209   9.253  31.925  1.00 36.38           O  
ATOM   1381  N   ASN H 188       1.996  11.472  32.218  1.00 37.07           N  
ATOM   1382  CA  ASN H 188       3.104  11.550  33.134  1.00 36.15           C  
ATOM   1383  CB  ASN H 188       2.999  10.600  34.345  1.00 36.32           C  
ATOM   1384  CG  ASN H 188       2.009  11.188  35.344  1.00 38.63           C  
ATOM   1385  OD1 ASN H 188       1.687  12.374  35.292  1.00 39.33           O  
ATOM   1386  ND2 ASN H 188       1.526  10.344  36.293  1.00 39.55           N  
ATOM   1387  C   ASN H 188       4.359  11.226  32.387  1.00 33.99           C  
ATOM   1388  O   ASN H 188       5.271  10.596  32.920  1.00 34.37           O  
ATOM   1389  N   THR H 189       4.437  11.669  31.114  1.00 31.73           N  
ATOM   1390  CA  THR H 189       5.611  11.432  30.323  1.00 30.77           C  
ATOM   1391  CB  THR H 189       5.372  10.582  29.111  1.00 32.11           C  
ATOM   1392  OG1 THR H 189       4.254  11.079  28.392  1.00 31.30           O  
ATOM   1393  CG2 THR H 189       5.189   9.111  29.500  1.00 29.85           C  
ATOM   1394  C   THR H 189       6.169  12.721  29.801  1.00 30.40           C  
ATOM   1395  O   THR H 189       5.448  13.678  29.527  1.00 29.46           O  
ATOM   1396  N   LEU H 190       7.509  12.747  29.661  1.00 27.70           N  
ATOM   1397  CA  LEU H 190       8.263  13.837  29.110  1.00 28.00           C  
ATOM   1398  CB  LEU H 190       9.435  14.232  30.023  1.00 26.87           C  
ATOM   1399  CG  LEU H 190      10.333  15.367  29.504  1.00 29.42           C  
ATOM   1400  CD1 LEU H 190       9.567  16.694  29.395  1.00 29.03           C  
ATOM   1401  CD2 LEU H 190      11.609  15.475  30.358  1.00 28.75           C  
ATOM   1402  C   LEU H 190       8.846  13.308  27.835  1.00 28.39           C  
ATOM   1403  O   LEU H 190       9.274  12.155  27.790  1.00 27.62           O  
ATOM   1404  N   PHE H 191       8.876  14.120  26.754  1.00 26.31           N  
ATOM   1405  CA  PHE H 191       9.390  13.595  25.517  1.00 27.11           C  
ATOM   1406  CB  PHE H 191       8.361  13.524  24.372  1.00 28.92           C  
ATOM   1407  CG  PHE H 191       7.211  12.659  24.761  1.00 31.14           C  
ATOM   1408  CD1 PHE H 191       7.319  11.290  24.750  1.00 32.35           C  
ATOM   1409  CD2 PHE H 191       6.020  13.224  25.149  1.00 31.66           C  
ATOM   1410  CE1 PHE H 191       6.251  10.499  25.107  1.00 33.88           C  
ATOM   1411  CE2 PHE H 191       4.948  12.440  25.505  1.00 33.00           C  
ATOM   1412  CZ  PHE H 191       5.061  11.072  25.485  1.00 34.43           C  
ATOM   1413  C   PHE H 191      10.459  14.503  24.996  1.00 27.38           C  
ATOM   1414  O   PHE H 191      10.528  15.679  25.346  1.00 28.11           O  
ATOM   1415  N   LEU H 192      11.355  13.940  24.157  1.00 26.29           N  
ATOM   1416  CA  LEU H 192      12.350  14.732  23.496  1.00 26.85           C  
ATOM   1417  CB  LEU H 192      13.753  14.579  24.105  1.00 24.13           C  
ATOM   1418  CG  LEU H 192      14.813  15.499  23.470  1.00 24.93           C  
ATOM   1419  CD1 LEU H 192      14.468  16.982  23.692  1.00 24.30           C  
ATOM   1420  CD2 LEU H 192      16.224  15.151  23.965  1.00 24.52           C  
ATOM   1421  C   LEU H 192      12.413  14.251  22.075  1.00 28.31           C  
ATOM   1422  O   LEU H 192      12.791  13.109  21.812  1.00 27.83           O  
ATOM   1423  N   VAL H 193      12.050  15.118  21.112  1.00 27.46           N  
ATOM   1424  CA  VAL H 193      12.077  14.707  19.737  1.00 28.31           C  
ATOM   1425  CB  VAL H 193      10.961  15.288  18.918  1.00 30.18           C  
ATOM   1426  CG1 VAL H 193      11.161  14.873  17.451  1.00 41.48           C  
ATOM   1427  CG2 VAL H 193       9.620  14.832  19.518  1.00 43.94           C  
ATOM   1428  C   VAL H 193      13.361  15.207  19.163  1.00 29.14           C  
ATOM   1429  O   VAL H 193      13.680  16.388  19.282  1.00 29.63           O  
ATOM   1430  N   MET H 194      14.136  14.308  18.524  1.00 29.66           N  
ATOM   1431  CA  MET H 194      15.413  14.712  18.011  1.00 29.74           C  
ATOM   1432  CB  MET H 194      16.557  13.807  18.482  1.00 28.90           C  
ATOM   1433  CG  MET H 194      16.678  13.674  19.998  1.00 31.03           C  
ATOM   1434  SD  MET H 194      17.996  12.529  20.502  1.00 37.01           S  
ATOM   1435  CE  MET H 194      17.340  12.225  22.162  1.00 27.08           C  
ATOM   1436  C   MET H 194      15.399  14.548  16.526  1.00 30.94           C  
ATOM   1437  O   MET H 194      15.160  13.452  16.018  1.00 30.67           O  
ATOM   1438  N   ASN H 195      15.699  15.637  15.791  1.00 30.07           N  
ATOM   1439  CA  ASN H 195      15.715  15.578  14.356  1.00 30.46           C  
ATOM   1440  CB  ASN H 195      14.739  16.561  13.686  1.00 32.08           C  
ATOM   1441  CG  ASN H 195      13.318  16.126  14.006  1.00 32.88           C  
ATOM   1442  OD1 ASN H 195      13.019  14.934  14.057  1.00 32.47           O  
ATOM   1443  ND2 ASN H 195      12.414  17.118  14.225  1.00 34.89           N  
ATOM   1444  C   ASN H 195      17.079  15.994  13.907  1.00 30.34           C  
ATOM   1445  O   ASN H 195      17.835  16.590  14.670  1.00 29.80           O  
ATOM   1446  N   SER H 196      17.423  15.660  12.644  1.00 30.24           N  
ATOM   1447  CA  SER H 196      18.673  16.054  12.054  1.00 30.73           C  
ATOM   1448  CB  SER H 196      18.741  17.564  11.765  1.00 32.89           C  
ATOM   1449  OG  SER H 196      19.991  17.893  11.181  1.00 36.98           O  
ATOM   1450  C   SER H 196      19.794  15.694  12.974  1.00 30.63           C  
ATOM   1451  O   SER H 196      20.640  16.527  13.295  1.00 30.52           O  
ATOM   1452  N   LEU H 197      19.841  14.420  13.405  1.00 29.36           N  
ATOM   1453  CA  LEU H 197      20.838  13.973  14.335  1.00 28.54           C  
ATOM   1454  CB  LEU H 197      20.583  12.543  14.834  1.00 26.49           C  
ATOM   1455  CG  LEU H 197      19.361  12.449  15.764  1.00 27.30           C  
ATOM   1456  CD1 LEU H 197      19.108  11.006  16.220  1.00 25.98           C  
ATOM   1457  CD2 LEU H 197      19.520  13.404  16.957  1.00 26.28           C  
ATOM   1458  C   LEU H 197      22.200  14.021  13.719  1.00 30.13           C  
ATOM   1459  O   LEU H 197      22.382  13.756  12.531  1.00 29.30           O  
ATOM   1460  N   ARG H 198      23.205  14.371  14.550  1.00 29.63           N  
ATOM   1461  CA  ARG H 198      24.562  14.486  14.100  1.00 31.05           C  
ATOM   1462  CB  ARG H 198      25.103  15.918  14.227  1.00 33.02           C  
ATOM   1463  CG  ARG H 198      24.265  16.948  13.467  1.00 37.52           C  
ATOM   1464  CD  ARG H 198      24.719  18.388  13.710  1.00 42.56           C  
ATOM   1465  NE  ARG H 198      23.809  19.297  12.959  1.00 45.91           N  
ATOM   1466  CZ  ARG H 198      23.797  20.632  13.244  1.00 48.90           C  
ATOM   1467  NH1 ARG H 198      24.635  21.139  14.196  1.00 49.52           N1+
ATOM   1468  NH2 ARG H 198      22.942  21.464  12.583  1.00 48.13           N  
ATOM   1469  C   ARG H 198      25.400  13.611  14.982  1.00 30.36           C  
ATOM   1470  O   ARG H 198      24.952  13.144  16.028  1.00 29.94           O  
ATOM   1471  N   ALA H 199      26.655  13.364  14.566  1.00 31.49           N  
ATOM   1472  CA  ALA H 199      27.551  12.509  15.293  1.00 30.38           C  
ATOM   1473  CB  ALA H 199      28.919  12.355  14.606  1.00 30.13           C  
ATOM   1474  C   ALA H 199      27.794  13.089  16.655  1.00 30.30           C  
ATOM   1475  O   ALA H 199      27.862  12.358  17.641  1.00 28.99           O  
ATOM   1476  N   GLU H 200      27.904  14.426  16.749  1.00 30.02           N  
ATOM   1477  CA  GLU H 200      28.220  15.074  17.990  1.00 29.35           C  
ATOM   1478  CB  GLU H 200      28.477  16.592  17.879  1.00 29.59           C  
ATOM   1479  CG  GLU H 200      27.372  17.409  17.212  1.00 34.35           C  
ATOM   1480  CD  GLU H 200      27.804  17.670  15.776  1.00 39.81           C  
ATOM   1481  OE1 GLU H 200      28.849  17.108  15.358  1.00 39.32           O  
ATOM   1482  OE2 GLU H 200      27.097  18.444  15.079  1.00 42.28           O1-
ATOM   1483  C   GLU H 200      27.141  14.829  19.001  1.00 28.81           C  
ATOM   1484  O   GLU H 200      27.377  14.976  20.199  1.00 29.80           O  
ATOM   1485  N   ASP H 201      25.921  14.503  18.539  1.00 26.91           N  
ATOM   1486  CA  ASP H 201      24.765  14.258  19.364  1.00 25.28           C  
ATOM   1487  CB  ASP H 201      23.469  14.107  18.552  1.00 25.11           C  
ATOM   1488  CG  ASP H 201      23.088  15.467  17.988  1.00 28.28           C  
ATOM   1489  OD1 ASP H 201      23.568  16.503  18.523  1.00 27.56           O  
ATOM   1490  OD2 ASP H 201      22.298  15.485  17.008  1.00 29.13           O1-
ATOM   1491  C   ASP H 201      24.914  13.005  20.182  1.00 24.03           C  
ATOM   1492  O   ASP H 201      24.165  12.812  21.140  1.00 23.34           O  
ATOM   1493  N   THR H 202      25.819  12.082  19.807  1.00 24.39           N  
ATOM   1494  CA  THR H 202      25.940  10.850  20.547  1.00 23.61           C  
ATOM   1495  CB  THR H 202      27.082   9.989  20.083  1.00 22.94           C  
ATOM   1496  OG1 THR H 202      26.926   9.669  18.709  1.00 24.91           O  
ATOM   1497  CG2 THR H 202      27.122   8.706  20.934  1.00 21.37           C  
ATOM   1498  C   THR H 202      26.170  11.156  22.000  1.00 23.24           C  
ATOM   1499  O   THR H 202      27.058  11.930  22.354  1.00 23.74           O  
ATOM   1500  N   ALA H 203      25.338  10.560  22.887  1.00 20.67           N  
ATOM   1501  CA  ALA H 203      25.516  10.795  24.294  1.00 20.99           C  
ATOM   1502  CB  ALA H 203      25.408  12.279  24.683  1.00 20.98           C  
ATOM   1503  C   ALA H 203      24.452  10.066  25.051  1.00 20.69           C  
ATOM   1504  O   ALA H 203      23.510   9.524  24.470  1.00 21.26           O  
ATOM   1505  N   VAL H 204      24.609   9.995  26.390  1.00 20.35           N  
ATOM   1506  CA  VAL H 204      23.582   9.421  27.205  1.00 20.35           C  
ATOM   1507  CB  VAL H 204      24.070   8.832  28.502  1.00 19.82           C  
ATOM   1508  CG1 VAL H 204      24.476   9.963  29.461  1.00 21.42           C  
ATOM   1509  CG2 VAL H 204      22.975   7.905  29.055  1.00 19.18           C  
ATOM   1510  C   VAL H 204      22.655  10.552  27.518  1.00 20.54           C  
ATOM   1511  O   VAL H 204      23.094  11.660  27.819  1.00 20.68           O  
ATOM   1512  N   TYR H 205      21.334  10.311  27.444  1.00 19.95           N  
ATOM   1513  CA  TYR H 205      20.410  11.377  27.702  1.00 20.16           C  
ATOM   1514  CB  TYR H 205      19.360  11.554  26.588  1.00 21.00           C  
ATOM   1515  CG  TYR H 205      20.010  12.222  25.420  1.00 20.33           C  
ATOM   1516  CD1 TYR H 205      20.867  11.548  24.579  1.00 20.03           C  
ATOM   1517  CD2 TYR H 205      19.734  13.546  25.165  1.00 21.49           C  
ATOM   1518  CE1 TYR H 205      21.445  12.193  23.509  1.00 21.09           C  
ATOM   1519  CE2 TYR H 205      20.308  14.196  24.098  1.00 22.03           C  
ATOM   1520  CZ  TYR H 205      21.169  13.519  23.269  1.00 22.00           C  
ATOM   1521  OH  TYR H 205      21.761  14.181  22.173  1.00 22.14           O  
ATOM   1522  C   TYR H 205      19.695  11.080  28.979  1.00 21.18           C  
ATOM   1523  O   TYR H 205      19.142   9.994  29.146  1.00 22.03           O  
ATOM   1524  N   TYR H 206      19.688  12.057  29.915  1.00 20.65           N  
ATOM   1525  CA  TYR H 206      19.056  11.849  31.190  1.00 21.64           C  
ATOM   1526  CB  TYR H 206      19.886  12.265  32.426  1.00 20.91           C  
ATOM   1527  CG  TYR H 206      21.254  11.670  32.491  1.00 22.12           C  
ATOM   1528  CD1 TYR H 206      21.470  10.365  32.859  1.00 20.58           C  
ATOM   1529  CD2 TYR H 206      22.344  12.448  32.183  1.00 21.67           C  
ATOM   1530  CE1 TYR H 206      22.745   9.852  32.919  1.00 21.73           C  
ATOM   1531  CE2 TYR H 206      23.621  11.942  32.242  1.00 22.22           C  
ATOM   1532  CZ  TYR H 206      23.826  10.637  32.612  1.00 23.04           C  
ATOM   1533  OH  TYR H 206      25.130  10.099  32.678  1.00 26.27           O  
ATOM   1534  C   TYR H 206      17.893  12.791  31.278  1.00 23.24           C  
ATOM   1535  O   TYR H 206      17.968  13.927  30.810  1.00 23.62           O  
ATOM   1536  N   CYS H 207      16.765  12.329  31.860  1.00 24.18           N  
ATOM   1537  CA  CYS H 207      15.676  13.228  32.123  1.00 25.75           C  
ATOM   1538  CB  CYS H 207      14.258  12.684  31.806  1.00 27.34           C  
ATOM   1539  SG  CYS H 207      13.813  11.150  32.675  1.00 35.20           S  
ATOM   1540  C   CYS H 207      15.772  13.549  33.583  1.00 26.35           C  
ATOM   1541  O   CYS H 207      16.159  12.702  34.387  1.00 26.30           O  
ATOM   1542  N   ALA H 208      15.472  14.807  33.962  1.00 24.59           N  
ATOM   1543  CA  ALA H 208      15.615  15.145  35.348  1.00 24.96           C  
ATOM   1544  CB  ALA H 208      16.913  15.915  35.648  1.00 24.78           C  
ATOM   1545  C   ALA H 208      14.489  16.027  35.771  1.00 26.48           C  
ATOM   1546  O   ALA H 208      14.007  16.854  34.996  1.00 26.49           O  
ATOM   1547  N   LYS H 209      14.049  15.846  37.035  1.00 25.32           N  
ATOM   1548  CA  LYS H 209      13.012  16.645  37.625  1.00 25.44           C  
ATOM   1549  CB  LYS H 209      12.221  15.930  38.736  1.00 26.73           C  
ATOM   1550  CG  LYS H 209      11.121  16.800  39.350  1.00 28.51           C  
ATOM   1551  CD  LYS H 209      10.091  16.017  40.167  1.00 30.33           C  
ATOM   1552  CE  LYS H 209      10.552  15.658  41.582  1.00 32.84           C  
ATOM   1553  NZ  LYS H 209      10.229  16.748  42.529  1.00 33.46           N1+
ATOM   1554  C   LYS H 209      13.675  17.833  38.244  1.00 25.62           C  
ATOM   1555  O   LYS H 209      14.750  17.722  38.831  1.00 26.61           O  
ATOM   1556  N   ASP H 210      13.043  19.014  38.131  1.00 26.40           N  
ATOM   1557  CA  ASP H 210      13.662  20.191  38.660  1.00 27.11           C  
ATOM   1558  CB  ASP H 210      13.702  21.359  37.653  1.00 27.13           C  
ATOM   1559  CG  ASP H 210      14.653  20.974  36.524  1.00 29.30           C  
ATOM   1560  OD1 ASP H 210      15.297  19.898  36.644  1.00 29.42           O  
ATOM   1561  OD2 ASP H 210      14.748  21.743  35.531  1.00 30.82           O1-
ATOM   1562  C   ASP H 210      12.921  20.642  39.870  1.00 27.69           C  
ATOM   1563  O   ASP H 210      11.698  20.535  39.951  1.00 28.45           O  
ATOM   1564  N   LEU H 211      13.666  21.154  40.870  1.00 52.60           N  
ATOM   1565  CA  LEU H 211      13.015  21.670  42.042  1.00 55.51           C  
ATOM   1566  CB  LEU H 211      13.980  22.176  43.122  1.00 48.62           C  
ATOM   1567  CG  LEU H 211      14.740  21.058  43.853  1.00 49.32           C  
ATOM   1568  CD1 LEU H 211      15.678  21.644  44.918  1.00 48.85           C  
ATOM   1569  CD2 LEU H 211      13.773  20.012  44.437  1.00 49.87           C  
ATOM   1570  C   LEU H 211      12.193  22.833  41.605  1.00 57.17           C  
ATOM   1571  O   LEU H 211      11.030  22.963  41.982  1.00 56.48           O  
ATOM   1572  N   ARG H 212      12.780  23.712  40.775  1.00 59.52           N  
ATOM   1573  CA  ARG H 212      12.039  24.850  40.321  1.00 62.16           C  
ATOM   1574  CB  ARG H 212      12.411  26.148  41.059  1.00 63.60           C  
ATOM   1575  CG  ARG H 212      11.371  27.250  40.880  1.00 64.58           C  
ATOM   1576  CD  ARG H 212      10.037  26.901  41.541  1.00 66.76           C  
ATOM   1577  NE  ARG H 212       9.104  28.042  41.334  1.00 60.50           N  
ATOM   1578  CZ  ARG H 212       7.764  27.796  41.293  1.00 61.76           C  
ATOM   1579  NH1 ARG H 212       7.320  26.509  41.379  1.00 61.43           N1+
ATOM   1580  NH2 ARG H 212       6.880  28.828  41.164  1.00 61.56           N  
ATOM   1581  C   ARG H 212      12.409  25.029  38.889  1.00 63.19           C  
ATOM   1582  O   ARG H 212      13.499  24.635  38.479  1.00 63.26           O  
ATOM   1583  N   LEU H 213      11.509  25.613  38.077  1.00 65.48           N  
ATOM   1584  CA  LEU H 213      11.856  25.824  36.707  1.00 64.99           C  
ATOM   1585  CB  LEU H 213      10.740  26.540  35.926  1.00 65.64           C  
ATOM   1586  CG  LEU H 213      11.063  26.794  34.446  1.00 64.88           C  
ATOM   1587  CD1 LEU H 213      11.199  25.478  33.664  1.00 63.59           C  
ATOM   1588  CD2 LEU H 213      10.050  27.766  33.821  1.00 64.31           C  
ATOM   1589  C   LEU H 213      13.064  26.704  36.725  1.00 65.34           C  
ATOM   1590  O   LEU H 213      13.055  27.776  37.321  1.00 65.95           O  
ATOM   1591  N   GLY H 214      14.155  26.250  36.074  1.00 59.33           N  
ATOM   1592  CA  GLY H 214      15.361  27.025  36.014  1.00 57.96           C  
ATOM   1593  C   GLY H 214      16.248  26.700  37.177  1.00 56.01           C  
ATOM   1594  O   GLY H 214      17.362  27.213  37.266  1.00 57.38           O  
ATOM   1595  N   GLY H 215      15.786  25.835  38.098  1.00 55.53           N  
ATOM   1596  CA  GLY H 215      16.564  25.506  39.261  1.00 54.11           C  
ATOM   1597  C   GLY H 215      17.330  24.245  39.006  1.00 53.35           C  
ATOM   1598  O   GLY H 215      17.476  23.804  37.868  1.00 56.05           O  
ATOM   1599  N   GLY H 216      17.831  23.631  40.101  1.00 49.19           N  
ATOM   1600  CA  GLY H 216      18.619  22.432  40.031  1.00 47.56           C  
ATOM   1601  C   GLY H 216      17.715  21.256  39.830  1.00 45.52           C  
ATOM   1602  O   GLY H 216      16.499  21.353  39.987  1.00 44.97           O  
ATOM   1603  N   SER H 217      18.307  20.094  39.482  1.00 44.06           N  
ATOM   1604  CA  SER H 217      17.528  18.913  39.237  1.00 43.57           C  
ATOM   1605  CB  SER H 217      17.941  18.182  37.949  1.00 43.36           C  
ATOM   1606  OG  SER H 217      17.713  19.017  36.824  1.00 38.14           O  
ATOM   1607  C   SER H 217      17.730  17.965  40.382  1.00 42.94           C  
ATOM   1608  O   SER H 217      18.839  17.504  40.650  1.00 42.70           O  
ATOM   1609  N   ASP H 218      16.637  17.695  41.124  1.00 42.90           N  
ATOM   1610  CA  ASP H 218      16.667  16.821  42.264  1.00 42.77           C  
ATOM   1611  CB  ASP H 218      15.497  17.077  43.236  1.00 44.14           C  
ATOM   1612  CG  ASP H 218      14.169  16.915  42.513  1.00 47.18           C  
ATOM   1613  OD1 ASP H 218      14.013  17.492  41.405  1.00 48.94           O  
ATOM   1614  OD2 ASP H 218      13.275  16.233  43.083  1.00 48.78           O1-
ATOM   1615  C   ASP H 218      16.744  15.359  41.912  1.00 42.83           C  
ATOM   1616  O   ASP H 218      17.477  14.612  42.559  1.00 44.04           O  
ATOM   1617  N   TYR H 219      16.004  14.894  40.886  1.00 26.53           N  
ATOM   1618  CA  TYR H 219      15.992  13.484  40.601  1.00 26.66           C  
ATOM   1619  CB  TYR H 219      14.630  12.823  40.900  1.00 27.31           C  
ATOM   1620  CG  TYR H 219      14.692  11.363  40.587  1.00 31.07           C  
ATOM   1621  CD1 TYR H 219      15.604  10.555  41.220  1.00 51.41           C  
ATOM   1622  CD2 TYR H 219      13.811  10.786  39.700  1.00 33.31           C  
ATOM   1623  CE1 TYR H 219      15.669   9.209  40.954  1.00 33.84           C  
ATOM   1624  CE2 TYR H 219      13.867   9.437  39.427  1.00 51.91           C  
ATOM   1625  CZ  TYR H 219      14.797   8.644  40.056  1.00 54.51           C  
ATOM   1626  OH  TYR H 219      14.860   7.261  39.784  1.00 59.57           O  
ATOM   1627  C   TYR H 219      16.351  13.265  39.165  1.00 25.76           C  
ATOM   1628  O   TYR H 219      15.913  14.004  38.285  1.00 24.99           O  
ATOM   1629  N   TRP H 220      17.173  12.229  38.894  1.00 25.50           N  
ATOM   1630  CA  TRP H 220      17.613  11.972  37.551  1.00 25.31           C  
ATOM   1631  CB  TRP H 220      19.124  12.195  37.378  1.00 24.86           C  
ATOM   1632  CG  TRP H 220      19.564  13.626  37.581  1.00 25.04           C  
ATOM   1633  CD2 TRP H 220      20.301  14.401  36.619  1.00 22.90           C  
ATOM   1634  CD1 TRP H 220      19.421  14.414  38.684  1.00 23.20           C  
ATOM   1635  NE1 TRP H 220      20.012  15.636  38.470  1.00 23.38           N  
ATOM   1636  CE2 TRP H 220      20.561  15.641  37.206  1.00 23.29           C  
ATOM   1637  CE3 TRP H 220      20.733  14.105  35.361  1.00 23.62           C  
ATOM   1638  CZ2 TRP H 220      21.262  16.603  36.537  1.00 21.74           C  
ATOM   1639  CZ3 TRP H 220      21.430  15.083  34.685  1.00 22.32           C  
ATOM   1640  CH2 TRP H 220      21.691  16.307  35.261  1.00 22.81           C  
ATOM   1641  C   TRP H 220      17.363  10.533  37.237  1.00 26.47           C  
ATOM   1642  O   TRP H 220      17.413   9.671  38.114  1.00 28.26           O  
ATOM   1643  N   GLY H 221      17.077  10.238  35.955  1.00 26.06           N  
ATOM   1644  CA  GLY H 221      16.859   8.883  35.551  1.00 25.47           C  
ATOM   1645  C   GLY H 221      18.201   8.271  35.298  1.00 27.15           C  
ATOM   1646  O   GLY H 221      19.233   8.927  35.426  1.00 26.52           O  
ATOM   1647  N   GLN H 222      18.205   6.970  34.948  1.00 27.23           N  
ATOM   1648  CA  GLN H 222      19.391   6.214  34.652  1.00 28.01           C  
ATOM   1649  CB  GLN H 222      19.127   4.705  34.507  1.00 29.00           C  
ATOM   1650  CG  GLN H 222      18.938   3.985  35.845  1.00 32.99           C  
ATOM   1651  CD  GLN H 222      17.693   4.513  36.542  1.00 38.05           C  
ATOM   1652  OE1 GLN H 222      16.568   4.152  36.197  1.00 36.30           O  
ATOM   1653  NE2 GLN H 222      17.899   5.394  37.557  1.00 37.86           N  
ATOM   1654  C   GLN H 222      20.002   6.701  33.375  1.00 27.02           C  
ATOM   1655  O   GLN H 222      21.222   6.677  33.220  1.00 27.94           O  
ATOM   1656  N   GLY H 223      19.171   7.123  32.404  1.00 26.55           N  
ATOM   1657  CA  GLY H 223      19.694   7.624  31.165  1.00 26.50           C  
ATOM   1658  C   GLY H 223      19.501   6.605  30.085  1.00 26.34           C  
ATOM   1659  O   GLY H 223      19.371   5.409  30.343  1.00 27.69           O  
ATOM   1660  N   THR H 224      19.451   7.086  28.825  1.00 24.58           N  
ATOM   1661  CA  THR H 224      19.314   6.234  27.678  1.00 24.40           C  
ATOM   1662  CB  THR H 224      17.979   6.366  27.002  1.00 25.71           C  
ATOM   1663  OG1 THR H 224      17.873   5.442  25.929  1.00 27.57           O  
ATOM   1664  CG2 THR H 224      17.813   7.808  26.494  1.00 23.88           C  
ATOM   1665  C   THR H 224      20.380   6.646  26.710  1.00 24.11           C  
ATOM   1666  O   THR H 224      20.644   7.834  26.534  1.00 23.98           O  
ATOM   1667  N   LEU H 225      21.017   5.667  26.035  1.00 22.94           N  
ATOM   1668  CA  LEU H 225      22.128   5.961  25.173  1.00 22.31           C  
ATOM   1669  CB  LEU H 225      23.185   4.843  25.171  1.00 22.75           C  
ATOM   1670  CG  LEU H 225      24.394   5.101  24.252  1.00 23.43           C  
ATOM   1671  CD1 LEU H 225      25.236   6.292  24.732  1.00 21.02           C  
ATOM   1672  CD2 LEU H 225      25.220   3.816  24.067  1.00 23.24           C  
ATOM   1673  C   LEU H 225      21.671   6.139  23.757  1.00 23.45           C  
ATOM   1674  O   LEU H 225      20.919   5.331  23.218  1.00 24.40           O  
ATOM   1675  N   VAL H 226      22.135   7.235  23.122  1.00 22.49           N  
ATOM   1676  CA  VAL H 226      21.821   7.503  21.748  1.00 22.68           C  
ATOM   1677  CB  VAL H 226      21.189   8.849  21.542  1.00 22.60           C  
ATOM   1678  CG1 VAL H 226      20.981   9.072  20.036  1.00 22.27           C  
ATOM   1679  CG2 VAL H 226      19.900   8.915  22.378  1.00 22.54           C  
ATOM   1680  C   VAL H 226      23.118   7.518  20.998  1.00 23.70           C  
ATOM   1681  O   VAL H 226      24.037   8.263  21.340  1.00 23.83           O  
ATOM   1682  N   THR H 227      23.224   6.686  19.941  1.00 23.54           N  
ATOM   1683  CA  THR H 227      24.437   6.640  19.176  1.00 23.52           C  
ATOM   1684  CB  THR H 227      25.019   5.261  19.080  1.00 24.76           C  
ATOM   1685  OG1 THR H 227      25.266   4.740  20.377  1.00 24.05           O  
ATOM   1686  CG2 THR H 227      26.330   5.335  18.279  1.00 25.81           C  
ATOM   1687  C   THR H 227      24.108   7.062  17.779  1.00 25.06           C  
ATOM   1688  O   THR H 227      23.228   6.488  17.138  1.00 25.57           O  
ATOM   1689  N   VAL H 228      24.811   8.091  17.268  1.00 24.07           N  
ATOM   1690  CA  VAL H 228      24.551   8.527  15.927  1.00 24.97           C  
ATOM   1691  CB  VAL H 228      24.391  10.014  15.814  1.00 25.91           C  
ATOM   1692  CG1 VAL H 228      24.198  10.377  14.333  1.00 25.72           C  
ATOM   1693  CG2 VAL H 228      23.229  10.449  16.725  1.00 25.09           C  
ATOM   1694  C   VAL H 228      25.732   8.142  15.100  1.00 27.85           C  
ATOM   1695  O   VAL H 228      26.793   8.757  15.191  1.00 28.02           O  
ATOM   1696  N   SER H 229      25.560   7.109  14.252  1.00 27.34           N  
ATOM   1697  CA  SER H 229      26.639   6.653  13.427  1.00 28.48           C  
ATOM   1698  CB  SER H 229      27.483   5.549  14.088  1.00 28.48           C  
ATOM   1699  OG  SER H 229      28.520   5.130  13.212  1.00 29.94           O  
ATOM   1700  C   SER H 229      26.049   6.053  12.196  1.00 30.02           C  
ATOM   1701  O   SER H 229      24.878   5.680  12.169  1.00 29.29           O  
ATOM   1702  N   SER H 230      26.860   5.956  11.127  1.00 30.68           N  
ATOM   1703  CA  SER H 230      26.382   5.349   9.924  1.00 31.96           C  
ATOM   1704  CB  SER H 230      26.873   6.051   8.648  1.00 32.31           C  
ATOM   1705  OG  SER H 230      26.349   7.368   8.584  1.00 35.22           O  
ATOM   1706  C   SER H 230      26.934   3.930   9.909  1.00 32.56           C  
ATOM   1707  O   SER H 230      26.581   3.167   8.970  1.00 33.67           O  
ATOM   1708  OXT SER H 230      27.718   3.590  10.835  1.00  0.00           O1-
TER    1709      SER H 230 
CONECT  135  653
CONECT  653  135
CONECT  964 1539
CONECT 1539  964
END
