# Supplementary material for: Fully automated antibody structure prediction using BIOVIA tools: Validation study
Source: PLoS One. 2017 May 18;12(5):e0177923. doi: 10.1371/journal.pone.0177923 (PMC5436848; doi:10.1371/journal.pone.0177923)
Supplement: S1 Dataset — Predicted structures using the Top5 framework method, Chothia CDR definition with no canonical filtering and generating 50 models. These were used in the detailed discussion of outliers and for comparison against predictions using canonical filtering. (ZIP) [file pone.0177923.s003.zip › 4HHA_AB_FV_FinalModel.pdb]

REMARK   Accelrys Discovery Studio PDB file
REMARK   Created:  2015-05-08T03:21:14Z
SSBOND   1 CYS L   23    CYS L   88                                     
SSBOND   2 CYS H  130    CYS H  204                                     
ATOM      1  N   GLU L   1      24.399  32.726  26.628  1.00 57.08           N1+
ATOM      2  CA  GLU L   1      24.960  31.534  27.305  1.00 56.19           C  
ATOM      3  CB  GLU L   1      25.522  30.547  26.266  1.00 55.85           C  
ATOM      4  CG  GLU L   1      25.899  29.175  26.834  1.00 58.66           C  
ATOM      5  CD  GLU L   1      26.318  28.304  25.657  1.00 61.62           C  
ATOM      6  OE1 GLU L   1      27.484  28.456  25.207  1.00 63.62           O  
ATOM      7  OE2 GLU L   1      25.485  27.487  25.184  1.00 61.38           O1-
ATOM      8  C   GLU L   1      26.037  31.937  28.253  1.00 55.34           C  
ATOM      9  O   GLU L   1      26.814  32.852  27.985  1.00 55.54           O  
ATOM     10  N   VAL L   2      26.094  31.258  29.412  1.00 51.72           N  
ATOM     11  CA  VAL L   2      27.071  31.601  30.398  1.00 50.61           C  
ATOM     12  CB  VAL L   2      26.487  31.847  31.758  1.00 50.39           C  
ATOM     13  CG1 VAL L   2      27.642  32.127  32.736  1.00 59.89           C  
ATOM     14  CG2 VAL L   2      25.461  32.988  31.660  1.00 49.74           C  
ATOM     15  C   VAL L   2      28.021  30.459  30.530  1.00 50.13           C  
ATOM     16  O   VAL L   2      27.624  29.300  30.639  1.00 49.64           O  
ATOM     17  N   VAL L   3      29.325  30.780  30.518  1.00 46.95           N  
ATOM     18  CA  VAL L   3      30.340  29.777  30.621  1.00 45.89           C  
ATOM     19  CB  VAL L   3      31.619  30.184  29.954  1.00 46.76           C  
ATOM     20  CG1 VAL L   3      32.675  29.094  30.189  1.00 53.38           C  
ATOM     21  CG2 VAL L   3      31.324  30.479  28.475  1.00 46.61           C  
ATOM     22  C   VAL L   3      30.669  29.573  32.063  1.00 46.23           C  
ATOM     23  O   VAL L   3      30.863  30.529  32.813  1.00 46.87           O  
ATOM     24  N   LEU L   4      30.743  28.299  32.490  1.00 44.04           N  
ATOM     25  CA  LEU L   4      31.106  28.000  33.847  1.00 42.90           C  
ATOM     26  CB  LEU L   4      30.141  27.016  34.527  1.00 43.14           C  
ATOM     27  CG  LEU L   4      28.714  27.556  34.728  1.00 41.98           C  
ATOM     28  CD1 LEU L   4      27.817  26.513  35.404  1.00 40.62           C  
ATOM     29  CD2 LEU L   4      28.720  28.886  35.499  1.00 41.93           C  
ATOM     30  C   LEU L   4      32.439  27.317  33.810  1.00 44.59           C  
ATOM     31  O   LEU L   4      32.594  26.283  33.164  1.00 43.07           O  
ATOM     32  N   THR L   5      33.447  27.874  34.512  1.00 42.65           N  
ATOM     33  CA  THR L   5      34.744  27.254  34.511  1.00 44.09           C  
ATOM     34  CB  THR L   5      35.875  28.168  34.123  1.00 44.07           C  
ATOM     35  OG1 THR L   5      35.895  29.309  34.965  1.00 47.33           O  
ATOM     36  CG2 THR L   5      35.730  28.580  32.652  1.00 43.76           C  
ATOM     37  C   THR L   5      35.050  26.751  35.886  1.00 42.85           C  
ATOM     38  O   THR L   5      34.981  27.487  36.868  1.00 44.89           O  
ATOM     39  N   GLN L   6      35.422  25.458  35.977  1.00 40.92           N  
ATOM     40  CA  GLN L   6      35.725  24.867  37.247  1.00 40.63           C  
ATOM     41  CB  GLN L   6      35.011  23.526  37.501  1.00 41.00           C  
ATOM     42  CG  GLN L   6      33.483  23.627  37.516  1.00 37.81           C  
ATOM     43  CD  GLN L   6      32.917  22.240  37.804  1.00 37.70           C  
ATOM     44  OE1 GLN L   6      32.414  21.562  36.910  1.00 35.40           O  
ATOM     45  NE2 GLN L   6      32.997  21.802  39.090  1.00 34.42           N  
ATOM     46  C   GLN L   6      37.197  24.603  37.329  1.00 42.63           C  
ATOM     47  O   GLN L   6      37.842  24.259  36.339  1.00 41.80           O  
ATOM     48  N   SER L   7      37.770  24.792  38.537  1.00 42.40           N  
ATOM     49  CA  SER L   7      39.161  24.527  38.775  1.00 43.99           C  
ATOM     50  CB  SER L   7      40.049  25.784  38.735  1.00 44.77           C  
ATOM     51  OG  SER L   7      40.040  26.360  37.438  1.00 46.69           O  
ATOM     52  C   SER L   7      39.267  23.979  40.166  1.00 44.33           C  
ATOM     53  O   SER L   7      38.468  24.326  41.034  1.00 44.32           O  
ATOM     54  N   PRO L   8      40.211  23.115  40.424  1.00 43.96           N  
ATOM     55  CA  PRO L   8      41.124  22.613  39.436  1.00 41.92           C  
ATOM     56  CD  PRO L   8      40.724  22.951  41.776  1.00 41.88           C  
ATOM     57  CB  PRO L   8      42.339  22.088  40.205  1.00 42.54           C  
ATOM     58  CG  PRO L   8      41.833  21.896  41.645  1.00 42.52           C  
ATOM     59  C   PRO L   8      40.440  21.543  38.649  1.00 41.90           C  
ATOM     60  O   PRO L   8      39.379  21.084  39.067  1.00 40.50           O  
ATOM     61  N   ALA L   9      41.023  21.148  37.500  1.00 41.20           N  
ATOM     62  CA  ALA L   9      40.447  20.106  36.703  1.00 40.75           C  
ATOM     63  CB  ALA L   9      41.245  19.829  35.417  1.00 42.12           C  
ATOM     64  C   ALA L   9      40.457  18.852  37.516  1.00 40.59           C  
ATOM     65  O   ALA L   9      39.467  18.122  37.562  1.00 41.05           O  
ATOM     66  N   THR L  10      41.583  18.566  38.194  1.00 39.86           N  
ATOM     67  CA  THR L  10      41.624  17.379  38.996  1.00 38.38           C  
ATOM     68  CB  THR L  10      42.467  16.284  38.407  1.00 40.87           C  
ATOM     69  OG1 THR L  10      42.304  15.089  39.154  1.00 43.97           O  
ATOM     70  CG2 THR L  10      43.940  16.721  38.403  1.00 40.98           C  
ATOM     71  C   THR L  10      42.177  17.732  40.342  1.00 41.16           C  
ATOM     72  O   THR L  10      43.072  18.566  40.470  1.00 40.51           O  
ATOM     73  N   LEU L  11      41.637  17.092  41.397  1.00 40.27           N  
ATOM     74  CA  LEU L  11      42.067  17.373  42.734  1.00 39.23           C  
ATOM     75  CB  LEU L  11      40.915  17.967  43.561  1.00 39.45           C  
ATOM     76  CG  LEU L  11      41.317  18.531  44.931  1.00 42.71           C  
ATOM     77  CD1 LEU L  11      42.292  19.708  44.770  1.00 42.37           C  
ATOM     78  CD2 LEU L  11      40.075  18.906  45.754  1.00 41.61           C  
ATOM     79  C   LEU L  11      42.487  16.063  43.336  1.00 40.43           C  
ATOM     80  O   LEU L  11      41.700  15.119  43.393  1.00 39.68           O  
ATOM     81  N   SER L  12      43.751  15.963  43.800  1.00 39.74           N  
ATOM     82  CA  SER L  12      44.206  14.712  44.340  1.00 39.95           C  
ATOM     83  CB  SER L  12      45.574  14.272  43.792  1.00 40.69           C  
ATOM     84  OG  SER L  12      45.490  14.051  42.392  1.00 41.20           O  
ATOM     85  C   SER L  12      44.356  14.872  45.818  1.00 41.17           C  
ATOM     86  O   SER L  12      45.211  15.619  46.295  1.00 41.31           O  
ATOM     87  N   LEU L  13      43.522  14.143  46.583  1.00 39.35           N  
ATOM     88  CA  LEU L  13      43.542  14.283  48.008  1.00 40.42           C  
ATOM     89  CB  LEU L  13      42.415  15.178  48.545  1.00 39.07           C  
ATOM     90  CG  LEU L  13      42.587  16.652  48.140  1.00 41.78           C  
ATOM     91  CD1 LEU L  13      41.454  17.524  48.689  1.00 40.70           C  
ATOM     92  CD2 LEU L  13      43.972  17.182  48.539  1.00 42.18           C  
ATOM     93  C   LEU L  13      43.396  12.935  48.630  1.00 40.66           C  
ATOM     94  O   LEU L  13      43.155  11.941  47.949  1.00 41.16           O  
ATOM     95  N   SER L  14      43.576  12.876  49.965  1.00 41.50           N  
ATOM     96  CA  SER L  14      43.446  11.652  50.700  1.00 40.82           C  
ATOM     97  CB  SER L  14      44.624  11.365  51.649  1.00 44.65           C  
ATOM     98  OG  SER L  14      45.832  11.222  50.918  1.00 44.93           O  
ATOM     99  C   SER L  14      42.240  11.800  51.567  1.00 40.49           C  
ATOM    100  O   SER L  14      41.757  12.906  51.810  1.00 41.54           O  
ATOM    101  N   PRO L  15      41.734  10.695  52.025  1.00 40.78           N  
ATOM    102  CA  PRO L  15      40.567  10.738  52.851  1.00 41.17           C  
ATOM    103  CD  PRO L  15      41.816   9.463  51.260  1.00 41.74           C  
ATOM    104  CB  PRO L  15      40.107   9.291  52.985  1.00 41.55           C  
ATOM    105  CG  PRO L  15      40.575   8.650  51.664  1.00 42.54           C  
ATOM    106  C   PRO L  15      40.857  11.432  54.138  1.00 43.17           C  
ATOM    107  O   PRO L  15      41.945  11.259  54.684  1.00 43.09           O  
ATOM    108  N   GLY L  16      39.891  12.229  54.632  1.00 42.31           N  
ATOM    109  CA  GLY L  16      40.052  12.930  55.869  1.00 44.08           C  
ATOM    110  C   GLY L  16      40.448  14.344  55.581  1.00 45.09           C  
ATOM    111  O   GLY L  16      40.228  15.228  56.407  1.00 46.50           O  
ATOM    112  N   GLU L  17      41.024  14.599  54.389  1.00 43.45           N  
ATOM    113  CA  GLU L  17      41.472  15.922  54.051  1.00 43.73           C  
ATOM    114  CB  GLU L  17      42.549  15.947  52.950  1.00 45.36           C  
ATOM    115  CG  GLU L  17      43.871  15.322  53.399  1.00 47.68           C  
ATOM    116  CD  GLU L  17      44.867  15.437  52.256  1.00 50.76           C  
ATOM    117  OE1 GLU L  17      44.462  15.910  51.163  1.00 50.98           O  
ATOM    118  OE2 GLU L  17      46.051  15.060  52.464  1.00 52.61           O1-
ATOM    119  C   GLU L  17      40.302  16.728  53.582  1.00 43.89           C  
ATOM    120  O   GLU L  17      39.242  16.188  53.270  1.00 44.90           O  
ATOM    121  N   ARG L  18      40.457  18.069  53.569  1.00 44.17           N  
ATOM    122  CA  ARG L  18      39.391  18.923  53.128  1.00 44.60           C  
ATOM    123  CB  ARG L  18      39.342  20.274  53.866  0.99 44.95           C  
ATOM    124  CG  ARG L  18      38.272  21.226  53.329  1.00 45.61           C  
ATOM    125  CD  ARG L  18      38.040  22.458  54.208  1.00 49.25           C  
ATOM    126  NE  ARG L  18      37.213  22.022  55.367  0.88 51.59           N  
ATOM    127  CZ  ARG L  18      37.322  22.651  56.574  0.95 51.96           C  
ATOM    128  NH1 ARG L  18      38.244  23.642  56.752  0.95 50.64           N1+
ATOM    129  NH2 ARG L  18      36.505  22.289  57.605  0.95 51.99           N  
ATOM    130  C   ARG L  18      39.570  19.196  51.668  1.00 44.08           C  
ATOM    131  O   ARG L  18      40.686  19.409  51.197  1.00 43.56           O  
ATOM    132  N   ALA L  19      38.456  19.187  50.907  1.00 43.29           N  
ATOM    133  CA  ALA L  19      38.537  19.445  49.498  1.00 41.26           C  
ATOM    134  CB  ALA L  19      37.899  18.341  48.639  1.00 40.78           C  
ATOM    135  C   ALA L  19      37.793  20.712  49.217  1.00 39.93           C  
ATOM    136  O   ALA L  19      36.716  20.951  49.761  1.00 40.21           O  
ATOM    137  N   THR L  20      38.374  21.575  48.362  1.00 39.34           N  
ATOM    138  CA  THR L  20      37.719  22.802  48.022  1.00 40.15           C  
ATOM    139  CB  THR L  20      38.482  24.015  48.466  1.00 42.54           C  
ATOM    140  OG1 THR L  20      38.704  23.975  49.868  1.00 44.52           O  
ATOM    141  CG2 THR L  20      37.671  25.268  48.098  1.00 40.85           C  
ATOM    142  C   THR L  20      37.643  22.862  46.526  1.00 41.75           C  
ATOM    143  O   THR L  20      38.665  22.788  45.845  1.00 40.80           O  
ATOM    144  N   ILE L  21      36.430  23.016  45.962  1.00 39.41           N  
ATOM    145  CA  ILE L  21      36.348  23.079  44.530  1.00 39.60           C  
ATOM    146  CB  ILE L  21      35.498  22.022  43.892  1.00 38.96           C  
ATOM    147  CG1 ILE L  21      35.748  22.011  42.373  1.00  0.00           C  
ATOM    148  CG2 ILE L  21      34.039  22.306  44.265  1.00  0.00           C  
ATOM    149  CD1 ILE L  21      37.168  21.605  41.987  1.00 40.68           C  
ATOM    150  C   ILE L  21      35.792  24.415  44.154  1.00 38.86           C  
ATOM    151  O   ILE L  21      35.048  25.019  44.925  1.00 39.34           O  
ATOM    152  N   SER L  22      36.173  24.927  42.962  1.00 38.70           N  
ATOM    153  CA  SER L  22      35.743  26.243  42.587  1.00 40.26           C  
ATOM    154  CB  SER L  22      36.891  27.258  42.428  1.00 40.62           C  
ATOM    155  OG  SER L  22      37.496  27.513  43.687  1.00 43.57           O  
ATOM    156  C   SER L  22      35.014  26.220  41.279  1.00 41.43           C  
ATOM    157  O   SER L  22      35.242  25.370  40.420  1.00 40.52           O  
ATOM    158  N   CYS L  23      34.077  27.176  41.124  1.00 41.25           N  
ATOM    159  CA  CYS L  23      33.331  27.322  39.909  1.00 42.67           C  
ATOM    160  CB  CYS L  23      31.919  26.677  40.014  1.00 42.48           C  
ATOM    161  SG  CYS L  23      30.893  26.785  38.511  1.00 47.09           S  
ATOM    162  C   CYS L  23      33.219  28.800  39.670  1.00 43.50           C  
ATOM    163  O   CYS L  23      32.685  29.533  40.504  1.00 44.33           O  
ATOM    164  N   ARG L  24      33.753  29.290  38.530  1.00 44.22           N  
ATOM    165  CA  ARG L  24      33.657  30.699  38.273  1.00 44.59           C  
ATOM    166  CB  ARG L  24      35.016  31.393  38.088  1.00 49.31           C  
ATOM    167  CG  ARG L  24      34.904  32.901  37.860  1.00 52.57           C  
ATOM    168  CD  ARG L  24      36.142  33.659  38.337  1.00 57.10           C  
ATOM    169  NE  ARG L  24      37.311  32.765  38.125  1.00 61.95           N  
ATOM    170  CZ  ARG L  24      37.984  32.795  36.940  1.00 64.14           C  
ATOM    171  NH1 ARG L  24      37.601  33.673  35.970  1.00 63.03           N1+
ATOM    172  NH2 ARG L  24      39.036  31.951  36.726  1.00 63.86           N  
ATOM    173  C   ARG L  24      32.808  30.891  37.058  1.00 45.59           C  
ATOM    174  O   ARG L  24      32.863  30.106  36.112  1.00 46.12           O  
ATOM    175  N   ALA L  25      31.977  31.953  37.064  1.00 44.28           N  
ATOM    176  CA  ALA L  25      31.048  32.182  35.996  1.00 45.05           C  
ATOM    177  CB  ALA L  25      29.615  32.457  36.485  1.00 44.01           C  
ATOM    178  C   ALA L  25      31.492  33.367  35.200  1.00 44.40           C  
ATOM    179  O   ALA L  25      32.207  34.238  35.693  1.00 45.86           O  
ATOM    180  N   SER L  26      31.092  33.363  33.917  1.00 39.92           N  
ATOM    181  CA  SER L  26      31.427  34.410  33.002  1.00 39.18           C  
ATOM    182  CB  SER L  26      30.997  34.112  31.560  1.00 38.72           C  
ATOM    183  OG  SER L  26      31.334  35.215  30.733  1.00 38.48           O  
ATOM    184  C   SER L  26      30.732  35.671  33.408  1.00 39.29           C  
ATOM    185  O   SER L  26      31.280  36.764  33.260  1.00 38.46           O  
ATOM    186  N   GLN L  27      29.490  35.544  33.912  1.00 39.62           N  
ATOM    187  CA  GLN L  27      28.730  36.690  34.322  1.00 39.62           C  
ATOM    188  CB  GLN L  27      27.664  37.104  33.298  1.00 40.44           C  
ATOM    189  CG  GLN L  27      26.585  36.046  33.086  1.00 42.85           C  
ATOM    190  CD  GLN L  27      25.608  36.589  32.059  1.00 45.08           C  
ATOM    191  OE1 GLN L  27      25.109  37.705  32.184  1.00 47.04           O  
ATOM    192  NE2 GLN L  27      25.342  35.775  31.004  1.00 45.12           N  
ATOM    193  C   GLN L  27      28.033  36.313  35.591  1.00 39.42           C  
ATOM    194  O   GLN L  27      27.897  35.130  35.895  1.00 39.58           O  
ATOM    195  N   SER L  28      27.573  37.318  36.363  1.00 38.16           N  
ATOM    196  CA  SER L  28      26.982  37.052  37.644  1.00 37.71           C  
ATOM    197  CB  SER L  28      26.684  38.330  38.446  1.00 38.13           C  
ATOM    198  OG  SER L  28      26.202  38.001  39.741  1.00 38.08           O  
ATOM    199  C   SER L  28      25.712  36.267  37.494  1.00 36.54           C  
ATOM    200  O   SER L  28      24.776  36.666  36.803  1.00 36.81           O  
ATOM    201  N   VAL L  29      25.717  35.060  38.090  1.00 35.12           N  
ATOM    202  CA  VAL L  29      24.612  34.150  38.194  1.00 33.30           C  
ATOM    203  CB  VAL L  29      25.022  32.709  38.277  1.00 32.46           C  
ATOM    204  CG1 VAL L  29      25.845  32.371  37.023  1.00 31.07           C  
ATOM    205  CG2 VAL L  29      25.758  32.467  39.597  1.00 29.83           C  
ATOM    206  C   VAL L  29      23.791  34.474  39.400  1.00 32.57           C  
ATOM    207  O   VAL L  29      22.715  33.910  39.596  1.00 31.38           O  
ATOM    208  N   GLY L  30      24.331  35.304  40.312  1.00 32.65           N  
ATOM    209  CA  GLY L  30      23.630  35.556  41.532  1.00 32.85           C  
ATOM    210  C   GLY L  30      23.836  34.337  42.379  1.00 33.54           C  
ATOM    211  O   GLY L  30      24.941  33.805  42.459  1.00 33.99           O  
ATOM    212  N   GLY L  31      22.776  33.940  43.102  1.00 33.13           N  
ATOM    213  CA  GLY L  31      22.668  32.794  43.966  1.00 32.63           C  
ATOM    214  C   GLY L  31      22.476  31.502  43.233  1.00 32.72           C  
ATOM    215  O   GLY L  31      22.655  30.431  43.809  1.00 32.34           O  
ATOM    216  N   TYR L  32      22.029  31.554  41.966  1.00 32.44           N  
ATOM    217  CA  TYR L  32      21.541  30.363  41.335  1.00 32.10           C  
ATOM    218  CB  TYR L  32      20.642  30.753  40.152  1.00 32.69           C  
ATOM    219  CG  TYR L  32      19.514  31.547  40.721  1.00 33.04           C  
ATOM    220  CD1 TYR L  32      18.363  30.929  41.158  1.00 33.13           C  
ATOM    221  CD2 TYR L  32      19.611  32.914  40.831  1.00 33.41           C  
ATOM    222  CE1 TYR L  32      17.326  31.660  41.687  1.00 32.38           C  
ATOM    223  CE2 TYR L  32      18.579  33.651  41.362  1.00 33.34           C  
ATOM    224  CZ  TYR L  32      17.435  33.024  41.794  1.00 33.17           C  
ATOM    225  OH  TYR L  32      16.379  33.784  42.340  1.00 31.76           O  
ATOM    226  C   TYR L  32      22.633  29.468  40.796  1.00 32.04           C  
ATOM    227  O   TYR L  32      22.882  29.435  39.592  1.00 30.97           O  
ATOM    228  N   LEU L  33      23.274  28.659  41.672  1.00 39.98           N  
ATOM    229  CA  LEU L  33      24.259  27.708  41.237  1.00 39.69           C  
ATOM    230  CB  LEU L  33      25.702  28.118  41.569  1.00 39.47           C  
ATOM    231  CG  LEU L  33      26.763  27.161  40.994  1.00 38.76           C  
ATOM    232  CD1 LEU L  33      26.888  27.323  39.471  1.00 38.59           C  
ATOM    233  CD2 LEU L  33      28.105  27.284  41.725  1.00 39.22           C  
ATOM    234  C   LEU L  33      24.016  26.425  41.969  1.00 38.73           C  
ATOM    235  O   LEU L  33      23.692  26.430  43.154  1.00 40.07           O  
ATOM    236  N   THR L  34      24.165  25.279  41.274  1.00 37.46           N  
ATOM    237  CA  THR L  34      23.993  24.015  41.937  1.00 35.11           C  
ATOM    238  CB  THR L  34      22.817  23.231  41.449  1.00 35.87           C  
ATOM    239  OG1 THR L  34      22.952  22.934  40.068  1.00  0.00           O  
ATOM    240  CG2 THR L  34      21.568  24.080  41.708  1.00  0.00           C  
ATOM    241  C   THR L  34      25.209  23.165  41.727  1.00 35.67           C  
ATOM    242  O   THR L  34      26.020  23.405  40.833  1.00 35.36           O  
ATOM    243  N   TRP L  35      25.370  22.140  42.590  1.00 34.45           N  
ATOM    244  CA  TRP L  35      26.506  21.259  42.518  1.00 34.16           C  
ATOM    245  CB  TRP L  35      27.395  21.325  43.775  1.00 33.54           C  
ATOM    246  CG  TRP L  35      28.100  22.645  43.969  1.00 34.01           C  
ATOM    247  CD2 TRP L  35      29.386  22.955  43.406  1.00 33.98           C  
ATOM    248  CD1 TRP L  35      27.712  23.747  44.677  1.00 33.90           C  
ATOM    249  NE1 TRP L  35      28.678  24.723  44.592  1.00 32.84           N  
ATOM    250  CE2 TRP L  35      29.713  24.248  43.811  1.00 32.35           C  
ATOM    251  CE3 TRP L  35      30.226  22.221  42.619  1.00 33.31           C  
ATOM    252  CZ2 TRP L  35      30.891  24.827  43.433  1.00 31.94           C  
ATOM    253  CZ3 TRP L  35      31.411  22.808  42.235  1.00 34.49           C  
ATOM    254  CH2 TRP L  35      31.736  24.087  42.636  1.00 33.25           C  
ATOM    255  C   TRP L  35      26.029  19.839  42.400  1.00 35.39           C  
ATOM    256  O   TRP L  35      25.044  19.445  43.021  1.00 35.50           O  
ATOM    257  N   TYR L  36      26.744  19.020  41.594  1.00 34.44           N  
ATOM    258  CA  TYR L  36      26.366  17.643  41.390  1.00 33.64           C  
ATOM    259  CB  TYR L  36      25.943  17.308  39.958  1.00 33.09           C  
ATOM    260  CG  TYR L  36      24.643  17.952  39.682  1.00 32.42           C  
ATOM    261  CD1 TYR L  36      23.516  17.391  40.210  1.00 31.91           C  
ATOM    262  CD2 TYR L  36      24.548  19.098  38.935  1.00 32.12           C  
ATOM    263  CE1 TYR L  36      22.292  17.951  39.979  1.00 31.58           C  
ATOM    264  CE2 TYR L  36      23.319  19.663  38.700  1.00 32.66           C  
ATOM    265  CZ  TYR L  36      22.193  19.080  39.221  1.00 32.12           C  
ATOM    266  OH  TYR L  36      20.918  19.623  39.002  1.00 33.33           O  
ATOM    267  C   TYR L  36      27.529  16.721  41.602  1.00 33.52           C  
ATOM    268  O   TYR L  36      28.670  17.058  41.291  1.00 34.60           O  
ATOM    269  N   GLN L  37      27.263  15.503  42.132  1.00 33.94           N  
ATOM    270  CA  GLN L  37      28.341  14.557  42.226  1.00 35.28           C  
ATOM    271  CB  GLN L  37      28.624  13.945  43.610  1.00 35.60           C  
ATOM    272  CG  GLN L  37      27.594  12.920  44.074  1.00 37.12           C  
ATOM    273  CD  GLN L  37      28.147  12.237  45.319  1.00 38.68           C  
ATOM    274  OE1 GLN L  37      27.555  11.287  45.827  1.00 39.00           O  
ATOM    275  NE2 GLN L  37      29.314  12.725  45.823  1.00 37.25           N  
ATOM    276  C   GLN L  37      27.993  13.401  41.345  1.00 35.39           C  
ATOM    277  O   GLN L  37      26.858  12.924  41.339  1.00 35.67           O  
ATOM    278  N   GLN L  38      28.968  12.922  40.551  1.00 35.43           N  
ATOM    279  CA  GLN L  38      28.675  11.801  39.710  1.00 37.17           C  
ATOM    280  CB  GLN L  38      28.691  12.161  38.212  1.00 34.04           C  
ATOM    281  CG  GLN L  38      28.368  10.991  37.281  1.00 32.94           C  
ATOM    282  CD  GLN L  38      28.488  11.457  35.832  1.00 32.09           C  
ATOM    283  OE1 GLN L  38      28.669  10.646  34.925  1.00 32.16           O  
ATOM    284  NE2 GLN L  38      28.391  12.791  35.596  1.00 30.89           N  
ATOM    285  C   GLN L  38      29.726  10.758  39.935  1.00 37.13           C  
ATOM    286  O   GLN L  38      30.904  10.982  39.663  1.00 37.94           O  
ATOM    287  N   LYS L  39      29.320   9.579  40.445  1.00 38.20           N  
ATOM    288  CA  LYS L  39      30.246   8.500  40.637  1.00 40.30           C  
ATOM    289  CB  LYS L  39      29.845   7.521  41.757  1.00 40.44           C  
ATOM    290  CG  LYS L  39      29.990   8.128  43.157  1.00 41.79           C  
ATOM    291  CD  LYS L  39      29.386   7.285  44.284  1.00 43.16           C  
ATOM    292  CE  LYS L  39      29.683   7.828  45.684  1.00 46.22           C  
ATOM    293  NZ  LYS L  39      29.159   6.907  46.720  1.00 45.28           N1+
ATOM    294  C   LYS L  39      30.329   7.762  39.338  1.00 42.64           C  
ATOM    295  O   LYS L  39      29.464   7.905  38.474  1.00 41.86           O  
ATOM    296  N   PRO L  40      31.363   6.981  39.170  1.00 41.92           N  
ATOM    297  CA  PRO L  40      31.557   6.312  37.914  1.00 42.81           C  
ATOM    298  CD  PRO L  40      32.622   7.240  39.848  1.00 43.16           C  
ATOM    299  CB  PRO L  40      32.965   5.728  37.971  1.00 43.69           C  
ATOM    300  CG  PRO L  40      33.713   6.690  38.912  1.00 43.28           C  
ATOM    301  C   PRO L  40      30.498   5.319  37.572  1.00 44.19           C  
ATOM    302  O   PRO L  40      30.154   4.486  38.410  1.00 45.27           O  
ATOM    303  N   GLY L  41      29.984   5.388  36.330  1.00 45.18           N  
ATOM    304  CA  GLY L  41      29.019   4.444  35.857  1.00 46.70           C  
ATOM    305  C   GLY L  41      27.676   4.765  36.433  1.00 48.27           C  
ATOM    306  O   GLY L  41      26.726   4.003  36.255  1.00 49.21           O  
ATOM    307  N   GLN L  42      27.544   5.912  37.125  1.00 46.38           N  
ATOM    308  CA  GLN L  42      26.269   6.197  37.716  1.00 46.23           C  
ATOM    309  CB  GLN L  42      26.295   6.248  39.254  1.00 46.01           C  
ATOM    310  CG  GLN L  42      26.659   4.902  39.886  1.00 47.96           C  
ATOM    311  CD  GLN L  42      26.735   5.079  41.396  1.00 50.19           C  
ATOM    312  OE1 GLN L  42      25.793   5.550  42.030  1.00 51.98           O  
ATOM    313  NE2 GLN L  42      27.897   4.691  41.983  1.00 50.45           N  
ATOM    314  C   GLN L  42      25.801   7.532  37.242  1.00 44.71           C  
ATOM    315  O   GLN L  42      26.519   8.264  36.565  1.00 44.84           O  
ATOM    316  N   ALA L  43      24.531   7.853  37.549  1.00 44.27           N  
ATOM    317  CA  ALA L  43      23.958   9.111  37.170  1.00 44.52           C  
ATOM    318  CB  ALA L  43      22.423   9.087  37.056  1.00 43.91           C  
ATOM    319  C   ALA L  43      24.325  10.139  38.194  1.00 43.49           C  
ATOM    320  O   ALA L  43      24.693   9.820  39.323  1.00 44.52           O  
ATOM    321  N   PRO L  44      24.221  11.381  37.805  1.00 42.46           N  
ATOM    322  CA  PRO L  44      24.554  12.474  38.678  1.00 42.18           C  
ATOM    323  CD  PRO L  44      24.392  11.730  36.403  1.00 41.08           C  
ATOM    324  CB  PRO L  44      24.583  13.714  37.792  1.00 41.37           C  
ATOM    325  CG  PRO L  44      24.941  13.164  36.400  1.00 40.79           C  
ATOM    326  C   PRO L  44      23.591  12.593  39.817  1.00 42.31           C  
ATOM    327  O   PRO L  44      22.458  12.129  39.694  1.00 41.04           O  
ATOM    328  N   ARG L  45      24.045  13.185  40.943  1.00 41.41           N  
ATOM    329  CA  ARG L  45      23.208  13.384  42.093  1.00 42.54           C  
ATOM    330  CB  ARG L  45      23.581  12.493  43.291  1.00 44.53           C  
ATOM    331  CG  ARG L  45      22.699  12.743  44.518  1.00 46.93           C  
ATOM    332  CD  ARG L  45      23.037  11.880  45.736  1.00 52.18           C  
ATOM    333  NE  ARG L  45      22.242  12.408  46.880  1.00 55.90           N  
ATOM    334  CZ  ARG L  45      21.609  11.566  47.748  1.00 58.70           C  
ATOM    335  NH1 ARG L  45      21.672  10.213  47.574  1.00 57.47           N1+
ATOM    336  NH2 ARG L  45      20.909  12.094  48.794  1.00 59.11           N  
ATOM    337  C   ARG L  45      23.366  14.817  42.526  1.00 42.59           C  
ATOM    338  O   ARG L  45      24.446  15.394  42.415  1.00 42.32           O  
ATOM    339  N   LEU L  46      22.282  15.422  43.057  1.00 41.02           N  
ATOM    340  CA  LEU L  46      22.262  16.817  43.423  1.00 41.13           C  
ATOM    341  CB  LEU L  46      20.848  17.410  43.320  1.00 40.80           C  
ATOM    342  CG  LEU L  46      20.723  18.882  43.752  1.00 39.88           C  
ATOM    343  CD1 LEU L  46      21.565  19.816  42.868  1.00 43.33           C  
ATOM    344  CD2 LEU L  46      19.245  19.300  43.824  1.00 44.32           C  
ATOM    345  C   LEU L  46      22.732  16.999  44.838  1.00 40.83           C  
ATOM    346  O   LEU L  46      22.122  16.480  45.771  1.00 40.94           O  
ATOM    347  N   LEU L  47      23.919  17.633  45.006  1.00 40.95           N  
ATOM    348  CA  LEU L  47      24.460  17.982  46.295  1.00 41.32           C  
ATOM    349  CB  LEU L  47      25.975  18.226  46.226  1.00 41.18           C  
ATOM    350  CG  LEU L  47      26.788  16.962  45.910  1.00 41.66           C  
ATOM    351  CD1 LEU L  47      28.294  17.265  45.851  1.00 41.48           C  
ATOM    352  CD2 LEU L  47      26.467  15.846  46.918  1.00 41.63           C  
ATOM    353  C   LEU L  47      23.877  19.238  46.879  1.00 40.94           C  
ATOM    354  O   LEU L  47      23.259  19.222  47.941  1.00 43.41           O  
ATOM    355  N   ILE L  48      24.043  20.372  46.163  1.00 42.80           N  
ATOM    356  CA  ILE L  48      23.668  21.656  46.685  1.00 42.94           C  
ATOM    357  CB  ILE L  48      24.847  22.500  47.092  1.00 41.75           C  
ATOM    358  CG1 ILE L  48      25.528  21.933  48.350  1.00 41.50           C  
ATOM    359  CG2 ILE L  48      24.361  23.945  47.268  1.00 40.55           C  
ATOM    360  CD1 ILE L  48      26.195  20.574  48.155  1.00 40.95           C  
ATOM    361  C   ILE L  48      22.931  22.409  45.633  1.00 43.57           C  
ATOM    362  O   ILE L  48      23.285  22.356  44.458  1.00 42.34           O  
ATOM    363  N   TYR L  49      21.865  23.120  46.045  1.00 42.10           N  
ATOM    364  CA  TYR L  49      21.133  23.936  45.136  1.00 43.78           C  
ATOM    365  CB  TYR L  49      19.703  23.444  44.812  1.00 43.58           C  
ATOM    366  CG  TYR L  49      18.910  23.278  46.061  1.00 43.83           C  
ATOM    367  CD1 TYR L  49      18.950  22.086  46.740  1.00 43.75           C  
ATOM    368  CD2 TYR L  49      18.116  24.294  46.543  1.00 43.44           C  
ATOM    369  CE1 TYR L  49      18.225  21.908  47.893  1.00 45.22           C  
ATOM    370  CE2 TYR L  49      17.388  24.122  47.695  1.00 44.05           C  
ATOM    371  CZ  TYR L  49      17.443  22.928  48.369  1.00 45.98           C  
ATOM    372  OH  TYR L  49      16.693  22.757  49.550  1.00 47.30           O  
ATOM    373  C   TYR L  49      21.085  25.316  45.708  1.00 42.59           C  
ATOM    374  O   TYR L  49      21.100  25.499  46.925  1.00 44.02           O  
ATOM    375  N   ASP L  50      21.110  26.334  44.829  1.00 38.45           N  
ATOM    376  CA  ASP L  50      21.106  27.711  45.241  1.00 38.55           C  
ATOM    377  CB  ASP L  50      19.823  28.097  46.002  1.00 38.95           C  
ATOM    378  CG  ASP L  50      18.684  28.094  44.984  1.00 40.02           C  
ATOM    379  OD1 ASP L  50      18.981  28.244  43.767  1.00 40.49           O  
ATOM    380  OD2 ASP L  50      17.507  27.938  45.403  1.00 39.19           O1-
ATOM    381  C   ASP L  50      22.323  28.078  46.058  1.00 39.36           C  
ATOM    382  O   ASP L  50      22.256  28.902  46.971  1.00 39.67           O  
ATOM    383  N   ALA L  51      23.466  27.450  45.737  1.00 39.34           N  
ATOM    384  CA  ALA L  51      24.791  27.752  46.220  1.00 38.82           C  
ATOM    385  CB  ALA L  51      25.195  29.220  45.993  1.00 38.32           C  
ATOM    386  C   ALA L  51      25.025  27.437  47.660  1.00 38.61           C  
ATOM    387  O   ALA L  51      26.183  27.368  48.066  1.00 39.06           O  
ATOM    388  N   SER L  52      23.989  27.175  48.475  1.00 38.23           N  
ATOM    389  CA  SER L  52      24.345  26.952  49.848  1.00 38.21           C  
ATOM    390  CB  SER L  52      24.258  28.233  50.694  1.00 37.89           C  
ATOM    391  OG  SER L  52      25.176  29.201  50.207  1.00 39.10           O  
ATOM    392  C   SER L  52      23.390  25.987  50.462  1.00 39.01           C  
ATOM    393  O   SER L  52      23.530  25.638  51.633  1.00 39.07           O  
ATOM    394  N   ASN L  53      22.411  25.489  49.689  1.00 41.83           N  
ATOM    395  CA  ASN L  53      21.425  24.648  50.312  1.00 43.25           C  
ATOM    396  CB  ASN L  53      19.997  24.879  49.787  1.00 44.60           C  
ATOM    397  CG  ASN L  53      19.548  26.274  50.189  1.00 52.99           C  
ATOM    398  OD1 ASN L  53      19.764  26.710  51.318  1.00 55.05           O  
ATOM    399  ND2 ASN L  53      18.906  27.001  49.239  1.00 54.40           N  
ATOM    400  C   ASN L  53      21.749  23.220  50.013  1.00 44.69           C  
ATOM    401  O   ASN L  53      22.025  22.857  48.871  1.00 44.56           O  
ATOM    402  N   ARG L  54      21.734  22.365  51.055  1.00 43.96           N  
ATOM    403  CA  ARG L  54      21.999  20.975  50.833  0.90 45.65           C  
ATOM    404  CB  ARG L  54      22.586  20.234  52.047  0.90 46.32           C  
ATOM    405  CG  ARG L  54      24.026  20.639  52.365  0.90 48.58           C  
ATOM    406  CD  ARG L  54      24.652  19.830  53.503  0.90 50.42           C  
ATOM    407  NE  ARG L  54      23.752  19.970  54.677  0.90 54.26           N  
ATOM    408  CZ  ARG L  54      23.852  21.077  55.467  0.90 54.65           C  
ATOM    409  NH1 ARG L  54      24.758  22.050  55.163  0.90 54.77           N1+
ATOM    410  NH2 ARG L  54      23.025  21.228  56.541  0.90 54.47           N  
ATOM    411  C   ARG L  54      20.721  20.295  50.468  1.00 47.16           C  
ATOM    412  O   ARG L  54      19.657  20.595  51.009  1.00 45.88           O  
ATOM    413  N   ALA L  55      20.817  19.351  49.516  1.00 45.03           N  
ATOM    414  CA  ALA L  55      19.693  18.583  49.081  1.00 46.69           C  
ATOM    415  CB  ALA L  55      19.911  17.878  47.733  1.00 44.87           C  
ATOM    416  C   ALA L  55      19.447  17.534  50.112  1.00 47.08           C  
ATOM    417  O   ALA L  55      20.285  17.288  50.977  1.00 47.53           O  
ATOM    418  N   THR L  56      18.269  16.887  50.051  1.00 46.59           N  
ATOM    419  CA  THR L  56      17.924  15.918  51.049  1.00 46.51           C  
ATOM    420  CB  THR L  56      16.508  15.430  50.939  1.00 49.13           C  
ATOM    421  OG1 THR L  56      16.316  14.741  49.712  1.00 50.54           O  
ATOM    422  CG2 THR L  56      15.570  16.647  51.012  1.00 49.23           C  
ATOM    423  C   THR L  56      18.823  14.727  50.948  1.00 48.26           C  
ATOM    424  O   THR L  56      19.179  14.287  49.857  1.00 49.09           O  
ATOM    425  N   GLY L  57      19.225  14.188  52.119  1.00 47.96           N  
ATOM    426  CA  GLY L  57      20.023  12.995  52.185  1.00 48.09           C  
ATOM    427  C   GLY L  57      21.472  13.326  52.010  1.00 47.34           C  
ATOM    428  O   GLY L  57      22.305  12.424  51.919  1.00 49.22           O  
ATOM    429  N   ILE L  58      21.820  14.629  51.986  1.00 45.89           N  
ATOM    430  CA  ILE L  58      23.187  15.019  51.770  1.00 44.65           C  
ATOM    431  CB  ILE L  58      23.314  16.260  50.930  1.00 44.27           C  
ATOM    432  CG1 ILE L  58      22.665  16.049  49.552  1.00 43.92           C  
ATOM    433  CG2 ILE L  58      24.803  16.632  50.851  1.00 42.95           C  
ATOM    434  CD1 ILE L  58      23.290  14.915  48.740  1.00 44.43           C  
ATOM    435  C   ILE L  58      23.792  15.336  53.105  1.00 45.40           C  
ATOM    436  O   ILE L  58      23.238  16.106  53.887  1.00 45.76           O  
ATOM    437  N   PRO L  59      24.939  14.758  53.367  1.00 45.37           N  
ATOM    438  CA  PRO L  59      25.592  14.950  54.636  1.00 45.66           C  
ATOM    439  CD  PRO L  59      25.282  13.476  52.770  1.00 45.70           C  
ATOM    440  CB  PRO L  59      26.694  13.898  54.705  1.00 46.73           C  
ATOM    441  CG  PRO L  59      26.172  12.765  53.806  1.00 47.39           C  
ATOM    442  C   PRO L  59      26.109  16.343  54.811  1.00 45.93           C  
ATOM    443  O   PRO L  59      26.275  17.056  53.824  1.00 44.70           O  
ATOM    444  N   ALA L  60      26.370  16.723  56.075  1.00 44.82           N  
ATOM    445  CA  ALA L  60      26.805  18.020  56.518  1.00 45.41           C  
ATOM    446  CB  ALA L  60      26.886  18.123  58.051  1.00 44.87           C  
ATOM    447  C   ALA L  60      28.155  18.373  55.966  1.00 43.53           C  
ATOM    448  O   ALA L  60      28.452  19.549  55.769  1.00 44.17           O  
ATOM    449  N   ARG L  61      29.023  17.379  55.713  1.00 41.90           N  
ATOM    450  CA  ARG L  61      30.365  17.665  55.291  1.00 42.09           C  
ATOM    451  CB  ARG L  61      31.213  16.396  55.086  1.00 41.56           C  
ATOM    452  CG  ARG L  61      30.653  15.366  54.100  1.00 41.68           C  
ATOM    453  CD  ARG L  61      31.554  14.131  53.996  1.00 40.96           C  
ATOM    454  NE  ARG L  61      30.942  13.161  53.044  1.00 40.97           N  
ATOM    455  CZ  ARG L  61      30.178  12.136  53.519  1.00 41.43           C  
ATOM    456  NH1 ARG L  61      29.954  12.024  54.860  1.00 40.77           N1+
ATOM    457  NH2 ARG L  61      29.658  11.208  52.663  1.00 40.21           N  
ATOM    458  C   ARG L  61      30.355  18.491  54.039  1.00 42.37           C  
ATOM    459  O   ARG L  61      31.266  19.292  53.826  1.00 41.83           O  
ATOM    460  N   PHE L  62      29.344  18.308  53.167  1.00 41.18           N  
ATOM    461  CA  PHE L  62      29.277  19.085  51.959  1.00 41.53           C  
ATOM    462  CB  PHE L  62      28.381  18.454  50.876  1.00 40.08           C  
ATOM    463  CG  PHE L  62      29.006  17.180  50.411  1.00 40.27           C  
ATOM    464  CD1 PHE L  62      28.962  16.042  51.179  1.00 40.33           C  
ATOM    465  CD2 PHE L  62      29.629  17.115  49.190  1.00 41.44           C  
ATOM    466  CE1 PHE L  62      29.535  14.870  50.745  1.00 41.44           C  
ATOM    467  CE2 PHE L  62      30.202  15.946  48.749  1.00 40.22           C  
ATOM    468  CZ  PHE L  62      30.164  14.817  49.526  1.00 39.13           C  
ATOM    469  C   PHE L  62      28.703  20.437  52.267  1.00 40.41           C  
ATOM    470  O   PHE L  62      27.645  20.555  52.885  1.00 41.53           O  
ATOM    471  N   SER L  63      29.402  21.510  51.833  1.00 40.29           N  
ATOM    472  CA  SER L  63      28.913  22.841  52.052  1.00 40.59           C  
ATOM    473  CB  SER L  63      29.572  23.571  53.234  1.00 42.39           C  
ATOM    474  OG  SER L  63      30.949  23.792  52.974  1.00 43.51           O  
ATOM    475  C   SER L  63      29.188  23.644  50.821  1.00 40.40           C  
ATOM    476  O   SER L  63      30.099  23.341  50.053  1.00 40.83           O  
ATOM    477  N   GLY L  64      28.390  24.705  50.596  1.00 41.15           N  
ATOM    478  CA  GLY L  64      28.596  25.496  49.419  1.00 41.81           C  
ATOM    479  C   GLY L  64      28.457  26.937  49.779  1.00 41.62           C  
ATOM    480  O   GLY L  64      27.676  27.301  50.657  1.00 42.67           O  
ATOM    481  N   SER L  65      29.222  27.803  49.083  1.00 42.66           N  
ATOM    482  CA  SER L  65      29.153  29.205  49.362  1.00 43.33           C  
ATOM    483  CB  SER L  65      30.201  29.683  50.382  1.00 44.39           C  
ATOM    484  OG  SER L  65      29.971  29.078  51.645  1.00 45.93           O  
ATOM    485  C   SER L  65      29.418  29.956  48.099  1.00 45.08           C  
ATOM    486  O   SER L  65      29.871  29.398  47.101  1.00 44.22           O  
ATOM    487  N   GLY L  66      29.121  31.269  48.121  1.00 43.42           N  
ATOM    488  CA  GLY L  66      29.427  32.098  46.995  1.00 43.02           C  
ATOM    489  C   GLY L  66      28.194  32.754  46.475  1.00 45.16           C  
ATOM    490  O   GLY L  66      27.069  32.293  46.663  1.00 45.52           O  
ATOM    491  N   SER L  67      28.413  33.902  45.811  1.00 44.74           N  
ATOM    492  CA  SER L  67      27.392  34.668  45.175  1.00 44.31           C  
ATOM    493  CB  SER L  67      26.788  35.754  46.082  1.00 47.32           C  
ATOM    494  OG  SER L  67      25.783  36.475  45.385  1.00 47.93           O  
ATOM    495  C   SER L  67      28.080  35.361  44.050  1.00 45.43           C  
ATOM    496  O   SER L  67      29.272  35.653  44.135  1.00 46.05           O  
ATOM    497  N   GLY L  68      27.351  35.656  42.961  1.00 45.31           N  
ATOM    498  CA  GLY L  68      27.980  36.330  41.866  1.00 44.95           C  
ATOM    499  C   GLY L  68      28.731  35.355  41.010  1.00 46.06           C  
ATOM    500  O   GLY L  68      28.192  34.344  40.565  1.00 45.49           O  
ATOM    501  N   THR L  69      29.971  35.735  40.655  1.00 45.97           N  
ATOM    502  CA  THR L  69      30.851  34.992  39.797  1.00 45.41           C  
ATOM    503  CB  THR L  69      31.948  35.856  39.263  1.00 46.63           C  
ATOM    504  OG1 THR L  69      31.395  36.985  38.607  1.00 45.56           O  
ATOM    505  CG2 THR L  69      32.764  35.022  38.264  1.00 47.02           C  
ATOM    506  C   THR L  69      31.520  33.815  40.451  1.00 44.94           C  
ATOM    507  O   THR L  69      31.665  32.767  39.825  1.00 44.62           O  
ATOM    508  N   ASP L  70      31.974  33.940  41.715  1.00 43.72           N  
ATOM    509  CA  ASP L  70      32.772  32.859  42.226  1.00 42.72           C  
ATOM    510  CB  ASP L  70      34.161  33.291  42.727  1.00 45.32           C  
ATOM    511  CG  ASP L  70      33.995  34.374  43.766  0.90 48.03           C  
ATOM    512  OD1 ASP L  70      32.832  34.654  44.152  0.92 49.46           O  
ATOM    513  OD2 ASP L  70      35.039  34.951  44.170  0.85 51.06           O1-
ATOM    514  C   ASP L  70      32.057  32.044  43.255  1.00 42.38           C  
ATOM    515  O   ASP L  70      31.351  32.562  44.119  1.00 43.20           O  
ATOM    516  N   PHE L  71      32.234  30.704  43.159  1.00 40.56           N  
ATOM    517  CA  PHE L  71      31.547  29.786  44.024  1.00 40.30           C  
ATOM    518  CB  PHE L  71      30.480  28.946  43.308  1.00 39.63           C  
ATOM    519  CG  PHE L  71      29.501  29.888  42.723  1.00 39.43           C  
ATOM    520  CD1 PHE L  71      28.486  30.389  43.495  1.00 39.97           C  
ATOM    521  CD2 PHE L  71      29.615  30.274  41.409  1.00 39.36           C  
ATOM    522  CE1 PHE L  71      27.578  31.266  42.962  1.00 39.84           C  
ATOM    523  CE2 PHE L  71      28.709  31.151  40.871  1.00 40.60           C  
ATOM    524  CZ  PHE L  71      27.690  31.641  41.650  1.00 38.87           C  
ATOM    525  C   PHE L  71      32.517  28.771  44.519  1.00 39.27           C  
ATOM    526  O   PHE L  71      33.542  28.516  43.888  1.00 40.65           O  
ATOM    527  N   THR L  72      32.202  28.161  45.679  1.00 38.75           N  
ATOM    528  CA  THR L  72      33.060  27.160  46.229  1.00 38.09           C  
ATOM    529  CB  THR L  72      33.895  27.689  47.359  1.00 39.51           C  
ATOM    530  OG1 THR L  72      34.686  28.776  46.905  1.00 41.62           O  
ATOM    531  CG2 THR L  72      34.799  26.567  47.886  1.00 40.73           C  
ATOM    532  C   THR L  72      32.219  26.047  46.773  1.00 38.65           C  
ATOM    533  O   THR L  72      31.162  26.268  47.365  1.00 39.31           O  
ATOM    534  N   LEU L  73      32.673  24.801  46.546  1.00 38.51           N  
ATOM    535  CA  LEU L  73      32.045  23.643  47.105  1.00 38.01           C  
ATOM    536  CB  LEU L  73      31.737  22.544  46.075  1.00 38.50           C  
ATOM    537  CG  LEU L  73      31.156  21.250  46.673  1.00 37.88           C  
ATOM    538  CD1 LEU L  73      29.787  21.492  47.330  1.00 37.56           C  
ATOM    539  CD2 LEU L  73      31.124  20.132  45.619  1.00 37.88           C  
ATOM    540  C   LEU L  73      33.047  23.102  48.063  1.00 38.55           C  
ATOM    541  O   LEU L  73      34.202  22.887  47.700  1.00 38.89           O  
ATOM    542  N   THR L  74      32.641  22.883  49.326  1.00 39.27           N  
ATOM    543  CA  THR L  74      33.620  22.447  50.275  1.00 40.03           C  
ATOM    544  CB  THR L  74      33.796  23.422  51.404  1.00 40.56           C  
ATOM    545  OG1 THR L  74      34.199  24.685  50.895  1.00 40.85           O  
ATOM    546  CG2 THR L  74      34.855  22.884  52.378  1.00 40.60           C  
ATOM    547  C   THR L  74      33.200  21.140  50.860  1.00 39.04           C  
ATOM    548  O   THR L  74      32.045  20.945  51.233  1.00 40.74           O  
ATOM    549  N   ILE L  75      34.158  20.195  50.927  1.00 39.11           N  
ATOM    550  CA  ILE L  75      33.925  18.925  51.547  1.00 38.94           C  
ATOM    551  CB  ILE L  75      34.245  17.775  50.639  1.00 40.80           C  
ATOM    552  CG1 ILE L  75      33.456  17.909  49.325  1.00 40.25           C  
ATOM    553  CG2 ILE L  75      33.926  16.471  51.388  1.00 41.05           C  
ATOM    554  CD1 ILE L  75      33.921  16.951  48.229  1.00 40.11           C  
ATOM    555  C   ILE L  75      34.878  18.896  52.710  1.00 42.60           C  
ATOM    556  O   ILE L  75      36.094  18.844  52.526  1.00 43.16           O  
ATOM    557  N   SER L  76      34.329  18.916  53.941  1.00 42.08           N  
ATOM    558  CA  SER L  76      35.067  19.049  55.173  1.00 43.50           C  
ATOM    559  CB  SER L  76      34.139  19.021  56.400  1.00 42.77           C  
ATOM    560  OG  SER L  76      33.180  20.066  56.325  1.00 44.30           O  
ATOM    561  C   SER L  76      36.054  17.942  55.378  1.00 44.67           C  
ATOM    562  O   SER L  76      37.246  18.196  55.546  1.00 43.91           O  
ATOM    563  N   GLY L  77      35.576  16.683  55.396  1.00 42.45           N  
ATOM    564  CA  GLY L  77      36.456  15.574  55.603  1.00 42.71           C  
ATOM    565  C   GLY L  77      36.082  14.548  54.591  1.00 44.53           C  
ATOM    566  O   GLY L  77      35.004  13.957  54.644  1.00 44.72           O  
ATOM    567  N   LEU L  78      37.013  14.272  53.666  1.00 44.33           N  
ATOM    568  CA  LEU L  78      36.747  13.382  52.577  1.00 44.21           C  
ATOM    569  CB  LEU L  78      37.889  13.342  51.546  1.00 43.24           C  
ATOM    570  CG  LEU L  78      38.016  14.629  50.716  1.00 41.73           C  
ATOM    571  CD1 LEU L  78      39.173  14.522  49.712  1.00 39.38           C  
ATOM    572  CD2 LEU L  78      36.690  14.968  50.018  1.00 42.30           C  
ATOM    573  C   LEU L  78      36.534  11.986  53.058  1.00 45.05           C  
ATOM    574  O   LEU L  78      37.285  11.459  53.879  1.00 44.97           O  
ATOM    575  N   GLU L  79      35.476  11.352  52.513  1.00 44.20           N  
ATOM    576  CA  GLU L  79      35.140   9.984  52.776  1.00 44.97           C  
ATOM    577  CB  GLU L  79      33.640   9.759  53.058  1.00 46.01           C  
ATOM    578  CG  GLU L  79      33.098  10.493  54.289  0.95 47.70           C  
ATOM    579  CD  GLU L  79      33.635   9.832  55.551  0.86 49.46           C  
ATOM    580  OE1 GLU L  79      34.877   9.644  55.633  0.99 49.87           O  
ATOM    581  OE2 GLU L  79      32.815   9.518  56.454  0.94 49.43           O1-
ATOM    582  C   GLU L  79      35.458   9.279  51.492  1.00 46.15           C  
ATOM    583  O   GLU L  79      35.509   9.911  50.441  1.00 44.53           O  
ATOM    584  N   PRO L  80      35.676   7.996  51.517  1.00 46.43           N  
ATOM    585  CA  PRO L  80      36.045   7.308  50.312  1.00 46.60           C  
ATOM    586  CD  PRO L  80      36.153   7.311  52.708  1.00 46.23           C  
ATOM    587  CB  PRO L  80      36.401   5.890  50.745  1.00 45.94           C  
ATOM    588  CG  PRO L  80      36.906   6.073  52.189  1.00 47.37           C  
ATOM    589  C   PRO L  80      34.973   7.399  49.275  1.00 45.47           C  
ATOM    590  O   PRO L  80      35.280   7.287  48.090  1.00 45.03           O  
ATOM    591  N   GLU L  81      33.714   7.590  49.701  0.95 45.17           N  
ATOM    592  CA  GLU L  81      32.588   7.679  48.816  0.95 44.56           C  
ATOM    593  CB  GLU L  81      31.244   7.732  49.564  0.95 46.72           C  
ATOM    594  CG  GLU L  81      30.968   6.506  50.437  0.95 49.63           C  
ATOM    595  CD  GLU L  81      31.433   6.833  51.849  0.95 53.83           C  
ATOM    596  OE1 GLU L  81      30.845   7.767  52.456  0.95 57.11           O  
ATOM    597  OE2 GLU L  81      32.373   6.156  52.340  0.95 50.69           O1-
ATOM    598  C   GLU L  81      32.680   8.942  48.015  0.95 43.72           C  
ATOM    599  O   GLU L  81      32.170   9.019  46.901  0.95 42.75           O  
ATOM    600  N   ASP L  82      33.313   9.972  48.599  1.00 41.01           N  
ATOM    601  CA  ASP L  82      33.413  11.308  48.086  1.00 39.25           C  
ATOM    602  CB  ASP L  82      33.958  12.292  49.127  1.00 40.25           C  
ATOM    603  CG  ASP L  82      32.875  12.452  50.184  1.00 42.64           C  
ATOM    604  OD1 ASP L  82      31.699  12.117  49.881  1.00 40.17           O  
ATOM    605  OD2 ASP L  82      33.208  12.910  51.310  1.00 39.99           O1-
ATOM    606  C   ASP L  82      34.253  11.408  46.851  1.00 37.99           C  
ATOM    607  O   ASP L  82      34.212  12.428  46.166  1.00 39.27           O  
ATOM    608  N   PHE L  83      35.101  10.412  46.552  1.00 37.31           N  
ATOM    609  CA  PHE L  83      35.891  10.590  45.370  1.00 36.07           C  
ATOM    610  CB  PHE L  83      37.096   9.641  45.299  1.00 36.45           C  
ATOM    611  CG  PHE L  83      37.978  10.014  46.442  1.00 37.32           C  
ATOM    612  CD1 PHE L  83      38.877  11.044  46.317  1.00 38.63           C  
ATOM    613  CD2 PHE L  83      37.894   9.364  47.651  1.00 37.35           C  
ATOM    614  CE1 PHE L  83      39.696  11.404  47.361  1.00 38.62           C  
ATOM    615  CE2 PHE L  83      38.709   9.719  48.701  1.00 38.46           C  
ATOM    616  CZ  PHE L  83      39.614  10.741  48.559  1.00 37.35           C  
ATOM    617  C   PHE L  83      35.008  10.361  44.185  1.00 35.68           C  
ATOM    618  O   PHE L  83      34.464   9.276  44.000  1.00 36.55           O  
ATOM    619  N   ALA L  84      34.854  11.403  43.340  1.00 35.98           N  
ATOM    620  CA  ALA L  84      33.986  11.330  42.197  1.00 35.20           C  
ATOM    621  CB  ALA L  84      32.495  11.235  42.566  1.00 34.14           C  
ATOM    622  C   ALA L  84      34.182  12.588  41.406  1.00 34.36           C  
ATOM    623  O   ALA L  84      35.130  13.337  41.632  1.00 34.44           O  
ATOM    624  N   ILE L  85      33.294  12.833  40.419  1.00 32.35           N  
ATOM    625  CA  ILE L  85      33.375  14.014  39.602  1.00 32.06           C  
ATOM    626  CB  ILE L  85      33.092  13.761  38.148  1.00 31.83           C  
ATOM    627  CG1 ILE L  85      34.166  12.858  37.528  1.00 31.75           C  
ATOM    628  CG2 ILE L  85      32.945  15.125  37.451  1.00 32.80           C  
ATOM    629  CD1 ILE L  85      35.546  13.509  37.512  1.00  0.00           C  
ATOM    630  C   ILE L  85      32.305  14.949  40.068  1.00 32.43           C  
ATOM    631  O   ILE L  85      31.170  14.539  40.303  1.00 31.49           O  
ATOM    632  N   TYR L  86      32.646  16.247  40.225  1.00 32.37           N  
ATOM    633  CA  TYR L  86      31.675  17.198  40.697  1.00 33.27           C  
ATOM    634  CB  TYR L  86      32.080  17.919  41.995  1.00 32.69           C  
ATOM    635  CG  TYR L  86      32.133  16.907  43.090  1.00 34.79           C  
ATOM    636  CD1 TYR L  86      30.985  16.538  43.745  1.00 35.66           C  
ATOM    637  CD2 TYR L  86      33.320  16.322  43.458  1.00 34.02           C  
ATOM    638  CE1 TYR L  86      31.016  15.606  44.751  1.00 34.63           C  
ATOM    639  CE2 TYR L  86      33.359  15.388  44.468  1.00 34.84           C  
ATOM    640  CZ  TYR L  86      32.204  15.033  45.120  1.00 35.40           C  
ATOM    641  OH  TYR L  86      32.228  14.077  46.155  1.00 33.21           O  
ATOM    642  C   TYR L  86      31.455  18.245  39.644  1.00 33.51           C  
ATOM    643  O   TYR L  86      32.405  18.768  39.063  1.00 33.30           O  
ATOM    644  N   TYR L  87      30.168  18.577  39.379  1.00 34.22           N  
ATOM    645  CA  TYR L  87      29.814  19.520  38.348  1.00 35.45           C  
ATOM    646  CB  TYR L  87      28.873  18.937  37.275  1.00 34.84           C  
ATOM    647  CG  TYR L  87      29.534  17.825  36.529  1.00 33.70           C  
ATOM    648  CD1 TYR L  87      30.389  18.093  35.485  1.00 34.64           C  
ATOM    649  CD2 TYR L  87      29.283  16.512  36.862  1.00 34.46           C  
ATOM    650  CE1 TYR L  87      30.997  17.075  34.793  1.00 36.22           C  
ATOM    651  CE2 TYR L  87      29.889  15.487  36.172  1.00 34.62           C  
ATOM    652  CZ  TYR L  87      30.746  15.769  35.136  1.00 35.28           C  
ATOM    653  OH  TYR L  87      31.374  14.726  34.422  1.00 34.92           O  
ATOM    654  C   TYR L  87      29.027  20.649  38.957  1.00 35.57           C  
ATOM    655  O   TYR L  87      28.261  20.446  39.895  1.00 36.62           O  
ATOM    656  N   CYS L  88      29.210  21.884  38.433  1.00 36.67           N  
ATOM    657  CA  CYS L  88      28.444  23.015  38.884  1.00 38.90           C  
ATOM    658  CB  CYS L  88      29.301  24.248  39.289  1.00 39.73           C  
ATOM    659  SG  CYS L  88      30.419  24.863  37.986  1.00 41.38           S  
ATOM    660  C   CYS L  88      27.535  23.405  37.762  1.00 39.70           C  
ATOM    661  O   CYS L  88      27.837  23.148  36.597  1.00 39.78           O  
ATOM    662  N   GLN L  89      26.356  23.987  38.077  1.00 39.45           N  
ATOM    663  CA  GLN L  89      25.499  24.384  36.999  1.00 38.86           C  
ATOM    664  CB  GLN L  89      24.689  23.212  36.439  1.00 38.90           C  
ATOM    665  CG  GLN L  89      23.629  22.675  37.370  1.00 39.62           C  
ATOM    666  CD  GLN L  89      22.363  23.079  36.678  1.00 38.82           C  
ATOM    667  OE1 GLN L  89      21.746  22.245  36.017  1.00 38.87           O  
ATOM    668  NE2 GLN L  89      22.025  24.393  36.767  1.00 39.23           N  
ATOM    669  C   GLN L  89      24.681  25.573  37.428  1.00 39.45           C  
ATOM    670  O   GLN L  89      24.324  25.714  38.597  1.00 40.57           O  
ATOM    671  N   GLN L  90      24.386  26.477  36.466  1.00 40.34           N  
ATOM    672  CA  GLN L  90      23.756  27.749  36.727  1.00 41.39           C  
ATOM    673  CB  GLN L  90      24.632  28.894  36.192  1.00 41.20           C  
ATOM    674  CG  GLN L  90      23.873  30.140  35.764  1.00 43.00           C  
ATOM    675  CD  GLN L  90      23.565  29.939  34.286  1.00 43.79           C  
ATOM    676  OE1 GLN L  90      23.927  28.925  33.694  1.00 45.18           O  
ATOM    677  NE2 GLN L  90      22.898  30.934  33.656  1.00 43.71           N  
ATOM    678  C   GLN L  90      22.374  27.855  36.138  1.00 41.26           C  
ATOM    679  O   GLN L  90      22.089  27.341  35.061  1.00 40.42           O  
ATOM    680  N   ARG L  91      21.399  28.260  36.984  1.00 42.08           N  
ATOM    681  CA  ARG L  91      20.014  28.533  36.662  1.00 43.20           C  
ATOM    682  CB  ARG L  91      18.990  27.972  37.668  1.00 41.83           C  
ATOM    683  CG  ARG L  91      19.162  28.438  39.107  1.00 40.89           C  
ATOM    684  CD  ARG L  91      18.089  27.900  40.057  1.00 39.45           C  
ATOM    685  NE  ARG L  91      16.810  28.596  39.741  1.00 39.91           N  
ATOM    686  CZ  ARG L  91      15.833  28.681  40.690  1.00 39.86           C  
ATOM    687  NH1 ARG L  91      16.041  28.149  41.928  1.00 39.16           N1+
ATOM    688  NH2 ARG L  91      14.653  29.303  40.398  1.00 41.39           N  
ATOM    689  C   ARG L  91      19.722  29.986  36.373  1.00 44.74           C  
ATOM    690  O   ARG L  91      18.576  30.340  36.114  1.00 45.59           O  
ATOM    691  N   GLY L  92      20.692  30.901  36.555  1.00 45.94           N  
ATOM    692  CA  GLY L  92      20.395  32.310  36.456  1.00 48.26           C  
ATOM    693  C   GLY L  92      19.897  32.722  35.106  1.00 49.30           C  
ATOM    694  O   GLY L  92      18.937  33.487  35.020  1.00 49.49           O  
ATOM    695  N   ASN L  93      20.540  32.275  34.009  1.00 50.41           N  
ATOM    696  CA  ASN L  93      20.032  32.687  32.733  1.00 51.86           C  
ATOM    697  CB  ASN L  93      20.917  33.726  32.028  1.00 53.97           C  
ATOM    698  CG  ASN L  93      20.090  34.345  30.912  1.00 57.09           C  
ATOM    699  OD1 ASN L  93      19.022  34.903  31.159  1.00 56.27           O  
ATOM    700  ND2 ASN L  93      20.592  34.244  29.651  1.00 53.65           N  
ATOM    701  C   ASN L  93      19.948  31.487  31.843  1.00 51.92           C  
ATOM    702  O   ASN L  93      20.964  30.933  31.428  1.00 51.89           O  
ATOM    703  N   TRP L  94      18.712  31.070  31.516  1.00 51.51           N  
ATOM    704  CA  TRP L  94      18.504  29.937  30.663  1.00 51.42           C  
ATOM    705  CB  TRP L  94      18.299  28.618  31.436  1.00 50.95           C  
ATOM    706  CG  TRP L  94      17.346  28.714  32.608  1.00 50.57           C  
ATOM    707  CD2 TRP L  94      15.931  28.469  32.578  1.00 50.90           C  
ATOM    708  CD1 TRP L  94      17.653  29.034  33.895  1.00 50.61           C  
ATOM    709  NE1 TRP L  94      16.520  29.015  34.670  1.00 50.59           N  
ATOM    710  CE2 TRP L  94      15.451  28.667  33.875  1.00 50.84           C  
ATOM    711  CE3 TRP L  94      15.094  28.114  31.561  1.00 49.78           C  
ATOM    712  CZ2 TRP L  94      14.128  28.516  34.173  1.00 50.32           C  
ATOM    713  CZ3 TRP L  94      13.759  27.956  31.867  1.00 50.44           C  
ATOM    714  CH2 TRP L  94      13.284  28.154  33.147  1.00 50.49           C  
ATOM    715  C   TRP L  94      17.293  30.216  29.837  1.00 51.38           C  
ATOM    716  O   TRP L  94      16.541  31.141  30.131  1.00 52.49           O  
ATOM    717  N   PRO L  95      17.089  29.467  28.786  1.00 51.03           N  
ATOM    718  CA  PRO L  95      18.000  28.426  28.391  1.00 50.44           C  
ATOM    719  CD  PRO L  95      15.736  29.214  28.317  1.00 50.43           C  
ATOM    720  CB  PRO L  95      17.180  27.430  27.567  1.00 50.50           C  
ATOM    721  CG  PRO L  95      15.912  28.207  27.172  1.00 50.22           C  
ATOM    722  C   PRO L  95      19.139  29.024  27.632  1.00 49.45           C  
ATOM    723  O   PRO L  95      19.047  30.190  27.248  1.00 50.00           O  
ATOM    724  N   PRO L  96      20.187  28.280  27.408  1.00 48.44           N  
ATOM    725  CA  PRO L  96      20.258  26.937  27.923  1.00 47.36           C  
ATOM    726  CD  PRO L  96      20.917  28.413  26.159  1.00 46.54           C  
ATOM    727  CB  PRO L  96      21.132  26.144  26.954  1.00 47.10           C  
ATOM    728  CG  PRO L  96      21.883  27.219  26.151  1.00 46.62           C  
ATOM    729  C   PRO L  96      20.789  26.908  29.316  1.00 46.88           C  
ATOM    730  O   PRO L  96      21.431  27.868  29.740  1.00 46.58           O  
ATOM    731  N   ILE L  97      20.543  25.804  30.045  1.00 46.39           N  
ATOM    732  CA  ILE L  97      21.091  25.706  31.362  1.00 45.65           C  
ATOM    733  CB  ILE L  97      20.330  24.793  32.277  1.00 46.45           C  
ATOM    734  CG1 ILE L  97      18.945  25.417  32.533  1.00 30.47           C  
ATOM    735  CG2 ILE L  97      21.154  24.572  33.560  1.00 30.57           C  
ATOM    736  CD1 ILE L  97      17.945  24.491  33.219  1.00 49.25           C  
ATOM    737  C   ILE L  97      22.482  25.219  31.179  1.00 44.73           C  
ATOM    738  O   ILE L  97      22.723  24.286  30.411  1.00 44.17           O  
ATOM    739  N   THR L  98      23.454  25.847  31.870  1.00 42.13           N  
ATOM    740  CA  THR L  98      24.782  25.470  31.487  1.00 41.37           C  
ATOM    741  CB  THR L  98      25.628  26.657  31.119  1.00 40.63           C  
ATOM    742  OG1 THR L  98      25.706  27.563  32.210  1.00 40.82           O  
ATOM    743  CG2 THR L  98      24.997  27.350  29.900  1.00 40.04           C  
ATOM    744  C   THR L  98      25.438  24.748  32.620  1.00 40.60           C  
ATOM    745  O   THR L  98      25.065  24.908  33.779  1.00 40.65           O  
ATOM    746  N   PHE L  99      26.436  23.902  32.291  1.00 40.09           N  
ATOM    747  CA  PHE L  99      27.139  23.129  33.281  1.00 38.31           C  
ATOM    748  CB  PHE L  99      27.060  21.601  33.081  1.00 37.76           C  
ATOM    749  CG  PHE L  99      25.712  21.060  33.416  1.00 36.66           C  
ATOM    750  CD1 PHE L  99      24.725  20.985  32.461  1.00 36.15           C  
ATOM    751  CD2 PHE L  99      25.438  20.616  34.690  1.00 37.19           C  
ATOM    752  CE1 PHE L  99      23.487  20.475  32.775  1.00 36.13           C  
ATOM    753  CE2 PHE L  99      24.201  20.106  35.008  1.00 36.25           C  
ATOM    754  CZ  PHE L  99      23.222  20.033  34.048  1.00 35.81           C  
ATOM    755  C   PHE L  99      28.604  23.419  33.182  1.00 39.53           C  
ATOM    756  O   PHE L  99      29.106  23.895  32.165  1.00 39.83           O  
ATOM    757  N   GLY L 100      29.330  23.135  34.281  1.00 40.64           N  
ATOM    758  CA  GLY L 100      30.761  23.262  34.303  1.00 41.13           C  
ATOM    759  C   GLY L 100      31.322  22.025  33.666  1.00 41.50           C  
ATOM    760  O   GLY L 100      30.607  21.045  33.461  1.00 39.80           O  
ATOM    761  N   GLN L 101      32.624  22.052  33.318  1.00 40.91           N  
ATOM    762  CA  GLN L 101      33.257  20.921  32.692  1.00 41.82           C  
ATOM    763  CB  GLN L 101      34.565  21.213  31.925  1.00 44.45           C  
ATOM    764  CG  GLN L 101      35.785  21.572  32.769  1.00 49.64           C  
ATOM    765  CD  GLN L 101      35.710  23.030  33.176  1.00 53.93           C  
ATOM    766  OE1 GLN L 101      35.313  23.895  32.396  1.00 52.10           O  
ATOM    767  NE2 GLN L 101      36.118  23.305  34.441  1.00 50.75           N  
ATOM    768  C   GLN L 101      33.487  19.810  33.680  1.00 41.78           C  
ATOM    769  O   GLN L 101      33.630  18.652  33.294  1.00 40.83           O  
ATOM    770  N   GLY L 102      33.606  20.126  34.983  1.00 39.88           N  
ATOM    771  CA  GLY L 102      33.772  19.072  35.947  1.00 38.28           C  
ATOM    772  C   GLY L 102      35.129  19.121  36.570  1.00 38.58           C  
ATOM    773  O   GLY L 102      36.102  19.596  35.984  1.00 39.06           O  
ATOM    774  N   THR L 103      35.192  18.646  37.829  1.00 38.64           N  
ATOM    775  CA  THR L 103      36.417  18.522  38.561  1.00 38.69           C  
ATOM    776  CB  THR L 103      36.504  19.416  39.763  1.00 39.02           C  
ATOM    777  OG1 THR L 103      36.394  20.777  39.377  1.00 38.36           O  
ATOM    778  CG2 THR L 103      37.848  19.164  40.463  1.00 38.56           C  
ATOM    779  C   THR L 103      36.451  17.118  39.072  1.00 38.34           C  
ATOM    780  O   THR L 103      35.500  16.653  39.702  1.00 39.41           O  
ATOM    781  N   ARG L 104      37.555  16.397  38.815  1.00 38.63           N  
ATOM    782  CA  ARG L 104      37.619  15.046  39.279  1.00 38.46           C  
ATOM    783  CB  ARG L 104      38.328  14.082  38.310  1.00 40.34           C  
ATOM    784  CG  ARG L 104      38.100  12.614  38.678  1.00 44.20           C  
ATOM    785  CD  ARG L 104      38.770  11.602  37.744  1.00 45.39           C  
ATOM    786  NE  ARG L 104      38.179  10.275  38.086  1.00 36.12           N  
ATOM    787  CZ  ARG L 104      38.609   9.134  37.472  1.00 42.27           C  
ATOM    788  NH1 ARG L 104      39.637   9.184  36.576  1.00 37.97           N1+
ATOM    789  NH2 ARG L 104      38.013   7.940  37.765  1.00 40.46           N  
ATOM    790  C   ARG L 104      38.399  15.044  40.551  1.00 40.56           C  
ATOM    791  O   ARG L 104      39.498  15.592  40.628  1.00 40.00           O  
ATOM    792  N   LEU L 105      37.819  14.426  41.593  1.00 40.16           N  
ATOM    793  CA  LEU L 105      38.471  14.347  42.865  1.00 42.00           C  
ATOM    794  CB  LEU L 105      37.480  14.542  44.021  1.00 42.35           C  
ATOM    795  CG  LEU L 105      38.132  14.511  45.410  1.00 29.28           C  
ATOM    796  CD1 LEU L 105      39.118  15.678  45.576  1.00 32.32           C  
ATOM    797  CD2 LEU L 105      37.074  14.466  46.522  1.00 29.28           C  
ATOM    798  C   LEU L 105      39.025  12.956  42.956  1.00 42.24           C  
ATOM    799  O   LEU L 105      38.269  11.994  43.095  1.00 42.25           O  
ATOM    800  N   GLU L 106      40.369  12.826  42.892  1.00 42.38           N  
ATOM    801  CA  GLU L 106      41.012  11.540  42.878  1.00 43.94           C  
ATOM    802  CB  GLU L 106      42.180  11.414  41.882  1.00 44.73           C  
ATOM    803  CG  GLU L 106      41.804  11.330  40.407  1.00 47.54           C  
ATOM    804  CD  GLU L 106      43.087  11.052  39.641  1.00 49.72           C  
ATOM    805  OE1 GLU L 106      44.085  11.784  39.878  1.00 49.73           O  
ATOM    806  OE2 GLU L 106      43.092  10.095  38.822  1.00 49.79           O1-
ATOM    807  C   GLU L 106      41.657  11.260  44.197  1.00 45.40           C  
ATOM    808  O   GLU L 106      41.940  12.159  44.988  1.00 45.76           O  
ATOM    809  N   ILE L 107      41.914   9.959  44.446  1.00 46.28           N  
ATOM    810  CA  ILE L 107      42.573   9.530  45.642  1.00 48.04           C  
ATOM    811  CB  ILE L 107      42.318   8.089  45.984  1.00 47.85           C  
ATOM    812  CG1 ILE L 107      40.825   7.861  46.251  1.00 48.12           C  
ATOM    813  CG2 ILE L 107      43.216   7.706  47.172  1.00 49.19           C  
ATOM    814  CD1 ILE L 107      40.443   6.383  46.309  1.00 58.55           C  
ATOM    815  C   ILE L 107      44.036   9.673  45.401  1.00 50.39           C  
ATOM    816  O   ILE L 107      44.565   9.206  44.394  1.00 49.59           O  
ATOM    817  N   LYS L 108      44.727  10.349  46.332  1.00 51.66           N  
ATOM    818  CA  LYS L 108      46.133  10.562  46.194  1.00 53.50           C  
ATOM    819  CB  LYS L 108      46.693  11.530  47.250  1.00 56.14           C  
ATOM    820  CG  LYS L 108      48.194  11.771  47.115  1.00 57.58           C  
ATOM    821  CD  LYS L 108      48.694  12.960  47.936  1.00 60.39           C  
ATOM    822  CE  LYS L 108      48.414  14.317  47.285  1.00 60.43           C  
ATOM    823  NZ  LYS L 108      48.602  15.407  48.273  1.00 61.98           N1+
ATOM    824  C   LYS L 108      46.806   9.213  46.393  1.00 53.91           C  
ATOM    825  O   LYS L 108      46.656   8.636  47.503  1.00 54.31           O  
ATOM    826  OXT LYS L 108      47.477   8.740  45.437  1.00  0.00           O1-
TER     827      LYS L 108 
ATOM    828  N   GLN H 109       9.434   5.576  46.893  1.00 49.31           N1+
ATOM    829  CA  GLN H 109      10.739   6.173  46.532  1.00 50.46           C  
ATOM    830  CB  GLN H 109      11.850   5.143  46.804  1.00 51.93           C  
ATOM    831  CG  GLN H 109      13.270   5.705  46.818  1.00 52.51           C  
ATOM    832  CD  GLN H 109      14.151   4.641  47.457  1.00 57.45           C  
ATOM    833  OE1 GLN H 109      15.362   4.604  47.247  1.00 58.28           O  
ATOM    834  NE2 GLN H 109      13.523   3.751  48.272  1.00 65.49           N  
ATOM    835  C   GLN H 109      10.691   6.563  45.090  1.00 49.01           C  
ATOM    836  O   GLN H 109      10.038   5.903  44.283  1.00 48.33           O  
ATOM    837  N   VAL H 110      11.372   7.665  44.725  1.00 50.89           N  
ATOM    838  CA  VAL H 110      11.271   8.146  43.376  1.00 52.47           C  
ATOM    839  CB  VAL H 110      11.715   9.572  43.232  1.00 50.94           C  
ATOM    840  CG1 VAL H 110      11.594   9.994  41.758  1.00 49.78           C  
ATOM    841  CG2 VAL H 110      10.876  10.435  44.190  1.00 50.15           C  
ATOM    842  C   VAL H 110      12.091   7.278  42.471  1.00 50.27           C  
ATOM    843  O   VAL H 110      13.190   6.854  42.822  1.00 50.64           O  
ATOM    844  N   GLN H 111      11.549   6.967  41.273  1.00 50.74           N  
ATOM    845  CA  GLN H 111      12.278   6.158  40.337  1.00 48.12           C  
ATOM    846  CB  GLN H 111      11.776   4.710  40.230  1.00 49.64           C  
ATOM    847  CG  GLN H 111      12.039   3.842  41.451  1.00 53.90           C  
ATOM    848  CD  GLN H 111      11.462   2.472  41.142  1.00 54.19           C  
ATOM    849  OE1 GLN H 111      10.990   2.221  40.034  1.00 57.03           O  
ATOM    850  NE2 GLN H 111      11.503   1.559  42.147  1.00 54.35           N  
ATOM    851  C   GLN H 111      12.088   6.712  38.965  1.00 47.48           C  
ATOM    852  O   GLN H 111      10.972   7.021  38.554  1.00 47.33           O  
ATOM    853  N   LEU H 112      13.197   6.851  38.218  1.00 46.70           N  
ATOM    854  CA  LEU H 112      13.115   7.276  36.853  1.00 45.40           C  
ATOM    855  CB  LEU H 112      13.781   8.641  36.600  1.00 44.49           C  
ATOM    856  CG  LEU H 112      13.104   9.823  37.319  1.00 44.62           C  
ATOM    857  CD1 LEU H 112      13.828  11.143  37.016  1.00 43.82           C  
ATOM    858  CD2 LEU H 112      11.604   9.894  36.998  1.00 42.27           C  
ATOM    859  C   LEU H 112      13.884   6.262  36.069  1.00 44.42           C  
ATOM    860  O   LEU H 112      15.093   6.126  36.247  1.00 46.44           O  
ATOM    861  N   VAL H 113      13.206   5.510  35.183  1.00 43.15           N  
ATOM    862  CA  VAL H 113      13.923   4.537  34.412  1.00 42.56           C  
ATOM    863  CB  VAL H 113      13.433   3.130  34.597  1.00 42.70           C  
ATOM    864  CG1 VAL H 113      13.820   2.645  36.001  1.00 44.73           C  
ATOM    865  CG2 VAL H 113      11.916   3.122  34.359  1.00 45.69           C  
ATOM    866  C   VAL H 113      13.776   4.885  32.972  1.00 42.28           C  
ATOM    867  O   VAL H 113      12.678   5.181  32.500  1.00 43.13           O  
ATOM    868  N   GLU H 114      14.902   4.851  32.229  1.00 41.93           N  
ATOM    869  CA  GLU H 114      14.848   5.208  30.843  1.00 41.21           C  
ATOM    870  CB  GLU H 114      15.932   6.191  30.365  1.00 41.60           C  
ATOM    871  CG  GLU H 114      15.843   7.596  30.960  1.00 41.53           C  
ATOM    872  CD  GLU H 114      16.884   7.703  32.063  1.00 42.56           C  
ATOM    873  OE1 GLU H 114      16.847   6.859  32.994  1.00 42.41           O  
ATOM    874  OE2 GLU H 114      17.740   8.627  31.986  1.00 45.66           O1-
ATOM    875  C   GLU H 114      15.028   3.991  30.002  1.00 41.82           C  
ATOM    876  O   GLU H 114      15.559   2.973  30.446  1.00 42.02           O  
ATOM    877  N   SER H 115      14.541   4.076  28.746  1.00 40.71           N  
ATOM    878  CA  SER H 115      14.697   3.005  27.806  1.00 40.40           C  
ATOM    879  CB  SER H 115      13.611   1.920  27.914  1.00 40.97           C  
ATOM    880  OG  SER H 115      12.335   2.476  27.640  1.00 43.77           O  
ATOM    881  C   SER H 115      14.624   3.594  26.427  1.00 39.83           C  
ATOM    882  O   SER H 115      14.262   4.758  26.260  1.00 39.30           O  
ATOM    883  N   GLY H 116      14.975   2.794  25.395  1.00 40.18           N  
ATOM    884  CA  GLY H 116      14.859   3.263  24.042  1.00 41.20           C  
ATOM    885  C   GLY H 116      16.188   3.523  23.398  1.00 41.24           C  
ATOM    886  O   GLY H 116      16.234   3.787  22.197  1.00 42.57           O  
ATOM    887  N   GLY H 117      17.307   3.444  24.143  1.00 41.38           N  
ATOM    888  CA  GLY H 117      18.580   3.733  23.539  1.00 42.12           C  
ATOM    889  C   GLY H 117      19.008   2.587  22.687  1.00 42.20           C  
ATOM    890  O   GLY H 117      18.476   1.482  22.772  1.00 42.58           O  
ATOM    891  N   GLY H 118      20.019   2.843  21.833  1.00 39.51           N  
ATOM    892  CA  GLY H 118      20.514   1.828  20.955  1.00 38.75           C  
ATOM    893  C   GLY H 118      21.400   2.486  19.950  1.00 38.08           C  
ATOM    894  O   GLY H 118      21.743   3.661  20.077  1.00 37.93           O  
ATOM    895  N   VAL H 119      21.808   1.717  18.923  1.00 37.78           N  
ATOM    896  CA  VAL H 119      22.642   2.251  17.889  1.00 37.19           C  
ATOM    897  CB  VAL H 119      23.651   1.265  17.375  1.00 37.70           C  
ATOM    898  CG1 VAL H 119      24.421   1.900  16.205  1.00 37.57           C  
ATOM    899  CG2 VAL H 119      24.543   0.837  18.550  1.00 37.10           C  
ATOM    900  C   VAL H 119      21.744   2.630  16.753  1.00 38.79           C  
ATOM    901  O   VAL H 119      20.821   1.896  16.401  1.00 38.76           O  
ATOM    902  N   VAL H 120      21.987   3.818  16.168  1.00 38.34           N  
ATOM    903  CA  VAL H 120      21.183   4.291  15.077  1.00 40.47           C  
ATOM    904  CB  VAL H 120      20.184   5.324  15.509  1.00 40.17           C  
ATOM    905  CG1 VAL H 120      20.951   6.577  15.964  1.00 40.51           C  
ATOM    906  CG2 VAL H 120      19.187   5.574  14.367  1.00 41.48           C  
ATOM    907  C   VAL H 120      22.110   4.941  14.091  1.00 41.04           C  
ATOM    908  O   VAL H 120      23.198   5.385  14.452  1.00 39.91           O  
ATOM    909  N   GLN H 121      21.710   4.995  12.801  1.00 40.50           N  
ATOM    910  CA  GLN H 121      22.543   5.591  11.789  1.00 41.71           C  
ATOM    911  CB  GLN H 121      22.402   4.948  10.396  1.00 41.75           C  
ATOM    912  CG  GLN H 121      22.969   3.527  10.329  1.00 43.25           C  
ATOM    913  CD  GLN H 121      22.772   2.993   8.916  1.00 48.52           C  
ATOM    914  OE1 GLN H 121      21.655   2.929   8.408  1.00 48.88           O  
ATOM    915  NE2 GLN H 121      23.892   2.595   8.258  1.00 49.04           N  
ATOM    916  C   GLN H 121      22.195   7.037  11.667  1.00 41.42           C  
ATOM    917  O   GLN H 121      21.119   7.476  12.067  1.00 42.25           O  
ATOM    918  N   PRO H 122      23.096   7.796  11.112  1.00 42.59           N  
ATOM    919  CA  PRO H 122      22.871   9.203  10.974  1.00 42.30           C  
ATOM    920  CD  PRO H 122      24.512   7.464  11.142  1.00 42.88           C  
ATOM    921  CB  PRO H 122      24.191   9.781  10.467  1.00 43.17           C  
ATOM    922  CG  PRO H 122      25.250   8.808  11.021  1.00 43.56           C  
ATOM    923  C   PRO H 122      21.703   9.476  10.084  1.00 43.90           C  
ATOM    924  O   PRO H 122      21.576   8.822   9.050  1.00 44.60           O  
ATOM    925  N   GLY H 123      20.850  10.447  10.473  1.00 45.13           N  
ATOM    926  CA  GLY H 123      19.718  10.831   9.682  1.00 46.69           C  
ATOM    927  C   GLY H 123      18.495  10.107  10.162  1.00 46.83           C  
ATOM    928  O   GLY H 123      17.381  10.447   9.771  1.00 47.11           O  
ATOM    929  N   ARG H 124      18.668   9.092  11.030  1.00 46.21           N  
ATOM    930  CA  ARG H 124      17.556   8.318  11.508  1.00 47.28           C  
ATOM    931  CB  ARG H 124      17.899   6.852  11.815  1.00 48.84           C  
ATOM    932  CG  ARG H 124      18.140   6.032  10.548  1.00 52.07           C  
ATOM    933  CD  ARG H 124      18.217   4.524  10.793  1.00 54.32           C  
ATOM    934  NE  ARG H 124      18.300   3.867   9.459  1.00 65.19           N  
ATOM    935  CZ  ARG H 124      18.675   2.558   9.351  1.00 67.22           C  
ATOM    936  NH1 ARG H 124      18.985   1.840  10.471  1.00 66.11           N1+
ATOM    937  NH2 ARG H 124      18.748   1.971   8.121  1.00 66.97           N  
ATOM    938  C   ARG H 124      16.993   8.939  12.744  1.00 46.64           C  
ATOM    939  O   ARG H 124      17.466   9.975  13.209  1.00 46.62           O  
ATOM    940  N   SER H 125      15.916   8.322  13.280  1.00 45.67           N  
ATOM    941  CA  SER H 125      15.266   8.849  14.446  1.00 45.01           C  
ATOM    942  CB  SER H 125      13.824   9.313  14.181  1.00 46.79           C  
ATOM    943  OG  SER H 125      13.817  10.397  13.265  1.00 47.77           O  
ATOM    944  C   SER H 125      15.181   7.795  15.509  1.00 45.27           C  
ATOM    945  O   SER H 125      15.249   6.597  15.232  1.00 45.58           O  
ATOM    946  N   LEU H 126      15.073   8.249  16.778  1.00 44.36           N  
ATOM    947  CA  LEU H 126      14.916   7.388  17.917  1.00 44.16           C  
ATOM    948  CB  LEU H 126      16.202   7.104  18.710  1.00 44.63           C  
ATOM    949  CG  LEU H 126      17.114   6.045  18.079  1.00 45.39           C  
ATOM    950  CD1 LEU H 126      18.366   5.815  18.938  1.00 43.52           C  
ATOM    951  CD2 LEU H 126      16.337   4.743  17.837  1.00 45.23           C  
ATOM    952  C   LEU H 126      13.979   8.046  18.875  1.00 43.97           C  
ATOM    953  O   LEU H 126      13.818   9.265  18.875  1.00 43.44           O  
ATOM    954  N   ARG H 127      13.326   7.225  19.719  1.00 43.55           N  
ATOM    955  CA  ARG H 127      12.397   7.718  20.689  1.00 43.48           C  
ATOM    956  CB  ARG H 127      10.987   7.193  20.398  1.00 45.34           C  
ATOM    957  CG  ARG H 127       9.838   7.839  21.165  0.98 45.25           C  
ATOM    958  CD  ARG H 127       8.532   7.103  20.863  1.00 47.67           C  
ATOM    959  NE  ARG H 127       7.396   7.826  21.495  0.88 50.42           N  
ATOM    960  CZ  ARG H 127       6.247   7.138  21.755  0.89 51.98           C  
ATOM    961  NH1 ARG H 127       6.206   5.790  21.548  0.88 50.94           N1+
ATOM    962  NH2 ARG H 127       5.139   7.787  22.214  0.99 53.03           N  
ATOM    963  C   ARG H 127      12.835   7.174  22.015  1.00 44.84           C  
ATOM    964  O   ARG H 127      13.027   5.967  22.162  1.00 44.75           O  
ATOM    965  N   LEU H 128      13.013   8.057  23.020  1.00 44.82           N  
ATOM    966  CA  LEU H 128      13.413   7.613  24.329  1.00 44.05           C  
ATOM    967  CB  LEU H 128      14.556   8.406  24.988  1.00 42.62           C  
ATOM    968  CG  LEU H 128      15.922   8.228  24.314  1.00 42.87           C  
ATOM    969  CD1 LEU H 128      15.933   8.844  22.915  1.00 42.56           C  
ATOM    970  CD2 LEU H 128      17.051   8.762  25.199  1.00 43.89           C  
ATOM    971  C   LEU H 128      12.246   7.758  25.246  1.00 43.60           C  
ATOM    972  O   LEU H 128      11.341   8.550  24.990  1.00 44.18           O  
ATOM    973  N   SER H 129      12.246   6.977  26.347  0.92 45.49           N  
ATOM    974  CA  SER H 129      11.152   7.016  27.273  0.92 45.88           C  
ATOM    975  CB  SER H 129      10.282   5.750  27.216  0.92 46.39           C  
ATOM    976  OG  SER H 129       9.804   5.544  25.896  0.92 47.26           O  
ATOM    977  C   SER H 129      11.699   7.072  28.667  0.92 46.18           C  
ATOM    978  O   SER H 129      12.769   6.537  28.947  0.92 47.30           O  
ATOM    979  N   CYS H 130      10.969   7.746  29.581  0.92 47.01           N  
ATOM    980  CA  CYS H 130      11.364   7.819  30.959  0.92 47.58           C  
ATOM    981  CB  CYS H 130      11.903   9.217  31.350  0.92 47.97           C  
ATOM    982  SG  CYS H 130      12.385   9.387  33.100  0.92 49.27           S  
ATOM    983  C   CYS H 130      10.134   7.526  31.760  0.92 47.95           C  
ATOM    984  O   CYS H 130       9.177   8.299  31.753  0.92 48.39           O  
ATOM    985  N   ALA H 131      10.121   6.386  32.474  1.00 48.07           N  
ATOM    986  CA  ALA H 131       8.955   6.046  33.238  1.00 48.19           C  
ATOM    987  CB  ALA H 131       8.667   4.536  33.284  1.00 49.67           C  
ATOM    988  C   ALA H 131       9.205   6.495  34.638  1.00 48.21           C  
ATOM    989  O   ALA H 131      10.260   6.223  35.209  1.00 49.19           O  
ATOM    990  N   ALA H 132       8.224   7.198  35.235  1.00 49.47           N  
ATOM    991  CA  ALA H 132       8.424   7.723  36.552  1.00 49.97           C  
ATOM    992  CB  ALA H 132       8.124   9.228  36.664  1.00 50.00           C  
ATOM    993  C   ALA H 132       7.509   7.035  37.514  1.00 51.66           C  
ATOM    994  O   ALA H 132       6.381   6.678  37.179  1.00 51.77           O  
ATOM    995  N   SER H 133       8.011   6.815  38.747  1.00 51.64           N  
ATOM    996  CA  SER H 133       7.219   6.238  39.793  1.00 53.46           C  
ATOM    997  CB  SER H 133       7.436   4.726  39.984  1.00 53.40           C  
ATOM    998  OG  SER H 133       7.037   4.021  38.819  1.00 55.56           O  
ATOM    999  C   SER H 133       7.644   6.897  41.068  1.00 52.58           C  
ATOM   1000  O   SER H 133       8.675   7.564  41.122  1.00 52.01           O  
ATOM   1001  N   GLY H 134       6.801   6.824  42.109  1.00 51.42           N  
ATOM   1002  CA  GLY H 134       7.228   7.308  43.389  1.00 50.34           C  
ATOM   1003  C   GLY H 134       6.889   8.752  43.621  1.00 52.12           C  
ATOM   1004  O   GLY H 134       6.999   9.219  44.752  1.00 52.63           O  
ATOM   1005  N   PHE H 135       6.487   9.522  42.590  1.00 51.53           N  
ATOM   1006  CA  PHE H 135       6.163  10.890  42.884  1.00 51.02           C  
ATOM   1007  CB  PHE H 135       7.358  11.866  42.792  1.00 46.46           C  
ATOM   1008  CG  PHE H 135       7.887  11.872  41.401  1.00 46.22           C  
ATOM   1009  CD1 PHE H 135       8.691  10.850  40.954  1.00 45.31           C  
ATOM   1010  CD2 PHE H 135       7.590  12.910  40.548  1.00 47.73           C  
ATOM   1011  CE1 PHE H 135       9.183  10.856  39.670  1.00 49.36           C  
ATOM   1012  CE2 PHE H 135       8.080  12.921  39.263  1.00 45.71           C  
ATOM   1013  CZ  PHE H 135       8.875  11.893  38.821  1.00 47.75           C  
ATOM   1014  C   PHE H 135       5.090  11.330  41.949  1.00 51.67           C  
ATOM   1015  O   PHE H 135       4.755  10.629  40.994  1.00 51.98           O  
ATOM   1016  N   THR H 136       4.503  12.511  42.229  1.00 51.30           N  
ATOM   1017  CA  THR H 136       3.444  13.001  41.404  1.00 51.18           C  
ATOM   1018  CB  THR H 136       2.550  13.965  42.140  1.00 53.15           C  
ATOM   1019  OG1 THR H 136       1.506  14.426  41.298  1.00 55.26           O  
ATOM   1020  CG2 THR H 136       3.382  15.136  42.692  1.00 52.16           C  
ATOM   1021  C   THR H 136       4.079  13.641  40.210  1.00 49.48           C  
ATOM   1022  O   THR H 136       4.475  14.803  40.207  1.00 50.71           O  
ATOM   1023  N   PHE H 137       4.130  12.858  39.125  1.00 48.54           N  
ATOM   1024  CA  PHE H 137       4.774  13.185  37.890  1.00 46.22           C  
ATOM   1025  CB  PHE H 137       4.542  12.036  36.888  1.00 44.94           C  
ATOM   1026  CG  PHE H 137       5.236  12.266  35.593  1.00 47.78           C  
ATOM   1027  CD1 PHE H 137       6.601  12.123  35.495  1.00 48.58           C  
ATOM   1028  CD2 PHE H 137       4.512  12.582  34.465  1.00 47.67           C  
ATOM   1029  CE1 PHE H 137       7.240  12.318  34.294  1.00 48.27           C  
ATOM   1030  CE2 PHE H 137       5.147  12.778  33.262  1.00 49.91           C  
ATOM   1031  CZ  PHE H 137       6.512  12.651  33.176  1.00 49.95           C  
ATOM   1032  C   PHE H 137       4.133  14.434  37.382  1.00 47.51           C  
ATOM   1033  O   PHE H 137       4.800  15.342  36.890  1.00 48.94           O  
ATOM   1034  N   SER H 138       2.804  14.523  37.542  1.00 48.42           N  
ATOM   1035  CA  SER H 138       2.032  15.605  37.016  1.00 49.68           C  
ATOM   1036  CB  SER H 138       0.540  15.450  37.346  1.00 51.78           C  
ATOM   1037  OG  SER H 138       0.053  14.238  36.795  1.00 57.01           O  
ATOM   1038  C   SER H 138       2.481  16.909  37.598  1.00 49.31           C  
ATOM   1039  O   SER H 138       2.285  17.952  36.980  1.00 48.97           O  
ATOM   1040  N   ASN H 139       3.030  16.895  38.826  1.00 49.09           N  
ATOM   1041  CA  ASN H 139       3.437  18.101  39.493  1.00 47.71           C  
ATOM   1042  CB  ASN H 139       3.495  17.953  41.017  1.00 50.13           C  
ATOM   1043  CG  ASN H 139       2.046  17.974  41.477  1.00 32.21           C  
ATOM   1044  OD1 ASN H 139       1.705  17.463  42.541  1.00 38.58           O  
ATOM   1045  ND2 ASN H 139       1.162  18.586  40.642  1.00 29.68           N  
ATOM   1046  C   ASN H 139       4.737  18.692  39.026  1.00 46.96           C  
ATOM   1047  O   ASN H 139       4.884  19.912  39.064  1.00 44.27           O  
ATOM   1048  N   HIS H 140       5.718  17.872  38.589  1.00 45.68           N  
ATOM   1049  CA  HIS H 140       7.030  18.418  38.343  1.00 44.94           C  
ATOM   1050  ND1 HIS H 140       7.272  16.212  40.860  1.00  0.00           N  
ATOM   1051  CG  HIS H 140       8.071  17.209  40.346  1.00 44.18           C  
ATOM   1052  CB  HIS H 140       8.165  17.538  38.887  1.00 44.12           C  
ATOM   1053  NE2 HIS H 140       8.343  17.119  42.584  1.00  0.00           N  
ATOM   1054  CD2 HIS H 140       8.718  17.752  41.412  1.00 44.44           C  
ATOM   1055  CE1 HIS H 140       7.473  16.201  42.202  1.00 44.11           C  
ATOM   1056  C   HIS H 140       7.337  18.540  36.886  1.00 42.60           C  
ATOM   1057  O   HIS H 140       6.880  17.761  36.054  1.00 42.79           O  
ATOM   1058  N   GLY H 141       8.152  19.560  36.552  1.00 45.06           N  
ATOM   1059  CA  GLY H 141       8.644  19.750  35.218  1.00 44.07           C  
ATOM   1060  C   GLY H 141       9.694  18.690  35.041  1.00 42.83           C  
ATOM   1061  O   GLY H 141      10.215  18.188  36.034  1.00 43.46           O  
ATOM   1062  N   MET H 142      10.051  18.332  33.786  1.00 42.05           N  
ATOM   1063  CA  MET H 142      11.010  17.279  33.577  0.90 41.20           C  
ATOM   1064  CB  MET H 142      10.384  15.975  33.064  0.90 42.08           C  
ATOM   1065  CG  MET H 142       9.462  15.300  34.081  0.90 42.63           C  
ATOM   1066  SD  MET H 142      10.300  14.662  35.560  0.90 43.79           S  
ATOM   1067  CE  MET H 142      11.122  13.296  34.690  0.90 42.31           C  
ATOM   1068  C   MET H 142      12.011  17.719  32.552  1.00 40.39           C  
ATOM   1069  O   MET H 142      11.726  18.573  31.716  1.00 41.38           O  
ATOM   1070  N   HIS H 143      13.223  17.121  32.591  1.00 40.51           N  
ATOM   1071  CA  HIS H 143      14.276  17.531  31.706  1.00 40.46           C  
ATOM   1072  ND1 HIS H 143      15.325  20.759  32.543  1.00 40.91           N  
ATOM   1073  CG  HIS H 143      15.090  19.524  33.100  1.00 40.74           C  
ATOM   1074  CB  HIS H 143      15.436  18.229  32.434  1.00 40.43           C  
ATOM   1075  NE2 HIS H 143      14.412  21.126  34.536  1.00 41.46           N  
ATOM   1076  CD2 HIS H 143      14.531  19.765  34.316  1.00 39.95           C  
ATOM   1077  CE1 HIS H 143      14.902  21.682  33.444  1.00 41.41           C  
ATOM   1078  C   HIS H 143      14.935  16.336  31.083  1.00 39.68           C  
ATOM   1079  O   HIS H 143      14.705  15.192  31.475  1.00 39.72           O  
ATOM   1080  N   TRP H 144      15.761  16.611  30.047  1.00 38.60           N  
ATOM   1081  CA  TRP H 144      16.613  15.643  29.421  1.00 38.58           C  
ATOM   1082  CB  TRP H 144      16.219  15.308  27.975  1.00 38.36           C  
ATOM   1083  CG  TRP H 144      14.972  14.462  27.849  1.00 37.94           C  
ATOM   1084  CD2 TRP H 144      14.971  13.041  28.044  1.00 38.19           C  
ATOM   1085  CD1 TRP H 144      13.687  14.818  27.552  1.00 38.61           C  
ATOM   1086  NE1 TRP H 144      12.883  13.700  27.552  1.00 38.98           N  
ATOM   1087  CE2 TRP H 144      13.663  12.599  27.853  1.00 38.81           C  
ATOM   1088  CE3 TRP H 144      15.980  12.172  28.352  1.00 38.68           C  
ATOM   1089  CZ2 TRP H 144      13.347  11.274  27.973  1.00 39.28           C  
ATOM   1090  CZ3 TRP H 144      15.656  10.839  28.476  1.00 39.56           C  
ATOM   1091  CH2 TRP H 144      14.364  10.398  28.290  1.00 39.26           C  
ATOM   1092  C   TRP H 144      17.980  16.264  29.375  1.00 38.30           C  
ATOM   1093  O   TRP H 144      18.130  17.406  28.943  1.00 38.27           O  
ATOM   1094  N   VAL H 145      19.011  15.527  29.838  1.00 37.94           N  
ATOM   1095  CA  VAL H 145      20.368  16.004  29.832  1.00 37.49           C  
ATOM   1096  CB  VAL H 145      20.902  16.288  31.203  1.00 38.22           C  
ATOM   1097  CG1 VAL H 145      22.369  16.726  31.085  1.00 36.34           C  
ATOM   1098  CG2 VAL H 145      19.995  17.332  31.871  1.00 36.92           C  
ATOM   1099  C   VAL H 145      21.189  14.888  29.272  1.00 37.26           C  
ATOM   1100  O   VAL H 145      20.838  13.720  29.440  1.00 38.44           O  
ATOM   1101  N   ARG H 146      22.306  15.211  28.583  1.00 38.01           N  
ATOM   1102  CA  ARG H 146      23.064  14.139  28.001  1.00 38.33           C  
ATOM   1103  CB  ARG H 146      22.858  13.988  26.488  1.00 38.07           C  
ATOM   1104  CG  ARG H 146      23.302  15.200  25.677  1.00 38.68           C  
ATOM   1105  CD  ARG H 146      23.018  15.034  24.185  1.00 38.72           C  
ATOM   1106  NE  ARG H 146      23.804  16.073  23.466  1.00 40.42           N  
ATOM   1107  CZ  ARG H 146      23.755  16.134  22.106  1.00 41.75           C  
ATOM   1108  NH1 ARG H 146      22.937  15.283  21.423  1.00 40.39           N1+
ATOM   1109  NH2 ARG H 146      24.522  17.046  21.439  1.00 41.47           N  
ATOM   1110  C   ARG H 146      24.527  14.322  28.254  1.00 39.28           C  
ATOM   1111  O   ARG H 146      25.004  15.426  28.514  1.00 39.52           O  
ATOM   1112  N   GLN H 147      25.282  13.205  28.205  1.00 39.35           N  
ATOM   1113  CA  GLN H 147      26.691  13.291  28.437  1.00 39.06           C  
ATOM   1114  CB  GLN H 147      27.087  12.701  29.802  1.00 38.79           C  
ATOM   1115  CG  GLN H 147      28.539  12.956  30.200  1.00 38.02           C  
ATOM   1116  CD  GLN H 147      28.752  12.316  31.562  1.00 39.62           C  
ATOM   1117  OE1 GLN H 147      27.985  11.453  31.983  1.00 39.32           O  
ATOM   1118  NE2 GLN H 147      29.825  12.747  32.278  1.00 38.52           N  
ATOM   1119  C   GLN H 147      27.395  12.506  27.369  1.00 39.95           C  
ATOM   1120  O   GLN H 147      27.236  11.290  27.271  1.00 39.65           O  
ATOM   1121  N   ALA H 148      28.212  13.186  26.537  1.00 39.91           N  
ATOM   1122  CA  ALA H 148      28.937  12.517  25.495  1.00 42.62           C  
ATOM   1123  CB  ALA H 148      29.587  13.473  24.480  1.00 42.53           C  
ATOM   1124  C   ALA H 148      30.028  11.744  26.157  1.00 45.39           C  
ATOM   1125  O   ALA H 148      30.448  12.091  27.259  1.00 45.53           O  
ATOM   1126  N   PRO H 149      30.506  10.697  25.544  1.00 46.99           N  
ATOM   1127  CA  PRO H 149      31.521   9.944  26.215  1.00 48.95           C  
ATOM   1128  CD  PRO H 149      29.667   9.844  24.714  1.00 48.94           C  
ATOM   1129  CB  PRO H 149      31.641   8.624  25.455  1.00 48.21           C  
ATOM   1130  CG  PRO H 149      30.224   8.419  24.887  1.00 49.51           C  
ATOM   1131  C   PRO H 149      32.793  10.703  26.391  1.00 49.34           C  
ATOM   1132  O   PRO H 149      33.303  11.261  25.420  1.00 52.37           O  
ATOM   1133  N   GLY H 150      33.318  10.722  27.633  1.00 49.32           N  
ATOM   1134  CA  GLY H 150      34.572  11.346  27.928  1.00 48.46           C  
ATOM   1135  C   GLY H 150      34.378  12.803  28.219  1.00 50.70           C  
ATOM   1136  O   GLY H 150      35.325  13.488  28.603  1.00 53.65           O  
ATOM   1137  N   LYS H 151      33.147  13.321  28.059  1.00 47.28           N  
ATOM   1138  CA  LYS H 151      32.937  14.722  28.288  1.00 45.79           C  
ATOM   1139  CB  LYS H 151      32.466  15.528  27.061  1.00 47.76           C  
ATOM   1140  CG  LYS H 151      33.605  16.194  26.278  1.00 50.64           C  
ATOM   1141  CD  LYS H 151      34.583  15.244  25.591  1.00 52.08           C  
ATOM   1142  CE  LYS H 151      35.695  15.972  24.831  1.00 54.60           C  
ATOM   1143  NZ  LYS H 151      36.606  16.643  25.786  1.00 54.33           N1+
ATOM   1144  C   LYS H 151      31.962  14.950  29.393  1.00 44.98           C  
ATOM   1145  O   LYS H 151      31.651  14.060  30.187  1.00 44.71           O  
ATOM   1146  N   ARG H 152      31.492  16.210  29.469  1.00 41.52           N  
ATOM   1147  CA  ARG H 152      30.635  16.679  30.511  1.00 41.06           C  
ATOM   1148  CB  ARG H 152      31.039  18.064  31.058  1.00  0.00           C  
ATOM   1149  CG  ARG H 152      31.100  19.187  30.016  1.00  0.00           C  
ATOM   1150  CD  ARG H 152      29.745  19.593  29.438  1.00  0.00           C  
ATOM   1151  NE  ARG H 152      29.962  20.804  28.594  1.00  0.00           N  
ATOM   1152  CZ  ARG H 152      30.315  20.679  27.282  1.00  0.00           C  
ATOM   1153  NH1 ARG H 152      30.431  19.442  26.718  1.00  0.00           N1+
ATOM   1154  NH2 ARG H 152      30.544  21.799  26.536  1.00  0.00           N  
ATOM   1155  C   ARG H 152      29.195  16.718  30.091  1.00 39.80           C  
ATOM   1156  O   ARG H 152      28.808  16.261  29.015  1.00 38.90           O  
ATOM   1157  N   LEU H 153      28.364  17.247  31.017  1.00 39.60           N  
ATOM   1158  CA  LEU H 153      26.932  17.313  30.929  1.00 38.33           C  
ATOM   1159  CB  LEU H 153      26.298  17.498  32.318  1.00 36.35           C  
ATOM   1160  CG  LEU H 153      26.631  16.354  33.295  1.00 37.48           C  
ATOM   1161  CD1 LEU H 153      25.993  16.580  34.672  1.00 37.22           C  
ATOM   1162  CD2 LEU H 153      26.259  14.988  32.698  1.00 36.80           C  
ATOM   1163  C   LEU H 153      26.464  18.450  30.069  1.00 38.99           C  
ATOM   1164  O   LEU H 153      27.013  19.552  30.105  1.00 37.79           O  
ATOM   1165  N   GLU H 154      25.401  18.190  29.276  1.00 37.53           N  
ATOM   1166  CA  GLU H 154      24.803  19.175  28.415  1.00 38.61           C  
ATOM   1167  CB  GLU H 154      25.162  18.967  26.935  1.00 38.70           C  
ATOM   1168  CG  GLU H 154      24.540  20.003  26.000  0.95 39.06           C  
ATOM   1169  CD  GLU H 154      24.978  19.658  24.588  0.92 41.75           C  
ATOM   1170  OE1 GLU H 154      26.204  19.464  24.385  0.94 42.61           O  
ATOM   1171  OE2 GLU H 154      24.091  19.578  23.696  0.95 42.57           O1-
ATOM   1172  C   GLU H 154      23.308  19.030  28.522  1.00 39.18           C  
ATOM   1173  O   GLU H 154      22.769  17.933  28.381  1.00 39.53           O  
ATOM   1174  N   TRP H 155      22.597  20.152  28.758  1.00 39.75           N  
ATOM   1175  CA  TRP H 155      21.166  20.152  28.918  1.00 39.88           C  
ATOM   1176  CB  TRP H 155      20.697  21.370  29.736  1.00 40.70           C  
ATOM   1177  CG  TRP H 155      19.205  21.515  29.872  1.00 39.75           C  
ATOM   1178  CD2 TRP H 155      18.430  22.451  29.111  1.00 40.18           C  
ATOM   1179  CD1 TRP H 155      18.332  20.867  30.694  1.00 39.96           C  
ATOM   1180  NE1 TRP H 155      17.058  21.338  30.486  1.00 40.16           N  
ATOM   1181  CE2 TRP H 155      17.106  22.315  29.514  1.00 40.02           C  
ATOM   1182  CE3 TRP H 155      18.797  23.350  28.152  1.00 39.59           C  
ATOM   1183  CZ2 TRP H 155      16.119  23.081  28.963  1.00 40.63           C  
ATOM   1184  CZ3 TRP H 155      17.802  24.122  27.597  1.00 40.19           C  
ATOM   1185  CH2 TRP H 155      16.488  23.989  27.995  1.00 40.60           C  
ATOM   1186  C   TRP H 155      20.513  20.195  27.565  1.00 39.24           C  
ATOM   1187  O   TRP H 155      20.851  21.027  26.727  1.00 39.13           O  
ATOM   1188  N   VAL H 156      19.648  19.195  27.287  1.00 39.65           N  
ATOM   1189  CA  VAL H 156      18.906  19.081  26.057  1.00 40.34           C  
ATOM   1190  CB  VAL H 156      18.640  17.643  25.710  1.00 40.41           C  
ATOM   1191  CG1 VAL H 156      17.839  17.582  24.397  1.00 44.75           C  
ATOM   1192  CG2 VAL H 156      19.987  16.901  25.666  1.00 43.63           C  
ATOM   1193  C   VAL H 156      17.584  19.817  25.995  1.00 41.90           C  
ATOM   1194  O   VAL H 156      17.342  20.588  25.066  1.00 41.96           O  
ATOM   1195  N   ALA H 157      16.679  19.603  26.984  1.00 43.04           N  
ATOM   1196  CA  ALA H 157      15.357  20.176  26.863  1.00 43.98           C  
ATOM   1197  CB  ALA H 157      14.506  19.492  25.778  1.00 43.41           C  
ATOM   1198  C   ALA H 157      14.590  20.061  28.151  1.00 44.46           C  
ATOM   1199  O   ALA H 157      14.931  19.276  29.035  1.00 44.54           O  
ATOM   1200  N   VAL H 158      13.511  20.868  28.286  1.00 45.22           N  
ATOM   1201  CA  VAL H 158      12.696  20.838  29.473  1.00 45.85           C  
ATOM   1202  CB  VAL H 158      12.966  21.988  30.405  1.00 46.22           C  
ATOM   1203  CG1 VAL H 158      12.580  23.296  29.690  1.00 45.43           C  
ATOM   1204  CG2 VAL H 158      12.218  21.755  31.731  1.00 45.54           C  
ATOM   1205  C   VAL H 158      11.247  20.919  29.083  1.00 47.14           C  
ATOM   1206  O   VAL H 158      10.881  21.521  28.073  1.00 47.81           O  
ATOM   1207  N   ILE H 159      10.380  20.275  29.888  1.00 48.96           N  
ATOM   1208  CA  ILE H 159       8.959  20.325  29.682  1.00 49.32           C  
ATOM   1209  CB  ILE H 159       8.390  19.049  29.128  1.00 49.99           C  
ATOM   1210  CG1 ILE H 159       6.921  19.250  28.712  1.00 50.07           C  
ATOM   1211  CG2 ILE H 159       8.624  17.930  30.157  1.00 48.91           C  
ATOM   1212  CD1 ILE H 159       6.382  18.138  27.814  1.00 50.82           C  
ATOM   1213  C   ILE H 159       8.319  20.612  31.010  1.00 50.48           C  
ATOM   1214  O   ILE H 159       8.794  20.165  32.052  1.00 49.97           O  
ATOM   1215  N   SER H 160       7.221  21.394  31.011  1.00 51.68           N  
ATOM   1216  CA  SER H 160       6.588  21.759  32.252  1.00 53.50           C  
ATOM   1217  CB  SER H 160       5.808  23.083  32.167  1.00 52.07           C  
ATOM   1218  OG  SER H 160       4.717  22.954  31.267  1.00 58.89           O  
ATOM   1219  C   SER H 160       5.627  20.684  32.671  1.00 55.84           C  
ATOM   1220  O   SER H 160       5.455  19.668  31.999  1.00 54.89           O  
ATOM   1221  N   TYR H 161       4.990  20.827  33.839  1.00 62.24           N  
ATOM   1222  CA  TYR H 161       4.180  19.734  34.301  1.00 63.58           C  
ATOM   1223  CB  TYR H 161       3.635  19.975  35.720  1.00 65.92           C  
ATOM   1224  CG  TYR H 161       2.797  21.206  35.749  1.00 66.89           C  
ATOM   1225  CD1 TYR H 161       3.367  22.432  36.003  1.00 70.97           C  
ATOM   1226  CD2 TYR H 161       1.439  21.134  35.524  1.00 62.95           C  
ATOM   1227  CE1 TYR H 161       2.593  23.569  36.033  1.00 67.45           C  
ATOM   1228  CE2 TYR H 161       0.662  22.269  35.553  1.00 63.20           C  
ATOM   1229  CZ  TYR H 161       1.239  23.488  35.811  1.00 66.51           C  
ATOM   1230  OH  TYR H 161       0.447  24.657  35.844  1.00 68.96           O  
ATOM   1231  C   TYR H 161       3.057  19.494  33.343  1.00 67.90           C  
ATOM   1232  O   TYR H 161       2.709  18.358  33.021  1.00 70.54           O  
ATOM   1233  N   ASP H 162       2.488  20.607  32.873  1.00 68.73           N  
ATOM   1234  CA  ASP H 162       1.381  20.763  31.980  1.00 66.55           C  
ATOM   1235  CB  ASP H 162       1.097  22.273  31.911  1.00 69.43           C  
ATOM   1236  CG  ASP H 162      -0.057  22.613  31.002  1.00 74.84           C  
ATOM   1237  OD1 ASP H 162      -0.632  21.695  30.365  1.00 78.04           O  
ATOM   1238  OD2 ASP H 162      -0.376  23.827  30.930  1.00 76.92           O1-
ATOM   1239  C   ASP H 162       1.722  20.239  30.610  1.00 63.38           C  
ATOM   1240  O   ASP H 162       0.862  19.716  29.903  1.00 68.43           O  
ATOM   1241  N   GLY H 163       2.985  20.382  30.177  1.00 59.65           N  
ATOM   1242  CA  GLY H 163       3.334  19.928  28.858  1.00 59.99           C  
ATOM   1243  C   GLY H 163       3.073  21.057  27.917  1.00 63.50           C  
ATOM   1244  O   GLY H 163       3.332  20.973  26.717  1.00 61.89           O  
ATOM   1245  N   ARG H 164       2.546  22.160  28.464  1.00 60.65           N  
ATOM   1246  CA  ARG H 164       2.190  23.329  27.716  1.00 67.63           C  
ATOM   1247  CB  ARG H 164       1.475  24.368  28.592  1.00 74.71           C  
ATOM   1248  CG  ARG H 164       0.815  25.496  27.804  1.00 88.48           C  
ATOM   1249  CD  ARG H 164      -0.545  25.111  27.222  1.00 98.72           C  
ATOM   1250  NE  ARG H 164      -1.480  24.983  28.376  1.00120.05           N  
ATOM   1251  CZ  ARG H 164      -2.831  25.002  28.187  1.00115.18           C  
ATOM   1252  NH1 ARG H 164      -3.344  25.135  26.932  1.00114.49           N1+
ATOM   1253  NH2 ARG H 164      -3.670  24.890  29.258  1.00114.52           N  
ATOM   1254  C   ARG H 164       3.419  24.000  27.191  1.00 77.65           C  
ATOM   1255  O   ARG H 164       3.407  24.590  26.111  1.00 81.19           O  
ATOM   1256  N   HIS H 165       4.510  23.944  27.971  1.00 55.46           N  
ATOM   1257  CA  HIS H 165       5.674  24.725  27.664  1.00 55.39           C  
ATOM   1258  ND1 HIS H 165       4.724  27.708  29.832  1.00  0.00           N  
ATOM   1259  CG  HIS H 165       4.834  26.729  28.871  1.00 58.87           C  
ATOM   1260  CB  HIS H 165       5.977  25.768  28.747  1.00 57.55           C  
ATOM   1261  NE2 HIS H 165       2.898  27.849  28.568  1.00  0.00           N  
ATOM   1262  CD2 HIS H 165       3.709  26.829  28.110  1.00  0.00           C  
ATOM   1263  CE1 HIS H 165       3.548  28.348  29.604  1.00  0.00           C  
ATOM   1264  C   HIS H 165       6.861  23.847  27.475  1.00 53.32           C  
ATOM   1265  O   HIS H 165       7.041  22.856  28.182  1.00 53.14           O  
ATOM   1266  N   GLU H 166       7.699  24.193  26.477  1.00 51.89           N  
ATOM   1267  CA  GLU H 166       8.853  23.393  26.202  1.00 50.09           C  
ATOM   1268  CB  GLU H 166       8.611  22.399  25.054  1.00 49.39           C  
ATOM   1269  CG  GLU H 166       7.550  21.342  25.371  1.00 49.89           C  
ATOM   1270  CD  GLU H 166       7.129  20.683  24.065  1.00 48.39           C  
ATOM   1271  OE1 GLU H 166       7.415  21.276  22.990  1.00  0.00           O  
ATOM   1272  OE2 GLU H 166       6.514  19.585  24.124  1.00  0.00           O1-
ATOM   1273  C   GLU H 166       9.964  24.299  25.770  1.00 48.98           C  
ATOM   1274  O   GLU H 166       9.757  25.248  25.016  1.00 49.49           O  
ATOM   1275  N   HIS H 167      11.191  24.015  26.247  1.00 47.95           N  
ATOM   1276  CA  HIS H 167      12.326  24.810  25.889  1.00 46.94           C  
ATOM   1277  ND1 HIS H 167      11.646  27.795  27.523  1.00  0.00           N  
ATOM   1278  CG  HIS H 167      11.797  26.442  27.729  1.00 49.09           C  
ATOM   1279  CB  HIS H 167      12.864  25.596  27.093  1.00 47.33           C  
ATOM   1280  NE2 HIS H 167      10.018  27.177  28.906  1.00  0.00           N  
ATOM   1281  CD2 HIS H 167      10.794  26.081  28.576  1.00 50.78           C  
ATOM   1282  CE1 HIS H 167      10.567  28.185  28.251  1.00 50.84           C  
ATOM   1283  C   HIS H 167      13.379  23.836  25.461  1.00 45.61           C  
ATOM   1284  O   HIS H 167      13.504  22.763  26.049  1.00 46.14           O  
ATOM   1285  N   TYR H 168      14.159  24.171  24.412  1.00 45.22           N  
ATOM   1286  CA  TYR H 168      15.144  23.230  23.962  1.00 44.25           C  
ATOM   1287  CB  TYR H 168      14.875  22.631  22.569  1.00 44.03           C  
ATOM   1288  CG  TYR H 168      13.575  21.899  22.556  1.00 42.95           C  
ATOM   1289  CD1 TYR H 168      13.452  20.670  23.159  1.00 43.71           C  
ATOM   1290  CD2 TYR H 168      12.463  22.445  21.957  1.00 43.11           C  
ATOM   1291  CE1 TYR H 168      12.255  19.991  23.142  1.00 43.31           C  
ATOM   1292  CE2 TYR H 168      11.262  21.773  21.934  1.00 43.79           C  
ATOM   1293  CZ  TYR H 168      11.154  20.542  22.530  1.00 43.78           C  
ATOM   1294  OH  TYR H 168       9.925  19.850  22.511  1.00 43.70           O  
ATOM   1295  C   TYR H 168      16.457  23.929  23.820  1.00 43.24           C  
ATOM   1296  O   TYR H 168      16.517  25.149  23.696  1.00 43.79           O  
ATOM   1297  N   ALA H 169      17.557  23.147  23.870  1.00 42.55           N  
ATOM   1298  CA  ALA H 169      18.862  23.685  23.625  1.00 43.05           C  
ATOM   1299  CB  ALA H 169      20.009  22.728  24.003  1.00 41.71           C  
ATOM   1300  C   ALA H 169      18.912  23.936  22.148  1.00 43.15           C  
ATOM   1301  O   ALA H 169      18.217  23.275  21.380  1.00 42.79           O  
ATOM   1302  N   ASP H 170      19.728  24.914  21.712  1.00 43.82           N  
ATOM   1303  CA  ASP H 170      19.769  25.303  20.330  1.00 44.88           C  
ATOM   1304  CB  ASP H 170      20.587  26.584  20.079  1.00 45.23           C  
ATOM   1305  CG  ASP H 170      19.769  27.766  20.586  1.00 50.00           C  
ATOM   1306  OD1 ASP H 170      18.696  27.527  21.201  1.00 50.06           O  
ATOM   1307  OD2 ASP H 170      20.201  28.927  20.353  1.00 52.12           O1-
ATOM   1308  C   ASP H 170      20.307  24.207  19.458  1.00 43.39           C  
ATOM   1309  O   ASP H 170      19.887  24.058  18.311  1.00 44.28           O  
ATOM   1310  N   LEU H 171      21.253  23.398  19.963  1.00 44.04           N  
ATOM   1311  CA  LEU H 171      21.835  22.399  19.114  1.00 42.98           C  
ATOM   1312  CB  LEU H 171      22.921  21.566  19.809  1.00 42.58           C  
ATOM   1313  CG  LEU H 171      23.536  20.499  18.885  1.00  0.00           C  
ATOM   1314  CD1 LEU H 171      24.238  21.136  17.679  1.00  0.00           C  
ATOM   1315  CD2 LEU H 171      24.452  19.548  19.669  1.00  0.00           C  
ATOM   1316  C   LEU H 171      20.779  21.444  18.648  1.00 43.21           C  
ATOM   1317  O   LEU H 171      20.801  20.999  17.504  1.00 43.64           O  
ATOM   1318  N   VAL H 172      19.871  21.048  19.553  1.00 42.71           N  
ATOM   1319  CA  VAL H 172      18.815  20.108  19.284  1.00 43.11           C  
ATOM   1320  CB  VAL H 172      18.372  19.374  20.511  1.00 43.09           C  
ATOM   1321  CG1 VAL H 172      19.586  18.592  21.042  1.00 43.60           C  
ATOM   1322  CG2 VAL H 172      17.775  20.371  21.513  1.00 43.43           C  
ATOM   1323  C   VAL H 172      17.606  20.698  18.605  1.00 44.06           C  
ATOM   1324  O   VAL H 172      16.800  19.962  18.039  1.00 42.94           O  
ATOM   1325  N   LYS H 173      17.409  22.027  18.681  1.00 44.54           N  
ATOM   1326  CA  LYS H 173      16.184  22.641  18.243  1.00 45.59           C  
ATOM   1327  CB  LYS H 173      16.237  24.175  18.332  1.00 46.62           C  
ATOM   1328  CG  LYS H 173      14.869  24.851  18.295  1.00 47.45           C  
ATOM   1329  CD  LYS H 173      14.914  26.326  18.706  1.00 48.98           C  
ATOM   1330  CE  LYS H 173      15.244  26.556  20.183  1.00 50.94           C  
ATOM   1331  NZ  LYS H 173      15.312  28.007  20.467  1.00 50.57           N1+
ATOM   1332  C   LYS H 173      15.793  22.252  16.847  1.00 44.88           C  
ATOM   1333  O   LYS H 173      16.597  22.265  15.915  1.00 45.14           O  
ATOM   1334  N   GLY H 174      14.504  21.869  16.703  1.00 44.54           N  
ATOM   1335  CA  GLY H 174      13.876  21.534  15.455  1.00 45.77           C  
ATOM   1336  C   GLY H 174      13.891  20.048  15.271  1.00 46.02           C  
ATOM   1337  O   GLY H 174      12.946  19.471  14.738  1.00 46.51           O  
ATOM   1338  N   ARG H 175      15.016  19.413  15.644  1.00 42.83           N  
ATOM   1339  CA  ARG H 175      15.229  17.997  15.551  1.00 42.15           C  
ATOM   1340  CB  ARG H 175      16.726  17.661  15.550  1.00 41.74           C  
ATOM   1341  CG  ARG H 175      17.419  18.256  14.327  1.00 41.55           C  
ATOM   1342  CD  ARG H 175      18.876  17.828  14.153  1.00 41.35           C  
ATOM   1343  NE  ARG H 175      19.712  18.583  15.125  1.00 41.38           N  
ATOM   1344  CZ  ARG H 175      20.834  18.005  15.639  1.00 41.14           C  
ATOM   1345  NH1 ARG H 175      21.102  16.694  15.373  1.00 40.69           N1+
ATOM   1346  NH2 ARG H 175      21.689  18.736  16.413  1.00 40.13           N  
ATOM   1347  C   ARG H 175      14.572  17.212  16.654  1.00 43.14           C  
ATOM   1348  O   ARG H 175      14.032  16.132  16.415  1.00 42.59           O  
ATOM   1349  N   PHE H 176      14.607  17.741  17.896  1.00 42.12           N  
ATOM   1350  CA  PHE H 176      14.177  17.008  19.058  1.00 42.86           C  
ATOM   1351  CB  PHE H 176      15.155  17.162  20.240  1.00 44.73           C  
ATOM   1352  CG  PHE H 176      16.399  16.368  20.004  1.00 45.67           C  
ATOM   1353  CD1 PHE H 176      17.137  16.522  18.853  1.00 45.29           C  
ATOM   1354  CD2 PHE H 176      16.860  15.509  20.976  1.00 46.16           C  
ATOM   1355  CE1 PHE H 176      18.290  15.797  18.660  1.00 45.67           C  
ATOM   1356  CE2 PHE H 176      18.012  14.781  20.791  1.00 46.17           C  
ATOM   1357  CZ  PHE H 176      18.726  14.921  19.627  1.00 45.81           C  
ATOM   1358  C   PHE H 176      12.872  17.548  19.546  1.00 42.53           C  
ATOM   1359  O   PHE H 176      12.626  18.752  19.512  1.00 43.77           O  
ATOM   1360  N   THR H 177      11.987  16.641  20.006  1.00 42.13           N  
ATOM   1361  CA  THR H 177      10.737  17.063  20.565  1.00 41.70           C  
ATOM   1362  CB  THR H 177       9.545  16.658  19.753  1.00 41.81           C  
ATOM   1363  OG1 THR H 177       9.632  17.199  18.444  0.99 43.48           O  
ATOM   1364  CG2 THR H 177       8.279  17.177  20.450  0.97 40.86           C  
ATOM   1365  C   THR H 177      10.607  16.384  21.890  1.00 41.04           C  
ATOM   1366  O   THR H 177      10.813  15.176  22.000  1.00 40.80           O  
ATOM   1367  N   ILE H 178      10.250  17.156  22.933  1.00 40.73           N  
ATOM   1368  CA  ILE H 178      10.100  16.615  24.251  1.00 39.77           C  
ATOM   1369  CB  ILE H 178      10.712  17.519  25.292  1.00 40.06           C  
ATOM   1370  CG1 ILE H 178      10.979  16.786  26.616  1.00 38.88           C  
ATOM   1371  CG2 ILE H 178       9.809  18.755  25.435  1.00 39.72           C  
ATOM   1372  CD1 ILE H 178       9.731  16.285  27.328  1.00 38.35           C  
ATOM   1373  C   ILE H 178       8.622  16.497  24.472  1.00 41.41           C  
ATOM   1374  O   ILE H 178       7.862  17.371  24.056  1.00 41.21           O  
ATOM   1375  N   SER H 179       8.167  15.376  25.074  1.00 41.24           N  
ATOM   1376  CA  SER H 179       6.754  15.167  25.258  1.00 42.79           C  
ATOM   1377  CB  SER H 179       6.123  14.181  24.255  1.00 42.85           C  
ATOM   1378  OG  SER H 179       6.243  14.636  22.919  1.00 43.04           O  
ATOM   1379  C   SER H 179       6.548  14.471  26.559  1.00 44.53           C  
ATOM   1380  O   SER H 179       7.491  13.996  27.191  1.00 44.74           O  
ATOM   1381  N   ARG H 180       5.274  14.400  26.991  1.00 44.74           N  
ATOM   1382  CA  ARG H 180       4.977  13.703  28.202  1.00 45.78           C  
ATOM   1383  CB  ARG H 180       5.100  14.589  29.451  1.00 46.46           C  
ATOM   1384  CG  ARG H 180       4.144  15.782  29.450  1.00 47.06           C  
ATOM   1385  CD  ARG H 180       4.441  16.795  30.556  1.00 46.54           C  
ATOM   1386  NE  ARG H 180       4.284  16.100  31.866  1.00 46.89           N  
ATOM   1387  CZ  ARG H 180       5.198  16.304  32.860  1.00 47.33           C  
ATOM   1388  NH1 ARG H 180       6.263  17.129  32.645  1.00 45.25           N1+
ATOM   1389  NH2 ARG H 180       5.051  15.683  34.066  1.00 46.26           N  
ATOM   1390  C   ARG H 180       3.566  13.212  28.142  1.00 47.21           C  
ATOM   1391  O   ARG H 180       2.689  13.858  27.569  1.00 47.78           O  
ATOM   1392  N   ASP H 181       3.327  12.018  28.724  1.00 48.81           N  
ATOM   1393  CA  ASP H 181       2.005  11.474  28.830  1.00 49.68           C  
ATOM   1394  CB  ASP H 181       1.859  10.089  28.169  1.00 50.33           C  
ATOM   1395  CG  ASP H 181       0.374   9.790  28.002  1.00 51.50           C  
ATOM   1396  OD1 ASP H 181      -0.440  10.420  28.726  1.00 51.82           O  
ATOM   1397  OD2 ASP H 181       0.033   8.934  27.142  1.00 52.39           O1-
ATOM   1398  C   ASP H 181       1.769  11.334  30.301  1.00 49.74           C  
ATOM   1399  O   ASP H 181       2.236  10.387  30.930  1.00 49.72           O  
ATOM   1400  N   ASN H 182       1.028  12.288  30.890  1.00 51.15           N  
ATOM   1401  CA  ASN H 182       0.820  12.336  32.309  1.00 52.35           C  
ATOM   1402  CB  ASN H 182       0.039  13.581  32.763  1.00 51.81           C  
ATOM   1403  CG  ASN H 182       0.981  14.773  32.681  1.00 53.11           C  
ATOM   1404  OD1 ASN H 182       2.191  14.634  32.857  1.00 52.76           O  
ATOM   1405  ND2 ASN H 182       0.413  15.980  32.413  1.00 53.35           N  
ATOM   1406  C   ASN H 182       0.077  11.122  32.761  1.00 52.94           C  
ATOM   1407  O   ASN H 182       0.279  10.654  33.879  1.00 52.93           O  
ATOM   1408  N   SER H 183      -0.826  10.598  31.916  1.00 53.15           N  
ATOM   1409  CA  SER H 183      -1.627   9.458  32.267  1.00 54.50           C  
ATOM   1410  CB  SER H 183      -2.572   9.059  31.123  1.00 54.09           C  
ATOM   1411  OG  SER H 183      -3.380  10.164  30.752  1.00 54.65           O  
ATOM   1412  C   SER H 183      -0.740   8.271  32.507  1.00 56.23           C  
ATOM   1413  O   SER H 183      -0.929   7.525  33.466  1.00 56.43           O  
ATOM   1414  N   LYS H 184       0.214   8.051  31.580  1.00 54.48           N  
ATOM   1415  CA  LYS H 184       1.178   6.983  31.570  1.00 53.82           C  
ATOM   1416  CB  LYS H 184       1.760   6.699  30.176  1.00 53.95           C  
ATOM   1417  CG  LYS H 184       0.743   5.990  29.282  1.00 56.33           C  
ATOM   1418  CD  LYS H 184       1.135   5.914  27.808  1.00 57.60           C  
ATOM   1419  CE  LYS H 184       0.107   5.165  26.957  1.00 61.16           C  
ATOM   1420  NZ  LYS H 184       0.549   5.123  25.547  1.00 62.37           N1+
ATOM   1421  C   LYS H 184       2.302   7.199  32.542  1.00 52.05           C  
ATOM   1422  O   LYS H 184       3.005   6.247  32.879  1.00 52.60           O  
ATOM   1423  N   ASN H 185       2.535   8.450  32.991  1.00 51.85           N  
ATOM   1424  CA  ASN H 185       3.639   8.749  33.868  1.00 50.94           C  
ATOM   1425  CB  ASN H 185       3.696   7.871  35.134  1.00 53.11           C  
ATOM   1426  CG  ASN H 185       2.593   8.296  36.098  1.00 54.23           C  
ATOM   1427  OD1 ASN H 185       2.268   9.476  36.210  1.00 56.69           O  
ATOM   1428  ND2 ASN H 185       2.010   7.307  36.827  1.00 57.45           N  
ATOM   1429  C   ASN H 185       4.926   8.538  33.131  1.00 49.87           C  
ATOM   1430  O   ASN H 185       5.910   8.077  33.708  1.00 50.12           O  
ATOM   1431  N   THR H 186       4.962   8.889  31.829  1.00 49.27           N  
ATOM   1432  CA  THR H 186       6.188   8.686  31.116  0.98 48.91           C  
ATOM   1433  CB  THR H 186       6.081   7.633  30.055  0.99 49.78           C  
ATOM   1434  OG1 THR H 186       5.563   6.432  30.604  0.97 51.10           O  
ATOM   1435  CG2 THR H 186       7.492   7.356  29.524  0.96 48.70           C  
ATOM   1436  C   THR H 186       6.585   9.972  30.441  1.00 47.72           C  
ATOM   1437  O   THR H 186       5.747  10.818  30.132  1.00 47.38           O  
ATOM   1438  N   LEU H 187       7.907  10.148  30.221  1.00 46.25           N  
ATOM   1439  CA  LEU H 187       8.460  11.300  29.561  1.00 45.32           C  
ATOM   1440  CB  LEU H 187       9.596  11.955  30.365  1.00 44.56           C  
ATOM   1441  CG  LEU H 187      10.224  13.179  29.681  1.00 44.80           C  
ATOM   1442  CD1 LEU H 187       9.233  14.344  29.593  1.00 44.22           C  
ATOM   1443  CD2 LEU H 187      11.542  13.568  30.358  1.00 44.65           C  
ATOM   1444  C   LEU H 187       9.072  10.814  28.281  1.00 44.27           C  
ATOM   1445  O   LEU H 187       9.667   9.738  28.248  1.00 45.11           O  
ATOM   1446  N   TYR H 188       8.959  11.601  27.187  1.00 44.16           N  
ATOM   1447  CA  TYR H 188       9.468  11.128  25.929  1.00 43.55           C  
ATOM   1448  CB  TYR H 188       8.389  10.878  24.852  1.00 44.07           C  
ATOM   1449  CG  TYR H 188       7.462   9.798  25.296  1.00 44.51           C  
ATOM   1450  CD1 TYR H 188       7.789   8.475  25.124  1.00 45.78           C  
ATOM   1451  CD2 TYR H 188       6.264  10.109  25.894  1.00 45.66           C  
ATOM   1452  CE1 TYR H 188       6.935   7.477  25.533  1.00 47.14           C  
ATOM   1453  CE2 TYR H 188       5.404   9.117  26.304  1.00 47.32           C  
ATOM   1454  CZ  TYR H 188       5.739   7.798  26.125  1.00 46.79           C  
ATOM   1455  OH  TYR H 188       4.861   6.776  26.544  1.00 51.76           O  
ATOM   1456  C   TYR H 188      10.387  12.137  25.317  1.00 43.16           C  
ATOM   1457  O   TYR H 188      10.337  13.333  25.604  1.00 43.07           O  
ATOM   1458  N   LEU H 189      11.301  11.636  24.461  1.00 43.24           N  
ATOM   1459  CA  LEU H 189      12.163  12.499  23.716  1.00 42.89           C  
ATOM   1460  CB  LEU H 189      13.575  12.599  24.317  1.00 42.88           C  
ATOM   1461  CG  LEU H 189      14.490  13.593  23.589  1.00 42.42           C  
ATOM   1462  CD1 LEU H 189      13.891  15.009  23.601  1.00 42.01           C  
ATOM   1463  CD2 LEU H 189      15.910  13.544  24.173  1.00 41.25           C  
ATOM   1464  C   LEU H 189      12.252  11.920  22.338  1.00 43.13           C  
ATOM   1465  O   LEU H 189      12.795  10.834  22.139  1.00 44.15           O  
ATOM   1466  N   GLN H 190      11.705  12.640  21.342  1.00 43.98           N  
ATOM   1467  CA  GLN H 190      11.722  12.158  19.991  1.00 44.75           C  
ATOM   1468  CB  GLN H 190      10.467  12.583  19.212  1.00 45.56           C  
ATOM   1469  CG  GLN H 190      10.428  12.099  17.763  1.00 46.75           C  
ATOM   1470  CD  GLN H 190      10.085  10.619  17.775  1.00 47.75           C  
ATOM   1471  OE1 GLN H 190       9.319  10.148  18.614  1.00 48.39           O  
ATOM   1472  NE2 GLN H 190      10.679   9.854  16.820  1.00 48.87           N  
ATOM   1473  C   GLN H 190      12.908  12.782  19.332  1.00 45.18           C  
ATOM   1474  O   GLN H 190      12.967  13.998  19.151  1.00 45.35           O  
ATOM   1475  N   MET H 191      13.896  11.953  18.947  1.00 44.76           N  
ATOM   1476  CA  MET H 191      15.079  12.510  18.359  1.00 44.87           C  
ATOM   1477  CB  MET H 191      16.381  11.932  18.949  1.00 44.67           C  
ATOM   1478  CG  MET H 191      16.510  12.178  20.456  1.00 45.83           C  
ATOM   1479  SD  MET H 191      18.065  11.610  21.209  1.00 48.96           S  
ATOM   1480  CE  MET H 191      17.802   9.848  20.878  1.00 46.85           C  
ATOM   1481  C   MET H 191      15.058  12.218  16.891  1.00 44.56           C  
ATOM   1482  O   MET H 191      15.037  11.061  16.476  1.00 45.23           O  
ATOM   1483  N   ASN H 192      15.081  13.280  16.063  1.00 44.08           N  
ATOM   1484  CA  ASN H 192      15.031  13.114  14.638  1.00 44.08           C  
ATOM   1485  CB  ASN H 192      13.860  13.868  13.979  1.00 44.09           C  
ATOM   1486  CG  ASN H 192      12.550  13.259  14.466  1.00 45.39           C  
ATOM   1487  OD1 ASN H 192      12.488  12.084  14.820  1.00 45.96           O  
ATOM   1488  ND2 ASN H 192      11.471  14.085  14.486  1.00 45.78           N  
ATOM   1489  C   ASN H 192      16.286  13.695  14.060  1.00 44.63           C  
ATOM   1490  O   ASN H 192      16.971  14.480  14.713  1.00 44.59           O  
ATOM   1491  N   SER H 193      16.621  13.295  12.813  1.00 43.56           N  
ATOM   1492  CA  SER H 193      17.763  13.815  12.108  1.00 45.07           C  
ATOM   1493  CB  SER H 193      17.619  15.300  11.731  1.00 45.09           C  
ATOM   1494  OG  SER H 193      16.570  15.471  10.791  1.00 46.66           O  
ATOM   1495  C   SER H 193      18.987  13.687  12.956  1.00 43.54           C  
ATOM   1496  O   SER H 193      19.769  14.629  13.065  1.00 43.76           O  
ATOM   1497  N   LEU H 194      19.217  12.497  13.537  1.00 43.58           N  
ATOM   1498  CA  LEU H 194      20.325  12.321  14.430  1.00 43.51           C  
ATOM   1499  CB  LEU H 194      20.294  10.974  15.179  1.00 42.57           C  
ATOM   1500  CG  LEU H 194      19.212  10.921  16.274  1.00 43.16           C  
ATOM   1501  CD1 LEU H 194      19.178   9.555  16.973  1.00 44.35           C  
ATOM   1502  CD2 LEU H 194      19.402  12.063  17.284  1.00 42.15           C  
ATOM   1503  C   LEU H 194      21.631  12.443  13.717  1.00 43.61           C  
ATOM   1504  O   LEU H 194      21.786  12.050  12.560  1.00 43.28           O  
ATOM   1505  N   ARG H 195      22.616  13.023  14.434  1.00 44.61           N  
ATOM   1506  CA  ARG H 195      23.939  13.204  13.918  1.00 46.00           C  
ATOM   1507  CB  ARG H 195      24.321  14.678  13.716  1.00 47.57           C  
ATOM   1508  CG  ARG H 195      23.419  15.345  12.673  1.00 50.88           C  
ATOM   1509  CD  ARG H 195      23.993  16.605  12.027  1.00 53.26           C  
ATOM   1510  NE  ARG H 195      23.911  17.733  12.994  1.00 57.96           N  
ATOM   1511  CZ  ARG H 195      23.300  18.894  12.618  1.00 59.10           C  
ATOM   1512  NH1 ARG H 195      22.687  18.975  11.400  1.00 58.46           N1+
ATOM   1513  NH2 ARG H 195      23.302  19.971  13.459  1.00 58.87           N  
ATOM   1514  C   ARG H 195      24.883  12.580  14.898  1.00 45.01           C  
ATOM   1515  O   ARG H 195      24.486  12.138  15.974  1.00 45.56           O  
ATOM   1516  N   ALA H 196      26.173  12.520  14.530  1.00 45.68           N  
ATOM   1517  CA  ALA H 196      27.195  11.895  15.322  1.00 45.29           C  
ATOM   1518  CB  ALA H 196      28.575  11.955  14.646  1.00 45.99           C  
ATOM   1519  C   ALA H 196      27.314  12.589  16.646  1.00 45.92           C  
ATOM   1520  O   ALA H 196      27.534  11.949  17.672  1.00 46.53           O  
ATOM   1521  N   GLU H 197      27.142  13.922  16.655  1.00 45.71           N  
ATOM   1522  CA  GLU H 197      27.329  14.752  17.814  1.00 46.27           C  
ATOM   1523  CB  GLU H 197      26.891  16.200  17.573  1.00 47.95           C  
ATOM   1524  CG  GLU H 197      27.640  16.916  16.461  1.00 50.72           C  
ATOM   1525  CD  GLU H 197      27.031  18.305  16.361  1.00 55.95           C  
ATOM   1526  OE1 GLU H 197      25.817  18.447  16.669  1.00 56.09           O  
ATOM   1527  OE2 GLU H 197      27.772  19.244  15.972  1.00 58.79           O1-
ATOM   1528  C   GLU H 197      26.417  14.302  18.904  1.00 46.52           C  
ATOM   1529  O   GLU H 197      26.726  14.447  20.084  1.00 45.67           O  
ATOM   1530  N   ASP H 198      25.242  13.790  18.517  1.00 42.73           N  
ATOM   1531  CA  ASP H 198      24.185  13.393  19.398  1.00 41.10           C  
ATOM   1532  CB  ASP H 198      22.901  13.060  18.618  1.00 41.67           C  
ATOM   1533  CG  ASP H 198      22.430  14.343  17.926  1.00 42.40           C  
ATOM   1534  OD1 ASP H 198      22.629  15.448  18.499  1.00 42.58           O  
ATOM   1535  OD2 ASP H 198      21.870  14.233  16.803  1.00 42.08           O1-
ATOM   1536  C   ASP H 198      24.579  12.208  20.231  1.00 40.67           C  
ATOM   1537  O   ASP H 198      23.940  11.932  21.245  1.00 40.70           O  
ATOM   1538  N   ARG H 199      25.593  11.431  19.808  1.00 39.57           N  
ATOM   1539  CA  ARG H 199      25.995  10.274  20.565  1.00 38.69           C  
ATOM   1540  CB  ARG H 199      27.277   9.642  20.009  1.00 39.08           C  
ATOM   1541  CG  ARG H 199      27.961   8.654  20.951  1.00  0.00           C  
ATOM   1542  CD  ARG H 199      29.309   8.190  20.401  1.00  0.00           C  
ATOM   1543  NE  ARG H 199      29.878   9.344  19.652  1.00  0.00           N  
ATOM   1544  CZ  ARG H 199      30.413   9.140  18.412  1.00  0.00           C  
ATOM   1545  NH1 ARG H 199      30.473   7.881  17.893  1.00  0.00           N1+
ATOM   1546  NH2 ARG H 199      30.878  10.196  17.686  1.00  0.00           N  
ATOM   1547  C   ARG H 199      26.263  10.686  21.981  1.00 39.20           C  
ATOM   1548  O   ARG H 199      27.077  11.572  22.235  1.00 38.97           O  
ATOM   1549  N   ALA H 200      25.570  10.037  22.946  1.00 37.67           N  
ATOM   1550  CA  ALA H 200      25.763  10.384  24.326  1.00 37.86           C  
ATOM   1551  CB  ALA H 200      25.422  11.852  24.629  1.00 37.01           C  
ATOM   1552  C   ALA H 200      24.863   9.543  25.188  1.00 37.99           C  
ATOM   1553  O   ALA H 200      23.992   8.829  24.693  1.00 36.80           O  
ATOM   1554  N   LEU H 201      25.097   9.584  26.519  0.92 37.81           N  
ATOM   1555  CA  LEU H 201      24.229   8.929  27.457  0.92 37.23           C  
ATOM   1556  CB  LEU H 201      24.861   8.706  28.844  0.92 37.65           C  
ATOM   1557  CG  LEU H 201      26.133   7.840  28.852  0.62 25.93           C  
ATOM   1558  CD1 LEU H 201      26.669   7.665  30.282  1.00  0.00           C  
ATOM   1559  CD2 LEU H 201      25.912   6.499  28.136  1.00  0.00           C  
ATOM   1560  C   LEU H 201      23.123   9.910  27.684  0.92 37.94           C  
ATOM   1561  O   LEU H 201      23.385  11.097  27.863  0.92 38.45           O  
ATOM   1562  N   TYR H 202      21.858   9.449  27.706  1.00 37.40           N  
ATOM   1563  CA  TYR H 202      20.773  10.370  27.890  1.00 37.49           C  
ATOM   1564  CB  TYR H 202      19.663  10.259  26.827  1.00 37.29           C  
ATOM   1565  CG  TYR H 202      20.146  10.852  25.547  1.00 37.14           C  
ATOM   1566  CD1 TYR H 202      20.906  10.138  24.655  1.00 37.50           C  
ATOM   1567  CD2 TYR H 202      19.820  12.147  25.234  1.00 36.79           C  
ATOM   1568  CE1 TYR H 202      21.336  10.713  23.479  1.00 37.07           C  
ATOM   1569  CE2 TYR H 202      20.246  12.726  24.064  1.00 36.67           C  
ATOM   1570  CZ  TYR H 202      21.005  12.010  23.179  1.00 36.90           C  
ATOM   1571  OH  TYR H 202      21.441  12.605  21.977  1.00 35.53           O  
ATOM   1572  C   TYR H 202      20.139  10.114  29.223  1.00 38.36           C  
ATOM   1573  O   TYR H 202      19.820   8.978  29.572  1.00 39.24           O  
ATOM   1574  N   PHE H 203      19.948  11.196  30.007  1.00 39.08           N  
ATOM   1575  CA  PHE H 203      19.384  11.072  31.319  1.00 39.49           C  
ATOM   1576  CB  PHE H 203      20.231  11.741  32.419  1.00 39.73           C  
ATOM   1577  CG  PHE H 203      21.630  11.213  32.470  1.00 40.02           C  
ATOM   1578  CD1 PHE H 203      21.933  10.035  33.119  1.00 41.32           C  
ATOM   1579  CD2 PHE H 203      22.653  11.931  31.885  1.00 40.63           C  
ATOM   1580  CE1 PHE H 203      23.232   9.581  33.162  1.00 41.67           C  
ATOM   1581  CE2 PHE H 203      23.951  11.478  31.929  1.00 42.40           C  
ATOM   1582  CZ  PHE H 203      24.244  10.300  32.570  1.00 42.95           C  
ATOM   1583  C   PHE H 203      18.102  11.851  31.340  1.00 39.84           C  
ATOM   1584  O   PHE H 203      17.999  12.908  30.718  1.00 40.18           O  
ATOM   1585  N   CYS H 204      17.077  11.330  32.048  0.87 41.23           N  
ATOM   1586  CA  CYS H 204      15.882  12.095  32.266  0.87 42.20           C  
ATOM   1587  CB  CYS H 204      14.547  11.320  32.087  0.87 44.03           C  
ATOM   1588  SG  CYS H 204      14.382   9.817  33.102  0.87 48.70           S  
ATOM   1589  C   CYS H 204      15.988  12.569  33.681  0.87 42.54           C  
ATOM   1590  O   CYS H 204      16.422  11.826  34.560  0.87 42.13           O  
ATOM   1591  N   ALA H 205      15.627  13.838  33.945  1.00 42.27           N  
ATOM   1592  CA  ALA H 205      15.797  14.338  35.279  1.00 43.65           C  
ATOM   1593  CB  ALA H 205      16.972  15.318  35.399  1.00 42.70           C  
ATOM   1594  C   ALA H 205      14.564  15.067  35.698  1.00 44.34           C  
ATOM   1595  O   ALA H 205      13.857  15.657  34.885  1.00 44.46           O  
ATOM   1596  N   ARG H 206      14.281  15.038  37.013  1.00 44.74           N  
ATOM   1597  CA  ARG H 206      13.113  15.673  37.546  1.00 45.42           C  
ATOM   1598  CB  ARG H 206      12.569  14.943  38.791  1.00 46.53           C  
ATOM   1599  CG  ARG H 206      11.157  15.362  39.200  1.00 48.87           C  
ATOM   1600  CD  ARG H 206      10.578  14.567  40.375  1.00 48.00           C  
ATOM   1601  NE  ARG H 206      11.191  15.085  41.630  1.00 24.01           N  
ATOM   1602  CZ  ARG H 206      10.623  14.790  42.836  1.00 26.07           C  
ATOM   1603  NH1 ARG H 206       9.507  14.006  42.899  1.00 25.90           N1+
ATOM   1604  NH2 ARG H 206      11.173  15.286  43.981  1.00 24.24           N  
ATOM   1605  C   ARG H 206      13.507  17.062  37.937  1.00 45.40           C  
ATOM   1606  O   ARG H 206      14.552  17.263  38.551  1.00 46.03           O  
ATOM   1607  N   GLU H 207      12.686  18.065  37.563  1.00 44.90           N  
ATOM   1608  CA  GLU H 207      12.986  19.417  37.919  1.00 45.67           C  
ATOM   1609  CB  GLU H 207      12.300  20.474  37.038  1.00 44.42           C  
ATOM   1610  CG  GLU H 207      12.641  21.913  37.434  1.00 45.53           C  
ATOM   1611  CD  GLU H 207      12.264  22.825  36.275  1.00  0.00           C  
ATOM   1612  OE1 GLU H 207      12.079  22.298  35.145  1.00  0.00           O  
ATOM   1613  OE2 GLU H 207      12.169  24.061  36.503  1.00  0.00           O1-
ATOM   1614  C   GLU H 207      12.562  19.633  39.330  1.00 45.81           C  
ATOM   1615  O   GLU H 207      11.629  18.991  39.813  1.00 45.37           O  
ATOM   1616  N   GLY H 208      13.200  20.494  40.133  1.00 35.59           N  
ATOM   1617  CA  GLY H 208      12.751  20.557  41.505  1.00 35.29           C  
ATOM   1618  C   GLY H 208      11.476  21.350  41.584  1.00 37.85           C  
ATOM   1619  O   GLY H 208      11.174  22.167  40.717  1.00 35.39           O  
ATOM   1620  N   LEU H 209      10.703  21.170  42.677  1.00 40.32           N  
ATOM   1621  CA  LEU H 209       9.436  21.839  42.733  1.00 39.95           C  
ATOM   1622  CB  LEU H 209       8.499  21.365  43.855  1.00 51.00           C  
ATOM   1623  CG  LEU H 209       7.155  22.119  43.861  1.00 63.01           C  
ATOM   1624  CD1 LEU H 209       6.379  21.889  42.554  1.00  0.00           C  
ATOM   1625  CD2 LEU H 209       6.323  21.759  45.103  1.00  0.00           C  
ATOM   1626  C   LEU H 209       9.646  23.305  42.903  1.00 41.64           C  
ATOM   1627  O   LEU H 209      10.470  23.750  43.702  1.00 40.27           O  
ATOM   1628  N   SER H 210       8.885  24.085  42.110  1.00 42.52           N  
ATOM   1629  CA  SER H 210       8.883  25.519  42.162  1.00 43.80           C  
ATOM   1630  CB  SER H 210       9.122  26.177  40.791  1.00 42.37           C  
ATOM   1631  OG  SER H 210       9.027  27.588  40.901  1.00  0.00           O  
ATOM   1632  C   SER H 210       7.504  25.909  42.621  1.00 45.26           C  
ATOM   1633  O   SER H 210       6.521  25.262  42.261  1.00 43.69           O  
ATOM   1634  N   ARG H 211       7.407  26.956  43.470  1.00 47.15           N  
ATOM   1635  CA  ARG H 211       6.145  27.409  44.001  1.00 48.50           C  
ATOM   1636  CB  ARG H 211       6.292  28.518  45.062  1.00 37.44           C  
ATOM   1637  CG  ARG H 211       7.005  28.111  46.356  1.00 41.65           C  
ATOM   1638  CD  ARG H 211       7.138  29.272  47.349  1.00 47.67           C  
ATOM   1639  NE  ARG H 211       7.951  28.796  48.505  1.00  0.00           N  
ATOM   1640  CZ  ARG H 211       8.751  29.670  49.186  1.00  0.00           C  
ATOM   1641  NH1 ARG H 211       8.823  30.981  48.814  1.00  0.00           N1+
ATOM   1642  NH2 ARG H 211       9.487  29.231  50.248  1.00  0.00           N  
ATOM   1643  C   ARG H 211       5.284  28.003  42.919  1.00 49.11           C  
ATOM   1644  O   ARG H 211       4.097  27.695  42.823  1.00 50.29           O  
ATOM   1645  N   ASP H 212       5.884  28.840  42.045  1.00 49.47           N  
ATOM   1646  CA  ASP H 212       5.186  29.618  41.056  1.00 50.71           C  
ATOM   1647  CB  ASP H 212       6.108  30.301  40.027  1.00 38.85           C  
ATOM   1648  CG  ASP H 212       6.952  31.357  40.737  1.00 41.07           C  
ATOM   1649  OD1 ASP H 212       7.065  31.272  41.989  1.00  0.00           O  
ATOM   1650  OD2 ASP H 212       7.504  32.252  40.042  1.00  0.00           O1-
ATOM   1651  C   ASP H 212       4.240  28.759  40.291  1.00 49.14           C  
ATOM   1652  O   ASP H 212       4.517  27.606  39.967  1.00 49.53           O  
ATOM   1653  N   ASN H 213       3.071  29.344  39.972  1.00 49.84           N  
ATOM   1654  CA  ASN H 213       2.020  28.616  39.336  1.00 49.25           C  
ATOM   1655  CB  ASN H 213       0.782  29.482  39.067  1.00 37.01           C  
ATOM   1656  CG  ASN H 213       0.182  29.826  40.424  1.00 35.63           C  
ATOM   1657  OD1 ASN H 213       0.843  30.396  41.292  1.00  0.00           O  
ATOM   1658  ND2 ASN H 213      -1.112  29.458  40.615  1.00  0.00           N  
ATOM   1659  C   ASN H 213       2.517  28.094  38.034  1.00 48.16           C  
ATOM   1660  O   ASN H 213       2.370  26.907  37.749  1.00 47.62           O  
ATOM   1661  N   SER H 214       3.128  28.956  37.203  1.00 46.98           N  
ATOM   1662  CA  SER H 214       3.673  28.442  35.984  1.00 43.95           C  
ATOM   1663  CB  SER H 214       3.109  29.139  34.729  1.00 50.25           C  
ATOM   1664  OG  SER H 214       3.356  30.538  34.761  1.00  0.00           O  
ATOM   1665  C   SER H 214       5.139  28.679  36.068  1.00 44.37           C  
ATOM   1666  O   SER H 214       5.639  29.707  35.617  1.00 43.87           O  
ATOM   1667  N   GLY H 215       5.896  27.704  36.603  1.00 42.10           N  
ATOM   1668  CA  GLY H 215       7.274  28.028  36.788  1.00 41.45           C  
ATOM   1669  C   GLY H 215       8.147  26.846  36.569  1.00 38.45           C  
ATOM   1670  O   GLY H 215       7.697  25.738  36.272  1.00 37.45           O  
ATOM   1671  N   PHE H 216       9.458  27.124  36.679  1.00 38.38           N  
ATOM   1672  CA  PHE H 216      10.500  26.164  36.546  1.00 37.55           C  
ATOM   1673  CB  PHE H 216      11.226  26.260  35.186  1.00 37.51           C  
ATOM   1674  CG  PHE H 216      10.332  25.810  34.079  1.00 53.72           C  
ATOM   1675  CD1 PHE H 216      10.178  24.471  33.806  1.00 54.01           C  
ATOM   1676  CD2 PHE H 216       9.661  26.728  33.303  1.00 53.07           C  
ATOM   1677  CE1 PHE H 216       9.362  24.045  32.784  1.00 52.56           C  
ATOM   1678  CE2 PHE H 216       8.843  26.311  32.280  1.00 53.01           C  
ATOM   1679  CZ  PHE H 216       8.691  24.969  32.020  1.00 53.48           C  
ATOM   1680  C   PHE H 216      11.550  26.526  37.574  1.00 36.47           C  
ATOM   1681  O   PHE H 216      12.006  27.667  37.592  1.00 38.16           O  
ATOM   1682  N   THR H 217      11.925  25.600  38.491  1.00 35.29           N  
ATOM   1683  CA  THR H 217      13.021  25.802  39.396  1.00 33.49           C  
ATOM   1684  CB  THR H 217      13.056  24.782  40.492  1.00 34.44           C  
ATOM   1685  OG1 THR H 217      13.253  23.486  39.950  1.00  0.00           O  
ATOM   1686  CG2 THR H 217      11.719  24.837  41.251  1.00  0.00           C  
ATOM   1687  C   THR H 217      14.361  25.769  38.685  1.00 33.84           C  
ATOM   1688  O   THR H 217      15.207  26.633  38.915  1.00 35.31           O  
ATOM   1689  N   GLY H 218      14.605  24.781  37.792  1.00 33.03           N  
ATOM   1690  CA  GLY H 218      15.867  24.705  37.084  1.00 33.61           C  
ATOM   1691  C   GLY H 218      16.831  23.827  37.832  1.00 34.16           C  
ATOM   1692  O   GLY H 218      17.989  23.686  37.440  1.00 32.90           O  
ATOM   1693  N   LEU H 219      16.366  23.206  38.931  1.00 33.69           N  
ATOM   1694  CA  LEU H 219      17.184  22.362  39.755  1.00 33.20           C  
ATOM   1695  CB  LEU H 219      16.910  22.677  41.240  1.00 30.35           C  
ATOM   1696  CG  LEU H 219      17.616  21.794  42.277  1.00 42.37           C  
ATOM   1697  CD1 LEU H 219      16.972  20.402  42.316  1.00 40.86           C  
ATOM   1698  CD2 LEU H 219      19.143  21.771  42.075  1.00 41.68           C  
ATOM   1699  C   LEU H 219      16.837  20.932  39.426  1.00 32.15           C  
ATOM   1700  O   LEU H 219      15.665  20.589  39.340  1.00 31.76           O  
ATOM   1701  N   ILE H 220      17.831  20.039  39.206  1.00 31.65           N  
ATOM   1702  CA  ILE H 220      17.485  18.674  38.885  1.00 31.06           C  
ATOM   1703  CB  ILE H 220      18.340  18.079  37.813  1.00 31.39           C  
ATOM   1704  CG1 ILE H 220      18.093  18.783  36.470  1.00  0.00           C  
ATOM   1705  CG2 ILE H 220      18.095  16.560  37.819  1.00  0.00           C  
ATOM   1706  CD1 ILE H 220      19.149  18.452  35.418  1.00 37.32           C  
ATOM   1707  C   ILE H 220      17.727  17.820  40.088  1.00 32.63           C  
ATOM   1708  O   ILE H 220      18.851  17.388  40.343  1.00 29.79           O  
ATOM   1709  N   ASP H 221      16.653  17.559  40.852  1.00 31.20           N  
ATOM   1710  CA  ASP H 221      16.702  16.791  42.063  1.00 31.83           C  
ATOM   1711  CB  ASP H 221      15.492  17.050  42.984  1.00 30.95           C  
ATOM   1712  CG  ASP H 221      14.176  16.747  42.273  1.00 31.93           C  
ATOM   1713  OD1 ASP H 221      14.204  16.310  41.092  1.00 27.93           O  
ATOM   1714  OD2 ASP H 221      13.112  16.968  42.912  1.00 32.94           O1-
ATOM   1715  C   ASP H 221      16.889  15.318  41.843  1.00 32.44           C  
ATOM   1716  O   ASP H 221      17.593  14.679  42.625  1.00 33.33           O  
ATOM   1717  N   TYR H 222      16.270  14.728  40.797  1.00 43.15           N  
ATOM   1718  CA  TYR H 222      16.371  13.293  40.658  1.00 43.37           C  
ATOM   1719  CB  TYR H 222      15.057  12.519  40.871  1.00 44.86           C  
ATOM   1720  CG  TYR H 222      14.795  12.396  42.328  1.00 47.30           C  
ATOM   1721  CD1 TYR H 222      14.255  13.431  43.047  1.00 49.12           C  
ATOM   1722  CD2 TYR H 222      15.091  11.220  42.975  1.00 49.29           C  
ATOM   1723  CE1 TYR H 222      14.016  13.289  44.393  1.00 49.82           C  
ATOM   1724  CE2 TYR H 222      14.856  11.069  44.321  1.00 49.79           C  
ATOM   1725  CZ  TYR H 222      14.323  12.114  45.035  1.00 51.54           C  
ATOM   1726  OH  TYR H 222      14.078  11.976  46.418  1.00 54.45           O  
ATOM   1727  C   TYR H 222      16.787  12.960  39.267  1.00 43.04           C  
ATOM   1728  O   TYR H 222      16.313  13.558  38.304  1.00 42.94           O  
ATOM   1729  N   TRP H 223      17.666  11.949  39.132  1.00 41.92           N  
ATOM   1730  CA  TRP H 223      18.161  11.577  37.841  1.00 41.41           C  
ATOM   1731  CB  TRP H 223      19.687  11.742  37.734  1.00 39.58           C  
ATOM   1732  CG  TRP H 223      20.187  13.161  37.855  1.00 38.31           C  
ATOM   1733  CD2 TRP H 223      20.716  13.925  36.761  1.00 38.17           C  
ATOM   1734  CD1 TRP H 223      20.275  13.956  38.960  1.00 39.46           C  
ATOM   1735  NE1 TRP H 223      20.816  15.173  38.620  1.00 38.94           N  
ATOM   1736  CE2 TRP H 223      21.097  15.165  37.269  1.00 37.70           C  
ATOM   1737  CE3 TRP H 223      20.881  13.615  35.444  1.00 37.89           C  
ATOM   1738  CZ2 TRP H 223      21.651  16.120  36.464  1.00 37.22           C  
ATOM   1739  CZ3 TRP H 223      21.428  14.584  34.633  1.00 38.32           C  
ATOM   1740  CH2 TRP H 223      21.805  15.813  35.131  1.00 37.56           C  
ATOM   1741  C   TRP H 223      17.916  10.113  37.651  1.00 42.03           C  
ATOM   1742  O   TRP H 223      17.837   9.353  38.614  1.00 42.22           O  
ATOM   1743  N   GLY H 224      17.754   9.689  36.384  1.00 42.02           N  
ATOM   1744  CA  GLY H 224      17.625   8.294  36.086  1.00 42.37           C  
ATOM   1745  C   GLY H 224      19.005   7.790  35.785  1.00 42.81           C  
ATOM   1746  O   GLY H 224      19.951   8.569  35.699  1.00 43.13           O  
ATOM   1747  N   GLN H 225      19.140   6.464  35.590  1.00 43.20           N  
ATOM   1748  CA  GLN H 225      20.405   5.829  35.335  1.00 44.02           C  
ATOM   1749  CB  GLN H 225      20.339   4.295  35.345  1.00 45.34           C  
ATOM   1750  CG  GLN H 225      20.325   3.711  36.754  1.00 49.27           C  
ATOM   1751  CD  GLN H 225      21.702   3.950  37.362  1.00 51.52           C  
ATOM   1752  OE1 GLN H 225      22.720   3.905  36.673  1.00 52.40           O  
ATOM   1753  NE2 GLN H 225      21.731   4.216  38.695  1.00 50.20           N  
ATOM   1754  C   GLN H 225      20.976   6.253  34.020  1.00 44.89           C  
ATOM   1755  O   GLN H 225      22.192   6.371  33.885  1.00 45.18           O  
ATOM   1756  N   GLY H 226      20.125   6.462  33.001  1.00 42.99           N  
ATOM   1757  CA  GLY H 226      20.633   6.886  31.726  1.00 42.06           C  
ATOM   1758  C   GLY H 226      20.580   5.758  30.740  1.00 43.64           C  
ATOM   1759  O   GLY H 226      20.608   4.583  31.104  1.00 42.23           O  
ATOM   1760  N   THR H 227      20.484   6.124  29.441  1.00 40.32           N  
ATOM   1761  CA  THR H 227      20.433   5.194  28.344  1.00 38.80           C  
ATOM   1762  CB  THR H 227      19.088   5.151  27.673  1.00 41.00           C  
ATOM   1763  OG1 THR H 227      18.078   4.798  28.603  1.00 42.36           O  
ATOM   1764  CG2 THR H 227      19.123   4.109  26.551  1.00 38.96           C  
ATOM   1765  C   THR H 227      21.416   5.676  27.318  1.00 38.81           C  
ATOM   1766  O   THR H 227      21.529   6.877  27.082  1.00 38.12           O  
ATOM   1767  N   MET H 228      22.142   4.749  26.660  1.00 37.14           N  
ATOM   1768  CA  MET H 228      23.158   5.147  25.724  1.00 35.72           C  
ATOM   1769  CB  MET H 228      24.335   4.162  25.633  1.00 35.97           C  
ATOM   1770  CG  MET H 228      25.083   3.932  26.947  1.00 35.90           C  
ATOM   1771  SD  MET H 228      26.496   2.798  26.803  1.00  0.00           S  
ATOM   1772  CE  MET H 228      27.492   3.950  25.816  1.00  0.00           C  
ATOM   1773  C   MET H 228      22.593   5.205  24.340  1.00 37.22           C  
ATOM   1774  O   MET H 228      21.884   4.301  23.904  1.00 35.94           O  
ATOM   1775  N   VAL H 229      22.906   6.296  23.612  1.00 35.71           N  
ATOM   1776  CA  VAL H 229      22.497   6.413  22.243  1.00 36.05           C  
ATOM   1777  CB  VAL H 229      21.622   7.606  21.975  1.00 35.40           C  
ATOM   1778  CG1 VAL H 229      21.320   7.681  20.470  1.00 36.74           C  
ATOM   1779  CG2 VAL H 229      20.364   7.498  22.852  1.00 33.91           C  
ATOM   1780  C   VAL H 229      23.753   6.585  21.450  1.00 36.40           C  
ATOM   1781  O   VAL H 229      24.543   7.495  21.699  1.00 35.89           O  
ATOM   1782  N   THR H 230      23.969   5.697  20.463  1.00 35.46           N  
ATOM   1783  CA  THR H 230      25.170   5.770  19.686  1.00 35.89           C  
ATOM   1784  CB  THR H 230      25.937   4.482  19.699  1.00 37.11           C  
ATOM   1785  OG1 THR H 230      26.283   4.135  21.031  1.00 38.38           O  
ATOM   1786  CG2 THR H 230      27.204   4.643  18.843  1.00 35.22           C  
ATOM   1787  C   THR H 230      24.779   6.027  18.269  1.00 35.85           C  
ATOM   1788  O   THR H 230      23.996   5.277  17.687  1.00 36.14           O  
ATOM   1789  N   VAL H 231      25.317   7.106  17.672  1.00 35.55           N  
ATOM   1790  CA  VAL H 231      24.979   7.397  16.310  1.00 36.62           C  
ATOM   1791  CB  VAL H 231      24.629   8.838  16.088  1.00 36.56           C  
ATOM   1792  CG1 VAL H 231      24.339   9.050  14.593  1.00 37.27           C  
ATOM   1793  CG2 VAL H 231      23.458   9.208  17.014  1.00 36.48           C  
ATOM   1794  C   VAL H 231      26.185   7.119  15.481  1.00 37.04           C  
ATOM   1795  O   VAL H 231      27.184   7.831  15.560  1.00 36.96           O  
ATOM   1796  N   SER H 232      26.118   6.072  14.640  1.00 36.50           N  
ATOM   1797  CA  SER H 232      27.262   5.766  13.838  1.00 36.84           C  
ATOM   1798  CB  SER H 232      28.199   4.723  14.470  1.00 37.84           C  
ATOM   1799  OG  SER H 232      27.533   3.476  14.598  1.00 37.93           O  
ATOM   1800  C   SER H 232      26.787   5.183  12.554  1.00 37.53           C  
ATOM   1801  O   SER H 232      25.695   4.622  12.467  1.00 38.02           O  
ATOM   1802  N   SER H 233      27.627   5.302  11.512  1.00 38.83           N  
ATOM   1803  CA  SER H 233      27.312   4.751  10.227  1.00 41.64           C  
ATOM   1804  CB  SER H 233      28.280   5.227   9.124  1.00 41.39           C  
ATOM   1805  OG  SER H 233      27.922   4.670   7.868  1.00 42.58           O  
ATOM   1806  C   SER H 233      27.437   3.228  10.358  1.00 42.31           C  
ATOM   1807  O   SER H 233      27.635   2.555   9.309  1.00 41.15           O  
ATOM   1808  OXT SER H 233      27.345   2.718  11.506  1.00  0.00           O1-
TER    1809      SER H 233 
CONECT  161  659
CONECT  659  161
CONECT  982 1588
CONECT 1588  982
END
