# Supplementary material for: Fully automated antibody structure prediction using BIOVIA tools: Validation study
Source: PLoS One. 2017 May 18;12(5):e0177923. doi: 10.1371/journal.pone.0177923 (PMC5436848; doi:10.1371/journal.pone.0177923)
Supplement: S1 Dataset — Predicted structures using the Top5 framework method, Chothia CDR definition with no canonical filtering and generating 50 models. These were used in the detailed discussion of outliers and for comparison against predictions using canonical filtering. (ZIP) [file pone.0177923.s003.zip › 4HIE_AB_FV_FinalModel.pdb]

REMARK   Accelrys Discovery Studio PDB file
REMARK   Created:  2015-05-08T03:19:06Z
SSBOND   1 CYS L   22    CYS L   87                                     
SSBOND   2 CYS H  130    CYS H  204                                     
ATOM      1  N   GLY L   1      26.233  31.675  29.329  1.00 52.74           N1+
ATOM      2  CA  GLY L   1      27.047  31.825  30.554  1.00 51.51           C  
ATOM      3  C   GLY L   1      27.951  30.652  30.711  1.00 51.12           C  
ATOM      4  O   GLY L   1      27.497  29.530  30.931  1.00 50.69           O  
ATOM      5  N   GLN L   2      29.272  30.882  30.598  1.00 47.94           N  
ATOM      6  CA  GLN L   2      30.163  29.771  30.716  1.00 46.85           C  
ATOM      7  CB  GLN L   2      31.383  29.863  29.779  1.00 47.73           C  
ATOM      8  CG  GLN L   2      32.317  31.045  30.037  1.00  0.00           C  
ATOM      9  CD  GLN L   2      33.438  30.962  29.008  1.00  0.00           C  
ATOM     10  OE1 GLN L   2      33.904  29.875  28.670  1.00  0.00           O  
ATOM     11  NE2 GLN L   2      33.872  32.139  28.481  1.00  0.00           N  
ATOM     12  C   GLN L   2      30.620  29.646  32.135  1.00 47.20           C  
ATOM     13  O   GLN L   2      30.897  30.637  32.809  1.00 47.97           O  
ATOM     14  N   LEU L   3      30.681  28.391  32.627  1.00 44.90           N  
ATOM     15  CA  LEU L   3      31.112  28.118  33.965  1.00 43.66           C  
ATOM     16  CB  LEU L   3      30.170  27.183  34.744  1.00 43.84           C  
ATOM     17  CG  LEU L   3      28.789  27.799  35.037  1.00 42.90           C  
ATOM     18  CD1 LEU L   3      27.888  26.829  35.815  1.00 41.53           C  
ATOM     19  CD2 LEU L   3      28.929  29.156  35.741  1.00 42.85           C  
ATOM     20  C   LEU L   3      32.430  27.423  33.878  1.00 45.35           C  
ATOM     21  O   LEU L   3      32.581  26.443  33.150  1.00 43.78           O  
ATOM     22  N   THR L   4      33.429  27.921  34.632  1.00 43.38           N  
ATOM     23  CA  THR L   4      34.714  27.298  34.585  1.00 44.86           C  
ATOM     24  CB  THR L   4      35.811  28.249  34.183  1.00 44.95           C  
ATOM     25  OG1 THR L   4      36.991  27.532  33.857  1.00 48.49           O  
ATOM     26  CG2 THR L   4      36.087  29.229  35.333  1.00 44.44           C  
ATOM     27  C   THR L   4      35.005  26.736  35.945  1.00 43.50           C  
ATOM     28  O   THR L   4      34.828  27.406  36.962  1.00 45.32           O  
ATOM     29  N   GLN L   5      35.454  25.464  35.998  1.00 41.58           N  
ATOM     30  CA  GLN L   5      35.717  24.863  37.272  1.00 41.33           C  
ATOM     31  CB  GLN L   5      35.004  23.517  37.498  1.00 41.57           C  
ATOM     32  CG  GLN L   5      33.483  23.638  37.590  1.00 38.34           C  
ATOM     33  CD  GLN L   5      32.905  22.255  37.858  1.00 37.94           C  
ATOM     34  OE1 GLN L   5      32.260  21.658  36.998  1.00 36.23           O  
ATOM     35  NE2 GLN L   5      33.135  21.730  39.091  1.00 34.70           N  
ATOM     36  C   GLN L   5      37.179  24.596  37.396  1.00 43.45           C  
ATOM     37  O   GLN L   5      37.854  24.246  36.429  1.00 42.64           O  
ATOM     38  N   SER L   6      37.713  24.781  38.616  1.00 43.26           N  
ATOM     39  CA  SER L   6      39.097  24.504  38.851  1.00 45.07           C  
ATOM     40  CB  SER L   6      39.989  25.755  38.782  1.00 45.88           C  
ATOM     41  OG  SER L   6      39.620  26.667  39.804  1.00 47.98           O  
ATOM     42  C   SER L   6      39.191  23.958  40.239  1.00 45.35           C  
ATOM     43  O   SER L   6      38.377  24.295  41.098  1.00 45.32           O  
ATOM     44  N   PRO L   7      40.140  23.099  40.492  1.00 44.96           N  
ATOM     45  CA  PRO L   7      41.052  22.629  39.488  1.00 42.91           C  
ATOM     46  CD  PRO L   7      40.684  22.965  41.832  1.00 42.86           C  
ATOM     47  CB  PRO L   7      42.287  22.122  40.238  1.00 43.45           C  
ATOM     48  CG  PRO L   7      41.805  21.926  41.685  1.00 43.47           C  
ATOM     49  C   PRO L   7      40.375  21.563  38.692  1.00 42.90           C  
ATOM     50  O   PRO L   7      39.326  21.081  39.116  1.00 41.37           O  
ATOM     51  N   ALA L   8      40.941  21.201  37.526  1.00 42.30           N  
ATOM     52  CA  ALA L   8      40.366  20.168  36.717  1.00 41.90           C  
ATOM     53  CB  ALA L   8      41.132  19.944  35.403  1.00 43.32           C  
ATOM     54  C   ALA L   8      40.413  18.893  37.494  1.00 41.79           C  
ATOM     55  O   ALA L   8      39.443  18.138  37.525  1.00 42.30           O  
ATOM     56  N   THR L   9      41.555  18.618  38.153  1.00 41.02           N  
ATOM     57  CA  THR L   9      41.652  17.400  38.903  1.00 39.52           C  
ATOM     58  CB  THR L   9      42.576  16.394  38.276  1.00 42.09           C  
ATOM     59  OG1 THR L   9      42.419  15.125  38.890  1.00 45.32           O  
ATOM     60  CG2 THR L   9      44.023  16.881  38.432  1.00 42.23           C  
ATOM     61  C   THR L   9      42.189  17.735  40.257  1.00 42.20           C  
ATOM     62  O   THR L   9      43.066  18.585  40.398  1.00 41.40           O  
ATOM     63  N   LEU L  10      41.656  17.069  41.299  1.00 41.27           N  
ATOM     64  CA  LEU L  10      42.100  17.330  42.636  1.00 40.26           C  
ATOM     65  CB  LEU L  10      40.955  17.915  43.485  1.00 40.46           C  
ATOM     66  CG  LEU L  10      41.352  18.430  44.876  1.00 43.65           C  
ATOM     67  CD1 LEU L  10      42.354  19.593  44.783  1.00 42.85           C  
ATOM     68  CD2 LEU L  10      40.101  18.807  45.683  1.00 42.52           C  
ATOM     69  C   LEU L  10      42.533  16.010  43.206  1.00 41.56           C  
ATOM     70  O   LEU L  10      41.765  15.050  43.208  1.00 40.84           O  
ATOM     71  N   SER L  11      43.791  15.911  43.692  1.00 40.96           N  
ATOM     72  CA  SER L  11      44.239  14.651  44.222  1.00 41.20           C  
ATOM     73  CB  SER L  11      45.587  14.188  43.636  1.00 41.89           C  
ATOM     74  OG  SER L  11      45.467  13.952  42.241  1.00 42.62           O  
ATOM     75  C   SER L  11      44.424  14.804  45.699  1.00 42.45           C  
ATOM     76  O   SER L  11      45.316  15.518  46.157  1.00 42.64           O  
ATOM     77  N   LEU L  12      43.576  14.114  46.488  1.00 40.76           N  
ATOM     78  CA  LEU L  12      43.640  14.215  47.918  1.00 41.92           C  
ATOM     79  CB  LEU L  12      42.587  15.146  48.550  1.00 40.52           C  
ATOM     80  CG  LEU L  12      42.921  16.646  48.431  1.00 43.25           C  
ATOM     81  CD1 LEU L  12      42.997  17.104  46.973  1.00 42.24           C  
ATOM     82  CD2 LEU L  12      41.956  17.506  49.258  1.00 43.77           C  
ATOM     83  C   LEU L  12      43.456  12.866  48.523  1.00 42.30           C  
ATOM     84  O   LEU L  12      43.135  11.891  47.847  1.00 42.77           O  
ATOM     85  N   SER L  13      43.685  12.789  49.846  1.00 43.25           N  
ATOM     86  CA  SER L  13      43.551  11.560  50.562  1.00 42.74           C  
ATOM     87  CB  SER L  13      44.766  11.248  51.452  1.00 46.61           C  
ATOM     88  OG  SER L  13      45.929  11.097  50.652  1.00 47.01           O  
ATOM     89  C   SER L  13      42.362  11.706  51.450  1.00 42.46           C  
ATOM     90  O   SER L  13      41.913  12.814  51.742  1.00 43.54           O  
ATOM     91  N   PRO L  14      41.837  10.600  51.885  1.00 42.83           N  
ATOM     92  CA  PRO L  14      40.679  10.655  52.723  1.00 43.29           C  
ATOM     93  CD  PRO L  14      41.899   9.369  51.115  1.00 43.77           C  
ATOM     94  CB  PRO L  14      40.203   9.212  52.860  1.00 43.63           C  
ATOM     95  CG  PRO L  14      40.655   8.567  51.534  1.00 44.69           C  
ATOM     96  C   PRO L  14      41.013  11.339  54.003  1.00 45.34           C  
ATOM     97  O   PRO L  14      42.121  11.163  54.506  1.00 45.36           O  
ATOM     98  N   GLY L  15      40.067  12.139  54.529  1.00 44.53           N  
ATOM     99  CA  GLY L  15      40.269  12.838  55.762  1.00 46.24           C  
ATOM    100  C   GLY L  15      40.671  14.253  55.472  1.00 47.28           C  
ATOM    101  O   GLY L  15      40.516  15.127  56.323  1.00 48.87           O  
ATOM    102  N   GLU L  16      41.185  14.525  54.258  1.00 45.70           N  
ATOM    103  CA  GLU L  16      41.618  15.856  53.934  1.00 45.96           C  
ATOM    104  CB  GLU L  16      42.652  15.922  52.797  1.00 47.63           C  
ATOM    105  CG  GLU L  16      44.010  15.325  53.171  1.00 50.10           C  
ATOM    106  CD  GLU L  16      44.978  15.629  52.036  1.00 53.37           C  
ATOM    107  OE1 GLU L  16      44.953  14.896  51.011  1.00 53.93           O  
ATOM    108  OE2 GLU L  16      45.758  16.608  52.179  1.00 55.78           O1-
ATOM    109  C   GLU L  16      40.436  16.675  53.519  1.00 46.12           C  
ATOM    110  O   GLU L  16      39.359  16.150  53.245  1.00 46.99           O  
ATOM    111  N   ARG L  17      40.616  18.014  53.510  1.00 46.42           N  
ATOM    112  CA  ARG L  17      39.583  18.931  53.123  1.00 46.81           C  
ATOM    113  CB  ARG L  17      39.719  20.299  53.813  0.99 47.18           C  
ATOM    114  CG  ARG L  17      38.660  21.316  53.390  1.00 48.22           C  
ATOM    115  CD  ARG L  17      38.958  22.738  53.874  1.00 52.58           C  
ATOM    116  NE  ARG L  17      38.694  22.795  55.339  0.88 55.60           N  
ATOM    117  CZ  ARG L  17      37.695  23.598  55.808  0.95 56.34           C  
ATOM    118  NH1 ARG L  17      36.979  24.365  54.937  0.95 56.35           N1+
ATOM    119  NH2 ARG L  17      37.419  23.643  57.145  0.95 55.14           N  
ATOM    120  C   ARG L  17      39.687  19.171  51.647  1.00 46.16           C  
ATOM    121  O   ARG L  17      40.782  19.333  51.110  1.00 45.68           O  
ATOM    122  N   ALA L  18      38.533  19.203  50.949  1.00 45.17           N  
ATOM    123  CA  ALA L  18      38.552  19.446  49.535  1.00 42.91           C  
ATOM    124  CB  ALA L  18      37.848  18.350  48.712  1.00 42.51           C  
ATOM    125  C   ALA L  18      37.825  20.727  49.276  1.00 41.48           C  
ATOM    126  O   ALA L  18      36.772  20.991  49.858  1.00 41.70           O  
ATOM    127  N   THR L  19      38.398  21.572  48.396  1.00 40.66           N  
ATOM    128  CA  THR L  19      37.783  22.818  48.053  1.00 41.38           C  
ATOM    129  CB  THR L  19      38.606  24.000  48.477  1.00 43.71           C  
ATOM    130  OG1 THR L  19      38.810  23.971  49.882  1.00 45.73           O  
ATOM    131  CG2 THR L  19      37.880  25.293  48.075  1.00 42.18           C  
ATOM    132  C   THR L  19      37.662  22.866  46.558  1.00 42.90           C  
ATOM    133  O   THR L  19      38.664  22.791  45.848  1.00 41.98           O  
ATOM    134  N   LEU L  20      36.424  23.003  46.035  1.00 40.46           N  
ATOM    135  CA  LEU L  20      36.232  23.051  44.610  1.00 40.43           C  
ATOM    136  CB  LEU L  20      35.225  22.016  44.079  1.00 39.73           C  
ATOM    137  CG  LEU L  20      35.699  20.561  44.262  1.00 40.44           C  
ATOM    138  CD1 LEU L  20      35.753  20.166  45.743  1.00 41.69           C  
ATOM    139  CD2 LEU L  20      34.866  19.588  43.421  1.00 40.97           C  
ATOM    140  C   LEU L  20      35.719  24.411  44.246  1.00 39.60           C  
ATOM    141  O   LEU L  20      34.971  25.023  45.007  1.00 39.98           O  
ATOM    142  N   SER L  21      36.112  24.923  43.058  1.00 39.28           N  
ATOM    143  CA  SER L  21      35.723  26.252  42.674  1.00 40.73           C  
ATOM    144  CB  SER L  21      36.907  27.205  42.432  1.00 41.13           C  
ATOM    145  OG  SER L  21      37.563  27.520  43.649  1.00 44.59           O  
ATOM    146  C   SER L  21      34.969  26.239  41.382  1.00 41.68           C  
ATOM    147  O   SER L  21      35.211  25.420  40.498  1.00 40.63           O  
ATOM    148  N   CYS L  22      34.009  27.178  41.260  1.00 41.32           N  
ATOM    149  CA  CYS L  22      33.251  27.343  40.052  1.00 42.71           C  
ATOM    150  CB  CYS L  22      31.829  26.729  40.164  1.00 42.41           C  
ATOM    151  SG  CYS L  22      30.820  26.836  38.651  1.00 46.72           S  
ATOM    152  C   CYS L  22      33.164  28.826  39.822  1.00 43.43           C  
ATOM    153  O   CYS L  22      32.698  29.567  40.687  1.00 44.12           O  
ATOM    154  N   ARG L  23      33.644  29.307  38.652  1.00 44.24           N  
ATOM    155  CA  ARG L  23      33.575  30.720  38.384  1.00 44.81           C  
ATOM    156  CB  ARG L  23      34.940  31.387  38.125  1.00 49.48           C  
ATOM    157  CG  ARG L  23      34.844  32.899  37.897  1.00 53.29           C  
ATOM    158  CD  ARG L  23      36.187  33.628  37.969  1.00 58.34           C  
ATOM    159  NE  ARG L  23      37.079  33.045  36.930  1.00 63.98           N  
ATOM    160  CZ  ARG L  23      38.382  33.440  36.866  1.00 66.15           C  
ATOM    161  NH1 ARG L  23      38.855  34.365  37.751  1.00 65.08           N1+
ATOM    162  NH2 ARG L  23      39.211  32.908  35.920  1.00 66.22           N  
ATOM    163  C   ARG L  23      32.710  30.920  37.179  1.00 45.76           C  
ATOM    164  O   ARG L  23      32.757  30.143  36.228  1.00 46.25           O  
ATOM    165  N   ALA L  24      31.886  31.989  37.198  1.00 44.43           N  
ATOM    166  CA  ALA L  24      30.965  32.246  36.129  1.00 45.34           C  
ATOM    167  CB  ALA L  24      29.542  32.570  36.612  1.00 44.20           C  
ATOM    168  C   ALA L  24      31.449  33.424  35.345  1.00 44.86           C  
ATOM    169  O   ALA L  24      32.182  34.273  35.849  1.00 46.35           O  
ATOM    170  N   SER L  25      31.082  33.487  34.048  1.00 41.06           N  
ATOM    171  CA  SER L  25      31.489  34.572  33.195  1.00 41.18           C  
ATOM    172  CB  SER L  25      31.215  34.302  31.704  1.00 40.37           C  
ATOM    173  OG  SER L  25      29.819  34.190  31.470  1.00 38.69           O  
ATOM    174  C   SER L  25      30.769  35.824  33.588  1.00 42.03           C  
ATOM    175  O   SER L  25      31.293  36.926  33.426  1.00 42.23           O  
ATOM    176  N   GLN L  26      29.532  35.677  34.096  1.00 42.62           N  
ATOM    177  CA  GLN L  26      28.739  36.796  34.518  1.00 42.95           C  
ATOM    178  CB  GLN L  26      27.661  37.156  33.487  1.00 43.79           C  
ATOM    179  CG  GLN L  26      26.690  36.012  33.203  1.00 45.04           C  
ATOM    180  CD  GLN L  26      25.937  36.356  31.928  1.00 46.75           C  
ATOM    181  OE1 GLN L  26      24.712  36.275  31.874  1.00 48.39           O  
ATOM    182  NE2 GLN L  26      26.696  36.737  30.867  1.00 46.02           N  
ATOM    183  C   GLN L  26      28.097  36.410  35.813  1.00 42.40           C  
ATOM    184  O   GLN L  26      28.138  35.247  36.211  1.00 42.33           O  
ATOM    185  N   SER L  27      27.503  37.384  36.530  1.00 41.58           N  
ATOM    186  CA  SER L  27      26.920  37.066  37.800  1.00 41.04           C  
ATOM    187  CB  SER L  27      26.426  38.303  38.571  1.00 41.05           C  
ATOM    188  OG  SER L  27      25.865  37.917  39.817  1.00 40.49           O  
ATOM    189  C   SER L  27      25.758  36.160  37.578  1.00 40.88           C  
ATOM    190  O   SER L  27      24.944  36.385  36.683  1.00 41.34           O  
ATOM    191  N   VAL L  28      25.664  35.084  38.383  1.00 40.14           N  
ATOM    192  CA  VAL L  28      24.537  34.213  38.244  1.00 38.92           C  
ATOM    193  CB  VAL L  28      24.926  32.794  37.954  1.00 38.37           C  
ATOM    194  CG1 VAL L  28      25.704  32.770  36.628  1.00 38.09           C  
ATOM    195  CG2 VAL L  28      25.709  32.236  39.152  1.00 38.83           C  
ATOM    196  C   VAL L  28      23.847  34.213  39.560  1.00 38.19           C  
ATOM    197  O   VAL L  28      23.149  33.259  39.902  1.00 37.39           O  
ATOM    198  N   THR L  29      24.001  35.329  40.298  1.00 37.97           N  
ATOM    199  CA  THR L  29      23.408  35.481  41.589  1.00 38.75           C  
ATOM    200  CB  THR L  29      21.936  35.843  41.551  1.00 38.89           C  
ATOM    201  OG1 THR L  29      21.490  36.224  42.845  1.00  0.00           O  
ATOM    202  CG2 THR L  29      21.092  34.678  41.008  1.00  0.00           C  
ATOM    203  C   THR L  29      23.664  34.246  42.401  1.00 38.92           C  
ATOM    204  O   THR L  29      24.760  33.686  42.384  1.00 39.28           O  
ATOM    205  N   ASN L  30      22.662  33.867  43.209  1.00 39.32           N  
ATOM    206  CA  ASN L  30      22.619  32.740  44.088  1.00 39.45           C  
ATOM    207  CB  ASN L  30      21.526  32.911  45.155  1.00 39.39           C  
ATOM    208  CG  ASN L  30      21.612  31.767  46.149  1.00  0.00           C  
ATOM    209  OD1 ASN L  30      21.022  30.708  45.943  1.00  0.00           O  
ATOM    210  ND2 ASN L  30      22.372  31.980  47.255  1.00  0.00           N  
ATOM    211  C   ASN L  30      22.358  31.452  43.360  1.00 39.81           C  
ATOM    212  O   ASN L  30      22.548  30.384  43.939  1.00 40.57           O  
ATOM    213  N   TYR L  31      21.880  31.483  42.099  1.00 39.84           N  
ATOM    214  CA  TYR L  31      21.423  30.238  41.542  1.00 40.01           C  
ATOM    215  CB  TYR L  31      20.344  30.435  40.470  1.00 42.30           C  
ATOM    216  CG  TYR L  31      19.170  31.011  41.184  1.00 44.85           C  
ATOM    217  CD1 TYR L  31      18.307  30.189  41.872  1.00 46.37           C  
ATOM    218  CD2 TYR L  31      18.932  32.368  41.174  1.00 45.27           C  
ATOM    219  CE1 TYR L  31      17.220  30.707  42.537  1.00 47.71           C  
ATOM    220  CE2 TYR L  31      17.848  32.892  41.837  1.00 46.98           C  
ATOM    221  CZ  TYR L  31      16.989  32.061  42.516  1.00 47.88           C  
ATOM    222  OH  TYR L  31      15.876  32.601  43.194  1.00 49.12           O  
ATOM    223  C   TYR L  31      22.524  29.414  40.955  1.00 38.39           C  
ATOM    224  O   TYR L  31      22.735  29.358  39.744  1.00 38.18           O  
ATOM    225  N   LEU L  32      23.215  28.678  41.842  1.00 41.03           N  
ATOM    226  CA  LEU L  32      24.280  27.791  41.459  1.00 40.62           C  
ATOM    227  CB  LEU L  32      25.678  28.281  41.872  1.00 40.31           C  
ATOM    228  CG  LEU L  32      26.795  27.326  41.414  1.00 39.67           C  
ATOM    229  CD1 LEU L  32      26.998  27.396  39.893  1.00 39.34           C  
ATOM    230  CD2 LEU L  32      28.091  27.533  42.207  1.00 39.93           C  
ATOM    231  C   LEU L  32      24.074  26.492  42.176  1.00 39.46           C  
ATOM    232  O   LEU L  32      23.806  26.476  43.376  1.00 40.67           O  
ATOM    233  N   ALA L  33      24.217  25.356  41.464  1.00 38.01           N  
ATOM    234  CA  ALA L  33      24.010  24.083  42.106  1.00 35.58           C  
ATOM    235  CB  ALA L  33      22.791  23.312  41.577  1.00 36.24           C  
ATOM    236  C   ALA L  33      25.204  23.211  41.876  1.00 35.98           C  
ATOM    237  O   ALA L  33      25.983  23.432  40.948  1.00 35.45           O  
ATOM    238  N   TRP L  34      25.381  22.198  42.750  1.00 34.72           N  
ATOM    239  CA  TRP L  34      26.493  21.297  42.637  1.00 34.48           C  
ATOM    240  CB  TRP L  34      27.434  21.344  43.858  1.00 33.98           C  
ATOM    241  CG  TRP L  34      28.194  22.642  44.018  1.00 34.52           C  
ATOM    242  CD2 TRP L  34      29.497  22.889  43.461  1.00 34.71           C  
ATOM    243  CD1 TRP L  34      27.839  23.778  44.685  1.00 34.34           C  
ATOM    244  NE1 TRP L  34      28.834  24.719  44.574  1.00 33.28           N  
ATOM    245  CE2 TRP L  34      29.861  24.185  43.824  1.00 33.09           C  
ATOM    246  CE3 TRP L  34      30.319  22.101  42.709  1.00 33.89           C  
ATOM    247  CZ2 TRP L  34      31.059  24.715  43.436  1.00 32.75           C  
ATOM    248  CZ3 TRP L  34      31.527  22.638  42.321  1.00 35.03           C  
ATOM    249  CH2 TRP L  34      31.891  23.920  42.677  1.00 33.85           C  
ATOM    250  C   TRP L  34      26.003  19.882  42.507  1.00 35.65           C  
ATOM    251  O   TRP L  34      25.016  19.488  43.127  1.00 35.87           O  
ATOM    252  N   TYR L  35      26.713  19.078  41.680  1.00 34.61           N  
ATOM    253  CA  TYR L  35      26.348  17.706  41.437  1.00 33.71           C  
ATOM    254  CB  TYR L  35      25.859  17.425  40.011  1.00 33.04           C  
ATOM    255  CG  TYR L  35      24.535  18.058  40.025  1.00 32.30           C  
ATOM    256  CD1 TYR L  35      23.545  17.409  40.707  1.00 31.48           C  
ATOM    257  CD2 TYR L  35      24.290  19.272  39.435  1.00 32.10           C  
ATOM    258  CE1 TYR L  35      22.302  17.954  40.788  1.00 31.58           C  
ATOM    259  CE2 TYR L  35      23.034  19.826  39.513  1.00 32.70           C  
ATOM    260  CZ  TYR L  35      22.053  19.151  40.193  1.00 32.20           C  
ATOM    261  OH  TYR L  35      20.757  19.656  40.323  1.00 33.49           O  
ATOM    262  C   TYR L  35      27.511  16.792  41.641  1.00 33.53           C  
ATOM    263  O   TYR L  35      28.658  17.134  41.355  1.00 34.66           O  
ATOM    264  N   GLN L  36      27.213  15.579  42.147  1.00 33.92           N  
ATOM    265  CA  GLN L  36      28.206  14.563  42.336  1.00 35.14           C  
ATOM    266  CB  GLN L  36      28.210  13.958  43.752  1.00 35.45           C  
ATOM    267  CG  GLN L  36      29.274  12.874  43.948  1.00 37.16           C  
ATOM    268  CD  GLN L  36      29.044  12.192  45.292  1.00 38.83           C  
ATOM    269  OE1 GLN L  36      28.028  11.531  45.500  1.00 39.29           O  
ATOM    270  NE2 GLN L  36      30.015  12.350  46.231  1.00 37.64           N  
ATOM    271  C   GLN L  36      27.863  13.440  41.410  1.00 35.19           C  
ATOM    272  O   GLN L  36      26.713  13.005  41.350  1.00 35.33           O  
ATOM    273  N   GLN L  37      28.853  12.945  40.640  1.00 35.05           N  
ATOM    274  CA  GLN L  37      28.559  11.847  39.765  1.00 36.78           C  
ATOM    275  CB  GLN L  37      28.563  12.229  38.272  1.00 33.65           C  
ATOM    276  CG  GLN L  37      28.222  11.058  37.346  1.00 32.40           C  
ATOM    277  CD  GLN L  37      28.276  11.534  35.902  1.00 31.57           C  
ATOM    278  OE1 GLN L  37      29.340  11.869  35.384  1.00 31.20           O  
ATOM    279  NE2 GLN L  37      27.099  11.562  35.226  1.00 30.28           N  
ATOM    280  C   GLN L  37      29.618  10.802  39.937  1.00 36.71           C  
ATOM    281  O   GLN L  37      30.783  11.031  39.615  1.00 37.75           O  
ATOM    282  N   LYS L  38      29.227   9.617  40.450  1.00 37.63           N  
ATOM    283  CA  LYS L  38      30.133   8.513  40.601  1.00 39.64           C  
ATOM    284  CB  LYS L  38      29.721   7.482  41.666  1.00 39.56           C  
ATOM    285  CG  LYS L  38      29.893   7.956  43.108  1.00 40.78           C  
ATOM    286  CD  LYS L  38      29.277   6.986  44.117  1.00 41.78           C  
ATOM    287  CE  LYS L  38      29.658   7.270  45.569  1.00 44.93           C  
ATOM    288  NZ  LYS L  38      29.218   6.148  46.428  1.00 43.84           N1+
ATOM    289  C   LYS L  38      30.155   7.792  39.292  1.00 41.98           C  
ATOM    290  O   LYS L  38      29.281   7.979  38.447  1.00 41.04           O  
ATOM    291  N   PRO L  39      31.151   6.973  39.098  1.00 41.44           N  
ATOM    292  CA  PRO L  39      31.255   6.284  37.844  1.00 42.55           C  
ATOM    293  CD  PRO L  39      32.459   7.243  39.673  1.00 42.77           C  
ATOM    294  CB  PRO L  39      32.668   5.710  37.795  1.00 43.39           C  
ATOM    295  CG  PRO L  39      33.479   6.690  38.661  1.00 42.80           C  
ATOM    296  C   PRO L  39      30.174   5.278  37.609  1.00 44.15           C  
ATOM    297  O   PRO L  39      29.839   4.524  38.522  1.00 45.40           O  
ATOM    298  N   GLY L  40      29.629   5.257  36.376  1.00 45.34           N  
ATOM    299  CA  GLY L  40      28.634   4.307  35.976  1.00 46.99           C  
ATOM    300  C   GLY L  40      27.332   4.670  36.605  1.00 48.63           C  
ATOM    301  O   GLY L  40      26.376   3.896  36.561  1.00 49.78           O  
ATOM    302  N   GLN L  41      27.245   5.878  37.184  1.00 46.86           N  
ATOM    303  CA  GLN L  41      26.046   6.196  37.895  1.00 46.72           C  
ATOM    304  CB  GLN L  41      26.315   6.235  39.405  1.00 46.68           C  
ATOM    305  CG  GLN L  41      25.082   6.147  40.291  1.00 48.91           C  
ATOM    306  CD  GLN L  41      25.595   5.934  41.707  1.00 51.54           C  
ATOM    307  OE1 GLN L  41      25.514   6.823  42.553  1.00 53.17           O  
ATOM    308  NE2 GLN L  41      26.153   4.722  41.970  1.00 51.93           N  
ATOM    309  C   GLN L  41      25.567   7.538  37.436  1.00 45.11           C  
ATOM    310  O   GLN L  41      26.289   8.268  36.760  1.00 45.28           O  
ATOM    311  N   ALA L  42      24.300   7.871  37.760  1.00 44.52           N  
ATOM    312  CA  ALA L  42      23.711   9.127  37.382  1.00 44.64           C  
ATOM    313  CB  ALA L  42      22.173   9.081  37.330  1.00 44.09           C  
ATOM    314  C   ALA L  42      24.117  10.177  38.373  1.00 43.56           C  
ATOM    315  O   ALA L  42      24.497   9.883  39.502  1.00 44.62           O  
ATOM    316  N   PRO L  43      24.035  11.409  37.949  1.00 42.44           N  
ATOM    317  CA  PRO L  43      24.390  12.526  38.782  1.00 42.02           C  
ATOM    318  CD  PRO L  43      24.198  11.710  36.536  1.00 41.00           C  
ATOM    319  CB  PRO L  43      24.408  13.740  37.857  1.00 41.17           C  
ATOM    320  CG  PRO L  43      24.753  13.142  36.483  1.00 40.65           C  
ATOM    321  C   PRO L  43      23.445  12.667  39.928  1.00 42.08           C  
ATOM    322  O   PRO L  43      22.306  12.214  39.824  1.00 40.83           O  
ATOM    323  N   ARG L  44      23.920  13.267  41.038  1.00 41.11           N  
ATOM    324  CA  ARG L  44      23.116  13.470  42.210  1.00 42.43           C  
ATOM    325  CB  ARG L  44      23.586  12.635  43.413  1.00 44.39           C  
ATOM    326  CG  ARG L  44      22.913  13.030  44.728  1.00 46.91           C  
ATOM    327  CD  ARG L  44      23.669  12.560  45.974  1.00 51.94           C  
ATOM    328  NE  ARG L  44      23.441  11.100  46.134  1.00 56.71           N  
ATOM    329  CZ  ARG L  44      22.970  10.628  47.326  1.00 58.67           C  
ATOM    330  NH1 ARG L  44      22.716  11.493  48.349  1.00 59.88           N1+
ATOM    331  NH2 ARG L  44      22.745   9.293  47.498  1.00 58.19           N  
ATOM    332  C   ARG L  44      23.265  14.902  42.626  1.00 42.31           C  
ATOM    333  O   ARG L  44      24.352  15.468  42.538  1.00 41.79           O  
ATOM    334  N   LEU L  45      22.165  15.506  43.129  1.00 40.65           N  
ATOM    335  CA  LEU L  45      22.114  16.892  43.530  1.00 40.78           C  
ATOM    336  CB  LEU L  45      20.675  17.447  43.533  1.00 40.40           C  
ATOM    337  CG  LEU L  45      20.516  18.860  44.133  1.00 39.47           C  
ATOM    338  CD1 LEU L  45      21.283  19.921  43.330  1.00 38.74           C  
ATOM    339  CD2 LEU L  45      19.030  19.212  44.314  1.00 39.62           C  
ATOM    340  C   LEU L  45      22.634  17.056  44.931  1.00 40.56           C  
ATOM    341  O   LEU L  45      22.032  16.547  45.875  1.00 40.63           O  
ATOM    342  N   LEU L  46      23.835  17.666  45.081  1.00 40.74           N  
ATOM    343  CA  LEU L  46      24.404  17.987  46.366  1.00 41.18           C  
ATOM    344  CB  LEU L  46      25.920  18.220  46.273  1.00 40.93           C  
ATOM    345  CG  LEU L  46      26.728  16.976  45.874  1.00 41.42           C  
ATOM    346  CD1 LEU L  46      28.230  17.295  45.799  1.00 41.48           C  
ATOM    347  CD2 LEU L  46      26.426  15.800  46.817  1.00 40.76           C  
ATOM    348  C   LEU L  46      23.858  19.243  46.987  1.00 40.97           C  
ATOM    349  O   LEU L  46      23.204  19.221  48.028  1.00 43.50           O  
ATOM    350  N   ILE L  47      24.091  20.387  46.311  1.00 42.91           N  
ATOM    351  CA  ILE L  47      23.750  21.669  46.861  1.00 43.08           C  
ATOM    352  CB  ILE L  47      24.942  22.518  47.213  1.00 41.93           C  
ATOM    353  CG1 ILE L  47      25.712  21.914  48.397  1.00 41.50           C  
ATOM    354  CG2 ILE L  47      24.446  23.949  47.474  1.00 40.85           C  
ATOM    355  CD1 ILE L  47      26.364  20.573  48.081  1.00 40.62           C  
ATOM    356  C   ILE L  47      22.974  22.423  45.840  1.00 43.84           C  
ATOM    357  O   ILE L  47      23.265  22.367  44.644  1.00 42.56           O  
ATOM    358  N   TYR L  48      21.920  23.130  46.282  1.00 42.52           N  
ATOM    359  CA  TYR L  48      21.251  23.919  45.302  1.00 44.35           C  
ATOM    360  CB  TYR L  48      19.897  23.364  44.813  1.00 44.13           C  
ATOM    361  CG  TYR L  48      18.809  23.582  45.804  1.00 44.42           C  
ATOM    362  CD1 TYR L  48      18.121  24.768  45.789  1.00 44.02           C  
ATOM    363  CD2 TYR L  48      18.457  22.624  46.724  1.00 44.02           C  
ATOM    364  CE1 TYR L  48      17.101  25.005  46.675  1.00 45.77           C  
ATOM    365  CE2 TYR L  48      17.435  22.854  47.618  1.00 44.75           C  
ATOM    366  CZ  TYR L  48      16.755  24.046  47.592  1.00 46.63           C  
ATOM    367  OH  TYR L  48      15.702  24.295  48.497  1.00 47.85           O  
ATOM    368  C   TYR L  48      21.077  25.293  45.861  1.00 43.29           C  
ATOM    369  O   TYR L  48      20.894  25.469  47.064  1.00 44.60           O  
ATOM    370  N   GLY L  49      21.018  26.377  45.066  1.00 37.20           N  
ATOM    371  CA  GLY L  49      20.763  27.623  45.751  1.00 37.79           C  
ATOM    372  C   GLY L  49      22.039  28.076  46.389  1.00 39.04           C  
ATOM    373  O   GLY L  49      22.037  28.851  47.344  1.00 38.88           O  
ATOM    374  N   ALA L  50      23.160  27.532  45.891  1.00 41.15           N  
ATOM    375  CA  ALA L  50      24.506  27.897  46.233  1.00 40.64           C  
ATOM    376  CB  ALA L  50      24.742  29.417  46.161  1.00 33.39           C  
ATOM    377  C   ALA L  50      24.903  27.430  47.602  1.00 41.83           C  
ATOM    378  O   ALA L  50      26.087  27.187  47.837  1.00 41.47           O  
ATOM    379  N   SER L  51      23.947  27.210  48.529  1.00 41.33           N  
ATOM    380  CA  SER L  51      24.414  26.830  49.832  1.00 44.29           C  
ATOM    381  CB  SER L  51      24.581  28.039  50.770  1.00 45.81           C  
ATOM    382  OG  SER L  51      23.327  28.679  50.968  1.00 49.51           O  
ATOM    383  C   SER L  51      23.442  25.899  50.491  1.00 44.75           C  
ATOM    384  O   SER L  51      23.637  25.530  51.648  1.00 46.88           O  
ATOM    385  N   ASN L  52      22.396  25.450  49.769  1.00 42.73           N  
ATOM    386  CA  ASN L  52      21.406  24.605  50.379  1.00 44.30           C  
ATOM    387  CB  ASN L  52      19.997  24.754  49.768  1.00 45.70           C  
ATOM    388  CG  ASN L  52      19.424  26.128  50.094  1.00 48.42           C  
ATOM    389  OD1 ASN L  52      19.965  27.156  49.694  1.00 50.67           O  
ATOM    390  ND2 ASN L  52      18.278  26.147  50.826  1.00 49.97           N  
ATOM    391  C   ASN L  52      21.788  23.178  50.153  1.00 45.63           C  
ATOM    392  O   ASN L  52      22.155  22.790  49.047  1.00 45.51           O  
ATOM    393  N   ARG L  53      21.726  22.351  51.216  1.00 44.94           N  
ATOM    394  CA  ARG L  53      22.015  20.958  51.038  1.00 46.63           C  
ATOM    395  CB  ARG L  53      22.529  20.247  52.298  1.00 47.38           C  
ATOM    396  CG  ARG L  53      23.974  20.576  52.664  1.00 50.09           C  
ATOM    397  CD  ARG L  53      24.434  19.824  53.910  1.00 52.24           C  
ATOM    398  NE  ARG L  53      23.676  20.375  55.068  1.00 56.46           N  
ATOM    399  CZ  ARG L  53      24.347  21.030  56.059  1.00 57.29           C  
ATOM    400  NH1 ARG L  53      25.709  21.114  56.012  1.00 57.30           N1+
ATOM    401  NH2 ARG L  53      23.662  21.596  57.094  1.00 57.64           N  
ATOM    402  C   ARG L  53      20.740  20.275  50.660  1.00 47.91           C  
ATOM    403  O   ARG L  53      19.686  20.534  51.240  1.00 46.52           O  
ATOM    404  N   ALA L  54      20.824  19.371  49.666  1.00 45.66           N  
ATOM    405  CA  ALA L  54      19.697  18.612  49.207  1.00 47.31           C  
ATOM    406  CB  ALA L  54      19.938  17.920  47.855  1.00 45.37           C  
ATOM    407  C   ALA L  54      19.437  17.551  50.230  1.00 47.62           C  
ATOM    408  O   ALA L  54      20.259  17.305  51.110  1.00 47.95           O  
ATOM    409  N   THR L  55      18.262  16.898  50.143  1.00 47.14           N  
ATOM    410  CA  THR L  55      17.875  15.915  51.113  1.00 47.16           C  
ATOM    411  CB  THR L  55      16.469  15.424  50.912  1.00 49.76           C  
ATOM    412  OG1 THR L  55      16.088  14.559  51.969  1.00 51.37           O  
ATOM    413  CG2 THR L  55      16.387  14.686  49.566  1.00 49.82           C  
ATOM    414  C   THR L  55      18.793  14.732  51.057  1.00 48.90           C  
ATOM    415  O   THR L  55      19.167  14.259  49.986  1.00 49.75           O  
ATOM    416  N   GLY L  56      19.196  14.238  52.247  1.00 48.59           N  
ATOM    417  CA  GLY L  56      19.994  13.048  52.355  1.00 48.73           C  
ATOM    418  C   GLY L  56      21.449  13.348  52.141  1.00 47.89           C  
ATOM    419  O   GLY L  56      22.256  12.423  52.056  1.00 49.72           O  
ATOM    420  N   ILE L  57      21.836  14.636  52.067  1.00 46.50           N  
ATOM    421  CA  ILE L  57      23.220  14.955  51.835  1.00 45.18           C  
ATOM    422  CB  ILE L  57      23.415  16.167  50.969  1.00 44.68           C  
ATOM    423  CG1 ILE L  57      22.798  15.923  49.584  1.00 44.25           C  
ATOM    424  CG2 ILE L  57      24.918  16.487  50.910  1.00 43.30           C  
ATOM    425  CD1 ILE L  57      23.430  14.744  48.846  1.00 44.65           C  
ATOM    426  C   ILE L  57      23.875  15.233  53.156  1.00 45.95           C  
ATOM    427  O   ILE L  57      23.359  15.982  53.983  1.00 46.53           O  
ATOM    428  N   PRO L  58      25.025  14.638  53.349  1.00 45.91           N  
ATOM    429  CA  PRO L  58      25.752  14.773  54.586  1.00 46.09           C  
ATOM    430  CD  PRO L  58      25.343  13.395  52.666  1.00 46.15           C  
ATOM    431  CB  PRO L  58      26.876  13.743  54.520  1.00 47.17           C  
ATOM    432  CG  PRO L  58      26.315  12.650  53.595  1.00 47.85           C  
ATOM    433  C   PRO L  58      26.252  16.168  54.808  1.00 46.34           C  
ATOM    434  O   PRO L  58      26.390  16.929  53.853  1.00 45.23           O  
ATOM    435  N   ALA L  59      26.528  16.499  56.083  1.00 45.14           N  
ATOM    436  CA  ALA L  59      26.950  17.787  56.567  1.00 45.71           C  
ATOM    437  CB  ALA L  59      27.081  17.829  58.099  1.00 45.16           C  
ATOM    438  C   ALA L  59      28.279  18.184  56.000  1.00 43.80           C  
ATOM    439  O   ALA L  59      28.549  19.370  55.818  1.00 44.47           O  
ATOM    440  N   ARG L  60      29.161  17.213  55.714  1.00 42.10           N  
ATOM    441  CA  ARG L  60      30.487  17.547  55.275  1.00 42.24           C  
ATOM    442  CB  ARG L  60      31.386  16.319  55.020  1.00 41.70           C  
ATOM    443  CG  ARG L  60      30.841  15.301  54.017  1.00 41.73           C  
ATOM    444  CD  ARG L  60      31.820  14.156  53.735  1.00 41.25           C  
ATOM    445  NE  ARG L  60      31.075  13.105  52.987  1.00 41.47           N  
ATOM    446  CZ  ARG L  60      30.599  12.012  53.652  1.00 41.82           C  
ATOM    447  NH1 ARG L  60      30.912  11.824  54.966  1.00 40.72           N1+
ATOM    448  NH2 ARG L  60      29.809  11.106  53.009  1.00 40.95           N  
ATOM    449  C   ARG L  60      30.422  18.397  54.041  1.00 42.52           C  
ATOM    450  O   ARG L  60      31.320  19.209  53.815  1.00 41.91           O  
ATOM    451  N   PHE L  61      29.386  18.220  53.195  1.00 41.35           N  
ATOM    452  CA  PHE L  61      29.265  19.016  52.003  1.00 41.83           C  
ATOM    453  CB  PHE L  61      28.318  18.401  50.956  1.00 40.24           C  
ATOM    454  CG  PHE L  61      28.923  17.124  50.480  1.00 40.24           C  
ATOM    455  CD1 PHE L  61      29.941  17.136  49.556  1.00 40.03           C  
ATOM    456  CD2 PHE L  61      28.468  15.911  50.945  1.00 41.22           C  
ATOM    457  CE1 PHE L  61      30.503  15.963  49.112  1.00 41.23           C  
ATOM    458  CE2 PHE L  61      29.027  14.734  50.503  1.00 40.06           C  
ATOM    459  CZ  PHE L  61      30.047  14.757  49.584  1.00 38.95           C  
ATOM    460  C   PHE L  61      28.714  20.370  52.350  1.00 40.89           C  
ATOM    461  O   PHE L  61      27.689  20.494  53.018  1.00 41.96           O  
ATOM    462  N   SER L  62      29.397  21.434  51.875  1.00 41.05           N  
ATOM    463  CA  SER L  62      28.978  22.777  52.161  1.00 41.57           C  
ATOM    464  CB  SER L  62      29.798  23.412  53.296  1.00 43.39           C  
ATOM    465  OG  SER L  62      29.359  24.736  53.549  1.00 44.67           O  
ATOM    466  C   SER L  62      29.201  23.595  50.925  1.00 41.49           C  
ATOM    467  O   SER L  62      30.084  23.293  50.123  1.00 42.03           O  
ATOM    468  N   GLY L  63      28.402  24.666  50.731  1.00 42.37           N  
ATOM    469  CA  GLY L  63      28.591  25.463  49.551  1.00 42.97           C  
ATOM    470  C   GLY L  63      28.493  26.911  49.916  1.00 42.80           C  
ATOM    471  O   GLY L  63      27.731  27.286  50.806  1.00 43.54           O  
ATOM    472  N   SER L  64      29.266  27.766  49.210  1.00 43.95           N  
ATOM    473  CA  SER L  64      29.250  29.175  49.489  1.00 44.82           C  
ATOM    474  CB  SER L  64      30.397  29.637  50.404  1.00 45.87           C  
ATOM    475  OG  SER L  64      30.317  29.004  51.672  1.00 47.79           O  
ATOM    476  C   SER L  64      29.455  29.930  48.211  1.00 46.64           C  
ATOM    477  O   SER L  64      29.861  29.368  47.195  1.00 45.78           O  
ATOM    478  N   GLY L  65      29.162  31.248  48.247  1.00 45.05           N  
ATOM    479  CA  GLY L  65      29.436  32.087  47.116  1.00 44.69           C  
ATOM    480  C   GLY L  65      28.196  32.772  46.634  1.00 46.98           C  
ATOM    481  O   GLY L  65      27.069  32.366  46.912  1.00 47.39           O  
ATOM    482  N   SER L  66      28.418  33.870  45.888  1.00 46.65           N  
ATOM    483  CA  SER L  66      27.388  34.654  45.282  1.00 46.28           C  
ATOM    484  CB  SER L  66      26.844  35.764  46.196  1.00 49.37           C  
ATOM    485  OG  SER L  66      27.887  36.669  46.529  1.00 50.23           O  
ATOM    486  C   SER L  66      28.035  35.315  44.110  1.00 47.34           C  
ATOM    487  O   SER L  66      29.250  35.509  44.093  1.00 47.87           O  
ATOM    488  N   GLY L  67      27.238  35.676  43.091  1.00 47.14           N  
ATOM    489  CA  GLY L  67      27.804  36.342  41.957  1.00 46.73           C  
ATOM    490  C   GLY L  67      28.568  35.369  41.110  1.00 47.86           C  
ATOM    491  O   GLY L  67      28.039  34.357  40.656  1.00 47.40           O  
ATOM    492  N   THR L  68      29.813  35.753  40.771  1.00 47.79           N  
ATOM    493  CA  THR L  68      30.720  35.014  39.934  1.00 47.23           C  
ATOM    494  CB  THR L  68      31.783  35.897  39.357  1.00 48.44           C  
ATOM    495  OG1 THR L  68      32.599  36.420  40.394  1.00 47.13           O  
ATOM    496  CG2 THR L  68      31.099  37.047  38.598  1.00 48.60           C  
ATOM    497  C   THR L  68      31.426  33.862  40.604  1.00 46.90           C  
ATOM    498  O   THR L  68      31.666  32.841  39.962  1.00 46.50           O  
ATOM    499  N   ASP L  69      31.820  33.987  41.891  1.00 45.73           N  
ATOM    500  CA  ASP L  69      32.665  32.969  42.470  1.00 44.92           C  
ATOM    501  CB  ASP L  69      33.842  33.532  43.285  1.00 47.70           C  
ATOM    502  CG  ASP L  69      34.906  34.043  42.328  0.90 50.92           C  
ATOM    503  OD1 ASP L  69      35.286  33.279  41.402  0.92 53.14           O  
ATOM    504  OD2 ASP L  69      35.351  35.207  42.510  0.85 53.84           O1-
ATOM    505  C   ASP L  69      31.915  32.076  43.404  1.00 44.51           C  
ATOM    506  O   ASP L  69      31.153  32.539  44.251  1.00 45.23           O  
ATOM    507  N   PHE L  70      32.144  30.748  43.284  1.00 42.54           N  
ATOM    508  CA  PHE L  70      31.464  29.827  44.152  1.00 42.02           C  
ATOM    509  CB  PHE L  70      30.296  29.082  43.479  1.00 41.37           C  
ATOM    510  CG  PHE L  70      29.297  30.098  43.032  1.00 41.16           C  
ATOM    511  CD1 PHE L  70      28.382  30.626  43.911  1.00 41.66           C  
ATOM    512  CD2 PHE L  70      29.283  30.533  41.729  1.00 40.86           C  
ATOM    513  CE1 PHE L  70      27.464  31.564  43.501  1.00 41.28           C  
ATOM    514  CE2 PHE L  70      28.366  31.472  41.313  1.00 41.80           C  
ATOM    515  CZ  PHE L  70      27.451  31.987  42.196  1.00 40.32           C  
ATOM    516  C   PHE L  70      32.439  28.785  44.608  1.00 40.88           C  
ATOM    517  O   PHE L  70      33.446  28.527  43.949  1.00 42.23           O  
ATOM    518  N   THR L  71      32.161  28.166  45.778  1.00 40.26           N  
ATOM    519  CA  THR L  71      33.037  27.156  46.293  1.00 39.35           C  
ATOM    520  CB  THR L  71      33.939  27.672  47.378  1.00 40.73           C  
ATOM    521  OG1 THR L  71      34.743  28.732  46.883  1.00 42.80           O  
ATOM    522  CG2 THR L  71      34.828  26.526  47.883  1.00 41.72           C  
ATOM    523  C   THR L  71      32.228  26.039  46.884  1.00 39.84           C  
ATOM    524  O   THR L  71      31.222  26.261  47.556  1.00 40.49           O  
ATOM    525  N   LEU L  72      32.659  24.791  46.623  1.00 39.62           N  
ATOM    526  CA  LEU L  72      32.051  23.635  47.216  1.00 39.06           C  
ATOM    527  CB  LEU L  72      31.743  22.510  46.213  1.00 39.44           C  
ATOM    528  CG  LEU L  72      31.086  21.270  46.851  1.00 38.96           C  
ATOM    529  CD1 LEU L  72      29.694  21.598  47.410  1.00 38.32           C  
ATOM    530  CD2 LEU L  72      31.058  20.085  45.874  1.00 38.84           C  
ATOM    531  C   LEU L  72      33.078  23.110  48.163  1.00 39.71           C  
ATOM    532  O   LEU L  72      34.232  22.912  47.784  1.00 40.04           O  
ATOM    533  N   THR L  73      32.694  22.879  49.433  1.00 40.47           N  
ATOM    534  CA  THR L  73      33.684  22.441  50.372  1.00 41.39           C  
ATOM    535  CB  THR L  73      33.868  23.397  51.514  1.00 41.97           C  
ATOM    536  OG1 THR L  73      34.234  24.679  51.023  1.00 42.41           O  
ATOM    537  CG2 THR L  73      34.967  22.857  52.442  1.00 41.95           C  
ATOM    538  C   THR L  73      33.281  21.128  50.961  1.00 40.45           C  
ATOM    539  O   THR L  73      32.136  20.931  51.367  1.00 42.15           O  
ATOM    540  N   ILE L  74      34.242  20.185  51.006  1.00 40.64           N  
ATOM    541  CA  ILE L  74      34.021  18.914  51.631  1.00 40.54           C  
ATOM    542  CB  ILE L  74      34.313  17.758  50.720  1.00 42.44           C  
ATOM    543  CG1 ILE L  74      33.443  17.870  49.456  1.00 42.03           C  
ATOM    544  CG2 ILE L  74      34.075  16.458  51.505  1.00 42.70           C  
ATOM    545  CD1 ILE L  74      33.820  16.890  48.345  1.00 41.85           C  
ATOM    546  C   ILE L  74      34.988  18.877  52.778  1.00 44.23           C  
ATOM    547  O   ILE L  74      36.200  18.802  52.579  1.00 44.85           O  
ATOM    548  N   SER L  75      34.460  18.913  54.016  1.00 43.75           N  
ATOM    549  CA  SER L  75      35.255  19.038  55.210  1.00 45.25           C  
ATOM    550  CB  SER L  75      34.403  19.023  56.486  1.00 44.59           C  
ATOM    551  OG  SER L  75      33.456  20.078  56.454  1.00 46.48           O  
ATOM    552  C   SER L  75      36.224  17.908  55.354  1.00 46.36           C  
ATOM    553  O   SER L  75      37.432  18.130  55.415  1.00 45.59           O  
ATOM    554  N   SER L  76      35.728  16.659  55.447  1.00 44.04           N  
ATOM    555  CA  SER L  76      36.650  15.569  55.589  1.00 44.21           C  
ATOM    556  CB  SER L  76      36.616  14.892  56.974  1.00 47.67           C  
ATOM    557  OG  SER L  76      35.369  14.248  57.189  1.00 49.02           O  
ATOM    558  C   SER L  76      36.275  14.545  54.571  1.00 45.95           C  
ATOM    559  O   SER L  76      35.186  13.976  54.617  1.00 46.11           O  
ATOM    560  N   LEU L  77      37.202  14.251  53.642  1.00 45.66           N  
ATOM    561  CA  LEU L  77      36.887  13.370  52.557  1.00 45.52           C  
ATOM    562  CB  LEU L  77      37.942  13.341  51.434  1.00 44.59           C  
ATOM    563  CG  LEU L  77      38.030  14.626  50.592  1.00 43.34           C  
ATOM    564  CD1 LEU L  77      39.105  14.494  49.502  1.00 41.24           C  
ATOM    565  CD2 LEU L  77      36.662  15.021  50.015  1.00 44.54           C  
ATOM    566  C   LEU L  77      36.719  11.963  53.019  1.00 46.34           C  
ATOM    567  O   LEU L  77      37.483  11.449  53.837  1.00 46.12           O  
ATOM    568  N   GLU L  78      35.680  11.309  52.462  1.00 45.41           N  
ATOM    569  CA  GLU L  78      35.388   9.929  52.703  1.00 46.26           C  
ATOM    570  CB  GLU L  78      33.924   9.682  53.101  1.00 47.30           C  
ATOM    571  CG  GLU L  78      33.556  10.319  54.444  0.95 49.00           C  
ATOM    572  CD  GLU L  78      34.248   9.535  55.550  0.86 51.06           C  
ATOM    573  OE1 GLU L  78      35.507   9.548  55.589  0.99 50.45           O  
ATOM    574  OE2 GLU L  78      33.526   8.909  56.370  0.94 52.10           O1-
ATOM    575  C   GLU L  78      35.638   9.249  51.392  1.00 47.46           C  
ATOM    576  O   GLU L  78      35.656   9.904  50.351  1.00 46.02           O  
ATOM    577  N   PRO L  79      35.844   7.962  51.390  1.00 47.83           N  
ATOM    578  CA  PRO L  79      36.143   7.284  50.159  1.00 47.92           C  
ATOM    579  CD  PRO L  79      36.397   7.272  52.542  1.00 47.57           C  
ATOM    580  CB  PRO L  79      36.504   5.856  50.560  1.00 47.22           C  
ATOM    581  CG  PRO L  79      37.096   6.023  51.973  1.00 48.72           C  
ATOM    582  C   PRO L  79      35.027   7.392  49.174  1.00 46.82           C  
ATOM    583  O   PRO L  79      35.281   7.293  47.974  1.00 46.46           O  
ATOM    584  N   GLU L  80      33.790   7.585  49.659  0.95 46.51           N  
ATOM    585  CA  GLU L  80      32.624   7.683  48.830  0.95 45.81           C  
ATOM    586  CB  GLU L  80      31.320   7.773  49.645  0.95 47.91           C  
ATOM    587  CG  GLU L  80      31.067   6.573  50.561  0.95 50.77           C  
ATOM    588  CD  GLU L  80      31.706   6.873  51.911  0.95 54.55           C  
ATOM    589  OE1 GLU L  80      31.184   7.770  52.625  0.95 57.99           O  
ATOM    590  OE2 GLU L  80      32.726   6.212  52.246  0.95 51.50           O1-
ATOM    591  C   GLU L  80      32.705   8.941  48.024  0.95 45.00           C  
ATOM    592  O   GLU L  80      32.153   9.028  46.929  0.95 43.94           O  
ATOM    593  N   ASP L  81      33.378   9.956  48.590  1.00 42.32           N  
ATOM    594  CA  ASP L  81      33.489  11.295  48.089  1.00 40.59           C  
ATOM    595  CB  ASP L  81      34.129  12.247  49.112  1.00 41.57           C  
ATOM    596  CG  ASP L  81      33.146  12.391  50.264  1.00 44.13           C  
ATOM    597  OD1 ASP L  81      31.959  12.011  50.076  1.00 41.91           O  
ATOM    598  OD2 ASP L  81      33.567  12.879  51.345  1.00 41.95           O1-
ATOM    599  C   ASP L  81      34.280  11.382  46.823  1.00 39.38           C  
ATOM    600  O   ASP L  81      34.184  12.382  46.115  1.00 40.71           O  
ATOM    601  N   PHE L  82      35.140  10.398  46.511  1.00 38.69           N  
ATOM    602  CA  PHE L  82      35.910  10.575  45.315  1.00 37.44           C  
ATOM    603  CB  PHE L  82      37.132   9.647  45.237  1.00 37.75           C  
ATOM    604  CG  PHE L  82      38.002  10.061  46.374  1.00 38.54           C  
ATOM    605  CD1 PHE L  82      38.841  11.140  46.247  1.00 39.69           C  
ATOM    606  CD2 PHE L  82      37.963   9.397  47.577  1.00 38.45           C  
ATOM    607  CE1 PHE L  82      39.639  11.540  47.290  1.00 39.82           C  
ATOM    608  CE2 PHE L  82      38.760   9.793  48.625  1.00 39.88           C  
ATOM    609  CZ  PHE L  82      39.605  10.864  48.484  1.00 38.59           C  
ATOM    610  C   PHE L  82      35.026  10.334  44.133  1.00 37.01           C  
ATOM    611  O   PHE L  82      34.543   9.225  43.918  1.00 37.87           O  
ATOM    612  N   ALA L  83      34.805  11.396  43.328  1.00 37.28           N  
ATOM    613  CA  ALA L  83      33.929  11.329  42.194  1.00 36.35           C  
ATOM    614  CB  ALA L  83      32.441  11.242  42.581  1.00 35.31           C  
ATOM    615  C   ALA L  83      34.122  12.596  41.416  1.00 35.44           C  
ATOM    616  O   ALA L  83      35.057  13.352  41.673  1.00 35.39           O  
ATOM    617  N   VAL L  84      33.264  12.835  40.403  1.00 33.23           N  
ATOM    618  CA  VAL L  84      33.368  14.037  39.621  1.00 32.89           C  
ATOM    619  CB  VAL L  84      33.186  13.801  38.147  1.00 32.65           C  
ATOM    620  CG1 VAL L  84      33.194  15.152  37.413  1.00 32.50           C  
ATOM    621  CG2 VAL L  84      34.289  12.837  37.673  1.00 33.63           C  
ATOM    622  C   VAL L  84      32.298  14.978  40.091  1.00 33.18           C  
ATOM    623  O   VAL L  84      31.171  14.564  40.359  1.00 32.33           O  
ATOM    624  N   TYR L  85      32.627  16.284  40.213  1.00 32.90           N  
ATOM    625  CA  TYR L  85      31.665  17.237  40.698  1.00 33.74           C  
ATOM    626  CB  TYR L  85      32.115  17.998  41.956  1.00 33.12           C  
ATOM    627  CG  TYR L  85      32.211  17.016  43.070  1.00 35.03           C  
ATOM    628  CD1 TYR L  85      31.091  16.676  43.783  1.00 35.73           C  
ATOM    629  CD2 TYR L  85      33.407  16.424  43.397  1.00 34.19           C  
ATOM    630  CE1 TYR L  85      31.166  15.770  44.812  1.00 34.83           C  
ATOM    631  CE2 TYR L  85      33.485  15.517  44.430  1.00 34.85           C  
ATOM    632  CZ  TYR L  85      32.360  15.191  45.142  1.00 35.64           C  
ATOM    633  OH  TYR L  85      32.424  14.264  46.203  1.00 33.61           O  
ATOM    634  C   TYR L  85      31.420  18.275  39.646  1.00 33.88           C  
ATOM    635  O   TYR L  85      32.361  18.798  39.052  1.00 33.71           O  
ATOM    636  N   TYR L  86      30.129  18.613  39.408  1.00 34.61           N  
ATOM    637  CA  TYR L  86      29.786  19.575  38.393  1.00 35.79           C  
ATOM    638  CB  TYR L  86      28.822  19.067  37.301  1.00 35.10           C  
ATOM    639  CG  TYR L  86      29.329  17.862  36.584  1.00 33.92           C  
ATOM    640  CD1 TYR L  86      30.296  17.960  35.612  1.00 34.63           C  
ATOM    641  CD2 TYR L  86      28.828  16.620  36.891  1.00 35.08           C  
ATOM    642  CE1 TYR L  86      30.748  16.840  34.954  1.00 34.98           C  
ATOM    643  CE2 TYR L  86      29.276  15.496  36.234  1.00 36.32           C  
ATOM    644  CZ  TYR L  86      30.239  15.606  35.261  1.00 35.48           C  
ATOM    645  OH  TYR L  86      30.704  14.459  34.582  1.00 35.07           O  
ATOM    646  C   TYR L  86      29.002  20.695  39.020  1.00 35.93           C  
ATOM    647  O   TYR L  86      28.266  20.490  39.985  1.00 36.92           O  
ATOM    648  N   CYS L  87      29.153  21.926  38.476  1.00 37.10           N  
ATOM    649  CA  CYS L  87      28.376  23.051  38.921  1.00 39.36           C  
ATOM    650  CB  CYS L  87      29.213  24.290  39.354  1.00 40.11           C  
ATOM    651  SG  CYS L  87      30.387  24.910  38.105  1.00 41.66           S  
ATOM    652  C   CYS L  87      27.443  23.422  37.800  1.00 40.14           C  
ATOM    653  O   CYS L  87      27.729  23.162  36.632  1.00 40.13           O  
ATOM    654  N   GLN L  88      26.271  24.005  38.137  1.00 39.95           N  
ATOM    655  CA  GLN L  88      25.262  24.321  37.160  1.00 39.53           C  
ATOM    656  CB  GLN L  88      24.248  23.165  37.075  1.00 39.52           C  
ATOM    657  CG  GLN L  88      22.861  23.513  36.560  1.00 40.31           C  
ATOM    658  CD  GLN L  88      22.009  23.622  37.814  1.00 39.62           C  
ATOM    659  OE1 GLN L  88      22.082  22.773  38.700  1.00 40.50           O  
ATOM    660  NE2 GLN L  88      21.180  24.694  37.907  1.00 39.76           N  
ATOM    661  C   GLN L  88      24.576  25.599  37.553  1.00 40.32           C  
ATOM    662  O   GLN L  88      24.299  25.821  38.731  1.00 41.29           O  
ATOM    663  N   GLN L  89      24.287  26.481  36.566  1.00 41.56           N  
ATOM    664  CA  GLN L  89      23.669  27.744  36.885  1.00 42.85           C  
ATOM    665  CB  GLN L  89      24.503  28.965  36.455  1.00 42.58           C  
ATOM    666  CG  GLN L  89      24.666  29.107  34.944  1.00 43.88           C  
ATOM    667  CD  GLN L  89      23.590  30.038  34.421  1.00 44.19           C  
ATOM    668  OE1 GLN L  89      23.430  31.143  34.931  1.00 45.27           O  
ATOM    669  NE2 GLN L  89      22.838  29.594  33.378  1.00 43.60           N  
ATOM    670  C   GLN L  89      22.319  27.834  36.231  1.00 43.08           C  
ATOM    671  O   GLN L  89      22.139  27.471  35.073  1.00 42.11           O  
ATOM    672  N   ARG L  90      21.293  28.253  36.980  1.00 24.78           N  
ATOM    673  CA  ARG L  90      20.092  28.479  36.250  1.00 24.40           C  
ATOM    674  CB  ARG L  90      18.962  27.471  36.500  1.00 24.86           C  
ATOM    675  CG  ARG L  90      17.900  27.575  35.405  1.00 25.40           C  
ATOM    676  CD  ARG L  90      17.039  28.831  35.491  1.00 43.33           C  
ATOM    677  NE  ARG L  90      16.348  29.015  34.187  1.00 44.04           N  
ATOM    678  CZ  ARG L  90      15.402  29.989  34.074  1.00 25.96           C  
ATOM    679  NH1 ARG L  90      15.065  30.739  35.162  1.00 44.62           N1+
ATOM    680  NH2 ARG L  90      14.789  30.217  32.878  1.00 44.57           N  
ATOM    681  C   ARG L  90      19.598  29.813  36.682  1.00 24.71           C  
ATOM    682  O   ARG L  90      18.636  29.914  37.437  1.00 23.71           O  
ATOM    683  N   ASP L  91      20.232  30.882  36.174  1.00 24.70           N  
ATOM    684  CA  ASP L  91      19.848  32.196  36.579  1.00 25.92           C  
ATOM    685  CB  ASP L  91      21.059  33.106  36.836  1.00 28.04           C  
ATOM    686  CG  ASP L  91      20.534  34.467  37.273  1.00 20.94           C  
ATOM    687  OD1 ASP L  91      19.866  34.527  38.339  1.00  0.00           O  
ATOM    688  OD2 ASP L  91      20.800  35.464  36.549  1.00 21.10           O1-
ATOM    689  C   ASP L  91      19.090  32.833  35.458  1.00 25.70           C  
ATOM    690  O   ASP L  91      18.078  33.492  35.676  1.00 26.48           O  
ATOM    691  N   ASN L  92      19.544  32.605  34.214  1.00 25.63           N  
ATOM    692  CA  ASN L  92      19.036  33.296  33.063  1.00 26.83           C  
ATOM    693  CB  ASN L  92      19.898  33.048  31.825  1.00 28.75           C  
ATOM    694  CG  ASN L  92      19.750  31.568  31.518  1.00 29.51           C  
ATOM    695  OD1 ASN L  92      19.747  30.718  32.406  1.00 31.38           O  
ATOM    696  ND2 ASN L  92      19.595  31.249  30.212  1.00 29.86           N  
ATOM    697  C   ASN L  92      17.638  32.884  32.703  1.00 26.76           C  
ATOM    698  O   ASN L  92      17.191  31.773  32.984  1.00 26.05           O  
ATOM    699  N   TRP L  93      16.904  33.836  32.084  1.00 27.04           N  
ATOM    700  CA  TRP L  93      15.597  33.619  31.534  1.00 28.09           C  
ATOM    701  CB  TRP L  93      14.471  34.247  32.379  1.00 27.50           C  
ATOM    702  CG  TRP L  93      13.080  34.127  31.797  1.00 27.54           C  
ATOM    703  CD2 TRP L  93      12.222  32.982  31.937  1.00 27.85           C  
ATOM    704  CD1 TRP L  93      12.390  35.036  31.049  1.00 28.48           C  
ATOM    705  NE1 TRP L  93      11.157  34.529  30.711  1.00 29.34           N  
ATOM    706  CE2 TRP L  93      11.038  33.265  31.249  1.00 28.50           C  
ATOM    707  CE3 TRP L  93      12.407  31.791  32.581  1.00 27.44           C  
ATOM    708  CZ2 TRP L  93      10.019  32.358  31.194  1.00 29.64           C  
ATOM    709  CZ3 TRP L  93      11.377  30.879  32.527  1.00 28.43           C  
ATOM    710  CH2 TRP L  93      10.207  31.158  31.846  1.00 29.82           C  
ATOM    711  C   TRP L  93      15.626  34.314  30.207  1.00 29.15           C  
ATOM    712  O   TRP L  93      16.108  35.443  30.129  1.00 31.06           O  
ATOM    713  N   PRO L  94      15.157  33.708  29.145  1.00 29.76           N  
ATOM    714  CA  PRO L  94      14.599  32.385  29.192  1.00 29.92           C  
ATOM    715  CD  PRO L  94      14.595  34.495  28.058  1.00 30.69           C  
ATOM    716  CB  PRO L  94      13.902  32.179  27.850  1.00 30.96           C  
ATOM    717  CG  PRO L  94      13.522  33.603  27.413  1.00 30.29           C  
ATOM    718  C   PRO L  94      15.646  31.363  29.487  1.00 29.27           C  
ATOM    719  O   PRO L  94      16.820  31.592  29.202  1.00 29.63           O  
ATOM    720  N   PRO L  95      15.227  30.260  30.039  1.00 28.63           N  
ATOM    721  CA  PRO L  95      16.125  29.232  30.489  1.00 27.57           C  
ATOM    722  CD  PRO L  95      13.885  29.753  29.800  1.00 28.30           C  
ATOM    723  CB  PRO L  95      15.227  28.070  30.909  1.00 28.01           C  
ATOM    724  CG  PRO L  95      13.994  28.235  30.004  1.00 28.86           C  
ATOM    725  C   PRO L  95      17.129  28.797  29.469  1.00 28.50           C  
ATOM    726  O   PRO L  95      16.754  28.482  28.341  1.00 28.44           O  
ATOM    727  N   ASP L  96      18.417  28.788  29.862  1.00 27.55           N  
ATOM    728  CA  ASP L  96      19.494  28.271  29.070  1.00 27.24           C  
ATOM    729  CB  ASP L  96      20.226  29.316  28.207  1.00 22.15           C  
ATOM    730  CG  ASP L  96      19.301  29.795  27.097  1.00 26.40           C  
ATOM    731  OD1 ASP L  96      18.620  28.936  26.475  1.00  0.00           O  
ATOM    732  OD2 ASP L  96      19.271  31.032  26.855  1.00  0.00           O1-
ATOM    733  C   ASP L  96      20.497  27.807  30.080  1.00 25.37           C  
ATOM    734  O   ASP L  96      21.479  28.499  30.339  1.00 24.24           O  
ATOM    735  N   ALA L  97      20.269  26.613  30.669  1.00 23.53           N  
ATOM    736  CA  ALA L  97      21.113  26.078  31.705  1.00 23.33           C  
ATOM    737  CB  ALA L  97      20.526  24.831  32.391  1.00 22.49           C  
ATOM    738  C   ALA L  97      22.450  25.712  31.121  1.00 23.08           C  
ATOM    739  O   ALA L  97      22.583  25.509  29.917  1.00 23.19           O  
ATOM    740  N   THR L  98      23.490  25.638  31.980  1.00 43.44           N  
ATOM    741  CA  THR L  98      24.831  25.470  31.525  1.00 42.40           C  
ATOM    742  CB  THR L  98      25.552  26.773  31.332  1.00 41.76           C  
ATOM    743  OG1 THR L  98      26.863  26.555  30.839  1.00 41.91           O  
ATOM    744  CG2 THR L  98      25.621  27.492  32.684  1.00 40.90           C  
ATOM    745  C   THR L  98      25.507  24.751  32.646  1.00 41.66           C  
ATOM    746  O   THR L  98      25.159  24.949  33.809  1.00 41.60           O  
ATOM    747  N   PHE L  99      26.474  23.872  32.330  1.00 41.03           N  
ATOM    748  CA  PHE L  99      27.141  23.142  33.368  1.00 39.05           C  
ATOM    749  CB  PHE L  99      26.991  21.610  33.274  1.00 38.55           C  
ATOM    750  CG  PHE L  99      25.654  21.175  33.775  1.00 37.38           C  
ATOM    751  CD1 PHE L  99      24.519  21.312  33.013  1.00 37.59           C  
ATOM    752  CD2 PHE L  99      25.541  20.594  35.016  1.00 36.75           C  
ATOM    753  CE1 PHE L  99      23.296  20.897  33.490  1.00 36.85           C  
ATOM    754  CE2 PHE L  99      24.321  20.176  35.497  1.00 36.73           C  
ATOM    755  CZ  PHE L  99      23.192  20.324  34.733  1.00 36.31           C  
ATOM    756  C   PHE L  99      28.605  23.411  33.276  1.00 40.18           C  
ATOM    757  O   PHE L  99      29.114  23.865  32.253  1.00 40.58           O  
ATOM    758  N   GLY L 100      29.317  23.159  34.390  1.00 41.17           N  
ATOM    759  CA  GLY L 100      30.739  23.307  34.405  1.00 41.62           C  
ATOM    760  C   GLY L 100      31.302  22.074  33.767  1.00 41.95           C  
ATOM    761  O   GLY L 100      30.587  21.100  33.541  1.00 40.21           O  
ATOM    762  N   GLN L 101      32.611  22.109  33.453  1.00 41.35           N  
ATOM    763  CA  GLN L 101      33.334  21.038  32.820  1.00 42.31           C  
ATOM    764  CB  GLN L 101      34.778  21.408  32.449  1.00 44.84           C  
ATOM    765  CG  GLN L 101      34.921  22.718  31.685  1.00 50.39           C  
ATOM    766  CD  GLN L 101      35.172  23.785  32.738  1.00 55.00           C  
ATOM    767  OE1 GLN L 101      34.554  24.847  32.730  1.00 53.36           O  
ATOM    768  NE2 GLN L 101      36.114  23.492  33.676  1.00 51.63           N  
ATOM    769  C   GLN L 101      33.474  19.899  33.778  1.00 42.13           C  
ATOM    770  O   GLN L 101      33.571  18.744  33.371  1.00 41.01           O  
ATOM    771  N   GLY L 102      33.568  20.201  35.085  1.00 40.14           N  
ATOM    772  CA  GLY L 102      33.701  19.151  36.052  1.00 38.54           C  
ATOM    773  C   GLY L 102      35.068  19.180  36.658  1.00 38.88           C  
ATOM    774  O   GLY L 102      36.039  19.637  36.054  1.00 39.18           O  
ATOM    775  N   THR L 103      35.142  18.708  37.918  1.00 38.98           N  
ATOM    776  CA  THR L 103      36.378  18.568  38.626  1.00 39.03           C  
ATOM    777  CB  THR L 103      36.488  19.444  39.841  1.00 39.26           C  
ATOM    778  OG1 THR L 103      36.391  20.811  39.466  1.00 38.56           O  
ATOM    779  CG2 THR L 103      37.836  19.179  40.532  1.00 38.69           C  
ATOM    780  C   THR L 103      36.421  17.150  39.096  1.00 38.79           C  
ATOM    781  O   THR L 103      35.490  16.662  39.736  1.00 39.86           O  
ATOM    782  N   LYS L 104      37.517  16.444  38.780  1.00 39.17           N  
ATOM    783  CA  LYS L 104      37.630  15.075  39.176  1.00 39.20           C  
ATOM    784  CB  LYS L 104      38.431  14.242  38.162  1.00 41.16           C  
ATOM    785  CG  LYS L 104      38.557  12.757  38.500  1.00 45.35           C  
ATOM    786  CD  LYS L 104      39.225  11.960  37.378  1.00 47.03           C  
ATOM    787  CE  LYS L 104      39.399  10.472  37.682  1.00 67.73           C  
ATOM    788  NZ  LYS L 104      38.216   9.717  37.219  1.00 67.24           N1+
ATOM    789  C   LYS L 104      38.384  15.047  40.466  1.00 41.42           C  
ATOM    790  O   LYS L 104      39.479  15.598  40.570  1.00 40.87           O  
ATOM    791  N   VAL L 105      37.794  14.405  41.493  1.00 41.09           N  
ATOM    792  CA  VAL L 105      38.431  14.288  42.774  1.00 42.96           C  
ATOM    793  CB  VAL L 105      37.462  14.411  43.918  1.00 43.44           C  
ATOM    794  CG1 VAL L 105      38.216  14.189  45.240  1.00 65.46           C  
ATOM    795  CG2 VAL L 105      36.750  15.773  43.829  1.00 67.97           C  
ATOM    796  C   VAL L 105      39.007  12.906  42.826  1.00 43.20           C  
ATOM    797  O   VAL L 105      38.275  11.917  42.868  1.00 43.24           O  
ATOM    798  N   GLU L 106      40.349  12.810  42.866  1.00 43.28           N  
ATOM    799  CA  GLU L 106      41.023  11.546  42.775  1.00 44.79           C  
ATOM    800  CB  GLU L 106      42.103  11.589  41.686  1.00 45.68           C  
ATOM    801  CG  GLU L 106      42.780  10.257  41.390  1.00 48.75           C  
ATOM    802  CD  GLU L 106      43.846  10.552  40.350  1.00 50.91           C  
ATOM    803  OE1 GLU L 106      44.493  11.628  40.463  1.00 51.73           O  
ATOM    804  OE2 GLU L 106      44.033   9.712  39.433  1.00 49.94           O1-
ATOM    805  C   GLU L 106      41.705  11.242  44.074  1.00 46.17           C  
ATOM    806  O   GLU L 106      42.032  12.141  44.847  1.00 46.51           O  
ATOM    807  N   ILE L 107      41.929   9.939  44.353  1.00 47.02           N  
ATOM    808  CA  ILE L 107      42.598   9.563  45.567  1.00 48.67           C  
ATOM    809  CB  ILE L 107      42.315   8.160  46.026  1.00 48.57           C  
ATOM    810  CG1 ILE L 107      40.836   7.994  46.406  1.00 48.84           C  
ATOM    811  CG2 ILE L 107      43.291   7.827  47.167  1.00 49.99           C  
ATOM    812  CD1 ILE L 107      40.434   6.541  46.654  1.00 52.06           C  
ATOM    813  C   ILE L 107      44.063   9.643  45.318  1.00 50.86           C  
ATOM    814  O   ILE L 107      44.581   9.067  44.364  1.00 50.05           O  
ATOM    815  N   LYS L 108      44.774  10.389  46.181  1.00 51.96           N  
ATOM    816  CA  LYS L 108      46.190  10.489  46.016  1.00 53.86           C  
ATOM    817  CB  LYS L 108      46.691  11.930  45.814  1.00 56.47           C  
ATOM    818  CG  LYS L 108      48.123  11.994  45.273  1.00 58.13           C  
ATOM    819  CD  LYS L 108      49.154  11.334  46.185  1.00 60.93           C  
ATOM    820  CE  LYS L 108      50.499  11.072  45.513  1.00 61.83           C  
ATOM    821  NZ  LYS L 108      51.404  10.409  46.474  1.00 63.92           N1+
ATOM    822  C   LYS L 108      46.804   9.954  47.300  1.00 54.05           C  
ATOM    823  O   LYS L 108      46.919   8.705  47.417  1.00 54.51           O  
ATOM    824  OXT LYS L 108      47.172  10.782  48.177  1.00  0.00           O1-
TER     825      LYS L 108 
ATOM    826  N   LEU H 109       9.152   5.053  46.373  1.00 52.12           N1+
ATOM    827  CA  LEU H 109       9.889   6.334  46.331  1.00 53.16           C  
ATOM    828  CB  LEU H 109      11.363   6.138  46.733  1.00 54.62           C  
ATOM    829  CG  LEU H 109      11.554   5.639  48.179  1.00 55.16           C  
ATOM    830  CD1 LEU H 109      10.920   6.608  49.190  1.00  0.00           C  
ATOM    831  CD2 LEU H 109      11.089   4.183  48.353  1.00  0.00           C  
ATOM    832  C   LEU H 109       9.831   6.878  44.945  1.00 51.66           C  
ATOM    833  O   LEU H 109       9.043   6.410  44.125  1.00 50.97           O  
ATOM    834  N   ILE H 110      10.670   7.886  44.645  1.00 53.06           N  
ATOM    835  CA  ILE H 110      10.613   8.468  43.338  1.00 54.72           C  
ATOM    836  CB  ILE H 110      10.990   9.922  43.285  1.00 53.22           C  
ATOM    837  CG1 ILE H 110      10.646  10.499  41.899  1.00 52.17           C  
ATOM    838  CG2 ILE H 110      12.471  10.062  43.672  1.00 52.57           C  
ATOM    839  CD1 ILE H 110      10.689  12.025  41.834  1.00  0.00           C  
ATOM    840  C   ILE H 110      11.537   7.721  42.438  1.00 52.47           C  
ATOM    841  O   ILE H 110      12.680   7.442  42.797  1.00 52.82           O  
ATOM    842  N   ASN H 111      11.038   7.335  41.243  1.00 52.93           N  
ATOM    843  CA  ASN H 111      11.874   6.631  40.317  1.00 50.24           C  
ATOM    844  CB  ASN H 111      11.624   5.113  40.279  1.00 51.66           C  
ATOM    845  CG  ASN H 111      10.203   4.861  39.795  1.00 55.82           C  
ATOM    846  OD1 ASN H 111       9.902   4.979  38.608  1.00  0.00           O  
ATOM    847  ND2 ASN H 111       9.301   4.489  40.743  1.00  0.00           N  
ATOM    848  C   ASN H 111      11.643   7.155  38.934  1.00 49.57           C  
ATOM    849  O   ASN H 111      10.517   7.444  38.533  1.00 49.44           O  
ATOM    850  N   LEU H 112      12.739   7.314  38.171  1.00 48.63           N  
ATOM    851  CA  LEU H 112      12.652   7.728  36.804  1.00 47.08           C  
ATOM    852  CB  LEU H 112      13.354   9.072  36.534  1.00 46.23           C  
ATOM    853  CG  LEU H 112      12.735  10.281  37.266  1.00 46.27           C  
ATOM    854  CD1 LEU H 112      13.493  11.579  36.946  1.00 45.27           C  
ATOM    855  CD2 LEU H 112      11.233  10.408  36.972  1.00 44.05           C  
ATOM    856  C   LEU H 112      13.391   6.691  36.025  1.00 46.07           C  
ATOM    857  O   LEU H 112      14.571   6.448  36.272  1.00 47.90           O  
ATOM    858  N   VAL H 113      12.718   6.037  35.061  1.00 44.77           N  
ATOM    859  CA  VAL H 113      13.409   5.025  34.320  1.00 44.16           C  
ATOM    860  CB  VAL H 113      12.791   3.666  34.456  1.00 44.30           C  
ATOM    861  CG1 VAL H 113      13.599   2.663  33.614  1.00 46.42           C  
ATOM    862  CG2 VAL H 113      12.724   3.322  35.952  1.00 47.86           C  
ATOM    863  C   VAL H 113      13.349   5.392  32.874  1.00 43.82           C  
ATOM    864  O   VAL H 113      12.291   5.751  32.359  1.00 44.69           O  
ATOM    865  N   GLU H 114      14.499   5.296  32.180  1.00 43.35           N  
ATOM    866  CA  GLU H 114      14.551   5.650  30.791  1.00 42.57           C  
ATOM    867  CB  GLU H 114      15.789   6.476  30.388  1.00 42.95           C  
ATOM    868  CG  GLU H 114      15.894   7.857  31.036  1.00 42.96           C  
ATOM    869  CD  GLU H 114      16.748   7.728  32.288  1.00 43.70           C  
ATOM    870  OE1 GLU H 114      17.036   6.571  32.693  1.00 43.41           O  
ATOM    871  OE2 GLU H 114      17.132   8.785  32.856  1.00 41.71           O1-
ATOM    872  C   GLU H 114      14.628   4.398  29.973  1.00 43.15           C  
ATOM    873  O   GLU H 114      15.129   3.370  30.426  1.00 43.35           O  
ATOM    874  N   SER H 115      14.102   4.464  28.731  1.00 41.88           N  
ATOM    875  CA  SER H 115      14.154   3.346  27.835  1.00 41.53           C  
ATOM    876  CB  SER H 115      12.944   2.403  27.957  1.00 42.10           C  
ATOM    877  OG  SER H 115      11.755   3.083  27.582  1.00 44.84           O  
ATOM    878  C   SER H 115      14.149   3.886  26.436  1.00 40.91           C  
ATOM    879  O   SER H 115      13.876   5.065  26.218  1.00 40.21           O  
ATOM    880  N   GLY H 116      14.460   3.023  25.447  1.00 41.21           N  
ATOM    881  CA  GLY H 116      14.381   3.442  24.075  1.00 42.29           C  
ATOM    882  C   GLY H 116      15.733   3.632  23.454  1.00 42.33           C  
ATOM    883  O   GLY H 116      15.818   3.815  22.240  1.00 43.53           O  
ATOM    884  N   GLY H 117      16.826   3.581  24.236  1.00 42.56           N  
ATOM    885  CA  GLY H 117      18.121   3.802  23.652  1.00 43.34           C  
ATOM    886  C   GLY H 117      18.521   2.596  22.867  1.00 43.39           C  
ATOM    887  O   GLY H 117      17.947   1.517  23.007  1.00 43.77           O  
ATOM    888  N   GLY H 118      19.549   2.760  22.012  1.00 40.74           N  
ATOM    889  CA  GLY H 118      19.992   1.663  21.209  1.00 40.00           C  
ATOM    890  C   GLY H 118      20.933   2.189  20.177  1.00 39.35           C  
ATOM    891  O   GLY H 118      21.382   3.332  20.244  1.00 39.16           O  
ATOM    892  N   VAL H 119      21.266   1.331  19.195  1.00 39.04           N  
ATOM    893  CA  VAL H 119      22.144   1.728  18.139  1.00 38.51           C  
ATOM    894  CB  VAL H 119      23.032   0.617  17.655  1.00 38.94           C  
ATOM    895  CG1 VAL H 119      23.887   1.139  16.489  1.00 40.93           C  
ATOM    896  CG2 VAL H 119      23.855   0.091  18.843  1.00 40.38           C  
ATOM    897  C   VAL H 119      21.280   2.148  16.995  1.00 40.16           C  
ATOM    898  O   VAL H 119      20.292   1.488  16.671  1.00 40.14           O  
ATOM    899  N   VAL H 120      21.627   3.291  16.371  1.00 39.85           N  
ATOM    900  CA  VAL H 120      20.878   3.796  15.259  1.00 42.07           C  
ATOM    901  CB  VAL H 120      19.920   4.881  15.659  1.00 41.82           C  
ATOM    902  CG1 VAL H 120      20.737   6.099  16.124  1.00 42.15           C  
ATOM    903  CG2 VAL H 120      18.967   5.166  14.488  1.00 42.98           C  
ATOM    904  C   VAL H 120      21.865   4.395  14.305  1.00 42.74           C  
ATOM    905  O   VAL H 120      22.933   4.854  14.710  1.00 41.56           O  
ATOM    906  N   GLN H 121      21.549   4.395  12.994  1.00 42.37           N  
ATOM    907  CA  GLN H 121      22.481   4.954  12.057  1.00 43.70           C  
ATOM    908  CB  GLN H 121      22.522   4.243  10.696  1.00 43.88           C  
ATOM    909  CG  GLN H 121      23.106   2.833  10.808  1.00 45.82           C  
ATOM    910  CD  GLN H 121      23.177   2.220   9.419  1.00 51.87           C  
ATOM    911  OE1 GLN H 121      22.868   2.869   8.422  1.00 52.30           O  
ATOM    912  NE2 GLN H 121      23.602   0.930   9.352  1.00 52.55           N  
ATOM    913  C   GLN H 121      22.161   6.397  11.854  1.00 43.31           C  
ATOM    914  O   GLN H 121      21.068   6.868  12.159  1.00 44.10           O  
ATOM    915  N   PRO H 122      23.113   7.116  11.338  1.00 44.40           N  
ATOM    916  CA  PRO H 122      22.914   8.522  11.153  1.00 44.11           C  
ATOM    917  CD  PRO H 122      24.515   6.779  11.519  1.00 44.65           C  
ATOM    918  CB  PRO H 122      24.275   9.077  10.744  1.00 44.97           C  
ATOM    919  CG  PRO H 122      25.268   8.118  11.430  1.00 45.25           C  
ATOM    920  C   PRO H 122      21.803   8.793  10.196  1.00 45.78           C  
ATOM    921  O   PRO H 122      21.682   8.081   9.199  1.00 46.50           O  
ATOM    922  N   GLY H 123      20.980   9.818  10.494  1.00 46.94           N  
ATOM    923  CA  GLY H 123      19.893  10.191   9.641  1.00 48.56           C  
ATOM    924  C   GLY H 123      18.632   9.543  10.130  1.00 48.77           C  
ATOM    925  O   GLY H 123      17.538   9.911   9.709  1.00 48.99           O  
ATOM    926  N   ARG H 124      18.747   8.567  11.048  1.00 48.32           N  
ATOM    927  CA  ARG H 124      17.596   7.853  11.533  1.00 49.57           C  
ATOM    928  CB  ARG H 124      17.887   6.395  11.918  1.00 51.25           C  
ATOM    929  CG  ARG H 124      18.135   5.480  10.718  1.00 55.01           C  
ATOM    930  CD  ARG H 124      18.428   4.038  11.128  1.00 58.13           C  
ATOM    931  NE  ARG H 124      18.538   3.220   9.888  1.00 61.45           N  
ATOM    932  CZ  ARG H 124      18.894   1.906   9.980  1.00 63.27           C  
ATOM    933  NH1 ARG H 124      19.173   1.360  11.200  1.00 62.62           N1+
ATOM    934  NH2 ARG H 124      18.973   1.138   8.855  1.00 63.22           N  
ATOM    935  C   ARG H 124      17.026   8.534  12.736  1.00 48.92           C  
ATOM    936  O   ARG H 124      17.533   9.558  13.192  1.00 48.82           O  
ATOM    937  N   SER H 125      15.911   7.975  13.260  1.00 47.99           N  
ATOM    938  CA  SER H 125      15.241   8.558  14.389  1.00 47.32           C  
ATOM    939  CB  SER H 125      13.804   9.009  14.074  1.00 49.09           C  
ATOM    940  OG  SER H 125      13.817  10.026  13.086  1.00 50.03           O  
ATOM    941  C   SER H 125      15.132   7.557  15.500  1.00 47.53           C  
ATOM    942  O   SER H 125      15.228   6.349  15.288  1.00 47.92           O  
ATOM    943  N   LEU H 126      14.968   8.072  16.740  1.00 46.50           N  
ATOM    944  CA  LEU H 126      14.778   7.266  17.915  1.00 46.24           C  
ATOM    945  CB  LEU H 126      16.049   7.042  18.750  1.00 46.65           C  
ATOM    946  CG  LEU H 126      17.032   6.026  18.156  1.00 47.42           C  
ATOM    947  CD1 LEU H 126      18.268   5.864  19.055  1.00 45.56           C  
ATOM    948  CD2 LEU H 126      16.324   4.687  17.896  1.00 47.09           C  
ATOM    949  C   LEU H 126      13.832   7.981  18.824  1.00 45.97           C  
ATOM    950  O   LEU H 126      13.750   9.208  18.818  1.00 45.45           O  
ATOM    951  N   ARG H 127      13.077   7.217  19.635  1.00 45.47           N  
ATOM    952  CA  ARG H 127      12.183   7.822  20.578  1.00 45.35           C  
ATOM    953  CB  ARG H 127      10.713   7.450  20.325  1.00 47.18           C  
ATOM    954  CG  ARG H 127       9.697   8.301  21.089  0.98 47.26           C  
ATOM    955  CD  ARG H 127       8.252   7.899  20.788  1.00 49.78           C  
ATOM    956  NE  ARG H 127       7.350   8.950  21.336  0.88 52.96           N  
ATOM    957  CZ  ARG H 127       6.000   8.746  21.331  0.89 54.76           C  
ATOM    958  NH1 ARG H 127       5.495   7.562  20.876  0.99 56.13           N1+
ATOM    959  NH2 ARG H 127       5.155   9.719  21.781  0.88 53.93           N  
ATOM    960  C   ARG H 127      12.560   7.295  21.929  1.00 46.47           C  
ATOM    961  O   ARG H 127      12.667   6.084  22.118  1.00 46.28           O  
ATOM    962  N   LEU H 128      12.779   8.199  22.906  1.00 46.28           N  
ATOM    963  CA  LEU H 128      13.128   7.790  24.240  1.00 45.32           C  
ATOM    964  CB  LEU H 128      14.304   8.558  24.868  1.00 43.82           C  
ATOM    965  CG  LEU H 128      15.665   8.261  24.220  1.00 43.84           C  
ATOM    966  CD1 LEU H 128      15.712   8.732  22.765  1.00 43.33           C  
ATOM    967  CD2 LEU H 128      16.815   8.837  25.050  1.00 44.48           C  
ATOM    968  C   LEU H 128      11.955   8.031  25.127  1.00 44.85           C  
ATOM    969  O   LEU H 128      11.093   8.857  24.829  1.00 45.48           O  
ATOM    970  N   SER H 129      11.895   7.286  26.248  0.92 46.63           N  
ATOM    971  CA  SER H 129      10.803   7.431  27.161  0.92 46.91           C  
ATOM    972  CB  SER H 129       9.815   6.257  27.094  0.92 47.42           C  
ATOM    973  OG  SER H 129       9.301   6.129  25.778  0.92 48.48           O  
ATOM    974  C   SER H 129      11.345   7.461  28.558  0.92 47.12           C  
ATOM    975  O   SER H 129      12.378   6.862  28.853  0.92 48.20           O  
ATOM    976  N   CYS H 130      10.655   8.192  29.457  0.92 47.79           N  
ATOM    977  CA  CYS H 130      11.041   8.263  30.837  0.92 48.39           C  
ATOM    978  CB  CYS H 130      11.601   9.654  31.220  0.92 48.72           C  
ATOM    979  SG  CYS H 130      12.056   9.829  32.974  0.92 49.74           S  
ATOM    980  C   CYS H 130       9.800   8.007  31.635  0.92 48.80           C  
ATOM    981  O   CYS H 130       8.876   8.819  31.645  0.92 49.16           O  
ATOM    982  N   ALA H 131       9.747   6.858  32.337  1.00 49.01           N  
ATOM    983  CA  ALA H 131       8.571   6.532  33.094  1.00 49.21           C  
ATOM    984  CB  ALA H 131       8.254   5.027  33.122  1.00 50.68           C  
ATOM    985  C   ALA H 131       8.809   6.967  34.498  1.00 49.29           C  
ATOM    986  O   ALA H 131       9.844   6.667  35.089  1.00 50.31           O  
ATOM    987  N   ALA H 132       7.834   7.689  35.081  1.00 50.66           N  
ATOM    988  CA  ALA H 132       8.031   8.194  36.406  1.00 51.31           C  
ATOM    989  CB  ALA H 132       7.846   9.717  36.509  1.00 51.39           C  
ATOM    990  C   ALA H 132       7.038   7.573  37.332  1.00 53.18           C  
ATOM    991  O   ALA H 132       5.908   7.271  36.950  1.00 53.22           O  
ATOM    992  N   SER H 133       7.474   7.346  38.589  1.00 53.42           N  
ATOM    993  CA  SER H 133       6.622   6.817  39.611  1.00 55.47           C  
ATOM    994  CB  SER H 133       6.715   5.288  39.774  1.00 55.50           C  
ATOM    995  OG  SER H 133       6.215   4.637  38.616  1.00 57.99           O  
ATOM    996  C   SER H 133       7.084   7.426  40.897  1.00 54.60           C  
ATOM    997  O   SER H 133       8.171   7.995  40.965  1.00 54.09           O  
ATOM    998  N   GLY H 134       6.260   7.343  41.953  1.00 70.15           N  
ATOM    999  CA  GLY H 134       6.727   7.782  43.233  1.00 70.29           C  
ATOM   1000  C   GLY H 134       6.412   9.224  43.470  1.00 70.43           C  
ATOM   1001  O   GLY H 134       6.572   9.707  44.590  1.00 70.10           O  
ATOM   1002  N   PHE H 135       5.965   9.974  42.445  1.00 70.43           N  
ATOM   1003  CA  PHE H 135       5.697  11.354  42.737  1.00 71.02           C  
ATOM   1004  CB  PHE H 135       6.942  12.259  42.637  1.00 70.88           C  
ATOM   1005  CG  PHE H 135       7.407  12.318  41.222  1.00 70.91           C  
ATOM   1006  CD1 PHE H 135       8.082  11.268  40.643  1.00 70.91           C  
ATOM   1007  CD2 PHE H 135       7.187  13.455  40.479  1.00 70.98           C  
ATOM   1008  CE1 PHE H 135       8.509  11.346  39.337  1.00 71.10           C  
ATOM   1009  CE2 PHE H 135       7.611  13.539  39.175  1.00 70.57           C  
ATOM   1010  CZ  PHE H 135       8.272  12.482  38.601  1.00 70.50           C  
ATOM   1011  C   PHE H 135       4.650  11.865  41.800  1.00 71.48           C  
ATOM   1012  O   PHE H 135       4.203  11.155  40.900  1.00 71.24           O  
ATOM   1013  N   THR H 136       4.216  13.126  42.015  1.00 71.58           N  
ATOM   1014  CA  THR H 136       3.204  13.683  41.168  1.00 72.30           C  
ATOM   1015  CB  THR H 136       2.398  14.767  41.827  1.00 72.65           C  
ATOM   1016  OG1 THR H 136       3.226  15.866  42.177  1.00 72.19           O  
ATOM   1017  CG2 THR H 136       1.750  14.185  43.093  1.00 72.92           C  
ATOM   1018  C   THR H 136       3.895  14.240  39.966  1.00 72.07           C  
ATOM   1019  O   THR H 136       4.375  15.372  39.940  1.00 71.52           O  
ATOM   1020  N   PHE H 137       3.888  13.434  38.897  1.00 72.46           N  
ATOM   1021  CA  PHE H 137       4.560  13.695  37.662  1.00 72.64           C  
ATOM   1022  CB  PHE H 137       4.268  12.565  36.656  1.00 73.44           C  
ATOM   1023  CG  PHE H 137       4.959  12.821  35.364  1.00 74.56           C  
ATOM   1024  CD1 PHE H 137       6.308  12.594  35.240  1.00 74.38           C  
ATOM   1025  CD2 PHE H 137       4.252  13.258  34.268  1.00 74.97           C  
ATOM   1026  CE1 PHE H 137       6.952  12.819  34.048  1.00 74.56           C  
ATOM   1027  CE2 PHE H 137       4.889  13.486  33.072  1.00 75.28           C  
ATOM   1028  CZ  PHE H 137       6.241  13.266  32.960  1.00 74.78           C  
ATOM   1029  C   PHE H 137       4.034  14.977  37.111  1.00 72.32           C  
ATOM   1030  O   PHE H 137       4.782  15.772  36.547  1.00 72.18           O  
ATOM   1031  N   SER H 138       2.719  15.201  37.266  1.00 72.06           N  
ATOM   1032  CA  SER H 138       2.047  16.346  36.719  1.00 71.22           C  
ATOM   1033  CB  SER H 138       0.530  16.288  36.948  1.00 71.22           C  
ATOM   1034  OG  SER H 138       0.243  16.306  38.338  1.00 73.33           O  
ATOM   1035  C   SER H 138       2.534  17.621  37.335  1.00 70.36           C  
ATOM   1036  O   SER H 138       2.528  18.662  36.681  1.00 69.86           O  
ATOM   1037  N   ARG H 139       2.946  17.592  38.610  1.00 69.53           N  
ATOM   1038  CA  ARG H 139       3.348  18.781  39.313  1.00 68.44           C  
ATOM   1039  CB  ARG H 139       3.473  18.580  40.835  1.00 68.46           C  
ATOM   1040  CG  ARG H 139       2.126  18.570  41.566  1.00  0.00           C  
ATOM   1041  CD  ARG H 139       2.233  18.306  43.072  1.00  0.00           C  
ATOM   1042  NE  ARG H 139       3.365  19.113  43.603  1.00  0.00           N  
ATOM   1043  CZ  ARG H 139       3.779  18.919  44.888  1.00  0.00           C  
ATOM   1044  NH1 ARG H 139       3.144  18.007  45.679  1.00  0.00           N1+
ATOM   1045  NH2 ARG H 139       4.831  19.632  45.385  1.00  0.00           N  
ATOM   1046  C   ARG H 139       4.642  19.372  38.830  1.00 67.69           C  
ATOM   1047  O   ARG H 139       4.817  20.585  38.934  1.00 67.29           O  
ATOM   1048  N   TYR H 140       5.593  18.572  38.305  1.00 66.07           N  
ATOM   1049  CA  TYR H 140       6.888  19.159  38.063  1.00 64.74           C  
ATOM   1050  CB  TYR H 140       8.028  18.364  38.719  1.00 65.68           C  
ATOM   1051  CG  TYR H 140       7.769  18.233  40.180  1.00 66.85           C  
ATOM   1052  CD1 TYR H 140       6.906  17.264  40.637  1.00 67.46           C  
ATOM   1053  CD2 TYR H 140       8.394  19.058  41.090  1.00 68.08           C  
ATOM   1054  CE1 TYR H 140       6.661  17.120  41.981  1.00 68.95           C  
ATOM   1055  CE2 TYR H 140       8.153  18.917  42.437  1.00 68.85           C  
ATOM   1056  CZ  TYR H 140       7.285  17.948  42.883  1.00 69.38           C  
ATOM   1057  OH  TYR H 140       7.035  17.799  44.263  1.00 70.39           O  
ATOM   1058  C   TYR H 140       7.225  19.180  36.603  1.00 63.46           C  
ATOM   1059  O   TYR H 140       6.680  18.427  35.801  1.00 64.07           O  
ATOM   1060  N   GLY H 141       8.126  20.111  36.214  1.00 46.19           N  
ATOM   1061  CA  GLY H 141       8.628  20.176  34.871  1.00 45.02           C  
ATOM   1062  C   GLY H 141       9.714  19.149  34.770  1.00 43.64           C  
ATOM   1063  O   GLY H 141      10.294  18.739  35.775  1.00 44.13           O  
ATOM   1064  N   MET H 142      10.052  18.734  33.534  1.00 42.81           N  
ATOM   1065  CA  MET H 142      11.004  17.677  33.372  1.00 41.89           C  
ATOM   1066  CB  MET H 142      10.374  16.377  32.849  1.00 42.94           C  
ATOM   1067  CG  MET H 142       9.331  15.787  33.799  1.00 44.12           C  
ATOM   1068  SD  MET H 142       9.986  15.238  35.403  1.00 46.60           S  
ATOM   1069  CE  MET H 142      10.842  13.774  34.757  1.00 45.08           C  
ATOM   1070  C   MET H 142      12.044  18.093  32.385  1.00 40.88           C  
ATOM   1071  O   MET H 142      11.838  19.008  31.590  1.00 41.77           O  
ATOM   1072  N   HIS H 143      13.208  17.412  32.420  1.00 40.83           N  
ATOM   1073  CA  HIS H 143      14.282  17.785  31.546  1.00 40.73           C  
ATOM   1074  ND1 HIS H 143      15.263  20.977  32.585  1.00 41.15           N  
ATOM   1075  CG  HIS H 143      15.112  19.692  33.056  1.00 40.90           C  
ATOM   1076  CB  HIS H 143      15.459  18.456  32.280  1.00 40.51           C  
ATOM   1077  NE2 HIS H 143      14.460  21.150  34.651  1.00 41.82           N  
ATOM   1078  CD2 HIS H 143      14.620  19.818  34.318  1.00 40.08           C  
ATOM   1079  CE1 HIS H 143      14.860  21.810  33.576  1.00 41.74           C  
ATOM   1080  C   HIS H 143      14.896  16.556  30.948  1.00 39.97           C  
ATOM   1081  O   HIS H 143      14.633  15.431  31.373  1.00 40.06           O  
ATOM   1082  N   TRP H 144      15.717  16.773  29.897  1.00 38.91           N  
ATOM   1083  CA  TRP H 144      16.541  15.757  29.313  1.00 38.85           C  
ATOM   1084  CB  TRP H 144      16.177  15.393  27.862  1.00 38.75           C  
ATOM   1085  CG  TRP H 144      14.888  14.621  27.703  1.00 38.43           C  
ATOM   1086  CD2 TRP H 144      14.780  13.199  27.878  1.00 38.82           C  
ATOM   1087  CD1 TRP H 144      13.640  15.065  27.378  1.00 39.17           C  
ATOM   1088  NE1 TRP H 144      12.762  14.007  27.334  1.00 39.70           N  
ATOM   1089  CE2 TRP H 144      13.450  12.854  27.641  1.00 39.56           C  
ATOM   1090  CE3 TRP H 144      15.714  12.261  28.211  1.00 39.48           C  
ATOM   1091  CZ2 TRP H 144      13.032  11.557  27.733  1.00 39.83           C  
ATOM   1092  CZ3 TRP H 144      15.288  10.954  28.302  1.00 40.21           C  
ATOM   1093  CH2 TRP H 144      13.973  10.608  28.067  1.00 39.80           C  
ATOM   1094  C   TRP H 144      17.933  16.324  29.289  1.00 38.44           C  
ATOM   1095  O   TRP H 144      18.138  17.446  28.830  1.00 38.48           O  
ATOM   1096  N   VAL H 145      18.927  15.568  29.805  1.00 38.03           N  
ATOM   1097  CA  VAL H 145      20.298  16.010  29.813  1.00 37.55           C  
ATOM   1098  CB  VAL H 145      20.815  16.324  31.191  1.00 38.29           C  
ATOM   1099  CG1 VAL H 145      22.286  16.762  31.087  1.00 36.13           C  
ATOM   1100  CG2 VAL H 145      19.898  17.379  31.832  1.00 37.12           C  
ATOM   1101  C   VAL H 145      21.105  14.861  29.283  1.00 37.33           C  
ATOM   1102  O   VAL H 145      20.759  13.704  29.513  1.00 38.63           O  
ATOM   1103  N   ARG H 146      22.204  15.133  28.545  1.00 38.04           N  
ATOM   1104  CA  ARG H 146      22.930  14.010  28.018  1.00 38.31           C  
ATOM   1105  CB  ARG H 146      22.733  13.780  26.509  1.00 37.95           C  
ATOM   1106  CG  ARG H 146      23.179  14.943  25.625  1.00 38.51           C  
ATOM   1107  CD  ARG H 146      22.928  14.676  24.141  1.00 38.54           C  
ATOM   1108  NE  ARG H 146      23.361  15.877  23.380  1.00 40.33           N  
ATOM   1109  CZ  ARG H 146      23.144  15.922  22.034  1.00 42.00           C  
ATOM   1110  NH1 ARG H 146      22.538  14.870  21.411  1.00 40.65           N1+
ATOM   1111  NH2 ARG H 146      23.528  17.014  21.313  1.00 41.36           N  
ATOM   1112  C   ARG H 146      24.393  14.162  28.273  1.00 39.33           C  
ATOM   1113  O   ARG H 146      24.894  15.264  28.492  1.00 39.65           O  
ATOM   1114  N   GLN H 147      25.123  13.027  28.303  1.00 39.39           N  
ATOM   1115  CA  GLN H 147      26.541  13.150  28.472  1.00 39.17           C  
ATOM   1116  CB  GLN H 147      27.068  12.911  29.903  1.00 38.93           C  
ATOM   1117  CG  GLN H 147      26.943  11.488  30.436  1.00 38.13           C  
ATOM   1118  CD  GLN H 147      27.614  11.463  31.806  1.00 39.70           C  
ATOM   1119  OE1 GLN H 147      27.505  10.483  32.541  1.00 39.17           O  
ATOM   1120  NE2 GLN H 147      28.326  12.566  32.164  1.00 38.88           N  
ATOM   1121  C   GLN H 147      27.253  12.219  27.541  1.00 40.20           C  
ATOM   1122  O   GLN H 147      26.991  11.019  27.507  1.00 39.83           O  
ATOM   1123  N   ALA H 148      28.193  12.778  26.753  1.00 40.29           N  
ATOM   1124  CA  ALA H 148      28.990  12.012  25.836  1.00 43.28           C  
ATOM   1125  CB  ALA H 148      29.769  12.874  24.827  1.00 43.11           C  
ATOM   1126  C   ALA H 148      29.976  11.242  26.660  1.00 46.25           C  
ATOM   1127  O   ALA H 148      30.211  11.560  27.826  1.00 46.25           O  
ATOM   1128  N   PRO H 149      30.558  10.223  26.093  1.00 48.08           N  
ATOM   1129  CA  PRO H 149      31.416   9.339  26.829  1.00 50.06           C  
ATOM   1130  CD  PRO H 149      30.111   9.653  24.834  1.00 50.09           C  
ATOM   1131  CB  PRO H 149      31.881   8.292  25.820  1.00 49.38           C  
ATOM   1132  CG  PRO H 149      30.727   8.241  24.796  1.00 50.71           C  
ATOM   1133  C   PRO H 149      32.513   9.956  27.648  1.00 50.44           C  
ATOM   1134  O   PRO H 149      32.525   9.746  28.859  1.00 53.52           O  
ATOM   1135  N   GLY H 150      33.461  10.678  27.031  1.00 50.34           N  
ATOM   1136  CA  GLY H 150      34.539  11.314  27.741  1.00 49.44           C  
ATOM   1137  C   GLY H 150      34.085  12.550  28.455  1.00 51.52           C  
ATOM   1138  O   GLY H 150      34.593  12.882  29.525  1.00 54.44           O  
ATOM   1139  N   LYS H 151      33.124  13.268  27.842  1.00 47.95           N  
ATOM   1140  CA  LYS H 151      32.730  14.600  28.218  1.00 46.40           C  
ATOM   1141  CB  LYS H 151      32.094  15.378  27.056  1.00 48.45           C  
ATOM   1142  CG  LYS H 151      33.109  15.907  26.039  1.00 51.24           C  
ATOM   1143  CD  LYS H 151      33.903  14.830  25.300  1.00 53.19           C  
ATOM   1144  CE  LYS H 151      35.267  14.539  25.931  1.00 55.45           C  
ATOM   1145  NZ  LYS H 151      36.140  15.729  25.816  1.00 55.88           N1+
ATOM   1146  C   LYS H 151      31.797  14.696  29.383  1.00 45.36           C  
ATOM   1147  O   LYS H 151      31.519  13.734  30.098  1.00 45.05           O  
ATOM   1148  N   GLY H 152      31.339  15.950  29.611  1.00 41.73           N  
ATOM   1149  CA  GLY H 152      30.501  16.331  30.710  1.00 41.24           C  
ATOM   1150  C   GLY H 152      29.052  16.360  30.320  1.00 40.00           C  
ATOM   1151  O   GLY H 152      28.626  15.721  29.358  1.00 39.05           O  
ATOM   1152  N   LEU H 153      28.260  17.141  31.091  1.00 39.78           N  
ATOM   1153  CA  LEU H 153      26.832  17.207  30.964  1.00 38.49           C  
ATOM   1154  CB  LEU H 153      26.137  17.456  32.315  1.00 36.47           C  
ATOM   1155  CG  LEU H 153      26.385  16.338  33.346  1.00 37.48           C  
ATOM   1156  CD1 LEU H 153      25.686  16.629  34.681  1.00 37.11           C  
ATOM   1157  CD2 LEU H 153      26.001  14.962  32.779  1.00 36.66           C  
ATOM   1158  C   LEU H 153      26.418  18.324  30.055  1.00 39.31           C  
ATOM   1159  O   LEU H 153      26.998  19.409  30.064  1.00 38.10           O  
ATOM   1160  N   GLU H 154      25.382  18.059  29.233  1.00 37.96           N  
ATOM   1161  CA  GLU H 154      24.831  19.030  28.332  1.00 39.27           C  
ATOM   1162  CB  GLU H 154      25.203  18.775  26.858  1.00 39.30           C  
ATOM   1163  CG  GLU H 154      24.621  19.795  25.873  0.95 39.77           C  
ATOM   1164  CD  GLU H 154      24.924  19.335  24.449  0.92 42.62           C  
ATOM   1165  OE1 GLU H 154      26.079  18.896  24.203  0.94 43.84           O  
ATOM   1166  OE2 GLU H 154      24.009  19.421  23.587  0.95 43.67           O1-
ATOM   1167  C   GLU H 154      23.340  18.907  28.411  1.00 39.86           C  
ATOM   1168  O   GLU H 154      22.790  17.827  28.196  1.00 40.07           O  
ATOM   1169  N   TRP H 155      22.656  20.029  28.711  1.00 40.65           N  
ATOM   1170  CA  TRP H 155      21.224  20.070  28.831  1.00 40.82           C  
ATOM   1171  CB  TRP H 155      20.777  21.269  29.684  1.00 41.85           C  
ATOM   1172  CG  TRP H 155      19.301  21.535  29.681  1.00 40.96           C  
ATOM   1173  CD2 TRP H 155      18.697  22.465  28.775  1.00 41.57           C  
ATOM   1174  CD1 TRP H 155      18.294  21.022  30.445  1.00 41.20           C  
ATOM   1175  NE1 TRP H 155      17.093  21.569  30.058  1.00 41.55           N  
ATOM   1176  CE2 TRP H 155      17.329  22.459  29.029  1.00 41.43           C  
ATOM   1177  CE3 TRP H 155      19.247  23.257  27.809  1.00 40.90           C  
ATOM   1178  CZ2 TRP H 155      16.482  23.250  28.308  1.00 42.11           C  
ATOM   1179  CZ3 TRP H 155      18.393  24.054  27.082  1.00 41.59           C  
ATOM   1180  CH2 TRP H 155      17.039  24.046  27.328  1.00 41.95           C  
ATOM   1181  C   TRP H 155      20.600  20.159  27.465  1.00 40.28           C  
ATOM   1182  O   TRP H 155      20.953  21.025  26.667  1.00 40.11           O  
ATOM   1183  N   VAL H 156      19.739  19.169  27.131  1.00 40.70           N  
ATOM   1184  CA  VAL H 156      19.034  19.066  25.879  1.00 41.39           C  
ATOM   1185  CB  VAL H 156      18.742  17.633  25.539  1.00 41.56           C  
ATOM   1186  CG1 VAL H 156      17.982  17.588  24.202  1.00 46.03           C  
ATOM   1187  CG2 VAL H 156      20.067  16.852  25.547  1.00 45.31           C  
ATOM   1188  C   VAL H 156      17.733  19.836  25.781  1.00 43.01           C  
ATOM   1189  O   VAL H 156      17.535  20.600  24.838  1.00 42.97           O  
ATOM   1190  N   ALA H 157      16.796  19.659  26.748  1.00 44.23           N  
ATOM   1191  CA  ALA H 157      15.501  20.281  26.592  1.00 45.18           C  
ATOM   1192  CB  ALA H 157      14.639  19.617  25.503  1.00 44.63           C  
ATOM   1193  C   ALA H 157      14.713  20.221  27.873  1.00 45.66           C  
ATOM   1194  O   ALA H 157      15.036  19.470  28.794  1.00 45.81           O  
ATOM   1195  N   VAL H 158      13.638  21.043  27.965  1.00 46.36           N  
ATOM   1196  CA  VAL H 158      12.824  21.052  29.150  1.00 47.07           C  
ATOM   1197  CB  VAL H 158      13.176  22.166  30.096  1.00 47.45           C  
ATOM   1198  CG1 VAL H 158      12.873  23.506  29.406  1.00 52.59           C  
ATOM   1199  CG2 VAL H 158      12.414  21.961  31.417  1.00 46.92           C  
ATOM   1200  C   VAL H 158      11.380  21.224  28.777  1.00 48.29           C  
ATOM   1201  O   VAL H 158      11.049  21.853  27.774  1.00 49.02           O  
ATOM   1202  N   VAL H 159      10.474  20.640  29.593  1.00 50.04           N  
ATOM   1203  CA  VAL H 159       9.057  20.764  29.382  1.00 50.16           C  
ATOM   1204  CB  VAL H 159       8.405  19.533  28.832  1.00 50.79           C  
ATOM   1205  CG1 VAL H 159       6.877  19.680  28.916  1.00 50.80           C  
ATOM   1206  CG2 VAL H 159       8.874  19.386  27.389  1.00 49.87           C  
ATOM   1207  C   VAL H 159       8.409  21.037  30.701  1.00 51.33           C  
ATOM   1208  O   VAL H 159       8.839  20.540  31.740  1.00 50.63           O  
ATOM   1209  N   SER H 160       7.334  21.844  30.673  1.00 52.50           N  
ATOM   1210  CA  SER H 160       6.614  22.229  31.850  1.00 54.21           C  
ATOM   1211  CB  SER H 160       5.826  23.534  31.641  1.00 52.80           C  
ATOM   1212  OG  SER H 160       5.121  23.886  32.818  1.00 59.30           O  
ATOM   1213  C   SER H 160       5.642  21.151  32.224  1.00 56.63           C  
ATOM   1214  O   SER H 160       5.420  20.196  31.483  1.00 55.91           O  
ATOM   1215  N   SER H 161       5.009  21.301  33.387  1.00 39.89           N  
ATOM   1216  CA  SER H 161       4.111  20.303  33.860  1.00 40.10           C  
ATOM   1217  CB  SER H 161       3.452  20.742  35.176  1.00 43.96           C  
ATOM   1218  OG  SER H 161       2.679  21.916  34.972  1.00 13.58           O  
ATOM   1219  C   SER H 161       3.027  20.094  32.848  1.00 42.56           C  
ATOM   1220  O   SER H 161       2.721  18.964  32.470  1.00 45.94           O  
ATOM   1221  N   ASP H 162       2.421  21.203  32.394  1.00 41.71           N  
ATOM   1222  CA  ASP H 162       1.324  21.239  31.466  1.00 41.15           C  
ATOM   1223  CB  ASP H 162       0.544  22.566  31.529  1.00 43.65           C  
ATOM   1224  CG  ASP H 162       1.479  23.732  31.252  1.00 47.07           C  
ATOM   1225  OD1 ASP H 162       2.615  23.479  30.776  1.00 47.53           O  
ATOM   1226  OD2 ASP H 162       1.072  24.895  31.520  1.00 50.19           O1-
ATOM   1227  C   ASP H 162       1.732  20.919  30.059  1.00 39.38           C  
ATOM   1228  O   ASP H 162       0.876  20.600  29.235  1.00 43.38           O  
ATOM   1229  N   GLY H 163       3.027  21.061  29.715  1.00 38.72           N  
ATOM   1230  CA  GLY H 163       3.458  20.733  28.380  1.00 37.80           C  
ATOM   1231  C   GLY H 163       3.297  21.946  27.527  1.00 41.53           C  
ATOM   1232  O   GLY H 163       3.561  21.924  26.326  1.00 41.30           O  
ATOM   1233  N   ARG H 164       2.847  23.045  28.145  1.00 39.61           N  
ATOM   1234  CA  ARG H 164       2.612  24.262  27.433  1.00 43.99           C  
ATOM   1235  CB  ARG H 164       1.854  25.307  28.270  1.00 60.60           C  
ATOM   1236  CG  ARG H 164       0.396  24.894  28.493  1.00 77.29           C  
ATOM   1237  CD  ARG H 164      -0.463  25.902  29.259  1.00 86.86           C  
ATOM   1238  NE  ARG H 164      -1.851  25.355  29.267  1.00115.18           N  
ATOM   1239  CZ  ARG H 164      -2.655  25.493  30.361  1.00107.45           C  
ATOM   1240  NH1 ARG H 164      -2.208  26.155  31.469  1.00106.66           N1+
ATOM   1241  NH2 ARG H 164      -3.912  24.958  30.351  1.00106.76           N  
ATOM   1242  C   ARG H 164       3.903  24.843  26.955  1.00 52.06           C  
ATOM   1243  O   ARG H 164       3.937  25.473  25.900  1.00 56.33           O  
ATOM   1244  N   THR H 165       5.003  24.658  27.714  1.00 56.47           N  
ATOM   1245  CA  THR H 165       6.207  25.329  27.327  1.00 56.57           C  
ATOM   1246  CB  THR H 165       6.712  26.276  28.374  1.00 58.78           C  
ATOM   1247  OG1 THR H 165       7.779  27.054  27.851  1.00  0.00           O  
ATOM   1248  CG2 THR H 165       7.190  25.460  29.585  1.00  0.00           C  
ATOM   1249  C   THR H 165       7.296  24.351  27.071  1.00 54.50           C  
ATOM   1250  O   THR H 165       7.419  23.339  27.756  1.00 54.35           O  
ATOM   1251  N   THR H 166       8.111  24.639  26.035  1.00 53.05           N  
ATOM   1252  CA  THR H 166       9.208  23.779  25.719  1.00 51.11           C  
ATOM   1253  CB  THR H 166       8.916  22.851  24.579  1.00 50.40           C  
ATOM   1254  OG1 THR H 166       7.802  22.026  24.886  1.00  0.00           O  
ATOM   1255  CG2 THR H 166      10.164  21.994  24.307  1.00 25.72           C  
ATOM   1256  C   THR H 166      10.362  24.621  25.280  1.00 50.07           C  
ATOM   1257  O   THR H 166      10.204  25.542  24.481  1.00 50.50           O  
ATOM   1258  N   TYR H 167      11.567  24.315  25.797  1.00 49.12           N  
ATOM   1259  CA  TYR H 167      12.743  25.015  25.374  1.00 48.18           C  
ATOM   1260  CB  TYR H 167      13.363  25.913  26.456  1.00 54.27           C  
ATOM   1261  CG  TYR H 167      12.391  27.008  26.744  1.00 56.49           C  
ATOM   1262  CD1 TYR H 167      12.416  28.174  26.014  1.00 58.50           C  
ATOM   1263  CD2 TYR H 167      11.448  26.871  27.735  1.00 58.39           C  
ATOM   1264  CE1 TYR H 167      11.524  29.189  26.272  1.00 59.38           C  
ATOM   1265  CE2 TYR H 167      10.553  27.882  27.999  1.00 58.84           C  
ATOM   1266  CZ  TYR H 167      10.590  29.045  27.268  1.00 59.54           C  
ATOM   1267  OH  TYR H 167       9.671  30.083  27.539  1.00 61.25           O  
ATOM   1268  C   TYR H 167      13.747  23.969  25.003  1.00 46.98           C  
ATOM   1269  O   TYR H 167      13.787  22.900  25.610  1.00 47.59           O  
ATOM   1270  N   TYR H 168      14.581  24.250  23.981  1.00 46.72           N  
ATOM   1271  CA  TYR H 168      15.527  23.268  23.529  1.00 45.85           C  
ATOM   1272  CB  TYR H 168      15.285  22.782  22.087  1.00 45.71           C  
ATOM   1273  CG  TYR H 168      13.954  22.125  21.963  1.00 44.54           C  
ATOM   1274  CD1 TYR H 168      13.793  20.791  22.267  1.00 44.83           C  
ATOM   1275  CD2 TYR H 168      12.867  22.847  21.527  1.00 45.38           C  
ATOM   1276  CE1 TYR H 168      12.564  20.190  22.137  1.00 45.70           C  
ATOM   1277  CE2 TYR H 168      11.635  22.251  21.396  1.00 44.99           C  
ATOM   1278  CZ  TYR H 168      11.482  20.920  21.706  1.00 45.46           C  
ATOM   1279  OH  TYR H 168      10.221  20.304  21.573  1.00 45.48           O  
ATOM   1280  C   TYR H 168      16.887  23.889  23.471  1.00 44.96           C  
ATOM   1281  O   TYR H 168      17.032  25.108  23.409  1.00 45.53           O  
ATOM   1282  N   ALA H 169      17.930  23.035  23.515  1.00 44.36           N  
ATOM   1283  CA  ALA H 169      19.285  23.476  23.358  1.00 45.01           C  
ATOM   1284  CB  ALA H 169      20.330  22.425  23.770  1.00 43.69           C  
ATOM   1285  C   ALA H 169      19.459  23.747  21.894  1.00 45.39           C  
ATOM   1286  O   ALA H 169      18.693  23.251  21.071  1.00 44.97           O  
ATOM   1287  N   ASP H 170      20.470  24.565  21.540  1.00 46.31           N  
ATOM   1288  CA  ASP H 170      20.714  24.985  20.186  1.00 47.73           C  
ATOM   1289  CB  ASP H 170      21.860  26.011  20.091  1.00 48.13           C  
ATOM   1290  CG  ASP H 170      21.356  27.339  20.635  1.00 53.13           C  
ATOM   1291  OD1 ASP H 170      20.176  27.678  20.351  1.00 53.08           O  
ATOM   1292  OD2 ASP H 170      22.135  28.028  21.345  1.00 55.84           O1-
ATOM   1293  C   ASP H 170      21.083  23.841  19.292  1.00 46.41           C  
ATOM   1294  O   ASP H 170      20.631  23.774  18.150  1.00 47.36           O  
ATOM   1295  N   SER H 171      21.915  22.906  19.777  1.00 47.23           N  
ATOM   1296  CA  SER H 171      22.400  21.851  18.933  1.00 46.38           C  
ATOM   1297  CB  SER H 171      23.429  20.966  19.654  1.00 46.03           C  
ATOM   1298  OG  SER H 171      22.831  20.358  20.788  1.00 47.50           O  
ATOM   1299  C   SER H 171      21.280  20.964  18.476  1.00 46.65           C  
ATOM   1300  O   SER H 171      21.331  20.403  17.384  1.00 47.06           O  
ATOM   1301  N   VAL H 172      20.283  20.746  19.348  1.00 46.25           N  
ATOM   1302  CA  VAL H 172      19.153  19.891  19.098  1.00 46.73           C  
ATOM   1303  CB  VAL H 172      18.591  19.303  20.357  1.00 46.74           C  
ATOM   1304  CG1 VAL H 172      19.677  18.418  20.991  1.00 47.29           C  
ATOM   1305  CG2 VAL H 172      18.102  20.432  21.273  1.00 46.96           C  
ATOM   1306  C   VAL H 172      18.025  20.502  18.310  1.00 47.77           C  
ATOM   1307  O   VAL H 172      17.229  19.772  17.725  1.00 46.80           O  
ATOM   1308  N   LYS H 173      17.883  21.840  18.297  1.00 48.15           N  
ATOM   1309  CA  LYS H 173      16.699  22.452  17.750  1.00 49.27           C  
ATOM   1310  CB  LYS H 173      16.751  23.988  17.736  1.00 50.23           C  
ATOM   1311  CG  LYS H 173      16.675  24.605  19.132  1.00 51.14           C  
ATOM   1312  CD  LYS H 173      16.951  26.109  19.160  1.00 52.71           C  
ATOM   1313  CE  LYS H 173      16.694  26.744  20.527  1.00 56.20           C  
ATOM   1314  NZ  LYS H 173      16.783  28.218  20.426  1.00 55.81           N1+
ATOM   1315  C   LYS H 173      16.355  21.994  16.368  1.00 48.39           C  
ATOM   1316  O   LYS H 173      17.198  21.893  15.478  1.00 48.59           O  
ATOM   1317  N   GLY H 174      15.051  21.684  16.195  1.00 47.88           N  
ATOM   1318  CA  GLY H 174      14.452  21.311  14.948  1.00 48.91           C  
ATOM   1319  C   GLY H 174      14.431  19.820  14.848  1.00 48.97           C  
ATOM   1320  O   GLY H 174      13.495  19.241  14.300  1.00 49.54           O  
ATOM   1321  N   ARG H 175      15.516  19.175  15.310  1.00 45.52           N  
ATOM   1322  CA  ARG H 175      15.668  17.748  15.281  1.00 44.52           C  
ATOM   1323  CB  ARG H 175      17.140  17.325  15.380  1.00 44.05           C  
ATOM   1324  CG  ARG H 175      17.981  17.883  14.230  1.00 43.80           C  
ATOM   1325  CD  ARG H 175      19.409  17.343  14.190  1.00 43.56           C  
ATOM   1326  NE  ARG H 175      20.068  17.703  15.474  1.00 43.26           N  
ATOM   1327  CZ  ARG H 175      21.186  17.025  15.862  1.00 42.58           C  
ATOM   1328  NH1 ARG H 175      21.693  16.044  15.062  1.00 41.53           N1+
ATOM   1329  NH2 ARG H 175      21.804  17.325  17.040  1.00 41.90           N  
ATOM   1330  C   ARG H 175      14.916  17.042  16.375  1.00 45.36           C  
ATOM   1331  O   ARG H 175      14.307  15.999  16.143  1.00 44.78           O  
ATOM   1332  N   PHE H 176      14.937  17.605  17.604  1.00 44.25           N  
ATOM   1333  CA  PHE H 176      14.419  16.929  18.766  1.00 44.81           C  
ATOM   1334  CB  PHE H 176      15.377  17.034  19.969  1.00 46.64           C  
ATOM   1335  CG  PHE H 176      16.582  16.185  19.737  1.00 47.53           C  
ATOM   1336  CD1 PHE H 176      17.368  16.357  18.621  1.00 46.97           C  
ATOM   1337  CD2 PHE H 176      16.960  15.248  20.672  1.00 47.76           C  
ATOM   1338  CE1 PHE H 176      18.484  15.580  18.421  1.00 47.21           C  
ATOM   1339  CE2 PHE H 176      18.077  14.469  20.479  1.00 47.78           C  
ATOM   1340  CZ  PHE H 176      18.839  14.631  19.349  1.00 47.48           C  
ATOM   1341  C   PHE H 176      13.141  17.563  19.213  1.00 44.43           C  
ATOM   1342  O   PHE H 176      12.971  18.778  19.135  1.00 45.62           O  
ATOM   1343  N   THR H 177      12.190  16.730  19.686  1.00 43.92           N  
ATOM   1344  CA  THR H 177      10.962  17.241  20.224  1.00 43.46           C  
ATOM   1345  CB  THR H 177       9.756  16.980  19.369  1.00 43.55           C  
ATOM   1346  OG1 THR H 177       9.589  15.585  19.167  0.99 45.26           O  
ATOM   1347  CG2 THR H 177       9.935  17.700  18.024  0.97 42.64           C  
ATOM   1348  C   THR H 177      10.744  16.570  21.541  1.00 42.67           C  
ATOM   1349  O   THR H 177      10.867  15.352  21.667  1.00 42.47           O  
ATOM   1350  N   ILE H 178      10.398  17.368  22.564  1.00 42.29           N  
ATOM   1351  CA  ILE H 178      10.199  16.853  23.885  1.00 41.20           C  
ATOM   1352  CB  ILE H 178      10.949  17.689  24.884  1.00 41.53           C  
ATOM   1353  CG1 ILE H 178      11.103  17.002  26.253  1.00 40.26           C  
ATOM   1354  CG2 ILE H 178      10.332  19.092  24.864  1.00 41.16           C  
ATOM   1355  CD1 ILE H 178       9.805  16.632  26.954  1.00 39.76           C  
ATOM   1356  C   ILE H 178       8.720  16.873  24.134  1.00 42.81           C  
ATOM   1357  O   ILE H 178       8.024  17.783  23.685  1.00 42.52           O  
ATOM   1358  N   SER H 179       8.182  15.820  24.788  1.00 42.60           N  
ATOM   1359  CA  SER H 179       6.761  15.781  25.015  1.00 44.05           C  
ATOM   1360  CB  SER H 179       5.984  15.139  23.854  1.00 44.17           C  
ATOM   1361  OG  SER H 179       6.376  13.784  23.697  1.00 44.23           O  
ATOM   1362  C   SER H 179       6.472  14.985  26.251  1.00 45.73           C  
ATOM   1363  O   SER H 179       7.365  14.394  26.854  1.00 46.01           O  
ATOM   1364  N   ARG H 180       5.192  14.980  26.684  1.00 45.79           N  
ATOM   1365  CA  ARG H 180       4.852  14.256  27.874  1.00 46.62           C  
ATOM   1366  CB  ARG H 180       5.073  15.079  29.156  1.00 47.28           C  
ATOM   1367  CG  ARG H 180       4.264  16.377  29.203  1.00 47.61           C  
ATOM   1368  CD  ARG H 180       4.646  17.292  30.368  1.00 46.98           C  
ATOM   1369  NE  ARG H 180       4.255  16.603  31.627  1.00 46.65           N  
ATOM   1370  CZ  ARG H 180       4.869  16.920  32.803  1.00 47.17           C  
ATOM   1371  NH1 ARG H 180       5.852  17.865  32.827  1.00 44.75           N1+
ATOM   1372  NH2 ARG H 180       4.503  16.290  33.956  1.00 45.90           N  
ATOM   1373  C   ARG H 180       3.413  13.838  27.835  1.00 48.17           C  
ATOM   1374  O   ARG H 180       2.570  14.485  27.213  1.00 48.71           O  
ATOM   1375  N   ASP H 181       3.115  12.699  28.496  1.00 49.75           N  
ATOM   1376  CA  ASP H 181       1.777  12.201  28.626  1.00 50.59           C  
ATOM   1377  CB  ASP H 181       1.603  10.796  28.020  1.00 51.24           C  
ATOM   1378  CG  ASP H 181       0.118  10.475  27.914  1.00 52.42           C  
ATOM   1379  OD1 ASP H 181      -0.705  11.307  28.376  1.00 53.04           O  
ATOM   1380  OD2 ASP H 181      -0.214   9.390  27.369  1.00 52.97           O1-
ATOM   1381  C   ASP H 181       1.538  12.091  30.100  1.00 50.73           C  
ATOM   1382  O   ASP H 181       1.926  11.110  30.729  1.00 50.87           O  
ATOM   1383  N   ASN H 182       0.862  13.095  30.688  1.00 52.16           N  
ATOM   1384  CA  ASN H 182       0.674  13.149  32.110  1.00 53.47           C  
ATOM   1385  CB  ASN H 182      -0.097  14.396  32.578  1.00 52.94           C  
ATOM   1386  CG  ASN H 182       0.863  15.576  32.549  1.00 54.29           C  
ATOM   1387  OD1 ASN H 182       2.080  15.401  32.588  1.00 54.00           O  
ATOM   1388  ND2 ASN H 182       0.305  16.814  32.495  1.00 54.65           N  
ATOM   1389  C   ASN H 182      -0.081  11.953  32.601  1.00 54.16           C  
ATOM   1390  O   ASN H 182       0.229  11.429  33.668  1.00 54.19           O  
ATOM   1391  N   SER H 183      -1.098  11.487  31.854  1.00 54.41           N  
ATOM   1392  CA  SER H 183      -1.899  10.391  32.332  1.00 55.81           C  
ATOM   1393  CB  SER H 183      -3.107  10.083  31.430  1.00 55.42           C  
ATOM   1394  OG  SER H 183      -2.675   9.590  30.170  1.00 62.61           O  
ATOM   1395  C   SER H 183      -1.073   9.144  32.416  1.00 57.53           C  
ATOM   1396  O   SER H 183      -1.290   8.297  33.280  1.00 57.63           O  
ATOM   1397  N   LYS H 184      -0.152   8.986  31.456  1.00 55.88           N  
ATOM   1398  CA  LYS H 184       0.749   7.878  31.329  1.00 55.34           C  
ATOM   1399  CB  LYS H 184       1.262   7.760  29.892  1.00 55.47           C  
ATOM   1400  CG  LYS H 184       1.603   6.334  29.490  1.00 58.10           C  
ATOM   1401  CD  LYS H 184       1.595   6.162  27.975  1.00 60.00           C  
ATOM   1402  CE  LYS H 184       1.500   4.707  27.526  1.00 64.11           C  
ATOM   1403  NZ  LYS H 184       1.152   4.652  26.091  1.00 65.26           N1+
ATOM   1404  C   LYS H 184       1.904   7.991  32.297  1.00 53.61           C  
ATOM   1405  O   LYS H 184       2.580   7.002  32.578  1.00 54.27           O  
ATOM   1406  N   ASN H 185       2.189   9.213  32.800  1.00 53.44           N  
ATOM   1407  CA  ASN H 185       3.302   9.472  33.680  1.00 52.70           C  
ATOM   1408  CB  ASN H 185       3.288   8.646  34.981  1.00 54.94           C  
ATOM   1409  CG  ASN H 185       2.279   9.261  35.942  1.00 56.07           C  
ATOM   1410  OD1 ASN H 185       1.850   8.624  36.903  1.00 65.18           O  
ATOM   1411  ND2 ASN H 185       1.891  10.539  35.686  1.00 66.06           N  
ATOM   1412  C   ASN H 185       4.592   9.201  32.972  1.00 51.67           C  
ATOM   1413  O   ASN H 185       5.541   8.684  33.561  1.00 51.95           O  
ATOM   1414  N   THR H 186       4.675   9.573  31.681  1.00 51.13           N  
ATOM   1415  CA  THR H 186       5.886   9.317  30.962  0.98 50.70           C  
ATOM   1416  CB  THR H 186       5.716   8.195  29.985  0.99 51.60           C  
ATOM   1417  OG1 THR H 186       6.943   7.892  29.344  0.96 59.39           O  
ATOM   1418  CG2 THR H 186       4.638   8.593  28.969  0.95 56.15           C  
ATOM   1419  C   THR H 186       6.328  10.556  30.230  1.00 49.50           C  
ATOM   1420  O   THR H 186       5.516  11.405  29.862  1.00 49.19           O  
ATOM   1421  N   LEU H 187       7.660  10.682  30.024  1.00 47.95           N  
ATOM   1422  CA  LEU H 187       8.274  11.801  29.356  1.00 46.88           C  
ATOM   1423  CB  LEU H 187       9.421  12.407  30.185  1.00 46.03           C  
ATOM   1424  CG  LEU H 187      10.118  13.607  29.521  1.00 46.39           C  
ATOM   1425  CD1 LEU H 187       9.179  14.817  29.432  1.00 45.95           C  
ATOM   1426  CD2 LEU H 187      11.451  13.937  30.210  1.00 46.33           C  
ATOM   1427  C   LEU H 187       8.876  11.280  28.080  1.00 45.73           C  
ATOM   1428  O   LEU H 187       9.421  10.178  28.064  1.00 46.58           O  
ATOM   1429  N   TYR H 188       8.816  12.063  26.975  1.00 45.60           N  
ATOM   1430  CA  TYR H 188       9.290  11.550  25.713  1.00 44.95           C  
ATOM   1431  CB  TYR H 188       8.202  11.427  24.630  1.00 45.60           C  
ATOM   1432  CG  TYR H 188       7.141  10.476  25.057  1.00 46.20           C  
ATOM   1433  CD1 TYR H 188       7.280   9.129  24.825  1.00 47.62           C  
ATOM   1434  CD2 TYR H 188       6.005  10.930  25.686  1.00 47.40           C  
ATOM   1435  CE1 TYR H 188       6.298   8.249  25.212  1.00 49.07           C  
ATOM   1436  CE2 TYR H 188       5.019  10.054  26.075  1.00 49.19           C  
ATOM   1437  CZ  TYR H 188       5.166   8.709  25.836  1.00 48.67           C  
ATOM   1438  OH  TYR H 188       4.160   7.802  26.231  1.00 54.05           O  
ATOM   1439  C   TYR H 188      10.289  12.476  25.091  1.00 44.54           C  
ATOM   1440  O   TYR H 188      10.297  13.680  25.339  1.00 44.44           O  
ATOM   1441  N   LEU H 189      11.193  11.897  24.270  1.00 44.58           N  
ATOM   1442  CA  LEU H 189      12.126  12.678  23.512  1.00 44.23           C  
ATOM   1443  CB  LEU H 189      13.537  12.706  24.128  1.00 44.20           C  
ATOM   1444  CG  LEU H 189      14.556  13.543  23.332  1.00 43.65           C  
ATOM   1445  CD1 LEU H 189      14.165  15.029  23.287  1.00 43.22           C  
ATOM   1446  CD2 LEU H 189      15.979  13.326  23.869  1.00 42.51           C  
ATOM   1447  C   LEU H 189      12.218  12.054  22.151  1.00 44.56           C  
ATOM   1448  O   LEU H 189      12.729  10.948  21.992  1.00 45.63           O  
ATOM   1449  N   GLN H 190      11.721  12.765  21.122  1.00 45.43           N  
ATOM   1450  CA  GLN H 190      11.752  12.255  19.780  1.00 46.29           C  
ATOM   1451  CB  GLN H 190      10.548  12.725  18.945  1.00 47.13           C  
ATOM   1452  CG  GLN H 190      10.541  12.204  17.508  1.00 48.56           C  
ATOM   1453  CD  GLN H 190      10.148  10.737  17.552  1.00 49.57           C  
ATOM   1454  OE1 GLN H 190       9.306  10.330  18.351  1.00 50.30           O  
ATOM   1455  NE2 GLN H 190      10.777   9.916  16.671  1.00 51.01           N  
ATOM   1456  C   GLN H 190      12.986  12.809  19.146  1.00 46.73           C  
ATOM   1457  O   GLN H 190      13.129  14.022  18.996  1.00 46.86           O  
ATOM   1458  N   MET H 191      13.920  11.926  18.751  1.00 46.26           N  
ATOM   1459  CA  MET H 191      15.144  12.407  18.184  1.00 46.39           C  
ATOM   1460  CB  MET H 191      16.386  11.750  18.805  1.00 46.17           C  
ATOM   1461  CG  MET H 191      16.488  11.982  20.314  1.00 47.30           C  
ATOM   1462  SD  MET H 191      18.020  11.359  21.064  1.00 50.49           S  
ATOM   1463  CE  MET H 191      17.671   9.610  20.733  1.00 48.15           C  
ATOM   1464  C   MET H 191      15.144  12.078  16.726  1.00 46.05           C  
ATOM   1465  O   MET H 191      15.017  10.917  16.340  1.00 46.66           O  
ATOM   1466  N   ASN H 192      15.304  13.108  15.870  1.00 45.67           N  
ATOM   1467  CA  ASN H 192      15.288  12.896  14.450  1.00 45.78           C  
ATOM   1468  CB  ASN H 192      14.157  13.647  13.725  1.00 45.66           C  
ATOM   1469  CG  ASN H 192      12.824  13.045  14.144  1.00 46.87           C  
ATOM   1470  OD1 ASN H 192      12.763  11.911  14.616  1.00 47.24           O  
ATOM   1471  ND2 ASN H 192      11.723  13.823  13.965  1.00 47.08           N  
ATOM   1472  C   ASN H 192      16.573  13.418  13.881  1.00 46.40           C  
ATOM   1473  O   ASN H 192      17.262  14.220  14.509  1.00 46.30           O  
ATOM   1474  N   SER H 193      16.922  12.953  12.664  1.00 45.53           N  
ATOM   1475  CA  SER H 193      18.096  13.391  11.958  1.00 47.19           C  
ATOM   1476  CB  SER H 193      18.000  14.858  11.495  1.00 47.23           C  
ATOM   1477  OG  SER H 193      19.180  15.240  10.801  1.00 48.86           O  
ATOM   1478  C   SER H 193      19.297  13.245  12.840  1.00 45.74           C  
ATOM   1479  O   SER H 193      20.108  14.160  12.964  1.00 46.04           O  
ATOM   1480  N   LEU H 194      19.460  12.055  13.449  1.00 45.85           N  
ATOM   1481  CA  LEU H 194      20.527  11.817  14.380  1.00 45.80           C  
ATOM   1482  CB  LEU H 194      20.394  10.477  15.117  1.00 44.83           C  
ATOM   1483  CG  LEU H 194      19.263  10.473  16.159  1.00 45.26           C  
ATOM   1484  CD1 LEU H 194      19.131   9.101  16.832  1.00 46.07           C  
ATOM   1485  CD2 LEU H 194      19.470  11.595  17.189  1.00 43.90           C  
ATOM   1486  C   LEU H 194      21.866  11.843  13.715  1.00 46.01           C  
ATOM   1487  O   LEU H 194      22.046  11.392  12.585  1.00 45.70           O  
ATOM   1488  N   ARG H 195      22.852  12.396  14.452  1.00 47.06           N  
ATOM   1489  CA  ARG H 195      24.206  12.492  13.994  1.00 48.48           C  
ATOM   1490  CB  ARG H 195      24.706  13.937  13.832  1.00 50.08           C  
ATOM   1491  CG  ARG H 195      23.969  14.683  12.721  1.00 53.70           C  
ATOM   1492  CD  ARG H 195      24.498  16.090  12.447  1.00 56.64           C  
ATOM   1493  NE  ARG H 195      24.174  16.939  13.626  1.00 62.48           N  
ATOM   1494  CZ  ARG H 195      24.246  18.297  13.512  1.00 63.66           C  
ATOM   1495  NH1 ARG H 195      24.602  18.861  12.323  1.00 63.69           N1+
ATOM   1496  NH2 ARG H 195      23.956  19.091  14.583  1.00 63.19           N  
ATOM   1497  C   ARG H 195      25.071  11.812  15.008  1.00 47.43           C  
ATOM   1498  O   ARG H 195      24.620  11.445  16.090  1.00 48.10           O  
ATOM   1499  N   ALA H 196      26.357  11.624  14.660  1.00 48.03           N  
ATOM   1500  CA  ALA H 196      27.299  10.919  15.483  1.00 47.57           C  
ATOM   1501  CB  ALA H 196      28.694  10.828  14.841  1.00 48.30           C  
ATOM   1502  C   ALA H 196      27.462  11.610  16.804  1.00 48.11           C  
ATOM   1503  O   ALA H 196      27.540  10.958  17.843  1.00 48.62           O  
ATOM   1504  N   GLU H 197      27.484  12.954  16.804  1.00 47.82           N  
ATOM   1505  CA  GLU H 197      27.755  13.716  17.993  1.00 48.37           C  
ATOM   1506  CB  GLU H 197      27.871  15.226  17.746  1.00 50.06           C  
ATOM   1507  CG  GLU H 197      26.604  15.855  17.178  1.00 53.19           C  
ATOM   1508  CD  GLU H 197      26.878  17.340  17.041  1.00 58.33           C  
ATOM   1509  OE1 GLU H 197      27.385  17.754  15.965  1.00 58.93           O  
ATOM   1510  OE2 GLU H 197      26.594  18.079  18.019  1.00 61.34           O1-
ATOM   1511  C   GLU H 197      26.697  13.486  19.027  1.00 48.51           C  
ATOM   1512  O   GLU H 197      26.932  13.713  20.212  1.00 47.50           O  
ATOM   1513  N   ASP H 198      25.492  13.082  18.593  1.00 44.64           N  
ATOM   1514  CA  ASP H 198      24.362  12.835  19.446  1.00 42.91           C  
ATOM   1515  CB  ASP H 198      23.084  12.562  18.637  1.00 43.53           C  
ATOM   1516  CG  ASP H 198      22.742  13.850  17.898  1.00 44.36           C  
ATOM   1517  OD1 ASP H 198      23.056  14.942  18.443  1.00 44.26           O  
ATOM   1518  OD2 ASP H 198      22.177  13.762  16.775  1.00 44.25           O1-
ATOM   1519  C   ASP H 198      24.636  11.651  20.330  1.00 42.40           C  
ATOM   1520  O   ASP H 198      23.947  11.455  21.330  1.00 42.48           O  
ATOM   1521  N   THR H 199      25.607  10.791  19.962  1.00 41.14           N  
ATOM   1522  CA  THR H 199      25.894   9.636  20.768  1.00 40.07           C  
ATOM   1523  CB  THR H 199      27.090   8.859  20.291  1.00 40.51           C  
ATOM   1524  OG1 THR H 199      26.872   8.366  18.978  1.00 40.30           O  
ATOM   1525  CG2 THR H 199      27.349   7.695  21.259  1.00 41.52           C  
ATOM   1526  C   THR H 199      26.168  10.089  22.167  1.00 40.38           C  
ATOM   1527  O   THR H 199      27.049  10.913  22.406  1.00 40.06           O  
ATOM   1528  N   ALA H 200      25.381   9.570  23.133  1.00 38.75           N  
ATOM   1529  CA  ALA H 200      25.576   9.959  24.498  1.00 38.86           C  
ATOM   1530  CB  ALA H 200      25.341  11.459  24.744  1.00 37.97           C  
ATOM   1531  C   ALA H 200      24.599   9.212  25.351  1.00 38.94           C  
ATOM   1532  O   ALA H 200      23.688   8.550  24.856  1.00 37.80           O  
ATOM   1533  N   VAL H 201      24.805   9.275  26.682  0.92 38.68           N  
ATOM   1534  CA  VAL H 201      23.870   8.679  27.584  0.92 38.11           C  
ATOM   1535  CB  VAL H 201      24.473   8.259  28.893  0.92 38.48           C  
ATOM   1536  CG1 VAL H 201      24.883   9.509  29.686  1.00 45.75           C  
ATOM   1537  CG2 VAL H 201      23.470   7.349  29.617  1.00 47.38           C  
ATOM   1538  C   VAL H 201      22.841   9.732  27.834  0.92 38.85           C  
ATOM   1539  O   VAL H 201      23.177  10.896  28.042  0.92 39.43           O  
ATOM   1540  N   PHE H 202      21.549   9.355  27.800  1.00 38.38           N  
ATOM   1541  CA  PHE H 202      20.530  10.349  27.978  1.00 38.56           C  
ATOM   1542  CB  PHE H 202      19.417  10.318  26.915  1.00 38.37           C  
ATOM   1543  CG  PHE H 202      19.956  10.820  25.618  1.00 38.36           C  
ATOM   1544  CD1 PHE H 202      19.918  12.159  25.325  1.00 37.88           C  
ATOM   1545  CD2 PHE H 202      20.499   9.968  24.689  1.00 38.83           C  
ATOM   1546  CE1 PHE H 202      20.408  12.640  24.136  1.00 37.54           C  
ATOM   1547  CE2 PHE H 202      20.991  10.448  23.496  1.00 38.17           C  
ATOM   1548  CZ  PHE H 202      20.947  11.787  23.209  1.00 38.00           C  
ATOM   1549  C   PHE H 202      19.857  10.142  29.296  1.00 39.40           C  
ATOM   1550  O   PHE H 202      19.442   9.033  29.629  1.00 40.54           O  
ATOM   1551  N   TYR H 203      19.707  11.239  30.069  1.00 39.95           N  
ATOM   1552  CA  TYR H 203      19.087  11.142  31.359  1.00 40.49           C  
ATOM   1553  CB  TYR H 203      19.877  11.750  32.532  1.00 40.85           C  
ATOM   1554  CG  TYR H 203      21.232  11.156  32.687  1.00 41.29           C  
ATOM   1555  CD1 TYR H 203      21.417   9.932  33.280  1.00 41.86           C  
ATOM   1556  CD2 TYR H 203      22.332  11.837  32.231  1.00 42.67           C  
ATOM   1557  CE1 TYR H 203      22.679   9.402  33.423  1.00 43.65           C  
ATOM   1558  CE2 TYR H 203      23.595  11.316  32.372  1.00 43.07           C  
ATOM   1559  CZ  TYR H 203      23.772  10.094  32.972  1.00 44.36           C  
ATOM   1560  OH  TYR H 203      25.065   9.550  33.123  1.00 46.76           O  
ATOM   1561  C   TYR H 203      17.860  11.995  31.342  1.00 40.72           C  
ATOM   1562  O   TYR H 203      17.816  13.028  30.676  1.00 41.07           O  
ATOM   1563  N   CYS H 204      16.811  11.554  32.063  0.87 42.04           N  
ATOM   1564  CA  CYS H 204      15.664  12.393  32.248  0.87 42.91           C  
ATOM   1565  CB  CYS H 204      14.298  11.697  32.018  0.87 44.75           C  
ATOM   1566  SG  CYS H 204      14.068  10.171  32.980  0.87 49.38           S  
ATOM   1567  C   CYS H 204      15.758  12.863  33.666  0.87 43.24           C  
ATOM   1568  O   CYS H 204      16.119  12.095  34.557  0.87 42.83           O  
ATOM   1569  N   ALA H 205      15.480  14.160  33.910  1.00 43.01           N  
ATOM   1570  CA  ALA H 205      15.630  14.650  35.247  1.00 44.38           C  
ATOM   1571  CB  ALA H 205      16.865  15.545  35.428  1.00 43.47           C  
ATOM   1572  C   ALA H 205      14.427  15.441  35.630  1.00 45.12           C  
ATOM   1573  O   ALA H 205      13.767  16.064  34.802  1.00 45.38           O  
ATOM   1574  N   LYS H 206      14.123  15.424  36.938  1.00 45.61           N  
ATOM   1575  CA  LYS H 206      12.975  16.084  37.475  1.00 46.38           C  
ATOM   1576  CB  LYS H 206      12.470  15.357  38.734  1.00 47.50           C  
ATOM   1577  CG  LYS H 206      11.247  15.977  39.393  1.00 49.75           C  
ATOM   1578  CD  LYS H 206      10.779  15.188  40.614  1.00 48.70           C  
ATOM   1579  CE  LYS H 206       9.931  16.020  41.573  1.00 48.61           C  
ATOM   1580  NZ  LYS H 206       9.803  15.326  42.872  1.00 50.04           N1+
ATOM   1581  C   LYS H 206      13.366  17.472  37.854  1.00 46.42           C  
ATOM   1582  O   LYS H 206      14.407  17.697  38.471  1.00 47.06           O  
ATOM   1583  N   GLU H 207      12.536  18.451  37.448  1.00 46.01           N  
ATOM   1584  CA  GLU H 207      12.740  19.824  37.793  1.00 46.96           C  
ATOM   1585  CB  GLU H 207      11.984  20.790  36.866  1.00 45.69           C  
ATOM   1586  CG  GLU H 207      12.311  22.268  37.091  1.00 47.08           C  
ATOM   1587  CD  GLU H 207      11.466  23.085  36.120  1.00  0.00           C  
ATOM   1588  OE1 GLU H 207      10.217  22.926  36.152  1.00  0.00           O  
ATOM   1589  OE2 GLU H 207      12.056  23.875  35.335  1.00  0.00           O1-
ATOM   1590  C   GLU H 207      12.189  20.000  39.168  1.00 47.10           C  
ATOM   1591  O   GLU H 207      11.123  19.482  39.494  1.00 46.68           O  
ATOM   1592  N   GLY H 208      12.860  20.762  40.051  1.00 49.25           N  
ATOM   1593  CA  GLY H 208      12.375  20.819  41.400  1.00 51.66           C  
ATOM   1594  C   GLY H 208      11.070  21.544  41.409  1.00 53.71           C  
ATOM   1595  O   GLY H 208      10.523  21.871  40.356  1.00 54.42           O  
ATOM   1596  N   GLY H 209      10.539  21.787  42.629  1.00 59.33           N  
ATOM   1597  CA  GLY H 209       9.278  22.447  42.834  1.00 58.59           C  
ATOM   1598  C   GLY H 209       9.510  23.921  42.717  1.00 58.16           C  
ATOM   1599  O   GLY H 209      10.516  24.356  42.155  1.00 62.22           O  
ATOM   1600  N   ASP H 210       8.562  24.732  43.231  1.00 55.06           N  
ATOM   1601  CA  ASP H 210       8.693  26.161  43.174  1.00 56.08           C  
ATOM   1602  CB  ASP H 210       7.475  26.959  43.692  1.00 62.01           C  
ATOM   1603  CG  ASP H 210       7.306  26.802  45.198  1.00 48.40           C  
ATOM   1604  OD1 ASP H 210       7.105  25.652  45.669  1.00 51.27           O  
ATOM   1605  OD2 ASP H 210       7.381  27.844  45.903  1.00 48.36           O1-
ATOM   1606  C   ASP H 210       9.859  26.500  44.027  1.00 56.61           C  
ATOM   1607  O   ASP H 210      10.506  27.533  43.860  1.00 56.36           O  
ATOM   1608  N   ASN H 211      10.126  25.611  44.995  1.00 58.79           N  
ATOM   1609  CA  ASN H 211      11.220  25.764  45.891  1.00 51.94           C  
ATOM   1610  CB  ASN H 211      11.416  24.494  46.743  1.00 77.60           C  
ATOM   1611  CG  ASN H 211      12.412  24.788  47.849  1.00  0.00           C  
ATOM   1612  OD1 ASN H 211      13.491  25.328  47.608  1.00  0.00           O  
ATOM   1613  ND2 ASN H 211      12.036  24.425  49.104  1.00  0.00           N  
ATOM   1614  C   ASN H 211      12.468  25.914  45.102  1.00 52.45           C  
ATOM   1615  O   ASN H 211      13.169  26.920  45.213  1.00 51.46           O  
ATOM   1616  N   LYS H 212      12.789  24.936  44.247  1.00 50.30           N  
ATOM   1617  CA  LYS H 212      14.021  25.184  43.584  1.00 45.66           C  
ATOM   1618  CB  LYS H 212      15.270  24.779  44.380  1.00 50.03           C  
ATOM   1619  CG  LYS H 212      15.413  23.281  44.662  1.00 53.38           C  
ATOM   1620  CD  LYS H 212      14.329  22.719  45.583  1.00  0.00           C  
ATOM   1621  CE  LYS H 212      14.481  21.223  45.864  1.00  0.00           C  
ATOM   1622  NZ  LYS H 212      13.527  20.805  46.918  1.00  0.00           N1+
ATOM   1623  C   LYS H 212      14.071  24.474  42.277  1.00 46.79           C  
ATOM   1624  O   LYS H 212      13.482  23.409  42.074  1.00 44.72           O  
ATOM   1625  N   PHE H 213      14.799  25.096  41.333  1.00 47.36           N  
ATOM   1626  CA  PHE H 213      14.962  24.490  40.059  1.00 43.23           C  
ATOM   1627  CB  PHE H 213      15.186  25.503  38.917  1.00 32.34           C  
ATOM   1628  CG  PHE H 213      13.984  26.355  38.669  1.00 41.73           C  
ATOM   1629  CD1 PHE H 213      12.972  25.918  37.846  1.00 45.80           C  
ATOM   1630  CD2 PHE H 213      13.881  27.603  39.238  1.00 41.74           C  
ATOM   1631  CE1 PHE H 213      11.868  26.705  37.604  1.00 46.43           C  
ATOM   1632  CE2 PHE H 213      12.782  28.398  39.002  1.00 41.24           C  
ATOM   1633  CZ  PHE H 213      11.770  27.949  38.185  1.00 42.71           C  
ATOM   1634  C   PHE H 213      16.245  23.740  40.150  1.00 40.38           C  
ATOM   1635  O   PHE H 213      17.197  24.035  39.431  1.00 36.85           O  
ATOM   1636  N   SER H 214      16.307  22.733  41.032  1.00 40.14           N  
ATOM   1637  CA  SER H 214      17.502  21.954  41.123  1.00 44.54           C  
ATOM   1638  CB  SER H 214      18.008  21.777  42.566  1.00 34.00           C  
ATOM   1639  OG  SER H 214      17.079  21.021  43.327  1.00  0.00           O  
ATOM   1640  C   SER H 214      17.105  20.618  40.608  1.00 48.89           C  
ATOM   1641  O   SER H 214      15.963  20.205  40.795  1.00 49.48           O  
ATOM   1642  N   PHE H 215      18.016  19.906  39.923  1.00 45.38           N  
ATOM   1643  CA  PHE H 215      17.603  18.639  39.406  1.00 45.89           C  
ATOM   1644  CB  PHE H 215      18.532  18.119  38.302  1.00 48.05           C  
ATOM   1645  CG  PHE H 215      18.678  19.210  37.300  1.00 50.99           C  
ATOM   1646  CD1 PHE H 215      17.766  19.390  36.288  1.00  0.00           C  
ATOM   1647  CD2 PHE H 215      19.752  20.067  37.390  1.00  0.00           C  
ATOM   1648  CE1 PHE H 215      17.929  20.409  35.379  1.00  0.00           C  
ATOM   1649  CE2 PHE H 215      19.918  21.086  36.484  1.00  0.00           C  
ATOM   1650  CZ  PHE H 215      19.004  21.259  35.475  1.00  0.00           C  
ATOM   1651  C   PHE H 215      17.739  17.704  40.550  1.00 47.27           C  
ATOM   1652  O   PHE H 215      18.803  17.133  40.781  1.00 48.99           O  
ATOM   1653  N   ASP H 216      16.650  17.558  41.319  1.00 50.71           N  
ATOM   1654  CA  ASP H 216      16.653  16.701  42.457  1.00 48.60           C  
ATOM   1655  CB  ASP H 216      15.489  16.970  43.439  1.00 53.36           C  
ATOM   1656  CG  ASP H 216      14.131  16.848  42.763  1.00 59.06           C  
ATOM   1657  OD1 ASP H 216      14.082  16.598  41.530  1.00 52.03           O  
ATOM   1658  OD2 ASP H 216      13.113  17.021  43.489  1.00 63.89           O1-
ATOM   1659  C   ASP H 216      16.681  15.280  42.024  1.00 48.58           C  
ATOM   1660  O   ASP H 216      17.354  14.477  42.670  1.00 47.78           O  
ATOM   1661  N   TYR H 217      15.990  14.898  40.924  1.00 43.50           N  
ATOM   1662  CA  TYR H 217      16.094  13.482  40.727  1.00 43.74           C  
ATOM   1663  CB  TYR H 217      14.791  12.687  40.948  1.00 45.15           C  
ATOM   1664  CG  TYR H 217      14.423  12.763  42.386  1.00 54.03           C  
ATOM   1665  CD1 TYR H 217      15.130  12.048  43.322  1.00 56.28           C  
ATOM   1666  CD2 TYR H 217      13.389  13.562  42.807  1.00 55.99           C  
ATOM   1667  CE1 TYR H 217      14.804  12.117  44.656  1.00 57.10           C  
ATOM   1668  CE2 TYR H 217      13.055  13.636  44.138  1.00 56.99           C  
ATOM   1669  CZ  TYR H 217      13.762  12.911  45.068  1.00 59.23           C  
ATOM   1670  OH  TYR H 217      13.429  12.982  46.437  1.00 65.79           O  
ATOM   1671  C   TYR H 217      16.494  13.206  39.319  1.00 43.48           C  
ATOM   1672  O   TYR H 217      16.004  13.826  38.378  1.00 43.44           O  
ATOM   1673  N   TRP H 218      17.397  12.226  39.149  1.00 42.53           N  
ATOM   1674  CA  TRP H 218      17.853  11.861  37.844  1.00 42.16           C  
ATOM   1675  CB  TRP H 218      19.375  12.027  37.682  1.00 40.26           C  
ATOM   1676  CG  TRP H 218      19.864  13.455  37.756  1.00 38.77           C  
ATOM   1677  CD2 TRP H 218      20.554  14.132  36.691  1.00 38.50           C  
ATOM   1678  CD1 TRP H 218      19.809  14.332  38.797  1.00 39.75           C  
ATOM   1679  NE1 TRP H 218      20.413  15.516  38.449  1.00 39.32           N  
ATOM   1680  CE2 TRP H 218      20.878  15.406  37.157  1.00 37.99           C  
ATOM   1681  CE3 TRP H 218      20.893  13.722  35.436  1.00 38.22           C  
ATOM   1682  CZ2 TRP H 218      21.551  16.293  36.366  1.00 37.60           C  
ATOM   1683  CZ3 TRP H 218      21.565  14.622  34.639  1.00 38.61           C  
ATOM   1684  CH2 TRP H 218      21.887  15.883  35.095  1.00 37.84           C  
ATOM   1685  C   TRP H 218      17.566  10.403  37.685  1.00 43.05           C  
ATOM   1686  O   TRP H 218      17.363   9.690  38.666  1.00 43.44           O  
ATOM   1687  N   GLY H 219      17.479   9.936  36.425  1.00 43.26           N  
ATOM   1688  CA  GLY H 219      17.305   8.536  36.168  1.00 43.74           C  
ATOM   1689  C   GLY H 219      18.669   7.969  35.916  1.00 44.33           C  
ATOM   1690  O   GLY H 219      19.655   8.699  35.877  1.00 44.74           O  
ATOM   1691  N   GLN H 220      18.752   6.639  35.730  1.00 44.88           N  
ATOM   1692  CA  GLN H 220      20.004   5.975  35.500  1.00 45.91           C  
ATOM   1693  CB  GLN H 220      19.923   4.448  35.639  1.00 47.33           C  
ATOM   1694  CG  GLN H 220      21.304   3.795  35.616  1.00 51.81           C  
ATOM   1695  CD  GLN H 220      21.142   2.376  36.127  1.00 54.97           C  
ATOM   1696  OE1 GLN H 220      21.013   2.150  37.329  1.00 56.36           O  
ATOM   1697  NE2 GLN H 220      21.145   1.394  35.188  1.00 54.87           N  
ATOM   1698  C   GLN H 220      20.549   6.324  34.147  1.00 46.65           C  
ATOM   1699  O   GLN H 220      21.762   6.398  33.961  1.00 47.05           O  
ATOM   1700  N   GLY H 221      19.675   6.519  33.144  1.00 44.64           N  
ATOM   1701  CA  GLY H 221      20.160   6.899  31.846  1.00 43.57           C  
ATOM   1702  C   GLY H 221      20.072   5.747  30.892  1.00 45.09           C  
ATOM   1703  O   GLY H 221      20.075   4.581  31.281  1.00 43.82           O  
ATOM   1704  N   THR H 222      19.969   6.080  29.588  1.00 41.70           N  
ATOM   1705  CA  THR H 222      19.919   5.102  28.539  1.00 40.03           C  
ATOM   1706  CB  THR H 222      18.571   5.010  27.881  1.00 42.12           C  
ATOM   1707  OG1 THR H 222      18.541   3.931  26.961  1.00 43.35           O  
ATOM   1708  CG2 THR H 222      18.267   6.336  27.166  1.00 40.02           C  
ATOM   1709  C   THR H 222      20.922   5.545  27.519  1.00 40.00           C  
ATOM   1710  O   THR H 222      21.066   6.738  27.266  1.00 39.23           O  
ATOM   1711  N   LEU H 223      21.646   4.603  26.886  1.00 38.37           N  
ATOM   1712  CA  LEU H 223      22.686   5.078  26.021  1.00 36.94           C  
ATOM   1713  CB  LEU H 223      24.027   4.344  26.237  1.00 37.21           C  
ATOM   1714  CG  LEU H 223      25.265   4.987  25.574  1.00 39.85           C  
ATOM   1715  CD1 LEU H 223      26.542   4.243  25.980  1.00 42.00           C  
ATOM   1716  CD2 LEU H 223      25.154   5.072  24.048  1.00 41.72           C  
ATOM   1717  C   LEU H 223      22.256   4.972  24.596  1.00 38.39           C  
ATOM   1718  O   LEU H 223      21.665   3.981  24.169  1.00 37.23           O  
ATOM   1719  N   VAL H 224      22.522   6.048  23.831  1.00 36.71           N  
ATOM   1720  CA  VAL H 224      22.198   6.079  22.439  1.00 36.81           C  
ATOM   1721  CB  VAL H 224      21.395   7.289  22.058  1.00 36.04           C  
ATOM   1722  CG1 VAL H 224      21.156   7.275  20.539  1.00 37.28           C  
ATOM   1723  CG2 VAL H 224      20.099   7.288  22.886  1.00 34.32           C  
ATOM   1724  C   VAL H 224      23.493   6.129  21.691  1.00 37.16           C  
ATOM   1725  O   VAL H 224      24.351   6.969  21.962  1.00 36.49           O  
ATOM   1726  N   THR H 225      23.669   5.207  20.724  1.00 36.21           N  
ATOM   1727  CA  THR H 225      24.887   5.174  19.966  1.00 36.69           C  
ATOM   1728  CB  THR H 225      25.574   3.840  20.016  1.00 37.88           C  
ATOM   1729  OG1 THR H 225      25.855   3.480  21.360  1.00 39.24           O  
ATOM   1730  CG2 THR H 225      26.879   3.924  19.208  1.00 35.77           C  
ATOM   1731  C   THR H 225      24.522   5.411  18.536  1.00 36.72           C  
ATOM   1732  O   THR H 225      23.668   4.718  17.983  1.00 37.01           O  
ATOM   1733  N   VAL H 226      25.161   6.407  17.892  1.00 36.49           N  
ATOM   1734  CA  VAL H 226      24.835   6.669  16.521  1.00 37.53           C  
ATOM   1735  CB  VAL H 226      24.488   8.106  16.260  1.00 37.43           C  
ATOM   1736  CG1 VAL H 226      24.219   8.289  14.756  1.00 38.26           C  
ATOM   1737  CG2 VAL H 226      23.302   8.494  17.158  1.00 37.37           C  
ATOM   1738  C   VAL H 226      26.031   6.351  15.685  1.00 37.88           C  
ATOM   1739  O   VAL H 226      27.064   7.012  15.786  1.00 37.75           O  
ATOM   1740  N   SER H 227      25.918   5.324  14.821  1.00 37.34           N  
ATOM   1741  CA  SER H 227      27.028   4.994  13.975  1.00 37.68           C  
ATOM   1742  CB  SER H 227      28.074   4.082  14.636  1.00 38.60           C  
ATOM   1743  OG  SER H 227      29.125   3.814  13.720  1.00 38.42           O  
ATOM   1744  C   SER H 227      26.499   4.252  12.792  1.00 38.37           C  
ATOM   1745  O   SER H 227      25.427   3.651  12.844  1.00 38.72           O  
ATOM   1746  N   SER H 228      27.256   4.284  11.680  1.00 39.83           N  
ATOM   1747  CA  SER H 228      26.840   3.577  10.508  1.00 42.83           C  
ATOM   1748  CB  SER H 228      27.618   3.979   9.243  1.00 42.65           C  
ATOM   1749  OG  SER H 228      27.327   5.324   8.895  1.00 44.37           O  
ATOM   1750  C   SER H 228      27.099   2.102  10.778  1.00 43.49           C  
ATOM   1751  O   SER H 228      27.774   1.458   9.934  1.00 42.37           O  
ATOM   1752  OXT SER H 228      26.629   1.600  11.834  1.00  0.00           O1-
TER    1753      SER H 228 
CONECT  151  651
CONECT  651  151
CONECT  979 1566
CONECT 1566  979
END
