# Supplementary material for: Fully automated antibody structure prediction using BIOVIA tools: Validation study
Source: PLoS One. 2017 May 18;12(5):e0177923. doi: 10.1371/journal.pone.0177923 (PMC5436848; doi:10.1371/journal.pone.0177923)
Supplement: S1 Dataset — Predicted structures using the Top5 framework method, Chothia CDR definition with no canonical filtering and generating 50 models. These were used in the detailed discussion of outliers and for comparison against predictions using canonical filtering. (ZIP) [file pone.0177923.s003.zip › 4HXA_LH_FV_FinalModel.pdb]

REMARK   Accelrys Discovery Studio PDB file
REMARK   Created:  2015-05-08T03:37:11Z
SSBOND   1 CYS L   23    CYS L   87                                     
SSBOND   2 CYS H  128    CYS H  204                                     
ATOM      1  N   GLU L   1      25.647  32.682  25.915  1.00 66.57           N1+
ATOM      2  CA  GLU L   1      25.383  31.931  27.164  1.00 65.90           C  
ATOM      3  CB  GLU L   1      25.456  30.411  26.915  1.00 65.96           C  
ATOM      4  CG  GLU L   1      24.358  29.864  25.997  1.00 69.12           C  
ATOM      5  CD  GLU L   1      24.560  28.358  25.882  1.00 92.28           C  
ATOM      6  OE1 GLU L   1      24.410  27.667  26.926  1.00  0.00           O  
ATOM      7  OE2 GLU L   1      24.873  27.878  24.760  1.00 91.08           O1-
ATOM      8  C   GLU L   1      26.398  32.266  28.206  1.00 64.93           C  
ATOM      9  O   GLU L   1      27.395  32.928  27.919  1.00 63.88           O  
ATOM     10  N   GLU L   2      26.151  31.829  29.459  1.00 63.67           N  
ATOM     11  CA  GLU L   2      27.098  32.079  30.506  1.00 62.45           C  
ATOM     12  CB  GLU L   2      26.474  32.360  31.886  1.00 61.27           C  
ATOM     13  CG  GLU L   2      25.689  33.670  31.959  1.00  0.00           C  
ATOM     14  CD  GLU L   2      25.164  33.823  33.381  1.00  0.00           C  
ATOM     15  OE1 GLU L   2      25.933  34.327  34.244  1.00  0.00           O  
ATOM     16  OE2 GLU L   2      23.991  33.435  33.626  1.00  0.00           O1-
ATOM     17  C   GLU L   2      27.913  30.839  30.646  1.00 60.14           C  
ATOM     18  O   GLU L   2      27.369  29.742  30.758  1.00 57.82           O  
ATOM     19  N   VAL L   3      29.252  30.984  30.650  1.00 59.56           N  
ATOM     20  CA  VAL L   3      30.100  29.829  30.725  1.00 58.18           C  
ATOM     21  CB  VAL L   3      31.332  29.937  29.879  1.00 61.74           C  
ATOM     22  CG1 VAL L   3      30.912  30.014  28.408  1.00 87.33           C  
ATOM     23  CG2 VAL L   3      32.153  31.151  30.350  1.00 88.60           C  
ATOM     24  C   VAL L   3      30.581  29.669  32.126  1.00 54.57           C  
ATOM     25  O   VAL L   3      30.968  30.637  32.778  1.00 53.89           O  
ATOM     26  N   LEU L   4      30.561  28.417  32.622  1.00 51.94           N  
ATOM     27  CA  LEU L   4      31.042  28.160  33.945  1.00 52.52           C  
ATOM     28  CB  LEU L   4      30.082  27.313  34.794  1.00 48.42           C  
ATOM     29  CG  LEU L   4      28.712  27.975  35.017  1.00 50.01           C  
ATOM     30  CD1 LEU L   4      27.839  27.143  35.967  1.00 49.35           C  
ATOM     31  CD2 LEU L   4      28.859  29.435  35.468  1.00 49.27           C  
ATOM     32  C   LEU L   4      32.295  27.366  33.806  1.00 55.88           C  
ATOM     33  O   LEU L   4      32.317  26.341  33.128  1.00 57.53           O  
ATOM     34  N   THR L   5      33.385  27.832  34.445  1.00 55.96           N  
ATOM     35  CA  THR L   5      34.609  27.094  34.374  1.00 56.74           C  
ATOM     36  CB  THR L   5      35.761  27.880  33.817  1.00 57.99           C  
ATOM     37  OG1 THR L   5      35.991  29.044  34.597  1.00 66.75           O  
ATOM     38  CG2 THR L   5      35.443  28.262  32.362  1.00 67.37           C  
ATOM     39  C   THR L   5      34.953  26.651  35.758  1.00 57.86           C  
ATOM     40  O   THR L   5      34.877  27.422  36.713  1.00 58.63           O  
ATOM     41  N   GLN L   6      35.336  25.367  35.897  1.00 57.94           N  
ATOM     42  CA  GLN L   6      35.631  24.849  37.197  1.00 55.05           C  
ATOM     43  CB  GLN L   6      34.894  23.539  37.521  1.00 53.68           C  
ATOM     44  CG  GLN L   6      33.375  23.725  37.585  1.00 54.14           C  
ATOM     45  CD  GLN L   6      32.727  22.390  37.910  1.00 51.12           C  
ATOM     46  OE1 GLN L   6      31.692  22.036  37.349  1.00 33.06           O  
ATOM     47  NE2 GLN L   6      33.348  21.630  38.852  1.00 32.64           N  
ATOM     48  C   GLN L   6      37.092  24.586  37.295  1.00 55.96           C  
ATOM     49  O   GLN L   6      37.755  24.245  36.317  1.00 56.81           O  
ATOM     50  N   SER L   7      37.643  24.784  38.505  1.00 57.76           N  
ATOM     51  CA  SER L   7      39.028  24.497  38.708  1.00 60.26           C  
ATOM     52  CB  SER L   7      39.911  25.755  38.734  1.00 64.22           C  
ATOM     53  OG  SER L   7      39.542  26.584  39.826  1.00 46.19           O  
ATOM     54  C   SER L   7      39.137  23.839  40.046  1.00 59.18           C  
ATOM     55  O   SER L   7      38.408  24.192  40.970  1.00 60.35           O  
ATOM     56  N   PRO L   8      40.008  22.881  40.200  1.00 58.00           N  
ATOM     57  CA  PRO L   8      40.815  22.384  39.124  1.00 56.98           C  
ATOM     58  CD  PRO L   8      40.664  22.709  41.484  1.00 37.48           C  
ATOM     59  CB  PRO L   8      42.118  21.888  39.750  1.00 37.43           C  
ATOM     60  CG  PRO L   8      41.769  21.676  41.229  1.00 37.75           C  
ATOM     61  C   PRO L   8      40.078  21.300  38.410  1.00 58.12           C  
ATOM     62  O   PRO L   8      39.023  20.878  38.881  1.00 59.33           O  
ATOM     63  N   ALA L   9      40.612  20.863  37.255  1.00 58.58           N  
ATOM     64  CA  ALA L   9      40.006  19.805  36.506  1.00 58.03           C  
ATOM     65  CB  ALA L   9      40.702  19.565  35.157  1.00 37.99           C  
ATOM     66  C   ALA L   9      40.074  18.526  37.284  1.00 57.99           C  
ATOM     67  O   ALA L   9      39.088  17.796  37.361  1.00 56.70           O  
ATOM     68  N   ILE L  10      41.245  18.208  37.875  1.00 57.14           N  
ATOM     69  CA  ILE L  10      41.352  16.988  38.628  1.00 56.36           C  
ATOM     70  CB  ILE L  10      42.030  15.872  37.887  1.00 58.06           C  
ATOM     71  CG1 ILE L  10      41.198  15.429  36.677  1.00 69.80           C  
ATOM     72  CG2 ILE L  10      42.295  14.735  38.881  1.00 70.60           C  
ATOM     73  CD1 ILE L  10      41.925  14.422  35.788  1.00 63.29           C  
ATOM     74  C   ILE L  10      42.167  17.242  39.858  1.00 55.15           C  
ATOM     75  O   ILE L  10      43.100  18.043  39.844  1.00 57.79           O  
ATOM     76  N   MET L  11      41.820  16.575  40.978  1.00 52.38           N  
ATOM     77  CA  MET L  11      42.638  16.749  42.143  1.00 54.13           C  
ATOM     78  CB  MET L  11      42.239  17.915  43.064  1.00 52.75           C  
ATOM     79  CG  MET L  11      40.859  17.771  43.704  1.00 54.29           C  
ATOM     80  SD  MET L  11      40.645  18.751  45.222  1.00 76.05           S  
ATOM     81  CE  MET L  11      41.044  20.360  44.490  1.00 52.57           C  
ATOM     82  C   MET L  11      42.586  15.510  42.971  1.00 55.90           C  
ATOM     83  O   MET L  11      41.654  14.715  42.869  1.00 56.30           O  
ATOM     84  N   SER L  12      43.620  15.324  43.816  1.00 53.76           N  
ATOM     85  CA  SER L  12      43.687  14.183  44.680  1.00 53.20           C  
ATOM     86  CB  SER L  12      44.992  13.381  44.540  1.00 56.67           C  
ATOM     87  OG  SER L  12      45.105  12.839  43.233  1.00 89.54           O  
ATOM     88  C   SER L  12      43.645  14.687  46.088  1.00 53.04           C  
ATOM     89  O   SER L  12      44.205  15.736  46.404  1.00 52.98           O  
ATOM     90  N   ALA L  13      42.952  13.953  46.981  1.00 54.03           N  
ATOM     91  CA  ALA L  13      42.891  14.401  48.340  1.00 53.31           C  
ATOM     92  CB  ALA L  13      41.542  15.038  48.718  1.00 51.80           C  
ATOM     93  C   ALA L  13      43.090  13.224  49.238  1.00 53.88           C  
ATOM     94  O   ALA L  13      42.594  12.128  48.981  1.00 54.36           O  
ATOM     95  N   SER L  14      43.841  13.432  50.335  1.00 54.18           N  
ATOM     96  CA  SER L  14      44.079  12.379  51.277  1.00 54.03           C  
ATOM     97  CB  SER L  14      45.309  12.628  52.167  1.00 52.47           C  
ATOM     98  OG  SER L  14      46.476  12.738  51.366  1.00 56.65           O  
ATOM     99  C   SER L  14      42.881  12.330  52.164  1.00 54.06           C  
ATOM    100  O   SER L  14      42.174  13.324  52.308  1.00 55.11           O  
ATOM    101  N   PRO L  15      42.621  11.211  52.778  1.00 52.47           N  
ATOM    102  CA  PRO L  15      41.460  11.166  53.615  1.00 50.69           C  
ATOM    103  CD  PRO L  15      42.894   9.923  52.161  1.00 51.12           C  
ATOM    104  CB  PRO L  15      41.238   9.692  53.940  1.00 49.69           C  
ATOM    105  CG  PRO L  15      41.807   8.973  52.701  1.00 50.58           C  
ATOM    106  C   PRO L  15      41.612  12.071  54.790  1.00 51.66           C  
ATOM    107  O   PRO L  15      42.685  12.099  55.392  1.00 49.36           O  
ATOM    108  N   GLY L  16      40.542  12.816  55.129  1.00 52.88           N  
ATOM    109  CA  GLY L  16      40.560  13.697  56.260  1.00 52.46           C  
ATOM    110  C   GLY L  16      40.972  15.072  55.828  1.00 52.97           C  
ATOM    111  O   GLY L  16      40.919  16.015  56.615  1.00 54.80           O  
ATOM    112  N   GLU L  17      41.386  15.228  54.557  1.00 53.51           N  
ATOM    113  CA  GLU L  17      41.839  16.513  54.100  1.00 56.02           C  
ATOM    114  CB  GLU L  17      42.782  16.427  52.884  1.00 57.14           C  
ATOM    115  CG  GLU L  17      43.491  17.738  52.552  1.00 64.67           C  
ATOM    116  CD  GLU L  17      44.605  17.413  51.566  1.00 69.17           C  
ATOM    117  OE1 GLU L  17      45.287  16.378  51.779  1.00 73.62           O  
ATOM    118  OE2 GLU L  17      44.788  18.186  50.587  1.00 71.33           O1-
ATOM    119  C   GLU L  17      40.653  17.349  53.729  1.00 55.49           C  
ATOM    120  O   GLU L  17      39.572  16.830  53.459  1.00 53.05           O  
ATOM    121  N   LYS L  18      40.823  18.688  53.749  1.00 54.84           N  
ATOM    122  CA  LYS L  18      39.758  19.577  53.375  1.00 50.95           C  
ATOM    123  CB  LYS L  18      39.801  20.925  54.109  1.00 47.48           C  
ATOM    124  CG  LYS L  18      38.605  21.817  53.781  1.00 52.17           C  
ATOM    125  CD  LYS L  18      38.442  22.992  54.742  1.00 54.91           C  
ATOM    126  CE  LYS L  18      39.414  24.137  54.464  1.00 59.14           C  
ATOM    127  NZ  LYS L  18      39.163  25.251  55.404  1.00 60.13           N1+
ATOM    128  C   LYS L  18      39.894  19.847  51.906  1.00 53.82           C  
ATOM    129  O   LYS L  18      40.997  20.041  51.404  1.00 56.26           O  
ATOM    130  N   VAL L  19      38.759  19.865  51.171  1.00 53.27           N  
ATOM    131  CA  VAL L  19      38.837  20.055  49.749  1.00 51.72           C  
ATOM    132  CB  VAL L  19      38.374  18.847  48.990  1.00 51.59           C  
ATOM    133  CG1 VAL L  19      38.485  19.137  47.485  1.00 52.86           C  
ATOM    134  CG2 VAL L  19      39.175  17.622  49.456  1.00 50.43           C  
ATOM    135  C   VAL L  19      37.927  21.179  49.352  1.00 49.42           C  
ATOM    136  O   VAL L  19      36.839  21.334  49.901  1.00 50.31           O  
ATOM    137  N   THR L  20      38.371  22.007  48.381  1.00 46.59           N  
ATOM    138  CA  THR L  20      37.543  23.084  47.912  1.00 45.77           C  
ATOM    139  CB  THR L  20      37.967  24.426  48.428  1.00 46.32           C  
ATOM    140  OG1 THR L  20      37.951  24.434  49.847  1.00 50.59           O  
ATOM    141  CG2 THR L  20      36.999  25.490  47.886  1.00 49.63           C  
ATOM    142  C   THR L  20      37.664  23.145  46.421  1.00 47.02           C  
ATOM    143  O   THR L  20      38.769  23.190  45.883  1.00 44.67           O  
ATOM    144  N   MET L  21      36.520  23.164  45.712  1.00 48.51           N  
ATOM    145  CA  MET L  21      36.537  23.248  44.280  1.00 48.94           C  
ATOM    146  CB  MET L  21      35.875  22.032  43.603  1.00 45.24           C  
ATOM    147  CG  MET L  21      34.436  21.774  44.050  1.00 39.65           C  
ATOM    148  SD  MET L  21      33.772  20.167  43.520  1.00 60.16           S  
ATOM    149  CE  MET L  21      34.767  19.200  44.694  1.00 56.50           C  
ATOM    150  C   MET L  21      35.801  24.499  43.915  1.00 49.61           C  
ATOM    151  O   MET L  21      34.827  24.871  44.566  1.00 49.64           O  
ATOM    152  N   THR L  22      36.259  25.197  42.856  1.00 50.59           N  
ATOM    153  CA  THR L  22      35.647  26.455  42.536  1.00 52.58           C  
ATOM    154  CB  THR L  22      36.629  27.586  42.412  1.00 53.62           C  
ATOM    155  OG1 THR L  22      37.552  27.319  41.368  1.00 49.81           O  
ATOM    156  CG2 THR L  22      37.374  27.747  43.747  1.00 41.94           C  
ATOM    157  C   THR L  22      34.931  26.364  41.227  1.00 54.99           C  
ATOM    158  O   THR L  22      35.256  25.544  40.369  1.00 55.42           O  
ATOM    159  N   CYS L  23      33.886  27.201  41.079  1.00 55.17           N  
ATOM    160  CA  CYS L  23      33.131  27.316  39.865  1.00 53.11           C  
ATOM    161  CB  CYS L  23      31.707  26.709  39.990  1.00 52.11           C  
ATOM    162  SG  CYS L  23      30.699  26.823  38.478  1.00 47.82           S  
ATOM    163  C   CYS L  23      33.035  28.793  39.597  1.00 53.92           C  
ATOM    164  O   CYS L  23      32.522  29.546  40.426  1.00 56.53           O  
ATOM    165  N   SER L  24      33.547  29.263  38.438  1.00 54.37           N  
ATOM    166  CA  SER L  24      33.520  30.682  38.189  1.00 56.84           C  
ATOM    167  CB  SER L  24      34.918  31.295  38.004  1.00 60.12           C  
ATOM    168  OG  SER L  24      35.590  30.668  36.925  1.00 71.24           O  
ATOM    169  C   SER L  24      32.703  30.951  36.965  1.00 53.69           C  
ATOM    170  O   SER L  24      32.743  30.194  35.997  1.00 51.53           O  
ATOM    171  N   VAL L  25      31.950  32.073  36.969  1.00 54.43           N  
ATOM    172  CA  VAL L  25      31.021  32.335  35.905  1.00 55.31           C  
ATOM    173  CB  VAL L  25      29.645  32.672  36.401  1.00 53.11           C  
ATOM    174  CG1 VAL L  25      28.733  32.870  35.179  1.00 19.84           C  
ATOM    175  CG2 VAL L  25      29.175  31.616  37.416  1.00 24.91           C  
ATOM    176  C   VAL L  25      31.482  33.532  35.130  1.00 55.06           C  
ATOM    177  O   VAL L  25      32.178  34.402  35.648  1.00 56.73           O  
ATOM    178  N   SER L  26      31.122  33.544  33.834  1.00 36.72           N  
ATOM    179  CA  SER L  26      31.459  34.606  32.940  1.00 31.72           C  
ATOM    180  CB  SER L  26      31.006  34.335  31.498  1.00 41.13           C  
ATOM    181  OG  SER L  26      31.370  35.425  30.667  1.00 48.95           O  
ATOM    182  C   SER L  26      30.762  35.848  33.402  1.00 44.41           C  
ATOM    183  O   SER L  26      31.304  36.948  33.284  1.00 45.72           O  
ATOM    184  N   SER L  27      29.530  35.707  33.934  1.00 46.53           N  
ATOM    185  CA  SER L  27      28.841  36.870  34.409  1.00 49.62           C  
ATOM    186  CB  SER L  27      27.797  37.450  33.431  1.00 54.39           C  
ATOM    187  OG  SER L  27      26.758  36.521  33.167  1.00 67.08           O  
ATOM    188  C   SER L  27      28.181  36.531  35.712  1.00 47.76           C  
ATOM    189  O   SER L  27      28.059  35.366  36.080  1.00 41.09           O  
ATOM    190  N   SER L  28      27.741  37.561  36.459  1.00 42.73           N  
ATOM    191  CA  SER L  28      27.193  37.341  37.767  1.00 45.88           C  
ATOM    192  CB  SER L  28      26.872  38.646  38.524  1.00 58.42           C  
ATOM    193  OG  SER L  28      25.881  39.392  37.833  1.00 72.58           O  
ATOM    194  C   SER L  28      25.939  36.531  37.675  1.00 40.41           C  
ATOM    195  O   SER L  28      25.130  36.704  36.765  1.00 41.73           O  
ATOM    196  N   VAL L  29      25.762  35.605  38.642  1.00 33.81           N  
ATOM    197  CA  VAL L  29      24.597  34.770  38.677  1.00 33.64           C  
ATOM    198  CB  VAL L  29      24.851  33.367  38.217  1.00 42.08           C  
ATOM    199  CG1 VAL L  29      25.281  33.413  36.745  1.00 32.18           C  
ATOM    200  CG2 VAL L  29      25.889  32.720  39.151  1.00 34.85           C  
ATOM    201  C   VAL L  29      24.146  34.676  40.098  1.00 38.29           C  
ATOM    202  O   VAL L  29      24.928  34.867  41.028  1.00 44.00           O  
ATOM    203  N   ASN L  30      22.844  34.400  40.299  1.00 44.09           N  
ATOM    204  CA  ASN L  30      22.361  34.231  41.634  1.00 43.85           C  
ATOM    205  CB  ASN L  30      21.066  35.003  41.930  1.00 51.86           C  
ATOM    206  CG  ASN L  30      21.384  36.494  41.907  1.00 80.62           C  
ATOM    207  OD1 ASN L  30      22.439  36.914  41.433  1.00 76.23           O  
ATOM    208  ND2 ASN L  30      20.445  37.317  42.445  1.00 75.27           N  
ATOM    209  C   ASN L  30      22.062  32.773  41.780  1.00 44.10           C  
ATOM    210  O   ASN L  30      21.242  32.227  41.047  1.00 62.10           O  
ATOM    211  N   TYR L  31      22.737  32.106  42.734  1.00 40.08           N  
ATOM    212  CA  TYR L  31      22.533  30.710  42.979  1.00 49.77           C  
ATOM    213  CB  TYR L  31      21.058  30.270  42.958  1.00 39.32           C  
ATOM    214  CG  TYR L  31      20.377  30.994  44.065  1.00 46.26           C  
ATOM    215  CD1 TYR L  31      20.470  30.522  45.351  1.00 41.52           C  
ATOM    216  CD2 TYR L  31      19.670  32.152  43.829  1.00 52.16           C  
ATOM    217  CE1 TYR L  31      19.851  31.181  46.385  1.00 49.03           C  
ATOM    218  CE2 TYR L  31      19.048  32.817  44.860  1.00 52.70           C  
ATOM    219  CZ  TYR L  31      19.136  32.329  46.140  1.00 56.44           C  
ATOM    220  OH  TYR L  31      18.498  33.009  47.200  1.00 66.15           O  
ATOM    221  C   TYR L  31      23.300  29.881  41.985  1.00 51.76           C  
ATOM    222  O   TYR L  31      23.329  30.165  40.789  1.00 43.26           O  
ATOM    223  N   MET L  32      23.986  28.849  42.516  1.00 47.33           N  
ATOM    224  CA  MET L  32      24.762  27.832  41.863  1.00 42.78           C  
ATOM    225  CB  MET L  32      26.276  27.957  42.107  1.00 42.47           C  
ATOM    226  CG  MET L  32      27.110  26.967  41.293  1.00 51.78           C  
ATOM    227  SD  MET L  32      27.095  27.285  39.503  1.00 74.27           S  
ATOM    228  CE  MET L  32      28.093  28.801  39.595  1.00 57.52           C  
ATOM    229  C   MET L  32      24.326  26.508  42.417  1.00 39.32           C  
ATOM    230  O   MET L  32      24.092  26.377  43.618  1.00 36.91           O  
ATOM    231  N   HIS L  33      24.200  25.485  41.545  1.00 36.81           N  
ATOM    232  CA  HIS L  33      23.766  24.184  41.979  1.00 36.19           C  
ATOM    233  ND1 HIS L  33      21.211  25.746  40.445  1.00 37.64           N  
ATOM    234  CG  HIS L  33      21.405  24.723  41.346  1.00 40.76           C  
ATOM    235  CB  HIS L  33      22.508  23.709  41.234  1.00 39.17           C  
ATOM    236  NE2 HIS L  33      19.681  26.006  42.033  1.00 38.41           N  
ATOM    237  CD2 HIS L  33      20.458  24.894  42.309  1.00 42.17           C  
ATOM    238  CE1 HIS L  33      20.170  26.487  40.906  1.00 42.86           C  
ATOM    239  C   HIS L  33      24.885  23.223  41.703  1.00 38.13           C  
ATOM    240  O   HIS L  33      25.678  23.436  40.787  1.00 40.08           O  
ATOM    241  N   TRP L  34      24.991  22.140  42.506  1.00 36.88           N  
ATOM    242  CA  TRP L  34      26.090  21.229  42.314  1.00 38.18           C  
ATOM    243  CB  TRP L  34      27.091  21.258  43.480  1.00 36.64           C  
ATOM    244  CG  TRP L  34      27.761  22.599  43.654  1.00 35.40           C  
ATOM    245  CD2 TRP L  34      29.053  22.941  43.132  1.00 35.26           C  
ATOM    246  CD1 TRP L  34      27.305  23.704  44.310  1.00 35.87           C  
ATOM    247  NE1 TRP L  34      28.230  24.716  44.228  1.00 38.01           N  
ATOM    248  CE2 TRP L  34      29.313  24.260  43.507  1.00 39.79           C  
ATOM    249  CE3 TRP L  34      29.952  22.217  42.401  1.00 35.39           C  
ATOM    250  CZ2 TRP L  34      30.480  24.876  43.154  1.00 38.98           C  
ATOM    251  CZ3 TRP L  34      31.126  22.842  42.046  1.00 38.85           C  
ATOM    252  CH2 TRP L  34      31.384  24.146  42.417  1.00 39.54           C  
ATOM    253  C   TRP L  34      25.575  19.824  42.209  1.00 37.75           C  
ATOM    254  O   TRP L  34      24.652  19.428  42.920  1.00 35.17           O  
ATOM    255  N   TYR L  35      26.194  19.023  41.312  1.00 35.99           N  
ATOM    256  CA  TYR L  35      25.785  17.659  41.101  1.00 38.51           C  
ATOM    257  CB  TYR L  35      25.280  17.378  39.676  1.00 36.60           C  
ATOM    258  CG  TYR L  35      24.063  18.199  39.413  1.00 38.06           C  
ATOM    259  CD1 TYR L  35      22.821  17.758  39.800  1.00 35.12           C  
ATOM    260  CD2 TYR L  35      24.157  19.417  38.782  1.00 39.39           C  
ATOM    261  CE1 TYR L  35      21.694  18.508  39.560  1.00 30.84           C  
ATOM    262  CE2 TYR L  35      23.032  20.171  38.538  1.00 36.43           C  
ATOM    263  CZ  TYR L  35      21.795  19.720  38.926  1.00 36.29           C  
ATOM    264  OH  TYR L  35      20.640  20.490  38.678  1.00 43.92           O  
ATOM    265  C   TYR L  35      26.974  16.761  41.299  1.00 39.87           C  
ATOM    266  O   TYR L  35      28.107  17.114  40.972  1.00 37.45           O  
ATOM    267  N   GLN L  36      26.732  15.555  41.853  1.00 41.61           N  
ATOM    268  CA  GLN L  36      27.791  14.610  42.073  1.00 44.11           C  
ATOM    269  CB  GLN L  36      27.813  14.053  43.507  1.00 43.15           C  
ATOM    270  CG  GLN L  36      28.951  13.061  43.756  1.00 45.41           C  
ATOM    271  CD  GLN L  36      28.660  12.300  45.041  1.00 47.03           C  
ATOM    272  OE1 GLN L  36      27.704  11.531  45.112  1.00 46.74           O  
ATOM    273  NE2 GLN L  36      29.508  12.502  46.084  1.00 48.98           N  
ATOM    274  C   GLN L  36      27.533  13.445  41.169  1.00 44.66           C  
ATOM    275  O   GLN L  36      26.416  12.933  41.105  1.00 48.22           O  
ATOM    276  N   GLN L  37      28.563  12.996  40.426  1.00 40.15           N  
ATOM    277  CA  GLN L  37      28.359  11.880  39.547  1.00 42.29           C  
ATOM    278  CB  GLN L  37      28.432  12.272  38.060  1.00 44.36           C  
ATOM    279  CG  GLN L  37      28.219  11.104  37.096  1.00 43.74           C  
ATOM    280  CD  GLN L  37      28.323  11.639  35.673  1.00 41.75           C  
ATOM    281  OE1 GLN L  37      28.628  12.811  35.457  1.00 41.03           O  
ATOM    282  NE2 GLN L  37      28.073  10.756  34.670  1.00 39.81           N  
ATOM    283  C   GLN L  37      29.443  10.878  39.785  1.00 44.64           C  
ATOM    284  O   GLN L  37      30.627  11.187  39.651  1.00 42.40           O  
ATOM    285  N   LYS L  38      29.062   9.637  40.143  1.00 46.88           N  
ATOM    286  CA  LYS L  38      30.048   8.609  40.317  1.00 48.47           C  
ATOM    287  CB  LYS L  38      29.781   7.634  41.479  1.00 45.64           C  
ATOM    288  CG  LYS L  38      30.079   8.247  42.851  1.00 43.74           C  
ATOM    289  CD  LYS L  38      29.683   7.359  44.032  1.00 47.56           C  
ATOM    290  CE  LYS L  38      30.059   7.947  45.394  1.00 48.56           C  
ATOM    291  NZ  LYS L  38      29.750   6.978  46.469  1.00 49.05           N1+
ATOM    292  C   LYS L  38      30.104   7.836  39.039  1.00 50.74           C  
ATOM    293  O   LYS L  38      29.153   7.824  38.261  1.00 49.92           O  
ATOM    294  N   SER L  39      31.239   7.159  38.797  1.00 55.62           N  
ATOM    295  CA  SER L  39      31.443   6.477  37.554  1.00 59.27           C  
ATOM    296  CB  SER L  39      32.737   5.645  37.520  1.00 60.91           C  
ATOM    297  OG  SER L  39      33.864   6.485  37.716  1.00 82.84           O  
ATOM    298  C   SER L  39      30.315   5.525  37.306  1.00 60.67           C  
ATOM    299  O   SER L  39      29.852   4.825  38.205  1.00 60.45           O  
ATOM    300  N   SER L  40      29.869   5.480  36.035  1.00 59.54           N  
ATOM    301  CA  SER L  40      28.837   4.599  35.566  1.00 60.82           C  
ATOM    302  CB  SER L  40      29.181   3.114  35.767  1.00 30.67           C  
ATOM    303  OG  SER L  40      30.318   2.769  34.991  1.00  0.00           O  
ATOM    304  C   SER L  40      27.525   4.860  36.239  1.00 60.20           C  
ATOM    305  O   SER L  40      26.695   3.957  36.344  1.00 61.92           O  
ATOM    306  N   THR L  41      27.282   6.104  36.694  1.00 57.42           N  
ATOM    307  CA  THR L  41      26.014   6.399  37.304  1.00 54.05           C  
ATOM    308  CB  THR L  41      26.093   6.530  38.801  1.00 56.45           C  
ATOM    309  OG1 THR L  41      26.654   5.354  39.365  1.00 59.68           O  
ATOM    310  CG2 THR L  41      24.678   6.730  39.369  1.00 60.22           C  
ATOM    311  C   THR L  41      25.589   7.732  36.765  1.00 49.28           C  
ATOM    312  O   THR L  41      26.393   8.461  36.184  1.00 45.53           O  
ATOM    313  N   SER L  42      24.295   8.073  36.919  1.00 48.36           N  
ATOM    314  CA  SER L  42      23.797   9.343  36.471  1.00 47.63           C  
ATOM    315  CB  SER L  42      22.287   9.325  36.180  1.00 50.06           C  
ATOM    316  OG  SER L  42      21.571   8.927  37.340  1.00 53.66           O  
ATOM    317  C   SER L  42      24.080  10.358  37.537  1.00 45.38           C  
ATOM    318  O   SER L  42      24.347  10.010  38.685  1.00 43.38           O  
ATOM    319  N   PRO L  43      24.021  11.612  37.182  1.00 44.82           N  
ATOM    320  CA  PRO L  43      24.316  12.660  38.124  1.00 43.72           C  
ATOM    321  CD  PRO L  43      24.316  12.002  35.814  1.00 45.01           C  
ATOM    322  CB  PRO L  43      24.434  13.931  37.285  1.00 42.34           C  
ATOM    323  CG  PRO L  43      24.900  13.420  35.910  1.00 43.77           C  
ATOM    324  C   PRO L  43      23.272  12.729  39.196  1.00 42.44           C  
ATOM    325  O   PRO L  43      22.152  12.279  38.962  1.00 43.18           O  
ATOM    326  N   LYS L  44      23.632  13.253  40.388  1.00 39.29           N  
ATOM    327  CA  LYS L  44      22.700  13.374  41.475  1.00 41.96           C  
ATOM    328  CB  LYS L  44      23.020  12.464  42.675  1.00 45.10           C  
ATOM    329  CG  LYS L  44      22.663  10.996  42.444  1.00 48.98           C  
ATOM    330  CD  LYS L  44      23.244  10.038  43.485  1.00 50.06           C  
ATOM    331  CE  LYS L  44      24.671   9.588  43.172  1.00 53.54           C  
ATOM    332  NZ  LYS L  44      25.118   8.597  44.175  1.00 53.65           N1+
ATOM    333  C   LYS L  44      22.766  14.784  41.976  1.00 41.98           C  
ATOM    334  O   LYS L  44      23.813  15.421  41.908  1.00 42.24           O  
ATOM    335  N   LEU L  45      21.635  15.315  42.486  1.00 40.04           N  
ATOM    336  CA  LEU L  45      21.633  16.665  42.984  1.00 38.41           C  
ATOM    337  CB  LEU L  45      20.218  17.240  43.160  1.00 32.69           C  
ATOM    338  CG  LEU L  45      20.200  18.685  43.688  1.00 33.51           C  
ATOM    339  CD1 LEU L  45      20.824  19.656  42.675  1.00 36.33           C  
ATOM    340  CD2 LEU L  45      18.785  19.099  44.127  1.00 14.04           C  
ATOM    341  C   LEU L  45      22.292  16.680  44.329  1.00 38.71           C  
ATOM    342  O   LEU L  45      21.832  16.011  45.253  1.00 36.35           O  
ATOM    343  N   TRP L  46      23.483  17.313  44.419  1.00 37.73           N  
ATOM    344  CA  TRP L  46      24.207  17.392  45.656  1.00 40.40           C  
ATOM    345  CB  TRP L  46      25.710  17.234  45.395  1.00 43.09           C  
ATOM    346  CG  TRP L  46      26.439  16.616  46.553  1.00 45.26           C  
ATOM    347  CD2 TRP L  46      26.219  15.250  46.930  1.00 38.00           C  
ATOM    348  CD1 TRP L  46      27.339  17.125  47.437  1.00 49.42           C  
ATOM    349  NE1 TRP L  46      27.719  16.148  48.327  1.00 48.11           N  
ATOM    350  CE2 TRP L  46      27.031  14.990  48.028  1.00 40.59           C  
ATOM    351  CE3 TRP L  46      25.406  14.291  46.398  1.00 38.60           C  
ATOM    352  CZ2 TRP L  46      27.044  13.759  48.620  1.00 42.77           C  
ATOM    353  CZ3 TRP L  46      25.420  13.050  46.995  1.00 44.32           C  
ATOM    354  CH2 TRP L  46      26.224  12.789  48.084  1.00 47.75           C  
ATOM    355  C   TRP L  46      23.915  18.632  46.477  1.00 39.89           C  
ATOM    356  O   TRP L  46      23.614  18.555  47.668  1.00 42.75           O  
ATOM    357  N   ILE L  47      24.018  19.830  45.848  1.00 38.21           N  
ATOM    358  CA  ILE L  47      23.808  21.067  46.554  1.00 41.36           C  
ATOM    359  CB  ILE L  47      25.077  21.801  46.865  1.00 42.91           C  
ATOM    360  CG1 ILE L  47      25.943  20.952  47.810  1.00 39.33           C  
ATOM    361  CG2 ILE L  47      24.718  23.181  47.438  1.00 44.90           C  
ATOM    362  CD1 ILE L  47      27.348  21.508  48.013  1.00 40.67           C  
ATOM    363  C   ILE L  47      22.960  21.949  45.695  1.00 42.69           C  
ATOM    364  O   ILE L  47      23.200  22.086  44.496  1.00 44.59           O  
ATOM    365  N   TYR L  48      21.934  22.581  46.297  1.00 42.04           N  
ATOM    366  CA  TYR L  48      21.073  23.415  45.517  1.00 40.66           C  
ATOM    367  CB  TYR L  48      19.653  22.841  45.331  1.00 38.68           C  
ATOM    368  CG  TYR L  48      18.945  22.759  46.642  1.00 40.35           C  
ATOM    369  CD1 TYR L  48      19.039  21.633  47.424  1.00 41.41           C  
ATOM    370  CD2 TYR L  48      18.180  23.810  47.091  1.00 40.62           C  
ATOM    371  CE1 TYR L  48      18.383  21.554  48.629  1.00 45.18           C  
ATOM    372  CE2 TYR L  48      17.520  23.740  48.296  1.00 41.96           C  
ATOM    373  CZ  TYR L  48      17.621  22.608  49.068  1.00 46.29           C  
ATOM    374  OH  TYR L  48      16.948  22.526  50.305  1.00 49.12           O  
ATOM    375  C   TYR L  48      20.974  24.749  46.184  1.00 40.54           C  
ATOM    376  O   TYR L  48      21.087  24.860  47.403  1.00 39.71           O  
ATOM    377  N   ASP L  49      20.726  25.809  45.381  1.00 17.68           N  
ATOM    378  CA  ASP L  49      20.583  27.153  45.872  1.00 17.77           C  
ATOM    379  CB  ASP L  49      19.391  27.328  46.832  1.00 18.19           C  
ATOM    380  CG  ASP L  49      18.099  27.122  46.050  1.00  0.00           C  
ATOM    381  OD1 ASP L  49      18.184  26.655  44.884  1.00  0.00           O  
ATOM    382  OD2 ASP L  49      17.012  27.429  46.608  1.00  0.00           O1-
ATOM    383  C   ASP L  49      21.827  27.589  46.585  1.00 17.09           C  
ATOM    384  O   ASP L  49      21.771  28.258  47.617  1.00 16.32           O  
ATOM    385  N   THR L  50      22.987  27.191  46.040  1.00 16.48           N  
ATOM    386  CA  THR L  50      24.305  27.599  46.445  1.00 16.11           C  
ATOM    387  CB  THR L  50      24.429  29.088  46.587  1.00 15.48           C  
ATOM    388  OG1 THR L  50      24.115  29.729  45.360  1.00 14.88           O  
ATOM    389  CG2 THR L  50      25.872  29.423  47.005  1.00 14.08           C  
ATOM    390  C   THR L  50      24.755  27.003  47.746  1.00 17.04           C  
ATOM    391  O   THR L  50      25.940  26.699  47.870  1.00 16.98           O  
ATOM    392  N   SER L  51      23.860  26.723  48.721  1.00 17.58           N  
ATOM    393  CA  SER L  51      24.433  26.275  49.966  1.00 18.65           C  
ATOM    394  CB  SER L  51      24.609  27.419  50.978  1.00 18.87           C  
ATOM    395  OG  SER L  51      25.503  28.397  50.468  1.00 19.36           O  
ATOM    396  C   SER L  51      23.552  25.278  50.652  1.00 18.96           C  
ATOM    397  O   SER L  51      23.880  24.822  51.747  1.00 19.44           O  
ATOM    398  N   ASN L  52      22.429  24.880  50.039  1.00 38.51           N  
ATOM    399  CA  ASN L  52      21.561  23.963  50.721  1.00 38.87           C  
ATOM    400  CB  ASN L  52      20.078  24.161  50.377  1.00 40.36           C  
ATOM    401  CG  ASN L  52      19.653  25.490  50.982  1.00 43.79           C  
ATOM    402  OD1 ASN L  52      19.767  25.699  52.190  1.00 35.59           O  
ATOM    403  ND2 ASN L  52      19.159  26.418  50.121  1.00 37.43           N  
ATOM    404  C   ASN L  52      21.953  22.576  50.322  1.00 39.40           C  
ATOM    405  O   ASN L  52      22.154  22.288  49.143  1.00 43.13           O  
ATOM    406  N   LEU L  53      22.102  21.678  51.315  1.00 40.05           N  
ATOM    407  CA  LEU L  53      22.497  20.325  51.048  1.00 40.08           C  
ATOM    408  CB  LEU L  53      23.128  19.629  52.266  1.00 44.37           C  
ATOM    409  CG  LEU L  53      24.498  20.200  52.681  1.00 43.59           C  
ATOM    410  CD1 LEU L  53      25.060  19.456  53.904  1.00 40.23           C  
ATOM    411  CD2 LEU L  53      25.481  20.207  51.499  1.00 41.81           C  
ATOM    412  C   LEU L  53      21.296  19.533  50.631  1.00 37.44           C  
ATOM    413  O   LEU L  53      20.214  19.654  51.204  1.00 38.55           O  
ATOM    414  N   ALA L  54      21.480  18.666  49.617  1.00 40.24           N  
ATOM    415  CA  ALA L  54      20.427  17.846  49.092  1.00 41.68           C  
ATOM    416  CB  ALA L  54      20.760  17.216  47.730  1.00 43.23           C  
ATOM    417  C   ALA L  54      20.161  16.733  50.049  1.00 42.22           C  
ATOM    418  O   ALA L  54      20.875  16.549  51.032  1.00 45.78           O  
ATOM    419  N   SER L  55      19.080  15.973  49.797  1.00 43.22           N  
ATOM    420  CA  SER L  55      18.731  14.907  50.685  1.00 49.40           C  
ATOM    421  CB  SER L  55      17.399  14.227  50.324  1.00 51.10           C  
ATOM    422  OG  SER L  55      17.115  13.181  51.241  1.00 61.31           O  
ATOM    423  C   SER L  55      19.792  13.855  50.631  1.00 50.54           C  
ATOM    424  O   SER L  55      20.231  13.450  49.557  1.00 50.10           O  
ATOM    425  N   GLY L  56      20.240  13.395  51.814  1.00 51.01           N  
ATOM    426  CA  GLY L  56      21.163  12.302  51.906  1.00 48.89           C  
ATOM    427  C   GLY L  56      22.586  12.774  51.893  1.00 46.20           C  
ATOM    428  O   GLY L  56      23.486  12.001  52.224  1.00 46.53           O  
ATOM    429  N   VAL L  57      22.849  14.045  51.531  1.00 43.88           N  
ATOM    430  CA  VAL L  57      24.223  14.472  51.478  1.00 43.46           C  
ATOM    431  CB  VAL L  57      24.483  15.789  50.808  1.00 42.12           C  
ATOM    432  CG1 VAL L  57      24.277  15.670  49.303  1.00 39.56           C  
ATOM    433  CG2 VAL L  57      23.569  16.833  51.440  1.00 40.07           C  
ATOM    434  C   VAL L  57      24.761  14.628  52.859  1.00 45.50           C  
ATOM    435  O   VAL L  57      24.085  15.085  53.780  1.00 45.48           O  
ATOM    436  N   PRO L  58      26.004  14.255  52.988  1.00 47.47           N  
ATOM    437  CA  PRO L  58      26.676  14.342  54.256  1.00 44.43           C  
ATOM    438  CD  PRO L  58      26.526  13.174  52.168  1.00 46.60           C  
ATOM    439  CB  PRO L  58      27.946  13.508  54.109  1.00 42.77           C  
ATOM    440  CG  PRO L  58      27.574  12.465  53.039  1.00 44.50           C  
ATOM    441  C   PRO L  58      26.924  15.764  54.659  1.00 44.18           C  
ATOM    442  O   PRO L  58      27.121  16.615  53.794  1.00 41.44           O  
ATOM    443  N   GLY L  59      26.953  16.021  55.980  1.00 44.57           N  
ATOM    444  CA  GLY L  59      27.102  17.314  56.594  1.00 44.52           C  
ATOM    445  C   GLY L  59      28.430  17.922  56.261  1.00 44.01           C  
ATOM    446  O   GLY L  59      28.581  19.142  56.277  1.00 42.36           O  
ATOM    447  N   ARG L  60      29.443  17.085  55.992  1.00 45.00           N  
ATOM    448  CA  ARG L  60      30.778  17.557  55.749  1.00 44.25           C  
ATOM    449  CB  ARG L  60      31.777  16.418  55.520  1.00 45.56           C  
ATOM    450  CG  ARG L  60      31.389  15.534  54.343  1.00 49.73           C  
ATOM    451  CD  ARG L  60      32.327  14.351  54.138  1.00 48.09           C  
ATOM    452  NE  ARG L  60      31.698  13.485  53.104  1.00 45.47           N  
ATOM    453  CZ  ARG L  60      31.688  12.134  53.289  1.00 42.46           C  
ATOM    454  NH1 ARG L  60      32.267  11.612  54.408  1.00 42.44           N1+
ATOM    455  NH2 ARG L  60      31.098  11.311  52.375  1.00 40.90           N  
ATOM    456  C   ARG L  60      30.802  18.459  54.546  1.00 43.23           C  
ATOM    457  O   ARG L  60      31.686  19.311  54.440  1.00 41.15           O  
ATOM    458  N   PHE L  61      29.873  18.257  53.588  1.00 42.72           N  
ATOM    459  CA  PHE L  61      29.794  19.054  52.389  1.00 38.72           C  
ATOM    460  CB  PHE L  61      28.886  18.429  51.316  1.00 35.52           C  
ATOM    461  CG  PHE L  61      29.578  17.264  50.697  1.00 34.92           C  
ATOM    462  CD1 PHE L  61      29.658  16.042  51.317  1.00 35.38           C  
ATOM    463  CD2 PHE L  61      30.146  17.395  49.458  1.00 35.44           C  
ATOM    464  CE1 PHE L  61      30.296  14.982  50.717  1.00 34.86           C  
ATOM    465  CE2 PHE L  61      30.784  16.340  48.852  1.00 35.75           C  
ATOM    466  CZ  PHE L  61      30.867  15.125  49.481  1.00 34.26           C  
ATOM    467  C   PHE L  61      29.224  20.411  52.682  1.00 40.27           C  
ATOM    468  O   PHE L  61      28.420  20.583  53.600  1.00 41.21           O  
ATOM    469  N   SER L  62      29.641  21.428  51.891  1.00 39.45           N  
ATOM    470  CA  SER L  62      29.158  22.766  52.094  1.00 41.05           C  
ATOM    471  CB  SER L  62      29.955  23.497  53.189  1.00 39.27           C  
ATOM    472  OG  SER L  62      29.463  24.812  53.384  1.00 41.03           O  
ATOM    473  C   SER L  62      29.333  23.530  50.809  1.00 43.01           C  
ATOM    474  O   SER L  62      30.168  23.177  49.974  1.00 42.73           O  
ATOM    475  N   GLY L  63      28.542  24.608  50.612  1.00 40.97           N  
ATOM    476  CA  GLY L  63      28.668  25.377  49.406  1.00 38.67           C  
ATOM    477  C   GLY L  63      28.558  26.825  49.755  1.00 42.48           C  
ATOM    478  O   GLY L  63      27.797  27.214  50.640  1.00 43.88           O  
ATOM    479  N   SER L  64      29.322  27.670  49.039  1.00 45.05           N  
ATOM    480  CA  SER L  64      29.297  29.069  49.329  1.00 47.80           C  
ATOM    481  CB  SER L  64      30.392  29.465  50.332  1.00 49.54           C  
ATOM    482  OG  SER L  64      30.337  30.856  50.597  1.00 52.60           O  
ATOM    483  C   SER L  64      29.570  29.790  48.048  1.00 48.63           C  
ATOM    484  O   SER L  64      29.910  29.174  47.038  1.00 46.47           O  
ATOM    485  N   GLY L  65      29.375  31.124  48.041  1.00 50.85           N  
ATOM    486  CA  GLY L  65      29.713  31.885  46.873  1.00 52.12           C  
ATOM    487  C   GLY L  65      28.623  32.857  46.548  1.00 51.00           C  
ATOM    488  O   GLY L  65      27.504  32.771  47.052  1.00 50.47           O  
ATOM    489  N   SER L  66      28.957  33.830  45.678  1.00 49.37           N  
ATOM    490  CA  SER L  66      28.013  34.809  45.226  1.00 50.76           C  
ATOM    491  CB  SER L  66      27.781  35.943  46.238  1.00 52.42           C  
ATOM    492  OG  SER L  66      28.994  36.646  46.466  1.00 54.00           O  
ATOM    493  C   SER L  66      28.590  35.429  43.996  1.00 54.41           C  
ATOM    494  O   SER L  66      29.792  35.355  43.751  1.00 56.07           O  
ATOM    495  N   GLY L  67      27.733  36.060  43.175  1.00 56.94           N  
ATOM    496  CA  GLY L  67      28.229  36.717  42.002  1.00 56.89           C  
ATOM    497  C   GLY L  67      28.825  35.706  41.072  1.00 57.60           C  
ATOM    498  O   GLY L  67      28.151  34.788  40.610  1.00 56.10           O  
ATOM    499  N   ILE L  68      30.089  35.962  40.686  1.00 57.12           N  
ATOM    500  CA  ILE L  68      30.911  35.184  39.797  1.00 57.35           C  
ATOM    501  CB  ILE L  68      32.034  35.980  39.199  1.00 58.38           C  
ATOM    502  CG1 ILE L  68      31.458  37.121  38.344  1.00  0.00           C  
ATOM    503  CG2 ILE L  68      32.939  35.026  38.401  1.00 57.68           C  
ATOM    504  CD1 ILE L  68      32.513  38.127  37.888  1.00  0.00           C  
ATOM    505  C   ILE L  68      31.501  33.937  40.397  1.00 57.54           C  
ATOM    506  O   ILE L  68      31.681  32.952  39.683  1.00 59.00           O  
ATOM    507  N   SER L  69      31.897  33.931  41.688  1.00 56.41           N  
ATOM    508  CA  SER L  69      32.603  32.754  42.121  1.00 55.85           C  
ATOM    509  CB  SER L  69      34.012  33.055  42.666  1.00 57.37           C  
ATOM    510  OG  SER L  69      33.925  33.867  43.826  1.00 60.98           O  
ATOM    511  C   SER L  69      31.849  32.004  43.175  1.00 53.37           C  
ATOM    512  O   SER L  69      31.289  32.580  44.106  1.00 50.59           O  
ATOM    513  N   TYR L  70      31.829  30.661  43.031  1.00 52.03           N  
ATOM    514  CA  TYR L  70      31.158  29.792  43.953  1.00 51.32           C  
ATOM    515  CB  TYR L  70      29.859  29.176  43.402  1.00 50.78           C  
ATOM    516  CG  TYR L  70      28.849  30.260  43.256  1.00 49.90           C  
ATOM    517  CD1 TYR L  70      28.899  31.129  42.191  1.00 50.06           C  
ATOM    518  CD2 TYR L  70      27.843  30.397  44.185  1.00 48.94           C  
ATOM    519  CE1 TYR L  70      27.960  32.125  42.059  1.00 50.60           C  
ATOM    520  CE2 TYR L  70      26.901  31.388  44.057  1.00 50.55           C  
ATOM    521  CZ  TYR L  70      26.961  32.253  42.994  1.00 50.80           C  
ATOM    522  OH  TYR L  70      25.992  33.271  42.865  1.00 51.20           O  
ATOM    523  C   TYR L  70      32.077  28.651  44.239  1.00 49.65           C  
ATOM    524  O   TYR L  70      32.951  28.334  43.431  1.00 51.47           O  
ATOM    525  N   SER L  71      31.918  28.008  45.414  1.00 46.58           N  
ATOM    526  CA  SER L  71      32.788  26.913  45.713  1.00 45.49           C  
ATOM    527  CB  SER L  71      33.984  27.311  46.591  1.00 50.20           C  
ATOM    528  OG  SER L  71      33.536  27.714  47.878  1.00 51.01           O  
ATOM    529  C   SER L  71      32.024  25.871  46.466  1.00 42.17           C  
ATOM    530  O   SER L  71      30.960  26.130  47.027  1.00 42.77           O  
ATOM    531  N   LEU L  72      32.560  24.636  46.454  1.00 41.79           N  
ATOM    532  CA  LEU L  72      32.006  23.538  47.185  1.00 42.31           C  
ATOM    533  CB  LEU L  72      31.538  22.416  46.235  1.00 40.86           C  
ATOM    534  CG  LEU L  72      30.911  21.158  46.870  1.00 41.27           C  
ATOM    535  CD1 LEU L  72      30.385  20.217  45.774  1.00 39.82           C  
ATOM    536  CD2 LEU L  72      31.885  20.418  47.796  1.00 40.64           C  
ATOM    537  C   LEU L  72      33.139  23.062  48.038  1.00 46.10           C  
ATOM    538  O   LEU L  72      34.277  22.994  47.571  1.00 46.52           O  
ATOM    539  N   THR L  73      32.870  22.741  49.320  1.00 47.55           N  
ATOM    540  CA  THR L  73      33.966  22.356  50.166  1.00 45.16           C  
ATOM    541  CB  THR L  73      34.302  23.398  51.194  1.00 47.25           C  
ATOM    542  OG1 THR L  73      34.618  24.629  50.562  1.00 49.11           O  
ATOM    543  CG2 THR L  73      35.503  22.907  52.020  1.00 48.42           C  
ATOM    544  C   THR L  73      33.612  21.111  50.915  1.00 45.92           C  
ATOM    545  O   THR L  73      32.464  20.897  51.295  1.00 45.71           O  
ATOM    546  N   ILE L  74      34.621  20.246  51.139  1.00 47.54           N  
ATOM    547  CA  ILE L  74      34.424  19.045  51.896  1.00 47.36           C  
ATOM    548  CB  ILE L  74      34.864  17.810  51.164  1.00 44.33           C  
ATOM    549  CG1 ILE L  74      34.104  17.674  49.836  1.00 43.07           C  
ATOM    550  CG2 ILE L  74      34.667  16.604  52.093  1.00 44.31           C  
ATOM    551  CD1 ILE L  74      34.654  16.582  48.917  1.00 41.15           C  
ATOM    552  C   ILE L  74      35.292  19.191  53.107  1.00 49.00           C  
ATOM    553  O   ILE L  74      36.508  19.341  52.997  1.00 49.56           O  
ATOM    554  N   SER L  75      34.675  19.156  54.303  1.00 52.23           N  
ATOM    555  CA  SER L  75      35.404  19.344  55.523  1.00 50.09           C  
ATOM    556  CB  SER L  75      34.504  19.224  56.760  1.00 49.86           C  
ATOM    557  OG  SER L  75      35.274  19.396  57.939  1.00 54.70           O  
ATOM    558  C   SER L  75      36.452  18.290  55.636  1.00 51.70           C  
ATOM    559  O   SER L  75      37.644  18.593  55.683  1.00 53.41           O  
ATOM    560  N   SER L  76      36.031  17.010  55.680  1.00 49.50           N  
ATOM    561  CA  SER L  76      36.993  15.954  55.786  1.00 48.63           C  
ATOM    562  CB  SER L  76      36.887  15.160  57.100  1.00 51.02           C  
ATOM    563  OG  SER L  76      35.623  14.520  57.182  1.00 71.40           O  
ATOM    564  C   SER L  76      36.729  15.006  54.663  1.00 47.65           C  
ATOM    565  O   SER L  76      35.661  14.403  54.573  1.00 47.85           O  
ATOM    566  N   MET L  77      37.732  14.830  53.787  1.00 48.23           N  
ATOM    567  CA  MET L  77      37.575  13.995  52.638  1.00 47.01           C  
ATOM    568  CB  MET L  77      38.777  14.051  51.677  1.00 47.83           C  
ATOM    569  CG  MET L  77      38.579  13.218  50.408  1.00 57.05           C  
ATOM    570  SD  MET L  77      37.320  13.891  49.288  1.00 64.21           S  
ATOM    571  CE  MET L  77      37.281  12.462  48.172  1.00 53.60           C  
ATOM    572  C   MET L  77      37.426  12.579  53.076  1.00 46.22           C  
ATOM    573  O   MET L  77      38.056  12.138  54.036  1.00 47.69           O  
ATOM    574  N   GLU L  78      36.545  11.833  52.378  1.00 44.23           N  
ATOM    575  CA  GLU L  78      36.382  10.445  52.675  1.00 47.19           C  
ATOM    576  CB  GLU L  78      35.216  10.151  53.635  1.00 50.76           C  
ATOM    577  CG  GLU L  78      35.528  10.762  55.006  1.00 57.87           C  
ATOM    578  CD  GLU L  78      34.549  10.278  56.060  1.00 64.16           C  
ATOM    579  OE1 GLU L  78      34.239   9.058  56.069  1.00 68.42           O  
ATOM    580  OE2 GLU L  78      34.115  11.128  56.885  1.00 64.06           O1-
ATOM    581  C   GLU L  78      36.234   9.714  51.376  1.00 46.93           C  
ATOM    582  O   GLU L  78      35.998  10.312  50.328  1.00 46.21           O  
ATOM    583  N   ALA L  79      36.372   8.379  51.424  1.00 47.73           N  
ATOM    584  CA  ALA L  79      36.425   7.546  50.254  1.00 48.45           C  
ATOM    585  CB  ALA L  79      36.618   6.059  50.598  1.00 51.10           C  
ATOM    586  C   ALA L  79      35.176   7.655  49.432  1.00 49.00           C  
ATOM    587  O   ALA L  79      35.246   7.651  48.204  1.00 51.29           O  
ATOM    588  N   GLU L  80      33.997   7.753  50.070  1.00 48.61           N  
ATOM    589  CA  GLU L  80      32.764   7.792  49.330  1.00 47.62           C  
ATOM    590  CB  GLU L  80      31.476   7.658  50.173  1.00 49.67           C  
ATOM    591  CG  GLU L  80      31.379   8.541  51.415  1.00 53.37           C  
ATOM    592  CD  GLU L  80      31.542   7.614  52.611  1.00 56.85           C  
ATOM    593  OE1 GLU L  80      31.761   6.395  52.377  1.00 57.26           O  
ATOM    594  OE2 GLU L  80      31.436   8.100  53.768  1.00 59.19           O1-
ATOM    595  C   GLU L  80      32.669   9.029  48.487  1.00 45.81           C  
ATOM    596  O   GLU L  80      31.876   9.081  47.550  1.00 48.26           O  
ATOM    597  N   ASP L  81      33.430  10.077  48.835  1.00 43.33           N  
ATOM    598  CA  ASP L  81      33.434  11.345  48.157  1.00 42.96           C  
ATOM    599  CB  ASP L  81      34.211  12.421  48.926  1.00 41.88           C  
ATOM    600  CG  ASP L  81      33.376  12.737  50.148  1.00 47.36           C  
ATOM    601  OD1 ASP L  81      32.190  12.310  50.161  1.00 49.34           O  
ATOM    602  OD2 ASP L  81      33.898  13.401  51.081  1.00 48.82           O1-
ATOM    603  C   ASP L  81      34.022  11.263  46.778  1.00 47.08           C  
ATOM    604  O   ASP L  81      33.831  12.181  45.983  1.00 47.34           O  
ATOM    605  N   VAL L  82      34.809  10.220  46.456  1.00 49.62           N  
ATOM    606  CA  VAL L  82      35.416  10.200  45.152  1.00 47.94           C  
ATOM    607  CB  VAL L  82      36.237   8.971  44.898  1.00 44.47           C  
ATOM    608  CG1 VAL L  82      36.801   9.044  43.468  1.00 70.87           C  
ATOM    609  CG2 VAL L  82      37.306   8.858  45.997  1.00 94.35           C  
ATOM    610  C   VAL L  82      34.333  10.224  44.121  1.00 49.50           C  
ATOM    611  O   VAL L  82      33.446   9.377  44.119  1.00 52.58           O  
ATOM    612  N   ALA L  83      34.386  11.216  43.206  1.00 48.75           N  
ATOM    613  CA  ALA L  83      33.398  11.328  42.173  1.00 48.59           C  
ATOM    614  CB  ALA L  83      31.963  11.486  42.706  1.00 47.71           C  
ATOM    615  C   ALA L  83      33.723  12.556  41.390  1.00 46.28           C  
ATOM    616  O   ALA L  83      34.697  13.248  41.678  1.00 45.72           O  
ATOM    617  N   THR L  84      32.922  12.842  40.344  1.00 44.17           N  
ATOM    618  CA  THR L  84      33.158  14.042  39.605  1.00 43.79           C  
ATOM    619  CB  THR L  84      33.139  13.857  38.114  1.00 46.87           C  
ATOM    620  OG1 THR L  84      33.759  14.964  37.477  1.00 48.12           O  
ATOM    621  CG2 THR L  84      31.682  13.730  37.646  1.00 47.51           C  
ATOM    622  C   THR L  84      32.050  14.973  39.993  1.00 43.00           C  
ATOM    623  O   THR L  84      30.903  14.556  40.145  1.00 42.89           O  
ATOM    624  N   TYR L  85      32.372  16.266  40.193  1.00 40.86           N  
ATOM    625  CA  TYR L  85      31.365  17.186  40.634  1.00 41.85           C  
ATOM    626  CB  TYR L  85      31.724  17.905  41.951  1.00 42.91           C  
ATOM    627  CG  TYR L  85      31.750  16.906  43.063  1.00 42.60           C  
ATOM    628  CD1 TYR L  85      32.874  16.148  43.314  1.00 43.36           C  
ATOM    629  CD2 TYR L  85      30.648  16.731  43.870  1.00 41.10           C  
ATOM    630  CE1 TYR L  85      32.894  15.232  44.340  1.00 44.20           C  
ATOM    631  CE2 TYR L  85      30.664  15.814  44.896  1.00 40.85           C  
ATOM    632  CZ  TYR L  85      31.787  15.060  45.133  1.00 41.61           C  
ATOM    633  OH  TYR L  85      31.806  14.119  46.185  1.00 39.28           O  
ATOM    634  C   TYR L  85      31.176  18.234  39.578  1.00 41.96           C  
ATOM    635  O   TYR L  85      32.145  18.715  38.992  1.00 43.77           O  
ATOM    636  N   TYR L  86      29.904  18.607  39.313  1.00 41.99           N  
ATOM    637  CA  TYR L  86      29.577  19.573  38.297  1.00 43.68           C  
ATOM    638  CB  TYR L  86      28.649  19.026  37.193  1.00 45.16           C  
ATOM    639  CG  TYR L  86      29.340  17.985  36.380  1.00 46.56           C  
ATOM    640  CD1 TYR L  86      30.153  18.343  35.329  1.00 45.12           C  
ATOM    641  CD2 TYR L  86      29.162  16.650  36.659  1.00 44.73           C  
ATOM    642  CE1 TYR L  86      30.785  17.385  34.570  1.00 42.51           C  
ATOM    643  CE2 TYR L  86      29.791  15.688  35.905  1.00 41.58           C  
ATOM    644  CZ  TYR L  86      30.603  16.055  34.860  1.00 41.79           C  
ATOM    645  OH  TYR L  86      31.247  15.068  34.084  1.00 43.64           O  
ATOM    646  C   TYR L  86      28.794  20.692  38.924  1.00 41.88           C  
ATOM    647  O   TYR L  86      27.999  20.469  39.836  1.00 42.19           O  
ATOM    648  N   CYS L  87      29.013  21.937  38.442  1.00 40.45           N  
ATOM    649  CA  CYS L  87      28.267  23.072  38.917  1.00 41.92           C  
ATOM    650  CB  CYS L  87      29.135  24.297  39.305  1.00 40.37           C  
ATOM    651  SG  CYS L  87      30.233  24.894  37.979  1.00 51.09           S  
ATOM    652  C   CYS L  87      27.311  23.470  37.832  1.00 43.12           C  
ATOM    653  O   CYS L  87      27.576  23.254  36.650  1.00 44.13           O  
ATOM    654  N   PHE L  88      26.150  24.043  38.218  1.00 43.04           N  
ATOM    655  CA  PHE L  88      25.134  24.375  37.258  1.00 42.89           C  
ATOM    656  CB  PHE L  88      24.074  23.260  37.232  1.00 41.31           C  
ATOM    657  CG  PHE L  88      22.851  23.649  36.482  1.00 40.63           C  
ATOM    658  CD1 PHE L  88      21.873  24.391  37.103  1.00  0.00           C  
ATOM    659  CD2 PHE L  88      22.664  23.252  35.179  1.00  0.00           C  
ATOM    660  CE1 PHE L  88      20.727  24.751  36.436  1.00  0.00           C  
ATOM    661  CE2 PHE L  88      21.519  23.608  34.506  1.00  0.00           C  
ATOM    662  CZ  PHE L  88      20.550  24.358  35.134  1.00  0.00           C  
ATOM    663  C   PHE L  88      24.474  25.663  37.656  1.00 42.24           C  
ATOM    664  O   PHE L  88      24.293  25.954  38.838  1.00 44.73           O  
ATOM    665  N   GLN L  89      24.097  26.485  36.653  1.00 42.19           N  
ATOM    666  CA  GLN L  89      23.411  27.715  36.934  1.00 43.77           C  
ATOM    667  CB  GLN L  89      24.264  28.967  36.654  1.00 42.42           C  
ATOM    668  CG  GLN L  89      24.612  29.180  35.181  1.00 45.97           C  
ATOM    669  CD  GLN L  89      23.485  29.986  34.557  1.00 52.83           C  
ATOM    670  OE1 GLN L  89      22.880  30.837  35.209  1.00 52.39           O  
ATOM    671  NE2 GLN L  89      23.196  29.719  33.256  1.00 45.56           N  
ATOM    672  C   GLN L  89      22.189  27.731  36.063  1.00 46.97           C  
ATOM    673  O   GLN L  89      22.167  27.128  34.992  1.00 48.12           O  
ATOM    674  N   GLY L  90      21.090  27.966  36.819  1.00 20.74           N  
ATOM    675  CA  GLY L  90      19.706  28.184  36.498  1.00 21.97           C  
ATOM    676  C   GLY L  90      19.381  29.625  36.237  1.00 21.21           C  
ATOM    677  O   GLY L  90      18.355  29.931  35.632  1.00 21.85           O  
ATOM    678  N   SER L  91      20.198  30.551  36.775  1.00 19.04           N  
ATOM    679  CA  SER L  91      19.820  31.941  36.825  1.00 24.09           C  
ATOM    680  CB  SER L  91      20.918  32.857  37.403  1.00 26.51           C  
ATOM    681  OG  SER L  91      22.064  32.871  36.567  1.00 32.08           O  
ATOM    682  C   SER L  91      19.421  32.471  35.484  1.00 21.53           C  
ATOM    683  O   SER L  91      18.410  33.170  35.388  1.00 26.19           O  
ATOM    684  N   GLY L  92      20.175  32.165  34.411  1.00 23.81           N  
ATOM    685  CA  GLY L  92      19.790  32.691  33.132  1.00 26.78           C  
ATOM    686  C   GLY L  92      19.813  31.569  32.144  1.00 28.59           C  
ATOM    687  O   GLY L  92      20.419  30.527  32.380  1.00 25.04           O  
ATOM    688  N   TYR L  93      19.142  31.774  30.994  1.00 29.03           N  
ATOM    689  CA  TYR L  93      19.051  30.782  29.964  1.00 33.66           C  
ATOM    690  CB  TYR L  93      17.671  30.774  29.282  1.00 29.48           C  
ATOM    691  CG  TYR L  93      16.698  30.450  30.367  1.00 30.39           C  
ATOM    692  CD1 TYR L  93      16.301  31.429  31.247  1.00 32.07           C  
ATOM    693  CD2 TYR L  93      16.189  29.180  30.516  1.00 35.38           C  
ATOM    694  CE1 TYR L  93      15.413  31.153  32.258  1.00 33.88           C  
ATOM    695  CE2 TYR L  93      15.298  28.896  31.525  1.00 37.12           C  
ATOM    696  CZ  TYR L  93      14.910  29.884  32.397  1.00 34.08           C  
ATOM    697  OH  TYR L  93      13.998  29.596  33.434  1.00 33.33           O  
ATOM    698  C   TYR L  93      20.106  31.114  28.958  1.00 37.33           C  
ATOM    699  O   TYR L  93      20.383  32.291  28.733  1.00 38.34           O  
ATOM    700  N   PRO L  94      20.742  30.141  28.351  1.00 36.27           N  
ATOM    701  CA  PRO L  94      20.444  28.758  28.620  1.00 31.77           C  
ATOM    702  CD  PRO L  94      21.154  30.340  26.971  1.00 38.58           C  
ATOM    703  CB  PRO L  94      20.932  27.971  27.406  1.00 34.20           C  
ATOM    704  CG  PRO L  94      20.907  28.999  26.267  1.00 35.55           C  
ATOM    705  C   PRO L  94      21.082  28.288  29.882  1.00 30.70           C  
ATOM    706  O   PRO L  94      22.038  28.906  30.345  1.00 30.83           O  
ATOM    707  N   LEU L  95      20.572  27.181  30.448  1.00 27.56           N  
ATOM    708  CA  LEU L  95      21.142  26.665  31.652  1.00 26.83           C  
ATOM    709  CB  LEU L  95      20.252  25.595  32.307  1.00 27.13           C  
ATOM    710  CG  LEU L  95      18.877  26.154  32.737  1.00 29.78           C  
ATOM    711  CD1 LEU L  95      18.029  26.588  31.530  1.00 34.35           C  
ATOM    712  CD2 LEU L  95      18.134  25.173  33.651  1.00 35.46           C  
ATOM    713  C   LEU L  95      22.470  26.087  31.273  1.00 28.30           C  
ATOM    714  O   LEU L  95      22.635  25.587  30.160  1.00 28.13           O  
ATOM    715  N   THR L  96      23.471  26.162  32.179  1.00 46.46           N  
ATOM    716  CA  THR L  96      24.779  25.738  31.756  1.00 45.64           C  
ATOM    717  CB  THR L  96      25.670  26.890  31.403  1.00 44.69           C  
ATOM    718  OG1 THR L  96      25.740  27.796  32.494  1.00 44.22           O  
ATOM    719  CG2 THR L  96      25.119  27.598  30.157  1.00 45.54           C  
ATOM    720  C   THR L  96      25.453  24.975  32.856  1.00 45.47           C  
ATOM    721  O   THR L  96      25.231  25.241  34.036  1.00 48.22           O  
ATOM    722  N   PHE L  97      26.317  24.008  32.476  1.00 43.63           N  
ATOM    723  CA  PHE L  97      27.030  23.188  33.418  1.00 40.36           C  
ATOM    724  CB  PHE L  97      26.906  21.675  33.152  1.00 38.46           C  
ATOM    725  CG  PHE L  97      25.523  21.190  33.436  1.00 37.99           C  
ATOM    726  CD1 PHE L  97      24.526  21.271  32.493  1.00 35.98           C  
ATOM    727  CD2 PHE L  97      25.230  20.627  34.656  1.00 37.09           C  
ATOM    728  CE1 PHE L  97      23.257  20.810  32.771  1.00 34.10           C  
ATOM    729  CE2 PHE L  97      23.969  20.165  34.939  1.00 39.21           C  
ATOM    730  CZ  PHE L  97      22.976  20.257  33.995  1.00 36.00           C  
ATOM    731  C   PHE L  97      28.495  23.492  33.299  1.00 41.88           C  
ATOM    732  O   PHE L  97      28.960  24.050  32.306  1.00 44.34           O  
ATOM    733  N   GLY L  98      29.269  23.151  34.348  1.00 43.24           N  
ATOM    734  CA  GLY L  98      30.688  23.363  34.314  1.00 45.85           C  
ATOM    735  C   GLY L  98      31.331  22.157  33.694  1.00 46.75           C  
ATOM    736  O   GLY L  98      30.666  21.165  33.399  1.00 44.31           O  
ATOM    737  N   GLY L  99      32.661  22.229  33.480  1.00 48.94           N  
ATOM    738  CA  GLY L  99      33.440  21.166  32.907  1.00 48.69           C  
ATOM    739  C   GLY L  99      33.451  20.000  33.844  1.00 50.06           C  
ATOM    740  O   GLY L  99      33.453  18.848  33.414  1.00 51.57           O  
ATOM    741  N   GLY L 100      33.495  20.276  35.161  1.00 50.45           N  
ATOM    742  CA  GLY L 100      33.501  19.220  36.131  1.00 50.86           C  
ATOM    743  C   GLY L 100      34.845  19.132  36.783  1.00 50.52           C  
ATOM    744  O   GLY L 100      35.868  19.517  36.217  1.00 51.60           O  
ATOM    745  N   THR L 101      34.851  18.635  38.035  1.00 48.78           N  
ATOM    746  CA  THR L 101      36.063  18.443  38.772  1.00 48.22           C  
ATOM    747  CB  THR L 101      36.127  19.282  40.018  1.00 45.63           C  
ATOM    748  OG1 THR L 101      36.040  20.659  39.684  1.00 47.30           O  
ATOM    749  CG2 THR L 101      37.448  18.999  40.753  1.00 44.40           C  
ATOM    750  C   THR L 101      36.081  17.006  39.193  1.00 49.82           C  
ATOM    751  O   THR L 101      35.143  16.518  39.823  1.00 49.39           O  
ATOM    752  N   LYS L 102      37.159  16.279  38.851  1.00 50.89           N  
ATOM    753  CA  LYS L 102      37.197  14.901  39.229  1.00 50.94           C  
ATOM    754  CB  LYS L 102      37.810  13.985  38.155  1.00 50.86           C  
ATOM    755  CG  LYS L 102      37.498  12.504  38.373  1.00 55.03           C  
ATOM    756  CD  LYS L 102      37.732  11.643  37.130  1.00 58.93           C  
ATOM    757  CE  LYS L 102      36.595  11.724  36.106  1.00 60.13           C  
ATOM    758  NZ  LYS L 102      36.909  10.892  34.922  1.00 60.32           N1+
ATOM    759  C   LYS L 102      38.009  14.810  40.473  1.00 48.91           C  
ATOM    760  O   LYS L 102      39.140  15.291  40.538  1.00 50.98           O  
ATOM    761  N   LEU L 103      37.427  14.191  41.512  1.00 47.77           N  
ATOM    762  CA  LEU L 103      38.114  14.121  42.762  1.00 48.64           C  
ATOM    763  CB  LEU L 103      37.229  14.596  43.930  1.00 48.83           C  
ATOM    764  CG  LEU L 103      37.931  14.631  45.295  1.00 50.31           C  
ATOM    765  CD1 LEU L 103      39.098  15.631  45.283  1.00 52.54           C  
ATOM    766  CD2 LEU L 103      36.922  14.907  46.419  1.00 50.84           C  
ATOM    767  C   LEU L 103      38.488  12.697  42.990  1.00 50.66           C  
ATOM    768  O   LEU L 103      37.644  11.803  42.973  1.00 50.98           O  
ATOM    769  N   GLU L 104      39.790  12.443  43.194  1.00 48.96           N  
ATOM    770  CA  GLU L 104      40.204  11.099  43.437  1.00 50.59           C  
ATOM    771  CB  GLU L 104      41.182  10.568  42.378  1.00 55.98           C  
ATOM    772  CG  GLU L 104      42.416  11.442  42.191  1.00 63.48           C  
ATOM    773  CD  GLU L 104      43.241  10.814  41.080  1.00 68.72           C  
ATOM    774  OE1 GLU L 104      42.671   9.999  40.305  1.00 71.37           O  
ATOM    775  OE2 GLU L 104      44.453  11.140  40.997  1.00 67.76           O1-
ATOM    776  C   GLU L 104      40.848  11.076  44.780  1.00 50.28           C  
ATOM    777  O   GLU L 104      41.416  12.069  45.235  1.00 48.11           O  
ATOM    778  N   ILE L 105      40.760   9.929  45.475  1.00 51.11           N  
ATOM    779  CA  ILE L 105      41.342   9.933  46.780  1.00 51.26           C  
ATOM    780  CB  ILE L 105      40.479   9.381  47.877  1.00 51.17           C  
ATOM    781  CG1 ILE L 105      40.084   7.924  47.640  1.00 43.82           C  
ATOM    782  CG2 ILE L 105      39.285  10.316  48.048  1.00 41.46           C  
ATOM    783  CD1 ILE L 105      39.295   7.378  48.824  1.00 48.65           C  
ATOM    784  C   ILE L 105      42.640   9.220  46.756  1.00 52.44           C  
ATOM    785  O   ILE L 105      42.778   8.132  46.200  1.00 55.54           O  
ATOM    786  N   LYS L 106      43.651   9.878  47.349  1.00 37.09           N  
ATOM    787  CA  LYS L 106      44.962   9.313  47.390  1.00 34.48           C  
ATOM    788  CB  LYS L 106      46.022  10.248  47.998  1.00 36.35           C  
ATOM    789  CG  LYS L 106      46.374  11.447  47.116  1.00 39.81           C  
ATOM    790  CD  LYS L 106      47.182  12.526  47.842  1.00 47.56           C  
ATOM    791  CE  LYS L 106      47.577  13.705  46.950  1.00 55.43           C  
ATOM    792  NZ  LYS L 106      48.307  14.719  47.744  1.00 60.43           N1+
ATOM    793  C   LYS L 106      44.911   8.057  48.249  1.00 32.22           C  
ATOM    794  O   LYS L 106      44.751   8.202  49.492  1.00 38.24           O  
ATOM    795  OXT LYS L 106      45.042   6.942  47.677  1.00  0.00           O1-
TER     796      LYS L 106 
ATOM    797  N   GLN H 107       8.583   5.443  45.225  1.00 64.34           N1+
ATOM    798  CA  GLN H 107       9.803   6.184  44.863  1.00 66.03           C  
ATOM    799  CB  GLN H 107      11.031   5.272  44.989  1.00 69.58           C  
ATOM    800  CG  GLN H 107      11.283   4.842  46.432  1.00 75.50           C  
ATOM    801  CD  GLN H 107      12.502   3.933  46.468  1.00 76.75           C  
ATOM    802  OE1 GLN H 107      13.529   4.220  45.854  1.00 76.54           O  
ATOM    803  NE2 GLN H 107      12.385   2.801  47.211  1.00  0.00           N  
ATOM    804  C   GLN H 107       9.700   6.691  43.464  1.00 63.62           C  
ATOM    805  O   GLN H 107       8.851   6.247  42.693  1.00 65.86           O  
ATOM    806  N   VAL H 108      10.560   7.661  43.111  1.00 58.16           N  
ATOM    807  CA  VAL H 108      10.507   8.246  41.805  1.00 53.52           C  
ATOM    808  CB  VAL H 108      11.032   9.654  41.799  1.00 50.47           C  
ATOM    809  CG1 VAL H 108      11.085  10.167  40.353  1.00 49.33           C  
ATOM    810  CG2 VAL H 108      10.155  10.504  42.736  1.00 48.83           C  
ATOM    811  C   VAL H 108      11.358   7.435  40.885  1.00 54.67           C  
ATOM    812  O   VAL H 108      12.468   7.046  41.244  1.00 56.66           O  
ATOM    813  N   GLN H 109      10.847   7.156  39.665  1.00 55.08           N  
ATOM    814  CA  GLN H 109      11.606   6.388  38.718  1.00 55.11           C  
ATOM    815  CB  GLN H 109      11.137   4.926  38.584  1.00 59.87           C  
ATOM    816  CG  GLN H 109      11.345   4.085  39.847  1.00 63.39           C  
ATOM    817  CD  GLN H 109      10.843   2.676  39.561  1.00 67.76           C  
ATOM    818  OE1 GLN H 109       9.757   2.488  39.012  1.00  0.00           O  
ATOM    819  NE2 GLN H 109      11.662   1.656  39.929  1.00  0.00           N  
ATOM    820  C   GLN H 109      11.457   7.005  37.358  1.00 51.44           C  
ATOM    821  O   GLN H 109      10.361   7.387  36.951  1.00 53.51           O  
ATOM    822  N   LEU H 110      12.587   7.139  36.631  1.00 46.92           N  
ATOM    823  CA  LEU H 110      12.584   7.617  35.276  1.00 42.85           C  
ATOM    824  CB  LEU H 110      13.281   8.975  35.096  1.00 38.03           C  
ATOM    825  CG  LEU H 110      12.511  10.165  35.693  1.00 39.28           C  
ATOM    826  CD1 LEU H 110      12.271   9.994  37.195  1.00 40.90           C  
ATOM    827  CD2 LEU H 110      13.220  11.489  35.381  1.00 36.75           C  
ATOM    828  C   LEU H 110      13.352   6.619  34.463  1.00 49.29           C  
ATOM    829  O   LEU H 110      14.540   6.402  34.703  1.00 50.36           O  
ATOM    830  N   VAL H 111      12.694   5.977  33.474  1.00 50.33           N  
ATOM    831  CA  VAL H 111      13.382   4.989  32.689  1.00 51.05           C  
ATOM    832  CB  VAL H 111      12.736   3.634  32.757  1.00 54.51           C  
ATOM    833  CG1 VAL H 111      13.470   2.685  31.797  1.00 77.50           C  
ATOM    834  CG2 VAL H 111      12.739   3.159  34.219  1.00 73.97           C  
ATOM    835  C   VAL H 111      13.358   5.408  31.250  1.00 49.76           C  
ATOM    836  O   VAL H 111      12.292   5.556  30.654  1.00 48.39           O  
ATOM    837  N   GLU H 112      14.554   5.599  30.655  1.00 48.37           N  
ATOM    838  CA  GLU H 112      14.653   5.988  29.277  1.00 48.53           C  
ATOM    839  CB  GLU H 112      15.861   6.884  28.946  1.00 47.40           C  
ATOM    840  CG  GLU H 112      15.801   8.282  29.558  1.00 49.82           C  
ATOM    841  CD  GLU H 112      16.564   8.268  30.873  1.00 53.32           C  
ATOM    842  OE1 GLU H 112      16.398   7.295  31.651  1.00 54.04           O  
ATOM    843  OE2 GLU H 112      17.332   9.238  31.116  1.00 51.32           O1-
ATOM    844  C   GLU H 112      14.802   4.764  28.431  1.00 50.76           C  
ATOM    845  O   GLU H 112      15.260   3.720  28.891  1.00 52.25           O  
ATOM    846  N   THR H 113      14.376   4.864  27.157  1.00 50.80           N  
ATOM    847  CA  THR H 113      14.529   3.774  26.238  1.00 53.03           C  
ATOM    848  CB  THR H 113      13.395   2.793  26.274  1.00 53.58           C  
ATOM    849  OG1 THR H 113      13.707   1.654  25.484  1.00  0.00           O  
ATOM    850  CG2 THR H 113      12.128   3.483  25.743  1.00  0.00           C  
ATOM    851  C   THR H 113      14.562   4.356  24.861  1.00 50.77           C  
ATOM    852  O   THR H 113      14.272   5.536  24.667  1.00 50.20           O  
ATOM    853  N   GLY H 114      14.914   3.527  23.858  1.00 50.58           N  
ATOM    854  CA  GLY H 114      14.886   3.994  22.501  1.00 53.01           C  
ATOM    855  C   GLY H 114      16.253   4.356  21.996  1.00 55.39           C  
ATOM    856  O   GLY H 114      16.378   4.811  20.861  1.00 57.83           O  
ATOM    857  N   GLY H 115      17.320   4.175  22.799  1.00 54.57           N  
ATOM    858  CA  GLY H 115      18.626   4.521  22.308  1.00 55.04           C  
ATOM    859  C   GLY H 115      19.083   3.446  21.372  1.00 57.70           C  
ATOM    860  O   GLY H 115      18.567   2.330  21.392  1.00 60.30           O  
ATOM    861  N   GLY H 116      20.088   3.753  20.525  1.00 56.97           N  
ATOM    862  CA  GLY H 116      20.562   2.764  19.599  1.00 57.84           C  
ATOM    863  C   GLY H 116      21.537   3.405  18.660  1.00 57.88           C  
ATOM    864  O   GLY H 116      22.062   4.484  18.923  1.00 58.45           O  
ATOM    865  N   LEU H 117      21.812   2.717  17.534  1.00 57.26           N  
ATOM    866  CA  LEU H 117      22.721   3.190  16.531  1.00 57.84           C  
ATOM    867  CB  LEU H 117      23.656   2.068  16.040  1.00 59.30           C  
ATOM    868  CG  LEU H 117      24.579   2.428  14.861  1.00 60.72           C  
ATOM    869  CD1 LEU H 117      25.574   3.542  15.221  1.00 60.55           C  
ATOM    870  CD2 LEU H 117      25.275   1.170  14.315  1.00 60.05           C  
ATOM    871  C   LEU H 117      21.904   3.645  15.365  1.00 59.90           C  
ATOM    872  O   LEU H 117      21.021   2.926  14.903  1.00 61.65           O  
ATOM    873  N   VAL H 118      22.156   4.877  14.876  1.00 61.23           N  
ATOM    874  CA  VAL H 118      21.441   5.362  13.729  1.00 62.55           C  
ATOM    875  CB  VAL H 118      20.362   6.360  14.039  1.00 61.06           C  
ATOM    876  CG1 VAL H 118      19.225   5.661  14.794  1.00 65.17           C  
ATOM    877  CG2 VAL H 118      20.984   7.525  14.820  1.00 57.47           C  
ATOM    878  C   VAL H 118      22.429   6.037  12.846  1.00 65.54           C  
ATOM    879  O   VAL H 118      23.433   6.574  13.310  1.00 64.61           O  
ATOM    880  N   ARG H 119      22.171   6.015  11.527  1.00 69.31           N  
ATOM    881  CA  ARG H 119      23.092   6.637  10.628  1.00 70.91           C  
ATOM    882  CB  ARG H 119      23.029   6.094   9.195  1.00 74.66           C  
ATOM    883  CG  ARG H 119      23.491   4.637   9.117  1.00 75.49           C  
ATOM    884  CD  ARG H 119      23.727   4.153   7.688  1.00 54.94           C  
ATOM    885  NE  ARG H 119      22.497   4.478   6.915  1.00  0.00           N  
ATOM    886  CZ  ARG H 119      22.440   4.212   5.578  1.00  0.00           C  
ATOM    887  NH1 ARG H 119      23.476   3.565   4.968  1.00  0.00           N1+
ATOM    888  NH2 ARG H 119      21.350   4.596   4.851  1.00  0.00           N  
ATOM    889  C   ARG H 119      22.811   8.097  10.628  1.00 66.98           C  
ATOM    890  O   ARG H 119      21.762   8.550  11.086  1.00 62.79           O  
ATOM    891  N   PRO H 120      23.751   8.851  10.138  1.00 66.62           N  
ATOM    892  CA  PRO H 120      23.610  10.274  10.140  1.00 65.48           C  
ATOM    893  CD  PRO H 120      25.145   8.437  10.159  1.00 68.50           C  
ATOM    894  CB  PRO H 120      24.965  10.822   9.705  1.00 66.05           C  
ATOM    895  CG  PRO H 120      25.956   9.743  10.181  1.00 68.96           C  
ATOM    896  C   PRO H 120      22.471  10.712   9.287  1.00 66.12           C  
ATOM    897  O   PRO H 120      22.269  10.143   8.216  1.00 66.04           O  
ATOM    898  N   GLY H 121      21.720  11.727   9.753  1.00 66.56           N  
ATOM    899  CA  GLY H 121      20.618  12.251   9.005  1.00 65.94           C  
ATOM    900  C   GLY H 121      19.376  11.502   9.372  1.00 64.31           C  
ATOM    901  O   GLY H 121      18.286  11.843   8.919  1.00 63.59           O  
ATOM    902  N   ASN H 122      19.506  10.461  10.214  1.00 63.14           N  
ATOM    903  CA  ASN H 122      18.369   9.669  10.588  1.00 61.63           C  
ATOM    904  CB  ASN H 122      18.727   8.245  11.053  1.00 36.82           C  
ATOM    905  CG  ASN H 122      19.172   7.442   9.840  1.00 38.48           C  
ATOM    906  OD1 ASN H 122      20.189   6.752   9.874  1.00  0.00           O  
ATOM    907  ND2 ASN H 122      18.378   7.526   8.739  1.00  0.00           N  
ATOM    908  C   ASN H 122      17.659  10.333  11.720  1.00 62.44           C  
ATOM    909  O   ASN H 122      18.127  11.322  12.284  1.00 61.01           O  
ATOM    910  N   SER H 123      16.468   9.795  12.054  1.00 62.20           N  
ATOM    911  CA  SER H 123      15.679  10.316  13.131  1.00 58.39           C  
ATOM    912  CB  SER H 123      14.249  10.699  12.715  1.00 59.48           C  
ATOM    913  OG  SER H 123      14.275  11.752  11.761  1.00 59.87           O  
ATOM    914  C   SER H 123      15.548   9.229  14.148  1.00 56.12           C  
ATOM    915  O   SER H 123      15.687   8.047  13.839  1.00 59.19           O  
ATOM    916  N   LEU H 124      15.319   9.618  15.413  1.00 54.43           N  
ATOM    917  CA  LEU H 124      15.158   8.654  16.460  1.00 54.33           C  
ATOM    918  CB  LEU H 124      16.527   8.227  17.040  1.00 57.51           C  
ATOM    919  CG  LEU H 124      16.532   7.184  18.178  1.00 58.04           C  
ATOM    920  CD1 LEU H 124      17.965   6.744  18.493  1.00 71.95           C  
ATOM    921  CD2 LEU H 124      15.853   7.708  19.449  1.00 63.61           C  
ATOM    922  C   LEU H 124      14.321   9.312  17.513  1.00 53.05           C  
ATOM    923  O   LEU H 124      14.407  10.522  17.711  1.00 51.97           O  
ATOM    924  N   LYS H 125      13.461   8.537  18.205  1.00 53.38           N  
ATOM    925  CA  LYS H 125      12.642   9.129  19.227  1.00 53.19           C  
ATOM    926  CB  LYS H 125      11.137   8.956  18.962  1.00 53.83           C  
ATOM    927  CG  LYS H 125      10.249   9.728  19.939  1.00 53.56           C  
ATOM    928  CD  LYS H 125       8.791   9.825  19.489  1.00 53.78           C  
ATOM    929  CE  LYS H 125       8.014   8.515  19.625  1.00 44.80           C  
ATOM    930  NZ  LYS H 125       6.619   8.706  19.166  1.00 46.60           N1+
ATOM    931  C   LYS H 125      12.955   8.457  20.528  1.00 52.45           C  
ATOM    932  O   LYS H 125      12.814   7.243  20.659  1.00 53.29           O  
ATOM    933  N   LEU H 126      13.404   9.248  21.525  1.00 49.20           N  
ATOM    934  CA  LEU H 126      13.721   8.738  22.834  1.00 46.34           C  
ATOM    935  CB  LEU H 126      14.768   9.585  23.579  1.00 44.90           C  
ATOM    936  CG  LEU H 126      16.145   9.625  22.899  1.00 45.58           C  
ATOM    937  CD1 LEU H 126      17.136  10.480  23.697  1.00 46.27           C  
ATOM    938  CD2 LEU H 126      16.683   8.211  22.635  1.00 44.68           C  
ATOM    939  C   LEU H 126      12.484   8.787  23.672  1.00 45.96           C  
ATOM    940  O   LEU H 126      11.600   9.610  23.441  1.00 47.28           O  
ATOM    941  N   SER H 127      12.399   7.903  24.688  1.00 44.64           N  
ATOM    942  CA  SER H 127      11.248   7.899  25.544  1.00 46.74           C  
ATOM    943  CB  SER H 127      10.339   6.671  25.352  1.00 48.86           C  
ATOM    944  OG  SER H 127       9.795   6.668  24.041  1.00 56.21           O  
ATOM    945  C   SER H 127      11.729   7.877  26.960  1.00 47.16           C  
ATOM    946  O   SER H 127      12.860   7.487  27.243  1.00 48.09           O  
ATOM    947  N   CYS H 128      10.867   8.341  27.883  1.00 46.46           N  
ATOM    948  CA  CYS H 128      11.166   8.391  29.282  1.00 47.51           C  
ATOM    949  CB  CYS H 128      11.629   9.807  29.688  1.00 49.30           C  
ATOM    950  SG  CYS H 128      11.888  10.062  31.466  1.00 54.69           S  
ATOM    951  C   CYS H 128       9.890   8.088  30.004  1.00 46.93           C  
ATOM    952  O   CYS H 128       8.994   8.926  30.063  1.00 47.81           O  
ATOM    953  N   VAL H 129       9.769   6.873  30.576  1.00 45.49           N  
ATOM    954  CA  VAL H 129       8.567   6.542  31.288  1.00 48.78           C  
ATOM    955  CB  VAL H 129       8.249   5.078  31.289  1.00 53.00           C  
ATOM    956  CG1 VAL H 129       9.390   4.333  32.001  1.00 29.96           C  
ATOM    957  CG2 VAL H 129       6.870   4.887  31.947  1.00 29.78           C  
ATOM    958  C   VAL H 129       8.769   6.962  32.708  1.00 50.26           C  
ATOM    959  O   VAL H 129       9.834   6.745  33.283  1.00 51.72           O  
ATOM    960  N   THR H 130       7.740   7.574  33.323  1.00 47.99           N  
ATOM    961  CA  THR H 130       7.929   8.061  34.658  1.00 46.45           C  
ATOM    962  CB  THR H 130       7.784   9.549  34.766  1.00 45.91           C  
ATOM    963  OG1 THR H 130       6.445   9.927  34.485  1.00 42.44           O  
ATOM    964  CG2 THR H 130       8.737  10.207  33.751  1.00 43.20           C  
ATOM    965  C   THR H 130       6.883   7.469  35.544  1.00 50.72           C  
ATOM    966  O   THR H 130       5.823   7.050  35.086  1.00 53.36           O  
ATOM    967  N   SER H 131       7.192   7.400  36.856  1.00 52.89           N  
ATOM    968  CA  SER H 131       6.245   6.889  37.800  1.00 54.70           C  
ATOM    969  CB  SER H 131       6.223   5.350  37.839  1.00 57.13           C  
ATOM    970  OG  SER H 131       5.264   4.894  38.781  1.00 57.95           O  
ATOM    971  C   SER H 131       6.665   7.377  39.153  1.00 54.42           C  
ATOM    972  O   SER H 131       7.803   7.803  39.340  1.00 53.14           O  
ATOM    973  N   GLY H 132       5.776   7.311  40.164  1.00 36.98           N  
ATOM    974  CA  GLY H 132       6.212   7.640  41.493  1.00 34.35           C  
ATOM    975  C   GLY H 132       5.878   9.056  41.822  1.00 36.28           C  
ATOM    976  O   GLY H 132       5.899   9.441  42.992  1.00 36.56           O  
ATOM    977  N   PHE H 133       5.571   9.880  40.808  1.00 18.90           N  
ATOM    978  CA  PHE H 133       5.228  11.237  41.100  1.00 16.93           C  
ATOM    979  CB  PHE H 133       6.428  12.212  41.064  1.00 14.84           C  
ATOM    980  CG  PHE H 133       7.040  12.258  39.702  1.00 11.03           C  
ATOM    981  CD1 PHE H 133       7.961  11.318  39.301  1.00 10.41           C  
ATOM    982  CD2 PHE H 133       6.710  13.261  38.820  1.00 10.96           C  
ATOM    983  CE1 PHE H 133       8.526  11.370  38.047  1.00 13.26           C  
ATOM    984  CE2 PHE H 133       7.272  13.319  37.567  1.00 10.66           C  
ATOM    985  CZ  PHE H 133       8.184  12.371  37.172  1.00 10.11           C  
ATOM    986  C   PHE H 133       4.209  11.675  40.097  1.00 17.88           C  
ATOM    987  O   PHE H 133       3.940  10.978  39.118  1.00 19.51           O  
ATOM    988  N   THR H 134       3.602  12.854  40.340  1.00 20.82           N  
ATOM    989  CA  THR H 134       2.590  13.367  39.465  1.00 22.48           C  
ATOM    990  CB  THR H 134       1.768  14.446  40.112  1.00 25.26           C  
ATOM    991  OG1 THR H 134       1.137  13.943  41.281  1.00 28.20           O  
ATOM    992  CG2 THR H 134       0.716  14.954  39.115  1.00 25.72           C  
ATOM    993  C   THR H 134       3.303  13.979  38.303  1.00 21.93           C  
ATOM    994  O   THR H 134       3.872  15.064  38.398  1.00 23.12           O  
ATOM    995  N   PHE H 135       3.249  13.287  37.154  1.00 24.48           N  
ATOM    996  CA  PHE H 135       3.961  13.662  35.969  1.00 25.09           C  
ATOM    997  CB  PHE H 135       3.728  12.647  34.834  1.00 23.59           C  
ATOM    998  CG  PHE H 135       4.484  13.077  33.625  1.00 22.29           C  
ATOM    999  CD1 PHE H 135       5.839  12.840  33.528  1.00 20.71           C  
ATOM   1000  CD2 PHE H 135       3.838  13.698  32.584  1.00 21.42           C  
ATOM   1001  CE1 PHE H 135       6.537  13.232  32.412  1.00 19.50           C  
ATOM   1002  CE2 PHE H 135       4.533  14.091  31.464  1.00 20.81           C  
ATOM   1003  CZ  PHE H 135       5.885  13.858  31.379  1.00 20.22           C  
ATOM   1004  C   PHE H 135       3.499  15.008  35.506  1.00 26.16           C  
ATOM   1005  O   PHE H 135       4.316  15.860  35.172  1.00 27.18           O  
ATOM   1006  N   SER H 136       2.176  15.251  35.507  1.00 34.33           N  
ATOM   1007  CA  SER H 136       1.616  16.462  34.977  1.00 34.73           C  
ATOM   1008  CB  SER H 136       0.076  16.448  34.969  1.00 37.10           C  
ATOM   1009  OG  SER H 136      -0.418  16.363  36.296  1.00 37.88           O  
ATOM   1010  C   SER H 136       2.059  17.635  35.793  1.00 32.37           C  
ATOM   1011  O   SER H 136       1.940  18.778  35.360  1.00 33.49           O  
ATOM   1012  N   ASN H 137       2.540  17.373  37.018  1.00 32.47           N  
ATOM   1013  CA  ASN H 137       2.950  18.380  37.951  1.00 31.94           C  
ATOM   1014  CB  ASN H 137       3.099  17.805  39.367  1.00 35.26           C  
ATOM   1015  CG  ASN H 137       3.001  18.969  40.331  1.00 38.17           C  
ATOM   1016  OD1 ASN H 137       2.469  20.023  39.987  1.00 40.03           O  
ATOM   1017  ND2 ASN H 137       3.525  18.775  41.569  1.00 32.55           N  
ATOM   1018  C   ASN H 137       4.263  19.038  37.600  1.00 31.39           C  
ATOM   1019  O   ASN H 137       4.437  20.223  37.885  1.00 31.27           O  
ATOM   1020  N   TYR H 138       5.226  18.319  36.975  1.00 28.29           N  
ATOM   1021  CA  TYR H 138       6.551  18.888  36.919  1.00 26.24           C  
ATOM   1022  CB  TYR H 138       7.612  17.984  37.569  1.00 26.17           C  
ATOM   1023  CG  TYR H 138       7.294  17.787  39.014  1.00 27.79           C  
ATOM   1024  CD1 TYR H 138       6.345  16.869  39.403  1.00 30.06           C  
ATOM   1025  CD2 TYR H 138       7.958  18.506  39.979  1.00 27.87           C  
ATOM   1026  CE1 TYR H 138       6.056  16.679  40.734  1.00 31.88           C  
ATOM   1027  CE2 TYR H 138       7.674  18.320  41.312  1.00 31.20           C  
ATOM   1028  CZ  TYR H 138       6.722  17.408  41.691  1.00 31.83           C  
ATOM   1029  OH  TYR H 138       6.433  17.219  43.059  1.00 35.04           O  
ATOM   1030  C   TYR H 138       7.045  19.132  35.528  1.00 26.09           C  
ATOM   1031  O   TYR H 138       6.668  18.440  34.580  1.00 25.34           O  
ATOM   1032  N   ARG H 139       7.930  20.159  35.395  1.00 42.09           N  
ATOM   1033  CA  ARG H 139       8.539  20.408  34.122  1.00 41.80           C  
ATOM   1034  CB  ARG H 139       9.342  21.717  34.039  1.00 42.37           C  
ATOM   1035  CG  ARG H 139       8.569  22.992  34.382  1.00 34.61           C  
ATOM   1036  CD  ARG H 139       9.491  24.212  34.477  1.00  0.00           C  
ATOM   1037  NE  ARG H 139       8.705  25.361  35.008  1.00  0.00           N  
ATOM   1038  CZ  ARG H 139       8.353  26.400  34.197  1.00 36.26           C  
ATOM   1039  NH1 ARG H 139       8.684  26.379  32.872  1.00  0.00           N1+
ATOM   1040  NH2 ARG H 139       7.672  27.466  34.712  1.00  0.00           N  
ATOM   1041  C   ARG H 139       9.512  19.287  33.927  1.00 41.10           C  
ATOM   1042  O   ARG H 139       9.993  18.705  34.900  1.00 40.00           O  
ATOM   1043  N   MET H 140       9.817  18.935  32.663  1.00 38.57           N  
ATOM   1044  CA  MET H 140      10.714  17.837  32.444  1.00 37.25           C  
ATOM   1045  CB  MET H 140      10.019  16.593  31.867  1.00 37.23           C  
ATOM   1046  CG  MET H 140       8.955  16.020  32.805  1.00 37.20           C  
ATOM   1047  SD  MET H 140       9.590  15.441  34.407  1.00 43.37           S  
ATOM   1048  CE  MET H 140      10.548  14.064  33.714  1.00 41.18           C  
ATOM   1049  C   MET H 140      11.775  18.270  31.480  1.00 39.28           C  
ATOM   1050  O   MET H 140      11.534  19.090  30.596  1.00 40.30           O  
ATOM   1051  N   HIS H 141      12.997  17.714  31.616  1.00 38.33           N  
ATOM   1052  CA  HIS H 141      14.072  18.168  30.780  1.00 37.90           C  
ATOM   1053  ND1 HIS H 141      15.662  21.160  32.587  1.00  0.00           N  
ATOM   1054  CG  HIS H 141      14.795  20.135  32.281  1.00 15.04           C  
ATOM   1055  CB  HIS H 141      15.200  18.901  31.534  1.00 39.00           C  
ATOM   1056  NE2 HIS H 141      13.684  21.733  33.422  1.00  0.00           N  
ATOM   1057  CD2 HIS H 141      13.594  20.499  32.803  1.00  0.00           C  
ATOM   1058  CE1 HIS H 141      14.946  22.090  33.267  1.00  0.00           C  
ATOM   1059  C   HIS H 141      14.784  16.999  30.176  1.00 36.64           C  
ATOM   1060  O   HIS H 141      14.597  15.847  30.566  1.00 38.72           O  
ATOM   1061  N   TRP H 142      15.623  17.299  29.163  1.00 35.79           N  
ATOM   1062  CA  TRP H 142      16.493  16.330  28.570  1.00 38.92           C  
ATOM   1063  CB  TRP H 142      16.211  16.060  27.082  1.00 38.11           C  
ATOM   1064  CG  TRP H 142      14.926  15.314  26.837  1.00 41.80           C  
ATOM   1065  CD2 TRP H 142      14.817  13.883  26.887  1.00 43.47           C  
ATOM   1066  CD1 TRP H 142      13.679  15.787  26.548  1.00 44.35           C  
ATOM   1067  NE1 TRP H 142      12.799  14.738  26.412  1.00 44.72           N  
ATOM   1068  CE2 TRP H 142      13.487  13.561  26.619  1.00 44.25           C  
ATOM   1069  CE3 TRP H 142      15.751  12.919  27.136  1.00 43.81           C  
ATOM   1070  CZ2 TRP H 142      13.070  12.260  26.596  1.00 43.97           C  
ATOM   1071  CZ3 TRP H 142      15.326  11.610  27.112  1.00 44.12           C  
ATOM   1072  CH2 TRP H 142      14.012  11.286  26.847  1.00 45.06           C  
ATOM   1073  C   TRP H 142      17.876  16.900  28.662  1.00 40.81           C  
ATOM   1074  O   TRP H 142      18.098  18.051  28.287  1.00 41.86           O  
ATOM   1075  N   LEU H 143      18.833  16.108  29.189  1.00 37.11           N  
ATOM   1076  CA  LEU H 143      20.203  16.532  29.328  1.00 36.33           C  
ATOM   1077  CB  LEU H 143      20.689  16.561  30.790  1.00 39.58           C  
ATOM   1078  CG  LEU H 143      22.145  17.040  30.956  1.00  0.00           C  
ATOM   1079  CD1 LEU H 143      22.242  18.567  30.815  1.00  0.00           C  
ATOM   1080  CD2 LEU H 143      22.792  16.506  32.242  1.00  0.00           C  
ATOM   1081  C   LEU H 143      21.026  15.464  28.670  1.00 39.53           C  
ATOM   1082  O   LEU H 143      20.714  14.281  28.797  1.00 42.74           O  
ATOM   1083  N   ARG H 144      22.108  15.839  27.957  1.00 42.16           N  
ATOM   1084  CA  ARG H 144      22.903  14.835  27.299  1.00 44.94           C  
ATOM   1085  CB  ARG H 144      22.991  15.014  25.776  1.00 44.70           C  
ATOM   1086  CG  ARG H 144      23.646  16.338  25.385  1.00 44.15           C  
ATOM   1087  CD  ARG H 144      24.105  16.386  23.929  1.00 43.92           C  
ATOM   1088  NE  ARG H 144      22.894  16.553  23.085  1.00 46.94           N  
ATOM   1089  CZ  ARG H 144      23.009  17.088  21.837  1.00 48.65           C  
ATOM   1090  NH1 ARG H 144      24.235  17.462  21.365  1.00 49.67           N1+
ATOM   1091  NH2 ARG H 144      21.901  17.249  21.060  1.00 48.14           N  
ATOM   1092  C   ARG H 144      24.316  14.943  27.782  1.00 45.90           C  
ATOM   1093  O   ARG H 144      24.754  16.007  28.216  1.00 42.70           O  
ATOM   1094  N   GLN H 145      25.062  13.818  27.744  1.00 46.43           N  
ATOM   1095  CA  GLN H 145      26.441  13.842  28.141  1.00 46.85           C  
ATOM   1096  CB  GLN H 145      26.667  13.183  29.515  1.00 42.25           C  
ATOM   1097  CG  GLN H 145      28.070  13.376  30.097  1.00 43.18           C  
ATOM   1098  CD  GLN H 145      28.058  12.850  31.531  1.00 42.92           C  
ATOM   1099  OE1 GLN H 145      27.695  11.704  31.789  1.00 44.47           O  
ATOM   1100  NE2 GLN H 145      28.459  13.718  32.498  1.00 38.22           N  
ATOM   1101  C   GLN H 145      27.221  13.083  27.106  1.00 49.97           C  
ATOM   1102  O   GLN H 145      27.061  11.877  26.935  1.00 50.64           O  
ATOM   1103  N   PRO H 146      28.067  13.788  26.409  1.00 50.22           N  
ATOM   1104  CA  PRO H 146      28.891  13.193  25.388  1.00 52.15           C  
ATOM   1105  CD  PRO H 146      27.804  15.189  26.140  1.00 47.95           C  
ATOM   1106  CB  PRO H 146      29.312  14.337  24.464  1.00 50.71           C  
ATOM   1107  CG  PRO H 146      28.966  15.620  25.237  1.00 48.59           C  
ATOM   1108  C   PRO H 146      30.043  12.491  26.025  1.00 57.13           C  
ATOM   1109  O   PRO H 146      30.230  12.616  27.234  1.00 54.30           O  
ATOM   1110  N   PRO H 147      30.803  11.775  25.256  1.00 60.91           N  
ATOM   1111  CA  PRO H 147      31.918  11.049  25.795  1.00 63.48           C  
ATOM   1112  CD  PRO H 147      30.274  11.149  24.055  1.00 61.02           C  
ATOM   1113  CB  PRO H 147      32.421  10.169  24.656  1.00 63.23           C  
ATOM   1114  CG  PRO H 147      31.150   9.905  23.826  1.00 60.96           C  
ATOM   1115  C   PRO H 147      32.964  11.943  26.406  1.00 65.72           C  
ATOM   1116  O   PRO H 147      33.791  11.433  27.155  1.00 67.80           O  
ATOM   1117  N   GLY H 148      32.961  13.252  26.081  1.00 64.94           N  
ATOM   1118  CA  GLY H 148      33.857  14.266  26.582  1.00 67.27           C  
ATOM   1119  C   GLY H 148      33.622  14.455  28.047  1.00 68.29           C  
ATOM   1120  O   GLY H 148      34.502  14.924  28.768  1.00 69.36           O  
ATOM   1121  N   LYS H 149      32.407  14.103  28.506  1.00 67.17           N  
ATOM   1122  CA  LYS H 149      31.928  14.239  29.856  1.00 64.37           C  
ATOM   1123  CB  LYS H 149      33.020  14.109  30.931  1.00 66.79           C  
ATOM   1124  CG  LYS H 149      33.614  12.711  31.082  1.00 78.74           C  
ATOM   1125  CD  LYS H 149      34.839  12.687  31.996  1.00 78.34           C  
ATOM   1126  CE  LYS H 149      36.069  13.378  31.403  1.00 78.46           C  
ATOM   1127  NZ  LYS H 149      36.709  12.501  30.396  1.00 75.34           N1+
ATOM   1128  C   LYS H 149      31.266  15.560  30.113  1.00 59.07           C  
ATOM   1129  O   LYS H 149      30.701  15.736  31.187  1.00 57.16           O  
ATOM   1130  N   ARG H 150      31.230  16.505  29.154  1.00 57.20           N  
ATOM   1131  CA  ARG H 150      30.523  17.729  29.428  1.00 57.63           C  
ATOM   1132  CB  ARG H 150      30.772  18.820  28.378  1.00 70.82           C  
ATOM   1133  CG  ARG H 150      30.415  18.361  26.963  1.00 87.27           C  
ATOM   1134  CD  ARG H 150      30.391  19.495  25.938  1.00 88.67           C  
ATOM   1135  NE  ARG H 150      29.183  20.320  26.227  1.00 88.28           N  
ATOM   1136  CZ  ARG H 150      28.902  21.415  25.462  1.00 86.42           C  
ATOM   1137  NH1 ARG H 150      29.732  21.767  24.439  1.00 86.15           N1+
ATOM   1138  NH2 ARG H 150      27.781  22.154  25.713  1.00 85.13           N  
ATOM   1139  C   ARG H 150      29.045  17.438  29.429  1.00 56.23           C  
ATOM   1140  O   ARG H 150      28.563  16.668  28.604  1.00 58.92           O  
ATOM   1141  N   LEU H 151      28.284  18.039  30.374  1.00 51.82           N  
ATOM   1142  CA  LEU H 151      26.853  17.869  30.447  1.00 48.52           C  
ATOM   1143  CB  LEU H 151      26.282  17.944  31.879  1.00 44.56           C  
ATOM   1144  CG  LEU H 151      26.493  16.687  32.742  1.00 40.99           C  
ATOM   1145  CD1 LEU H 151      26.034  16.921  34.188  1.00 39.40           C  
ATOM   1146  CD2 LEU H 151      25.767  15.479  32.131  1.00 38.89           C  
ATOM   1147  C   LEU H 151      26.244  18.999  29.688  1.00 48.67           C  
ATOM   1148  O   LEU H 151      26.706  20.135  29.770  1.00 47.45           O  
ATOM   1149  N   GLU H 152      25.185  18.715  28.906  1.00 48.87           N  
ATOM   1150  CA  GLU H 152      24.584  19.776  28.157  1.00 48.91           C  
ATOM   1151  CB  GLU H 152      24.988  19.756  26.673  1.00 53.95           C  
ATOM   1152  CG  GLU H 152      24.355  20.882  25.859  1.00 62.33           C  
ATOM   1153  CD  GLU H 152      24.829  20.751  24.418  1.00 68.68           C  
ATOM   1154  OE1 GLU H 152      25.814  20.002  24.183  1.00 71.58           O  
ATOM   1155  OE2 GLU H 152      24.211  21.401  23.531  1.00 70.52           O1-
ATOM   1156  C   GLU H 152      23.096  19.647  28.217  1.00 46.84           C  
ATOM   1157  O   GLU H 152      22.540  18.590  27.927  1.00 43.98           O  
ATOM   1158  N   TRP H 153      22.419  20.746  28.608  1.00 44.52           N  
ATOM   1159  CA  TRP H 153      20.987  20.820  28.701  1.00 43.57           C  
ATOM   1160  CB  TRP H 153      20.567  22.035  29.534  1.00 43.08           C  
ATOM   1161  CG  TRP H 153      19.090  22.295  29.590  1.00 42.74           C  
ATOM   1162  CD2 TRP H 153      18.426  23.360  28.887  1.00 42.96           C  
ATOM   1163  CD1 TRP H 153      18.133  21.651  30.311  1.00 40.98           C  
ATOM   1164  NE1 TRP H 153      16.920  22.250  30.106  1.00 40.92           N  
ATOM   1165  CE2 TRP H 153      17.080  23.305  29.233  1.00 43.46           C  
ATOM   1166  CE3 TRP H 153      18.902  24.311  28.032  1.00 44.41           C  
ATOM   1167  CZ2 TRP H 153      16.178  24.203  28.730  1.00 42.56           C  
ATOM   1168  CZ3 TRP H 153      17.990  25.210  27.522  1.00 42.38           C  
ATOM   1169  CH2 TRP H 153      16.653  25.160  27.863  1.00 42.51           C  
ATOM   1170  C   TRP H 153      20.439  21.004  27.312  1.00 46.04           C  
ATOM   1171  O   TRP H 153      20.837  21.929  26.606  1.00 45.56           O  
ATOM   1172  N   ILE H 154      19.596  20.054  26.847  1.00 46.20           N  
ATOM   1173  CA  ILE H 154      18.979  20.112  25.546  1.00 45.61           C  
ATOM   1174  CB  ILE H 154      18.586  18.749  25.059  1.00 42.79           C  
ATOM   1175  CG1 ILE H 154      19.824  17.845  24.950  1.00 41.48           C  
ATOM   1176  CG2 ILE H 154      17.826  18.908  23.734  1.00 42.00           C  
ATOM   1177  CD1 ILE H 154      19.478  16.366  24.774  1.00 45.19           C  
ATOM   1178  C   ILE H 154      17.741  20.960  25.469  1.00 46.56           C  
ATOM   1179  O   ILE H 154      17.649  21.880  24.663  1.00 48.19           O  
ATOM   1180  N   ALA H 155      16.745  20.670  26.329  1.00 43.88           N  
ATOM   1181  CA  ALA H 155      15.477  21.339  26.206  1.00 41.01           C  
ATOM   1182  CB  ALA H 155      14.709  20.945  24.934  1.00 38.72           C  
ATOM   1183  C   ALA H 155      14.615  20.913  27.354  1.00 38.33           C  
ATOM   1184  O   ALA H 155      14.934  19.972  28.076  1.00 38.92           O  
ATOM   1185  N   VAL H 156      13.477  21.617  27.545  1.00 36.71           N  
ATOM   1186  CA  VAL H 156      12.576  21.292  28.617  1.00 38.40           C  
ATOM   1187  CB  VAL H 156      12.706  22.217  29.796  1.00 39.19           C  
ATOM   1188  CG1 VAL H 156      11.714  21.821  30.902  1.00  0.00           C  
ATOM   1189  CG2 VAL H 156      14.162  22.223  30.244  1.00  0.00           C  
ATOM   1190  C   VAL H 156      11.189  21.553  28.116  1.00 40.25           C  
ATOM   1191  O   VAL H 156      11.008  22.304  27.165  1.00 39.66           O  
ATOM   1192  N   ILE H 157      10.180  20.908  28.734  1.00 41.34           N  
ATOM   1193  CA  ILE H 157       8.802  21.194  28.456  1.00 41.13           C  
ATOM   1194  CB  ILE H 157       8.051  20.064  27.817  1.00 41.48           C  
ATOM   1195  CG1 ILE H 157       6.650  20.539  27.385  1.00 43.57           C  
ATOM   1196  CG2 ILE H 157       8.059  18.874  28.790  1.00 39.42           C  
ATOM   1197  CD1 ILE H 157       5.927  19.584  26.436  1.00 43.87           C  
ATOM   1198  C   ILE H 157       8.179  21.492  29.787  1.00 42.60           C  
ATOM   1199  O   ILE H 157       8.477  20.832  30.781  1.00 41.75           O  
ATOM   1200  N   THR H 158       7.291  22.505  29.844  1.00 43.72           N  
ATOM   1201  CA  THR H 158       6.740  22.962  31.089  1.00 39.74           C  
ATOM   1202  CB  THR H 158       6.355  24.418  30.996  1.00 36.52           C  
ATOM   1203  OG1 THR H 158       7.459  25.157  30.492  1.00  0.00           O  
ATOM   1204  CG2 THR H 158       6.014  24.979  32.389  1.00  0.00           C  
ATOM   1205  C   THR H 158       5.538  22.117  31.448  1.00 40.30           C  
ATOM   1206  O   THR H 158       5.151  21.218  30.706  1.00 40.76           O  
ATOM   1207  N   VAL H 159       4.697  22.553  32.426  1.00 28.06           N  
ATOM   1208  CA  VAL H 159       3.427  21.985  32.843  1.00 28.74           C  
ATOM   1209  CB  VAL H 159       3.117  22.394  34.263  1.00 28.96           C  
ATOM   1210  CG1 VAL H 159       1.776  21.803  34.739  1.00  0.00           C  
ATOM   1211  CG2 VAL H 159       4.319  21.989  35.136  1.00  0.00           C  
ATOM   1212  C   VAL H 159       2.299  22.438  31.930  1.00 29.51           C  
ATOM   1213  O   VAL H 159       2.426  23.378  31.148  1.00 30.21           O  
ATOM   1214  N   LYS H 160       1.140  21.740  32.004  1.00 30.80           N  
ATOM   1215  CA  LYS H 160      -0.032  21.999  31.213  1.00 32.11           C  
ATOM   1216  CB  LYS H 160      -1.173  21.015  31.520  1.00 33.01           C  
ATOM   1217  CG  LYS H 160      -2.384  21.136  30.594  1.00 34.06           C  
ATOM   1218  CD  LYS H 160      -3.353  19.959  30.730  1.00 35.00           C  
ATOM   1219  CE  LYS H 160      -4.578  20.045  29.817  1.00 36.97           C  
ATOM   1220  NZ  LYS H 160      -5.421  18.843  29.998  1.00 37.08           N1+
ATOM   1221  C   LYS H 160      -0.521  23.381  31.509  1.00 32.38           C  
ATOM   1222  O   LYS H 160      -1.012  24.078  30.621  1.00 32.67           O  
ATOM   1223  N   SER H 161      -0.390  23.826  32.770  1.00 32.93           N  
ATOM   1224  CA  SER H 161      -0.887  25.122  33.128  1.00 33.64           C  
ATOM   1225  CB  SER H 161      -0.610  25.490  34.596  1.00 34.16           C  
ATOM   1226  OG  SER H 161       0.788  25.605  34.818  1.00 34.81           O  
ATOM   1227  C   SER H 161      -0.212  26.150  32.274  1.00 33.79           C  
ATOM   1228  O   SER H 161      -0.825  27.154  31.913  1.00 33.95           O  
ATOM   1229  N   ASP H 162       1.070  25.930  31.916  1.00 33.51           N  
ATOM   1230  CA  ASP H 162       1.778  26.906  31.135  1.00 33.75           C  
ATOM   1231  CB  ASP H 162       3.271  26.941  31.481  1.00 33.73           C  
ATOM   1232  CG  ASP H 162       3.391  27.376  32.932  1.00 34.58           C  
ATOM   1233  OD1 ASP H 162       2.777  28.416  33.292  1.00 35.98           O  
ATOM   1234  OD2 ASP H 162       4.082  26.662  33.704  1.00 38.32           O1-
ATOM   1235  C   ASP H 162       1.693  26.491  29.710  1.00 33.49           C  
ATOM   1236  O   ASP H 162       2.597  26.795  28.932  1.00 33.39           O  
ATOM   1237  N   ILE H 163       0.536  25.904  29.344  1.00 33.48           N  
ATOM   1238  CA  ILE H 163       0.250  25.227  28.110  1.00 33.91           C  
ATOM   1239  CB  ILE H 163      -0.494  26.083  27.125  1.00 34.83           C  
ATOM   1240  CG1 ILE H 163      -1.858  26.496  27.706  1.00  0.00           C  
ATOM   1241  CG2 ILE H 163      -0.606  25.299  25.807  1.00  0.00           C  
ATOM   1242  CD1 ILE H 163      -2.752  25.308  28.058  1.00  0.00           C  
ATOM   1243  C   ILE H 163       1.529  24.764  27.491  1.00 32.60           C  
ATOM   1244  O   ILE H 163       2.043  25.350  26.540  1.00 31.98           O  
ATOM   1245  N   TYR H 164       2.045  23.653  28.048  1.00 31.61           N  
ATOM   1246  CA  TYR H 164       3.190  22.921  27.591  1.00 31.12           C  
ATOM   1247  CB  TYR H 164       2.841  21.944  26.452  1.00 31.89           C  
ATOM   1248  CG  TYR H 164       1.784  21.010  26.931  1.00 33.06           C  
ATOM   1249  CD1 TYR H 164       2.099  19.916  27.704  1.00 33.66           C  
ATOM   1250  CD2 TYR H 164       0.467  21.232  26.595  1.00 34.13           C  
ATOM   1251  CE1 TYR H 164       1.114  19.059  28.136  1.00 35.08           C  
ATOM   1252  CE2 TYR H 164      -0.521  20.379  27.024  1.00 35.43           C  
ATOM   1253  CZ  TYR H 164      -0.197  19.291  27.796  1.00 35.27           C  
ATOM   1254  OH  TYR H 164      -1.211  18.414  28.238  1.00 37.15           O  
ATOM   1255  C   TYR H 164       4.264  23.825  27.058  1.00 30.18           C  
ATOM   1256  O   TYR H 164       4.672  23.606  25.915  1.00 29.35           O  
ATOM   1257  N   GLY H 165       4.814  24.824  27.799  1.00 40.75           N  
ATOM   1258  CA  GLY H 165       5.708  25.557  26.947  1.00 42.32           C  
ATOM   1259  C   GLY H 165       6.980  24.784  26.814  1.00 44.00           C  
ATOM   1260  O   GLY H 165       7.294  23.934  27.646  1.00 46.72           O  
ATOM   1261  N   ALA H 166       7.749  25.071  25.743  1.00 43.55           N  
ATOM   1262  CA  ALA H 166       8.982  24.373  25.517  1.00 43.81           C  
ATOM   1263  CB  ALA H 166       8.945  23.436  24.298  1.00 45.27           C  
ATOM   1264  C   ALA H 166      10.067  25.375  25.268  1.00 45.12           C  
ATOM   1265  O   ALA H 166       9.825  26.457  24.735  1.00 46.42           O  
ATOM   1266  N   ASN H 167      11.303  25.030  25.685  1.00 46.62           N  
ATOM   1267  CA  ASN H 167      12.455  25.862  25.475  1.00 47.55           C  
ATOM   1268  CB  ASN H 167      13.018  26.475  26.771  1.00 47.30           C  
ATOM   1269  CG  ASN H 167      11.989  27.443  27.338  1.00 50.80           C  
ATOM   1270  OD1 ASN H 167      11.459  27.233  28.428  1.00  0.00           O  
ATOM   1271  ND2 ASN H 167      11.696  28.536  26.584  1.00  0.00           N  
ATOM   1272  C   ASN H 167      13.516  24.956  24.928  1.00 45.78           C  
ATOM   1273  O   ASN H 167      13.609  23.801  25.338  1.00 46.12           O  
ATOM   1274  N   TYR H 168      14.353  25.448  23.988  1.00 45.45           N  
ATOM   1275  CA  TYR H 168      15.346  24.582  23.405  1.00 46.92           C  
ATOM   1276  CB  TYR H 168      15.095  24.243  21.921  1.00 43.79           C  
ATOM   1277  CG  TYR H 168      13.817  23.482  21.779  1.00 44.52           C  
ATOM   1278  CD1 TYR H 168      13.777  22.124  21.992  1.00 46.34           C  
ATOM   1279  CD2 TYR H 168      12.651  24.126  21.437  1.00 44.35           C  
ATOM   1280  CE1 TYR H 168      12.602  21.421  21.863  1.00 47.32           C  
ATOM   1281  CE2 TYR H 168      11.474  23.428  21.304  1.00 45.85           C  
ATOM   1282  CZ  TYR H 168      11.446  22.073  21.515  1.00 46.80           C  
ATOM   1283  OH  TYR H 168      10.237  21.357  21.379  1.00 48.81           O  
ATOM   1284  C   TYR H 168      16.693  25.247  23.454  1.00 50.87           C  
ATOM   1285  O   TYR H 168      16.805  26.466  23.569  1.00 53.83           O  
ATOM   1286  N   ALA H 169      17.761  24.424  23.395  1.00 50.41           N  
ATOM   1287  CA  ALA H 169      19.115  24.900  23.382  1.00 52.06           C  
ATOM   1288  CB  ALA H 169      20.155  23.834  23.770  1.00 53.37           C  
ATOM   1289  C   ALA H 169      19.420  25.347  21.986  1.00 55.85           C  
ATOM   1290  O   ALA H 169      18.728  24.980  21.035  1.00 56.40           O  
ATOM   1291  N   GLU H 170      20.489  26.152  21.838  1.00 60.37           N  
ATOM   1292  CA  GLU H 170      20.858  26.741  20.585  1.00 63.93           C  
ATOM   1293  CB  GLU H 170      22.115  27.617  20.735  1.00 66.57           C  
ATOM   1294  CG  GLU H 170      23.321  26.874  21.324  1.00 55.19           C  
ATOM   1295  CD  GLU H 170      23.091  26.678  22.819  1.00 23.91           C  
ATOM   1296  OE1 GLU H 170      22.390  27.530  23.427  1.00 27.04           O  
ATOM   1297  OE2 GLU H 170      23.611  25.672  23.373  1.00 22.62           O1-
ATOM   1298  C   GLU H 170      21.155  25.687  19.561  1.00 65.38           C  
ATOM   1299  O   GLU H 170      20.709  25.784  18.419  1.00 68.69           O  
ATOM   1300  N   SER H 171      21.910  24.645  19.945  1.00 64.88           N  
ATOM   1301  CA  SER H 171      22.343  23.640  19.015  1.00 66.48           C  
ATOM   1302  CB  SER H 171      23.294  22.626  19.670  1.00 67.40           C  
ATOM   1303  OG  SER H 171      24.410  23.304  20.223  1.00 67.30           O  
ATOM   1304  C   SER H 171      21.187  22.845  18.486  1.00 66.38           C  
ATOM   1305  O   SER H 171      21.109  22.556  17.294  1.00 68.63           O  
ATOM   1306  N   VAL H 172      20.288  22.434  19.394  1.00 64.80           N  
ATOM   1307  CA  VAL H 172      19.172  21.567  19.129  1.00 64.63           C  
ATOM   1308  CB  VAL H 172      18.641  20.907  20.366  1.00 64.64           C  
ATOM   1309  CG1 VAL H 172      19.750  20.006  20.934  1.00 64.15           C  
ATOM   1310  CG2 VAL H 172      18.152  21.989  21.341  1.00 66.09           C  
ATOM   1311  C   VAL H 172      18.020  22.215  18.427  1.00 65.14           C  
ATOM   1312  O   VAL H 172      17.209  21.513  17.823  1.00 65.54           O  
ATOM   1313  N   LYS H 173      17.874  23.547  18.526  1.00 66.09           N  
ATOM   1314  CA  LYS H 173      16.693  24.196  18.025  1.00 66.42           C  
ATOM   1315  CB  LYS H 173      16.783  25.728  18.134  1.00 65.58           C  
ATOM   1316  CG  LYS H 173      15.429  26.430  18.107  1.00 71.72           C  
ATOM   1317  CD  LYS H 173      15.498  27.871  18.620  1.00 72.79           C  
ATOM   1318  CE  LYS H 173      14.129  28.523  18.834  1.00 72.56           C  
ATOM   1319  NZ  LYS H 173      13.473  28.771  17.531  1.00 69.87           N1+
ATOM   1320  C   LYS H 173      16.427  23.824  16.594  1.00 66.82           C  
ATOM   1321  O   LYS H 173      17.279  23.963  15.718  1.00 66.82           O  
ATOM   1322  N   GLY H 174      15.207  23.295  16.352  1.00 65.19           N  
ATOM   1323  CA  GLY H 174      14.719  22.942  15.049  1.00 63.48           C  
ATOM   1324  C   GLY H 174      14.893  21.473  14.836  1.00 62.70           C  
ATOM   1325  O   GLY H 174      14.002  20.803  14.319  1.00 61.73           O  
ATOM   1326  N   ARG H 175      16.066  20.943  15.223  1.00 62.45           N  
ATOM   1327  CA  ARG H 175      16.387  19.559  15.038  1.00 58.70           C  
ATOM   1328  CB  ARG H 175      17.882  19.299  15.278  1.00 59.13           C  
ATOM   1329  CG  ARG H 175      18.746  20.096  14.296  1.00 58.76           C  
ATOM   1330  CD  ARG H 175      20.248  19.890  14.469  1.00 61.46           C  
ATOM   1331  NE  ARG H 175      20.458  18.421  14.522  1.00 75.13           N  
ATOM   1332  CZ  ARG H 175      20.608  17.805  15.728  1.00 78.42           C  
ATOM   1333  NH1 ARG H 175      20.731  18.545  16.871  1.00 78.21           N1+
ATOM   1334  NH2 ARG H 175      20.643  16.444  15.791  1.00 77.44           N  
ATOM   1335  C   ARG H 175      15.580  18.684  15.949  1.00 55.69           C  
ATOM   1336  O   ARG H 175      15.075  17.647  15.518  1.00 56.23           O  
ATOM   1337  N   PHE H 176      15.415  19.079  17.231  1.00 51.74           N  
ATOM   1338  CA  PHE H 176      14.734  18.203  18.143  1.00 50.72           C  
ATOM   1339  CB  PHE H 176      15.538  17.835  19.405  1.00 52.14           C  
ATOM   1340  CG  PHE H 176      16.854  17.259  19.006  1.00 52.91           C  
ATOM   1341  CD1 PHE H 176      16.936  16.273  18.054  1.00 55.10           C  
ATOM   1342  CD2 PHE H 176      18.011  17.664  19.634  1.00 51.84           C  
ATOM   1343  CE1 PHE H 176      18.157  15.741  17.705  1.00 56.73           C  
ATOM   1344  CE2 PHE H 176      19.232  17.133  19.290  1.00 52.54           C  
ATOM   1345  CZ  PHE H 176      19.310  16.169  18.317  1.00 56.39           C  
ATOM   1346  C   PHE H 176      13.495  18.867  18.654  1.00 49.63           C  
ATOM   1347  O   PHE H 176      13.408  20.093  18.713  1.00 50.62           O  
ATOM   1348  N   THR H 177      12.483  18.047  19.015  1.00 48.68           N  
ATOM   1349  CA  THR H 177      11.271  18.559  19.590  1.00 48.58           C  
ATOM   1350  CB  THR H 177      10.084  18.509  18.676  1.00 47.89           C  
ATOM   1351  OG1 THR H 177       9.818  17.170  18.294  1.00 60.52           O  
ATOM   1352  CG2 THR H 177      10.363  19.372  17.436  1.00 43.54           C  
ATOM   1353  C   THR H 177      10.940  17.717  20.781  1.00 45.28           C  
ATOM   1354  O   THR H 177      11.129  16.502  20.778  1.00 46.07           O  
ATOM   1355  N   ILE H 178      10.405  18.361  21.834  1.00 41.15           N  
ATOM   1356  CA  ILE H 178      10.097  17.677  23.053  1.00 42.48           C  
ATOM   1357  CB  ILE H 178      10.683  18.376  24.248  1.00 43.56           C  
ATOM   1358  CG1 ILE H 178      10.664  17.469  25.484  1.00 40.55           C  
ATOM   1359  CG2 ILE H 178       9.947  19.710  24.442  1.00 40.37           C  
ATOM   1360  CD1 ILE H 178      11.527  18.005  26.626  1.00 43.31           C  
ATOM   1361  C   ILE H 178       8.609  17.665  23.193  1.00 43.03           C  
ATOM   1362  O   ILE H 178       7.935  18.653  22.906  1.00 43.04           O  
ATOM   1363  N   SER H 179       8.055  16.510  23.609  1.00 44.18           N  
ATOM   1364  CA  SER H 179       6.632  16.389  23.729  1.00 45.98           C  
ATOM   1365  CB  SER H 179       6.019  15.733  22.479  1.00 46.78           C  
ATOM   1366  OG  SER H 179       4.612  15.626  22.609  1.00 50.45           O  
ATOM   1367  C   SER H 179       6.368  15.487  24.890  1.00 46.52           C  
ATOM   1368  O   SER H 179       7.246  14.740  25.319  1.00 45.38           O  
ATOM   1369  N   ARG H 180       5.145  15.547  25.453  1.00 45.62           N  
ATOM   1370  CA  ARG H 180       4.875  14.704  26.577  1.00 46.92           C  
ATOM   1371  CB  ARG H 180       5.092  15.423  27.920  1.00 49.25           C  
ATOM   1372  CG  ARG H 180       4.210  16.661  28.077  1.00 50.22           C  
ATOM   1373  CD  ARG H 180       4.663  17.627  29.175  1.00 53.14           C  
ATOM   1374  NE  ARG H 180       4.369  17.017  30.499  1.00 51.82           N  
ATOM   1375  CZ  ARG H 180       4.838  17.626  31.626  1.00 50.63           C  
ATOM   1376  NH1 ARG H 180       5.629  18.733  31.525  1.00 48.15           N1+
ATOM   1377  NH2 ARG H 180       4.534  17.134  32.860  1.00 50.68           N  
ATOM   1378  C   ARG H 180       3.454  14.265  26.520  1.00 46.35           C  
ATOM   1379  O   ARG H 180       2.569  14.998  26.077  1.00 44.25           O  
ATOM   1380  N   ASP H 181       3.202  13.013  26.938  1.00 46.39           N  
ATOM   1381  CA  ASP H 181       1.835  12.621  27.010  1.00 51.14           C  
ATOM   1382  CB  ASP H 181       1.463  11.400  26.148  1.00 54.29           C  
ATOM   1383  CG  ASP H 181       2.283  10.184  26.527  1.00 58.82           C  
ATOM   1384  OD1 ASP H 181       3.285  10.318  27.276  1.00 60.89           O  
ATOM   1385  OD2 ASP H 181       1.917   9.089  26.032  1.00 58.22           O1-
ATOM   1386  C   ASP H 181       1.506  12.413  28.456  1.00 53.72           C  
ATOM   1387  O   ASP H 181       1.942  11.458  29.095  1.00 54.44           O  
ATOM   1388  N   ASP H 182       0.705  13.338  29.009  1.00 55.43           N  
ATOM   1389  CA  ASP H 182       0.382  13.332  30.406  1.00 56.65           C  
ATOM   1390  CB  ASP H 182      -0.525  14.503  30.809  1.00 56.06           C  
ATOM   1391  CG  ASP H 182       0.296  15.774  30.699  1.00 59.78           C  
ATOM   1392  OD1 ASP H 182       1.522  15.711  30.987  1.00 63.22           O  
ATOM   1393  OD2 ASP H 182      -0.287  16.821  30.313  1.00 79.29           O1-
ATOM   1394  C   ASP H 182      -0.352  12.075  30.735  1.00 58.54           C  
ATOM   1395  O   ASP H 182      -0.190  11.520  31.821  1.00 58.28           O  
ATOM   1396  N   SER H 183      -1.196  11.601  29.804  1.00 60.69           N  
ATOM   1397  CA  SER H 183      -1.982  10.426  30.045  1.00 63.02           C  
ATOM   1398  CB  SER H 183      -2.814  10.031  28.813  1.00 65.26           C  
ATOM   1399  OG  SER H 183      -3.570   8.862  29.084  1.00 63.66           O  
ATOM   1400  C   SER H 183      -1.081   9.269  30.349  1.00 61.76           C  
ATOM   1401  O   SER H 183      -1.166   8.670  31.420  1.00 62.81           O  
ATOM   1402  N   LYS H 184      -0.198   8.935  29.391  1.00 61.66           N  
ATOM   1403  CA  LYS H 184       0.723   7.834  29.480  1.00 63.90           C  
ATOM   1404  CB  LYS H 184       1.313   7.419  28.122  1.00 65.27           C  
ATOM   1405  CG  LYS H 184       0.240   6.849  27.185  1.00 68.13           C  
ATOM   1406  CD  LYS H 184       0.686   6.657  25.734  1.00 71.69           C  
ATOM   1407  CE  LYS H 184      -0.447   6.223  24.802  1.00 47.42           C  
ATOM   1408  NZ  LYS H 184      -1.064   7.408  24.167  1.00 50.71           N1+
ATOM   1409  C   LYS H 184       1.817   8.131  30.464  1.00 62.34           C  
ATOM   1410  O   LYS H 184       2.486   7.217  30.945  1.00 58.70           O  
ATOM   1411  N   SER H 185       2.042   9.419  30.791  1.00 62.08           N  
ATOM   1412  CA  SER H 185       3.104   9.789  31.688  1.00 58.89           C  
ATOM   1413  CB  SER H 185       3.073   9.027  33.024  1.00 63.29           C  
ATOM   1414  OG  SER H 185       1.886   9.331  33.741  1.00 64.16           O  
ATOM   1415  C   SER H 185       4.419   9.489  31.046  1.00 55.43           C  
ATOM   1416  O   SER H 185       5.362   9.058  31.709  1.00 57.12           O  
ATOM   1417  N   SER H 186       4.520   9.723  29.723  1.00 52.24           N  
ATOM   1418  CA  SER H 186       5.761   9.475  29.051  1.00 50.04           C  
ATOM   1419  CB  SER H 186       5.633   8.476  27.889  1.00 50.09           C  
ATOM   1420  OG  SER H 186       5.205   7.215  28.379  1.00  0.00           O  
ATOM   1421  C   SER H 186       6.259  10.766  28.475  1.00 47.59           C  
ATOM   1422  O   SER H 186       5.476  11.628  28.084  1.00 48.98           O  
ATOM   1423  N   VAL H 187       7.599  10.933  28.426  1.00 42.75           N  
ATOM   1424  CA  VAL H 187       8.199  12.117  27.874  1.00 41.03           C  
ATOM   1425  CB  VAL H 187       9.214  12.747  28.781  1.00 41.29           C  
ATOM   1426  CG1 VAL H 187       9.844  13.944  28.051  1.00  0.00           C  
ATOM   1427  CG2 VAL H 187       8.530  13.112  30.110  1.00  0.00           C  
ATOM   1428  C   VAL H 187       8.922  11.692  26.629  1.00 43.77           C  
ATOM   1429  O   VAL H 187       9.561  10.641  26.608  1.00 45.16           O  
ATOM   1430  N   TYR H 188       8.849  12.504  25.550  1.00 42.12           N  
ATOM   1431  CA  TYR H 188       9.466  12.077  24.322  1.00 41.22           C  
ATOM   1432  CB  TYR H 188       8.515  11.938  23.114  1.00 43.74           C  
ATOM   1433  CG  TYR H 188       7.411  10.965  23.351  1.00 35.38           C  
ATOM   1434  CD1 TYR H 188       7.625   9.609  23.289  1.00 36.90           C  
ATOM   1435  CD2 TYR H 188       6.148  11.417  23.638  1.00 38.27           C  
ATOM   1436  CE1 TYR H 188       6.594   8.723  23.504  1.00 39.53           C  
ATOM   1437  CE2 TYR H 188       5.113  10.540  23.852  1.00 39.78           C  
ATOM   1438  CZ  TYR H 188       5.336   9.189  23.786  1.00 41.64           C  
ATOM   1439  OH  TYR H 188       4.274   8.288  24.006  1.00 45.09           O  
ATOM   1440  C   TYR H 188      10.424  13.124  23.849  1.00 41.26           C  
ATOM   1441  O   TYR H 188      10.260  14.311  24.126  1.00 42.51           O  
ATOM   1442  N   LEU H 189      11.486  12.686  23.138  1.00 42.42           N  
ATOM   1443  CA  LEU H 189      12.367  13.630  22.511  1.00 43.75           C  
ATOM   1444  CB  LEU H 189      13.749  13.756  23.179  1.00 42.13           C  
ATOM   1445  CG  LEU H 189      14.653  14.812  22.511  1.00 42.07           C  
ATOM   1446  CD1 LEU H 189      14.079  16.230  22.684  1.00 40.77           C  
ATOM   1447  CD2 LEU H 189      16.106  14.695  22.998  1.00 40.26           C  
ATOM   1448  C   LEU H 189      12.580  13.157  21.101  1.00 47.08           C  
ATOM   1449  O   LEU H 189      13.316  12.202  20.860  1.00 47.54           O  
ATOM   1450  N   GLN H 190      11.941  13.828  20.121  1.00 51.38           N  
ATOM   1451  CA  GLN H 190      12.090  13.431  18.751  1.00 51.52           C  
ATOM   1452  CB  GLN H 190      10.916  13.866  17.854  1.00 51.40           C  
ATOM   1453  CG  GLN H 190      10.982  13.333  16.420  1.00 57.46           C  
ATOM   1454  CD  GLN H 190      10.358  11.946  16.411  1.00 63.40           C  
ATOM   1455  OE1 GLN H 190       9.267  11.749  16.939  1.00 65.84           O  
ATOM   1456  NE2 GLN H 190      11.060  10.955  15.801  1.00 65.68           N  
ATOM   1457  C   GLN H 190      13.324  14.092  18.231  1.00 49.80           C  
ATOM   1458  O   GLN H 190      13.537  15.288  18.424  1.00 50.10           O  
ATOM   1459  N   MET H 191      14.185  13.315  17.550  1.00 47.32           N  
ATOM   1460  CA  MET H 191      15.406  13.872  17.051  1.00 49.47           C  
ATOM   1461  CB  MET H 191      16.650  13.207  17.670  1.00 50.95           C  
ATOM   1462  CG  MET H 191      16.758  13.454  19.178  1.00 51.38           C  
ATOM   1463  SD  MET H 191      18.200  12.703  19.990  1.00 60.00           S  
ATOM   1464  CE  MET H 191      17.598  10.994  19.865  1.00 48.31           C  
ATOM   1465  C   MET H 191      15.450  13.645  15.576  1.00 51.77           C  
ATOM   1466  O   MET H 191      15.096  12.572  15.090  1.00 51.98           O  
ATOM   1467  N   SER H 192      15.884  14.668  14.814  1.00 54.06           N  
ATOM   1468  CA  SER H 192      15.936  14.510  13.391  1.00 59.07           C  
ATOM   1469  CB  SER H 192      14.796  15.234  12.654  1.00 58.24           C  
ATOM   1470  OG  SER H 192      14.884  16.634  12.870  1.00108.68           O  
ATOM   1471  C   SER H 192      17.226  15.080  12.893  1.00 62.40           C  
ATOM   1472  O   SER H 192      17.861  15.900  13.556  1.00 61.32           O  
ATOM   1473  N   ARG H 193      17.646  14.632  11.693  1.00 65.37           N  
ATOM   1474  CA  ARG H 193      18.835  15.131  11.063  1.00 64.86           C  
ATOM   1475  CB  ARG H 193      18.683  16.598  10.625  1.00 65.08           C  
ATOM   1476  CG  ARG H 193      19.831  17.116   9.763  1.00  0.00           C  
ATOM   1477  CD  ARG H 193      19.575  18.519   9.216  1.00  0.00           C  
ATOM   1478  NE  ARG H 193      18.291  18.464   8.460  1.00  0.00           N  
ATOM   1479  CZ  ARG H 193      18.281  18.036   7.165  1.00  0.00           C  
ATOM   1480  NH1 ARG H 193      19.446  17.639   6.574  1.00  0.00           N1+
ATOM   1481  NH2 ARG H 193      17.111  17.999   6.463  1.00  0.00           N  
ATOM   1482  C   ARG H 193      19.989  15.016  12.011  1.00 62.41           C  
ATOM   1483  O   ARG H 193      20.739  15.969  12.211  1.00 60.23           O  
ATOM   1484  N   LEU H 194      20.182  13.812  12.584  1.00 62.62           N  
ATOM   1485  CA  LEU H 194      21.207  13.554  13.559  1.00 60.98           C  
ATOM   1486  CB  LEU H 194      21.092  12.140  14.160  1.00 58.74           C  
ATOM   1487  CG  LEU H 194      19.842  11.940  15.040  1.00 54.48           C  
ATOM   1488  CD1 LEU H 194      19.697  10.482  15.504  1.00 53.90           C  
ATOM   1489  CD2 LEU H 194      19.857  12.908  16.234  1.00 50.28           C  
ATOM   1490  C   LEU H 194      22.571  13.679  12.943  1.00 61.32           C  
ATOM   1491  O   LEU H 194      22.769  13.432  11.755  1.00 62.85           O  
ATOM   1492  N   ARG H 195      23.553  14.094  13.777  1.00 60.41           N  
ATOM   1493  CA  ARG H 195      24.912  14.294  13.357  1.00 63.49           C  
ATOM   1494  CB  ARG H 195      25.347  15.768  13.384  1.00 66.56           C  
ATOM   1495  CG  ARG H 195      24.564  16.657  12.418  1.00 81.04           C  
ATOM   1496  CD  ARG H 195      24.806  18.152  12.627  1.00 87.08           C  
ATOM   1497  NE  ARG H 195      26.156  18.478  12.091  1.00 92.05           N  
ATOM   1498  CZ  ARG H 195      26.507  19.781  11.878  1.00 92.85           C  
ATOM   1499  NH1 ARG H 195      25.628  20.783  12.175  1.00 93.41           N1+
ATOM   1500  NH2 ARG H 195      27.734  20.085  11.364  1.00 91.93           N  
ATOM   1501  C   ARG H 195      25.791  13.583  14.339  1.00 63.21           C  
ATOM   1502  O   ARG H 195      25.325  13.070  15.355  1.00 62.78           O  
ATOM   1503  N   GLU H 196      27.106  13.555  14.048  1.00 63.96           N  
ATOM   1504  CA  GLU H 196      28.077  12.853  14.847  1.00 63.57           C  
ATOM   1505  CB  GLU H 196      29.515  13.005  14.317  1.00 64.58           C  
ATOM   1506  CG  GLU H 196      29.797  12.322  12.978  1.00  0.00           C  
ATOM   1507  CD  GLU H 196      31.244  12.634  12.613  1.00  0.00           C  
ATOM   1508  OE1 GLU H 196      32.157  12.221  13.377  1.00  0.00           O  
ATOM   1509  OE2 GLU H 196      31.452  13.304  11.566  1.00  0.00           O1-
ATOM   1510  C   GLU H 196      28.115  13.427  16.233  1.00 63.71           C  
ATOM   1511  O   GLU H 196      28.228  12.694  17.215  1.00 63.72           O  
ATOM   1512  N   GLU H 197      28.003  14.761  16.342  1.00 62.59           N  
ATOM   1513  CA  GLU H 197      28.145  15.468  17.583  1.00 61.88           C  
ATOM   1514  CB  GLU H 197      28.091  16.991  17.395  1.00 65.56           C  
ATOM   1515  CG  GLU H 197      29.306  17.497  16.610  1.00 72.41           C  
ATOM   1516  CD  GLU H 197      29.220  19.007  16.482  1.00 77.61           C  
ATOM   1517  OE1 GLU H 197      28.531  19.480  15.541  1.00 81.56           O  
ATOM   1518  OE2 GLU H 197      29.850  19.706  17.320  1.00 78.09           O1-
ATOM   1519  C   GLU H 197      27.081  15.040  18.545  1.00 58.78           C  
ATOM   1520  O   GLU H 197      27.259  15.112  19.759  1.00 57.22           O  
ATOM   1521  N   ASP H 198      25.933  14.598  18.016  1.00 57.96           N  
ATOM   1522  CA  ASP H 198      24.783  14.200  18.778  1.00 54.96           C  
ATOM   1523  CB  ASP H 198      23.562  13.929  17.888  1.00 56.27           C  
ATOM   1524  CG  ASP H 198      23.159  15.266  17.287  1.00 58.91           C  
ATOM   1525  OD1 ASP H 198      22.985  16.239  18.070  1.00 59.70           O  
ATOM   1526  OD2 ASP H 198      23.046  15.335  16.035  1.00 60.44           O1-
ATOM   1527  C   ASP H 198      25.054  12.959  19.583  1.00 51.10           C  
ATOM   1528  O   ASP H 198      24.294  12.643  20.496  1.00 45.81           O  
ATOM   1529  N   THR H 199      26.094  12.173  19.241  1.00 51.82           N  
ATOM   1530  CA  THR H 199      26.323  10.946  19.957  1.00 51.36           C  
ATOM   1531  CB  THR H 199      27.504  10.181  19.436  1.00 51.99           C  
ATOM   1532  OG1 THR H 199      27.330   9.910  18.053  1.00 50.33           O  
ATOM   1533  CG2 THR H 199      27.619   8.857  20.208  1.00 48.69           C  
ATOM   1534  C   THR H 199      26.557  11.245  21.409  1.00 53.46           C  
ATOM   1535  O   THR H 199      27.369  12.103  21.753  1.00 56.04           O  
ATOM   1536  N   ALA H 200      25.832  10.540  22.310  1.00 52.20           N  
ATOM   1537  CA  ALA H 200      25.999  10.795  23.716  1.00 50.03           C  
ATOM   1538  CB  ALA H 200      25.770  12.266  24.096  1.00 61.06           C  
ATOM   1539  C   ALA H 200      24.999   9.992  24.493  1.00 47.76           C  
ATOM   1540  O   ALA H 200      24.231   9.207  23.935  1.00 46.36           O  
ATOM   1541  N   THR H 201      25.021  10.150  25.836  1.00 46.47           N  
ATOM   1542  CA  THR H 201      24.050   9.512  26.679  1.00 44.81           C  
ATOM   1543  CB  THR H 201      24.542   9.095  28.031  1.00 43.02           C  
ATOM   1544  OG1 THR H 201      25.055  10.222  28.724  1.00 51.09           O  
ATOM   1545  CG2 THR H 201      25.609   8.011  27.902  1.00 30.91           C  
ATOM   1546  C   THR H 201      23.024  10.551  26.972  1.00 44.39           C  
ATOM   1547  O   THR H 201      23.356  11.667  27.368  1.00 42.55           O  
ATOM   1548  N   TYR H 202      21.737  10.205  26.806  1.00 43.94           N  
ATOM   1549  CA  TYR H 202      20.723  11.187  27.031  1.00 41.66           C  
ATOM   1550  CB  TYR H 202      19.687  11.273  25.893  1.00 42.88           C  
ATOM   1551  CG  TYR H 202      20.327  11.911  24.702  1.00 42.66           C  
ATOM   1552  CD1 TYR H 202      21.302  11.256  23.985  1.00 42.63           C  
ATOM   1553  CD2 TYR H 202      19.928  13.163  24.289  1.00 38.99           C  
ATOM   1554  CE1 TYR H 202      21.878  11.850  22.885  1.00 41.43           C  
ATOM   1555  CE2 TYR H 202      20.499  13.764  23.189  1.00 35.38           C  
ATOM   1556  CZ  TYR H 202      21.481  13.104  22.487  1.00 38.73           C  
ATOM   1557  OH  TYR H 202      22.077  13.706  21.359  1.00 37.85           O  
ATOM   1558  C   TYR H 202      19.996  10.835  28.286  1.00 43.98           C  
ATOM   1559  O   TYR H 202      19.537   9.708  28.470  1.00 46.34           O  
ATOM   1560  N   TYR H 203      19.875  11.830  29.186  1.00 42.84           N  
ATOM   1561  CA  TYR H 203      19.236  11.642  30.452  1.00 39.19           C  
ATOM   1562  CB  TYR H 203      20.046  12.166  31.658  1.00 37.11           C  
ATOM   1563  CG  TYR H 203      21.319  11.403  31.841  1.00 38.37           C  
ATOM   1564  CD1 TYR H 203      21.319  10.147  32.411  1.00 40.63           C  
ATOM   1565  CD2 TYR H 203      22.523  11.960  31.471  1.00 42.04           C  
ATOM   1566  CE1 TYR H 203      22.495   9.455  32.590  1.00 42.77           C  
ATOM   1567  CE2 TYR H 203      23.701  11.273  31.648  1.00 43.61           C  
ATOM   1568  CZ  TYR H 203      23.689  10.018  32.208  1.00 43.81           C  
ATOM   1569  OH  TYR H 203      24.899   9.313  32.389  1.00 45.67           O  
ATOM   1570  C   TYR H 203      17.965  12.432  30.441  1.00 40.33           C  
ATOM   1571  O   TYR H 203      17.877  13.512  29.857  1.00 37.18           O  
ATOM   1572  N   CYS H 204      16.926  11.859  31.069  1.00 42.18           N  
ATOM   1573  CA  CYS H 204      15.642  12.471  31.238  1.00 43.53           C  
ATOM   1574  CB  CYS H 204      14.537  11.418  31.017  1.00 42.19           C  
ATOM   1575  SG  CYS H 204      12.861  11.851  31.559  1.00 51.31           S  
ATOM   1576  C   CYS H 204      15.628  12.912  32.664  1.00 42.31           C  
ATOM   1577  O   CYS H 204      15.926  12.122  33.558  1.00 42.66           O  
ATOM   1578  N   SER H 205      15.306  14.196  32.925  1.00 38.36           N  
ATOM   1579  CA  SER H 205      15.386  14.623  34.293  1.00 38.02           C  
ATOM   1580  CB  SER H 205      16.666  15.410  34.591  1.00 37.70           C  
ATOM   1581  OG  SER H 205      16.812  15.567  35.991  1.00  0.00           O  
ATOM   1582  C   SER H 205      14.200  15.469  34.642  1.00 40.06           C  
ATOM   1583  O   SER H 205      13.664  16.208  33.817  1.00 43.39           O  
ATOM   1584  N   ARG H 206      13.762  15.367  35.914  1.00 37.17           N  
ATOM   1585  CA  ARG H 206      12.632  16.113  36.391  1.00 35.07           C  
ATOM   1586  CB  ARG H 206      11.903  15.399  37.546  1.00 33.43           C  
ATOM   1587  CG  ARG H 206      10.682  16.137  38.096  1.00 24.94           C  
ATOM   1588  CD  ARG H 206       9.987  15.371  39.225  1.00 29.48           C  
ATOM   1589  NE  ARG H 206      10.849  15.467  40.435  1.00 31.20           N  
ATOM   1590  CZ  ARG H 206      10.353  15.114  41.654  1.00 32.07           C  
ATOM   1591  NH1 ARG H 206       9.090  14.605  41.763  1.00 35.16           N1+
ATOM   1592  NH2 ARG H 206      11.118  15.282  42.772  1.00 34.22           N  
ATOM   1593  C   ARG H 206      13.140  17.423  36.892  1.00 36.25           C  
ATOM   1594  O   ARG H 206      14.129  17.488  37.623  1.00 40.27           O  
ATOM   1595  N   SER H 207      12.464  18.519  36.501  1.00 35.24           N  
ATOM   1596  CA  SER H 207      12.967  19.803  36.875  1.00 35.65           C  
ATOM   1597  CB  SER H 207      12.586  20.918  35.895  1.00 34.72           C  
ATOM   1598  OG  SER H 207      11.204  21.205  36.030  1.00  0.00           O  
ATOM   1599  C   SER H 207      12.455  20.216  38.212  1.00 39.85           C  
ATOM   1600  O   SER H 207      11.373  19.824  38.644  1.00 44.60           O  
ATOM   1601  N   ARG H 208      13.267  21.021  38.921  1.00 14.54           N  
ATOM   1602  CA  ARG H 208      12.816  21.654  40.116  1.00 14.68           C  
ATOM   1603  CB  ARG H 208      13.402  21.038  41.398  1.00 15.75           C  
ATOM   1604  CG  ARG H 208      12.679  21.483  42.671  1.00 18.04           C  
ATOM   1605  CD  ARG H 208      13.257  20.874  43.950  1.00 19.75           C  
ATOM   1606  NE  ARG H 208      12.385  21.305  45.078  1.00 22.21           N  
ATOM   1607  CZ  ARG H 208      12.602  22.502  45.695  1.00 24.81           C  
ATOM   1608  NH1 ARG H 208      13.624  23.307  45.282  1.00 25.61           N1+
ATOM   1609  NH2 ARG H 208      11.794  22.896  46.722  1.00 25.58           N  
ATOM   1610  C   ARG H 208      13.326  23.056  39.998  1.00 14.09           C  
ATOM   1611  O   ARG H 208      14.332  23.417  40.605  1.00 13.91           O  
ATOM   1612  N   GLY H 209      12.641  23.895  39.201  1.00 13.80           N  
ATOM   1613  CA  GLY H 209      13.080  25.252  39.068  1.00 13.75           C  
ATOM   1614  C   GLY H 209      14.439  25.298  38.434  1.00 13.51           C  
ATOM   1615  O   GLY H 209      15.336  25.966  38.945  1.00 13.48           O  
ATOM   1616  N   ARG H 210      14.609  24.582  37.305  1.00 13.14           N  
ATOM   1617  CA  ARG H 210      15.801  24.503  36.499  1.00 12.77           C  
ATOM   1618  CB  ARG H 210      16.285  25.830  35.866  1.00 13.38           C  
ATOM   1619  CG  ARG H 210      16.783  26.909  36.829  1.00 13.09           C  
ATOM   1620  CD  ARG H 210      15.800  28.059  37.049  1.00  0.00           C  
ATOM   1621  NE  ARG H 210      16.469  29.041  37.947  1.00  0.00           N  
ATOM   1622  CZ  ARG H 210      16.277  30.378  37.751  1.00 13.08           C  
ATOM   1623  NH1 ARG H 210      15.467  30.808  36.740  1.00  0.00           N1+
ATOM   1624  NH2 ARG H 210      16.895  31.283  38.565  1.00  0.00           N  
ATOM   1625  C   ARG H 210      16.941  23.884  37.242  1.00 13.20           C  
ATOM   1626  O   ARG H 210      18.101  24.096  36.883  1.00 12.62           O  
ATOM   1627  N   THR H 211      16.638  23.101  38.295  1.00 12.85           N  
ATOM   1628  CA  THR H 211      17.628  22.284  38.940  1.00 13.06           C  
ATOM   1629  CB  THR H 211      17.760  22.491  40.422  1.00 12.65           C  
ATOM   1630  OG1 THR H 211      18.943  21.868  40.900  1.00  0.00           O  
ATOM   1631  CG2 THR H 211      16.536  21.879  41.122  1.00  0.00           C  
ATOM   1632  C   THR H 211      17.084  20.908  38.716  1.00 12.86           C  
ATOM   1633  O   THR H 211      15.867  20.729  38.698  1.00 13.27           O  
ATOM   1634  N   LEU H 212      17.943  19.895  38.503  1.00 12.87           N  
ATOM   1635  CA  LEU H 212      17.375  18.614  38.194  1.00 13.32           C  
ATOM   1636  CB  LEU H 212      18.063  17.933  36.994  1.00 13.10           C  
ATOM   1637  CG  LEU H 212      17.918  18.711  35.668  1.00 12.66           C  
ATOM   1638  CD1 LEU H 212      18.626  17.983  34.515  1.00 13.43           C  
ATOM   1639  CD2 LEU H 212      16.449  19.028  35.346  1.00 12.73           C  
ATOM   1640  C   LEU H 212      17.506  17.719  39.384  1.00 13.52           C  
ATOM   1641  O   LEU H 212      18.591  17.236  39.707  1.00 13.80           O  
ATOM   1642  N   ASP H 213      16.375  17.508  40.083  1.00 13.91           N  
ATOM   1643  CA  ASP H 213      16.305  16.709  41.272  1.00 14.05           C  
ATOM   1644  CB  ASP H 213      15.089  17.059  42.152  1.00 14.12           C  
ATOM   1645  CG  ASP H 213      13.807  16.946  41.340  1.00 14.64           C  
ATOM   1646  OD1 ASP H 213      13.890  16.573  40.141  1.00 15.90           O  
ATOM   1647  OD2 ASP H 213      12.727  17.251  41.911  1.00 17.33           O1-
ATOM   1648  C   ASP H 213      16.371  15.231  41.015  1.00 14.72           C  
ATOM   1649  O   ASP H 213      16.943  14.499  41.822  1.00 15.19           O  
ATOM   1650  N   TYR H 214      15.782  14.740  39.906  1.00 36.93           N  
ATOM   1651  CA  TYR H 214      15.764  13.312  39.681  1.00 38.22           C  
ATOM   1652  CB  TYR H 214      14.378  12.651  39.819  1.00 38.70           C  
ATOM   1653  CG  TYR H 214      14.054  12.513  41.263  1.00 14.37           C  
ATOM   1654  CD1 TYR H 214      13.495  13.546  41.978  1.00 15.62           C  
ATOM   1655  CD2 TYR H 214      14.308  11.324  41.899  1.00 14.83           C  
ATOM   1656  CE1 TYR H 214      13.206  13.393  43.313  1.00 15.95           C  
ATOM   1657  CE2 TYR H 214      14.022  11.164  43.231  1.00 14.28           C  
ATOM   1658  CZ  TYR H 214      13.470  12.199  43.941  1.00 16.59           C  
ATOM   1659  OH  TYR H 214      13.176  12.032  45.310  1.00 18.95           O  
ATOM   1660  C   TYR H 214      16.225  13.015  38.291  1.00 40.18           C  
ATOM   1661  O   TYR H 214      15.774  13.635  37.333  1.00 43.86           O  
ATOM   1662  N   TRP H 215      17.118  12.015  38.144  1.00 41.26           N  
ATOM   1663  CA  TRP H 215      17.682  11.700  36.860  1.00 38.49           C  
ATOM   1664  CB  TRP H 215      19.214  11.860  36.862  1.00 32.00           C  
ATOM   1665  CG  TRP H 215      19.684  13.265  37.166  1.00 32.83           C  
ATOM   1666  CD2 TRP H 215      20.378  14.113  36.239  1.00 30.71           C  
ATOM   1667  CD1 TRP H 215      19.586  13.967  38.330  1.00 31.76           C  
ATOM   1668  NE1 TRP H 215      20.163  15.207  38.184  1.00 31.43           N  
ATOM   1669  CE2 TRP H 215      20.660  15.309  36.901  1.00 30.90           C  
ATOM   1670  CE3 TRP H 215      20.755  13.908  34.944  1.00 31.50           C  
ATOM   1671  CZ2 TRP H 215      21.325  16.324  36.274  1.00 32.14           C  
ATOM   1672  CZ3 TRP H 215      21.420  14.933  34.317  1.00 36.16           C  
ATOM   1673  CH2 TRP H 215      21.700  16.118  34.966  1.00 35.31           C  
ATOM   1674  C   TRP H 215      17.394  10.256  36.565  1.00 39.95           C  
ATOM   1675  O   TRP H 215      17.116   9.463  37.464  1.00 43.81           O  
ATOM   1676  N   GLY H 216      17.413   9.880  35.270  1.00 37.94           N  
ATOM   1677  CA  GLY H 216      17.160   8.514  34.901  1.00 42.02           C  
ATOM   1678  C   GLY H 216      18.461   7.817  34.631  1.00 46.23           C  
ATOM   1679  O   GLY H 216      19.530   8.415  34.705  1.00 46.15           O  
ATOM   1680  N   GLN H 217      18.400   6.521  34.267  1.00 47.18           N  
ATOM   1681  CA  GLN H 217      19.604   5.776  34.024  1.00 49.23           C  
ATOM   1682  CB  GLN H 217      19.404   4.265  33.818  1.00 55.37           C  
ATOM   1683  CG  GLN H 217      18.614   3.893  32.569  1.00 23.96           C  
ATOM   1684  CD  GLN H 217      17.142   4.089  32.875  1.00 24.67           C  
ATOM   1685  OE1 GLN H 217      16.764   4.439  33.991  1.00 24.87           O  
ATOM   1686  NE2 GLN H 217      16.285   3.845  31.850  1.00 23.87           N  
ATOM   1687  C   GLN H 217      20.299   6.326  32.817  1.00 49.99           C  
ATOM   1688  O   GLN H 217      21.527   6.366  32.768  1.00 52.59           O  
ATOM   1689  N   GLY H 218      19.530   6.760  31.800  1.00 50.29           N  
ATOM   1690  CA  GLY H 218      20.134   7.314  30.625  1.00 48.57           C  
ATOM   1691  C   GLY H 218      20.116   6.286  29.546  1.00 48.24           C  
ATOM   1692  O   GLY H 218      20.102   5.084  29.806  1.00 47.76           O  
ATOM   1693  N   THR H 219      20.106   6.756  28.286  1.00 45.08           N  
ATOM   1694  CA  THR H 219      20.105   5.870  27.162  1.00 45.66           C  
ATOM   1695  CB  THR H 219      18.806   5.880  26.410  1.00 46.94           C  
ATOM   1696  OG1 THR H 219      18.810   4.874  25.408  1.00 47.70           O  
ATOM   1697  CG2 THR H 219      18.598   7.271  25.786  1.00 47.92           C  
ATOM   1698  C   THR H 219      21.190   6.345  26.248  1.00 45.66           C  
ATOM   1699  O   THR H 219      21.455   7.544  26.168  1.00 45.87           O  
ATOM   1700  N   SER H 220      21.852   5.422  25.522  1.00 45.72           N  
ATOM   1701  CA  SER H 220      22.959   5.854  24.718  1.00 48.88           C  
ATOM   1702  CB  SER H 220      24.187   4.932  24.833  1.00 55.31           C  
ATOM   1703  OG  SER H 220      25.271   5.458  24.086  1.00 20.04           O  
ATOM   1704  C   SER H 220      22.549   5.916  23.280  1.00 51.67           C  
ATOM   1705  O   SER H 220      21.842   5.045  22.774  1.00 53.31           O  
ATOM   1706  N   VAL H 221      22.982   6.991  22.592  1.00 51.16           N  
ATOM   1707  CA  VAL H 221      22.663   7.181  21.211  1.00 50.20           C  
ATOM   1708  CB  VAL H 221      21.872   8.438  20.979  1.00 49.98           C  
ATOM   1709  CG1 VAL H 221      21.695   8.648  19.470  1.00 61.98           C  
ATOM   1710  CG2 VAL H 221      20.546   8.328  21.749  1.00 58.81           C  
ATOM   1711  C   VAL H 221      23.960   7.312  20.485  1.00 52.20           C  
ATOM   1712  O   VAL H 221      24.830   8.088  20.879  1.00 52.38           O  
ATOM   1713  N   THR H 222      24.133   6.535  19.398  1.00 51.41           N  
ATOM   1714  CA  THR H 222      25.371   6.657  18.695  1.00 52.33           C  
ATOM   1715  CB  THR H 222      26.247   5.453  18.860  1.00 51.14           C  
ATOM   1716  OG1 THR H 222      27.562   5.745  18.421  1.00 35.36           O  
ATOM   1717  CG2 THR H 222      25.650   4.282  18.072  1.00 34.52           C  
ATOM   1718  C   THR H 222      25.058   6.887  17.251  1.00 53.97           C  
ATOM   1719  O   THR H 222      24.260   6.171  16.646  1.00 54.59           O  
ATOM   1720  N   VAL H 223      25.674   7.930  16.661  1.00 54.42           N  
ATOM   1721  CA  VAL H 223      25.411   8.230  15.287  1.00 55.03           C  
ATOM   1722  CB  VAL H 223      25.117   9.682  15.052  1.00 52.45           C  
ATOM   1723  CG1 VAL H 223      24.900   9.905  13.547  1.00 52.06           C  
ATOM   1724  CG2 VAL H 223      23.912  10.080  15.922  1.00 48.52           C  
ATOM   1725  C   VAL H 223      26.639   7.880  14.519  1.00 58.60           C  
ATOM   1726  O   VAL H 223      27.703   8.461  14.729  1.00 61.21           O  
ATOM   1727  N   SER H 224      26.521   6.897  13.604  1.00 71.53           N  
ATOM   1728  CA  SER H 224      27.655   6.520  12.816  1.00 71.49           C  
ATOM   1729  CB  SER H 224      28.489   5.384  13.425  1.00 69.09           C  
ATOM   1730  OG  SER H 224      27.769   4.164  13.326  1.00 68.99           O  
ATOM   1731  C   SER H 224      27.130   5.980  11.531  1.00 73.78           C  
ATOM   1732  O   SER H 224      25.999   5.500  11.462  1.00 76.86           O  
ATOM   1733  N   SER H 225      27.953   6.049  10.468  1.00 74.79           N  
ATOM   1734  CA  SER H 225      27.532   5.528   9.204  1.00 80.06           C  
ATOM   1735  CB  SER H 225      27.654   6.552   8.060  1.00 83.37           C  
ATOM   1736  OG  SER H 225      29.009   6.942   7.892  1.00 87.61           O  
ATOM   1737  C   SER H 225      28.432   4.345   8.884  1.00 81.85           C  
ATOM   1738  O   SER H 225      28.043   3.527   8.007  1.00 86.07           O  
ATOM   1739  OXT SER H 225      29.517   4.241   9.515  1.00  0.00           O1-
TER    1740      SER H 225 
CONECT  162  651
CONECT  651  162
CONECT  950 1575
CONECT 1575  950
END
