# Supplementary material for: Fully automated antibody structure prediction using BIOVIA tools: Validation study
Source: PLoS One. 2017 May 18;12(5):e0177923. doi: 10.1371/journal.pone.0177923 (PMC5436848; doi:10.1371/journal.pone.0177923)
Supplement: S1 Dataset — Predicted structures using the Top5 framework method, Chothia CDR definition with no canonical filtering and generating 50 models. These were used in the detailed discussion of outliers and for comparison against predictions using canonical filtering. (ZIP) [file pone.0177923.s003.zip › 4HXB_LH_FV_FinalModel.pdb]

REMARK   Accelrys Discovery Studio PDB file
REMARK   Created:  2015-05-08T03:37:54Z
SSBOND   1 CYS L   23    CYS L   93                                     
SSBOND   2 CYS H  134    CYS H  208                                     
ATOM      1  N   ASP L   1      26.357  32.648  25.841  1.00 66.42           N1+
ATOM      2  CA  ASP L   1      26.199  31.676  26.943  1.00 64.14           C  
ATOM      3  CB  ASP L   1      26.813  30.313  26.567  1.00 65.23           C  
ATOM      4  CG  ASP L   1      26.005  29.693  25.436  1.00 67.79           C  
ATOM      5  OD1 ASP L   1      25.162  30.417  24.844  1.00 28.44           O  
ATOM      6  OD2 ASP L   1      26.215  28.484  25.150  1.00 34.83           O1-
ATOM      7  C   ASP L   1      26.949  32.168  28.132  1.00 61.70           C  
ATOM      8  O   ASP L   1      27.781  33.069  28.034  1.00 61.86           O  
ATOM      9  N   VAL L   2      26.643  31.584  29.299  1.00 55.82           N  
ATOM     10  CA  VAL L   2      27.363  31.912  30.486  1.00 51.23           C  
ATOM     11  CB  VAL L   2      26.507  31.911  31.725  1.00 49.29           C  
ATOM     12  CG1 VAL L   2      27.411  32.092  32.956  1.00 20.83           C  
ATOM     13  CG2 VAL L   2      25.431  33.001  31.590  1.00 22.43           C  
ATOM     14  C   VAL L   2      28.359  30.810  30.626  1.00 49.51           C  
ATOM     15  O   VAL L   2      27.994  29.633  30.610  1.00 50.84           O  
ATOM     16  N   LEU L   3      29.655  31.151  30.749  1.00 45.83           N  
ATOM     17  CA  LEU L   3      30.599  30.079  30.826  1.00 43.54           C  
ATOM     18  CB  LEU L   3      31.897  30.343  30.039  1.00 43.95           C  
ATOM     19  CG  LEU L   3      32.845  29.130  29.952  1.00 41.28           C  
ATOM     20  CD1 LEU L   3      33.509  28.812  31.300  1.00 33.81           C  
ATOM     21  CD2 LEU L   3      32.124  27.912  29.347  1.00 40.61           C  
ATOM     22  C   LEU L   3      30.931  29.870  32.265  1.00 42.21           C  
ATOM     23  O   LEU L   3      31.153  30.820  33.015  1.00 40.45           O  
ATOM     24  N   MET L   4      30.937  28.591  32.688  1.00 41.21           N  
ATOM     25  CA  MET L   4      31.259  28.269  34.044  1.00 39.52           C  
ATOM     26  CB  MET L   4      30.234  27.334  34.712  1.00 39.49           C  
ATOM     27  CG  MET L   4      28.828  27.938  34.803  1.00 40.66           C  
ATOM     28  SD  MET L   4      28.677  29.410  35.863  1.00 45.20           S  
ATOM     29  CE  MET L   4      28.774  28.509  37.436  1.00 40.70           C  
ATOM     30  C   MET L   4      32.576  27.560  34.008  1.00 41.01           C  
ATOM     31  O   MET L   4      32.738  26.561  33.308  1.00 41.23           O  
ATOM     32  N   THR L   5      33.564  28.075  34.767  1.00 39.65           N  
ATOM     33  CA  THR L   5      34.870  27.480  34.766  1.00 39.99           C  
ATOM     34  CB  THR L   5      35.975  28.467  34.544  1.00 41.52           C  
ATOM     35  OG1 THR L   5      35.901  29.487  35.527  1.00 44.24           O  
ATOM     36  CG2 THR L   5      35.868  29.060  33.139  1.00 40.59           C  
ATOM     37  C   THR L   5      35.142  26.890  36.112  1.00 38.56           C  
ATOM     38  O   THR L   5      35.065  27.583  37.126  1.00 37.33           O  
ATOM     39  N   GLN L   6      35.493  25.584  36.146  1.00 38.80           N  
ATOM     40  CA  GLN L   6      35.825  24.952  37.394  1.00 39.85           C  
ATOM     41  CB  GLN L   6      35.232  23.539  37.569  1.00 40.73           C  
ATOM     42  CG  GLN L   6      33.707  23.560  37.699  1.00 34.07           C  
ATOM     43  CD  GLN L   6      33.212  22.167  38.067  1.00 31.73           C  
ATOM     44  OE1 GLN L   6      32.295  21.636  37.441  1.00 32.92           O  
ATOM     45  NE2 GLN L   6      33.817  21.564  39.124  1.00 30.41           N  
ATOM     46  C   GLN L   6      37.319  24.864  37.469  1.00 42.64           C  
ATOM     47  O   GLN L   6      37.978  24.427  36.524  1.00 45.21           O  
ATOM     48  N   THR L   7      37.891  25.324  38.604  1.00 44.98           N  
ATOM     49  CA  THR L   7      39.313  25.454  38.710  1.00 47.47           C  
ATOM     50  CB  THR L   7      39.731  26.293  39.885  1.00 51.83           C  
ATOM     51  OG1 THR L   7      39.148  27.585  39.784  1.00 58.45           O  
ATOM     52  CG2 THR L   7      41.258  26.411  39.860  1.00 52.42           C  
ATOM     53  C   THR L   7      40.094  24.180  38.716  1.00 47.66           C  
ATOM     54  O   THR L   7      40.862  23.990  37.773  1.00 53.18           O  
ATOM     55  N   PRO L   8      40.000  23.247  39.637  1.00 45.07           N  
ATOM     56  CA  PRO L   8      40.869  22.141  39.393  1.00 41.84           C  
ATOM     57  CD  PRO L   8      39.893  23.522  41.065  1.00 39.55           C  
ATOM     58  CB  PRO L   8      41.251  21.552  40.755  1.00 40.09           C  
ATOM     59  CG  PRO L   8      40.257  22.186  41.736  1.00 42.71           C  
ATOM     60  C   PRO L   8      40.188  21.182  38.484  1.00 42.39           C  
ATOM     61  O   PRO L   8      39.042  20.832  38.752  1.00 41.66           O  
ATOM     62  N   LEU L   9      40.859  20.743  37.401  1.00 39.94           N  
ATOM     63  CA  LEU L   9      40.256  19.731  36.589  1.00 40.66           C  
ATOM     64  CB  LEU L   9      40.974  19.441  35.256  1.00 44.34           C  
ATOM     65  CG  LEU L   9      40.857  20.554  34.197  1.00 51.68           C  
ATOM     66  CD1 LEU L   9      41.685  21.793  34.569  1.00 53.68           C  
ATOM     67  CD2 LEU L   9      41.172  20.016  32.794  1.00 54.11           C  
ATOM     68  C   LEU L   9      40.279  18.465  37.379  1.00 38.43           C  
ATOM     69  O   LEU L   9      39.315  17.704  37.377  1.00 33.96           O  
ATOM     70  N   SER L  10      41.407  18.207  38.072  1.00 38.48           N  
ATOM     71  CA  SER L  10      41.536  17.019  38.869  1.00 39.57           C  
ATOM     72  CB  SER L  10      42.574  16.017  38.333  1.00 40.72           C  
ATOM     73  OG  SER L  10      42.166  15.515  37.069  1.00 52.52           O  
ATOM     74  C   SER L  10      42.023  17.452  40.214  1.00 38.74           C  
ATOM     75  O   SER L  10      42.850  18.356  40.316  1.00 41.61           O  
ATOM     76  N   LEU L  11      41.514  16.823  41.293  1.00 37.45           N  
ATOM     77  CA  LEU L  11      41.964  17.240  42.592  1.00 36.85           C  
ATOM     78  CB  LEU L  11      40.887  18.038  43.352  1.00 36.68           C  
ATOM     79  CG  LEU L  11      41.309  18.556  44.739  1.00 38.17           C  
ATOM     80  CD1 LEU L  11      42.406  19.627  44.636  1.00 39.70           C  
ATOM     81  CD2 LEU L  11      40.095  19.046  45.539  1.00 38.38           C  
ATOM     82  C   LEU L  11      42.292  16.023  43.410  1.00 36.07           C  
ATOM     83  O   LEU L  11      41.394  15.328  43.882  1.00 32.26           O  
ATOM     84  N   PRO L  12      43.554  15.724  43.581  0.90 38.00           N  
ATOM     85  CA  PRO L  12      43.894  14.612  44.433  0.90 36.52           C  
ATOM     86  CD  PRO L  12      44.481  15.849  42.469  0.90 38.84           C  
ATOM     87  CB  PRO L  12      45.301  14.178  44.031  0.90 37.72           C  
ATOM     88  CG  PRO L  12      45.414  14.631  42.566  0.90 38.09           C  
ATOM     89  C   PRO L  12      43.798  15.028  45.866  0.90 36.39           C  
ATOM     90  O   PRO L  12      44.239  16.130  46.188  0.90 37.71           O  
ATOM     91  N   VAL L  13      43.258  14.167  46.752  1.00 32.87           N  
ATOM     92  CA  VAL L  13      43.190  14.544  48.135  0.90 34.33           C  
ATOM     93  CB  VAL L  13      41.936  15.296  48.488  0.90 33.94           C  
ATOM     94  CG1 VAL L  13      40.720  14.413  48.170  0.90 30.64           C  
ATOM     95  CG2 VAL L  13      42.016  15.727  49.962  0.90 34.22           C  
ATOM     96  C   VAL L  13      43.254  13.302  48.966  1.00 35.08           C  
ATOM     97  O   VAL L  13      42.749  12.251  48.576  1.00 33.61           O  
ATOM     98  N   SER L  14      43.897  13.399  50.147  1.00 33.71           N  
ATOM     99  CA  SER L  14      44.028  12.271  51.025  1.00 32.95           C  
ATOM    100  CB  SER L  14      45.166  12.415  52.053  1.00 33.51           C  
ATOM    101  OG  SER L  14      46.427  12.455  51.400  1.00 35.54           O  
ATOM    102  C   SER L  14      42.755  12.136  51.792  1.00 35.24           C  
ATOM    103  O   SER L  14      42.021  13.105  51.977  1.00 35.13           O  
ATOM    104  N   LEU L  15      42.462  10.913  52.271  1.00 35.60           N  
ATOM    105  CA  LEU L  15      41.256  10.719  53.019  1.00 36.35           C  
ATOM    106  CB  LEU L  15      40.978   9.252  53.390  1.00 39.04           C  
ATOM    107  CG  LEU L  15      40.656   8.338  52.193  1.00 39.91           C  
ATOM    108  CD1 LEU L  15      40.392   6.897  52.658  1.00 39.58           C  
ATOM    109  CD2 LEU L  15      39.491   8.896  51.359  1.00 42.74           C  
ATOM    110  C   LEU L  15      41.391  11.464  54.304  1.00 38.40           C  
ATOM    111  O   LEU L  15      42.458  11.483  54.915  1.00 38.74           O  
ATOM    112  N   GLY L  16      40.296  12.121  54.731  1.00 38.63           N  
ATOM    113  CA  GLY L  16      40.283  12.818  55.982  1.00 38.78           C  
ATOM    114  C   GLY L  16      40.647  14.252  55.760  1.00 37.74           C  
ATOM    115  O   GLY L  16      40.431  15.089  56.636  1.00 39.46           O  
ATOM    116  N   ASP L  17      41.215  14.585  54.585  1.00 37.36           N  
ATOM    117  CA  ASP L  17      41.595  15.950  54.346  1.00 40.37           C  
ATOM    118  CB  ASP L  17      42.812  16.106  53.416  1.00 43.26           C  
ATOM    119  CG  ASP L  17      44.047  15.653  54.189  1.00 52.63           C  
ATOM    120  OD1 ASP L  17      43.881  15.216  55.359  1.00 53.13           O  
ATOM    121  OD2 ASP L  17      45.171  15.742  53.624  1.00 55.79           O1-
ATOM    122  C   ASP L  17      40.440  16.687  53.742  1.00 39.68           C  
ATOM    123  O   ASP L  17      39.398  16.103  53.450  1.00 40.43           O  
ATOM    124  N   GLN L  18      40.605  18.014  53.554  1.00 39.66           N  
ATOM    125  CA  GLN L  18      39.565  18.833  52.997  1.00 39.31           C  
ATOM    126  CB  GLN L  18      39.485  20.249  53.596  1.00 41.43           C  
ATOM    127  CG  GLN L  18      38.375  21.100  52.969  1.00 48.95           C  
ATOM    128  CD  GLN L  18      38.534  22.542  53.433  1.00 54.08           C  
ATOM    129  OE1 GLN L  18      39.641  23.075  53.477  1.00 59.25           O  
ATOM    130  NE2 GLN L  18      37.395  23.198  53.779  1.00 58.14           N  
ATOM    131  C   GLN L  18      39.849  19.040  51.544  1.00 38.98           C  
ATOM    132  O   GLN L  18      41.003  19.148  51.135  1.00 39.70           O  
ATOM    133  N   ALA L  19      38.782  19.091  50.721  1.00 36.52           N  
ATOM    134  CA  ALA L  19      38.956  19.346  49.320  1.00 34.19           C  
ATOM    135  CB  ALA L  19      38.455  18.206  48.417  1.00 31.81           C  
ATOM    136  C   ALA L  19      38.147  20.566  49.000  1.00 34.34           C  
ATOM    137  O   ALA L  19      37.065  20.764  49.550  1.00 35.00           O  
ATOM    138  N   SER L  20      38.667  21.435  48.110  1.00 33.27           N  
ATOM    139  CA  SER L  20      37.951  22.633  47.781  1.00 35.64           C  
ATOM    140  CB  SER L  20      38.647  23.888  48.338  1.00 39.05           C  
ATOM    141  OG  SER L  20      37.827  25.034  48.175  1.00 46.13           O  
ATOM    142  C   SER L  20      37.894  22.726  46.283  1.00 34.33           C  
ATOM    143  O   SER L  20      38.919  22.639  45.607  1.00 34.37           O  
ATOM    144  N   ILE L  21      36.676  22.913  45.728  1.00 34.16           N  
ATOM    145  CA  ILE L  21      36.478  22.975  44.304  1.00 35.30           C  
ATOM    146  CB  ILE L  21      35.403  22.030  43.831  1.00 33.47           C  
ATOM    147  CG1 ILE L  21      35.684  20.567  44.223  1.00 36.64           C  
ATOM    148  CG2 ILE L  21      35.260  22.221  42.311  1.00 36.31           C  
ATOM    149  CD1 ILE L  21      36.809  19.893  43.445  1.00 34.70           C  
ATOM    150  C   ILE L  21      35.941  24.347  44.020  1.00 35.67           C  
ATOM    151  O   ILE L  21      35.020  24.803  44.696  1.00 37.04           O  
ATOM    152  N   SER L  22      36.487  25.047  43.004  1.00 35.66           N  
ATOM    153  CA  SER L  22      36.028  26.387  42.753  1.00 37.25           C  
ATOM    154  CB  SER L  22      37.172  27.414  42.722  1.00 39.84           C  
ATOM    155  OG  SER L  22      36.663  28.715  42.474  1.00 48.80           O  
ATOM    156  C   SER L  22      35.332  26.437  41.423  1.00 38.90           C  
ATOM    157  O   SER L  22      35.679  25.712  40.491  1.00 37.26           O  
ATOM    158  N   CYS L  23      34.295  27.296  41.325  1.00 38.87           N  
ATOM    159  CA  CYS L  23      33.548  27.471  40.111  1.00 38.36           C  
ATOM    160  CB  CYS L  23      32.157  26.789  40.173  1.00 42.09           C  
ATOM    161  SG  CYS L  23      31.160  26.973  38.661  1.00 48.46           S  
ATOM    162  C   CYS L  23      33.368  28.951  39.907  1.00 39.76           C  
ATOM    163  O   CYS L  23      32.931  29.664  40.811  1.00 39.28           O  
ATOM    164  N   ARG L  24      33.725  29.454  38.703  1.00 38.65           N  
ATOM    165  CA  ARG L  24      33.606  30.861  38.419  0.80 41.06           C  
ATOM    166  CB  ARG L  24      34.964  31.540  38.153  0.80 44.52           C  
ATOM    167  CG  ARG L  24      34.862  33.020  37.780  0.80 53.51           C  
ATOM    168  CD  ARG L  24      36.201  33.762  37.824  0.80 58.85           C  
ATOM    169  NE  ARG L  24      37.232  32.893  37.192  0.75 67.58           N  
ATOM    170  CZ  ARG L  24      37.430  32.925  35.842  0.75 70.83           C  
ATOM    171  NH1 ARG L  24      36.665  33.736  35.055  0.75 71.43           N1+
ATOM    172  NH2 ARG L  24      38.398  32.144  35.278  0.75 68.64           N  
ATOM    173  C   ARG L  24      32.756  31.025  37.198  1.00 40.14           C  
ATOM    174  O   ARG L  24      32.874  30.266  36.240  1.00 40.15           O  
ATOM    175  N   SER L  25      31.869  32.042  37.206  1.00 39.98           N  
ATOM    176  CA  SER L  25      30.973  32.260  36.106  0.90 40.51           C  
ATOM    177  CB  SER L  25      29.501  32.352  36.546  0.90 41.31           C  
ATOM    178  OG  SER L  25      29.342  33.407  37.483  0.90 38.96           O  
ATOM    179  C   SER L  25      31.331  33.549  35.441  1.00 41.06           C  
ATOM    180  O   SER L  25      31.881  34.458  36.057  1.00 41.79           O  
ATOM    181  N   SER L  26      31.076  33.572  34.118  1.00 27.91           N  
ATOM    182  CA  SER L  26      31.403  34.664  33.254  1.00 29.49           C  
ATOM    183  CB  SER L  26      31.155  34.335  31.777  1.00 28.48           C  
ATOM    184  OG  SER L  26      31.987  33.254  31.393  1.00 23.70           O  
ATOM    185  C   SER L  26      30.538  35.826  33.593  1.00 28.87           C  
ATOM    186  O   SER L  26      30.946  36.977  33.440  1.00 33.49           O  
ATOM    187  N   GLN L  27      29.306  35.544  34.048  1.00 26.26           N  
ATOM    188  CA  GLN L  27      28.410  36.612  34.367  1.00 29.00           C  
ATOM    189  CB  GLN L  27      27.295  36.825  33.331  1.00 31.85           C  
ATOM    190  CG  GLN L  27      27.816  37.316  31.978  1.00 37.37           C  
ATOM    191  CD  GLN L  27      26.634  37.519  31.041  1.00 39.78           C  
ATOM    192  OE1 GLN L  27      25.474  37.425  31.440  1.00 43.40           O  
ATOM    193  NE2 GLN L  27      26.940  37.809  29.749  1.00 42.68           N  
ATOM    194  C   GLN L  27      27.744  36.285  35.661  1.00 26.55           C  
ATOM    195  O   GLN L  27      27.847  35.165  36.161  1.00 25.52           O  
ATOM    196  N   THR L  28      27.049  37.287  36.238  1.00 26.72           N  
ATOM    197  CA  THR L  28      26.370  37.114  37.488  1.00 27.97           C  
ATOM    198  CB  THR L  28      25.925  38.400  38.120  1.00 24.89           C  
ATOM    199  OG1 THR L  28      24.984  39.063  37.287  1.00 30.12           O  
ATOM    200  CG2 THR L  28      27.162  39.283  38.343  1.00 27.64           C  
ATOM    201  C   THR L  28      25.156  36.268  37.271  1.00 26.13           C  
ATOM    202  O   THR L  28      24.428  36.406  36.290  1.00 27.47           O  
ATOM    203  N   ILE L  29      25.017  35.293  38.178  1.00 23.27           N  
ATOM    204  CA  ILE L  29      24.026  34.273  38.335  1.00 23.50           C  
ATOM    205  CB  ILE L  29      24.571  32.980  38.873  1.00 23.91           C  
ATOM    206  CG1 ILE L  29      25.231  33.131  40.250  1.00 25.14           C  
ATOM    207  CG2 ILE L  29      25.510  32.424  37.791  1.00 20.14           C  
ATOM    208  CD1 ILE L  29      25.643  31.783  40.843  1.00 23.08           C  
ATOM    209  C   ILE L  29      22.738  34.664  38.991  1.00 20.78           C  
ATOM    210  O   ILE L  29      21.856  33.821  39.079  1.00 24.60           O  
ATOM    211  N   VAL L  30      22.620  35.834  39.645  1.00 26.68           N  
ATOM    212  CA  VAL L  30      21.386  36.098  40.346  1.00 26.43           C  
ATOM    213  CB  VAL L  30      21.433  37.373  41.136  1.00 28.76           C  
ATOM    214  CG1 VAL L  30      21.203  38.567  40.196  1.00 25.79           C  
ATOM    215  CG2 VAL L  30      20.441  37.260  42.297  1.00 28.15           C  
ATOM    216  C   VAL L  30      20.215  36.159  39.396  1.00 26.92           C  
ATOM    217  O   VAL L  30      20.295  36.748  38.320  1.00 27.02           O  
ATOM    218  N   HIS L  31      19.085  35.523  39.793  1.00 28.31           N  
ATOM    219  CA  HIS L  31      17.865  35.453  39.030  1.00 30.76           C  
ATOM    220  ND1 HIS L  31      14.523  34.270  38.862  1.00 31.68           N  
ATOM    221  CG  HIS L  31      15.818  33.947  38.524  1.00 31.17           C  
ATOM    222  CB  HIS L  31      17.013  34.217  39.401  1.00 29.99           C  
ATOM    223  NE2 HIS L  31      14.423  33.260  36.886  1.00 30.21           N  
ATOM    224  CD2 HIS L  31      15.737  33.331  37.312  1.00 29.14           C  
ATOM    225  CE1 HIS L  31      13.730  33.835  37.850  1.00 30.40           C  
ATOM    226  C   HIS L  31      17.068  36.692  39.309  1.00 32.20           C  
ATOM    227  O   HIS L  31      17.270  37.359  40.322  1.00 32.14           O  
ATOM    228  N   SER L  32      16.127  37.026  38.403  1.00 35.11           N  
ATOM    229  CA  SER L  32      15.332  38.213  38.536  1.00 34.02           C  
ATOM    230  CB  SER L  32      14.305  38.366  37.403  1.00 39.47           C  
ATOM    231  OG  SER L  32      14.970  38.463  36.153  1.00 28.67           O  
ATOM    232  C   SER L  32      14.560  38.125  39.812  1.00 33.64           C  
ATOM    233  O   SER L  32      14.306  39.140  40.460  1.00 35.54           O  
ATOM    234  N   ASN L  33      14.162  36.899  40.204  1.00 30.83           N  
ATOM    235  CA  ASN L  33      13.404  36.724  41.409  1.00 30.52           C  
ATOM    236  CB  ASN L  33      12.784  35.319  41.592  1.00 31.74           C  
ATOM    237  CG  ASN L  33      13.835  34.236  41.776  1.00 32.73           C  
ATOM    238  OD1 ASN L  33      15.029  34.454  41.580  1.00 29.60           O  
ATOM    239  ND2 ASN L  33      13.366  33.019  42.162  1.00 29.07           N  
ATOM    240  C   ASN L  33      14.278  37.081  42.570  1.00 30.29           C  
ATOM    241  O   ASN L  33      13.790  37.445  43.636  1.00 29.48           O  
ATOM    242  N   GLY L  34      15.609  36.991  42.399  1.00 29.08           N  
ATOM    243  CA  GLY L  34      16.473  37.373  43.478  1.00 30.84           C  
ATOM    244  C   GLY L  34      17.201  36.169  43.988  1.00 30.85           C  
ATOM    245  O   GLY L  34      18.115  36.299  44.800  1.00 31.99           O  
ATOM    246  N   ASN L  35      16.820  34.959  43.536  1.00 29.37           N  
ATOM    247  CA  ASN L  35      17.511  33.786  43.994  1.00 26.96           C  
ATOM    248  CB  ASN L  35      16.630  32.526  44.023  1.00 31.51           C  
ATOM    249  CG  ASN L  35      15.593  32.711  45.123  1.00 32.90           C  
ATOM    250  OD1 ASN L  35      15.928  33.014  46.265  1.00 35.06           O  
ATOM    251  ND2 ASN L  35      14.292  32.531  44.772  1.00 31.07           N  
ATOM    252  C   ASN L  35      18.665  33.510  43.075  1.00 27.10           C  
ATOM    253  O   ASN L  35      18.660  33.909  41.910  1.00 25.93           O  
ATOM    254  N   THR L  36      19.705  32.826  43.602  1.00 24.37           N  
ATOM    255  CA  THR L  36      20.860  32.455  42.828  1.00 25.16           C  
ATOM    256  CB  THR L  36      22.158  32.832  43.483  1.00 26.39           C  
ATOM    257  OG1 THR L  36      22.218  34.238  43.681  1.00 27.40           O  
ATOM    258  CG2 THR L  36      23.317  32.379  42.583  1.00 22.24           C  
ATOM    259  C   THR L  36      20.823  30.968  42.708  1.00 21.43           C  
ATOM    260  O   THR L  36      21.067  30.248  43.679  1.00 20.89           O  
ATOM    261  N   TYR L  37      20.539  30.463  41.491  1.00 22.21           N  
ATOM    262  CA  TYR L  37      20.405  29.046  41.366  1.00 19.92           C  
ATOM    263  CB  TYR L  37      19.357  28.636  40.319  1.00 19.17           C  
ATOM    264  CG  TYR L  37      18.032  29.107  40.810  1.00 18.30           C  
ATOM    265  CD1 TYR L  37      17.314  28.362  41.717  1.00 19.71           C  
ATOM    266  CD2 TYR L  37      17.509  30.296  40.358  1.00 22.59           C  
ATOM    267  CE1 TYR L  37      16.091  28.804  42.169  1.00 21.70           C  
ATOM    268  CE2 TYR L  37      16.290  30.740  40.807  1.00 18.43           C  
ATOM    269  CZ  TYR L  37      15.578  29.995  41.713  1.00 21.90           C  
ATOM    270  OH  TYR L  37      14.325  30.453  42.173  1.00 22.71           O  
ATOM    271  C   TYR L  37      21.710  28.484  40.930  1.00 21.46           C  
ATOM    272  O   TYR L  37      21.878  28.020  39.804  1.00 18.73           O  
ATOM    273  N   LEU L  38      22.676  28.497  41.854  1.00 33.79           N  
ATOM    274  CA  LEU L  38      23.934  27.857  41.605  1.00 31.60           C  
ATOM    275  CB  LEU L  38      25.118  28.725  42.093  1.00 28.95           C  
ATOM    276  CG  LEU L  38      26.533  28.150  41.890  1.00 31.38           C  
ATOM    277  CD1 LEU L  38      26.803  26.970  42.837  1.00 27.46           C  
ATOM    278  CD2 LEU L  38      26.802  27.809  40.416  1.00 27.34           C  
ATOM    279  C   LEU L  38      23.908  26.582  42.379  1.00 32.89           C  
ATOM    280  O   LEU L  38      23.705  26.588  43.592  1.00 32.56           O  
ATOM    281  N   GLU L  39      24.087  25.437  41.694  1.00 31.86           N  
ATOM    282  CA  GLU L  39      24.058  24.207  42.425  1.00 29.88           C  
ATOM    283  CB  GLU L  39      22.793  23.358  42.204  1.00 29.60           C  
ATOM    284  CG  GLU L  39      22.445  23.083  40.743  1.00 32.20           C  
ATOM    285  CD  GLU L  39      21.258  23.959  40.363  1.00 12.07           C  
ATOM    286  OE1 GLU L  39      21.203  25.131  40.823  1.00 14.72           O  
ATOM    287  OE2 GLU L  39      20.386  23.458  39.605  1.00 17.62           O1-
ATOM    288  C   GLU L  39      25.268  23.380  42.111  1.00 29.55           C  
ATOM    289  O   GLU L  39      26.044  23.686  41.205  1.00 28.06           O  
ATOM    290  N   TRP L  40      25.473  22.322  42.925  1.00 29.44           N  
ATOM    291  CA  TRP L  40      26.586  21.431  42.759  1.00 28.45           C  
ATOM    292  CB  TRP L  40      27.562  21.456  43.947  1.00 26.29           C  
ATOM    293  CG  TRP L  40      28.271  22.775  44.139  1.00 25.30           C  
ATOM    294  CD2 TRP L  40      29.519  23.121  43.519  1.00 25.30           C  
ATOM    295  CD1 TRP L  40      27.900  23.852  44.890  1.00 25.06           C  
ATOM    296  NE1 TRP L  40      28.838  24.850  44.771  1.00 26.80           N  
ATOM    297  CE2 TRP L  40      29.840  24.414  43.931  1.00 25.18           C  
ATOM    298  CE3 TRP L  40      30.330  22.421  42.673  1.00 26.47           C  
ATOM    299  CZ2 TRP L  40      30.981  25.028  43.501  1.00 26.53           C  
ATOM    300  CZ3 TRP L  40      31.481  23.042  42.243  1.00 27.33           C  
ATOM    301  CH2 TRP L  40      31.801  24.323  42.648  1.00 27.77           C  
ATOM    302  C   TRP L  40      26.051  20.036  42.670  1.00 29.13           C  
ATOM    303  O   TRP L  40      25.173  19.644  43.437  1.00 28.91           O  
ATOM    304  N   TYR L  41      26.595  19.246  41.721  1.00 28.71           N  
ATOM    305  CA  TYR L  41      26.170  17.888  41.509  1.00 27.20           C  
ATOM    306  CB  TYR L  41      25.537  17.642  40.126  1.00 25.92           C  
ATOM    307  CG  TYR L  41      24.288  18.446  40.005  1.00 27.40           C  
ATOM    308  CD1 TYR L  41      24.327  19.745  39.559  1.00 27.66           C  
ATOM    309  CD2 TYR L  41      23.072  17.901  40.336  1.00 26.42           C  
ATOM    310  CE1 TYR L  41      23.172  20.483  39.448  1.00 28.29           C  
ATOM    311  CE2 TYR L  41      21.915  18.636  40.226  1.00 27.83           C  
ATOM    312  CZ  TYR L  41      21.961  19.931  39.780  1.00 26.52           C  
ATOM    313  OH  TYR L  41      20.771  20.682  39.668  1.00 29.94           O  
ATOM    314  C   TYR L  41      27.394  17.025  41.539  1.00 27.61           C  
ATOM    315  O   TYR L  41      28.499  17.482  41.252  1.00 26.51           O  
ATOM    316  N   LEU L  42      27.219  15.747  41.931  1.00 28.25           N  
ATOM    317  CA  LEU L  42      28.303  14.807  41.926  1.00 28.19           C  
ATOM    318  CB  LEU L  42      28.647  14.262  43.322  1.00 29.72           C  
ATOM    319  CG  LEU L  42      29.729  13.167  43.315  1.00 30.42           C  
ATOM    320  CD1 LEU L  42      31.044  13.673  42.703  1.00 23.57           C  
ATOM    321  CD2 LEU L  42      29.924  12.570  44.719  1.00 31.70           C  
ATOM    322  C   LEU L  42      27.881  13.649  41.083  1.00 27.60           C  
ATOM    323  O   LEU L  42      26.784  13.118  41.246  1.00 27.90           O  
ATOM    324  N   GLN L  43      28.743  13.242  40.133  1.00 28.11           N  
ATOM    325  CA  GLN L  43      28.412  12.104  39.331  1.00 28.37           C  
ATOM    326  CB  GLN L  43      28.420  12.382  37.817  1.00 28.01           C  
ATOM    327  CG  GLN L  43      28.033  11.160  36.981  1.00 28.99           C  
ATOM    328  CD  GLN L  43      28.074  11.543  35.509  1.00 30.88           C  
ATOM    329  OE1 GLN L  43      29.014  12.186  35.046  1.00 32.88           O  
ATOM    330  NE2 GLN L  43      27.024  11.140  34.745  1.00 29.07           N  
ATOM    331  C   GLN L  43      29.464  11.081  39.597  1.00 32.84           C  
ATOM    332  O   GLN L  43      30.653  11.323  39.393  1.00 31.17           O  
ATOM    333  N   LYS L  44      29.045   9.902  40.085  1.00 36.57           N  
ATOM    334  CA  LYS L  44      29.984   8.859  40.354  1.00 40.53           C  
ATOM    335  CB  LYS L  44      29.611   7.992  41.568  1.00 42.21           C  
ATOM    336  CG  LYS L  44      29.733   8.782  42.874  1.00 43.80           C  
ATOM    337  CD  LYS L  44      29.100   8.119  44.099  1.00 49.42           C  
ATOM    338  CE  LYS L  44      29.288   8.944  45.376  1.00 55.10           C  
ATOM    339  NZ  LYS L  44      28.676   8.259  46.536  1.00 57.79           N1+
ATOM    340  C   LYS L  44      30.053   8.019  39.129  1.00 42.29           C  
ATOM    341  O   LYS L  44      29.245   8.153  38.211  1.00 41.20           O  
ATOM    342  N   PRO L  45      31.020   7.161  39.086  1.00 44.95           N  
ATOM    343  CA  PRO L  45      31.207   6.377  37.907  1.00 46.31           C  
ATOM    344  CD  PRO L  45      32.246   7.335  39.846  1.00 44.17           C  
ATOM    345  CB  PRO L  45      32.523   5.635  38.120  1.00 46.95           C  
ATOM    346  CG  PRO L  45      33.320   6.575  39.050  1.00 45.35           C  
ATOM    347  C   PRO L  45      30.034   5.499  37.614  1.00 45.79           C  
ATOM    348  O   PRO L  45      29.571   4.789  38.506  1.00 47.44           O  
ATOM    349  N   GLY L  46      29.540   5.551  36.362  1.00 46.30           N  
ATOM    350  CA  GLY L  46      28.472   4.706  35.913  1.00 48.58           C  
ATOM    351  C   GLY L  46      27.162   5.124  36.514  1.00 48.34           C  
ATOM    352  O   GLY L  46      26.187   4.380  36.421  1.00 51.03           O  
ATOM    353  N   GLN L  47      27.076   6.321  37.129  1.00 47.05           N  
ATOM    354  CA  GLN L  47      25.826   6.676  37.747  1.00 42.79           C  
ATOM    355  CB  GLN L  47      25.900   6.825  39.278  1.00 44.12           C  
ATOM    356  CG  GLN L  47      26.220   5.525  40.021  1.00 47.53           C  
ATOM    357  CD  GLN L  47      26.249   5.836  41.512  1.00 51.78           C  
ATOM    358  OE1 GLN L  47      25.302   6.400  42.057  1.00 57.02           O  
ATOM    359  NE2 GLN L  47      27.364   5.467  42.194  1.00 54.91           N  
ATOM    360  C   GLN L  47      25.349   7.994  37.219  1.00 39.29           C  
ATOM    361  O   GLN L  47      26.072   8.707  36.526  1.00 39.12           O  
ATOM    362  N   SER L  48      24.072   8.324  37.516  1.00 38.06           N  
ATOM    363  CA  SER L  48      23.512   9.589  37.134  1.00 35.97           C  
ATOM    364  CB  SER L  48      21.973   9.589  37.070  1.00 37.59           C  
ATOM    365  OG  SER L  48      21.426   9.269  38.339  1.00 43.20           O  
ATOM    366  C   SER L  48      23.958  10.588  38.155  1.00 33.08           C  
ATOM    367  O   SER L  48      24.353  10.227  39.262  1.00 33.87           O  
ATOM    368  N   PRO L  49      23.906  11.845  37.809  1.00 31.04           N  
ATOM    369  CA  PRO L  49      24.365  12.863  38.710  1.00 28.84           C  
ATOM    370  CD  PRO L  49      23.991  12.257  36.417  1.00 31.74           C  
ATOM    371  CB  PRO L  49      24.448  14.144  37.880  1.00 27.31           C  
ATOM    372  CG  PRO L  49      24.668  13.639  36.443  1.00 28.93           C  
ATOM    373  C   PRO L  49      23.436  12.984  39.877  1.00 28.78           C  
ATOM    374  O   PRO L  49      22.251  12.682  39.729  1.00 31.62           O  
ATOM    375  N   LYS L  50      23.949  13.404  41.051  1.00 30.89           N  
ATOM    376  CA  LYS L  50      23.080  13.568  42.177  1.00 31.46           C  
ATOM    377  CB  LYS L  50      23.303  12.539  43.294  1.00 36.35           C  
ATOM    378  CG  LYS L  50      22.953  11.129  42.820  1.00 49.06           C  
ATOM    379  CD  LYS L  50      23.365  10.015  43.778  1.00 54.27           C  
ATOM    380  CE  LYS L  50      23.338   8.639  43.117  1.00 58.66           C  
ATOM    381  NZ  LYS L  50      22.223   8.569  42.144  1.00 58.49           N1+
ATOM    382  C   LYS L  50      23.291  14.940  42.729  1.00 28.51           C  
ATOM    383  O   LYS L  50      24.405  15.462  42.727  1.00 28.36           O  
ATOM    384  N   LEU L  51      22.196  15.563  43.205  1.00 27.50           N  
ATOM    385  CA  LEU L  51      22.233  16.914  43.693  1.00 26.48           C  
ATOM    386  CB  LEU L  51      20.835  17.538  43.788  1.00 25.87           C  
ATOM    387  CG  LEU L  51      20.833  18.968  44.348  1.00 26.20           C  
ATOM    388  CD1 LEU L  51      21.517  19.960  43.393  1.00 24.84           C  
ATOM    389  CD2 LEU L  51      19.414  19.376  44.763  1.00 29.48           C  
ATOM    390  C   LEU L  51      22.828  16.964  45.072  1.00 28.37           C  
ATOM    391  O   LEU L  51      22.340  16.293  45.980  1.00 31.04           O  
ATOM    392  N   LEU L  52      23.993  17.639  45.219  1.00 27.81           N  
ATOM    393  CA  LEU L  52      24.608  17.892  46.497  1.00 28.39           C  
ATOM    394  CB  LEU L  52      26.138  18.012  46.398  1.00 27.51           C  
ATOM    395  CG  LEU L  52      26.841  16.721  45.939  1.00 33.36           C  
ATOM    396  CD1 LEU L  52      28.361  16.913  45.872  1.00 30.77           C  
ATOM    397  CD2 LEU L  52      26.445  15.525  46.817  1.00 32.02           C  
ATOM    398  C   LEU L  52      24.144  19.144  47.201  1.00 30.72           C  
ATOM    399  O   LEU L  52      23.688  19.099  48.343  1.00 32.51           O  
ATOM    400  N   ILE L  53      24.253  20.306  46.510  1.00 30.80           N  
ATOM    401  CA  ILE L  53      24.014  21.597  47.110  1.00 29.70           C  
ATOM    402  CB  ILE L  53      25.280  22.386  47.323  1.00 29.65           C  
ATOM    403  CG1 ILE L  53      26.228  21.673  48.298  1.00 31.27           C  
ATOM    404  CG2 ILE L  53      24.894  23.804  47.771  1.00 29.34           C  
ATOM    405  CD1 ILE L  53      25.667  21.532  49.711  1.00 27.74           C  
ATOM    406  C   ILE L  53      23.199  22.411  46.161  1.00 31.14           C  
ATOM    407  O   ILE L  53      23.419  22.361  44.952  1.00 29.97           O  
ATOM    408  N   TYR L  54      22.244  23.202  46.694  1.00 31.19           N  
ATOM    409  CA  TYR L  54      21.418  24.011  45.846  1.00 32.86           C  
ATOM    410  CB  TYR L  54      19.968  23.488  45.736  1.00 32.81           C  
ATOM    411  CG  TYR L  54      19.326  23.471  47.089  1.00 35.26           C  
ATOM    412  CD1 TYR L  54      19.586  22.454  47.975  1.00 35.39           C  
ATOM    413  CD2 TYR L  54      18.474  24.475  47.485  1.00 35.07           C  
ATOM    414  CE1 TYR L  54      19.000  22.429  49.221  1.00 37.63           C  
ATOM    415  CE2 TYR L  54      17.882  24.457  48.728  1.00 35.01           C  
ATOM    416  CZ  TYR L  54      18.143  23.430  49.602  1.00 39.82           C  
ATOM    417  OH  TYR L  54      17.541  23.408  50.879  1.00 41.25           O  
ATOM    418  C   TYR L  54      21.401  25.400  46.392  1.00 35.56           C  
ATOM    419  O   TYR L  54      21.604  25.614  47.586  1.00 34.60           O  
ATOM    420  N   LYS L  55      21.073  26.407  45.545  1.00 22.43           N  
ATOM    421  CA  LYS L  55      20.922  27.748  46.052  1.00 24.26           C  
ATOM    422  CB  LYS L  55      19.844  27.857  47.145  1.00 26.15           C  
ATOM    423  CG  LYS L  55      18.400  27.779  46.650  1.00 28.45           C  
ATOM    424  CD  LYS L  55      17.987  28.970  45.790  1.00 30.75           C  
ATOM    425  CE  LYS L  55      16.477  29.059  45.577  1.00 34.79           C  
ATOM    426  NZ  LYS L  55      15.987  27.828  44.925  1.00 37.82           N1+
ATOM    427  C   LYS L  55      22.204  28.168  46.692  1.00 23.04           C  
ATOM    428  O   LYS L  55      22.214  28.902  47.679  1.00 24.05           O  
ATOM    429  N   VAL L  56      23.314  27.675  46.131  1.00 22.02           N  
ATOM    430  CA  VAL L  56      24.668  27.996  46.486  1.00 22.20           C  
ATOM    431  CB  VAL L  56      24.913  29.472  46.562  1.00 23.37           C  
ATOM    432  CG1 VAL L  56      26.374  29.699  46.986  1.00 20.87           C  
ATOM    433  CG2 VAL L  56      24.549  30.096  45.203  1.00 24.35           C  
ATOM    434  C   VAL L  56      25.132  27.392  47.783  1.00 22.59           C  
ATOM    435  O   VAL L  56      26.307  27.040  47.878  1.00 23.95           O  
ATOM    436  N   SER L  57      24.266  27.152  48.790  1.00 22.79           N  
ATOM    437  CA  SER L  57      24.896  26.658  49.991  1.00 24.82           C  
ATOM    438  CB  SER L  57      25.325  27.799  50.926  1.00 26.28           C  
ATOM    439  OG  SER L  57      24.181  28.524  51.354  1.00 27.54           O  
ATOM    440  C   SER L  57      23.982  25.778  50.786  1.00 25.19           C  
ATOM    441  O   SER L  57      24.298  25.398  51.912  1.00 28.41           O  
ATOM    442  N   ASN L  58      22.849  25.371  50.210  1.00 33.97           N  
ATOM    443  CA  ASN L  58      21.892  24.596  50.938  1.00 34.08           C  
ATOM    444  CB  ASN L  58      20.442  24.968  50.603  1.00 35.05           C  
ATOM    445  CG  ASN L  58      20.198  26.377  51.119  1.00 41.46           C  
ATOM    446  OD1 ASN L  58      20.081  26.602  52.323  1.00 42.40           O  
ATOM    447  ND2 ASN L  58      20.127  27.357  50.178  1.00 39.06           N  
ATOM    448  C   ASN L  58      22.115  23.166  50.581  1.00 34.19           C  
ATOM    449  O   ASN L  58      22.254  22.818  49.411  1.00 33.91           O  
ATOM    450  N   ARG L  59      22.189  22.296  51.605  1.00 34.66           N  
ATOM    451  CA  ARG L  59      22.424  20.904  51.358  1.00 35.56           C  
ATOM    452  CB  ARG L  59      23.058  20.161  52.549  1.00 36.57           C  
ATOM    453  CG  ARG L  59      24.532  20.511  52.776  1.00 41.70           C  
ATOM    454  CD  ARG L  59      25.175  19.767  53.951  1.00 48.48           C  
ATOM    455  NE  ARG L  59      24.662  20.380  55.210  1.00 55.62           N  
ATOM    456  CZ  ARG L  59      25.381  21.363  55.826  1.00 60.62           C  
ATOM    457  NH1 ARG L  59      26.582  21.752  55.307  1.00 59.79           N1+
ATOM    458  NH2 ARG L  59      24.899  21.960  56.955  1.00 52.60           N  
ATOM    459  C   ARG L  59      21.123  20.241  51.028  1.00 36.52           C  
ATOM    460  O   ARG L  59      20.094  20.496  51.650  1.00 36.55           O  
ATOM    461  N   PHE L  60      21.162  19.347  50.024  1.00 35.34           N  
ATOM    462  CA  PHE L  60      20.020  18.603  49.573  1.00 34.63           C  
ATOM    463  CB  PHE L  60      20.305  17.919  48.215  1.00 34.08           C  
ATOM    464  CG  PHE L  60      19.089  17.312  47.595  1.00 34.15           C  
ATOM    465  CD1 PHE L  60      18.088  18.100  47.072  1.00 34.66           C  
ATOM    466  CD2 PHE L  60      18.975  15.945  47.483  1.00 35.65           C  
ATOM    467  CE1 PHE L  60      16.978  17.539  46.482  1.00 37.14           C  
ATOM    468  CE2 PHE L  60      17.869  15.379  46.895  1.00 36.22           C  
ATOM    469  CZ  PHE L  60      16.865  16.172  46.395  1.00 34.94           C  
ATOM    470  C   PHE L  60      19.770  17.569  50.621  1.00 39.49           C  
ATOM    471  O   PHE L  60      20.672  17.228  51.384  1.00 38.73           O  
ATOM    472  N   PRO L  61      18.573  17.069  50.721  1.00 41.55           N  
ATOM    473  CA  PRO L  61      18.331  16.110  51.757  0.90 45.87           C  
ATOM    474  CD  PRO L  61      17.388  17.859  50.425  1.00  0.00           C  
ATOM    475  CB  PRO L  61      16.817  15.930  51.807  0.90 50.49           C  
ATOM    476  CG  PRO L  61      16.289  17.305  51.352  1.00  0.00           C  
ATOM    477  C   PRO L  61      19.131  14.868  51.546  1.00 44.65           C  
ATOM    478  O   PRO L  61      19.241  14.410  50.410  1.00 43.69           O  
ATOM    479  N   GLY L  62      19.707  14.320  52.636  1.00 45.07           N  
ATOM    480  CA  GLY L  62      20.476  13.112  52.569  1.00 43.00           C  
ATOM    481  C   GLY L  62      21.927  13.435  52.376  1.00 41.53           C  
ATOM    482  O   GLY L  62      22.773  12.547  52.466  1.00 42.23           O  
ATOM    483  N   VAL L  63      22.267  14.711  52.105  1.00 39.60           N  
ATOM    484  CA  VAL L  63      23.651  15.043  51.899  1.00 37.09           C  
ATOM    485  CB  VAL L  63      23.852  16.296  51.095  1.00 33.78           C  
ATOM    486  CG1 VAL L  63      25.358  16.593  50.994  1.00 29.53           C  
ATOM    487  CG2 VAL L  63      23.163  16.112  49.734  1.00 30.70           C  
ATOM    488  C   VAL L  63      24.300  15.252  53.233  1.00 38.03           C  
ATOM    489  O   VAL L  63      23.740  15.895  54.118  1.00 37.84           O  
ATOM    490  N   PRO L  64      25.490  14.729  53.383  1.00 40.28           N  
ATOM    491  CA  PRO L  64      26.215  14.842  54.625  1.00 41.12           C  
ATOM    492  CD  PRO L  64      25.903  13.567  52.618  1.00 37.36           C  
ATOM    493  CB  PRO L  64      27.335  13.798  54.563  1.00 38.12           C  
ATOM    494  CG  PRO L  64      27.338  13.312  53.101  1.00 41.47           C  
ATOM    495  C   PRO L  64      26.686  16.245  54.887  1.00 42.63           C  
ATOM    496  O   PRO L  64      26.883  17.005  53.941  1.00 43.43           O  
ATOM    497  N   ASP L  65      26.887  16.580  56.178  1.00 42.01           N  
ATOM    498  CA  ASP L  65      27.263  17.876  56.682  0.80 42.96           C  
ATOM    499  CB  ASP L  65      27.311  17.924  58.220  0.80 49.97           C  
ATOM    500  CG  ASP L  65      25.885  17.858  58.742  0.80 53.51           C  
ATOM    501  OD1 ASP L  65      24.963  18.208  57.960  0.80 56.71           O  
ATOM    502  OD2 ASP L  65      25.698  17.463  59.924  0.80 57.70           O1-
ATOM    503  C   ASP L  65      28.626  18.241  56.192  1.00 39.04           C  
ATOM    504  O   ASP L  65      28.995  19.413  56.174  1.00 41.47           O  
ATOM    505  N   ARG L  66      29.422  17.236  55.804  1.00 39.23           N  
ATOM    506  CA  ARG L  66      30.775  17.434  55.372  1.00 37.24           C  
ATOM    507  CB  ARG L  66      31.431  16.131  54.894  1.00 35.05           C  
ATOM    508  CG  ARG L  66      31.535  15.056  55.974  1.00 38.63           C  
ATOM    509  CD  ARG L  66      32.093  13.731  55.455  1.00 41.90           C  
ATOM    510  NE  ARG L  66      31.053  13.124  54.579  1.00 41.52           N  
ATOM    511  CZ  ARG L  66      31.426  12.517  53.418  1.00 42.60           C  
ATOM    512  NH1 ARG L  66      32.746  12.499  53.075  1.00 43.57           N1+
ATOM    513  NH2 ARG L  66      30.497  11.933  52.606  1.00 44.42           N  
ATOM    514  C   ARG L  66      30.787  18.355  54.187  1.00 36.55           C  
ATOM    515  O   ARG L  66      31.763  19.075  53.977  1.00 33.86           O  
ATOM    516  N   PHE L  67      29.723  18.318  53.357  1.00 35.71           N  
ATOM    517  CA  PHE L  67      29.669  19.122  52.166  1.00 33.71           C  
ATOM    518  CB  PHE L  67      28.742  18.538  51.083  1.00 33.39           C  
ATOM    519  CG  PHE L  67      29.304  17.255  50.572  1.00 34.01           C  
ATOM    520  CD1 PHE L  67      29.153  16.082  51.274  1.00 35.29           C  
ATOM    521  CD2 PHE L  67      29.973  17.216  49.373  1.00 32.64           C  
ATOM    522  CE1 PHE L  67      29.668  14.900  50.795  1.00 35.96           C  
ATOM    523  CE2 PHE L  67      30.491  16.038  48.889  1.00 34.99           C  
ATOM    524  CZ  PHE L  67      30.341  14.873  49.599  1.00 33.73           C  
ATOM    525  C   PHE L  67      29.113  20.480  52.485  1.00 34.33           C  
ATOM    526  O   PHE L  67      28.085  20.607  53.149  1.00 35.95           O  
ATOM    527  N   SER L  68      29.789  21.545  52.001  1.00 34.55           N  
ATOM    528  CA  SER L  68      29.304  22.876  52.223  1.00 37.00           C  
ATOM    529  CB  SER L  68      29.939  23.560  53.445  1.00 35.58           C  
ATOM    530  OG  SER L  68      31.332  23.734  53.240  1.00 40.51           O  
ATOM    531  C   SER L  68      29.641  23.701  51.016  1.00 35.92           C  
ATOM    532  O   SER L  68      30.632  23.444  50.332  1.00 38.02           O  
ATOM    533  N   GLY L  69      28.815  24.730  50.727  1.00 36.14           N  
ATOM    534  CA  GLY L  69      29.066  25.555  49.578  1.00 34.83           C  
ATOM    535  C   GLY L  69      29.013  26.987  50.006  1.00 35.81           C  
ATOM    536  O   GLY L  69      28.312  27.340  50.953  1.00 35.55           O  
ATOM    537  N   SER L  70      29.757  27.856  49.290  1.00 35.76           N  
ATOM    538  CA  SER L  70      29.813  29.249  49.632  1.00 37.31           C  
ATOM    539  CB  SER L  70      31.028  29.611  50.502  1.00 38.18           C  
ATOM    540  OG  SER L  70      31.034  28.849  51.699  1.00 41.34           O  
ATOM    541  C   SER L  70      30.011  30.016  48.364  1.00 39.07           C  
ATOM    542  O   SER L  70      30.116  29.442  47.281  1.00 38.48           O  
ATOM    543  N   GLY L  71      30.079  31.358  48.483  1.00 40.54           N  
ATOM    544  CA  GLY L  71      30.326  32.178  47.332  1.00 41.03           C  
ATOM    545  C   GLY L  71      29.147  33.054  47.058  1.00 41.20           C  
ATOM    546  O   GLY L  71      28.065  32.883  47.618  1.00 41.11           O  
ATOM    547  N   SER L  72      29.362  34.066  46.193  1.00 41.99           N  
ATOM    548  CA  SER L  72      28.322  34.972  45.819  1.00 42.72           C  
ATOM    549  CB  SER L  72      28.188  36.162  46.785  1.00 46.39           C  
ATOM    550  OG  SER L  72      27.142  37.027  46.369  1.00 49.13           O  
ATOM    551  C   SER L  72      28.683  35.517  44.473  1.00 43.05           C  
ATOM    552  O   SER L  72      29.855  35.553  44.100  1.00 43.69           O  
ATOM    553  N   GLY L  73      27.667  35.940  43.698  1.00 41.57           N  
ATOM    554  CA  GLY L  73      27.903  36.555  42.427  1.00 41.62           C  
ATOM    555  C   GLY L  73      28.524  35.593  41.459  1.00 40.79           C  
ATOM    556  O   GLY L  73      27.870  34.681  40.954  1.00 41.12           O  
ATOM    557  N   THR L  74      29.770  35.916  41.061  1.00 39.66           N  
ATOM    558  CA  THR L  74      30.589  35.204  40.118  1.00 41.39           C  
ATOM    559  CB  THR L  74      31.609  36.097  39.476  1.00 43.34           C  
ATOM    560  OG1 THR L  74      32.525  36.578  40.447  1.00 44.64           O  
ATOM    561  CG2 THR L  74      30.872  37.276  38.818  1.00 44.43           C  
ATOM    562  C   THR L  74      31.330  34.007  40.659  1.00 42.41           C  
ATOM    563  O   THR L  74      31.561  33.055  39.913  1.00 43.96           O  
ATOM    564  N   ASP L  75      31.777  34.025  41.935  1.00 42.42           N  
ATOM    565  CA  ASP L  75      32.656  32.969  42.384  1.00 43.62           C  
ATOM    566  CB  ASP L  75      33.974  33.490  42.990  1.00 49.94           C  
ATOM    567  CG  ASP L  75      34.808  34.127  41.884  1.00 58.74           C  
ATOM    568  OD1 ASP L  75      34.338  34.146  40.716  1.00 63.14           O  
ATOM    569  OD2 ASP L  75      35.932  34.606  42.195  1.00 67.84           O1-
ATOM    570  C   ASP L  75      32.010  32.130  43.443  1.00 42.84           C  
ATOM    571  O   ASP L  75      31.386  32.649  44.368  1.00 42.28           O  
ATOM    572  N   PHE L  76      32.169  30.790  43.335  1.00 38.44           N  
ATOM    573  CA  PHE L  76      31.587  29.913  44.312  1.00 37.30           C  
ATOM    574  CB  PHE L  76      30.277  29.264  43.833  1.00 35.31           C  
ATOM    575  CG  PHE L  76      29.329  30.378  43.542  1.00 34.85           C  
ATOM    576  CD1 PHE L  76      28.507  30.885  44.519  1.00 32.91           C  
ATOM    577  CD2 PHE L  76      29.273  30.931  42.287  1.00 33.58           C  
ATOM    578  CE1 PHE L  76      27.638  31.916  44.250  1.00 33.35           C  
ATOM    579  CE2 PHE L  76      28.407  31.962  42.014  1.00 35.42           C  
ATOM    580  CZ  PHE L  76      27.582  32.461  42.992  1.00 36.36           C  
ATOM    581  C   PHE L  76      32.556  28.811  44.628  1.00 37.45           C  
ATOM    582  O   PHE L  76      33.439  28.493  43.830  1.00 37.27           O  
ATOM    583  N   THR L  77      32.428  28.208  45.832  1.00 35.74           N  
ATOM    584  CA  THR L  77      33.323  27.152  46.207  1.00 33.22           C  
ATOM    585  CB  THR L  77      34.387  27.598  47.170  1.00 34.23           C  
ATOM    586  OG1 THR L  77      35.169  28.636  46.598  1.00 27.95           O  
ATOM    587  CG2 THR L  77      35.276  26.394  47.518  1.00 33.22           C  
ATOM    588  C   THR L  77      32.549  26.073  46.898  1.00 33.06           C  
ATOM    589  O   THR L  77      31.629  26.340  47.672  1.00 32.88           O  
ATOM    590  N   LEU L  78      32.915  24.810  46.610  1.00 31.89           N  
ATOM    591  CA  LEU L  78      32.346  23.670  47.263  1.00 31.42           C  
ATOM    592  CB  LEU L  78      31.937  22.550  46.289  1.00 28.28           C  
ATOM    593  CG  LEU L  78      31.338  21.307  46.973  1.00 30.74           C  
ATOM    594  CD1 LEU L  78      30.011  21.638  47.674  1.00 30.33           C  
ATOM    595  CD2 LEU L  78      31.220  20.136  45.984  1.00 31.61           C  
ATOM    596  C   LEU L  78      33.450  23.134  48.110  1.00 34.18           C  
ATOM    597  O   LEU L  78      34.580  22.992  47.641  1.00 30.23           O  
ATOM    598  N   LYS L  79      33.161  22.852  49.394  1.00 33.66           N  
ATOM    599  CA  LYS L  79      34.195  22.347  50.246  1.00 36.64           C  
ATOM    600  CB  LYS L  79      34.535  23.286  51.413  1.00 39.63           C  
ATOM    601  CG  LYS L  79      35.216  24.570  50.943  1.00 46.32           C  
ATOM    602  CD  LYS L  79      35.274  25.677  51.995  1.00 55.84           C  
ATOM    603  CE  LYS L  79      35.955  26.943  51.474  1.00 61.37           C  
ATOM    604  NZ  LYS L  79      35.790  28.044  52.442  1.00 55.15           N1+
ATOM    605  C   LYS L  79      33.735  21.053  50.818  1.00 35.77           C  
ATOM    606  O   LYS L  79      32.593  20.924  51.258  1.00 35.08           O  
ATOM    607  N   ILE L  80      34.628  20.047  50.800  1.00 36.97           N  
ATOM    608  CA  ILE L  80      34.308  18.769  51.354  1.00 39.12           C  
ATOM    609  CB  ILE L  80      34.531  17.651  50.379  1.00 38.05           C  
ATOM    610  CG1 ILE L  80      33.739  17.917  49.091  1.00 36.56           C  
ATOM    611  CG2 ILE L  80      34.139  16.329  51.059  1.00 37.32           C  
ATOM    612  CD1 ILE L  80      34.164  17.035  47.919  1.00 37.58           C  
ATOM    613  C   ILE L  80      35.272  18.565  52.474  1.00 42.56           C  
ATOM    614  O   ILE L  80      36.479  18.469  52.254  1.00 42.79           O  
ATOM    615  N   ARG L  81      34.762  18.517  53.720  1.00 41.61           N  
ATOM    616  CA  ARG L  81      35.630  18.306  54.841  0.80 45.41           C  
ATOM    617  CB  ARG L  81      35.100  18.907  56.159  0.80 46.00           C  
ATOM    618  CG  ARG L  81      34.802  20.408  56.099  1.00  0.00           C  
ATOM    619  CD  ARG L  81      34.358  20.993  57.443  1.00  0.00           C  
ATOM    620  NE  ARG L  81      33.731  22.320  57.182  1.00  0.00           N  
ATOM    621  CZ  ARG L  81      34.495  23.447  57.092  1.00  0.00           C  
ATOM    622  NH1 ARG L  81      35.854  23.370  57.199  1.00  0.00           N1+
ATOM    623  NH2 ARG L  81      33.895  24.657  56.898  1.00  0.00           N  
ATOM    624  C   ARG L  81      35.708  16.827  55.052  1.00 44.89           C  
ATOM    625  O   ARG L  81      34.765  16.107  54.728  1.00 46.59           O  
ATOM    626  N   ARG L  82      36.848  16.341  55.594  1.00 44.16           N  
ATOM    627  CA  ARG L  82      37.020  14.953  55.938  0.90 44.40           C  
ATOM    628  CB  ARG L  82      36.219  14.563  57.194  0.90 47.10           C  
ATOM    629  CG  ARG L  82      36.600  15.400  58.421  0.90 52.16           C  
ATOM    630  CD  ARG L  82      35.821  15.046  59.690  0.90 56.88           C  
ATOM    631  NE  ARG L  82      34.372  15.276  59.418  0.90 62.36           N  
ATOM    632  CZ  ARG L  82      33.815  16.507  59.609  0.90 63.16           C  
ATOM    633  NH1 ARG L  82      34.590  17.556  60.013  0.90 59.74           N1+
ATOM    634  NH2 ARG L  82      32.480  16.691  59.399  0.90 61.96           N  
ATOM    635  C   ARG L  82      36.594  14.082  54.795  1.00 41.46           C  
ATOM    636  O   ARG L  82      35.596  13.369  54.883  1.00 42.06           O  
ATOM    637  N   VAL L  83      37.357  14.126  53.684  1.00 39.10           N  
ATOM    638  CA  VAL L  83      37.022  13.399  52.492  1.00 36.14           C  
ATOM    639  CB  VAL L  83      38.012  13.606  51.382  1.00 36.87           C  
ATOM    640  CG1 VAL L  83      37.637  12.698  50.200  1.00 33.52           C  
ATOM    641  CG2 VAL L  83      38.034  15.102  51.024  1.00 33.95           C  
ATOM    642  C   VAL L  83      36.956  11.934  52.782  1.00 38.19           C  
ATOM    643  O   VAL L  83      37.758  11.389  53.541  1.00 37.78           O  
ATOM    644  N   GLU L  84      35.960  11.262  52.169  1.00 37.50           N  
ATOM    645  CA  GLU L  84      35.774   9.854  52.352  1.00 38.83           C  
ATOM    646  CB  GLU L  84      34.421   9.508  52.997  1.00 39.49           C  
ATOM    647  CG  GLU L  84      34.310  10.106  54.403  1.00 48.12           C  
ATOM    648  CD  GLU L  84      32.987   9.707  55.037  1.00 52.79           C  
ATOM    649  OE1 GLU L  84      32.184   8.997  54.375  1.00 55.26           O  
ATOM    650  OE2 GLU L  84      32.774  10.104  56.213  1.00 56.77           O1-
ATOM    651  C   GLU L  84      35.851   9.217  50.997  1.00 37.09           C  
ATOM    652  O   GLU L  84      35.741   9.882  49.969  1.00 39.32           O  
ATOM    653  N   ALA L  85      36.046   7.888  50.970  1.00 34.89           N  
ATOM    654  CA  ALA L  85      36.232   7.141  49.758  1.00 35.58           C  
ATOM    655  CB  ALA L  85      36.449   5.642  50.021  1.00 36.64           C  
ATOM    656  C   ALA L  85      35.025   7.277  48.876  1.00 36.41           C  
ATOM    657  O   ALA L  85      35.143   7.327  47.653  1.00 38.24           O  
ATOM    658  N   GLU L  86      33.829   7.339  49.479  1.00 36.45           N  
ATOM    659  CA  GLU L  86      32.583   7.396  48.765  0.90 36.54           C  
ATOM    660  CB  GLU L  86      31.360   7.297  49.693  0.90 37.60           C  
ATOM    661  CG  GLU L  86      31.243   8.429  50.711  0.90 51.35           C  
ATOM    662  CD  GLU L  86      30.058   8.120  51.617  0.90 59.88           C  
ATOM    663  OE1 GLU L  86      29.549   6.968  51.559  0.90 66.29           O  
ATOM    664  OE2 GLU L  86      29.649   9.029  52.385  0.90 64.44           O1-
ATOM    665  C   GLU L  86      32.484   8.664  47.966  1.00 34.43           C  
ATOM    666  O   GLU L  86      31.715   8.730  47.010  1.00 33.96           O  
ATOM    667  N   ASP L  87      33.232   9.709  48.366  1.00 31.48           N  
ATOM    668  CA  ASP L  87      33.233  11.025  47.778  1.00 31.85           C  
ATOM    669  CB  ASP L  87      34.058  12.038  48.584  1.00 30.15           C  
ATOM    670  CG  ASP L  87      33.303  12.365  49.863  1.00 33.80           C  
ATOM    671  OD1 ASP L  87      32.114  11.965  49.976  1.00 33.63           O  
ATOM    672  OD2 ASP L  87      33.911  13.030  50.744  1.00 34.72           O1-
ATOM    673  C   ASP L  87      33.781  11.035  46.375  1.00 32.55           C  
ATOM    674  O   ASP L  87      33.629  12.026  45.663  1.00 29.96           O  
ATOM    675  N   LEU L  88      34.495   9.976  45.962  1.00 30.60           N  
ATOM    676  CA  LEU L  88      35.133   9.918  44.674  0.90 34.72           C  
ATOM    677  CB  LEU L  88      35.875   8.571  44.525  0.90 33.74           C  
ATOM    678  CG  LEU L  88      36.771   8.368  43.288  0.90 41.20           C  
ATOM    679  CD1 LEU L  88      37.491   7.012  43.379  0.90 38.74           C  
ATOM    680  CD2 LEU L  88      36.000   8.503  41.969  0.90 43.89           C  
ATOM    681  C   LEU L  88      34.110  10.090  43.579  1.00 34.63           C  
ATOM    682  O   LEU L  88      33.007   9.550  43.644  1.00 35.45           O  
ATOM    683  N   GLY L  89      34.461  10.888  42.541  1.00 32.15           N  
ATOM    684  CA  GLY L  89      33.570  11.105  41.433  1.00 28.76           C  
ATOM    685  C   GLY L  89      33.879  12.442  40.822  1.00 30.72           C  
ATOM    686  O   GLY L  89      34.887  13.069  41.142  1.00 30.47           O  
ATOM    687  N   VAL L  90      33.004  12.903  39.901  1.00 28.05           N  
ATOM    688  CA  VAL L  90      33.226  14.173  39.273  1.00 26.45           C  
ATOM    689  CB  VAL L  90      33.126  14.133  37.779  1.00 27.98           C  
ATOM    690  CG1 VAL L  90      33.306  15.564  37.244  1.00 26.76           C  
ATOM    691  CG2 VAL L  90      34.165  13.130  37.250  1.00 26.73           C  
ATOM    692  C   VAL L  90      32.189  15.127  39.776  1.00 26.52           C  
ATOM    693  O   VAL L  90      31.001  14.813  39.811  1.00 26.49           O  
ATOM    694  N   TYR L  91      32.628  16.337  40.181  1.00 26.19           N  
ATOM    695  CA  TYR L  91      31.752  17.336  40.725  1.00 26.41           C  
ATOM    696  CB  TYR L  91      32.359  18.082  41.930  1.00 27.46           C  
ATOM    697  CG  TYR L  91      32.494  17.129  43.065  1.00 30.59           C  
ATOM    698  CD1 TYR L  91      33.575  16.280  43.158  1.00 30.64           C  
ATOM    699  CD2 TYR L  91      31.529  17.091  44.045  1.00 29.68           C  
ATOM    700  CE1 TYR L  91      33.685  15.404  44.214  1.00 29.66           C  
ATOM    701  CE2 TYR L  91      31.633  16.220  45.101  1.00 30.59           C  
ATOM    702  CZ  TYR L  91      32.712  15.375  45.185  1.00 30.04           C  
ATOM    703  OH  TYR L  91      32.817  14.479  46.270  1.00 29.57           O  
ATOM    704  C   TYR L  91      31.513  18.376  39.675  1.00 27.22           C  
ATOM    705  O   TYR L  91      32.452  18.832  39.022  1.00 29.21           O  
ATOM    706  N   TYR L  92      30.235  18.770  39.468  1.00 27.68           N  
ATOM    707  CA  TYR L  92      29.952  19.776  38.481  1.00 28.76           C  
ATOM    708  CB  TYR L  92      29.039  19.320  37.324  1.00 30.50           C  
ATOM    709  CG  TYR L  92      29.621  18.194  36.542  1.00 35.49           C  
ATOM    710  CD1 TYR L  92      30.521  18.425  35.529  1.00 37.55           C  
ATOM    711  CD2 TYR L  92      29.260  16.897  36.815  1.00 41.03           C  
ATOM    712  CE1 TYR L  92      31.052  17.385  34.806  1.00 39.66           C  
ATOM    713  CE2 TYR L  92      29.791  15.854  36.093  1.00 41.33           C  
ATOM    714  CZ  TYR L  92      30.692  16.095  35.085  1.00 42.05           C  
ATOM    715  OH  TYR L  92      31.240  15.031  34.338  1.00 17.46           O  
ATOM    716  C   TYR L  92      29.151  20.873  39.118  1.00 29.54           C  
ATOM    717  O   TYR L  92      28.241  20.611  39.902  1.00 29.58           O  
ATOM    718  N   CYS L  93      29.489  22.141  38.804  1.00 28.86           N  
ATOM    719  CA  CYS L  93      28.676  23.248  39.222  1.00 30.29           C  
ATOM    720  CB  CYS L  93      29.466  24.552  39.506  1.00 33.89           C  
ATOM    721  SG  CYS L  93      30.579  25.079  38.163  1.00 38.90           S  
ATOM    722  C   CYS L  93      27.699  23.472  38.106  1.00 29.83           C  
ATOM    723  O   CYS L  93      27.940  23.056  36.973  1.00 29.93           O  
ATOM    724  N   PHE L  94      26.542  24.094  38.408  1.00 31.11           N  
ATOM    725  CA  PHE L  94      25.534  24.310  37.407  1.00 29.74           C  
ATOM    726  CB  PHE L  94      24.509  23.161  37.408  1.00 29.04           C  
ATOM    727  CG  PHE L  94      23.309  23.474  36.583  1.00 29.61           C  
ATOM    728  CD1 PHE L  94      23.305  23.310  35.218  1.00 28.56           C  
ATOM    729  CD2 PHE L  94      22.162  23.913  37.207  1.00 30.42           C  
ATOM    730  CE1 PHE L  94      22.174  23.594  34.488  1.00 28.22           C  
ATOM    731  CE2 PHE L  94      21.030  24.200  36.487  1.00 31.81           C  
ATOM    732  CZ  PHE L  94      21.040  24.041  35.125  1.00 26.40           C  
ATOM    733  C   PHE L  94      24.825  25.587  37.732  1.00 30.73           C  
ATOM    734  O   PHE L  94      24.605  25.887  38.904  1.00 31.46           O  
ATOM    735  N   GLN L  95      24.460  26.381  36.698  1.00 29.95           N  
ATOM    736  CA  GLN L  95      23.748  27.604  36.967  1.00 29.22           C  
ATOM    737  CB  GLN L  95      24.539  28.891  36.651  1.00 32.04           C  
ATOM    738  CG  GLN L  95      24.883  29.098  35.176  1.00 34.38           C  
ATOM    739  CD  GLN L  95      23.682  29.711  34.477  1.00 33.35           C  
ATOM    740  OE1 GLN L  95      22.827  30.328  35.111  1.00 37.79           O  
ATOM    741  NE2 GLN L  95      23.619  29.539  33.129  1.00 36.15           N  
ATOM    742  C   GLN L  95      22.450  27.622  36.204  1.00 31.85           C  
ATOM    743  O   GLN L  95      22.396  27.348  35.006  1.00 30.34           O  
ATOM    744  N   ALA L  96      21.351  27.579  36.998  1.00 17.59           N  
ATOM    745  CA  ALA L  96      19.938  27.544  36.685  1.00 19.34           C  
ATOM    746  CB  ALA L  96      19.094  27.015  37.860  1.00  0.00           C  
ATOM    747  C   ALA L  96      19.361  28.872  36.319  1.00 19.62           C  
ATOM    748  O   ALA L  96      18.275  28.951  35.753  1.00 17.46           O  
ATOM    749  N   SER L  97      19.997  29.954  36.775  1.00 20.05           N  
ATOM    750  CA  SER L  97      19.413  31.262  36.723  1.00 23.17           C  
ATOM    751  CB  SER L  97      20.232  32.265  37.528  1.00 20.92           C  
ATOM    752  OG  SER L  97      20.251  31.829  38.879  1.00 20.79           O  
ATOM    753  C   SER L  97      19.164  31.825  35.354  1.00 25.31           C  
ATOM    754  O   SER L  97      18.120  32.446  35.152  1.00 28.34           O  
ATOM    755  N   HIS L  98      20.077  31.656  34.376  1.00 24.54           N  
ATOM    756  CA  HIS L  98      19.811  32.290  33.114  1.00 26.24           C  
ATOM    757  ND1 HIS L  98      20.000  35.304  34.155  1.00 31.44           N  
ATOM    758  CG  HIS L  98      20.983  34.404  33.812  1.00 30.43           C  
ATOM    759  CB  HIS L  98      20.841  33.366  32.745  1.00 28.08           C  
ATOM    760  NE2 HIS L  98      21.734  35.719  35.483  1.00 30.56           N  
ATOM    761  CD2 HIS L  98      22.035  34.671  34.633  1.00 30.77           C  
ATOM    762  CE1 HIS L  98      20.502  36.065  35.160  1.00 30.65           C  
ATOM    763  C   HIS L  98      19.857  31.262  32.030  1.00 27.24           C  
ATOM    764  O   HIS L  98      20.623  30.302  32.093  1.00 27.34           O  
ATOM    765  N   ASP L  99      19.009  31.452  30.997  1.00 25.03           N  
ATOM    766  CA  ASP L  99      18.937  30.537  29.898  1.00 24.34           C  
ATOM    767  CB  ASP L  99      17.694  30.765  29.016  1.00 22.67           C  
ATOM    768  CG  ASP L  99      16.439  30.428  29.808  1.00 21.48           C  
ATOM    769  OD1 ASP L  99      16.361  29.301  30.364  1.00  0.00           O  
ATOM    770  OD2 ASP L  99      15.538  31.308  29.875  1.00  0.00           O1-
ATOM    771  C   ASP L  99      20.119  30.790  29.015  1.00 23.90           C  
ATOM    772  O   ASP L  99      20.509  31.937  28.802  1.00 25.67           O  
ATOM    773  N   PRO L 100      20.706  29.744  28.495  1.00 22.48           N  
ATOM    774  CA  PRO L 100      20.299  28.409  28.849  1.00 20.20           C  
ATOM    775  CD  PRO L 100      21.205  29.808  27.132  1.00 21.23           C  
ATOM    776  CB  PRO L 100      20.586  27.528  27.631  1.00 19.44           C  
ATOM    777  CG  PRO L 100      21.561  28.357  26.778  1.00 21.61           C  
ATOM    778  C   PRO L 100      21.033  27.982  30.086  1.00 19.19           C  
ATOM    779  O   PRO L 100      22.039  28.605  30.419  1.00 17.40           O  
ATOM    780  N   PRO L 101      20.575  26.964  30.762  1.00 20.24           N  
ATOM    781  CA  PRO L 101      21.260  26.508  31.945  1.00 17.78           C  
ATOM    782  CD  PRO L 101      19.148  26.688  30.811  1.00 18.28           C  
ATOM    783  CB  PRO L 101      20.297  25.533  32.610  1.00 17.68           C  
ATOM    784  CG  PRO L 101      18.904  26.020  32.171  1.00 17.91           C  
ATOM    785  C   PRO L 101      22.556  25.888  31.532  1.00 17.31           C  
ATOM    786  O   PRO L 101      22.596  25.236  30.491  1.00 15.91           O  
ATOM    787  N   THR L 102      23.625  26.052  32.330  1.00 29.34           N  
ATOM    788  CA  THR L 102      24.890  25.528  31.903  0.90 29.84           C  
ATOM    789  CB  THR L 102      25.818  26.593  31.395  0.90 31.24           C  
ATOM    790  OG1 THR L 102      26.035  27.565  32.407  0.90 29.08           O  
ATOM    791  CG2 THR L 102      25.199  27.248  30.147  0.90 32.93           C  
ATOM    792  C   THR L 102      25.589  24.847  33.040  1.00 29.88           C  
ATOM    793  O   THR L 102      25.340  25.131  34.211  1.00 30.37           O  
ATOM    794  N   PHE L 103      26.510  23.922  32.694  1.00 28.67           N  
ATOM    795  CA  PHE L 103      27.245  23.177  33.677  1.00 28.38           C  
ATOM    796  CB  PHE L 103      27.175  21.649  33.487  1.00 26.76           C  
ATOM    797  CG  PHE L 103      25.780  21.148  33.661  1.00 29.63           C  
ATOM    798  CD1 PHE L 103      24.885  21.194  32.620  1.00 30.77           C  
ATOM    799  CD2 PHE L 103      25.366  20.610  34.857  1.00 29.70           C  
ATOM    800  CE1 PHE L 103      23.601  20.726  32.774  1.00 30.54           C  
ATOM    801  CE2 PHE L 103      24.084  20.139  35.016  1.00 32.82           C  
ATOM    802  CZ  PHE L 103      23.195  20.196  33.973  1.00 32.56           C  
ATOM    803  C   PHE L 103      28.697  23.500  33.514  1.00 30.32           C  
ATOM    804  O   PHE L 103      29.149  23.899  32.442  1.00 29.37           O  
ATOM    805  N   GLY L 104      29.468  23.342  34.606  1.00 29.27           N  
ATOM    806  CA  GLY L 104      30.886  23.539  34.538  1.00 29.37           C  
ATOM    807  C   GLY L 104      31.447  22.285  33.937  1.00 30.30           C  
ATOM    808  O   GLY L 104      30.727  21.315  33.718  1.00 30.00           O  
ATOM    809  N   GLY L 105      32.765  22.290  33.662  1.00 30.37           N  
ATOM    810  CA  GLY L 105      33.488  21.216  33.034  1.00 31.95           C  
ATOM    811  C   GLY L 105      33.523  19.992  33.899  1.00 31.85           C  
ATOM    812  O   GLY L 105      33.594  18.874  33.391  1.00 32.41           O  
ATOM    813  N   GLY L 106      33.549  20.171  35.232  1.00 31.06           N  
ATOM    814  CA  GLY L 106      33.598  19.046  36.123  1.00 28.11           C  
ATOM    815  C   GLY L 106      34.976  18.958  36.697  1.00 30.18           C  
ATOM    816  O   GLY L 106      35.965  19.284  36.041  1.00 30.43           O  
ATOM    817  N   THR L 107      35.057  18.521  37.972  1.00 28.90           N  
ATOM    818  CA  THR L 107      36.315  18.343  38.636  1.00 31.55           C  
ATOM    819  CB  THR L 107      36.491  19.247  39.823  1.00 32.16           C  
ATOM    820  OG1 THR L 107      36.409  20.603  39.411  1.00 30.48           O  
ATOM    821  CG2 THR L 107      37.858  18.975  40.473  1.00 31.30           C  
ATOM    822  C   THR L 107      36.334  16.931  39.128  1.00 32.21           C  
ATOM    823  O   THR L 107      35.409  16.483  39.803  1.00 31.60           O  
ATOM    824  N   LYS L 108      37.408  16.191  38.804  1.00 33.17           N  
ATOM    825  CA  LYS L 108      37.492  14.811  39.184  1.00 33.01           C  
ATOM    826  CB  LYS L 108      38.282  13.989  38.152  1.00 34.49           C  
ATOM    827  CG  LYS L 108      38.160  12.475  38.316  1.00 38.28           C  
ATOM    828  CD  LYS L 108      38.664  11.716  37.089  1.00 43.92           C  
ATOM    829  CE  LYS L 108      38.416  10.207  37.137  1.00 49.43           C  
ATOM    830  NZ  LYS L 108      38.762   9.602  35.830  1.00 52.79           N1+
ATOM    831  C   LYS L 108      38.219  14.740  40.487  1.00 33.30           C  
ATOM    832  O   LYS L 108      39.372  15.155  40.594  1.00 34.17           O  
ATOM    833  N   LEU L 109      37.550  14.197  41.522  1.00 33.05           N  
ATOM    834  CA  LEU L 109      38.168  14.106  42.811  1.00 32.26           C  
ATOM    835  CB  LEU L 109      37.159  14.215  43.967  1.00 34.58           C  
ATOM    836  CG  LEU L 109      37.803  14.289  45.364  1.00 36.11           C  
ATOM    837  CD1 LEU L 109      38.589  15.596  45.549  1.00 40.79           C  
ATOM    838  CD2 LEU L 109      36.761  14.071  46.468  1.00 40.09           C  
ATOM    839  C   LEU L 109      38.810  12.761  42.876  1.00 35.35           C  
ATOM    840  O   LEU L 109      38.157  11.735  42.687  1.00 37.34           O  
ATOM    841  N   GLU L 110      40.129  12.743  43.137  1.00 34.15           N  
ATOM    842  CA  GLU L 110      40.863  11.515  43.168  1.00 35.53           C  
ATOM    843  CB  GLU L 110      42.070  11.570  42.217  1.00 35.68           C  
ATOM    844  CG  GLU L 110      42.687  10.218  41.879  1.00 47.37           C  
ATOM    845  CD  GLU L 110      43.808  10.476  40.885  1.00 53.86           C  
ATOM    846  OE1 GLU L 110      43.591  11.275  39.933  1.00 60.58           O  
ATOM    847  OE2 GLU L 110      44.902   9.882  41.071  1.00 54.66           O1-
ATOM    848  C   GLU L 110      41.341  11.323  44.574  1.00 34.69           C  
ATOM    849  O   GLU L 110      41.759  12.273  45.234  1.00 35.58           O  
ATOM    850  N   ILE L 111      41.279  10.072  45.073  1.00 34.93           N  
ATOM    851  CA  ILE L 111      41.651   9.802  46.431  1.00 34.44           C  
ATOM    852  CB  ILE L 111      40.864   8.681  47.048  1.00 34.41           C  
ATOM    853  CG1 ILE L 111      39.364   9.025  47.082  1.00 35.69           C  
ATOM    854  CG2 ILE L 111      41.457   8.399  48.438  1.00 33.94           C  
ATOM    855  CD1 ILE L 111      39.036  10.255  47.927  1.00 39.14           C  
ATOM    856  C   ILE L 111      43.087   9.398  46.457  1.00 36.02           C  
ATOM    857  O   ILE L 111      43.520   8.530  45.700  1.00 34.75           O  
ATOM    858  N   LYS L 112      43.865  10.051  47.340  1.00 33.06           N  
ATOM    859  CA  LYS L 112      45.258   9.755  47.495  1.00 32.88           C  
ATOM    860  CB  LYS L 112      46.057  10.967  48.009  1.00 33.44           C  
ATOM    861  CG  LYS L 112      46.083  12.124  47.008  1.00 38.75           C  
ATOM    862  CD  LYS L 112      46.487  13.471  47.611  1.00 40.95           C  
ATOM    863  CE  LYS L 112      47.997  13.680  47.712  1.00 42.94           C  
ATOM    864  NZ  LYS L 112      48.280  15.025  48.260  1.00 44.67           N1+
ATOM    865  C   LYS L 112      45.342   8.659  48.550  1.00 33.02           C  
ATOM    866  O   LYS L 112      44.815   8.883  49.673  1.00 35.19           O  
ATOM    867  OXT LYS L 112      45.928   7.586  48.248  1.00  0.00           O1-
TER     868      LYS L 112 
ATOM    869  N   GLN H 113       8.554   7.168  46.737  1.00 65.80           N1+
ATOM    870  CA  GLN H 113       9.708   8.042  46.445  1.00 66.52           C  
ATOM    871  CB  GLN H 113      11.020   7.284  46.697  1.00 68.63           C  
ATOM    872  CG  GLN H 113      12.258   8.167  46.556  1.00 73.42           C  
ATOM    873  CD  GLN H 113      12.147   9.260  47.607  1.00 80.29           C  
ATOM    874  OE1 GLN H 113      11.367   9.152  48.552  1.00 81.82           O  
ATOM    875  NE2 GLN H 113      12.942  10.349  47.433  1.00 81.43           N  
ATOM    876  C   GLN H 113       9.670   8.500  45.022  1.00 64.32           C  
ATOM    877  O   GLN H 113       8.986   7.910  44.187  1.00 65.97           O  
ATOM    878  N   ILE H 114      10.408   9.584  44.710  1.00 60.66           N  
ATOM    879  CA  ILE H 114      10.401  10.105  43.375  1.00 57.80           C  
ATOM    880  CB  ILE H 114      10.830  11.541  43.287  1.00 57.68           C  
ATOM    881  CG1 ILE H 114       9.849  12.458  44.038  1.00 56.87           C  
ATOM    882  CG2 ILE H 114      10.962  11.890  41.796  1.00 56.54           C  
ATOM    883  CD1 ILE H 114       9.874  12.301  45.556  1.00 30.43           C  
ATOM    884  C   ILE H 114      11.353   9.303  42.551  1.00 56.09           C  
ATOM    885  O   ILE H 114      12.505   9.102  42.937  1.00 55.32           O  
ATOM    886  N   GLN H 115      10.877   8.804  41.389  1.00 51.12           N  
ATOM    887  CA  GLN H 115      11.730   8.027  40.536  1.00 46.38           C  
ATOM    888  CB  GLN H 115      11.517   6.511  40.642  1.00 48.79           C  
ATOM    889  CG  GLN H 115      11.899   5.921  41.996  1.00 54.81           C  
ATOM    890  CD  GLN H 115      11.662   4.421  41.918  1.00 59.79           C  
ATOM    891  OE1 GLN H 115      10.526   3.960  41.821  1.00 63.74           O  
ATOM    892  NE2 GLN H 115      12.771   3.636  41.953  1.00 61.89           N  
ATOM    893  C   GLN H 115      11.467   8.370  39.101  1.00 42.91           C  
ATOM    894  O   GLN H 115      10.337   8.647  38.699  1.00 40.64           O  
ATOM    895  N   LEU H 116      12.546   8.369  38.294  1.00 38.17           N  
ATOM    896  CA  LEU H 116      12.448   8.591  36.880  0.90 34.32           C  
ATOM    897  CB  LEU H 116      13.235   9.820  36.389  0.90 31.39           C  
ATOM    898  CG  LEU H 116      12.732  11.178  36.915  0.90 29.59           C  
ATOM    899  CD1 LEU H 116      11.311  11.492  36.425  0.90 26.30           C  
ATOM    900  CD2 LEU H 116      12.867  11.284  38.436  0.90 28.62           C  
ATOM    901  C   LEU H 116      13.087   7.405  36.226  1.00 33.93           C  
ATOM    902  O   LEU H 116      14.286   7.178  36.387  1.00 33.79           O  
ATOM    903  N   VAL H 117      12.303   6.616  35.458  1.00 31.65           N  
ATOM    904  CA  VAL H 117      12.863   5.447  34.838  1.00 33.08           C  
ATOM    905  CB  VAL H 117      12.113   4.192  35.175  1.00 34.98           C  
ATOM    906  CG1 VAL H 117      12.711   3.019  34.382  1.00 33.67           C  
ATOM    907  CG2 VAL H 117      12.170   3.999  36.701  1.00 36.46           C  
ATOM    908  C   VAL H 117      12.826   5.630  33.352  1.00 33.89           C  
ATOM    909  O   VAL H 117      11.772   5.852  32.759  1.00 34.00           O  
ATOM    910  N   GLN H 118      14.005   5.522  32.709  1.00 34.61           N  
ATOM    911  CA  GLN H 118      14.128   5.721  31.292  1.00 33.94           C  
ATOM    912  CB  GLN H 118      15.360   6.542  30.876  1.00 35.25           C  
ATOM    913  CG  GLN H 118      15.327   7.973  31.411  1.00 37.64           C  
ATOM    914  CD  GLN H 118      16.604   8.681  30.986  1.00 40.10           C  
ATOM    915  OE1 GLN H 118      17.384   9.132  31.823  1.00 39.65           O  
ATOM    916  NE2 GLN H 118      16.831   8.782  29.648  1.00 31.73           N  
ATOM    917  C   GLN H 118      14.195   4.403  30.590  1.00 34.16           C  
ATOM    918  O   GLN H 118      14.421   3.354  31.192  1.00 34.75           O  
ATOM    919  N   SER H 119      13.986   4.449  29.261  1.00 31.20           N  
ATOM    920  CA  SER H 119      13.978   3.277  28.437  1.00 30.50           C  
ATOM    921  CB  SER H 119      13.344   3.509  27.053  1.00 31.34           C  
ATOM    922  OG  SER H 119      14.064   4.504  26.339  1.00 31.50           O  
ATOM    923  C   SER H 119      15.385   2.794  28.255  1.00 31.43           C  
ATOM    924  O   SER H 119      16.345   3.464  28.632  1.00 32.73           O  
ATOM    925  N   GLY H 120      15.527   1.591  27.658  1.00 34.75           N  
ATOM    926  CA  GLY H 120      16.798   0.930  27.526  1.00 34.77           C  
ATOM    927  C   GLY H 120      17.616   1.550  26.435  1.00 37.41           C  
ATOM    928  O   GLY H 120      17.185   2.453  25.719  1.00 36.68           O  
ATOM    929  N   PRO H 121      18.817   1.041  26.313  1.00 35.47           N  
ATOM    930  CA  PRO H 121      19.748   1.548  25.341  1.00 33.72           C  
ATOM    931  CD  PRO H 121      19.498   0.490  27.474  1.00 36.02           C  
ATOM    932  CB  PRO H 121      21.106   0.957  25.713  1.00 33.89           C  
ATOM    933  CG  PRO H 121      20.996   0.740  27.232  1.00 36.02           C  
ATOM    934  C   PRO H 121      19.312   1.262  23.943  1.00 35.01           C  
ATOM    935  O   PRO H 121      18.627   0.265  23.718  1.00 33.60           O  
ATOM    936  N   GLU H 122      19.688   2.133  22.986  1.00 33.05           N  
ATOM    937  CA  GLU H 122      19.244   1.917  21.643  1.00 35.03           C  
ATOM    938  CB  GLU H 122      18.186   2.940  21.197  1.00 38.79           C  
ATOM    939  CG  GLU H 122      16.886   2.811  21.994  1.00 44.35           C  
ATOM    940  CD  GLU H 122      15.982   3.980  21.638  1.00 50.71           C  
ATOM    941  OE1 GLU H 122      16.405   4.819  20.800  1.00 54.35           O  
ATOM    942  OE2 GLU H 122      14.857   4.052  22.201  1.00 54.76           O1-
ATOM    943  C   GLU H 122      20.408   2.023  20.716  1.00 34.98           C  
ATOM    944  O   GLU H 122      21.333   2.805  20.930  1.00 33.02           O  
ATOM    945  N   LEU H 123      20.387   1.191  19.660  1.00 34.16           N  
ATOM    946  CA  LEU H 123      21.403   1.220  18.650  1.00 32.02           C  
ATOM    947  CB  LEU H 123      22.066  -0.161  18.455  1.00 34.23           C  
ATOM    948  CG  LEU H 123      23.182  -0.258  17.393  1.00 34.50           C  
ATOM    949  CD1 LEU H 123      23.867  -1.626  17.480  1.00 29.45           C  
ATOM    950  CD2 LEU H 123      22.673  -0.004  15.967  1.00 30.94           C  
ATOM    951  C   LEU H 123      20.689   1.621  17.400  1.00 32.36           C  
ATOM    952  O   LEU H 123      19.701   0.998  17.019  1.00 33.11           O  
ATOM    953  N   LYS H 124      21.164   2.691  16.730  1.00 30.22           N  
ATOM    954  CA  LYS H 124      20.475   3.134  15.553  1.00 31.51           C  
ATOM    955  CB  LYS H 124      19.650   4.413  15.780  1.00 31.18           C  
ATOM    956  CG  LYS H 124      18.399   4.221  16.642  1.00 31.10           C  
ATOM    957  CD  LYS H 124      17.334   3.333  15.992  1.00 38.16           C  
ATOM    958  CE  LYS H 124      15.999   3.314  16.735  1.00 41.24           C  
ATOM    959  NZ  LYS H 124      16.166   2.679  18.059  1.00 44.01           N1+
ATOM    960  C   LYS H 124      21.466   3.445  14.479  1.00 32.14           C  
ATOM    961  O   LYS H 124      22.646   3.678  14.738  1.00 32.85           O  
ATOM    962  N   LYS H 125      20.978   3.435  13.225  1.00 35.30           N  
ATOM    963  CA  LYS H 125      21.747   3.726  12.053  0.90 34.94           C  
ATOM    964  CB  LYS H 125      21.211   2.974  10.822  0.90 38.06           C  
ATOM    965  CG  LYS H 125      21.160   1.458  11.033  0.88 44.00           C  
ATOM    966  CD  LYS H 125      20.243   0.719  10.056  0.88 45.31           C  
ATOM    967  CE  LYS H 125      20.129  -0.777  10.352  0.88 50.66           C  
ATOM    968  NZ  LYS H 125      19.123  -1.393   9.459  0.88 53.58           N1+
ATOM    969  C   LYS H 125      21.578   5.190  11.796  1.00 34.33           C  
ATOM    970  O   LYS H 125      20.625   5.804  12.272  1.00 33.73           O  
ATOM    971  N   PRO H 126      22.473   5.781  11.060  0.90 35.92           N  
ATOM    972  CA  PRO H 126      22.351   7.186  10.804  0.90 35.17           C  
ATOM    973  CD  PRO H 126      23.856   5.338  11.044  0.90 34.40           C  
ATOM    974  CB  PRO H 126      23.676   7.607  10.177  0.90 38.04           C  
ATOM    975  CG  PRO H 126      24.685   6.604  10.768  0.90 35.15           C  
ATOM    976  C   PRO H 126      21.153   7.471   9.959  0.90 36.84           C  
ATOM    977  O   PRO H 126      20.830   6.659   9.092  0.90 37.08           O  
ATOM    978  N   GLY H 127      20.478   8.609  10.212  1.00 36.26           N  
ATOM    979  CA  GLY H 127      19.344   9.011   9.432  1.00 35.25           C  
ATOM    980  C   GLY H 127      18.086   8.473  10.045  1.00 35.37           C  
ATOM    981  O   GLY H 127      16.989   8.870   9.652  1.00 34.55           O  
ATOM    982  N   GLU H 128      18.198   7.562  11.030  1.00 34.29           N  
ATOM    983  CA  GLU H 128      17.014   6.994  11.617  1.00 35.14           C  
ATOM    984  CB  GLU H 128      17.179   5.560  12.150  1.00 35.44           C  
ATOM    985  CG  GLU H 128      17.317   4.523  11.029  1.00 37.50           C  
ATOM    986  CD  GLU H 128      17.163   3.131  11.628  1.00 42.92           C  
ATOM    987  OE1 GLU H 128      17.658   2.914  12.766  1.00 41.55           O  
ATOM    988  OE2 GLU H 128      16.537   2.267  10.957  1.00 46.24           O1-
ATOM    989  C   GLU H 128      16.527   7.871  12.729  1.00 35.89           C  
ATOM    990  O   GLU H 128      17.121   8.903  13.035  1.00 34.56           O  
ATOM    991  N   THR H 129      15.374   7.492  13.324  1.00 36.28           N  
ATOM    992  CA  THR H 129      14.775   8.260  14.380  1.00 36.57           C  
ATOM    993  CB  THR H 129      13.359   8.648  14.065  1.00 38.61           C  
ATOM    994  OG1 THR H 129      13.313   9.402  12.863  1.00 42.40           O  
ATOM    995  CG2 THR H 129      12.793   9.473  15.233  1.00 38.76           C  
ATOM    996  C   THR H 129      14.725   7.414  15.621  1.00 34.75           C  
ATOM    997  O   THR H 129      14.572   6.196  15.548  1.00 35.73           O  
ATOM    998  N   VAL H 130      14.880   8.049  16.807  1.00 34.96           N  
ATOM    999  CA  VAL H 130      14.801   7.324  18.048  1.00 34.98           C  
ATOM   1000  CB  VAL H 130      16.084   7.249  18.822  1.00 34.15           C  
ATOM   1001  CG1 VAL H 130      17.151   6.524  17.998  1.00 34.46           C  
ATOM   1002  CG2 VAL H 130      16.481   8.671  19.227  1.00 36.70           C  
ATOM   1003  C   VAL H 130      13.880   8.078  18.953  1.00 35.37           C  
ATOM   1004  O   VAL H 130      13.753   9.298  18.856  1.00 33.01           O  
ATOM   1005  N   LYS H 131      13.194   7.351  19.856  1.00 35.50           N  
ATOM   1006  CA  LYS H 131      12.345   7.990  20.816  1.00 35.90           C  
ATOM   1007  CB  LYS H 131      10.849   7.779  20.520  1.00 38.31           C  
ATOM   1008  CG  LYS H 131       9.908   8.683  21.319  1.00 40.29           C  
ATOM   1009  CD  LYS H 131       8.491   8.725  20.745  1.00 42.62           C  
ATOM   1010  CE  LYS H 131       7.532   9.630  21.524  1.00 52.33           C  
ATOM   1011  NZ  LYS H 131       6.196   9.619  20.888  1.00 52.90           N1+
ATOM   1012  C   LYS H 131      12.666   7.365  22.140  1.00 35.81           C  
ATOM   1013  O   LYS H 131      12.533   6.154  22.309  1.00 36.25           O  
ATOM   1014  N   ILE H 132      13.088   8.194  23.118  1.00 34.91           N  
ATOM   1015  CA  ILE H 132      13.475   7.732  24.424  1.00 36.21           C  
ATOM   1016  CB  ILE H 132      14.765   8.342  24.902  1.00 35.91           C  
ATOM   1017  CG1 ILE H 132      15.922   7.992  23.950  1.00 41.67           C  
ATOM   1018  CG2 ILE H 132      15.003   7.895  26.354  1.00 42.18           C  
ATOM   1019  CD1 ILE H 132      17.183   8.818  24.200  1.00 39.82           C  
ATOM   1020  C   ILE H 132      12.407   8.161  25.382  1.00 35.35           C  
ATOM   1021  O   ILE H 132      11.831   9.237  25.239  1.00 33.13           O  
ATOM   1022  N   SER H 133      12.092   7.310  26.384  1.00 34.96           N  
ATOM   1023  CA  SER H 133      11.042   7.658  27.301  1.00 33.98           C  
ATOM   1024  CB  SER H 133       9.878   6.654  27.318  1.00 32.30           C  
ATOM   1025  OG  SER H 133      10.328   5.392  27.786  1.00 34.66           O  
ATOM   1026  C   SER H 133      11.571   7.741  28.702  1.00 35.26           C  
ATOM   1027  O   SER H 133      12.586   7.136  29.047  1.00 34.06           O  
ATOM   1028  N   CYS H 134      10.878   8.543  29.540  1.00 34.59           N  
ATOM   1029  CA  CYS H 134      11.212   8.717  30.928  1.00 34.74           C  
ATOM   1030  CB  CYS H 134      11.935  10.065  31.189  1.00 39.02           C  
ATOM   1031  SG  CYS H 134      12.366  10.382  32.930  1.00 43.02           S  
ATOM   1032  C   CYS H 134       9.917   8.702  31.688  1.00 35.03           C  
ATOM   1033  O   CYS H 134       9.107   9.620  31.565  1.00 33.73           O  
ATOM   1034  N   LYS H 135       9.684   7.653  32.505  1.00 33.60           N  
ATOM   1035  CA  LYS H 135       8.445   7.567  33.227  1.00 33.84           C  
ATOM   1036  CB  LYS H 135       7.856   6.147  33.297  1.00 34.77           C  
ATOM   1037  CG  LYS H 135       6.523   6.094  34.045  1.00 37.05           C  
ATOM   1038  CD  LYS H 135       5.728   4.810  33.811  1.00 40.34           C  
ATOM   1039  CE  LYS H 135       4.392   4.775  34.557  1.00 47.99           C  
ATOM   1040  NZ  LYS H 135       4.625   4.784  36.018  1.00 51.80           N1+
ATOM   1041  C   LYS H 135       8.683   8.025  34.626  1.00 33.81           C  
ATOM   1042  O   LYS H 135       9.605   7.567  35.299  1.00 31.32           O  
ATOM   1043  N   ALA H 136       7.830   8.950  35.105  1.00 34.49           N  
ATOM   1044  CA  ALA H 136       7.996   9.479  36.425  1.00 36.75           C  
ATOM   1045  CB  ALA H 136       7.815  11.004  36.510  1.00 35.14           C  
ATOM   1046  C   ALA H 136       6.979   8.854  37.317  1.00 40.16           C  
ATOM   1047  O   ALA H 136       5.875   8.518  36.892  1.00 41.17           O  
ATOM   1048  N   SER H 137       7.365   8.641  38.589  1.00 41.89           N  
ATOM   1049  CA  SER H 137       6.457   8.080  39.542  1.00 45.01           C  
ATOM   1050  CB  SER H 137       6.626   6.563  39.734  1.00 48.47           C  
ATOM   1051  OG  SER H 137       7.904   6.279  40.285  1.00 51.45           O  
ATOM   1052  C   SER H 137       6.771   8.705  40.859  1.00 46.12           C  
ATOM   1053  O   SER H 137       7.869   9.221  41.062  1.00 45.83           O  
ATOM   1054  N   GLY H 138       5.791   8.804  41.778  1.00 27.14           N  
ATOM   1055  CA  GLY H 138       6.115   9.331  43.078  1.00 27.25           C  
ATOM   1056  C   GLY H 138       5.769  10.789  43.227  1.00 28.58           C  
ATOM   1057  O   GLY H 138       5.622  11.256  44.354  1.00 29.45           O  
ATOM   1058  N   TYR H 139       5.628  11.565  42.131  1.00 26.40           N  
ATOM   1059  CA  TYR H 139       5.310  12.957  42.316  1.00 26.03           C  
ATOM   1060  CB  TYR H 139       6.499  13.932  42.118  1.00 24.75           C  
ATOM   1061  CG  TYR H 139       7.038  13.878  40.723  1.00 23.80           C  
ATOM   1062  CD1 TYR H 139       6.359  14.456  39.678  1.00 23.19           C  
ATOM   1063  CD2 TYR H 139       8.248  13.286  40.453  1.00 23.95           C  
ATOM   1064  CE1 TYR H 139       6.848  14.423  38.396  1.00 23.03           C  
ATOM   1065  CE2 TYR H 139       8.747  13.249  39.170  1.00 23.41           C  
ATOM   1066  CZ  TYR H 139       8.045  13.816  38.136  1.00 24.01           C  
ATOM   1067  OH  TYR H 139       8.545  13.785  36.817  1.00 23.44           O  
ATOM   1068  C   TYR H 139       4.224  13.338  41.358  1.00 27.88           C  
ATOM   1069  O   TYR H 139       3.810  12.540  40.518  1.00 28.12           O  
ATOM   1070  N   THR H 140       3.713  14.580  41.484  1.00 28.51           N  
ATOM   1071  CA  THR H 140       2.676  15.034  40.606  1.00 29.75           C  
ATOM   1072  CB  THR H 140       1.847  16.130  41.210  1.00 31.03           C  
ATOM   1073  OG1 THR H 140       1.281  15.688  42.435  1.00 34.06           O  
ATOM   1074  CG2 THR H 140       0.721  16.501  40.230  1.00 28.91           C  
ATOM   1075  C   THR H 140       3.385  15.566  39.397  1.00 31.31           C  
ATOM   1076  O   THR H 140       4.095  16.568  39.452  1.00 32.28           O  
ATOM   1077  N   PHE H 141       3.152  14.903  38.253  1.00 30.15           N  
ATOM   1078  CA  PHE H 141       3.856  15.083  37.016  1.00 30.52           C  
ATOM   1079  CB  PHE H 141       3.238  14.175  35.935  1.00 29.14           C  
ATOM   1080  CG  PHE H 141       4.191  13.954  34.813  1.00 28.53           C  
ATOM   1081  CD1 PHE H 141       5.153  12.976  34.913  1.00 29.00           C  
ATOM   1082  CD2 PHE H 141       4.117  14.699  33.662  1.00 28.91           C  
ATOM   1083  CE1 PHE H 141       6.034  12.748  33.885  1.00 28.30           C  
ATOM   1084  CE2 PHE H 141       4.996  14.478  32.630  1.00 29.81           C  
ATOM   1085  CZ  PHE H 141       5.958  13.502  32.741  1.00 28.54           C  
ATOM   1086  C   PHE H 141       3.757  16.509  36.556  1.00 32.93           C  
ATOM   1087  O   PHE H 141       4.755  17.122  36.179  1.00 34.02           O  
ATOM   1088  N   THR H 142       2.543  17.077  36.613  1.00 31.37           N  
ATOM   1089  CA  THR H 142       2.217  18.392  36.134  1.00 31.48           C  
ATOM   1090  CB  THR H 142       0.749  18.681  36.234  1.00 33.43           C  
ATOM   1091  OG1 THR H 142       0.021  17.719  35.486  1.00 33.84           O  
ATOM   1092  CG2 THR H 142       0.477  20.087  35.680  1.00 34.28           C  
ATOM   1093  C   THR H 142       2.949  19.456  36.899  1.00 33.23           C  
ATOM   1094  O   THR H 142       3.198  20.542  36.381  1.00 33.72           O  
ATOM   1095  N   ASN H 143       3.259  19.192  38.176  1.00 31.41           N  
ATOM   1096  CA  ASN H 143       3.878  20.144  39.057  1.00 30.29           C  
ATOM   1097  CB  ASN H 143       3.896  19.661  40.520  1.00 31.91           C  
ATOM   1098  CG  ASN H 143       4.190  20.858  41.412  1.00 38.96           C  
ATOM   1099  OD1 ASN H 143       4.196  21.999  40.953  1.00 39.45           O  
ATOM   1100  ND2 ASN H 143       4.448  20.598  42.722  1.00 38.24           N  
ATOM   1101  C   ASN H 143       5.306  20.481  38.683  1.00 28.03           C  
ATOM   1102  O   ASN H 143       5.749  21.589  38.981  1.00 27.55           O  
ATOM   1103  N   TYR H 144       6.085  19.560  38.058  1.00 23.36           N  
ATOM   1104  CA  TYR H 144       7.501  19.838  37.865  1.00 19.31           C  
ATOM   1105  CB  TYR H 144       8.408  18.860  38.631  1.00 18.89           C  
ATOM   1106  CG  TYR H 144       8.311  19.147  40.090  1.00 18.98           C  
ATOM   1107  CD1 TYR H 144       7.282  18.660  40.862  1.00 18.46           C  
ATOM   1108  CD2 TYR H 144       9.279  19.914  40.688  1.00 18.98           C  
ATOM   1109  CE1 TYR H 144       7.226  18.939  42.209  1.00 18.60           C  
ATOM   1110  CE2 TYR H 144       9.230  20.197  42.030  1.00 19.02           C  
ATOM   1111  CZ  TYR H 144       8.201  19.709  42.795  1.00 20.31           C  
ATOM   1112  OH  TYR H 144       8.152  19.998  44.174  1.00 23.31           O  
ATOM   1113  C   TYR H 144       7.934  19.743  36.415  1.00 19.48           C  
ATOM   1114  O   TYR H 144       7.350  18.935  35.686  1.00 19.74           O  
ATOM   1115  N   GLY H 145       8.988  20.545  35.994  1.00 31.43           N  
ATOM   1116  CA  GLY H 145       9.418  20.597  34.624  1.00 30.87           C  
ATOM   1117  C   GLY H 145      10.286  19.412  34.363  1.00 30.96           C  
ATOM   1118  O   GLY H 145      10.933  18.895  35.272  1.00 30.66           O  
ATOM   1119  N   MET H 146      10.334  18.954  33.093  1.00 29.72           N  
ATOM   1120  CA  MET H 146      11.169  17.837  32.769  0.90 30.66           C  
ATOM   1121  CB  MET H 146      10.427  16.675  32.089  0.90 31.66           C  
ATOM   1122  CG  MET H 146      11.272  15.404  31.974  0.90 34.27           C  
ATOM   1123  SD  MET H 146      11.655  14.603  33.563  0.90 39.42           S  
ATOM   1124  CE  MET H 146       9.974  13.998  33.886  0.90 35.81           C  
ATOM   1125  C   MET H 146      12.229  18.338  31.840  1.00 30.97           C  
ATOM   1126  O   MET H 146      11.937  18.906  30.788  1.00 31.15           O  
ATOM   1127  N   ASN H 147      13.506  18.123  32.216  1.00 28.78           N  
ATOM   1128  CA  ASN H 147      14.612  18.620  31.448  1.00 29.06           C  
ATOM   1129  CB  ASN H 147      15.672  19.333  32.310  1.00 27.63           C  
ATOM   1130  CG  ASN H 147      15.046  20.544  32.984  1.00 33.69           C  
ATOM   1131  OD1 ASN H 147      15.400  21.685  32.693  1.00 34.31           O  
ATOM   1132  ND2 ASN H 147      14.078  20.285  33.905  1.00 30.10           N  
ATOM   1133  C   ASN H 147      15.323  17.451  30.838  1.00 28.05           C  
ATOM   1134  O   ASN H 147      15.242  16.332  31.340  1.00 28.06           O  
ATOM   1135  N   TRP H 148      16.024  17.687  29.708  1.00 27.89           N  
ATOM   1136  CA  TRP H 148      16.789  16.637  29.098  1.00 27.41           C  
ATOM   1137  CB  TRP H 148      16.273  16.231  27.707  1.00 29.51           C  
ATOM   1138  CG  TRP H 148      14.956  15.490  27.767  1.00 27.21           C  
ATOM   1139  CD2 TRP H 148      14.851  14.064  27.889  1.00 25.59           C  
ATOM   1140  CD1 TRP H 148      13.679  15.970  27.737  1.00 28.11           C  
ATOM   1141  NE1 TRP H 148      12.784  14.930  27.831  1.00 26.61           N  
ATOM   1142  CE2 TRP H 148      13.494  13.750  27.925  1.00 28.29           C  
ATOM   1143  CE3 TRP H 148      15.811  13.096  27.966  1.00 29.84           C  
ATOM   1144  CZ2 TRP H 148      13.073  12.454  28.040  1.00 27.37           C  
ATOM   1145  CZ3 TRP H 148      15.384  11.791  28.079  1.00 28.19           C  
ATOM   1146  CH2 TRP H 148      14.041  11.477  28.115  1.00 26.02           C  
ATOM   1147  C   TRP H 148      18.202  17.123  28.986  1.00 27.79           C  
ATOM   1148  O   TRP H 148      18.448  18.265  28.597  1.00 26.70           O  
ATOM   1149  N   MET H 149      19.171  16.253  29.344  1.00 27.46           N  
ATOM   1150  CA  MET H 149      20.560  16.625  29.335  1.00 26.93           C  
ATOM   1151  CB  MET H 149      21.204  16.584  30.730  1.00 28.75           C  
ATOM   1152  CG  MET H 149      20.449  17.362  31.810  1.00  0.00           C  
ATOM   1153  SD  MET H 149      20.436  19.170  31.640  1.00  0.00           S  
ATOM   1154  CE  MET H 149      19.611  19.418  33.240  1.00  0.00           C  
ATOM   1155  C   MET H 149      21.296  15.579  28.554  1.00 28.38           C  
ATOM   1156  O   MET H 149      21.012  14.388  28.666  1.00 27.72           O  
ATOM   1157  N   LYS H 150      22.294  16.015  27.763  1.00 29.89           N  
ATOM   1158  CA  LYS H 150      23.068  15.136  26.931  1.00 28.46           C  
ATOM   1159  CB  LYS H 150      23.200  15.729  25.521  1.00 31.35           C  
ATOM   1160  CG  LYS H 150      24.120  14.990  24.556  1.00 30.27           C  
ATOM   1161  CD  LYS H 150      24.073  15.604  23.156  1.00 33.72           C  
ATOM   1162  CE  LYS H 150      25.145  15.071  22.208  1.00 33.98           C  
ATOM   1163  NZ  LYS H 150      25.098  15.822  20.934  1.00 35.56           N1+
ATOM   1164  C   LYS H 150      24.452  15.041  27.490  1.00 28.20           C  
ATOM   1165  O   LYS H 150      25.023  16.038  27.925  1.00 28.62           O  
ATOM   1166  N   GLN H 151      25.024  13.818  27.518  1.00 29.79           N  
ATOM   1167  CA  GLN H 151      26.388  13.685  27.943  1.00 30.51           C  
ATOM   1168  CB  GLN H 151      26.545  13.071  29.346  1.00 30.98           C  
ATOM   1169  CG  GLN H 151      27.997  13.004  29.828  1.00 30.41           C  
ATOM   1170  CD  GLN H 151      28.011  12.484  31.262  1.00 33.48           C  
ATOM   1171  OE1 GLN H 151      27.203  11.639  31.640  1.00 30.21           O  
ATOM   1172  NE2 GLN H 151      28.955  13.011  32.088  1.00 29.40           N  
ATOM   1173  C   GLN H 151      27.069  12.788  26.954  1.00 31.36           C  
ATOM   1174  O   GLN H 151      26.841  11.580  26.935  1.00 32.41           O  
ATOM   1175  N   ALA H 152      27.939  13.361  26.099  1.00 35.95           N  
ATOM   1176  CA  ALA H 152      28.642  12.581  25.116  1.00 38.62           C  
ATOM   1177  CB  ALA H 152      29.272  13.420  23.992  1.00 41.83           C  
ATOM   1178  C   ALA H 152      29.730  11.846  25.827  1.00 43.03           C  
ATOM   1179  O   ALA H 152      30.096  12.195  26.950  1.00 42.85           O  
ATOM   1180  N   PRO H 153      30.265  10.824  25.215  1.00 47.88           N  
ATOM   1181  CA  PRO H 153      31.273  10.052  25.874  1.00 49.86           C  
ATOM   1182  CD  PRO H 153      29.604  10.084  24.153  1.00 48.05           C  
ATOM   1183  CB  PRO H 153      31.579   8.885  24.939  1.00 50.74           C  
ATOM   1184  CG  PRO H 153      30.257   8.688  24.173  1.00 51.03           C  
ATOM   1185  C   PRO H 153      32.456  10.891  26.230  1.00 53.62           C  
ATOM   1186  O   PRO H 153      33.078  11.466  25.338  1.00 53.14           O  
ATOM   1187  N   GLY H 154      32.793  10.954  27.532  1.00 54.99           N  
ATOM   1188  CA  GLY H 154      33.947  11.678  27.971  1.00 57.02           C  
ATOM   1189  C   GLY H 154      33.728  13.147  27.810  1.00 59.27           C  
ATOM   1190  O   GLY H 154      34.689  13.910  27.731  1.00 61.81           O  
ATOM   1191  N   LYS H 155      32.462  13.599  27.758  1.00 58.97           N  
ATOM   1192  CA  LYS H 155      32.270  15.010  27.607  1.00 56.83           C  
ATOM   1193  CB  LYS H 155      31.661  15.430  26.259  1.00 59.01           C  
ATOM   1194  CG  LYS H 155      32.717  15.470  25.150  1.00 62.61           C  
ATOM   1195  CD  LYS H 155      32.155  15.645  23.742  1.00 65.23           C  
ATOM   1196  CE  LYS H 155      33.209  16.079  22.719  1.00 69.72           C  
ATOM   1197  NZ  LYS H 155      34.290  15.071  22.630  1.00 71.31           N1+
ATOM   1198  C   LYS H 155      31.430  15.534  28.720  1.00 54.66           C  
ATOM   1199  O   LYS H 155      30.954  14.791  29.576  1.00 54.14           O  
ATOM   1200  N   GLY H 156      31.255  16.869  28.741  1.00 48.62           N  
ATOM   1201  CA  GLY H 156      30.528  17.498  29.800  1.00 45.86           C  
ATOM   1202  C   GLY H 156      29.065  17.369  29.536  1.00 43.25           C  
ATOM   1203  O   GLY H 156      28.642  16.811  28.526  1.00 42.32           O  
ATOM   1204  N   PHE H 157      28.257  17.891  30.479  1.00 38.87           N  
ATOM   1205  CA  PHE H 157      26.831  17.845  30.376  1.00 36.03           C  
ATOM   1206  CB  PHE H 157      26.106  17.969  31.726  1.00 33.88           C  
ATOM   1207  CG  PHE H 157      26.308  16.701  32.470  1.00 34.27           C  
ATOM   1208  CD1 PHE H 157      25.515  15.613  32.190  1.00 31.43           C  
ATOM   1209  CD2 PHE H 157      27.275  16.599  33.443  1.00 34.71           C  
ATOM   1210  CE1 PHE H 157      25.685  14.432  32.868  1.00 13.54           C  
ATOM   1211  CE2 PHE H 157      27.450  15.419  34.124  1.00 20.90           C  
ATOM   1212  CZ  PHE H 157      26.655  14.335  33.836  1.00 21.50           C  
ATOM   1213  C   PHE H 157      26.375  19.001  29.545  1.00 36.59           C  
ATOM   1214  O   PHE H 157      26.895  20.112  29.647  1.00 36.50           O  
ATOM   1215  N   LYS H 158      25.367  18.737  28.689  1.00 34.09           N  
ATOM   1216  CA  LYS H 158      24.780  19.720  27.825  0.90 33.67           C  
ATOM   1217  CB  LYS H 158      24.875  19.329  26.339  0.90 36.50           C  
ATOM   1218  CG  LYS H 158      26.235  19.553  25.675  0.90 45.09           C  
ATOM   1219  CD  LYS H 158      26.501  21.002  25.269  0.90 54.56           C  
ATOM   1220  CE  LYS H 158      25.996  21.294  23.852  0.90 55.05           C  
ATOM   1221  NZ  LYS H 158      26.227  22.709  23.481  0.90 58.32           N1+
ATOM   1222  C   LYS H 158      23.309  19.741  28.118  1.00 31.71           C  
ATOM   1223  O   LYS H 158      22.649  18.703  28.101  1.00 31.15           O  
ATOM   1224  N   TRP H 159      22.748  20.936  28.373  1.00 30.83           N  
ATOM   1225  CA  TRP H 159      21.344  21.037  28.650  1.00 32.11           C  
ATOM   1226  CB  TRP H 159      21.040  22.244  29.558  1.00 30.61           C  
ATOM   1227  CG  TRP H 159      19.591  22.437  29.916  1.00 31.45           C  
ATOM   1228  CD2 TRP H 159      18.730  23.379  29.261  1.00 32.66           C  
ATOM   1229  CD1 TRP H 159      18.843  21.830  30.880  1.00 31.79           C  
ATOM   1230  NE1 TRP H 159      17.564  22.331  30.864  1.00 32.03           N  
ATOM   1231  CE2 TRP H 159      17.482  23.288  29.874  1.00 32.02           C  
ATOM   1232  CE3 TRP H 159      18.964  24.253  28.237  1.00 30.88           C  
ATOM   1233  CZ2 TRP H 159      16.440  24.071  29.466  1.00 34.02           C  
ATOM   1234  CZ3 TRP H 159      17.909  25.038  27.828  1.00 31.94           C  
ATOM   1235  CH2 TRP H 159      16.672  24.948  28.431  1.00 32.32           C  
ATOM   1236  C   TRP H 159      20.657  21.227  27.328  1.00 31.20           C  
ATOM   1237  O   TRP H 159      20.937  22.180  26.605  1.00 31.70           O  
ATOM   1238  N   MET H 160      19.823  20.239  26.938  1.00 29.62           N  
ATOM   1239  CA  MET H 160      19.066  20.217  25.714  1.00 29.60           C  
ATOM   1240  CB  MET H 160      18.557  18.804  25.382  1.00 26.95           C  
ATOM   1241  CG  MET H 160      19.705  17.817  25.171  1.00 29.04           C  
ATOM   1242  SD  MET H 160      19.198  16.119  24.771  1.00 30.84           S  
ATOM   1243  CE  MET H 160      18.548  16.539  23.129  1.00 28.64           C  
ATOM   1244  C   MET H 160      17.884  21.140  25.733  1.00 31.45           C  
ATOM   1245  O   MET H 160      17.576  21.793  24.737  1.00 30.49           O  
ATOM   1246  N   GLY H 161      17.171  21.206  26.873  1.00 30.47           N  
ATOM   1247  CA  GLY H 161      15.979  22.004  26.958  1.00 28.68           C  
ATOM   1248  C   GLY H 161      15.060  21.327  27.925  1.00 30.19           C  
ATOM   1249  O   GLY H 161      15.452  20.381  28.606  1.00 28.29           O  
ATOM   1250  N   TRP H 162      13.806  21.813  28.034  1.00 29.95           N  
ATOM   1251  CA  TRP H 162      12.894  21.153  28.925  1.00 30.78           C  
ATOM   1252  CB  TRP H 162      12.980  21.643  30.384  1.00 30.98           C  
ATOM   1253  CG  TRP H 162      12.593  23.085  30.612  1.00 31.69           C  
ATOM   1254  CD2 TRP H 162      11.386  23.513  31.263  1.00 32.08           C  
ATOM   1255  CD1 TRP H 162      13.299  24.217  30.330  1.00 32.48           C  
ATOM   1256  NE1 TRP H 162      12.599  25.324  30.744  1.00 32.02           N  
ATOM   1257  CE2 TRP H 162      11.424  24.905  31.329  1.00 33.76           C  
ATOM   1258  CE3 TRP H 162      10.338  22.804  31.779  1.00 32.39           C  
ATOM   1259  CZ2 TRP H 162      10.410  25.612  31.910  1.00 32.47           C  
ATOM   1260  CZ3 TRP H 162       9.313  23.523  32.355  1.00 29.65           C  
ATOM   1261  CH2 TRP H 162       9.349  24.900  32.419  1.00 31.56           C  
ATOM   1262  C   TRP H 162      11.504  21.356  28.418  1.00 32.37           C  
ATOM   1263  O   TRP H 162      11.266  22.152  27.511  1.00 31.00           O  
ATOM   1264  N   ILE H 163      10.547  20.593  28.975  1.00 29.30           N  
ATOM   1265  CA  ILE H 163       9.182  20.716  28.561  1.00 28.31           C  
ATOM   1266  CB  ILE H 163       8.675  19.479  27.875  1.00 26.91           C  
ATOM   1267  CG1 ILE H 163       7.255  19.694  27.331  1.00 27.07           C  
ATOM   1268  CG2 ILE H 163       8.813  18.294  28.844  1.00 26.48           C  
ATOM   1269  CD1 ILE H 163       6.791  18.583  26.391  1.00 27.73           C  
ATOM   1270  C   ILE H 163       8.337  20.964  29.772  1.00 31.79           C  
ATOM   1271  O   ILE H 163       8.533  20.342  30.816  1.00 30.83           O  
ATOM   1272  N   LYS H 164       7.382  21.915  29.667  1.00 31.95           N  
ATOM   1273  CA  LYS H 164       6.488  22.165  30.765  1.00 31.47           C  
ATOM   1274  CB  LYS H 164       5.782  23.532  30.738  1.00 31.49           C  
ATOM   1275  CG  LYS H 164       6.572  24.688  31.350  1.00 32.56           C  
ATOM   1276  CD  LYS H 164       5.814  26.014  31.272  1.00  0.00           C  
ATOM   1277  CE  LYS H 164       6.335  27.077  32.241  1.00  0.00           C  
ATOM   1278  NZ  LYS H 164       5.394  28.217  32.307  1.00  0.00           N1+
ATOM   1279  C   LYS H 164       5.405  21.139  30.698  1.00 32.98           C  
ATOM   1280  O   LYS H 164       4.711  21.006  29.693  1.00 34.48           O  
ATOM   1281  N   THR H 165       5.326  20.331  31.776  1.00 20.03           N  
ATOM   1282  CA  THR H 165       4.452  19.207  31.949  1.00 20.51           C  
ATOM   1283  CB  THR H 165       4.811  18.392  33.155  1.00 17.31           C  
ATOM   1284  OG1 THR H 165       4.686  19.173  34.333  1.00 16.88           O  
ATOM   1285  CG2 THR H 165       6.263  17.903  32.999  1.00 17.44           C  
ATOM   1286  C   THR H 165       3.048  19.675  32.095  1.00 22.41           C  
ATOM   1287  O   THR H 165       2.111  18.898  31.919  1.00 24.10           O  
ATOM   1288  N   ASN H 166       2.876  20.914  32.583  1.00 26.84           N  
ATOM   1289  CA  ASN H 166       1.555  21.443  32.718  1.00 28.27           C  
ATOM   1290  CB  ASN H 166       1.558  22.740  33.543  1.00 41.29           C  
ATOM   1291  CG  ASN H 166       0.131  23.047  33.965  1.00 43.27           C  
ATOM   1292  OD1 ASN H 166      -0.823  22.807  33.228  1.00 27.80           O  
ATOM   1293  ND2 ASN H 166      -0.019  23.587  35.203  1.00 25.19           N  
ATOM   1294  C   ASN H 166       0.957  21.757  31.370  1.00 28.11           C  
ATOM   1295  O   ASN H 166      -0.052  21.173  30.979  1.00 27.99           O  
ATOM   1296  N   THR H 167       1.572  22.710  30.628  1.00 25.34           N  
ATOM   1297  CA  THR H 167       1.076  23.161  29.346  1.00 25.52           C  
ATOM   1298  CB  THR H 167       1.589  24.515  28.952  1.00 23.74           C  
ATOM   1299  OG1 THR H 167       3.004  24.499  28.847  1.00 21.45           O  
ATOM   1300  CG2 THR H 167       1.138  25.535  30.011  1.00 21.99           C  
ATOM   1301  C   THR H 167       1.407  22.211  28.240  1.00 26.67           C  
ATOM   1302  O   THR H 167       0.585  21.943  27.363  1.00 27.51           O  
ATOM   1303  N   GLY H 168       2.641  21.678  28.275  1.00 23.25           N  
ATOM   1304  CA  GLY H 168       3.152  20.772  27.287  1.00 23.55           C  
ATOM   1305  C   GLY H 168       4.125  21.463  26.362  1.00 24.16           C  
ATOM   1306  O   GLY H 168       4.710  20.822  25.494  1.00 23.36           O  
ATOM   1307  N   GLU H 169       4.355  22.782  26.506  1.00 37.07           N  
ATOM   1308  CA  GLU H 169       5.216  23.439  25.553  1.00 40.06           C  
ATOM   1309  CB  GLU H 169       5.062  24.964  25.499  1.00 42.21           C  
ATOM   1310  CG  GLU H 169       3.790  25.441  24.815  1.00 58.00           C  
ATOM   1311  CD  GLU H 169       3.994  26.916  24.521  1.00 63.19           C  
ATOM   1312  OE1 GLU H 169       4.762  27.574  25.274  1.00 70.83           O  
ATOM   1313  OE2 GLU H 169       3.387  27.402  23.531  1.00 67.03           O1-
ATOM   1314  C   GLU H 169       6.666  23.201  25.864  1.00 37.40           C  
ATOM   1315  O   GLU H 169       7.109  23.278  27.010  1.00 36.55           O  
ATOM   1316  N   PRO H 170       7.405  22.882  24.827  1.00 36.87           N  
ATOM   1317  CA  PRO H 170       8.823  22.681  24.977  1.00 35.50           C  
ATOM   1318  CD  PRO H 170       6.849  22.023  23.794  1.00 29.38           C  
ATOM   1319  CB  PRO H 170       9.204  21.554  24.018  1.00 35.85           C  
ATOM   1320  CG  PRO H 170       8.063  21.533  22.991  1.00 31.89           C  
ATOM   1321  C   PRO H 170       9.649  23.914  24.751  1.00 35.33           C  
ATOM   1322  O   PRO H 170       9.208  24.825  24.051  1.00 35.39           O  
ATOM   1323  N   THR H 171      10.865  23.943  25.333  1.00 32.06           N  
ATOM   1324  CA  THR H 171      11.822  24.990  25.117  1.00 33.64           C  
ATOM   1325  CB  THR H 171      12.119  25.801  26.338  1.00 35.95           C  
ATOM   1326  OG1 THR H 171      12.510  24.939  27.394  1.00 36.07           O  
ATOM   1327  CG2 THR H 171      10.884  26.614  26.730  1.00 37.38           C  
ATOM   1328  C   THR H 171      13.088  24.289  24.759  1.00 35.05           C  
ATOM   1329  O   THR H 171      13.506  23.366  25.457  1.00 33.36           O  
ATOM   1330  N   TYR H 172      13.751  24.721  23.671  1.00 33.08           N  
ATOM   1331  CA  TYR H 172      14.921  24.005  23.261  1.00 32.87           C  
ATOM   1332  CB  TYR H 172      14.860  23.500  21.808  1.00 30.88           C  
ATOM   1333  CG  TYR H 172      13.719  22.556  21.649  1.00 29.37           C  
ATOM   1334  CD1 TYR H 172      13.840  21.230  22.000  1.00 29.99           C  
ATOM   1335  CD2 TYR H 172      12.527  23.004  21.128  1.00 32.58           C  
ATOM   1336  CE1 TYR H 172      12.780  20.368  21.841  1.00 27.97           C  
ATOM   1337  CE2 TYR H 172      11.465  22.147  20.967  1.00 30.26           C  
ATOM   1338  CZ  TYR H 172      11.592  20.827  21.324  1.00 28.80           C  
ATOM   1339  OH  TYR H 172      10.502  19.947  21.158  1.00 24.69           O  
ATOM   1340  C   TYR H 172      16.088  24.934  23.301  1.00 35.57           C  
ATOM   1341  O   TYR H 172      15.962  26.132  23.055  1.00 35.11           O  
ATOM   1342  N   ALA H 173      17.266  24.381  23.645  1.00 33.38           N  
ATOM   1343  CA  ALA H 173      18.479  25.141  23.628  1.00 36.48           C  
ATOM   1344  CB  ALA H 173      19.667  24.432  24.301  1.00 32.88           C  
ATOM   1345  C   ALA H 173      18.812  25.332  22.182  1.00 36.63           C  
ATOM   1346  O   ALA H 173      18.310  24.607  21.326  1.00 34.32           O  
ATOM   1347  N   GLU H 174      19.675  26.315  21.868  1.00 39.47           N  
ATOM   1348  CA  GLU H 174      19.957  26.649  20.500  1.00 41.30           C  
ATOM   1349  CB  GLU H 174      20.929  27.832  20.346  1.00 46.30           C  
ATOM   1350  CG  GLU H 174      20.245  29.188  20.504  1.00 52.20           C  
ATOM   1351  CD  GLU H 174      19.423  29.422  19.241  1.00  0.00           C  
ATOM   1352  OE1 GLU H 174      19.874  28.978  18.152  1.00  0.00           O  
ATOM   1353  OE2 GLU H 174      18.337  30.051  19.349  1.00  0.00           O1-
ATOM   1354  C   GLU H 174      20.536  25.489  19.751  1.00 43.11           C  
ATOM   1355  O   GLU H 174      20.150  25.241  18.610  1.00 42.74           O  
ATOM   1356  N   ASP H 175      21.459  24.735  20.368  1.00 41.68           N  
ATOM   1357  CA  ASP H 175      22.114  23.655  19.686  1.00 40.11           C  
ATOM   1358  CB  ASP H 175      23.214  23.004  20.540  1.00 43.55           C  
ATOM   1359  CG  ASP H 175      24.365  23.997  20.622  1.00 53.66           C  
ATOM   1360  OD1 ASP H 175      24.775  24.510  19.546  1.00 59.68           O  
ATOM   1361  OD2 ASP H 175      24.839  24.265  21.758  1.00 56.57           O1-
ATOM   1362  C   ASP H 175      21.120  22.593  19.324  1.00 39.11           C  
ATOM   1363  O   ASP H 175      21.299  21.868  18.350  1.00 39.66           O  
ATOM   1364  N   PHE H 176      20.087  22.430  20.160  1.00 36.30           N  
ATOM   1365  CA  PHE H 176      19.068  21.430  20.048  1.00 35.39           C  
ATOM   1366  CB  PHE H 176      18.549  20.938  21.404  1.00 31.88           C  
ATOM   1367  CG  PHE H 176      19.789  20.434  22.058  1.00 29.74           C  
ATOM   1368  CD1 PHE H 176      20.448  19.329  21.578  1.00 28.10           C  
ATOM   1369  CD2 PHE H 176      20.338  21.106  23.119  1.00 29.08           C  
ATOM   1370  CE1 PHE H 176      21.603  18.884  22.177  1.00 30.55           C  
ATOM   1371  CE2 PHE H 176      21.491  20.662  23.720  1.00 31.61           C  
ATOM   1372  CZ  PHE H 176      22.129  19.543  23.255  1.00 29.63           C  
ATOM   1373  C   PHE H 176      17.925  21.731  19.126  1.00 38.26           C  
ATOM   1374  O   PHE H 176      17.060  20.875  18.977  1.00 37.53           O  
ATOM   1375  N   LYS H 177      17.771  22.966  18.610  1.00 40.23           N  
ATOM   1376  CA  LYS H 177      16.617  23.224  17.788  1.00 42.73           C  
ATOM   1377  CB  LYS H 177      16.381  24.720  17.526  1.00 44.76           C  
ATOM   1378  CG  LYS H 177      15.925  25.496  18.762  1.00 46.87           C  
ATOM   1379  CD  LYS H 177      15.987  27.014  18.588  1.00 48.26           C  
ATOM   1380  CE  LYS H 177      15.160  27.777  19.624  1.00 51.11           C  
ATOM   1381  NZ  LYS H 177      15.865  27.793  20.923  1.00 54.26           N1+
ATOM   1382  C   LYS H 177      16.706  22.541  16.448  1.00 45.35           C  
ATOM   1383  O   LYS H 177      17.744  22.563  15.786  1.00 46.50           O  
ATOM   1384  N   GLY H 178      15.572  21.920  16.030  1.00 43.23           N  
ATOM   1385  CA  GLY H 178      15.369  21.341  14.724  1.00 41.33           C  
ATOM   1386  C   GLY H 178      15.089  19.860  14.751  1.00 40.69           C  
ATOM   1387  O   GLY H 178      13.955  19.438  14.539  1.00 42.27           O  
ATOM   1388  N   ARG H 179      16.123  19.035  14.998  1.00 36.74           N  
ATOM   1389  CA  ARG H 179      16.065  17.598  14.972  0.90 35.13           C  
ATOM   1390  CB  ARG H 179      17.447  16.951  14.824  0.90 34.30           C  
ATOM   1391  CG  ARG H 179      18.046  17.243  13.448  0.90 39.70           C  
ATOM   1392  CD  ARG H 179      19.340  16.486  13.161  0.90 34.99           C  
ATOM   1393  NE  ARG H 179      20.346  16.950  14.152  0.90 35.69           N  
ATOM   1394  CZ  ARG H 179      21.160  16.039  14.758  0.90 34.08           C  
ATOM   1395  NH1 ARG H 179      21.052  14.713  14.449  0.90 30.85           N1+
ATOM   1396  NH2 ARG H 179      22.075  16.454  15.681  0.90 32.59           N  
ATOM   1397  C   ARG H 179      15.384  17.007  16.171  1.00 35.68           C  
ATOM   1398  O   ARG H 179      14.951  15.857  16.118  1.00 34.75           O  
ATOM   1399  N   PHE H 180      15.324  17.750  17.295  1.00 35.44           N  
ATOM   1400  CA  PHE H 180      14.871  17.199  18.545  1.00 33.64           C  
ATOM   1401  CB  PHE H 180      15.744  17.672  19.716  1.00 29.97           C  
ATOM   1402  CG  PHE H 180      17.157  17.384  19.344  1.00 32.71           C  
ATOM   1403  CD1 PHE H 180      17.831  18.257  18.521  1.00 32.04           C  
ATOM   1404  CD2 PHE H 180      17.809  16.266  19.809  1.00 31.22           C  
ATOM   1405  CE1 PHE H 180      19.135  18.019  18.159  1.00 30.33           C  
ATOM   1406  CE2 PHE H 180      19.114  16.023  19.451  1.00 30.57           C  
ATOM   1407  CZ  PHE H 180      19.780  16.898  18.625  1.00 29.99           C  
ATOM   1408  C   PHE H 180      13.472  17.638  18.870  1.00 34.53           C  
ATOM   1409  O   PHE H 180      13.060  18.749  18.541  1.00 33.96           O  
ATOM   1410  N   ALA H 181      12.696  16.748  19.534  1.00 33.90           N  
ATOM   1411  CA  ALA H 181      11.361  17.098  19.937  1.00 32.15           C  
ATOM   1412  CB  ALA H 181      10.277  16.616  18.959  1.00 30.89           C  
ATOM   1413  C   ALA H 181      11.073  16.462  21.266  1.00 32.21           C  
ATOM   1414  O   ALA H 181      11.462  15.322  21.521  1.00 30.98           O  
ATOM   1415  N   PHE H 182      10.367  17.197  22.155  1.00 32.40           N  
ATOM   1416  CA  PHE H 182      10.011  16.659  23.439  1.00 31.80           C  
ATOM   1417  CB  PHE H 182      10.350  17.569  24.637  1.00 28.19           C  
ATOM   1418  CG  PHE H 182      11.805  17.896  24.613  1.00 29.95           C  
ATOM   1419  CD1 PHE H 182      12.759  16.906  24.656  1.00 28.75           C  
ATOM   1420  CD2 PHE H 182      12.216  19.209  24.597  1.00 26.66           C  
ATOM   1421  CE1 PHE H 182      14.096  17.225  24.642  1.00 28.44           C  
ATOM   1422  CE2 PHE H 182      13.554  19.532  24.585  1.00 25.43           C  
ATOM   1423  CZ  PHE H 182      14.499  18.538  24.602  1.00 26.54           C  
ATOM   1424  C   PHE H 182       8.518  16.504  23.434  1.00 32.64           C  
ATOM   1425  O   PHE H 182       7.802  17.387  22.963  1.00 33.24           O  
ATOM   1426  N   SER H 183       8.016  15.364  23.960  1.00 33.29           N  
ATOM   1427  CA  SER H 183       6.601  15.098  23.975  1.00 33.41           C  
ATOM   1428  CB  SER H 183       6.167  13.954  23.041  1.00 35.05           C  
ATOM   1429  OG  SER H 183       6.475  14.257  21.692  1.00 29.13           O  
ATOM   1430  C   SER H 183       6.236  14.608  25.341  1.00 35.17           C  
ATOM   1431  O   SER H 183       7.106  14.300  26.153  1.00 32.95           O  
ATOM   1432  N   LEU H 184       4.916  14.541  25.624  1.00 36.88           N  
ATOM   1433  CA  LEU H 184       4.456  14.075  26.902  1.00 39.01           C  
ATOM   1434  CB  LEU H 184       3.916  15.183  27.823  1.00 41.59           C  
ATOM   1435  CG  LEU H 184       4.951  16.194  28.337  1.00 41.06           C  
ATOM   1436  CD1 LEU H 184       4.278  17.239  29.243  1.00 42.45           C  
ATOM   1437  CD2 LEU H 184       6.131  15.487  29.023  1.00 39.54           C  
ATOM   1438  C   LEU H 184       3.276  13.171  26.728  1.00 40.68           C  
ATOM   1439  O   LEU H 184       2.525  13.277  25.759  1.00 39.85           O  
ATOM   1440  N   GLU H 185       3.118  12.218  27.670  1.00 43.23           N  
ATOM   1441  CA  GLU H 185       1.908  11.453  27.762  1.00 44.23           C  
ATOM   1442  CB  GLU H 185       2.048   9.964  27.397  1.00 46.41           C  
ATOM   1443  CG  GLU H 185       0.690   9.258  27.300  1.00 56.44           C  
ATOM   1444  CD  GLU H 185       0.899   7.794  26.934  1.00 59.05           C  
ATOM   1445  OE1 GLU H 185       1.637   7.524  25.952  1.00 64.08           O  
ATOM   1446  OE2 GLU H 185       0.311   6.924  27.632  1.00 63.24           O1-
ATOM   1447  C   GLU H 185       1.539  11.548  29.212  1.00 43.01           C  
ATOM   1448  O   GLU H 185       2.015  10.778  30.042  1.00 41.24           O  
ATOM   1449  N   ALA H 186       0.650  12.502  29.549  1.00 44.22           N  
ATOM   1450  CA  ALA H 186       0.334  12.811  30.918  1.00 45.17           C  
ATOM   1451  CB  ALA H 186      -0.635  13.997  31.050  1.00 46.99           C  
ATOM   1452  C   ALA H 186      -0.286  11.648  31.633  1.00 45.43           C  
ATOM   1453  O   ALA H 186       0.050  11.377  32.784  1.00 44.51           O  
ATOM   1454  N   SER H 187      -1.210  10.919  30.982  1.00 46.23           N  
ATOM   1455  CA  SER H 187      -1.868   9.845  31.673  1.00 46.67           C  
ATOM   1456  CB  SER H 187      -2.909   9.125  30.800  1.00 48.66           C  
ATOM   1457  OG  SER H 187      -2.273   8.501  29.695  1.00 54.54           O  
ATOM   1458  C   SER H 187      -0.832   8.840  32.072  1.00 46.58           C  
ATOM   1459  O   SER H 187      -0.931   8.218  33.130  1.00 48.47           O  
ATOM   1460  N   ALA H 188       0.157   8.642  31.182  1.00 42.84           N  
ATOM   1461  CA  ALA H 188       1.298   7.771  31.297  1.00 39.71           C  
ATOM   1462  CB  ALA H 188       2.056   7.598  29.973  1.00 40.34           C  
ATOM   1463  C   ALA H 188       2.281   8.286  32.307  1.00 40.05           C  
ATOM   1464  O   ALA H 188       3.084   7.522  32.844  1.00 39.55           O  
ATOM   1465  N   ASN H 189       2.306   9.611  32.542  1.00 38.15           N  
ATOM   1466  CA  ASN H 189       3.280  10.184  33.427  1.00 37.14           C  
ATOM   1467  CB  ASN H 189       3.342   9.489  34.799  1.00 37.35           C  
ATOM   1468  CG  ASN H 189       1.961   9.564  35.436  1.00  0.00           C  
ATOM   1469  OD1 ASN H 189       1.024   8.907  34.986  1.00  0.00           O  
ATOM   1470  ND2 ASN H 189       1.827  10.381  36.515  1.00  0.00           N  
ATOM   1471  C   ASN H 189       4.614   9.979  32.781  1.00 36.73           C  
ATOM   1472  O   ASN H 189       5.623   9.793  33.458  1.00 34.93           O  
ATOM   1473  N   THR H 190       4.649  10.034  31.434  1.00 34.69           N  
ATOM   1474  CA  THR H 190       5.873   9.775  30.733  1.00 32.59           C  
ATOM   1475  CB  THR H 190       5.767   8.571  29.840  1.00 33.39           C  
ATOM   1476  OG1 THR H 190       5.398   7.432  30.603  1.00 34.44           O  
ATOM   1477  CG2 THR H 190       7.124   8.325  29.159  1.00 33.11           C  
ATOM   1478  C   THR H 190       6.232  10.947  29.863  1.00 32.74           C  
ATOM   1479  O   THR H 190       5.368  11.618  29.299  1.00 32.73           O  
ATOM   1480  N   ALA H 191       7.552  11.215  29.746  1.00 33.09           N  
ATOM   1481  CA  ALA H 191       8.080  12.261  28.912  1.00 32.07           C  
ATOM   1482  CB  ALA H 191       9.018  13.227  29.657  1.00 28.97           C  
ATOM   1483  C   ALA H 191       8.905  11.577  27.865  1.00 32.85           C  
ATOM   1484  O   ALA H 191       9.520  10.546  28.139  1.00 30.96           O  
ATOM   1485  N   TYR H 192       8.939  12.134  26.633  1.00 31.92           N  
ATOM   1486  CA  TYR H 192       9.647  11.480  25.564  1.00 32.47           C  
ATOM   1487  CB  TYR H 192       8.738  11.044  24.402  1.00 33.32           C  
ATOM   1488  CG  TYR H 192       7.666  10.131  24.893  1.00 34.87           C  
ATOM   1489  CD1 TYR H 192       6.469  10.643  25.336  1.00 36.79           C  
ATOM   1490  CD2 TYR H 192       7.848   8.768  24.907  1.00 36.34           C  
ATOM   1491  CE1 TYR H 192       5.470   9.812  25.785  1.00 38.82           C  
ATOM   1492  CE2 TYR H 192       6.853   7.930  25.355  1.00 37.39           C  
ATOM   1493  CZ  TYR H 192       5.662   8.452  25.795  1.00 41.95           C  
ATOM   1494  OH  TYR H 192       4.640   7.594  26.251  1.00 45.83           O  
ATOM   1495  C   TYR H 192      10.611  12.440  24.932  1.00 32.85           C  
ATOM   1496  O   TYR H 192      10.379  13.647  24.888  1.00 31.81           O  
ATOM   1497  N   LEU H 193      11.746  11.899  24.434  1.00 33.14           N  
ATOM   1498  CA  LEU H 193      12.729  12.666  23.720  1.00 32.83           C  
ATOM   1499  CB  LEU H 193      14.119  12.618  24.388  1.00 33.08           C  
ATOM   1500  CG  LEU H 193      15.164  13.636  23.876  1.00 37.59           C  
ATOM   1501  CD1 LEU H 193      16.551  13.321  24.448  1.00 33.05           C  
ATOM   1502  CD2 LEU H 193      15.194  13.769  22.352  1.00 28.95           C  
ATOM   1503  C   LEU H 193      12.854  11.988  22.387  1.00 33.41           C  
ATOM   1504  O   LEU H 193      13.112  10.787  22.321  1.00 32.11           O  
ATOM   1505  N   GLN H 194      12.675  12.738  21.282  1.00 33.72           N  
ATOM   1506  CA  GLN H 194      12.778  12.125  19.986  1.00 33.66           C  
ATOM   1507  CB  GLN H 194      11.475  12.199  19.171  1.00 33.99           C  
ATOM   1508  CG  GLN H 194      11.586  11.537  17.796  1.00 36.96           C  
ATOM   1509  CD  GLN H 194      10.250  11.660  17.075  1.00 39.31           C  
ATOM   1510  OE1 GLN H 194       9.869  10.787  16.297  1.00 45.54           O  
ATOM   1511  NE2 GLN H 194       9.517  12.775  17.335  1.00 42.86           N  
ATOM   1512  C   GLN H 194      13.841  12.837  19.209  1.00 32.90           C  
ATOM   1513  O   GLN H 194      13.918  14.065  19.217  1.00 31.44           O  
ATOM   1514  N   ILE H 195      14.710  12.065  18.524  1.00 35.16           N  
ATOM   1515  CA  ILE H 195      15.740  12.659  17.720  1.00 34.64           C  
ATOM   1516  CB  ILE H 195      17.128  12.324  18.190  1.00 33.54           C  
ATOM   1517  CG1 ILE H 195      17.321  12.763  19.652  1.00 31.64           C  
ATOM   1518  CG2 ILE H 195      18.127  12.987  17.227  1.00 31.24           C  
ATOM   1519  CD1 ILE H 195      18.595  12.218  20.299  1.00 29.52           C  
ATOM   1520  C   ILE H 195      15.594  12.100  16.336  1.00 36.34           C  
ATOM   1521  O   ILE H 195      15.513  10.885  16.158  1.00 35.65           O  
ATOM   1522  N   ASN H 196      15.563  12.981  15.315  0.90 35.17           N  
ATOM   1523  CA  ASN H 196      15.391  12.562  13.950  0.90 37.63           C  
ATOM   1524  CB  ASN H 196      14.365  13.404  13.173  0.90 42.62           C  
ATOM   1525  CG  ASN H 196      13.002  13.257  13.818  0.90 51.12           C  
ATOM   1526  OD1 ASN H 196      12.793  12.403  14.675  0.90 59.01           O  
ATOM   1527  ND2 ASN H 196      12.038  14.111  13.387  0.90 52.21           N  
ATOM   1528  C   ASN H 196      16.683  12.790  13.231  0.90 36.77           C  
ATOM   1529  O   ASN H 196      17.512  13.588  13.665  0.90 36.23           O  
ATOM   1530  N   ASN H 197      16.875  12.093  12.089  1.00 37.18           N  
ATOM   1531  CA  ASN H 197      18.055  12.287  11.292  1.00 37.93           C  
ATOM   1532  CB  ASN H 197      18.112  13.704  10.686  1.00 40.38           C  
ATOM   1533  CG  ASN H 197      19.251  13.799   9.679  1.00 45.27           C  
ATOM   1534  OD1 ASN H 197      19.814  12.792   9.257  1.00 49.52           O  
ATOM   1535  ND2 ASN H 197      19.611  15.051   9.289  1.00 46.13           N  
ATOM   1536  C   ASN H 197      19.261  12.103  12.157  1.00 35.74           C  
ATOM   1537  O   ASN H 197      20.138  12.963  12.211  1.00 37.66           O  
ATOM   1538  N   LEU H 198      19.354  10.941  12.831  1.00 34.34           N  
ATOM   1539  CA  LEU H 198      20.416  10.673  13.760  1.00 33.73           C  
ATOM   1540  CB  LEU H 198      20.341   9.269  14.378  1.00 32.54           C  
ATOM   1541  CG  LEU H 198      19.122   9.043  15.284  1.00 31.21           C  
ATOM   1542  CD1 LEU H 198      19.123   7.626  15.857  1.00 28.75           C  
ATOM   1543  CD2 LEU H 198      19.046  10.085  16.404  1.00 33.15           C  
ATOM   1544  C   LEU H 198      21.749  10.759  13.089  1.00 36.02           C  
ATOM   1545  O   LEU H 198      21.937  10.310  11.958  1.00 35.99           O  
ATOM   1546  N   LYS H 199      22.713  11.362  13.813  1.00 35.71           N  
ATOM   1547  CA  LYS H 199      24.060  11.516  13.347  1.00 37.55           C  
ATOM   1548  CB  LYS H 199      24.521  12.976  13.262  1.00 36.72           C  
ATOM   1549  CG  LYS H 199      23.722  13.797  12.253  1.00 40.50           C  
ATOM   1550  CD  LYS H 199      23.994  15.297  12.346  1.00 45.64           C  
ATOM   1551  CE  LYS H 199      23.120  16.133  11.413  1.00 52.06           C  
ATOM   1552  NZ  LYS H 199      23.313  15.694  10.016  1.00 55.51           N1+
ATOM   1553  C   LYS H 199      24.947  10.854  14.354  1.00 37.12           C  
ATOM   1554  O   LYS H 199      24.505  10.477  15.436  1.00 37.06           O  
ATOM   1555  N   ASN H 200      26.239  10.698  14.012  1.00 36.69           N  
ATOM   1556  CA  ASN H 200      27.187  10.055  14.879  1.00 36.19           C  
ATOM   1557  CB  ASN H 200      28.597   9.960  14.274  1.00 36.59           C  
ATOM   1558  CG  ASN H 200      28.555   9.007  13.091  1.00 43.04           C  
ATOM   1559  OD1 ASN H 200      27.578   8.289  12.887  1.00 46.10           O  
ATOM   1560  ND2 ASN H 200      29.654   8.993  12.293  1.00 44.49           N  
ATOM   1561  C   ASN H 200      27.322  10.861  16.134  1.00 36.96           C  
ATOM   1562  O   ASN H 200      27.498  10.308  17.218  1.00 35.96           O  
ATOM   1563  N   GLU H 201      27.225  12.198  16.010  1.00 35.33           N  
ATOM   1564  CA  GLU H 201      27.422  13.110  17.102  0.90 37.59           C  
ATOM   1565  CB  GLU H 201      27.312  14.592  16.702  0.90 38.50           C  
ATOM   1566  CG  GLU H 201      28.548  15.132  15.980  0.90 49.17           C  
ATOM   1567  CD  GLU H 201      28.444  14.857  14.488  0.90 48.53           C  
ATOM   1568  OE1 GLU H 201      27.298  14.732  13.982  0.90 54.92           O  
ATOM   1569  OE2 GLU H 201      29.515  14.783  13.830  0.90 55.75           O1-
ATOM   1570  C   GLU H 201      26.409  12.863  18.174  1.00 34.78           C  
ATOM   1571  O   GLU H 201      26.655  13.158  19.341  1.00 34.95           O  
ATOM   1572  N   ASP H 202      25.229  12.351  17.791  1.00 31.36           N  
ATOM   1573  CA  ASP H 202      24.132  12.086  18.676  1.00 32.05           C  
ATOM   1574  CB  ASP H 202      22.855  11.678  17.925  1.00 32.40           C  
ATOM   1575  CG  ASP H 202      22.369  12.903  17.162  1.00 35.43           C  
ATOM   1576  OD1 ASP H 202      22.686  14.040  17.604  1.00 33.86           O  
ATOM   1577  OD2 ASP H 202      21.681  12.718  16.123  1.00 33.29           O1-
ATOM   1578  C   ASP H 202      24.478  10.990  19.641  1.00 33.08           C  
ATOM   1579  O   ASP H 202      23.787  10.807  20.642  1.00 31.89           O  
ATOM   1580  N   THR H 203      25.511  10.178  19.348  1.00 30.17           N  
ATOM   1581  CA  THR H 203      25.813   9.106  20.250  1.00 30.84           C  
ATOM   1582  CB  THR H 203      26.912   8.212  19.735  1.00 28.76           C  
ATOM   1583  OG1 THR H 203      26.898   6.977  20.428  1.00 30.74           O  
ATOM   1584  CG2 THR H 203      28.281   8.888  19.896  1.00 29.14           C  
ATOM   1585  C   THR H 203      26.160   9.689  21.593  1.00 30.89           C  
ATOM   1586  O   THR H 203      27.063  10.515  21.727  1.00 31.00           O  
ATOM   1587  N   ALA H 204      25.403   9.287  22.640  1.00 29.22           N  
ATOM   1588  CA  ALA H 204      25.632   9.827  23.950  1.00 27.92           C  
ATOM   1589  CB  ALA H 204      25.449  11.353  24.019  1.00 26.87           C  
ATOM   1590  C   ALA H 204      24.632   9.226  24.886  1.00 26.62           C  
ATOM   1591  O   ALA H 204      23.805   8.404  24.495  1.00 26.78           O  
ATOM   1592  N   THR H 205      24.714   9.615  26.174  1.00 27.65           N  
ATOM   1593  CA  THR H 205      23.773   9.159  27.151  1.00 27.95           C  
ATOM   1594  CB  THR H 205      24.407   8.807  28.466  1.00 29.80           C  
ATOM   1595  OG1 THR H 205      25.403   7.813  28.278  1.00 33.31           O  
ATOM   1596  CG2 THR H 205      23.319   8.284  29.420  1.00 28.36           C  
ATOM   1597  C   THR H 205      22.866  10.324  27.392  1.00 25.90           C  
ATOM   1598  O   THR H 205      23.331  11.454  27.536  1.00 26.53           O  
ATOM   1599  N   TYR H 206      21.540  10.082  27.421  1.00 26.96           N  
ATOM   1600  CA  TYR H 206      20.617  11.167  27.602  1.00 28.06           C  
ATOM   1601  CB  TYR H 206      19.560  11.279  26.489  1.00 27.12           C  
ATOM   1602  CG  TYR H 206      20.251  11.689  25.231  1.00 28.66           C  
ATOM   1603  CD1 TYR H 206      20.439  13.022  24.952  1.00 27.62           C  
ATOM   1604  CD2 TYR H 206      20.721  10.756  24.337  1.00 26.51           C  
ATOM   1605  CE1 TYR H 206      21.075  13.421  23.799  1.00 25.17           C  
ATOM   1606  CE2 TYR H 206      21.357  11.150  23.181  1.00 27.61           C  
ATOM   1607  CZ  TYR H 206      21.535  12.485  22.908  1.00 25.99           C  
ATOM   1608  OH  TYR H 206      22.186  12.894  21.725  1.00 27.14           O  
ATOM   1609  C   TYR H 206      19.899  10.964  28.899  1.00 28.38           C  
ATOM   1610  O   TYR H 206      19.394   9.878  29.181  1.00 29.95           O  
ATOM   1611  N   PHE H 207      19.840  12.030  29.727  1.00 27.08           N  
ATOM   1612  CA  PHE H 207      19.230  11.945  31.023  1.00 27.80           C  
ATOM   1613  CB  PHE H 207      20.096  12.532  32.157  1.00 25.43           C  
ATOM   1614  CG  PHE H 207      21.360  11.767  32.349  1.00 26.27           C  
ATOM   1615  CD1 PHE H 207      21.394  10.656  33.159  1.00 28.02           C  
ATOM   1616  CD2 PHE H 207      22.523  12.179  31.736  1.00 26.07           C  
ATOM   1617  CE1 PHE H 207      22.566   9.961  33.339  1.00 27.70           C  
ATOM   1618  CE2 PHE H 207      23.697  11.487  31.912  1.00 27.37           C  
ATOM   1619  CZ  PHE H 207      23.719  10.373  32.716  1.00 31.43           C  
ATOM   1620  C   PHE H 207      18.008  12.808  31.034  1.00 29.58           C  
ATOM   1621  O   PHE H 207      17.990  13.885  30.438  1.00 29.80           O  
ATOM   1622  N   CYS H 208      16.943  12.330  31.707  1.00 31.58           N  
ATOM   1623  CA  CYS H 208      15.783  13.139  31.944  1.00 30.82           C  
ATOM   1624  CB  CYS H 208      14.441  12.373  31.839  1.00 35.22           C  
ATOM   1625  SG  CYS H 208      14.337  10.910  32.917  1.00 45.82           S  
ATOM   1626  C   CYS H 208      15.953  13.601  33.359  1.00 31.94           C  
ATOM   1627  O   CYS H 208      16.447  12.852  34.199  1.00 32.92           O  
ATOM   1628  N   ALA H 209      15.608  14.869  33.661  1.00 29.34           N  
ATOM   1629  CA  ALA H 209      15.774  15.306  35.018  1.00 27.96           C  
ATOM   1630  CB  ALA H 209      17.050  16.129  35.249  1.00 26.52           C  
ATOM   1631  C   ALA H 209      14.617  16.179  35.381  1.00 29.94           C  
ATOM   1632  O   ALA H 209      14.217  17.054  34.615  1.00 29.11           O  
ATOM   1633  N   ARG H 210      14.061  15.961  36.588  1.00 29.34           N  
ATOM   1634  CA  ARG H 210      12.951  16.739  37.053  1.00 29.81           C  
ATOM   1635  CB  ARG H 210      12.183  16.052  38.197  1.00 28.64           C  
ATOM   1636  CG  ARG H 210      10.927  16.791  38.662  1.00 29.44           C  
ATOM   1637  CD  ARG H 210      10.203  16.106  39.829  1.00 31.87           C  
ATOM   1638  NE  ARG H 210      10.883  16.518  41.091  1.00 34.55           N  
ATOM   1639  CZ  ARG H 210      10.388  16.154  42.310  1.00 34.15           C  
ATOM   1640  NH1 ARG H 210       9.248  15.407  42.387  1.00 35.49           N1+
ATOM   1641  NH2 ARG H 210      11.027  16.544  43.450  1.00 36.67           N  
ATOM   1642  C   ARG H 210      13.506  18.028  37.548  1.00 30.37           C  
ATOM   1643  O   ARG H 210      14.589  18.074  38.132  1.00 30.76           O  
ATOM   1644  N   LEU H 211      12.767  19.124  37.304  1.00 31.09           N  
ATOM   1645  CA  LEU H 211      13.231  20.413  37.702  1.00 31.09           C  
ATOM   1646  CB  LEU H 211      13.323  21.416  36.540  1.00 21.34           C  
ATOM   1647  CG  LEU H 211      13.800  22.817  36.963  1.00 14.58           C  
ATOM   1648  CD1 LEU H 211      15.242  22.788  37.491  1.00  0.00           C  
ATOM   1649  CD2 LEU H 211      13.598  23.837  35.831  1.00  0.00           C  
ATOM   1650  C   LEU H 211      12.285  21.012  38.678  1.00 32.67           C  
ATOM   1651  O   LEU H 211      11.064  20.945  38.543  1.00 32.06           O  
ATOM   1652  N   ARG H 212      12.907  21.674  39.667  1.00 61.72           N  
ATOM   1653  CA  ARG H 212      12.462  22.538  40.719  1.00 62.21           C  
ATOM   1654  CB  ARG H 212      12.335  21.788  42.059  1.00 63.87           C  
ATOM   1655  CG  ARG H 212      12.109  22.674  43.286  1.00 90.69           C  
ATOM   1656  CD  ARG H 212      12.005  21.859  44.580  1.00  0.00           C  
ATOM   1657  NE  ARG H 212      12.106  22.790  45.738  1.00  0.00           N  
ATOM   1658  CZ  ARG H 212      13.329  23.009  46.304  1.00  0.00           C  
ATOM   1659  NH1 ARG H 212      14.430  22.376  45.806  1.00  0.00           N1+
ATOM   1660  NH2 ARG H 212      13.452  23.854  47.369  1.00  0.00           N  
ATOM   1661  C   ARG H 212      13.704  23.357  40.748  1.00 62.69           C  
ATOM   1662  O   ARG H 212      13.719  24.588  40.809  1.00 63.86           O  
ATOM   1663  N   ALA H 213      14.768  22.541  40.623  1.00 64.49           N  
ATOM   1664  CA  ALA H 213      16.189  22.641  40.462  1.00 64.55           C  
ATOM   1665  CB  ALA H 213      16.966  22.791  41.780  1.00 61.55           C  
ATOM   1666  C   ALA H 213      16.364  21.227  39.995  1.00 64.52           C  
ATOM   1667  O   ALA H 213      15.432  20.468  40.234  1.00 62.44           O  
ATOM   1668  N   VAL H 214      17.470  20.790  39.347  1.00 50.24           N  
ATOM   1669  CA  VAL H 214      17.443  19.422  38.873  1.00 49.74           C  
ATOM   1670  CB  VAL H 214      18.494  19.151  37.833  1.00 51.39           C  
ATOM   1671  CG1 VAL H 214      18.385  17.679  37.397  1.00  0.00           C  
ATOM   1672  CG2 VAL H 214      18.323  20.162  36.688  1.00  0.00           C  
ATOM   1673  C   VAL H 214      17.712  18.506  40.035  1.00 49.24           C  
ATOM   1674  O   VAL H 214      18.823  18.001  40.195  1.00 50.30           O  
ATOM   1675  N   ASP H 215      16.688  18.291  40.890  1.00 58.72           N  
ATOM   1676  CA  ASP H 215      16.801  17.439  42.032  1.00 59.37           C  
ATOM   1677  CB  ASP H 215      15.799  17.738  43.161  1.00 56.11           C  
ATOM   1678  CG  ASP H 215      14.370  17.549  42.693  1.00 57.32           C  
ATOM   1679  OD1 ASP H 215      14.136  17.429  41.461  1.00 57.45           O  
ATOM   1680  OD2 ASP H 215      13.482  17.544  43.586  1.00 58.11           O1-
ATOM   1681  C   ASP H 215      16.734  16.001  41.656  1.00 59.02           C  
ATOM   1682  O   ASP H 215      17.484  15.208  42.225  1.00 54.78           O  
ATOM   1683  N   TYR H 216      15.843  15.586  40.719  1.00 31.00           N  
ATOM   1684  CA  TYR H 216      16.046  14.162  40.483  1.00 33.38           C  
ATOM   1685  CB  TYR H 216      14.834  13.282  40.847  1.00 38.15           C  
ATOM   1686  CG  TYR H 216      14.597  13.433  42.305  1.00 50.94           C  
ATOM   1687  CD1 TYR H 216      15.301  12.673  43.207  1.00 50.68           C  
ATOM   1688  CD2 TYR H 216      13.683  14.347  42.770  1.00 52.87           C  
ATOM   1689  CE1 TYR H 216      15.088  12.819  44.557  1.00 53.27           C  
ATOM   1690  CE2 TYR H 216      13.465  14.497  44.119  1.00 53.28           C  
ATOM   1691  CZ  TYR H 216      14.169  13.730  45.014  1.00 55.12           C  
ATOM   1692  OH  TYR H 216      13.950  13.879  46.400  1.00 56.03           O  
ATOM   1693  C   TYR H 216      16.344  13.855  39.044  1.00 32.92           C  
ATOM   1694  O   TYR H 216      15.789  14.467  38.135  1.00 32.91           O  
ATOM   1695  N   TRP H 217      17.229  12.850  38.819  1.00 30.29           N  
ATOM   1696  CA  TRP H 217      17.661  12.490  37.493  1.00 29.98           C  
ATOM   1697  CB  TRP H 217      19.190  12.597  37.315  1.00 28.38           C  
ATOM   1698  CG  TRP H 217      19.758  13.993  37.433  1.00 28.98           C  
ATOM   1699  CD2 TRP H 217      20.434  14.692  36.375  1.00 28.79           C  
ATOM   1700  CD1 TRP H 217      19.794  14.817  38.520  1.00 28.89           C  
ATOM   1701  NE1 TRP H 217      20.441  15.987  38.204  1.00 29.21           N  
ATOM   1702  CE2 TRP H 217      20.844  15.924  36.889  1.00 29.07           C  
ATOM   1703  CE3 TRP H 217      20.700  14.338  35.083  1.00 28.63           C  
ATOM   1704  CZ2 TRP H 217      21.526  16.820  36.117  1.00 29.84           C  
ATOM   1705  CZ3 TRP H 217      21.383  15.248  34.306  1.00 31.66           C  
ATOM   1706  CH2 TRP H 217      21.787  16.465  34.814  1.00 32.04           C  
ATOM   1707  C   TRP H 217      17.324  11.053  37.213  1.00 31.69           C  
ATOM   1708  O   TRP H 217      17.264  10.218  38.115  1.00 32.98           O  
ATOM   1709  N   GLY H 218      17.093  10.733  35.921  1.00 29.31           N  
ATOM   1710  CA  GLY H 218      16.829   9.380  35.512  1.00 29.40           C  
ATOM   1711  C   GLY H 218      18.156   8.685  35.405  1.00 28.98           C  
ATOM   1712  O   GLY H 218      19.203   9.309  35.561  1.00 29.06           O  
ATOM   1713  N   GLN H 219      18.149   7.360  35.146  1.00 30.14           N  
ATOM   1714  CA  GLN H 219      19.374   6.603  35.064  1.00 31.52           C  
ATOM   1715  CB  GLN H 219      19.225   5.072  35.189  1.00 34.11           C  
ATOM   1716  CG  GLN H 219      18.522   4.388  34.028  1.00 41.62           C  
ATOM   1717  CD  GLN H 219      17.107   4.914  33.993  1.00 40.42           C  
ATOM   1718  OE1 GLN H 219      16.586   5.196  32.921  1.00 40.60           O  
ATOM   1719  NE2 GLN H 219      16.463   5.051  35.184  1.00 43.10           N  
ATOM   1720  C   GLN H 219      20.138   6.939  33.814  1.00 32.49           C  
ATOM   1721  O   GLN H 219      21.353   6.761  33.765  1.00 31.96           O  
ATOM   1722  N   GLY H 220      19.445   7.378  32.744  1.00 30.79           N  
ATOM   1723  CA  GLY H 220      20.124   7.736  31.529  1.00 30.95           C  
ATOM   1724  C   GLY H 220      19.893   6.657  30.522  1.00 33.08           C  
ATOM   1725  O   GLY H 220      19.782   5.480  30.861  1.00 35.65           O  
ATOM   1726  N   THR H 221      19.802   7.055  29.237  1.00 31.88           N  
ATOM   1727  CA  THR H 221      19.618   6.116  28.169  1.00 29.91           C  
ATOM   1728  CB  THR H 221      18.350   6.342  27.393  1.00 33.54           C  
ATOM   1729  OG1 THR H 221      17.223   6.255  28.253  1.00 34.96           O  
ATOM   1730  CG2 THR H 221      18.246   5.280  26.286  1.00 33.88           C  
ATOM   1731  C   THR H 221      20.756   6.317  27.222  1.00 31.76           C  
ATOM   1732  O   THR H 221      21.033   7.441  26.807  1.00 28.90           O  
ATOM   1733  N   THR H 222      21.443   5.225  26.831  1.00 30.86           N  
ATOM   1734  CA  THR H 222      22.569   5.379  25.953  1.00 32.89           C  
ATOM   1735  CB  THR H 222      23.695   4.430  26.245  1.00 34.78           C  
ATOM   1736  OG1 THR H 222      24.173   4.625  27.569  1.00 39.93           O  
ATOM   1737  CG2 THR H 222      24.822   4.667  25.223  1.00 33.39           C  
ATOM   1738  C   THR H 222      22.118   5.109  24.557  1.00 32.20           C  
ATOM   1739  O   THR H 222      21.472   4.100  24.277  1.00 31.46           O  
ATOM   1740  N   LEU H 223      22.434   6.039  23.637  1.00 32.21           N  
ATOM   1741  CA  LEU H 223      22.050   5.856  22.272  1.00 30.75           C  
ATOM   1742  CB  LEU H 223      21.189   7.021  21.740  1.00 30.28           C  
ATOM   1743  CG  LEU H 223      20.509   6.796  20.372  1.00  0.00           C  
ATOM   1744  CD1 LEU H 223      19.688   8.031  19.981  1.00  0.00           C  
ATOM   1745  CD2 LEU H 223      21.497   6.399  19.270  1.00  0.00           C  
ATOM   1746  C   LEU H 223      23.325   5.802  21.495  1.00 31.35           C  
ATOM   1747  O   LEU H 223      24.208   6.641  21.672  1.00 31.31           O  
ATOM   1748  N   THR H 224      23.464   4.776  20.633  1.00 30.71           N  
ATOM   1749  CA  THR H 224      24.643   4.672  19.825  1.00 31.55           C  
ATOM   1750  CB  THR H 224      25.396   3.393  20.028  1.00 33.35           C  
ATOM   1751  OG1 THR H 224      24.551   2.289  19.757  1.00 36.20           O  
ATOM   1752  CG2 THR H 224      25.902   3.329  21.476  1.00 32.58           C  
ATOM   1753  C   THR H 224      24.212   4.717  18.398  1.00 30.38           C  
ATOM   1754  O   THR H 224      23.319   3.985  17.976  1.00 31.18           O  
ATOM   1755  N   VAL H 225      24.844   5.608  17.613  1.00 31.01           N  
ATOM   1756  CA  VAL H 225      24.505   5.699  16.227  1.00 30.65           C  
ATOM   1757  CB  VAL H 225      24.275   7.112  15.786  1.00 32.43           C  
ATOM   1758  CG1 VAL H 225      23.975   7.114  14.280  1.00 31.04           C  
ATOM   1759  CG2 VAL H 225      23.158   7.714  16.657  1.00 30.14           C  
ATOM   1760  C   VAL H 225      25.675   5.186  15.459  1.00 31.74           C  
ATOM   1761  O   VAL H 225      26.775   5.726  15.554  1.00 32.13           O  
ATOM   1762  N   SER H 226      25.472   4.110  14.674  1.00 32.32           N  
ATOM   1763  CA  SER H 226      26.568   3.606  13.904  1.00 33.71           C  
ATOM   1764  CB  SER H 226      27.494   2.659  14.691  1.00 32.67           C  
ATOM   1765  OG  SER H 226      26.792   1.482  15.063  1.00 32.47           O  
ATOM   1766  C   SER H 226      26.014   2.845  12.748  1.00 34.39           C  
ATOM   1767  O   SER H 226      24.863   2.413  12.761  1.00 34.68           O  
ATOM   1768  N   SER H 227      26.839   2.671  11.701  1.00 35.38           N  
ATOM   1769  CA  SER H 227      26.410   1.948  10.545  1.00 35.05           C  
ATOM   1770  CB  SER H 227      27.513   1.809   9.483  1.00 35.66           C  
ATOM   1771  OG  SER H 227      27.031   1.088   8.358  1.00 41.11           O  
ATOM   1772  C   SER H 227      26.036   0.549  11.009  1.00 35.18           C  
ATOM   1773  O   SER H 227      26.953  -0.186  11.459  1.00 35.74           O  
ATOM   1774  OXT SER H 227      24.832   0.192  10.919  1.00  0.00           O1-
TER    1775      SER H 227 
CONECT  161  721
CONECT  721  161
CONECT 1031 1625
CONECT 1625 1031
END
