# Supplementary material for: Fully automated antibody structure prediction using BIOVIA tools: Validation study
Source: PLoS One. 2017 May 18;12(5):e0177923. doi: 10.1371/journal.pone.0177923 (PMC5436848; doi:10.1371/journal.pone.0177923)
Supplement: S1 Dataset — Predicted structures using the Top5 framework method, Chothia CDR definition with no canonical filtering and generating 50 models. These were used in the detailed discussion of outliers and for comparison against predictions using canonical filtering. (ZIP) [file pone.0177923.s003.zip › 4I18_BA_FV_FinalModel.pdb]

REMARK   Accelrys Discovery Studio PDB file
REMARK   Created:  2015-05-08T03:51:39Z
SSBOND   1 CYS L   23    CYS L   88                                     
SSBOND   2 CYS H  131    CYS H  205                                     
ATOM      1  N   ASP L   1      26.213  33.275  25.852  1.00 74.61           N1+
ATOM      2  CA  ASP L   1      26.046  32.181  26.828  1.00 74.50           C  
ATOM      3  CB  ASP L   1      26.475  30.842  26.209  1.00 75.95           C  
ATOM      4  CG  ASP L   1      25.451  30.480  25.141  1.00 77.40           C  
ATOM      5  OD1 ASP L   1      24.281  30.929  25.267  1.00 79.59           O  
ATOM      6  OD2 ASP L   1      25.827  29.751  24.183  1.00 78.35           O1-
ATOM      7  C   ASP L   1      26.862  32.439  28.052  1.00 73.66           C  
ATOM      8  O   ASP L   1      27.848  33.175  28.017  1.00 74.65           O  
ATOM      9  N   ILE L   2      26.443  31.828  29.177  1.00 71.54           N  
ATOM     10  CA  ILE L   2      27.115  31.996  30.428  1.00 70.22           C  
ATOM     11  CB  ILE L   2      26.178  31.916  31.598  1.00 69.95           C  
ATOM     12  CG1 ILE L   2      25.147  33.057  31.525  1.00 69.63           C  
ATOM     13  CG2 ILE L   2      27.011  31.906  32.890  1.00 69.64           C  
ATOM     14  CD1 ILE L   2      23.971  32.897  32.487  1.00 69.54           C  
ATOM     15  C   ILE L   2      28.080  30.865  30.554  1.00 69.15           C  
ATOM     16  O   ILE L   2      27.715  29.702  30.389  1.00 68.35           O  
ATOM     17  N   GLN L   3      29.359  31.174  30.831  1.00 68.48           N  
ATOM     18  CA  GLN L   3      30.292  30.097  30.956  1.00 68.26           C  
ATOM     19  CB  GLN L   3      31.668  30.336  30.308  1.00 69.66           C  
ATOM     20  CG  GLN L   3      31.668  30.306  28.779  1.00 71.72           C  
ATOM     21  CD  GLN L   3      31.640  31.734  28.257  1.00 74.96           C  
ATOM     22  OE1 GLN L   3      31.617  32.690  29.028  1.00 77.49           O  
ATOM     23  NE2 GLN L   3      31.657  31.885  26.905  1.00 75.46           N  
ATOM     24  C   GLN L   3      30.547  29.852  32.402  1.00 66.92           C  
ATOM     25  O   GLN L   3      30.665  30.783  33.199  1.00 67.38           O  
ATOM     26  N   MET L   4      30.609  28.561  32.774  1.00 65.20           N  
ATOM     27  CA  MET L   4      30.929  28.172  34.114  1.00 64.47           C  
ATOM     28  CB  MET L   4      30.009  27.062  34.652  1.00 64.34           C  
ATOM     29  CG  MET L   4      28.572  27.506  34.938  1.00 63.83           C  
ATOM     30  SD  MET L   4      28.297  28.261  36.570  1.00 66.06           S  
ATOM     31  CE  MET L   4      29.367  29.703  36.321  1.00 65.24           C  
ATOM     32  C   MET L   4      32.300  27.581  34.026  1.00 63.76           C  
ATOM     33  O   MET L   4      32.497  26.557  33.374  1.00 63.33           O  
ATOM     34  N   THR L   5      33.292  28.210  34.685  1.00 63.29           N  
ATOM     35  CA  THR L   5      34.630  27.704  34.608  1.00 62.78           C  
ATOM     36  CB  THR L   5      35.656  28.785  34.418  1.00 63.46           C  
ATOM     37  OG1 THR L   5      35.373  29.530  33.244  1.00 64.09           O  
ATOM     38  CG2 THR L   5      37.045  28.132  34.310  1.00 63.40           C  
ATOM     39  C   THR L   5      34.922  27.053  35.915  1.00 61.81           C  
ATOM     40  O   THR L   5      34.960  27.711  36.952  1.00 61.56           O  
ATOM     41  N   GLN L   6      35.145  25.725  35.894  1.00 60.86           N  
ATOM     42  CA  GLN L   6      35.386  25.042  37.129  1.00 60.84           C  
ATOM     43  CB  GLN L   6      34.597  23.724  37.254  1.00 59.74           C  
ATOM     44  CG  GLN L   6      34.617  23.096  38.650  1.00 59.03           C  
ATOM     45  CD  GLN L   6      33.607  21.956  38.650  1.00 57.35           C  
ATOM     46  OE1 GLN L   6      32.964  21.685  37.638  1.00 55.63           O  
ATOM     47  NE2 GLN L   6      33.451  21.274  39.817  1.00 57.07           N  
ATOM     48  C   GLN L   6      36.848  24.748  37.216  1.00 61.35           C  
ATOM     49  O   GLN L   6      37.507  24.503  36.207  1.00 61.27           O  
ATOM     50  N   SER L   7      37.407  24.824  38.440  1.00 62.32           N  
ATOM     51  CA  SER L   7      38.792  24.506  38.628  1.00 63.36           C  
ATOM     52  CB  SER L   7      39.713  25.739  38.635  1.00 64.36           C  
ATOM     53  OG  SER L   7      39.380  26.587  39.723  1.00 66.44           O  
ATOM     54  C   SER L   7      38.906  23.855  39.969  1.00 63.47           C  
ATOM     55  O   SER L   7      38.113  24.143  40.864  1.00 64.37           O  
ATOM     56  N   PRO L   8      39.836  22.959  40.158  1.00 63.42           N  
ATOM     57  CA  PRO L   8      40.724  22.495  39.124  1.00 63.33           C  
ATOM     58  CD  PRO L   8      40.406  22.784  41.483  1.00 63.96           C  
ATOM     59  CB  PRO L   8      41.972  21.973  39.840  1.00 63.62           C  
ATOM     60  CG  PRO L   8      41.519  21.748  41.292  1.00 64.15           C  
ATOM     61  C   PRO L   8      40.037  21.434  38.327  1.00 62.45           C  
ATOM     62  O   PRO L   8      38.963  20.996  38.726  1.00 62.47           O  
ATOM     63  N   SER L   9      40.620  21.032  37.179  1.00 61.90           N  
ATOM     64  CA  SER L   9      40.062  19.980  36.378  1.00 61.65           C  
ATOM     65  CB  SER L   9      40.803  19.788  35.042  1.00 62.68           C  
ATOM     66  OG  SER L   9      42.129  19.331  35.273  1.00 64.75           O  
ATOM     67  C   SER L   9      40.170  18.693  37.140  1.00 60.52           C  
ATOM     68  O   SER L   9      39.220  17.912  37.188  1.00 58.83           O  
ATOM     69  N   SER L  10      41.340  18.438  37.764  1.00 60.71           N  
ATOM     70  CA  SER L  10      41.512  17.220  38.507  1.00 60.81           C  
ATOM     71  CB  SER L  10      42.458  16.205  37.841  1.00 61.52           C  
ATOM     72  OG  SER L  10      43.795  16.680  37.870  1.00 64.12           O  
ATOM     73  C   SER L  10      42.095  17.581  39.839  1.00 60.47           C  
ATOM     74  O   SER L  10      42.633  18.672  40.015  1.00 60.31           O  
ATOM     75  N   LEU L  11      41.959  16.675  40.830  1.00 59.66           N  
ATOM     76  CA  LEU L  11      42.453  16.950  42.149  1.00 59.61           C  
ATOM     77  CB  LEU L  11      41.440  17.785  42.958  1.00 59.76           C  
ATOM     78  CG  LEU L  11      41.828  18.086  44.414  1.00 60.60           C  
ATOM     79  CD1 LEU L  11      43.166  18.832  44.506  1.00 62.64           C  
ATOM     80  CD2 LEU L  11      40.687  18.835  45.123  1.00 60.80           C  
ATOM     81  C   LEU L  11      42.677  15.647  42.859  1.00 59.21           C  
ATOM     82  O   LEU L  11      41.890  14.711  42.715  1.00 58.43           O  
ATOM     83  N   SER L  12      43.772  15.552  43.645  1.00 59.01           N  
ATOM     84  CA  SER L  12      44.039  14.343  44.375  1.00 59.29           C  
ATOM     85  CB  SER L  12      45.371  13.681  43.972  1.00 59.63           C  
ATOM     86  OG  SER L  12      45.588  12.494  44.719  1.00 60.82           O  
ATOM     87  C   SER L  12      44.125  14.710  45.828  1.00 59.68           C  
ATOM     88  O   SER L  12      44.778  15.689  46.193  1.00 60.63           O  
ATOM     89  N   ALA L  13      43.457  13.926  46.700  1.00 58.92           N  
ATOM     90  CA  ALA L  13      43.461  14.229  48.102  1.00 59.08           C  
ATOM     91  CB  ALA L  13      42.277  15.106  48.545  1.00 58.84           C  
ATOM     92  C   ALA L  13      43.367  12.940  48.852  1.00 58.89           C  
ATOM     93  O   ALA L  13      43.100  11.886  48.276  1.00 58.22           O  
ATOM     94  N   SER L  14      43.618  12.991  50.173  1.00 59.27           N  
ATOM     95  CA  SER L  14      43.546  11.803  50.973  1.00 59.50           C  
ATOM     96  CB  SER L  14      44.802  11.557  51.827  1.00 60.16           C  
ATOM     97  OG  SER L  14      45.050  12.670  52.669  1.00 60.83           O  
ATOM     98  C   SER L  14      42.355  11.923  51.866  1.00 59.50           C  
ATOM     99  O   SER L  14      41.760  12.992  51.989  1.00 59.67           O  
ATOM    100  N   VAL L  15      41.957  10.805  52.501  1.00 59.68           N  
ATOM    101  CA  VAL L  15      40.784  10.843  53.321  1.00 60.35           C  
ATOM    102  CB  VAL L  15      40.367   9.502  53.851  1.00 60.59           C  
ATOM    103  CG1 VAL L  15      41.391   9.049  54.901  1.00 61.33           C  
ATOM    104  CG2 VAL L  15      38.935   9.615  54.393  1.00 60.41           C  
ATOM    105  C   VAL L  15      41.054  11.732  54.491  1.00 61.05           C  
ATOM    106  O   VAL L  15      42.126  11.687  55.091  1.00 61.29           O  
ATOM    107  N   GLY L  16      40.062  12.578  54.835  1.00 61.53           N  
ATOM    108  CA  GLY L  16      40.180  13.457  55.959  1.00 62.95           C  
ATOM    109  C   GLY L  16      40.556  14.828  55.489  1.00 63.37           C  
ATOM    110  O   GLY L  16      40.411  15.798  56.231  1.00 63.80           O  
ATOM    111  N   ASP L  17      41.033  14.960  54.236  1.00 63.45           N  
ATOM    112  CA  ASP L  17      41.440  16.260  53.775  1.00 64.06           C  
ATOM    113  CB  ASP L  17      42.280  16.241  52.487  1.00 65.20           C  
ATOM    114  CG  ASP L  17      43.684  15.756  52.808  1.00 67.47           C  
ATOM    115  OD1 ASP L  17      44.057  15.750  54.010  1.00 67.91           O  
ATOM    116  OD2 ASP L  17      44.406  15.389  51.843  1.00 68.49           O1-
ATOM    117  C   ASP L  17      40.230  17.085  53.481  1.00 63.26           C  
ATOM    118  O   ASP L  17      39.143  16.564  53.237  1.00 62.82           O  
ATOM    119  N   ARG L  18      40.406  18.423  53.511  1.00 63.52           N  
ATOM    120  CA  ARG L  18      39.339  19.322  53.183  1.00 63.42           C  
ATOM    121  CB  ARG L  18      39.364  20.629  53.999  1.00 64.75           C  
ATOM    122  CG  ARG L  18      38.176  21.555  53.729  1.00 59.20           C  
ATOM    123  CD  ARG L  18      38.266  22.901  54.457  1.00 61.52           C  
ATOM    124  NE  ARG L  18      38.307  22.627  55.921  1.00 63.66           N  
ATOM    125  CZ  ARG L  18      37.409  23.224  56.759  1.00 64.52           C  
ATOM    126  NH1 ARG L  18      36.450  24.054  56.257  1.00 64.25           N1+
ATOM    127  NH2 ARG L  18      37.476  22.994  58.103  1.00 65.28           N  
ATOM    128  C   ARG L  18      39.559  19.675  51.748  1.00 62.38           C  
ATOM    129  O   ARG L  18      40.640  20.125  51.375  1.00 62.03           O  
ATOM    130  N   VAL L  19      38.533  19.465  50.899  1.00 60.94           N  
ATOM    131  CA  VAL L  19      38.708  19.710  49.497  1.00 59.95           C  
ATOM    132  CB  VAL L  19      38.332  18.522  48.655  1.00 59.36           C  
ATOM    133  CG1 VAL L  19      38.504  18.884  47.174  1.00 59.67           C  
ATOM    134  CG2 VAL L  19      39.177  17.315  49.090  1.00 59.51           C  
ATOM    135  C   VAL L  19      37.817  20.842  49.091  1.00 59.34           C  
ATOM    136  O   VAL L  19      36.675  20.941  49.537  1.00 58.74           O  
ATOM    137  N   THR L  20      38.338  21.743  48.228  1.00 59.24           N  
ATOM    138  CA  THR L  20      37.561  22.860  47.768  1.00 59.59           C  
ATOM    139  CB  THR L  20      38.071  24.191  48.235  1.00 60.75           C  
ATOM    140  OG1 THR L  20      39.436  24.339  47.875  1.00 62.53           O  
ATOM    141  CG2 THR L  20      37.894  24.306  49.753  1.00 61.73           C  
ATOM    142  C   THR L  20      37.579  22.892  46.273  1.00 58.85           C  
ATOM    143  O   THR L  20      38.632  22.796  45.645  1.00 59.29           O  
ATOM    144  N   ILE L  21      36.385  23.041  45.665  1.00 57.49           N  
ATOM    145  CA  ILE L  21      36.268  23.121  44.238  1.00 56.91           C  
ATOM    146  CB  ILE L  21      35.432  22.015  43.664  1.00 56.01           C  
ATOM    147  CG1 ILE L  21      36.091  20.656  43.966  1.00 55.95           C  
ATOM    148  CG2 ILE L  21      35.235  22.282  42.164  1.00 54.73           C  
ATOM    149  CD1 ILE L  21      35.184  19.455  43.701  1.00 56.08           C  
ATOM    150  C   ILE L  21      35.599  24.427  43.941  1.00 57.46           C  
ATOM    151  O   ILE L  21      34.616  24.785  44.588  1.00 56.68           O  
ATOM    152  N   THR L  22      36.122  25.184  42.953  1.00 58.66           N  
ATOM    153  CA  THR L  22      35.566  26.479  42.678  1.00 60.28           C  
ATOM    154  CB  THR L  22      36.563  27.597  42.788  1.00 61.30           C  
ATOM    155  OG1 THR L  22      37.634  27.384  41.881  1.00 63.57           O  
ATOM    156  CG2 THR L  22      37.091  27.664  44.229  1.00 61.34           C  
ATOM    157  C   THR L  22      35.012  26.511  41.288  1.00 60.50           C  
ATOM    158  O   THR L  22      35.466  25.795  40.398  1.00 59.64           O  
ATOM    159  N   CYS L  23      33.974  27.348  41.084  1.00 61.88           N  
ATOM    160  CA  CYS L  23      33.340  27.490  39.805  1.00 62.84           C  
ATOM    161  CB  CYS L  23      31.973  26.751  39.785  1.00 62.73           C  
ATOM    162  SG  CYS L  23      31.130  26.656  38.176  1.00 65.69           S  
ATOM    163  C   CYS L  23      33.138  28.968  39.613  1.00 63.48           C  
ATOM    164  O   CYS L  23      32.530  29.626  40.455  1.00 63.12           O  
ATOM    165  N   ARG L  24      33.654  29.541  38.503  1.00 64.70           N  
ATOM    166  CA  ARG L  24      33.557  30.964  38.313  1.00 65.56           C  
ATOM    167  CB  ARG L  24      34.910  31.610  37.961  1.00 67.40           C  
ATOM    168  CG  ARG L  24      34.861  33.134  37.848  1.00 70.80           C  
ATOM    169  CD  ARG L  24      36.090  33.739  37.167  1.00 75.13           C  
ATOM    170  NE  ARG L  24      37.264  33.524  38.057  1.00 77.73           N  
ATOM    171  CZ  ARG L  24      37.763  34.557  38.793  1.00 79.61           C  
ATOM    172  NH1 ARG L  24      37.197  35.797  38.706  1.00 80.04           N1+
ATOM    173  NH2 ARG L  24      38.837  34.355  39.611  1.00 79.76           N  
ATOM    174  C   ARG L  24      32.628  31.236  37.173  1.00 64.34           C  
ATOM    175  O   ARG L  24      32.823  30.742  36.064  1.00 63.55           O  
ATOM    176  N   ALA L  25      31.575  32.037  37.434  1.00 63.63           N  
ATOM    177  CA  ALA L  25      30.634  32.369  36.403  1.00 63.49           C  
ATOM    178  CB  ALA L  25      29.254  32.785  36.939  1.00 62.99           C  
ATOM    179  C   ALA L  25      31.178  33.510  35.594  1.00 64.24           C  
ATOM    180  O   ALA L  25      31.921  34.354  36.092  1.00 64.87           O  
ATOM    181  N   SER L  26      30.768  33.580  34.308  1.00 92.67           N  
ATOM    182  CA  SER L  26      31.116  34.646  33.403  1.00 93.98           C  
ATOM    183  CB  SER L  26      30.651  34.331  31.975  1.00 94.65           C  
ATOM    184  OG  SER L  26      31.165  33.073  31.564  1.00 94.24           O  
ATOM    185  C   SER L  26      30.389  35.897  33.813  1.00 94.55           C  
ATOM    186  O   SER L  26      30.968  36.984  33.844  1.00 95.81           O  
ATOM    187  N   GLN L  27      29.083  35.757  34.132  1.00 93.85           N  
ATOM    188  CA  GLN L  27      28.240  36.872  34.467  1.00 93.74           C  
ATOM    189  CB  GLN L  27      27.262  37.231  33.330  1.00 94.14           C  
ATOM    190  CG  GLN L  27      26.266  36.116  32.992  1.00 95.78           C  
ATOM    191  CD  GLN L  27      25.523  36.490  31.714  1.00 97.15           C  
ATOM    192  OE1 GLN L  27      26.126  36.670  30.657  1.00 97.66           O  
ATOM    193  NE2 GLN L  27      24.173  36.605  31.810  1.00 97.82           N  
ATOM    194  C   GLN L  27      27.447  36.520  35.691  1.00 92.43           C  
ATOM    195  O   GLN L  27      27.348  35.351  36.054  1.00 91.82           O  
ATOM    196  N   SER L  28      26.867  37.540  36.365  1.00 92.25           N  
ATOM    197  CA  SER L  28      26.151  37.322  37.598  1.00 91.17           C  
ATOM    198  CB  SER L  28      25.610  38.610  38.239  1.00 92.48           C  
ATOM    199  OG  SER L  28      26.688  39.431  38.660  1.00106.99           O  
ATOM    200  C   SER L  28      24.974  36.424  37.384  1.00 89.14           C  
ATOM    201  O   SER L  28      23.996  36.782  36.733  1.00 88.20           O  
ATOM    202  N   VAL L  29      25.067  35.195  37.921  1.00 87.16           N  
ATOM    203  CA  VAL L  29      24.008  34.235  37.874  1.00 84.22           C  
ATOM    204  CB  VAL L  29      24.481  32.809  37.887  1.00 83.51           C  
ATOM    205  CG1 VAL L  29      25.283  32.575  36.599  1.00 83.46           C  
ATOM    206  CG2 VAL L  29      25.295  32.537  39.154  1.00 82.31           C  
ATOM    207  C   VAL L  29      22.964  34.467  38.926  1.00 82.64           C  
ATOM    208  O   VAL L  29      21.828  34.055  38.730  1.00 83.18           O  
ATOM    209  N   SER L  30      23.323  35.074  40.077  1.00 80.11           N  
ATOM    210  CA  SER L  30      22.461  35.263  41.221  1.00 78.19           C  
ATOM    211  CB  SER L  30      20.928  35.329  40.978  1.00 77.73           C  
ATOM    212  OG  SER L  30      20.357  34.037  40.828  1.00 86.75           O  
ATOM    213  C   SER L  30      22.772  34.084  42.088  1.00 76.44           C  
ATOM    214  O   SER L  30      23.862  33.524  41.998  1.00 77.61           O  
ATOM    215  N   SER L  31      21.849  33.698  42.986  1.00 72.22           N  
ATOM    216  CA  SER L  31      22.090  32.589  43.863  1.00 68.28           C  
ATOM    217  CB  SER L  31      21.193  32.635  45.108  1.00 70.90           C  
ATOM    218  OG  SER L  31      21.466  31.520  45.941  1.00 72.99           O  
ATOM    219  C   SER L  31      21.852  31.266  43.188  1.00 64.44           C  
ATOM    220  O   SER L  31      22.100  30.230  43.798  1.00 63.64           O  
ATOM    221  N   ALA L  32      21.360  31.214  41.933  1.00 61.15           N  
ATOM    222  CA  ALA L  32      21.009  29.909  41.443  1.00 56.75           C  
ATOM    223  CB  ALA L  32      19.894  29.942  40.385  1.00 55.23           C  
ATOM    224  C   ALA L  32      22.165  29.165  40.837  1.00 54.00           C  
ATOM    225  O   ALA L  32      22.473  29.297  39.655  1.00 54.69           O  
ATOM    226  N   VAL L  33      22.786  28.285  41.642  1.00 50.39           N  
ATOM    227  CA  VAL L  33      23.852  27.407  41.246  1.00 49.30           C  
ATOM    228  CB  VAL L  33      25.223  27.920  41.587  1.00 49.45           C  
ATOM    229  CG1 VAL L  33      26.248  26.821  41.265  1.00 49.35           C  
ATOM    230  CG2 VAL L  33      25.471  29.228  40.823  1.00 49.89           C  
ATOM    231  C   VAL L  33      23.678  26.134  42.008  1.00 48.66           C  
ATOM    232  O   VAL L  33      23.284  26.146  43.173  1.00 48.82           O  
ATOM    233  N   ALA L  34      23.967  24.989  41.361  1.00 47.20           N  
ATOM    234  CA  ALA L  34      23.856  23.725  42.036  1.00 47.12           C  
ATOM    235  CB  ALA L  34      22.702  22.840  41.544  1.00 46.88           C  
ATOM    236  C   ALA L  34      25.118  22.948  41.822  1.00 46.51           C  
ATOM    237  O   ALA L  34      25.884  23.206  40.896  1.00 46.84           O  
ATOM    238  N   TRP L  35      25.382  21.981  42.724  1.00 46.10           N  
ATOM    239  CA  TRP L  35      26.547  21.154  42.605  1.00 45.85           C  
ATOM    240  CB  TRP L  35      27.488  21.272  43.816  1.00 47.03           C  
ATOM    241  CG  TRP L  35      28.086  22.651  43.986  1.00 47.34           C  
ATOM    242  CD2 TRP L  35      29.319  23.082  43.390  1.00 46.70           C  
ATOM    243  CD1 TRP L  35      27.607  23.713  44.695  1.00 48.13           C  
ATOM    244  NE1 TRP L  35      28.464  24.782  44.578  1.00 47.44           N  
ATOM    245  CE2 TRP L  35      29.523  24.407  43.778  1.00 48.19           C  
ATOM    246  CE3 TRP L  35      30.209  22.430  42.588  1.00 46.71           C  
ATOM    247  CZ2 TRP L  35      30.624  25.101  43.363  1.00 47.33           C  
ATOM    248  CZ3 TRP L  35      31.319  23.131  42.173  1.00 45.63           C  
ATOM    249  CH2 TRP L  35      31.522  24.441  42.553  1.00 47.05           C  
ATOM    250  C   TRP L  35      26.079  19.736  42.534  1.00 45.00           C  
ATOM    251  O   TRP L  35      25.125  19.357  43.212  1.00 45.50           O  
ATOM    252  N   TYR L  36      26.749  18.916  41.697  1.00 44.14           N  
ATOM    253  CA  TYR L  36      26.355  17.543  41.533  1.00 44.13           C  
ATOM    254  CB  TYR L  36      25.828  17.193  40.136  1.00 42.92           C  
ATOM    255  CG  TYR L  36      24.570  17.939  39.882  1.00 42.11           C  
ATOM    256  CD1 TYR L  36      23.359  17.405  40.238  1.00 42.09           C  
ATOM    257  CD2 TYR L  36      24.597  19.175  39.291  1.00 42.56           C  
ATOM    258  CE1 TYR L  36      22.191  18.086  39.999  1.00 42.79           C  
ATOM    259  CE2 TYR L  36      23.431  19.858  39.052  1.00 41.74           C  
ATOM    260  CZ  TYR L  36      22.222  19.317  39.402  1.00 41.81           C  
ATOM    261  OH  TYR L  36      21.019  20.008  39.158  1.00 41.64           O  
ATOM    262  C   TYR L  36      27.553  16.662  41.705  1.00 44.70           C  
ATOM    263  O   TYR L  36      28.692  17.068  41.468  1.00 45.19           O  
ATOM    264  N   GLN L  37      27.305  15.410  42.139  1.00 45.39           N  
ATOM    265  CA  GLN L  37      28.344  14.434  42.306  1.00 46.27           C  
ATOM    266  CB  GLN L  37      28.352  13.805  43.708  1.00 46.31           C  
ATOM    267  CG  GLN L  37      29.447  12.757  43.905  1.00 47.33           C  
ATOM    268  CD  GLN L  37      29.130  11.997  45.183  1.00 49.60           C  
ATOM    269  OE1 GLN L  37      28.051  11.423  45.319  1.00 49.08           O  
ATOM    270  NE2 GLN L  37      30.088  11.989  46.149  1.00 49.02           N  
ATOM    271  C   GLN L  37      28.032  13.320  41.362  1.00 46.98           C  
ATOM    272  O   GLN L  37      26.896  12.852  41.305  1.00 47.21           O  
ATOM    273  N   GLN L  38      29.026  12.867  40.576  1.00 48.47           N  
ATOM    274  CA  GLN L  38      28.740  11.774  39.691  1.00 49.40           C  
ATOM    275  CB  GLN L  38      28.626  12.171  38.205  1.00 49.45           C  
ATOM    276  CG  GLN L  38      28.169  11.013  37.315  1.00 49.47           C  
ATOM    277  CD  GLN L  38      28.067  11.492  35.873  1.00 50.13           C  
ATOM    278  OE1 GLN L  38      28.664  12.499  35.492  1.00 50.02           O  
ATOM    279  NE2 GLN L  38      27.288  10.749  35.041  1.00 48.58           N  
ATOM    280  C   GLN L  38      29.819  10.741  39.799  1.00 50.34           C  
ATOM    281  O   GLN L  38      31.009  11.050  39.793  1.00 49.49           O  
ATOM    282  N   LYS L  39      29.409   9.462  39.910  1.00 52.02           N  
ATOM    283  CA  LYS L  39      30.326   8.359  39.939  1.00 53.85           C  
ATOM    284  CB  LYS L  39      29.916   7.274  40.945  1.00 54.81           C  
ATOM    285  CG  LYS L  39      30.004   7.792  42.382  1.00 56.35           C  
ATOM    286  CD  LYS L  39      29.296   6.928  43.424  1.00 57.87           C  
ATOM    287  CE  LYS L  39      29.344   7.530  44.830  1.00 59.01           C  
ATOM    288  NZ  LYS L  39      28.620   6.659  45.781  1.00 59.77           N1+
ATOM    289  C   LYS L  39      30.315   7.801  38.545  1.00 55.18           C  
ATOM    290  O   LYS L  39      29.340   7.988  37.818  1.00 55.26           O  
ATOM    291  N   PRO L  40      31.361   7.108  38.164  1.00 56.71           N  
ATOM    292  CA  PRO L  40      31.559   6.691  36.796  1.00 56.95           C  
ATOM    293  CD  PRO L  40      32.096   6.275  39.101  1.00 57.17           C  
ATOM    294  CB  PRO L  40      32.698   5.669  36.837  1.00 57.55           C  
ATOM    295  CG  PRO L  40      32.624   5.099  38.265  1.00 57.83           C  
ATOM    296  C   PRO L  40      30.363   6.191  36.034  1.00 57.10           C  
ATOM    297  O   PRO L  40      29.973   6.831  35.065  1.00 57.17           O  
ATOM    298  N   GLY L  41      29.769   5.061  36.424  1.00 57.54           N  
ATOM    299  CA  GLY L  41      28.637   4.470  35.770  1.00 57.88           C  
ATOM    300  C   GLY L  41      27.347   5.178  36.049  1.00 58.29           C  
ATOM    301  O   GLY L  41      26.407   5.045  35.271  1.00 58.86           O  
ATOM    302  N   LYS L  42      27.246   5.886  37.193  1.00 57.42           N  
ATOM    303  CA  LYS L  42      25.978   6.324  37.723  1.00 57.35           C  
ATOM    304  CB  LYS L  42      25.985   6.259  39.256  1.00 58.65           C  
ATOM    305  CG  LYS L  42      26.683   4.992  39.754  1.00 61.64           C  
ATOM    306  CD  LYS L  42      26.093   3.697  39.201  1.00 64.92           C  
ATOM    307  CE  LYS L  42      27.044   2.503  39.305  1.00 66.72           C  
ATOM    308  NZ  LYS L  42      27.652   2.451  40.652  1.00 68.20           N1+
ATOM    309  C   LYS L  42      25.578   7.724  37.348  1.00 55.65           C  
ATOM    310  O   LYS L  42      26.357   8.510  36.809  1.00 54.98           O  
ATOM    311  N   ALA L  43      24.294   8.045  37.640  1.00 54.22           N  
ATOM    312  CA  ALA L  43      23.682   9.322  37.382  1.00 53.53           C  
ATOM    313  CB  ALA L  43      22.149   9.295  37.484  1.00 53.71           C  
ATOM    314  C   ALA L  43      24.182  10.310  38.390  1.00 52.62           C  
ATOM    315  O   ALA L  43      24.646   9.943  39.466  1.00 52.94           O  
ATOM    316  N   PRO L  44      24.089  11.571  38.045  1.00 51.96           N  
ATOM    317  CA  PRO L  44      24.552  12.614  38.915  1.00 51.70           C  
ATOM    318  CD  PRO L  44      24.133  11.964  36.644  1.00 52.05           C  
ATOM    319  CB  PRO L  44      24.564  13.883  38.068  1.00 51.80           C  
ATOM    320  CG  PRO L  44      24.762  13.366  36.632  1.00 51.35           C  
ATOM    321  C   PRO L  44      23.667  12.707  40.116  1.00 51.84           C  
ATOM    322  O   PRO L  44      22.505  12.313  40.040  1.00 51.28           O  
ATOM    323  N   LYS L  45      24.214  13.205  41.240  1.00 52.27           N  
ATOM    324  CA  LYS L  45      23.458  13.342  42.449  1.00 51.95           C  
ATOM    325  CB  LYS L  45      24.074  12.539  43.606  1.00 53.62           C  
ATOM    326  CG  LYS L  45      23.306  12.638  44.923  1.00 56.43           C  
ATOM    327  CD  LYS L  45      23.913  11.794  46.045  1.00 60.29           C  
ATOM    328  CE  LYS L  45      23.271  12.048  47.411  1.00 61.72           C  
ATOM    329  NZ  LYS L  45      24.113  11.478  48.489  1.00 63.32           N1+
ATOM    330  C   LYS L  45      23.539  14.783  42.837  1.00 50.50           C  
ATOM    331  O   LYS L  45      24.605  15.391  42.763  1.00 48.95           O  
ATOM    332  N   LEU L  46      22.405  15.358  43.285  1.00 49.30           N  
ATOM    333  CA  LEU L  46      22.344  16.751  43.628  1.00 48.46           C  
ATOM    334  CB  LEU L  46      20.913  17.313  43.519  1.00 47.88           C  
ATOM    335  CG  LEU L  46      20.771  18.789  43.931  1.00 47.22           C  
ATOM    336  CD1 LEU L  46      21.630  19.706  43.046  1.00 45.14           C  
ATOM    337  CD2 LEU L  46      19.290  19.209  43.965  1.00 46.96           C  
ATOM    338  C   LEU L  46      22.793  16.948  45.043  1.00 48.45           C  
ATOM    339  O   LEU L  46      22.190  16.412  45.971  1.00 48.77           O  
ATOM    340  N   LEU L  47      23.958  17.607  45.219  1.00 47.80           N  
ATOM    341  CA  LEU L  47      24.484  17.952  46.512  1.00 47.60           C  
ATOM    342  CB  LEU L  47      26.005  18.142  46.442  1.00 46.92           C  
ATOM    343  CG  LEU L  47      26.731  16.892  45.917  1.00 47.45           C  
ATOM    344  CD1 LEU L  47      28.251  17.109  45.857  1.00 48.04           C  
ATOM    345  CD2 LEU L  47      26.337  15.641  46.720  1.00 47.16           C  
ATOM    346  C   LEU L  47      23.920  19.220  47.092  1.00 47.89           C  
ATOM    347  O   LEU L  47      23.374  19.236  48.195  1.00 48.69           O  
ATOM    348  N   ILE L  48      24.037  20.335  46.337  1.00 46.89           N  
ATOM    349  CA  ILE L  48      23.664  21.624  46.853  1.00 47.53           C  
ATOM    350  CB  ILE L  48      24.843  22.472  47.280  1.00 47.39           C  
ATOM    351  CG1 ILE L  48      25.489  21.920  48.563  1.00 48.21           C  
ATOM    352  CG2 ILE L  48      24.380  23.929  47.433  1.00 47.67           C  
ATOM    353  CD1 ILE L  48      26.191  20.577  48.399  1.00 48.96           C  
ATOM    354  C   ILE L  48      22.919  22.360  45.800  1.00 47.47           C  
ATOM    355  O   ILE L  48      23.170  22.191  44.608  1.00 47.42           O  
ATOM    356  N   TYR L  49      21.941  23.182  46.230  1.00 48.23           N  
ATOM    357  CA  TYR L  49      21.216  23.988  45.292  1.00 49.07           C  
ATOM    358  CB  TYR L  49      19.821  23.450  44.886  1.00 50.99           C  
ATOM    359  CG  TYR L  49      18.946  23.332  46.083  1.00 51.87           C  
ATOM    360  CD1 TYR L  49      18.964  22.197  46.859  1.00 52.17           C  
ATOM    361  CD2 TYR L  49      18.098  24.359  46.429  1.00 53.05           C  
ATOM    362  CE1 TYR L  49      18.154  22.089  47.965  1.00 52.57           C  
ATOM    363  CE2 TYR L  49      17.286  24.255  47.534  1.00 53.11           C  
ATOM    364  CZ  TYR L  49      17.313  23.120  48.304  1.00 53.81           C  
ATOM    365  OH  TYR L  49      16.477  23.019  49.436  1.00 54.71           O  
ATOM    366  C   TYR L  49      21.095  25.353  45.892  1.00 49.45           C  
ATOM    367  O   TYR L  49      21.313  25.541  47.089  1.00 49.20           O  
ATOM    368  N   SER L  50      20.810  26.364  45.046  1.00 53.25           N  
ATOM    369  CA  SER L  50      20.709  27.729  45.479  1.00 53.01           C  
ATOM    370  CB  SER L  50      19.583  27.956  46.504  1.00 54.06           C  
ATOM    371  OG  SER L  50      18.322  27.713  45.899  1.00 55.52           O  
ATOM    372  C   SER L  50      22.012  28.172  46.080  1.00 53.69           C  
ATOM    373  O   SER L  50      22.045  29.015  46.975  1.00 54.48           O  
ATOM    374  N   ALA L  51      23.120  27.590  45.588  1.00 54.04           N  
ATOM    375  CA  ALA L  51      24.480  27.937  45.908  1.00 55.05           C  
ATOM    376  CB  ALA L  51      24.755  29.446  45.787  1.00 54.21           C  
ATOM    377  C   ALA L  51      24.890  27.508  47.288  1.00 57.01           C  
ATOM    378  O   ALA L  51      26.057  27.172  47.491  1.00 58.42           O  
ATOM    379  N   SER L  52      23.961  27.413  48.263  1.00 57.58           N  
ATOM    380  CA  SER L  52      24.462  27.093  49.572  1.00 58.98           C  
ATOM    381  CB  SER L  52      24.643  28.336  50.459  1.00 60.91           C  
ATOM    382  OG  SER L  52      23.381  28.924  50.734  1.00 62.63           O  
ATOM    383  C   SER L  52      23.519  26.182  50.302  1.00 59.00           C  
ATOM    384  O   SER L  52      23.849  25.738  51.401  1.00 59.53           O  
ATOM    385  N   SER L  53      22.339  25.860  49.725  1.00 53.52           N  
ATOM    386  CA  SER L  53      21.425  25.031  50.464  1.00 53.82           C  
ATOM    387  CB  SER L  53      19.961  25.160  50.004  1.00 54.53           C  
ATOM    388  OG  SER L  53      19.486  26.474  50.257  1.00 54.76           O  
ATOM    389  C   SER L  53      21.816  23.601  50.290  1.00 53.48           C  
ATOM    390  O   SER L  53      22.091  23.159  49.175  1.00 52.18           O  
ATOM    391  N   LEU L  54      21.816  22.836  51.403  1.00 54.13           N  
ATOM    392  CA  LEU L  54      22.185  21.453  51.349  1.00 54.39           C  
ATOM    393  CB  LEU L  54      22.733  20.927  52.688  1.00 55.16           C  
ATOM    394  CG  LEU L  54      23.274  19.490  52.627  1.00 55.76           C  
ATOM    395  CD1 LEU L  54      24.447  19.381  51.639  1.00 56.04           C  
ATOM    396  CD2 LEU L  54      23.639  18.983  54.031  1.00 55.69           C  
ATOM    397  C   LEU L  54      20.960  20.677  50.972  1.00 54.06           C  
ATOM    398  O   LEU L  54      19.875  20.905  51.503  1.00 54.19           O  
ATOM    399  N   TYR L  55      21.111  19.731  50.023  1.00 53.46           N  
ATOM    400  CA  TYR L  55      19.996  18.963  49.549  1.00 54.09           C  
ATOM    401  CB  TYR L  55      20.245  18.306  48.178  1.00 52.76           C  
ATOM    402  CG  TYR L  55      18.957  17.729  47.697  1.00 52.13           C  
ATOM    403  CD1 TYR L  55      17.944  18.555  47.266  1.00 51.98           C  
ATOM    404  CD2 TYR L  55      18.773  16.367  47.651  1.00 53.03           C  
ATOM    405  CE1 TYR L  55      16.752  18.036  46.819  1.00 53.22           C  
ATOM    406  CE2 TYR L  55      17.584  15.841  47.203  1.00 52.95           C  
ATOM    407  CZ  TYR L  55      16.573  16.674  46.790  1.00 53.36           C  
ATOM    408  OH  TYR L  55      15.353  16.133  46.335  1.00 54.62           O  
ATOM    409  C   TYR L  55      19.712  17.914  50.563  1.00 55.14           C  
ATOM    410  O   TYR L  55      20.621  17.388  51.200  1.00 54.81           O  
ATOM    411  N   SER L  56      18.418  17.610  50.758  1.00 56.26           N  
ATOM    412  CA  SER L  56      18.046  16.681  51.776  1.00 57.48           C  
ATOM    413  CB  SER L  56      16.532  16.419  51.827  1.00 58.90           C  
ATOM    414  OG  SER L  56      16.234  15.489  52.858  1.00 58.41           O  
ATOM    415  C   SER L  56      18.725  15.369  51.542  1.00 56.91           C  
ATOM    416  O   SER L  56      18.774  14.872  50.417  1.00 56.26           O  
ATOM    417  N   GLY L  57      19.279  14.786  52.627  1.00 57.11           N  
ATOM    418  CA  GLY L  57      19.873  13.479  52.589  1.00 57.30           C  
ATOM    419  C   GLY L  57      21.351  13.550  52.335  1.00 57.00           C  
ATOM    420  O   GLY L  57      22.039  12.538  52.448  1.00 57.76           O  
ATOM    421  N   VAL L  58      21.885  14.737  51.987  1.00 56.51           N  
ATOM    422  CA  VAL L  58      23.294  14.849  51.712  1.00 56.04           C  
ATOM    423  CB  VAL L  58      23.631  16.013  50.827  1.00 56.37           C  
ATOM    424  CG1 VAL L  58      25.153  16.046  50.617  1.00 56.00           C  
ATOM    425  CG2 VAL L  58      22.819  15.892  49.525  1.00 55.20           C  
ATOM    426  C   VAL L  58      24.014  15.020  53.017  1.00 56.25           C  
ATOM    427  O   VAL L  58      23.490  15.632  53.947  1.00 55.63           O  
ATOM    428  N   PRO L  59      25.209  14.490  53.115  1.00 56.27           N  
ATOM    429  CA  PRO L  59      25.985  14.577  54.326  1.00 57.23           C  
ATOM    430  CD  PRO L  59      25.652  13.409  52.255  1.00 56.36           C  
ATOM    431  CB  PRO L  59      27.143  13.588  54.160  1.00 56.99           C  
ATOM    432  CG  PRO L  59      27.117  13.201  52.666  1.00 56.98           C  
ATOM    433  C   PRO L  59      26.400  15.989  54.587  1.00 57.67           C  
ATOM    434  O   PRO L  59      26.688  16.719  53.641  1.00 56.99           O  
ATOM    435  N   SER L  60      26.474  16.372  55.876  1.00 59.01           N  
ATOM    436  CA  SER L  60      26.747  17.715  56.305  1.00 59.58           C  
ATOM    437  CB  SER L  60      26.647  17.873  57.832  1.00 60.77           C  
ATOM    438  OG  SER L  60      26.923  19.215  58.204  1.00 55.23           O  
ATOM    439  C   SER L  60      28.131  18.122  55.906  1.00 58.90           C  
ATOM    440  O   SER L  60      28.452  19.309  55.914  1.00 58.51           O  
ATOM    441  N   ARG L  61      28.985  17.152  55.535  1.00 58.51           N  
ATOM    442  CA  ARG L  61      30.346  17.455  55.183  1.00 58.40           C  
ATOM    443  CB  ARG L  61      31.121  16.258  54.605  1.00 58.60           C  
ATOM    444  CG  ARG L  61      31.115  14.965  55.418  1.00 58.36           C  
ATOM    445  CD  ARG L  61      31.976  13.872  54.772  1.00 58.13           C  
ATOM    446  NE  ARG L  61      31.456  13.639  53.395  1.00 57.01           N  
ATOM    447  CZ  ARG L  61      30.736  12.519  53.098  1.00 58.21           C  
ATOM    448  NH1 ARG L  61      30.604  11.517  54.014  1.00 58.74           N1+
ATOM    449  NH2 ARG L  61      30.141  12.400  51.876  1.00 58.82           N  
ATOM    450  C   ARG L  61      30.317  18.401  54.026  1.00 57.32           C  
ATOM    451  O   ARG L  61      31.131  19.320  53.939  1.00 57.72           O  
ATOM    452  N   PHE L  62      29.388  18.153  53.081  1.00 56.55           N  
ATOM    453  CA  PHE L  62      29.288  18.942  51.887  1.00 56.20           C  
ATOM    454  CB  PHE L  62      28.397  18.302  50.804  1.00 55.12           C  
ATOM    455  CG  PHE L  62      29.063  17.083  50.252  1.00 54.51           C  
ATOM    456  CD1 PHE L  62      29.971  17.189  49.222  1.00 53.51           C  
ATOM    457  CD2 PHE L  62      28.778  15.833  50.751  1.00 55.26           C  
ATOM    458  CE1 PHE L  62      30.583  16.070  48.703  1.00 54.18           C  
ATOM    459  CE2 PHE L  62      29.388  14.710  50.237  1.00 54.96           C  
ATOM    460  CZ  PHE L  62      30.295  14.827  49.211  1.00 53.85           C  
ATOM    461  C   PHE L  62      28.691  20.277  52.210  1.00 56.71           C  
ATOM    462  O   PHE L  62      27.758  20.385  53.005  1.00 57.11           O  
ATOM    463  N   SER L  63      29.230  21.344  51.587  1.00 56.97           N  
ATOM    464  CA  SER L  63      28.713  22.662  51.818  1.00 58.20           C  
ATOM    465  CB  SER L  63      29.352  23.356  53.034  1.00 59.32           C  
ATOM    466  OG  SER L  63      30.751  23.509  52.834  1.00 60.55           O  
ATOM    467  C   SER L  63      29.001  23.489  50.602  1.00 58.05           C  
ATOM    468  O   SER L  63      29.914  23.187  49.836  1.00 57.15           O  
ATOM    469  N   GLY L  64      28.215  24.569  50.394  1.00 58.86           N  
ATOM    470  CA  GLY L  64      28.422  25.415  49.254  1.00 59.27           C  
ATOM    471  C   GLY L  64      28.436  26.827  49.738  1.00 60.85           C  
ATOM    472  O   GLY L  64      27.785  27.165  50.726  1.00 61.07           O  
ATOM    473  N   SER L  65      29.186  27.693  49.029  1.00 61.53           N  
ATOM    474  CA  SER L  65      29.309  29.061  49.436  1.00 63.17           C  
ATOM    475  CB  SER L  65      30.576  29.299  50.272  1.00 64.12           C  
ATOM    476  OG  SER L  65      30.672  30.659  50.658  1.00 64.90           O  
ATOM    477  C   SER L  65      29.411  29.890  48.197  1.00 63.54           C  
ATOM    478  O   SER L  65      29.762  29.391  47.130  1.00 63.20           O  
ATOM    479  N   ARG L  66      29.094  31.195  48.307  1.00 64.76           N  
ATOM    480  CA  ARG L  66      29.121  32.041  47.150  1.00 65.01           C  
ATOM    481  CB  ARG L  66      27.701  32.392  46.684  1.00 65.90           C  
ATOM    482  CG  ARG L  66      27.621  33.489  45.625  1.00 65.83           C  
ATOM    483  CD  ARG L  66      26.175  33.885  45.325  1.00 66.13           C  
ATOM    484  NE  ARG L  66      26.200  35.109  44.479  1.00 59.85           N  
ATOM    485  CZ  ARG L  66      25.098  35.911  44.430  1.00 60.54           C  
ATOM    486  NH1 ARG L  66      23.986  35.583  45.150  1.00 62.61           N1+
ATOM    487  NH2 ARG L  66      25.109  37.042  43.666  1.00 62.03           N  
ATOM    488  C   ARG L  66      29.793  33.323  47.503  1.00 65.93           C  
ATOM    489  O   ARG L  66      29.526  33.908  48.550  1.00 66.61           O  
ATOM    490  N   SER L  67      30.716  33.779  46.635  1.00 65.94           N  
ATOM    491  CA  SER L  67      31.325  35.059  46.835  1.00 66.72           C  
ATOM    492  CB  SER L  67      32.839  34.988  47.108  1.00 67.08           C  
ATOM    493  OG  SER L  67      33.091  34.296  48.322  1.00 60.51           O  
ATOM    494  C   SER L  67      31.158  35.766  45.535  1.00 66.74           C  
ATOM    495  O   SER L  67      31.994  35.637  44.641  1.00 66.41           O  
ATOM    496  N   GLY L  68      30.082  36.561  45.403  1.00 66.85           N  
ATOM    497  CA  GLY L  68      29.868  37.218  44.153  1.00 66.59           C  
ATOM    498  C   GLY L  68      29.673  36.158  43.115  1.00 66.12           C  
ATOM    499  O   GLY L  68      28.751  35.349  43.186  1.00 66.45           O  
ATOM    500  N   THR L  69      30.524  36.207  42.081  1.00 65.59           N  
ATOM    501  CA  THR L  69      30.542  35.334  40.943  1.00 64.62           C  
ATOM    502  CB  THR L  69      31.281  35.942  39.801  1.00 64.98           C  
ATOM    503  OG1 THR L  69      30.753  37.226  39.503  1.00 58.37           O  
ATOM    504  CG2 THR L  69      31.065  35.029  38.595  1.00 58.08           C  
ATOM    505  C   THR L  69      31.175  33.999  41.236  1.00 63.76           C  
ATOM    506  O   THR L  69      30.968  33.045  40.488  1.00 63.50           O  
ATOM    507  N   ASP L  70      32.033  33.904  42.271  1.00 63.47           N  
ATOM    508  CA  ASP L  70      32.743  32.671  42.515  1.00 63.05           C  
ATOM    509  CB  ASP L  70      34.126  32.884  43.156  1.00 64.87           C  
ATOM    510  CG  ASP L  70      35.020  33.587  42.144  1.00 67.66           C  
ATOM    511  OD1 ASP L  70      34.615  33.668  40.954  1.00 70.48           O  
ATOM    512  OD2 ASP L  70      36.119  34.054  42.547  1.00 70.21           O1-
ATOM    513  C   ASP L  70      31.962  31.788  43.445  1.00 61.63           C  
ATOM    514  O   ASP L  70      31.530  32.218  44.513  1.00 61.87           O  
ATOM    515  N   PHE L  71      31.776  30.505  43.056  1.00 59.56           N  
ATOM    516  CA  PHE L  71      31.042  29.571  43.865  1.00 58.46           C  
ATOM    517  CB  PHE L  71      29.875  28.904  43.123  1.00 57.00           C  
ATOM    518  CG  PHE L  71      28.893  29.972  42.793  1.00 56.39           C  
ATOM    519  CD1 PHE L  71      29.035  30.715  41.645  1.00 54.56           C  
ATOM    520  CD2 PHE L  71      27.838  30.230  43.633  1.00 55.74           C  
ATOM    521  CE1 PHE L  71      28.131  31.704  41.337  1.00 55.05           C  
ATOM    522  CE2 PHE L  71      26.932  31.218  43.328  1.00 55.93           C  
ATOM    523  CZ  PHE L  71      27.077  31.957  42.178  1.00 55.52           C  
ATOM    524  C   PHE L  71      31.973  28.470  44.263  1.00 57.91           C  
ATOM    525  O   PHE L  71      32.787  28.021  43.459  1.00 57.82           O  
ATOM    526  N   THR L  72      31.871  28.004  45.526  1.00 57.81           N  
ATOM    527  CA  THR L  72      32.766  26.979  45.984  1.00 57.57           C  
ATOM    528  CB  THR L  72      33.744  27.472  47.011  1.00 58.93           C  
ATOM    529  OG1 THR L  72      33.045  28.031  48.113  1.00 59.95           O  
ATOM    530  CG2 THR L  72      34.669  28.518  46.377  1.00 59.43           C  
ATOM    531  C   THR L  72      32.000  25.871  46.634  1.00 56.96           C  
ATOM    532  O   THR L  72      31.053  26.094  47.387  1.00 56.93           O  
ATOM    533  N   LEU L  73      32.418  24.624  46.338  1.00 55.61           N  
ATOM    534  CA  LEU L  73      31.885  23.442  46.947  1.00 55.12           C  
ATOM    535  CB  LEU L  73      31.636  22.308  45.935  1.00 54.49           C  
ATOM    536  CG  LEU L  73      31.129  20.995  46.558  1.00 54.91           C  
ATOM    537  CD1 LEU L  73      29.745  21.172  47.198  1.00 54.69           C  
ATOM    538  CD2 LEU L  73      31.175  19.845  45.540  1.00 54.20           C  
ATOM    539  C   LEU L  73      32.961  22.977  47.874  1.00 55.16           C  
ATOM    540  O   LEU L  73      34.109  22.829  47.460  1.00 54.77           O  
ATOM    541  N   THR L  74      32.629  22.749  49.161  1.00 55.96           N  
ATOM    542  CA  THR L  74      33.659  22.352  50.077  1.00 56.67           C  
ATOM    543  CB  THR L  74      33.907  23.359  51.165  1.00 57.68           C  
ATOM    544  OG1 THR L  74      34.280  24.609  50.602  1.00 58.67           O  
ATOM    545  CG2 THR L  74      35.023  22.838  52.088  1.00 58.42           C  
ATOM    546  C   THR L  74      33.264  21.078  50.751  1.00 56.68           C  
ATOM    547  O   THR L  74      32.117  20.898  51.156  1.00 57.40           O  
ATOM    548  N   ILE L  75      34.227  20.144  50.873  1.00 56.24           N  
ATOM    549  CA  ILE L  75      33.992  18.920  51.580  1.00 56.93           C  
ATOM    550  CB  ILE L  75      34.364  17.701  50.786  1.00 56.45           C  
ATOM    551  CG1 ILE L  75      33.564  17.662  49.472  1.00 50.22           C  
ATOM    552  CG2 ILE L  75      34.120  16.467  51.666  1.00 56.34           C  
ATOM    553  CD1 ILE L  75      34.071  16.624  48.474  1.00 50.06           C  
ATOM    554  C   ILE L  75      34.887  18.997  52.781  1.00 57.96           C  
ATOM    555  O   ILE L  75      36.110  18.954  52.658  1.00 57.15           O  
ATOM    556  N   SER L  76      34.286  19.104  53.983  1.00 59.22           N  
ATOM    557  CA  SER L  76      35.031  19.325  55.192  1.00 60.93           C  
ATOM    558  CB  SER L  76      34.127  19.502  56.426  1.00 61.47           C  
ATOM    559  OG  SER L  76      33.378  18.320  56.670  1.00 64.41           O  
ATOM    560  C   SER L  76      35.970  18.191  55.456  1.00 61.40           C  
ATOM    561  O   SER L  76      37.140  18.421  55.760  1.00 62.65           O  
ATOM    562  N   SER L  77      35.491  16.937  55.372  1.00 60.70           N  
ATOM    563  CA  SER L  77      36.385  15.838  55.599  1.00 60.71           C  
ATOM    564  CB  SER L  77      36.173  15.167  56.967  1.00 61.92           C  
ATOM    565  OG  SER L  77      37.085  14.093  57.139  1.00 63.47           O  
ATOM    566  C   SER L  77      36.086  14.832  54.536  1.00 59.49           C  
ATOM    567  O   SER L  77      35.004  14.249  54.500  1.00 59.62           O  
ATOM    568  N   LEU L  78      37.068  14.571  53.657  1.00 58.26           N  
ATOM    569  CA  LEU L  78      36.860  13.707  52.533  1.00 57.42           C  
ATOM    570  CB  LEU L  78      38.045  13.784  51.552  1.00 56.95           C  
ATOM    571  CG  LEU L  78      37.842  13.088  50.197  1.00 56.90           C  
ATOM    572  CD1 LEU L  78      36.747  13.786  49.374  1.00 56.38           C  
ATOM    573  CD2 LEU L  78      39.172  12.981  49.433  1.00 56.79           C  
ATOM    574  C   LEU L  78      36.716  12.299  53.031  1.00 57.15           C  
ATOM    575  O   LEU L  78      37.449  11.872  53.922  1.00 57.43           O  
ATOM    576  N   GLN L  79      35.745  11.545  52.464  1.00 56.73           N  
ATOM    577  CA  GLN L  79      35.497  10.179  52.850  1.00 57.01           C  
ATOM    578  CB  GLN L  79      34.077   9.940  53.390  1.00 57.43           C  
ATOM    579  CG  GLN L  79      33.810  10.686  54.698  1.00 58.58           C  
ATOM    580  CD  GLN L  79      34.774  10.137  55.742  1.00 60.56           C  
ATOM    581  OE1 GLN L  79      35.057   8.941  55.779  1.00 62.62           O  
ATOM    582  NE2 GLN L  79      35.305  11.038  56.611  1.00 60.46           N  
ATOM    583  C   GLN L  79      35.678   9.319  51.633  1.00 56.60           C  
ATOM    584  O   GLN L  79      35.730   9.812  50.508  1.00 56.07           O  
ATOM    585  N   PRO L  80      35.782   8.033  51.829  1.00 56.86           N  
ATOM    586  CA  PRO L  80      36.036   7.135  50.733  1.00 56.84           C  
ATOM    587  CD  PRO L  80      36.256   7.495  53.094  1.00 57.65           C  
ATOM    588  CB  PRO L  80      36.294   5.775  51.372  1.00 57.15           C  
ATOM    589  CG  PRO L  80      36.881   6.133  52.750  1.00 58.05           C  
ATOM    590  C   PRO L  80      34.971   7.134  49.682  1.00 56.62           C  
ATOM    591  O   PRO L  80      35.291   6.900  48.518  1.00 57.21           O  
ATOM    592  N   GLU L  81      33.711   7.391  50.066  1.00 56.12           N  
ATOM    593  CA  GLU L  81      32.596   7.374  49.163  1.00 55.93           C  
ATOM    594  CB  GLU L  81      31.243   7.589  49.860  1.00 57.59           C  
ATOM    595  CG  GLU L  81      30.982   6.643  51.030  1.00 59.69           C  
ATOM    596  CD  GLU L  81      31.549   7.327  52.266  1.00 62.52           C  
ATOM    597  OE1 GLU L  81      31.933   8.518  52.139  1.00 61.16           O  
ATOM    598  OE2 GLU L  81      31.604   6.684  53.347  1.00 64.16           O1-
ATOM    599  C   GLU L  81      32.722   8.529  48.218  1.00 55.06           C  
ATOM    600  O   GLU L  81      32.184   8.500  47.114  1.00 54.59           O  
ATOM    601  N   ASP L  82      33.409   9.593  48.669  1.00 54.74           N  
ATOM    602  CA  ASP L  82      33.525  10.875  48.029  1.00 55.13           C  
ATOM    603  CB  ASP L  82      34.153  11.934  48.956  1.00 56.30           C  
ATOM    604  CG  ASP L  82      33.148  12.201  50.070  1.00 57.78           C  
ATOM    605  OD1 ASP L  82      31.964  11.804  49.895  1.00 58.31           O  
ATOM    606  OD2 ASP L  82      33.544  12.797  51.107  1.00 59.40           O1-
ATOM    607  C   ASP L  82      34.281  10.871  46.726  1.00 54.48           C  
ATOM    608  O   ASP L  82      34.120  11.818  45.958  1.00 53.72           O  
ATOM    609  N   PHE L  83      35.160   9.886  46.434  1.00 54.08           N  
ATOM    610  CA  PHE L  83      35.876  10.019  45.189  1.00 53.76           C  
ATOM    611  CB  PHE L  83      36.965   8.948  44.919  0.90 55.62           C  
ATOM    612  CG  PHE L  83      36.395   7.613  44.551  1.00 57.62           C  
ATOM    613  CD1 PHE L  83      36.059   7.337  43.244  1.00 59.17           C  
ATOM    614  CD2 PHE L  83      36.223   6.620  45.489  1.00 58.43           C  
ATOM    615  CE1 PHE L  83      35.541   6.112  42.888  1.00 60.54           C  
ATOM    616  CE2 PHE L  83      35.707   5.392  45.140  1.00 59.49           C  
ATOM    617  CZ  PHE L  83      35.359   5.134  43.837  1.00 60.00           C  
ATOM    618  C   PHE L  83      34.872   9.979  44.077  1.00 51.92           C  
ATOM    619  O   PHE L  83      34.059   9.062  43.993  1.00 51.28           O  
ATOM    620  N   ALA L  84      34.903  11.005  43.197  1.00 50.96           N  
ATOM    621  CA  ALA L  84      33.952  11.097  42.126  1.00 49.98           C  
ATOM    622  CB  ALA L  84      32.492  11.179  42.608  1.00 50.19           C  
ATOM    623  C   ALA L  84      34.249  12.358  41.370  1.00 49.63           C  
ATOM    624  O   ALA L  84      35.250  13.025  41.625  1.00 50.22           O  
ATOM    625  N   THR L  85      33.393  12.690  40.383  1.00 48.97           N  
ATOM    626  CA  THR L  85      33.550  13.900  39.627  1.00 48.74           C  
ATOM    627  CB  THR L  85      33.419  13.700  38.146  1.00 49.15           C  
ATOM    628  OG1 THR L  85      34.382  12.762  37.690  1.00 48.66           O  
ATOM    629  CG2 THR L  85      33.642  15.051  37.445  1.00 48.81           C  
ATOM    630  C   THR L  85      32.440  14.813  40.058  1.00 48.30           C  
ATOM    631  O   THR L  85      31.314  14.369  40.279  1.00 48.63           O  
ATOM    632  N   TYR L  86      32.731  16.124  40.203  1.00 47.63           N  
ATOM    633  CA  TYR L  86      31.722  17.033  40.675  1.00 47.17           C  
ATOM    634  CB  TYR L  86      32.098  17.735  41.993  1.00 46.81           C  
ATOM    635  CG  TYR L  86      32.167  16.699  43.067  1.00 46.94           C  
ATOM    636  CD1 TYR L  86      33.276  15.895  43.198  1.00 47.61           C  
ATOM    637  CD2 TYR L  86      31.125  16.534  43.952  1.00 46.53           C  
ATOM    638  CE1 TYR L  86      33.347  14.942  44.187  1.00 47.49           C  
ATOM    639  CE2 TYR L  86      31.187  15.582  44.945  1.00 46.99           C  
ATOM    640  CZ  TYR L  86      32.299  14.783  45.063  1.00 48.09           C  
ATOM    641  OH  TYR L  86      32.369  13.805  46.078  1.00 48.64           O  
ATOM    642  C   TYR L  86      31.499  18.091  39.636  1.00 46.79           C  
ATOM    643  O   TYR L  86      32.435  18.519  38.963  1.00 47.77           O  
ATOM    644  N   TYR L  87      30.228  18.524  39.468  1.00 46.56           N  
ATOM    645  CA  TYR L  87      29.904  19.506  38.465  1.00 47.11           C  
ATOM    646  CB  TYR L  87      28.964  18.976  37.367  1.00 47.62           C  
ATOM    647  CG  TYR L  87      29.593  17.845  36.630  1.00 47.17           C  
ATOM    648  CD1 TYR L  87      30.412  18.072  35.549  1.00 46.83           C  
ATOM    649  CD2 TYR L  87      29.349  16.548  37.018  1.00 47.41           C  
ATOM    650  CE1 TYR L  87      30.982  17.023  34.867  1.00 47.03           C  
ATOM    651  CE2 TYR L  87      29.916  15.494  36.341  1.00 47.76           C  
ATOM    652  CZ  TYR L  87      30.737  15.732  35.264  1.00 46.91           C  
ATOM    653  OH  TYR L  87      31.319  14.654  34.566  1.00 47.83           O  
ATOM    654  C   TYR L  87      29.129  20.624  39.098  1.00 47.02           C  
ATOM    655  O   TYR L  87      28.268  20.394  39.945  1.00 47.17           O  
ATOM    656  N   CYS L  88      29.435  21.878  38.705  1.00 48.42           N  
ATOM    657  CA  CYS L  88      28.657  23.005  39.126  1.00 49.86           C  
ATOM    658  CB  CYS L  88      29.490  24.299  39.334  1.00 52.70           C  
ATOM    659  SG  CYS L  88      30.600  24.694  37.942  1.00 58.86           S  
ATOM    660  C   CYS L  88      27.657  23.246  38.033  1.00 48.86           C  
ATOM    661  O   CYS L  88      27.874  22.853  36.888  1.00 48.02           O  
ATOM    662  N   GLN L  89      26.499  23.855  38.359  1.00 48.73           N  
ATOM    663  CA  GLN L  89      25.545  24.126  37.322  1.00 48.71           C  
ATOM    664  CB  GLN L  89      24.388  23.118  37.270  1.00 48.55           C  
ATOM    665  CG  GLN L  89      23.370  23.408  36.165  1.00 50.42           C  
ATOM    666  CD  GLN L  89      22.293  22.340  36.257  1.00 52.01           C  
ATOM    667  OE1 GLN L  89      22.399  21.407  37.043  1.00 53.50           O  
ATOM    668  NE2 GLN L  89      21.221  22.458  35.437  1.00 54.02           N  
ATOM    669  C   GLN L  89      24.944  25.460  37.625  1.00 48.50           C  
ATOM    670  O   GLN L  89      24.687  25.780  38.783  1.00 49.15           O  
ATOM    671  N   GLN L  90      24.710  26.283  36.584  1.00 48.01           N  
ATOM    672  CA  GLN L  90      24.091  27.559  36.783  1.00 48.36           C  
ATOM    673  CB  GLN L  90      24.902  28.738  36.207  1.00 48.21           C  
ATOM    674  CG  GLN L  90      25.124  28.696  34.688  1.00 49.31           C  
ATOM    675  CD  GLN L  90      23.889  29.209  33.955  1.00 49.78           C  
ATOM    676  OE1 GLN L  90      23.105  29.982  34.498  1.00 51.25           O  
ATOM    677  NE2 GLN L  90      23.705  28.760  32.685  1.00 49.43           N  
ATOM    678  C   GLN L  90      22.769  27.527  36.092  1.00 48.59           C  
ATOM    679  O   GLN L  90      22.642  26.949  35.012  1.00 47.91           O  
ATOM    680  N   TYR L  91      21.770  28.271  36.627  1.00 60.82           N  
ATOM    681  CA  TYR L  91      20.435  28.319  36.073  1.00 60.89           C  
ATOM    682  CB  TYR L  91      19.298  27.920  37.030  1.00 61.17           C  
ATOM    683  CG  TYR L  91      19.528  26.577  37.607  1.00 61.20           C  
ATOM    684  CD1 TYR L  91      20.352  26.464  38.695  1.00 62.07           C  
ATOM    685  CD2 TYR L  91      18.921  25.453  37.098  1.00 61.67           C  
ATOM    686  CE1 TYR L  91      20.585  25.238  39.263  1.00 61.53           C  
ATOM    687  CE2 TYR L  91      19.153  24.222  37.665  1.00 60.53           C  
ATOM    688  CZ  TYR L  91      19.985  24.115  38.748  1.00 61.16           C  
ATOM    689  OH  TYR L  91      20.223  22.853  39.330  1.00 62.15           O  
ATOM    690  C   TYR L  91      20.095  29.760  35.821  1.00 60.52           C  
ATOM    691  O   TYR L  91      20.958  30.612  35.629  1.00 59.71           O  
ATOM    692  N   TYR L  92      18.800  30.104  35.934  1.00 63.66           N  
ATOM    693  CA  TYR L  92      18.358  31.406  35.519  1.00 66.52           C  
ATOM    694  CB  TYR L  92      19.032  32.592  36.239  1.00 67.00           C  
ATOM    695  CG  TYR L  92      18.378  32.750  37.571  1.00  0.00           C  
ATOM    696  CD1 TYR L  92      17.192  33.445  37.671  1.00  0.00           C  
ATOM    697  CD2 TYR L  92      18.930  32.219  38.712  1.00  0.00           C  
ATOM    698  CE1 TYR L  92      16.566  33.607  38.883  1.00  0.00           C  
ATOM    699  CE2 TYR L  92      18.306  32.379  39.929  1.00  0.00           C  
ATOM    700  CZ  TYR L  92      17.126  33.075  40.019  1.00  0.00           C  
ATOM    701  OH  TYR L  92      16.492  33.236  41.269  1.00  0.00           O  
ATOM    702  C   TYR L  92      18.527  31.554  34.043  1.00 67.64           C  
ATOM    703  O   TYR L  92      19.420  32.229  33.534  1.00 69.84           O  
ATOM    704  N   SER L  93      17.602  30.892  33.325  1.00 69.04           N  
ATOM    705  CA  SER L  93      17.573  30.794  31.902  1.00 69.98           C  
ATOM    706  CB  SER L  93      16.248  30.218  31.382  1.00 69.00           C  
ATOM    707  OG  SER L  93      16.062  28.920  31.938  1.00 76.10           O  
ATOM    708  C   SER L  93      17.855  32.119  31.282  1.00 72.50           C  
ATOM    709  O   SER L  93      17.463  33.183  31.758  1.00 74.99           O  
ATOM    710  N   TYR L  94      18.604  32.020  30.178  1.00 71.91           N  
ATOM    711  CA  TYR L  94      19.145  33.043  29.349  1.00 70.96           C  
ATOM    712  CB  TYR L  94      20.677  33.091  29.527  1.00 72.06           C  
ATOM    713  CG  TYR L  94      21.304  34.304  28.928  1.00 72.19           C  
ATOM    714  CD1 TYR L  94      21.299  35.496  29.613  1.00 72.84           C  
ATOM    715  CD2 TYR L  94      21.931  34.246  27.705  1.00 72.18           C  
ATOM    716  CE1 TYR L  94      21.889  36.617  29.081  1.00 72.64           C  
ATOM    717  CE2 TYR L  94      22.524  35.365  27.165  1.00 71.54           C  
ATOM    718  CZ  TYR L  94      22.503  36.553  27.853  1.00 72.57           C  
ATOM    719  OH  TYR L  94      23.113  37.702  27.304  1.00 73.59           O  
ATOM    720  C   TYR L  94      18.828  32.446  28.027  1.00 71.31           C  
ATOM    721  O   TYR L  94      17.705  31.996  27.819  1.00 72.39           O  
ATOM    722  N   TYR L  95      19.772  32.430  27.081  1.00 72.35           N  
ATOM    723  CA  TYR L  95      19.431  31.767  25.864  1.00 72.13           C  
ATOM    724  CB  TYR L  95      20.533  31.853  24.799  1.00 74.44           C  
ATOM    725  CG  TYR L  95      19.910  31.435  23.512  1.00 69.69           C  
ATOM    726  CD1 TYR L  95      19.228  32.358  22.754  1.00 70.63           C  
ATOM    727  CD2 TYR L  95      19.995  30.139  23.063  1.00 71.38           C  
ATOM    728  CE1 TYR L  95      18.643  32.000  21.563  1.00 70.92           C  
ATOM    729  CE2 TYR L  95      19.411  29.775  21.872  1.00 71.30           C  
ATOM    730  CZ  TYR L  95      18.734  30.705  21.120  1.00 71.34           C  
ATOM    731  OH  TYR L  95      18.136  30.333  19.898  1.00 71.06           O  
ATOM    732  C   TYR L  95      19.231  30.315  26.207  1.00 70.84           C  
ATOM    733  O   TYR L  95      18.273  29.694  25.750  1.00 72.28           O  
ATOM    734  N   TYR L  96      20.123  29.741  27.047  1.00 69.24           N  
ATOM    735  CA  TYR L  96      20.026  28.349  27.415  1.00 68.26           C  
ATOM    736  CB  TYR L  96      21.338  27.556  27.259  1.00 69.57           C  
ATOM    737  CG  TYR L  96      21.725  27.462  25.823  1.00 58.09           C  
ATOM    738  CD1 TYR L  96      22.488  28.445  25.237  1.00 59.51           C  
ATOM    739  CD2 TYR L  96      21.325  26.384  25.069  1.00 57.85           C  
ATOM    740  CE1 TYR L  96      22.850  28.354  23.915  1.00 58.55           C  
ATOM    741  CE2 TYR L  96      21.685  26.287  23.747  1.00 57.89           C  
ATOM    742  CZ  TYR L  96      22.448  27.272  23.169  1.00 57.70           C  
ATOM    743  OH  TYR L  96      22.816  27.168  21.812  1.00 58.40           O  
ATOM    744  C   TYR L  96      19.677  28.263  28.871  1.00 66.99           C  
ATOM    745  O   TYR L  96      20.235  28.965  29.711  1.00 67.43           O  
ATOM    746  N   PRO L  97      18.745  27.401  29.176  1.00 64.41           N  
ATOM    747  CA  PRO L  97      18.250  27.217  30.513  1.00 62.76           C  
ATOM    748  CD  PRO L  97      18.367  26.317  28.290  1.00 46.21           C  
ATOM    749  CB  PRO L  97      17.220  26.100  30.425  1.00 64.30           C  
ATOM    750  CG  PRO L  97      17.701  25.289  29.216  1.00 65.21           C  
ATOM    751  C   PRO L  97      19.330  26.918  31.504  1.00 60.34           C  
ATOM    752  O   PRO L  97      19.203  27.358  32.644  1.00 60.00           O  
ATOM    753  N   PHE L  98      20.370  26.138  31.157  1.00 57.76           N  
ATOM    754  CA  PHE L  98      21.396  25.999  32.147  1.00 55.82           C  
ATOM    755  CB  PHE L  98      21.052  25.089  33.341  1.00 54.69           C  
ATOM    756  CG  PHE L  98      20.747  23.714  32.868  1.00 54.46           C  
ATOM    757  CD1 PHE L  98      21.754  22.857  32.487  1.00 54.89           C  
ATOM    758  CD2 PHE L  98      19.447  23.274  32.831  1.00 56.25           C  
ATOM    759  CE1 PHE L  98      21.469  21.582  32.063  1.00 54.33           C  
ATOM    760  CE2 PHE L  98      19.160  22.002  32.408  1.00 53.86           C  
ATOM    761  CZ  PHE L  98      20.168  21.151  32.021  1.00 54.54           C  
ATOM    762  C   PHE L  98      22.651  25.514  31.511  1.00 57.78           C  
ATOM    763  O   PHE L  98      22.640  24.928  30.430  1.00 55.51           O  
ATOM    764  N   THR L  99      23.788  25.779  32.184  1.00 48.25           N  
ATOM    765  CA  THR L  99      25.069  25.388  31.660  1.00 48.23           C  
ATOM    766  CB  THR L  99      25.891  26.571  31.240  1.00 49.21           C  
ATOM    767  OG1 THR L  99      25.165  27.360  30.309  1.00 50.10           O  
ATOM    768  CG2 THR L  99      27.191  26.073  30.589  1.00 49.11           C  
ATOM    769  C   THR L  99      25.817  24.697  32.771  1.00 47.55           C  
ATOM    770  O   THR L  99      25.689  25.059  33.940  1.00 48.16           O  
ATOM    771  N   PHE L 100      26.633  23.677  32.429  1.00 46.83           N  
ATOM    772  CA  PHE L 100      27.387  22.940  33.414  1.00 46.39           C  
ATOM    773  CB  PHE L 100      27.397  21.412  33.208  1.00 45.11           C  
ATOM    774  CG  PHE L 100      26.081  20.804  33.537  1.00 44.02           C  
ATOM    775  CD1 PHE L 100      25.826  20.375  34.818  1.00 44.96           C  
ATOM    776  CD2 PHE L 100      25.111  20.642  32.575  1.00 44.69           C  
ATOM    777  CE1 PHE L 100      24.622  19.802  35.142  1.00 44.65           C  
ATOM    778  CE2 PHE L 100      23.902  20.068  32.895  1.00 43.88           C  
ATOM    779  CZ  PHE L 100      23.655  19.647  34.180  1.00 45.18           C  
ATOM    780  C   PHE L 100      28.835  23.306  33.298  1.00 46.98           C  
ATOM    781  O   PHE L 100      29.293  23.774  32.257  1.00 46.39           O  
ATOM    782  N   GLY L 101      29.591  23.107  34.401  1.00 47.96           N  
ATOM    783  CA  GLY L 101      31.012  23.306  34.393  1.00 48.79           C  
ATOM    784  C   GLY L 101      31.605  22.063  33.791  1.00 49.05           C  
ATOM    785  O   GLY L 101      30.917  21.058  33.629  1.00 47.37           O  
ATOM    786  N   GLN L 102      32.913  22.099  33.461  1.00 50.21           N  
ATOM    787  CA  GLN L 102      33.585  20.987  32.840  1.00 51.48           C  
ATOM    788  CB  GLN L 102      35.019  21.289  32.364  1.00 53.39           C  
ATOM    789  CG  GLN L 102      35.092  22.016  31.016  0.80 57.12           C  
ATOM    790  CD  GLN L 102      35.096  23.522  31.230  0.80 61.44           C  
ATOM    791  OE1 GLN L 102      34.276  24.244  30.664  0.80 64.24           O  
ATOM    792  NE2 GLN L 102      36.065  24.014  32.045  0.80 63.40           N  
ATOM    793  C   GLN L 102      33.649  19.806  33.764  1.00 51.39           C  
ATOM    794  O   GLN L 102      33.616  18.663  33.310  1.00 52.11           O  
ATOM    795  N   GLY L 103      33.780  20.035  35.084  1.00 50.69           N  
ATOM    796  CA  GLY L 103      33.818  18.924  35.997  1.00 49.85           C  
ATOM    797  C   GLY L 103      35.168  18.839  36.649  1.00 49.62           C  
ATOM    798  O   GLY L 103      36.176  19.256  36.081  1.00 49.34           O  
ATOM    799  N   THR L 104      35.194  18.312  37.897  1.00 49.44           N  
ATOM    800  CA  THR L 104      36.406  18.116  38.654  1.00 50.24           C  
ATOM    801  CB  THR L 104      36.443  18.828  39.976  1.00 49.63           C  
ATOM    802  OG1 THR L 104      35.293  18.488  40.735  1.00 50.09           O  
ATOM    803  CG2 THR L 104      36.529  20.341  39.790  1.00 49.25           C  
ATOM    804  C   THR L 104      36.482  16.675  39.038  1.00 50.55           C  
ATOM    805  O   THR L 104      35.579  16.147  39.684  1.00 51.16           O  
ATOM    806  N   LYS L 105      37.585  15.994  38.682  1.00 50.90           N  
ATOM    807  CA  LYS L 105      37.667  14.628  39.095  1.00 51.87           C  
ATOM    808  CB  LYS L 105      38.368  13.695  38.089  1.00 52.62           C  
ATOM    809  CG  LYS L 105      38.144  12.216  38.415  1.00 55.07           C  
ATOM    810  CD  LYS L 105      38.532  11.251  37.294  1.00 57.04           C  
ATOM    811  CE  LYS L 105      38.073   9.812  37.547  1.00 59.20           C  
ATOM    812  NZ  LYS L 105      38.536   9.361  38.879  1.00 59.45           N1+
ATOM    813  C   LYS L 105      38.453  14.608  40.363  1.00 51.78           C  
ATOM    814  O   LYS L 105      39.565  15.131  40.430  1.00 51.66           O  
ATOM    815  N   VAL L 106      37.873  14.012  41.423  1.00 51.65           N  
ATOM    816  CA  VAL L 106      38.555  13.918  42.681  1.00 51.91           C  
ATOM    817  CB  VAL L 106      37.654  14.181  43.855  1.00 52.32           C  
ATOM    818  CG1 VAL L 106      38.420  13.873  45.152  1.00 52.44           C  
ATOM    819  CG2 VAL L 106      37.152  15.634  43.756  1.00 51.90           C  
ATOM    820  C   VAL L 106      39.078  12.515  42.793  1.00 52.29           C  
ATOM    821  O   VAL L 106      38.312  11.552  42.752  1.00 51.56           O  
ATOM    822  N   GLU L 107      40.414  12.372  42.947  1.00 53.08           N  
ATOM    823  CA  GLU L 107      41.040  11.077  43.002  1.00 54.50           C  
ATOM    824  CB  GLU L 107      42.198  10.861  42.007  1.00 56.34           C  
ATOM    825  CG  GLU L 107      41.810  10.707  40.538  1.00 58.82           C  
ATOM    826  CD  GLU L 107      43.052  10.214  39.803  1.00 62.20           C  
ATOM    827  OE1 GLU L 107      43.925   9.599  40.472  1.00 63.83           O  
ATOM    828  OE2 GLU L 107      43.142  10.437  38.566  1.00 62.48           O1-
ATOM    829  C   GLU L 107      41.680  10.884  44.339  1.00 54.55           C  
ATOM    830  O   GLU L 107      41.826  11.820  45.124  1.00 54.40           O  
ATOM    831  N   ILE L 108      42.083   9.626  44.612  1.00 54.18           N  
ATOM    832  CA  ILE L 108      42.711   9.247  45.843  1.00 55.01           C  
ATOM    833  CB  ILE L 108      42.549   7.793  46.163  1.00 55.52           C  
ATOM    834  CG1 ILE L 108      41.070   7.407  46.251  1.00 55.20           C  
ATOM    835  CG2 ILE L 108      43.330   7.507  47.455  1.00 54.50           C  
ATOM    836  CD1 ILE L 108      40.860   5.894  46.236  1.00 55.75           C  
ATOM    837  C   ILE L 108      44.185   9.463  45.704  1.00 55.39           C  
ATOM    838  O   ILE L 108      44.807   9.025  44.737  1.00 55.05           O  
ATOM    839  N   LYS L 109      44.780  10.152  46.695  1.00 55.95           N  
ATOM    840  CA  LYS L 109      46.188  10.414  46.682  1.00 56.37           C  
ATOM    841  CB  LYS L 109      46.580  11.509  47.683  1.00 57.04           C  
ATOM    842  CG  LYS L 109      48.055  11.897  47.622  1.00 58.95           C  
ATOM    843  CD  LYS L 109      48.364  13.190  48.374  1.00 60.95           C  
ATOM    844  CE  LYS L 109      49.802  13.668  48.180  1.00 63.15           C  
ATOM    845  NZ  LYS L 109      49.969  14.200  46.809  1.00 63.96           N1+
ATOM    846  C   LYS L 109      46.891   9.133  47.104  1.00 55.93           C  
ATOM    847  O   LYS L 109      46.681   8.707  48.271  1.00 56.74           O  
ATOM    848  OXT LYS L 109      47.649   8.569  46.271  1.00  0.00           O1-
TER     849      LYS L 109 
ATOM    850  N   GLU H 110       8.204   5.713  46.913  1.00 73.12           N1+
ATOM    851  CA  GLU H 110       9.544   5.931  46.325  1.00 72.64           C  
ATOM    852  CB  GLU H 110      10.227   4.591  46.002  1.00 74.05           C  
ATOM    853  CG  GLU H 110      10.923   3.935  47.192  0.88 76.29           C  
ATOM    854  CD  GLU H 110      12.327   4.521  47.255  0.88 77.86           C  
ATOM    855  OE1 GLU H 110      12.994   4.565  46.187  0.88 78.04           O  
ATOM    856  OE2 GLU H 110      12.749   4.938  48.367  0.88 78.22           O1-
ATOM    857  C   GLU H 110       9.505   6.721  45.064  1.00 71.29           C  
ATOM    858  O   GLU H 110       8.825   6.354  44.107  1.00 71.36           O  
ATOM    859  N   VAL H 111      10.241   7.847  45.041  1.00 69.45           N  
ATOM    860  CA  VAL H 111      10.300   8.625  43.843  1.00 67.53           C  
ATOM    861  CB  VAL H 111      10.747  10.038  44.088  1.00 67.59           C  
ATOM    862  CG1 VAL H 111      10.912  10.751  42.737  1.00 67.31           C  
ATOM    863  CG2 VAL H 111       9.741  10.710  45.036  1.00 68.39           C  
ATOM    864  C   VAL H 111      11.322   7.973  42.969  1.00 65.69           C  
ATOM    865  O   VAL H 111      12.454   7.750  43.397  1.00 65.70           O  
ATOM    866  N   GLN H 112      10.945   7.650  41.714  1.00 63.73           N  
ATOM    867  CA  GLN H 112      11.857   6.987  40.821  1.00 63.10           C  
ATOM    868  CB  GLN H 112      11.568   5.493  40.613  1.00 63.53           C  
ATOM    869  CG  GLN H 112      11.746   4.580  41.819  1.00 64.79           C  
ATOM    870  CD  GLN H 112      11.324   3.188  41.366  1.00 66.86           C  
ATOM    871  OE1 GLN H 112      10.181   2.965  40.971  1.00 68.76           O  
ATOM    872  NE2 GLN H 112      12.278   2.221  41.411  1.00 67.81           N  
ATOM    873  C   GLN H 112      11.663   7.525  39.440  1.00 61.07           C  
ATOM    874  O   GLN H 112      10.562   7.918  39.058  1.00 60.19           O  
ATOM    875  N   LEU H 113      12.758   7.547  38.657  1.00 59.76           N  
ATOM    876  CA  LEU H 113      12.692   7.876  37.261  1.00 59.24           C  
ATOM    877  CB  LEU H 113      13.432   9.171  36.874  1.00 59.03           C  
ATOM    878  CG  LEU H 113      12.725  10.455  37.350  1.00 58.68           C  
ATOM    879  CD1 LEU H 113      13.504  11.710  36.940  1.00 57.16           C  
ATOM    880  CD2 LEU H 113      11.269  10.495  36.861  1.00 57.31           C  
ATOM    881  C   LEU H 113      13.355   6.744  36.544  1.00 58.67           C  
ATOM    882  O   LEU H 113      14.519   6.437  36.794  1.00 58.62           O  
ATOM    883  N   VAL H 114      12.614   6.071  35.643  1.00 58.39           N  
ATOM    884  CA  VAL H 114      13.182   4.985  34.898  1.00 58.73           C  
ATOM    885  CB  VAL H 114      12.507   3.661  35.136  1.00 59.47           C  
ATOM    886  CG1 VAL H 114      12.972   3.111  36.492  1.00 59.27           C  
ATOM    887  CG2 VAL H 114      10.988   3.894  35.121  1.00 59.27           C  
ATOM    888  C   VAL H 114      13.115   5.317  33.447  1.00 58.86           C  
ATOM    889  O   VAL H 114      12.078   5.724  32.925  1.00 58.50           O  
ATOM    890  N   GLU H 115      14.252   5.125  32.755  1.00 58.80           N  
ATOM    891  CA  GLU H 115      14.362   5.487  31.375  1.00 59.37           C  
ATOM    892  CB  GLU H 115      15.608   6.343  31.120  1.00 59.68           C  
ATOM    893  CG  GLU H 115      15.580   7.648  31.910  1.00 61.64           C  
ATOM    894  CD  GLU H 115      17.005   8.156  32.020  1.00 64.10           C  
ATOM    895  OE1 GLU H 115      17.850   7.707  31.204  1.00 64.20           O  
ATOM    896  OE2 GLU H 115      17.272   8.990  32.926  1.00 62.84           O1-
ATOM    897  C   GLU H 115      14.514   4.236  30.572  1.00 59.41           C  
ATOM    898  O   GLU H 115      14.961   3.207  31.078  1.00 59.45           O  
ATOM    899  N   SER H 116      14.100   4.294  29.289  1.00 59.45           N  
ATOM    900  CA  SER H 116      14.237   3.156  28.428  1.00 59.50           C  
ATOM    901  CB  SER H 116      13.156   2.084  28.654  1.00 59.84           C  
ATOM    902  OG  SER H 116      11.868   2.632  28.418  1.00 61.22           O  
ATOM    903  C   SER H 116      14.127   3.620  27.007  1.00 59.04           C  
ATOM    904  O   SER H 116      13.830   4.785  26.742  1.00 58.14           O  
ATOM    905  N   GLY H 117      14.380   2.700  26.051  1.00 59.01           N  
ATOM    906  CA  GLY H 117      14.234   3.004  24.653  1.00 58.89           C  
ATOM    907  C   GLY H 117      15.559   3.282  23.999  1.00 58.26           C  
ATOM    908  O   GLY H 117      15.607   3.486  22.787  1.00 58.25           O  
ATOM    909  N   GLY H 118      16.672   3.301  24.759  1.00 57.77           N  
ATOM    910  CA  GLY H 118      17.948   3.581  24.153  1.00 57.40           C  
ATOM    911  C   GLY H 118      18.449   2.342  23.480  1.00 57.07           C  
ATOM    912  O   GLY H 118      17.962   1.242  23.732  1.00 57.17           O  
ATOM    913  N   GLY H 119      19.467   2.492  22.606  1.00 56.43           N  
ATOM    914  CA  GLY H 119      19.973   1.340  21.914  1.00 56.01           C  
ATOM    915  C   GLY H 119      20.842   1.794  20.782  1.00 55.55           C  
ATOM    916  O   GLY H 119      21.340   2.919  20.768  1.00 55.32           O  
ATOM    917  N   LEU H 120      21.047   0.898  19.797  1.00 55.06           N  
ATOM    918  CA  LEU H 120      21.899   1.167  18.672  1.00 54.83           C  
ATOM    919  CB  LEU H 120      22.701  -0.093  18.268  1.00 54.65           C  
ATOM    920  CG  LEU H 120      23.785   0.051  17.174  1.00 55.54           C  
ATOM    921  CD1 LEU H 120      24.465  -1.303  16.926  1.00 54.18           C  
ATOM    922  CD2 LEU H 120      23.253   0.648  15.863  1.00 54.64           C  
ATOM    923  C   LEU H 120      21.020   1.585  17.530  1.00 54.11           C  
ATOM    924  O   LEU H 120      19.981   0.975  17.283  1.00 54.08           O  
ATOM    925  N   VAL H 121      21.404   2.671  16.822  1.00 54.09           N  
ATOM    926  CA  VAL H 121      20.641   3.101  15.681  1.00 54.77           C  
ATOM    927  CB  VAL H 121      19.662   4.203  15.973  1.00 55.59           C  
ATOM    928  CG1 VAL H 121      18.580   3.671  16.925  1.00 56.98           C  
ATOM    929  CG2 VAL H 121      20.434   5.408  16.529  1.00 55.05           C  
ATOM    930  C   VAL H 121      21.580   3.610  14.630  1.00 55.25           C  
ATOM    931  O   VAL H 121      22.661   4.116  14.928  1.00 54.69           O  
ATOM    932  N   GLN H 122      21.166   3.482  13.356  1.00 55.37           N  
ATOM    933  CA  GLN H 122      21.943   3.916  12.230  1.00 56.07           C  
ATOM    934  CB  GLN H 122      21.373   3.394  10.897  1.00 57.57           C  
ATOM    935  CG  GLN H 122      22.276   3.613   9.683  1.00 60.69           C  
ATOM    936  CD  GLN H 122      23.225   2.429   9.579  1.00 64.10           C  
ATOM    937  OE1 GLN H 122      23.078   1.430  10.281  1.00 66.72           O  
ATOM    938  NE2 GLN H 122      24.223   2.537   8.661  1.00 65.25           N  
ATOM    939  C   GLN H 122      21.863   5.410  12.195  1.00 55.03           C  
ATOM    940  O   GLN H 122      20.937   6.008  12.741  1.00 54.24           O  
ATOM    941  N   PRO H 123      22.825   6.042  11.584  1.00 54.85           N  
ATOM    942  CA  PRO H 123      22.776   7.470  11.484  1.00 55.14           C  
ATOM    943  CD  PRO H 123      24.190   5.541  11.593  1.00 54.97           C  
ATOM    944  CB  PRO H 123      24.145   7.894  10.960  1.00 55.37           C  
ATOM    945  CG  PRO H 123      25.083   6.790  11.488  1.00 55.58           C  
ATOM    946  C   PRO H 123      21.618   7.850  10.620  1.00 55.01           C  
ATOM    947  O   PRO H 123      21.334   7.140   9.659  1.00 55.11           O  
ATOM    948  N   GLY H 124      20.927   8.952  10.957  1.00 55.29           N  
ATOM    949  CA  GLY H 124      19.797   9.392  10.196  1.00 55.46           C  
ATOM    950  C   GLY H 124      18.590   8.662  10.696  1.00 55.60           C  
ATOM    951  O   GLY H 124      17.470   8.934  10.265  1.00 55.97           O  
ATOM    952  N   GLY H 125      18.786   7.725  11.645  1.00 55.41           N  
ATOM    953  CA  GLY H 125      17.689   6.935  12.131  1.00 55.25           C  
ATOM    954  C   GLY H 125      16.974   7.686  13.209  1.00 55.47           C  
ATOM    955  O   GLY H 125      17.309   8.827  13.522  1.00 55.07           O  
ATOM    956  N   SER H 126      15.944   7.044  13.808  1.00 55.18           N  
ATOM    957  CA  SER H 126      15.176   7.676  14.843  1.00 55.50           C  
ATOM    958  CB  SER H 126      13.727   8.000  14.432  1.00 55.65           C  
ATOM    959  OG  SER H 126      13.711   8.994  13.419  1.00 57.37           O  
ATOM    960  C   SER H 126      15.101   6.753  16.022  1.00 55.04           C  
ATOM    961  O   SER H 126      15.223   5.536  15.886  1.00 55.37           O  
ATOM    962  N   LEU H 127      14.927   7.334  17.229  1.00 54.55           N  
ATOM    963  CA  LEU H 127      14.822   6.551  18.425  1.00 54.57           C  
ATOM    964  CB  LEU H 127      16.207   6.303  19.052  1.00 55.07           C  
ATOM    965  CG  LEU H 127      16.250   5.268  20.187  1.00 55.97           C  
ATOM    966  CD1 LEU H 127      15.905   3.860  19.677  1.00 56.16           C  
ATOM    967  CD2 LEU H 127      17.605   5.302  20.907  1.00 57.06           C  
ATOM    968  C   LEU H 127      13.980   7.356  19.377  1.00 54.07           C  
ATOM    969  O   LEU H 127      14.046   8.585  19.384  1.00 53.83           O  
ATOM    970  N   ARG H 128      13.136   6.695  20.198  1.00 53.58           N  
ATOM    971  CA  ARG H 128      12.306   7.447  21.100  1.00 53.81           C  
ATOM    972  CB  ARG H 128      10.806   7.232  20.857  1.00 54.65           C  
ATOM    973  CG  ARG H 128       9.907   8.138  21.698  1.00 57.05           C  
ATOM    974  CD  ARG H 128       8.422   7.865  21.469  1.00 60.62           C  
ATOM    975  NE  ARG H 128       7.647   8.816  22.310  1.00 63.23           N  
ATOM    976  CZ  ARG H 128       6.334   9.043  22.019  1.00 64.45           C  
ATOM    977  NH1 ARG H 128       5.754   8.385  20.974  1.00 64.69           N1+
ATOM    978  NH2 ARG H 128       5.608   9.931  22.756  1.00 64.68           N  
ATOM    979  C   ARG H 128      12.594   6.985  22.495  1.00 53.08           C  
ATOM    980  O   ARG H 128      12.478   5.802  22.806  1.00 52.42           O  
ATOM    981  N   LEU H 129      12.962   7.930  23.383  1.00 51.99           N  
ATOM    982  CA  LEU H 129      13.283   7.585  24.735  1.00 51.40           C  
ATOM    983  CB  LEU H 129      14.460   8.400  25.306  1.00 51.29           C  
ATOM    984  CG  LEU H 129      15.775   8.218  24.525  1.00 52.05           C  
ATOM    985  CD1 LEU H 129      16.923   9.019  25.163  1.00 51.97           C  
ATOM    986  CD2 LEU H 129      16.109   6.730  24.331  1.00 51.63           C  
ATOM    987  C   LEU H 129      12.088   7.888  25.580  1.00 51.08           C  
ATOM    988  O   LEU H 129      11.313   8.795  25.282  1.00 50.22           O  
ATOM    989  N   SER H 130      11.888   7.104  26.657  1.00 51.35           N  
ATOM    990  CA  SER H 130      10.780   7.379  27.519  1.00 51.70           C  
ATOM    991  CB  SER H 130       9.636   6.360  27.388  1.00 52.40           C  
ATOM    992  OG  SER H 130      10.131   5.044  27.563  1.00 53.81           O  
ATOM    993  C   SER H 130      11.282   7.409  28.927  1.00 51.74           C  
ATOM    994  O   SER H 130      12.231   6.709  29.274  1.00 51.13           O  
ATOM    995  N   CYS H 131      10.673   8.271  29.767  1.00 52.35           N  
ATOM    996  CA  CYS H 131      11.076   8.372  31.141  1.00 52.89           C  
ATOM    997  CB  CYS H 131      11.739   9.736  31.457  1.00 53.65           C  
ATOM    998  SG  CYS H 131      12.290   9.938  33.180  1.00 56.69           S  
ATOM    999  C   CYS H 131       9.832   8.208  31.963  1.00 52.24           C  
ATOM   1000  O   CYS H 131       8.984   9.098  32.012  1.00 51.62           O  
ATOM   1001  N   ALA H 132       9.695   7.051  32.645  1.00 52.04           N  
ATOM   1002  CA  ALA H 132       8.495   6.796  33.394  1.00 52.64           C  
ATOM   1003  CB  ALA H 132       8.117   5.307  33.462  1.00 52.60           C  
ATOM   1004  C   ALA H 132       8.697   7.279  34.792  1.00 53.01           C  
ATOM   1005  O   ALA H 132       9.676   6.935  35.451  1.00 52.92           O  
ATOM   1006  N   ALA H 133       7.743   8.087  35.292  1.00 53.46           N  
ATOM   1007  CA  ALA H 133       7.894   8.644  36.603  1.00 54.03           C  
ATOM   1008  CB  ALA H 133       7.569  10.147  36.671  1.00 54.51           C  
ATOM   1009  C   ALA H 133       6.973   7.946  37.547  1.00 54.89           C  
ATOM   1010  O   ALA H 133       5.851   7.584  37.197  1.00 54.80           O  
ATOM   1011  N   SER H 134       7.461   7.712  38.781  1.00 55.54           N  
ATOM   1012  CA  SER H 134       6.652   7.102  39.792  1.00 56.56           C  
ATOM   1013  CB  SER H 134       6.928   5.600  39.980  1.00 56.59           C  
ATOM   1014  OG  SER H 134       8.277   5.403  40.374  1.00 58.54           O  
ATOM   1015  C   SER H 134       6.970   7.785  41.085  1.00 57.40           C  
ATOM   1016  O   SER H 134       8.079   8.275  41.282  1.00 57.62           O  
ATOM   1017  N   GLY H 135       5.950   7.991  41.951  1.00 54.38           N  
ATOM   1018  CA  GLY H 135       6.175   8.615  43.231  1.00 54.81           C  
ATOM   1019  C   GLY H 135       5.869  10.096  43.249  1.00 55.08           C  
ATOM   1020  O   GLY H 135       5.832  10.686  44.329  1.00 56.27           O  
ATOM   1021  N   PHE H 136       5.654  10.765  42.097  1.00 54.69           N  
ATOM   1022  CA  PHE H 136       5.359  12.174  42.183  1.00 54.55           C  
ATOM   1023  CB  PHE H 136       6.616  13.064  42.169  1.00 53.10           C  
ATOM   1024  CG  PHE H 136       7.332  12.877  40.876  1.00 53.36           C  
ATOM   1025  CD1 PHE H 136       8.143  11.786  40.665  1.00 52.80           C  
ATOM   1026  CD2 PHE H 136       7.208  13.808  39.873  1.00 53.03           C  
ATOM   1027  CE1 PHE H 136       8.807  11.625  39.472  1.00 53.13           C  
ATOM   1028  CE2 PHE H 136       7.870  13.650  38.679  1.00 53.55           C  
ATOM   1029  CZ  PHE H 136       8.670  12.556  38.472  1.00 52.75           C  
ATOM   1030  C   PHE H 136       4.477  12.571  41.033  1.00 55.74           C  
ATOM   1031  O   PHE H 136       4.318  11.829  40.067  1.00 55.86           O  
ATOM   1032  N   ASN H 137       3.872  13.776  41.114  1.00 56.35           N  
ATOM   1033  CA  ASN H 137       2.964  14.212  40.092  1.00 57.02           C  
ATOM   1034  CB  ASN H 137       1.902  15.191  40.621  1.00 58.60           C  
ATOM   1035  CG  ASN H 137       0.671  15.119  39.730  1.00 61.09           C  
ATOM   1036  OD1 ASN H 137       0.558  14.254  38.863  1.00 61.16           O  
ATOM   1037  ND2 ASN H 137      -0.293  16.050  39.960  1.00 60.60           N  
ATOM   1038  C   ASN H 137       3.771  14.908  39.037  1.00 56.57           C  
ATOM   1039  O   ASN H 137       4.270  16.018  39.219  1.00 56.12           O  
ATOM   1040  N   PHE H 138       3.884  14.247  37.875  1.00 56.49           N  
ATOM   1041  CA  PHE H 138       4.662  14.701  36.762  1.00 56.58           C  
ATOM   1042  CB  PHE H 138       4.684  13.679  35.616  1.00 57.27           C  
ATOM   1043  CG  PHE H 138       5.362  14.258  34.429  1.00 57.58           C  
ATOM   1044  CD1 PHE H 138       6.732  14.355  34.380  1.00 57.18           C  
ATOM   1045  CD2 PHE H 138       4.617  14.683  33.353  1.00 57.80           C  
ATOM   1046  CE1 PHE H 138       7.347  14.889  33.274  1.00 50.50           C  
ATOM   1047  CE2 PHE H 138       5.230  15.217  32.244  1.00 52.52           C  
ATOM   1048  CZ  PHE H 138       6.599  15.323  32.206  1.00 50.53           C  
ATOM   1049  C   PHE H 138       4.105  15.983  36.233  1.00 56.29           C  
ATOM   1050  O   PHE H 138       4.850  16.841  35.762  1.00 55.72           O  
ATOM   1051  N   SER H 139       2.771  16.137  36.258  1.00 55.88           N  
ATOM   1052  CA  SER H 139       2.182  17.324  35.706  1.00 55.92           C  
ATOM   1053  CB  SER H 139       0.643  17.297  35.700  1.00 55.76           C  
ATOM   1054  OG  SER H 139       0.138  17.405  37.023  1.00 57.29           O  
ATOM   1055  C   SER H 139       2.605  18.523  36.502  1.00 54.59           C  
ATOM   1056  O   SER H 139       2.769  19.611  35.952  1.00 55.08           O  
ATOM   1057  N   SER H 140       2.775  18.353  37.826  1.00 53.65           N  
ATOM   1058  CA  SER H 140       3.119  19.421  38.724  1.00 52.87           C  
ATOM   1059  CB  SER H 140       2.847  19.066  40.195  1.00 54.11           C  
ATOM   1060  OG  SER H 140       1.458  18.842  40.386  1.00 45.97           O  
ATOM   1061  C   SER H 140       4.578  19.803  38.635  1.00 51.46           C  
ATOM   1062  O   SER H 140       4.964  20.785  39.265  1.00 50.36           O  
ATOM   1063  N   SER H 141       5.428  19.070  37.869  1.00 50.56           N  
ATOM   1064  CA  SER H 141       6.862  19.310  37.945  1.00 48.81           C  
ATOM   1065  CB  SER H 141       7.638  18.098  38.490  1.00 49.05           C  
ATOM   1066  OG  SER H 141       7.165  17.732  39.774  1.00 51.02           O  
ATOM   1067  C   SER H 141       7.477  19.560  36.586  1.00 46.37           C  
ATOM   1068  O   SER H 141       6.748  19.700  35.600  1.00 45.61           O  
ATOM   1069  N   SER H 142       8.850  19.664  36.504  1.00 50.64           N  
ATOM   1070  CA  SER H 142       9.384  19.845  35.191  1.00 49.90           C  
ATOM   1071  CB  SER H 142      10.180  21.142  35.020  1.00 49.31           C  
ATOM   1072  OG  SER H 142       9.372  22.259  35.339  1.00 49.12           O  
ATOM   1073  C   SER H 142      10.380  18.766  34.951  1.00 49.28           C  
ATOM   1074  O   SER H 142      10.963  18.219  35.883  1.00 49.39           O  
ATOM   1075  N   MET H 143      10.607  18.426  33.671  1.00 48.62           N  
ATOM   1076  CA  MET H 143      11.561  17.396  33.399  1.00 47.71           C  
ATOM   1077  CB  MET H 143      10.972  16.079  32.889  1.00 48.01           C  
ATOM   1078  CG  MET H 143      10.324  15.264  34.003  1.00 59.62           C  
ATOM   1079  SD  MET H 143      10.085  13.528  33.553  1.00 65.96           S  
ATOM   1080  CE  MET H 143      11.863  13.277  33.286  1.00 63.93           C  
ATOM   1081  C   MET H 143      12.557  17.869  32.398  1.00 46.37           C  
ATOM   1082  O   MET H 143      12.251  18.635  31.485  1.00 46.00           O  
ATOM   1083  N   HIS H 144      13.809  17.403  32.566  1.00 45.32           N  
ATOM   1084  CA  HIS H 144      14.852  17.792  31.671  1.00 44.87           C  
ATOM   1085  ND1 HIS H 144      15.529  21.038  31.939  1.00 45.69           N  
ATOM   1086  CG  HIS H 144      15.642  19.958  32.787  1.00 45.53           C  
ATOM   1087  CB  HIS H 144      15.999  18.577  32.331  1.00 45.07           C  
ATOM   1088  NE2 HIS H 144      15.145  21.799  33.993  1.00 45.14           N  
ATOM   1089  CD2 HIS H 144      15.402  20.440  34.036  1.00 45.74           C  
ATOM   1090  CE1 HIS H 144      15.233  22.112  32.712  1.00 45.81           C  
ATOM   1091  C   HIS H 144      15.488  16.554  31.153  1.00 44.40           C  
ATOM   1092  O   HIS H 144      15.434  15.494  31.776  1.00 44.70           O  
ATOM   1093  N   TRP H 145      16.071  16.674  29.950  1.00 44.54           N  
ATOM   1094  CA  TRP H 145      16.870  15.618  29.426  1.00 43.71           C  
ATOM   1095  CB  TRP H 145      16.457  15.141  28.021  1.00 43.78           C  
ATOM   1096  CG  TRP H 145      15.168  14.352  28.002  1.00 43.46           C  
ATOM   1097  CD2 TRP H 145      15.098  12.930  28.196  1.00 43.13           C  
ATOM   1098  CD1 TRP H 145      13.886  14.782  27.829  1.00 43.80           C  
ATOM   1099  NE1 TRP H 145      13.020  13.717  27.901  1.00 44.28           N  
ATOM   1100  CE2 TRP H 145      13.751  12.571  28.127  1.00 43.51           C  
ATOM   1101  CE3 TRP H 145      16.074  12.001  28.415  1.00 44.37           C  
ATOM   1102  CZ2 TRP H 145      13.357  11.273  28.282  1.00 44.04           C  
ATOM   1103  CZ3 TRP H 145      15.672  10.692  28.566  1.00 44.54           C  
ATOM   1104  CH2 TRP H 145      14.342  10.337  28.501  1.00 44.11           C  
ATOM   1105  C   TRP H 145      18.250  16.185  29.337  1.00 43.39           C  
ATOM   1106  O   TRP H 145      18.452  17.274  28.800  1.00 42.65           O  
ATOM   1107  N   VAL H 146      19.234  15.465  29.908  1.00 43.39           N  
ATOM   1108  CA  VAL H 146      20.601  15.898  29.878  1.00 43.91           C  
ATOM   1109  CB  VAL H 146      21.143  16.235  31.235  1.00 44.33           C  
ATOM   1110  CG1 VAL H 146      22.644  16.535  31.104  1.00 43.07           C  
ATOM   1111  CG2 VAL H 146      20.329  17.410  31.805  1.00 43.03           C  
ATOM   1112  C   VAL H 146      21.375  14.735  29.350  1.00 44.70           C  
ATOM   1113  O   VAL H 146      21.036  13.584  29.626  1.00 45.01           O  
ATOM   1114  N   ARG H 147      22.433  14.994  28.557  1.00 45.31           N  
ATOM   1115  CA  ARG H 147      23.143  13.871  28.021  1.00 46.08           C  
ATOM   1116  CB  ARG H 147      22.946  13.665  26.510  1.00 46.85           C  
ATOM   1117  CG  ARG H 147      23.433  14.824  25.643  1.00 47.53           C  
ATOM   1118  CD  ARG H 147      23.176  14.590  24.154  1.00 49.16           C  
ATOM   1119  NE  ARG H 147      23.697  15.770  23.413  1.00 49.26           N  
ATOM   1120  CZ  ARG H 147      23.406  15.912  22.088  1.00 50.75           C  
ATOM   1121  NH1 ARG H 147      22.607  14.995  21.468  1.00 50.28           N1+
ATOM   1122  NH2 ARG H 147      23.910  16.967  21.385  1.00 51.49           N  
ATOM   1123  C   ARG H 147      24.604  14.029  28.279  1.00 46.01           C  
ATOM   1124  O   ARG H 147      25.104  15.131  28.502  1.00 45.10           O  
ATOM   1125  N   GLN H 148      25.323  12.888  28.286  1.00 46.85           N  
ATOM   1126  CA  GLN H 148      26.730  12.903  28.545  1.00 48.28           C  
ATOM   1127  CB  GLN H 148      27.040  12.398  29.965  1.00 48.15           C  
ATOM   1128  CG  GLN H 148      28.517  12.395  30.359  1.00 48.10           C  
ATOM   1129  CD  GLN H 148      28.586  11.879  31.793  1.00 49.56           C  
ATOM   1130  OE1 GLN H 148      27.911  10.916  32.152  1.00 48.94           O  
ATOM   1131  NE2 GLN H 148      29.405  12.551  32.646  1.00 49.18           N  
ATOM   1132  C   GLN H 148      27.387  11.985  27.562  1.00 49.14           C  
ATOM   1133  O   GLN H 148      27.200  10.770  27.609  1.00 48.26           O  
ATOM   1134  N   ALA H 149      28.197  12.558  26.651  1.00 50.90           N  
ATOM   1135  CA  ALA H 149      28.889  11.780  25.662  1.00 52.58           C  
ATOM   1136  CB  ALA H 149      29.562  12.625  24.566  1.00 52.45           C  
ATOM   1137  C   ALA H 149      29.955  11.025  26.382  1.00 54.60           C  
ATOM   1138  O   ALA H 149      30.349  11.388  27.489  1.00 54.50           O  
ATOM   1139  N   PRO H 150      30.430   9.966  25.794  1.00 56.51           N  
ATOM   1140  CA  PRO H 150      31.419   9.196  26.479  1.00 57.35           C  
ATOM   1141  CD  PRO H 150      29.636   9.151  24.889  1.00 56.65           C  
ATOM   1142  CB  PRO H 150      31.606   7.929  25.648  1.00 57.64           C  
ATOM   1143  CG  PRO H 150      30.219   7.730  25.003  1.00 57.60           C  
ATOM   1144  C   PRO H 150      32.652   9.997  26.737  1.00 58.36           C  
ATOM   1145  O   PRO H 150      33.206  10.580  25.809  1.00 58.58           O  
ATOM   1146  N   GLY H 151      33.092  10.028  28.008  1.00 58.57           N  
ATOM   1147  CA  GLY H 151      34.290  10.703  28.407  1.00 58.97           C  
ATOM   1148  C   GLY H 151      34.082  12.186  28.398  1.00 59.07           C  
ATOM   1149  O   GLY H 151      35.049  12.945  28.384  1.00 59.79           O  
ATOM   1150  N   GLN H 152      32.818  12.652  28.422  1.00 58.32           N  
ATOM   1151  CA  GLN H 152      32.600  14.072  28.376  1.00 57.71           C  
ATOM   1152  CB  GLN H 152      31.891  14.550  27.096  1.00 59.18           C  
ATOM   1153  CG  GLN H 152      32.771  14.500  25.844  1.00 60.74           C  
ATOM   1154  CD  GLN H 152      33.708  15.702  25.884  1.00 63.28           C  
ATOM   1155  OE1 GLN H 152      33.275  16.832  26.105  1.00  0.00           O  
ATOM   1156  NE2 GLN H 152      35.029  15.457  25.669  1.00  0.00           N  
ATOM   1157  C   GLN H 152      31.748  14.483  29.538  1.00 56.62           C  
ATOM   1158  O   GLN H 152      31.360  13.664  30.371  1.00 55.48           O  
ATOM   1159  N   GLY H 153      31.469  15.802  29.624  1.00 55.30           N  
ATOM   1160  CA  GLY H 153      30.704  16.371  30.697  1.00 54.68           C  
ATOM   1161  C   GLY H 153      29.245  16.349  30.356  1.00 53.43           C  
ATOM   1162  O   GLY H 153      28.831  15.781  29.347  1.00 53.16           O  
ATOM   1163  N   LEU H 154      28.430  16.986  31.227  1.00 52.32           N  
ATOM   1164  CA  LEU H 154      26.998  17.027  31.104  1.00 51.33           C  
ATOM   1165  CB  LEU H 154      26.318  17.245  32.462  1.00 51.10           C  
ATOM   1166  CG  LEU H 154      26.595  16.104  33.459  1.00 51.03           C  
ATOM   1167  CD1 LEU H 154      25.902  16.364  34.803  1.00 51.88           C  
ATOM   1168  CD2 LEU H 154      26.217  14.740  32.859  1.00 49.87           C  
ATOM   1169  C   LEU H 154      26.586  18.144  30.190  1.00 51.08           C  
ATOM   1170  O   LEU H 154      27.200  19.209  30.186  1.00 50.91           O  
ATOM   1171  N   GLU H 155      25.518  17.913  29.386  1.00 50.32           N  
ATOM   1172  CA  GLU H 155      25.011  18.903  28.466  1.00 50.55           C  
ATOM   1173  CB  GLU H 155      25.384  18.602  27.006  1.00 51.27           C  
ATOM   1174  CG  GLU H 155      24.847  19.633  26.010  1.00 54.47           C  
ATOM   1175  CD  GLU H 155      25.223  19.172  24.609  1.00 57.09           C  
ATOM   1176  OE1 GLU H 155      25.156  17.941  24.352  1.00 60.15           O  
ATOM   1177  OE2 GLU H 155      25.586  20.045  23.779  1.00 61.37           O1-
ATOM   1178  C   GLU H 155      23.505  18.898  28.506  1.00 48.23           C  
ATOM   1179  O   GLU H 155      22.887  17.834  28.464  1.00 46.35           O  
ATOM   1180  N   TRP H 156      22.871  20.097  28.557  1.00 47.63           N  
ATOM   1181  CA  TRP H 156      21.430  20.192  28.588  1.00 47.63           C  
ATOM   1182  CB  TRP H 156      20.910  21.555  29.086  1.00 47.99           C  
ATOM   1183  CG  TRP H 156      19.413  21.747  28.933  1.00 47.49           C  
ATOM   1184  CD2 TRP H 156      18.797  22.572  27.930  1.00 47.68           C  
ATOM   1185  CD1 TRP H 156      18.394  21.229  29.676  1.00 47.41           C  
ATOM   1186  NE1 TRP H 156      17.187  21.680  29.207  1.00 47.63           N  
ATOM   1187  CE2 TRP H 156      17.416  22.503  28.130  1.00 46.98           C  
ATOM   1188  CE3 TRP H 156      19.333  23.321  26.923  1.00 48.36           C  
ATOM   1189  CZ2 TRP H 156      16.549  23.185  27.328  1.00 48.27           C  
ATOM   1190  CZ3 TRP H 156      18.455  24.007  26.114  1.00 48.17           C  
ATOM   1191  CH2 TRP H 156      17.090  23.940  26.312  1.00 48.85           C  
ATOM   1192  C   TRP H 156      20.869  20.025  27.195  1.00 47.50           C  
ATOM   1193  O   TRP H 156      21.287  20.728  26.278  1.00 48.21           O  
ATOM   1194  N   VAL H 157      20.001  19.001  26.986  1.00 46.58           N  
ATOM   1195  CA  VAL H 157      19.313  18.731  25.742  1.00 46.06           C  
ATOM   1196  CB  VAL H 157      19.016  17.267  25.586  1.00 45.83           C  
ATOM   1197  CG1 VAL H 157      18.283  17.046  24.257  1.00 46.22           C  
ATOM   1198  CG2 VAL H 157      20.328  16.483  25.721  1.00 44.81           C  
ATOM   1199  C   VAL H 157      17.993  19.445  25.548  1.00 45.82           C  
ATOM   1200  O   VAL H 157      17.793  20.155  24.563  1.00 46.04           O  
ATOM   1201  N   ALA H 158      17.049  19.269  26.508  1.00 45.40           N  
ATOM   1202  CA  ALA H 158      15.704  19.772  26.338  1.00 45.00           C  
ATOM   1203  CB  ALA H 158      14.858  18.949  25.350  1.00 44.36           C  
ATOM   1204  C   ALA H 158      14.975  19.748  27.654  1.00 45.37           C  
ATOM   1205  O   ALA H 158      15.402  19.112  28.616  1.00 44.14           O  
ATOM   1206  N   TYR H 159      13.830  20.464  27.714  1.00 45.96           N  
ATOM   1207  CA  TYR H 159      13.073  20.635  28.928  1.00 46.56           C  
ATOM   1208  CB  TYR H 159      13.511  21.961  29.570  1.00 47.46           C  
ATOM   1209  CG  TYR H 159      12.513  22.530  30.511  1.00 44.91           C  
ATOM   1210  CD1 TYR H 159      12.349  22.031  31.778  1.00 47.34           C  
ATOM   1211  CD2 TYR H 159      11.758  23.608  30.107  1.00 46.96           C  
ATOM   1212  CE1 TYR H 159      11.428  22.601  32.625  1.00 47.92           C  
ATOM   1213  CE2 TYR H 159      10.837  24.182  30.947  1.00 48.30           C  
ATOM   1214  CZ  TYR H 159      10.673  23.674  32.212  1.00 48.89           C  
ATOM   1215  OH  TYR H 159       9.732  24.254  33.085  1.00 50.62           O  
ATOM   1216  C   TYR H 159      11.601  20.692  28.614  1.00 46.69           C  
ATOM   1217  O   TYR H 159      11.213  21.045  27.500  1.00 46.74           O  
ATOM   1218  N   ILE H 160      10.746  20.292  29.589  1.00 46.75           N  
ATOM   1219  CA  ILE H 160       9.317  20.374  29.416  1.00 47.40           C  
ATOM   1220  CB  ILE H 160       8.727  19.101  28.868  1.00 46.95           C  
ATOM   1221  CG1 ILE H 160       7.247  19.288  28.490  1.00 48.08           C  
ATOM   1222  CG2 ILE H 160       8.984  17.977  29.887  1.00 46.84           C  
ATOM   1223  CD1 ILE H 160       6.685  18.146  27.643  1.00 47.14           C  
ATOM   1224  C   ILE H 160       8.674  20.638  30.748  1.00 48.78           C  
ATOM   1225  O   ILE H 160       9.068  20.063  31.761  1.00 48.13           O  
ATOM   1226  N   SER H 161       7.672  21.544  30.784  1.00 49.91           N  
ATOM   1227  CA  SER H 161       6.888  21.750  31.975  1.00 50.43           C  
ATOM   1228  CB  SER H 161       6.961  23.177  32.532  1.00 51.14           C  
ATOM   1229  OG  SER H 161       6.147  23.271  33.691  1.00 54.70           O  
ATOM   1230  C   SER H 161       5.470  21.534  31.557  1.00 50.44           C  
ATOM   1231  O   SER H 161       4.908  22.338  30.817  1.00 50.02           O  
ATOM   1232  N   PRO H 162       5.013  20.359  31.900  1.00 69.12           N  
ATOM   1233  CA  PRO H 162       3.736  19.862  31.479  1.00 68.97           C  
ATOM   1234  CD  PRO H 162       5.597  19.584  32.979  1.00 68.22           C  
ATOM   1235  CB  PRO H 162       3.572  18.514  32.183  1.00 68.69           C  
ATOM   1236  CG  PRO H 162       4.473  18.640  33.427  1.00 68.09           C  
ATOM   1237  C   PRO H 162       2.633  20.823  31.800  1.00 68.92           C  
ATOM   1238  O   PRO H 162       1.824  21.126  30.923  1.00 69.35           O  
ATOM   1239  N   TYR H 163       2.623  21.371  33.026  1.00 69.58           N  
ATOM   1240  CA  TYR H 163       1.529  22.184  33.468  1.00 70.20           C  
ATOM   1241  CB  TYR H 163       1.725  22.677  34.915  1.00 68.72           C  
ATOM   1242  CG  TYR H 163       0.522  23.444  35.347  1.00 73.28           C  
ATOM   1243  CD1 TYR H 163       0.371  24.771  35.016  1.00 73.82           C  
ATOM   1244  CD2 TYR H 163      -0.454  22.831  36.100  1.00 74.17           C  
ATOM   1245  CE1 TYR H 163      -0.741  25.470  35.423  1.00 72.15           C  
ATOM   1246  CE2 TYR H 163      -1.568  23.525  36.510  1.00 72.99           C  
ATOM   1247  CZ  TYR H 163      -1.712  24.849  36.171  1.00 72.92           C  
ATOM   1248  OH  TYR H 163      -2.852  25.566  36.591  1.00 73.60           O  
ATOM   1249  C   TYR H 163       1.419  23.372  32.576  1.00 71.99           C  
ATOM   1250  O   TYR H 163       0.320  23.779  32.204  1.00 72.95           O  
ATOM   1251  N   TYR H 164       2.555  24.012  32.261  1.00 71.38           N  
ATOM   1252  CA  TYR H 164       2.485  25.110  31.342  1.00 70.35           C  
ATOM   1253  CB  TYR H 164       3.748  25.987  31.335  1.00 69.30           C  
ATOM   1254  CG  TYR H 164       3.817  26.723  32.630  1.00 70.45           C  
ATOM   1255  CD1 TYR H 164       4.459  26.187  33.723  1.00 70.35           C  
ATOM   1256  CD2 TYR H 164       3.227  27.960  32.748  1.00 70.84           C  
ATOM   1257  CE1 TYR H 164       4.518  26.878  34.911  1.00 69.02           C  
ATOM   1258  CE2 TYR H 164       3.282  28.655  33.932  1.00 69.75           C  
ATOM   1259  CZ  TYR H 164       3.931  28.116  35.016  1.00 69.33           C  
ATOM   1260  OH  TYR H 164       3.990  28.829  36.232  1.00 69.75           O  
ATOM   1261  C   TYR H 164       2.268  24.599  29.945  1.00 71.01           C  
ATOM   1262  O   TYR H 164       1.444  25.108  29.188  1.00 71.37           O  
ATOM   1263  N   GLY H 165       3.000  23.530  29.595  1.00 71.42           N  
ATOM   1264  CA  GLY H 165       3.066  22.933  28.296  1.00 71.17           C  
ATOM   1265  C   GLY H 165       4.306  23.447  27.625  1.00 72.09           C  
ATOM   1266  O   GLY H 165       4.588  23.066  26.487  1.00 72.27           O  
ATOM   1267  N   SER H 166       5.109  24.295  28.320  1.00 55.87           N  
ATOM   1268  CA  SER H 166       6.192  24.869  27.595  1.00 55.10           C  
ATOM   1269  CB  SER H 166       6.922  25.984  28.363  1.00 55.59           C  
ATOM   1270  OG  SER H 166       6.031  27.058  28.624  1.00 56.06           O  
ATOM   1271  C   SER H 166       7.204  23.802  27.333  1.00 53.96           C  
ATOM   1272  O   SER H 166       7.346  22.848  28.099  1.00 52.79           O  
ATOM   1273  N   THR H 167       7.909  23.925  26.190  1.00 53.27           N  
ATOM   1274  CA  THR H 167       8.966  23.012  25.872  1.00 52.32           C  
ATOM   1275  CB  THR H 167       8.617  21.966  24.852  1.00 52.70           C  
ATOM   1276  OG1 THR H 167       8.262  22.574  23.620  1.00 53.23           O  
ATOM   1277  CG2 THR H 167       7.461  21.103  25.382  1.00 51.41           C  
ATOM   1278  C   THR H 167      10.078  23.821  25.282  1.00 51.68           C  
ATOM   1279  O   THR H 167       9.833  24.825  24.613  1.00 51.72           O  
ATOM   1280  N   SER H 168      11.340  23.406  25.517  1.00 51.10           N  
ATOM   1281  CA  SER H 168      12.446  24.145  24.973  1.00 51.35           C  
ATOM   1282  CB  SER H 168      13.055  25.147  25.966  1.00 52.08           C  
ATOM   1283  OG  SER H 168      13.566  24.460  27.097  1.00 55.48           O  
ATOM   1284  C   SER H 168      13.529  23.181  24.571  1.00 50.74           C  
ATOM   1285  O   SER H 168      13.687  22.120  25.174  1.00 49.33           O  
ATOM   1286  N   TYR H 169      14.324  23.544  23.537  1.00 50.49           N  
ATOM   1287  CA  TYR H 169      15.331  22.648  23.027  1.00 50.56           C  
ATOM   1288  CB  TYR H 169      15.008  22.112  21.621  1.00 50.16           C  
ATOM   1289  CG  TYR H 169      13.709  21.382  21.668  1.00 50.45           C  
ATOM   1290  CD1 TYR H 169      13.660  20.043  21.983  1.00 50.80           C  
ATOM   1291  CD2 TYR H 169      12.530  22.038  21.402  1.00 50.74           C  
ATOM   1292  CE1 TYR H 169      12.461  19.373  22.026  1.00 50.91           C  
ATOM   1293  CE2 TYR H 169      11.326  21.373  21.443  1.00 52.18           C  
ATOM   1294  CZ  TYR H 169      11.289  20.036  21.754  1.00 51.55           C  
ATOM   1295  OH  TYR H 169      10.058  19.347  21.797  1.00 51.51           O  
ATOM   1296  C   TYR H 169      16.637  23.380  22.893  1.00 50.91           C  
ATOM   1297  O   TYR H 169      16.672  24.604  22.772  1.00 50.78           O  
ATOM   1298  N   ALA H 170      17.756  22.626  22.949  1.00 51.55           N  
ATOM   1299  CA  ALA H 170      19.068  23.175  22.743  1.00 51.99           C  
ATOM   1300  CB  ALA H 170      20.202  22.261  23.236  1.00 52.06           C  
ATOM   1301  C   ALA H 170      19.230  23.355  21.266  1.00 52.95           C  
ATOM   1302  O   ALA H 170      18.625  22.635  20.476  1.00 52.40           O  
ATOM   1303  N   ASP H 171      20.086  24.309  20.852  1.00 54.30           N  
ATOM   1304  CA  ASP H 171      20.238  24.632  19.461  1.00 55.23           C  
ATOM   1305  CB  ASP H 171      21.262  25.757  19.218  1.00 56.63           C  
ATOM   1306  CG  ASP H 171      20.674  27.078  19.710  1.00 58.75           C  
ATOM   1307  OD1 ASP H 171      19.446  27.125  19.984  1.00 60.02           O  
ATOM   1308  OD2 ASP H 171      21.453  28.062  19.813  1.00 61.62           O1-
ATOM   1309  C   ASP H 171      20.704  23.430  18.699  1.00 55.27           C  
ATOM   1310  O   ASP H 171      20.241  23.181  17.588  1.00 54.98           O  
ATOM   1311  N   SER H 172      21.621  22.633  19.274  1.00 55.37           N  
ATOM   1312  CA  SER H 172      22.171  21.528  18.541  1.00 55.56           C  
ATOM   1313  CB  SER H 172      23.240  20.765  19.343  1.00 56.39           C  
ATOM   1314  OG  SER H 172      22.674  20.235  20.533  1.00 56.73           O  
ATOM   1315  C   SER H 172      21.083  20.562  18.173  1.00 55.40           C  
ATOM   1316  O   SER H 172      21.126  19.939  17.113  1.00 55.62           O  
ATOM   1317  N   VAL H 173      20.136  20.355  19.101  1.00 55.25           N  
ATOM   1318  CA  VAL H 173      18.997  19.480  19.007  1.00 55.24           C  
ATOM   1319  CB  VAL H 173      18.502  19.096  20.372  1.00 55.40           C  
ATOM   1320  CG1 VAL H 173      17.118  18.447  20.251  1.00 54.36           C  
ATOM   1321  CG2 VAL H 173      19.551  18.166  21.007  1.00 53.97           C  
ATOM   1322  C   VAL H 173      17.814  20.011  18.242  1.00 55.58           C  
ATOM   1323  O   VAL H 173      17.086  19.232  17.628  1.00 54.77           O  
ATOM   1324  N   LYS H 174      17.564  21.336  18.269  1.00 56.62           N  
ATOM   1325  CA  LYS H 174      16.314  21.865  17.775  1.00 57.54           C  
ATOM   1326  CB  LYS H 174      16.215  23.401  17.778  1.00 58.60           C  
ATOM   1327  CG  LYS H 174      16.028  24.001  19.172  1.00 60.66           C  
ATOM   1328  CD  LYS H 174      15.979  25.527  19.177  1.00 63.17           C  
ATOM   1329  CE  LYS H 174      14.753  26.083  18.452  1.00 65.62           C  
ATOM   1330  NZ  LYS H 174      14.683  27.548  18.634  1.00 67.22           N1+
ATOM   1331  C   LYS H 174      15.971  21.407  16.394  1.00 57.01           C  
ATOM   1332  O   LYS H 174      16.795  21.410  15.481  1.00 57.20           O  
ATOM   1333  N   GLY H 175      14.697  20.982  16.244  1.00 56.50           N  
ATOM   1334  CA  GLY H 175      14.107  20.563  15.007  1.00 55.97           C  
ATOM   1335  C   GLY H 175      14.131  19.068  14.942  1.00 55.48           C  
ATOM   1336  O   GLY H 175      13.161  18.440  14.520  1.00 56.42           O  
ATOM   1337  N   ARG H 176      15.272  18.471  15.330  1.00 54.29           N  
ATOM   1338  CA  ARG H 176      15.477  17.051  15.303  1.00 53.48           C  
ATOM   1339  CB  ARG H 176      16.965  16.690  15.401  1.00 53.50           C  
ATOM   1340  CG  ARG H 176      17.787  17.310  14.267  1.00 54.23           C  
ATOM   1341  CD  ARG H 176      19.262  16.911  14.282  1.00 53.79           C  
ATOM   1342  NE  ARG H 176      19.869  17.435  15.539  1.00 52.77           N  
ATOM   1343  CZ  ARG H 176      20.686  16.618  16.262  1.00 53.50           C  
ATOM   1344  NH1 ARG H 176      20.892  15.340  15.835  1.00 52.49           N1+
ATOM   1345  NH2 ARG H 176      21.283  17.063  17.406  1.00 52.09           N  
ATOM   1346  C   ARG H 176      14.746  16.335  16.405  1.00 52.66           C  
ATOM   1347  O   ARG H 176      14.175  15.270  16.172  1.00 52.26           O  
ATOM   1348  N   PHE H 177      14.739  16.889  17.641  1.00 51.85           N  
ATOM   1349  CA  PHE H 177      14.141  16.149  18.723  1.00 51.57           C  
ATOM   1350  CB  PHE H 177      14.999  15.983  20.001  1.00 51.05           C  
ATOM   1351  CG  PHE H 177      16.286  15.291  19.694  1.00 50.36           C  
ATOM   1352  CD1 PHE H 177      16.368  14.353  18.696  1.00 51.30           C  
ATOM   1353  CD2 PHE H 177      17.403  15.527  20.464  1.00 51.38           C  
ATOM   1354  CE1 PHE H 177      17.556  13.712  18.432  1.00 50.85           C  
ATOM   1355  CE2 PHE H 177      18.594  14.890  20.208  1.00 50.23           C  
ATOM   1356  CZ  PHE H 177      18.674  13.979  19.185  1.00 50.98           C  
ATOM   1357  C   PHE H 177      12.889  16.831  19.172  1.00 51.95           C  
ATOM   1358  O   PHE H 177      12.692  18.023  18.941  1.00 51.63           O  
ATOM   1359  N   THR H 178      11.981  16.049  19.796  1.00 52.31           N  
ATOM   1360  CA  THR H 178      10.762  16.585  20.331  1.00 52.71           C  
ATOM   1361  CB  THR H 178       9.557  16.233  19.510  1.00 53.01           C  
ATOM   1362  OG1 THR H 178       9.713  16.709  18.181  1.00 53.92           O  
ATOM   1363  CG2 THR H 178       8.317  16.871  20.159  1.00 52.65           C  
ATOM   1364  C   THR H 178      10.561  15.984  21.689  1.00 52.71           C  
ATOM   1365  O   THR H 178      10.707  14.777  21.873  1.00 52.49           O  
ATOM   1366  N   ILE H 179      10.199  16.824  22.679  1.00 52.94           N  
ATOM   1367  CA  ILE H 179       9.983  16.360  24.019  1.00 52.92           C  
ATOM   1368  CB  ILE H 179      10.714  17.172  25.054  1.00 53.28           C  
ATOM   1369  CG1 ILE H 179      10.789  16.419  26.387  1.00 53.69           C  
ATOM   1370  CG2 ILE H 179      10.041  18.549  25.168  1.00 53.13           C  
ATOM   1371  CD1 ILE H 179      11.764  17.058  27.375  1.00 52.85           C  
ATOM   1372  C   ILE H 179       8.519  16.470  24.275  1.00 52.81           C  
ATOM   1373  O   ILE H 179       7.877  17.450  23.896  1.00 52.34           O  
ATOM   1374  N   SER H 180       7.937  15.428  24.890  1.00 53.25           N  
ATOM   1375  CA  SER H 180       6.530  15.474  25.144  1.00 53.96           C  
ATOM   1376  CB  SER H 180       5.700  14.756  24.069  1.00 54.73           C  
ATOM   1377  OG  SER H 180       6.070  13.386  24.005  1.00 54.46           O  
ATOM   1378  C   SER H 180       6.273  14.801  26.448  1.00 54.18           C  
ATOM   1379  O   SER H 180       7.185  14.259  27.071  1.00 53.15           O  
ATOM   1380  N   ALA H 181       5.009  14.862  26.912  1.00 55.05           N  
ATOM   1381  CA  ALA H 181       4.675  14.264  28.167  1.00 56.09           C  
ATOM   1382  CB  ALA H 181       4.735  15.266  29.321  1.00 55.70           C  
ATOM   1383  C   ALA H 181       3.263  13.785  28.095  1.00 56.98           C  
ATOM   1384  O   ALA H 181       2.402  14.438  27.506  1.00 57.08           O  
ATOM   1385  N   ASP H 182       2.997  12.610  28.698  1.00 58.28           N  
ATOM   1386  CA  ASP H 182       1.657  12.109  28.755  1.00 59.20           C  
ATOM   1387  CB  ASP H 182       1.513  10.684  28.192  1.00 60.14           C  
ATOM   1388  CG  ASP H 182       0.033  10.332  28.099  1.00 61.75           C  
ATOM   1389  OD1 ASP H 182      -0.784  10.985  28.803  1.00 61.91           O  
ATOM   1390  OD2 ASP H 182      -0.301   9.398  27.323  1.00 62.77           O1-
ATOM   1391  C   ASP H 182       1.306  12.076  30.209  1.00 59.77           C  
ATOM   1392  O   ASP H 182       1.839  11.270  30.969  1.00 59.09           O  
ATOM   1393  N   THR H 183       0.386  12.963  30.628  1.00 60.64           N  
ATOM   1394  CA  THR H 183       0.024  13.081  32.010  1.00 61.28           C  
ATOM   1395  CB  THR H 183      -0.976  14.177  32.249  1.00 61.98           C  
ATOM   1396  OG1 THR H 183      -0.458  15.418  31.793  1.00 62.94           O  
ATOM   1397  CG2 THR H 183      -1.273  14.252  33.757  1.00 62.21           C  
ATOM   1398  C   THR H 183      -0.588  11.799  32.491  1.00 61.20           C  
ATOM   1399  O   THR H 183      -0.279  11.338  33.587  1.00 61.23           O  
ATOM   1400  N   SER H 184      -1.471  11.173  31.686  1.00 61.22           N  
ATOM   1401  CA  SER H 184      -2.123   9.975  32.145  1.00 61.20           C  
ATOM   1402  CB  SER H 184      -3.166   9.422  31.153  1.00 61.65           C  
ATOM   1403  OG  SER H 184      -2.543   8.956  29.965  1.00 62.82           O  
ATOM   1404  C   SER H 184      -1.091   8.914  32.393  1.00 60.43           C  
ATOM   1405  O   SER H 184      -1.168   8.183  33.380  1.00 60.88           O  
ATOM   1406  N   LYS H 185      -0.105   8.806  31.482  1.00 58.97           N  
ATOM   1407  CA  LYS H 185       0.982   7.865  31.536  1.00 58.02           C  
ATOM   1408  CB  LYS H 185       1.829   7.856  30.251  1.00 59.10           C  
ATOM   1409  CG  LYS H 185       1.122   7.341  28.995  1.00 61.17           C  
ATOM   1410  CD  LYS H 185       0.700   5.875  29.061  1.00 63.00           C  
ATOM   1411  CE  LYS H 185       0.415   5.268  27.684  1.00 64.43           C  
ATOM   1412  NZ  LYS H 185      -0.625   6.051  26.981  1.00 64.67           N1+
ATOM   1413  C   LYS H 185       1.923   8.229  32.649  1.00 56.71           C  
ATOM   1414  O   LYS H 185       2.617   7.366  33.189  1.00 55.62           O  
ATOM   1415  N   ASN H 186       1.997   9.527  33.000  1.00 55.47           N  
ATOM   1416  CA  ASN H 186       2.939   9.978  33.987  1.00 54.47           C  
ATOM   1417  CB  ASN H 186       2.770   9.270  35.343  1.00 55.15           C  
ATOM   1418  CG  ASN H 186       3.435  10.121  36.414  1.00 55.86           C  
ATOM   1419  OD1 ASN H 186       3.462  11.347  36.320  1.00 56.38           O  
ATOM   1420  ND2 ASN H 186       3.986   9.464  37.467  1.00 55.70           N  
ATOM   1421  C   ASN H 186       4.300   9.672  33.443  1.00 52.62           C  
ATOM   1422  O   ASN H 186       5.202   9.248  34.166  1.00 51.30           O  
ATOM   1423  N   THR H 187       4.470   9.885  32.119  1.00 51.62           N  
ATOM   1424  CA  THR H 187       5.719   9.600  31.473  1.00 51.06           C  
ATOM   1425  CB  THR H 187       5.646   8.375  30.607  1.00 51.20           C  
ATOM   1426  OG1 THR H 187       5.268   7.250  31.386  1.00 51.78           O  
ATOM   1427  CG2 THR H 187       7.019   8.133  29.962  1.00 51.53           C  
ATOM   1428  C   THR H 187       6.099  10.749  30.587  1.00 50.02           C  
ATOM   1429  O   THR H 187       5.248  11.504  30.119  1.00 50.08           O  
ATOM   1430  N   ALA H 188       7.419  10.905  30.346  1.00 48.96           N  
ATOM   1431  CA  ALA H 188       7.936  11.925  29.474  1.00 48.92           C  
ATOM   1432  CB  ALA H 188       8.964  12.852  30.146  1.00 48.75           C  
ATOM   1433  C   ALA H 188       8.643  11.214  28.358  1.00 48.43           C  
ATOM   1434  O   ALA H 188       9.156  10.113  28.547  1.00 47.95           O  
ATOM   1435  N   TYR H 189       8.675  11.817  27.148  1.00 48.14           N  
ATOM   1436  CA  TYR H 189       9.291  11.138  26.044  1.00 48.12           C  
ATOM   1437  CB  TYR H 189       8.304  10.735  24.936  1.00 49.35           C  
ATOM   1438  CG  TYR H 189       7.166   9.974  25.523  1.00 49.45           C  
ATOM   1439  CD1 TYR H 189       7.258   8.629  25.786  1.00 48.82           C  
ATOM   1440  CD2 TYR H 189       5.992  10.625  25.818  1.00 50.73           C  
ATOM   1441  CE1 TYR H 189       6.195   7.943  26.324  1.00 49.85           C  
ATOM   1442  CE2 TYR H 189       4.924   9.947  26.356  1.00 50.41           C  
ATOM   1443  CZ  TYR H 189       5.026   8.602  26.609  1.00 50.16           C  
ATOM   1444  OH  TYR H 189       3.939   7.894  27.161  1.00 50.43           O  
ATOM   1445  C   TYR H 189      10.240  12.072  25.357  1.00 47.65           C  
ATOM   1446  O   TYR H 189      10.103  13.292  25.434  1.00 47.28           O  
ATOM   1447  N   LEU H 190      11.261  11.501  24.685  1.00 47.52           N  
ATOM   1448  CA  LEU H 190      12.148  12.298  23.887  1.00 48.28           C  
ATOM   1449  CB  LEU H 190      13.572  12.381  24.469  1.00 47.95           C  
ATOM   1450  CG  LEU H 190      14.550  13.235  23.639  1.00 47.25           C  
ATOM   1451  CD1 LEU H 190      14.110  14.708  23.602  1.00 45.73           C  
ATOM   1452  CD2 LEU H 190      15.995  13.070  24.137  1.00 47.60           C  
ATOM   1453  C   LEU H 190      12.231  11.620  22.552  1.00 49.20           C  
ATOM   1454  O   LEU H 190      12.812  10.544  22.429  1.00 48.77           O  
ATOM   1455  N   GLN H 191      11.643  12.240  21.509  1.00 50.13           N  
ATOM   1456  CA  GLN H 191      11.669  11.670  20.191  1.00 51.22           C  
ATOM   1457  CB  GLN H 191      10.440  12.053  19.347  1.00 52.41           C  
ATOM   1458  CG  GLN H 191      10.505  11.584  17.893  1.00 52.93           C  
ATOM   1459  CD  GLN H 191      10.404  10.066  17.851  1.00 54.69           C  
ATOM   1460  OE1 GLN H 191       9.687   9.456  18.640  1.00 55.09           O  
ATOM   1461  NE2 GLN H 191      11.143   9.438  16.900  1.00 54.22           N  
ATOM   1462  C   GLN H 191      12.880  12.218  19.512  1.00 51.52           C  
ATOM   1463  O   GLN H 191      13.048  13.431  19.405  1.00 51.29           O  
ATOM   1464  N   MET H 192      13.769  11.322  19.037  1.00 52.03           N  
ATOM   1465  CA  MET H 192      14.988  11.767  18.428  1.00 53.09           C  
ATOM   1466  CB  MET H 192      16.230  11.146  19.088  1.00 53.08           C  
ATOM   1467  CG  MET H 192      16.383  11.510  20.567  1.00 54.43           C  
ATOM   1468  SD  MET H 192      17.845  10.785  21.363  1.00 57.20           S  
ATOM   1469  CE  MET H 192      17.244   9.077  21.248  1.00 55.93           C  
ATOM   1470  C   MET H 192      14.992  11.336  16.994  1.00 53.21           C  
ATOM   1471  O   MET H 192      14.886  10.149  16.685  1.00 53.46           O  
ATOM   1472  N   ASN H 193      15.140  12.308  16.072  1.00 53.33           N  
ATOM   1473  CA  ASN H 193      15.128  12.010  14.667  1.00 53.79           C  
ATOM   1474  CB  ASN H 193      14.038  12.775  13.896  1.00 54.07           C  
ATOM   1475  CG  ASN H 193      12.676  12.369  14.441  1.00 55.33           C  
ATOM   1476  OD1 ASN H 193      12.324  11.191  14.459  1.00 56.17           O  
ATOM   1477  ND2 ASN H 193      11.888  13.375  14.907  1.00 56.12           N  
ATOM   1478  C   ASN H 193      16.435  12.475  14.098  1.00 53.99           C  
ATOM   1479  O   ASN H 193      17.132  13.287  14.703  1.00 53.93           O  
ATOM   1480  N   SER H 194      16.803  11.943  12.911  1.00 54.27           N  
ATOM   1481  CA  SER H 194      17.996  12.361  12.226  1.00 54.45           C  
ATOM   1482  CB  SER H 194      17.915  13.805  11.704  1.00 54.97           C  
ATOM   1483  OG  SER H 194      16.864  13.925  10.757  1.00 56.64           O  
ATOM   1484  C   SER H 194      19.166  12.284  13.151  1.00 53.56           C  
ATOM   1485  O   SER H 194      19.936  13.235  13.271  1.00 53.29           O  
ATOM   1486  N   LEU H 195      19.342  11.128  13.815  1.00 52.60           N  
ATOM   1487  CA  LEU H 195      20.410  10.955  14.754  1.00 53.23           C  
ATOM   1488  CB  LEU H 195      20.278   9.654  15.565  1.00 52.59           C  
ATOM   1489  CG  LEU H 195      19.109   9.671  16.565  1.00 53.01           C  
ATOM   1490  CD1 LEU H 195      19.007   8.344  17.335  1.00 51.75           C  
ATOM   1491  CD2 LEU H 195      19.226  10.877  17.511  1.00 52.71           C  
ATOM   1492  C   LEU H 195      21.724  10.904  14.044  1.00 53.76           C  
ATOM   1493  O   LEU H 195      21.837  10.408  12.924  1.00 53.43           O  
ATOM   1494  N   ARG H 196      22.769  11.449  14.692  1.00 54.17           N  
ATOM   1495  CA  ARG H 196      24.092  11.395  14.148  0.90 55.55           C  
ATOM   1496  CB  ARG H 196      24.539  12.693  13.446  0.90 56.54           C  
ATOM   1497  CG  ARG H 196      24.328  13.993  14.221  0.90 58.35           C  
ATOM   1498  CD  ARG H 196      24.455  15.204  13.291  0.90 60.33           C  
ATOM   1499  NE  ARG H 196      23.891  16.397  13.980  0.90 61.15           N  
ATOM   1500  CZ  ARG H 196      23.474  17.463  13.235  0.90 62.43           C  
ATOM   1501  NH1 ARG H 196      23.606  17.440  11.876  0.90 62.86           N1+
ATOM   1502  NH2 ARG H 196      22.913  18.546  13.846  0.90 63.34           N  
ATOM   1503  C   ARG H 196      25.033  10.949  15.221  1.00 55.46           C  
ATOM   1504  O   ARG H 196      24.656  10.834  16.386  1.00 54.42           O  
ATOM   1505  N   ALA H 197      26.294  10.669  14.841  1.00 55.60           N  
ATOM   1506  CA  ALA H 197      27.274  10.097  15.724  1.00 56.00           C  
ATOM   1507  CB  ALA H 197      28.647   9.908  15.056  1.00 55.90           C  
ATOM   1508  C   ALA H 197      27.468  10.999  16.899  1.00 55.69           C  
ATOM   1509  O   ALA H 197      27.675  10.534  18.019  1.00 55.47           O  
ATOM   1510  N   GLU H 198      27.386  12.319  16.671  1.00 55.97           N  
ATOM   1511  CA  GLU H 198      27.605  13.306  17.689  1.00 56.05           C  
ATOM   1512  CB  GLU H 198      27.374  14.723  17.145  1.00 57.76           C  
ATOM   1513  CG  GLU H 198      28.368  15.089  16.042  1.00 61.66           C  
ATOM   1514  CD  GLU H 198      27.799  16.252  15.251  1.00 64.61           C  
ATOM   1515  OE1 GLU H 198      26.791  16.040  14.527  1.00 64.83           O  
ATOM   1516  OE2 GLU H 198      28.369  17.372  15.353  1.00 66.70           O1-
ATOM   1517  C   GLU H 198      26.622  13.075  18.796  1.00 54.66           C  
ATOM   1518  O   GLU H 198      26.914  13.341  19.962  1.00 54.88           O  
ATOM   1519  N   ASP H 199      25.420  12.590  18.443  1.00 52.68           N  
ATOM   1520  CA  ASP H 199      24.339  12.333  19.355  1.00 51.04           C  
ATOM   1521  CB  ASP H 199      23.028  11.981  18.644  1.00 50.32           C  
ATOM   1522  CG  ASP H 199      22.524  13.245  17.975  1.00 51.19           C  
ATOM   1523  OD1 ASP H 199      22.835  14.358  18.480  1.00 51.74           O  
ATOM   1524  OD2 ASP H 199      21.819  13.110  16.941  1.00 50.65           O1-
ATOM   1525  C   ASP H 199      24.650  11.201  20.290  1.00 49.62           C  
ATOM   1526  O   ASP H 199      23.968  11.035  21.298  1.00 48.81           O  
ATOM   1527  N   THR H 200      25.627  10.339  19.960  1.00 49.04           N  
ATOM   1528  CA  THR H 200      25.892   9.229  20.834  1.00 48.41           C  
ATOM   1529  CB  THR H 200      27.038   8.373  20.387  1.00 48.97           C  
ATOM   1530  OG1 THR H 200      26.783   7.840  19.096  1.00 49.61           O  
ATOM   1531  CG2 THR H 200      27.221   7.237  21.406  1.00 48.05           C  
ATOM   1532  C   THR H 200      26.207   9.734  22.208  1.00 48.37           C  
ATOM   1533  O   THR H 200      27.067  10.595  22.393  1.00 48.50           O  
ATOM   1534  N   ALA H 201      25.483   9.208  23.220  1.00 47.66           N  
ATOM   1535  CA  ALA H 201      25.723   9.627  24.569  1.00 47.24           C  
ATOM   1536  CB  ALA H 201      25.483  11.130  24.795  1.00 47.36           C  
ATOM   1537  C   ALA H 201      24.775   8.895  25.462  1.00 46.09           C  
ATOM   1538  O   ALA H 201      23.904   8.157  25.004  1.00 45.22           O  
ATOM   1539  N   VAL H 202      24.964   9.053  26.785  1.00 46.17           N  
ATOM   1540  CA  VAL H 202      24.041   8.486  27.719  1.00 46.21           C  
ATOM   1541  CB  VAL H 202      24.665   8.130  29.036  1.00 46.48           C  
ATOM   1542  CG1 VAL H 202      23.560   7.653  29.993  1.00 45.89           C  
ATOM   1543  CG2 VAL H 202      25.765   7.084  28.790  1.00 46.33           C  
ATOM   1544  C   VAL H 202      23.041   9.566  27.971  1.00 46.36           C  
ATOM   1545  O   VAL H 202      23.420  10.702  28.250  1.00 47.16           O  
ATOM   1546  N   TYR H 203      21.735   9.239  27.891  1.00 45.80           N  
ATOM   1547  CA  TYR H 203      20.720  10.241  28.049  1.00 46.12           C  
ATOM   1548  CB  TYR H 203      19.620  10.186  26.970  1.00 46.02           C  
ATOM   1549  CG  TYR H 203      20.168  10.691  25.678  1.00 45.94           C  
ATOM   1550  CD1 TYR H 203      21.045   9.937  24.933  1.00 45.74           C  
ATOM   1551  CD2 TYR H 203      19.777  11.922  25.202  1.00 45.74           C  
ATOM   1552  CE1 TYR H 203      21.537  10.416  23.740  1.00 45.68           C  
ATOM   1553  CE2 TYR H 203      20.265  12.405  24.010  1.00 46.17           C  
ATOM   1554  CZ  TYR H 203      21.149  11.651  23.278  1.00 45.82           C  
ATOM   1555  OH  TYR H 203      21.653  12.143  22.056  1.00 45.23           O  
ATOM   1556  C   TYR H 203      20.034  10.036  29.358  1.00 46.49           C  
ATOM   1557  O   TYR H 203      19.534   8.951  29.653  1.00 46.80           O  
ATOM   1558  N   TYR H 204      19.977  11.107  30.175  1.00 46.34           N  
ATOM   1559  CA  TYR H 204      19.362  11.010  31.468  1.00 46.68           C  
ATOM   1560  CB  TYR H 204      20.222  11.530  32.640  1.00 45.85           C  
ATOM   1561  CG  TYR H 204      21.505  10.785  32.803  1.00 45.05           C  
ATOM   1562  CD1 TYR H 204      21.580   9.669  33.605  1.00 45.96           C  
ATOM   1563  CD2 TYR H 204      22.647  11.219  32.167  1.00 44.74           C  
ATOM   1564  CE1 TYR H 204      22.770   8.994  33.762  1.00 46.21           C  
ATOM   1565  CE2 TYR H 204      23.838  10.549  32.321  1.00 45.20           C  
ATOM   1566  CZ  TYR H 204      23.902   9.434  33.119  1.00 46.10           C  
ATOM   1567  OH  TYR H 204      25.124   8.747  33.277  1.00 47.40           O  
ATOM   1568  C   TYR H 204      18.178  11.926  31.483  1.00 47.55           C  
ATOM   1569  O   TYR H 204      18.181  12.980  30.850  1.00 48.29           O  
ATOM   1570  N   CYS H 205      17.105  11.502  32.179  1.00 47.89           N  
ATOM   1571  CA  CYS H 205      15.998  12.379  32.425  1.00 49.27           C  
ATOM   1572  CB  CYS H 205      14.598  11.743  32.203  1.00 49.92           C  
ATOM   1573  SG  CYS H 205      14.318  10.176  33.089  1.00 55.78           S  
ATOM   1574  C   CYS H 205      16.141  12.768  33.865  1.00 48.65           C  
ATOM   1575  O   CYS H 205      16.502  11.935  34.696  1.00 48.41           O  
ATOM   1576  N   ALA H 206      15.912  14.058  34.187  1.00 48.85           N  
ATOM   1577  CA  ALA H 206      16.039  14.527  35.536  1.00 48.39           C  
ATOM   1578  CB  ALA H 206      17.261  15.432  35.766  1.00 48.48           C  
ATOM   1579  C   ALA H 206      14.833  15.346  35.828  1.00 48.19           C  
ATOM   1580  O   ALA H 206      14.244  15.951  34.936  1.00 47.35           O  
ATOM   1581  N   ARG H 207      14.448  15.377  37.113  1.00 48.62           N  
ATOM   1582  CA  ARG H 207      13.279  16.066  37.536  1.00 49.87           C  
ATOM   1583  CB  ARG H 207      12.485  15.246  38.564  1.00 51.84           C  
ATOM   1584  CG  ARG H 207      11.209  15.915  39.059  1.00 52.73           C  
ATOM   1585  CD  ARG H 207      10.533  15.155  40.200  1.00 55.01           C  
ATOM   1586  NE  ARG H 207      11.070  15.683  41.487  1.00 55.31           N  
ATOM   1587  CZ  ARG H 207      10.404  15.420  42.650  1.00 57.66           C  
ATOM   1588  NH1 ARG H 207       9.285  14.641  42.627  1.00 59.29           N1+
ATOM   1589  NH2 ARG H 207      10.845  15.930  43.837  1.00 58.45           N  
ATOM   1590  C   ARG H 207      13.713  17.329  38.186  1.00 49.63           C  
ATOM   1591  O   ARG H 207      14.850  17.495  38.625  1.00 49.34           O  
ATOM   1592  N   SER H 208      12.761  18.264  38.207  1.00 49.37           N  
ATOM   1593  CA  SER H 208      12.867  19.596  38.677  1.00 49.45           C  
ATOM   1594  CB  SER H 208      12.631  20.429  37.443  1.00 49.38           C  
ATOM   1595  OG  SER H 208      13.706  20.251  36.535  1.00 70.00           O  
ATOM   1596  C   SER H 208      11.625  19.772  39.497  1.00 49.74           C  
ATOM   1597  O   SER H 208      10.549  19.946  38.930  1.00 49.85           O  
ATOM   1598  N   TYR H 209      11.967  19.753  40.799  1.00 29.23           N  
ATOM   1599  CA  TYR H 209      11.195  19.882  41.976  1.00 30.10           C  
ATOM   1600  CB  TYR H 209      11.664  18.937  43.094  1.00 39.76           C  
ATOM   1601  CG  TYR H 209      10.921  19.268  44.342  1.00  0.00           C  
ATOM   1602  CD1 TYR H 209       9.620  18.863  44.516  1.00  0.00           C  
ATOM   1603  CD2 TYR H 209      11.541  19.972  45.351  1.00  0.00           C  
ATOM   1604  CE1 TYR H 209       8.938  19.167  45.671  1.00  0.00           C  
ATOM   1605  CE2 TYR H 209      10.864  20.276  46.509  1.00  0.00           C  
ATOM   1606  CZ  TYR H 209       9.560  19.875  46.671  1.00  0.00           C  
ATOM   1607  OH  TYR H 209       8.866  20.189  47.860  1.00  0.00           O  
ATOM   1608  C   TYR H 209      11.380  21.277  42.461  1.00 33.70           C  
ATOM   1609  O   TYR H 209      12.483  21.822  42.479  1.00 32.37           O  
ATOM   1610  N   GLY H 210      10.266  21.905  42.852  1.00 34.82           N  
ATOM   1611  CA  GLY H 210      10.358  23.243  43.343  1.00 31.87           C  
ATOM   1612  C   GLY H 210      10.216  23.189  44.829  1.00 32.58           C  
ATOM   1613  O   GLY H 210       9.490  22.360  45.375  1.00 32.45           O  
ATOM   1614  N   TYR H 211      10.927  24.100  45.513  1.00 33.92           N  
ATOM   1615  CA  TYR H 211      10.893  24.193  46.939  1.00 35.57           C  
ATOM   1616  CB  TYR H 211      12.226  24.647  47.528  1.00 35.36           C  
ATOM   1617  CG  TYR H 211      13.186  23.614  47.050  1.00 42.50           C  
ATOM   1618  CD1 TYR H 211      13.840  23.774  45.849  1.00 32.07           C  
ATOM   1619  CD2 TYR H 211      13.415  22.471  47.780  1.00 40.16           C  
ATOM   1620  CE1 TYR H 211      14.722  22.825  45.388  1.00 38.79           C  
ATOM   1621  CE2 TYR H 211      14.295  21.517  47.324  1.00 39.70           C  
ATOM   1622  CZ  TYR H 211      14.950  21.692  46.130  1.00 45.62           C  
ATOM   1623  OH  TYR H 211      15.852  20.714  45.663  1.00 34.38           O  
ATOM   1624  C   TYR H 211       9.877  25.228  47.230  1.00 36.14           C  
ATOM   1625  O   TYR H 211       9.870  26.297  46.621  1.00 34.55           O  
ATOM   1626  N   VAL H 212       8.976  24.912  48.170  1.00 36.86           N  
ATOM   1627  CA  VAL H 212       7.878  25.788  48.395  1.00 38.85           C  
ATOM   1628  CB  VAL H 212       6.664  25.072  48.905  1.00 42.72           C  
ATOM   1629  CG1 VAL H 212       5.578  26.118  49.212  1.00  0.00           C  
ATOM   1630  CG2 VAL H 212       6.244  24.013  47.871  1.00  0.00           C  
ATOM   1631  C   VAL H 212       8.219  26.835  49.388  1.00 39.41           C  
ATOM   1632  O   VAL H 212       8.668  26.568  50.502  1.00 41.74           O  
ATOM   1633  N   TYR H 213       8.025  28.082  48.946  1.00 39.23           N  
ATOM   1634  CA  TYR H 213       8.065  29.247  49.765  1.00 41.17           C  
ATOM   1635  CB  TYR H 213       9.312  30.130  49.562  1.00 43.01           C  
ATOM   1636  CG  TYR H 213      10.441  29.361  50.161  1.00 48.00           C  
ATOM   1637  CD1 TYR H 213      10.637  29.369  51.524  1.00  0.00           C  
ATOM   1638  CD2 TYR H 213      11.300  28.627  49.375  1.00  0.00           C  
ATOM   1639  CE1 TYR H 213      11.670  28.664  52.095  1.00  0.00           C  
ATOM   1640  CE2 TYR H 213      12.335  27.919  49.940  1.00  0.00           C  
ATOM   1641  CZ  TYR H 213      12.521  27.935  51.301  1.00 52.94           C  
ATOM   1642  OH  TYR H 213      13.583  27.210  51.884  1.00  0.00           O  
ATOM   1643  C   TYR H 213       6.833  29.947  49.310  1.00 39.34           C  
ATOM   1644  O   TYR H 213       6.402  29.723  48.179  1.00 39.44           O  
ATOM   1645  N   TRP H 214       6.192  30.766  50.162  1.00 41.42           N  
ATOM   1646  CA  TRP H 214       4.950  31.307  49.695  1.00 42.50           C  
ATOM   1647  CB  TRP H 214       4.177  32.134  50.732  1.00 43.10           C  
ATOM   1648  CG  TRP H 214       2.781  32.455  50.256  1.00 44.17           C  
ATOM   1649  CD2 TRP H 214       1.704  31.501  50.270  1.00 35.08           C  
ATOM   1650  CD1 TRP H 214       2.276  33.598  49.709  1.00 34.79           C  
ATOM   1651  NE1 TRP H 214       0.952  33.417  49.384  1.00  0.00           N  
ATOM   1652  CE2 TRP H 214       0.588  32.131  49.722  1.00 44.11           C  
ATOM   1653  CE3 TRP H 214       1.656  30.205  50.697  1.00  0.00           C  
ATOM   1654  CZ2 TRP H 214      -0.601  31.470  49.594  1.00  0.00           C  
ATOM   1655  CZ3 TRP H 214       0.453  29.543  50.573  1.00  0.00           C  
ATOM   1656  CH2 TRP H 214      -0.654  30.166  50.032  1.00  0.00           C  
ATOM   1657  C   TRP H 214       5.233  32.159  48.502  1.00 41.68           C  
ATOM   1658  O   TRP H 214       4.553  32.067  47.482  1.00 42.27           O  
ATOM   1659  N   ASN H 215       6.260  33.014  48.604  1.00 40.66           N  
ATOM   1660  CA  ASN H 215       6.596  33.881  47.521  1.00 37.60           C  
ATOM   1661  CB  ASN H 215       7.514  35.037  47.957  1.00 30.74           C  
ATOM   1662  CG  ASN H 215       8.812  34.457  48.493  1.00 28.24           C  
ATOM   1663  OD1 ASN H 215       8.843  33.345  49.018  1.00 22.74           O  
ATOM   1664  ND2 ASN H 215       9.919  35.236  48.365  1.00  0.00           N  
ATOM   1665  C   ASN H 215       7.259  33.160  46.381  1.00 38.33           C  
ATOM   1666  O   ASN H 215       6.875  33.350  45.228  1.00 38.27           O  
ATOM   1667  N   ALA H 216       8.252  32.285  46.649  1.00 34.37           N  
ATOM   1668  CA  ALA H 216       8.979  31.817  45.502  1.00 33.98           C  
ATOM   1669  CB  ALA H 216      10.296  32.576  45.275  1.00 39.56           C  
ATOM   1670  C   ALA H 216       9.335  30.378  45.618  1.00 32.19           C  
ATOM   1671  O   ALA H 216       9.364  29.790  46.697  1.00 31.05           O  
ATOM   1672  N   TYR H 217       9.624  29.773  44.451  1.00 31.77           N  
ATOM   1673  CA  TYR H 217       9.952  28.389  44.455  1.00 29.90           C  
ATOM   1674  CB  TYR H 217       8.922  27.566  43.668  1.00 29.49           C  
ATOM   1675  CG  TYR H 217       7.647  27.865  44.390  1.00 31.09           C  
ATOM   1676  CD1 TYR H 217       6.935  29.013  44.109  1.00 30.02           C  
ATOM   1677  CD2 TYR H 217       7.167  27.014  45.358  1.00 33.24           C  
ATOM   1678  CE1 TYR H 217       5.773  29.315  44.775  1.00 25.45           C  
ATOM   1679  CE2 TYR H 217       6.001  27.309  46.028  1.00 28.99           C  
ATOM   1680  CZ  TYR H 217       5.304  28.457  45.738  1.00 33.70           C  
ATOM   1681  OH  TYR H 217       4.111  28.763  46.425  1.00 45.90           O  
ATOM   1682  C   TYR H 217      11.304  28.278  43.870  1.00 30.16           C  
ATOM   1683  O   TYR H 217      11.549  28.707  42.742  1.00 31.90           O  
ATOM   1684  N   SER H 218      12.241  27.763  44.680  1.00 28.67           N  
ATOM   1685  CA  SER H 218      13.553  27.544  44.176  1.00 28.03           C  
ATOM   1686  CB  SER H 218      14.643  27.499  45.258  1.00 29.65           C  
ATOM   1687  OG  SER H 218      15.910  27.272  44.656  1.00  0.00           O  
ATOM   1688  C   SER H 218      13.453  26.199  43.570  1.00 28.44           C  
ATOM   1689  O   SER H 218      12.625  25.403  44.004  1.00 30.98           O  
ATOM   1690  N   SER H 219      14.267  25.898  42.547  1.00 26.24           N  
ATOM   1691  CA  SER H 219      14.125  24.600  41.962  1.00 28.56           C  
ATOM   1692  CB  SER H 219      13.187  24.575  40.744  1.00 21.22           C  
ATOM   1693  OG  SER H 219      13.746  25.348  39.690  1.00  0.00           O  
ATOM   1694  C   SER H 219      15.467  24.146  41.475  1.00 29.09           C  
ATOM   1695  O   SER H 219      16.409  24.930  41.380  1.00 29.25           O  
ATOM   1696  N   GLY H 220      15.571  22.835  41.163  1.00 28.85           N  
ATOM   1697  CA  GLY H 220      16.787  22.245  40.671  1.00 28.57           C  
ATOM   1698  C   GLY H 220      16.485  20.808  40.368  1.00 28.93           C  
ATOM   1699  O   GLY H 220      15.399  20.330  40.685  1.00 29.28           O  
ATOM   1700  N   MET H 221      17.452  20.074  39.768  1.00 30.20           N  
ATOM   1701  CA  MET H 221      17.220  18.705  39.375  1.00 30.24           C  
ATOM   1702  CB  MET H 221      18.057  18.286  38.158  1.00 27.71           C  
ATOM   1703  CG  MET H 221      17.741  19.105  36.906  1.00 30.63           C  
ATOM   1704  SD  MET H 221      18.784  18.708  35.479  1.00 33.30           S  
ATOM   1705  CE  MET H 221      18.333  20.224  34.597  1.00 35.62           C  
ATOM   1706  C   MET H 221      17.619  17.791  40.494  1.00 31.05           C  
ATOM   1707  O   MET H 221      18.790  17.448  40.648  1.00 30.72           O  
ATOM   1708  N   ASP H 222      16.638  17.413  41.335  1.00 29.03           N  
ATOM   1709  CA  ASP H 222      16.860  16.533  42.441  1.00 28.67           C  
ATOM   1710  CB  ASP H 222      15.799  16.687  43.548  1.00 27.22           C  
ATOM   1711  CG  ASP H 222      14.412  16.366  43.009  1.00 29.08           C  
ATOM   1712  OD1 ASP H 222      14.241  16.309  41.764  1.00 24.77           O  
ATOM   1713  OD2 ASP H 222      13.501  16.168  43.855  1.00 30.18           O1-
ATOM   1714  C   ASP H 222      16.954  15.093  42.038  1.00 30.21           C  
ATOM   1715  O   ASP H 222      17.764  14.358  42.605  1.00 34.12           O  
ATOM   1716  N   TYR H 223      16.144  14.635  41.053  1.00 51.43           N  
ATOM   1717  CA  TYR H 223      16.180  13.207  40.846  1.00 52.33           C  
ATOM   1718  CB  TYR H 223      14.852  12.481  41.137  1.00 54.89           C  
ATOM   1719  CG  TYR H 223      14.628  12.421  42.612  1.00 55.70           C  
ATOM   1720  CD1 TYR H 223      14.048  13.466  43.292  1.00 57.60           C  
ATOM   1721  CD2 TYR H 223      14.998  11.302  43.323  1.00 57.04           C  
ATOM   1722  CE1 TYR H 223      13.842  13.391  44.652  1.00 58.37           C  
ATOM   1723  CE2 TYR H 223      14.796  11.221  44.681  1.00 57.55           C  
ATOM   1724  CZ  TYR H 223      14.216  12.270  45.350  1.00 58.83           C  
ATOM   1725  OH  TYR H 223      14.004  12.192  46.743  1.00 60.10           O  
ATOM   1726  C   TYR H 223      16.522  12.927  39.422  1.00 51.88           C  
ATOM   1727  O   TYR H 223      16.076  13.621  38.512  1.00 51.76           O  
ATOM   1728  N   TRP H 224      17.339  11.877  39.203  1.00 50.79           N  
ATOM   1729  CA  TRP H 224      17.791  11.546  37.883  1.00 49.86           C  
ATOM   1730  CB  TRP H 224      19.309  11.735  37.723  1.00 48.09           C  
ATOM   1731  CG  TRP H 224      19.793  13.161  37.826  1.00 47.35           C  
ATOM   1732  CD2 TRP H 224      20.446  13.871  36.764  1.00 46.61           C  
ATOM   1733  CD1 TRP H 224      19.767  14.005  38.897  1.00 47.07           C  
ATOM   1734  NE1 TRP H 224      20.354  15.202  38.566  1.00 47.72           N  
ATOM   1735  CE2 TRP H 224      20.781  15.134  37.256  1.00 46.72           C  
ATOM   1736  CE3 TRP H 224      20.749  13.501  35.485  1.00 46.66           C  
ATOM   1737  CZ2 TRP H 224      21.424  16.050  36.474  1.00 47.08           C  
ATOM   1738  CZ3 TRP H 224      21.394  14.429  34.699  1.00 46.55           C  
ATOM   1739  CH2 TRP H 224      21.724  15.679  35.183  1.00 46.25           C  
ATOM   1740  C   TRP H 224      17.543  10.089  37.636  1.00 50.00           C  
ATOM   1741  O   TRP H 224      17.533   9.274  38.558  1.00 49.95           O  
ATOM   1742  N   GLY H 225      17.337   9.723  36.356  1.00 50.34           N  
ATOM   1743  CA  GLY H 225      17.143   8.347  36.004  1.00 51.16           C  
ATOM   1744  C   GLY H 225      18.498   7.719  35.889  1.00 51.28           C  
ATOM   1745  O   GLY H 225      19.521   8.392  36.006  1.00 50.64           O  
ATOM   1746  N   GLN H 226      18.524   6.392  35.661  1.00 52.05           N  
ATOM   1747  CA  GLN H 226      19.735   5.630  35.547  1.00 53.40           C  
ATOM   1748  CB  GLN H 226      19.509   4.104  35.505  1.00 55.55           C  
ATOM   1749  CG  GLN H 226      18.814   3.566  34.249  1.00 58.43           C  
ATOM   1750  CD  GLN H 226      17.301   3.708  34.360  1.00 60.90           C  
ATOM   1751  OE1 GLN H 226      16.782   4.521  35.120  1.00 60.64           O  
ATOM   1752  NE2 GLN H 226      16.565   2.885  33.569  1.00 60.73           N  
ATOM   1753  C   GLN H 226      20.457   6.033  34.298  1.00 52.86           C  
ATOM   1754  O   GLN H 226      21.686   6.017  34.252  1.00 52.81           O  
ATOM   1755  N   GLY H 227      19.703   6.368  33.232  1.00 52.71           N  
ATOM   1756  CA  GLY H 227      20.315   6.797  32.006  1.00 52.65           C  
ATOM   1757  C   GLY H 227      20.292   5.661  31.036  1.00 52.92           C  
ATOM   1758  O   GLY H 227      20.479   4.505  31.408  1.00 52.71           O  
ATOM   1759  N   THR H 228      20.063   5.978  29.745  1.00 52.79           N  
ATOM   1760  CA  THR H 228      20.045   4.966  28.729  1.00 53.32           C  
ATOM   1761  CB  THR H 228      18.754   4.910  27.962  1.00 53.80           C  
ATOM   1762  OG1 THR H 228      17.666   4.701  28.848  1.00 56.84           O  
ATOM   1763  CG2 THR H 228      18.823   3.746  26.964  1.00 54.18           C  
ATOM   1764  C   THR H 228      21.111   5.333  27.747  1.00 53.03           C  
ATOM   1765  O   THR H 228      21.292   6.505  27.426  1.00 52.73           O  
ATOM   1766  N   LEU H 229      21.849   4.332  27.231  1.00 52.56           N  
ATOM   1767  CA  LEU H 229      22.908   4.637  26.316  1.00 52.02           C  
ATOM   1768  CB  LEU H 229      24.094   3.657  26.389  1.00 52.47           C  
ATOM   1769  CG  LEU H 229      25.227   3.987  25.398  1.00 53.46           C  
ATOM   1770  CD1 LEU H 229      25.873   5.348  25.700  1.00 53.18           C  
ATOM   1771  CD2 LEU H 229      26.259   2.851  25.334  1.00 52.85           C  
ATOM   1772  C   LEU H 229      22.370   4.579  24.930  1.00 51.08           C  
ATOM   1773  O   LEU H 229      21.736   3.606  24.531  1.00 50.65           O  
ATOM   1774  N   VAL H 230      22.594   5.662  24.164  1.00 50.55           N  
ATOM   1775  CA  VAL H 230      22.180   5.677  22.795  1.00 51.01           C  
ATOM   1776  CB  VAL H 230      21.364   6.885  22.436  1.00 51.11           C  
ATOM   1777  CG1 VAL H 230      21.046   6.837  20.933  1.00 51.06           C  
ATOM   1778  CG2 VAL H 230      20.114   6.913  23.330  1.00 51.47           C  
ATOM   1779  C   VAL H 230      23.431   5.717  21.985  1.00 51.11           C  
ATOM   1780  O   VAL H 230      24.231   6.645  22.100  1.00 51.31           O  
ATOM   1781  N   THR H 231      23.640   4.694  21.135  1.00 51.69           N  
ATOM   1782  CA  THR H 231      24.840   4.690  20.357  1.00 51.76           C  
ATOM   1783  CB  THR H 231      25.699   3.478  20.618  1.00 51.80           C  
ATOM   1784  OG1 THR H 231      27.010   3.686  20.118  1.00 52.62           O  
ATOM   1785  CG2 THR H 231      25.075   2.228  19.979  1.00 50.90           C  
ATOM   1786  C   THR H 231      24.438   4.756  18.916  1.00 51.84           C  
ATOM   1787  O   THR H 231      23.624   3.963  18.440  1.00 52.10           O  
ATOM   1788  N   VAL H 232      24.979   5.743  18.179  1.00 52.45           N  
ATOM   1789  CA  VAL H 232      24.608   5.859  16.801  1.00 53.03           C  
ATOM   1790  CB  VAL H 232      24.292   7.265  16.393  1.00 52.96           C  
ATOM   1791  CG1 VAL H 232      23.986   7.280  14.887  1.00 52.36           C  
ATOM   1792  CG2 VAL H 232      23.140   7.779  17.272  1.00 52.55           C  
ATOM   1793  C   VAL H 232      25.773   5.418  15.984  1.00 54.30           C  
ATOM   1794  O   VAL H 232      26.804   6.088  15.936  1.00 54.66           O  
ATOM   1795  N   SER H 233      25.631   4.270  15.296  1.00 55.27           N  
ATOM   1796  CA  SER H 233      26.718   3.788  14.502  1.00 56.07           C  
ATOM   1797  CB  SER H 233      27.615   2.783  15.243  1.00 56.49           C  
ATOM   1798  OG  SER H 233      28.672   2.355  14.397  1.00 57.50           O  
ATOM   1799  C   SER H 233      26.142   3.088  13.317  1.00 56.88           C  
ATOM   1800  O   SER H 233      24.996   2.640  13.336  1.00 56.68           O  
ATOM   1801  N   SER H 234      26.944   2.985  12.243  1.00 57.98           N  
ATOM   1802  CA  SER H 234      26.495   2.347  11.041  1.00 58.83           C  
ATOM   1803  CB  SER H 234      27.094   2.980   9.773  1.00 59.27           C  
ATOM   1804  OG  SER H 234      28.506   2.831   9.782  1.00 60.76           O  
ATOM   1805  C   SER H 234      26.936   0.889  11.069  1.00 59.09           C  
ATOM   1806  O   SER H 234      27.739   0.520  11.966  1.00 59.74           O  
ATOM   1807  OXT SER H 234      26.476   0.122  10.180  1.00  0.00           O1-
TER    1808      SER H 234 
CONECT  162  659
CONECT  659  162
CONECT  998 1573
CONECT 1573  998
END
