# Supplementary material for: Fully automated antibody structure prediction using BIOVIA tools: Validation study
Source: PLoS One. 2017 May 18;12(5):e0177923. doi: 10.1371/journal.pone.0177923 (PMC5436848; doi:10.1371/journal.pone.0177923)
Supplement: S1 Dataset — Predicted structures using the Top5 framework method, Chothia CDR definition with no canonical filtering and generating 50 models. These were used in the detailed discussion of outliers and for comparison against predictions using canonical filtering. (ZIP) [file pone.0177923.s003.zip › 4IDJ_LH_FV_FinalModel.pdb]

REMARK   Accelrys Discovery Studio PDB file
REMARK   Created:  2015-05-08T03:42:18Z
SSBOND   1 CYS L   23    CYS L   89                                     
SSBOND   2 CYS H  130    CYS H  204                                     
ATOM      1  N   GLU L   1      25.779  32.453  26.112  1.00 42.33           N1+
ATOM      2  CA  GLU L   1      25.334  31.810  27.367  1.00 41.47           C  
ATOM      3  CB  GLU L   1      25.078  30.308  27.142  1.00 44.01           C  
ATOM      4  CG  GLU L   1      26.306  29.542  26.644  1.00 47.21           C  
ATOM      5  CD  GLU L   1      25.919  28.080  26.463  0.88 89.44           C  
ATOM      6  OE1 GLU L   1      24.771  27.719  26.834  0.88 75.29           O  
ATOM      7  OE2 GLU L   1      26.769  27.303  25.951  0.88 54.15           O1-
ATOM      8  C   GLU L   1      26.366  31.981  28.432  1.00 39.16           C  
ATOM      9  O   GLU L   1      27.492  32.397  28.160  1.00 39.59           O  
ATOM     10  N   THR L   2      25.994  31.686  29.693  1.00 36.63           N  
ATOM     11  CA  THR L   2      26.930  31.842  30.766  1.00 33.36           C  
ATOM     12  CB  THR L   2      26.274  31.904  32.115  1.00 33.54           C  
ATOM     13  OG1 THR L   2      25.368  32.995  32.166  1.00 25.42           O  
ATOM     14  CG2 THR L   2      27.360  32.064  33.192  1.00 28.79           C  
ATOM     15  C   THR L   2      27.833  30.657  30.761  1.00 31.92           C  
ATOM     16  O   THR L   2      27.371  29.517  30.734  1.00 31.01           O  
ATOM     17  N   THR L   3      29.164  30.884  30.798  1.00 30.39           N  
ATOM     18  CA  THR L   3      30.002  29.724  30.809  1.00 29.23           C  
ATOM     19  CB  THR L   3      31.139  29.705  29.822  1.00 30.15           C  
ATOM     20  OG1 THR L   3      31.579  28.369  29.630  1.00  0.00           O  
ATOM     21  CG2 THR L   3      32.313  30.522  30.377  1.00 29.61           C  
ATOM     22  C   THR L   3      30.571  29.602  32.178  1.00 29.61           C  
ATOM     23  O   THR L   3      30.989  30.582  32.794  1.00 30.24           O  
ATOM     24  N   LEU L   4      30.563  28.366  32.705  1.00 28.08           N  
ATOM     25  CA  LEU L   4      31.057  28.132  34.024  1.00 26.32           C  
ATOM     26  CB  LEU L   4      30.121  27.254  34.874  1.00 25.11           C  
ATOM     27  CG  LEU L   4      28.759  27.910  35.174  1.00 25.15           C  
ATOM     28  CD1 LEU L   4      27.868  26.985  36.016  1.00 30.00           C  
ATOM     29  CD2 LEU L   4      28.930  29.297  35.811  1.00 24.45           C  
ATOM     30  C   LEU L   4      32.364  27.425  33.901  1.00 26.49           C  
ATOM     31  O   LEU L   4      32.486  26.448  33.162  1.00 27.32           O  
ATOM     32  N   THR L   5      33.388  27.922  34.620  1.00 25.90           N  
ATOM     33  CA  THR L   5      34.681  27.305  34.579  1.00 26.41           C  
ATOM     34  CB  THR L   5      35.791  28.247  34.229  1.00 27.18           C  
ATOM     35  OG1 THR L   5      35.794  29.349  35.124  1.00 25.68           O  
ATOM     36  CG2 THR L   5      35.610  28.720  32.785  1.00 25.91           C  
ATOM     37  C   THR L   5      34.987  26.778  35.938  1.00 26.45           C  
ATOM     38  O   THR L   5      34.933  27.505  36.929  1.00 25.37           O  
ATOM     39  N   GLN L   6      35.337  25.481  36.008  1.00 25.32           N  
ATOM     40  CA  GLN L   6      35.643  24.897  37.280  1.00 24.98           C  
ATOM     41  CB  GLN L   6      34.950  23.548  37.537  1.00 23.97           C  
ATOM     42  CG  GLN L   6      33.431  23.662  37.680  1.00 22.57           C  
ATOM     43  CD  GLN L   6      32.869  22.271  37.935  1.00 25.69           C  
ATOM     44  OE1 GLN L   6      32.098  21.743  37.133  1.00 23.17           O  
ATOM     45  NE2 GLN L   6      33.265  21.658  39.080  1.00 22.68           N  
ATOM     46  C   GLN L   6      37.116  24.670  37.361  1.00 26.88           C  
ATOM     47  O   GLN L   6      37.790  24.454  36.353  1.00 26.22           O  
ATOM     48  N   SER L   7      37.658  24.761  38.592  1.00 27.52           N  
ATOM     49  CA  SER L   7      39.050  24.509  38.827  0.90 28.62           C  
ATOM     50  CB  SER L   7      39.912  25.783  38.899  0.90 27.06           C  
ATOM     51  OG  SER L   7      39.932  26.447  37.645  0.90 37.28           O  
ATOM     52  C   SER L   7      39.145  23.865  40.173  1.00 28.21           C  
ATOM     53  O   SER L   7      38.327  24.145  41.050  1.00 29.94           O  
ATOM     54  N   PRO L   8      40.101  22.997  40.388  1.00 28.05           N  
ATOM     55  CA  PRO L   8      41.047  22.566  39.391  1.00 28.21           C  
ATOM     56  CD  PRO L   8      40.586  22.761  41.737  1.00 28.30           C  
ATOM     57  CB  PRO L   8      42.271  22.068  40.158  1.00 28.09           C  
ATOM     58  CG  PRO L   8      41.737  21.759  41.567  1.00 28.63           C  
ATOM     59  C   PRO L   8      40.418  21.481  38.575  1.00 28.57           C  
ATOM     60  O   PRO L   8      39.352  20.997  38.954  1.00 28.86           O  
ATOM     61  N   GLY L   9      41.049  21.092  37.450  1.00 28.76           N  
ATOM     62  CA  GLY L   9      40.507  20.041  36.642  1.00 29.62           C  
ATOM     63  C   GLY L   9      40.509  18.772  37.438  1.00 28.96           C  
ATOM     64  O   GLY L   9      39.534  18.022  37.419  1.00 28.83           O  
ATOM     65  N   THR L  10      41.618  18.486  38.152  1.00 29.55           N  
ATOM     66  CA  THR L  10      41.674  17.286  38.939  1.00 29.23           C  
ATOM     67  CB  THR L  10      42.602  16.244  38.380  1.00 29.57           C  
ATOM     68  OG1 THR L  10      42.201  15.885  37.064  1.00 31.27           O  
ATOM     69  CG2 THR L  10      42.564  15.008  39.294  1.00 28.70           C  
ATOM     70  C   THR L  10      42.181  17.652  40.297  1.00 28.71           C  
ATOM     71  O   THR L  10      43.087  18.474  40.432  1.00 29.65           O  
ATOM     72  N   LEU L  11      41.592  17.048  41.349  1.00 28.96           N  
ATOM     73  CA  LEU L  11      42.013  17.338  42.690  1.00 30.27           C  
ATOM     74  CB  LEU L  11      40.877  17.968  43.520  1.00 29.86           C  
ATOM     75  CG  LEU L  11      41.274  18.461  44.922  1.00 34.70           C  
ATOM     76  CD1 LEU L  11      42.264  19.633  44.846  1.00 33.35           C  
ATOM     77  CD2 LEU L  11      40.031  18.803  45.757  1.00 40.92           C  
ATOM     78  C   LEU L  11      42.394  16.029  43.314  1.00 31.38           C  
ATOM     79  O   LEU L  11      41.580  15.110  43.386  1.00 31.47           O  
ATOM     80  N   SER L  12      43.653  15.909  43.785  1.00 31.45           N  
ATOM     81  CA  SER L  12      44.092  14.661  44.346  1.00 33.26           C  
ATOM     82  CB  SER L  12      45.399  14.169  43.702  1.00 33.62           C  
ATOM     83  OG  SER L  12      45.767  12.903  44.220  1.00 42.49           O  
ATOM     84  C   SER L  12      44.346  14.876  45.808  1.00 33.27           C  
ATOM     85  O   SER L  12      45.227  15.646  46.187  1.00 34.10           O  
ATOM     86  N   LEU L  13      43.574  14.180  46.673  1.00 32.61           N  
ATOM     87  CA  LEU L  13      43.716  14.374  48.090  1.00 32.30           C  
ATOM     88  CB  LEU L  13      42.664  15.342  48.660  1.00 32.67           C  
ATOM     89  CG  LEU L  13      42.805  16.777  48.115  1.00 33.40           C  
ATOM     90  CD1 LEU L  13      41.735  17.712  48.699  1.00 37.45           C  
ATOM     91  CD2 LEU L  13      44.230  17.315  48.334  1.00 29.37           C  
ATOM     92  C   LEU L  13      43.545  13.059  48.791  1.00 32.22           C  
ATOM     93  O   LEU L  13      42.987  12.110  48.243  1.00 32.55           O  
ATOM     94  N   SER L  14      44.067  12.972  50.034  1.00 32.31           N  
ATOM     95  CA  SER L  14      43.957  11.790  50.845  1.00 33.14           C  
ATOM     96  CB  SER L  14      45.077  11.650  51.890  1.00 34.37           C  
ATOM     97  OG  SER L  14      46.342  11.564  51.254  1.00 38.44           O  
ATOM     98  C   SER L  14      42.678  11.883  51.615  1.00 32.27           C  
ATOM     99  O   SER L  14      42.048  12.937  51.678  1.00 31.93           O  
ATOM    100  N   PRO L  15      42.279  10.795  52.215  1.00 32.72           N  
ATOM    101  CA  PRO L  15      41.070  10.811  52.988  1.00 34.14           C  
ATOM    102  CD  PRO L  15      42.570   9.474  51.681  1.00 33.54           C  
ATOM    103  CB  PRO L  15      40.744   9.349  53.282  1.00 34.36           C  
ATOM    104  CG  PRO L  15      41.387   8.589  52.108  1.00 33.43           C  
ATOM    105  C   PRO L  15      41.277  11.633  54.216  1.00 34.86           C  
ATOM    106  O   PRO L  15      42.376  11.610  54.766  1.00 35.29           O  
ATOM    107  N   GLY L  16      40.238  12.367  54.659  1.00 34.33           N  
ATOM    108  CA  GLY L  16      40.345  13.142  55.860  1.00 35.01           C  
ATOM    109  C   GLY L  16      40.709  14.555  55.517  1.00 35.34           C  
ATOM    110  O   GLY L  16      40.515  15.459  56.327  1.00 36.20           O  
ATOM    111  N   GLU L  17      41.237  14.789  54.301  1.00 32.76           N  
ATOM    112  CA  GLU L  17      41.638  16.116  53.921  1.00 32.01           C  
ATOM    113  CB  GLU L  17      42.713  16.161  52.821  1.00 31.96           C  
ATOM    114  CG  GLU L  17      44.084  15.694  53.316  1.00 31.93           C  
ATOM    115  CD  GLU L  17      45.070  15.786  52.163  1.00 40.16           C  
ATOM    116  OE1 GLU L  17      45.509  16.926  51.853  1.00 51.86           O  
ATOM    117  OE2 GLU L  17      45.393  14.722  51.572  1.00 42.83           O1-
ATOM    118  C   GLU L  17      40.438  16.878  53.449  1.00 31.76           C  
ATOM    119  O   GLU L  17      39.374  16.311  53.207  1.00 30.42           O  
ATOM    120  N   ARG L  18      40.589  18.214  53.337  1.00 32.02           N  
ATOM    121  CA  ARG L  18      39.519  19.087  52.944  1.00 30.96           C  
ATOM    122  CB  ARG L  18      39.594  20.439  53.677  1.00 31.78           C  
ATOM    123  CG  ARG L  18      38.501  21.449  53.330  1.00 34.22           C  
ATOM    124  CD  ARG L  18      38.668  22.758  54.108  1.00 44.44           C  
ATOM    125  NE  ARG L  18      37.626  23.718  53.651  1.00 48.08           N  
ATOM    126  CZ  ARG L  18      37.668  25.011  54.087  1.00 60.04           C  
ATOM    127  NH1 ARG L  18      38.655  25.404  54.943  1.00 37.30           N1+
ATOM    128  NH2 ARG L  18      36.733  25.913  53.666  0.90 34.26           N  
ATOM    129  C   ARG L  18      39.624  19.359  51.473  1.00 30.04           C  
ATOM    130  O   ARG L  18      40.705  19.626  50.954  1.00 30.50           O  
ATOM    131  N   ALA L  19      38.481  19.288  50.756  1.00 29.06           N  
ATOM    132  CA  ALA L  19      38.503  19.535  49.343  1.00 27.61           C  
ATOM    133  CB  ALA L  19      37.854  18.414  48.512  1.00 26.97           C  
ATOM    134  C   ALA L  19      37.738  20.793  49.074  1.00 26.72           C  
ATOM    135  O   ALA L  19      36.651  21.004  49.610  1.00 27.64           O  
ATOM    136  N   THR L  20      38.317  21.674  48.235  1.00 25.52           N  
ATOM    137  CA  THR L  20      37.668  22.902  47.880  1.00 25.65           C  
ATOM    138  CB  THR L  20      38.430  24.112  48.336  1.00 26.08           C  
ATOM    139  OG1 THR L  20      38.584  24.089  49.748  1.00 30.46           O  
ATOM    140  CG2 THR L  20      37.666  25.374  47.905  1.00 26.15           C  
ATOM    141  C   THR L  20      37.608  22.954  46.383  1.00 25.79           C  
ATOM    142  O   THR L  20      38.642  22.941  45.717  1.00 26.64           O  
ATOM    143  N   LEU L  21      36.387  23.022  45.813  1.00 26.10           N  
ATOM    144  CA  LEU L  21      36.249  23.068  44.383  1.00 25.07           C  
ATOM    145  CB  LEU L  21      35.290  22.006  43.817  1.00 24.24           C  
ATOM    146  CG  LEU L  21      35.765  20.558  44.037  1.00 26.90           C  
ATOM    147  CD1 LEU L  21      35.781  20.188  45.526  1.00 28.14           C  
ATOM    148  CD2 LEU L  21      34.948  19.566  43.200  1.00 29.57           C  
ATOM    149  C   LEU L  21      35.694  24.408  44.013  1.00 25.86           C  
ATOM    150  O   LEU L  21      34.821  24.938  44.698  1.00 27.21           O  
ATOM    151  N   SER L  22      36.183  24.991  42.899  1.00 26.38           N  
ATOM    152  CA  SER L  22      35.738  26.308  42.541  0.90 27.00           C  
ATOM    153  CB  SER L  22      36.889  27.317  42.389  0.90 27.48           C  
ATOM    154  OG  SER L  22      37.739  26.928  41.323  0.90 30.74           O  
ATOM    155  C   SER L  22      34.993  26.281  41.243  1.00 27.23           C  
ATOM    156  O   SER L  22      35.272  25.482  40.351  1.00 26.89           O  
ATOM    157  N   CYS L  23      33.978  27.164  41.133  1.00 27.97           N  
ATOM    158  CA  CYS L  23      33.205  27.313  39.932  1.00 28.14           C  
ATOM    159  CB  CYS L  23      31.807  26.653  40.038  1.00 27.54           C  
ATOM    160  SG  CYS L  23      30.791  26.815  38.536  1.00 30.70           S  
ATOM    161  C   CYS L  23      33.053  28.791  39.699  1.00 29.41           C  
ATOM    162  O   CYS L  23      32.488  29.504  40.528  1.00 29.53           O  
ATOM    163  N   ARG L  24      33.573  29.289  38.554  1.00 28.52           N  
ATOM    164  CA  ARG L  24      33.506  30.695  38.245  1.00 29.17           C  
ATOM    165  CB  ARG L  24      34.854  31.318  37.844  1.00 29.88           C  
ATOM    166  CG  ARG L  24      35.835  31.513  39.001  1.00 37.99           C  
ATOM    167  CD  ARG L  24      37.139  32.186  38.569  1.00 67.11           C  
ATOM    168  NE  ARG L  24      37.957  32.420  39.792  1.00 64.43           N  
ATOM    169  CZ  ARG L  24      39.084  33.186  39.710  1.00 86.16           C  
ATOM    170  NH1 ARG L  24      39.471  33.698  38.505  1.00 55.49           N1+
ATOM    171  NH2 ARG L  24      39.816  33.446  40.832  1.00 53.29           N  
ATOM    172  C   ARG L  24      32.608  30.871  37.062  1.00 28.41           C  
ATOM    173  O   ARG L  24      32.622  30.067  36.132  1.00 28.84           O  
ATOM    174  N   ALA L  25      31.813  31.958  37.064  1.00 27.80           N  
ATOM    175  CA  ALA L  25      30.870  32.196  36.007  1.00 27.94           C  
ATOM    176  CB  ALA L  25      29.454  32.500  36.524  1.00 27.49           C  
ATOM    177  C   ALA L  25      31.313  33.385  35.210  1.00 29.15           C  
ATOM    178  O   ALA L  25      31.942  34.302  35.734  1.00 31.22           O  
ATOM    179  N   SER L  26      31.046  33.353  33.888  1.00 27.67           N  
ATOM    180  CA  SER L  26      31.426  34.398  32.978  1.00 28.35           C  
ATOM    181  CB  SER L  26      31.179  34.014  31.505  1.00 28.11           C  
ATOM    182  OG  SER L  26      29.815  33.675  31.305  1.00 33.14           O  
ATOM    183  C   SER L  26      30.627  35.616  33.298  1.00 31.27           C  
ATOM    184  O   SER L  26      31.054  36.735  33.012  1.00 30.59           O  
ATOM    185  N   GLN L  27      29.434  35.430  33.890  1.00 29.13           N  
ATOM    186  CA  GLN L  27      28.649  36.576  34.223  1.00 31.16           C  
ATOM    187  CB  GLN L  27      27.621  36.929  33.138  1.00 34.80           C  
ATOM    188  CG  GLN L  27      26.895  38.244  33.390  1.00 41.25           C  
ATOM    189  CD  GLN L  27      26.186  38.620  32.101  1.00 52.50           C  
ATOM    190  OE1 GLN L  27      25.293  39.465  32.094  1.00 55.73           O  
ATOM    191  NE2 GLN L  27      26.602  37.981  30.974  1.00 52.02           N  
ATOM    192  C   GLN L  27      27.938  36.279  35.508  1.00 35.80           C  
ATOM    193  O   GLN L  27      27.887  35.138  35.962  1.00 31.45           O  
ATOM    194  N   THR L  28      27.373  37.327  36.135  1.00 32.53           N  
ATOM    195  CA  THR L  28      26.735  37.177  37.404  1.00 35.90           C  
ATOM    196  CB  THR L  28      26.148  38.467  37.909  1.00 44.00           C  
ATOM    197  OG1 THR L  28      27.159  39.458  38.035  1.00  0.00           O  
ATOM    198  CG2 THR L  28      25.470  38.221  39.267  1.00  0.00           C  
ATOM    199  C   THR L  28      25.616  36.207  37.242  1.00 35.13           C  
ATOM    200  O   THR L  28      24.901  36.208  36.243  1.00 33.37           O  
ATOM    201  N   ILE L  29      25.460  35.323  38.241  1.00 32.27           N  
ATOM    202  CA  ILE L  29      24.394  34.381  38.207  1.00 28.42           C  
ATOM    203  CB  ILE L  29      24.819  33.000  38.524  1.00 29.97           C  
ATOM    204  CG1 ILE L  29      23.593  32.106  38.461  1.00 28.40           C  
ATOM    205  CG2 ILE L  29      25.594  32.995  39.840  1.00 27.28           C  
ATOM    206  CD1 ILE L  29      23.944  30.652  38.614  1.00 47.69           C  
ATOM    207  C   ILE L  29      23.384  34.842  39.198  1.00 31.82           C  
ATOM    208  O   ILE L  29      23.657  34.950  40.392  1.00 32.24           O  
ATOM    209  N   SER L  30      22.170  35.117  38.692  1.00 30.88           N  
ATOM    210  CA  SER L  30      21.162  35.737  39.491  1.00 33.00           C  
ATOM    211  CB  SER L  30      19.955  36.227  38.673  1.00 36.12           C  
ATOM    212  OG  SER L  30      18.995  36.830  39.531  1.00 44.99           O  
ATOM    213  C   SER L  30      20.657  34.824  40.554  1.00 31.62           C  
ATOM    214  O   SER L  30      20.570  33.608  40.394  1.00 31.21           O  
ATOM    215  N   ASN L  31      20.348  35.457  41.701  1.00 28.12           N  
ATOM    216  CA  ASN L  31      19.736  34.877  42.857  1.00 28.91           C  
ATOM    217  CB  ASN L  31      18.277  34.447  42.609  1.00 31.01           C  
ATOM    218  CG  ASN L  31      17.580  34.327  43.958  1.00  0.00           C  
ATOM    219  OD1 ASN L  31      17.897  35.052  44.899  1.00  0.00           O  
ATOM    220  ND2 ASN L  31      16.600  33.389  44.054  1.00  0.00           N  
ATOM    221  C   ASN L  31      20.511  33.697  43.341  1.00 28.96           C  
ATOM    222  O   ASN L  31      19.960  32.843  44.035  1.00 27.75           O  
ATOM    223  N   ASN L  32      21.819  33.637  43.037  1.00 29.89           N  
ATOM    224  CA  ASN L  32      22.627  32.542  43.503  1.00 31.05           C  
ATOM    225  CB  ASN L  32      22.707  32.474  45.040  1.00 34.43           C  
ATOM    226  CG  ASN L  32      23.528  33.656  45.531  1.00 20.84           C  
ATOM    227  OD1 ASN L  32      24.385  34.166  44.813  1.00 23.34           O  
ATOM    228  ND2 ASN L  32      23.266  34.095  46.792  1.00 28.23           N  
ATOM    229  C   ASN L  32      22.051  31.237  43.033  1.00 29.54           C  
ATOM    230  O   ASN L  32      22.145  30.243  43.753  1.00 29.04           O  
ATOM    231  N   PHE L  33      21.468  31.177  41.812  1.00 26.52           N  
ATOM    232  CA  PHE L  33      20.903  29.918  41.387  1.00 24.31           C  
ATOM    233  CB  PHE L  33      19.851  29.987  40.262  1.00 25.07           C  
ATOM    234  CG  PHE L  33      18.600  30.648  40.719  1.00 29.78           C  
ATOM    235  CD1 PHE L  33      17.890  30.154  41.786  1.00 29.88           C  
ATOM    236  CD2 PHE L  33      18.109  31.729  40.027  1.00 31.79           C  
ATOM    237  CE1 PHE L  33      16.726  30.761  42.190  1.00 33.43           C  
ATOM    238  CE2 PHE L  33      16.944  32.340  40.423  1.00 32.16           C  
ATOM    239  CZ  PHE L  33      16.256  31.857  41.510  1.00 38.36           C  
ATOM    240  C   PHE L  33      21.984  29.067  40.799  1.00 27.74           C  
ATOM    241  O   PHE L  33      22.078  28.912  39.585  1.00 24.50           O  
ATOM    242  N   VAL L  34      22.787  28.435  41.662  1.00 22.66           N  
ATOM    243  CA  VAL L  34      23.878  27.589  41.291  1.00 22.92           C  
ATOM    244  CB  VAL L  34      25.215  28.167  41.647  1.00 21.79           C  
ATOM    245  CG1 VAL L  34      26.303  27.123  41.343  1.00  0.00           C  
ATOM    246  CG2 VAL L  34      25.384  29.495  40.890  1.00  0.00           C  
ATOM    247  C   VAL L  34      23.722  26.319  42.059  1.00 23.17           C  
ATOM    248  O   VAL L  34      23.394  26.339  43.245  1.00 22.84           O  
ATOM    249  N   ALA L  35      23.964  25.173  41.392  1.00 23.00           N  
ATOM    250  CA  ALA L  35      23.805  23.902  42.035  1.00 21.64           C  
ATOM    251  CB  ALA L  35      22.630  23.084  41.475  1.00 21.09           C  
ATOM    252  C   ALA L  35      25.050  23.097  41.813  1.00 21.45           C  
ATOM    253  O   ALA L  35      25.815  23.354  40.884  1.00 20.66           O  
ATOM    254  N   TRP L  36      25.295  22.116  42.706  1.00 21.41           N  
ATOM    255  CA  TRP L  36      26.432  21.245  42.590  1.00 20.75           C  
ATOM    256  CB  TRP L  36      27.387  21.327  43.793  1.00 20.30           C  
ATOM    257  CG  TRP L  36      28.116  22.645  43.898  1.00 19.37           C  
ATOM    258  CD2 TRP L  36      29.401  22.903  43.310  1.00 17.42           C  
ATOM    259  CD1 TRP L  36      27.739  23.796  44.525  1.00 16.77           C  
ATOM    260  NE1 TRP L  36      28.708  24.757  44.364  1.00 20.41           N  
ATOM    261  CE2 TRP L  36      29.738  24.221  43.619  1.00 22.08           C  
ATOM    262  CE3 TRP L  36      30.234  22.108  42.576  1.00 19.28           C  
ATOM    263  CZ2 TRP L  36      30.916  24.765  43.194  1.00 25.17           C  
ATOM    264  CZ3 TRP L  36      31.421  22.659  42.148  1.00 21.73           C  
ATOM    265  CH2 TRP L  36      31.755  23.962  42.452  1.00 20.10           C  
ATOM    266  C   TRP L  36      25.936  19.832  42.513  1.00 22.05           C  
ATOM    267  O   TRP L  36      24.984  19.456  43.198  1.00 22.32           O  
ATOM    268  N   TYR L  37      26.586  19.008  41.660  1.00 22.24           N  
ATOM    269  CA  TYR L  37      26.193  17.634  41.498  1.00 21.52           C  
ATOM    270  CB  TYR L  37      25.635  17.292  40.103  1.00 20.15           C  
ATOM    271  CG  TYR L  37      24.401  18.087  39.842  1.00 21.82           C  
ATOM    272  CD1 TYR L  37      23.171  17.647  40.272  1.00 21.13           C  
ATOM    273  CD2 TYR L  37      24.469  19.281  39.164  1.00 22.42           C  
ATOM    274  CE1 TYR L  37      22.033  18.382  40.029  1.00 21.16           C  
ATOM    275  CE2 TYR L  37      23.335  20.017  38.918  1.00 20.62           C  
ATOM    276  CZ  TYR L  37      22.112  19.571  39.350  1.00 20.82           C  
ATOM    277  OH  TYR L  37      20.950  20.329  39.096  1.00 25.69           O  
ATOM    278  C   TYR L  37      27.406  16.765  41.659  1.00 21.82           C  
ATOM    279  O   TYR L  37      28.534  17.172  41.375  1.00 22.23           O  
ATOM    280  N   GLN L  38      27.187  15.524  42.143  1.00 20.57           N  
ATOM    281  CA  GLN L  38      28.243  14.563  42.301  1.00 21.51           C  
ATOM    282  CB  GLN L  38      28.303  13.956  43.713  1.00 21.72           C  
ATOM    283  CG  GLN L  38      29.419  12.927  43.902  1.00 22.99           C  
ATOM    284  CD  GLN L  38      29.253  12.297  45.278  1.00 29.71           C  
ATOM    285  OE1 GLN L  38      28.152  11.915  45.670  1.00 25.05           O  
ATOM    286  NE2 GLN L  38      30.374  12.183  46.037  1.00 21.84           N  
ATOM    287  C   GLN L  38      27.941  13.428  41.372  1.00 22.08           C  
ATOM    288  O   GLN L  38      26.803  12.967  41.296  1.00 22.62           O  
ATOM    289  N   GLN L  39      28.951  12.952  40.616  1.00 21.34           N  
ATOM    290  CA  GLN L  39      28.693  11.842  39.743  1.00 22.38           C  
ATOM    291  CB  GLN L  39      28.683  12.225  38.252  1.00 20.48           C  
ATOM    292  CG  GLN L  39      28.392  11.039  37.329  1.00 25.10           C  
ATOM    293  CD  GLN L  39      28.368  11.531  35.889  1.00 21.35           C  
ATOM    294  OE1 GLN L  39      29.001  12.526  35.541  1.00 27.78           O  
ATOM    295  NE2 GLN L  39      27.606  10.813  35.021  1.00 30.62           N  
ATOM    296  C   GLN L  39      29.763  10.815  39.948  1.00 23.46           C  
ATOM    297  O   GLN L  39      30.922  11.024  39.593  1.00 23.01           O  
ATOM    298  N   LYS L  40      29.380   9.658  40.524  1.00 24.49           N  
ATOM    299  CA  LYS L  40      30.310   8.591  40.760  1.00 26.23           C  
ATOM    300  CB  LYS L  40      29.904   7.671  41.923  1.00 25.88           C  
ATOM    301  CG  LYS L  40      29.896   8.387  43.277  1.00 27.98           C  
ATOM    302  CD  LYS L  40      29.178   7.614  44.387  1.00 26.47           C  
ATOM    303  CE  LYS L  40      29.116   8.368  45.717  1.00 32.73           C  
ATOM    304  NZ  LYS L  40      28.230   7.655  46.665  1.00 39.04           N1+
ATOM    305  C   LYS L  40      30.391   7.791  39.499  1.00 28.77           C  
ATOM    306  O   LYS L  40      29.532   7.906  38.627  1.00 29.44           O  
ATOM    307  N   PRO L  41      31.402   6.983  39.358  1.00 30.99           N  
ATOM    308  CA  PRO L  41      31.535   6.275  38.120  1.00 31.62           C  
ATOM    309  CD  PRO L  41      32.695   7.261  39.963  1.00 31.08           C  
ATOM    310  CB  PRO L  41      32.930   5.660  38.140  1.00 32.06           C  
ATOM    311  CG  PRO L  41      33.735   6.650  39.006  1.00 31.00           C  
ATOM    312  C   PRO L  41      30.418   5.323  37.860  1.00 32.35           C  
ATOM    313  O   PRO L  41      30.019   4.591  38.764  1.00 32.03           O  
ATOM    314  N   GLY L  42      29.900   5.337  36.616  1.00 33.56           N  
ATOM    315  CA  GLY L  42      28.878   4.424  36.204  1.00 33.89           C  
ATOM    316  C   GLY L  42      27.551   4.827  36.765  1.00 34.44           C  
ATOM    317  O   GLY L  42      26.621   4.022  36.770  1.00 35.33           O  
ATOM    318  N   GLN L  43      27.400   6.071  37.256  1.00 32.19           N  
ATOM    319  CA  GLN L  43      26.103   6.376  37.784  1.00 29.88           C  
ATOM    320  CB  GLN L  43      25.983   6.148  39.300  1.00 30.07           C  
ATOM    321  CG  GLN L  43      26.935   6.953  40.177  1.00 35.86           C  
ATOM    322  CD  GLN L  43      26.777   6.364  41.570  1.00 53.91           C  
ATOM    323  OE1 GLN L  43      27.752   5.995  42.221  1.00 32.95           O  
ATOM    324  NE2 GLN L  43      25.505   6.252  42.036  1.00 62.93           N  
ATOM    325  C   GLN L  43      25.668   7.756  37.396  1.00 28.51           C  
ATOM    326  O   GLN L  43      26.438   8.542  36.848  1.00 26.54           O  
ATOM    327  N   ALA L  44      24.371   8.050  37.629  1.00 26.85           N  
ATOM    328  CA  ALA L  44      23.783   9.315  37.282  1.00 26.36           C  
ATOM    329  CB  ALA L  44      22.247   9.293  37.242  1.00 27.62           C  
ATOM    330  C   ALA L  44      24.200  10.338  38.294  1.00 26.05           C  
ATOM    331  O   ALA L  44      24.600  10.008  39.408  1.00 24.87           O  
ATOM    332  N   PRO L  45      24.109  11.586  37.913  1.00 25.67           N  
ATOM    333  CA  PRO L  45      24.495  12.665  38.786  1.00 24.41           C  
ATOM    334  CD  PRO L  45      24.230  11.946  36.509  1.00 25.53           C  
ATOM    335  CB  PRO L  45      24.507  13.914  37.907  1.00 24.00           C  
ATOM    336  CG  PRO L  45      24.809  13.370  36.498  1.00 22.91           C  
ATOM    337  C   PRO L  45      23.576  12.761  39.967  1.00 24.70           C  
ATOM    338  O   PRO L  45      22.422  12.345  39.864  1.00 25.25           O  
ATOM    339  N   ARG L  46      24.084  13.282  41.103  1.00 23.99           N  
ATOM    340  CA  ARG L  46      23.321  13.417  42.316  1.00 23.67           C  
ATOM    341  CB  ARG L  46      23.897  12.542  43.443  1.00 24.74           C  
ATOM    342  CG  ARG L  46      23.232  12.704  44.809  1.00 27.59           C  
ATOM    343  CD  ARG L  46      24.034  12.018  45.919  1.00 36.21           C  
ATOM    344  NE  ARG L  46      23.366  12.291  47.221  1.00 40.96           N  
ATOM    345  CZ  ARG L  46      24.113  12.371  48.361  1.00 48.14           C  
ATOM    346  NH1 ARG L  46      25.470  12.217  48.306  1.00 43.68           N1+
ATOM    347  NH2 ARG L  46      23.505  12.619  49.557  1.00 34.52           N  
ATOM    348  C   ARG L  46      23.426  14.845  42.770  1.00 23.21           C  
ATOM    349  O   ARG L  46      24.517  15.409  42.797  1.00 22.22           O  
ATOM    350  N   LEU L  47      22.288  15.465  43.161  1.00 22.70           N  
ATOM    351  CA  LEU L  47      22.263  16.851  43.568  1.00 22.18           C  
ATOM    352  CB  LEU L  47      20.839  17.442  43.545  1.00 22.38           C  
ATOM    353  CG  LEU L  47      20.737  18.906  44.018  1.00 26.56           C  
ATOM    354  CD1 LEU L  47      21.476  19.864  43.069  1.00 15.57           C  
ATOM    355  CD2 LEU L  47      19.273  19.311  44.255  1.00 18.08           C  
ATOM    356  C   LEU L  47      22.768  16.990  44.973  1.00 22.87           C  
ATOM    357  O   LEU L  47      22.203  16.399  45.891  1.00 24.03           O  
ATOM    358  N   LEU L  48      23.931  17.665  45.143  1.00 22.42           N  
ATOM    359  CA  LEU L  48      24.519  17.998  46.418  1.00 23.06           C  
ATOM    360  CB  LEU L  48      26.044  18.163  46.301  1.00 24.11           C  
ATOM    361  CG  LEU L  48      26.778  16.870  45.896  1.00 24.55           C  
ATOM    362  CD1 LEU L  48      28.288  17.099  45.798  1.00 34.01           C  
ATOM    363  CD2 LEU L  48      26.449  15.710  46.846  1.00 25.04           C  
ATOM    364  C   LEU L  48      23.990  19.274  47.028  1.00 23.93           C  
ATOM    365  O   LEU L  48      23.584  19.306  48.191  1.00 23.67           O  
ATOM    366  N   ILE L  49      23.998  20.380  46.245  1.00 22.22           N  
ATOM    367  CA  ILE L  49      23.642  21.664  46.787  1.00 21.79           C  
ATOM    368  CB  ILE L  49      24.837  22.453  47.236  1.00 22.69           C  
ATOM    369  CG1 ILE L  49      25.537  21.703  48.381  1.00 21.88           C  
ATOM    370  CG2 ILE L  49      24.381  23.871  47.613  1.00 23.00           C  
ATOM    371  CD1 ILE L  49      26.890  22.286  48.772  1.00 21.08           C  
ATOM    372  C   ILE L  49      22.907  22.465  45.754  1.00 23.55           C  
ATOM    373  O   ILE L  49      23.127  22.309  44.553  1.00 24.09           O  
ATOM    374  N   TYR L  50      21.978  23.333  46.213  1.00 23.87           N  
ATOM    375  CA  TYR L  50      21.249  24.203  45.333  1.00 24.60           C  
ATOM    376  CB  TYR L  50      19.817  23.727  45.015  1.00 24.54           C  
ATOM    377  CG  TYR L  50      19.004  23.740  46.264  1.00 27.05           C  
ATOM    378  CD1 TYR L  50      19.061  22.695  47.157  1.00 37.45           C  
ATOM    379  CD2 TYR L  50      18.171  24.802  46.534  1.00 33.13           C  
ATOM    380  CE1 TYR L  50      18.301  22.713  48.304  1.00 35.62           C  
ATOM    381  CE2 TYR L  50      17.409  24.826  47.678  1.00 31.93           C  
ATOM    382  CZ  TYR L  50      17.476  23.780  48.567  1.00 31.35           C  
ATOM    383  OH  TYR L  50      16.695  23.803  49.742  1.00 31.92           O  
ATOM    384  C   TYR L  50      21.162  25.540  46.014  1.00 25.15           C  
ATOM    385  O   TYR L  50      21.341  25.637  47.225  1.00 24.92           O  
ATOM    386  N   GLY L  51      20.916  26.613  45.234  1.00 19.30           N  
ATOM    387  CA  GLY L  51      20.791  27.919  45.822  1.00 19.82           C  
ATOM    388  C   GLY L  51      22.138  28.302  46.335  1.00 21.24           C  
ATOM    389  O   GLY L  51      22.273  29.117  47.246  1.00 20.64           O  
ATOM    390  N   ALA L  52      23.169  27.655  45.775  1.00 19.48           N  
ATOM    391  CA  ALA L  52      24.550  27.914  46.053  1.00 17.83           C  
ATOM    392  CB  ALA L  52      24.905  29.404  45.912  1.00 19.84           C  
ATOM    393  C   ALA L  52      24.952  27.461  47.433  1.00 20.03           C  
ATOM    394  O   ALA L  52      26.121  27.141  47.643  1.00 19.66           O  
ATOM    395  N   SER L  53      24.018  27.324  48.403  1.00 20.78           N  
ATOM    396  CA  SER L  53      24.518  26.983  49.713  1.00 22.32           C  
ATOM    397  CB  SER L  53      24.659  28.212  50.626  1.00 25.79           C  
ATOM    398  OG  SER L  53      25.597  29.125  50.080  1.00 23.95           O  
ATOM    399  C   SER L  53      23.572  26.073  50.424  1.00 21.46           C  
ATOM    400  O   SER L  53      23.822  25.686  51.567  1.00 24.38           O  
ATOM    401  N   THR L  54      22.484  25.659  49.762  1.00 25.96           N  
ATOM    402  CA  THR L  54      21.542  24.854  50.492  1.00 26.85           C  
ATOM    403  CB  THR L  54      20.112  25.131  50.127  1.00 27.27           C  
ATOM    404  OG1 THR L  54      19.806  26.499  50.358  1.00 28.62           O  
ATOM    405  CG2 THR L  54      19.202  24.239  50.988  1.00 28.70           C  
ATOM    406  C   THR L  54      21.816  23.409  50.208  1.00 28.02           C  
ATOM    407  O   THR L  54      21.874  22.979  49.057  1.00 27.89           O  
ATOM    408  N   ARG L  55      21.996  22.621  51.287  1.00 28.93           N  
ATOM    409  CA  ARG L  55      22.312  21.225  51.181  1.00 30.29           C  
ATOM    410  CB  ARG L  55      22.900  20.682  52.499  1.00 30.39           C  
ATOM    411  CG  ARG L  55      23.639  19.350  52.385  1.00 32.68           C  
ATOM    412  CD  ARG L  55      24.205  18.852  53.721  1.00 29.80           C  
ATOM    413  NE  ARG L  55      25.103  19.910  54.269  1.00 39.98           N  
ATOM    414  CZ  ARG L  55      24.672  20.744  55.261  1.00 54.75           C  
ATOM    415  NH1 ARG L  55      23.438  20.570  55.820  1.00 40.30           N1+
ATOM    416  NH2 ARG L  55      25.484  21.743  55.715  1.00 44.22           N  
ATOM    417  C   ARG L  55      21.049  20.475  50.859  1.00 31.08           C  
ATOM    418  O   ARG L  55      20.004  20.702  51.466  1.00 31.04           O  
ATOM    419  N   ALA L  56      21.125  19.548  49.881  1.00 30.85           N  
ATOM    420  CA  ALA L  56      19.987  18.770  49.470  1.00 30.99           C  
ATOM    421  CB  ALA L  56      20.178  18.060  48.117  1.00 30.23           C  
ATOM    422  C   ALA L  56      19.724  17.728  50.511  1.00 33.30           C  
ATOM    423  O   ALA L  56      20.585  17.417  51.331  1.00 32.35           O  
ATOM    424  N   THR L  57      18.502  17.159  50.515  1.00 36.39           N  
ATOM    425  CA  THR L  57      18.169  16.205  51.531  1.00 38.23           C  
ATOM    426  CB  THR L  57      16.710  15.859  51.572  1.00 39.86           C  
ATOM    427  OG1 THR L  57      15.934  17.029  51.785  1.00 45.00           O  
ATOM    428  CG2 THR L  57      16.477  14.861  52.717  1.00 43.53           C  
ATOM    429  C   THR L  57      18.933  14.938  51.303  1.00 38.16           C  
ATOM    430  O   THR L  57      19.119  14.498  50.170  1.00 37.55           O  
ATOM    431  N   GLY L  58      19.412  14.328  52.407  1.00 38.73           N  
ATOM    432  CA  GLY L  58      20.096  13.067  52.350  1.00 37.66           C  
ATOM    433  C   GLY L  58      21.563  13.274  52.132  1.00 37.49           C  
ATOM    434  O   GLY L  58      22.323  12.309  52.080  1.00 38.74           O  
ATOM    435  N   ILE L  59      22.012  14.536  52.018  1.00 35.10           N  
ATOM    436  CA  ILE L  59      23.403  14.775  51.766  1.00 32.28           C  
ATOM    437  CB  ILE L  59      23.617  15.919  50.831  1.00 31.58           C  
ATOM    438  CG1 ILE L  59      22.986  15.538  49.485  1.00 29.27           C  
ATOM    439  CG2 ILE L  59      25.119  16.237  50.748  1.00 29.76           C  
ATOM    440  CD1 ILE L  59      22.794  16.714  48.548  1.00 25.20           C  
ATOM    441  C   ILE L  59      24.088  15.039  53.070  1.00 32.67           C  
ATOM    442  O   ILE L  59      23.578  15.746  53.938  1.00 32.18           O  
ATOM    443  N   PRO L  60      25.251  14.456  53.215  1.00 33.24           N  
ATOM    444  CA  PRO L  60      25.998  14.553  54.442  1.00 33.34           C  
ATOM    445  CD  PRO L  60      25.586  13.257  52.465  1.00 34.69           C  
ATOM    446  CB  PRO L  60      27.148  13.557  54.305  1.00 33.97           C  
ATOM    447  CG  PRO L  60      26.597  12.495  53.338  1.00 31.91           C  
ATOM    448  C   PRO L  60      26.450  15.950  54.730  1.00 33.17           C  
ATOM    449  O   PRO L  60      26.653  16.729  53.802  1.00 32.99           O  
ATOM    450  N   ASP L  61      26.643  16.264  56.025  1.00 32.88           N  
ATOM    451  CA  ASP L  61      26.988  17.568  56.518  0.90 32.51           C  
ATOM    452  CB  ASP L  61      26.976  17.670  58.057  0.90 34.06           C  
ATOM    453  CG  ASP L  61      28.050  16.760  58.641  0.83 34.80           C  
ATOM    454  OD1 ASP L  61      28.388  15.738  57.987  0.83 36.61           O  
ATOM    455  OD2 ASP L  61      28.547  17.080  59.753  0.83 37.31           O1-
ATOM    456  C   ASP L  61      28.342  17.985  56.030  1.00 32.31           C  
ATOM    457  O   ASP L  61      28.663  19.172  56.032  1.00 31.84           O  
ATOM    458  N   ARG L  62      29.188  17.024  55.622  1.00 30.88           N  
ATOM    459  CA  ARG L  62      30.531  17.336  55.216  1.00 30.09           C  
ATOM    460  CB  ARG L  62      31.386  16.107  54.840  1.00 30.83           C  
ATOM    461  CG  ARG L  62      30.904  15.325  53.614  1.00 28.99           C  
ATOM    462  CD  ARG L  62      31.882  14.222  53.196  1.00 32.74           C  
ATOM    463  NE  ARG L  62      31.451  12.965  53.864  1.00 25.51           N  
ATOM    464  CZ  ARG L  62      30.652  12.079  53.202  1.00 43.85           C  
ATOM    465  NH1 ARG L  62      30.380  12.261  51.877  1.00 31.60           N1+
ATOM    466  NH2 ARG L  62      30.124  11.011  53.867  1.00 29.60           N  
ATOM    467  C   ARG L  62      30.503  18.236  54.015  1.00 29.61           C  
ATOM    468  O   ARG L  62      31.450  18.991  53.793  1.00 30.26           O  
ATOM    469  N   PHE L  63      29.442  18.140  53.183  1.00 27.45           N  
ATOM    470  CA  PHE L  63      29.352  18.925  51.980  1.00 27.13           C  
ATOM    471  CB  PHE L  63      28.456  18.271  50.908  1.00 27.41           C  
ATOM    472  CG  PHE L  63      29.089  17.004  50.437  1.00 28.54           C  
ATOM    473  CD1 PHE L  63      29.998  17.022  49.406  1.00 27.12           C  
ATOM    474  CD2 PHE L  63      28.774  15.797  51.018  1.00 30.58           C  
ATOM    475  CE1 PHE L  63      30.582  15.860  48.962  1.00 29.76           C  
ATOM    476  CE2 PHE L  63      29.355  14.630  50.578  1.00 34.32           C  
ATOM    477  CZ  PHE L  63      30.263  14.659  49.549  1.00 29.94           C  
ATOM    478  C   PHE L  63      28.739  20.264  52.281  1.00 27.05           C  
ATOM    479  O   PHE L  63      27.738  20.360  52.989  1.00 26.56           O  
ATOM    480  N   SER L  64      29.340  21.349  51.740  1.00 25.45           N  
ATOM    481  CA  SER L  64      28.805  22.668  51.937  1.00 26.96           C  
ATOM    482  CB  SER L  64      29.411  23.399  53.146  1.00 27.72           C  
ATOM    483  OG  SER L  64      30.806  23.580  52.956  1.00 30.69           O  
ATOM    484  C   SER L  64      29.114  23.487  50.718  1.00 26.96           C  
ATOM    485  O   SER L  64      30.093  23.230  50.018  1.00 26.84           O  
ATOM    486  N   GLY L  65      28.279  24.511  50.436  1.00 26.18           N  
ATOM    487  CA  GLY L  65      28.509  25.334  49.283  1.00 27.09           C  
ATOM    488  C   GLY L  65      28.420  26.766  49.707  1.00 27.74           C  
ATOM    489  O   GLY L  65      27.743  27.097  50.679  1.00 27.24           O  
ATOM    490  N   SER L  66      29.115  27.661  48.972  1.00 27.01           N  
ATOM    491  CA  SER L  66      29.089  29.056  49.315  1.00 28.40           C  
ATOM    492  CB  SER L  66      30.128  29.432  50.386  1.00 28.35           C  
ATOM    493  OG  SER L  66      31.440  29.212  49.889  1.00 30.95           O  
ATOM    494  C   SER L  66      29.407  29.862  48.089  1.00 27.86           C  
ATOM    495  O   SER L  66      29.752  29.317  47.041  1.00 26.78           O  
ATOM    496  N   GLY L  67      29.296  31.205  48.199  1.00 26.46           N  
ATOM    497  CA  GLY L  67      29.630  32.062  47.091  1.00 26.14           C  
ATOM    498  C   GLY L  67      28.416  32.758  46.557  1.00 26.95           C  
ATOM    499  O   GLY L  67      27.276  32.395  46.848  1.00 26.28           O  
ATOM    500  N   SER L  68      28.659  33.828  45.775  1.00 27.24           N  
ATOM    501  CA  SER L  68      27.611  34.575  45.144  1.00 28.22           C  
ATOM    502  CB  SER L  68      26.987  35.649  46.054  1.00 26.36           C  
ATOM    503  OG  SER L  68      25.956  36.336  45.359  1.00 33.56           O  
ATOM    504  C   SER L  68      28.217  35.270  43.968  1.00 27.63           C  
ATOM    505  O   SER L  68      29.439  35.356  43.847  1.00 28.50           O  
ATOM    506  N   GLY L  69      27.371  35.785  43.055  1.00 28.19           N  
ATOM    507  CA  GLY L  69      27.889  36.481  41.914  1.00 27.70           C  
ATOM    508  C   GLY L  69      28.544  35.497  40.992  1.00 28.37           C  
ATOM    509  O   GLY L  69      27.907  34.582  40.477  1.00 28.75           O  
ATOM    510  N   THR L  70      29.813  35.782  40.653  1.00 27.52           N  
ATOM    511  CA  THR L  70      30.651  34.996  39.789  1.00 27.62           C  
ATOM    512  CB  THR L  70      31.695  35.829  39.112  1.00 28.61           C  
ATOM    513  OG1 THR L  70      32.404  35.045  38.166  1.00 28.12           O  
ATOM    514  CG2 THR L  70      32.650  36.386  40.177  1.00 26.11           C  
ATOM    515  C   THR L  70      31.360  33.845  40.456  1.00 27.64           C  
ATOM    516  O   THR L  70      31.708  32.881  39.775  1.00 28.49           O  
ATOM    517  N   ASP L  71      31.665  33.928  41.773  1.00 27.81           N  
ATOM    518  CA  ASP L  71      32.504  32.914  42.373  1.00 29.19           C  
ATOM    519  CB  ASP L  71      33.676  33.485  43.190  1.00 30.85           C  
ATOM    520  CG  ASP L  71      34.721  34.058  42.246  1.00 35.52           C  
ATOM    521  OD1 ASP L  71      34.643  33.780  41.019  1.00 40.57           O  
ATOM    522  OD2 ASP L  71      35.623  34.781  42.748  1.00 50.87           O1-
ATOM    523  C   ASP L  71      31.740  32.029  43.311  1.00 28.55           C  
ATOM    524  O   ASP L  71      31.050  32.504  44.212  1.00 28.40           O  
ATOM    525  N   PHE L  72      31.885  30.696  43.134  1.00 26.95           N  
ATOM    526  CA  PHE L  72      31.195  29.755  43.973  1.00 25.90           C  
ATOM    527  CB  PHE L  72      30.018  29.072  43.255  1.00 24.89           C  
ATOM    528  CG  PHE L  72      29.007  30.116  42.914  1.00 24.42           C  
ATOM    529  CD1 PHE L  72      29.137  30.877  41.775  1.00 21.49           C  
ATOM    530  CD2 PHE L  72      27.922  30.331  43.732  1.00 17.90           C  
ATOM    531  CE1 PHE L  72      28.204  31.837  41.457  1.00 20.16           C  
ATOM    532  CE2 PHE L  72      26.985  31.288  43.421  1.00 23.73           C  
ATOM    533  CZ  PHE L  72      27.125  32.046  42.283  1.00 21.10           C  
ATOM    534  C   PHE L  72      32.159  28.672  44.360  1.00 25.84           C  
ATOM    535  O   PHE L  72      33.093  28.369  43.618  1.00 24.85           O  
ATOM    536  N   THR L  73      31.957  28.059  45.551  1.00 25.03           N  
ATOM    537  CA  THR L  73      32.850  27.021  45.977  1.00 25.56           C  
ATOM    538  CB  THR L  73      33.843  27.486  47.002  1.00 26.17           C  
ATOM    539  OG1 THR L  73      34.610  28.564  46.489  1.00 28.06           O  
ATOM    540  CG2 THR L  73      34.769  26.314  47.353  1.00 24.70           C  
ATOM    541  C   THR L  73      32.071  25.909  46.612  1.00 25.98           C  
ATOM    542  O   THR L  73      31.061  26.132  47.281  1.00 26.02           O  
ATOM    543  N   LEU L  74      32.537  24.662  46.397  1.00 24.68           N  
ATOM    544  CA  LEU L  74      31.972  23.496  47.012  1.00 24.72           C  
ATOM    545  CB  LEU L  74      31.654  22.379  46.003  1.00 24.11           C  
ATOM    546  CG  LEU L  74      31.091  21.093  46.635  1.00 24.39           C  
ATOM    547  CD1 LEU L  74      29.717  21.328  47.284  1.00 18.84           C  
ATOM    548  CD2 LEU L  74      31.087  19.943  45.616  1.00 23.09           C  
ATOM    549  C   LEU L  74      33.031  22.979  47.930  1.00 25.52           C  
ATOM    550  O   LEU L  74      34.186  22.836  47.527  1.00 25.01           O  
ATOM    551  N   THR L  75      32.675  22.700  49.198  1.00 25.03           N  
ATOM    552  CA  THR L  75      33.679  22.244  50.115  1.00 25.65           C  
ATOM    553  CB  THR L  75      33.896  23.186  51.262  1.00 25.91           C  
ATOM    554  OG1 THR L  75      34.287  24.463  50.779  1.00 25.87           O  
ATOM    555  CG2 THR L  75      34.985  22.608  52.180  1.00 25.91           C  
ATOM    556  C   THR L  75      33.267  20.933  50.704  1.00 26.26           C  
ATOM    557  O   THR L  75      32.121  20.745  51.109  1.00 25.56           O  
ATOM    558  N   ILE L  76      34.219  19.979  50.743  1.00 26.53           N  
ATOM    559  CA  ILE L  76      34.003  18.716  51.383  1.00 27.24           C  
ATOM    560  CB  ILE L  76      34.392  17.551  50.514  1.00 26.32           C  
ATOM    561  CG1 ILE L  76      33.604  17.593  49.192  1.00 26.34           C  
ATOM    562  CG2 ILE L  76      34.154  16.256  51.308  1.00 26.00           C  
ATOM    563  CD1 ILE L  76      34.138  16.637  48.124  1.00 20.62           C  
ATOM    564  C   ILE L  76      34.925  18.765  52.564  1.00 28.68           C  
ATOM    565  O   ILE L  76      36.143  18.674  52.414  1.00 29.24           O  
ATOM    566  N   SER L  77      34.353  18.900  53.777  1.00 31.11           N  
ATOM    567  CA  SER L  77      35.123  19.138  54.967  1.00 33.57           C  
ATOM    568  CB  SER L  77      34.248  19.235  56.229  1.00 32.39           C  
ATOM    569  OG  SER L  77      33.605  17.994  56.477  1.00 33.04           O  
ATOM    570  C   SER L  77      36.125  18.050  55.192  1.00 35.98           C  
ATOM    571  O   SER L  77      37.319  18.328  55.289  1.00 38.88           O  
ATOM    572  N   SER L  78      35.672  16.786  55.300  1.00 34.90           N  
ATOM    573  CA  SER L  78      36.615  15.720  55.490  1.00 35.54           C  
ATOM    574  CB  SER L  78      36.502  15.042  56.866  1.00 36.78           C  
ATOM    575  OG  SER L  78      37.462  14.003  56.982  1.00 49.21           O  
ATOM    576  C   SER L  78      36.297  14.688  54.456  1.00 33.93           C  
ATOM    577  O   SER L  78      35.242  14.060  54.493  1.00 34.26           O  
ATOM    578  N   LEU L  79      37.240  14.458  53.525  1.00 31.87           N  
ATOM    579  CA  LEU L  79      37.005  13.566  52.426  1.00 32.37           C  
ATOM    580  CB  LEU L  79      38.122  13.567  51.368  1.00 32.42           C  
ATOM    581  CG  LEU L  79      38.202  14.846  50.517  1.00 35.76           C  
ATOM    582  CD1 LEU L  79      39.341  14.754  49.493  1.00 31.89           C  
ATOM    583  CD2 LEU L  79      36.858  15.159  49.846  1.00 32.11           C  
ATOM    584  C   LEU L  79      36.871  12.154  52.888  1.00 33.07           C  
ATOM    585  O   LEU L  79      37.596  11.685  53.764  1.00 32.67           O  
ATOM    586  N   GLU L  80      35.909  11.446  52.263  1.00 32.83           N  
ATOM    587  CA  GLU L  80      35.656  10.056  52.502  1.00 32.26           C  
ATOM    588  CB  GLU L  80      34.170   9.747  52.763  1.00 32.70           C  
ATOM    589  CG  GLU L  80      33.623  10.353  54.057  1.00 40.80           C  
ATOM    590  CD  GLU L  80      34.164   9.544  55.224  1.00 41.65           C  
ATOM    591  OE1 GLU L  80      34.820   8.502  54.961  1.00 46.02           O  
ATOM    592  OE2 GLU L  80      33.929   9.952  56.393  1.00 60.72           O1-
ATOM    593  C   GLU L  80      36.022   9.370  51.221  1.00 32.31           C  
ATOM    594  O   GLU L  80      36.020   9.991  50.160  1.00 31.10           O  
ATOM    595  N   PRO L  81      36.360   8.113  51.278  1.00 33.58           N  
ATOM    596  CA  PRO L  81      36.738   7.414  50.080  1.00 31.89           C  
ATOM    597  CD  PRO L  81      36.982   7.544  52.463  1.00 34.10           C  
ATOM    598  CB  PRO L  81      37.293   6.071  50.548  1.00 32.26           C  
ATOM    599  CG  PRO L  81      37.851   6.382  51.950  1.00 34.11           C  
ATOM    600  C   PRO L  81      35.597   7.315  49.116  1.00 30.40           C  
ATOM    601  O   PRO L  81      35.841   7.197  47.915  1.00 31.09           O  
ATOM    602  N   GLU L  82      34.352   7.367  49.622  1.00 29.73           N  
ATOM    603  CA  GLU L  82      33.161   7.251  48.827  1.00 30.33           C  
ATOM    604  CB  GLU L  82      31.859   7.179  49.646  1.00 31.61           C  
ATOM    605  CG  GLU L  82      31.504   8.475  50.375  1.00 39.03           C  
ATOM    606  CD  GLU L  82      30.090   8.328  50.925  1.00 63.07           C  
ATOM    607  OE1 GLU L  82      29.873   7.408  51.757  1.00 46.40           O  
ATOM    608  OE2 GLU L  82      29.209   9.130  50.517  1.00 51.40           O1-
ATOM    609  C   GLU L  82      33.046   8.451  47.940  1.00 30.09           C  
ATOM    610  O   GLU L  82      32.347   8.416  46.931  1.00 31.44           O  
ATOM    611  N   ASP L  83      33.701   9.558  48.336  1.00 28.97           N  
ATOM    612  CA  ASP L  83      33.649  10.845  47.697  1.00 27.99           C  
ATOM    613  CB  ASP L  83      34.321  11.944  48.537  1.00 28.04           C  
ATOM    614  CG  ASP L  83      33.440  12.176  49.761  1.00 30.96           C  
ATOM    615  OD1 ASP L  83      32.250  11.764  49.718  1.00 28.46           O  
ATOM    616  OD2 ASP L  83      33.943  12.762  50.756  1.00 27.54           O1-
ATOM    617  C   ASP L  83      34.260  10.840  46.323  1.00 28.03           C  
ATOM    618  O   ASP L  83      34.056  11.791  45.569  1.00 28.55           O  
ATOM    619  N   PHE L  84      35.084   9.830  45.976  1.00 26.32           N  
ATOM    620  CA  PHE L  84      35.687   9.786  44.666  1.00 26.11           C  
ATOM    621  CB  PHE L  84      36.430   8.456  44.418  1.00 27.72           C  
ATOM    622  CG  PHE L  84      36.930   8.385  43.014  1.00 28.99           C  
ATOM    623  CD1 PHE L  84      38.097   9.010  42.639  1.00 33.54           C  
ATOM    624  CD2 PHE L  84      36.233   7.666  42.070  1.00 38.94           C  
ATOM    625  CE1 PHE L  84      38.548   8.929  41.341  1.00 37.34           C  
ATOM    626  CE2 PHE L  84      36.679   7.580  40.771  1.00 59.25           C  
ATOM    627  CZ  PHE L  84      37.840   8.215  40.403  1.00 32.29           C  
ATOM    628  C   PHE L  84      34.614   9.938  43.629  1.00 26.08           C  
ATOM    629  O   PHE L  84      33.685   9.135  43.550  1.00 25.97           O  
ATOM    630  N   ALA L  85      34.726  10.998  42.797  1.00 25.18           N  
ATOM    631  CA  ALA L  85      33.732  11.235  41.787  1.00 24.35           C  
ATOM    632  CB  ALA L  85      32.318  11.433  42.360  1.00 24.69           C  
ATOM    633  C   ALA L  85      34.091  12.490  41.054  1.00 24.43           C  
ATOM    634  O   ALA L  85      35.101  13.133  41.338  1.00 25.55           O  
ATOM    635  N   VAL L  86      33.268  12.843  40.047  1.00 23.17           N  
ATOM    636  CA  VAL L  86      33.446  14.064  39.319  1.00 22.85           C  
ATOM    637  CB  VAL L  86      33.273  13.910  37.837  1.00 23.17           C  
ATOM    638  CG1 VAL L  86      33.409  15.293  37.179  1.00 19.66           C  
ATOM    639  CG2 VAL L  86      34.291  12.873  37.329  1.00 22.51           C  
ATOM    640  C   VAL L  86      32.364  14.977  39.810  1.00 23.13           C  
ATOM    641  O   VAL L  86      31.229  14.545  40.008  1.00 23.72           O  
ATOM    642  N   TYR L  87      32.688  16.268  40.033  1.00 22.52           N  
ATOM    643  CA  TYR L  87      31.710  17.179  40.562  1.00 21.57           C  
ATOM    644  CB  TYR L  87      32.164  17.874  41.858  1.00 20.51           C  
ATOM    645  CG  TYR L  87      32.292  16.841  42.928  1.00 21.88           C  
ATOM    646  CD1 TYR L  87      33.399  16.026  42.991  1.00 20.20           C  
ATOM    647  CD2 TYR L  87      31.306  16.694  43.876  1.00 21.67           C  
ATOM    648  CE1 TYR L  87      33.516  15.077  43.979  1.00 21.38           C  
ATOM    649  CE2 TYR L  87      31.416  15.747  44.867  1.00 17.10           C  
ATOM    650  CZ  TYR L  87      32.524  14.936  44.918  1.00 20.57           C  
ATOM    651  OH  TYR L  87      32.645  13.962  45.932  1.00 24.47           O  
ATOM    652  C   TYR L  87      31.463  18.253  39.546  1.00 21.21           C  
ATOM    653  O   TYR L  87      32.399  18.771  38.938  1.00 22.10           O  
ATOM    654  N   TYR L  88      30.172  18.611  39.343  1.00 20.74           N  
ATOM    655  CA  TYR L  88      29.803  19.587  38.352  1.00 20.05           C  
ATOM    656  CB  TYR L  88      28.869  19.039  37.255  1.00 20.55           C  
ATOM    657  CG  TYR L  88      29.551  18.005  36.424  1.00 22.27           C  
ATOM    658  CD1 TYR L  88      30.329  18.371  35.350  1.00 19.51           C  
ATOM    659  CD2 TYR L  88      29.394  16.669  36.708  1.00 18.23           C  
ATOM    660  CE1 TYR L  88      30.951  17.418  34.578  1.00 26.87           C  
ATOM    661  CE2 TYR L  88      30.013  15.710  35.940  1.00 21.21           C  
ATOM    662  CZ  TYR L  88      30.794  16.085  34.872  1.00 21.30           C  
ATOM    663  OH  TYR L  88      31.430  15.105  34.082  1.00 26.31           O  
ATOM    664  C   TYR L  88      28.996  20.678  38.992  1.00 20.73           C  
ATOM    665  O   TYR L  88      28.195  20.432  39.892  1.00 20.21           O  
ATOM    666  N   CYS L  89      29.201  21.930  38.531  1.00 21.01           N  
ATOM    667  CA  CYS L  89      28.391  23.029  38.972  1.00 22.01           C  
ATOM    668  CB  CYS L  89      29.186  24.316  39.322  1.00 21.47           C  
ATOM    669  SG  CYS L  89      30.286  24.910  38.000  1.00 24.57           S  
ATOM    670  C   CYS L  89      27.434  23.314  37.850  1.00 22.45           C  
ATOM    671  O   CYS L  89      27.694  22.963  36.699  1.00 22.40           O  
ATOM    672  N   GLN L  90      26.266  23.907  38.170  1.00 21.99           N  
ATOM    673  CA  GLN L  90      25.276  24.189  37.165  1.00 21.58           C  
ATOM    674  CB  GLN L  90      24.122  23.179  37.120  1.00 21.65           C  
ATOM    675  CG  GLN L  90      23.062  23.583  36.096  1.00 21.80           C  
ATOM    676  CD  GLN L  90      21.722  22.998  36.519  1.00 22.45           C  
ATOM    677  OE1 GLN L  90      21.639  22.197  37.450  1.00 23.97           O  
ATOM    678  NE2 GLN L  90      20.635  23.439  35.831  1.00 26.58           N  
ATOM    679  C   GLN L  90      24.598  25.465  37.539  1.00 22.38           C  
ATOM    680  O   GLN L  90      24.236  25.660  38.698  1.00 23.56           O  
ATOM    681  N   GLN L  91      24.375  26.358  36.556  1.00 22.08           N  
ATOM    682  CA  GLN L  91      23.694  27.581  36.868  1.00 22.32           C  
ATOM    683  CB  GLN L  91      24.453  28.833  36.389  1.00 22.97           C  
ATOM    684  CG  GLN L  91      24.614  28.934  34.870  1.00 20.42           C  
ATOM    685  CD  GLN L  91      23.391  29.644  34.313  1.00 25.58           C  
ATOM    686  OE1 GLN L  91      22.875  30.579  34.923  1.00 28.15           O  
ATOM    687  NE2 GLN L  91      22.912  29.195  33.123  1.00 24.24           N  
ATOM    688  C   GLN L  91      22.354  27.537  36.206  1.00 22.57           C  
ATOM    689  O   GLN L  91      22.222  27.043  35.088  1.00 22.68           O  
ATOM    690  N   TYR L  92      21.301  27.937  36.962  1.00 19.64           N  
ATOM    691  CA  TYR L  92      19.985  28.002  36.398  1.00 23.68           C  
ATOM    692  CB  TYR L  92      19.042  26.894  36.925  1.00 22.80           C  
ATOM    693  CG  TYR L  92      19.029  26.873  38.417  1.00 22.68           C  
ATOM    694  CD1 TYR L  92      20.087  26.312  39.093  1.00 23.21           C  
ATOM    695  CD2 TYR L  92      17.989  27.411  39.139  1.00 21.96           C  
ATOM    696  CE1 TYR L  92      20.108  26.274  40.467  1.00 23.05           C  
ATOM    697  CE2 TYR L  92      18.004  27.373  40.515  1.00 20.43           C  
ATOM    698  CZ  TYR L  92      19.062  26.802  41.183  1.00 25.58           C  
ATOM    699  OH  TYR L  92      19.073  26.768  42.593  1.00 23.02           O  
ATOM    700  C   TYR L  92      19.398  29.367  36.624  1.00 25.06           C  
ATOM    701  O   TYR L  92      18.181  29.524  36.690  1.00 25.24           O  
ATOM    702  N   GLY L  93      20.272  30.388  36.751  1.00 26.19           N  
ATOM    703  CA  GLY L  93      19.880  31.764  36.873  1.00 27.42           C  
ATOM    704  C   GLY L  93      19.403  32.269  35.548  1.00 29.39           C  
ATOM    705  O   GLY L  93      18.465  33.060  35.480  1.00 29.81           O  
ATOM    706  N   SER L  94      20.081  31.849  34.457  1.00 25.18           N  
ATOM    707  CA  SER L  94      19.728  32.335  33.153  1.00 31.45           C  
ATOM    708  CB  SER L  94      20.740  33.366  32.612  1.00 34.36           C  
ATOM    709  OG  SER L  94      20.355  33.819  31.323  1.00 50.68           O  
ATOM    710  C   SER L  94      19.707  31.170  32.208  1.00 31.58           C  
ATOM    711  O   SER L  94      20.436  30.196  32.377  1.00 27.40           O  
ATOM    712  N   SER L  95      18.854  31.246  31.165  1.00 30.23           N  
ATOM    713  CA  SER L  95      18.764  30.170  30.225  1.00 34.28           C  
ATOM    714  CB  SER L  95      17.321  29.878  29.769  1.00 36.76           C  
ATOM    715  OG  SER L  95      16.759  31.019  29.150  1.00 45.32           O  
ATOM    716  C   SER L  95      19.580  30.539  29.031  1.00 32.89           C  
ATOM    717  O   SER L  95      19.745  31.718  28.715  1.00 33.94           O  
ATOM    718  N   PRO L  96      20.115  29.556  28.362  1.00 34.34           N  
ATOM    719  CA  PRO L  96      19.937  28.179  28.732  1.00 32.30           C  
ATOM    720  CD  PRO L  96      20.402  29.699  26.944  1.00 36.61           C  
ATOM    721  CB  PRO L  96      20.242  27.351  27.484  1.00 36.81           C  
ATOM    722  CG  PRO L  96      20.958  28.329  26.538  1.00 39.20           C  
ATOM    723  C   PRO L  96      20.784  27.811  29.908  1.00 29.44           C  
ATOM    724  O   PRO L  96      21.780  28.486  30.167  1.00 26.31           O  
ATOM    725  N   TYR L  97      20.401  26.735  30.619  1.00 27.21           N  
ATOM    726  CA  TYR L  97      21.118  26.302  31.785  1.00 25.34           C  
ATOM    727  CB  TYR L  97      20.338  25.305  32.652  1.00 25.63           C  
ATOM    728  CG  TYR L  97      19.014  25.936  32.893  1.00 26.58           C  
ATOM    729  CD1 TYR L  97      18.918  27.197  33.436  1.00 27.61           C  
ATOM    730  CD2 TYR L  97      17.867  25.239  32.594  1.00 28.87           C  
ATOM    731  CE1 TYR L  97      17.687  27.767  33.652  1.00 25.81           C  
ATOM    732  CE2 TYR L  97      16.635  25.803  32.810  1.00 31.20           C  
ATOM    733  CZ  TYR L  97      16.546  27.069  33.338  1.00 28.99           C  
ATOM    734  OH  TYR L  97      15.280  27.645  33.558  1.00 31.55           O  
ATOM    735  C   TYR L  97      22.375  25.642  31.312  1.00 26.97           C  
ATOM    736  O   TYR L  97      22.382  24.948  30.297  1.00 28.57           O  
ATOM    737  N   THR L  98      23.489  25.868  32.042  1.00 24.64           N  
ATOM    738  CA  THR L  98      24.791  25.431  31.620  1.00 23.53           C  
ATOM    739  CB  THR L  98      25.656  26.562  31.145  1.00 24.07           C  
ATOM    740  OG1 THR L  98      25.852  27.505  32.188  1.00 24.41           O  
ATOM    741  CG2 THR L  98      24.958  27.235  29.952  1.00 24.08           C  
ATOM    742  C   THR L  98      25.496  24.775  32.768  1.00 23.33           C  
ATOM    743  O   THR L  98      25.206  25.047  33.933  1.00 23.28           O  
ATOM    744  N   PHE L  99      26.455  23.878  32.446  1.00 22.25           N  
ATOM    745  CA  PHE L  99      27.194  23.153  33.446  1.00 22.00           C  
ATOM    746  CB  PHE L  99      27.140  21.620  33.292  1.00 20.49           C  
ATOM    747  CG  PHE L  99      25.772  21.085  33.541  1.00 22.68           C  
ATOM    748  CD1 PHE L  99      24.849  21.013  32.523  1.00 21.47           C  
ATOM    749  CD2 PHE L  99      25.414  20.633  34.790  1.00 17.49           C  
ATOM    750  CE1 PHE L  99      23.589  20.510  32.751  1.00 23.07           C  
ATOM    751  CE2 PHE L  99      24.156  20.130  35.023  1.00 21.00           C  
ATOM    752  CZ  PHE L  99      23.239  20.066  34.002  1.00 20.86           C  
ATOM    753  C   PHE L  99      28.648  23.474  33.300  1.00 22.07           C  
ATOM    754  O   PHE L  99      29.112  23.881  32.236  1.00 22.97           O  
ATOM    755  N   GLY L 100      29.411  23.304  34.397  1.00 22.18           N  
ATOM    756  CA  GLY L 100      30.830  23.486  34.337  1.00 21.45           C  
ATOM    757  C   GLY L 100      31.386  22.226  33.741  1.00 23.30           C  
ATOM    758  O   GLY L 100      30.670  21.241  33.576  1.00 21.88           O  
ATOM    759  N   GLN L 101      32.691  22.239  33.402  1.00 22.81           N  
ATOM    760  CA  GLN L 101      33.388  21.136  32.795  1.00 25.42           C  
ATOM    761  CB  GLN L 101      34.801  21.491  32.288  1.00 25.46           C  
ATOM    762  CG  GLN L 101      35.810  21.859  33.380  1.00 34.60           C  
ATOM    763  CD  GLN L 101      35.711  23.347  33.686  1.00 96.69           C  
ATOM    764  OE1 GLN L 101      34.649  23.866  34.022  1.00 45.41           O  
ATOM    765  NE2 GLN L 101      36.861  24.060  33.564  1.00 38.00           N  
ATOM    766  C   GLN L 101      33.518  19.999  33.767  1.00 25.98           C  
ATOM    767  O   GLN L 101      33.649  18.844  33.364  1.00 27.07           O  
ATOM    768  N   GLY L 102      33.563  20.294  35.079  1.00 25.12           N  
ATOM    769  CA  GLY L 102      33.646  19.248  36.060  1.00 24.39           C  
ATOM    770  C   GLY L 102      35.030  19.183  36.631  1.00 25.23           C  
ATOM    771  O   GLY L 102      36.015  19.520  35.976  1.00 25.95           O  
ATOM    772  N   THR L 103      35.114  18.747  37.906  1.00 24.15           N  
ATOM    773  CA  THR L 103      36.373  18.571  38.576  1.00 24.01           C  
ATOM    774  CB  THR L 103      36.536  19.438  39.793  1.00 23.95           C  
ATOM    775  OG1 THR L 103      36.461  20.809  39.433  1.00 25.80           O  
ATOM    776  CG2 THR L 103      37.892  19.133  40.450  1.00 20.90           C  
ATOM    777  C   THR L 103      36.422  17.150  39.037  1.00 24.15           C  
ATOM    778  O   THR L 103      35.483  16.658  39.662  1.00 23.29           O  
ATOM    779  N   LYS L 104      37.528  16.441  38.736  1.00 24.15           N  
ATOM    780  CA  LYS L 104      37.617  15.073  39.152  1.00 25.99           C  
ATOM    781  CB  LYS L 104      38.360  14.153  38.168  1.00 26.10           C  
ATOM    782  CG  LYS L 104      38.420  12.710  38.673  1.00 33.23           C  
ATOM    783  CD  LYS L 104      38.797  11.670  37.619  1.00 52.19           C  
ATOM    784  CE  LYS L 104      38.839  10.252  38.195  1.00 55.30           C  
ATOM    785  NZ  LYS L 104      38.909   9.253  37.109  1.00 53.63           N1+
ATOM    786  C   LYS L 104      38.358  15.019  40.447  1.00 26.26           C  
ATOM    787  O   LYS L 104      39.458  15.553  40.576  1.00 28.00           O  
ATOM    788  N   VAL L 105      37.753  14.362  41.456  1.00 26.25           N  
ATOM    789  CA  VAL L 105      38.401  14.252  42.729  1.00 26.73           C  
ATOM    790  CB  VAL L 105      37.482  14.531  43.886  1.00 26.82           C  
ATOM    791  CG1 VAL L 105      38.218  14.221  45.202  1.00 25.85           C  
ATOM    792  CG2 VAL L 105      37.002  15.989  43.781  1.00 26.67           C  
ATOM    793  C   VAL L 105      38.891  12.846  42.862  1.00 27.77           C  
ATOM    794  O   VAL L 105      38.105  11.900  42.843  1.00 28.37           O  
ATOM    795  N   ASP L 106      40.225  12.679  42.991  1.00 28.32           N  
ATOM    796  CA  ASP L 106      40.785  11.367  43.146  1.00 29.49           C  
ATOM    797  CB  ASP L 106      41.874  11.002  42.115  1.00 30.12           C  
ATOM    798  CG  ASP L 106      43.048  11.956  42.241  1.00 32.37           C  
ATOM    799  OD1 ASP L 106      42.813  13.192  42.287  1.00  0.00           O  
ATOM    800  OD2 ASP L 106      44.205  11.459  42.298  1.00  0.00           O1-
ATOM    801  C   ASP L 106      41.354  11.253  44.525  1.00 30.56           C  
ATOM    802  O   ASP L 106      41.772  12.242  45.124  1.00 30.69           O  
ATOM    803  N   ILE L 107      41.376  10.017  45.065  1.00 29.91           N  
ATOM    804  CA  ILE L 107      41.816   9.800  46.415  1.00 30.42           C  
ATOM    805  CB  ILE L 107      40.988   8.783  47.145  1.00 29.42           C  
ATOM    806  CG1 ILE L 107      39.523   9.235  47.234  1.00 33.00           C  
ATOM    807  CG2 ILE L 107      41.645   8.527  48.511  1.00 31.61           C  
ATOM    808  CD1 ILE L 107      39.332  10.551  47.983  1.00 42.02           C  
ATOM    809  C   ILE L 107      43.201   9.249  46.383  1.00 31.27           C  
ATOM    810  O   ILE L 107      43.473   8.251  45.718  1.00 31.33           O  
ATOM    811  N   LYS L 108      44.126   9.907  47.110  1.00 31.40           N  
ATOM    812  CA  LYS L 108      45.467   9.411  47.155  1.00 31.62           C  
ATOM    813  CB  LYS L 108      46.548  10.502  47.018  1.00 31.42           C  
ATOM    814  CG  LYS L 108      46.546  11.544  48.137  1.00 33.15           C  
ATOM    815  CD  LYS L 108      47.830  12.376  48.210  1.00 35.58           C  
ATOM    816  CE  LYS L 108      47.978  13.405  47.087  1.00 55.29           C  
ATOM    817  NZ  LYS L 108      49.237  14.163  47.263  1.00 68.04           N1+
ATOM    818  C   LYS L 108      45.665   8.717  48.497  1.00 31.96           C  
ATOM    819  O   LYS L 108      44.688   8.659  49.289  1.00 31.81           O  
ATOM    820  OXT LYS L 108      46.801   8.229  48.748  1.00  0.00           O1-
TER     821      LYS L 108 
ATOM    822  N   GLN H 109       6.449   7.482  45.602  1.00 38.79           N1+
ATOM    823  CA  GLN H 109       7.797   6.993  45.190  1.00 37.77           C  
ATOM    824  CB  GLN H 109       7.708   5.526  44.751  1.00 38.34           C  
ATOM    825  CG  GLN H 109       6.751   5.323  43.578  1.00 38.75           C  
ATOM    826  CD  GLN H 109       6.749   3.846  43.221  0.00 46.11           C  
ATOM    827  OE1 GLN H 109       5.780   3.129  43.463  0.00 50.46           O  
ATOM    828  NE2 GLN H 109       7.874   3.373  42.625  0.00 50.29           N  
ATOM    829  C   GLN H 109       8.341   7.809  44.054  1.00 36.88           C  
ATOM    830  O   GLN H 109       7.687   7.968  43.030  1.00 36.42           O  
ATOM    831  N   VAL H 110       9.567   8.347  44.216  1.00 47.63           N  
ATOM    832  CA  VAL H 110      10.161   9.295  43.308  1.00 46.63           C  
ATOM    833  CB  VAL H 110      11.327  10.006  43.931  1.00 47.09           C  
ATOM    834  CG1 VAL H 110      11.888  11.000  42.907  1.00 40.40           C  
ATOM    835  CG2 VAL H 110      10.857  10.663  45.242  1.00 42.44           C  
ATOM    836  C   VAL H 110      10.607   8.773  41.948  1.00 45.01           C  
ATOM    837  O   VAL H 110      10.548   9.520  40.977  1.00 44.81           O  
ATOM    838  N   GLN H 111      11.066   7.513  41.825  1.00 54.25           N  
ATOM    839  CA  GLN H 111      11.706   6.907  40.666  1.00 53.33           C  
ATOM    840  CB  GLN H 111      11.504   5.388  40.651  1.00 54.65           C  
ATOM    841  CG  GLN H 111      10.031   5.006  40.508  1.00 56.23           C  
ATOM    842  CD  GLN H 111       9.926   3.495  40.615  1.00 93.88           C  
ATOM    843  OE1 GLN H 111      10.298   2.907  41.628  1.00 79.15           O  
ATOM    844  NE2 GLN H 111       9.407   2.845  39.539  1.00 42.68           N  
ATOM    845  C   GLN H 111      11.332   7.429  39.293  1.00 51.17           C  
ATOM    846  O   GLN H 111      10.190   7.770  38.996  1.00 51.23           O  
ATOM    847  N   LEU H 112      12.358   7.509  38.406  1.00 47.80           N  
ATOM    848  CA  LEU H 112      12.220   7.871  37.015  1.00 44.60           C  
ATOM    849  CB  LEU H 112      12.976   9.151  36.624  1.00 45.06           C  
ATOM    850  CG  LEU H 112      12.415  10.437  37.257  1.00 41.80           C  
ATOM    851  CD1 LEU H 112      13.221  11.669  36.820  1.00 39.64           C  
ATOM    852  CD2 LEU H 112      10.914  10.591  36.964  1.00 38.00           C  
ATOM    853  C   LEU H 112      12.845   6.763  36.221  1.00 42.97           C  
ATOM    854  O   LEU H 112      14.051   6.536  36.307  1.00 42.88           O  
ATOM    855  N   VAL H 113      12.043   6.058  35.396  1.00 40.47           N  
ATOM    856  CA  VAL H 113      12.570   4.943  34.658  1.00 38.14           C  
ATOM    857  CB  VAL H 113      11.720   3.711  34.770  1.00 39.90           C  
ATOM    858  CG1 VAL H 113      12.330   2.606  33.892  1.00 33.86           C  
ATOM    859  CG2 VAL H 113      11.602   3.331  36.257  1.00 39.03           C  
ATOM    860  C   VAL H 113      12.640   5.319  33.210  1.00 34.93           C  
ATOM    861  O   VAL H 113      11.692   5.866  32.651  1.00 35.04           O  
ATOM    862  N   GLN H 114      13.782   5.011  32.561  1.00 32.01           N  
ATOM    863  CA  GLN H 114      13.973   5.393  31.192  1.00 30.87           C  
ATOM    864  CB  GLN H 114      15.280   6.174  30.967  1.00 29.72           C  
ATOM    865  CG  GLN H 114      15.320   7.483  31.765  1.00 26.48           C  
ATOM    866  CD  GLN H 114      16.636   8.197  31.489  1.00 27.57           C  
ATOM    867  OE1 GLN H 114      17.194   8.859  32.362  1.00 33.13           O  
ATOM    868  NE2 GLN H 114      17.136   8.074  30.231  1.00 27.08           N  
ATOM    869  C   GLN H 114      13.995   4.171  30.326  1.00 31.59           C  
ATOM    870  O   GLN H 114      14.142   3.047  30.803  1.00 31.40           O  
ATOM    871  N   SER H 115      13.821   4.383  29.005  1.00 31.67           N  
ATOM    872  CA  SER H 115      13.790   3.316  28.045  1.00 32.04           C  
ATOM    873  CB  SER H 115      13.272   3.756  26.665  1.00 31.76           C  
ATOM    874  OG  SER H 115      14.113   4.765  26.125  1.00 31.49           O  
ATOM    875  C   SER H 115      15.177   2.776  27.882  1.00 32.76           C  
ATOM    876  O   SER H 115      16.152   3.383  28.320  1.00 31.69           O  
ATOM    877  N   GLY H 116      15.288   1.596  27.236  1.00 31.60           N  
ATOM    878  CA  GLY H 116      16.540   0.906  27.093  1.00 30.35           C  
ATOM    879  C   GLY H 116      17.388   1.542  26.038  1.00 30.34           C  
ATOM    880  O   GLY H 116      16.925   2.346  25.231  1.00 30.39           O  
ATOM    881  N   ALA H 117      18.678   1.147  26.019  1.00 30.67           N  
ATOM    882  CA  ALA H 117      19.649   1.685  25.110  1.00 30.01           C  
ATOM    883  CB  ALA H 117      21.084   1.210  25.395  1.00 29.98           C  
ATOM    884  C   ALA H 117      19.300   1.275  23.718  1.00 31.49           C  
ATOM    885  O   ALA H 117      18.713   0.217  23.496  1.00 31.84           O  
ATOM    886  N   GLU H 118      19.647   2.132  22.734  1.00 30.70           N  
ATOM    887  CA  GLU H 118      19.326   1.812  21.374  1.00 30.42           C  
ATOM    888  CB  GLU H 118      18.068   2.521  20.846  1.00 32.59           C  
ATOM    889  CG  GLU H 118      16.779   2.055  21.518  1.00 36.34           C  
ATOM    890  CD  GLU H 118      15.619   2.817  20.896  1.00 50.39           C  
ATOM    891  OE1 GLU H 118      15.819   3.396  19.796  1.00 37.36           O  
ATOM    892  OE2 GLU H 118      14.518   2.825  21.508  1.00 48.60           O1-
ATOM    893  C   GLU H 118      20.447   2.225  20.475  1.00 30.79           C  
ATOM    894  O   GLU H 118      21.272   3.071  20.814  1.00 29.47           O  
ATOM    895  N   VAL H 119      20.499   1.592  19.286  1.00 30.57           N  
ATOM    896  CA  VAL H 119      21.466   1.912  18.278  1.00 30.29           C  
ATOM    897  CB  VAL H 119      22.147   0.698  17.713  1.00 30.58           C  
ATOM    898  CG1 VAL H 119      23.068   1.131  16.561  1.00 29.91           C  
ATOM    899  CG2 VAL H 119      22.883  -0.026  18.852  1.00 33.73           C  
ATOM    900  C   VAL H 119      20.691   2.542  17.165  1.00 30.96           C  
ATOM    901  O   VAL H 119      19.618   2.058  16.801  1.00 30.97           O  
ATOM    902  N   LYS H 120      21.200   3.659  16.608  1.00 30.69           N  
ATOM    903  CA  LYS H 120      20.489   4.311  15.545  1.00 32.00           C  
ATOM    904  CB  LYS H 120      19.833   5.634  15.974  1.00 31.89           C  
ATOM    905  CG  LYS H 120      18.640   5.454  16.915  1.00 32.15           C  
ATOM    906  CD  LYS H 120      17.503   4.648  16.285  1.00 26.00           C  
ATOM    907  CE  LYS H 120      16.182   4.739  17.048  1.00 49.42           C  
ATOM    908  NZ  LYS H 120      15.129   3.995  16.323  1.00 37.31           N1+
ATOM    909  C   LYS H 120      21.452   4.640  14.447  1.00 32.81           C  
ATOM    910  O   LYS H 120      22.616   4.950  14.695  1.00 32.00           O  
ATOM    911  N   LYS H 121      20.975   4.571  13.188  1.00 33.66           N  
ATOM    912  CA  LYS H 121      21.791   4.892  12.052  1.00 34.72           C  
ATOM    913  CB  LYS H 121      21.218   4.388  10.716  1.00 36.71           C  
ATOM    914  CG  LYS H 121      21.235   2.868  10.561  1.00 44.25           C  
ATOM    915  CD  LYS H 121      20.342   2.369   9.424  1.00 51.17           C  
ATOM    916  CE  LYS H 121      20.522   3.141   8.115  1.00 74.19           C  
ATOM    917  NZ  LYS H 121      21.855   2.862   7.537  1.00 43.63           N1+
ATOM    918  C   LYS H 121      21.851   6.380  11.960  1.00 33.37           C  
ATOM    919  O   LYS H 121      20.975   7.082  12.461  1.00 33.92           O  
ATOM    920  N   PRO H 122      22.875   6.886  11.337  1.00 32.43           N  
ATOM    921  CA  PRO H 122      23.007   8.305  11.203  1.00 33.45           C  
ATOM    922  CD  PRO H 122      24.147   6.200  11.216  1.00 31.76           C  
ATOM    923  CB  PRO H 122      24.435   8.554  10.707  1.00 33.16           C  
ATOM    924  CG  PRO H 122      24.975   7.154  10.341  1.00 32.59           C  
ATOM    925  C   PRO H 122      21.926   8.840  10.324  1.00 35.09           C  
ATOM    926  O   PRO H 122      21.592   8.199   9.328  1.00 36.14           O  
ATOM    927  N   GLY H 123      21.367  10.013  10.683  1.00 34.86           N  
ATOM    928  CA  GLY H 123      20.342  10.634   9.896  1.00 33.46           C  
ATOM    929  C   GLY H 123      18.990  10.257  10.424  1.00 33.48           C  
ATOM    930  O   GLY H 123      17.986  10.852  10.036  1.00 34.74           O  
ATOM    931  N   SER H 124      18.918   9.263  11.331  1.00 31.43           N  
ATOM    932  CA  SER H 124      17.642   8.837  11.840  1.00 31.50           C  
ATOM    933  CB  SER H 124      17.587   7.348  12.229  1.00 31.07           C  
ATOM    934  OG  SER H 124      18.455   7.082  13.322  1.00 36.10           O  
ATOM    935  C   SER H 124      17.295   9.651  13.049  1.00 32.72           C  
ATOM    936  O   SER H 124      17.958  10.640  13.360  1.00 31.43           O  
ATOM    937  N   SER H 125      16.196   9.269  13.736  1.00 33.23           N  
ATOM    938  CA  SER H 125      15.758   9.972  14.911  1.00 34.48           C  
ATOM    939  CB  SER H 125      14.412  10.693  14.734  1.00 35.64           C  
ATOM    940  OG  SER H 125      14.527  11.727  13.770  1.00 40.14           O  
ATOM    941  C   SER H 125      15.550   8.974  16.008  1.00 34.14           C  
ATOM    942  O   SER H 125      15.278   7.802  15.754  1.00 34.87           O  
ATOM    943  N   VAL H 126      15.679   9.428  17.274  1.00 33.20           N  
ATOM    944  CA  VAL H 126      15.495   8.549  18.393  1.00 32.23           C  
ATOM    945  CB  VAL H 126      16.772   8.267  19.135  1.00 32.88           C  
ATOM    946  CG1 VAL H 126      17.311   9.591  19.703  1.00 27.66           C  
ATOM    947  CG2 VAL H 126      16.497   7.198  20.206  1.00 31.99           C  
ATOM    948  C   VAL H 126      14.542   9.199  19.348  1.00 31.09           C  
ATOM    949  O   VAL H 126      14.470  10.424  19.440  1.00 30.11           O  
ATOM    950  N   LYS H 127      13.758   8.370  20.068  1.00 30.40           N  
ATOM    951  CA  LYS H 127      12.821   8.875  21.027  1.00 32.15           C  
ATOM    952  CB  LYS H 127      11.365   8.554  20.647  1.00 33.56           C  
ATOM    953  CG  LYS H 127      10.309   9.307  21.460  1.00 35.72           C  
ATOM    954  CD  LYS H 127       8.917   9.226  20.828  1.00 52.71           C  
ATOM    955  CE  LYS H 127       7.828   9.965  21.608  1.00 49.50           C  
ATOM    956  NZ  LYS H 127       6.529   9.824  20.911  1.00 49.85           N1+
ATOM    957  C   LYS H 127      13.119   8.187  22.325  1.00 33.02           C  
ATOM    958  O   LYS H 127      13.064   6.961  22.413  1.00 33.89           O  
ATOM    959  N   VAL H 128      13.441   8.966  23.374  1.00 32.62           N  
ATOM    960  CA  VAL H 128      13.759   8.396  24.653  1.00 31.96           C  
ATOM    961  CB  VAL H 128      14.994   8.995  25.265  1.00 32.21           C  
ATOM    962  CG1 VAL H 128      15.177   8.443  26.689  1.00 32.64           C  
ATOM    963  CG2 VAL H 128      16.181   8.706  24.331  1.00 26.18           C  
ATOM    964  C   VAL H 128      12.613   8.696  25.564  1.00 32.07           C  
ATOM    965  O   VAL H 128      12.060   9.792  25.532  1.00 32.59           O  
ATOM    966  N   SER H 129      12.228   7.718  26.411  1.00 31.39           N  
ATOM    967  CA  SER H 129      11.094   7.900  27.273  1.00 31.50           C  
ATOM    968  CB  SER H 129      10.070   6.755  27.180  1.00 32.09           C  
ATOM    969  OG  SER H 129      10.641   5.548  27.660  1.00 34.58           O  
ATOM    970  C   SER H 129      11.554   7.952  28.698  1.00 31.49           C  
ATOM    971  O   SER H 129      12.594   7.398  29.052  1.00 30.09           O  
ATOM    972  N   CYS H 130      10.780   8.662  29.548  1.00 31.99           N  
ATOM    973  CA  CYS H 130      11.071   8.811  30.945  1.00 33.34           C  
ATOM    974  CB  CYS H 130      11.652  10.208  31.245  1.00 33.71           C  
ATOM    975  SG  CYS H 130      11.967  10.543  33.000  1.00 38.71           S  
ATOM    976  C   CYS H 130       9.767   8.681  31.669  1.00 33.86           C  
ATOM    977  O   CYS H 130       8.896   9.538  31.542  1.00 32.76           O  
ATOM    978  N   LYS H 131       9.602   7.609  32.471  1.00 35.44           N  
ATOM    979  CA  LYS H 131       8.341   7.402  33.120  1.00 37.76           C  
ATOM    980  CB  LYS H 131       7.879   5.935  33.115  1.00 38.74           C  
ATOM    981  CG  LYS H 131       6.482   5.742  33.705  1.00 36.51           C  
ATOM    982  CD  LYS H 131       5.857   4.389  33.367  1.00 53.85           C  
ATOM    983  CE  LYS H 131       4.446   4.214  33.931  1.00 40.90           C  
ATOM    984  NZ  LYS H 131       3.883   2.920  33.489  1.00 53.01           N1+
ATOM    985  C   LYS H 131       8.459   7.833  34.540  1.00 39.01           C  
ATOM    986  O   LYS H 131       9.355   7.402  35.267  1.00 38.61           O  
ATOM    987  N   THR H 132       7.530   8.708  34.968  1.00 41.84           N  
ATOM    988  CA  THR H 132       7.553   9.190  36.314  1.00 45.05           C  
ATOM    989  CB  THR H 132       6.983  10.568  36.464  1.00 44.53           C  
ATOM    990  OG1 THR H 132       5.613  10.572  36.088  1.00  0.00           O  
ATOM    991  CG2 THR H 132       7.783  11.530  35.572  1.00  0.00           C  
ATOM    992  C   THR H 132       6.706   8.265  37.117  1.00 48.50           C  
ATOM    993  O   THR H 132       5.647   7.821  36.674  1.00 48.64           O  
ATOM    994  N   SER H 133       7.182   7.931  38.327  1.00 52.72           N  
ATOM    995  CA  SER H 133       6.456   7.041  39.174  1.00 56.68           C  
ATOM    996  CB  SER H 133       7.353   6.232  40.126  1.00 57.62           C  
ATOM    997  OG  SER H 133       6.581   5.254  40.804  1.00 61.42           O  
ATOM    998  C   SER H 133       5.499   7.851  39.991  1.00 58.07           C  
ATOM    999  O   SER H 133       5.578   9.077  40.044  1.00 58.46           O  
ATOM   1000  N   GLY H 134       4.430   7.349  40.602  1.00 76.84           N  
ATOM   1001  CA  GLY H 134       3.699   8.136  41.604  1.00 73.80           C  
ATOM   1002  C   GLY H 134       3.461   9.638  41.416  1.00 68.03           C  
ATOM   1003  O   GLY H 134       3.301  10.148  40.306  1.00 67.42           O  
ATOM   1004  N   GLY H 135       3.501  10.375  42.546  1.00 64.89           N  
ATOM   1005  CA  GLY H 135       3.497  11.810  42.589  1.00 68.60           C  
ATOM   1006  C   GLY H 135       2.448  12.361  41.684  1.00 71.40           C  
ATOM   1007  O   GLY H 135       1.512  11.676  41.271  1.00 75.85           O  
ATOM   1008  N   THR H 136       2.618  13.649  41.338  1.00 69.80           N  
ATOM   1009  CA  THR H 136       1.712  14.300  40.444  1.00 71.12           C  
ATOM   1010  CB  THR H 136       1.118  15.562  40.999  1.00 74.48           C  
ATOM   1011  OG1 THR H 136       2.149  16.485  41.318  1.00 81.42           O  
ATOM   1012  CG2 THR H 136       0.298  15.231  42.256  1.00 75.30           C  
ATOM   1013  C   THR H 136       2.533  14.681  39.254  1.00 71.53           C  
ATOM   1014  O   THR H 136       3.575  15.318  39.385  1.00 75.85           O  
ATOM   1015  N   PHE H 137       2.067  14.300  38.051  1.00 68.70           N  
ATOM   1016  CA  PHE H 137       2.805  14.514  36.837  1.00 64.31           C  
ATOM   1017  CB  PHE H 137       2.122  13.837  35.632  1.00 57.03           C  
ATOM   1018  CG  PHE H 137       3.119  13.646  34.539  1.00 60.09           C  
ATOM   1019  CD1 PHE H 137       4.105  12.696  34.679  1.00 60.67           C  
ATOM   1020  CD2 PHE H 137       3.058  14.371  33.371  1.00 60.64           C  
ATOM   1021  CE1 PHE H 137       5.034  12.485  33.687  1.00 59.19           C  
ATOM   1022  CE2 PHE H 137       3.984  14.165  32.374  1.00 60.71           C  
ATOM   1023  CZ  PHE H 137       4.974  13.224  32.532  1.00 59.42           C  
ATOM   1024  C   PHE H 137       2.930  15.989  36.572  1.00 64.66           C  
ATOM   1025  O   PHE H 137       3.966  16.464  36.104  1.00 64.25           O  
ATOM   1026  N   ASN H 138       1.866  16.760  36.869  1.00 65.61           N  
ATOM   1027  CA  ASN H 138       1.870  18.178  36.629  1.00 67.71           C  
ATOM   1028  CB  ASN H 138       0.552  18.853  37.043  1.00 68.09           C  
ATOM   1029  CG  ASN H 138       0.717  20.351  36.833  1.00  0.00           C  
ATOM   1030  OD1 ASN H 138       1.175  21.061  37.726  1.00  0.00           O  
ATOM   1031  ND2 ASN H 138       0.354  20.847  35.620  1.00  0.00           N  
ATOM   1032  C   ASN H 138       2.965  18.834  37.410  1.00 67.33           C  
ATOM   1033  O   ASN H 138       3.550  19.808  36.940  1.00 71.30           O  
ATOM   1034  N   ASN H 139       3.255  18.338  38.627  1.00 58.65           N  
ATOM   1035  CA  ASN H 139       4.243  18.941  39.490  1.00 61.95           C  
ATOM   1036  CB  ASN H 139       4.225  18.421  40.934  1.00 64.24           C  
ATOM   1037  CG  ASN H 139       3.060  19.098  41.632  1.00 68.33           C  
ATOM   1038  OD1 ASN H 139       2.453  20.028  41.101  1.00 67.49           O  
ATOM   1039  ND2 ASN H 139       2.747  18.626  42.866  1.00 68.62           N  
ATOM   1040  C   ASN H 139       5.646  18.811  38.991  1.00 60.50           C  
ATOM   1041  O   ASN H 139       6.511  19.594  39.381  1.00 62.35           O  
ATOM   1042  N   VAL H 140       5.966  17.802  38.171  1.00 58.35           N  
ATOM   1043  CA  VAL H 140       7.359  17.695  37.842  1.00 58.35           C  
ATOM   1044  CB  VAL H 140       7.687  16.257  37.547  1.00 57.41           C  
ATOM   1045  CG1 VAL H 140       9.129  16.144  37.061  1.00  0.00           C  
ATOM   1046  CG2 VAL H 140       7.378  15.422  38.805  1.00  0.00           C  
ATOM   1047  C   VAL H 140       7.696  18.551  36.640  1.00 62.07           C  
ATOM   1048  O   VAL H 140       6.883  18.619  35.723  1.00 67.16           O  
ATOM   1049  N   ALA H 141       8.800  19.364  36.635  1.00 31.68           N  
ATOM   1050  CA  ALA H 141       9.237  19.557  35.278  1.00 29.33           C  
ATOM   1051  CB  ALA H 141       9.973  20.887  35.054  1.00 16.49           C  
ATOM   1052  C   ALA H 141      10.215  18.460  34.976  1.00 28.84           C  
ATOM   1053  O   ALA H 141      10.841  17.919  35.885  1.00 29.58           O  
ATOM   1054  N   ILE H 142      10.340  18.072  33.688  1.00 26.81           N  
ATOM   1055  CA  ILE H 142      11.257  17.021  33.330  1.00 25.98           C  
ATOM   1056  CB  ILE H 142      10.594  15.869  32.634  1.00 26.99           C  
ATOM   1057  CG1 ILE H 142       9.590  15.171  33.568  1.00 22.25           C  
ATOM   1058  CG2 ILE H 142      11.702  14.944  32.106  1.00 29.38           C  
ATOM   1059  CD1 ILE H 142      10.228  14.578  34.822  1.00 26.71           C  
ATOM   1060  C   ILE H 142      12.257  17.583  32.366  1.00 25.53           C  
ATOM   1061  O   ILE H 142      11.890  18.153  31.339  1.00 26.35           O  
ATOM   1062  N   ASN H 143      13.562  17.411  32.666  1.00 25.36           N  
ATOM   1063  CA  ASN H 143      14.590  17.955  31.824  1.00 25.50           C  
ATOM   1064  CB  ASN H 143      15.531  18.918  32.569  1.00 25.80           C  
ATOM   1065  CG  ASN H 143      14.729  20.162  32.939  1.00 27.05           C  
ATOM   1066  OD1 ASN H 143      14.655  21.119  32.170  1.00 25.48           O  
ATOM   1067  ND2 ASN H 143      14.095  20.145  34.143  1.00 27.58           N  
ATOM   1068  C   ASN H 143      15.411  16.830  31.276  1.00 25.18           C  
ATOM   1069  O   ASN H 143      15.446  15.735  31.836  1.00 26.24           O  
ATOM   1070  N   TRP H 144      16.059  17.074  30.119  1.00 24.41           N  
ATOM   1071  CA  TRP H 144      16.905  16.088  29.519  1.00 24.69           C  
ATOM   1072  CB  TRP H 144      16.453  15.670  28.110  1.00 26.11           C  
ATOM   1073  CG  TRP H 144      15.294  14.702  28.114  1.00 29.41           C  
ATOM   1074  CD2 TRP H 144      13.910  15.046  28.278  1.00 31.03           C  
ATOM   1075  CD1 TRP H 144      15.334  13.347  27.996  1.00 27.34           C  
ATOM   1076  NE1 TRP H 144      14.068  12.825  28.070  1.00 30.67           N  
ATOM   1077  CE2 TRP H 144      13.182  13.856  28.245  1.00 26.32           C  
ATOM   1078  CE3 TRP H 144      13.298  16.251  28.446  1.00 30.27           C  
ATOM   1079  CZ2 TRP H 144      11.826  13.847  28.375  1.00 35.99           C  
ATOM   1080  CZ3 TRP H 144      11.928  16.238  28.580  1.00 29.25           C  
ATOM   1081  CH2 TRP H 144      11.206  15.063  28.545  1.00 36.86           C  
ATOM   1082  C   TRP H 144      18.293  16.638  29.446  1.00 25.18           C  
ATOM   1083  O   TRP H 144      18.526  17.736  28.938  1.00 25.17           O  
ATOM   1084  N   VAL H 145      19.256  15.865  29.985  1.00 24.11           N  
ATOM   1085  CA  VAL H 145      20.638  16.249  29.987  1.00 23.36           C  
ATOM   1086  CB  VAL H 145      21.159  16.511  31.370  1.00 23.69           C  
ATOM   1087  CG1 VAL H 145      22.664  16.816  31.289  1.00 22.26           C  
ATOM   1088  CG2 VAL H 145      20.322  17.641  31.995  1.00 21.90           C  
ATOM   1089  C   VAL H 145      21.397  15.087  29.424  1.00 24.11           C  
ATOM   1090  O   VAL H 145      21.112  13.935  29.753  1.00 25.34           O  
ATOM   1091  N   ARG H 146      22.394  15.348  28.553  1.00 22.23           N  
ATOM   1092  CA  ARG H 146      23.090  14.224  27.990  1.00 22.42           C  
ATOM   1093  CB  ARG H 146      22.950  14.064  26.466  1.00 22.17           C  
ATOM   1094  CG  ARG H 146      23.557  15.193  25.636  1.00 20.54           C  
ATOM   1095  CD  ARG H 146      23.408  14.942  24.135  1.00 23.09           C  
ATOM   1096  NE  ARG H 146      24.205  15.968  23.410  1.00 26.95           N  
ATOM   1097  CZ  ARG H 146      24.339  15.884  22.054  1.00 32.54           C  
ATOM   1098  NH1 ARG H 146      23.722  14.879  21.368  1.00 28.04           N1+
ATOM   1099  NH2 ARG H 146      25.091  16.805  21.384  1.00 26.61           N  
ATOM   1100  C   ARG H 146      24.549  14.337  28.287  1.00 23.34           C  
ATOM   1101  O   ARG H 146      25.052  15.404  28.637  1.00 21.93           O  
ATOM   1102  N   GLN H 147      25.262  13.194  28.189  1.00 23.33           N  
ATOM   1103  CA  GLN H 147      26.669  13.186  28.452  1.00 23.10           C  
ATOM   1104  CB  GLN H 147      26.982  12.719  29.885  1.00 22.60           C  
ATOM   1105  CG  GLN H 147      28.465  12.734  30.262  1.00 23.90           C  
ATOM   1106  CD  GLN H 147      28.573  12.246  31.703  1.00 24.55           C  
ATOM   1107  OE1 GLN H 147      27.706  11.520  32.189  1.00 29.53           O  
ATOM   1108  NE2 GLN H 147      29.659  12.659  32.408  1.00 25.53           N  
ATOM   1109  C   GLN H 147      27.326  12.231  27.502  1.00 23.93           C  
ATOM   1110  O   GLN H 147      27.018  11.040  27.490  1.00 24.11           O  
ATOM   1111  N   ALA H 148      28.262  12.744  26.676  1.00 25.56           N  
ATOM   1112  CA  ALA H 148      29.001  11.898  25.785  1.00 27.44           C  
ATOM   1113  CB  ALA H 148      29.788  12.668  24.712  1.00 27.29           C  
ATOM   1114  C   ALA H 148      29.972  11.161  26.650  1.00 29.14           C  
ATOM   1115  O   ALA H 148      30.329  11.636  27.726  1.00 29.98           O  
ATOM   1116  N   PRO H 149      30.425  10.017  26.227  1.00 30.85           N  
ATOM   1117  CA  PRO H 149      31.285   9.249  27.080  1.00 31.45           C  
ATOM   1118  CD  PRO H 149      29.688   9.182  25.292  1.00 32.27           C  
ATOM   1119  CB  PRO H 149      31.456   7.902  26.384  1.00 31.70           C  
ATOM   1120  CG  PRO H 149      30.142   7.741  25.592  1.00 32.43           C  
ATOM   1121  C   PRO H 149      32.553   9.968  27.400  1.00 32.23           C  
ATOM   1122  O   PRO H 149      33.217  10.451  26.484  1.00 30.82           O  
ATOM   1123  N   GLY H 150      32.905  10.041  28.699  1.00 32.60           N  
ATOM   1124  CA  GLY H 150      34.127  10.662  29.120  1.00 33.93           C  
ATOM   1125  C   GLY H 150      33.997  12.150  29.007  1.00 34.34           C  
ATOM   1126  O   GLY H 150      34.996  12.867  29.068  1.00 34.68           O  
ATOM   1127  N   GLN H 151      32.759  12.661  28.860  1.00 32.92           N  
ATOM   1128  CA  GLN H 151      32.583  14.076  28.689  1.00 31.73           C  
ATOM   1129  CB  GLN H 151      31.880  14.461  27.374  1.00 32.21           C  
ATOM   1130  CG  GLN H 151      32.683  14.153  26.108  1.00 35.12           C  
ATOM   1131  CD  GLN H 151      33.790  15.188  25.965  1.00 83.40           C  
ATOM   1132  OE1 GLN H 151      34.299  15.718  26.952  1.00 94.46           O  
ATOM   1133  NE2 GLN H 151      34.174  15.492  24.696  1.00 44.43           N  
ATOM   1134  C   GLN H 151      31.717  14.599  29.792  1.00 29.54           C  
ATOM   1135  O   GLN H 151      31.346  13.875  30.716  1.00 28.24           O  
ATOM   1136  N   GLY H 152      31.391  15.907  29.709  1.00 27.50           N  
ATOM   1137  CA  GLY H 152      30.619  16.588  30.710  1.00 27.48           C  
ATOM   1138  C   GLY H 152      29.151  16.488  30.419  1.00 26.70           C  
ATOM   1139  O   GLY H 152      28.716  15.749  29.538  1.00 27.78           O  
ATOM   1140  N   LEU H 153      28.351  17.266  31.181  1.00 25.57           N  
ATOM   1141  CA  LEU H 153      26.918  17.258  31.094  1.00 24.51           C  
ATOM   1142  CB  LEU H 153      26.251  17.407  32.474  1.00 23.05           C  
ATOM   1143  CG  LEU H 153      26.542  16.252  33.455  1.00 25.72           C  
ATOM   1144  CD1 LEU H 153      25.871  16.502  34.814  1.00 20.85           C  
ATOM   1145  CD2 LEU H 153      26.140  14.893  32.859  1.00 21.82           C  
ATOM   1146  C   LEU H 153      26.470  18.434  30.277  1.00 25.71           C  
ATOM   1147  O   LEU H 153      27.033  19.521  30.391  1.00 26.30           O  
ATOM   1148  N   GLU H 154      25.457  18.233  29.399  1.00 24.77           N  
ATOM   1149  CA  GLU H 154      24.915  19.344  28.665  1.00 25.96           C  
ATOM   1150  CB  GLU H 154      25.369  19.466  27.195  1.00 27.79           C  
ATOM   1151  CG  GLU H 154      24.913  18.361  26.246  1.00 30.71           C  
ATOM   1152  CD  GLU H 154      25.398  18.771  24.860  1.00 77.86           C  
ATOM   1153  OE1 GLU H 154      25.058  19.907  24.436  1.00 37.95           O  
ATOM   1154  OE2 GLU H 154      26.120  17.969  24.211  1.00 40.06           O1-
ATOM   1155  C   GLU H 154      23.417  19.265  28.703  1.00 26.38           C  
ATOM   1156  O   GLU H 154      22.828  18.206  28.485  1.00 26.09           O  
ATOM   1157  N   TRP H 155      22.763  20.411  28.991  1.00 25.99           N  
ATOM   1158  CA  TRP H 155      21.330  20.490  29.116  1.00 25.65           C  
ATOM   1159  CB  TRP H 155      20.912  21.662  30.023  1.00 25.18           C  
ATOM   1160  CG  TRP H 155      19.430  21.916  30.121  1.00 27.05           C  
ATOM   1161  CD2 TRP H 155      18.762  22.975  29.422  1.00 24.16           C  
ATOM   1162  CD1 TRP H 155      18.478  21.279  30.864  1.00 19.14           C  
ATOM   1163  NE1 TRP H 155      17.256  21.876  30.667  1.00 26.64           N  
ATOM   1164  CE2 TRP H 155      17.417  22.923  29.782  1.00 24.82           C  
ATOM   1165  CE3 TRP H 155      19.234  23.921  28.556  1.00 25.05           C  
ATOM   1166  CZ2 TRP H 155      16.519  23.820  29.279  1.00 31.60           C  
ATOM   1167  CZ3 TRP H 155      18.324  24.820  28.044  1.00 27.03           C  
ATOM   1168  CH2 TRP H 155      16.992  24.769  28.400  1.00 21.22           C  
ATOM   1169  C   TRP H 155      20.719  20.699  27.762  1.00 25.58           C  
ATOM   1170  O   TRP H 155      21.110  21.610  27.037  1.00 25.74           O  
ATOM   1171  N   MET H 156      19.848  19.759  27.336  1.00 24.53           N  
ATOM   1172  CA  MET H 156      19.102  19.801  26.104  1.00 26.13           C  
ATOM   1173  CB  MET H 156      18.732  18.388  25.628  1.00 27.64           C  
ATOM   1174  CG  MET H 156      19.976  17.546  25.339  1.00 30.17           C  
ATOM   1175  SD  MET H 156      19.649  15.846  24.796  1.00 35.66           S  
ATOM   1176  CE  MET H 156      19.071  16.309  23.140  1.00 30.85           C  
ATOM   1177  C   MET H 156      17.848  20.634  26.137  1.00 26.27           C  
ATOM   1178  O   MET H 156      17.551  21.359  25.188  1.00 27.17           O  
ATOM   1179  N   GLY H 157      17.062  20.542  27.232  1.00 24.94           N  
ATOM   1180  CA  GLY H 157      15.798  21.230  27.288  1.00 25.33           C  
ATOM   1181  C   GLY H 157      14.914  20.531  28.281  1.00 25.69           C  
ATOM   1182  O   GLY H 157      15.341  19.601  28.964  1.00 25.67           O  
ATOM   1183  N   GLY H 158      13.637  20.961  28.389  1.00 26.71           N  
ATOM   1184  CA  GLY H 158      12.777  20.321  29.345  1.00 26.87           C  
ATOM   1185  C   GLY H 158      11.359  20.728  29.103  1.00 27.73           C  
ATOM   1186  O   GLY H 158      11.079  21.582  28.264  1.00 27.90           O  
ATOM   1187  N   ILE H 159      10.419  20.081  29.830  1.00 27.71           N  
ATOM   1188  CA  ILE H 159       9.024  20.396  29.711  1.00 27.39           C  
ATOM   1189  CB  ILE H 159       8.279  19.437  28.825  1.00 27.65           C  
ATOM   1190  CG1 ILE H 159       6.859  19.952  28.537  1.00 28.72           C  
ATOM   1191  CG2 ILE H 159       8.328  18.046  29.481  1.00 25.00           C  
ATOM   1192  CD1 ILE H 159       6.152  19.189  27.417  1.00 28.90           C  
ATOM   1193  C   ILE H 159       8.387  20.336  31.069  1.00 28.66           C  
ATOM   1194  O   ILE H 159       8.727  19.492  31.897  1.00 28.99           O  
ATOM   1195  N   ILE H 160       7.446  21.262  31.339  1.00 28.41           N  
ATOM   1196  CA  ILE H 160       6.695  21.213  32.561  1.00 30.01           C  
ATOM   1197  CB  ILE H 160       6.627  22.540  33.261  1.00 29.52           C  
ATOM   1198  CG1 ILE H 160       8.043  23.030  33.601  1.00 31.70           C  
ATOM   1199  CG2 ILE H 160       5.720  22.395  34.495  1.00 27.96           C  
ATOM   1200  CD1 ILE H 160       8.102  24.501  34.002  1.00 44.51           C  
ATOM   1201  C   ILE H 160       5.318  20.869  32.113  1.00 31.49           C  
ATOM   1202  O   ILE H 160       4.621  21.718  31.565  1.00 31.27           O  
ATOM   1203  N   PRO H 161       5.027  19.528  32.216  1.00 49.83           N  
ATOM   1204  CA  PRO H 161       3.945  18.719  31.627  1.00 50.59           C  
ATOM   1205  CD  PRO H 161       5.821  18.727  33.126  1.00 48.41           C  
ATOM   1206  CB  PRO H 161       4.214  17.276  32.051  1.00 48.52           C  
ATOM   1207  CG  PRO H 161       5.042  17.417  33.335  1.00 50.06           C  
ATOM   1208  C   PRO H 161       2.491  19.038  31.778  1.00 58.01           C  
ATOM   1209  O   PRO H 161       1.769  18.897  30.790  1.00 57.38           O  
ATOM   1210  N   GLY H 162       1.998  19.389  32.975  1.00 59.92           N  
ATOM   1211  CA  GLY H 162       0.585  19.626  33.035  1.00 61.30           C  
ATOM   1212  C   GLY H 162       0.276  20.830  32.210  1.00 63.59           C  
ATOM   1213  O   GLY H 162      -0.565  20.788  31.314  1.00 65.38           O  
ATOM   1214  N   LEU H 163       0.992  21.936  32.482  1.00 60.13           N  
ATOM   1215  CA  LEU H 163       0.818  23.142  31.732  1.00 60.07           C  
ATOM   1216  CB  LEU H 163       0.687  24.428  32.583  1.00 61.49           C  
ATOM   1217  CG  LEU H 163       1.819  24.703  33.597  1.00 60.99           C  
ATOM   1218  CD1 LEU H 163       1.568  26.008  34.371  1.00 60.90           C  
ATOM   1219  CD2 LEU H 163       2.039  23.525  34.558  1.00 57.54           C  
ATOM   1220  C   LEU H 163       2.040  23.217  30.927  1.00 61.67           C  
ATOM   1221  O   LEU H 163       3.083  23.668  31.389  1.00 65.05           O  
ATOM   1222  N   ASP H 164       1.901  22.812  29.663  1.00 59.75           N  
ATOM   1223  CA  ASP H 164       3.041  22.539  28.871  1.00 61.21           C  
ATOM   1224  CB  ASP H 164       2.713  21.675  27.644  1.00 56.25           C  
ATOM   1225  CG  ASP H 164       2.521  20.238  28.100  1.00 73.20           C  
ATOM   1226  OD1 ASP H 164       3.517  19.641  28.588  1.00 69.68           O  
ATOM   1227  OD2 ASP H 164       1.379  19.722  27.970  1.00 60.07           O1-
ATOM   1228  C   ASP H 164       3.756  23.719  28.366  1.00 61.42           C  
ATOM   1229  O   ASP H 164       3.294  24.413  27.460  1.00 61.93           O  
ATOM   1230  N   THR H 165       4.917  23.974  28.988  1.00 34.32           N  
ATOM   1231  CA  THR H 165       5.874  24.809  28.324  1.00 33.00           C  
ATOM   1232  CB  THR H 165       6.197  26.073  29.064  1.00 33.47           C  
ATOM   1233  OG1 THR H 165       6.627  25.773  30.384  1.00 44.08           O  
ATOM   1234  CG2 THR H 165       4.959  26.979  29.085  1.00 34.62           C  
ATOM   1235  C   THR H 165       7.156  24.041  28.173  1.00 31.51           C  
ATOM   1236  O   THR H 165       7.725  23.574  29.163  1.00 30.77           O  
ATOM   1237  N   PRO H 166       7.555  23.803  26.941  1.00 30.26           N  
ATOM   1238  CA  PRO H 166       8.855  23.221  26.712  1.00 30.73           C  
ATOM   1239  CD  PRO H 166       6.574  23.299  25.993  1.00  0.00           C  
ATOM   1240  CB  PRO H 166       8.677  22.172  25.614  1.00 30.83           C  
ATOM   1241  CG  PRO H 166       7.393  22.608  24.892  1.00  0.00           C  
ATOM   1242  C   PRO H 166       9.817  24.301  26.309  1.00 30.70           C  
ATOM   1243  O   PRO H 166       9.396  25.276  25.687  1.00 29.42           O  
ATOM   1244  N   ASN H 167      11.116  24.135  26.604  1.00 30.51           N  
ATOM   1245  CA  ASN H 167      12.102  25.077  26.155  1.00 30.84           C  
ATOM   1246  CB  ASN H 167      12.421  26.182  27.178  1.00 33.12           C  
ATOM   1247  CG  ASN H 167      12.903  25.560  28.480  1.00 38.38           C  
ATOM   1248  OD1 ASN H 167      12.944  24.339  28.626  1.00 33.92           O  
ATOM   1249  ND2 ASN H 167      13.255  26.427  29.466  1.00 34.51           N  
ATOM   1250  C   ASN H 167      13.333  24.284  25.855  1.00 30.06           C  
ATOM   1251  O   ASN H 167      13.504  23.187  26.385  1.00 28.53           O  
ATOM   1252  N   TYR H 168      14.212  24.802  24.970  1.00 29.82           N  
ATOM   1253  CA  TYR H 168      15.350  24.007  24.603  1.00 29.60           C  
ATOM   1254  CB  TYR H 168      15.214  23.363  23.207  1.00 30.20           C  
ATOM   1255  CG  TYR H 168      13.918  22.624  23.098  1.00 32.21           C  
ATOM   1256  CD1 TYR H 168      13.789  21.327  23.538  1.00 42.95           C  
ATOM   1257  CD2 TYR H 168      12.815  23.239  22.549  1.00 57.53           C  
ATOM   1258  CE1 TYR H 168      12.586  20.665  23.429  1.00 34.49           C  
ATOM   1259  CE2 TYR H 168      11.611  22.583  22.436  1.00 34.45           C  
ATOM   1260  CZ  TYR H 168      11.492  21.290  22.876  1.00 56.15           C  
ATOM   1261  OH  TYR H 168      10.258  20.616  22.760  1.00 39.94           O  
ATOM   1262  C   TYR H 168      16.565  24.881  24.508  1.00 29.85           C  
ATOM   1263  O   TYR H 168      16.478  26.108  24.488  1.00 28.86           O  
ATOM   1264  N   ALA H 169      17.751  24.240  24.482  1.00 30.25           N  
ATOM   1265  CA  ALA H 169      18.983  24.942  24.268  1.00 31.95           C  
ATOM   1266  CB  ALA H 169      20.235  24.118  24.621  1.00 31.05           C  
ATOM   1267  C   ALA H 169      19.033  25.238  22.800  1.00 32.80           C  
ATOM   1268  O   ALA H 169      18.496  24.487  21.989  1.00 31.90           O  
ATOM   1269  N   GLN H 170      19.702  26.341  22.418  1.00 33.97           N  
ATOM   1270  CA  GLN H 170      19.765  26.775  21.049  1.00 36.74           C  
ATOM   1271  CB  GLN H 170      20.483  28.123  20.865  1.00 38.78           C  
ATOM   1272  CG  GLN H 170      19.590  29.332  21.147  1.00 46.30           C  
ATOM   1273  CD  GLN H 170      18.706  29.522  19.917  0.90 90.81           C  
ATOM   1274  OE1 GLN H 170      19.114  29.230  18.794  0.90 55.52           O  
ATOM   1275  NE2 GLN H 170      17.461  30.025  20.129  0.90 42.40           N  
ATOM   1276  C   GLN H 170      20.467  25.773  20.193  1.00 36.18           C  
ATOM   1277  O   GLN H 170      20.133  25.620  19.020  1.00 37.61           O  
ATOM   1278  N   LYS H 171      21.460  25.059  20.745  1.00 36.04           N  
ATOM   1279  CA  LYS H 171      22.226  24.155  19.936  1.00 37.07           C  
ATOM   1280  CB  LYS H 171      23.247  23.360  20.768  1.00 37.73           C  
ATOM   1281  CG  LYS H 171      24.091  22.381  19.949  1.00 41.57           C  
ATOM   1282  CD  LYS H 171      25.264  21.779  20.728  1.00 45.82           C  
ATOM   1283  CE  LYS H 171      26.049  20.732  19.934  1.00 62.98           C  
ATOM   1284  NZ  LYS H 171      27.141  20.179  20.765  1.00 46.55           N1+
ATOM   1285  C   LYS H 171      21.306  23.155  19.295  1.00 37.45           C  
ATOM   1286  O   LYS H 171      21.476  22.793  18.134  1.00 37.75           O  
ATOM   1287  N   PHE H 172      20.347  22.653  20.084  1.00 36.62           N  
ATOM   1288  CA  PHE H 172      19.359  21.653  19.777  1.00 38.63           C  
ATOM   1289  CB  PHE H 172      18.927  20.890  21.035  1.00 37.89           C  
ATOM   1290  CG  PHE H 172      20.125  20.115  21.461  1.00 36.57           C  
ATOM   1291  CD1 PHE H 172      21.135  20.701  22.185  1.00 33.67           C  
ATOM   1292  CD2 PHE H 172      20.243  18.792  21.130  1.00 31.73           C  
ATOM   1293  CE1 PHE H 172      22.241  19.984  22.573  1.00 40.69           C  
ATOM   1294  CE2 PHE H 172      21.347  18.071  21.517  1.00 69.48           C  
ATOM   1295  CZ  PHE H 172      22.350  18.660  22.242  1.00 27.18           C  
ATOM   1296  C   PHE H 172      18.105  22.123  19.080  1.00 41.75           C  
ATOM   1297  O   PHE H 172      17.374  21.289  18.551  1.00 41.87           O  
ATOM   1298  N   GLN H 173      17.807  23.437  19.039  1.00 43.93           N  
ATOM   1299  CA  GLN H 173      16.456  23.909  18.827  1.00 45.17           C  
ATOM   1300  CB  GLN H 173      16.401  25.439  18.638  1.00 47.08           C  
ATOM   1301  CG  GLN H 173      17.091  25.957  17.375  1.00 52.42           C  
ATOM   1302  CD  GLN H 173      16.025  26.194  16.316  1.00 92.26           C  
ATOM   1303  OE1 GLN H 173      14.955  26.726  16.605  1.00 57.11           O  
ATOM   1304  NE2 GLN H 173      16.323  25.793  15.051  1.00 68.46           N  
ATOM   1305  C   GLN H 173      15.665  23.262  17.720  1.00 44.66           C  
ATOM   1306  O   GLN H 173      14.565  22.785  17.993  1.00 45.53           O  
ATOM   1307  N   GLY H 174      16.163  23.196  16.473  1.00 42.98           N  
ATOM   1308  CA  GLY H 174      15.397  22.631  15.388  1.00 42.34           C  
ATOM   1309  C   GLY H 174      15.216  21.146  15.534  1.00 41.47           C  
ATOM   1310  O   GLY H 174      14.223  20.583  15.073  1.00 42.52           O  
ATOM   1311  N   ARG H 175      16.248  20.486  16.085  1.00 39.27           N  
ATOM   1312  CA  ARG H 175      16.423  19.065  16.221  1.00 37.16           C  
ATOM   1313  CB  ARG H 175      17.882  18.737  16.556  1.00 37.32           C  
ATOM   1314  CG  ARG H 175      18.853  19.336  15.537  1.00 37.22           C  
ATOM   1315  CD  ARG H 175      20.308  18.954  15.792  1.00 38.36           C  
ATOM   1316  NE  ARG H 175      20.415  17.507  15.465  1.00 33.44           N  
ATOM   1317  CZ  ARG H 175      21.354  16.721  16.066  1.00 40.78           C  
ATOM   1318  NH1 ARG H 175      22.241  17.251  16.958  1.00 26.50           N1+
ATOM   1319  NH2 ARG H 175      21.391  15.392  15.771  1.00 25.12           N  
ATOM   1320  C   ARG H 175      15.559  18.371  17.245  1.00 35.18           C  
ATOM   1321  O   ARG H 175      15.158  17.228  17.019  1.00 34.35           O  
ATOM   1322  N   VAL H 176      15.266  19.003  18.404  1.00 34.45           N  
ATOM   1323  CA  VAL H 176      14.623  18.268  19.466  0.90 34.53           C  
ATOM   1324  CB  VAL H 176      15.324  18.388  20.787  0.90 35.36           C  
ATOM   1325  CG1 VAL H 176      16.653  17.633  20.720  0.90 34.40           C  
ATOM   1326  CG2 VAL H 176      15.503  19.882  21.101  0.90 35.83           C  
ATOM   1327  C   VAL H 176      13.213  18.695  19.714  1.00 34.35           C  
ATOM   1328  O   VAL H 176      12.825  19.834  19.460  1.00 35.06           O  
ATOM   1329  N   THR H 177      12.402  17.729  20.205  1.00 32.79           N  
ATOM   1330  CA  THR H 177      11.042  17.976  20.591  1.00 32.40           C  
ATOM   1331  CB  THR H 177      10.040  17.444  19.611  1.00 33.22           C  
ATOM   1332  OG1 THR H 177      10.245  18.031  18.335  1.00 35.69           O  
ATOM   1333  CG2 THR H 177       8.628  17.774  20.124  1.00 30.00           C  
ATOM   1334  C   THR H 177      10.819  17.260  21.888  1.00 31.91           C  
ATOM   1335  O   THR H 177      11.208  16.100  22.030  1.00 32.54           O  
ATOM   1336  N   ILE H 178      10.184  17.934  22.873  1.00 31.52           N  
ATOM   1337  CA  ILE H 178       9.930  17.312  24.144  1.00 31.11           C  
ATOM   1338  CB  ILE H 178      10.558  18.034  25.304  1.00 30.88           C  
ATOM   1339  CG1 ILE H 178      12.094  18.048  25.192  1.00 29.49           C  
ATOM   1340  CG2 ILE H 178      10.068  17.352  26.589  1.00 26.69           C  
ATOM   1341  CD1 ILE H 178      12.732  16.667  25.294  1.00 31.83           C  
ATOM   1342  C   ILE H 178       8.449  17.327  24.362  1.00 31.58           C  
ATOM   1343  O   ILE H 178       7.794  18.352  24.177  1.00 32.07           O  
ATOM   1344  N   THR H 179       7.875  16.170  24.748  1.00 31.49           N  
ATOM   1345  CA  THR H 179       6.458  16.102  24.968  1.00 33.04           C  
ATOM   1346  CB  THR H 179       5.695  15.478  23.839  1.00 33.40           C  
ATOM   1347  OG1 THR H 179       6.186  14.170  23.576  1.00 36.92           O  
ATOM   1348  CG2 THR H 179       5.834  16.370  22.595  1.00 31.25           C  
ATOM   1349  C   THR H 179       6.188  15.298  26.201  1.00 34.73           C  
ATOM   1350  O   THR H 179       7.083  14.664  26.758  1.00 34.97           O  
ATOM   1351  N   ALA H 180       4.926  15.331  26.675  1.00 35.94           N  
ATOM   1352  CA  ALA H 180       4.567  14.623  27.871  1.00 37.43           C  
ATOM   1353  CB  ALA H 180       4.454  15.549  29.094  1.00 37.43           C  
ATOM   1354  C   ALA H 180       3.216  14.005  27.672  1.00 39.47           C  
ATOM   1355  O   ALA H 180       2.333  14.599  27.054  1.00 39.73           O  
ATOM   1356  N   ASP H 181       3.031  12.778  28.205  1.00 40.46           N  
ATOM   1357  CA  ASP H 181       1.782  12.076  28.098  1.00 42.43           C  
ATOM   1358  CB  ASP H 181       1.944  10.676  27.478  1.00 43.81           C  
ATOM   1359  CG  ASP H 181       0.569  10.105  27.162  1.00 47.65           C  
ATOM   1360  OD1 ASP H 181      -0.446  10.707  27.600  1.00 64.70           O  
ATOM   1361  OD2 ASP H 181       0.518   9.055  26.468  1.00 57.06           O1-
ATOM   1362  C   ASP H 181       1.244  11.902  29.485  1.00 43.43           C  
ATOM   1363  O   ASP H 181       1.807  11.173  30.297  1.00 42.53           O  
ATOM   1364  N   LYS H 182       0.125  12.580  29.790  1.00 45.20           N  
ATOM   1365  CA  LYS H 182      -0.454  12.537  31.103  1.00 47.25           C  
ATOM   1366  CB  LYS H 182      -1.613  13.534  31.280  1.00 48.27           C  
ATOM   1367  CG  LYS H 182      -1.131  14.986  31.355  1.00 51.83           C  
ATOM   1368  CD  LYS H 182      -2.246  16.029  31.249  0.90115.96           C  
ATOM   1369  CE  LYS H 182      -2.643  16.368  29.811  1.00  0.00           C  
ATOM   1370  NZ  LYS H 182      -3.730  17.374  29.812  1.00  0.00           N1+
ATOM   1371  C   LYS H 182      -0.959  11.162  31.417  1.00 47.46           C  
ATOM   1372  O   LYS H 182      -0.848  10.701  32.551  1.00 47.94           O  
ATOM   1373  N   SER H 183      -1.523  10.458  30.419  1.00 47.66           N  
ATOM   1374  CA  SER H 183      -2.125   9.179  30.671  1.00 48.01           C  
ATOM   1375  CB  SER H 183      -2.617   8.517  29.377  1.00 47.98           C  
ATOM   1376  OG  SER H 183      -3.488   9.398  28.685  1.00 57.23           O  
ATOM   1377  C   SER H 183      -1.107   8.245  31.256  1.00 47.43           C  
ATOM   1378  O   SER H 183      -1.354   7.603  32.275  1.00 47.62           O  
ATOM   1379  N   THR H 184       0.041   8.119  30.567  1.00 45.99           N  
ATOM   1380  CA  THR H 184       1.153   7.268  30.897  1.00 45.06           C  
ATOM   1381  CB  THR H 184       2.003   6.925  29.706  1.00 45.19           C  
ATOM   1382  OG1 THR H 184       2.552   8.101  29.133  1.00 46.65           O  
ATOM   1383  CG2 THR H 184       1.128   6.191  28.676  1.00 45.94           C  
ATOM   1384  C   THR H 184       2.056   7.825  31.966  1.00 43.92           C  
ATOM   1385  O   THR H 184       2.848   7.072  32.531  1.00 43.82           O  
ATOM   1386  N   THR H 185       2.016   9.151  32.225  1.00 41.60           N  
ATOM   1387  CA  THR H 185       2.907   9.846  33.128  0.90 39.52           C  
ATOM   1388  CB  THR H 185       2.818   9.459  34.589  0.90 40.26           C  
ATOM   1389  OG1 THR H 185       3.280   8.138  34.820  1.00  0.00           O  
ATOM   1390  CG2 THR H 185       1.353   9.595  35.038  1.00  0.00           C  
ATOM   1391  C   THR H 185       4.312   9.659  32.642  1.00 37.20           C  
ATOM   1392  O   THR H 185       5.242   9.444  33.421  1.00 36.83           O  
ATOM   1393  N   SER H 186       4.497   9.748  31.307  1.00 34.74           N  
ATOM   1394  CA  SER H 186       5.805   9.596  30.739  1.00 33.35           C  
ATOM   1395  CB  SER H 186       5.938   8.352  29.843  1.00 33.88           C  
ATOM   1396  OG  SER H 186       5.715   7.174  30.605  1.00  0.00           O  
ATOM   1397  C   SER H 186       6.112  10.791  29.879  1.00 32.05           C  
ATOM   1398  O   SER H 186       5.241  11.334  29.199  1.00 31.27           O  
ATOM   1399  N   THR H 187       7.391  11.225  29.886  1.00 30.39           N  
ATOM   1400  CA  THR H 187       7.816  12.351  29.100  1.00 28.97           C  
ATOM   1401  CB  THR H 187       8.562  13.382  29.890  1.00 30.11           C  
ATOM   1402  OG1 THR H 187       9.752  12.822  30.429  1.00 22.54           O  
ATOM   1403  CG2 THR H 187       7.645  13.885  31.019  1.00 20.68           C  
ATOM   1404  C   THR H 187       8.753  11.822  28.058  1.00 28.34           C  
ATOM   1405  O   THR H 187       9.419  10.811  28.277  1.00 29.42           O  
ATOM   1406  N   TYR H 188       8.816  12.487  26.881  1.00 27.61           N  
ATOM   1407  CA  TYR H 188       9.649  11.966  25.833  1.00 28.06           C  
ATOM   1408  CB  TYR H 188       8.880  11.401  24.622  1.00 29.51           C  
ATOM   1409  CG  TYR H 188       8.017  10.256  25.035  1.00 32.47           C  
ATOM   1410  CD1 TYR H 188       8.551   9.005  25.234  1.00 25.25           C  
ATOM   1411  CD2 TYR H 188       6.669  10.433  25.232  1.00 27.38           C  
ATOM   1412  CE1 TYR H 188       7.752   7.951  25.611  1.00 38.06           C  
ATOM   1413  CE2 TYR H 188       5.864   9.384  25.608  1.00 38.25           C  
ATOM   1414  CZ  TYR H 188       6.406   8.137  25.801  1.00 37.87           C  
ATOM   1415  OH  TYR H 188       5.584   7.056  26.187  1.00 39.28           O  
ATOM   1416  C   TYR H 188      10.504  13.053  25.266  1.00 28.77           C  
ATOM   1417  O   TYR H 188      10.162  14.235  25.307  1.00 28.89           O  
ATOM   1418  N   LEU H 189      11.678  12.654  24.737  1.00 28.77           N  
ATOM   1419  CA  LEU H 189      12.552  13.565  24.065  1.00 29.35           C  
ATOM   1420  CB  LEU H 189      13.868  13.817  24.838  1.00 30.11           C  
ATOM   1421  CG  LEU H 189      14.839  14.881  24.262  1.00 32.93           C  
ATOM   1422  CD1 LEU H 189      16.080  15.005  25.159  1.00  0.00           C  
ATOM   1423  CD2 LEU H 189      15.233  14.638  22.797  1.00  0.00           C  
ATOM   1424  C   LEU H 189      12.871  12.902  22.764  1.00 29.64           C  
ATOM   1425  O   LEU H 189      13.304  11.751  22.735  1.00 29.76           O  
ATOM   1426  N   GLU H 190      12.644  13.614  21.644  1.00 29.51           N  
ATOM   1427  CA  GLU H 190      12.950  13.045  20.365  1.00 29.30           C  
ATOM   1428  CB  GLU H 190      11.735  12.979  19.420  1.00 30.83           C  
ATOM   1429  CG  GLU H 190      11.983  12.157  18.154  1.00 35.01           C  
ATOM   1430  CD  GLU H 190      10.662  12.043  17.405  1.00 52.03           C  
ATOM   1431  OE1 GLU H 190       9.774  12.905  17.636  1.00 50.26           O  
ATOM   1432  OE2 GLU H 190      10.522  11.089  16.594  1.00 59.48           O1-
ATOM   1433  C   GLU H 190      13.998  13.908  19.737  1.00 29.34           C  
ATOM   1434  O   GLU H 190      13.853  15.125  19.650  1.00 30.78           O  
ATOM   1435  N   LEU H 191      15.107  13.275  19.297  1.00 29.09           N  
ATOM   1436  CA  LEU H 191      16.196  13.981  18.680  1.00 29.22           C  
ATOM   1437  CB  LEU H 191      17.529  13.731  19.410  1.00 28.09           C  
ATOM   1438  CG  LEU H 191      18.750  14.453  18.815  1.00 27.18           C  
ATOM   1439  CD1 LEU H 191      18.571  15.978  18.857  1.00 25.30           C  
ATOM   1440  CD2 LEU H 191      20.045  14.009  19.511  1.00 29.98           C  
ATOM   1441  C   LEU H 191      16.315  13.445  17.284  1.00 30.72           C  
ATOM   1442  O   LEU H 191      16.349  12.235  17.082  1.00 31.77           O  
ATOM   1443  N   SER H 192      16.394  14.344  16.279  1.00 30.88           N  
ATOM   1444  CA  SER H 192      16.426  13.915  14.905  1.00 31.77           C  
ATOM   1445  CB  SER H 192      15.349  14.592  14.040  1.00 32.20           C  
ATOM   1446  OG  SER H 192      15.566  15.995  14.004  1.00 38.24           O  
ATOM   1447  C   SER H 192      17.757  14.253  14.299  1.00 32.37           C  
ATOM   1448  O   SER H 192      18.604  14.883  14.929  1.00 32.46           O  
ATOM   1449  N   SER H 193      17.966  13.806  13.040  1.00 32.66           N  
ATOM   1450  CA  SER H 193      19.170  14.041  12.288  1.00 34.02           C  
ATOM   1451  CB  SER H 193      19.332  15.494  11.800  1.00 35.48           C  
ATOM   1452  OG  SER H 193      19.515  16.375  12.897  1.00 44.49           O  
ATOM   1453  C   SER H 193      20.355  13.667  13.118  1.00 33.72           C  
ATOM   1454  O   SER H 193      21.288  14.448  13.285  1.00 33.84           O  
ATOM   1455  N   LEU H 194      20.352  12.424  13.633  1.00 32.44           N  
ATOM   1456  CA  LEU H 194      21.387  11.945  14.501  1.00 31.98           C  
ATOM   1457  CB  LEU H 194      21.084  10.547  15.071  1.00 30.14           C  
ATOM   1458  CG  LEU H 194      19.868  10.508  16.016  1.00 28.88           C  
ATOM   1459  CD1 LEU H 194      19.615   9.088  16.547  1.00 22.22           C  
ATOM   1460  CD2 LEU H 194      20.023  11.526  17.157  1.00 28.13           C  
ATOM   1461  C   LEU H 194      22.690  11.852  13.771  1.00 33.11           C  
ATOM   1462  O   LEU H 194      22.756  11.475  12.602  1.00 33.70           O  
ATOM   1463  N   ARG H 195      23.773  12.213  14.490  1.00 32.90           N  
ATOM   1464  CA  ARG H 195      25.121  12.153  14.003  1.00 34.83           C  
ATOM   1465  CB  ARG H 195      25.757  13.532  13.765  1.00 35.98           C  
ATOM   1466  CG  ARG H 195      25.248  14.212  12.496  1.00 41.62           C  
ATOM   1467  CD  ARG H 195      25.820  15.611  12.267  1.00 65.38           C  
ATOM   1468  NE  ARG H 195      25.086  16.536  13.172  1.00 77.43           N  
ATOM   1469  CZ  ARG H 195      23.968  17.174  12.718  1.00 86.60           C  
ATOM   1470  NH1 ARG H 195      23.585  17.044  11.415  1.00 55.65           N1+
ATOM   1471  NH2 ARG H 195      23.227  17.941  13.569  1.00 84.40           N  
ATOM   1472  C   ARG H 195      25.928  11.462  15.060  1.00 34.98           C  
ATOM   1473  O   ARG H 195      25.441  11.195  16.155  1.00 33.88           O  
ATOM   1474  N   SER H 196      27.203  11.162  14.750  1.00 35.21           N  
ATOM   1475  CA  SER H 196      28.050  10.422  15.642  0.90 35.57           C  
ATOM   1476  CB  SER H 196      29.445  10.144  15.051  0.90 35.43           C  
ATOM   1477  OG  SER H 196      30.150  11.358  14.841  0.90 39.72           O  
ATOM   1478  C   SER H 196      28.238  11.168  16.932  1.00 35.34           C  
ATOM   1479  O   SER H 196      28.390  10.554  17.986  1.00 36.35           O  
ATOM   1480  N   ASP H 197      28.208  12.513  16.888  1.00 34.30           N  
ATOM   1481  CA  ASP H 197      28.440  13.316  18.058  1.00 33.44           C  
ATOM   1482  CB  ASP H 197      28.586  14.827  17.761  1.00 33.85           C  
ATOM   1483  CG  ASP H 197      27.301  15.393  17.172  1.00 39.53           C  
ATOM   1484  OD1 ASP H 197      26.432  14.587  16.746  1.00 24.04           O  
ATOM   1485  OD2 ASP H 197      27.176  16.647  17.132  1.00 25.72           O1-
ATOM   1486  C   ASP H 197      27.344  13.101  19.061  1.00 32.30           C  
ATOM   1487  O   ASP H 197      27.532  13.348  20.251  1.00 31.85           O  
ATOM   1488  N   ASP H 198      26.161  12.672  18.588  1.00 29.77           N  
ATOM   1489  CA  ASP H 198      24.976  12.438  19.370  1.00 27.52           C  
ATOM   1490  CB  ASP H 198      23.735  12.234  18.494  1.00 27.77           C  
ATOM   1491  CG  ASP H 198      23.447  13.578  17.847  1.00 29.43           C  
ATOM   1492  OD1 ASP H 198      23.547  14.614  18.558  1.00 30.56           O  
ATOM   1493  OD2 ASP H 198      23.144  13.589  16.627  1.00 36.63           O1-
ATOM   1494  C   ASP H 198      25.126  11.245  20.270  1.00 26.82           C  
ATOM   1495  O   ASP H 198      24.303  11.050  21.162  1.00 26.04           O  
ATOM   1496  N   THR H 199      26.109  10.360  20.022  1.00 26.93           N  
ATOM   1497  CA  THR H 199      26.242   9.216  20.882  1.00 26.61           C  
ATOM   1498  CB  THR H 199      27.387   8.320  20.504  1.00 27.54           C  
ATOM   1499  OG1 THR H 199      27.226   7.856  19.171  1.00 30.74           O  
ATOM   1500  CG2 THR H 199      27.429   7.127  21.474  1.00 24.00           C  
ATOM   1501  C   THR H 199      26.479   9.711  22.276  1.00 26.11           C  
ATOM   1502  O   THR H 199      27.434  10.442  22.536  1.00 26.18           O  
ATOM   1503  N   ALA H 200      25.593   9.325  23.220  1.00 23.68           N  
ATOM   1504  CA  ALA H 200      25.756   9.786  24.570  1.00 23.40           C  
ATOM   1505  CB  ALA H 200      25.548  11.303  24.723  1.00 23.47           C  
ATOM   1506  C   ALA H 200      24.732   9.121  25.434  1.00 24.02           C  
ATOM   1507  O   ALA H 200      23.828   8.442  24.949  1.00 24.47           O  
ATOM   1508  N   VAL H 201      24.882   9.282  26.765  1.00 23.31           N  
ATOM   1509  CA  VAL H 201      23.903   8.770  27.675  1.00 23.04           C  
ATOM   1510  CB  VAL H 201      24.469   8.391  29.014  1.00 22.71           C  
ATOM   1511  CG1 VAL H 201      23.313   7.962  29.934  1.00 20.53           C  
ATOM   1512  CG2 VAL H 201      25.531   7.299  28.805  1.00 23.30           C  
ATOM   1513  C   VAL H 201      22.939   9.894  27.878  1.00 24.66           C  
ATOM   1514  O   VAL H 201      23.342  11.020  28.166  1.00 25.11           O  
ATOM   1515  N   TYR H 202      21.630   9.619  27.730  1.00 24.08           N  
ATOM   1516  CA  TYR H 202      20.663  10.668  27.864  1.00 24.52           C  
ATOM   1517  CB  TYR H 202      19.603  10.678  26.747  1.00 23.93           C  
ATOM   1518  CG  TYR H 202      20.257  11.113  25.478  1.00 24.58           C  
ATOM   1519  CD1 TYR H 202      20.946  10.225  24.683  1.00 22.50           C  
ATOM   1520  CD2 TYR H 202      20.176  12.424  25.076  1.00 23.15           C  
ATOM   1521  CE1 TYR H 202      21.541  10.643  23.514  1.00 22.84           C  
ATOM   1522  CE2 TYR H 202      20.768  12.847  23.911  1.00 20.77           C  
ATOM   1523  CZ  TYR H 202      21.455  11.957  23.125  1.00 26.55           C  
ATOM   1524  OH  TYR H 202      22.063  12.389  21.927  1.00 25.33           O  
ATOM   1525  C   TYR H 202      19.954  10.464  29.163  1.00 24.90           C  
ATOM   1526  O   TYR H 202      19.388   9.400  29.412  1.00 25.27           O  
ATOM   1527  N   TYR H 203      19.962  11.506  30.023  1.00 23.82           N  
ATOM   1528  CA  TYR H 203      19.379  11.381  31.328  1.00 24.09           C  
ATOM   1529  CB  TYR H 203      20.232  11.920  32.496  1.00 23.53           C  
ATOM   1530  CG  TYR H 203      21.589  11.304  32.579  1.00 24.08           C  
ATOM   1531  CD1 TYR H 203      21.776  10.028  33.055  1.00 21.56           C  
ATOM   1532  CD2 TYR H 203      22.689  12.020  32.173  1.00 21.47           C  
ATOM   1533  CE1 TYR H 203      23.035   9.479  33.130  1.00 24.49           C  
ATOM   1534  CE2 TYR H 203      23.951  11.478  32.246  1.00 19.65           C  
ATOM   1535  CZ  TYR H 203      24.127  10.203  32.727  1.00 25.18           C  
ATOM   1536  OH  TYR H 203      25.416   9.637  32.807  1.00 31.30           O  
ATOM   1537  C   TYR H 203      18.165  12.249  31.392  1.00 24.92           C  
ATOM   1538  O   TYR H 203      18.111  13.332  30.811  1.00 24.44           O  
ATOM   1539  N   CYS H 204      17.144  11.750  32.109  1.00 25.21           N  
ATOM   1540  CA  CYS H 204      15.942  12.467  32.399  0.90 25.79           C  
ATOM   1541  CB  CYS H 204      14.737  11.506  32.376  0.90 27.88           C  
ATOM   1542  SG  CYS H 204      13.159  12.188  32.945  0.92 35.55           S  
ATOM   1543  C   CYS H 204      16.151  12.965  33.800  1.00 25.35           C  
ATOM   1544  O   CYS H 204      16.638  12.222  34.651  1.00 25.15           O  
ATOM   1545  N   ALA H 205      15.844  14.252  34.068  1.00 24.85           N  
ATOM   1546  CA  ALA H 205      16.045  14.772  35.398  1.00 25.28           C  
ATOM   1547  CB  ALA H 205      17.269  15.696  35.518  1.00 24.95           C  
ATOM   1548  C   ALA H 205      14.847  15.589  35.780  1.00 26.28           C  
ATOM   1549  O   ALA H 205      14.348  16.382  34.985  1.00 26.66           O  
ATOM   1550  N   ARG H 206      14.374  15.419  37.033  1.00 26.28           N  
ATOM   1551  CA  ARG H 206      13.200  16.091  37.530  1.00 27.38           C  
ATOM   1552  CB  ARG H 206      12.448  15.237  38.571  1.00 27.65           C  
ATOM   1553  CG  ARG H 206      11.181  15.876  39.143  1.00 30.47           C  
ATOM   1554  CD  ARG H 206      10.634  15.151  40.379  1.00 35.65           C  
ATOM   1555  NE  ARG H 206      11.341  15.700  41.570  1.00 54.48           N  
ATOM   1556  CZ  ARG H 206      11.033  15.250  42.823  1.00 59.54           C  
ATOM   1557  NH1 ARG H 206      10.107  14.261  42.984  1.00 83.43           N1+
ATOM   1558  NH2 ARG H 206      11.648  15.790  43.915  1.00 41.49           N  
ATOM   1559  C   ARG H 206      13.591  17.375  38.201  1.00 27.80           C  
ATOM   1560  O   ARG H 206      14.614  17.461  38.876  1.00 28.56           O  
ATOM   1561  N   GLU H 207      12.754  18.414  38.018  1.00 28.44           N  
ATOM   1562  CA  GLU H 207      12.947  19.703  38.620  1.00 29.72           C  
ATOM   1563  CB  GLU H 207      13.297  20.774  37.572  1.00 30.01           C  
ATOM   1564  CG  GLU H 207      13.808  22.095  38.138  1.00 34.91           C  
ATOM   1565  CD  GLU H 207      14.092  23.005  36.951  1.00  0.00           C  
ATOM   1566  OE1 GLU H 207      15.219  22.919  36.394  1.00  0.00           O  
ATOM   1567  OE2 GLU H 207      13.178  23.787  36.578  1.00  0.00           O1-
ATOM   1568  C   GLU H 207      11.607  20.059  39.200  1.00 31.04           C  
ATOM   1569  O   GLU H 207      10.574  19.657  38.663  1.00 29.94           O  
ATOM   1570  N   MET H 208      12.010  20.038  40.507  1.00 48.04           N  
ATOM   1571  CA  MET H 208      11.513  19.951  41.847  1.00 49.18           C  
ATOM   1572  CB  MET H 208      12.644  19.980  42.894  1.00 32.12           C  
ATOM   1573  CG  MET H 208      13.144  21.394  43.222  1.00 35.01           C  
ATOM   1574  SD  MET H 208      14.647  21.460  44.249  1.00  0.00           S  
ATOM   1575  CE  MET H 208      13.930  20.598  45.677  1.00  0.00           C  
ATOM   1576  C   MET H 208      10.653  21.065  42.199  1.00 49.96           C  
ATOM   1577  O   MET H 208       9.761  20.920  43.029  1.00 50.33           O  
ATOM   1578  N   GLU H 209      10.916  22.246  41.667  1.00 50.03           N  
ATOM   1579  CA  GLU H 209      10.033  23.145  42.289  1.00 51.07           C  
ATOM   1580  CB  GLU H 209      10.690  24.442  42.702  1.00 53.48           C  
ATOM   1581  CG  GLU H 209      11.681  24.086  43.812  1.00 56.26           C  
ATOM   1582  CD  GLU H 209      10.995  24.047  45.166  1.00 60.90           C  
ATOM   1583  OE1 GLU H 209      10.221  23.086  45.411  1.00 42.88           O  
ATOM   1584  OE2 GLU H 209      11.243  24.974  45.982  1.00 37.46           O1-
ATOM   1585  C   GLU H 209       8.770  23.306  41.539  1.00 51.44           C  
ATOM   1586  O   GLU H 209       8.701  23.162  40.317  1.00 52.01           O  
ATOM   1587  N   VAL H 210       7.714  23.508  42.350  1.00 52.30           N  
ATOM   1588  CA  VAL H 210       6.391  23.763  41.890  1.00 52.11           C  
ATOM   1589  CB  VAL H 210       5.348  22.827  42.415  1.00 52.44           C  
ATOM   1590  CG1 VAL H 210       3.972  23.350  41.957  1.00 51.91           C  
ATOM   1591  CG2 VAL H 210       5.667  21.404  41.930  1.00 52.99           C  
ATOM   1592  C   VAL H 210       6.021  25.109  42.391  1.00 51.97           C  
ATOM   1593  O   VAL H 210       5.882  25.346  43.592  1.00 52.34           O  
ATOM   1594  N   SER H 211       5.824  26.024  41.439  1.00 50.06           N  
ATOM   1595  CA  SER H 211       5.511  27.385  41.716  1.00 50.72           C  
ATOM   1596  CB  SER H 211       5.631  28.210  40.422  1.00 49.78           C  
ATOM   1597  OG  SER H 211       4.623  27.812  39.504  1.00  0.00           O  
ATOM   1598  C   SER H 211       4.122  27.446  42.285  1.00 50.75           C  
ATOM   1599  O   SER H 211       3.746  28.422  42.932  1.00 50.39           O  
ATOM   1600  N   GLY H 212       3.321  26.383  42.063  1.00 61.45           N  
ATOM   1601  CA  GLY H 212       1.971  26.333  42.542  1.00 63.07           C  
ATOM   1602  C   GLY H 212       1.925  26.354  44.043  1.00 63.24           C  
ATOM   1603  O   GLY H 212       1.050  26.997  44.626  1.00 64.14           O  
ATOM   1604  N   ARG H 213       2.839  25.634  44.729  1.00 63.46           N  
ATOM   1605  CA  ARG H 213       2.698  25.620  46.156  1.00 65.07           C  
ATOM   1606  CB  ARG H 213       2.733  24.196  46.733  1.00 51.48           C  
ATOM   1607  CG  ARG H 213       1.673  23.285  46.104  1.00 58.20           C  
ATOM   1608  CD  ARG H 213       1.305  22.061  46.947  1.00 63.11           C  
ATOM   1609  NE  ARG H 213       0.479  21.158  46.092  1.00 73.38           N  
ATOM   1610  CZ  ARG H 213       1.059  20.093  45.466  1.00 76.59           C  
ATOM   1611  NH1 ARG H 213       2.364  19.781  45.714  1.00 79.16           N1+
ATOM   1612  NH2 ARG H 213       0.339  19.337  44.584  1.00 77.42           N  
ATOM   1613  C   ARG H 213       3.793  26.425  46.798  1.00 65.69           C  
ATOM   1614  O   ARG H 213       4.276  26.092  47.881  1.00 66.59           O  
ATOM   1615  N   TRP H 214       4.162  27.542  46.146  1.00 56.97           N  
ATOM   1616  CA  TRP H 214       5.108  28.518  46.618  1.00 57.76           C  
ATOM   1617  CB  TRP H 214       4.560  29.429  47.745  1.00 58.97           C  
ATOM   1618  CG  TRP H 214       4.244  28.788  49.086  1.00 61.23           C  
ATOM   1619  CD2 TRP H 214       5.050  28.926  50.277  1.00 91.02           C  
ATOM   1620  CD1 TRP H 214       3.149  28.063  49.450  1.00 92.83           C  
ATOM   1621  NE1 TRP H 214       3.224  27.731  50.784  1.00  0.00           N  
ATOM   1622  CE2 TRP H 214       4.388  28.257  51.303  1.00 91.87           C  
ATOM   1623  CE3 TRP H 214       6.240  29.567  50.499  1.00  0.00           C  
ATOM   1624  CZ2 TRP H 214       4.908  28.215  52.569  1.00  0.00           C  
ATOM   1625  CZ3 TRP H 214       6.767  29.512  51.773  1.00  0.00           C  
ATOM   1626  CH2 TRP H 214       6.112  28.847  52.788  1.00  0.00           C  
ATOM   1627  C   TRP H 214       6.416  27.909  47.034  1.00 57.07           C  
ATOM   1628  O   TRP H 214       6.996  28.319  48.038  1.00 57.73           O  
ATOM   1629  N   ARG H 215       6.923  26.910  46.286  1.00 55.94           N  
ATOM   1630  CA  ARG H 215       8.245  26.420  46.576  1.00 55.43           C  
ATOM   1631  CB  ARG H 215       8.331  24.922  46.899  1.00 55.79           C  
ATOM   1632  CG  ARG H 215       7.567  24.457  48.130  1.00 40.71           C  
ATOM   1633  CD  ARG H 215       7.574  22.934  48.224  1.00  0.00           C  
ATOM   1634  NE  ARG H 215       7.055  22.455  46.912  1.00  0.00           N  
ATOM   1635  CZ  ARG H 215       7.240  21.166  46.517  1.00 52.04           C  
ATOM   1636  NH1 ARG H 215       7.896  20.278  47.323  1.00  0.00           N1+
ATOM   1637  NH2 ARG H 215       6.762  20.758  45.305  1.00  0.00           N  
ATOM   1638  C   ARG H 215       8.999  26.521  45.288  1.00 54.47           C  
ATOM   1639  O   ARG H 215       8.855  25.644  44.438  1.00 53.91           O  
ATOM   1640  N   PRO H 216       9.755  27.567  45.078  1.00 59.97           N  
ATOM   1641  CA  PRO H 216      10.506  27.646  43.847  1.00 59.61           C  
ATOM   1642  CD  PRO H 216       9.246  28.871  45.474  1.00  0.00           C  
ATOM   1643  CB  PRO H 216      10.417  29.094  43.374  1.00 60.62           C  
ATOM   1644  CG  PRO H 216      10.052  29.879  44.643  1.00 69.37           C  
ATOM   1645  C   PRO H 216      11.933  27.204  43.965  1.00 59.21           C  
ATOM   1646  O   PRO H 216      12.526  27.447  45.013  1.00 59.51           O  
ATOM   1647  N   THR H 217      12.499  26.598  42.900  1.00 53.41           N  
ATOM   1648  CA  THR H 217      13.885  26.214  42.780  1.00 53.15           C  
ATOM   1649  CB  THR H 217      14.393  25.129  43.721  1.00 63.99           C  
ATOM   1650  OG1 THR H 217      14.197  25.505  45.075  1.00  0.00           O  
ATOM   1651  CG2 THR H 217      15.889  24.832  43.489  1.00  0.00           C  
ATOM   1652  C   THR H 217      13.974  25.661  41.412  1.00 53.39           C  
ATOM   1653  O   THR H 217      12.949  25.389  40.787  1.00 54.82           O  
ATOM   1654  N   GLU H 218      15.189  25.530  40.863  1.00 54.58           N  
ATOM   1655  CA  GLU H 218      15.238  24.841  39.621  1.00 54.12           C  
ATOM   1656  CB  GLU H 218      15.566  25.748  38.434  1.00 58.85           C  
ATOM   1657  CG  GLU H 218      14.407  26.679  38.086  1.00 90.95           C  
ATOM   1658  CD  GLU H 218      14.959  27.776  37.191  1.00  0.00           C  
ATOM   1659  OE1 GLU H 218      15.761  27.452  36.278  1.00  0.00           O  
ATOM   1660  OE2 GLU H 218      14.591  28.961  37.423  1.00  0.00           O1-
ATOM   1661  C   GLU H 218      16.304  23.806  39.734  1.00 53.55           C  
ATOM   1662  O   GLU H 218      17.256  23.789  38.959  1.00 53.85           O  
ATOM   1663  N   ALA H 219      16.142  22.855  40.665  1.00 51.54           N  
ATOM   1664  CA  ALA H 219      17.195  21.910  40.847  1.00 51.04           C  
ATOM   1665  CB  ALA H 219      17.595  21.730  42.321  1.00 51.32           C  
ATOM   1666  C   ALA H 219      16.733  20.586  40.360  1.00 51.04           C  
ATOM   1667  O   ALA H 219      15.547  20.268  40.441  1.00 51.38           O  
ATOM   1668  N   PHE H 220      17.681  19.799  39.808  1.00 50.38           N  
ATOM   1669  CA  PHE H 220      17.344  18.481  39.371  1.00 49.51           C  
ATOM   1670  CB  PHE H 220      18.244  17.901  38.262  1.00 49.79           C  
ATOM   1671  CG  PHE H 220      18.213  18.804  37.074  1.00 50.46           C  
ATOM   1672  CD1 PHE H 220      17.026  19.172  36.488  1.00 50.64           C  
ATOM   1673  CD2 PHE H 220      19.384  19.327  36.580  1.00 51.31           C  
ATOM   1674  CE1 PHE H 220      17.013  20.014  35.401  1.00 64.93           C  
ATOM   1675  CE2 PHE H 220      19.379  20.166  35.488  1.00 64.13           C  
ATOM   1676  CZ  PHE H 220      18.189  20.510  34.894  1.00 64.25           C  
ATOM   1677  C   PHE H 220      17.544  17.617  40.574  1.00 49.88           C  
ATOM   1678  O   PHE H 220      18.661  17.194  40.870  1.00 49.09           O  
ATOM   1679  N   GLU H 221      16.453  17.371  41.320  1.00 56.57           N  
ATOM   1680  CA  GLU H 221      16.511  16.568  42.509  1.00 57.08           C  
ATOM   1681  CB  GLU H 221      15.217  16.603  43.332  1.00 58.21           C  
ATOM   1682  CG  GLU H 221      15.252  15.670  44.545  1.00 61.23           C  
ATOM   1683  CD  GLU H 221      16.118  16.309  45.619  1.00 43.72           C  
ATOM   1684  OE1 GLU H 221      17.370  16.214  45.512  1.00 48.53           O  
ATOM   1685  OE2 GLU H 221      15.533  16.908  46.560  1.00 47.36           O1-
ATOM   1686  C   GLU H 221      16.712  15.154  42.147  1.00 56.76           C  
ATOM   1687  O   GLU H 221      17.408  14.410  42.836  1.00 57.40           O  
ATOM   1688  N   ILE H 222      16.080  14.730  41.049  1.00 28.38           N  
ATOM   1689  CA  ILE H 222      16.137  13.301  40.826  1.00 29.55           C  
ATOM   1690  CB  ILE H 222      14.878  12.526  41.071  1.00 31.61           C  
ATOM   1691  CG1 ILE H 222      15.215  11.033  40.879  1.00  0.00           C  
ATOM   1692  CG2 ILE H 222      13.778  13.042  40.127  1.00  0.00           C  
ATOM   1693  CD1 ILE H 222      14.095  10.052  41.208  1.00 61.72           C  
ATOM   1694  C   ILE H 222      16.485  13.022  39.402  1.00 29.42           C  
ATOM   1695  O   ILE H 222      16.045  13.724  38.493  1.00 29.44           O  
ATOM   1696  N   TRP H 223      17.274  11.951  39.178  1.00 27.98           N  
ATOM   1697  CA  TRP H 223      17.704  11.633  37.848  1.00 27.19           C  
ATOM   1698  CB  TRP H 223      19.229  11.754  37.681  1.00 25.84           C  
ATOM   1699  CG  TRP H 223      19.758  13.161  37.852  1.00 24.19           C  
ATOM   1700  CD2 TRP H 223      20.430  13.916  36.830  1.00 23.30           C  
ATOM   1701  CD1 TRP H 223      19.748  13.947  38.968  1.00 18.82           C  
ATOM   1702  NE1 TRP H 223      20.354  15.151  38.701  1.00 23.22           N  
ATOM   1703  CE2 TRP H 223      20.785  15.144  37.392  1.00 21.55           C  
ATOM   1704  CE3 TRP H 223      20.733  13.611  35.535  1.00 24.31           C  
ATOM   1705  CZ2 TRP H 223      21.449  16.089  36.662  1.00 24.22           C  
ATOM   1706  CZ3 TRP H 223      21.398  14.568  34.800  1.00 22.37           C  
ATOM   1707  CH2 TRP H 223      21.748  15.783  35.353  1.00 25.16           C  
ATOM   1708  C   TRP H 223      17.341  10.214  37.526  1.00 28.24           C  
ATOM   1709  O   TRP H 223      17.251   9.357  38.407  1.00 28.90           O  
ATOM   1710  N   GLY H 224      17.113   9.940  36.225  1.00 28.00           N  
ATOM   1711  CA  GLY H 224      16.813   8.613  35.773  1.00 27.90           C  
ATOM   1712  C   GLY H 224      18.124   7.901  35.638  1.00 28.65           C  
ATOM   1713  O   GLY H 224      19.182   8.497  35.828  1.00 27.89           O  
ATOM   1714  N   GLN H 225      18.074   6.596  35.306  1.00 28.87           N  
ATOM   1715  CA  GLN H 225      19.243   5.767  35.176  1.00 29.14           C  
ATOM   1716  CB  GLN H 225      18.949   4.259  35.028  1.00 31.50           C  
ATOM   1717  CG  GLN H 225      18.236   3.852  33.736  1.00 36.20           C  
ATOM   1718  CD  GLN H 225      16.735   3.838  33.982  1.00 74.27           C  
ATOM   1719  OE1 GLN H 225      16.225   4.532  34.861  1.00 39.50           O  
ATOM   1720  NE2 GLN H 225      16.005   3.016  33.183  1.00 39.87           N  
ATOM   1721  C   GLN H 225      20.062   6.183  33.988  1.00 28.13           C  
ATOM   1722  O   GLN H 225      21.279   6.005  33.983  1.00 29.55           O  
ATOM   1723  N   GLY H 226      19.415   6.700  32.925  1.00 26.29           N  
ATOM   1724  CA  GLY H 226      20.135   7.104  31.747  1.00 25.49           C  
ATOM   1725  C   GLY H 226      19.869   6.118  30.649  1.00 26.59           C  
ATOM   1726  O   GLY H 226      19.608   4.942  30.898  1.00 26.34           O  
ATOM   1727  N   THR H 227      19.911   6.604  29.387  1.00 25.54           N  
ATOM   1728  CA  THR H 227      19.711   5.765  28.237  1.00 24.88           C  
ATOM   1729  CB  THR H 227      18.448   6.078  27.490  1.00 25.21           C  
ATOM   1730  OG1 THR H 227      17.325   5.919  28.344  1.00 26.24           O  
ATOM   1731  CG2 THR H 227      18.334   5.134  26.282  1.00 25.70           C  
ATOM   1732  C   THR H 227      20.853   6.002  27.296  1.00 25.60           C  
ATOM   1733  O   THR H 227      21.114   7.132  26.887  1.00 25.02           O  
ATOM   1734  N   MET H 228      21.559   4.927  26.899  1.00 24.60           N  
ATOM   1735  CA  MET H 228      22.682   5.097  26.023  1.00 25.46           C  
ATOM   1736  CB  MET H 228      23.755   4.007  26.187  1.00 25.12           C  
ATOM   1737  CG  MET H 228      24.424   3.997  27.562  1.00 29.98           C  
ATOM   1738  SD  MET H 228      25.663   2.684  27.776  1.00  0.00           S  
ATOM   1739  CE  MET H 228      25.976   3.049  29.527  1.00  0.00           C  
ATOM   1740  C   MET H 228      22.191   4.998  24.618  1.00 26.28           C  
ATOM   1741  O   MET H 228      21.566   4.010  24.234  1.00 26.75           O  
ATOM   1742  N   VAL H 229      22.454   6.043  23.811  1.00 25.11           N  
ATOM   1743  CA  VAL H 229      22.077   6.006  22.431  1.00 24.47           C  
ATOM   1744  CB  VAL H 229      21.275   7.198  21.996  1.00 25.20           C  
ATOM   1745  CG1 VAL H 229      21.051   7.113  20.476  1.00 26.71           C  
ATOM   1746  CG2 VAL H 229      19.970   7.235  22.808  1.00 25.64           C  
ATOM   1747  C   VAL H 229      23.348   6.007  21.647  1.00 25.18           C  
ATOM   1748  O   VAL H 229      24.171   6.913  21.778  1.00 24.49           O  
ATOM   1749  N   THR H 230      23.542   4.978  20.802  1.00 25.92           N  
ATOM   1750  CA  THR H 230      24.745   4.916  20.029  1.00 27.20           C  
ATOM   1751  CB  THR H 230      25.429   3.584  20.104  1.00 26.77           C  
ATOM   1752  OG1 THR H 230      25.743   3.270  21.453  1.00 28.25           O  
ATOM   1753  CG2 THR H 230      26.714   3.643  19.262  1.00 24.80           C  
ATOM   1754  C   THR H 230      24.368   5.139  18.603  1.00 28.45           C  
ATOM   1755  O   THR H 230      23.532   4.426  18.049  1.00 28.42           O  
ATOM   1756  N   VAL H 231      24.981   6.156  17.968  1.00 29.04           N  
ATOM   1757  CA  VAL H 231      24.669   6.421  16.596  1.00 30.02           C  
ATOM   1758  CB  VAL H 231      24.636   7.885  16.273  1.00 30.11           C  
ATOM   1759  CG1 VAL H 231      24.405   8.053  14.762  1.00 29.67           C  
ATOM   1760  CG2 VAL H 231      23.561   8.554  17.149  1.00 24.45           C  
ATOM   1761  C   VAL H 231      25.746   5.796  15.775  1.00 32.47           C  
ATOM   1762  O   VAL H 231      26.893   6.239  15.797  1.00 31.72           O  
ATOM   1763  N   SER H 232      25.394   4.735  15.023  1.00 32.99           N  
ATOM   1764  CA  SER H 232      26.384   4.082  14.220  1.00 34.36           C  
ATOM   1765  CB  SER H 232      27.158   2.986  14.974  1.00 34.45           C  
ATOM   1766  OG  SER H 232      27.899   3.554  16.043  1.00 32.47           O  
ATOM   1767  C   SER H 232      25.689   3.412  13.082  1.00 35.17           C  
ATOM   1768  O   SER H 232      24.491   3.134  13.139  1.00 33.91           O  
ATOM   1769  N   SER H 233      26.444   3.138  12.003  1.00 37.52           N  
ATOM   1770  CA  SER H 233      25.878   2.486  10.862  1.00 39.75           C  
ATOM   1771  CB  SER H 233      26.608   2.815   9.550  1.00 41.19           C  
ATOM   1772  OG  SER H 233      25.992   2.135   8.467  1.00 47.48           O  
ATOM   1773  C   SER H 233      26.011   0.988  11.092  1.00 39.35           C  
ATOM   1774  O   SER H 233      27.162   0.530  11.320  1.00 40.08           O  
ATOM   1775  OXT SER H 233      24.969   0.283  11.037  1.00  0.00           O1-
TER    1776      SER H 233 
CONECT  160  669
CONECT  669  160
CONECT  975 1542
CONECT 1542  975
END
