# Supplementary material for: Fully automated antibody structure prediction using BIOVIA tools: Validation study
Source: PLoS One. 2017 May 18;12(5):e0177923. doi: 10.1371/journal.pone.0177923 (PMC5436848; doi:10.1371/journal.pone.0177923)
Supplement: S1 Dataset — Predicted structures using the Top5 framework method, Chothia CDR definition with no canonical filtering and generating 50 models. These were used in the detailed discussion of outliers and for comparison against predictions using canonical filtering. (ZIP) [file pone.0177923.s003.zip › 4IJ3_BC_FV_FinalModel.pdb]

REMARK   Accelrys Discovery Studio PDB file
REMARK   Created:  2015-05-08T03:37:19Z
SSBOND   1 CYS L   23    CYS L   88                                     
SSBOND   2 CYS H  129    CYS H  202                                     
ATOM      1  N   ASP L   1      24.629  32.874  26.252  1.00 50.36           N1+
ATOM      2  CA  ASP L   1      24.522  31.978  27.424  1.00 48.88           C  
ATOM      3  CB  ASP L   1      24.678  30.510  26.995  1.00 49.79           C  
ATOM      4  CG  ASP L   1      23.472  30.143  26.142  1.00 49.22           C  
ATOM      5  OD1 ASP L   1      22.433  30.848  26.251  1.00 49.14           O  
ATOM      6  OD2 ASP L   1      23.576  29.156  25.365  1.00 48.47           O1-
ATOM      7  C   ASP L   1      25.588  32.306  28.412  1.00 47.78           C  
ATOM      8  O   ASP L   1      26.439  33.159  28.161  1.00 48.40           O  
ATOM      9  N   VAL L   2      25.553  31.635  29.579  1.00 43.21           N  
ATOM     10  CA  VAL L   2      26.531  31.894  30.587  1.00 36.81           C  
ATOM     11  CB  VAL L   2      25.954  32.028  31.967  1.00 35.92           C  
ATOM     12  CG1 VAL L   2      25.006  33.239  31.985  1.00 35.93           C  
ATOM     13  CG2 VAL L   2      25.285  30.698  32.349  1.00 33.82           C  
ATOM     14  C   VAL L   2      27.464  30.731  30.610  1.00 35.83           C  
ATOM     15  O   VAL L   2      27.060  29.586  30.411  1.00 38.93           O  
ATOM     16  N   VAL L   3      28.760  31.006  30.842  1.00 33.56           N  
ATOM     17  CA  VAL L   3      29.708  29.937  30.854  1.00 33.16           C  
ATOM     18  CB  VAL L   3      30.973  30.229  30.100  1.00 33.39           C  
ATOM     19  CG1 VAL L   3      31.796  31.271  30.878  1.00 33.27           C  
ATOM     20  CG2 VAL L   3      31.711  28.903  29.864  1.00 34.69           C  
ATOM     21  C   VAL L   3      30.096  29.707  32.273  1.00 32.87           C  
ATOM     22  O   VAL L   3      30.244  30.647  33.051  1.00 33.60           O  
ATOM     23  N   MET L   4      30.238  28.427  32.656  1.00 31.51           N  
ATOM     24  CA  MET L   4      30.651  28.130  33.992  1.00 29.42           C  
ATOM     25  CB  MET L   4      29.742  27.109  34.698  1.00 28.71           C  
ATOM     26  CG  MET L   4      28.299  27.595  34.852  1.00 29.48           C  
ATOM     27  SD  MET L   4      28.092  29.068  35.898  1.00 31.36           S  
ATOM     28  CE  MET L   4      28.033  28.163  37.470  1.00 31.72           C  
ATOM     29  C   MET L   4      32.014  27.527  33.887  1.00 28.69           C  
ATOM     30  O   MET L   4      32.220  26.561  33.155  1.00 30.83           O  
ATOM     31  N   THR L   5      32.995  28.092  34.620  1.00 28.42           N  
ATOM     32  CA  THR L   5      34.331  27.577  34.538  1.00 28.28           C  
ATOM     33  CB  THR L   5      35.366  28.618  34.237  1.00 29.09           C  
ATOM     34  OG1 THR L   5      35.287  29.671  35.186  1.00 21.55           O  
ATOM     35  CG2 THR L   5      35.152  29.152  32.817  1.00 18.90           C  
ATOM     36  C   THR L   5      34.699  26.969  35.849  1.00 27.67           C  
ATOM     37  O   THR L   5      34.601  27.606  36.897  1.00 28.37           O  
ATOM     38  N   GLN L   6      35.147  25.698  35.809  1.00 27.68           N  
ATOM     39  CA  GLN L   6      35.535  25.035  37.018  1.00 26.79           C  
ATOM     40  CB  GLN L   6      35.011  23.595  37.177  1.00 26.89           C  
ATOM     41  CG  GLN L   6      33.526  23.512  37.525  1.00 27.62           C  
ATOM     42  CD  GLN L   6      33.156  22.051  37.733  1.00 27.09           C  
ATOM     43  OE1 GLN L   6      32.245  21.535  37.092  1.00 27.19           O  
ATOM     44  NE2 GLN L   6      33.868  21.366  38.667  1.00 26.81           N  
ATOM     45  C   GLN L   6      37.020  24.964  37.078  1.00 27.28           C  
ATOM     46  O   GLN L   6      37.686  24.586  36.112  1.00 26.46           O  
ATOM     47  N   SER L   7      37.566  25.324  38.255  1.00 27.66           N  
ATOM     48  CA  SER L   7      38.976  25.324  38.462  1.00 28.94           C  
ATOM     49  CB  SER L   7      39.504  26.527  39.254  1.00 30.21           C  
ATOM     50  OG  SER L   7      39.321  27.722  38.511  1.00 37.55           O  
ATOM     51  C   SER L   7      39.294  24.131  39.251  1.00 28.83           C  
ATOM     52  O   SER L   7      38.685  23.872  40.295  1.00 29.23           O  
ATOM     53  N   HIS L   8      40.300  23.428  38.705  1.00 28.30           N  
ATOM     54  CA  HIS L   8      40.832  22.185  39.124  1.00 27.50           C  
ATOM     55  ND1 HIS L   8      40.928  23.048  42.816  1.00 23.43           N  
ATOM     56  CG  HIS L   8      41.358  22.734  41.546  1.00 28.77           C  
ATOM     57  CB  HIS L   8      40.605  21.847  40.605  1.00 27.86           C  
ATOM     58  NE2 HIS L   8      42.879  24.074  42.532  1.00 23.83           N  
ATOM     59  CD2 HIS L   8      42.550  23.368  41.389  1.00 23.33           C  
ATOM     60  CE1 HIS L   8      41.875  23.851  43.360  1.00 24.51           C  
ATOM     61  C   HIS L   8      40.075  21.168  38.346  1.00 28.22           C  
ATOM     62  O   HIS L   8      38.968  20.794  38.722  1.00 29.32           O  
ATOM     63  N   LYS L   9      40.628  20.723  37.208  1.00 28.24           N  
ATOM     64  CA  LYS L   9      39.979  19.701  36.445  1.00 27.01           C  
ATOM     65  CB  LYS L   9      40.652  19.429  35.091  1.00 28.56           C  
ATOM     66  CG  LYS L   9      39.939  18.340  34.292  1.00 29.53           C  
ATOM     67  CD  LYS L   9      38.538  18.746  33.835  1.00 36.26           C  
ATOM     68  CE  LYS L   9      37.775  17.631  33.119  1.00 40.52           C  
ATOM     69  NZ  LYS L   9      37.397  16.577  34.088  1.00 42.87           N1+
ATOM     70  C   LYS L   9      40.046  18.443  37.245  1.00 25.62           C  
ATOM     71  O   LYS L   9      39.120  17.634  37.233  1.00 24.09           O  
ATOM     72  N   PHE L  10      41.174  18.236  37.952  1.00 26.50           N  
ATOM     73  CA  PHE L  10      41.326  17.046  38.741  1.00 27.31           C  
ATOM     74  CB  PHE L  10      42.289  16.013  38.129  1.00 28.42           C  
ATOM     75  CG  PHE L  10      41.815  15.629  36.769  1.00 26.07           C  
ATOM     76  CD1 PHE L  10      40.912  14.608  36.590  1.00 29.52           C  
ATOM     77  CD2 PHE L  10      42.277  16.301  35.663  1.00 25.18           C  
ATOM     78  CE1 PHE L  10      40.484  14.261  35.331  1.00 30.67           C  
ATOM     79  CE2 PHE L  10      41.853  15.958  34.401  1.00 28.20           C  
ATOM     80  CZ  PHE L  10      40.954  14.935  34.231  1.00 30.45           C  
ATOM     81  C   PHE L  10      41.962  17.448  40.035  1.00 28.98           C  
ATOM     82  O   PHE L  10      42.684  18.443  40.102  1.00 30.32           O  
ATOM     83  N   MET L  11      41.692  16.687  41.116  0.90 28.53           N  
ATOM     84  CA  MET L  11      42.336  16.993  42.360  0.90 28.19           C  
ATOM     85  CB  MET L  11      41.540  17.975  43.236  0.90 29.38           C  
ATOM     86  CG  MET L  11      40.110  17.539  43.535  0.90 31.13           C  
ATOM     87  SD  MET L  11      39.132  18.836  44.342  0.50 27.31           S  
ATOM     88  CE  MET L  11      39.228  19.981  42.936  0.50 20.55           C  
ATOM     89  C   MET L  11      42.552  15.722  43.114  0.90 28.61           C  
ATOM     90  O   MET L  11      41.643  14.904  43.243  0.90 28.15           O  
ATOM     91  N   SER L  12      43.776  15.519  43.642  1.00 28.08           N  
ATOM     92  CA  SER L  12      44.030  14.312  44.376  1.00 29.49           C  
ATOM     93  CB  SER L  12      45.327  13.585  43.989  1.00 30.28           C  
ATOM     94  OG  SER L  12      46.447  14.303  44.483  1.00 35.28           O  
ATOM     95  C   SER L  12      44.183  14.697  45.808  1.00 30.37           C  
ATOM     96  O   SER L  12      44.889  15.652  46.129  1.00 31.68           O  
ATOM     97  N   THR L  13      43.504  13.957  46.705  1.00 29.76           N  
ATOM     98  CA  THR L  13      43.570  14.263  48.102  1.00 29.76           C  
ATOM     99  CB  THR L  13      42.441  15.155  48.530  1.00 30.41           C  
ATOM    100  OG1 THR L  13      42.603  15.564  49.879  1.00 28.01           O  
ATOM    101  CG2 THR L  13      41.121  14.384  48.352  1.00 31.26           C  
ATOM    102  C   THR L  13      43.456  12.982  48.868  1.00 30.48           C  
ATOM    103  O   THR L  13      42.908  11.994  48.383  1.00 29.25           O  
ATOM    104  N   SER L  14      43.996  12.970  50.101  1.00 28.97           N  
ATOM    105  CA  SER L  14      43.925  11.807  50.934  1.00 29.04           C  
ATOM    106  CB  SER L  14      45.090  11.708  51.932  1.00 30.28           C  
ATOM    107  OG  SER L  14      46.317  11.577  51.230  1.00 32.31           O  
ATOM    108  C   SER L  14      42.651  11.884  51.716  1.00 28.36           C  
ATOM    109  O   SER L  14      42.020  12.935  51.800  1.00 29.96           O  
ATOM    110  N   VAL L  15      42.237  10.751  52.315  1.00 28.28           N  
ATOM    111  CA  VAL L  15      41.019  10.758  53.066  1.00 28.95           C  
ATOM    112  CB  VAL L  15      40.537   9.385  53.445  1.00 29.60           C  
ATOM    113  CG1 VAL L  15      39.312   9.532  54.361  1.00 24.34           C  
ATOM    114  CG2 VAL L  15      40.262   8.585  52.159  1.00 24.09           C  
ATOM    115  C   VAL L  15      41.262  11.521  54.325  1.00 30.70           C  
ATOM    116  O   VAL L  15      42.290  11.354  54.979  1.00 31.69           O  
ATOM    117  N   GLY L  16      40.302  12.392  54.694  1.00 30.03           N  
ATOM    118  CA  GLY L  16      40.420  13.156  55.902  1.00 32.74           C  
ATOM    119  C   GLY L  16      40.822  14.565  55.582  1.00 33.52           C  
ATOM    120  O   GLY L  16      40.659  15.455  56.415  1.00 36.87           O  
ATOM    121  N   ASP L  17      41.353  14.820  54.368  1.00 31.69           N  
ATOM    122  CA  ASP L  17      41.761  16.161  54.044  1.00 32.47           C  
ATOM    123  CB  ASP L  17      42.769  16.244  52.881  1.00 33.25           C  
ATOM    124  CG  ASP L  17      44.111  15.701  53.358  1.00 38.45           C  
ATOM    125  OD1 ASP L  17      44.251  15.473  54.590  1.00 32.10           O  
ATOM    126  OD2 ASP L  17      45.012  15.507  52.500  1.00 34.21           O1-
ATOM    127  C   ASP L  17      40.552  16.955  53.652  1.00 32.88           C  
ATOM    128  O   ASP L  17      39.475  16.403  53.426  1.00 30.63           O  
ATOM    129  N   ARG L  18      40.708  18.294  53.579  0.90 33.45           N  
ATOM    130  CA  ARG L  18      39.630  19.164  53.202  0.90 32.42           C  
ATOM    131  CB  ARG L  18      39.553  20.434  54.065  0.90 34.15           C  
ATOM    132  CG  ARG L  18      38.388  21.359  53.713  0.88 38.41           C  
ATOM    133  CD  ARG L  18      38.413  22.686  54.474  0.88 39.71           C  
ATOM    134  NE  ARG L  18      37.138  23.396  54.178  0.75 23.65           N  
ATOM    135  CZ  ARG L  18      37.111  24.760  54.131  0.75 24.74           C  
ATOM    136  NH1 ARG L  18      38.259  25.474  54.313  0.75 27.42           N1+
ATOM    137  NH2 ARG L  18      35.935  25.411  53.892  0.75 25.35           N  
ATOM    138  C   ARG L  18      39.912  19.603  51.801  0.90 32.40           C  
ATOM    139  O   ARG L  18      41.068  19.797  51.429  0.90 33.28           O  
ATOM    140  N   VAL L  19      38.860  19.754  50.970  1.00 30.95           N  
ATOM    141  CA  VAL L  19      39.105  20.135  49.611  1.00 31.14           C  
ATOM    142  CB  VAL L  19      38.976  18.971  48.668  1.00 32.68           C  
ATOM    143  CG1 VAL L  19      37.494  18.583  48.555  1.00 33.54           C  
ATOM    144  CG2 VAL L  19      39.648  19.325  47.335  1.00 33.71           C  
ATOM    145  C   VAL L  19      38.110  21.190  49.224  1.00 29.76           C  
ATOM    146  O   VAL L  19      37.020  21.268  49.794  1.00 30.94           O  
ATOM    147  N   SER L  20      38.489  22.058  48.258  1.00 28.72           N  
ATOM    148  CA  SER L  20      37.614  23.098  47.792  1.00 29.59           C  
ATOM    149  CB  SER L  20      38.037  24.509  48.236  1.00 31.64           C  
ATOM    150  OG  SER L  20      37.951  24.632  49.647  1.00 25.06           O  
ATOM    151  C   SER L  20      37.670  23.100  46.296  1.00 29.71           C  
ATOM    152  O   SER L  20      38.729  22.898  45.704  1.00 30.78           O  
ATOM    153  N   ILE L  21      36.513  23.333  45.646  1.00 29.06           N  
ATOM    154  CA  ILE L  21      36.460  23.358  44.212  1.00 29.37           C  
ATOM    155  CB  ILE L  21      35.595  22.265  43.654  1.00 29.97           C  
ATOM    156  CG1 ILE L  21      36.149  20.891  44.072  1.00 19.40           C  
ATOM    157  CG2 ILE L  21      35.494  22.451  42.131  1.00 19.08           C  
ATOM    158  CD1 ILE L  21      35.182  19.733  43.826  1.00 20.04           C  
ATOM    159  C   ILE L  21      35.835  24.653  43.832  1.00 28.84           C  
ATOM    160  O   ILE L  21      34.795  25.023  44.372  1.00 30.01           O  
ATOM    161  N   THR L  22      36.443  25.371  42.870  1.00 28.90           N  
ATOM    162  CA  THR L  22      35.920  26.658  42.525  1.00 30.21           C  
ATOM    163  CB  THR L  22      36.973  27.723  42.400  1.00 31.27           C  
ATOM    164  OG1 THR L  22      37.915  27.364  41.400  1.00 24.95           O  
ATOM    165  CG2 THR L  22      37.677  27.899  43.753  1.00 23.26           C  
ATOM    166  C   THR L  22      35.209  26.578  41.214  1.00 30.13           C  
ATOM    167  O   THR L  22      35.567  25.803  40.328  1.00 30.71           O  
ATOM    168  N   CYS L  23      34.131  27.375  41.093  1.00 29.51           N  
ATOM    169  CA  CYS L  23      33.363  27.463  39.887  1.00 30.43           C  
ATOM    170  CB  CYS L  23      32.031  26.663  39.982  0.94 30.65           C  
ATOM    171  SG  CYS L  23      30.969  26.702  38.498  0.94 37.85           S  
ATOM    172  C   CYS L  23      33.082  28.925  39.688  1.00 30.77           C  
ATOM    173  O   CYS L  23      32.506  29.577  40.559  1.00 31.41           O  
ATOM    174  N   LYS L  24      33.510  29.490  38.536  1.00 30.48           N  
ATOM    175  CA  LYS L  24      33.296  30.891  38.282  1.00 31.59           C  
ATOM    176  CB  LYS L  24      34.584  31.654  37.933  1.00 33.76           C  
ATOM    177  CG  LYS L  24      35.543  31.780  39.118  1.00 38.35           C  
ATOM    178  CD  LYS L  24      36.961  32.199  38.728  1.00 42.94           C  
ATOM    179  CE  LYS L  24      37.898  32.358  39.926  1.00 46.85           C  
ATOM    180  NZ  LYS L  24      37.950  31.097  40.700  1.00 48.10           N1+
ATOM    181  C   LYS L  24      32.363  31.011  37.117  1.00 31.20           C  
ATOM    182  O   LYS L  24      32.473  30.273  36.141  1.00 31.49           O  
ATOM    183  N   ALA L  25      31.410  31.964  37.200  1.00 31.06           N  
ATOM    184  CA  ALA L  25      30.440  32.145  36.158  1.00 29.73           C  
ATOM    185  CB  ALA L  25      29.004  32.332  36.676  1.00 31.05           C  
ATOM    186  C   ALA L  25      30.800  33.375  35.386  1.00 29.86           C  
ATOM    187  O   ALA L  25      31.399  34.309  35.917  1.00 30.95           O  
ATOM    188  N   SER L  26      30.493  33.394  34.074  1.00 18.15           N  
ATOM    189  CA  SER L  26      30.867  34.487  33.211  1.00 19.03           C  
ATOM    190  CB  SER L  26      30.549  34.213  31.729  1.00 17.54           C  
ATOM    191  OG  SER L  26      29.148  34.074  31.546  1.00 17.35           O  
ATOM    192  C   SER L  26      30.137  35.729  33.609  1.00 19.44           C  
ATOM    193  O   SER L  26      30.606  36.838  33.350  1.00 17.76           O  
ATOM    194  N   GLN L  27      28.954  35.576  34.230  0.83 20.67           N  
ATOM    195  CA  GLN L  27      28.183  36.721  34.625  0.83 21.24           C  
ATOM    196  CB  GLN L  27      26.989  36.965  33.692  0.83 21.65           C  
ATOM    197  CG  GLN L  27      27.409  37.227  32.247  0.83 23.73           C  
ATOM    198  CD  GLN L  27      26.154  37.214  31.389  0.83 26.27           C  
ATOM    199  OE1 GLN L  27      25.355  38.149  31.414  0.83 25.84           O  
ATOM    200  NE2 GLN L  27      25.971  36.112  30.613  0.83 26.10           N  
ATOM    201  C   GLN L  27      27.629  36.437  35.988  0.83 20.51           C  
ATOM    202  O   GLN L  27      27.615  35.293  36.440  0.83 21.24           O  
ATOM    203  N   ASP L  28      27.165  37.487  36.692  1.00 18.66           N  
ATOM    204  CA  ASP L  28      26.620  37.304  38.007  1.00 17.59           C  
ATOM    205  CB  ASP L  28      26.217  38.643  38.657  1.00 17.36           C  
ATOM    206  CG  ASP L  28      25.890  38.435  40.128  1.00 20.38           C  
ATOM    207  OD1 ASP L  28      25.625  37.269  40.524  1.00 22.31           O  
ATOM    208  OD2 ASP L  28      25.899  39.448  40.877  1.00 24.51           O1-
ATOM    209  C   ASP L  28      25.393  36.448  37.878  1.00 17.97           C  
ATOM    210  O   ASP L  28      24.459  36.805  37.161  1.00 21.60           O  
ATOM    211  N   VAL L  29      25.362  35.279  38.558  1.00 16.61           N  
ATOM    212  CA  VAL L  29      24.188  34.459  38.460  1.00 16.18           C  
ATOM    213  CB  VAL L  29      24.487  33.050  38.037  1.00 16.32           C  
ATOM    214  CG1 VAL L  29      25.070  33.076  36.614  1.00 16.08           C  
ATOM    215  CG2 VAL L  29      25.410  32.409  39.086  1.00 14.48           C  
ATOM    216  C   VAL L  29      23.547  34.376  39.805  1.00 16.26           C  
ATOM    217  O   VAL L  29      22.978  33.342  40.154  1.00 16.68           O  
ATOM    218  N   SER L  30      23.566  35.490  40.567  1.00 17.84           N  
ATOM    219  CA  SER L  30      22.956  35.491  41.866  1.00 17.90           C  
ATOM    220  CB  SER L  30      21.422  35.391  41.833  1.00 17.72           C  
ATOM    221  OG  SER L  30      20.862  36.580  41.296  1.00 24.13           O  
ATOM    222  C   SER L  30      23.507  34.334  42.630  1.00 17.31           C  
ATOM    223  O   SER L  30      24.679  33.992  42.498  1.00 16.65           O  
ATOM    224  N   THR L  31      22.690  33.716  43.498  1.00 16.70           N  
ATOM    225  CA  THR L  31      23.216  32.557  44.150  1.00 16.96           C  
ATOM    226  CB  THR L  31      22.919  32.507  45.622  1.00 17.24           C  
ATOM    227  OG1 THR L  31      21.517  32.500  45.843  1.00 17.41           O  
ATOM    228  CG2 THR L  31      23.564  33.725  46.303  1.00 16.75           C  
ATOM    229  C   THR L  31      22.549  31.373  43.531  1.00 16.29           C  
ATOM    230  O   THR L  31      22.393  30.339  44.181  1.00 16.85           O  
ATOM    231  N   ALA L  32      22.170  31.470  42.237  1.00 16.07           N  
ATOM    232  CA  ALA L  32      21.498  30.332  41.687  1.00 14.73           C  
ATOM    233  CB  ALA L  32      20.458  30.684  40.609  1.00 15.58           C  
ATOM    234  C   ALA L  32      22.515  29.447  41.051  1.00 14.53           C  
ATOM    235  O   ALA L  32      22.746  29.481  39.846  1.00 13.66           O  
ATOM    236  N   VAL L  33      23.115  28.575  41.864  1.00 25.96           N  
ATOM    237  CA  VAL L  33      24.100  27.644  41.403  1.00 24.70           C  
ATOM    238  CB  VAL L  33      25.506  28.052  41.737  1.00 23.55           C  
ATOM    239  CG1 VAL L  33      26.465  26.909  41.363  1.00 16.72           C  
ATOM    240  CG2 VAL L  33      25.814  29.374  41.017  1.00 17.62           C  
ATOM    241  C   VAL L  33      23.844  26.354  42.114  1.00 25.33           C  
ATOM    242  O   VAL L  33      23.516  26.347  43.299  1.00 26.06           O  
ATOM    243  N   ALA L  34      23.994  25.222  41.398  1.00 25.57           N  
ATOM    244  CA  ALA L  34      23.775  23.929  41.980  1.00 24.52           C  
ATOM    245  CB  ALA L  34      22.642  23.141  41.301  1.00 23.71           C  
ATOM    246  C   ALA L  34      25.033  23.132  41.823  1.00 23.35           C  
ATOM    247  O   ALA L  34      25.845  23.397  40.935  1.00 23.12           O  
ATOM    248  N   TRP L  35      25.251  22.155  42.728  1.00 23.63           N  
ATOM    249  CA  TRP L  35      26.398  21.293  42.626  1.00 23.55           C  
ATOM    250  CB  TRP L  35      27.368  21.404  43.813  1.00 23.85           C  
ATOM    251  CG  TRP L  35      28.112  22.716  43.854  1.00 24.36           C  
ATOM    252  CD2 TRP L  35      29.385  22.935  43.225  1.00 25.23           C  
ATOM    253  CD1 TRP L  35      27.764  23.893  44.446  1.00 24.31           C  
ATOM    254  NE1 TRP L  35      28.741  24.835  44.225  1.00 25.38           N  
ATOM    255  CE2 TRP L  35      29.745  24.258  43.476  1.00 25.00           C  
ATOM    256  CE3 TRP L  35      30.189  22.102  42.500  1.00 24.71           C  
ATOM    257  CZ2 TRP L  35      30.920  24.772  43.002  1.00 24.71           C  
ATOM    258  CZ3 TRP L  35      31.372  22.621  42.023  1.00 25.23           C  
ATOM    259  CH2 TRP L  35      31.731  23.930  42.270  1.00 24.49           C  
ATOM    260  C   TRP L  35      25.916  19.875  42.567  1.00 24.31           C  
ATOM    261  O   TRP L  35      24.998  19.491  43.289  1.00 24.21           O  
ATOM    262  N   TYR L  36      26.547  19.053  41.698  1.00 23.20           N  
ATOM    263  CA  TYR L  36      26.159  17.677  41.512  1.00 22.17           C  
ATOM    264  CB  TYR L  36      25.641  17.372  40.093  1.00 22.05           C  
ATOM    265  CG  TYR L  36      24.391  18.140  39.804  1.00 22.10           C  
ATOM    266  CD1 TYR L  36      23.149  17.623  40.098  1.00 22.24           C  
ATOM    267  CD2 TYR L  36      24.464  19.386  39.224  1.00 21.67           C  
ATOM    268  CE1 TYR L  36      22.003  18.333  39.818  1.00 23.83           C  
ATOM    269  CE2 TYR L  36      23.324  20.101  38.942  1.00 24.00           C  
ATOM    270  CZ  TYR L  36      22.091  19.575  39.237  1.00 24.89           C  
ATOM    271  OH  TYR L  36      20.922  20.311  38.946  1.00 26.00           O  
ATOM    272  C   TYR L  36      27.368  16.803  41.693  1.00 22.33           C  
ATOM    273  O   TYR L  36      28.505  17.236  41.510  1.00 22.51           O  
ATOM    274  N   GLN L  37      27.133  15.533  42.083  1.00 22.43           N  
ATOM    275  CA  GLN L  37      28.194  14.579  42.253  1.00 22.61           C  
ATOM    276  CB  GLN L  37      28.245  13.988  43.673  1.00 23.03           C  
ATOM    277  CG  GLN L  37      29.370  12.971  43.869  1.00 23.37           C  
ATOM    278  CD  GLN L  37      29.215  12.356  45.252  1.00 24.78           C  
ATOM    279  OE1 GLN L  37      28.124  11.942  45.642  1.00 25.06           O  
ATOM    280  NE2 GLN L  37      30.337  12.292  46.017  1.00 26.08           N  
ATOM    281  C   GLN L  37      27.912  13.439  41.325  1.00 23.22           C  
ATOM    282  O   GLN L  37      26.800  12.917  41.292  1.00 23.59           O  
ATOM    283  N   GLN L  38      28.918  13.022  40.531  1.00 23.45           N  
ATOM    284  CA  GLN L  38      28.703  11.931  39.625  1.00 22.97           C  
ATOM    285  CB  GLN L  38      28.866  12.338  38.149  1.00 22.88           C  
ATOM    286  CG  GLN L  38      28.636  11.190  37.164  1.00 23.48           C  
ATOM    287  CD  GLN L  38      28.665  11.767  35.756  1.00 24.81           C  
ATOM    288  OE1 GLN L  38      29.491  12.621  35.435  1.00 24.85           O  
ATOM    289  NE2 GLN L  38      27.733  11.293  34.888  1.00 25.62           N  
ATOM    290  C   GLN L  38      29.721  10.875  39.923  1.00 23.07           C  
ATOM    291  O   GLN L  38      30.913  11.050  39.676  1.00 22.40           O  
ATOM    292  N   LYS L  39      29.250   9.737  40.471  1.00 23.62           N  
ATOM    293  CA  LYS L  39      30.091   8.615  40.778  1.00 25.07           C  
ATOM    294  CB  LYS L  39      29.462   7.652  41.799  1.00 25.64           C  
ATOM    295  CG  LYS L  39      29.230   8.275  43.176  1.00 26.25           C  
ATOM    296  CD  LYS L  39      28.288   7.451  44.056  0.92 26.77           C  
ATOM    297  CE  LYS L  39      28.046   8.051  45.441  1.00 30.41           C  
ATOM    298  NZ  LYS L  39      29.189   7.742  46.331  1.00 31.47           N1+
ATOM    299  C   LYS L  39      30.255   7.863  39.496  1.00 26.79           C  
ATOM    300  O   LYS L  39      29.450   8.008  38.579  1.00 25.82           O  
ATOM    301  N   SER L  40      31.312   7.035  39.392  1.00 28.10           N  
ATOM    302  CA  SER L  40      31.564   6.348  38.158  1.00 28.02           C  
ATOM    303  CB  SER L  40      32.880   5.551  38.163  1.00 28.60           C  
ATOM    304  OG  SER L  40      33.067   4.904  36.914  1.00  0.00           O  
ATOM    305  C   SER L  40      30.451   5.399  37.843  1.00 28.43           C  
ATOM    306  O   SER L  40      30.031   4.605  38.684  1.00 28.69           O  
ATOM    307  N   GLY L  41      29.947   5.481  36.594  1.00 31.08           N  
ATOM    308  CA  GLY L  41      28.944   4.582  36.096  1.00 32.54           C  
ATOM    309  C   GLY L  41      27.605   4.924  36.665  1.00 32.96           C  
ATOM    310  O   GLY L  41      26.660   4.149  36.519  1.00 33.91           O  
ATOM    311  N   GLN L  42      27.477   6.088  37.330  1.00 29.51           N  
ATOM    312  CA  GLN L  42      26.206   6.438  37.890  1.00 28.25           C  
ATOM    313  CB  GLN L  42      26.176   6.475  39.427  1.00 29.06           C  
ATOM    314  CG  GLN L  42      26.339   5.098  40.072  1.00 31.59           C  
ATOM    315  CD  GLN L  42      26.168   5.263  41.575  1.00 33.17           C  
ATOM    316  OE1 GLN L  42      25.536   6.211  42.039  1.00 34.81           O  
ATOM    317  NE2 GLN L  42      26.740   4.311  42.359  1.00 32.54           N  
ATOM    318  C   GLN L  42      25.840   7.798  37.404  1.00 26.63           C  
ATOM    319  O   GLN L  42      26.697   8.574  36.986  1.00 27.69           O  
ATOM    320  N   SER L  43      24.529   8.104  37.434  0.90 26.78           N  
ATOM    321  CA  SER L  43      24.043   9.375  36.991  0.90 25.52           C  
ATOM    322  CB  SER L  43      22.531   9.379  36.729  0.90 27.27           C  
ATOM    323  OG  SER L  43      22.242   8.446  35.699  0.90 31.06           O  
ATOM    324  C   SER L  43      24.357  10.371  38.062  0.90 24.86           C  
ATOM    325  O   SER L  43      24.699  10.005  39.183  0.90 26.97           O  
ATOM    326  N   PRO L  44      24.250  11.632  37.738  1.00 24.01           N  
ATOM    327  CA  PRO L  44      24.601  12.665  38.677  1.00 24.08           C  
ATOM    328  CD  PRO L  44      24.380  12.073  36.359  1.00 23.43           C  
ATOM    329  CB  PRO L  44      24.652  13.959  37.869  1.00 24.39           C  
ATOM    330  CG  PRO L  44      24.972  13.491  36.439  1.00 24.46           C  
ATOM    331  C   PRO L  44      23.623  12.724  39.805  1.00 24.42           C  
ATOM    332  O   PRO L  44      22.480  12.301  39.630  1.00 25.49           O  
ATOM    333  N   LYS L  45      24.064  13.217  40.980  1.00 24.29           N  
ATOM    334  CA  LYS L  45      23.193  13.340  42.110  1.00 24.86           C  
ATOM    335  CB  LYS L  45      23.565  12.387  43.257  1.00 27.02           C  
ATOM    336  CG  LYS L  45      22.565  12.371  44.414  1.00 19.97           C  
ATOM    337  CD  LYS L  45      22.761  11.175  45.348  1.00 21.53           C  
ATOM    338  CE  LYS L  45      24.165  11.098  45.950  1.00 23.77           C  
ATOM    339  NZ  LYS L  45      24.322   9.836  46.707  1.00 24.95           N1+
ATOM    340  C   LYS L  45      23.323  14.749  42.611  1.00 23.99           C  
ATOM    341  O   LYS L  45      24.423  15.292  42.676  1.00 24.95           O  
ATOM    342  N   LEU L  46      22.188  15.381  42.976  1.00 23.33           N  
ATOM    343  CA  LEU L  46      22.183  16.751  43.420  1.00 22.11           C  
ATOM    344  CB  LEU L  46      20.767  17.356  43.403  1.00 22.27           C  
ATOM    345  CG  LEU L  46      20.683  18.810  43.897  1.00 23.20           C  
ATOM    346  CD1 LEU L  46      21.470  19.763  42.986  1.00 16.98           C  
ATOM    347  CD2 LEU L  46      19.219  19.238  44.091  1.00 15.77           C  
ATOM    348  C   LEU L  46      22.684  16.846  44.835  1.00 22.98           C  
ATOM    349  O   LEU L  46      22.151  16.196  45.734  1.00 22.22           O  
ATOM    350  N   LEU L  47      23.826  17.544  45.041  1.00 22.96           N  
ATOM    351  CA  LEU L  47      24.327  17.836  46.360  1.00 23.86           C  
ATOM    352  CB  LEU L  47      25.863  17.903  46.389  1.00 23.97           C  
ATOM    353  CG  LEU L  47      26.522  16.551  46.057  1.00 25.68           C  
ATOM    354  CD1 LEU L  47      28.053  16.650  46.093  1.00 27.93           C  
ATOM    355  CD2 LEU L  47      25.982  15.428  46.956  1.00 25.71           C  
ATOM    356  C   LEU L  47      23.806  19.116  46.967  1.00 24.10           C  
ATOM    357  O   LEU L  47      23.330  19.132  48.100  1.00 25.37           O  
ATOM    358  N   ILE L  48      23.887  20.236  46.208  1.00 24.13           N  
ATOM    359  CA  ILE L  48      23.592  21.533  46.759  1.00 24.05           C  
ATOM    360  CB  ILE L  48      24.837  22.315  47.074  1.00 23.38           C  
ATOM    361  CG1 ILE L  48      25.725  21.568  48.083  1.00 24.22           C  
ATOM    362  CG2 ILE L  48      24.408  23.714  47.547  1.00 25.10           C  
ATOM    363  CD1 ILE L  48      25.072  21.360  49.447  1.00 24.65           C  
ATOM    364  C   ILE L  48      22.867  22.340  45.728  1.00 25.40           C  
ATOM    365  O   ILE L  48      23.123  22.202  44.533  1.00 26.67           O  
ATOM    366  N   HIS L  49      21.938  23.213  46.172  1.00 25.59           N  
ATOM    367  CA  HIS L  49      21.238  24.089  45.275  1.00 25.54           C  
ATOM    368  ND1 HIS L  49      18.385  24.211  47.050  1.00  0.00           N  
ATOM    369  CG  HIS L  49      19.034  23.302  46.245  1.00 27.91           C  
ATOM    370  CB  HIS L  49      19.787  23.656  44.997  1.00 26.50           C  
ATOM    371  NE2 HIS L  49      18.090  22.213  47.981  1.00  0.00           N  
ATOM    372  CD2 HIS L  49      18.844  22.086  46.829  1.00 29.46           C  
ATOM    373  CE1 HIS L  49      17.838  23.507  48.073  1.00 30.27           C  
ATOM    374  C   HIS L  49      21.215  25.453  45.904  1.00 25.20           C  
ATOM    375  O   HIS L  49      21.444  25.595  47.102  1.00 26.09           O  
ATOM    376  N   SER L  50      20.981  26.513  45.107  1.00 28.86           N  
ATOM    377  CA  SER L  50      20.933  27.854  45.631  1.00 29.39           C  
ATOM    378  CB  SER L  50      19.793  28.071  46.639  1.00 31.09           C  
ATOM    379  OG  SER L  50      18.538  27.935  45.988  1.00 38.11           O  
ATOM    380  C   SER L  50      22.233  28.196  46.288  1.00 28.86           C  
ATOM    381  O   SER L  50      22.278  28.958  47.254  1.00 27.94           O  
ATOM    382  N   ALA L  51      23.319  27.601  45.774  1.00 26.78           N  
ATOM    383  CA  ALA L  51      24.679  27.876  46.139  1.00 26.56           C  
ATOM    384  CB  ALA L  51      25.017  29.378  46.082  1.00 26.70           C  
ATOM    385  C   ALA L  51      25.023  27.387  47.509  1.00 25.80           C  
ATOM    386  O   ALA L  51      26.179  27.036  47.737  1.00 26.87           O  
ATOM    387  N   SER L  52      24.054  27.259  48.440  1.00 27.50           N  
ATOM    388  CA  SER L  52      24.519  26.893  49.751  1.00 27.76           C  
ATOM    389  CB  SER L  52      24.749  28.122  50.645  1.00 27.98           C  
ATOM    390  OG  SER L  52      23.517  28.791  50.872  1.00 31.49           O  
ATOM    391  C   SER L  52      23.538  26.016  50.490  1.00 28.06           C  
ATOM    392  O   SER L  52      23.765  25.729  51.663  1.00 29.33           O  
ATOM    393  N   TYR L  53      22.460  25.516  49.847  1.00 25.57           N  
ATOM    394  CA  TYR L  53      21.501  24.707  50.553  1.00 27.10           C  
ATOM    395  CB  TYR L  53      20.042  25.015  50.180  1.00 28.51           C  
ATOM    396  CG  TYR L  53      19.740  26.417  50.579  1.00 25.16           C  
ATOM    397  CD1 TYR L  53      19.351  26.715  51.863  1.00 34.12           C  
ATOM    398  CD2 TYR L  53      19.852  27.434  49.661  1.00 23.94           C  
ATOM    399  CE1 TYR L  53      19.072  28.011  52.226  1.00 37.04           C  
ATOM    400  CE2 TYR L  53      19.573  28.732  50.018  1.00 30.69           C  
ATOM    401  CZ  TYR L  53      19.184  29.021  51.302  1.00 38.48           C  
ATOM    402  OH  TYR L  53      18.897  30.353  51.674  1.00 39.36           O  
ATOM    403  C   TYR L  53      21.717  23.276  50.189  1.00 28.20           C  
ATOM    404  O   TYR L  53      21.792  22.923  49.013  1.00 27.85           O  
ATOM    405  N   ARG L  54      21.828  22.411  51.216  1.00 29.03           N  
ATOM    406  CA  ARG L  54      22.028  21.010  50.981  1.00 29.67           C  
ATOM    407  CB  ARG L  54      22.542  20.234  52.206  1.00 29.98           C  
ATOM    408  CG  ARG L  54      23.940  20.632  52.673  1.00 34.29           C  
ATOM    409  CD  ARG L  54      24.500  19.716  53.763  1.00 35.99           C  
ATOM    410  NE  ARG L  54      23.642  19.856  54.975  1.00 40.33           N  
ATOM    411  CZ  ARG L  54      23.942  20.792  55.924  1.00 42.90           C  
ATOM    412  NH1 ARG L  54      25.008  21.626  55.752  1.00 42.80           N1+
ATOM    413  NH2 ARG L  54      23.179  20.885  57.052  1.00 44.33           N  
ATOM    414  C   ARG L  54      20.704  20.396  50.644  1.00 30.37           C  
ATOM    415  O   ARG L  54      19.683  20.729  51.241  1.00 32.42           O  
ATOM    416  N   TYR L  55      20.709  19.465  49.670  1.00 29.47           N  
ATOM    417  CA  TYR L  55      19.548  18.729  49.260  1.00 30.26           C  
ATOM    418  CB  TYR L  55      19.709  18.034  47.895  1.00 29.94           C  
ATOM    419  CG  TYR L  55      18.377  17.502  47.487  1.00 28.46           C  
ATOM    420  CD1 TYR L  55      17.405  18.359  47.023  1.00 19.76           C  
ATOM    421  CD2 TYR L  55      18.103  16.155  47.544  1.00 22.69           C  
ATOM    422  CE1 TYR L  55      16.173  17.885  46.640  1.00 19.78           C  
ATOM    423  CE2 TYR L  55      16.872  15.674  47.161  1.00 21.14           C  
ATOM    424  CZ  TYR L  55      15.906  16.539  46.711  1.00 21.83           C  
ATOM    425  OH  TYR L  55      14.643  16.049  46.320  1.00 25.74           O  
ATOM    426  C   TYR L  55      19.308  17.694  50.315  1.00 32.73           C  
ATOM    427  O   TYR L  55      20.229  17.284  51.018  1.00 35.21           O  
ATOM    428  N   THR L  56      18.045  17.265  50.492  1.00 35.42           N  
ATOM    429  CA  THR L  56      17.761  16.359  51.568  1.00 37.61           C  
ATOM    430  CB  THR L  56      16.319  15.947  51.645  1.00 40.18           C  
ATOM    431  OG1 THR L  56      15.495  17.092  51.805  1.00 35.04           O  
ATOM    432  CG2 THR L  56      16.139  14.999  52.844  1.00 35.48           C  
ATOM    433  C   THR L  56      18.591  15.118  51.451  1.00 36.59           C  
ATOM    434  O   THR L  56      18.776  14.566  50.367  1.00 37.20           O  
ATOM    435  N   GLY L  57      19.147  14.672  52.598  1.00 35.41           N  
ATOM    436  CA  GLY L  57      19.877  13.436  52.675  1.00 35.50           C  
ATOM    437  C   GLY L  57      21.349  13.648  52.475  1.00 34.51           C  
ATOM    438  O   GLY L  57      22.139  12.733  52.713  1.00 36.81           O  
ATOM    439  N   VAL L  58      21.776  14.851  52.048  1.00 32.54           N  
ATOM    440  CA  VAL L  58      23.177  15.068  51.798  1.00 31.25           C  
ATOM    441  CB  VAL L  58      23.447  16.294  50.968  1.00 30.70           C  
ATOM    442  CG1 VAL L  58      24.968  16.497  50.862  1.00 29.94           C  
ATOM    443  CG2 VAL L  58      22.749  16.133  49.606  1.00 29.62           C  
ATOM    444  C   VAL L  58      23.886  15.242  53.109  1.00 32.18           C  
ATOM    445  O   VAL L  58      23.390  15.915  54.011  1.00 32.57           O  
ATOM    446  N   PRO L  59      25.057  14.660  53.214  1.00 31.86           N  
ATOM    447  CA  PRO L  59      25.830  14.717  54.431  1.00 31.85           C  
ATOM    448  CD  PRO L  59      25.352  13.464  52.441  1.00 31.74           C  
ATOM    449  CB  PRO L  59      26.965  13.710  54.245  1.00 33.26           C  
ATOM    450  CG  PRO L  59      26.376  12.673  53.273  1.00 32.87           C  
ATOM    451  C   PRO L  59      26.309  16.105  54.738  1.00 32.68           C  
ATOM    452  O   PRO L  59      26.483  16.905  53.822  1.00 31.44           O  
ATOM    453  N   ASP L  60      26.549  16.390  56.032  1.00 35.25           N  
ATOM    454  CA  ASP L  60      26.942  17.673  56.552  1.00 36.07           C  
ATOM    455  CB  ASP L  60      27.033  17.693  58.088  1.00 38.51           C  
ATOM    456  CG  ASP L  60      25.628  17.557  58.660  1.00 42.54           C  
ATOM    457  OD1 ASP L  60      24.652  17.581  57.866  1.00 44.39           O  
ATOM    458  OD2 ASP L  60      25.513  17.429  59.908  1.00 43.55           O1-
ATOM    459  C   ASP L  60      28.293  18.055  56.024  1.00 32.56           C  
ATOM    460  O   ASP L  60      28.643  19.234  55.988  1.00 31.94           O  
ATOM    461  N   ARG L  61      29.095  17.063  55.610  1.00 31.73           N  
ATOM    462  CA  ARG L  61      30.445  17.289  55.178  1.00 30.44           C  
ATOM    463  CB  ARG L  61      31.137  16.019  54.659  1.00 31.26           C  
ATOM    464  CG  ARG L  61      31.142  14.846  55.634  1.00 32.24           C  
ATOM    465  CD  ARG L  61      32.117  13.740  55.224  1.00 34.13           C  
ATOM    466  NE  ARG L  61      31.725  13.233  53.876  1.00 33.78           N  
ATOM    467  CZ  ARG L  61      30.899  12.151  53.759  1.00 32.82           C  
ATOM    468  NH1 ARG L  61      30.366  11.576  54.875  1.00 36.46           N1+
ATOM    469  NH2 ARG L  61      30.607  11.641  52.526  1.00 31.35           N  
ATOM    470  C   ARG L  61      30.459  18.220  54.003  1.00 29.19           C  
ATOM    471  O   ARG L  61      31.427  18.955  53.818  1.00 28.75           O  
ATOM    472  N   PHE L  62      29.410  18.179  53.157  1.00 29.58           N  
ATOM    473  CA  PHE L  62      29.404  18.948  51.942  1.00 29.45           C  
ATOM    474  CB  PHE L  62      28.529  18.307  50.847  1.00 30.05           C  
ATOM    475  CG  PHE L  62      29.114  16.991  50.458  1.00 30.52           C  
ATOM    476  CD1 PHE L  62      28.899  15.858  51.207  1.00 31.02           C  
ATOM    477  CD2 PHE L  62      29.874  16.884  49.322  1.00 33.04           C  
ATOM    478  CE1 PHE L  62      29.441  14.648  50.834  1.00 32.46           C  
ATOM    479  CE2 PHE L  62      30.418  15.682  48.943  1.00 32.60           C  
ATOM    480  CZ  PHE L  62      30.204  14.557  49.698  1.00 31.60           C  
ATOM    481  C   PHE L  62      28.838  20.319  52.182  1.00 29.00           C  
ATOM    482  O   PHE L  62      27.741  20.465  52.719  1.00 30.15           O  
ATOM    483  N   THR L  63      29.586  21.371  51.771  1.00 28.73           N  
ATOM    484  CA  THR L  63      29.117  22.722  51.922  1.00 29.82           C  
ATOM    485  CB  THR L  63      29.792  23.482  53.029  1.00 30.88           C  
ATOM    486  OG1 THR L  63      31.194  23.525  52.811  1.00 32.29           O  
ATOM    487  CG2 THR L  63      29.479  22.802  54.371  1.00 31.58           C  
ATOM    488  C   THR L  63      29.362  23.478  50.649  1.00 29.30           C  
ATOM    489  O   THR L  63      30.287  23.184  49.894  1.00 29.06           O  
ATOM    490  N   GLY L  64      28.509  24.487  50.374  1.00 28.83           N  
ATOM    491  CA  GLY L  64      28.686  25.299  49.204  1.00 28.47           C  
ATOM    492  C   GLY L  64      28.544  26.723  49.641  1.00 30.11           C  
ATOM    493  O   GLY L  64      27.816  27.019  50.587  1.00 30.76           O  
ATOM    494  N   SER L  65      29.248  27.650  48.958  1.00 30.11           N  
ATOM    495  CA  SER L  65      29.157  29.030  49.341  1.00 30.63           C  
ATOM    496  CB  SER L  65      30.159  29.421  50.440  1.00 33.52           C  
ATOM    497  OG  SER L  65      31.489  29.258  49.969  1.00 37.04           O  
ATOM    498  C   SER L  65      29.447  29.891  48.148  1.00 30.09           C  
ATOM    499  O   SER L  65      29.819  29.405  47.082  1.00 29.99           O  
ATOM    500  N   GLY L  66      29.265  31.218  48.316  1.00 29.72           N  
ATOM    501  CA  GLY L  66      29.575  32.151  47.269  1.00 29.20           C  
ATOM    502  C   GLY L  66      28.325  32.739  46.697  1.00 29.03           C  
ATOM    503  O   GLY L  66      27.238  32.177  46.786  1.00 28.20           O  
ATOM    504  N   SER L  67      28.478  33.937  46.101  0.90 30.49           N  
ATOM    505  CA  SER L  67      27.405  34.631  45.460  0.90 30.79           C  
ATOM    506  CB  SER L  67      26.719  35.679  46.355  0.90 32.14           C  
ATOM    507  OG  SER L  67      25.672  36.323  45.645  0.88 34.34           O  
ATOM    508  C   SER L  67      28.040  35.365  44.330  0.90 31.49           C  
ATOM    509  O   SER L  67      29.262  35.490  44.266  0.90 31.48           O  
ATOM    510  N   GLY L  68      27.217  35.873  43.398  1.00 32.89           N  
ATOM    511  CA  GLY L  68      27.772  36.614  42.307  1.00 31.83           C  
ATOM    512  C   GLY L  68      28.411  35.667  41.338  1.00 30.97           C  
ATOM    513  O   GLY L  68      27.735  34.849  40.718  1.00 30.92           O  
ATOM    514  N   THR L  69      29.705  35.906  41.057  1.00 31.24           N  
ATOM    515  CA  THR L  69      30.523  35.130  40.162  1.00 31.82           C  
ATOM    516  CB  THR L  69      31.607  35.947  39.532  1.00 33.85           C  
ATOM    517  OG1 THR L  69      31.055  37.033  38.804  1.00 34.22           O  
ATOM    518  CG2 THR L  69      32.407  35.039  38.589  1.00 34.40           C  
ATOM    519  C   THR L  69      31.217  33.925  40.749  1.00 30.86           C  
ATOM    520  O   THR L  69      31.403  32.935  40.042  1.00 29.74           O  
ATOM    521  N   ASP L  70      31.667  33.983  42.026  1.00 30.98           N  
ATOM    522  CA  ASP L  70      32.555  32.961  42.538  1.00 31.03           C  
ATOM    523  CB  ASP L  70      33.702  33.545  43.382  1.00 33.75           C  
ATOM    524  CG  ASP L  70      34.607  34.375  42.488  1.00 39.63           C  
ATOM    525  OD1 ASP L  70      34.907  33.912  41.356  1.00 41.76           O  
ATOM    526  OD2 ASP L  70      35.003  35.490  42.923  1.00 41.29           O1-
ATOM    527  C   ASP L  70      31.838  32.016  43.454  1.00 30.32           C  
ATOM    528  O   ASP L  70      31.230  32.440  44.434  1.00 31.30           O  
ATOM    529  N   PHE L  71      31.926  30.692  43.178  1.00 30.39           N  
ATOM    530  CA  PHE L  71      31.269  29.746  44.038  1.00 29.02           C  
ATOM    531  CB  PHE L  71      30.084  29.017  43.380  1.00 28.21           C  
ATOM    532  CG  PHE L  71      29.067  30.041  43.014  1.00 27.42           C  
ATOM    533  CD1 PHE L  71      28.213  30.561  43.958  1.00 27.34           C  
ATOM    534  CD2 PHE L  71      28.981  30.502  41.721  1.00 26.79           C  
ATOM    535  CE1 PHE L  71      27.277  31.509  43.617  1.00 26.32           C  
ATOM    536  CE2 PHE L  71      28.046  31.449  41.377  1.00 25.92           C  
ATOM    537  CZ  PHE L  71      27.189  31.955  42.322  1.00 25.85           C  
ATOM    538  C   PHE L  71      32.252  28.689  44.431  1.00 28.91           C  
ATOM    539  O   PHE L  71      33.143  28.336  43.659  1.00 30.26           O  
ATOM    540  N   THR L  72      32.103  28.152  45.663  1.00 27.31           N  
ATOM    541  CA  THR L  72      33.010  27.155  46.144  1.00 27.99           C  
ATOM    542  CB  THR L  72      33.874  27.644  47.267  1.00 29.77           C  
ATOM    543  OG1 THR L  72      34.624  28.774  46.847  1.00 31.65           O  
ATOM    544  CG2 THR L  72      34.820  26.510  47.692  1.00 31.21           C  
ATOM    545  C   THR L  72      32.221  25.997  46.666  1.00 28.04           C  
ATOM    546  O   THR L  72      31.126  26.153  47.207  1.00 29.05           O  
ATOM    547  N   PHE L  73      32.775  24.788  46.473  1.00 26.15           N  
ATOM    548  CA  PHE L  73      32.230  23.561  46.965  1.00 25.70           C  
ATOM    549  CB  PHE L  73      31.981  22.578  45.809  1.00 24.62           C  
ATOM    550  CG  PHE L  73      31.499  21.270  46.319  1.00 24.04           C  
ATOM    551  CD1 PHE L  73      30.183  21.084  46.675  1.00 25.66           C  
ATOM    552  CD2 PHE L  73      32.379  20.218  46.415  1.00 24.12           C  
ATOM    553  CE1 PHE L  73      29.758  19.861  47.135  1.00 18.73           C  
ATOM    554  CE2 PHE L  73      31.960  18.994  46.875  1.00 16.51           C  
ATOM    555  CZ  PHE L  73      30.648  18.819  47.236  1.00 17.36           C  
ATOM    556  C   PHE L  73      33.303  23.016  47.852  1.00 27.04           C  
ATOM    557  O   PHE L  73      34.461  22.944  47.447  1.00 27.20           O  
ATOM    558  N   THR L  74      32.961  22.642  49.100  1.00 27.38           N  
ATOM    559  CA  THR L  74      34.002  22.182  49.973  1.00 27.92           C  
ATOM    560  CB  THR L  74      34.341  23.166  51.057  1.00 28.05           C  
ATOM    561  OG1 THR L  74      34.782  24.390  50.488  1.00 28.73           O  
ATOM    562  CG2 THR L  74      35.439  22.571  51.952  1.00 28.53           C  
ATOM    563  C   THR L  74      33.581  20.916  50.643  1.00 27.64           C  
ATOM    564  O   THR L  74      32.415  20.731  50.985  1.00 28.45           O  
ATOM    565  N   ILE L  75      34.550  19.997  50.823  1.00 28.73           N  
ATOM    566  CA  ILE L  75      34.307  18.792  51.559  1.00 28.55           C  
ATOM    567  CB  ILE L  75      34.626  17.530  50.807  1.00 28.28           C  
ATOM    568  CG1 ILE L  75      33.782  17.443  49.527  1.00 27.66           C  
ATOM    569  CG2 ILE L  75      34.393  16.344  51.758  1.00 28.19           C  
ATOM    570  CD1 ILE L  75      34.224  16.329  48.580  1.00 26.30           C  
ATOM    571  C   ILE L  75      35.227  18.864  52.740  1.00 30.23           C  
ATOM    572  O   ILE L  75      36.441  18.998  52.584  1.00 32.02           O  
ATOM    573  N   SER L  76      34.658  18.795  53.960  1.00 31.34           N  
ATOM    574  CA  SER L  76      35.420  18.954  55.167  1.00 33.93           C  
ATOM    575  CB  SER L  76      34.550  18.884  56.432  1.00 35.20           C  
ATOM    576  OG  SER L  76      33.581  19.919  56.419  1.00 38.22           O  
ATOM    577  C   SER L  76      36.443  17.879  55.291  1.00 34.32           C  
ATOM    578  O   SER L  76      37.637  18.167  55.339  1.00 35.77           O  
ATOM    579  N   SER L  77      35.997  16.611  55.377  1.00 33.97           N  
ATOM    580  CA  SER L  77      36.913  15.511  55.460  1.00 35.13           C  
ATOM    581  CB  SER L  77      36.876  14.771  56.809  1.00 34.32           C  
ATOM    582  OG  SER L  77      37.350  15.615  57.847  1.00 36.96           O  
ATOM    583  C   SER L  77      36.463  14.543  54.416  1.00 33.87           C  
ATOM    584  O   SER L  77      35.400  13.938  54.539  1.00 36.64           O  
ATOM    585  N   VAL L  78      37.284  14.346  53.368  1.00 33.22           N  
ATOM    586  CA  VAL L  78      36.871  13.508  52.283  1.00 32.06           C  
ATOM    587  CB  VAL L  78      37.713  13.650  51.044  1.00 32.62           C  
ATOM    588  CG1 VAL L  78      37.483  15.043  50.447  1.00 33.40           C  
ATOM    589  CG2 VAL L  78      39.179  13.391  51.412  1.00 33.37           C  
ATOM    590  C   VAL L  78      36.888  12.074  52.688  1.00 31.39           C  
ATOM    591  O   VAL L  78      37.811  11.601  53.351  1.00 31.99           O  
ATOM    592  N   GLN L  79      35.827  11.347  52.288  1.00 31.07           N  
ATOM    593  CA  GLN L  79      35.715   9.948  52.572  1.00 33.59           C  
ATOM    594  CB  GLN L  79      34.286   9.505  52.932  1.00 35.92           C  
ATOM    595  CG  GLN L  79      33.673  10.267  54.111  1.00 37.97           C  
ATOM    596  CD  GLN L  79      34.475   9.987  55.374  1.00 42.74           C  
ATOM    597  OE1 GLN L  79      35.514   9.332  55.337  1.00 48.32           O  
ATOM    598  NE2 GLN L  79      33.981  10.503  56.530  1.00 45.97           N  
ATOM    599  C   GLN L  79      36.086   9.234  51.311  1.00 32.45           C  
ATOM    600  O   GLN L  79      36.049   9.806  50.223  1.00 30.73           O  
ATOM    601  N   ALA L  80      36.440   7.944  51.431  1.00 32.12           N  
ATOM    602  CA  ALA L  80      36.846   7.141  50.313  1.00 30.98           C  
ATOM    603  CB  ALA L  80      37.202   5.700  50.716  1.00 31.50           C  
ATOM    604  C   ALA L  80      35.710   7.076  49.337  1.00 30.19           C  
ATOM    605  O   ALA L  80      35.919   7.047  48.126  1.00 30.11           O  
ATOM    606  N   GLU L  81      34.469   7.053  49.854  1.00 31.26           N  
ATOM    607  CA  GLU L  81      33.266   6.928  49.073  1.00 31.88           C  
ATOM    608  CB  GLU L  81      31.987   6.864  49.930  1.00 34.09           C  
ATOM    609  CG  GLU L  81      31.865   5.615  50.808  1.00 38.86           C  
ATOM    610  CD  GLU L  81      32.484   5.901  52.168  1.00 45.51           C  
ATOM    611  OE1 GLU L  81      33.104   6.987  52.319  1.00 46.16           O  
ATOM    612  OE2 GLU L  81      32.339   5.044  53.080  1.00 46.80           O1-
ATOM    613  C   GLU L  81      33.100   8.109  48.162  1.00 30.09           C  
ATOM    614  O   GLU L  81      32.453   8.008  47.122  1.00 30.00           O  
ATOM    615  N   ASP L  82      33.674   9.261  48.546  1.00 28.69           N  
ATOM    616  CA  ASP L  82      33.525  10.539  47.901  1.00 28.98           C  
ATOM    617  CB  ASP L  82      34.134  11.684  48.728  1.00 29.30           C  
ATOM    618  CG  ASP L  82      33.241  11.879  49.950  1.00 28.94           C  
ATOM    619  OD1 ASP L  82      32.108  11.326  49.948  1.00 31.14           O  
ATOM    620  OD2 ASP L  82      33.673  12.586  50.898  1.00 30.77           O1-
ATOM    621  C   ASP L  82      34.099  10.577  46.510  1.00 28.68           C  
ATOM    622  O   ASP L  82      33.888  11.555  45.794  1.00 28.66           O  
ATOM    623  N   LEU L  83      34.893   9.569  46.104  1.00 28.42           N  
ATOM    624  CA  LEU L  83      35.483   9.568  44.788  1.00 27.94           C  
ATOM    625  CB  LEU L  83      36.165   8.220  44.487  1.00 29.17           C  
ATOM    626  CG  LEU L  83      36.924   8.149  43.151  1.00 33.41           C  
ATOM    627  CD1 LEU L  83      38.220   8.969  43.208  1.00 34.62           C  
ATOM    628  CD2 LEU L  83      37.162   6.698  42.711  1.00 36.40           C  
ATOM    629  C   LEU L  83      34.391   9.775  43.770  1.00 26.92           C  
ATOM    630  O   LEU L  83      33.409   9.035  43.734  1.00 27.59           O  
ATOM    631  N   ALA L  84      34.545  10.813  42.910  1.00 25.68           N  
ATOM    632  CA  ALA L  84      33.559  11.122  41.904  1.00 24.43           C  
ATOM    633  CB  ALA L  84      32.164  11.412  42.483  1.00 24.05           C  
ATOM    634  C   ALA L  84      34.005  12.360  41.174  1.00 23.78           C  
ATOM    635  O   ALA L  84      35.072  12.904  41.446  1.00 24.23           O  
ATOM    636  N   VAL L  85      33.196  12.800  40.180  1.00 24.24           N  
ATOM    637  CA  VAL L  85      33.459  14.020  39.464  1.00 23.91           C  
ATOM    638  CB  VAL L  85      33.332  13.877  37.976  1.00 23.82           C  
ATOM    639  CG1 VAL L  85      33.625  15.236  37.323  1.00 23.19           C  
ATOM    640  CG2 VAL L  85      34.252  12.744  37.504  1.00 22.92           C  
ATOM    641  C   VAL L  85      32.380  14.968  39.904  1.00 24.51           C  
ATOM    642  O   VAL L  85      31.217  14.587  39.970  1.00 24.56           O  
ATOM    643  N   TYR L  86      32.734  16.235  40.211  1.00 23.39           N  
ATOM    644  CA  TYR L  86      31.756  17.153  40.726  1.00 23.83           C  
ATOM    645  CB  TYR L  86      32.191  17.841  42.036  1.00 23.44           C  
ATOM    646  CG  TYR L  86      32.329  16.797  43.095  1.00 23.30           C  
ATOM    647  CD1 TYR L  86      33.502  16.093  43.244  1.00 23.27           C  
ATOM    648  CD2 TYR L  86      31.284  16.519  43.944  1.00 22.48           C  
ATOM    649  CE1 TYR L  86      33.631  15.133  44.220  1.00 22.92           C  
ATOM    650  CE2 TYR L  86      31.407  15.559  44.923  1.00 21.47           C  
ATOM    651  CZ  TYR L  86      32.582  14.863  45.062  1.00 22.06           C  
ATOM    652  OH  TYR L  86      32.711  13.877  46.065  1.00 23.09           O  
ATOM    653  C   TYR L  86      31.521  18.229  39.712  1.00 24.56           C  
ATOM    654  O   TYR L  86      32.467  18.772  39.141  1.00 25.76           O  
ATOM    655  N   TYR L  87      30.230  18.553  39.461  1.00 24.66           N  
ATOM    656  CA  TYR L  87      29.896  19.536  38.469  1.00 25.28           C  
ATOM    657  CB  TYR L  87      29.013  19.029  37.313  1.00 26.04           C  
ATOM    658  CG  TYR L  87      29.597  17.837  36.636  1.00 26.78           C  
ATOM    659  CD1 TYR L  87      30.712  17.933  35.841  1.00 27.25           C  
ATOM    660  CD2 TYR L  87      29.029  16.599  36.812  1.00 29.25           C  
ATOM    661  CE1 TYR L  87      31.232  16.822  35.223  1.00 27.37           C  
ATOM    662  CE2 TYR L  87      29.547  15.485  36.194  1.00 28.89           C  
ATOM    663  CZ  TYR L  87      30.653  15.595  35.390  1.00 28.81           C  
ATOM    664  OH  TYR L  87      31.197  14.464  34.747  1.00 32.84           O  
ATOM    665  C   TYR L  87      29.042  20.599  39.098  1.00 25.77           C  
ATOM    666  O   TYR L  87      28.198  20.318  39.950  1.00 27.41           O  
ATOM    667  N   CYS L  88      29.255  21.862  38.666  1.00 26.09           N  
ATOM    668  CA  CYS L  88      28.454  22.976  39.091  1.00 26.94           C  
ATOM    669  CB  CYS L  88      29.284  24.252  39.420  0.94 27.15           C  
ATOM    670  SG  CYS L  88      30.442  24.759  38.102  0.94 29.37           S  
ATOM    671  C   CYS L  88      27.507  23.284  37.965  1.00 26.75           C  
ATOM    672  O   CYS L  88      27.794  22.991  36.805  1.00 26.09           O  
ATOM    673  N   GLN L  89      26.316  23.838  38.285  1.00 25.71           N  
ATOM    674  CA  GLN L  89      25.372  24.181  37.251  1.00 25.51           C  
ATOM    675  CB  GLN L  89      24.182  23.216  37.120  1.00 26.05           C  
ATOM    676  CG  GLN L  89      23.212  23.652  36.019  1.00 25.98           C  
ATOM    677  CD  GLN L  89      21.847  23.045  36.297  1.00 33.65           C  
ATOM    678  OE1 GLN L  89      21.725  22.052  37.008  1.00 18.14           O  
ATOM    679  NE2 GLN L  89      20.782  23.677  35.735  1.00 14.56           N  
ATOM    680  C   GLN L  89      24.743  25.489  37.608  1.00 26.40           C  
ATOM    681  O   GLN L  89      24.403  25.742  38.761  1.00 28.08           O  
ATOM    682  N   GLN L  90      24.555  26.358  36.602  1.00 25.07           N  
ATOM    683  CA  GLN L  90      23.916  27.621  36.813  1.00 25.24           C  
ATOM    684  CB  GLN L  90      24.552  28.700  35.914  1.00 24.79           C  
ATOM    685  CG  GLN L  90      23.822  30.035  35.836  1.00 25.47           C  
ATOM    686  CD  GLN L  90      22.995  30.006  34.558  1.00 25.62           C  
ATOM    687  OE1 GLN L  90      22.188  30.898  34.304  1.00 27.07           O  
ATOM    688  NE2 GLN L  90      23.204  28.953  33.725  1.00 26.56           N  
ATOM    689  C   GLN L  90      22.462  27.435  36.493  1.00 26.79           C  
ATOM    690  O   GLN L  90      22.118  26.818  35.485  1.00 25.89           O  
ATOM    691  N   HIS L  91      21.594  27.878  37.440  1.00 43.01           N  
ATOM    692  CA  HIS L  91      20.149  27.988  37.418  1.00 45.27           C  
ATOM    693  ND1 HIS L  91      20.610  26.507  40.580  1.00 47.55           N  
ATOM    694  CG  HIS L  91      19.701  26.639  39.556  1.00 46.42           C  
ATOM    695  CB  HIS L  91      19.490  27.903  38.799  1.00 45.37           C  
ATOM    696  NE2 HIS L  91      19.552  24.560  40.406  1.00 45.69           N  
ATOM    697  CD2 HIS L  91      19.067  25.442  39.459  1.00 45.85           C  
ATOM    698  CE1 HIS L  91      20.478  25.244  41.055  1.00 46.83           C  
ATOM    699  C   HIS L  91      19.654  29.321  36.913  1.00 46.08           C  
ATOM    700  O   HIS L  91      18.472  29.465  36.615  1.00 46.39           O  
ATOM    701  N   TYR L  92      20.512  30.355  36.879  1.00 46.16           N  
ATOM    702  CA  TYR L  92      20.066  31.722  36.734  1.00 47.45           C  
ATOM    703  CB  TYR L  92      21.253  32.705  36.710  1.00 48.85           C  
ATOM    704  CG  TYR L  92      20.744  34.105  36.606  1.00 50.68           C  
ATOM    705  CD1 TYR L  92      20.225  34.742  37.711  1.00 53.18           C  
ATOM    706  CD2 TYR L  92      20.806  34.791  35.414  1.00 51.96           C  
ATOM    707  CE1 TYR L  92      19.761  36.033  37.619  1.00 55.23           C  
ATOM    708  CE2 TYR L  92      20.344  36.082  35.315  1.00 54.71           C  
ATOM    709  CZ  TYR L  92      19.819  36.704  36.420  1.00 55.97           C  
ATOM    710  OH  TYR L  92      19.346  38.029  36.315  1.00 58.86           O  
ATOM    711  C   TYR L  92      19.230  31.955  35.506  1.00 47.42           C  
ATOM    712  O   TYR L  92      18.184  32.595  35.603  1.00 47.54           O  
ATOM    713  N   SER L  93      19.641  31.461  34.323  1.00 47.63           N  
ATOM    714  CA  SER L  93      18.864  31.720  33.141  1.00 48.68           C  
ATOM    715  CB  SER L  93      19.379  32.896  32.293  1.00 65.43           C  
ATOM    716  OG  SER L  93      19.175  34.124  32.973  1.00109.63           O  
ATOM    717  C   SER L  93      18.929  30.522  32.257  1.00 49.03           C  
ATOM    718  O   SER L  93      19.516  29.499  32.601  1.00 50.35           O  
ATOM    719  N   ILE L  94      18.293  30.634  31.077  1.00 49.07           N  
ATOM    720  CA  ILE L  94      18.273  29.577  30.114  1.00 49.65           C  
ATOM    721  CB  ILE L  94      16.897  29.311  29.563  1.00 50.26           C  
ATOM    722  CG1 ILE L  94      16.911  28.086  28.633  1.00  0.00           C  
ATOM    723  CG2 ILE L  94      16.382  30.597  28.893  1.00 50.75           C  
ATOM    724  CD1 ILE L  94      15.525  27.566  28.258  1.00  0.00           C  
ATOM    725  C   ILE L  94      19.132  30.043  28.986  1.00 48.50           C  
ATOM    726  O   ILE L  94      19.161  31.236  28.686  1.00 50.15           O  
ATOM    727  N   PRO L  95      19.868  29.163  28.355  1.00 46.50           N  
ATOM    728  CA  PRO L  95      19.875  27.774  28.729  1.00 45.98           C  
ATOM    729  CD  PRO L  95      20.047  29.332  26.922  1.00 46.48           C  
ATOM    730  CB  PRO L  95      20.403  27.010  27.514  1.00 45.26           C  
ATOM    731  CG  PRO L  95      20.042  27.917  26.328  1.00 45.97           C  
ATOM    732  C   PRO L  95      20.667  27.504  29.967  1.00 44.93           C  
ATOM    733  O   PRO L  95      21.547  28.293  30.305  1.00 46.42           O  
ATOM    734  N   LEU L  96      20.368  26.384  30.653  1.00 43.44           N  
ATOM    735  CA  LEU L  96      21.083  26.026  31.841  1.00 42.87           C  
ATOM    736  CB  LEU L  96      20.405  24.886  32.618  1.00 42.35           C  
ATOM    737  CG  LEU L  96      18.976  25.234  33.078  1.00 42.95           C  
ATOM    738  CD1 LEU L  96      18.354  24.088  33.884  1.00 42.43           C  
ATOM    739  CD2 LEU L  96      18.928  26.581  33.814  1.00 43.36           C  
ATOM    740  C   LEU L  96      22.437  25.558  31.402  1.00 42.54           C  
ATOM    741  O   LEU L  96      22.580  25.003  30.314  1.00 41.98           O  
ATOM    742  N   THR L  97      23.484  25.782  32.223  1.00 22.00           N  
ATOM    743  CA  THR L  97      24.788  25.404  31.758  1.00 22.69           C  
ATOM    744  CB  THR L  97      25.568  26.569  31.225  0.91 23.69           C  
ATOM    745  OG1 THR L  97      25.685  27.577  32.218  1.00 27.62           O  
ATOM    746  CG2 THR L  97      24.845  27.122  29.983  1.00 25.65           C  
ATOM    747  C   THR L  97      25.568  24.791  32.881  1.00 23.04           C  
ATOM    748  O   THR L  97      25.422  25.168  34.044  1.00 23.39           O  
ATOM    749  N   PHE L  98      26.445  23.826  32.526  1.00 23.08           N  
ATOM    750  CA  PHE L  98      27.206  23.095  33.500  1.00 22.14           C  
ATOM    751  CB  PHE L  98      27.161  21.566  33.312  1.00 21.21           C  
ATOM    752  CG  PHE L  98      25.759  21.075  33.409  1.00 22.43           C  
ATOM    753  CD1 PHE L  98      25.217  20.729  34.622  1.00 22.48           C  
ATOM    754  CD2 PHE L  98      24.980  20.957  32.282  1.00 22.62           C  
ATOM    755  CE1 PHE L  98      23.923  20.273  34.707  1.00 25.07           C  
ATOM    756  CE2 PHE L  98      23.685  20.500  32.364  1.00 23.78           C  
ATOM    757  CZ  PHE L  98      23.151  20.156  33.580  1.00 25.39           C  
ATOM    758  C   PHE L  98      28.657  23.435  33.357  1.00 22.38           C  
ATOM    759  O   PHE L  98      29.117  23.870  32.302  1.00 22.94           O  
ATOM    760  N   GLY L  99      29.416  23.250  34.457  1.00 22.59           N  
ATOM    761  CA  GLY L  99      30.834  23.446  34.424  1.00 23.03           C  
ATOM    762  C   GLY L  99      31.436  22.201  33.842  1.00 22.91           C  
ATOM    763  O   GLY L  99      30.749  21.202  33.636  1.00 23.41           O  
ATOM    764  N   ALA L 100      32.754  22.256  33.566  1.00 23.89           N  
ATOM    765  CA  ALA L 100      33.532  21.195  32.987  1.00 23.01           C  
ATOM    766  CB  ALA L 100      34.978  21.622  32.674  1.00 27.16           C  
ATOM    767  C   ALA L 100      33.601  20.027  33.925  1.00 23.88           C  
ATOM    768  O   ALA L 100      33.675  18.881  33.489  1.00 24.44           O  
ATOM    769  N   GLY L 101      33.639  20.288  35.245  1.00 23.28           N  
ATOM    770  CA  GLY L 101      33.690  19.204  36.182  1.00 23.31           C  
ATOM    771  C   GLY L 101      35.057  19.112  36.779  1.00 23.26           C  
ATOM    772  O   GLY L 101      36.056  19.508  36.178  1.00 22.47           O  
ATOM    773  N   THR L 102      35.110  18.589  38.022  1.00 23.66           N  
ATOM    774  CA  THR L 102      36.353  18.392  38.704  1.00 24.23           C  
ATOM    775  CB  THR L 102      36.527  19.319  39.877  1.00 24.65           C  
ATOM    776  OG1 THR L 102      37.838  19.199  40.395  1.00 24.50           O  
ATOM    777  CG2 THR L 102      35.502  19.005  40.976  1.00 25.60           C  
ATOM    778  C   THR L 102      36.379  16.972  39.186  1.00 24.88           C  
ATOM    779  O   THR L 102      35.469  16.514  39.874  1.00 23.65           O  
ATOM    780  N   LYS L 103      37.438  16.220  38.836  1.00 24.88           N  
ATOM    781  CA  LYS L 103      37.495  14.849  39.249  1.00 26.19           C  
ATOM    782  CB  LYS L 103      38.187  13.939  38.223  1.00 27.92           C  
ATOM    783  CG  LYS L 103      38.230  12.468  38.636  1.00 32.89           C  
ATOM    784  CD  LYS L 103      38.611  11.541  37.483  1.00 37.75           C  
ATOM    785  CE  LYS L 103      38.659  10.063  37.871  1.00 40.11           C  
ATOM    786  NZ  LYS L 103      38.912   9.238  36.670  1.00 40.71           N1+
ATOM    787  C   LYS L 103      38.282  14.783  40.514  1.00 26.46           C  
ATOM    788  O   LYS L 103      39.401  15.284  40.600  1.00 26.98           O  
ATOM    789  N   LEU L 104      37.693  14.149  41.541  1.00 25.22           N  
ATOM    790  CA  LEU L 104      38.369  14.038  42.795  1.00 25.76           C  
ATOM    791  CB  LEU L 104      37.416  14.245  43.986  1.00 27.16           C  
ATOM    792  CG  LEU L 104      38.067  14.146  45.375  1.00 30.24           C  
ATOM    793  CD1 LEU L 104      39.114  15.248  45.590  1.00 31.79           C  
ATOM    794  CD2 LEU L 104      36.995  14.141  46.475  1.00 30.56           C  
ATOM    795  C   LEU L 104      38.929  12.657  42.850  1.00 26.65           C  
ATOM    796  O   LEU L 104      38.197  11.674  42.771  1.00 27.09           O  
ATOM    797  N   GLU L 105      40.267  12.556  42.969  0.90 27.90           N  
ATOM    798  CA  GLU L 105      40.923  11.283  43.016  0.90 27.82           C  
ATOM    799  CB  GLU L 105      42.089  11.199  42.018  0.90 28.82           C  
ATOM    800  CG  GLU L 105      41.603  11.310  40.571  0.90 31.31           C  
ATOM    801  CD  GLU L 105      42.812  11.342  39.650  0.90 35.98           C  
ATOM    802  OE1 GLU L 105      43.511  10.298  39.558  0.90 38.47           O  
ATOM    803  OE2 GLU L 105      43.054  12.411  39.029  0.90 37.39           O1-
ATOM    804  C   GLU L 105      41.458  11.136  44.403  0.90 27.34           C  
ATOM    805  O   GLU L 105      41.820  12.120  45.044  0.90 27.27           O  
ATOM    806  N   LEU L 106      41.498   9.899  44.931  1.00 26.90           N  
ATOM    807  CA  LEU L 106      41.964   9.784  46.281  1.00 28.03           C  
ATOM    808  CB  LEU L 106      41.025   9.001  47.219  1.00 28.20           C  
ATOM    809  CG  LEU L 106      39.690   9.719  47.511  1.00 44.93           C  
ATOM    810  CD1 LEU L 106      38.838   8.925  48.508  1.00 32.27           C  
ATOM    811  CD2 LEU L 106      39.907  11.168  47.968  1.00 43.80           C  
ATOM    812  C   LEU L 106      43.298   9.119  46.307  1.00 28.91           C  
ATOM    813  O   LEU L 106      43.551   8.147  45.597  1.00 28.68           O  
ATOM    814  N   LYS L 107      44.205   9.665  47.138  1.00 28.75           N  
ATOM    815  CA  LYS L 107      45.496   9.073  47.303  1.00 27.54           C  
ATOM    816  CB  LYS L 107      46.541  10.027  47.903  1.00 30.46           C  
ATOM    817  CG  LYS L 107      46.965  11.157  46.964  1.00 33.55           C  
ATOM    818  CD  LYS L 107      47.746  12.261  47.677  1.00 36.35           C  
ATOM    819  CE  LYS L 107      48.185  13.404  46.765  1.00 39.07           C  
ATOM    820  NZ  LYS L 107      48.893  14.433  47.559  1.00 42.34           N1+
ATOM    821  C   LYS L 107      45.293   7.945  48.306  1.00 27.24           C  
ATOM    822  O   LYS L 107      44.803   8.242  49.429  1.00 27.56           O  
ATOM    823  OXT LYS L 107      45.616   6.776  47.965  1.00  0.00           O1-
TER     824      LYS L 107 
ATOM    825  N   GLN H 108       9.215   5.502  45.345  1.00 40.20           N1+
ATOM    826  CA  GLN H 108       9.323   6.967  45.212  1.00 41.86           C  
ATOM    827  CB  GLN H 108      10.501   7.501  46.047  1.00 44.41           C  
ATOM    828  CG  GLN H 108      10.287   7.295  47.551  1.00 47.79           C  
ATOM    829  CD  GLN H 108      11.481   7.851  48.317  1.00 54.47           C  
ATOM    830  OE1 GLN H 108      12.419   8.394  47.735  1.00 63.61           O  
ATOM    831  NE2 GLN H 108      11.442   7.717  49.670  1.00 62.61           N  
ATOM    832  C   GLN H 108       9.482   7.357  43.778  1.00 40.47           C  
ATOM    833  O   GLN H 108       8.981   6.679  42.883  1.00 37.90           O  
ATOM    834  N   VAL H 109      10.183   8.476  43.522  1.00 33.40           N  
ATOM    835  CA  VAL H 109      10.308   8.944  42.173  1.00 31.39           C  
ATOM    836  CB  VAL H 109      10.700  10.388  42.074  1.00 31.76           C  
ATOM    837  CG1 VAL H 109       9.531  11.278  42.510  1.00 31.47           C  
ATOM    838  CG2 VAL H 109      11.939  10.571  42.956  1.00 32.62           C  
ATOM    839  C   VAL H 109      11.352   8.172  41.432  1.00 31.92           C  
ATOM    840  O   VAL H 109      12.471   7.980  41.906  1.00 32.21           O  
ATOM    841  N   GLN H 110      10.987   7.710  40.217  1.00 29.63           N  
ATOM    842  CA  GLN H 110      11.927   7.032  39.376  1.00 29.19           C  
ATOM    843  CB  GLN H 110      11.798   5.499  39.351  1.00 32.88           C  
ATOM    844  CG  GLN H 110      12.257   4.816  40.639  1.00 38.67           C  
ATOM    845  CD  GLN H 110      12.188   3.312  40.419  1.00 43.64           C  
ATOM    846  OE1 GLN H 110      11.146   2.773  40.050  1.00 45.71           O  
ATOM    847  NE2 GLN H 110      13.334   2.614  40.642  1.00 43.96           N  
ATOM    848  C   GLN H 110      11.724   7.500  37.972  1.00 28.65           C  
ATOM    849  O   GLN H 110      10.612   7.836  37.564  1.00 27.28           O  
ATOM    850  N   LEU H 111      12.831   7.559  37.207  1.00 27.77           N  
ATOM    851  CA  LEU H 111      12.807   7.939  35.824  1.00 26.30           C  
ATOM    852  CB  LEU H 111      13.554   9.258  35.563  1.00 26.56           C  
ATOM    853  CG  LEU H 111      12.986  10.459  36.346  1.00 27.17           C  
ATOM    854  CD1 LEU H 111      13.766  11.747  36.050  1.00 26.47           C  
ATOM    855  CD2 LEU H 111      11.486  10.637  36.094  1.00 26.25           C  
ATOM    856  C   LEU H 111      13.564   6.870  35.096  1.00 27.94           C  
ATOM    857  O   LEU H 111      14.644   6.469  35.536  1.00 28.98           O  
ATOM    858  N   LYS H 112      13.020   6.362  33.971  1.00 28.16           N  
ATOM    859  CA  LYS H 112      13.734   5.334  33.268  1.00 28.38           C  
ATOM    860  CB  LYS H 112      13.166   3.930  33.536  1.00 30.24           C  
ATOM    861  CG  LYS H 112      14.053   2.794  33.028  1.00 34.94           C  
ATOM    862  CD  LYS H 112      13.664   1.432  33.605  1.00 39.71           C  
ATOM    863  CE  LYS H 112      14.532   0.276  33.110  1.00 42.74           C  
ATOM    864  NZ  LYS H 112      14.131  -0.975  33.793  1.00 44.18           N1+
ATOM    865  C   LYS H 112      13.644   5.607  31.795  1.00 28.61           C  
ATOM    866  O   LYS H 112      12.554   5.689  31.231  1.00 29.55           O  
ATOM    867  N   GLN H 113      14.807   5.754  31.128  1.00 27.92           N  
ATOM    868  CA  GLN H 113      14.811   6.031  29.721  1.00 26.31           C  
ATOM    869  CB  GLN H 113      15.804   7.144  29.327  1.00 26.49           C  
ATOM    870  CG  GLN H 113      17.246   6.892  29.760  1.00 26.14           C  
ATOM    871  CD  GLN H 113      17.337   7.006  31.276  1.00 28.84           C  
ATOM    872  OE1 GLN H 113      17.293   8.099  31.838  1.00 30.63           O  
ATOM    873  NE2 GLN H 113      17.467   5.838  31.960  1.00  0.00           N  
ATOM    874  C   GLN H 113      15.034   4.776  28.935  1.00 27.69           C  
ATOM    875  O   GLN H 113      15.653   3.824  29.412  1.00 27.95           O  
ATOM    876  N   SER H 114      14.466   4.729  27.711  1.00 27.42           N  
ATOM    877  CA  SER H 114      14.635   3.598  26.843  1.00 28.30           C  
ATOM    878  CB  SER H 114      13.373   2.729  26.704  1.00 30.37           C  
ATOM    879  OG  SER H 114      12.327   3.477  26.105  1.00 33.14           O  
ATOM    880  C   SER H 114      14.960   4.147  25.490  1.00 28.09           C  
ATOM    881  O   SER H 114      14.374   5.134  25.053  1.00 28.83           O  
ATOM    882  N   GLY H 115      15.906   3.507  24.778  1.00 27.32           N  
ATOM    883  CA  GLY H 115      16.294   4.050  23.509  1.00 27.37           C  
ATOM    884  C   GLY H 115      16.832   2.954  22.650  1.00 28.52           C  
ATOM    885  O   GLY H 115      17.050   1.830  23.101  1.00 28.48           O  
ATOM    886  N   PRO H 116      17.042   3.294  21.403  1.00 27.50           N  
ATOM    887  CA  PRO H 116      17.552   2.367  20.422  1.00 28.47           C  
ATOM    888  CD  PRO H 116      16.261   4.358  20.792  1.00 27.23           C  
ATOM    889  CB  PRO H 116      17.408   3.076  19.074  1.00 29.12           C  
ATOM    890  CG  PRO H 116      16.221   4.029  19.293  1.00 28.14           C  
ATOM    891  C   PRO H 116      18.925   1.818  20.650  1.00 30.02           C  
ATOM    892  O   PRO H 116      19.179   0.674  20.279  1.00 32.69           O  
ATOM    893  N   GLY H 117      19.843   2.619  21.206  1.00 27.45           N  
ATOM    894  CA  GLY H 117      21.159   2.130  21.487  1.00 27.57           C  
ATOM    895  C   GLY H 117      22.065   2.464  20.341  1.00 27.26           C  
ATOM    896  O   GLY H 117      23.203   2.882  20.556  1.00 28.92           O  
ATOM    897  N   LEU H 118      21.585   2.307  19.090  1.00 28.00           N  
ATOM    898  CA  LEU H 118      22.424   2.554  17.950  1.00 26.93           C  
ATOM    899  CB  LEU H 118      22.856   1.245  17.266  1.00 27.97           C  
ATOM    900  CG  LEU H 118      23.755   1.420  16.033  1.00 30.61           C  
ATOM    901  CD1 LEU H 118      25.151   1.921  16.429  1.00 29.63           C  
ATOM    902  CD2 LEU H 118      23.791   0.142  15.181  1.00 31.01           C  
ATOM    903  C   LEU H 118      21.615   3.321  16.949  1.00 26.47           C  
ATOM    904  O   LEU H 118      20.482   2.946  16.646  1.00 28.52           O  
ATOM    905  N   VAL H 119      22.173   4.425  16.410  1.00 26.96           N  
ATOM    906  CA  VAL H 119      21.447   5.173  15.422  1.00 28.26           C  
ATOM    907  CB  VAL H 119      20.889   6.451  15.977  1.00 28.91           C  
ATOM    908  CG1 VAL H 119      22.056   7.348  16.415  1.00 30.82           C  
ATOM    909  CG2 VAL H 119      19.961   7.090  14.936  1.00 30.16           C  
ATOM    910  C   VAL H 119      22.382   5.501  14.293  1.00 29.32           C  
ATOM    911  O   VAL H 119      23.519   5.916  14.513  1.00 28.77           O  
ATOM    912  N   ALA H 120      21.922   5.312  13.037  1.00 29.56           N  
ATOM    913  CA  ALA H 120      22.755   5.589  11.896  1.00 29.02           C  
ATOM    914  CB  ALA H 120      22.264   4.934  10.593  1.00 28.84           C  
ATOM    915  C   ALA H 120      22.792   7.069  11.688  1.00 28.09           C  
ATOM    916  O   ALA H 120      21.862   7.793  12.048  1.00 28.79           O  
ATOM    917  N   PRO H 121      23.849   7.548  11.096  1.00 28.64           N  
ATOM    918  CA  PRO H 121      23.962   8.962  10.893  1.00 28.49           C  
ATOM    919  CD  PRO H 121      25.150   6.913  11.238  1.00 28.62           C  
ATOM    920  CB  PRO H 121      25.399   9.201  10.437  1.00 28.84           C  
ATOM    921  CG  PRO H 121      26.178   8.053  11.109  1.00 27.94           C  
ATOM    922  C   PRO H 121      22.916   9.454   9.948  1.00 30.29           C  
ATOM    923  O   PRO H 121      22.500   8.705   9.065  1.00 31.42           O  
ATOM    924  N   SER H 122      22.495  10.720  10.121  1.00 31.69           N  
ATOM    925  CA  SER H 122      21.487  11.332   9.303  1.00 32.38           C  
ATOM    926  CB  SER H 122      21.792  11.222   7.800  1.00 34.02           C  
ATOM    927  OG  SER H 122      23.008  11.890   7.502  1.00 37.85           O  
ATOM    928  C   SER H 122      20.154  10.692   9.545  1.00 33.99           C  
ATOM    929  O   SER H 122      19.239  10.832   8.736  1.00 33.90           O  
ATOM    930  N   GLN H 123      19.989   9.992  10.684  1.00 31.04           N  
ATOM    931  CA  GLN H 123      18.709   9.417  10.988  1.00 31.57           C  
ATOM    932  CB  GLN H 123      18.714   7.898  11.228  1.00 31.72           C  
ATOM    933  CG  GLN H 123      18.930   7.075   9.956  1.00 34.93           C  
ATOM    934  CD  GLN H 123      18.711   5.611  10.308  1.00 38.66           C  
ATOM    935  OE1 GLN H 123      18.855   4.726   9.465  1.00 39.36           O  
ATOM    936  NE2 GLN H 123      18.343   5.343  11.590  1.00 39.52           N  
ATOM    937  C   GLN H 123      18.217  10.065  12.243  1.00 30.94           C  
ATOM    938  O   GLN H 123      18.867  10.955  12.787  1.00 30.72           O  
ATOM    939  N   SER H 124      17.025   9.647  12.719  0.90 32.73           N  
ATOM    940  CA  SER H 124      16.433  10.261  13.874  0.90 32.28           C  
ATOM    941  CB  SER H 124      14.917  10.466  13.738  0.90 34.02           C  
ATOM    942  OG  SER H 124      14.647  11.341  12.653  0.90 39.02           O  
ATOM    943  C   SER H 124      16.642   9.412  15.090  0.90 32.17           C  
ATOM    944  O   SER H 124      16.941   8.223  15.004  0.90 32.85           O  
ATOM    945  N   LEU H 125      16.498  10.046  16.273  1.00 30.10           N  
ATOM    946  CA  LEU H 125      16.628   9.380  17.539  1.00 27.55           C  
ATOM    947  CB  LEU H 125      17.751   9.971  18.409  1.00 27.01           C  
ATOM    948  CG  LEU H 125      17.882   9.341  19.808  1.00 25.66           C  
ATOM    949  CD1 LEU H 125      18.287   7.861  19.732  1.00 27.92           C  
ATOM    950  CD2 LEU H 125      18.816  10.179  20.697  1.00 26.39           C  
ATOM    951  C   LEU H 125      15.346   9.564  18.292  1.00 27.98           C  
ATOM    952  O   LEU H 125      14.773  10.653  18.305  1.00 28.17           O  
ATOM    953  N   SER H 126      14.845   8.480  18.924  1.00 26.61           N  
ATOM    954  CA  SER H 126      13.653   8.594  19.717  1.00 26.96           C  
ATOM    955  CB  SER H 126      12.424   7.889  19.115  1.00 29.29           C  
ATOM    956  OG  SER H 126      12.004   8.546  17.929  1.00 31.35           O  
ATOM    957  C   SER H 126      13.918   7.929  21.032  1.00 25.72           C  
ATOM    958  O   SER H 126      14.254   6.747  21.081  1.00 26.58           O  
ATOM    959  N   ILE H 127      13.766   8.680  22.141  1.00 24.82           N  
ATOM    960  CA  ILE H 127      13.976   8.108  23.440  1.00 26.18           C  
ATOM    961  CB  ILE H 127      15.183   8.657  24.151  1.00 25.35           C  
ATOM    962  CG1 ILE H 127      16.460   8.358  23.348  1.00 25.23           C  
ATOM    963  CG2 ILE H 127      15.209   8.070  25.572  1.00 24.54           C  
ATOM    964  CD1 ILE H 127      17.690   9.107  23.859  1.00 27.12           C  
ATOM    965  C   ILE H 127      12.782   8.425  24.282  1.00 25.82           C  
ATOM    966  O   ILE H 127      12.258   9.537  24.244  1.00 26.91           O  
ATOM    967  N   THR H 128      12.318   7.438  25.072  1.00 25.69           N  
ATOM    968  CA  THR H 128      11.181   7.647  25.918  1.00 25.61           C  
ATOM    969  CB  THR H 128      10.135   6.579  25.779  1.00 26.15           C  
ATOM    970  OG1 THR H 128       9.697   6.487  24.432  1.00 36.03           O  
ATOM    971  CG2 THR H 128       8.949   6.928  26.691  1.00 33.67           C  
ATOM    972  C   THR H 128      11.662   7.584  27.334  1.00 26.13           C  
ATOM    973  O   THR H 128      12.555   6.805  27.663  1.00 26.71           O  
ATOM    974  N   CYS H 129      11.097   8.447  28.203  1.00 26.73           N  
ATOM    975  CA  CYS H 129      11.417   8.436  29.602  1.00 26.98           C  
ATOM    976  CB  CYS H 129      11.956   9.796  30.111  1.00 26.78           C  
ATOM    977  SG  CYS H 129      12.341   9.831  31.893  1.00 28.77           S  
ATOM    978  C   CYS H 129      10.136   8.118  30.315  1.00 26.52           C  
ATOM    979  O   CYS H 129       9.150   8.842  30.186  1.00 27.33           O  
ATOM    980  N   THR H 130      10.111   7.009  31.084  1.00 26.62           N  
ATOM    981  CA  THR H 130       8.911   6.623  31.772  1.00 26.34           C  
ATOM    982  CB  THR H 130       8.649   5.146  31.706  1.00 26.57           C  
ATOM    983  OG1 THR H 130       8.559   4.734  30.350  1.00 33.64           O  
ATOM    984  CG2 THR H 130       7.330   4.835  32.434  1.00 34.63           C  
ATOM    985  C   THR H 130       9.101   7.005  33.203  1.00 25.54           C  
ATOM    986  O   THR H 130      10.154   6.748  33.784  1.00 26.07           O  
ATOM    987  N   VAL H 131       8.077   7.639  33.813  1.00 25.49           N  
ATOM    988  CA  VAL H 131       8.253   8.131  35.149  1.00 25.38           C  
ATOM    989  CB  VAL H 131       8.096   9.621  35.248  1.00 25.79           C  
ATOM    990  CG1 VAL H 131       9.144  10.288  34.342  1.00 26.59           C  
ATOM    991  CG2 VAL H 131       6.647   9.989  34.889  1.00 26.00           C  
ATOM    992  C   VAL H 131       7.217   7.549  36.053  1.00 27.52           C  
ATOM    993  O   VAL H 131       6.124   7.176  35.625  1.00 27.10           O  
ATOM    994  N   SER H 132       7.574   7.434  37.348  1.00 28.32           N  
ATOM    995  CA  SER H 132       6.663   6.967  38.349  1.00 28.58           C  
ATOM    996  CB  SER H 132       6.845   5.480  38.705  1.00 30.13           C  
ATOM    997  OG  SER H 132       8.107   5.281  39.326  1.00 31.70           O  
ATOM    998  C   SER H 132       6.964   7.747  39.589  1.00 29.20           C  
ATOM    999  O   SER H 132       8.079   8.235  39.770  1.00 27.67           O  
ATOM   1000  N   GLY H 133       5.941   7.831  40.470  1.00 14.49           N  
ATOM   1001  CA  GLY H 133       6.043   8.438  41.763  1.00 13.89           C  
ATOM   1002  C   GLY H 133       5.420   9.799  41.760  1.00 15.28           C  
ATOM   1003  O   GLY H 133       5.058  10.306  42.820  1.00 17.68           O  
ATOM   1004  N   PHE H 134       5.272  10.435  40.579  1.00 15.04           N  
ATOM   1005  CA  PHE H 134       4.705  11.757  40.570  1.00 14.05           C  
ATOM   1006  CB  PHE H 134       5.750  12.880  40.739  1.00 13.53           C  
ATOM   1007  CG  PHE H 134       6.663  12.862  39.562  1.00 12.75           C  
ATOM   1008  CD1 PHE H 134       7.637  11.897  39.446  1.00 14.01           C  
ATOM   1009  CD2 PHE H 134       6.560  13.823  38.582  1.00 11.63           C  
ATOM   1010  CE1 PHE H 134       8.484  11.880  38.363  1.00 12.95           C  
ATOM   1011  CE2 PHE H 134       7.403  13.811  37.497  1.00 11.66           C  
ATOM   1012  CZ  PHE H 134       8.367  12.836  37.384  1.00 13.11           C  
ATOM   1013  C   PHE H 134       3.970  11.977  39.282  1.00 14.48           C  
ATOM   1014  O   PHE H 134       3.989  11.134  38.383  1.00 16.18           O  
ATOM   1015  N   SER H 135       3.276  13.132  39.175  1.00 15.33           N  
ATOM   1016  CA  SER H 135       2.501  13.414  38.001  1.00 17.20           C  
ATOM   1017  CB  SER H 135       1.117  14.017  38.292  1.00 18.26           C  
ATOM   1018  OG  SER H 135       0.427  14.271  37.076  1.00 23.46           O  
ATOM   1019  C   SER H 135       3.239  14.405  37.160  1.00 15.03           C  
ATOM   1020  O   SER H 135       3.874  15.333  37.653  1.00 15.13           O  
ATOM   1021  N   LEU H 136       3.146  14.212  35.833  1.00 14.50           N  
ATOM   1022  CA  LEU H 136       3.798  15.011  34.836  1.00 14.62           C  
ATOM   1023  CB  LEU H 136       3.606  14.453  33.413  1.00 14.36           C  
ATOM   1024  CG  LEU H 136       4.233  13.059  33.191  1.00 13.74           C  
ATOM   1025  CD1 LEU H 136       4.006  12.569  31.750  1.00 14.84           C  
ATOM   1026  CD2 LEU H 136       5.715  13.037  33.605  1.00 13.25           C  
ATOM   1027  C   LEU H 136       3.241  16.403  34.861  1.00 15.91           C  
ATOM   1028  O   LEU H 136       3.899  17.355  34.446  1.00 15.68           O  
ATOM   1029  N   THR H 137       1.974  16.557  35.279  1.00 15.79           N  
ATOM   1030  CA  THR H 137       1.367  17.857  35.290  1.00 16.62           C  
ATOM   1031  CB  THR H 137      -0.091  17.812  35.642  1.00 16.98           C  
ATOM   1032  OG1 THR H 137      -0.269  17.309  36.958  1.00 18.18           O  
ATOM   1033  CG2 THR H 137      -0.814  16.911  34.624  1.00 19.21           C  
ATOM   1034  C   THR H 137       2.052  18.747  36.289  1.00 16.29           C  
ATOM   1035  O   THR H 137       2.207  19.945  36.055  1.00 17.69           O  
ATOM   1036  N   GLY H 138       2.422  18.185  37.456  1.00 15.11           N  
ATOM   1037  CA  GLY H 138       3.024  18.898  38.551  1.00 13.24           C  
ATOM   1038  C   GLY H 138       4.433  19.324  38.290  1.00 13.23           C  
ATOM   1039  O   GLY H 138       4.857  20.376  38.766  1.00 13.52           O  
ATOM   1040  N   TYR H 139       5.226  18.495  37.588  1.00 12.84           N  
ATOM   1041  CA  TYR H 139       6.599  18.847  37.441  1.00 13.54           C  
ATOM   1042  CB  TYR H 139       7.555  17.960  38.258  1.00 13.33           C  
ATOM   1043  CG  TYR H 139       7.275  18.289  39.682  1.00 13.54           C  
ATOM   1044  CD1 TYR H 139       6.246  17.677  40.360  1.00 12.27           C  
ATOM   1045  CD2 TYR H 139       8.037  19.231  40.334  1.00 12.66           C  
ATOM   1046  CE1 TYR H 139       5.988  17.992  41.674  1.00 13.65           C  
ATOM   1047  CE2 TYR H 139       7.785  19.553  41.646  1.00 14.83           C  
ATOM   1048  CZ  TYR H 139       6.759  18.933  42.317  1.00 14.27           C  
ATOM   1049  OH  TYR H 139       6.500  19.261  43.666  1.00 17.62           O  
ATOM   1050  C   TYR H 139       6.988  18.770  36.020  1.00 13.04           C  
ATOM   1051  O   TYR H 139       6.332  18.208  35.148  1.00 14.23           O  
ATOM   1052  N   GLY H 140       8.087  19.449  35.747  1.00 26.89           N  
ATOM   1053  CA  GLY H 140       8.671  19.489  34.432  1.00 25.56           C  
ATOM   1054  C   GLY H 140       9.735  18.436  34.322  1.00 23.62           C  
ATOM   1055  O   GLY H 140      10.344  18.045  35.316  1.00 23.48           O  
ATOM   1056  N   VAL H 141      10.010  17.985  33.078  1.00 22.02           N  
ATOM   1057  CA  VAL H 141      11.022  16.996  32.830  1.00 21.80           C  
ATOM   1058  CB  VAL H 141      10.490  15.733  32.214  1.00 21.96           C  
ATOM   1059  CG1 VAL H 141      11.671  14.815  31.857  1.00 21.53           C  
ATOM   1060  CG2 VAL H 141       9.493  15.097  33.198  1.00 22.17           C  
ATOM   1061  C   VAL H 141      12.011  17.594  31.879  1.00 22.89           C  
ATOM   1062  O   VAL H 141      11.648  18.313  30.950  1.00 21.93           O  
ATOM   1063  N   ASN H 142      13.307  17.301  32.086  1.00 22.40           N  
ATOM   1064  CA  ASN H 142      14.324  17.902  31.272  1.00 21.81           C  
ATOM   1065  CB  ASN H 142      15.270  18.822  32.062  1.00 23.34           C  
ATOM   1066  CG  ASN H 142      14.433  19.976  32.597  1.00 14.05           C  
ATOM   1067  OD1 ASN H 142      13.219  20.013  32.402  1.00  0.00           O  
ATOM   1068  ND2 ASN H 142      15.093  20.949  33.280  1.00  0.00           N  
ATOM   1069  C   ASN H 142      15.151  16.810  30.684  1.00 22.11           C  
ATOM   1070  O   ASN H 142      15.086  15.660  31.116  1.00 22.15           O  
ATOM   1071  N   TRP H 143      15.924  17.145  29.633  1.00 22.78           N  
ATOM   1072  CA  TRP H 143      16.791  16.181  29.028  1.00 21.33           C  
ATOM   1073  CB  TRP H 143      16.431  15.877  27.563  1.00 21.51           C  
ATOM   1074  CG  TRP H 143      15.124  15.135  27.414  1.00 22.68           C  
ATOM   1075  CD2 TRP H 143      15.005  13.706  27.474  1.00 23.68           C  
ATOM   1076  CD1 TRP H 143      13.862  15.620  27.221  1.00 23.30           C  
ATOM   1077  NE1 TRP H 143      12.964  14.581  27.159  1.00 23.86           N  
ATOM   1078  CE2 TRP H 143      13.656  13.396  27.313  1.00 23.20           C  
ATOM   1079  CE3 TRP H 143      15.948  12.733  27.651  1.00 23.40           C  
ATOM   1080  CZ2 TRP H 143      13.227  12.101  27.327  1.00 24.28           C  
ATOM   1081  CZ3 TRP H 143      15.514  11.426  27.663  1.00 24.80           C  
ATOM   1082  CH2 TRP H 143      14.178  11.120  27.505  1.00 25.14           C  
ATOM   1083  C   TRP H 143      18.181  16.733  29.070  1.00 20.70           C  
ATOM   1084  O   TRP H 143      18.409  17.898  28.750  1.00 21.48           O  
ATOM   1085  N   VAL H 144      19.147  15.896  29.497  1.00 20.16           N  
ATOM   1086  CA  VAL H 144      20.519  16.312  29.573  1.00 19.94           C  
ATOM   1087  CB  VAL H 144      21.008  16.469  30.984  1.00 19.90           C  
ATOM   1088  CG1 VAL H 144      22.491  16.872  30.954  0.93 19.78           C  
ATOM   1089  CG2 VAL H 144      20.096  17.474  31.708  1.00 20.08           C  
ATOM   1090  C   VAL H 144      21.319  15.212  28.947  1.00 20.27           C  
ATOM   1091  O   VAL H 144      20.980  14.036  29.085  1.00 21.36           O  
ATOM   1092  N   ARG H 145      22.403  15.559  28.223  1.00 20.66           N  
ATOM   1093  CA  ARG H 145      23.173  14.498  27.638  1.00 20.97           C  
ATOM   1094  CB  ARG H 145      23.127  14.407  26.103  1.00 21.42           C  
ATOM   1095  CG  ARG H 145      23.726  15.589  25.349  1.00 21.58           C  
ATOM   1096  CD  ARG H 145      23.655  15.403  23.832  1.00 23.03           C  
ATOM   1097  NE  ARG H 145      24.265  16.606  23.202  1.00 24.14           N  
ATOM   1098  CZ  ARG H 145      24.334  16.711  21.843  1.00 26.75           C  
ATOM   1099  NH1 ARG H 145      23.828  15.720  21.053  1.00 25.17           N1+
ATOM   1100  NH2 ARG H 145      24.903  17.814  21.274  1.00 28.66           N  
ATOM   1101  C   ARG H 145      24.600  14.663  28.039  1.00 20.51           C  
ATOM   1102  O   ARG H 145      25.025  15.745  28.445  1.00 22.35           O  
ATOM   1103  N   GLN H 146      25.370  13.557  27.984  1.00 21.04           N  
ATOM   1104  CA  GLN H 146      26.759  13.608  28.330  1.00 20.67           C  
ATOM   1105  CB  GLN H 146      27.018  13.140  29.774  1.00 20.74           C  
ATOM   1106  CG  GLN H 146      28.473  13.250  30.232  1.00 22.02           C  
ATOM   1107  CD  GLN H 146      28.530  12.821  31.694  1.00 22.30           C  
ATOM   1108  OE1 GLN H 146      27.841  11.891  32.113  1.00 24.05           O  
ATOM   1109  NE2 GLN H 146      29.368  13.528  32.497  1.00 22.13           N  
ATOM   1110  C   GLN H 146      27.497  12.692  27.404  1.00 21.55           C  
ATOM   1111  O   GLN H 146      27.236  11.491  27.363  1.00 23.66           O  
ATOM   1112  N   SER H 147      28.455  13.247  26.634  1.00 23.40           N  
ATOM   1113  CA  SER H 147      29.229  12.451  25.727  1.00 25.30           C  
ATOM   1114  CB  SER H 147      29.966  13.282  24.663  1.00 25.48           C  
ATOM   1115  OG  SER H 147      29.030  13.954  23.833  1.00 17.12           O  
ATOM   1116  C   SER H 147      30.250  11.726  26.538  1.00 26.20           C  
ATOM   1117  O   SER H 147      30.599  12.152  27.640  1.00 24.99           O  
ATOM   1118  N   PRO H 148      30.754  10.641  26.019  1.00 27.93           N  
ATOM   1119  CA  PRO H 148      31.682   9.872  26.788  1.00 29.11           C  
ATOM   1120  CD  PRO H 148      30.015   9.817  25.073  1.00 28.53           C  
ATOM   1121  CB  PRO H 148      31.887   8.572  26.013  1.00 28.90           C  
ATOM   1122  CG  PRO H 148      30.545   8.385  25.276  1.00 29.53           C  
ATOM   1123  C   PRO H 148      32.925  10.643  27.081  1.00 27.93           C  
ATOM   1124  O   PRO H 148      33.527  11.196  26.162  1.00 28.14           O  
ATOM   1125  N   GLY H 149      33.323  10.684  28.364  1.00 29.12           N  
ATOM   1126  CA  GLY H 149      34.536  11.337  28.747  1.00 30.08           C  
ATOM   1127  C   GLY H 149      34.331  12.817  28.765  1.00 31.00           C  
ATOM   1128  O   GLY H 149      35.294  13.569  28.914  1.00 31.78           O  
ATOM   1129  N   LYS H 150      33.078  13.290  28.628  1.00 28.68           N  
ATOM   1130  CA  LYS H 150      32.910  14.713  28.612  1.00 28.12           C  
ATOM   1131  CB  LYS H 150      32.496  15.280  27.247  1.00 30.44           C  
ATOM   1132  CG  LYS H 150      33.669  15.251  26.269  1.00 32.89           C  
ATOM   1133  CD  LYS H 150      33.310  15.598  24.827  1.00 37.22           C  
ATOM   1134  CE  LYS H 150      34.544  15.703  23.931  1.00 53.04           C  
ATOM   1135  NZ  LYS H 150      35.445  16.767  24.434  1.00 55.96           N1+
ATOM   1136  C   LYS H 150      31.917  15.130  29.649  1.00 25.60           C  
ATOM   1137  O   LYS H 150      31.410  14.316  30.420  1.00 24.99           O  
ATOM   1138  N   GLY H 151      31.655  16.453  29.706  1.00 26.46           N  
ATOM   1139  CA  GLY H 151      30.789  17.029  30.696  1.00 26.43           C  
ATOM   1140  C   GLY H 151      29.361  16.983  30.239  1.00 25.87           C  
ATOM   1141  O   GLY H 151      29.046  16.486  29.159  1.00 24.02           O  
ATOM   1142  N   LEU H 152      28.458  17.520  31.088  1.00 23.77           N  
ATOM   1143  CA  LEU H 152      27.039  17.510  30.855  1.00 22.24           C  
ATOM   1144  CB  LEU H 152      26.223  17.593  32.158  1.00 22.22           C  
ATOM   1145  CG  LEU H 152      26.500  16.441  33.144  1.00 22.55           C  
ATOM   1146  CD1 LEU H 152      25.615  16.548  34.391  1.00 23.00           C  
ATOM   1147  CD2 LEU H 152      26.390  15.073  32.462  1.00 23.77           C  
ATOM   1148  C   LEU H 152      26.634  18.680  30.001  1.00 22.27           C  
ATOM   1149  O   LEU H 152      27.299  19.715  29.980  1.00 23.38           O  
ATOM   1150  N   GLU H 153      25.515  18.518  29.254  1.00 22.15           N  
ATOM   1151  CA  GLU H 153      24.965  19.555  28.421  1.00 22.10           C  
ATOM   1152  CB  GLU H 153      25.337  19.393  26.936  1.00 23.59           C  
ATOM   1153  CG  GLU H 153      24.854  20.537  26.041  1.00 26.57           C  
ATOM   1154  CD  GLU H 153      25.297  20.234  24.614  1.00 29.02           C  
ATOM   1155  OE1 GLU H 153      25.390  19.029  24.266  1.00 31.88           O  
ATOM   1156  OE2 GLU H 153      25.544  21.206  23.849  1.00 30.38           O1-
ATOM   1157  C   GLU H 153      23.464  19.452  28.528  1.00 22.95           C  
ATOM   1158  O   GLU H 153      22.913  18.353  28.496  1.00 24.19           O  
ATOM   1159  N   TRP H 154      22.763  20.604  28.638  1.00 23.10           N  
ATOM   1160  CA  TRP H 154      21.328  20.628  28.814  1.00 22.43           C  
ATOM   1161  CB  TRP H 154      20.864  21.813  29.687  1.00 23.68           C  
ATOM   1162  CG  TRP H 154      19.371  21.956  29.880  1.00 24.52           C  
ATOM   1163  CD2 TRP H 154      18.550  22.909  29.184  1.00 24.52           C  
ATOM   1164  CD1 TRP H 154      18.541  21.283  30.730  1.00 24.34           C  
ATOM   1165  NE1 TRP H 154      17.257  21.754  30.604  1.00 23.46           N  
ATOM   1166  CE2 TRP H 154      17.246  22.756  29.656  1.00 24.47           C  
ATOM   1167  CE3 TRP H 154      18.855  23.840  28.232  1.00 25.06           C  
ATOM   1168  CZ2 TRP H 154      16.226  23.532  29.182  1.00 24.91           C  
ATOM   1169  CZ3 TRP H 154      17.823  24.617  27.752  1.00 26.55           C  
ATOM   1170  CH2 TRP H 154      16.534  24.466  28.218  1.00 26.76           C  
ATOM   1171  C   TRP H 154      20.660  20.775  27.474  1.00 22.15           C  
ATOM   1172  O   TRP H 154      20.951  21.702  26.721  1.00 23.20           O  
ATOM   1173  N   LEU H 155      19.821  19.783  27.111  1.00 21.26           N  
ATOM   1174  CA  LEU H 155      19.079  19.751  25.875  1.00 21.95           C  
ATOM   1175  CB  LEU H 155      18.716  18.314  25.466  1.00 22.34           C  
ATOM   1176  CG  LEU H 155      19.956  17.441  25.200  1.00 21.84           C  
ATOM   1177  CD1 LEU H 155      19.560  16.043  24.699  1.00 22.06           C  
ATOM   1178  CD2 LEU H 155      20.954  18.150  24.271  1.00 22.64           C  
ATOM   1179  C   LEU H 155      17.812  20.570  25.838  1.00 22.05           C  
ATOM   1180  O   LEU H 155      17.586  21.317  24.885  1.00 23.36           O  
ATOM   1181  N   GLY H 156      16.938  20.455  26.866  1.00 22.49           N  
ATOM   1182  CA  GLY H 156      15.669  21.138  26.794  1.00 21.36           C  
ATOM   1183  C   GLY H 156      14.767  20.641  27.885  1.00 21.48           C  
ATOM   1184  O   GLY H 156      15.134  19.758  28.660  1.00 22.21           O  
ATOM   1185  N   MET H 157      13.541  21.208  27.974  1.00 20.76           N  
ATOM   1186  CA  MET H 157      12.641  20.812  29.025  1.00 20.48           C  
ATOM   1187  CB  MET H 157      12.799  21.697  30.274  1.00 19.78           C  
ATOM   1188  CG  MET H 157      12.358  23.142  30.043  1.00 18.69           C  
ATOM   1189  SD  MET H 157      13.111  24.346  31.175  1.00 26.75           S  
ATOM   1190  CE  MET H 157      12.789  23.368  32.667  1.00 15.93           C  
ATOM   1191  C   MET H 157      11.224  20.935  28.558  1.00 21.00           C  
ATOM   1192  O   MET H 157      10.917  21.696  27.642  1.00 20.92           O  
ATOM   1193  N   ILE H 158      10.327  20.132  29.168  1.00 21.41           N  
ATOM   1194  CA  ILE H 158       8.916  20.232  28.919  1.00 21.05           C  
ATOM   1195  CB  ILE H 158       8.312  19.003  28.288  1.00 20.60           C  
ATOM   1196  CG1 ILE H 158       6.847  19.274  27.915  1.00 18.99           C  
ATOM   1197  CG2 ILE H 158       8.525  17.793  29.212  1.00 20.35           C  
ATOM   1198  CD1 ILE H 158       6.254  18.241  26.960  1.00 18.55           C  
ATOM   1199  C   ILE H 158       8.292  20.469  30.262  1.00 22.44           C  
ATOM   1200  O   ILE H 158       8.472  19.686  31.194  1.00 23.17           O  
ATOM   1201  N   TRP H 159       7.535  21.575  30.386  1.00 25.92           N  
ATOM   1202  CA  TRP H 159       6.968  22.011  31.633  1.00 28.66           C  
ATOM   1203  CB  TRP H 159       6.595  23.501  31.647  1.00 29.75           C  
ATOM   1204  CG  TRP H 159       7.793  24.416  31.645  1.00 32.36           C  
ATOM   1205  CD2 TRP H 159       8.563  24.713  32.818  1.00 35.13           C  
ATOM   1206  CD1 TRP H 159       8.374  25.098  30.617  1.00 33.17           C  
ATOM   1207  NE1 TRP H 159       9.457  25.808  31.078  1.00 35.37           N  
ATOM   1208  CE2 TRP H 159       9.585  25.580  32.432  1.00 36.59           C  
ATOM   1209  CE3 TRP H 159       8.428  24.298  34.110  1.00 36.48           C  
ATOM   1210  CZ2 TRP H 159      10.491  26.046  33.340  1.00 37.64           C  
ATOM   1211  CZ3 TRP H 159       9.342  24.767  35.025  1.00 38.61           C  
ATOM   1212  CH2 TRP H 159      10.353  25.626  34.646  1.00 38.87           C  
ATOM   1213  C   TRP H 159       5.748  21.224  31.975  1.00 30.12           C  
ATOM   1214  O   TRP H 159       5.320  20.348  31.229  1.00 30.01           O  
ATOM   1215  N   GLY H 160       5.270  21.402  33.218  1.00 11.18           N  
ATOM   1216  CA  GLY H 160       4.121  20.653  33.613  1.00 12.79           C  
ATOM   1217  C   GLY H 160       3.008  21.015  32.676  1.00 14.01           C  
ATOM   1218  O   GLY H 160       2.209  20.162  32.291  1.00 13.84           O  
ATOM   1219  N   ASP H 161       2.924  22.306  32.298  1.00 14.17           N  
ATOM   1220  CA  ASP H 161       1.836  22.795  31.486  1.00 14.01           C  
ATOM   1221  CB  ASP H 161       1.654  24.322  31.464  1.00 13.39           C  
ATOM   1222  CG  ASP H 161       2.666  24.922  30.515  1.00 15.14           C  
ATOM   1223  OD1 ASP H 161       3.897  24.736  30.713  1.00 13.38           O  
ATOM   1224  OD2 ASP H 161       2.187  25.559  29.540  1.00 13.77           O1-
ATOM   1225  C   ASP H 161       1.906  22.349  30.041  1.00 15.00           C  
ATOM   1226  O   ASP H 161       0.874  22.327  29.373  1.00 16.27           O  
ATOM   1227  N   GLY H 162       3.096  22.034  29.476  1.00 14.52           N  
ATOM   1228  CA  GLY H 162       3.105  21.615  28.086  1.00 12.44           C  
ATOM   1229  C   GLY H 162       4.013  22.477  27.211  1.00 12.34           C  
ATOM   1230  O   GLY H 162       4.641  21.944  26.301  1.00 13.42           O  
ATOM   1231  N   ARG H 163       4.056  23.819  27.401  1.00 33.26           N  
ATOM   1232  CA  ARG H 163       5.158  24.627  26.941  1.00 33.47           C  
ATOM   1233  CB  ARG H 163       5.287  25.941  27.730  1.00 33.98           C  
ATOM   1234  CG  ARG H 163       4.042  26.824  27.624  1.00 14.11           C  
ATOM   1235  CD  ARG H 163       4.026  27.985  28.618  1.00  0.00           C  
ATOM   1236  NE  ARG H 163       4.050  27.385  29.983  1.00  0.00           N  
ATOM   1237  CZ  ARG H 163       3.472  28.028  31.039  1.00  0.00           C  
ATOM   1238  NH1 ARG H 163       2.844  29.225  30.849  1.00  0.00           N1+
ATOM   1239  NH2 ARG H 163       3.520  27.474  32.285  1.00  0.00           N  
ATOM   1240  C   ARG H 163       6.473  23.907  27.027  1.00 32.04           C  
ATOM   1241  O   ARG H 163       6.737  23.149  27.960  1.00 30.34           O  
ATOM   1242  N   THR H 164       7.334  24.127  26.005  1.00 31.05           N  
ATOM   1243  CA  THR H 164       8.630  23.510  25.968  1.00 28.49           C  
ATOM   1244  CB  THR H 164       8.758  22.406  24.960  1.00 29.04           C  
ATOM   1245  OG1 THR H 164       8.529  22.912  23.654  1.00 31.58           O  
ATOM   1246  CG2 THR H 164       7.755  21.293  25.291  1.00 30.13           C  
ATOM   1247  C   THR H 164       9.656  24.525  25.574  1.00 28.33           C  
ATOM   1248  O   THR H 164       9.398  25.415  24.765  1.00 30.08           O  
ATOM   1249  N   ASP H 165      10.860  24.420  26.170  1.00 27.48           N  
ATOM   1250  CA  ASP H 165      11.947  25.262  25.772  1.00 28.86           C  
ATOM   1251  CB  ASP H 165      12.348  26.334  26.811  1.00 29.79           C  
ATOM   1252  CG  ASP H 165      12.764  25.720  28.137  1.00 33.19           C  
ATOM   1253  OD1 ASP H 165      13.538  24.728  28.143  1.00 37.18           O  
ATOM   1254  OD2 ASP H 165      12.300  26.253  29.180  1.00 38.55           O1-
ATOM   1255  C   ASP H 165      13.097  24.362  25.440  1.00 27.66           C  
ATOM   1256  O   ASP H 165      13.285  23.317  26.060  1.00 27.16           O  
ATOM   1257  N   TYR H 166      13.880  24.732  24.409  1.00 26.95           N  
ATOM   1258  CA  TYR H 166      14.964  23.897  23.972  1.00 25.84           C  
ATOM   1259  CB  TYR H 166      14.802  23.374  22.532  1.00 25.47           C  
ATOM   1260  CG  TYR H 166      13.526  22.614  22.403  1.00 26.66           C  
ATOM   1261  CD1 TYR H 166      13.407  21.333  22.887  1.00 26.40           C  
ATOM   1262  CD2 TYR H 166      12.447  23.188  21.769  1.00 27.70           C  
ATOM   1263  CE1 TYR H 166      12.224  20.642  22.751  1.00 26.14           C  
ATOM   1264  CE2 TYR H 166      11.264  22.503  21.630  1.00 27.91           C  
ATOM   1265  CZ  TYR H 166      11.149  21.226  22.123  1.00 27.32           C  
ATOM   1266  OH  TYR H 166       9.938  20.517  21.985  1.00 26.88           O  
ATOM   1267  C   TYR H 166      16.191  24.749  23.932  1.00 26.49           C  
ATOM   1268  O   TYR H 166      16.103  25.975  23.987  1.00 27.51           O  
ATOM   1269  N   LYS H 167      17.376  24.105  23.875  1.00 26.21           N  
ATOM   1270  CA  LYS H 167      18.605  24.838  23.782  1.00 27.21           C  
ATOM   1271  CB  LYS H 167      19.850  24.029  24.178  1.00 27.40           C  
ATOM   1272  CG  LYS H 167      21.136  24.851  24.077  1.00 28.24           C  
ATOM   1273  CD  LYS H 167      22.335  24.210  24.775  1.00  0.00           C  
ATOM   1274  CE  LYS H 167      23.606  25.055  24.685  1.00  0.00           C  
ATOM   1275  NZ  LYS H 167      24.720  24.372  25.380  1.00  0.00           N1+
ATOM   1276  C   LYS H 167      18.764  25.277  22.359  1.00 29.59           C  
ATOM   1277  O   LYS H 167      18.562  24.507  21.422  1.00 29.53           O  
ATOM   1278  N   SER H 168      19.161  26.547  22.171  0.90 30.63           N  
ATOM   1279  CA  SER H 168      19.267  27.136  20.865  0.90 33.01           C  
ATOM   1280  CB  SER H 168      19.569  28.640  20.923  0.90 33.80           C  
ATOM   1281  OG  SER H 168      19.657  29.168  19.609  0.90 34.17           O  
ATOM   1282  C   SER H 168      20.365  26.477  20.088  0.90 33.59           C  
ATOM   1283  O   SER H 168      20.338  26.478  18.856  0.90 35.32           O  
ATOM   1284  N   ALA H 169      21.344  25.867  20.784  1.00 32.63           N  
ATOM   1285  CA  ALA H 169      22.463  25.273  20.109  1.00 32.14           C  
ATOM   1286  CB  ALA H 169      23.427  24.550  21.065  1.00 31.92           C  
ATOM   1287  C   ALA H 169      21.914  24.259  19.163  1.00 32.31           C  
ATOM   1288  O   ALA H 169      22.400  24.124  18.042  1.00 33.01           O  
ATOM   1289  N   LEU H 170      20.879  23.513  19.592  1.00 30.13           N  
ATOM   1290  CA  LEU H 170      20.248  22.628  18.662  1.00 29.88           C  
ATOM   1291  CB  LEU H 170      19.391  21.548  19.346  1.00 27.98           C  
ATOM   1292  CG  LEU H 170      20.197  20.581  20.239  1.00 30.32           C  
ATOM   1293  CD1 LEU H 170      21.184  19.740  19.422  1.00 30.60           C  
ATOM   1294  CD2 LEU H 170      20.887  21.312  21.397  1.00 29.26           C  
ATOM   1295  C   LEU H 170      19.345  23.538  17.881  1.00 29.97           C  
ATOM   1296  O   LEU H 170      18.401  24.102  18.430  1.00 28.44           O  
ATOM   1297  N   LYS H 171      19.613  23.721  16.570  1.00 33.47           N  
ATOM   1298  CA  LYS H 171      18.879  24.710  15.828  1.00 35.37           C  
ATOM   1299  CB  LYS H 171      19.277  24.793  14.346  1.00 38.35           C  
ATOM   1300  CG  LYS H 171      18.476  25.855  13.588  1.00 42.86           C  
ATOM   1301  CD  LYS H 171      18.903  26.033  12.130  1.00 76.46           C  
ATOM   1302  CE  LYS H 171      18.036  25.224  11.163  1.00 45.80           C  
ATOM   1303  NZ  LYS H 171      18.521  25.398   9.775  1.00 83.41           N1+
ATOM   1304  C   LYS H 171      17.413  24.412  15.847  1.00 36.33           C  
ATOM   1305  O   LYS H 171      16.621  25.229  16.310  1.00 38.08           O  
ATOM   1306  N   SER H 172      16.996  23.230  15.364  1.00 36.06           N  
ATOM   1307  CA  SER H 172      15.590  22.947  15.389  1.00 35.51           C  
ATOM   1308  CB  SER H 172      14.837  23.538  14.185  1.00 37.22           C  
ATOM   1309  OG  SER H 172      15.274  22.924  12.981  1.00 41.01           O  
ATOM   1310  C   SER H 172      15.449  21.468  15.300  1.00 33.97           C  
ATOM   1311  O   SER H 172      14.374  20.943  15.023  1.00 34.32           O  
ATOM   1312  N   ARG H 173      16.557  20.762  15.556  1.00 30.97           N  
ATOM   1313  CA  ARG H 173      16.623  19.339  15.438  1.00 30.65           C  
ATOM   1314  CB  ARG H 173      18.070  18.832  15.374  1.00 30.92           C  
ATOM   1315  CG  ARG H 173      18.915  19.213  16.581  1.00 30.84           C  
ATOM   1316  CD  ARG H 173      20.403  19.330  16.258  1.00 28.14           C  
ATOM   1317  NE  ARG H 173      20.819  18.070  15.591  1.00 27.42           N  
ATOM   1318  CZ  ARG H 173      22.086  17.597  15.762  1.00 27.13           C  
ATOM   1319  NH1 ARG H 173      22.960  18.242  16.588  1.00 26.79           N1+
ATOM   1320  NH2 ARG H 173      22.474  16.466  15.107  1.00 26.13           N  
ATOM   1321  C   ARG H 173      15.858  18.631  16.517  1.00 28.90           C  
ATOM   1322  O   ARG H 173      15.399  17.510  16.315  1.00 30.21           O  
ATOM   1323  N   LEU H 174      15.702  19.255  17.696  1.00 27.83           N  
ATOM   1324  CA  LEU H 174      15.165  18.583  18.846  1.00 26.70           C  
ATOM   1325  CB  LEU H 174      16.001  18.994  20.069  1.00 27.44           C  
ATOM   1326  CG  LEU H 174      15.680  18.328  21.406  1.00 28.41           C  
ATOM   1327  CD1 LEU H 174      15.873  16.808  21.342  1.00 29.69           C  
ATOM   1328  CD2 LEU H 174      16.528  18.962  22.518  1.00 29.48           C  
ATOM   1329  C   LEU H 174      13.719  18.933  19.081  1.00 27.01           C  
ATOM   1330  O   LEU H 174      13.290  20.060  18.842  1.00 28.06           O  
ATOM   1331  N   SER H 175      12.912  17.936  19.528  1.00 25.53           N  
ATOM   1332  CA  SER H 175      11.530  18.154  19.878  1.00 26.61           C  
ATOM   1333  CB  SER H 175      10.514  17.695  18.818  1.00 27.01           C  
ATOM   1334  OG  SER H 175      10.556  18.542  17.682  1.00 29.89           O  
ATOM   1335  C   SER H 175      11.230  17.331  21.095  1.00 26.96           C  
ATOM   1336  O   SER H 175      11.624  16.170  21.186  1.00 28.78           O  
ATOM   1337  N   ILE H 176      10.509  17.917  22.072  1.00 25.68           N  
ATOM   1338  CA  ILE H 176      10.155  17.179  23.249  1.00 23.50           C  
ATOM   1339  CB  ILE H 176      10.691  17.765  24.526  1.00 22.15           C  
ATOM   1340  CG1 ILE H 176      12.229  17.768  24.522  1.00 22.18           C  
ATOM   1341  CG2 ILE H 176      10.086  16.977  25.700  1.00 21.77           C  
ATOM   1342  CD1 ILE H 176      12.834  18.607  25.647  1.00 22.22           C  
ATOM   1343  C   ILE H 176       8.667  17.222  23.357  1.00 24.10           C  
ATOM   1344  O   ILE H 176       8.055  18.283  23.240  1.00 24.82           O  
ATOM   1345  N   THR H 177       8.046  16.047  23.572  1.00 24.60           N  
ATOM   1346  CA  THR H 177       6.622  15.966  23.725  1.00 25.19           C  
ATOM   1347  CB  THR H 177       5.920  15.395  22.527  1.00 24.69           C  
ATOM   1348  OG1 THR H 177       6.348  14.062  22.291  1.00  0.00           O  
ATOM   1349  CG2 THR H 177       6.237  16.276  21.307  1.00  0.00           C  
ATOM   1350  C   THR H 177       6.370  15.039  24.870  1.00 27.43           C  
ATOM   1351  O   THR H 177       7.303  14.432  25.392  1.00 26.32           O  
ATOM   1352  N   LYS H 178       5.104  14.935  25.325  1.00 27.89           N  
ATOM   1353  CA  LYS H 178       4.843  14.035  26.409  1.00 28.81           C  
ATOM   1354  CB  LYS H 178       5.091  14.655  27.796  1.00 27.09           C  
ATOM   1355  CG  LYS H 178       4.196  15.852  28.127  1.00 26.47           C  
ATOM   1356  CD  LYS H 178       4.306  16.292  29.589  1.00 25.55           C  
ATOM   1357  CE  LYS H 178       3.425  17.491  29.945  1.00 26.71           C  
ATOM   1358  NZ  LYS H 178       3.616  17.855  31.368  1.00 27.00           N1+
ATOM   1359  C   LYS H 178       3.417  13.577  26.353  1.00 30.93           C  
ATOM   1360  O   LYS H 178       2.587  14.150  25.646  1.00 33.18           O  
ATOM   1361  N   ASP H 179       3.126  12.476  27.078  1.00 32.14           N  
ATOM   1362  CA  ASP H 179       1.798  11.942  27.201  1.00 34.39           C  
ATOM   1363  CB  ASP H 179       1.659  10.535  26.592  1.00 36.00           C  
ATOM   1364  CG  ASP H 179       0.193  10.125  26.618  1.00 40.20           C  
ATOM   1365  OD1 ASP H 179      -0.624  10.870  27.221  1.00 56.77           O  
ATOM   1366  OD2 ASP H 179      -0.128   9.055  26.035  1.00 59.71           O1-
ATOM   1367  C   ASP H 179       1.542  11.833  28.677  1.00 33.89           C  
ATOM   1368  O   ASP H 179       2.059  10.932  29.334  1.00 35.30           O  
ATOM   1369  N   ASN H 180       0.726  12.746  29.240  1.00 32.40           N  
ATOM   1370  CA  ASN H 180       0.500  12.771  30.661  1.00 32.23           C  
ATOM   1371  CB  ASN H 180      -0.441  13.907  31.110  1.00 31.31           C  
ATOM   1372  CG  ASN H 180       0.316  15.225  31.056  1.00 32.25           C  
ATOM   1373  OD1 ASN H 180       1.425  15.341  31.576  1.00 30.64           O  
ATOM   1374  ND2 ASN H 180      -0.302  16.253  30.415  1.00 33.01           N  
ATOM   1375  C   ASN H 180      -0.134  11.493  31.110  1.00 32.25           C  
ATOM   1376  O   ASN H 180       0.244  10.932  32.137  1.00 32.50           O  
ATOM   1377  N   SER H 181      -1.113  10.992  30.340  1.00 33.81           N  
ATOM   1378  CA  SER H 181      -1.838   9.817  30.725  1.00 33.52           C  
ATOM   1379  CB  SER H 181      -2.864   9.412  29.657  1.00 33.51           C  
ATOM   1380  OG  SER H 181      -3.519   8.219  30.048  1.00 34.77           O  
ATOM   1381  C   SER H 181      -0.893   8.667  30.891  1.00 32.85           C  
ATOM   1382  O   SER H 181      -0.955   7.940  31.881  1.00 35.04           O  
ATOM   1383  N   LYS H 182      -0.010   8.472  29.896  1.00 29.63           N  
ATOM   1384  CA  LYS H 182       0.962   7.413  29.845  1.00 29.37           C  
ATOM   1385  CB  LYS H 182       1.549   7.172  28.444  1.00 30.84           C  
ATOM   1386  CG  LYS H 182       0.580   6.409  27.538  1.00 35.41           C  
ATOM   1387  CD  LYS H 182       0.174   5.056  28.127  1.00 37.71           C  
ATOM   1388  CE  LYS H 182      -0.818   4.264  27.274  1.00 39.18           C  
ATOM   1389  NZ  LYS H 182      -1.143   2.987  27.949  1.00 39.88           N1+
ATOM   1390  C   LYS H 182       2.079   7.633  30.822  1.00 27.80           C  
ATOM   1391  O   LYS H 182       2.810   6.696  31.142  1.00 26.03           O  
ATOM   1392  N   SER H 183       2.270   8.873  31.312  1.00 25.85           N  
ATOM   1393  CA  SER H 183       3.372   9.141  32.196  1.00 25.45           C  
ATOM   1394  CB  SER H 183       3.398   8.238  33.443  1.00 26.91           C  
ATOM   1395  OG  SER H 183       2.289   8.526  34.282  1.00 42.71           O  
ATOM   1396  C   SER H 183       4.652   8.926  31.448  1.00 24.90           C  
ATOM   1397  O   SER H 183       5.606   8.352  31.972  1.00 22.56           O  
ATOM   1398  N   GLN H 184       4.695   9.391  30.182  1.00 24.95           N  
ATOM   1399  CA  GLN H 184       5.889   9.247  29.399  1.00 24.34           C  
ATOM   1400  CB  GLN H 184       5.755   8.173  28.307  1.00 25.79           C  
ATOM   1401  CG  GLN H 184       5.600   6.769  28.898  1.00 27.43           C  
ATOM   1402  CD  GLN H 184       5.280   5.798  27.773  1.00 30.63           C  
ATOM   1403  OE1 GLN H 184       4.625   6.156  26.797  1.00 33.02           O  
ATOM   1404  NE2 GLN H 184       5.750   4.529  27.909  1.00 31.84           N  
ATOM   1405  C   GLN H 184       6.223  10.555  28.742  1.00 25.15           C  
ATOM   1406  O   GLN H 184       5.342  11.328  28.367  1.00 23.92           O  
ATOM   1407  N   VAL H 185       7.541  10.832  28.616  1.00 24.82           N  
ATOM   1408  CA  VAL H 185       8.042  12.011  27.963  1.00 24.44           C  
ATOM   1409  CB  VAL H 185       8.931  12.842  28.842  1.00 23.80           C  
ATOM   1410  CG1 VAL H 185       9.439  14.050  28.036  1.00 23.69           C  
ATOM   1411  CG2 VAL H 185       8.145  13.225  30.105  1.00 25.38           C  
ATOM   1412  C   VAL H 185       8.878  11.523  26.817  1.00 25.64           C  
ATOM   1413  O   VAL H 185       9.621  10.551  26.959  1.00 24.27           O  
ATOM   1414  N   PHE H 186       8.781  12.189  25.644  1.00 25.31           N  
ATOM   1415  CA  PHE H 186       9.493  11.694  24.500  1.00 25.45           C  
ATOM   1416  CB  PHE H 186       8.594  11.428  23.276  1.00 25.76           C  
ATOM   1417  CG  PHE H 186       7.474  10.525  23.669  1.00 25.42           C  
ATOM   1418  CD1 PHE H 186       7.665   9.173  23.827  1.00 25.58           C  
ATOM   1419  CD2 PHE H 186       6.220  11.043  23.898  1.00 26.63           C  
ATOM   1420  CE1 PHE H 186       6.621   8.355  24.192  1.00 26.55           C  
ATOM   1421  CE2 PHE H 186       5.172  10.229  24.261  1.00 27.15           C  
ATOM   1422  CZ  PHE H 186       5.370   8.878  24.408  1.00 26.32           C  
ATOM   1423  C   PHE H 186      10.490  12.717  24.050  1.00 25.71           C  
ATOM   1424  O   PHE H 186      10.242  13.920  24.092  1.00 25.02           O  
ATOM   1425  N   LEU H 187      11.665  12.231  23.605  1.00 24.74           N  
ATOM   1426  CA  LEU H 187      12.729  13.049  23.098  1.00 24.77           C  
ATOM   1427  CB  LEU H 187      14.043  12.755  23.862  1.00 23.78           C  
ATOM   1428  CG  LEU H 187      15.321  13.537  23.478  1.00 24.16           C  
ATOM   1429  CD1 LEU H 187      15.755  13.301  22.034  1.00 24.93           C  
ATOM   1430  CD2 LEU H 187      15.222  15.021  23.835  1.00 25.19           C  
ATOM   1431  C   LEU H 187      12.918  12.622  21.671  1.00 25.93           C  
ATOM   1432  O   LEU H 187      13.123  11.439  21.400  1.00 26.81           O  
ATOM   1433  N   LYS H 188      12.838  13.568  20.715  1.00 26.22           N  
ATOM   1434  CA  LYS H 188      13.039  13.244  19.328  1.00 27.17           C  
ATOM   1435  CB  LYS H 188      11.806  13.507  18.450  1.00 28.99           C  
ATOM   1436  CG  LYS H 188      12.037  13.157  16.982  1.00 32.00           C  
ATOM   1437  CD  LYS H 188      10.762  13.140  16.143  1.00 35.69           C  
ATOM   1438  CE  LYS H 188      11.012  12.854  14.661  1.00 37.84           C  
ATOM   1439  NZ  LYS H 188       9.729  12.854  13.921  1.00 38.66           N1+
ATOM   1440  C   LYS H 188      14.127  14.138  18.827  1.00 27.90           C  
ATOM   1441  O   LYS H 188      14.088  15.349  19.039  1.00 28.82           O  
ATOM   1442  N   MET H 189      15.139  13.560  18.149  1.00 28.23           N  
ATOM   1443  CA  MET H 189      16.235  14.347  17.659  1.00 29.00           C  
ATOM   1444  CB  MET H 189      17.494  14.136  18.517  1.00 29.00           C  
ATOM   1445  CG  MET H 189      18.639  15.119  18.284  1.00 32.51           C  
ATOM   1446  SD  MET H 189      19.955  14.953  19.527  1.00 39.67           S  
ATOM   1447  CE  MET H 189      21.050  16.213  18.822  1.00 29.41           C  
ATOM   1448  C   MET H 189      16.524  13.883  16.261  1.00 30.34           C  
ATOM   1449  O   MET H 189      16.611  12.684  16.004  1.00 30.26           O  
ATOM   1450  N   ASN H 190      16.695  14.839  15.321  1.00 30.88           N  
ATOM   1451  CA  ASN H 190      16.894  14.500  13.936  1.00 31.68           C  
ATOM   1452  CB  ASN H 190      16.050  15.347  12.965  1.00 33.61           C  
ATOM   1453  CG  ASN H 190      14.580  15.018  13.128  1.00 35.71           C  
ATOM   1454  OD1 ASN H 190      14.160  13.884  12.915  1.00 37.39           O  
ATOM   1455  ND2 ASN H 190      13.772  16.040  13.517  1.00 38.56           N  
ATOM   1456  C   ASN H 190      18.303  14.814  13.543  1.00 30.92           C  
ATOM   1457  O   ASN H 190      19.039  15.479  14.268  1.00 31.83           O  
ATOM   1458  N   SER H 191      18.694  14.311  12.352  1.00 31.04           N  
ATOM   1459  CA  SER H 191      19.956  14.585  11.717  1.00 29.70           C  
ATOM   1460  CB  SER H 191      20.068  16.044  11.240  1.00 29.14           C  
ATOM   1461  OG  SER H 191      19.051  16.331  10.293  1.00 29.52           O  
ATOM   1462  C   SER H 191      21.105  14.345  12.645  1.00 27.91           C  
ATOM   1463  O   SER H 191      21.950  15.221  12.812  1.00 27.45           O  
ATOM   1464  N   LEU H 192      21.199  13.148  13.252  1.00 27.83           N  
ATOM   1465  CA  LEU H 192      22.278  12.946  14.177  1.00 28.19           C  
ATOM   1466  CB  LEU H 192      22.156  11.715  15.095  1.00 29.83           C  
ATOM   1467  CG  LEU H 192      20.975  11.740  16.080  1.00 31.02           C  
ATOM   1468  CD1 LEU H 192      19.656  11.382  15.382  1.00 31.64           C  
ATOM   1469  CD2 LEU H 192      21.266  10.890  17.326  1.00 31.00           C  
ATOM   1470  C   LEU H 192      23.588  12.787  13.479  1.00 28.22           C  
ATOM   1471  O   LEU H 192      23.684  12.214  12.394  1.00 28.68           O  
ATOM   1472  N   GLN H 193      24.644  13.314  14.131  1.00 29.12           N  
ATOM   1473  CA  GLN H 193      25.994  13.176  13.675  1.00 30.39           C  
ATOM   1474  CB  GLN H 193      26.700  14.510  13.380  1.00 33.30           C  
ATOM   1475  CG  GLN H 193      26.111  15.234  12.167  1.00 35.20           C  
ATOM   1476  CD  GLN H 193      26.297  14.333  10.952  1.00 36.00           C  
ATOM   1477  OE1 GLN H 193      26.930  13.282  11.034  1.00 36.37           O  
ATOM   1478  NE2 GLN H 193      25.728  14.748   9.788  1.00 35.45           N  
ATOM   1479  C   GLN H 193      26.726  12.485  14.785  1.00 29.12           C  
ATOM   1480  O   GLN H 193      26.142  12.167  15.819  1.00 28.70           O  
ATOM   1481  N   THR H 194      28.033  12.232  14.592  1.00 29.39           N  
ATOM   1482  CA  THR H 194      28.844  11.512  15.538  1.00 30.79           C  
ATOM   1483  CB  THR H 194      30.248  11.289  15.052  1.00 32.54           C  
ATOM   1484  OG1 THR H 194      30.902  12.532  14.837  1.00 33.49           O  
ATOM   1485  CG2 THR H 194      30.193  10.484  13.745  1.00 34.41           C  
ATOM   1486  C   THR H 194      28.922  12.277  16.824  1.00 30.24           C  
ATOM   1487  O   THR H 194      29.059  11.688  17.894  1.00 30.91           O  
ATOM   1488  N   ASP H 195      28.838  13.616  16.748  1.00 30.55           N  
ATOM   1489  CA  ASP H 195      28.954  14.481  17.891  1.00 32.37           C  
ATOM   1490  CB  ASP H 195      28.752  15.961  17.528  1.00 35.14           C  
ATOM   1491  CG  ASP H 195      29.889  16.374  16.609  1.00 39.98           C  
ATOM   1492  OD1 ASP H 195      31.003  15.808  16.759  1.00 43.92           O  
ATOM   1493  OD2 ASP H 195      29.656  17.255  15.739  1.00 43.20           O1-
ATOM   1494  C   ASP H 195      27.879  14.136  18.876  1.00 29.71           C  
ATOM   1495  O   ASP H 195      28.046  14.327  20.079  1.00 30.89           O  
ATOM   1496  N   ASP H 196      26.735  13.648  18.368  1.00 27.08           N  
ATOM   1497  CA  ASP H 196      25.550  13.314  19.107  1.00 26.54           C  
ATOM   1498  CB  ASP H 196      24.347  13.064  18.192  1.00 27.13           C  
ATOM   1499  CG  ASP H 196      24.036  14.385  17.510  1.00 29.80           C  
ATOM   1500  OD1 ASP H 196      24.578  15.433  17.952  1.00 32.11           O  
ATOM   1501  OD2 ASP H 196      23.256  14.358  16.523  1.00 30.30           O1-
ATOM   1502  C   ASP H 196      25.738  12.095  19.967  1.00 26.59           C  
ATOM   1503  O   ASP H 196      24.870  11.800  20.784  1.00 25.93           O  
ATOM   1504  N   THR H 197      26.797  11.288  19.757  1.00 25.98           N  
ATOM   1505  CA  THR H 197      26.946  10.131  20.600  1.00 24.85           C  
ATOM   1506  CB  THR H 197      28.141   9.278  20.286  1.00 25.04           C  
ATOM   1507  OG1 THR H 197      29.331  10.046  20.357  1.00 26.20           O  
ATOM   1508  CG2 THR H 197      27.980   8.687  18.887  1.00 24.99           C  
ATOM   1509  C   THR H 197      27.094  10.576  22.016  1.00 24.85           C  
ATOM   1510  O   THR H 197      27.960  11.389  22.339  1.00 26.81           O  
ATOM   1511  N   ALA H 198      26.236  10.040  22.909  1.00 23.85           N  
ATOM   1512  CA  ALA H 198      26.317  10.428  24.286  1.00 23.75           C  
ATOM   1513  CB  ALA H 198      25.949  11.903  24.527  1.00 23.91           C  
ATOM   1514  C   ALA H 198      25.341   9.614  25.064  1.00 22.90           C  
ATOM   1515  O   ALA H 198      24.567   8.835  24.507  1.00 23.62           O  
ATOM   1516  N   ARG H 199      25.412   9.737  26.405  0.90 22.39           N  
ATOM   1517  CA  ARG H 199      24.442   9.124  27.257  0.90 22.86           C  
ATOM   1518  CB  ARG H 199      24.994   8.789  28.650  0.90 23.41           C  
ATOM   1519  CG  ARG H 199      26.175   7.815  28.575  0.83 31.19           C  
ATOM   1520  CD  ARG H 199      26.740   7.399  29.934  1.00  0.00           C  
ATOM   1521  NE  ARG H 199      27.883   6.478  29.676  1.00  0.00           N  
ATOM   1522  CZ  ARG H 199      27.665   5.144  29.481  1.00  0.00           C  
ATOM   1523  NH1 ARG H 199      26.395   4.644  29.499  1.00  0.00           N1+
ATOM   1524  NH2 ARG H 199      28.724   4.309  29.263  1.00  0.00           N  
ATOM   1525  C   ARG H 199      23.356  10.148  27.375  0.90 22.44           C  
ATOM   1526  O   ARG H 199      23.641  11.342  27.470  0.90 23.51           O  
ATOM   1527  N   TYR H 200      22.078   9.723  27.348  1.00 22.17           N  
ATOM   1528  CA  TYR H 200      21.006  10.677  27.410  1.00 22.54           C  
ATOM   1529  CB  TYR H 200      20.036  10.583  26.216  1.00 21.34           C  
ATOM   1530  CG  TYR H 200      20.721  11.144  25.012  1.00 22.21           C  
ATOM   1531  CD1 TYR H 200      21.745  10.467  24.388  1.00 22.50           C  
ATOM   1532  CD2 TYR H 200      20.321  12.354  24.493  1.00 22.65           C  
ATOM   1533  CE1 TYR H 200      22.365  10.997  23.278  1.00 21.85           C  
ATOM   1534  CE2 TYR H 200      20.935  12.889  23.384  1.00 22.71           C  
ATOM   1535  CZ  TYR H 200      21.961  12.210  22.775  1.00 23.43           C  
ATOM   1536  OH  TYR H 200      22.593  12.755  21.637  1.00 24.82           O  
ATOM   1537  C   TYR H 200      20.226  10.440  28.663  1.00 22.45           C  
ATOM   1538  O   TYR H 200      19.737   9.339  28.910  1.00 24.42           O  
ATOM   1539  N   PHE H 201      20.077  11.494  29.493  1.00 22.34           N  
ATOM   1540  CA  PHE H 201      19.393  11.321  30.741  1.00 22.17           C  
ATOM   1541  CB  PHE H 201      20.139  11.872  31.974  1.00 21.21           C  
ATOM   1542  CG  PHE H 201      21.523  11.333  32.106  1.00 21.03           C  
ATOM   1543  CD1 PHE H 201      21.771  10.096  32.649  1.00 22.82           C  
ATOM   1544  CD2 PHE H 201      22.590  12.087  31.681  1.00 22.05           C  
ATOM   1545  CE1 PHE H 201      23.058   9.623  32.767  1.00 24.15           C  
ATOM   1546  CE2 PHE H 201      23.878  11.624  31.798  1.00 23.26           C  
ATOM   1547  CZ  PHE H 201      24.118  10.387  32.342  1.00 24.72           C  
ATOM   1548  C   PHE H 201      18.158  12.169  30.722  1.00 22.74           C  
ATOM   1549  O   PHE H 201      18.125  13.235  30.106  1.00 22.50           O  
ATOM   1550  N   CYS H 202      17.092  11.688  31.390  1.00 23.30           N  
ATOM   1551  CA  CYS H 202      15.930  12.496  31.619  1.00 24.25           C  
ATOM   1552  CB  CYS H 202      14.587  11.810  31.262  1.00 23.76           C  
ATOM   1553  SG  CYS H 202      14.347  10.175  32.023  1.00 27.39           S  
ATOM   1554  C   CYS H 202      15.981  12.811  33.084  1.00 24.16           C  
ATOM   1555  O   CYS H 202      16.448  11.996  33.881  1.00 24.31           O  
ATOM   1556  N   ALA H 203      15.548  14.024  33.484  1.00 23.17           N  
ATOM   1557  CA  ALA H 203      15.665  14.376  34.874  1.00 23.81           C  
ATOM   1558  CB  ALA H 203      16.929  15.196  35.189  1.00 22.97           C  
ATOM   1559  C   ALA H 203      14.483  15.204  35.277  1.00 25.23           C  
ATOM   1560  O   ALA H 203      13.816  15.814  34.443  1.00 26.15           O  
ATOM   1561  N   SER H 204      14.195  15.235  36.595  1.00 26.28           N  
ATOM   1562  CA  SER H 204      13.067  15.975  37.076  1.00 26.32           C  
ATOM   1563  CB  SER H 204      12.089  15.121  37.898  1.00 26.49           C  
ATOM   1564  OG  SER H 204      11.000  15.919  38.338  1.00 18.64           O  
ATOM   1565  C   SER H 204      13.580  17.065  37.955  1.00 26.16           C  
ATOM   1566  O   SER H 204      14.521  16.884  38.729  1.00 26.22           O  
ATOM   1567  N   ASP H 205      12.941  18.244  37.830  1.00 32.94           N  
ATOM   1568  CA  ASP H 205      13.357  19.422  38.519  1.00 33.71           C  
ATOM   1569  CB  ASP H 205      12.971  20.723  37.794  1.00 33.92           C  
ATOM   1570  CG  ASP H 205      13.826  20.845  36.542  1.00 41.83           C  
ATOM   1571  OD1 ASP H 205      14.863  20.135  36.462  1.00  0.00           O  
ATOM   1572  OD2 ASP H 205      13.451  21.649  35.647  1.00  0.00           O1-
ATOM   1573  C   ASP H 205      12.733  19.465  39.859  1.00 36.20           C  
ATOM   1574  O   ASP H 205      11.824  18.699  40.177  1.00 36.78           O  
ATOM   1575  N   TYR H 206      13.363  20.196  40.798  1.00 15.80           N  
ATOM   1576  CA  TYR H 206      12.821  20.179  42.124  1.00 15.21           C  
ATOM   1577  CB  TYR H 206      13.840  20.710  43.147  1.00 15.65           C  
ATOM   1578  CG  TYR H 206      13.436  20.268  44.509  1.00 18.68           C  
ATOM   1579  CD1 TYR H 206      13.665  18.966  44.894  1.00 19.69           C  
ATOM   1580  CD2 TYR H 206      12.861  21.135  45.409  1.00 20.71           C  
ATOM   1581  CE1 TYR H 206      13.314  18.529  46.149  1.00 18.89           C  
ATOM   1582  CE2 TYR H 206      12.507  20.702  46.667  1.00 21.84           C  
ATOM   1583  CZ  TYR H 206      12.733  19.399  47.037  1.00 23.59           C  
ATOM   1584  OH  TYR H 206      12.372  18.956  48.327  1.00 25.39           O  
ATOM   1585  C   TYR H 206      11.598  21.042  42.176  1.00 15.94           C  
ATOM   1586  O   TYR H 206      10.514  20.592  42.543  1.00 18.20           O  
ATOM   1587  N   TYR H 207      11.762  22.316  41.766  1.00 16.79           N  
ATOM   1588  CA  TYR H 207      10.724  23.311  41.757  1.00 18.23           C  
ATOM   1589  CB  TYR H 207      10.508  24.076  43.083  1.00 17.51           C  
ATOM   1590  CG  TYR H 207       9.766  23.265  44.090  1.00 19.73           C  
ATOM   1591  CD1 TYR H 207       8.408  23.071  43.959  1.00 19.51           C  
ATOM   1592  CD2 TYR H 207      10.407  22.739  45.186  1.00 20.25           C  
ATOM   1593  CE1 TYR H 207       7.706  22.340  44.889  1.00 20.59           C  
ATOM   1594  CE2 TYR H 207       9.711  22.008  46.119  1.00 21.19           C  
ATOM   1595  CZ  TYR H 207       8.360  21.803  45.971  1.00 23.16           C  
ATOM   1596  OH  TYR H 207       7.655  21.053  46.936  1.00 24.94           O  
ATOM   1597  C   TYR H 207      11.137  24.365  40.779  1.00 17.94           C  
ATOM   1598  O   TYR H 207      12.168  24.251  40.118  1.00 17.13           O  
ATOM   1599  N   GLY H 208      10.345  25.451  40.700  1.00 15.83           N  
ATOM   1600  CA  GLY H 208      10.636  26.522  39.794  1.00 17.49           C  
ATOM   1601  C   GLY H 208      11.997  27.030  40.142  1.00 17.68           C  
ATOM   1602  O   GLY H 208      12.779  27.376  39.257  1.00 16.27           O  
ATOM   1603  N   SER H 209      12.311  27.128  41.448  1.00 15.95           N  
ATOM   1604  CA  SER H 209      13.657  27.484  41.790  1.00 16.33           C  
ATOM   1605  CB  SER H 209      13.754  28.514  42.933  1.00 20.52           C  
ATOM   1606  OG  SER H 209      13.100  28.034  44.098  1.00 21.95           O  
ATOM   1607  C   SER H 209      14.295  26.204  42.220  1.00 17.42           C  
ATOM   1608  O   SER H 209      14.353  25.890  43.407  1.00 16.58           O  
ATOM   1609  N   GLY H 210      14.820  25.426  41.248  1.00 15.33           N  
ATOM   1610  CA  GLY H 210      15.381  24.171  41.640  1.00 14.44           C  
ATOM   1611  C   GLY H 210      16.113  23.541  40.510  1.00 15.65           C  
ATOM   1612  O   GLY H 210      15.786  23.714  39.336  1.00 14.70           O  
ATOM   1613  N   SER H 211      17.115  22.737  40.900  1.00 14.74           N  
ATOM   1614  CA  SER H 211      18.014  22.036  40.043  1.00 12.90           C  
ATOM   1615  CB  SER H 211      19.358  21.753  40.729  1.00 12.51           C  
ATOM   1616  OG  SER H 211      19.168  20.892  41.843  1.00  0.00           O  
ATOM   1617  C   SER H 211      17.392  20.734  39.653  1.00 14.38           C  
ATOM   1618  O   SER H 211      16.184  20.541  39.765  1.00 13.63           O  
ATOM   1619  N   PHE H 212      18.215  19.806  39.130  1.00 12.44           N  
ATOM   1620  CA  PHE H 212      17.695  18.538  38.708  1.00 13.34           C  
ATOM   1621  CB  PHE H 212      18.493  17.959  37.534  1.00 12.09           C  
ATOM   1622  CG  PHE H 212      18.297  18.889  36.389  1.00 11.17           C  
ATOM   1623  CD1 PHE H 212      18.958  20.096  36.339  1.00 12.98           C  
ATOM   1624  CD2 PHE H 212      17.459  18.546  35.359  1.00 11.94           C  
ATOM   1625  CE1 PHE H 212      18.774  20.947  35.275  1.00 14.89           C  
ATOM   1626  CE2 PHE H 212      17.273  19.394  34.294  1.00 13.97           C  
ATOM   1627  CZ  PHE H 212      17.930  20.599  34.249  1.00 15.15           C  
ATOM   1628  C   PHE H 212      17.814  17.591  39.861  1.00 13.65           C  
ATOM   1629  O   PHE H 212      18.879  17.041  40.140  1.00 13.43           O  
ATOM   1630  N   ALA H 213      16.691  17.395  40.569  1.00 13.07           N  
ATOM   1631  CA  ALA H 213      16.635  16.586  41.750  1.00 14.96           C  
ATOM   1632  CB  ALA H 213      15.302  16.741  42.495  1.00 14.52           C  
ATOM   1633  C   ALA H 213      16.820  15.118  41.490  1.00 15.78           C  
ATOM   1634  O   ALA H 213      17.550  14.440  42.208  1.00 16.11           O  
ATOM   1635  N   TYR H 214      16.158  14.591  40.445  1.00 26.97           N  
ATOM   1636  CA  TYR H 214      16.085  13.179  40.168  1.00 24.83           C  
ATOM   1637  CB  TYR H 214      14.646  12.637  40.214  1.00 26.64           C  
ATOM   1638  CG  TYR H 214      14.029  13.069  41.500  1.00 15.53           C  
ATOM   1639  CD1 TYR H 214      14.251  12.375  42.665  1.00 17.00           C  
ATOM   1640  CD2 TYR H 214      13.239  14.196  41.537  1.00 18.61           C  
ATOM   1641  CE1 TYR H 214      13.675  12.788  43.846  1.00 19.24           C  
ATOM   1642  CE2 TYR H 214      12.661  14.613  42.712  1.00 18.88           C  
ATOM   1643  CZ  TYR H 214      12.877  13.906  43.870  1.00 19.33           C  
ATOM   1644  OH  TYR H 214      12.287  14.330  45.079  1.00 22.65           O  
ATOM   1645  C   TYR H 214      16.565  12.936  38.766  1.00 24.33           C  
ATOM   1646  O   TYR H 214      16.259  13.705  37.858  1.00 23.73           O  
ATOM   1647  N   TRP H 215      17.329  11.838  38.557  1.00 23.27           N  
ATOM   1648  CA  TRP H 215      17.847  11.542  37.245  1.00 21.94           C  
ATOM   1649  CB  TRP H 215      19.373  11.706  37.159  1.00 21.50           C  
ATOM   1650  CG  TRP H 215      19.870  13.113  37.385  1.00 20.29           C  
ATOM   1651  CD2 TRP H 215      20.528  13.916  36.393  1.00 18.68           C  
ATOM   1652  CD1 TRP H 215      19.846  13.854  38.529  1.00 20.18           C  
ATOM   1653  NE1 TRP H 215      20.440  15.073  38.311  1.00 20.51           N  
ATOM   1654  CE2 TRP H 215      20.869  15.124  37.003  1.00 20.66           C  
ATOM   1655  CE3 TRP H 215      20.831  13.668  35.087  1.00 19.41           C  
ATOM   1656  CZ2 TRP H 215      21.519  16.106  36.310  1.00 20.30           C  
ATOM   1657  CZ3 TRP H 215      21.482  14.662  34.390  1.00 20.33           C  
ATOM   1658  CH2 TRP H 215      21.820  15.858  34.990  1.00 20.14           C  
ATOM   1659  C   TRP H 215      17.598  10.097  36.936  1.00 20.69           C  
ATOM   1660  O   TRP H 215      17.516   9.258  37.830  1.00 22.99           O  
ATOM   1661  N   GLY H 216      17.480   9.769  35.633  1.00 21.04           N  
ATOM   1662  CA  GLY H 216      17.321   8.404  35.223  1.00 22.53           C  
ATOM   1663  C   GLY H 216      18.692   7.803  35.195  1.00 23.74           C  
ATOM   1664  O   GLY H 216      19.680   8.485  35.458  1.00 21.68           O  
ATOM   1665  N   GLN H 217      18.777   6.493  34.895  1.00 25.00           N  
ATOM   1666  CA  GLN H 217      20.032   5.797  34.796  1.00 25.62           C  
ATOM   1667  CB  GLN H 217      19.870   4.277  34.654  1.00 25.77           C  
ATOM   1668  CG  GLN H 217      21.212   3.552  34.552  1.00 23.21           C  
ATOM   1669  CD  GLN H 217      21.973   3.781  35.854  1.00 28.52           C  
ATOM   1670  OE1 GLN H 217      21.457   3.540  36.944  1.00 29.61           O  
ATOM   1671  NE2 GLN H 217      23.238   4.270  35.733  1.00 27.89           N  
ATOM   1672  C   GLN H 217      20.773   6.295  33.593  1.00 25.37           C  
ATOM   1673  O   GLN H 217      22.003   6.354  33.590  1.00 27.01           O  
ATOM   1674  N   GLY H 218      20.035   6.645  32.520  1.00 24.21           N  
ATOM   1675  CA  GLY H 218      20.626   7.127  31.300  1.00 24.02           C  
ATOM   1676  C   GLY H 218      20.568   6.028  30.283  1.00 24.66           C  
ATOM   1677  O   GLY H 218      20.532   4.849  30.627  1.00 25.39           O  
ATOM   1678  N   THR H 219      20.525   6.412  28.988  1.00 24.55           N  
ATOM   1679  CA  THR H 219      20.529   5.484  27.889  1.00 25.08           C  
ATOM   1680  CB  THR H 219      19.292   5.546  27.033  1.00 26.72           C  
ATOM   1681  OG1 THR H 219      18.152   5.163  27.779  1.00 27.53           O  
ATOM   1682  CG2 THR H 219      19.452   4.617  25.826  1.00 28.16           C  
ATOM   1683  C   THR H 219      21.670   5.869  27.001  1.00 25.10           C  
ATOM   1684  O   THR H 219      21.809   7.031  26.628  1.00 25.32           O  
ATOM   1685  N   LEU H 220      22.508   4.889  26.613  1.00 25.14           N  
ATOM   1686  CA  LEU H 220      23.650   5.213  25.806  1.00 23.98           C  
ATOM   1687  CB  LEU H 220      24.840   4.263  26.035  1.00 23.56           C  
ATOM   1688  CG  LEU H 220      26.061   4.552  25.143  1.00 16.27           C  
ATOM   1689  CD1 LEU H 220      26.608   5.972  25.361  1.00 15.13           C  
ATOM   1690  CD2 LEU H 220      27.139   3.470  25.325  1.00 15.73           C  
ATOM   1691  C   LEU H 220      23.270   5.146  24.363  1.00 23.39           C  
ATOM   1692  O   LEU H 220      22.716   4.155  23.891  1.00 24.88           O  
ATOM   1693  N   VAL H 221      23.565   6.234  23.623  1.00 23.73           N  
ATOM   1694  CA  VAL H 221      23.261   6.293  22.224  1.00 24.08           C  
ATOM   1695  CB  VAL H 221      22.415   7.478  21.853  1.00 24.15           C  
ATOM   1696  CG1 VAL H 221      22.281   7.525  20.322  1.00 23.67           C  
ATOM   1697  CG2 VAL H 221      21.068   7.372  22.591  1.00 24.35           C  
ATOM   1698  C   VAL H 221      24.549   6.421  21.479  1.00 25.10           C  
ATOM   1699  O   VAL H 221      25.385   7.268  21.794  1.00 25.87           O  
ATOM   1700  N   THR H 222      24.741   5.562  20.459  1.00 24.61           N  
ATOM   1701  CA  THR H 222      25.940   5.639  19.679  1.00 24.40           C  
ATOM   1702  CB  THR H 222      26.729   4.361  19.666  1.00 25.21           C  
ATOM   1703  OG1 THR H 222      27.048   3.967  20.991  1.00 25.63           O  
ATOM   1704  CG2 THR H 222      28.027   4.601  18.880  1.00 23.61           C  
ATOM   1705  C   THR H 222      25.525   5.917  18.271  1.00 23.28           C  
ATOM   1706  O   THR H 222      24.640   5.257  17.729  1.00 23.24           O  
ATOM   1707  N   VAL H 223      26.158   6.929  17.649  1.00 24.01           N  
ATOM   1708  CA  VAL H 223      25.850   7.289  16.298  1.00 25.54           C  
ATOM   1709  CB  VAL H 223      25.846   8.776  16.097  1.00 26.07           C  
ATOM   1710  CG1 VAL H 223      25.536   9.077  14.623  1.00 28.33           C  
ATOM   1711  CG2 VAL H 223      24.850   9.399  17.091  1.00 27.01           C  
ATOM   1712  C   VAL H 223      26.939   6.727  15.448  1.00 25.88           C  
ATOM   1713  O   VAL H 223      28.069   7.212  15.469  1.00 26.87           O  
ATOM   1714  N   SER H 224      26.621   5.671  14.674  1.00 26.02           N  
ATOM   1715  CA  SER H 224      27.619   5.095  13.826  1.00 26.97           C  
ATOM   1716  CB  SER H 224      28.524   4.078  14.543  1.00 27.28           C  
ATOM   1717  OG  SER H 224      27.762   2.955  14.959  1.00 28.07           O  
ATOM   1718  C   SER H 224      26.917   4.373  12.725  1.00 27.92           C  
ATOM   1719  O   SER H 224      25.771   3.950  12.873  1.00 28.11           O  
ATOM   1720  N   ALA H 225      27.603   4.228  11.577  1.00 28.84           N  
ATOM   1721  CA  ALA H 225      27.034   3.539  10.459  1.00 29.47           C  
ATOM   1722  CB  ALA H 225      27.313   4.239   9.117  0.90 29.18           C  
ATOM   1723  C   ALA H 225      27.702   2.172  10.400  1.00 30.00           C  
ATOM   1724  O   ALA H 225      27.003   1.181  10.057  1.00 31.33           O  
ATOM   1725  OXT ALA H 225      28.927   2.105  10.690  1.00  0.00           O1-
TER    1726      ALA H 225 
CONECT  171  670
CONECT  670  171
CONECT  977 1553
CONECT 1553  977
END
