# Supplementary material for: Fully automated antibody structure prediction using BIOVIA tools: Validation study
Source: PLoS One. 2017 May 18;12(5):e0177923. doi: 10.1371/journal.pone.0177923 (PMC5436848; doi:10.1371/journal.pone.0177923)
Supplement: S1 Dataset — Predicted structures using the Top5 framework method, Chothia CDR definition with no canonical filtering and generating 50 models. These were used in the detailed discussion of outliers and for comparison against predictions using canonical filtering. (ZIP) [file pone.0177923.s003.zip › 4IOF_FE_FV_FinalModel.pdb]

REMARK   Accelrys Discovery Studio PDB file
REMARK   Created:  2015-05-08T03:49:37Z
SSBOND   1 CYS L   20    CYS L   85                                     
SSBOND   2 CYS H  127    CYS H  201                                     
ATOM      1  N   MET L   1      31.136  28.590  32.027  1.00 68.01           N1+
ATOM      2  CA  MET L   1      31.345  28.307  33.461  1.00 66.58           C  
ATOM      3  CB  MET L   1      30.208  27.414  33.980  1.00 65.29           C  
ATOM      4  CG  MET L   1      30.178  27.310  35.498  1.00 66.34           C  
ATOM      5  SD  MET L   1      29.684  28.838  36.353  1.00 69.04           S  
ATOM      6  CE  MET L   1      27.923  28.683  35.948  1.00 69.08           C  
ATOM      7  C   MET L   1      32.656  27.622  33.638  1.00 66.34           C  
ATOM      8  O   MET L   1      32.895  26.556  33.072  1.00 66.43           O  
ATOM      9  N   THR L   2      33.554  28.237  34.430  1.00 73.06           N  
ATOM     10  CA  THR L   2      34.855  27.666  34.583  1.00 72.19           C  
ATOM     11  CB  THR L   2      35.966  28.671  34.495  1.00 73.32           C  
ATOM     12  OG1 THR L   2      35.920  29.345  33.246  1.00 72.96           O  
ATOM     13  CG2 THR L   2      37.307  27.932  34.643  1.00 73.53           C  
ATOM     14  C   THR L   2      34.932  27.038  35.926  1.00 71.67           C  
ATOM     15  O   THR L   2      34.797  27.700  36.954  1.00 73.01           O  
ATOM     16  N   GLN L   3      35.159  25.717  35.935  1.00 70.09           N  
ATOM     17  CA  GLN L   3      35.265  25.009  37.167  1.00 69.45           C  
ATOM     18  CB  GLN L   3      34.460  23.702  37.145  1.00 68.01           C  
ATOM     19  CG  GLN L   3      34.301  23.044  38.512  1.00 66.50           C  
ATOM     20  CD  GLN L   3      33.293  21.919  38.344  1.00 65.32           C  
ATOM     21  OE1 GLN L   3      32.412  21.983  37.488  1.00 63.21           O  
ATOM     22  NE2 GLN L   3      33.422  20.858  39.183  1.00 63.68           N  
ATOM     23  C   GLN L   3      36.718  24.702  37.346  1.00 70.53           C  
ATOM     24  O   GLN L   3      37.416  24.392  36.383  1.00 71.32           O  
ATOM     25  N   SER L   4      37.224  24.821  38.589  1.00 71.12           N  
ATOM     26  CA  SER L   4      38.619  24.569  38.807  1.00 71.59           C  
ATOM     27  CB  SER L   4      39.444  25.870  38.838  1.00 72.29           C  
ATOM     28  OG  SER L   4      40.817  25.590  39.053  1.00 69.06           O  
ATOM     29  C   SER L   4      38.757  23.920  40.149  1.00 71.60           C  
ATOM     30  O   SER L   4      37.990  24.220  41.064  1.00 71.74           O  
ATOM     31  N   PRO L   5      39.702  23.025  40.311  1.00 71.70           N  
ATOM     32  CA  PRO L   5      40.562  22.580  39.243  1.00 72.18           C  
ATOM     33  CD  PRO L   5      40.318  22.843  41.613  1.00 71.95           C  
ATOM     34  CB  PRO L   5      41.854  22.104  39.908  1.00 72.56           C  
ATOM     35  CG  PRO L   5      41.457  21.844  41.370  1.00 73.39           C  
ATOM     36  C   PRO L   5      39.868  21.489  38.486  1.00 72.06           C  
ATOM     37  O   PRO L   5      38.851  20.991  38.966  1.00 72.33           O  
ATOM     38  N   SER L   6      40.382  21.121  37.294  1.00 71.77           N  
ATOM     39  CA  SER L   6      39.803  20.059  36.521  1.00 70.91           C  
ATOM     40  CB  SER L   6      40.429  19.924  35.120  1.00 72.00           C  
ATOM     41  OG  SER L   6      41.793  19.549  35.222  1.00 74.08           O  
ATOM     42  C   SER L   6      40.011  18.765  37.248  1.00 70.02           C  
ATOM     43  O   SER L   6      39.112  17.927  37.304  1.00 68.46           O  
ATOM     44  N   SER L   7      41.214  18.565  37.827  1.00 69.55           N  
ATOM     45  CA  SER L   7      41.497  17.349  38.540  1.00 69.47           C  
ATOM     46  CB  SER L   7      42.536  16.436  37.866  1.00 70.92           C  
ATOM     47  OG  SER L   7      41.986  15.817  36.715  1.00 73.18           O  
ATOM     48  C   SER L   7      42.077  17.706  39.868  1.00 69.64           C  
ATOM     49  O   SER L   7      42.640  18.785  40.048  1.00 70.68           O  
ATOM     50  N   LEU L   8      41.925  16.792  40.846  1.00 69.01           N  
ATOM     51  CA  LEU L   8      42.436  17.035  42.162  1.00 70.18           C  
ATOM     52  CB  LEU L   8      41.414  17.800  43.023  1.00 69.85           C  
ATOM     53  CG  LEU L   8      41.803  17.994  44.497  1.00 70.22           C  
ATOM     54  CD1 LEU L   8      43.124  18.763  44.648  1.00 74.61           C  
ATOM     55  CD2 LEU L   8      40.650  18.650  45.271  1.00 72.62           C  
ATOM     56  C   LEU L   8      42.721  15.715  42.816  1.00 69.55           C  
ATOM     57  O   LEU L   8      41.949  14.768  42.674  1.00 68.39           O  
ATOM     58  N   SER L   9      43.855  15.621  43.545  1.00 70.30           N  
ATOM     59  CA  SER L   9      44.197  14.412  44.244  1.00 71.53           C  
ATOM     60  CB  SER L   9      45.600  13.871  43.912  1.00 73.64           C  
ATOM     61  OG  SER L   9      45.683  13.484  42.549  1.00 76.46           O  
ATOM     62  C   SER L   9      44.233  14.748  45.701  1.00 72.59           C  
ATOM     63  O   SER L   9      44.898  15.699  46.111  1.00 73.85           O  
ATOM     64  N   ALA L  10      43.527  13.952  46.531  1.00 71.85           N  
ATOM     65  CA  ALA L  10      43.494  14.237  47.937  1.00 72.27           C  
ATOM     66  CB  ALA L  10      42.259  15.046  48.371  1.00 71.88           C  
ATOM     67  C   ALA L  10      43.464  12.939  48.682  1.00 72.95           C  
ATOM     68  O   ALA L  10      43.331  11.868  48.095  1.00 72.24           O  
ATOM     69  N   SER L  11      43.629  13.019  50.018  1.00 75.09           N  
ATOM     70  CA  SER L  11      43.620  11.856  50.855  1.00 76.08           C  
ATOM     71  CB  SER L  11      44.866  11.732  51.748  1.00 77.57           C  
ATOM     72  OG  SER L  11      46.025  11.563  50.948  1.00 78.82           O  
ATOM     73  C   SER L  11      42.441  11.977  51.767  1.00 75.96           C  
ATOM     74  O   SER L  11      41.871  13.055  51.925  1.00 75.44           O  
ATOM     75  N   VAL L  12      42.040  10.853  52.390  1.00 76.23           N  
ATOM     76  CA  VAL L  12      40.894  10.876  53.250  1.00 75.02           C  
ATOM     77  CB  VAL L  12      40.551   9.532  53.831  1.00 74.44           C  
ATOM     78  CG1 VAL L  12      39.359   9.700  54.788  1.00 73.83           C  
ATOM     79  CG2 VAL L  12      40.295   8.544  52.684  1.00 72.47           C  
ATOM     80  C   VAL L  12      41.189  11.791  54.395  1.00 75.91           C  
ATOM     81  O   VAL L  12      42.280  11.766  54.963  1.00 77.71           O  
ATOM     82  N   GLY L  13      40.196  12.633  54.752  1.00 76.42           N  
ATOM     83  CA  GLY L  13      40.323  13.537  55.858  1.00 77.12           C  
ATOM     84  C   GLY L  13      40.676  14.909  55.371  1.00 76.93           C  
ATOM     85  O   GLY L  13      40.606  15.871  56.133  1.00 78.58           O  
ATOM     86  N   ASP L  14      41.045  15.050  54.083  1.00 75.93           N  
ATOM     87  CA  ASP L  14      41.448  16.340  53.591  1.00 75.84           C  
ATOM     88  CB  ASP L  14      42.174  16.288  52.231  1.00 75.01           C  
ATOM     89  CG  ASP L  14      43.557  15.680  52.416  1.00 76.22           C  
ATOM     90  OD1 ASP L  14      43.988  15.526  53.589  1.00 77.31           O  
ATOM     91  OD2 ASP L  14      44.209  15.371  51.381  1.00 75.37           O1-
ATOM     92  C   ASP L  14      40.242  17.209  53.404  1.00 75.81           C  
ATOM     93  O   ASP L  14      39.115  16.730  53.279  1.00 75.37           O  
ATOM     94  N   ARG L  15      40.473  18.539  53.397  1.00 76.87           N  
ATOM     95  CA  ARG L  15      39.431  19.495  53.168  1.00 77.04           C  
ATOM     96  CB  ARG L  15      39.602  20.763  54.019  1.00 79.41           C  
ATOM     97  CG  ARG L  15      38.424  21.735  53.964  1.00 78.45           C  
ATOM     98  CD  ARG L  15      38.643  22.980  54.827  1.00 82.37           C  
ATOM     99  NE  ARG L  15      37.424  23.828  54.716  1.00 85.40           N  
ATOM    100  CZ  ARG L  15      37.536  25.183  54.812  1.00 87.17           C  
ATOM    101  NH1 ARG L  15      38.768  25.756  54.934  1.00 88.64           N1+
ATOM    102  NH2 ARG L  15      36.419  25.966  54.792  1.00 87.15           N  
ATOM    103  C   ARG L  15      39.571  19.880  51.727  1.00 76.55           C  
ATOM    104  O   ARG L  15      40.630  20.339  51.303  1.00 76.44           O  
ATOM    105  N   VAL L  16      38.502  19.689  50.928  1.00 75.43           N  
ATOM    106  CA  VAL L  16      38.611  19.962  49.524  1.00 74.21           C  
ATOM    107  CB  VAL L  16      38.263  18.767  48.679  1.00 73.18           C  
ATOM    108  CG1 VAL L  16      38.275  19.176  47.199  1.00 72.51           C  
ATOM    109  CG2 VAL L  16      39.239  17.627  49.011  1.00 73.61           C  
ATOM    110  C   VAL L  16      37.657  21.057  49.160  1.00 73.61           C  
ATOM    111  O   VAL L  16      36.521  21.092  49.629  1.00 73.63           O  
ATOM    112  N   THR L  17      38.119  21.998  48.308  1.00 72.80           N  
ATOM    113  CA  THR L  17      37.284  23.074  47.858  1.00 71.75           C  
ATOM    114  CB  THR L  17      37.754  24.422  48.325  1.00 73.56           C  
ATOM    115  OG1 THR L  17      37.819  24.457  49.743  1.00 74.76           O  
ATOM    116  CG2 THR L  17      36.767  25.488  47.826  1.00 74.05           C  
ATOM    117  C   THR L  17      37.337  23.089  46.357  1.00 70.51           C  
ATOM    118  O   THR L  17      38.409  22.996  45.761  1.00 70.92           O  
ATOM    119  N   ILE L  18      36.160  23.196  45.706  1.00 68.57           N  
ATOM    120  CA  ILE L  18      36.088  23.258  44.271  1.00 67.16           C  
ATOM    121  CB  ILE L  18      35.281  22.137  43.678  1.00 66.51           C  
ATOM    122  CG1 ILE L  18      35.942  20.785  43.993  1.00 66.59           C  
ATOM    123  CG2 ILE L  18      35.110  22.403  42.174  1.00 65.18           C  
ATOM    124  CD1 ILE L  18      35.055  19.579  43.689  1.00 66.10           C  
ATOM    125  C   ILE L  18      35.406  24.551  43.928  1.00 67.32           C  
ATOM    126  O   ILE L  18      34.391  24.894  44.531  1.00 67.41           O  
ATOM    127  N   THR L  19      35.948  25.308  42.946  1.00 68.02           N  
ATOM    128  CA  THR L  19      35.395  26.597  42.609  1.00 69.62           C  
ATOM    129  CB  THR L  19      36.401  27.714  42.593  1.00 70.97           C  
ATOM    130  OG1 THR L  19      37.503  27.364  41.773  1.00 71.72           O  
ATOM    131  CG2 THR L  19      36.863  28.039  44.017  1.00 71.19           C  
ATOM    132  C   THR L  19      34.783  26.580  41.243  1.00 69.62           C  
ATOM    133  O   THR L  19      35.251  25.899  40.333  1.00 68.74           O  
ATOM    134  N   CYS L  20      33.689  27.359  41.088  1.00 71.03           N  
ATOM    135  CA  CYS L  20      32.972  27.481  39.849  1.00 71.12           C  
ATOM    136  CB  CYS L  20      31.624  26.735  39.948  1.00 70.34           C  
ATOM    137  SG  CYS L  20      30.695  26.660  38.400  1.00 71.58           S  
ATOM    138  C   CYS L  20      32.738  28.958  39.622  1.00 72.28           C  
ATOM    139  O   CYS L  20      32.126  29.633  40.450  1.00 71.76           O  
ATOM    140  N   ARG L  21      33.235  29.503  38.485  1.00 74.41           N  
ATOM    141  CA  ARG L  21      33.114  30.909  38.186  1.00 76.83           C  
ATOM    142  CB  ARG L  21      34.464  31.587  37.898  1.00 77.26           C  
ATOM    143  CG  ARG L  21      35.396  31.693  39.102  1.00 79.51           C  
ATOM    144  CD  ARG L  21      36.795  32.184  38.732  1.00 83.31           C  
ATOM    145  NE  ARG L  21      36.648  33.530  38.110  1.00 85.00           N  
ATOM    146  CZ  ARG L  21      37.672  34.058  37.381  1.00 85.96           C  
ATOM    147  NH1 ARG L  21      38.826  33.348  37.211  1.00 85.54           N1+
ATOM    148  NH2 ARG L  21      37.543  35.294  36.816  1.00 87.82           N  
ATOM    149  C   ARG L  21      32.335  31.058  36.918  1.00 77.75           C  
ATOM    150  O   ARG L  21      32.597  30.379  35.928  1.00 78.37           O  
ATOM    151  N   ALA L  22      31.367  31.989  36.903  1.00 78.24           N  
ATOM    152  CA  ALA L  22      30.581  32.162  35.718  1.00 78.89           C  
ATOM    153  CB  ALA L  22      29.067  32.232  35.985  1.00 77.87           C  
ATOM    154  C   ALA L  22      30.977  33.441  35.053  1.00 81.29           C  
ATOM    155  O   ALA L  22      31.377  34.404  35.707  1.00 82.96           O  
ATOM    156  N   SER L  23      30.952  33.467  33.706  1.00 58.34           N  
ATOM    157  CA  SER L  23      31.266  34.680  33.008  1.00 59.49           C  
ATOM    158  CB  SER L  23      31.336  34.511  31.483  1.00 59.81           C  
ATOM    159  OG  SER L  23      30.056  34.179  30.967  1.00 57.07           O  
ATOM    160  C   SER L  23      30.169  35.645  33.323  1.00 60.31           C  
ATOM    161  O   SER L  23      30.408  36.835  33.524  1.00 61.22           O  
ATOM    162  N   GLN L  24      28.921  35.138  33.379  1.00 59.12           N  
ATOM    163  CA  GLN L  24      27.786  35.948  33.723  1.00 59.59           C  
ATOM    164  CB  GLN L  24      26.704  35.915  32.634  1.00 59.86           C  
ATOM    165  CG  GLN L  24      26.147  34.521  32.350  1.00 63.14           C  
ATOM    166  CD  GLN L  24      25.319  34.652  31.081  1.00 60.85           C  
ATOM    167  OE1 GLN L  24      25.149  35.748  30.553  1.00 62.21           O  
ATOM    168  NE2 GLN L  24      24.794  33.508  30.566  1.00 62.07           N  
ATOM    169  C   GLN L  24      27.241  35.395  35.008  1.00 58.18           C  
ATOM    170  O   GLN L  24      26.911  34.212  35.099  1.00 56.31           O  
ATOM    171  N   SER L  25      27.127  36.257  36.040  1.00 58.39           N  
ATOM    172  CA  SER L  25      26.761  35.811  37.357  1.00 58.36           C  
ATOM    173  CB  SER L  25      27.159  36.792  38.475  1.00 59.82           C  
ATOM    174  OG  SER L  25      26.497  38.033  38.292  1.00 59.26           O  
ATOM    175  C   SER L  25      25.292  35.554  37.466  1.00 57.15           C  
ATOM    176  O   SER L  25      24.505  35.891  36.585  1.00 56.87           O  
ATOM    177  N   VAL L  26      24.920  34.926  38.600  1.00 56.24           N  
ATOM    178  CA  VAL L  26      23.606  34.463  38.935  1.00 54.79           C  
ATOM    179  CB  VAL L  26      23.629  32.967  38.959  1.00 53.81           C  
ATOM    180  CG1 VAL L  26      24.960  32.531  39.569  1.00 52.32           C  
ATOM    181  CG2 VAL L  26      22.434  32.440  39.761  1.00 50.88           C  
ATOM    182  C   VAL L  26      23.275  34.927  40.321  1.00 55.61           C  
ATOM    183  O   VAL L  26      24.160  35.138  41.148  1.00 55.34           O  
ATOM    184  N   SER L  27      21.974  35.134  40.602  1.00 54.70           N  
ATOM    185  CA  SER L  27      21.557  35.542  41.912  1.00 55.76           C  
ATOM    186  CB  SER L  27      20.046  35.809  41.981  1.00 55.66           C  
ATOM    187  OG  SER L  27      19.692  36.804  41.032  1.00 42.25           O  
ATOM    188  C   SER L  27      21.875  34.449  42.887  1.00 54.56           C  
ATOM    189  O   SER L  27      22.624  34.658  43.840  1.00 55.56           O  
ATOM    190  N   SER L  28      21.316  33.236  42.673  1.00 52.34           N  
ATOM    191  CA  SER L  28      21.587  32.183  43.609  1.00 50.99           C  
ATOM    192  CB  SER L  28      20.637  32.214  44.820  1.00 51.58           C  
ATOM    193  OG  SER L  28      19.295  32.027  44.393  1.00 53.86           O  
ATOM    194  C   SER L  28      21.389  30.859  42.944  1.00 47.82           C  
ATOM    195  O   SER L  28      21.639  29.821  43.559  1.00 46.68           O  
ATOM    196  N   ALA L  29      20.990  30.841  41.657  1.00 45.49           N  
ATOM    197  CA  ALA L  29      20.656  29.564  41.102  1.00 44.10           C  
ATOM    198  CB  ALA L  29      19.711  29.662  39.893  1.00 43.46           C  
ATOM    199  C   ALA L  29      21.885  28.835  40.658  1.00 42.49           C  
ATOM    200  O   ALA L  29      22.187  28.759  39.468  1.00 41.01           O  
ATOM    201  N   VAL L  30      22.606  28.226  41.620  1.00 62.36           N  
ATOM    202  CA  VAL L  30      23.709  27.364  41.260  1.00 61.11           C  
ATOM    203  CB  VAL L  30      25.048  27.921  41.646  1.00 61.16           C  
ATOM    204  CG1 VAL L  30      26.126  26.877  41.315  1.00 59.69           C  
ATOM    205  CG2 VAL L  30      25.246  29.260  40.920  1.00 62.04           C  
ATOM    206  C   VAL L  30      23.546  26.059  41.995  1.00 60.90           C  
ATOM    207  O   VAL L  30      23.199  26.040  43.175  1.00 62.24           O  
ATOM    208  N   ALA L  31      23.818  24.919  41.320  1.00 58.92           N  
ATOM    209  CA  ALA L  31      23.654  23.636  41.949  1.00 58.52           C  
ATOM    210  CB  ALA L  31      22.498  22.801  41.372  1.00 57.56           C  
ATOM    211  C   ALA L  31      24.915  22.852  41.754  1.00 58.47           C  
ATOM    212  O   ALA L  31      25.691  23.123  40.839  1.00 57.68           O  
ATOM    213  N   TRP L  32      25.164  21.871  42.651  1.00 58.29           N  
ATOM    214  CA  TRP L  32      26.339  21.050  42.554  1.00 57.65           C  
ATOM    215  CB  TRP L  32      27.288  21.211  43.755  1.00 57.78           C  
ATOM    216  CG  TRP L  32      27.925  22.580  43.837  1.00 57.59           C  
ATOM    217  CD2 TRP L  32      29.190  22.920  43.247  1.00 57.40           C  
ATOM    218  CD1 TRP L  32      27.466  23.711  44.447  1.00 58.02           C  
ATOM    219  NE1 TRP L  32      28.365  24.737  44.273  1.00 58.97           N  
ATOM    220  CE2 TRP L  32      29.431  24.264  43.537  1.00 58.25           C  
ATOM    221  CE3 TRP L  32      30.078  22.175  42.524  1.00 56.70           C  
ATOM    222  CZ2 TRP L  32      30.570  24.885  43.104  1.00 58.91           C  
ATOM    223  CZ3 TRP L  32      31.224  22.804  42.092  1.00 57.74           C  
ATOM    224  CH2 TRP L  32      31.465  24.132  42.377  1.00 58.42           C  
ATOM    225  C   TRP L  32      25.905  19.617  42.502  1.00 57.07           C  
ATOM    226  O   TRP L  32      24.965  19.214  43.188  1.00 57.93           O  
ATOM    227  N   TYR L  33      26.595  18.804  41.671  1.00 56.68           N  
ATOM    228  CA  TYR L  33      26.232  17.420  41.524  1.00 56.98           C  
ATOM    229  CB  TYR L  33      25.681  17.057  40.132  1.00 56.96           C  
ATOM    230  CG  TYR L  33      24.440  17.839  39.871  1.00 55.76           C  
ATOM    231  CD1 TYR L  33      23.217  17.399  40.318  1.00 55.25           C  
ATOM    232  CD2 TYR L  33      24.495  19.022  39.179  1.00 56.59           C  
ATOM    233  CE1 TYR L  33      22.074  18.122  40.071  1.00 55.55           C  
ATOM    234  CE2 TYR L  33      23.354  19.745  38.931  1.00 56.87           C  
ATOM    235  CZ  TYR L  33      22.137  19.298  39.375  1.00 55.46           C  
ATOM    236  OH  TYR L  33      20.964  20.040  39.122  1.00 55.42           O  
ATOM    237  C   TYR L  33      27.451  16.562  41.699  1.00 57.36           C  
ATOM    238  O   TYR L  33      28.583  16.991  41.470  1.00 57.35           O  
ATOM    239  N   GLN L  34      27.226  15.304  42.131  1.00 57.73           N  
ATOM    240  CA  GLN L  34      28.274  14.336  42.300  1.00 58.24           C  
ATOM    241  CB  GLN L  34      28.290  13.712  43.706  1.00 59.49           C  
ATOM    242  CG  GLN L  34      29.392  12.676  43.921  1.00 59.84           C  
ATOM    243  CD  GLN L  34      29.155  12.026  45.278  1.00 62.41           C  
ATOM    244  OE1 GLN L  34      28.024  11.938  45.752  1.00 62.74           O  
ATOM    245  NE2 GLN L  34      30.252  11.555  45.928  1.00 62.15           N  
ATOM    246  C   GLN L  34      27.980  13.220  41.349  1.00 58.02           C  
ATOM    247  O   GLN L  34      26.841  12.761  41.259  1.00 59.14           O  
ATOM    248  N   GLN L  35      28.997  12.754  40.597  1.00 58.07           N  
ATOM    249  CA  GLN L  35      28.751  11.675  39.684  1.00 58.48           C  
ATOM    250  CB  GLN L  35      28.708  12.119  38.210  1.00 57.41           C  
ATOM    251  CG  GLN L  35      28.340  10.986  37.249  1.00 56.90           C  
ATOM    252  CD  GLN L  35      28.328  11.532  35.825  1.00 57.56           C  
ATOM    253  OE1 GLN L  35      29.001  12.512  35.515  1.00 56.72           O  
ATOM    254  NE2 GLN L  35      27.542  10.875  34.931  1.00 56.78           N  
ATOM    255  C   GLN L  35      29.846  10.663  39.819  1.00 60.67           C  
ATOM    256  O   GLN L  35      31.025  11.004  39.910  1.00 61.43           O  
ATOM    257  N   LYS L  36      29.463   9.371  39.835  1.00 62.17           N  
ATOM    258  CA  LYS L  36      30.409   8.298  39.911  1.00 64.28           C  
ATOM    259  CB  LYS L  36      30.100   7.286  41.030  1.00 65.18           C  
ATOM    260  CG  LYS L  36      30.363   7.875  42.420  1.00 66.79           C  
ATOM    261  CD  LYS L  36      29.805   7.056  43.587  1.00 69.32           C  
ATOM    262  CE  LYS L  36      28.519   7.629  44.183  1.00 70.77           C  
ATOM    263  NZ  LYS L  36      28.158   6.886  45.411  1.00 72.03           N1+
ATOM    264  C   LYS L  36      30.367   7.609  38.586  1.00 65.50           C  
ATOM    265  O   LYS L  36      29.405   7.750  37.830  1.00 64.78           O  
ATOM    266  N   PRO L  37      31.390   6.873  38.265  1.00 67.43           N  
ATOM    267  CA  PRO L  37      31.436   6.277  36.965  1.00 67.14           C  
ATOM    268  CD  PRO L  37      32.717   7.121  38.808  1.00 68.15           C  
ATOM    269  CB  PRO L  37      32.840   5.691  36.837  1.00 68.17           C  
ATOM    270  CG  PRO L  37      33.696   6.609  37.736  1.00 69.39           C  
ATOM    271  C   PRO L  37      30.321   5.309  36.735  1.00 67.47           C  
ATOM    272  O   PRO L  37      30.068   4.464  37.592  1.00 67.68           O  
ATOM    273  N   GLY L  38      29.643   5.430  35.575  1.00 68.10           N  
ATOM    274  CA  GLY L  38      28.600   4.523  35.194  1.00 68.17           C  
ATOM    275  C   GLY L  38      27.343   4.794  35.967  1.00 68.11           C  
ATOM    276  O   GLY L  38      26.436   3.962  35.972  1.00 68.80           O  
ATOM    277  N   LYS L  39      27.239   5.960  36.635  1.00 66.65           N  
ATOM    278  CA  LYS L  39      26.060   6.232  37.416  1.00 64.65           C  
ATOM    279  CB  LYS L  39      26.335   6.255  38.932  1.00 66.60           C  
ATOM    280  CG  LYS L  39      26.559   4.887  39.579  1.00 70.12           C  
ATOM    281  CD  LYS L  39      25.296   4.030  39.662  1.00 73.96           C  
ATOM    282  CE  LYS L  39      24.213   4.658  40.541  1.00 80.58           C  
ATOM    283  NZ  LYS L  39      24.759   4.963  41.882  1.00 79.59           N1+
ATOM    284  C   LYS L  39      25.550   7.600  37.080  1.00 61.50           C  
ATOM    285  O   LYS L  39      26.281   8.442  36.559  1.00 61.28           O  
ATOM    286  N   ALA L  40      24.255   7.843  37.378  1.00 59.38           N  
ATOM    287  CA  ALA L  40      23.623   9.113  37.146  1.00 58.17           C  
ATOM    288  CB  ALA L  40      22.087   9.046  37.211  1.00 57.73           C  
ATOM    289  C   ALA L  40      24.098  10.070  38.202  1.00 58.00           C  
ATOM    290  O   ALA L  40      24.498   9.662  39.290  1.00 59.39           O  
ATOM    291  N   PRO L  41      24.067  11.345  37.903  1.00 57.18           N  
ATOM    292  CA  PRO L  41      24.523  12.336  38.844  1.00 56.80           C  
ATOM    293  CD  PRO L  41      24.218  11.789  36.525  1.00 56.82           C  
ATOM    294  CB  PRO L  41      24.651  13.633  38.049  1.00 56.31           C  
ATOM    295  CG  PRO L  41      24.912  13.159  36.608  1.00 55.85           C  
ATOM    296  C   PRO L  41      23.589  12.460  40.006  1.00 58.07           C  
ATOM    297  O   PRO L  41      22.413  12.123  39.864  1.00 57.16           O  
ATOM    298  N   LYS L  42      24.101  12.912  41.171  1.00 58.87           N  
ATOM    299  CA  LYS L  42      23.261  13.123  42.318  1.00 60.56           C  
ATOM    300  CB  LYS L  42      23.564  12.205  43.514  1.00 62.02           C  
ATOM    301  CG  LYS L  42      23.109  10.760  43.293  1.00 64.83           C  
ATOM    302  CD  LYS L  42      23.561   9.791  44.386  1.00 73.64           C  
ATOM    303  CE  LYS L  42      25.018   9.350  44.249  1.00 76.09           C  
ATOM    304  NZ  LYS L  42      25.382   8.469  45.379  1.00 77.03           N1+
ATOM    305  C   LYS L  42      23.436  14.543  42.771  1.00 59.77           C  
ATOM    306  O   LYS L  42      24.534  15.094  42.721  1.00 60.44           O  
ATOM    307  N   LEU L  43      22.332  15.165  43.240  1.00 58.14           N  
ATOM    308  CA  LEU L  43      22.308  16.551  43.639  1.00 57.34           C  
ATOM    309  CB  LEU L  43      20.888  17.145  43.577  1.00 56.93           C  
ATOM    310  CG  LEU L  43      20.785  18.620  44.002  1.00 57.13           C  
ATOM    311  CD1 LEU L  43      21.580  19.544  43.064  1.00 55.19           C  
ATOM    312  CD2 LEU L  43      19.315  19.042  44.145  1.00 56.09           C  
ATOM    313  C   LEU L  43      22.799  16.705  45.053  1.00 58.63           C  
ATOM    314  O   LEU L  43      22.279  16.069  45.969  1.00 59.10           O  
ATOM    315  N   LEU L  44      23.931  17.426  45.232  1.00 58.49           N  
ATOM    316  CA  LEU L  44      24.462  17.780  46.524  1.00 59.55           C  
ATOM    317  CB  LEU L  44      25.980  17.987  46.461  1.00 59.49           C  
ATOM    318  CG  LEU L  44      26.752  16.731  46.024  1.00 60.21           C  
ATOM    319  CD1 LEU L  44      28.263  16.999  45.980  1.00 61.08           C  
ATOM    320  CD2 LEU L  44      26.395  15.524  46.905  1.00 60.21           C  
ATOM    321  C   LEU L  44      23.890  19.051  47.098  1.00 59.87           C  
ATOM    322  O   LEU L  44      23.328  19.067  48.195  1.00 59.35           O  
ATOM    323  N   ILE L  45      24.010  20.159  46.326  1.00 59.60           N  
ATOM    324  CA  ILE L  45      23.675  21.470  46.814  1.00 59.77           C  
ATOM    325  CB  ILE L  45      24.880  22.343  47.026  1.00 60.18           C  
ATOM    326  CG1 ILE L  45      25.834  21.728  48.067  1.00 61.09           C  
ATOM    327  CG2 ILE L  45      24.380  23.746  47.405  1.00 59.80           C  
ATOM    328  CD1 ILE L  45      25.232  21.588  49.463  1.00 62.21           C  
ATOM    329  C   ILE L  45      22.824  22.174  45.801  1.00 58.74           C  
ATOM    330  O   ILE L  45      22.987  22.006  44.592  1.00 58.24           O  
ATOM    331  N   TYR L  46      21.868  22.987  46.292  1.00 57.49           N  
ATOM    332  CA  TYR L  46      21.004  23.733  45.420  1.00 57.09           C  
ATOM    333  CB  TYR L  46      19.583  23.145  45.324  1.00 55.79           C  
ATOM    334  CG  TYR L  46      19.014  23.028  46.701  1.00 57.94           C  
ATOM    335  CD1 TYR L  46      19.421  22.006  47.527  1.00 58.34           C  
ATOM    336  CD2 TYR L  46      18.068  23.916  47.161  1.00 58.44           C  
ATOM    337  CE1 TYR L  46      18.908  21.873  48.795  1.00 58.79           C  
ATOM    338  CE2 TYR L  46      17.553  23.786  48.430  1.00 59.27           C  
ATOM    339  CZ  TYR L  46      17.972  22.766  49.250  1.00 59.91           C  
ATOM    340  OH  TYR L  46      17.444  22.634  50.551  1.00 61.41           O  
ATOM    341  C   TYR L  46      20.900  25.127  45.957  1.00 60.06           C  
ATOM    342  O   TYR L  46      21.045  25.353  47.155  1.00 60.20           O  
ATOM    343  N   SER L  47      20.647  26.114  45.065  1.00 43.66           N  
ATOM    344  CA  SER L  47      20.511  27.498  45.441  1.00 44.65           C  
ATOM    345  CB  SER L  47      19.257  27.787  46.290  1.00 45.17           C  
ATOM    346  OG  SER L  47      18.087  27.662  45.490  1.00 45.02           O  
ATOM    347  C   SER L  47      21.741  27.968  46.168  1.00 46.03           C  
ATOM    348  O   SER L  47      21.659  28.684  47.162  1.00 46.99           O  
ATOM    349  N   THR L  48      22.913  27.530  45.670  1.00 45.50           N  
ATOM    350  CA  THR L  48      24.257  27.892  46.049  1.00 46.54           C  
ATOM    351  CB  THR L  48      24.567  29.362  45.953  1.00 46.96           C  
ATOM    352  OG1 THR L  48      23.767  30.121  46.847  1.00  0.00           O  
ATOM    353  CG2 THR L  48      24.317  29.804  44.505  1.00  0.00           C  
ATOM    354  C   THR L  48      24.655  27.422  47.420  1.00 47.40           C  
ATOM    355  O   THR L  48      25.821  27.080  47.615  1.00 47.49           O  
ATOM    356  N   SER L  49      23.725  27.286  48.389  1.00 48.08           N  
ATOM    357  CA  SER L  49      24.231  26.946  49.695  1.00 49.77           C  
ATOM    358  CB  SER L  49      24.353  28.164  50.625  1.00 50.50           C  
ATOM    359  OG  SER L  49      25.323  29.068  50.121  1.00 54.03           O  
ATOM    360  C   SER L  49      23.327  25.987  50.400  1.00 49.45           C  
ATOM    361  O   SER L  49      23.670  25.487  51.471  1.00 50.38           O  
ATOM    362  N   SER L  50      22.148  25.688  49.829  1.00 67.66           N  
ATOM    363  CA  SER L  50      21.255  24.795  50.518  1.00 68.03           C  
ATOM    364  CB  SER L  50      19.787  24.952  50.089  1.00 68.60           C  
ATOM    365  OG  SER L  50      19.321  26.252  50.415  1.00 71.50           O  
ATOM    366  C   SER L  50      21.665  23.383  50.254  1.00 67.40           C  
ATOM    367  O   SER L  50      21.939  23.003  49.117  1.00 66.81           O  
ATOM    368  N   LEU L  51      21.661  22.557  51.321  1.00 67.43           N  
ATOM    369  CA  LEU L  51      22.112  21.198  51.257  1.00 66.35           C  
ATOM    370  CB  LEU L  51      22.771  20.804  52.598  1.00 66.90           C  
ATOM    371  CG  LEU L  51      23.616  19.521  52.613  1.00 68.27           C  
ATOM    372  CD1 LEU L  51      22.760  18.285  52.365  1.00 68.17           C  
ATOM    373  CD2 LEU L  51      24.826  19.634  51.670  1.00 69.70           C  
ATOM    374  C   LEU L  51      20.900  20.346  50.987  1.00 65.39           C  
ATOM    375  O   LEU L  51      19.879  20.466  51.661  1.00 65.77           O  
ATOM    376  N   TYR L  52      20.998  19.465  49.969  1.00 64.00           N  
ATOM    377  CA  TYR L  52      19.940  18.605  49.501  1.00 64.87           C  
ATOM    378  CB  TYR L  52      20.325  17.941  48.161  1.00 64.53           C  
ATOM    379  CG  TYR L  52      19.236  17.076  47.624  1.00 64.82           C  
ATOM    380  CD1 TYR L  52      18.069  17.629  47.151  1.00 64.84           C  
ATOM    381  CD2 TYR L  52      19.401  15.711  47.546  1.00 65.36           C  
ATOM    382  CE1 TYR L  52      17.071  16.834  46.639  1.00 65.17           C  
ATOM    383  CE2 TYR L  52      18.408  14.909  47.033  1.00 65.39           C  
ATOM    384  CZ  TYR L  52      17.239  15.472  46.580  1.00 65.67           C  
ATOM    385  OH  TYR L  52      16.218  14.653  46.052  1.00 66.47           O  
ATOM    386  C   TYR L  52      19.681  17.555  50.537  1.00 66.62           C  
ATOM    387  O   TYR L  52      20.603  17.066  51.187  1.00 66.04           O  
ATOM    388  N   SER L  53      18.401  17.188  50.735  1.00 68.02           N  
ATOM    389  CA  SER L  53      18.072  16.261  51.781  1.00 70.30           C  
ATOM    390  CB  SER L  53      16.571  15.932  51.862  1.00 71.81           C  
ATOM    391  OG  SER L  53      16.148  15.270  50.678  1.00 73.64           O  
ATOM    392  C   SER L  53      18.819  14.978  51.588  1.00 70.25           C  
ATOM    393  O   SER L  53      18.914  14.450  50.482  1.00 68.12           O  
ATOM    394  N   GLY L  54      19.383  14.453  52.697  1.00 71.52           N  
ATOM    395  CA  GLY L  54      20.057  13.185  52.696  1.00 71.64           C  
ATOM    396  C   GLY L  54      21.530  13.355  52.471  1.00 71.16           C  
ATOM    397  O   GLY L  54      22.286  12.396  52.615  1.00 72.04           O  
ATOM    398  N   VAL L  55      21.989  14.570  52.112  1.00 70.24           N  
ATOM    399  CA  VAL L  55      23.398  14.747  51.875  1.00 68.98           C  
ATOM    400  CB  VAL L  55      23.714  15.888  50.951  1.00 68.38           C  
ATOM    401  CG1 VAL L  55      25.240  16.035  50.843  1.00 67.76           C  
ATOM    402  CG2 VAL L  55      23.005  15.651  49.609  1.00 66.33           C  
ATOM    403  C   VAL L  55      24.082  14.994  53.189  1.00 70.36           C  
ATOM    404  O   VAL L  55      23.529  15.634  54.083  1.00 70.49           O  
ATOM    405  N   PRO L  56      25.287  14.496  53.322  1.00 71.02           N  
ATOM    406  CA  PRO L  56      26.017  14.631  54.558  1.00 72.79           C  
ATOM    407  CD  PRO L  56      25.673  13.296  52.596  1.00 70.17           C  
ATOM    408  CB  PRO L  56      27.210  13.687  54.440  1.00 72.65           C  
ATOM    409  CG  PRO L  56      26.708  12.588  53.487  1.00 71.28           C  
ATOM    410  C   PRO L  56      26.396  16.053  54.837  1.00 73.69           C  
ATOM    411  O   PRO L  56      26.585  16.821  53.896  1.00 73.67           O  
ATOM    412  N   SER L  57      26.532  16.408  56.130  1.00 74.96           N  
ATOM    413  CA  SER L  57      26.796  17.746  56.583  1.00 75.56           C  
ATOM    414  CB  SER L  57      26.744  17.874  58.114  1.00 77.28           C  
ATOM    415  OG  SER L  57      25.430  17.610  58.583  1.00 74.64           O  
ATOM    416  C   SER L  57      28.155  18.198  56.148  1.00 74.74           C  
ATOM    417  O   SER L  57      28.433  19.396  56.134  1.00 75.72           O  
ATOM    418  N   ARG L  58      29.044  17.258  55.787  1.00 73.93           N  
ATOM    419  CA  ARG L  58      30.378  17.620  55.403  1.00 73.80           C  
ATOM    420  CB  ARG L  58      31.313  16.412  55.191  1.00 72.95           C  
ATOM    421  CG  ARG L  58      30.867  15.383  54.151  1.00 72.59           C  
ATOM    422  CD  ARG L  58      31.867  14.228  54.026  1.00 73.43           C  
ATOM    423  NE  ARG L  58      31.371  13.268  53.001  1.00 72.14           N  
ATOM    424  CZ  ARG L  58      30.608  12.203  53.382  1.00 72.19           C  
ATOM    425  NH1 ARG L  58      30.257  12.051  54.694  1.00 72.74           N1+
ATOM    426  NH2 ARG L  58      30.205  11.285  52.459  1.00 70.71           N  
ATOM    427  C   ARG L  58      30.337  18.463  54.161  1.00 72.43           C  
ATOM    428  O   ARG L  58      31.211  19.307  53.957  1.00 72.53           O  
ATOM    429  N   PHE L  59      29.339  18.233  53.282  1.00 70.72           N  
ATOM    430  CA  PHE L  59      29.213  19.002  52.072  1.00 69.44           C  
ATOM    431  CB  PHE L  59      28.295  18.348  51.024  1.00 67.23           C  
ATOM    432  CG  PHE L  59      28.946  17.104  50.525  1.00 66.75           C  
ATOM    433  CD1 PHE L  59      29.872  17.165  49.510  1.00 66.07           C  
ATOM    434  CD2 PHE L  59      28.633  15.876  51.058  1.00 67.41           C  
ATOM    435  CE1 PHE L  59      30.478  16.024  49.039  1.00 65.78           C  
ATOM    436  CE2 PHE L  59      29.235  14.732  50.589  1.00 65.86           C  
ATOM    437  CZ  PHE L  59      30.160  14.802  49.577  1.00 65.75           C  
ATOM    438  C   PHE L  59      28.602  20.338  52.385  1.00 70.59           C  
ATOM    439  O   PHE L  59      27.661  20.439  53.171  1.00 72.24           O  
ATOM    440  N   SER L  60      29.129  21.412  51.755  1.00 70.82           N  
ATOM    441  CA  SER L  60      28.600  22.731  51.968  1.00 71.54           C  
ATOM    442  CB  SER L  60      29.262  23.466  53.146  1.00 73.03           C  
ATOM    443  OG  SER L  60      30.652  23.628  52.899  1.00 73.14           O  
ATOM    444  C   SER L  60      28.848  23.542  50.728  1.00 70.98           C  
ATOM    445  O   SER L  60      29.708  23.201  49.916  1.00 70.03           O  
ATOM    446  N   GLY L  61      28.086  24.644  50.545  1.00 71.44           N  
ATOM    447  CA  GLY L  61      28.279  25.469  49.385  1.00 70.98           C  
ATOM    448  C   GLY L  61      28.194  26.903  49.808  1.00 73.01           C  
ATOM    449  O   GLY L  61      27.422  27.256  50.698  1.00 73.92           O  
ATOM    450  N   SER L  62      28.991  27.777  49.159  1.00 73.83           N  
ATOM    451  CA  SER L  62      28.965  29.167  49.515  1.00 75.08           C  
ATOM    452  CB  SER L  62      30.051  29.571  50.527  1.00 76.57           C  
ATOM    453  OG  SER L  62      31.338  29.433  49.942  1.00 78.16           O  
ATOM    454  C   SER L  62      29.187  29.983  48.281  1.00 75.08           C  
ATOM    455  O   SER L  62      29.659  29.482  47.262  1.00 73.73           O  
ATOM    456  N   ARG L  63      28.812  31.277  48.335  1.00 76.59           N  
ATOM    457  CA  ARG L  63      29.037  32.109  47.191  1.00 77.45           C  
ATOM    458  CB  ARG L  63      27.762  32.462  46.411  1.00 76.81           C  
ATOM    459  CG  ARG L  63      28.039  33.377  45.218  1.00 77.37           C  
ATOM    460  CD  ARG L  63      26.779  33.853  44.498  1.00 77.44           C  
ATOM    461  NE  ARG L  63      25.871  34.423  45.526  1.00 71.84           N  
ATOM    462  CZ  ARG L  63      25.167  35.559  45.256  1.00 73.34           C  
ATOM    463  NH1 ARG L  63      25.376  36.231  44.086  1.00 74.94           N1+
ATOM    464  NH2 ARG L  63      24.251  36.016  46.157  1.00 73.71           N  
ATOM    465  C   ARG L  63      29.633  33.400  47.637  1.00 79.33           C  
ATOM    466  O   ARG L  63      29.129  34.052  48.549  1.00 81.65           O  
ATOM    467  N   SER L  64      30.754  33.791  47.000  1.00 80.04           N  
ATOM    468  CA  SER L  64      31.331  35.066  47.284  1.00 81.98           C  
ATOM    469  CB  SER L  64      32.709  34.994  47.962  1.00 82.59           C  
ATOM    470  OG  SER L  64      32.589  34.439  49.263  1.00 75.18           O  
ATOM    471  C   SER L  64      31.527  35.724  45.961  1.00 82.29           C  
ATOM    472  O   SER L  64      32.354  35.297  45.159  1.00 82.18           O  
ATOM    473  N   GLY L  65      30.765  36.802  45.702  1.00 82.67           N  
ATOM    474  CA  GLY L  65      30.907  37.475  44.449  1.00 82.88           C  
ATOM    475  C   GLY L  65      30.474  36.540  43.361  1.00 81.51           C  
ATOM    476  O   GLY L  65      29.404  35.940  43.422  1.00 81.50           O  
ATOM    477  N   THR L  66      31.300  36.465  42.301  1.00 80.62           N  
ATOM    478  CA  THR L  66      31.118  35.652  41.129  1.00 78.75           C  
ATOM    479  CB  THR L  66      32.004  36.076  39.992  1.00 79.49           C  
ATOM    480  OG1 THR L  66      33.372  35.933  40.348  1.00 77.46           O  
ATOM    481  CG2 THR L  66      31.696  37.545  39.655  1.00 76.69           C  
ATOM    482  C   THR L  66      31.407  34.208  41.404  1.00 77.20           C  
ATOM    483  O   THR L  66      30.897  33.331  40.708  1.00 74.82           O  
ATOM    484  N   ASP L  67      32.278  33.922  42.392  1.00 78.22           N  
ATOM    485  CA  ASP L  67      32.729  32.578  42.622  1.00 77.98           C  
ATOM    486  CB  ASP L  67      34.094  32.508  43.330  1.00 81.34           C  
ATOM    487  CG  ASP L  67      35.166  33.049  42.395  1.00 84.14           C  
ATOM    488  OD1 ASP L  67      34.828  33.364  41.223  1.00 86.27           O  
ATOM    489  OD2 ASP L  67      36.338  33.152  42.842  1.00 85.69           O1-
ATOM    490  C   ASP L  67      31.783  31.802  43.488  1.00 76.00           C  
ATOM    491  O   ASP L  67      31.298  32.290  44.508  1.00 77.15           O  
ATOM    492  N   PHE L  68      31.520  30.539  43.084  1.00 73.42           N  
ATOM    493  CA  PHE L  68      30.701  29.635  43.841  1.00 72.02           C  
ATOM    494  CB  PHE L  68      29.554  28.999  43.032  1.00 71.84           C  
ATOM    495  CG  PHE L  68      28.611  30.061  42.583  1.00 71.95           C  
ATOM    496  CD1 PHE L  68      28.817  30.729  41.399  1.00 72.87           C  
ATOM    497  CD2 PHE L  68      27.513  30.384  43.343  1.00 72.02           C  
ATOM    498  CE1 PHE L  68      27.943  31.706  40.984  1.00 73.52           C  
ATOM    499  CE2 PHE L  68      26.638  31.360  42.930  1.00 72.97           C  
ATOM    500  CZ  PHE L  68      26.850  32.027  41.750  1.00 73.59           C  
ATOM    501  C   PHE L  68      31.600  28.495  44.224  1.00 71.28           C  
ATOM    502  O   PHE L  68      32.346  27.989  43.387  1.00 71.41           O  
ATOM    503  N   THR L  69      31.557  28.051  45.500  1.00 70.40           N  
ATOM    504  CA  THR L  69      32.452  26.999  45.891  1.00 69.00           C  
ATOM    505  CB  THR L  69      33.537  27.456  46.825  1.00 69.70           C  
ATOM    506  OG1 THR L  69      32.970  28.024  47.997  1.00 70.94           O  
ATOM    507  CG2 THR L  69      34.415  28.490  46.102  1.00 70.29           C  
ATOM    508  C   THR L  69      31.709  25.893  46.572  1.00 68.65           C  
ATOM    509  O   THR L  69      30.733  26.108  47.289  1.00 71.14           O  
ATOM    510  N   LEU L  70      32.170  24.651  46.320  1.00 67.13           N  
ATOM    511  CA  LEU L  70      31.671  23.467  46.954  1.00 67.07           C  
ATOM    512  CB  LEU L  70      31.396  22.327  45.958  1.00 66.96           C  
ATOM    513  CG  LEU L  70      30.871  21.037  46.614  1.00 66.96           C  
ATOM    514  CD1 LEU L  70      29.487  21.240  47.245  1.00 67.77           C  
ATOM    515  CD2 LEU L  70      30.909  19.858  45.633  1.00 66.65           C  
ATOM    516  C   LEU L  70      32.776  23.006  47.854  1.00 68.39           C  
ATOM    517  O   LEU L  70      33.916  22.868  47.413  1.00 68.85           O  
ATOM    518  N   THR L  71      32.481  22.770  49.149  1.00 69.41           N  
ATOM    519  CA  THR L  71      33.546  22.369  50.029  1.00 70.01           C  
ATOM    520  CB  THR L  71      33.895  23.395  51.073  1.00 71.18           C  
ATOM    521  OG1 THR L  71      34.299  24.611  50.462  1.00 71.42           O  
ATOM    522  CG2 THR L  71      35.038  22.845  51.940  1.00 71.46           C  
ATOM    523  C   THR L  71      33.170  21.123  50.768  1.00 70.57           C  
ATOM    524  O   THR L  71      32.039  20.960  51.225  1.00 71.69           O  
ATOM    525  N   ILE L  72      34.146  20.201  50.894  1.00 70.35           N  
ATOM    526  CA  ILE L  72      33.967  18.992  51.643  1.00 70.80           C  
ATOM    527  CB  ILE L  72      34.348  17.764  50.864  1.00 69.72           C  
ATOM    528  CG1 ILE L  72      33.508  17.675  49.578  1.00 64.83           C  
ATOM    529  CG2 ILE L  72      34.178  16.537  51.774  1.00 69.74           C  
ATOM    530  CD1 ILE L  72      34.022  16.637  48.581  1.00 63.47           C  
ATOM    531  C   ILE L  72      34.900  19.128  52.809  1.00 73.15           C  
ATOM    532  O   ILE L  72      36.117  19.180  52.640  1.00 74.07           O  
ATOM    533  N   SER L  73      34.343  19.200  54.035  1.00 74.76           N  
ATOM    534  CA  SER L  73      35.136  19.450  55.208  1.00 77.10           C  
ATOM    535  CB  SER L  73      34.284  19.624  56.479  1.00 77.45           C  
ATOM    536  OG  SER L  73      33.565  18.432  56.761  1.00 77.33           O  
ATOM    537  C   SER L  73      36.124  18.345  55.435  1.00 78.58           C  
ATOM    538  O   SER L  73      37.302  18.612  55.665  1.00 81.16           O  
ATOM    539  N   SER L  74      35.677  17.072  55.399  1.00 77.06           N  
ATOM    540  CA  SER L  74      36.608  15.992  55.570  1.00 77.08           C  
ATOM    541  CB  SER L  74      36.543  15.317  56.950  1.00 78.59           C  
ATOM    542  OG  SER L  74      35.301  14.650  57.120  1.00 79.11           O  
ATOM    543  C   SER L  74      36.264  14.958  54.546  1.00 75.90           C  
ATOM    544  O   SER L  74      35.162  14.413  54.541  1.00 75.60           O  
ATOM    545  N   LEU L  75      37.231  14.634  53.673  1.00 75.15           N  
ATOM    546  CA  LEU L  75      36.990  13.757  52.568  1.00 74.52           C  
ATOM    547  CB  LEU L  75      38.148  13.825  51.555  1.00 74.36           C  
ATOM    548  CG  LEU L  75      37.852  13.204  50.183  1.00 72.65           C  
ATOM    549  CD1 LEU L  75      36.726  13.972  49.469  1.00 70.94           C  
ATOM    550  CD2 LEU L  75      39.129  13.127  49.328  1.00 72.60           C  
ATOM    551  C   LEU L  75      36.835  12.351  53.077  1.00 75.17           C  
ATOM    552  O   LEU L  75      37.570  11.911  53.959  1.00 76.64           O  
ATOM    553  N   GLN L  76      35.844  11.615  52.522  1.00 73.95           N  
ATOM    554  CA  GLN L  76      35.571  10.254  52.902  1.00 74.65           C  
ATOM    555  CB  GLN L  76      34.121  10.039  53.369  1.00 74.93           C  
ATOM    556  CG  GLN L  76      33.740  10.852  54.609  1.00 77.10           C  
ATOM    557  CD  GLN L  76      34.410  10.224  55.821  1.00 78.93           C  
ATOM    558  OE1 GLN L  76      35.116   9.225  55.709  1.00 79.99           O  
ATOM    559  NE2 GLN L  76      34.182  10.824  57.019  1.00 79.34           N  
ATOM    560  C   GLN L  76      35.759   9.415  51.668  1.00 74.02           C  
ATOM    561  O   GLN L  76      35.686   9.922  50.551  1.00 73.40           O  
ATOM    562  N   PRO L  77      35.997   8.141  51.827  1.00 74.44           N  
ATOM    563  CA  PRO L  77      36.250   7.248  50.723  1.00 73.47           C  
ATOM    564  CD  PRO L  77      35.697   7.437  53.062  1.00 75.54           C  
ATOM    565  CB  PRO L  77      36.406   5.865  51.353  1.00 74.60           C  
ATOM    566  CG  PRO L  77      35.578   5.960  52.649  1.00 75.70           C  
ATOM    567  C   PRO L  77      35.169   7.276  49.676  1.00 72.52           C  
ATOM    568  O   PRO L  77      35.476   7.038  48.509  1.00 72.39           O  
ATOM    569  N   GLU L  78      33.907   7.528  50.070  1.00 72.40           N  
ATOM    570  CA  GLU L  78      32.771   7.558  49.185  1.00 71.29           C  
ATOM    571  CB  GLU L  78      31.431   7.723  49.924  1.00 72.60           C  
ATOM    572  CG  GLU L  78      31.118   6.617  50.931  1.00 74.66           C  
ATOM    573  CD  GLU L  78      31.755   6.997  52.259  1.00 78.64           C  
ATOM    574  OE1 GLU L  78      31.231   7.936  52.918  1.00 79.50           O  
ATOM    575  OE2 GLU L  78      32.777   6.363  52.630  1.00 79.03           O1-
ATOM    576  C   GLU L  78      32.866   8.750  48.277  1.00 70.22           C  
ATOM    577  O   GLU L  78      32.329   8.738  47.171  1.00 69.81           O  
ATOM    578  N   ASP L  79      33.523   9.821  48.758  1.00 69.39           N  
ATOM    579  CA  ASP L  79      33.602  11.122  48.145  1.00 67.98           C  
ATOM    580  CB  ASP L  79      34.238  12.162  49.080  1.00 68.67           C  
ATOM    581  CG  ASP L  79      33.247  12.364  50.219  1.00 70.23           C  
ATOM    582  OD1 ASP L  79      32.066  11.962  50.042  1.00 70.19           O  
ATOM    583  OD2 ASP L  79      33.652  12.918  51.276  1.00 70.53           O1-
ATOM    584  C   ASP L  79      34.344  11.130  46.841  1.00 67.36           C  
ATOM    585  O   ASP L  79      34.143  12.033  46.031  1.00 66.85           O  
ATOM    586  N   PHE L  80      35.270  10.186  46.624  0.90 66.65           N  
ATOM    587  CA  PHE L  80      35.984  10.111  45.379  0.90 65.94           C  
ATOM    588  CB  PHE L  80      36.837   8.827  45.392  0.90 66.45           C  
ATOM    589  CG  PHE L  80      37.342   8.466  44.045  1.00 68.11           C  
ATOM    590  CD1 PHE L  80      38.513   8.986  43.558  1.00 69.48           C  
ATOM    591  CD2 PHE L  80      36.633   7.571  43.274  1.00 68.24           C  
ATOM    592  CE1 PHE L  80      38.957   8.622  42.307  1.00 70.74           C  
ATOM    593  CE2 PHE L  80      37.074   7.205  42.024  1.00 69.52           C  
ATOM    594  CZ  PHE L  80      38.243   7.736  41.534  1.00 70.29           C  
ATOM    595  C   PHE L  80      34.964  10.034  44.272  0.90 64.65           C  
ATOM    596  O   PHE L  80      34.228   9.055  44.177  0.90 65.22           O  
ATOM    597  N   ALA L  81      34.908  11.069  43.394  1.00 63.27           N  
ATOM    598  CA  ALA L  81      33.944  11.111  42.320  1.00 61.38           C  
ATOM    599  CB  ALA L  81      32.485  11.173  42.808  1.00 60.70           C  
ATOM    600  C   ALA L  81      34.203  12.358  41.523  1.00 61.45           C  
ATOM    601  O   ALA L  81      35.185  13.060  41.757  1.00 62.98           O  
ATOM    602  N   THR L  82      33.338  12.642  40.522  1.00 59.82           N  
ATOM    603  CA  THR L  82      33.474  13.831  39.724  1.00 58.95           C  
ATOM    604  CB  THR L  82      33.359  13.573  38.250  1.00 58.78           C  
ATOM    605  OG1 THR L  82      34.355  12.648  37.834  1.00 59.09           O  
ATOM    606  CG2 THR L  82      33.529  14.905  37.500  1.00 57.54           C  
ATOM    607  C   THR L  82      32.357  14.754  40.117  1.00 59.54           C  
ATOM    608  O   THR L  82      31.228  14.314  40.331  1.00 60.88           O  
ATOM    609  N   TYR L  83      32.647  16.071  40.226  1.00 58.96           N  
ATOM    610  CA  TYR L  83      31.651  17.007  40.675  1.00 58.68           C  
ATOM    611  CB  TYR L  83      32.048  17.752  41.964  1.00 59.47           C  
ATOM    612  CG  TYR L  83      32.121  16.773  43.088  1.00 61.06           C  
ATOM    613  CD1 TYR L  83      33.247  16.006  43.286  1.00 61.41           C  
ATOM    614  CD2 TYR L  83      31.062  16.628  43.957  1.00 61.26           C  
ATOM    615  CE1 TYR L  83      33.311  15.107  44.326  1.00 62.51           C  
ATOM    616  CE2 TYR L  83      31.120  15.732  44.998  1.00 62.17           C  
ATOM    617  CZ  TYR L  83      32.247  14.970  45.185  1.00 62.82           C  
ATOM    618  OH  TYR L  83      32.307  14.051  46.253  1.00 62.69           O  
ATOM    619  C   TYR L  83      31.426  18.044  39.613  1.00 58.73           C  
ATOM    620  O   TYR L  83      32.354  18.436  38.907  1.00 58.50           O  
ATOM    621  N   TYR L  84      30.157  18.496  39.462  1.00 57.57           N  
ATOM    622  CA  TYR L  84      29.817  19.479  38.467  1.00 56.69           C  
ATOM    623  CB  TYR L  84      28.940  18.937  37.323  1.00 56.32           C  
ATOM    624  CG  TYR L  84      29.681  17.914  36.530  1.00 54.88           C  
ATOM    625  CD1 TYR L  84      30.525  18.292  35.509  1.00 54.21           C  
ATOM    626  CD2 TYR L  84      29.519  16.574  36.800  1.00 54.27           C  
ATOM    627  CE1 TYR L  84      31.202  17.346  34.774  1.00 53.23           C  
ATOM    628  CE2 TYR L  84      30.193  15.625  36.068  1.00 54.01           C  
ATOM    629  CZ  TYR L  84      31.035  16.012  35.053  1.00 53.70           C  
ATOM    630  OH  TYR L  84      31.727  15.039  34.300  1.00 54.73           O  
ATOM    631  C   TYR L  84      28.988  20.558  39.096  1.00 57.23           C  
ATOM    632  O   TYR L  84      28.147  20.299  39.956  1.00 58.24           O  
ATOM    633  N   CYS L  85      29.213  21.815  38.666  1.00 58.21           N  
ATOM    634  CA  CYS L  85      28.402  22.914  39.099  1.00 59.88           C  
ATOM    635  CB  CYS L  85      29.208  24.190  39.430  1.00 61.90           C  
ATOM    636  SG  CYS L  85      30.323  24.684  38.082  1.00 67.56           S  
ATOM    637  C   CYS L  85      27.484  23.207  37.959  1.00 58.97           C  
ATOM    638  O   CYS L  85      27.811  22.952  36.801  1.00 56.80           O  
ATOM    639  N   GLN L  86      26.269  23.692  38.261  1.00 58.83           N  
ATOM    640  CA  GLN L  86      25.383  24.030  37.193  1.00 57.76           C  
ATOM    641  CB  GLN L  86      24.168  23.101  37.028  1.00 57.37           C  
ATOM    642  CG  GLN L  86      23.197  23.161  38.205  1.00 57.76           C  
ATOM    643  CD  GLN L  86      21.853  22.613  37.750  1.00 59.45           C  
ATOM    644  OE1 GLN L  86      21.775  21.574  37.098  1.00 59.97           O  
ATOM    645  NE2 GLN L  86      20.756  23.347  38.075  1.00 59.06           N  
ATOM    646  C   GLN L  86      24.832  25.376  37.496  1.00 57.27           C  
ATOM    647  O   GLN L  86      24.524  25.694  38.645  1.00 57.04           O  
ATOM    648  N   GLN L  87      24.648  26.208  36.454  1.00 57.90           N  
ATOM    649  CA  GLN L  87      24.068  27.501  36.669  1.00 58.88           C  
ATOM    650  CB  GLN L  87      24.996  28.678  36.307  1.00 59.91           C  
ATOM    651  CG  GLN L  87      24.362  30.052  36.540  1.00 62.85           C  
ATOM    652  CD  GLN L  87      25.367  31.132  36.154  1.00 64.93           C  
ATOM    653  OE1 GLN L  87      26.255  31.476  36.929  1.00 66.30           O  
ATOM    654  NE2 GLN L  87      25.220  31.690  34.920  1.00 65.34           N  
ATOM    655  C   GLN L  87      22.862  27.602  35.796  1.00 58.67           C  
ATOM    656  O   GLN L  87      22.829  27.031  34.709  1.00 58.18           O  
ATOM    657  N   SER L  88      21.807  28.080  36.544  1.00 24.19           N  
ATOM    658  CA  SER L  88      20.434  28.441  36.263  1.00 25.24           C  
ATOM    659  CB  SER L  88      19.465  27.921  37.342  1.00 24.51           C  
ATOM    660  OG  SER L  88      18.126  28.282  37.030  1.00  0.00           O  
ATOM    661  C   SER L  88      20.127  29.914  36.076  1.00 26.63           C  
ATOM    662  O   SER L  88      19.092  30.212  35.481  1.00 27.66           O  
ATOM    663  N   SER L  89      20.946  30.880  36.565  1.00 27.36           N  
ATOM    664  CA  SER L  89      20.447  32.242  36.546  1.00 28.89           C  
ATOM    665  CB  SER L  89      21.351  33.300  37.168  1.00 29.97           C  
ATOM    666  OG  SER L  89      20.737  34.575  37.074  1.00 40.28           O  
ATOM    667  C   SER L  89      20.171  32.699  35.156  1.00 29.30           C  
ATOM    668  O   SER L  89      19.136  33.317  34.921  1.00 29.99           O  
ATOM    669  N   PRO L  90      21.051  32.483  34.224  1.00 29.79           N  
ATOM    670  CA  PRO L  90      20.679  32.812  32.881  1.00 30.31           C  
ATOM    671  CD  PRO L  90      22.477  32.654  34.444  1.00  0.00           C  
ATOM    672  CB  PRO L  90      21.970  33.174  32.146  1.00 31.96           C  
ATOM    673  CG  PRO L  90      23.089  32.613  33.038  1.00 35.45           C  
ATOM    674  C   PRO L  90      19.980  31.613  32.325  1.00 29.84           C  
ATOM    675  O   PRO L  90      20.228  30.503  32.783  1.00 30.09           O  
ATOM    676  N   SER L  91      19.108  31.799  31.332  1.00 28.62           N  
ATOM    677  CA  SER L  91      18.417  30.699  30.737  1.00 27.81           C  
ATOM    678  CB  SER L  91      17.016  30.473  31.332  1.00 26.75           C  
ATOM    679  OG  SER L  91      17.095  30.226  32.729  1.00  0.00           O  
ATOM    680  C   SER L  91      18.220  31.184  29.351  1.00 27.97           C  
ATOM    681  O   SER L  91      18.691  32.274  29.031  1.00 28.78           O  
ATOM    682  N   PHE L  92      17.540  30.426  28.475  1.00 27.87           N  
ATOM    683  CA  PHE L  92      16.975  29.131  28.700  1.00 27.77           C  
ATOM    684  CB  PHE L  92      16.067  28.738  27.522  1.00 27.61           C  
ATOM    685  CG  PHE L  92      16.840  29.017  26.277  1.00 27.36           C  
ATOM    686  CD1 PHE L  92      16.815  30.283  25.737  1.00  0.00           C  
ATOM    687  CD2 PHE L  92      17.595  28.049  25.657  1.00  0.00           C  
ATOM    688  CE1 PHE L  92      17.517  30.584  24.595  1.00  0.00           C  
ATOM    689  CE2 PHE L  92      18.301  28.350  24.514  1.00  0.00           C  
ATOM    690  CZ  PHE L  92      18.265  29.613  23.979  1.00  0.00           C  
ATOM    691  C   PHE L  92      18.059  28.124  28.850  1.00 27.22           C  
ATOM    692  O   PHE L  92      17.985  27.239  29.703  1.00 28.39           O  
ATOM    693  N   LEU L  93      19.109  28.263  28.025  1.00 26.63           N  
ATOM    694  CA  LEU L  93      20.165  27.305  27.992  1.00 25.82           C  
ATOM    695  CB  LEU L  93      21.288  27.758  27.035  1.00 26.11           C  
ATOM    696  CG  LEU L  93      22.403  26.732  26.771  1.00 31.19           C  
ATOM    697  CD1 LEU L  93      23.191  26.394  28.046  1.00  0.00           C  
ATOM    698  CD2 LEU L  93      21.851  25.499  26.043  1.00  0.00           C  
ATOM    699  C   LEU L  93      20.705  27.232  29.380  1.00 25.91           C  
ATOM    700  O   LEU L  93      21.133  28.238  29.941  1.00 26.37           O  
ATOM    701  N   ILE L  94      20.701  26.024  29.977  1.00 24.60           N  
ATOM    702  CA  ILE L  94      21.208  25.917  31.312  1.00 23.98           C  
ATOM    703  CB  ILE L  94      20.450  24.983  32.217  1.00 24.38           C  
ATOM    704  CG1 ILE L  94      20.729  25.341  33.684  1.00 24.15           C  
ATOM    705  CG2 ILE L  94      20.823  23.537  31.869  1.00 24.76           C  
ATOM    706  CD1 ILE L  94      19.735  24.730  34.667  1.00 14.99           C  
ATOM    707  C   ILE L  94      22.603  25.438  31.152  1.00 23.79           C  
ATOM    708  O   ILE L  94      22.892  24.628  30.274  1.00 23.46           O  
ATOM    709  N   THR L  95      23.532  25.957  31.968  1.00 58.59           N  
ATOM    710  CA  THR L  95      24.912  25.582  31.642  1.00 58.03           C  
ATOM    711  CB  THR L  95      25.783  26.761  31.316  1.00 59.04           C  
ATOM    712  OG1 THR L  95      25.902  27.610  32.447  1.00 60.15           O  
ATOM    713  CG2 THR L  95      25.161  27.535  30.145  1.00 58.82           C  
ATOM    714  C   THR L  95      25.613  24.847  32.786  1.00 57.49           C  
ATOM    715  O   THR L  95      25.351  25.107  33.960  1.00 57.79           O  
ATOM    716  N   PHE L  96      26.578  23.933  32.457  1.00 56.79           N  
ATOM    717  CA  PHE L  96      27.318  23.145  33.430  1.00 56.57           C  
ATOM    718  CB  PHE L  96      27.220  21.619  33.226  1.00 56.45           C  
ATOM    719  CG  PHE L  96      25.878  21.092  33.609  1.00 56.62           C  
ATOM    720  CD1 PHE L  96      25.583  20.809  34.921  1.00 56.88           C  
ATOM    721  CD2 PHE L  96      24.918  20.848  32.656  1.00 58.10           C  
ATOM    722  CE1 PHE L  96      24.351  20.311  35.275  1.00 57.26           C  
ATOM    723  CE2 PHE L  96      23.685  20.349  33.006  1.00 58.72           C  
ATOM    724  CZ  PHE L  96      23.394  20.079  34.319  1.00 58.24           C  
ATOM    725  C   PHE L  96      28.793  23.440  33.331  1.00 56.58           C  
ATOM    726  O   PHE L  96      29.294  23.870  32.293  1.00 57.60           O  
ATOM    727  N   GLY L  97      29.527  23.216  34.447  1.00 55.83           N  
ATOM    728  CA  GLY L  97      30.955  23.386  34.480  1.00 56.52           C  
ATOM    729  C   GLY L  97      31.570  22.144  33.902  1.00 57.54           C  
ATOM    730  O   GLY L  97      30.897  21.134  33.708  1.00 56.20           O  
ATOM    731  N   GLN L  98      32.896  22.194  33.663  1.00 59.17           N  
ATOM    732  CA  GLN L  98      33.692  21.165  33.045  1.00 60.60           C  
ATOM    733  CB  GLN L  98      35.167  21.582  32.927  1.00 62.76           C  
ATOM    734  CG  GLN L  98      35.388  22.808  32.046  0.90 65.87           C  
ATOM    735  CD  GLN L  98      35.117  22.369  30.622  0.90 68.90           C  
ATOM    736  OE1 GLN L  98      35.629  21.346  30.172  0.90 69.71           O  
ATOM    737  NE2 GLN L  98      34.277  23.153  29.893  0.90 71.07           N  
ATOM    738  C   GLN L  98      33.689  19.924  33.880  1.00 60.12           C  
ATOM    739  O   GLN L  98      33.720  18.815  33.348  1.00 61.79           O  
ATOM    740  N   GLY L  99      33.687  20.073  35.217  1.00 58.26           N  
ATOM    741  CA  GLY L  99      33.712  18.929  36.084  1.00 58.11           C  
ATOM    742  C   GLY L  99      35.047  18.858  36.758  1.00 59.80           C  
ATOM    743  O   GLY L  99      36.065  19.280  36.210  1.00 61.16           O  
ATOM    744  N   THR L 100      35.058  18.338  38.003  1.00 59.34           N  
ATOM    745  CA  THR L 100      36.283  18.170  38.731  1.00 60.91           C  
ATOM    746  CB  THR L 100      36.374  19.044  39.950  1.00 61.46           C  
ATOM    747  OG1 THR L 100      36.275  20.410  39.579  1.00 61.91           O  
ATOM    748  CG2 THR L 100      37.717  18.786  40.656  1.00 61.62           C  
ATOM    749  C   THR L 100      36.331  16.749  39.194  1.00 60.71           C  
ATOM    750  O   THR L 100      35.421  16.277  39.874  1.00 59.90           O  
ATOM    751  N   LYS L 101      37.408  16.022  38.840  1.00 61.16           N  
ATOM    752  CA  LYS L 101      37.501  14.660  39.273  1.00 61.88           C  
ATOM    753  CB  LYS L 101      38.109  13.714  38.223  1.00 63.02           C  
ATOM    754  CG  LYS L 101      38.153  12.256  38.686  1.00 65.31           C  
ATOM    755  CD  LYS L 101      38.494  11.257  37.580  1.00 67.75           C  
ATOM    756  CE  LYS L 101      38.526   9.806  38.064  1.00 72.95           C  
ATOM    757  NZ  LYS L 101      38.896   8.907  36.950  1.00 73.29           N1+
ATOM    758  C   LYS L 101      38.386  14.626  40.477  1.00 62.11           C  
ATOM    759  O   LYS L 101      39.535  15.062  40.434  1.00 62.29           O  
ATOM    760  N   VAL L 102      37.850  14.104  41.598  1.00 61.85           N  
ATOM    761  CA  VAL L 102      38.613  13.998  42.808  1.00 62.13           C  
ATOM    762  CB  VAL L 102      37.803  14.260  44.044  1.00 62.29           C  
ATOM    763  CG1 VAL L 102      38.677  13.968  45.275  1.00 62.85           C  
ATOM    764  CG2 VAL L 102      37.272  15.704  43.982  1.00 61.31           C  
ATOM    765  C   VAL L 102      39.114  12.591  42.880  1.00 63.24           C  
ATOM    766  O   VAL L 102      38.330  11.643  42.900  1.00 62.75           O  
ATOM    767  N   GLU L 103      40.453  12.436  42.935  1.00 64.96           N  
ATOM    768  CA  GLU L 103      41.078  11.143  42.926  1.00 66.03           C  
ATOM    769  CB  GLU L 103      42.119  10.989  41.799  1.00 67.15           C  
ATOM    770  CG  GLU L 103      41.498  10.990  40.400  1.00 69.08           C  
ATOM    771  CD  GLU L 103      42.611  10.904  39.365  1.00 72.39           C  
ATOM    772  OE1 GLU L 103      43.787  11.158  39.739  1.00 74.52           O  
ATOM    773  OE2 GLU L 103      42.301  10.586  38.185  1.00 71.82           O1-
ATOM    774  C   GLU L 103      41.790  10.944  44.228  1.00 66.32           C  
ATOM    775  O   GLU L 103      42.075  11.894  44.954  1.00 65.64           O  
ATOM    776  N   ILE L 104      42.086   9.670  44.554  1.00 66.06           N  
ATOM    777  CA  ILE L 104      42.722   9.332  45.793  1.00 66.74           C  
ATOM    778  CB  ILE L 104      42.425   7.920  46.211  1.00 66.84           C  
ATOM    779  CG1 ILE L 104      40.909   7.681  46.301  1.00 69.90           C  
ATOM    780  CG2 ILE L 104      43.164   7.654  47.531  1.00 69.78           C  
ATOM    781  CD1 ILE L 104      40.538   6.200  46.393  1.00 69.31           C  
ATOM    782  C   ILE L 104      44.202   9.430  45.598  1.00 66.42           C  
ATOM    783  O   ILE L 104      44.764   8.833  44.681  1.00 65.17           O  
ATOM    784  N   LYS L 105      44.877  10.208  46.467  1.00 66.68           N  
ATOM    785  CA  LYS L 105      46.301  10.330  46.363  1.00 68.03           C  
ATOM    786  CB  LYS L 105      46.886  11.476  47.204  1.00 69.90           C  
ATOM    787  CG  LYS L 105      48.405  11.591  47.078  1.00 72.66           C  
ATOM    788  CD  LYS L 105      48.984  12.856  47.710  1.00 74.93           C  
ATOM    789  CE  LYS L 105      50.506  12.948  47.594  1.00 77.19           C  
ATOM    790  NZ  LYS L 105      50.989  14.181  48.249  1.00 77.50           N1+
ATOM    791  C   LYS L 105      46.876   9.035  46.918  1.00 67.77           C  
ATOM    792  O   LYS L 105      46.627   8.755  48.122  1.00 68.79           O  
ATOM    793  OXT LYS L 105      47.563   8.311  46.148  1.00  0.00           O1-
TER     794      LYS L 105 
ATOM    795  N   GLU H 106       7.755   5.258  45.389  1.00 81.04           N1+
ATOM    796  CA  GLU H 106       9.000   6.059  45.343  1.00 80.86           C  
ATOM    797  CB  GLU H 106      10.217   5.140  45.555  1.00 82.35           C  
ATOM    798  CG  GLU H 106      11.541   5.883  45.739  1.00 86.97           C  
ATOM    799  CD  GLU H 106      12.629   4.838  45.933  1.00 88.37           C  
ATOM    800  OE1 GLU H 106      12.280   3.628  45.990  1.00 88.53           O  
ATOM    801  OE2 GLU H 106      13.822   5.233  46.025  1.00 90.37           O1-
ATOM    802  C   GLU H 106       9.118   6.738  44.019  1.00 77.53           C  
ATOM    803  O   GLU H 106       8.555   6.282  43.025  1.00 76.87           O  
ATOM    804  N   VAL H 107       9.847   7.868  43.979  1.00 74.45           N  
ATOM    805  CA  VAL H 107       9.988   8.598  42.754  1.00 71.10           C  
ATOM    806  CB  VAL H 107      10.524   9.985  42.957  1.00 70.74           C  
ATOM    807  CG1 VAL H 107      10.780  10.622  41.583  1.00 69.12           C  
ATOM    808  CG2 VAL H 107       9.540  10.770  43.838  1.00 71.04           C  
ATOM    809  C   VAL H 107      10.970   7.886  41.885  1.00 69.60           C  
ATOM    810  O   VAL H 107      12.056   7.517  42.332  1.00 69.31           O  
ATOM    811  N   GLN H 108      10.607   7.666  40.604  1.00 68.02           N  
ATOM    812  CA  GLN H 108      11.539   7.029  39.719  1.00 66.65           C  
ATOM    813  CB  GLN H 108      11.419   5.497  39.666  1.00 68.76           C  
ATOM    814  CG  GLN H 108      11.840   4.828  40.974  1.00 73.09           C  
ATOM    815  CD  GLN H 108      11.851   3.322  40.771  1.00 76.09           C  
ATOM    816  OE1 GLN H 108      11.057   2.777  40.004  1.00 76.94           O  
ATOM    817  NE2 GLN H 108      12.780   2.626  41.478  1.00 76.11           N  
ATOM    818  C   GLN H 108      11.333   7.539  38.330  1.00 63.79           C  
ATOM    819  O   GLN H 108      10.224   7.899  37.936  1.00 63.93           O  
ATOM    820  N   LEU H 109      12.435   7.613  37.559  1.00 61.24           N  
ATOM    821  CA  LEU H 109      12.368   7.996  36.180  1.00 58.92           C  
ATOM    822  CB  LEU H 109      13.098   9.310  35.862  1.00 57.28           C  
ATOM    823  CG  LEU H 109      12.420  10.547  36.479  1.00 55.68           C  
ATOM    824  CD1 LEU H 109      13.186  11.833  36.134  1.00 54.55           C  
ATOM    825  CD2 LEU H 109      10.940  10.627  36.080  1.00 55.18           C  
ATOM    826  C   LEU H 109      13.038   6.907  35.405  1.00 58.76           C  
ATOM    827  O   LEU H 109      14.224   6.639  35.591  1.00 60.38           O  
ATOM    828  N   VAL H 110      12.280   6.247  34.506  1.00 57.79           N  
ATOM    829  CA  VAL H 110      12.842   5.174  33.740  1.00 57.79           C  
ATOM    830  CB  VAL H 110      12.035   3.912  33.834  1.00 58.71           C  
ATOM    831  CG1 VAL H 110      12.662   2.852  32.915  1.00 57.36           C  
ATOM    832  CG2 VAL H 110      11.962   3.491  35.311  1.00 59.58           C  
ATOM    833  C   VAL H 110      12.841   5.606  32.312  1.00 58.18           C  
ATOM    834  O   VAL H 110      11.806   5.970  31.756  1.00 57.76           O  
ATOM    835  N   GLU H 111      14.015   5.555  31.668  1.00 58.05           N  
ATOM    836  CA  GLU H 111      14.107   6.019  30.317  1.00 58.78           C  
ATOM    837  CB  GLU H 111      15.198   7.086  30.154  1.00 58.89           C  
ATOM    838  CG  GLU H 111      16.510   6.703  30.833  1.00 60.92           C  
ATOM    839  CD  GLU H 111      17.234   8.001  31.140  1.00 61.99           C  
ATOM    840  OE1 GLU H 111      17.322   8.858  30.222  1.00 61.69           O  
ATOM    841  OE2 GLU H 111      17.692   8.164  32.302  1.00 60.17           O1-
ATOM    842  C   GLU H 111      14.344   4.860  29.408  1.00 59.08           C  
ATOM    843  O   GLU H 111      14.821   3.809  29.829  1.00 60.06           O  
ATOM    844  N   SER H 112      13.942   5.022  28.130  1.00 58.75           N  
ATOM    845  CA  SER H 112      14.094   3.971  27.167  1.00 58.63           C  
ATOM    846  CB  SER H 112      12.966   2.930  27.232  1.00 59.01           C  
ATOM    847  OG  SER H 112      11.723   3.549  26.935  1.00 59.57           O  
ATOM    848  C   SER H 112      14.054   4.580  25.797  1.00 58.70           C  
ATOM    849  O   SER H 112      13.830   5.781  25.643  1.00 57.25           O  
ATOM    850  N   GLY H 113      14.278   3.746  24.757  1.00 59.15           N  
ATOM    851  CA  GLY H 113      14.210   4.205  23.395  1.00 59.57           C  
ATOM    852  C   GLY H 113      15.581   4.452  22.834  1.00 59.32           C  
ATOM    853  O   GLY H 113      15.709   4.841  21.674  1.00 60.19           O  
ATOM    854  N   GLY H 114      16.648   4.228  23.621  1.00 58.40           N  
ATOM    855  CA  GLY H 114      17.972   4.474  23.117  1.00 57.67           C  
ATOM    856  C   GLY H 114      18.380   3.332  22.242  1.00 57.74           C  
ATOM    857  O   GLY H 114      17.666   2.336  22.122  1.00 57.72           O  
ATOM    858  N   GLY H 115      19.555   3.450  21.592  1.00 57.55           N  
ATOM    859  CA  GLY H 115      19.991   2.372  20.753  1.00 56.99           C  
ATOM    860  C   GLY H 115      20.879   2.909  19.675  1.00 56.80           C  
ATOM    861  O   GLY H 115      21.411   4.016  19.768  1.00 57.55           O  
ATOM    862  N   LEU H 116      21.052   2.105  18.608  1.00 56.72           N  
ATOM    863  CA  LEU H 116      21.912   2.420  17.502  1.00 57.41           C  
ATOM    864  CB  LEU H 116      22.635   1.156  16.983  1.00 57.82           C  
ATOM    865  CG  LEU H 116      23.550   1.316  15.749  1.00 58.05           C  
ATOM    866  CD1 LEU H 116      22.739   1.510  14.460  1.00 56.04           C  
ATOM    867  CD2 LEU H 116      24.608   2.407  15.962  1.00 57.34           C  
ATOM    868  C   LEU H 116      21.086   2.999  16.392  1.00 58.06           C  
ATOM    869  O   LEU H 116      20.013   2.489  16.074  1.00 58.40           O  
ATOM    870  N   VAL H 117      21.562   4.116  15.794  1.00 57.99           N  
ATOM    871  CA  VAL H 117      20.887   4.713  14.672  1.00 59.01           C  
ATOM    872  CB  VAL H 117      20.011   5.881  15.018  1.00 59.18           C  
ATOM    873  CG1 VAL H 117      18.833   5.384  15.862  1.00 60.00           C  
ATOM    874  CG2 VAL H 117      20.870   6.946  15.716  1.00 58.78           C  
ATOM    875  C   VAL H 117      21.922   5.229  13.722  1.00 59.66           C  
ATOM    876  O   VAL H 117      23.038   5.565  14.113  1.00 60.24           O  
ATOM    877  N   GLN H 118      21.572   5.300  12.423  1.00 60.02           N  
ATOM    878  CA  GLN H 118      22.521   5.795  11.470  1.00 61.09           C  
ATOM    879  CB  GLN H 118      22.297   5.314  10.029  1.00 64.05           C  
ATOM    880  CG  GLN H 118      22.519   3.811   9.876  1.00 68.01           C  
ATOM    881  CD  GLN H 118      22.543   3.492   8.392  1.00 71.84           C  
ATOM    882  OE1 GLN H 118      22.686   4.382   7.557  1.00 73.94           O  
ATOM    883  NE2 GLN H 118      22.411   2.183   8.054  1.00 73.13           N  
ATOM    884  C   GLN H 118      22.460   7.282  11.491  1.00 59.53           C  
ATOM    885  O   GLN H 118      21.516   7.881  12.002  1.00 57.95           O  
ATOM    886  N   PRO H 119      23.479   7.896  10.963  1.00 59.24           N  
ATOM    887  CA  PRO H 119      23.547   9.324  10.921  1.00 59.32           C  
ATOM    888  CD  PRO H 119      24.774   7.270  10.769  1.00 59.13           C  
ATOM    889  CB  PRO H 119      24.969   9.667  10.462  1.00 60.03           C  
ATOM    890  CG  PRO H 119      25.560   8.326   9.977  1.00 59.91           C  
ATOM    891  C   PRO H 119      22.457   9.848  10.048  1.00 59.76           C  
ATOM    892  O   PRO H 119      22.197   9.263   8.997  1.00 61.00           O  
ATOM    893  N   GLY H 120      21.804  10.946  10.476  1.00 59.39           N  
ATOM    894  CA  GLY H 120      20.743  11.541   9.719  1.00 58.97           C  
ATOM    895  C   GLY H 120      19.451  10.888  10.108  1.00 58.27           C  
ATOM    896  O   GLY H 120      18.382  11.318   9.680  1.00 58.12           O  
ATOM    897  N   GLY H 121      19.513   9.843  10.955  1.00 57.33           N  
ATOM    898  CA  GLY H 121      18.327   9.121  11.325  1.00 56.68           C  
ATOM    899  C   GLY H 121      17.676   9.796  12.490  1.00 56.47           C  
ATOM    900  O   GLY H 121      18.087  10.879  12.905  1.00 56.91           O  
ATOM    901  N   SER H 122      16.621   9.159  13.043  1.00 56.19           N  
ATOM    902  CA  SER H 122      15.926   9.747  14.152  1.00 55.83           C  
ATOM    903  CB  SER H 122      14.613  10.442  13.752  1.00 56.27           C  
ATOM    904  OG  SER H 122      13.722   9.509  13.164  1.00 59.10           O  
ATOM    905  C   SER H 122      15.600   8.693  15.172  1.00 55.31           C  
ATOM    906  O   SER H 122      15.513   7.506  14.857  1.00 55.30           O  
ATOM    907  N   LEU H 123      15.460   9.124  16.449  1.00 55.28           N  
ATOM    908  CA  LEU H 123      15.100   8.274  17.559  1.00 56.15           C  
ATOM    909  CB  LEU H 123      16.268   7.828  18.460  1.00 56.90           C  
ATOM    910  CG  LEU H 123      17.131   6.684  17.917  1.00 58.32           C  
ATOM    911  CD1 LEU H 123      18.257   6.332  18.904  1.00 58.48           C  
ATOM    912  CD2 LEU H 123      16.265   5.463  17.570  1.00 59.54           C  
ATOM    913  C   LEU H 123      14.216   9.050  18.480  1.00 56.81           C  
ATOM    914  O   LEU H 123      14.286  10.276  18.542  1.00 57.49           O  
ATOM    915  N   ARG H 124      13.353   8.338  19.230  1.00 57.09           N  
ATOM    916  CA  ARG H 124      12.503   8.990  20.184  1.00 56.81           C  
ATOM    917  CB  ARG H 124      11.009   8.782  19.879  1.00 57.59           C  
ATOM    918  CG  ARG H 124      10.060   9.655  20.701  1.00 60.76           C  
ATOM    919  CD  ARG H 124       8.587   9.377  20.391  1.00 64.61           C  
ATOM    920  NE  ARG H 124       7.754  10.350  21.150  1.00 68.73           N  
ATOM    921  CZ  ARG H 124       6.428  10.094  21.355  1.00 70.58           C  
ATOM    922  NH1 ARG H 124       5.883   8.915  20.936  1.00 70.28           N1+
ATOM    923  NH2 ARG H 124       5.645  11.021  21.980  1.00 71.51           N  
ATOM    924  C   ARG H 124      12.778   8.369  21.522  1.00 55.44           C  
ATOM    925  O   ARG H 124      12.637   7.158  21.697  1.00 55.83           O  
ATOM    926  N   LEU H 125      13.177   9.193  22.514  1.00 53.95           N  
ATOM    927  CA  LEU H 125      13.469   8.689  23.828  1.00 53.87           C  
ATOM    928  CB  LEU H 125      14.666   9.382  24.498  1.00 52.98           C  
ATOM    929  CG  LEU H 125      15.985   9.206  23.726  1.00 52.98           C  
ATOM    930  CD1 LEU H 125      17.145   9.916  24.439  1.00 51.19           C  
ATOM    931  CD2 LEU H 125      16.282   7.727  23.442  1.00 52.45           C  
ATOM    932  C   LEU H 125      12.277   8.941  24.695  1.00 54.77           C  
ATOM    933  O   LEU H 125      11.561   9.925  24.512  1.00 55.03           O  
ATOM    934  N   SER H 126      12.032   8.038  25.666  1.00 54.78           N  
ATOM    935  CA  SER H 126      10.901   8.184  26.537  1.00 54.57           C  
ATOM    936  CB  SER H 126       9.925   6.997  26.466  1.00 55.03           C  
ATOM    937  OG  SER H 126       9.405   6.867  25.152  1.00 56.18           O  
ATOM    938  C   SER H 126      11.408   8.226  27.943  1.00 55.38           C  
ATOM    939  O   SER H 126      12.432   7.620  28.265  1.00 55.14           O  
ATOM    940  N   CYS H 127      10.717   8.987  28.815  1.00 56.46           N  
ATOM    941  CA  CYS H 127      11.075   9.024  30.204  1.00 56.85           C  
ATOM    942  CB  CYS H 127      11.755  10.352  30.624  1.00 57.63           C  
ATOM    943  SG  CYS H 127      12.211  10.420  32.386  1.00 60.52           S  
ATOM    944  C   CYS H 127       9.797   8.853  30.970  1.00 57.27           C  
ATOM    945  O   CYS H 127       9.005   9.787  31.094  1.00 57.61           O  
ATOM    946  N   ALA H 128       9.561   7.639  31.508  1.00 56.53           N  
ATOM    947  CA  ALA H 128       8.344   7.378  32.221  1.00 56.47           C  
ATOM    948  CB  ALA H 128       7.894   5.908  32.154  1.00 55.89           C  
ATOM    949  C   ALA H 128       8.567   7.722  33.656  1.00 56.53           C  
ATOM    950  O   ALA H 128       9.574   7.339  34.249  1.00 57.25           O  
ATOM    951  N   ALA H 129       7.609   8.451  34.260  1.00 55.98           N  
ATOM    952  CA  ALA H 129       7.793   8.865  35.619  1.00 56.13           C  
ATOM    953  CB  ALA H 129       7.581  10.374  35.832  1.00 55.83           C  
ATOM    954  C   ALA H 129       6.812   8.154  36.489  1.00 57.36           C  
ATOM    955  O   ALA H 129       5.676   7.892  36.092  1.00 57.93           O  
ATOM    956  N   SER H 130       7.262   7.801  37.711  1.00 57.51           N  
ATOM    957  CA  SER H 130       6.425   7.149  38.675  1.00 59.43           C  
ATOM    958  CB  SER H 130       6.788   5.672  38.911  1.00 60.21           C  
ATOM    959  OG  SER H 130       6.643   4.921  37.715  1.00 61.21           O  
ATOM    960  C   SER H 130       6.673   7.829  39.983  1.00 59.97           C  
ATOM    961  O   SER H 130       7.756   8.362  40.220  1.00 58.86           O  
ATOM    962  N   GLY H 131       5.611   7.941  40.805  1.00 55.21           N  
ATOM    963  CA  GLY H 131       5.719   8.529  42.109  1.00 57.23           C  
ATOM    964  C   GLY H 131       5.282   9.971  42.142  1.00 56.82           C  
ATOM    965  O   GLY H 131       4.969  10.477  43.219  1.00 63.00           O  
ATOM    966  N   PHE H 132       5.222  10.692  41.002  1.00 45.39           N  
ATOM    967  CA  PHE H 132       4.871  12.083  41.121  1.00 62.80           C  
ATOM    968  CB  PHE H 132       6.099  13.002  41.292  1.00 61.33           C  
ATOM    969  CG  PHE H 132       7.005  12.856  40.107  1.00 55.38           C  
ATOM    970  CD1 PHE H 132       7.942  11.852  40.060  1.00 50.66           C  
ATOM    971  CD2 PHE H 132       6.922  13.718  39.035  1.00 52.32           C  
ATOM    972  CE1 PHE H 132       8.777  11.721  38.974  1.00 50.93           C  
ATOM    973  CE2 PHE H 132       7.751  13.601  37.947  1.00 55.43           C  
ATOM    974  CZ  PHE H 132       8.681  12.593  37.918  1.00 57.46           C  
ATOM    975  C   PHE H 132       4.101  12.544  39.914  1.00 60.00           C  
ATOM    976  O   PHE H 132       3.962  11.811  38.939  1.00 56.13           O  
ATOM    977  N   ASN H 133       3.567  13.791  39.963  1.00 54.08           N  
ATOM    978  CA  ASN H 133       2.788  14.361  38.887  1.00 48.31           C  
ATOM    979  CB  ASN H 133       1.655  15.289  39.373  1.00 54.60           C  
ATOM    980  CG  ASN H 133       0.505  14.455  39.920  1.00 76.37           C  
ATOM    981  OD1 ASN H 133       0.352  14.284  41.130  1.00 76.75           O  
ATOM    982  ND2 ASN H 133      -0.340  13.927  38.995  1.00 79.42           N  
ATOM    983  C   ASN H 133       3.688  15.210  38.027  1.00 52.54           C  
ATOM    984  O   ASN H 133       4.335  16.139  38.505  1.00 57.70           O  
ATOM    985  N   VAL H 134       3.714  14.910  36.713  1.00 47.45           N  
ATOM    986  CA  VAL H 134       4.543  15.526  35.707  1.00 47.58           C  
ATOM    987  CB  VAL H 134       4.309  14.890  34.364  1.00 50.70           C  
ATOM    988  CG1 VAL H 134       5.133  15.615  33.293  1.00 52.53           C  
ATOM    989  CG2 VAL H 134       4.600  13.388  34.464  1.00 34.51           C  
ATOM    990  C   VAL H 134       4.172  16.958  35.548  1.00 48.35           C  
ATOM    991  O   VAL H 134       5.019  17.832  35.342  1.00 46.32           O  
ATOM    992  N   SER H 135       2.863  17.226  35.622  1.00 43.25           N  
ATOM    993  CA  SER H 135       2.412  18.561  35.429  1.00 41.97           C  
ATOM    994  CB  SER H 135       0.899  18.713  35.644  1.00 38.51           C  
ATOM    995  OG  SER H 135       0.585  18.460  37.005  1.00 72.05           O  
ATOM    996  C   SER H 135       3.097  19.434  36.439  1.00 41.17           C  
ATOM    997  O   SER H 135       3.620  20.481  36.083  1.00 47.88           O  
ATOM    998  N   SER H 136       3.185  18.968  37.698  1.00 41.05           N  
ATOM    999  CA  SER H 136       3.668  19.662  38.861  1.00 42.46           C  
ATOM   1000  CB  SER H 136       3.416  18.815  40.109  1.00 43.12           C  
ATOM   1001  OG  SER H 136       2.027  18.572  40.263  1.00 55.15           O  
ATOM   1002  C   SER H 136       5.152  19.997  38.826  1.00 42.03           C  
ATOM   1003  O   SER H 136       5.596  20.822  39.625  1.00 38.84           O  
ATOM   1004  N   TYR H 137       5.976  19.368  37.952  1.00 37.52           N  
ATOM   1005  CA  TYR H 137       7.419  19.613  37.943  1.00 38.14           C  
ATOM   1006  CB  TYR H 137       8.265  18.365  38.229  1.00 38.27           C  
ATOM   1007  CG  TYR H 137       7.900  17.671  39.485  1.00  5.68           C  
ATOM   1008  CD1 TYR H 137       6.825  16.821  39.484  1.00  6.18           C  
ATOM   1009  CD2 TYR H 137       8.604  17.860  40.649  1.00  7.16           C  
ATOM   1010  CE1 TYR H 137       6.466  16.142  40.617  1.00  8.38           C  
ATOM   1011  CE2 TYR H 137       8.249  17.176  41.788  1.00  9.10           C  
ATOM   1012  CZ  TYR H 137       7.176  16.315  41.767  1.00  8.16           C  
ATOM   1013  OH  TYR H 137       6.801  15.593  42.921  1.00  9.23           O  
ATOM   1014  C   TYR H 137       7.901  19.925  36.518  1.00 34.68           C  
ATOM   1015  O   TYR H 137       7.116  19.724  35.598  1.00 37.11           O  
ATOM   1016  N   SER H 138       9.161  20.472  36.300  1.00 55.67           N  
ATOM   1017  CA  SER H 138       9.790  20.508  35.020  1.00 54.47           C  
ATOM   1018  CB  SER H 138      10.610  21.765  34.740  1.00 54.50           C  
ATOM   1019  OG  SER H 138       9.729  22.872  34.609  1.00 63.98           O  
ATOM   1020  C   SER H 138      10.634  19.297  34.811  1.00 53.11           C  
ATOM   1021  O   SER H 138      11.135  18.681  35.748  1.00 53.27           O  
ATOM   1022  N   ILE H 139      10.785  18.917  33.529  1.00 51.60           N  
ATOM   1023  CA  ILE H 139      11.535  17.752  33.163  1.00 51.21           C  
ATOM   1024  CB  ILE H 139      10.715  16.744  32.407  1.00 51.18           C  
ATOM   1025  CG1 ILE H 139       9.546  16.240  33.275  1.00 58.54           C  
ATOM   1026  CG2 ILE H 139      11.650  15.623  31.924  1.00 58.75           C  
ATOM   1027  CD1 ILE H 139       9.982  15.507  34.543  1.00 60.65           C  
ATOM   1028  C   ILE H 139      12.652  18.190  32.266  1.00 51.48           C  
ATOM   1029  O   ILE H 139      12.484  19.081  31.431  1.00 50.97           O  
ATOM   1030  N   HIS H 140      13.839  17.569  32.433  1.00 51.19           N  
ATOM   1031  CA  HIS H 140      14.983  17.969  31.665  1.00 50.36           C  
ATOM   1032  ND1 HIS H 140      15.224  20.810  33.133  1.00 52.82           N  
ATOM   1033  CG  HIS H 140      15.720  19.577  33.480  1.00 51.56           C  
ATOM   1034  CB  HIS H 140      16.134  18.533  32.505  1.00 50.47           C  
ATOM   1035  NE2 HIS H 140      15.314  20.759  35.352  1.00 51.95           N  
ATOM   1036  CD2 HIS H 140      15.765  19.560  34.838  1.00 51.81           C  
ATOM   1037  CE1 HIS H 140      14.999  21.473  34.290  1.00 53.44           C  
ATOM   1038  C   HIS H 140      15.613  16.761  31.047  1.00 51.12           C  
ATOM   1039  O   HIS H 140      15.470  15.643  31.536  1.00 51.17           O  
ATOM   1040  N   TRP H 141      16.332  16.981  29.926  1.00 51.99           N  
ATOM   1041  CA  TRP H 141      17.132  15.955  29.330  1.00 51.70           C  
ATOM   1042  CB  TRP H 141      16.774  15.643  27.867  1.00 51.63           C  
ATOM   1043  CG  TRP H 141      15.444  14.948  27.706  1.00 51.96           C  
ATOM   1044  CD2 TRP H 141      15.262  13.527  27.799  1.00 51.31           C  
ATOM   1045  CD1 TRP H 141      14.210  15.480  27.469  1.00 51.24           C  
ATOM   1046  NE1 TRP H 141      13.270  14.478  27.410  1.00 51.99           N  
ATOM   1047  CE2 TRP H 141      13.904  13.270  27.611  1.00 51.38           C  
ATOM   1048  CE3 TRP H 141      16.154  12.517  28.025  1.00 51.40           C  
ATOM   1049  CZ2 TRP H 141      13.414  11.995  27.647  1.00 52.04           C  
ATOM   1050  CZ3 TRP H 141      15.657  11.232  28.059  1.00 52.06           C  
ATOM   1051  CH2 TRP H 141      14.314  10.977  27.874  1.00 52.45           C  
ATOM   1052  C   TRP H 141      18.536  16.482  29.359  1.00 52.14           C  
ATOM   1053  O   TRP H 141      18.787  17.631  28.998  1.00 51.82           O  
ATOM   1054  N   VAL H 142      19.482  15.653  29.845  1.00 52.60           N  
ATOM   1055  CA  VAL H 142      20.867  16.031  29.902  1.00 51.62           C  
ATOM   1056  CB  VAL H 142      21.358  16.259  31.304  1.00 51.31           C  
ATOM   1057  CG1 VAL H 142      22.853  16.621  31.265  1.00 50.55           C  
ATOM   1058  CG2 VAL H 142      20.471  17.333  31.958  1.00 50.51           C  
ATOM   1059  C   VAL H 142      21.645  14.885  29.332  1.00 50.73           C  
ATOM   1060  O   VAL H 142      21.327  13.723  29.587  1.00 51.15           O  
ATOM   1061  N   ARG H 143      22.699  15.177  28.541  1.00 50.81           N  
ATOM   1062  CA  ARG H 143      23.429  14.097  27.939  1.00 51.25           C  
ATOM   1063  CB  ARG H 143      23.296  14.038  26.406  1.00 51.15           C  
ATOM   1064  CG  ARG H 143      23.776  15.293  25.672  1.00 51.86           C  
ATOM   1065  CD  ARG H 143      23.623  15.180  24.153  1.00 52.63           C  
ATOM   1066  NE  ARG H 143      24.063  16.466  23.545  1.00 53.21           N  
ATOM   1067  CZ  ARG H 143      24.012  16.616  22.188  1.00 54.44           C  
ATOM   1068  NH1 ARG H 143      23.564  15.591  21.410  1.00 55.17           N1+
ATOM   1069  NH2 ARG H 143      24.400  17.787  21.607  1.00 55.11           N  
ATOM   1070  C   ARG H 143      24.882  14.202  28.276  1.00 52.02           C  
ATOM   1071  O   ARG H 143      25.382  15.260  28.654  1.00 51.56           O  
ATOM   1072  N   GLN H 144      25.589  13.054  28.191  1.00 51.90           N  
ATOM   1073  CA  GLN H 144      26.994  13.042  28.468  1.00 53.45           C  
ATOM   1074  CB  GLN H 144      27.315  12.530  29.886  1.00 52.91           C  
ATOM   1075  CG  GLN H 144      28.788  12.645  30.283  1.00 52.59           C  
ATOM   1076  CD  GLN H 144      28.920  12.205  31.736  1.00 54.75           C  
ATOM   1077  OE1 GLN H 144      28.238  11.288  32.188  1.00 56.46           O  
ATOM   1078  NE2 GLN H 144      29.820  12.885  32.495  1.00 53.74           N  
ATOM   1079  C   GLN H 144      27.650  12.135  27.474  1.00 54.26           C  
ATOM   1080  O   GLN H 144      27.390  10.933  27.444  1.00 53.91           O  
ATOM   1081  N   ALA H 145      28.538  12.704  26.635  1.00 55.66           N  
ATOM   1082  CA  ALA H 145      29.255  11.947  25.648  1.00 57.47           C  
ATOM   1083  CB  ALA H 145      29.972  12.817  24.602  1.00 56.93           C  
ATOM   1084  C   ALA H 145      30.291  11.158  26.376  1.00 59.57           C  
ATOM   1085  O   ALA H 145      30.628  11.459  27.521  1.00 60.15           O  
ATOM   1086  N   PRO H 146      30.811  10.145  25.747  1.00 61.45           N  
ATOM   1087  CA  PRO H 146      31.762   9.314  26.418  1.00 62.42           C  
ATOM   1088  CD  PRO H 146      30.110   9.439  24.687  1.00 61.25           C  
ATOM   1089  CB  PRO H 146      32.031   8.151  25.467  1.00 61.74           C  
ATOM   1090  CG  PRO H 146      30.705   8.018  24.690  1.00 62.13           C  
ATOM   1091  C   PRO H 146      32.971  10.088  26.841  1.00 63.37           C  
ATOM   1092  O   PRO H 146      33.562  10.784  26.017  1.00 65.20           O  
ATOM   1093  N   GLY H 147      33.348   9.963  28.131  1.00 62.98           N  
ATOM   1094  CA  GLY H 147      34.516  10.607  28.660  1.00 64.73           C  
ATOM   1095  C   GLY H 147      34.330  12.088  28.592  1.00 65.64           C  
ATOM   1096  O   GLY H 147      35.289  12.829  28.375  1.00 67.38           O  
ATOM   1097  N   LYS H 148      33.088  12.566  28.791  1.00 63.40           N  
ATOM   1098  CA  LYS H 148      32.856  13.970  28.628  1.00 62.34           C  
ATOM   1099  CB  LYS H 148      32.080  14.246  27.333  1.00 62.85           C  
ATOM   1100  CG  LYS H 148      32.194  15.681  26.850  1.00 66.24           C  
ATOM   1101  CD  LYS H 148      33.605  16.036  26.389  1.00 71.00           C  
ATOM   1102  CE  LYS H 148      33.732  17.487  25.934  1.00 74.11           C  
ATOM   1103  NZ  LYS H 148      35.123  17.772  25.527  1.00 74.29           N1+
ATOM   1104  C   LYS H 148      32.023  14.461  29.774  1.00 61.80           C  
ATOM   1105  O   LYS H 148      31.579  13.679  30.613  1.00 62.12           O  
ATOM   1106  N   GLY H 149      31.805  15.793  29.833  1.00 61.02           N  
ATOM   1107  CA  GLY H 149      31.044  16.408  30.886  1.00 59.23           C  
ATOM   1108  C   GLY H 149      29.583  16.368  30.548  1.00 57.64           C  
ATOM   1109  O   GLY H 149      29.177  15.838  29.515  1.00 58.50           O  
ATOM   1110  N   LEU H 150      28.756  16.939  31.449  1.00 57.79           N  
ATOM   1111  CA  LEU H 150      27.329  16.972  31.307  1.00 56.43           C  
ATOM   1112  CB  LEU H 150      26.616  17.234  32.648  1.00 54.80           C  
ATOM   1113  CG  LEU H 150      26.846  16.142  33.711  1.00 53.39           C  
ATOM   1114  CD1 LEU H 150      26.111  16.474  35.018  1.00 51.19           C  
ATOM   1115  CD2 LEU H 150      26.474  14.751  33.172  1.00 50.99           C  
ATOM   1116  C   LEU H 150      26.949  18.103  30.403  1.00 56.84           C  
ATOM   1117  O   LEU H 150      27.515  19.196  30.471  1.00 58.23           O  
ATOM   1118  N   GLU H 151      25.959  17.855  29.524  1.00 55.84           N  
ATOM   1119  CA  GLU H 151      25.471  18.881  28.651  1.00 57.16           C  
ATOM   1120  CB  GLU H 151      25.822  18.661  27.169  1.00 57.35           C  
ATOM   1121  CG  GLU H 151      25.298  19.770  26.249  1.00 58.75           C  
ATOM   1122  CD  GLU H 151      25.707  19.433  24.821  1.00 62.16           C  
ATOM   1123  OE1 GLU H 151      26.430  18.419  24.636  1.00 64.98           O  
ATOM   1124  OE2 GLU H 151      25.300  20.184  23.894  1.00 62.08           O1-
ATOM   1125  C   GLU H 151      23.975  18.858  28.736  1.00 55.53           C  
ATOM   1126  O   GLU H 151      23.346  17.823  28.531  1.00 56.15           O  
ATOM   1127  N   TRP H 152      23.363  20.013  29.052  1.00 55.41           N  
ATOM   1128  CA  TRP H 152      21.929  20.112  29.124  1.00 53.97           C  
ATOM   1129  CB  TRP H 152      21.477  21.365  29.887  1.00 54.32           C  
ATOM   1130  CG  TRP H 152      20.011  21.661  29.748  1.00 54.65           C  
ATOM   1131  CD2 TRP H 152      19.488  22.563  28.761  1.00 54.71           C  
ATOM   1132  CD1 TRP H 152      18.945  21.199  30.460  1.00 53.77           C  
ATOM   1133  NE1 TRP H 152      17.785  21.757  29.976  1.00 54.73           N  
ATOM   1134  CE2 TRP H 152      18.106  22.601  28.930  1.00 54.39           C  
ATOM   1135  CE3 TRP H 152      20.112  23.308  27.798  1.00 55.31           C  
ATOM   1136  CZ2 TRP H 152      17.322  23.386  28.136  1.00 55.12           C  
ATOM   1137  CZ3 TRP H 152      19.317  24.096  26.994  1.00 54.51           C  
ATOM   1138  CH2 TRP H 152      17.948  24.133  27.161  1.00 55.81           C  
ATOM   1139  C   TRP H 152      21.384  20.216  27.727  1.00 54.42           C  
ATOM   1140  O   TRP H 152      21.845  21.049  26.950  1.00 55.07           O  
ATOM   1141  N   VAL H 153      20.479  19.284  27.342  1.00 52.99           N  
ATOM   1142  CA  VAL H 153      19.819  19.254  26.060  1.00 51.62           C  
ATOM   1143  CB  VAL H 153      19.440  17.858  25.673  1.00 51.76           C  
ATOM   1144  CG1 VAL H 153      18.723  17.898  24.314  1.00 52.31           C  
ATOM   1145  CG2 VAL H 153      20.713  16.997  25.683  1.00 51.47           C  
ATOM   1146  C   VAL H 153      18.572  20.097  25.942  1.00 51.41           C  
ATOM   1147  O   VAL H 153      18.475  20.948  25.058  1.00 51.19           O  
ATOM   1148  N   ALA H 154      17.576  19.879  26.840  1.00 50.99           N  
ATOM   1149  CA  ALA H 154      16.303  20.554  26.719  1.00 50.49           C  
ATOM   1150  CB  ALA H 154      15.432  20.003  25.576  1.00 48.81           C  
ATOM   1151  C   ALA H 154      15.507  20.400  27.990  1.00 50.99           C  
ATOM   1152  O   ALA H 154      15.801  19.547  28.827  1.00 52.07           O  
ATOM   1153  N   SER H 155      14.468  21.253  28.168  1.00 51.00           N  
ATOM   1154  CA  SER H 155      13.637  21.197  29.347  1.00 51.58           C  
ATOM   1155  CB  SER H 155      13.974  22.279  30.389  1.00 51.60           C  
ATOM   1156  OG  SER H 155      15.325  22.170  30.802  1.00 48.40           O  
ATOM   1157  C   SER H 155      12.226  21.482  28.933  1.00 52.10           C  
ATOM   1158  O   SER H 155      11.987  22.102  27.897  1.00 51.48           O  
ATOM   1159  N   ILE H 156      11.246  21.004  29.731  1.00 52.43           N  
ATOM   1160  CA  ILE H 156       9.870  21.275  29.425  1.00 52.66           C  
ATOM   1161  CB  ILE H 156       9.220  20.195  28.606  1.00 51.63           C  
ATOM   1162  CG1 ILE H 156       7.832  20.644  28.118  1.00 52.55           C  
ATOM   1163  CG2 ILE H 156       9.198  18.906  29.443  1.00 50.61           C  
ATOM   1164  CD1 ILE H 156       7.242  19.740  27.036  1.00 52.13           C  
ATOM   1165  C   ILE H 156       9.078  21.398  30.689  1.00 53.68           C  
ATOM   1166  O   ILE H 156       9.370  20.742  31.689  1.00 54.53           O  
ATOM   1167  N   SER H 157       8.064  22.287  30.678  1.00 54.63           N  
ATOM   1168  CA  SER H 157       7.141  22.338  31.777  1.00 55.25           C  
ATOM   1169  CB  SER H 157       7.234  23.614  32.635  1.00 55.56           C  
ATOM   1170  OG  SER H 157       6.777  24.740  31.902  1.00 55.04           O  
ATOM   1171  C   SER H 157       5.778  22.298  31.162  1.00 55.68           C  
ATOM   1172  O   SER H 157       5.405  23.176  30.386  1.00 55.78           O  
ATOM   1173  N   SER H 158       5.031  21.245  31.509  1.00 62.88           N  
ATOM   1174  CA  SER H 158       3.706  21.096  31.011  1.00 61.03           C  
ATOM   1175  CB  SER H 158       3.121  19.703  31.297  1.00 62.96           C  
ATOM   1176  OG  SER H 158       3.850  18.719  30.580  1.00 61.47           O  
ATOM   1177  C   SER H 158       2.794  22.125  31.631  1.00 64.84           C  
ATOM   1178  O   SER H 158       1.797  22.515  31.026  1.00 62.19           O  
ATOM   1179  N   TYR H 159       3.089  22.600  32.858  1.00 61.27           N  
ATOM   1180  CA  TYR H 159       2.163  23.500  33.501  1.00 66.30           C  
ATOM   1181  CB  TYR H 159       2.598  23.848  34.940  1.00 60.60           C  
ATOM   1182  CG  TYR H 159       1.443  24.462  35.663  1.00 64.67           C  
ATOM   1183  CD1 TYR H 159       1.208  25.819  35.641  1.00 65.59           C  
ATOM   1184  CD2 TYR H 159       0.584  23.654  36.374  1.00 61.88           C  
ATOM   1185  CE1 TYR H 159       0.134  26.352  36.321  1.00 61.48           C  
ATOM   1186  CE2 TYR H 159      -0.488  24.178  37.053  1.00 65.70           C  
ATOM   1187  CZ  TYR H 159      -0.717  25.533  37.025  1.00 63.52           C  
ATOM   1188  OH  TYR H 159      -1.820  26.074  37.722  1.00 61.50           O  
ATOM   1189  C   TYR H 159       2.080  24.776  32.707  1.00 68.23           C  
ATOM   1190  O   TYR H 159       0.989  25.257  32.399  1.00 70.92           O  
ATOM   1191  N   TYR H 160       3.252  25.376  32.408  1.00 66.18           N  
ATOM   1192  CA  TYR H 160       3.387  26.573  31.623  1.00 63.77           C  
ATOM   1193  CB  TYR H 160       4.714  27.311  31.857  1.00 63.83           C  
ATOM   1194  CG  TYR H 160       4.610  27.949  33.197  1.00 69.14           C  
ATOM   1195  CD1 TYR H 160       4.876  27.237  34.345  1.00 68.79           C  
ATOM   1196  CD2 TYR H 160       4.238  29.269  33.291  1.00 69.27           C  
ATOM   1197  CE1 TYR H 160       4.770  27.841  35.577  1.00 67.40           C  
ATOM   1198  CE2 TYR H 160       4.132  29.874  34.520  1.00 64.90           C  
ATOM   1199  CZ  TYR H 160       4.399  29.161  35.666  1.00 71.27           C  
ATOM   1200  OH  TYR H 160       4.290  29.776  36.934  1.00 67.58           O  
ATOM   1201  C   TYR H 160       3.255  26.288  30.164  1.00 65.99           C  
ATOM   1202  O   TYR H 160       2.663  27.076  29.427  1.00 69.22           O  
ATOM   1203  N   GLY H 161       3.813  25.143  29.719  1.00 65.77           N  
ATOM   1204  CA  GLY H 161       3.863  24.817  28.324  1.00 65.82           C  
ATOM   1205  C   GLY H 161       5.144  25.369  27.773  1.00 69.05           C  
ATOM   1206  O   GLY H 161       5.266  25.583  26.567  1.00 70.82           O  
ATOM   1207  N   SER H 162       6.137  25.633  28.651  1.00 57.41           N  
ATOM   1208  CA  SER H 162       7.365  26.199  28.185  1.00 56.80           C  
ATOM   1209  CB  SER H 162       8.075  27.056  29.247  1.00 58.08           C  
ATOM   1210  OG  SER H 162       8.372  26.264  30.386  1.00 63.11           O  
ATOM   1211  C   SER H 162       8.296  25.102  27.785  1.00 56.07           C  
ATOM   1212  O   SER H 162       8.302  24.016  28.365  1.00 55.66           O  
ATOM   1213  N   THR H 163       9.091  25.373  26.733  1.00 55.33           N  
ATOM   1214  CA  THR H 163      10.051  24.431  26.254  1.00 53.65           C  
ATOM   1215  CB  THR H 163       9.667  23.829  24.938  1.00 52.97           C  
ATOM   1216  OG1 THR H 163       8.403  23.194  25.020  1.00 53.42           O  
ATOM   1217  CG2 THR H 163      10.726  22.791  24.579  1.00 51.74           C  
ATOM   1218  C   THR H 163      11.311  25.205  26.020  1.00 54.07           C  
ATOM   1219  O   THR H 163      11.265  26.357  25.594  1.00 55.47           O  
ATOM   1220  N   SER H 164      12.478  24.593  26.310  1.00 53.16           N  
ATOM   1221  CA  SER H 164      13.722  25.272  26.079  1.00 53.26           C  
ATOM   1222  CB  SER H 164      14.363  25.846  27.354  1.00 53.28           C  
ATOM   1223  OG  SER H 164      14.740  24.791  28.225  1.00 60.69           O  
ATOM   1224  C   SER H 164      14.684  24.276  25.507  1.00 53.53           C  
ATOM   1225  O   SER H 164      14.651  23.098  25.863  1.00 53.83           O  
ATOM   1226  N   TYR H 165      15.572  24.737  24.597  1.00 53.77           N  
ATOM   1227  CA  TYR H 165      16.494  23.844  23.950  1.00 53.06           C  
ATOM   1228  CB  TYR H 165      16.185  23.608  22.457  1.00 53.37           C  
ATOM   1229  CG  TYR H 165      14.835  22.994  22.292  1.00 53.93           C  
ATOM   1230  CD1 TYR H 165      14.684  21.627  22.289  1.00 54.20           C  
ATOM   1231  CD2 TYR H 165      13.716  23.784  22.137  1.00 53.22           C  
ATOM   1232  CE1 TYR H 165      13.442  21.057  22.129  1.00 53.81           C  
ATOM   1233  CE2 TYR H 165      12.472  23.219  21.976  1.00 53.96           C  
ATOM   1234  CZ  TYR H 165      12.333  21.852  21.973  1.00 53.58           C  
ATOM   1235  OH  TYR H 165      11.058  21.268  21.808  1.00 54.03           O  
ATOM   1236  C   TYR H 165      17.865  24.456  23.960  1.00 53.62           C  
ATOM   1237  O   TYR H 165      18.018  25.674  24.024  1.00 54.06           O  
ATOM   1238  N   ALA H 166      18.909  23.602  23.915  1.00 54.19           N  
ATOM   1239  CA  ALA H 166      20.265  24.065  23.810  1.00 54.42           C  
ATOM   1240  CB  ALA H 166      21.313  23.006  24.195  1.00 52.76           C  
ATOM   1241  C   ALA H 166      20.477  24.422  22.371  1.00 55.98           C  
ATOM   1242  O   ALA H 166      19.790  23.910  21.490  1.00 54.58           O  
ATOM   1243  N   ASP H 167      21.447  25.312  22.093  1.00 58.91           N  
ATOM   1244  CA  ASP H 167      21.675  25.788  20.759  1.00 61.09           C  
ATOM   1245  CB  ASP H 167      22.799  26.834  20.677  1.00 63.27           C  
ATOM   1246  CG  ASP H 167      22.328  28.109  21.362  1.00 66.41           C  
ATOM   1247  OD1 ASP H 167      21.184  28.117  21.893  1.00 68.61           O  
ATOM   1248  OD2 ASP H 167      23.109  29.096  21.361  1.00 68.96           O1-
ATOM   1249  C   ASP H 167      22.071  24.653  19.869  1.00 60.86           C  
ATOM   1250  O   ASP H 167      21.652  24.591  18.715  1.00 61.87           O  
ATOM   1251  N   SER H 168      22.883  23.710  20.380  1.00 59.96           N  
ATOM   1252  CA  SER H 168      23.378  22.664  19.533  1.00 59.47           C  
ATOM   1253  CB  SER H 168      24.341  21.705  20.259  1.00 58.93           C  
ATOM   1254  OG  SER H 168      23.657  20.988  21.277  1.00 60.21           O  
ATOM   1255  C   SER H 168      22.252  21.843  18.971  1.00 58.81           C  
ATOM   1256  O   SER H 168      22.308  21.434  17.812  1.00 59.56           O  
ATOM   1257  N   VAL H 169      21.251  21.508  19.808  1.00 58.26           N  
ATOM   1258  CA  VAL H 169      20.107  20.701  19.459  1.00 57.65           C  
ATOM   1259  CB  VAL H 169      19.556  19.920  20.615  1.00 55.95           C  
ATOM   1260  CG1 VAL H 169      20.655  18.979  21.131  1.00 54.59           C  
ATOM   1261  CG2 VAL H 169      19.012  20.887  21.672  1.00 54.95           C  
ATOM   1262  C   VAL H 169      18.966  21.439  18.816  1.00 58.34           C  
ATOM   1263  O   VAL H 169      18.091  20.816  18.219  1.00 57.25           O  
ATOM   1264  N   LYS H 170      18.884  22.770  18.978  1.00 59.12           N  
ATOM   1265  CA  LYS H 170      17.727  23.500  18.537  1.00 61.20           C  
ATOM   1266  CB  LYS H 170      17.909  25.016  18.728  1.00 63.02           C  
ATOM   1267  CG  LYS H 170      16.642  25.853  18.544  1.00 65.95           C  
ATOM   1268  CD  LYS H 170      16.797  27.273  19.090  1.00 69.50           C  
ATOM   1269  CE  LYS H 170      15.552  28.144  18.926  1.00 71.44           C  
ATOM   1270  NZ  LYS H 170      15.780  29.466  19.550  1.00 72.70           N1+
ATOM   1271  C   LYS H 170      17.414  23.231  17.091  1.00 60.92           C  
ATOM   1272  O   LYS H 170      18.287  23.269  16.226  1.00 61.90           O  
ATOM   1273  N   GLY H 171      16.124  22.928  16.817  1.00 59.10           N  
ATOM   1274  CA  GLY H 171      15.578  22.728  15.502  1.00 60.13           C  
ATOM   1275  C   GLY H 171      15.419  21.262  15.223  1.00 59.95           C  
ATOM   1276  O   GLY H 171      14.392  20.824  14.708  1.00 61.37           O  
ATOM   1277  N   ARG H 172      16.471  20.477  15.516  1.00 57.94           N  
ATOM   1278  CA  ARG H 172      16.516  19.058  15.301  1.00 56.72           C  
ATOM   1279  CB  ARG H 172      17.967  18.556  15.198  1.00 57.03           C  
ATOM   1280  CG  ARG H 172      18.826  18.889  16.416  1.00 58.37           C  
ATOM   1281  CD  ARG H 172      20.214  19.432  16.072  1.00 59.36           C  
ATOM   1282  NE  ARG H 172      20.902  18.415  15.235  1.00 60.28           N  
ATOM   1283  CZ  ARG H 172      21.531  17.363  15.831  1.00 60.91           C  
ATOM   1284  NH1 ARG H 172      21.489  17.213  17.186  1.00 59.84           N1+
ATOM   1285  NH2 ARG H 172      22.202  16.450  15.071  1.00 61.03           N  
ATOM   1286  C   ARG H 172      15.749  18.265  16.330  1.00 55.45           C  
ATOM   1287  O   ARG H 172      15.172  17.227  16.006  1.00 55.87           O  
ATOM   1288  N   PHE H 173      15.730  18.727  17.599  1.00 54.59           N  
ATOM   1289  CA  PHE H 173      15.148  17.987  18.694  1.00 53.93           C  
ATOM   1290  CB  PHE H 173      16.063  17.979  19.933  1.00 53.96           C  
ATOM   1291  CG  PHE H 173      17.209  17.047  19.732  1.00 53.82           C  
ATOM   1292  CD1 PHE H 173      17.994  17.104  18.607  1.00 53.64           C  
ATOM   1293  CD2 PHE H 173      17.540  16.148  20.717  1.00 53.80           C  
ATOM   1294  CE1 PHE H 173      19.057  16.247  18.445  1.00 54.50           C  
ATOM   1295  CE2 PHE H 173      18.603  15.290  20.564  1.00 53.47           C  
ATOM   1296  CZ  PHE H 173      19.363  15.334  19.423  1.00 53.76           C  
ATOM   1297  C   PHE H 173      13.878  18.636  19.147  1.00 53.85           C  
ATOM   1298  O   PHE H 173      13.722  19.855  19.075  1.00 53.41           O  
ATOM   1299  N   THR H 174      12.916  17.809  19.614  1.00 53.50           N  
ATOM   1300  CA  THR H 174      11.692  18.328  20.153  1.00 54.67           C  
ATOM   1301  CB  THR H 174      10.505  18.112  19.259  1.00 55.52           C  
ATOM   1302  OG1 THR H 174      10.719  18.734  18.001  1.00 57.38           O  
ATOM   1303  CG2 THR H 174       9.262  18.706  19.938  1.00 55.46           C  
ATOM   1304  C   THR H 174      11.418  17.611  21.440  1.00 54.51           C  
ATOM   1305  O   THR H 174      11.443  16.383  21.501  1.00 55.69           O  
ATOM   1306  N   ILE H 175      11.134  18.377  22.510  1.00 52.59           N  
ATOM   1307  CA  ILE H 175      10.828  17.797  23.787  1.00 51.67           C  
ATOM   1308  CB  ILE H 175      11.515  18.465  24.944  1.00 50.18           C  
ATOM   1309  CG1 ILE H 175      11.340  17.639  26.229  1.00 49.11           C  
ATOM   1310  CG2 ILE H 175      10.973  19.896  25.051  1.00 48.34           C  
ATOM   1311  CD1 ILE H 175      12.224  18.114  27.381  1.00 48.50           C  
ATOM   1312  C   ILE H 175       9.357  17.955  23.988  1.00 53.74           C  
ATOM   1313  O   ILE H 175       8.784  18.984  23.629  1.00 55.16           O  
ATOM   1314  N   SER H 176       8.697  16.910  24.524  1.00 53.97           N  
ATOM   1315  CA  SER H 176       7.277  16.981  24.723  1.00 55.35           C  
ATOM   1316  CB  SER H 176       6.478  16.472  23.513  1.00 56.02           C  
ATOM   1317  OG  SER H 176       6.825  15.123  23.240  1.00 55.70           O  
ATOM   1318  C   SER H 176       6.917  16.127  25.897  1.00 56.15           C  
ATOM   1319  O   SER H 176       7.762  15.430  26.457  1.00 55.76           O  
ATOM   1320  N   ALA H 177       5.637  16.198  26.324  1.00 56.51           N  
ATOM   1321  CA  ALA H 177       5.198  15.411  27.437  1.00 57.08           C  
ATOM   1322  CB  ALA H 177       5.284  16.153  28.783  1.00 56.44           C  
ATOM   1323  C   ALA H 177       3.765  15.040  27.228  1.00 58.78           C  
ATOM   1324  O   ALA H 177       2.993  15.782  26.620  1.00 59.56           O  
ATOM   1325  N   ASP H 178       3.391  13.842  27.721  1.00 59.27           N  
ATOM   1326  CA  ASP H 178       2.039  13.372  27.677  1.00 59.64           C  
ATOM   1327  CB  ASP H 178       1.903  12.012  26.964  1.00 60.37           C  
ATOM   1328  CG  ASP H 178       0.427  11.670  26.797  1.00 62.02           C  
ATOM   1329  OD1 ASP H 178      -0.403  12.180  27.595  1.00 61.18           O  
ATOM   1330  OD2 ASP H 178       0.109  10.890  25.863  1.00 62.82           O1-
ATOM   1331  C   ASP H 178       1.645  13.192  29.111  1.00 60.38           C  
ATOM   1332  O   ASP H 178       2.090  12.255  29.770  1.00 60.63           O  
ATOM   1333  N   THR H 179       0.794  14.099  29.627  1.00 60.60           N  
ATOM   1334  CA  THR H 179       0.413  14.073  31.010  1.00 61.26           C  
ATOM   1335  CB  THR H 179      -0.444  15.240  31.413  1.00 61.82           C  
ATOM   1336  OG1 THR H 179      -1.656  15.243  30.674  1.00 62.95           O  
ATOM   1337  CG2 THR H 179       0.337  16.541  31.159  1.00 61.43           C  
ATOM   1338  C   THR H 179      -0.345  12.816  31.310  1.00 61.89           C  
ATOM   1339  O   THR H 179      -0.146  12.208  32.360  1.00 62.16           O  
ATOM   1340  N   SER H 180      -1.232  12.380  30.396  1.00 61.83           N  
ATOM   1341  CA  SER H 180      -2.022  11.213  30.675  1.00 62.23           C  
ATOM   1342  CB  SER H 180      -3.001  10.859  29.538  1.00 63.26           C  
ATOM   1343  OG  SER H 180      -2.291  10.498  28.362  1.00 64.35           O  
ATOM   1344  C   SER H 180      -1.106  10.044  30.887  1.00 60.96           C  
ATOM   1345  O   SER H 180      -1.337   9.220  31.770  1.00 61.72           O  
ATOM   1346  N   LYS H 181      -0.059   9.934  30.047  1.00 58.67           N  
ATOM   1347  CA  LYS H 181       0.939   8.899  30.106  1.00 57.78           C  
ATOM   1348  CB  LYS H 181       1.755   8.778  28.811  1.00 57.35           C  
ATOM   1349  CG  LYS H 181       0.923   8.215  27.658  1.00 59.01           C  
ATOM   1350  CD  LYS H 181       1.586   8.334  26.286  1.00 60.74           C  
ATOM   1351  CE  LYS H 181       0.733   7.761  25.153  1.00 62.54           C  
ATOM   1352  NZ  LYS H 181       0.590   6.300  25.329  1.00 62.79           N1+
ATOM   1353  C   LYS H 181       1.876   9.116  31.260  1.00 56.37           C  
ATOM   1354  O   LYS H 181       2.520   8.177  31.725  1.00 55.14           O  
ATOM   1355  N   ASN H 182       2.005  10.372  31.732  1.00 56.02           N  
ATOM   1356  CA  ASN H 182       2.927  10.667  32.791  1.00 56.01           C  
ATOM   1357  CB  ASN H 182       2.646   9.836  34.061  1.00 56.53           C  
ATOM   1358  CG  ASN H 182       3.360  10.468  35.251  1.00 56.78           C  
ATOM   1359  OD1 ASN H 182       4.565  10.309  35.434  1.00 56.54           O  
ATOM   1360  ND2 ASN H 182       2.590  11.209  36.092  1.00 56.23           N  
ATOM   1361  C   ASN H 182       4.303  10.366  32.279  1.00 55.36           C  
ATOM   1362  O   ASN H 182       5.163   9.869  33.006  1.00 54.85           O  
ATOM   1363  N   THR H 183       4.541  10.674  30.985  1.00 54.49           N  
ATOM   1364  CA  THR H 183       5.823  10.414  30.391  1.00 53.94           C  
ATOM   1365  CB  THR H 183       5.797   9.257  29.437  1.00 54.37           C  
ATOM   1366  OG1 THR H 183       5.368   8.078  30.105  1.00 54.59           O  
ATOM   1367  CG2 THR H 183       7.208   9.054  28.863  1.00 53.16           C  
ATOM   1368  C   THR H 183       6.266  11.621  29.613  1.00 53.41           C  
ATOM   1369  O   THR H 183       5.448  12.409  29.138  1.00 53.30           O  
ATOM   1370  N   ALA H 184       7.600  11.792  29.468  1.00 51.86           N  
ATOM   1371  CA  ALA H 184       8.173  12.879  28.718  1.00 51.05           C  
ATOM   1372  CB  ALA H 184       9.151  13.740  29.536  1.00 49.73           C  
ATOM   1373  C   ALA H 184       8.954  12.261  27.594  1.00 50.77           C  
ATOM   1374  O   ALA H 184       9.469  11.154  27.734  1.00 51.62           O  
ATOM   1375  N   TYR H 185       9.052  12.954  26.435  1.00 49.68           N  
ATOM   1376  CA  TYR H 185       9.724  12.347  25.318  1.00 49.84           C  
ATOM   1377  CB  TYR H 185       8.795  11.983  24.148  1.00 50.60           C  
ATOM   1378  CG  TYR H 185       7.653  11.161  24.644  1.00 50.42           C  
ATOM   1379  CD1 TYR H 185       7.807   9.843  24.995  1.00 48.70           C  
ATOM   1380  CD2 TYR H 185       6.411  11.733  24.777  1.00 51.37           C  
ATOM   1381  CE1 TYR H 185       6.736   9.107  25.451  1.00 50.08           C  
ATOM   1382  CE2 TYR H 185       5.337  11.006  25.231  1.00 51.27           C  
ATOM   1383  CZ  TYR H 185       5.499   9.686  25.568  1.00 51.86           C  
ATOM   1384  OH  TYR H 185       4.401   8.932  26.035  1.00 53.42           O  
ATOM   1385  C   TYR H 185      10.717  13.305  24.735  1.00 50.14           C  
ATOM   1386  O   TYR H 185      10.632  14.519  24.930  1.00 50.52           O  
ATOM   1387  N   LEU H 186      11.723  12.749  24.024  1.00 50.13           N  
ATOM   1388  CA  LEU H 186      12.680  13.563  23.337  1.00 50.66           C  
ATOM   1389  CB  LEU H 186      14.080  13.505  23.972  1.00 50.30           C  
ATOM   1390  CG  LEU H 186      15.101  14.449  23.317  1.00 50.28           C  
ATOM   1391  CD1 LEU H 186      14.680  15.919  23.485  1.00 48.39           C  
ATOM   1392  CD2 LEU H 186      16.521  14.180  23.842  1.00 49.23           C  
ATOM   1393  C   LEU H 186      12.782  13.038  21.937  1.00 51.77           C  
ATOM   1394  O   LEU H 186      13.342  11.966  21.703  1.00 51.88           O  
ATOM   1395  N   GLN H 187      12.242  13.794  20.963  1.00 53.11           N  
ATOM   1396  CA  GLN H 187      12.302  13.391  19.585  1.00 54.39           C  
ATOM   1397  CB  GLN H 187      11.151  13.963  18.737  1.00 55.20           C  
ATOM   1398  CG  GLN H 187      11.225  13.586  17.255  1.00 56.40           C  
ATOM   1399  CD  GLN H 187      11.029  12.083  17.132  1.00 57.79           C  
ATOM   1400  OE1 GLN H 187      10.043  11.531  17.619  1.00 57.69           O  
ATOM   1401  NE2 GLN H 187      11.995  11.398  16.465  1.00 56.80           N  
ATOM   1402  C   GLN H 187      13.581  13.933  19.037  1.00 55.39           C  
ATOM   1403  O   GLN H 187      13.832  15.135  19.097  1.00 56.88           O  
ATOM   1404  N   MET H 188      14.432  13.045  18.491  1.00 55.46           N  
ATOM   1405  CA  MET H 188      15.701  13.479  17.985  1.00 56.56           C  
ATOM   1406  CB  MET H 188      16.877  12.696  18.588  1.00 56.58           C  
ATOM   1407  CG  MET H 188      17.000  12.855  20.105  1.00 57.66           C  
ATOM   1408  SD  MET H 188      18.382  11.945  20.859  1.00 62.06           S  
ATOM   1409  CE  MET H 188      17.577  10.318  20.794  1.00 60.22           C  
ATOM   1410  C   MET H 188      15.721  13.221  16.510  1.00 56.44           C  
ATOM   1411  O   MET H 188      15.466  12.105  16.060  1.00 57.22           O  
ATOM   1412  N   ASN H 189      16.049  14.261  15.716  1.00 56.08           N  
ATOM   1413  CA  ASN H 189      16.063  14.111  14.289  1.00 56.84           C  
ATOM   1414  CB  ASN H 189      14.996  14.963  13.577  1.00 57.96           C  
ATOM   1415  CG  ASN H 189      13.615  14.477  13.999  1.00 59.45           C  
ATOM   1416  OD1 ASN H 189      13.299  13.292  13.904  1.00 60.34           O  
ATOM   1417  ND2 ASN H 189      12.766  15.422  14.485  1.00 59.29           N  
ATOM   1418  C   ASN H 189      17.393  14.590  13.790  1.00 57.13           C  
ATOM   1419  O   ASN H 189      18.119  15.288  14.494  1.00 57.49           O  
ATOM   1420  N   SER H 190      17.748  14.202  12.548  1.00 57.39           N  
ATOM   1421  CA  SER H 190      18.976  14.633  11.937  1.00 58.28           C  
ATOM   1422  CB  SER H 190      18.998  16.142  11.633  1.00 59.49           C  
ATOM   1423  OG  SER H 190      17.967  16.470  10.715  1.00 61.45           O  
ATOM   1424  C   SER H 190      20.113  14.343  12.863  1.00 57.79           C  
ATOM   1425  O   SER H 190      20.975  15.194  13.074  1.00 57.81           O  
ATOM   1426  N   LEU H 191      20.159  13.117  13.417  1.00 57.05           N  
ATOM   1427  CA  LEU H 191      21.170  12.746  14.367  1.00 56.17           C  
ATOM   1428  CB  LEU H 191      20.918  11.365  15.000  1.00 55.57           C  
ATOM   1429  CG  LEU H 191      19.724  11.329  15.971  1.00 54.72           C  
ATOM   1430  CD1 LEU H 191      19.467   9.909  16.491  1.00 52.56           C  
ATOM   1431  CD2 LEU H 191      19.924  12.323  17.127  1.00 54.69           C  
ATOM   1432  C   LEU H 191      22.514  12.695  13.710  1.00 55.89           C  
ATOM   1433  O   LEU H 191      22.650  12.344  12.539  1.00 55.83           O  
ATOM   1434  N   ARG H 192      23.554  13.068  14.483  1.00 56.78           N  
ATOM   1435  CA  ARG H 192      24.907  13.058  14.009  0.90 59.46           C  
ATOM   1436  CB  ARG H 192      25.443  14.466  13.699  0.90 62.45           C  
ATOM   1437  CG  ARG H 192      25.326  15.436  14.873  0.90 65.18           C  
ATOM   1438  CD  ARG H 192      25.616  16.890  14.497  0.90 68.15           C  
ATOM   1439  NE  ARG H 192      25.309  17.724  15.694  0.90 70.29           N  
ATOM   1440  CZ  ARG H 192      25.287  19.082  15.585  0.88 76.77           C  
ATOM   1441  NH1 ARG H 192      25.545  19.672  14.381  0.88 76.81           N1+
ATOM   1442  NH2 ARG H 192      25.003  19.854  16.675  0.88 77.40           N  
ATOM   1443  C   ARG H 192      25.764  12.397  15.048  1.00 58.28           C  
ATOM   1444  O   ARG H 192      25.341  12.178  16.182  1.00 57.98           O  
ATOM   1445  N   ALA H 193      27.018  12.080  14.678  1.00 59.80           N  
ATOM   1446  CA  ALA H 193      27.914  11.328  15.513  1.00 60.13           C  
ATOM   1447  CB  ALA H 193      29.302  11.138  14.876  1.00 59.29           C  
ATOM   1448  C   ALA H 193      28.111  12.037  16.816  1.00 60.52           C  
ATOM   1449  O   ALA H 193      28.187  11.398  17.865  1.00 61.67           O  
ATOM   1450  N   GLU H 194      28.170  13.380  16.786  1.00 61.97           N  
ATOM   1451  CA  GLU H 194      28.426  14.162  17.964  1.00 61.96           C  
ATOM   1452  CB  GLU H 194      28.433  15.681  17.718  1.00 64.20           C  
ATOM   1453  CG  GLU H 194      29.581  16.190  16.843  1.00 68.90           C  
ATOM   1454  CD  GLU H 194      29.091  16.317  15.408  1.00 73.70           C  
ATOM   1455  OE1 GLU H 194      28.779  15.270  14.781  1.00 74.12           O  
ATOM   1456  OE2 GLU H 194      29.023  17.475  14.916  1.00 76.78           O1-
ATOM   1457  C   GLU H 194      27.349  13.905  18.973  1.00 59.66           C  
ATOM   1458  O   GLU H 194      27.569  14.073  20.170  1.00 60.07           O  
ATOM   1459  N   ASP H 195      26.144  13.544  18.503  1.00 57.10           N  
ATOM   1460  CA  ASP H 195      25.001  13.290  19.337  1.00 56.76           C  
ATOM   1461  CB  ASP H 195      23.700  13.121  18.533  1.00 56.70           C  
ATOM   1462  CG  ASP H 195      23.306  14.492  18.001  1.00 57.53           C  
ATOM   1463  OD1 ASP H 195      23.527  15.501  18.722  1.00 56.72           O  
ATOM   1464  OD2 ASP H 195      22.783  14.549  16.856  1.00 56.90           O1-
ATOM   1465  C   ASP H 195      25.190  12.063  20.187  1.00 55.38           C  
ATOM   1466  O   ASP H 195      24.478  11.882  21.172  1.00 53.59           O  
ATOM   1467  N   THR H 196      26.108  11.150  19.816  1.00 54.34           N  
ATOM   1468  CA  THR H 196      26.277   9.938  20.577  1.00 54.77           C  
ATOM   1469  CB  THR H 196      27.418   9.094  20.085  1.00 55.23           C  
ATOM   1470  OG1 THR H 196      27.220   8.756  18.720  1.00 54.74           O  
ATOM   1471  CG2 THR H 196      27.501   7.819  20.941  1.00 53.77           C  
ATOM   1472  C   THR H 196      26.541  10.278  22.015  1.00 54.30           C  
ATOM   1473  O   THR H 196      27.431  11.068  22.326  1.00 56.76           O  
ATOM   1474  N   ALA H 197      25.747   9.686  22.938  1.00 53.03           N  
ATOM   1475  CA  ALA H 197      25.942   9.970  24.332  1.00 53.04           C  
ATOM   1476  CB  ALA H 197      25.753  11.456  24.681  1.00 52.34           C  
ATOM   1477  C   ALA H 197      24.934   9.212  25.140  1.00 52.67           C  
ATOM   1478  O   ALA H 197      24.060   8.529  24.603  1.00 51.43           O  
ATOM   1479  N   VAL H 198      25.071   9.288  26.479  1.00 52.23           N  
ATOM   1480  CA  VAL H 198      24.109   8.705  27.364  1.00 50.99           C  
ATOM   1481  CB  VAL H 198      24.695   8.226  28.660  1.00 50.71           C  
ATOM   1482  CG1 VAL H 198      23.553   7.727  29.562  1.00 49.63           C  
ATOM   1483  CG2 VAL H 198      25.756   7.156  28.356  1.00 48.82           C  
ATOM   1484  C   VAL H 198      23.162   9.817  27.684  1.00 51.72           C  
ATOM   1485  O   VAL H 198      23.582  10.892  28.108  1.00 53.40           O  
ATOM   1486  N   TYR H 199      21.847   9.583  27.500  1.00 51.89           N  
ATOM   1487  CA  TYR H 199      20.884  10.623  27.724  1.00 52.17           C  
ATOM   1488  CB  TYR H 199      19.830  10.744  26.605  1.00 52.33           C  
ATOM   1489  CG  TYR H 199      20.457  11.329  25.386  1.00 52.26           C  
ATOM   1490  CD1 TYR H 199      21.299  10.594  24.583  1.00 51.63           C  
ATOM   1491  CD2 TYR H 199      20.179  12.629  25.033  1.00 52.22           C  
ATOM   1492  CE1 TYR H 199      21.857  11.154  23.457  1.00 51.17           C  
ATOM   1493  CE2 TYR H 199      20.734  13.194  23.910  1.00 51.79           C  
ATOM   1494  CZ  TYR H 199      21.579  12.457  23.120  1.00 52.32           C  
ATOM   1495  OH  TYR H 199      22.152  13.032  21.967  1.00 52.49           O  
ATOM   1496  C   TYR H 199      20.140  10.323  28.985  1.00 52.22           C  
ATOM   1497  O   TYR H 199      19.600   9.232  29.161  1.00 52.23           O  
ATOM   1498  N   TYR H 200      20.091  11.318  29.899  1.00 52.05           N  
ATOM   1499  CA  TYR H 200      19.427  11.149  31.160  1.00 52.75           C  
ATOM   1500  CB  TYR H 200      20.261  11.561  32.393  1.00 53.48           C  
ATOM   1501  CG  TYR H 200      21.556  10.828  32.505  1.00 54.18           C  
ATOM   1502  CD1 TYR H 200      21.645   9.633  33.180  1.00 55.16           C  
ATOM   1503  CD2 TYR H 200      22.696  11.352  31.942  1.00 54.41           C  
ATOM   1504  CE1 TYR H 200      22.847   8.973  33.290  1.00 56.36           C  
ATOM   1505  CE2 TYR H 200      23.902  10.699  32.048  1.00 56.04           C  
ATOM   1506  CZ  TYR H 200      23.980   9.506  32.724  1.00 57.15           C  
ATOM   1507  OH  TYR H 200      25.215   8.831  32.837  1.00 58.13           O  
ATOM   1508  C   TYR H 200      18.284  12.120  31.200  1.00 53.40           C  
ATOM   1509  O   TYR H 200      18.365  13.218  30.651  1.00 54.18           O  
ATOM   1510  N   CYS H 201      17.161  11.711  31.823  1.00 53.81           N  
ATOM   1511  CA  CYS H 201      16.089  12.630  32.078  1.00 55.38           C  
ATOM   1512  CB  CYS H 201      14.682  12.101  31.695  1.00 56.60           C  
ATOM   1513  SG  CYS H 201      14.252  10.492  32.430  1.00 63.06           S  
ATOM   1514  C   CYS H 201      16.146  12.903  33.554  1.00 55.29           C  
ATOM   1515  O   CYS H 201      16.529  12.030  34.335  1.00 56.84           O  
ATOM   1516  N   ALA H 202      15.815  14.144  33.967  1.00 54.40           N  
ATOM   1517  CA  ALA H 202      15.865  14.515  35.356  1.00 53.59           C  
ATOM   1518  CB  ALA H 202      17.135  15.293  35.740  1.00 53.59           C  
ATOM   1519  C   ALA H 202      14.700  15.405  35.621  1.00 53.54           C  
ATOM   1520  O   ALA H 202      14.100  15.944  34.691  1.00 53.96           O  
ATOM   1521  N   ARG H 203      14.331  15.570  36.909  1.00 52.56           N  
ATOM   1522  CA  ARG H 203      13.191  16.385  37.187  1.00 53.67           C  
ATOM   1523  CB  ARG H 203      12.003  15.662  37.835  1.00 53.74           C  
ATOM   1524  CG  ARG H 203      12.333  15.162  39.237  1.00 54.11           C  
ATOM   1525  CD  ARG H 203      11.099  14.809  40.064  1.00 55.02           C  
ATOM   1526  NE  ARG H 203      11.573  14.583  41.457  1.00 57.02           N  
ATOM   1527  CZ  ARG H 203      10.672  14.477  42.475  1.00 59.43           C  
ATOM   1528  NH1 ARG H 203       9.335  14.536  42.214  1.00 60.41           N1+
ATOM   1529  NH2 ARG H 203      11.115  14.312  43.757  1.00 59.78           N  
ATOM   1530  C   ARG H 203      13.571  17.426  38.160  1.00 55.01           C  
ATOM   1531  O   ARG H 203      14.584  17.367  38.859  1.00 56.20           O  
ATOM   1532  N   ASP H 204      12.720  18.446  38.208  1.00 54.38           N  
ATOM   1533  CA  ASP H 204      12.988  19.533  39.059  1.00 55.05           C  
ATOM   1534  CB  ASP H 204      13.630  20.569  38.151  1.00 55.80           C  
ATOM   1535  CG  ASP H 204      12.694  21.101  37.082  1.00 61.38           C  
ATOM   1536  OD1 ASP H 204      11.914  22.044  37.378  1.00  0.00           O  
ATOM   1537  OD2 ASP H 204      12.774  20.590  35.938  1.00  0.00           O1-
ATOM   1538  C   ASP H 204      11.650  19.882  39.652  1.00 56.53           C  
ATOM   1539  O   ASP H 204      10.802  20.416  38.955  1.00 56.26           O  
ATOM   1540  N   ARG H 205      11.994  20.163  40.919  1.00 44.56           N  
ATOM   1541  CA  ARG H 205      11.106  20.858  41.754  1.00 43.89           C  
ATOM   1542  CB  ARG H 205      11.134  20.328  43.198  1.00 20.30           C  
ATOM   1543  CG  ARG H 205      10.342  19.007  43.266  1.00 34.47           C  
ATOM   1544  CD  ARG H 205      10.358  18.249  44.595  1.00  0.00           C  
ATOM   1545  NE  ARG H 205       9.306  17.196  44.520  1.00  0.00           N  
ATOM   1546  CZ  ARG H 205       9.044  16.394  45.596  1.00 33.45           C  
ATOM   1547  NH1 ARG H 205       9.807  16.473  46.724  1.00  0.00           N1+
ATOM   1548  NH2 ARG H 205       8.000  15.519  45.536  1.00  0.00           N  
ATOM   1549  C   ARG H 205      11.415  22.336  41.605  1.00 44.75           C  
ATOM   1550  O   ARG H 205      12.528  22.795  41.872  1.00 44.34           O  
ATOM   1551  N   VAL H 206      10.399  23.096  41.122  1.00 44.54           N  
ATOM   1552  CA  VAL H 206      10.402  24.514  40.818  1.00 44.87           C  
ATOM   1553  CB  VAL H 206       9.722  24.855  39.531  1.00 47.70           C  
ATOM   1554  CG1 VAL H 206      10.548  24.238  38.389  1.00  0.00           C  
ATOM   1555  CG2 VAL H 206       8.270  24.351  39.581  1.00 92.93           C  
ATOM   1556  C   VAL H 206       9.659  25.138  41.936  1.00 46.34           C  
ATOM   1557  O   VAL H 206       9.780  24.593  43.012  1.00 46.43           O  
ATOM   1558  N   MET H 207       9.096  26.364  41.824  1.00 45.67           N  
ATOM   1559  CA  MET H 207       8.261  26.922  42.868  1.00 47.13           C  
ATOM   1560  CB  MET H 207       8.241  28.458  42.879  1.00 48.66           C  
ATOM   1561  CG  MET H 207       7.308  29.074  41.838  1.00 54.42           C  
ATOM   1562  SD  MET H 207       7.027  30.858  42.063  1.00  0.00           S  
ATOM   1563  CE  MET H 207       5.415  30.893  41.232  1.00  0.00           C  
ATOM   1564  C   MET H 207       6.837  26.462  42.773  1.00 49.42           C  
ATOM   1565  O   MET H 207       6.151  26.256  43.767  1.00 48.82           O  
ATOM   1566  N   TYR H 208       6.354  26.313  41.530  1.00 50.05           N  
ATOM   1567  CA  TYR H 208       5.013  25.968  41.203  1.00 50.62           C  
ATOM   1568  CB  TYR H 208       4.808  25.987  39.680  1.00 51.05           C  
ATOM   1569  CG  TYR H 208       3.886  24.866  39.519  1.00 51.50           C  
ATOM   1570  CD1 TYR H 208       2.555  24.973  39.835  1.00 52.92           C  
ATOM   1571  CD2 TYR H 208       4.421  23.696  39.047  1.00 51.33           C  
ATOM   1572  CE1 TYR H 208       1.778  23.855  39.705  1.00 53.68           C  
ATOM   1573  CE2 TYR H 208       3.636  22.596  38.917  1.00 52.06           C  
ATOM   1574  CZ  TYR H 208       2.322  22.678  39.256  1.00 55.37           C  
ATOM   1575  OH  TYR H 208       1.532  21.528  39.124  1.00 57.07           O  
ATOM   1576  C   TYR H 208       4.737  24.634  41.802  1.00 53.84           C  
ATOM   1577  O   TYR H 208       3.624  24.344  42.238  1.00 55.03           O  
ATOM   1578  N   TYR H 209       5.772  23.787  41.863  1.00 54.47           N  
ATOM   1579  CA  TYR H 209       5.550  22.514  42.450  1.00 56.43           C  
ATOM   1580  CB  TYR H 209       6.685  21.492  42.230  1.00 57.45           C  
ATOM   1581  CG  TYR H 209       6.081  20.230  42.730  1.00121.52           C  
ATOM   1582  CD1 TYR H 209       4.758  19.975  42.476  1.00  0.00           C  
ATOM   1583  CD2 TYR H 209       6.813  19.274  43.382  1.00120.21           C  
ATOM   1584  CE1 TYR H 209       4.163  18.827  42.937  1.00127.70           C  
ATOM   1585  CE2 TYR H 209       6.218  18.131  43.847  1.00  0.00           C  
ATOM   1586  CZ  TYR H 209       4.886  17.900  43.639  1.00  0.00           C  
ATOM   1587  OH  TYR H 209       4.291  16.714  44.125  1.00  0.00           O  
ATOM   1588  C   TYR H 209       5.056  22.729  43.875  1.00 57.61           C  
ATOM   1589  O   TYR H 209       4.384  21.863  44.431  1.00 56.43           O  
ATOM   1590  N   TRP H 210       5.381  23.886  44.505  1.00 57.91           N  
ATOM   1591  CA  TRP H 210       4.887  24.277  45.816  1.00 59.10           C  
ATOM   1592  CB  TRP H 210       5.478  25.620  46.322  1.00 60.25           C  
ATOM   1593  CG  TRP H 210       5.357  25.883  47.798  1.00 61.95           C  
ATOM   1594  CD2 TRP H 210       6.329  26.645  48.536  1.00  7.26           C  
ATOM   1595  CD1 TRP H 210       4.434  25.453  48.702  1.00  8.29           C  
ATOM   1596  NE1 TRP H 210       4.766  25.905  49.960  1.00  0.00           N  
ATOM   1597  CE2 TRP H 210       5.931  26.637  49.869  1.00 12.10           C  
ATOM   1598  CE3 TRP H 210       7.466  27.287  48.132  1.00  0.00           C  
ATOM   1599  CZ2 TRP H 210       6.668  27.279  50.825  1.00  0.00           C  
ATOM   1600  CZ3 TRP H 210       8.207  27.941  49.089  1.00  0.00           C  
ATOM   1601  CH2 TRP H 210       7.809  27.934  50.411  1.00  0.00           C  
ATOM   1602  C   TRP H 210       3.444  24.479  45.845  1.00 63.77           C  
ATOM   1603  O   TRP H 210       2.744  23.884  46.661  1.00 64.31           O  
ATOM   1604  N   SER H 211       2.962  25.343  44.956  1.00 64.67           N  
ATOM   1605  CA  SER H 211       1.574  25.598  45.053  1.00 65.74           C  
ATOM   1606  CB  SER H 211       1.082  26.716  44.127  1.00 66.61           C  
ATOM   1607  OG  SER H 211       1.434  27.965  44.700  1.00164.94           O  
ATOM   1608  C   SER H 211       0.852  24.343  44.741  1.00 67.42           C  
ATOM   1609  O   SER H 211      -0.116  23.996  45.412  1.00 69.60           O  
ATOM   1610  N   PHE H 212       1.316  23.609  43.719  1.00 64.88           N  
ATOM   1611  CA  PHE H 212       0.539  22.465  43.369  1.00 66.09           C  
ATOM   1612  CB  PHE H 212       1.129  21.723  42.163  1.00 28.66           C  
ATOM   1613  CG  PHE H 212       0.100  20.759  41.695  1.00 28.96           C  
ATOM   1614  CD1 PHE H 212       0.021  19.485  42.210  1.00 32.26           C  
ATOM   1615  CD2 PHE H 212      -0.800  21.151  40.731  1.00 26.46           C  
ATOM   1616  CE1 PHE H 212      -0.943  18.609  41.763  1.00 13.77           C  
ATOM   1617  CE2 PHE H 212      -1.764  20.282  40.282  1.00  4.60           C  
ATOM   1618  CZ  PHE H 212      -1.833  19.007  40.794  1.00  9.67           C  
ATOM   1619  C   PHE H 212       0.493  21.457  44.481  1.00 65.91           C  
ATOM   1620  O   PHE H 212      -0.516  21.323  45.168  1.00 64.24           O  
ATOM   1621  N   SER H 213       1.617  20.748  44.720  1.00 65.51           N  
ATOM   1622  CA  SER H 213       1.607  19.667  45.672  1.00 67.53           C  
ATOM   1623  CB  SER H 213       2.451  18.446  45.287  1.00 72.16           C  
ATOM   1624  OG  SER H 213       1.897  17.783  44.163  1.00 87.61           O  
ATOM   1625  C   SER H 213       2.062  20.027  47.046  1.00 69.06           C  
ATOM   1626  O   SER H 213       1.889  19.215  47.952  1.00 70.06           O  
ATOM   1627  N   LYS H 214       2.619  21.230  47.279  1.00 66.83           N  
ATOM   1628  CA  LYS H 214       3.239  21.408  48.563  1.00 63.85           C  
ATOM   1629  CB  LYS H 214       2.267  21.271  49.745  1.00 63.48           C  
ATOM   1630  CG  LYS H 214       1.206  22.367  49.754  1.00 94.32           C  
ATOM   1631  CD  LYS H 214       1.779  23.774  49.907  1.00  0.00           C  
ATOM   1632  CE  LYS H 214       0.770  24.865  49.545  1.00  0.00           C  
ATOM   1633  NZ  LYS H 214      -0.527  24.613  50.213  1.00  0.00           N1+
ATOM   1634  C   LYS H 214       4.281  20.337  48.681  1.00 62.31           C  
ATOM   1635  O   LYS H 214       4.121  19.331  49.364  1.00 63.27           O  
ATOM   1636  N   TYR H 215       5.397  20.573  47.978  1.00 58.69           N  
ATOM   1637  CA  TYR H 215       6.534  19.728  47.725  1.00 57.39           C  
ATOM   1638  CB  TYR H 215       6.831  19.849  46.225  1.00 60.86           C  
ATOM   1639  CG  TYR H 215       7.351  21.235  45.890  1.00102.54           C  
ATOM   1640  CD1 TYR H 215       7.063  22.357  46.625  1.00 50.96           C  
ATOM   1641  CD2 TYR H 215       8.122  21.469  44.788  1.00 51.22           C  
ATOM   1642  CE1 TYR H 215       7.533  23.582  46.385  1.00 53.55           C  
ATOM   1643  CE2 TYR H 215       8.582  22.733  44.520  1.00 53.32           C  
ATOM   1644  CZ  TYR H 215       8.294  23.811  45.331  1.00 54.39           C  
ATOM   1645  OH  TYR H 215       8.695  25.158  45.204  1.00 54.31           O  
ATOM   1646  C   TYR H 215       7.698  20.336  48.460  1.00 55.52           C  
ATOM   1647  O   TYR H 215       7.521  21.354  49.128  1.00 55.23           O  
ATOM   1648  N   GLY H 216       8.908  19.772  48.337  1.00 53.25           N  
ATOM   1649  CA  GLY H 216      10.040  20.540  48.769  1.00 51.22           C  
ATOM   1650  C   GLY H 216      10.714  20.894  47.473  1.00 50.50           C  
ATOM   1651  O   GLY H 216      10.809  20.048  46.591  1.00 50.47           O  
ATOM   1652  N   TYR H 217      11.193  22.145  47.299  1.00 47.27           N  
ATOM   1653  CA  TYR H 217      11.795  22.497  46.035  1.00 46.84           C  
ATOM   1654  CB  TYR H 217      11.201  23.736  45.375  1.00 46.26           C  
ATOM   1655  CG  TYR H 217      11.243  24.887  46.321  1.00 46.19           C  
ATOM   1656  CD1 TYR H 217      10.396  24.936  47.405  1.00 49.54           C  
ATOM   1657  CD2 TYR H 217      12.135  25.914  46.127  1.00 50.91           C  
ATOM   1658  CE1 TYR H 217      10.429  25.995  48.281  1.00 51.17           C  
ATOM   1659  CE2 TYR H 217      12.172  26.976  46.997  1.00 51.87           C  
ATOM   1660  CZ  TYR H 217      11.316  27.021  48.071  1.00 56.15           C  
ATOM   1661  OH  TYR H 217      11.355  28.112  48.965  1.00 58.56           O  
ATOM   1662  C   TYR H 217      13.237  22.833  46.186  1.00 49.77           C  
ATOM   1663  O   TYR H 217      13.649  23.696  46.961  1.00 50.43           O  
ATOM   1664  N   PRO H 218      13.990  22.052  45.465  1.00 48.63           N  
ATOM   1665  CA  PRO H 218      15.411  22.264  45.347  1.00 48.21           C  
ATOM   1666  CD  PRO H 218      13.644  20.641  45.408  1.00  0.00           C  
ATOM   1667  CB  PRO H 218      16.012  20.897  45.030  1.00 50.51           C  
ATOM   1668  CG  PRO H 218      14.973  19.890  45.542  1.00 30.85           C  
ATOM   1669  C   PRO H 218      15.839  23.286  44.323  1.00 47.70           C  
ATOM   1670  O   PRO H 218      16.987  23.718  44.381  1.00 47.13           O  
ATOM   1671  N   TYR H 219      14.966  23.675  43.370  1.00 46.52           N  
ATOM   1672  CA  TYR H 219      15.365  24.502  42.257  1.00 44.85           C  
ATOM   1673  CB  TYR H 219      15.737  25.965  42.526  1.00 43.72           C  
ATOM   1674  CG  TYR H 219      14.552  26.670  43.057  1.00 43.09           C  
ATOM   1675  CD1 TYR H 219      13.314  26.525  42.474  1.00 43.32           C  
ATOM   1676  CD2 TYR H 219      14.713  27.530  44.116  1.00 43.85           C  
ATOM   1677  CE1 TYR H 219      12.235  27.205  42.989  1.00 43.41           C  
ATOM   1678  CE2 TYR H 219      13.641  28.214  44.631  1.00 43.90           C  
ATOM   1679  CZ  TYR H 219      12.400  28.043  44.067  1.00 45.69           C  
ATOM   1680  OH  TYR H 219      11.285  28.738  44.580  1.00 46.22           O  
ATOM   1681  C   TYR H 219      16.583  23.886  41.665  1.00 47.33           C  
ATOM   1682  O   TYR H 219      17.571  24.567  41.392  1.00 50.42           O  
ATOM   1683  N   GLY H 220      16.532  22.562  41.455  1.00 45.47           N  
ATOM   1684  CA  GLY H 220      17.645  21.860  40.894  1.00 46.29           C  
ATOM   1685  C   GLY H 220      17.107  20.561  40.403  1.00 48.48           C  
ATOM   1686  O   GLY H 220      15.910  20.298  40.502  1.00 47.70           O  
ATOM   1687  N   MET H 221      17.993  19.714  39.846  1.00 48.29           N  
ATOM   1688  CA  MET H 221      17.568  18.445  39.335  1.00 48.53           C  
ATOM   1689  CB  MET H 221      18.399  17.996  38.121  1.00 51.44           C  
ATOM   1690  CG  MET H 221      18.249  18.934  36.919  1.00 53.78           C  
ATOM   1691  SD  MET H 221      19.472  18.651  35.602  1.00 56.98           S  
ATOM   1692  CE  MET H 221      19.002  20.054  34.551  1.00 54.93           C  
ATOM   1693  C   MET H 221      17.767  17.454  40.438  1.00 49.91           C  
ATOM   1694  O   MET H 221      18.870  16.949  40.641  1.00 51.18           O  
ATOM   1695  N   ASP H 222      16.691  17.188  41.205  1.00 48.64           N  
ATOM   1696  CA  ASP H 222      16.719  16.311  42.342  1.00 49.15           C  
ATOM   1697  CB  ASP H 222      15.716  16.685  43.453  1.00 50.59           C  
ATOM   1698  CG  ASP H 222      14.293  16.733  42.943  1.00 53.06           C  
ATOM   1699  OD1 ASP H 222      13.844  15.753  42.292  1.00 51.87           O  
ATOM   1700  OD2 ASP H 222      13.631  17.774  43.203  1.00 56.25           O1-
ATOM   1701  C   ASP H 222      16.681  14.849  42.029  1.00 50.05           C  
ATOM   1702  O   ASP H 222      17.070  14.027  42.855  1.00 52.40           O  
ATOM   1703  N   TYR H 223      16.158  14.460  40.865  1.00 60.11           N  
ATOM   1704  CA  TYR H 223      16.090  13.035  40.655  1.00 60.00           C  
ATOM   1705  CB  TYR H 223      14.661  12.508  40.875  1.00 60.92           C  
ATOM   1706  CG  TYR H 223      14.728  11.036  41.049  1.00 62.94           C  
ATOM   1707  CD1 TYR H 223      15.009  10.515  42.289  1.00 64.89           C  
ATOM   1708  CD2 TYR H 223      14.507  10.184  39.994  1.00 64.76           C  
ATOM   1709  CE1 TYR H 223      15.076   9.156  42.474  1.00 66.52           C  
ATOM   1710  CE2 TYR H 223      14.573   8.823  40.175  1.00 66.15           C  
ATOM   1711  CZ  TYR H 223      14.860   8.309  41.415  1.00 66.82           C  
ATOM   1712  OH  TYR H 223      14.929   6.912  41.601  1.00 68.31           O  
ATOM   1713  C   TYR H 223      16.475  12.756  39.228  1.00 59.78           C  
ATOM   1714  O   TYR H 223      16.020  13.448  38.320  1.00 60.52           O  
ATOM   1715  N   TRP H 224      17.312  11.716  38.989  1.00 58.12           N  
ATOM   1716  CA  TRP H 224      17.787  11.438  37.655  1.00 56.02           C  
ATOM   1717  CB  TRP H 224      19.307  11.646  37.526  1.00 54.09           C  
ATOM   1718  CG  TRP H 224      19.777  13.068  37.722  1.00 53.98           C  
ATOM   1719  CD2 TRP H 224      20.498  13.831  36.743  1.00 52.74           C  
ATOM   1720  CD1 TRP H 224      19.673  13.860  38.828  1.00 54.08           C  
ATOM   1721  NE1 TRP H 224      20.273  15.073  38.595  1.00 53.85           N  
ATOM   1722  CE2 TRP H 224      20.790  15.069  37.316  1.00 53.39           C  
ATOM   1723  CE3 TRP H 224      20.892  13.524  35.473  1.00 51.82           C  
ATOM   1724  CZ2 TRP H 224      21.482  16.022  36.624  1.00 53.06           C  
ATOM   1725  CZ3 TRP H 224      21.584  14.489  34.776  1.00 52.57           C  
ATOM   1726  CH2 TRP H 224      21.873  15.715  35.340  1.00 51.88           C  
ATOM   1727  C   TRP H 224      17.551   9.991  37.326  1.00 57.33           C  
ATOM   1728  O   TRP H 224      17.616   9.119  38.192  1.00 58.85           O  
ATOM   1729  N   GLY H 225      17.286   9.707  36.032  1.00 57.28           N  
ATOM   1730  CA  GLY H 225      17.089   8.361  35.570  1.00 57.71           C  
ATOM   1731  C   GLY H 225      18.445   7.755  35.376  1.00 58.15           C  
ATOM   1732  O   GLY H 225      19.462   8.435  35.478  1.00 58.94           O  
ATOM   1733  N   GLN H 226      18.481   6.438  35.097  1.00 58.56           N  
ATOM   1734  CA  GLN H 226      19.713   5.720  34.950  1.00 60.14           C  
ATOM   1735  CB  GLN H 226      19.532   4.198  35.002  1.00 62.15           C  
ATOM   1736  CG  GLN H 226      20.824   3.521  35.447  1.00 64.65           C  
ATOM   1737  CD  GLN H 226      21.194   4.175  36.776  1.00 66.35           C  
ATOM   1738  OE1 GLN H 226      22.306   4.672  36.948  1.00 66.87           O  
ATOM   1739  NE2 GLN H 226      20.235   4.191  37.740  1.00 65.42           N  
ATOM   1740  C   GLN H 226      20.415   6.112  33.681  1.00 59.32           C  
ATOM   1741  O   GLN H 226      21.642   6.062  33.611  1.00 60.91           O  
ATOM   1742  N   GLY H 227      19.658   6.464  32.622  1.00 57.54           N  
ATOM   1743  CA  GLY H 227      20.251   6.916  31.391  1.00 56.24           C  
ATOM   1744  C   GLY H 227      20.150   5.846  30.345  1.00 56.56           C  
ATOM   1745  O   GLY H 227      20.128   4.655  30.647  1.00 57.24           O  
ATOM   1746  N   THR H 228      20.073   6.270  29.065  1.00 55.85           N  
ATOM   1747  CA  THR H 228      20.017   5.343  27.969  1.00 55.73           C  
ATOM   1748  CB  THR H 228      18.698   5.349  27.252  1.00 55.78           C  
ATOM   1749  OG1 THR H 228      18.656   4.305  26.291  1.00 57.54           O  
ATOM   1750  CG2 THR H 228      18.502   6.717  26.577  1.00 54.98           C  
ATOM   1751  C   THR H 228      21.080   5.748  26.994  1.00 55.29           C  
ATOM   1752  O   THR H 228      21.288   6.935  26.750  1.00 55.43           O  
ATOM   1753  N   LEU H 229      21.782   4.764  26.397  1.00 54.19           N  
ATOM   1754  CA  LEU H 229      22.866   5.085  25.512  1.00 53.50           C  
ATOM   1755  CB  LEU H 229      24.014   4.057  25.558  1.00 53.86           C  
ATOM   1756  CG  LEU H 229      25.195   4.381  24.617  1.00 54.73           C  
ATOM   1757  CD1 LEU H 229      25.882   5.697  24.998  1.00 54.67           C  
ATOM   1758  CD2 LEU H 229      26.181   3.201  24.537  1.00 54.15           C  
ATOM   1759  C   LEU H 229      22.378   5.155  24.102  1.00 53.44           C  
ATOM   1760  O   LEU H 229      21.753   4.229  23.589  1.00 53.43           O  
ATOM   1761  N   VAL H 230      22.659   6.297  23.441  1.00 52.06           N  
ATOM   1762  CA  VAL H 230      22.305   6.476  22.066  1.00 50.77           C  
ATOM   1763  CB  VAL H 230      21.573   7.760  21.807  1.00 50.48           C  
ATOM   1764  CG1 VAL H 230      21.381   7.933  20.292  1.00 48.68           C  
ATOM   1765  CG2 VAL H 230      20.255   7.737  22.597  1.00 49.58           C  
ATOM   1766  C   VAL H 230      23.591   6.537  21.310  1.00 51.92           C  
ATOM   1767  O   VAL H 230      24.460   7.355  21.608  1.00 52.53           O  
ATOM   1768  N   THR H 231      23.749   5.650  20.308  1.00 52.36           N  
ATOM   1769  CA  THR H 231      24.963   5.657  19.551  1.00 52.82           C  
ATOM   1770  CB  THR H 231      25.728   4.367  19.657  1.00 53.30           C  
ATOM   1771  OG1 THR H 231      26.990   4.488  19.021  1.00 54.25           O  
ATOM   1772  CG2 THR H 231      24.915   3.224  19.034  1.00 52.09           C  
ATOM   1773  C   THR H 231      24.612   5.915  18.121  1.00 52.37           C  
ATOM   1774  O   THR H 231      23.782   5.220  17.531  1.00 52.70           O  
ATOM   1775  N   VAL H 232      25.239   6.949  17.523  1.00 52.62           N  
ATOM   1776  CA  VAL H 232      24.930   7.270  16.162  1.00 53.36           C  
ATOM   1777  CB  VAL H 232      24.732   8.740  15.941  1.00 52.44           C  
ATOM   1778  CG1 VAL H 232      24.423   8.977  14.456  1.00 52.66           C  
ATOM   1779  CG2 VAL H 232      23.639   9.236  16.900  1.00 50.90           C  
ATOM   1780  C   VAL H 232      26.095   6.854  15.325  1.00 55.27           C  
ATOM   1781  O   VAL H 232      27.155   7.480  15.354  1.00 56.49           O  
ATOM   1782  N   SER H 233      25.919   5.778  14.534  1.00 56.47           N  
ATOM   1783  CA  SER H 233      26.993   5.323  13.702  1.00 58.40           C  
ATOM   1784  CB  SER H 233      27.897   4.280  14.377  1.00 58.45           C  
ATOM   1785  OG  SER H 233      27.155   3.102  14.657  1.00 61.29           O  
ATOM   1786  C   SER H 233      26.395   4.670  12.499  1.00 59.33           C  
ATOM   1787  O   SER H 233      25.225   4.295  12.496  1.00 59.36           O  
ATOM   1788  N   SER H 234      27.201   4.534  11.430  1.00 61.43           N  
ATOM   1789  CA  SER H 234      26.725   3.920  10.227  1.00 62.98           C  
ATOM   1790  CB  SER H 234      27.701   4.062   9.051  1.00 64.03           C  
ATOM   1791  OG  SER H 234      27.168   3.434   7.896  1.00 65.34           O  
ATOM   1792  C   SER H 234      26.557   2.434  10.501  1.00 63.99           C  
ATOM   1793  O   SER H 234      27.282   1.636   9.845  1.00 65.34           O  
ATOM   1794  OXT SER H 234      25.711   2.076  11.361  1.00  0.00           O1-
TER    1795      SER H 234 
CONECT  137  636
CONECT  636  137
CONECT  943 1513
CONECT 1513  943
END
