# Supplementary material for: Fully automated antibody structure prediction using BIOVIA tools: Validation study
Source: PLoS One. 2017 May 18;12(5):e0177923. doi: 10.1371/journal.pone.0177923 (PMC5436848; doi:10.1371/journal.pone.0177923)
Supplement: S1 Dataset — Predicted structures using the Top5 framework method, Chothia CDR definition with no canonical filtering and generating 50 models. These were used in the detailed discussion of outliers and for comparison against predictions using canonical filtering. (ZIP) [file pone.0177923.s003.zip › 4IOI_AB_FV_FinalModel.pdb]

REMARK   Accelrys Discovery Studio PDB file
REMARK   Created:  2015-05-08T03:42:31Z
SSBOND   1 CYS L   23    CYS L   88                                     
SSBOND   2 CYS H  129    CYS H  203                                     
ATOM      1  N   ASP L   1      25.102  32.840  26.314  1.00 63.31           N1+
ATOM      2  CA  ASP L   1      25.219  31.760  27.318  1.00 61.77           C  
ATOM      3  CB  ASP L   1      25.719  30.454  26.676  1.00 65.02           C  
ATOM      4  CG  ASP L   1      24.606  29.860  25.828  1.00 67.52           C  
ATOM      5  OD1 ASP L   1      23.486  30.437  25.826  1.00 67.52           O  
ATOM      6  OD2 ASP L   1      24.858  28.810  25.178  1.00 69.11           O1-
ATOM      7  C   ASP L   1      26.185  32.128  28.388  1.00 58.94           C  
ATOM      8  O   ASP L   1      27.183  32.801  28.137  1.00 59.95           O  
ATOM      9  N   ILE L   2      25.900  31.683  29.622  1.00 54.15           N  
ATOM     10  CA  ILE L   2      26.764  31.972  30.722  1.00 48.31           C  
ATOM     11  CB  ILE L   2      26.013  32.147  32.010  1.00 45.19           C  
ATOM     12  CG1 ILE L   2      25.042  33.335  31.887  1.00 40.71           C  
ATOM     13  CG2 ILE L   2      27.028  32.288  33.155  1.00 45.03           C  
ATOM     14  CD1 ILE L   2      24.023  33.421  33.022  1.00 40.27           C  
ATOM     15  C   ILE L   2      27.660  30.786  30.865  1.00 47.15           C  
ATOM     16  O   ILE L   2      27.197  29.647  30.919  1.00 47.51           O  
ATOM     17  N   GLN L   3      28.985  31.024  30.906  1.00 45.63           N  
ATOM     18  CA  GLN L   3      29.870  29.904  31.007  1.00 45.37           C  
ATOM     19  CB  GLN L   3      31.156  30.014  30.174  1.00 50.78           C  
ATOM     20  CG  GLN L   3      30.931  29.947  28.668  1.00 57.31           C  
ATOM     21  CD  GLN L   3      32.306  29.852  28.026  1.00 63.28           C  
ATOM     22  OE1 GLN L   3      32.751  28.770  27.648  1.00 62.68           O  
ATOM     23  NE2 GLN L   3      33.009  31.011  27.916  1.00 65.88           N  
ATOM     24  C   GLN L   3      30.311  29.766  32.420  1.00 41.88           C  
ATOM     25  O   GLN L   3      30.594  30.747  33.105  1.00 42.76           O  
ATOM     26  N   MET L   4      30.364  28.510  32.894  1.00 39.21           N  
ATOM     27  CA  MET L   4      30.835  28.265  34.218  1.00 36.26           C  
ATOM     28  CB  MET L   4      29.936  27.305  35.015  1.00 34.30           C  
ATOM     29  CG  MET L   4      28.510  27.828  35.194  1.00 32.18           C  
ATOM     30  SD  MET L   4      28.377  29.378  36.135  1.00 36.53           S  
ATOM     31  CE  MET L   4      28.561  28.604  37.766  1.00 28.28           C  
ATOM     32  C   MET L   4      32.165  27.607  34.052  1.00 34.64           C  
ATOM     33  O   MET L   4      32.273  26.564  33.409  1.00 36.81           O  
ATOM     34  N   THR L   5      33.225  28.217  34.616  1.00 33.87           N  
ATOM     35  CA  THR L   5      34.531  27.639  34.504  1.00 34.58           C  
ATOM     36  CB  THR L   5      35.601  28.610  34.093  1.00 36.03           C  
ATOM     37  OG1 THR L   5      35.589  29.743  34.944  1.00 38.36           O  
ATOM     38  CG2 THR L   5      35.384  29.027  32.631  1.00 38.80           C  
ATOM     39  C   THR L   5      34.879  27.076  35.838  1.00 33.81           C  
ATOM     40  O   THR L   5      34.803  27.758  36.858  1.00 35.93           O  
ATOM     41  N   GLN L   6      35.284  25.793  35.856  1.00 32.02           N  
ATOM     42  CA  GLN L   6      35.510  25.129  37.102  1.00 31.38           C  
ATOM     43  CB  GLN L   6      34.659  23.847  37.206  1.00 29.29           C  
ATOM     44  CG  GLN L   6      34.656  23.160  38.570  1.00 29.04           C  
ATOM     45  CD  GLN L   6      33.648  22.019  38.492  1.00 27.42           C  
ATOM     46  OE1 GLN L   6      32.827  21.962  37.579  1.00 27.96           O  
ATOM     47  NE2 GLN L   6      33.705  21.084  39.478  1.00 28.19           N  
ATOM     48  C   GLN L   6      36.959  24.767  37.220  1.00 32.60           C  
ATOM     49  O   GLN L   6      37.596  24.370  36.246  1.00 34.37           O  
ATOM     50  N   SER L   7      37.523  24.933  38.434  1.00 33.23           N  
ATOM     51  CA  SER L   7      38.892  24.568  38.672  1.00 32.86           C  
ATOM     52  CB  SER L   7      39.861  25.762  38.669  1.00 34.81           C  
ATOM     53  OG  SER L   7      39.560  26.639  39.744  1.00 41.12           O  
ATOM     54  C   SER L   7      38.953  23.939  40.030  1.00 31.08           C  
ATOM     55  O   SER L   7      38.169  24.298  40.909  1.00 30.57           O  
ATOM     56  N   PRO L   8      39.843  23.007  40.267  1.00 30.90           N  
ATOM     57  CA  PRO L   8      40.777  22.503  39.291  1.00 31.79           C  
ATOM     58  CD  PRO L   8      40.313  22.795  41.625  1.00 30.97           C  
ATOM     59  CB  PRO L   8      41.968  21.960  40.083  1.00 30.05           C  
ATOM     60  CG  PRO L   8      41.415  21.732  41.498  1.00 31.11           C  
ATOM     61  C   PRO L   8      40.137  21.450  38.446  1.00 33.23           C  
ATOM     62  O   PRO L   8      38.998  21.076  38.717  1.00 36.29           O  
ATOM     63  N   ILE L   9      40.840  20.998  37.389  1.00 34.30           N  
ATOM     64  CA  ILE L   9      40.348  19.952  36.542  1.00 35.40           C  
ATOM     65  CB  ILE L   9      41.179  19.769  35.303  1.00 39.18           C  
ATOM     66  CG1 ILE L   9      40.503  18.771  34.347  1.00  0.00           C  
ATOM     67  CG2 ILE L   9      42.609  19.386  35.717  1.00  0.00           C  
ATOM     68  CD1 ILE L   9      41.115  18.759  32.947  1.00  0.00           C  
ATOM     69  C   ILE L   9      40.312  18.655  37.298  1.00 34.22           C  
ATOM     70  O   ILE L   9      39.324  17.928  37.233  1.00 33.79           O  
ATOM     71  N   LEU L  10      41.394  18.323  38.035  1.00 34.72           N  
ATOM     72  CA  LEU L  10      41.434  17.082  38.762  1.00 33.59           C  
ATOM     73  CB  LEU L  10      42.187  15.974  38.006  1.00 34.68           C  
ATOM     74  CG  LEU L  10      41.628  15.672  36.602  1.00  0.00           C  
ATOM     75  CD1 LEU L  10      42.428  14.554  35.917  1.00  0.00           C  
ATOM     76  CD2 LEU L  10      40.122  15.376  36.633  1.00  0.00           C  
ATOM     77  C   LEU L  10      42.210  17.331  40.019  1.00 32.86           C  
ATOM     78  O   LEU L  10      43.017  18.257  40.078  1.00 31.48           O  
ATOM     79  N   LEU L  11      41.969  16.532  41.081  1.00 32.64           N  
ATOM     80  CA  LEU L  11      42.750  16.734  42.268  1.00 32.28           C  
ATOM     81  CB  LEU L  11      42.191  17.835  43.199  1.00 31.89           C  
ATOM     82  CG  LEU L  11      40.783  17.585  43.784  1.00 32.59           C  
ATOM     83  CD1 LEU L  11      40.779  16.488  44.861  1.00 32.20           C  
ATOM     84  CD2 LEU L  11      40.150  18.896  44.271  1.00 30.99           C  
ATOM     85  C   LEU L  11      42.841  15.452  43.034  1.00 32.72           C  
ATOM     86  O   LEU L  11      41.924  14.631  43.010  1.00 31.84           O  
ATOM     87  N   SER L  12      43.983  15.244  43.721  1.00 32.65           N  
ATOM     88  CA  SER L  12      44.148  14.098  44.565  1.00 30.86           C  
ATOM     89  CB  SER L  12      45.452  13.314  44.332  1.00 32.40           C  
ATOM     90  OG  SER L  12      45.446  12.696  43.056  1.00 38.20           O  
ATOM     91  C   SER L  12      44.232  14.638  45.952  1.00 30.93           C  
ATOM     92  O   SER L  12      44.935  15.616  46.200  1.00 32.80           O  
ATOM     93  N   ALA L  13      43.493  14.020  46.893  1.00 28.97           N  
ATOM     94  CA  ALA L  13      43.524  14.470  48.251  1.00 28.75           C  
ATOM     95  CB  ALA L  13      42.348  15.390  48.624  1.00 27.61           C  
ATOM     96  C   ALA L  13      43.428  13.255  49.114  1.00 29.70           C  
ATOM     97  O   ALA L  13      42.875  12.233  48.710  1.00 29.98           O  
ATOM     98  N   SER L  14      43.980  13.341  50.337  1.00 30.27           N  
ATOM     99  CA  SER L  14      43.986  12.209  51.213  1.00 31.35           C  
ATOM    100  CB  SER L  14      45.156  12.243  52.213  1.00 34.15           C  
ATOM    101  OG  SER L  14      45.313  10.975  52.829  1.00 39.71           O  
ATOM    102  C   SER L  14      42.698  12.192  51.971  1.00 29.60           C  
ATOM    103  O   SER L  14      41.949  13.169  51.971  1.00 30.60           O  
ATOM    104  N   VAL L  15      42.393  11.061  52.636  1.00 26.49           N  
ATOM    105  CA  VAL L  15      41.156  11.001  53.349  1.00 26.55           C  
ATOM    106  CB  VAL L  15      40.751   9.618  53.769  1.00 27.55           C  
ATOM    107  CG1 VAL L  15      41.610   9.179  54.963  1.00 27.17           C  
ATOM    108  CG2 VAL L  15      39.239   9.621  54.038  1.00 26.23           C  
ATOM    109  C   VAL L  15      41.292  11.845  54.571  1.00 28.11           C  
ATOM    110  O   VAL L  15      42.326  11.831  55.241  1.00 32.79           O  
ATOM    111  N   GLY L  16      40.236  12.620  54.882  1.00 28.16           N  
ATOM    112  CA  GLY L  16      40.241  13.464  56.039  1.00 27.21           C  
ATOM    113  C   GLY L  16      40.605  14.861  55.631  1.00 27.97           C  
ATOM    114  O   GLY L  16      40.452  15.795  56.415  1.00 27.74           O  
ATOM    115  N   ASP L  17      41.080  15.053  54.386  1.00 26.60           N  
ATOM    116  CA  ASP L  17      41.489  16.368  53.979  1.00 29.49           C  
ATOM    117  CB  ASP L  17      42.422  16.379  52.758  1.00 31.55           C  
ATOM    118  CG  ASP L  17      43.770  15.837  53.202  1.00 36.95           C  
ATOM    119  OD1 ASP L  17      44.191  16.158  54.345  1.00 41.25           O  
ATOM    120  OD2 ASP L  17      44.399  15.097  52.403  1.00 39.49           O1-
ATOM    121  C   ASP L  17      40.299  17.196  53.623  1.00 29.75           C  
ATOM    122  O   ASP L  17      39.205  16.688  53.379  1.00 30.35           O  
ATOM    123  N   ARG L  18      40.505  18.527  53.598  1.00 30.76           N  
ATOM    124  CA  ARG L  18      39.465  19.436  53.228  1.00 31.90           C  
ATOM    125  CB  ARG L  18      39.493  20.736  54.054  1.00 32.60           C  
ATOM    126  CG  ARG L  18      38.312  21.674  53.801  1.00 34.41           C  
ATOM    127  CD  ARG L  18      38.240  22.829  54.804  1.00 37.96           C  
ATOM    128  NE  ARG L  18      37.057  23.664  54.455  1.00 40.96           N  
ATOM    129  CZ  ARG L  18      36.200  24.076  55.436  1.00 43.90           C  
ATOM    130  NH1 ARG L  18      36.404  23.694  56.730  1.00 44.40           N1+
ATOM    131  NH2 ARG L  18      35.137  24.871  55.123  1.00 44.78           N  
ATOM    132  C   ARG L  18      39.724  19.773  51.792  1.00 31.99           C  
ATOM    133  O   ARG L  18      40.847  20.115  51.426  1.00 35.20           O  
ATOM    134  N   VAL L  19      38.695  19.644  50.928  1.00 31.57           N  
ATOM    135  CA  VAL L  19      38.871  19.942  49.533  1.00 30.24           C  
ATOM    136  CB  VAL L  19      38.560  18.805  48.603  1.00 31.42           C  
ATOM    137  CG1 VAL L  19      39.709  17.795  48.632  1.00 31.96           C  
ATOM    138  CG2 VAL L  19      37.238  18.176  49.055  1.00 32.27           C  
ATOM    139  C   VAL L  19      37.977  21.072  49.153  1.00 28.63           C  
ATOM    140  O   VAL L  19      36.882  21.224  49.691  1.00 29.38           O  
ATOM    141  N   THR L  20      38.457  21.915  48.212  1.00 29.04           N  
ATOM    142  CA  THR L  20      37.699  23.046  47.766  1.00 31.53           C  
ATOM    143  CB  THR L  20      38.312  24.351  48.192  1.00 34.83           C  
ATOM    144  OG1 THR L  20      38.443  24.393  49.605  1.00 41.51           O  
ATOM    145  CG2 THR L  20      37.417  25.505  47.714  1.00 33.79           C  
ATOM    146  C   THR L  20      37.687  23.041  46.264  1.00 30.39           C  
ATOM    147  O   THR L  20      38.733  22.964  45.625  1.00 31.97           O  
ATOM    148  N   ILE L  21      36.485  23.140  45.657  1.00 30.39           N  
ATOM    149  CA  ILE L  21      36.358  23.174  44.225  1.00 28.03           C  
ATOM    150  CB  ILE L  21      35.504  22.062  43.689  1.00 26.11           C  
ATOM    151  CG1 ILE L  21      36.141  20.703  44.034  1.00 23.46           C  
ATOM    152  CG2 ILE L  21      35.309  22.287  42.181  1.00 26.38           C  
ATOM    153  CD1 ILE L  21      35.209  19.510  43.820  1.00 23.93           C  
ATOM    154  C   ILE L  21      35.693  24.479  43.902  1.00 26.96           C  
ATOM    155  O   ILE L  21      34.780  24.905  44.608  1.00 26.45           O  
ATOM    156  N   THR L  22      36.145  25.164  42.832  1.00 27.43           N  
ATOM    157  CA  THR L  22      35.593  26.462  42.565  1.00 30.29           C  
ATOM    158  CB  THR L  22      36.621  27.545  42.713  1.00 32.36           C  
ATOM    159  OG1 THR L  22      36.001  28.818  42.763  1.00 37.51           O  
ATOM    160  CG2 THR L  22      37.591  27.472  41.529  1.00 35.50           C  
ATOM    161  C   THR L  22      35.029  26.513  41.175  1.00 29.76           C  
ATOM    162  O   THR L  22      35.504  25.839  40.263  1.00 27.68           O  
ATOM    163  N   CYS L  23      33.959  27.315  40.997  1.00 29.88           N  
ATOM    164  CA  CYS L  23      33.313  27.464  39.723  1.00 32.15           C  
ATOM    165  CB  CYS L  23      31.986  26.663  39.701  1.00 34.64           C  
ATOM    166  SG  CYS L  23      31.090  26.646  38.120  1.00 41.81           S  
ATOM    167  C   CYS L  23      33.051  28.938  39.564  1.00 32.20           C  
ATOM    168  O   CYS L  23      32.456  29.557  40.444  1.00 33.19           O  
ATOM    169  N   ARG L  24      33.509  29.566  38.455  1.00 35.04           N  
ATOM    170  CA  ARG L  24      33.247  30.978  38.360  1.00 36.18           C  
ATOM    171  CB  ARG L  24      34.477  31.889  38.200  1.00 39.38           C  
ATOM    172  CG  ARG L  24      35.272  31.683  36.916  1.00 46.82           C  
ATOM    173  CD  ARG L  24      36.297  32.793  36.678  1.00 52.17           C  
ATOM    174  NE  ARG L  24      37.143  32.891  37.900  1.00 54.57           N  
ATOM    175  CZ  ARG L  24      37.752  34.072  38.212  1.00 54.17           C  
ATOM    176  NH1 ARG L  24      37.557  35.168  37.422  1.00 52.11           N1+
ATOM    177  NH2 ARG L  24      38.553  34.158  39.313  1.00 56.20           N  
ATOM    178  C   ARG L  24      32.345  31.243  37.201  1.00 35.80           C  
ATOM    179  O   ARG L  24      32.569  30.763  36.090  1.00 35.83           O  
ATOM    180  N   ALA L  25      31.276  32.022  37.463  1.00 35.59           N  
ATOM    181  CA  ALA L  25      30.307  32.372  36.466  1.00 36.44           C  
ATOM    182  CB  ALA L  25      28.962  32.828  37.061  1.00 35.53           C  
ATOM    183  C   ALA L  25      30.848  33.497  35.637  1.00 37.74           C  
ATOM    184  O   ALA L  25      31.602  34.339  36.120  1.00 39.01           O  
ATOM    185  N   SER L  26      30.470  33.496  34.345  1.00 16.90           N  
ATOM    186  CA  SER L  26      30.879  34.491  33.397  1.00 20.06           C  
ATOM    187  CB  SER L  26      30.493  34.119  31.955  1.00 18.39           C  
ATOM    188  OG  SER L  26      31.119  32.901  31.584  1.00 17.64           O  
ATOM    189  C   SER L  26      30.188  35.779  33.714  1.00 22.25           C  
ATOM    190  O   SER L  26      30.742  36.862  33.517  1.00 26.08           O  
ATOM    191  N   GLN L  27      28.938  35.679  34.208  1.00 21.11           N  
ATOM    192  CA  GLN L  27      28.135  36.831  34.504  1.00 21.79           C  
ATOM    193  CB  GLN L  27      26.975  37.028  33.514  1.00 26.58           C  
ATOM    194  CG  GLN L  27      27.433  37.314  32.082  1.00 34.34           C  
ATOM    195  CD  GLN L  27      26.193  37.442  31.209  1.00 38.82           C  
ATOM    196  OE1 GLN L  27      25.952  38.483  30.600  1.00 40.36           O  
ATOM    197  NE2 GLN L  27      25.384  36.351  31.146  1.00 42.47           N  
ATOM    198  C   GLN L  27      27.516  36.602  35.847  1.00 22.55           C  
ATOM    199  O   GLN L  27      27.714  35.555  36.462  1.00 22.19           O  
ATOM    200  N   ASP L  28      26.756  37.604  36.339  1.00 23.25           N  
ATOM    201  CA  ASP L  28      26.112  37.519  37.622  1.00 22.72           C  
ATOM    202  CB  ASP L  28      25.642  38.882  38.162  1.00 26.71           C  
ATOM    203  CG  ASP L  28      25.060  38.695  39.559  1.00 30.27           C  
ATOM    204  OD1 ASP L  28      25.088  37.545  40.073  1.00 33.60           O  
ATOM    205  OD2 ASP L  28      24.575  39.708  40.131  1.00 33.07           O1-
ATOM    206  C   ASP L  28      24.901  36.649  37.486  1.00 20.63           C  
ATOM    207  O   ASP L  28      23.885  37.033  36.910  1.00 22.73           O  
ATOM    208  N   VAL L  29      25.050  35.402  37.956  1.00 16.37           N  
ATOM    209  CA  VAL L  29      24.059  34.371  37.997  1.00 13.87           C  
ATOM    210  CB  VAL L  29      24.659  33.000  37.898  1.00 13.31           C  
ATOM    211  CG1 VAL L  29      25.270  32.604  39.247  1.00 13.85           C  
ATOM    212  CG2 VAL L  29      23.599  32.044  37.337  1.00 11.77           C  
ATOM    213  C   VAL L  29      23.183  34.484  39.216  1.00 15.73           C  
ATOM    214  O   VAL L  29      22.211  33.741  39.351  1.00 15.56           O  
ATOM    215  N   ASN L  30      23.591  35.308  40.206  1.00 18.25           N  
ATOM    216  CA  ASN L  30      22.819  35.467  41.408  1.00 19.59           C  
ATOM    217  CB  ASN L  30      21.291  35.528  41.204  1.00 26.13           C  
ATOM    218  CG  ASN L  30      20.679  36.113  42.469  1.00 35.63           C  
ATOM    219  OD1 ASN L  30      21.186  35.917  43.570  1.00 39.51           O  
ATOM    220  ND2 ASN L  30      19.553  36.860  42.306  1.00 38.59           N  
ATOM    221  C   ASN L  30      23.173  34.295  42.264  1.00 18.68           C  
ATOM    222  O   ASN L  30      24.353  34.014  42.470  1.00 19.18           O  
ATOM    223  N   THR L  31      22.169  33.600  42.837  1.00 18.74           N  
ATOM    224  CA  THR L  31      22.513  32.435  43.598  1.00 17.20           C  
ATOM    225  CB  THR L  31      21.913  32.425  44.975  1.00 19.72           C  
ATOM    226  OG1 THR L  31      20.497  32.398  44.893  1.00 22.03           O  
ATOM    227  CG2 THR L  31      22.365  33.675  45.741  1.00 21.28           C  
ATOM    228  C   THR L  31      21.956  31.227  42.903  1.00 16.74           C  
ATOM    229  O   THR L  31      21.680  30.221  43.557  1.00 19.77           O  
ATOM    230  N   ALA L  32      21.814  31.252  41.560  1.00 13.52           N  
ATOM    231  CA  ALA L  32      21.218  30.102  40.943  1.00 12.32           C  
ATOM    232  CB  ALA L  32      20.394  30.468  39.697  1.00 10.88           C  
ATOM    233  C   ALA L  32      22.303  29.166  40.505  1.00 11.14           C  
ATOM    234  O   ALA L  32      22.593  29.049  39.313  1.00  9.82           O  
ATOM    235  N   VAL L  33      22.876  28.415  41.469  1.00 21.91           N  
ATOM    236  CA  VAL L  33      23.935  27.496  41.161  1.00 21.05           C  
ATOM    237  CB  VAL L  33      25.300  28.003  41.534  1.00 20.17           C  
ATOM    238  CG1 VAL L  33      26.322  26.869  41.341  1.00 18.61           C  
ATOM    239  CG2 VAL L  33      25.602  29.246  40.681  1.00 18.91           C  
ATOM    240  C   VAL L  33      23.682  26.253  41.955  1.00 20.16           C  
ATOM    241  O   VAL L  33      23.321  26.310  43.130  1.00 20.15           O  
ATOM    242  N   ALA L  34      23.868  25.086  41.311  1.00 18.83           N  
ATOM    243  CA  ALA L  34      23.678  23.828  41.972  1.00 17.67           C  
ATOM    244  CB  ALA L  34      22.504  23.013  41.405  1.00 16.95           C  
ATOM    245  C   ALA L  34      24.925  23.035  41.738  1.00 18.40           C  
ATOM    246  O   ALA L  34      25.655  23.288  40.783  1.00 21.18           O  
ATOM    247  N   TRP L  35      25.224  22.076  42.637  1.00 16.80           N  
ATOM    248  CA  TRP L  35      26.397  21.257  42.479  1.00 16.85           C  
ATOM    249  CB  TRP L  35      27.399  21.391  43.638  1.00 18.70           C  
ATOM    250  CG  TRP L  35      28.102  22.726  43.693  1.00 18.10           C  
ATOM    251  CD2 TRP L  35      29.387  22.980  43.106  1.00 17.65           C  
ATOM    252  CD1 TRP L  35      27.705  23.894  44.277  1.00 19.86           C  
ATOM    253  NE1 TRP L  35      28.665  24.862  44.088  1.00 22.28           N  
ATOM    254  CE2 TRP L  35      29.705  24.311  43.370  1.00 18.79           C  
ATOM    255  CE3 TRP L  35      30.234  22.168  42.405  1.00 18.69           C  
ATOM    256  CZ2 TRP L  35      30.880  24.854  42.935  1.00 18.51           C  
ATOM    257  CZ3 TRP L  35      31.417  22.719  41.967  1.00 18.64           C  
ATOM    258  CH2 TRP L  35      31.734  24.037  42.228  1.00 19.41           C  
ATOM    259  C   TRP L  35      25.948  19.827  42.430  1.00 16.87           C  
ATOM    260  O   TRP L  35      25.066  19.423  43.186  1.00 16.91           O  
ATOM    261  N   TYR L  36      26.570  19.021  41.540  1.00 17.85           N  
ATOM    262  CA  TYR L  36      26.171  17.650  41.342  1.00 17.91           C  
ATOM    263  CB  TYR L  36      25.645  17.370  39.921  1.00 15.08           C  
ATOM    264  CG  TYR L  36      24.395  18.149  39.691  1.00 15.28           C  
ATOM    265  CD1 TYR L  36      23.170  17.624  40.028  1.00 14.91           C  
ATOM    266  CD2 TYR L  36      24.447  19.404  39.131  1.00 16.50           C  
ATOM    267  CE1 TYR L  36      22.016  18.340  39.814  1.00 15.96           C  
ATOM    268  CE2 TYR L  36      23.296  20.125  38.915  1.00 15.99           C  
ATOM    269  CZ  TYR L  36      22.076  19.594  39.256  1.00 16.10           C  
ATOM    270  OH  TYR L  36      20.893  20.330  39.035  1.00 16.12           O  
ATOM    271  C   TYR L  36      27.355  16.743  41.515  1.00 17.82           C  
ATOM    272  O   TYR L  36      28.501  17.136  41.303  1.00 18.51           O  
ATOM    273  N   GLN L  37      27.083  15.484  41.927  1.00 16.79           N  
ATOM    274  CA  GLN L  37      28.106  14.487  42.095  1.00 17.66           C  
ATOM    275  CB  GLN L  37      28.105  13.844  43.492  1.00 18.08           C  
ATOM    276  CG  GLN L  37      29.189  12.780  43.679  1.00 16.52           C  
ATOM    277  CD  GLN L  37      28.899  12.040  44.978  1.00 18.83           C  
ATOM    278  OE1 GLN L  37      27.787  11.563  45.200  1.00 21.50           O  
ATOM    279  NE2 GLN L  37      29.927  11.939  45.862  1.00 21.30           N  
ATOM    280  C   GLN L  37      27.805  13.373  41.146  1.00 19.84           C  
ATOM    281  O   GLN L  37      26.671  12.904  41.064  1.00 21.87           O  
ATOM    282  N   GLN L  38      28.817  12.914  40.389  1.00 20.59           N  
ATOM    283  CA  GLN L  38      28.545  11.820  39.508  1.00 21.65           C  
ATOM    284  CB  GLN L  38      28.578  12.192  38.015  1.00 21.63           C  
ATOM    285  CG  GLN L  38      28.164  11.037  37.100  1.00 20.76           C  
ATOM    286  CD  GLN L  38      28.231  11.515  35.655  1.00 20.49           C  
ATOM    287  OE1 GLN L  38      29.026  12.387  35.314  1.00 22.99           O  
ATOM    288  NE2 GLN L  38      27.373  10.921  34.781  1.00 24.43           N  
ATOM    289  C   GLN L  38      29.583  10.767  39.719  1.00 24.06           C  
ATOM    290  O   GLN L  38      30.771  10.982  39.471  1.00 22.64           O  
ATOM    291  N   ARG L  39      29.143   9.593  40.205  1.00 26.79           N  
ATOM    292  CA  ARG L  39      30.010   8.464  40.347  1.00 30.61           C  
ATOM    293  CB  ARG L  39      29.570   7.482  41.449  1.00 32.13           C  
ATOM    294  CG  ARG L  39      28.122   7.014  41.313  1.00 33.97           C  
ATOM    295  CD  ARG L  39      27.203   7.567  42.404  1.00 37.78           C  
ATOM    296  NE  ARG L  39      27.592   6.901  43.679  1.00  0.00           N  
ATOM    297  CZ  ARG L  39      27.061   5.686  43.999  1.00  0.00           C  
ATOM    298  NH1 ARG L  39      26.157   5.095  43.165  1.00  0.00           N1+
ATOM    299  NH2 ARG L  39      27.441   5.054  45.148  1.00  0.00           N  
ATOM    300  C   ARG L  39      30.027   7.788  39.013  1.00 31.96           C  
ATOM    301  O   ARG L  39      29.127   7.982  38.199  1.00 31.94           O  
ATOM    302  N   THR L  40      31.062   6.974  38.740  1.00 36.18           N  
ATOM    303  CA  THR L  40      31.205   6.407  37.432  1.00 37.45           C  
ATOM    304  CB  THR L  40      32.441   5.571  37.283  1.00 38.34           C  
ATOM    305  OG1 THR L  40      32.631   5.213  35.922  1.00  0.00           O  
ATOM    306  CG2 THR L  40      32.290   4.311  38.151  1.00  0.00           C  
ATOM    307  C   THR L  40      30.028   5.548  37.077  1.00 37.91           C  
ATOM    308  O   THR L  40      29.548   4.743  37.874  1.00 39.21           O  
ATOM    309  N   ASN L  41      29.565   5.700  35.817  1.00 37.31           N  
ATOM    310  CA  ASN L  41      28.481   4.951  35.243  1.00 35.34           C  
ATOM    311  CB  ASN L  41      28.727   3.432  35.287  1.00  0.00           C  
ATOM    312  CG  ASN L  41      29.971   3.118  34.470  1.00  0.00           C  
ATOM    313  OD1 ASN L  41      30.945   2.575  34.990  1.00  0.00           O  
ATOM    314  ND2 ASN L  41      29.943   3.467  33.157  1.00  0.00           N  
ATOM    315  C   ASN L  41      27.202   5.208  35.978  1.00 35.05           C  
ATOM    316  O   ASN L  41      26.362   4.315  36.083  1.00 37.29           O  
ATOM    317  N   GLY L  42      26.987   6.439  36.479  1.00 33.39           N  
ATOM    318  CA  GLY L  42      25.761   6.683  37.182  1.00 32.50           C  
ATOM    319  C   GLY L  42      25.285   8.061  36.851  1.00 28.85           C  
ATOM    320  O   GLY L  42      26.035   8.886  36.331  1.00 27.08           O  
ATOM    321  N   SER L  43      24.003   8.337  37.160  1.00 26.77           N  
ATOM    322  CA  SER L  43      23.429   9.621  36.881  1.00 27.07           C  
ATOM    323  CB  SER L  43      21.892   9.625  36.913  1.00 27.88           C  
ATOM    324  OG  SER L  43      21.431   9.331  38.223  1.00  0.00           O  
ATOM    325  C   SER L  43      23.914  10.590  37.914  1.00 25.20           C  
ATOM    326  O   SER L  43      24.357  10.206  38.995  1.00 26.68           O  
ATOM    327  N   PRO L  44      23.837  11.852  37.586  1.00 24.30           N  
ATOM    328  CA  PRO L  44      24.264  12.869  38.505  1.00 25.46           C  
ATOM    329  CD  PRO L  44      23.990  12.269  36.201  1.00 22.27           C  
ATOM    330  CB  PRO L  44      24.328  14.159  37.691  1.00 25.89           C  
ATOM    331  CG  PRO L  44      24.619  13.670  36.260  1.00 24.91           C  
ATOM    332  C   PRO L  44      23.324  12.925  39.665  1.00 26.20           C  
ATOM    333  O   PRO L  44      22.187  12.474  39.536  1.00 28.84           O  
ATOM    334  N   ARG L  45      23.794  13.434  40.819  1.00 28.79           N  
ATOM    335  CA  ARG L  45      22.973  13.540  41.988  1.00 27.69           C  
ATOM    336  CB  ARG L  45      23.410  12.581  43.107  1.00 30.95           C  
ATOM    337  CG  ARG L  45      22.553  12.666  44.368  1.00 38.95           C  
ATOM    338  CD  ARG L  45      22.978  11.661  45.437  1.00 44.67           C  
ATOM    339  NE  ARG L  45      22.713  10.304  44.884  1.00  0.00           N  
ATOM    340  CZ  ARG L  45      23.425   9.228  45.328  1.00  0.00           C  
ATOM    341  NH1 ARG L  45      24.397   9.394  46.272  1.00  0.00           N1+
ATOM    342  NH2 ARG L  45      23.163   7.985  44.829  1.00  0.00           N  
ATOM    343  C   ARG L  45      23.134  14.938  42.500  1.00 25.43           C  
ATOM    344  O   ARG L  45      24.224  15.507  42.440  1.00 24.48           O  
ATOM    345  N   LEU L  46      22.045  15.530  43.026  1.00 22.79           N  
ATOM    346  CA  LEU L  46      22.083  16.897  43.477  1.00 21.53           C  
ATOM    347  CB  LEU L  46      20.686  17.547  43.471  1.00 18.42           C  
ATOM    348  CG  LEU L  46      20.643  19.011  43.944  1.00 17.66           C  
ATOM    349  CD1 LEU L  46      21.446  19.931  43.012  1.00 17.00           C  
ATOM    350  CD2 LEU L  46      19.192  19.479  44.135  1.00 17.25           C  
ATOM    351  C   LEU L  46      22.596  16.957  44.886  1.00 22.26           C  
ATOM    352  O   LEU L  46      22.048  16.304  45.774  1.00 24.42           O  
ATOM    353  N   LEU L  47      23.769  17.606  45.078  1.00 21.18           N  
ATOM    354  CA  LEU L  47      24.334  17.893  46.374  1.00 19.36           C  
ATOM    355  CB  LEU L  47      25.863  18.017  46.307  1.00 15.53           C  
ATOM    356  CG  LEU L  47      26.559  16.707  45.900  1.00 14.54           C  
ATOM    357  CD1 LEU L  47      28.084  16.886  45.857  1.00 17.36           C  
ATOM    358  CD2 LEU L  47      26.132  15.539  46.808  1.00 13.38           C  
ATOM    359  C   LEU L  47      23.827  19.174  46.989  1.00 21.23           C  
ATOM    360  O   LEU L  47      23.356  19.187  48.126  1.00 22.91           O  
ATOM    361  N   ILE L  48      23.913  20.293  46.224  1.00 21.03           N  
ATOM    362  CA  ILE L  48      23.638  21.612  46.744  1.00 21.12           C  
ATOM    363  CB  ILE L  48      24.889  22.429  46.914  1.00 20.36           C  
ATOM    364  CG1 ILE L  48      25.843  21.782  47.926  1.00 20.75           C  
ATOM    365  CG2 ILE L  48      24.476  23.858  47.296  1.00 20.36           C  
ATOM    366  CD1 ILE L  48      25.287  21.758  49.341  1.00 20.32           C  
ATOM    367  C   ILE L  48      22.822  22.375  45.744  1.00 22.51           C  
ATOM    368  O   ILE L  48      23.055  22.279  44.542  1.00 23.55           O  
ATOM    369  N   TYR L  49      21.849  23.177  46.223  1.00 22.07           N  
ATOM    370  CA  TYR L  49      21.060  23.978  45.333  1.00 23.29           C  
ATOM    371  CB  TYR L  49      19.622  23.454  45.155  1.00 24.59           C  
ATOM    372  CG  TYR L  49      18.901  23.482  46.461  1.00 24.08           C  
ATOM    373  CD1 TYR L  49      19.100  22.500  47.401  1.00 25.35           C  
ATOM    374  CD2 TYR L  49      18.030  24.499  46.758  1.00 25.14           C  
ATOM    375  CE1 TYR L  49      18.436  22.519  48.604  1.00 25.12           C  
ATOM    376  CE2 TYR L  49      17.359  24.526  47.959  1.00 23.73           C  
ATOM    377  CZ  TYR L  49      17.558  23.535  48.886  1.00 25.37           C  
ATOM    378  OH  TYR L  49      16.872  23.557  50.119  1.00 27.47           O  
ATOM    379  C   TYR L  49      21.027  25.373  45.878  1.00 24.06           C  
ATOM    380  O   TYR L  49      21.249  25.590  47.068  1.00 26.65           O  
ATOM    381  N   SER L  50      20.739  26.390  45.044  1.00 22.40           N  
ATOM    382  CA  SER L  50      20.667  27.742  45.542  1.00 23.64           C  
ATOM    383  CB  SER L  50      19.547  27.966  46.575  1.00 28.59           C  
ATOM    384  OG  SER L  50      18.280  27.877  45.941  1.00 33.22           O  
ATOM    385  C   SER L  50      21.975  28.139  46.158  1.00 25.36           C  
ATOM    386  O   SER L  50      22.025  28.922  47.105  1.00 23.42           O  
ATOM    387  N   ALA L  51      23.065  27.565  45.627  1.00 23.47           N  
ATOM    388  CA  ALA L  51      24.424  27.883  45.951  1.00 24.52           C  
ATOM    389  CB  ALA L  51      24.726  29.385  45.807  1.00 20.37           C  
ATOM    390  C   ALA L  51      24.826  27.469  47.340  1.00 25.16           C  
ATOM    391  O   ALA L  51      26.010  27.220  47.562  1.00 23.79           O  
ATOM    392  N   SER L  52      23.893  27.298  48.304  1.00 22.53           N  
ATOM    393  CA  SER L  52      24.427  27.025  49.615  1.00 22.34           C  
ATOM    394  CB  SER L  52      24.648  28.327  50.404  1.00 25.91           C  
ATOM    395  OG  SER L  52      25.194  28.053  51.684  1.00 29.69           O  
ATOM    396  C   SER L  52      23.508  26.156  50.420  1.00 22.69           C  
ATOM    397  O   SER L  52      23.745  25.928  51.605  1.00 24.53           O  
ATOM    398  N   PHE L  53      22.437  25.611  49.824  1.00 27.18           N  
ATOM    399  CA  PHE L  53      21.635  24.778  50.680  1.00 28.68           C  
ATOM    400  CB  PHE L  53      20.124  25.033  50.560  1.00 30.81           C  
ATOM    401  CG  PHE L  53      19.859  26.408  51.070  1.00 29.02           C  
ATOM    402  CD1 PHE L  53      20.033  27.501  50.251  1.00 31.19           C  
ATOM    403  CD2 PHE L  53      19.434  26.607  52.362  1.00 31.92           C  
ATOM    404  CE1 PHE L  53      19.790  28.772  50.717  1.00 34.63           C  
ATOM    405  CE2 PHE L  53      19.189  27.874  52.833  1.00 33.86           C  
ATOM    406  CZ  PHE L  53      19.366  28.961  52.009  1.00 33.51           C  
ATOM    407  C   PHE L  53      21.880  23.341  50.341  1.00 28.36           C  
ATOM    408  O   PHE L  53      22.018  22.980  49.174  1.00 30.21           O  
ATOM    409  N   LEU L  54      21.960  22.487  51.386  1.00 29.73           N  
ATOM    410  CA  LEU L  54      22.179  21.077  51.215  1.00 30.03           C  
ATOM    411  CB  LEU L  54      22.621  20.324  52.486  1.00 29.10           C  
ATOM    412  CG  LEU L  54      24.081  20.521  52.925  1.00 30.84           C  
ATOM    413  CD1 LEU L  54      24.374  19.715  54.197  1.00 29.21           C  
ATOM    414  CD2 LEU L  54      25.057  20.155  51.798  1.00 30.90           C  
ATOM    415  C   LEU L  54      20.900  20.412  50.823  1.00 31.25           C  
ATOM    416  O   LEU L  54      19.825  20.735  51.326  1.00 31.53           O  
ATOM    417  N   TYR L  55      21.014  19.424  49.918  1.00 32.19           N  
ATOM    418  CA  TYR L  55      19.904  18.638  49.470  1.00 31.74           C  
ATOM    419  CB  TYR L  55      20.180  17.983  48.102  1.00 30.69           C  
ATOM    420  CG  TYR L  55      18.986  17.231  47.623  1.00 32.66           C  
ATOM    421  CD1 TYR L  55      17.853  17.896  47.211  1.00 35.97           C  
ATOM    422  CD2 TYR L  55      19.014  15.858  47.546  1.00 35.15           C  
ATOM    423  CE1 TYR L  55      16.757  17.202  46.755  1.00 34.14           C  
ATOM    424  CE2 TYR L  55      17.921  15.158  47.091  1.00 33.66           C  
ATOM    425  CZ  TYR L  55      16.789  15.830  46.697  1.00 35.79           C  
ATOM    426  OH  TYR L  55      15.667  15.113  46.228  1.00 36.80           O  
ATOM    427  C   TYR L  55      19.712  17.587  50.517  1.00 32.58           C  
ATOM    428  O   TYR L  55      20.678  17.103  51.104  1.00 31.96           O  
ATOM    429  N   SER L  56      18.446  17.236  50.811  1.00 33.72           N  
ATOM    430  CA  SER L  56      18.186  16.295  51.861  1.00 34.35           C  
ATOM    431  CB  SER L  56      16.688  16.011  52.066  1.00 38.12           C  
ATOM    432  OG  SER L  56      16.139  15.430  50.893  1.00 45.09           O  
ATOM    433  C   SER L  56      18.863  14.998  51.553  1.00 34.68           C  
ATOM    434  O   SER L  56      18.845  14.522  50.421  1.00 37.40           O  
ATOM    435  N   GLY L  57      19.490  14.394  52.582  1.00 34.82           N  
ATOM    436  CA  GLY L  57      20.125  13.118  52.426  1.00 35.79           C  
ATOM    437  C   GLY L  57      21.586  13.295  52.138  1.00 35.11           C  
ATOM    438  O   GLY L  57      22.338  12.322  52.164  1.00 37.01           O  
ATOM    439  N   VAL L  58      22.033  14.534  51.851  1.00 33.74           N  
ATOM    440  CA  VAL L  58      23.427  14.759  51.573  1.00 33.35           C  
ATOM    441  CB  VAL L  58      23.683  16.020  50.793  1.00 31.89           C  
ATOM    442  CG1 VAL L  58      25.198  16.230  50.666  1.00 32.48           C  
ATOM    443  CG2 VAL L  58      22.964  15.914  49.439  1.00 28.89           C  
ATOM    444  C   VAL L  58      24.141  14.897  52.884  1.00 33.45           C  
ATOM    445  O   VAL L  58      23.613  15.495  53.820  1.00 34.13           O  
ATOM    446  N   PRO L  59      25.336  14.363  52.968  1.00 33.29           N  
ATOM    447  CA  PRO L  59      26.091  14.435  54.194  1.00 33.76           C  
ATOM    448  CD  PRO L  59      25.677  13.182  52.192  1.00 33.35           C  
ATOM    449  CB  PRO L  59      27.253  13.460  54.025  1.00 32.29           C  
ATOM    450  CG  PRO L  59      26.705  12.413  53.040  1.00 32.96           C  
ATOM    451  C   PRO L  59      26.518  15.841  54.480  1.00 33.89           C  
ATOM    452  O   PRO L  59      26.770  16.598  53.545  1.00 35.82           O  
ATOM    453  N   SER L  60      26.643  16.187  55.775  1.00 34.50           N  
ATOM    454  CA  SER L  60      26.941  17.515  56.234  1.00 33.11           C  
ATOM    455  CB  SER L  60      26.861  17.639  57.764  1.00 35.73           C  
ATOM    456  OG  SER L  60      27.842  16.808  58.371  1.00 42.63           O  
ATOM    457  C   SER L  60      28.322  17.928  55.824  1.00 30.23           C  
ATOM    458  O   SER L  60      28.671  19.103  55.926  1.00 30.36           O  
ATOM    459  N   ARG L  61      29.146  16.980  55.344  1.00 27.40           N  
ATOM    460  CA  ARG L  61      30.509  17.263  54.986  1.00 26.53           C  
ATOM    461  CB  ARG L  61      31.240  16.038  54.410  1.00 27.21           C  
ATOM    462  CG  ARG L  61      31.241  14.816  55.324  1.00 27.88           C  
ATOM    463  CD  ARG L  61      32.255  13.743  54.915  1.00 29.79           C  
ATOM    464  NE  ARG L  61      31.868  13.187  53.586  1.00 32.46           N  
ATOM    465  CZ  ARG L  61      31.035  12.106  53.513  1.00 34.42           C  
ATOM    466  NH1 ARG L  61      30.448  11.619  54.644  1.00 35.78           N1+
ATOM    467  NH2 ARG L  61      30.796  11.509  52.308  1.00 37.62           N  
ATOM    468  C   ARG L  61      30.532  18.279  53.885  1.00 26.96           C  
ATOM    469  O   ARG L  61      31.443  19.105  53.816  1.00 30.09           O  
ATOM    470  N   PHE L  62      29.545  18.208  52.969  1.00 24.95           N  
ATOM    471  CA  PHE L  62      29.498  19.066  51.819  1.00 22.61           C  
ATOM    472  CB  PHE L  62      28.628  18.492  50.686  1.00 19.05           C  
ATOM    473  CG  PHE L  62      29.256  17.239  50.177  1.00 17.06           C  
ATOM    474  CD1 PHE L  62      30.185  17.280  49.164  1.00 16.93           C  
ATOM    475  CD2 PHE L  62      28.911  16.019  50.713  1.00 19.12           C  
ATOM    476  CE1 PHE L  62      30.761  16.123  48.694  1.00 18.60           C  
ATOM    477  CE2 PHE L  62      29.484  14.858  50.249  1.00 17.63           C  
ATOM    478  CZ  PHE L  62      30.411  14.909  49.236  1.00 18.77           C  
ATOM    479  C   PHE L  62      28.894  20.393  52.179  1.00 23.90           C  
ATOM    480  O   PHE L  62      27.984  20.474  53.002  1.00 26.78           O  
ATOM    481  N   SER L  63      29.407  21.481  51.562  1.00 24.43           N  
ATOM    482  CA  SER L  63      28.863  22.792  51.793  1.00 25.47           C  
ATOM    483  CB  SER L  63      29.453  23.490  53.030  1.00 28.87           C  
ATOM    484  OG  SER L  63      30.851  23.670  52.868  1.00 37.21           O  
ATOM    485  C   SER L  63      29.175  23.646  50.599  1.00 25.53           C  
ATOM    486  O   SER L  63      30.194  23.450  49.938  1.00 26.90           O  
ATOM    487  N   GLY L  64      28.304  24.637  50.301  1.00 25.37           N  
ATOM    488  CA  GLY L  64      28.524  25.483  49.160  1.00 26.73           C  
ATOM    489  C   GLY L  64      28.494  26.909  49.612  1.00 30.75           C  
ATOM    490  O   GLY L  64      27.835  27.250  50.593  1.00 31.07           O  
ATOM    491  N   SER L  65      29.212  27.790  48.883  1.00 31.68           N  
ATOM    492  CA  SER L  65      29.268  29.171  49.272  1.00 33.56           C  
ATOM    493  CB  SER L  65      30.521  29.514  50.096  1.00 36.65           C  
ATOM    494  OG  SER L  65      30.548  28.748  51.290  1.00 43.79           O  
ATOM    495  C   SER L  65      29.332  30.017  48.042  1.00 34.01           C  
ATOM    496  O   SER L  65      29.639  29.536  46.951  1.00 34.67           O  
ATOM    497  N   ARG L  66      29.026  31.322  48.193  1.00 34.54           N  
ATOM    498  CA  ARG L  66      29.083  32.188  47.055  1.00 36.09           C  
ATOM    499  CB  ARG L  66      27.703  32.558  46.494  1.00 33.90           C  
ATOM    500  CG  ARG L  66      27.796  33.475  45.276  1.00 37.19           C  
ATOM    501  CD  ARG L  66      26.453  34.001  44.773  1.00 41.19           C  
ATOM    502  NE  ARG L  66      26.054  35.122  45.665  1.00 45.54           N  
ATOM    503  CZ  ARG L  66      25.397  36.202  45.150  1.00 49.15           C  
ATOM    504  NH1 ARG L  66      25.129  36.270  43.814  1.00 50.14           N1+
ATOM    505  NH2 ARG L  66      25.003  37.212  45.977  1.00 50.66           N  
ATOM    506  C   ARG L  66      29.745  33.474  47.439  1.00 36.64           C  
ATOM    507  O   ARG L  66      29.533  34.003  48.530  1.00 37.45           O  
ATOM    508  N   SER L  67      30.606  33.992  46.540  1.00 37.47           N  
ATOM    509  CA  SER L  67      31.196  35.280  46.738  1.00 37.78           C  
ATOM    510  CB  SER L  67      32.670  35.214  47.169  1.00 39.56           C  
ATOM    511  OG  SER L  67      33.186  36.525  47.346  1.00 44.94           O  
ATOM    512  C   SER L  67      31.162  35.932  45.397  1.00 37.50           C  
ATOM    513  O   SER L  67      32.059  35.733  44.578  1.00 38.56           O  
ATOM    514  N   GLY L  68      30.136  36.762  45.145  1.00 37.87           N  
ATOM    515  CA  GLY L  68      30.038  37.379  43.858  1.00 38.16           C  
ATOM    516  C   GLY L  68      29.805  36.297  42.846  1.00 38.14           C  
ATOM    517  O   GLY L  68      28.863  35.516  42.951  1.00 41.70           O  
ATOM    518  N   THR L  69      30.646  36.287  41.798  1.00 36.65           N  
ATOM    519  CA  THR L  69      30.636  35.372  40.688  1.00 34.84           C  
ATOM    520  CB  THR L  69      31.404  35.885  39.507  1.00 35.50           C  
ATOM    521  OG1 THR L  69      32.773  36.055  39.842  1.00 37.68           O  
ATOM    522  CG2 THR L  69      30.797  37.229  39.076  1.00 31.24           C  
ATOM    523  C   THR L  69      31.214  34.031  41.038  1.00 35.69           C  
ATOM    524  O   THR L  69      31.016  33.072  40.294  1.00 37.31           O  
ATOM    525  N   ASP L  70      32.027  33.938  42.112  1.00 33.48           N  
ATOM    526  CA  ASP L  70      32.685  32.693  42.408  1.00 31.95           C  
ATOM    527  CB  ASP L  70      34.092  32.884  43.000  1.00 34.82           C  
ATOM    528  CG  ASP L  70      34.976  33.454  41.898  1.00 40.54           C  
ATOM    529  OD1 ASP L  70      34.580  33.348  40.707  1.00 41.25           O  
ATOM    530  OD2 ASP L  70      36.060  34.003  42.230  1.00 45.45           O1-
ATOM    531  C   ASP L  70      31.883  31.869  43.370  1.00 30.33           C  
ATOM    532  O   ASP L  70      31.399  32.362  44.389  1.00 31.57           O  
ATOM    533  N   PHE L  71      31.732  30.563  43.052  1.00 27.86           N  
ATOM    534  CA  PHE L  71      30.980  29.654  43.872  1.00 25.56           C  
ATOM    535  CB  PHE L  71      29.799  29.006  43.125  1.00 23.55           C  
ATOM    536  CG  PHE L  71      28.850  30.096  42.753  1.00 22.28           C  
ATOM    537  CD1 PHE L  71      29.064  30.860  41.627  1.00 22.78           C  
ATOM    538  CD2 PHE L  71      27.741  30.353  43.527  1.00 21.75           C  
ATOM    539  CE1 PHE L  71      28.191  31.864  41.280  1.00 23.77           C  
ATOM    540  CE2 PHE L  71      26.864  31.357  43.184  1.00 21.28           C  
ATOM    541  CZ  PHE L  71      27.088  32.117  42.060  1.00 22.67           C  
ATOM    542  C   PHE L  71      31.916  28.557  44.279  1.00 25.25           C  
ATOM    543  O   PHE L  71      32.755  28.130  43.487  1.00 26.40           O  
ATOM    544  N   THR L  72      31.798  28.071  45.535  1.00 25.65           N  
ATOM    545  CA  THR L  72      32.738  27.089  45.992  1.00 24.40           C  
ATOM    546  CB  THR L  72      33.685  27.651  47.011  1.00 26.33           C  
ATOM    547  OG1 THR L  72      34.388  28.758  46.468  1.00 26.98           O  
ATOM    548  CG2 THR L  72      34.670  26.551  47.433  1.00 25.20           C  
ATOM    549  C   THR L  72      32.035  25.939  46.646  1.00 24.18           C  
ATOM    550  O   THR L  72      31.096  26.111  47.422  1.00 24.43           O  
ATOM    551  N   LEU L  73      32.494  24.713  46.337  1.00 23.46           N  
ATOM    552  CA  LEU L  73      31.997  23.534  46.980  1.00 23.31           C  
ATOM    553  CB  LEU L  73      31.702  22.384  46.003  1.00 20.99           C  
ATOM    554  CG  LEU L  73      31.184  21.113  46.697  1.00 19.63           C  
ATOM    555  CD1 LEU L  73      29.807  21.330  47.334  1.00 19.92           C  
ATOM    556  CD2 LEU L  73      31.213  19.907  45.753  1.00 19.98           C  
ATOM    557  C   LEU L  73      33.108  23.082  47.868  1.00 24.32           C  
ATOM    558  O   LEU L  73      34.257  23.006  47.435  1.00 26.22           O  
ATOM    559  N   THR L  74      32.808  22.797  49.148  1.00 24.43           N  
ATOM    560  CA  THR L  74      33.862  22.373  50.023  1.00 24.60           C  
ATOM    561  CB  THR L  74      34.143  23.345  51.131  1.00 24.34           C  
ATOM    562  OG1 THR L  74      34.508  24.609  50.598  1.00 25.65           O  
ATOM    563  CG2 THR L  74      35.285  22.789  51.996  1.00 21.42           C  
ATOM    564  C   THR L  74      33.458  21.089  50.667  1.00 25.50           C  
ATOM    565  O   THR L  74      32.316  20.923  51.090  1.00 27.90           O  
ATOM    566  N   ILE L  75      34.403  20.134  50.734  1.00 25.33           N  
ATOM    567  CA  ILE L  75      34.154  18.907  51.425  1.00 24.27           C  
ATOM    568  CB  ILE L  75      34.513  17.696  50.614  1.00 24.60           C  
ATOM    569  CG1 ILE L  75      33.742  17.707  49.281  1.00 25.77           C  
ATOM    570  CG2 ILE L  75      34.218  16.450  51.463  1.00 23.02           C  
ATOM    571  CD1 ILE L  75      34.267  16.704  48.256  1.00 24.04           C  
ATOM    572  C   ILE L  75      35.078  18.984  52.603  1.00 26.39           C  
ATOM    573  O   ILE L  75      36.297  18.993  52.445  1.00 26.56           O  
ATOM    574  N   SER L  76      34.510  19.069  53.821  1.00 28.71           N  
ATOM    575  CA  SER L  76      35.291  19.276  55.008  1.00 29.28           C  
ATOM    576  CB  SER L  76      34.419  19.483  56.257  1.00 28.21           C  
ATOM    577  OG  SER L  76      33.619  18.335  56.492  1.00 31.06           O  
ATOM    578  C   SER L  76      36.222  18.132  55.271  1.00 30.19           C  
ATOM    579  O   SER L  76      37.411  18.346  55.495  1.00 32.31           O  
ATOM    580  N   SER L  77      35.712  16.885  55.276  1.00 29.33           N  
ATOM    581  CA  SER L  77      36.575  15.765  55.526  1.00 28.30           C  
ATOM    582  CB  SER L  77      36.283  15.072  56.867  1.00 30.74           C  
ATOM    583  OG  SER L  77      37.168  13.978  57.059  1.00 34.86           O  
ATOM    584  C   SER L  77      36.308  14.774  54.443  1.00 28.01           C  
ATOM    585  O   SER L  77      35.315  14.052  54.477  1.00 29.74           O  
ATOM    586  N   LEU L  78      37.238  14.680  53.478  1.00 27.36           N  
ATOM    587  CA  LEU L  78      37.053  13.848  52.328  1.00 27.67           C  
ATOM    588  CB  LEU L  78      38.188  14.054  51.306  1.00 27.01           C  
ATOM    589  CG  LEU L  78      38.050  13.283  49.982  1.00 27.64           C  
ATOM    590  CD1 LEU L  78      36.806  13.731  49.198  1.00 27.68           C  
ATOM    591  CD2 LEU L  78      39.336  13.401  49.148  1.00 25.95           C  
ATOM    592  C   LEU L  78      37.025  12.412  52.754  1.00 28.65           C  
ATOM    593  O   LEU L  78      37.876  11.956  53.516  1.00 30.21           O  
ATOM    594  N   GLN L  79      36.020  11.659  52.258  1.00 29.06           N  
ATOM    595  CA  GLN L  79      35.892  10.264  52.574  1.00 28.89           C  
ATOM    596  CB  GLN L  79      34.498   9.868  53.088  1.00 29.43           C  
ATOM    597  CG  GLN L  79      34.170  10.462  54.459  1.00 33.16           C  
ATOM    598  CD  GLN L  79      34.989   9.720  55.509  1.00 36.93           C  
ATOM    599  OE1 GLN L  79      36.202   9.563  55.378  1.00 40.94           O  
ATOM    600  NE2 GLN L  79      34.306   9.242  56.582  1.00 39.31           N  
ATOM    601  C   GLN L  79      36.149   9.507  51.309  1.00 27.62           C  
ATOM    602  O   GLN L  79      36.090  10.066  50.217  1.00 29.77           O  
ATOM    603  N   PRO L  80      36.447   8.242  51.426  1.00 28.45           N  
ATOM    604  CA  PRO L  80      36.765   7.451  50.268  1.00 28.47           C  
ATOM    605  CD  PRO L  80      37.072   7.723  52.632  1.00 29.48           C  
ATOM    606  CB  PRO L  80      37.281   6.121  50.810  1.00 28.66           C  
ATOM    607  CG  PRO L  80      37.888   6.503  52.172  1.00 28.88           C  
ATOM    608  C   PRO L  80      35.625   7.329  49.303  1.00 28.57           C  
ATOM    609  O   PRO L  80      35.875   7.078  48.125  1.00 30.81           O  
ATOM    610  N   GLU L  81      34.380   7.489  49.789  1.00 28.76           N  
ATOM    611  CA  GLU L  81      33.167   7.384  49.023  1.00 28.11           C  
ATOM    612  CB  GLU L  81      31.894   7.477  49.885  1.00 30.85           C  
ATOM    613  CG  GLU L  81      31.758   6.400  50.962  1.00 37.28           C  
ATOM    614  CD  GLU L  81      32.358   6.939  52.254  1.00 42.19           C  
ATOM    615  OE1 GLU L  81      31.712   7.821  52.881  1.00 43.79           O  
ATOM    616  OE2 GLU L  81      33.469   6.479  52.630  1.00 42.60           O1-
ATOM    617  C   GLU L  81      33.069   8.532  48.068  1.00 28.15           C  
ATOM    618  O   GLU L  81      32.386   8.444  47.052  1.00 30.23           O  
ATOM    619  N   ASP L  82      33.717   9.653  48.421  1.00 28.12           N  
ATOM    620  CA  ASP L  82      33.671  10.916  47.741  1.00 26.35           C  
ATOM    621  CB  ASP L  82      34.321  12.043  48.563  1.00 26.45           C  
ATOM    622  CG  ASP L  82      33.430  12.281  49.780  1.00 30.34           C  
ATOM    623  OD1 ASP L  82      32.233  11.892  49.722  1.00 32.92           O  
ATOM    624  OD2 ASP L  82      33.933  12.851  50.785  1.00 34.13           O1-
ATOM    625  C   ASP L  82      34.310  10.858  46.388  1.00 25.46           C  
ATOM    626  O   ASP L  82      34.226  11.831  45.641  1.00 26.61           O  
ATOM    627  N   ILE L  83      35.047   9.781  46.055  1.00 24.01           N  
ATOM    628  CA  ILE L  83      35.630   9.735  44.742  1.00 25.35           C  
ATOM    629  CB  ILE L  83      36.355   8.454  44.446  1.00 32.08           C  
ATOM    630  CG1 ILE L  83      37.546   8.275  45.401  1.00  0.00           C  
ATOM    631  CG2 ILE L  83      36.750   8.465  42.960  1.00  0.00           C  
ATOM    632  CD1 ILE L  83      38.156   6.875  45.358  1.00 37.88           C  
ATOM    633  C   ILE L  83      34.522   9.864  43.749  1.00 25.62           C  
ATOM    634  O   ILE L  83      33.583   9.069  43.732  1.00 26.30           O  
ATOM    635  N   ALA L  84      34.613  10.894  42.887  1.00 22.93           N  
ATOM    636  CA  ALA L  84      33.592  11.122  41.910  1.00 20.96           C  
ATOM    637  CB  ALA L  84      32.200  11.372  42.518  1.00 22.38           C  
ATOM    638  C   ALA L  84      33.981  12.349  41.151  1.00 21.61           C  
ATOM    639  O   ALA L  84      35.032  12.938  41.399  1.00 25.69           O  
ATOM    640  N   ASP L  85      33.157  12.726  40.154  1.00 20.84           N  
ATOM    641  CA  ASP L  85      33.381  13.936  39.420  1.00 19.36           C  
ATOM    642  CB  ASP L  85      33.229  13.770  37.899  1.00 18.68           C  
ATOM    643  CG  ASP L  85      34.368  12.889  37.410  1.00  0.00           C  
ATOM    644  OD1 ASP L  85      35.248  12.545  38.244  1.00  0.00           O  
ATOM    645  OD2 ASP L  85      34.374  12.546  36.197  1.00  0.00           O1-
ATOM    646  C   ASP L  85      32.318  14.883  39.884  1.00 20.02           C  
ATOM    647  O   ASP L  85      31.156  14.501  40.005  1.00 21.76           O  
ATOM    648  N   TYR L  86      32.681  16.151  40.163  1.00 19.18           N  
ATOM    649  CA  TYR L  86      31.712  17.082  40.669  1.00 17.94           C  
ATOM    650  CB  TYR L  86      32.157  17.778  41.970  1.00 16.49           C  
ATOM    651  CG  TYR L  86      32.225  16.738  43.039  1.00 15.14           C  
ATOM    652  CD1 TYR L  86      33.326  15.921  43.159  1.00 16.12           C  
ATOM    653  CD2 TYR L  86      31.187  16.579  43.926  1.00 15.10           C  
ATOM    654  CE1 TYR L  86      33.389  14.962  44.145  1.00 15.78           C  
ATOM    655  CE2 TYR L  86      31.243  15.623  44.914  1.00 17.36           C  
ATOM    656  CZ  TYR L  86      32.344  14.811  45.024  1.00 16.44           C  
ATOM    657  OH  TYR L  86      32.402  13.830  46.037  1.00 17.80           O  
ATOM    658  C   TYR L  86      31.500  18.138  39.631  1.00 19.31           C  
ATOM    659  O   TYR L  86      32.451  18.610  39.010  1.00 19.51           O  
ATOM    660  N   TYR L  87      30.221  18.519  39.403  1.00 19.20           N  
ATOM    661  CA  TYR L  87      29.911  19.497  38.400  1.00 19.35           C  
ATOM    662  CB  TYR L  87      28.984  19.006  37.268  1.00 20.58           C  
ATOM    663  CG  TYR L  87      29.605  17.898  36.493  1.00 19.51           C  
ATOM    664  CD1 TYR L  87      30.489  18.155  35.472  1.00 18.68           C  
ATOM    665  CD2 TYR L  87      29.299  16.594  36.790  1.00 18.43           C  
ATOM    666  CE1 TYR L  87      31.056  17.129  34.758  1.00 18.95           C  
ATOM    667  CE2 TYR L  87      29.861  15.563  36.077  1.00 17.70           C  
ATOM    668  CZ  TYR L  87      30.743  15.828  35.058  1.00 19.20           C  
ATOM    669  OH  TYR L  87      31.324  14.772  34.325  1.00 25.31           O  
ATOM    670  C   TYR L  87      29.130  20.609  39.026  1.00 19.93           C  
ATOM    671  O   TYR L  87      28.318  20.391  39.923  1.00 19.74           O  
ATOM    672  N   CYS L  88      29.373  21.848  38.555  1.00 21.87           N  
ATOM    673  CA  CYS L  88      28.620  22.990  38.991  1.00 24.56           C  
ATOM    674  CB  CYS L  88      29.487  24.247  39.252  1.00 28.79           C  
ATOM    675  SG  CYS L  88      30.520  24.707  37.823  1.00 35.69           S  
ATOM    676  C   CYS L  88      27.675  23.305  37.870  1.00 24.32           C  
ATOM    677  O   CYS L  88      27.909  22.895  36.732  1.00 21.78           O  
ATOM    678  N   GLN L  89      26.556  24.003  38.165  1.00 23.38           N  
ATOM    679  CA  GLN L  89      25.608  24.323  37.132  1.00 24.46           C  
ATOM    680  CB  GLN L  89      24.440  23.326  37.061  1.00 23.62           C  
ATOM    681  CG  GLN L  89      23.422  23.659  35.967  1.00 25.07           C  
ATOM    682  CD  GLN L  89      22.129  22.911  36.266  1.00 27.12           C  
ATOM    683  OE1 GLN L  89      21.480  22.373  35.370  1.00 31.72           O  
ATOM    684  NE2 GLN L  89      21.725  22.898  37.563  1.00 27.02           N  
ATOM    685  C   GLN L  89      24.967  25.644  37.452  1.00 24.81           C  
ATOM    686  O   GLN L  89      24.666  25.925  38.611  1.00 27.05           O  
ATOM    687  N   GLN L  90      24.733  26.495  36.430  1.00 23.69           N  
ATOM    688  CA  GLN L  90      24.011  27.717  36.664  1.00 24.64           C  
ATOM    689  CB  GLN L  90      24.692  28.966  36.066  1.00 21.89           C  
ATOM    690  CG  GLN L  90      24.865  28.942  34.543  1.00 24.07           C  
ATOM    691  CD  GLN L  90      23.583  29.413  33.870  1.00 24.19           C  
ATOM    692  OE1 GLN L  90      22.693  29.969  34.511  1.00 27.71           O  
ATOM    693  NE2 GLN L  90      23.494  29.197  32.531  1.00 22.87           N  
ATOM    694  C   GLN L  90      22.676  27.529  36.013  1.00 26.51           C  
ATOM    695  O   GLN L  90      22.593  27.060  34.881  1.00 27.04           O  
ATOM    696  N   HIS L  91      21.575  27.710  36.773  1.00 21.68           N  
ATOM    697  CA  HIS L  91      20.204  27.646  36.312  1.00 23.59           C  
ATOM    698  ND1 HIS L  91      19.161  27.850  39.602  1.00 19.66           N  
ATOM    699  CG  HIS L  91      19.605  26.909  38.701  1.00 20.27           C  
ATOM    700  CB  HIS L  91      19.248  26.880  37.247  1.00 22.90           C  
ATOM    701  NE2 HIS L  91      20.410  26.411  40.750  1.00 22.92           N  
ATOM    702  CD2 HIS L  91      20.368  26.038  39.419  1.00 21.18           C  
ATOM    703  CE1 HIS L  91      19.670  27.503  40.812  1.00 19.60           C  
ATOM    704  C   HIS L  91      19.604  28.970  35.918  1.00 24.46           C  
ATOM    705  O   HIS L  91      18.473  29.017  35.438  1.00 27.50           O  
ATOM    706  N   TYR L  92      20.313  30.085  36.157  1.00 23.68           N  
ATOM    707  CA  TYR L  92      19.762  31.412  36.052  1.00 24.69           C  
ATOM    708  CB  TYR L  92      20.861  32.464  36.293  1.00 23.06           C  
ATOM    709  CG  TYR L  92      20.271  33.831  36.295  1.00 23.55           C  
ATOM    710  CD1 TYR L  92      19.602  34.294  37.405  1.00 23.85           C  
ATOM    711  CD2 TYR L  92      20.405  34.656  35.202  1.00 24.66           C  
ATOM    712  CE1 TYR L  92      19.061  35.557  37.422  1.00 29.51           C  
ATOM    713  CE2 TYR L  92      19.864  35.921  35.213  1.00 27.38           C  
ATOM    714  CZ  TYR L  92      19.192  36.373  36.324  1.00 31.40           C  
ATOM    715  OH  TYR L  92      18.639  37.670  36.337  1.00 33.84           O  
ATOM    716  C   TYR L  92      19.136  31.663  34.709  1.00 26.01           C  
ATOM    717  O   TYR L  92      18.022  32.183  34.647  1.00 27.35           O  
ATOM    718  N   THR L  93      19.803  31.309  33.594  1.00 25.53           N  
ATOM    719  CA  THR L  93      19.205  31.581  32.316  1.00 25.42           C  
ATOM    720  CB  THR L  93      19.926  32.640  31.535  1.00 27.08           C  
ATOM    721  OG1 THR L  93      21.279  32.260  31.327  1.00 29.20           O  
ATOM    722  CG2 THR L  93      19.862  33.967  32.310  1.00 26.74           C  
ATOM    723  C   THR L  93      19.233  30.327  31.504  1.00 30.06           C  
ATOM    724  O   THR L  93      19.721  29.290  31.949  1.00 33.40           O  
ATOM    725  N   THR L  94      18.667  30.403  30.283  1.00 31.36           N  
ATOM    726  CA  THR L  94      18.645  29.278  29.398  1.00 31.13           C  
ATOM    727  CB  THR L  94      17.325  29.099  28.702  1.00 30.83           C  
ATOM    728  OG1 THR L  94      16.295  28.892  29.657  1.00 31.70           O  
ATOM    729  CG2 THR L  94      17.410  27.903  27.738  1.00 26.57           C  
ATOM    730  C   THR L  94      19.662  29.566  28.349  1.00 31.90           C  
ATOM    731  O   THR L  94      19.788  30.706  27.899  1.00 35.18           O  
ATOM    732  N   PRO L  95      20.411  28.575  27.948  1.00 32.42           N  
ATOM    733  CA  PRO L  95      20.275  27.258  28.519  1.00 28.76           C  
ATOM    734  CD  PRO L  95      20.808  28.521  26.552  1.00 32.46           C  
ATOM    735  CB  PRO L  95      20.848  26.290  27.489  1.00 31.10           C  
ATOM    736  CG  PRO L  95      20.721  27.041  26.156  1.00 33.27           C  
ATOM    737  C   PRO L  95      20.995  27.149  29.828  1.00 26.45           C  
ATOM    738  O   PRO L  95      21.817  28.013  30.128  1.00 28.27           O  
ATOM    739  N   PRO L  96      20.698  26.142  30.608  1.00 21.94           N  
ATOM    740  CA  PRO L  96      21.449  25.928  31.811  1.00 22.07           C  
ATOM    741  CD  PRO L  96      19.330  25.663  30.729  1.00 18.69           C  
ATOM    742  CB  PRO L  96      20.645  24.929  32.640  1.00 19.94           C  
ATOM    743  CG  PRO L  96      19.196  25.171  32.182  1.00 20.12           C  
ATOM    744  C   PRO L  96      22.780  25.430  31.367  1.00 25.17           C  
ATOM    745  O   PRO L  96      22.848  24.733  30.356  1.00 25.58           O  
ATOM    746  N   THR L  97      23.854  25.773  32.094  1.00 23.38           N  
ATOM    747  CA  THR L  97      25.149  25.359  31.641  1.00 22.25           C  
ATOM    748  CB  THR L  97      25.976  26.489  31.101  1.00 23.32           C  
ATOM    749  OG1 THR L  97      26.154  27.486  32.096  1.00 27.08           O  
ATOM    750  CG2 THR L  97      25.259  27.078  29.873  1.00 22.83           C  
ATOM    751  C   THR L  97      25.877  24.742  32.789  1.00 22.08           C  
ATOM    752  O   THR L  97      25.618  25.053  33.950  1.00 21.60           O  
ATOM    753  N   PHE L  98      26.817  23.831  32.469  1.00 22.13           N  
ATOM    754  CA  PHE L  98      27.541  23.110  33.475  1.00 21.87           C  
ATOM    755  CB  PHE L  98      27.475  21.577  33.328  1.00 19.77           C  
ATOM    756  CG  PHE L  98      26.107  21.073  33.639  1.00 18.53           C  
ATOM    757  CD1 PHE L  98      25.131  21.017  32.673  1.00 16.88           C  
ATOM    758  CD2 PHE L  98      25.805  20.639  34.906  1.00 16.31           C  
ATOM    759  CE1 PHE L  98      23.875  20.543  32.971  1.00 18.71           C  
ATOM    760  CE2 PHE L  98      24.551  20.165  35.209  1.00 16.21           C  
ATOM    761  CZ  PHE L  98      23.580  20.116  34.241  1.00 19.04           C  
ATOM    762  C   PHE L  98      28.994  23.428  33.362  1.00 23.10           C  
ATOM    763  O   PHE L  98      29.482  23.866  32.322  1.00 23.05           O  
ATOM    764  N   GLY L  99      29.720  23.220  34.476  1.00 25.35           N  
ATOM    765  CA  GLY L  99      31.138  23.392  34.470  1.00 25.19           C  
ATOM    766  C   GLY L  99      31.696  22.150  33.845  1.00 26.30           C  
ATOM    767  O   GLY L  99      30.979  21.177  33.617  1.00 27.83           O  
ATOM    768  N   ALA L 100      33.008  22.177  33.552  1.00 27.33           N  
ATOM    769  CA  ALA L 100      33.736  21.109  32.926  1.00 28.10           C  
ATOM    770  CB  ALA L 100      35.185  21.502  32.588  1.00 34.42           C  
ATOM    771  C   ALA L 100      33.793  19.902  33.819  1.00 26.48           C  
ATOM    772  O   ALA L 100      33.814  18.774  33.331  1.00 26.45           O  
ATOM    773  N   GLY L 101      33.872  20.096  35.151  1.00 22.94           N  
ATOM    774  CA  GLY L 101      33.920  18.970  36.048  1.00 21.93           C  
ATOM    775  C   GLY L 101      35.261  18.898  36.712  1.00 23.37           C  
ATOM    776  O   GLY L 101      36.269  19.365  36.183  1.00 25.22           O  
ATOM    777  N   THR L 102      35.280  18.323  37.933  1.00 22.04           N  
ATOM    778  CA  THR L 102      36.501  18.146  38.663  1.00 21.86           C  
ATOM    779  CB  THR L 102      36.611  19.042  39.865  1.00 20.69           C  
ATOM    780  OG1 THR L 102      36.542  20.402  39.467  1.00 20.13           O  
ATOM    781  CG2 THR L 102      37.949  18.773  40.573  1.00 18.82           C  
ATOM    782  C   THR L 102      36.517  16.733  39.143  1.00 21.75           C  
ATOM    783  O   THR L 102      35.629  16.306  39.880  1.00 21.67           O  
ATOM    784  N   LYS L 103      37.540  15.959  38.736  1.00 23.48           N  
ATOM    785  CA  LYS L 103      37.602  14.603  39.179  1.00 25.23           C  
ATOM    786  CB  LYS L 103      38.302  13.657  38.189  1.00 29.55           C  
ATOM    787  CG  LYS L 103      38.209  12.186  38.587  1.00 35.93           C  
ATOM    788  CD  LYS L 103      38.627  11.226  37.477  1.00 39.68           C  
ATOM    789  CE  LYS L 103      38.535   9.754  37.882  1.00 44.42           C  
ATOM    790  NZ  LYS L 103      39.130   8.904  36.828  1.00 44.97           N1+
ATOM    791  C   LYS L 103      38.382  14.595  40.445  1.00 25.07           C  
ATOM    792  O   LYS L 103      39.508  15.087  40.505  1.00 25.82           O  
ATOM    793  N   VAL L 104      37.777  14.034  41.504  1.00 25.21           N  
ATOM    794  CA  VAL L 104      38.447  13.967  42.763  1.00 25.52           C  
ATOM    795  CB  VAL L 104      37.558  14.304  43.925  1.00 23.80           C  
ATOM    796  CG1 VAL L 104      38.336  14.069  45.230  1.00 24.01           C  
ATOM    797  CG2 VAL L 104      37.056  15.748  43.751  1.00 21.88           C  
ATOM    798  C   VAL L 104      38.888  12.550  42.925  1.00 28.98           C  
ATOM    799  O   VAL L 104      38.084  11.622  42.838  1.00 31.84           O  
ATOM    800  N   GLU L 105      40.201  12.356  43.141  1.00 31.99           N  
ATOM    801  CA  GLU L 105      40.740  11.046  43.341  1.00 33.54           C  
ATOM    802  CB  GLU L 105      41.854  10.679  42.349  1.00 38.25           C  
ATOM    803  CG  GLU L 105      41.322  10.456  40.937  1.00 47.30           C  
ATOM    804  CD  GLU L 105      42.489  10.127  40.025  1.00 52.85           C  
ATOM    805  OE1 GLU L 105      43.333  11.033  39.794  1.00 55.61           O  
ATOM    806  OE2 GLU L 105      42.549   8.966  39.540  1.00 54.96           O1-
ATOM    807  C   GLU L 105      41.330  11.039  44.708  1.00 33.00           C  
ATOM    808  O   GLU L 105      41.780  12.073  45.201  1.00 32.78           O  
ATOM    809  N   ILE L 106      41.343   9.864  45.361  1.00 32.15           N  
ATOM    810  CA  ILE L 106      41.815   9.812  46.709  1.00 31.94           C  
ATOM    811  CB  ILE L 106      40.953   8.967  47.589  1.00 31.32           C  
ATOM    812  CG1 ILE L 106      39.555   9.599  47.617  1.00 31.63           C  
ATOM    813  CG2 ILE L 106      41.607   8.856  48.976  1.00 28.11           C  
ATOM    814  CD1 ILE L 106      38.479   8.682  48.168  1.00 31.12           C  
ATOM    815  C   ILE L 106      43.211   9.295  46.727  1.00 31.88           C  
ATOM    816  O   ILE L 106      43.545   8.307  46.075  1.00 30.61           O  
ATOM    817  N   LYS L 107      44.073  10.011  47.471  1.00 32.74           N  
ATOM    818  CA  LYS L 107      45.452   9.662  47.610  1.00 35.38           C  
ATOM    819  CB  LYS L 107      46.273  10.788  48.256  1.00 35.73           C  
ATOM    820  CG  LYS L 107      47.775  10.515  48.312  1.00 37.84           C  
ATOM    821  CD  LYS L 107      48.583  11.735  48.757  1.00 42.66           C  
ATOM    822  CE  LYS L 107      48.407  12.948  47.844  1.00 47.39           C  
ATOM    823  NZ  LYS L 107      49.127  14.113  48.406  1.00 50.80           N1+
ATOM    824  C   LYS L 107      45.513   8.464  48.546  1.00 36.76           C  
ATOM    825  O   LYS L 107      45.069   8.609  49.717  1.00 38.88           O  
ATOM    826  OXT LYS L 107      46.004   7.391  48.105  1.00  0.00           O1-
TER     827      LYS L 107 
ATOM    828  N   GLU H 108       7.512   6.894  45.448  1.00 57.26           N1+
ATOM    829  CA  GLU H 108       8.919   7.164  45.075  1.00 55.43           C  
ATOM    830  CB  GLU H 108       9.723   5.851  45.038  1.00 58.61           C  
ATOM    831  CG  GLU H 108      11.179   6.007  44.585  0.80 62.64           C  
ATOM    832  CD  GLU H 108      11.965   6.747  45.658  0.80 66.09           C  
ATOM    833  OE1 GLU H 108      11.335   7.206  46.648  0.80 66.46           O  
ATOM    834  OE2 GLU H 108      13.210   6.865  45.497  0.80 69.06           O1-
ATOM    835  C   GLU H 108       9.004   7.822  43.741  1.00 51.12           C  
ATOM    836  O   GLU H 108       8.527   7.292  42.739  1.00 50.27           O  
ATOM    837  N   VAL H 109       9.615   9.019  43.707  1.00 46.27           N  
ATOM    838  CA  VAL H 109       9.742   9.720  42.471  1.00 42.80           C  
ATOM    839  CB  VAL H 109      10.129  11.158  42.659  1.00 40.10           C  
ATOM    840  CG1 VAL H 109      10.350  11.802  41.281  1.00 41.15           C  
ATOM    841  CG2 VAL H 109       9.045  11.843  43.507  1.00 38.26           C  
ATOM    842  C   VAL H 109      10.828   9.055  41.695  1.00 39.81           C  
ATOM    843  O   VAL H 109      11.941   8.877  42.188  1.00 40.42           O  
ATOM    844  N   GLN H 110      10.520   8.657  40.447  1.00 38.08           N  
ATOM    845  CA  GLN H 110      11.526   8.039  39.640  1.00 37.36           C  
ATOM    846  CB  GLN H 110      11.553   6.504  39.729  1.00 39.67           C  
ATOM    847  CG  GLN H 110      10.294   5.834  39.181  1.00 44.13           C  
ATOM    848  CD  GLN H 110      10.546   4.334  39.126  1.00 48.64           C  
ATOM    849  OE1 GLN H 110       9.908   3.613  38.360  1.00 50.24           O  
ATOM    850  NE2 GLN H 110      11.503   3.845  39.958  1.00 47.92           N  
ATOM    851  C   GLN H 110      11.259   8.393  38.213  1.00 33.77           C  
ATOM    852  O   GLN H 110      10.128   8.688  37.828  1.00 32.22           O  
ATOM    853  N   LEU H 111      12.329   8.405  37.397  1.00 31.23           N  
ATOM    854  CA  LEU H 111      12.228   8.674  35.991  1.00 29.16           C  
ATOM    855  CB  LEU H 111      12.926   9.984  35.577  1.00 27.54           C  
ATOM    856  CG  LEU H 111      12.224  11.246  36.113  1.00 27.58           C  
ATOM    857  CD1 LEU H 111      12.956  12.527  35.687  1.00 26.71           C  
ATOM    858  CD2 LEU H 111      10.746  11.271  35.692  1.00 28.86           C  
ATOM    859  C   LEU H 111      12.932   7.551  35.296  1.00 27.74           C  
ATOM    860  O   LEU H 111      14.051   7.197  35.663  1.00 31.66           O  
ATOM    861  N   VAL H 112      12.293   6.944  34.277  1.00 27.75           N  
ATOM    862  CA  VAL H 112      12.929   5.850  33.599  1.00 28.18           C  
ATOM    863  CB  VAL H 112      12.171   4.562  33.739  1.00 28.34           C  
ATOM    864  CG1 VAL H 112      12.886   3.470  32.926  1.00 26.72           C  
ATOM    865  CG2 VAL H 112      12.031   4.238  35.236  1.00 28.77           C  
ATOM    866  C   VAL H 112      12.979   6.175  32.139  1.00 28.47           C  
ATOM    867  O   VAL H 112      11.981   6.595  31.558  1.00 31.25           O  
ATOM    868  N   GLU H 113      14.149   5.983  31.493  1.00 28.55           N  
ATOM    869  CA  GLU H 113      14.217   6.285  30.093  1.00 28.36           C  
ATOM    870  CB  GLU H 113      15.241   7.373  29.709  1.00 30.63           C  
ATOM    871  CG  GLU H 113      16.653   7.181  30.257  1.00 31.08           C  
ATOM    872  CD  GLU H 113      16.782   7.981  31.545  1.00 30.97           C  
ATOM    873  OE1 GLU H 113      16.169   7.568  32.565  1.00 36.38           O  
ATOM    874  OE2 GLU H 113      17.500   9.016  31.529  1.00 31.62           O1-
ATOM    875  C   GLU H 113      14.482   5.033  29.318  1.00 29.08           C  
ATOM    876  O   GLU H 113      14.934   4.029  29.865  1.00 30.79           O  
ATOM    877  N   SER H 114      14.132   5.052  28.014  1.00 29.31           N  
ATOM    878  CA  SER H 114      14.336   3.897  27.191  1.00 27.93           C  
ATOM    879  CB  SER H 114      13.242   2.829  27.366  1.00 30.22           C  
ATOM    880  OG  SER H 114      11.978   3.368  27.007  1.00 38.84           O  
ATOM    881  C   SER H 114      14.336   4.316  25.751  1.00 26.44           C  
ATOM    882  O   SER H 114      14.034   5.462  25.420  1.00 25.89           O  
ATOM    883  N   GLY H 115      14.690   3.372  24.849  1.00 26.21           N  
ATOM    884  CA  GLY H 115      14.629   3.640  23.439  1.00 25.93           C  
ATOM    885  C   GLY H 115      15.969   3.935  22.828  1.00 26.95           C  
ATOM    886  O   GLY H 115      16.032   4.234  21.638  1.00 29.45           O  
ATOM    887  N   GLY H 116      17.081   3.866  23.586  1.00 28.85           N  
ATOM    888  CA  GLY H 116      18.354   4.162  22.979  1.00 28.32           C  
ATOM    889  C   GLY H 116      18.836   2.953  22.235  1.00 30.63           C  
ATOM    890  O   GLY H 116      18.280   1.864  22.375  1.00 32.71           O  
ATOM    891  N   GLY H 117      19.905   3.113  21.424  1.00 29.60           N  
ATOM    892  CA  GLY H 117      20.413   1.990  20.686  1.00 27.16           C  
ATOM    893  C   GLY H 117      21.350   2.482  19.626  1.00 27.26           C  
ATOM    894  O   GLY H 117      21.790   3.631  19.644  1.00 29.16           O  
ATOM    895  N   LEU H 118      21.680   1.598  18.663  1.00 27.74           N  
ATOM    896  CA  LEU H 118      22.598   1.943  17.617  1.00 27.55           C  
ATOM    897  CB  LEU H 118      23.435   0.724  17.169  1.00 25.94           C  
ATOM    898  CG  LEU H 118      24.636   1.015  16.248  1.00 25.73           C  
ATOM    899  CD1 LEU H 118      25.364  -0.287  15.886  1.00 26.28           C  
ATOM    900  CD2 LEU H 118      24.248   1.825  15.004  1.00 25.02           C  
ATOM    901  C   LEU H 118      21.764   2.431  16.471  1.00 28.75           C  
ATOM    902  O   LEU H 118      20.744   1.832  16.136  1.00 30.12           O  
ATOM    903  N   VAL H 119      22.160   3.572  15.867  1.00 28.38           N  
ATOM    904  CA  VAL H 119      21.419   4.108  14.762  1.00 29.81           C  
ATOM    905  CB  VAL H 119      20.566   5.290  15.140  1.00 31.20           C  
ATOM    906  CG1 VAL H 119      19.842   5.806  13.893  1.00 31.25           C  
ATOM    907  CG2 VAL H 119      19.604   4.870  16.261  1.00 32.26           C  
ATOM    908  C   VAL H 119      22.420   4.588  13.757  1.00 30.66           C  
ATOM    909  O   VAL H 119      23.517   5.017  14.109  1.00 32.56           O  
ATOM    910  N   GLN H 120      22.070   4.515  12.460  1.00 31.15           N  
ATOM    911  CA  GLN H 120      22.987   4.966  11.455  1.00 30.66           C  
ATOM    912  CB  GLN H 120      22.719   4.377  10.063  1.00 31.80           C  
ATOM    913  CG  GLN H 120      22.940   2.865  10.003  1.00 34.97           C  
ATOM    914  CD  GLN H 120      22.644   2.414   8.584  1.00 37.37           C  
ATOM    915  OE1 GLN H 120      22.983   3.100   7.621  1.00 40.25           O  
ATOM    916  NE2 GLN H 120      21.992   1.229   8.445  1.00 39.21           N  
ATOM    917  C   GLN H 120      22.856   6.447  11.373  1.00 28.23           C  
ATOM    918  O   GLN H 120      21.855   7.017  11.802  1.00 28.91           O  
ATOM    919  N   PRO H 121      23.850   7.099  10.840  1.00 27.03           N  
ATOM    920  CA  PRO H 121      23.814   8.526  10.733  1.00 28.47           C  
ATOM    921  CD  PRO H 121      25.203   6.581  10.799  1.00 26.57           C  
ATOM    922  CB  PRO H 121      25.223   8.957  10.312  1.00 27.02           C  
ATOM    923  CG  PRO H 121      25.953   7.640   9.975  1.00 26.94           C  
ATOM    924  C   PRO H 121      22.718   8.948   9.813  1.00 28.54           C  
ATOM    925  O   PRO H 121      22.474   8.267   8.819  1.00 28.78           O  
ATOM    926  N   GLY H 122      22.039  10.062  10.148  1.00 28.93           N  
ATOM    927  CA  GLY H 122      20.968  10.565   9.342  1.00 28.39           C  
ATOM    928  C   GLY H 122      19.706   9.849   9.723  1.00 29.55           C  
ATOM    929  O   GLY H 122      18.654  10.098   9.141  1.00 32.39           O  
ATOM    930  N   GLY H 123      19.771   8.945  10.723  1.00 28.52           N  
ATOM    931  CA  GLY H 123      18.608   8.185  11.098  1.00 27.22           C  
ATOM    932  C   GLY H 123      17.823   8.933  12.133  1.00 26.85           C  
ATOM    933  O   GLY H 123      18.155  10.063  12.490  1.00 26.37           O  
ATOM    934  N   SER H 124      16.743   8.296  12.641  1.00 28.59           N  
ATOM    935  CA  SER H 124      15.898   8.903  13.634  1.00 28.53           C  
ATOM    936  CB  SER H 124      14.458   9.174  13.160  1.00 30.17           C  
ATOM    937  OG  SER H 124      14.443  10.187  12.168  1.00 32.67           O  
ATOM    938  C   SER H 124      15.781   7.969  14.799  1.00 28.43           C  
ATOM    939  O   SER H 124      15.939   6.757  14.661  1.00 29.64           O  
ATOM    940  N   LEU H 125      15.512   8.534  15.994  1.00 28.99           N  
ATOM    941  CA  LEU H 125      15.395   7.728  17.175  1.00 27.96           C  
ATOM    942  CB  LEU H 125      16.750   7.588  17.889  1.00 30.31           C  
ATOM    943  CG  LEU H 125      16.761   6.625  19.084  1.00 31.47           C  
ATOM    944  CD1 LEU H 125      16.520   5.174  18.649  1.00 31.62           C  
ATOM    945  CD2 LEU H 125      18.054   6.776  19.892  1.00 31.62           C  
ATOM    946  C   LEU H 125      14.436   8.420  18.098  1.00 25.98           C  
ATOM    947  O   LEU H 125      14.332   9.645  18.095  1.00 26.85           O  
ATOM    948  N   ARG H 126      13.688   7.643  18.907  1.00 25.18           N  
ATOM    949  CA  ARG H 126      12.738   8.229  19.809  1.00 24.88           C  
ATOM    950  CB  ARG H 126      11.301   7.811  19.450  1.00 24.74           C  
ATOM    951  CG  ARG H 126      10.186   8.452  20.276  1.00 27.25           C  
ATOM    952  CD  ARG H 126       8.812   7.890  19.899  1.00 31.87           C  
ATOM    953  NE  ARG H 126       7.776   8.558  20.733  1.00 39.24           N  
ATOM    954  CZ  ARG H 126       7.190   9.710  20.297  1.00 42.81           C  
ATOM    955  NH1 ARG H 126       7.588  10.276  19.119  1.00 41.94           N1+
ATOM    956  NH2 ARG H 126       6.197  10.292  21.030  1.00 43.01           N  
ATOM    957  C   ARG H 126      13.041   7.705  21.179  1.00 24.19           C  
ATOM    958  O   ARG H 126      12.997   6.500  21.419  1.00 23.42           O  
ATOM    959  N   LEU H 127      13.357   8.614  22.122  1.00 25.84           N  
ATOM    960  CA  LEU H 127      13.653   8.230  23.471  1.00 26.32           C  
ATOM    961  CB  LEU H 127      14.834   9.016  24.064  1.00 26.08           C  
ATOM    962  CG  LEU H 127      16.163   8.770  23.326  1.00 25.28           C  
ATOM    963  CD1 LEU H 127      17.305   9.573  23.954  1.00 23.95           C  
ATOM    964  CD2 LEU H 127      16.497   7.274  23.249  1.00 25.22           C  
ATOM    965  C   LEU H 127      12.442   8.562  24.292  1.00 26.36           C  
ATOM    966  O   LEU H 127      11.701   9.487  23.962  1.00 25.26           O  
ATOM    967  N   SER H 128      12.201   7.794  25.379  1.00 27.05           N  
ATOM    968  CA  SER H 128      11.050   8.027  26.210  1.00 25.58           C  
ATOM    969  CB  SER H 128      10.056   6.852  26.229  1.00 24.30           C  
ATOM    970  OG  SER H 128       9.484   6.660  24.945  1.00 31.92           O  
ATOM    971  C   SER H 128      11.508   8.201  27.631  1.00 24.34           C  
ATOM    972  O   SER H 128      12.541   7.676  28.034  1.00 25.37           O  
ATOM    973  N   CYS H 129      10.747   8.984  28.430  1.00 24.00           N  
ATOM    974  CA  CYS H 129      11.061   9.161  29.823  1.00 23.42           C  
ATOM    975  CB  CYS H 129      11.678  10.547  30.133  1.00 25.39           C  
ATOM    976  SG  CYS H 129      12.085  10.799  31.889  1.00 27.45           S  
ATOM    977  C   CYS H 129       9.765   9.036  30.568  1.00 23.98           C  
ATOM    978  O   CYS H 129       8.896   9.898  30.462  1.00 25.82           O  
ATOM    979  N   ALA H 130       9.602   7.955  31.361  1.00 24.20           N  
ATOM    980  CA  ALA H 130       8.355   7.754  32.051  1.00 24.42           C  
ATOM    981  CB  ALA H 130       7.895   6.287  32.071  1.00 23.33           C  
ATOM    982  C   ALA H 130       8.515   8.188  33.471  1.00 24.66           C  
ATOM    983  O   ALA H 130       9.388   7.711  34.194  1.00 27.04           O  
ATOM    984  N   ALA H 131       7.628   9.093  33.923  1.00 24.80           N  
ATOM    985  CA  ALA H 131       7.737   9.614  35.253  1.00 26.20           C  
ATOM    986  CB  ALA H 131       7.412  11.115  35.348  1.00 24.99           C  
ATOM    987  C   ALA H 131       6.783   8.893  36.144  1.00 28.15           C  
ATOM    988  O   ALA H 131       5.683   8.525  35.735  1.00 32.27           O  
ATOM    989  N   SER H 132       7.217   8.646  37.395  1.00 31.34           N  
ATOM    990  CA  SER H 132       6.368   8.016  38.361  1.00 32.41           C  
ATOM    991  CB  SER H 132       6.717   6.541  38.628  1.00 32.08           C  
ATOM    992  OG  SER H 132       6.491   5.761  37.463  1.00 37.48           O  
ATOM    993  C   SER H 132       6.547   8.751  39.650  1.00 33.72           C  
ATOM    994  O   SER H 132       7.615   9.292  39.930  1.00 34.76           O  
ATOM    995  N   GLY H 133       5.463   8.821  40.451  1.00 21.82           N  
ATOM    996  CA  GLY H 133       5.513   9.427  41.749  1.00 20.47           C  
ATOM    997  C   GLY H 133       5.044  10.846  41.677  1.00 21.71           C  
ATOM    998  O   GLY H 133       4.597  11.400  42.679  1.00 23.68           O  
ATOM    999  N   PHE H 134       5.127  11.479  40.491  1.00 20.99           N  
ATOM   1000  CA  PHE H 134       4.704  12.847  40.392  1.00 20.53           C  
ATOM   1001  CB  PHE H 134       5.849  13.865  40.569  1.00 15.58           C  
ATOM   1002  CG  PHE H 134       6.857  13.708  39.480  1.00 13.30           C  
ATOM   1003  CD1 PHE H 134       7.739  12.653  39.475  1.00 10.78           C  
ATOM   1004  CD2 PHE H 134       6.944  14.641  38.473  1.00 13.55           C  
ATOM   1005  CE1 PHE H 134       8.671  12.522  38.472  1.00 12.41           C  
ATOM   1006  CE2 PHE H 134       7.875  14.513  37.469  1.00 11.79           C  
ATOM   1007  CZ  PHE H 134       8.743  13.450  37.464  1.00 11.33           C  
ATOM   1008  C   PHE H 134       4.073  13.039  39.049  1.00 21.60           C  
ATOM   1009  O   PHE H 134       4.098  12.143  38.208  1.00 22.58           O  
ATOM   1010  N   ASN H 135       3.456  14.218  38.825  1.00 23.06           N  
ATOM   1011  CA  ASN H 135       2.795  14.474  37.576  1.00 24.69           C  
ATOM   1012  CB  ASN H 135       1.437  15.185  37.752  1.00 28.92           C  
ATOM   1013  CG  ASN H 135       0.620  15.123  36.464  1.00 33.39           C  
ATOM   1014  OD1 ASN H 135      -0.532  15.551  36.435  1.00 37.98           O  
ATOM   1015  ND2 ASN H 135       1.208  14.568  35.370  1.00 33.19           N  
ATOM   1016  C   ASN H 135       3.678  15.380  36.778  1.00 24.38           C  
ATOM   1017  O   ASN H 135       4.143  16.404  37.270  1.00 25.46           O  
ATOM   1018  N   ILE H 136       3.912  15.012  35.504  1.00 25.02           N  
ATOM   1019  CA  ILE H 136       4.768  15.724  34.596  1.00 23.69           C  
ATOM   1020  CB  ILE H 136       4.985  15.036  33.276  1.00 23.62           C  
ATOM   1021  CG1 ILE H 136       3.664  14.827  32.524  1.00 23.61           C  
ATOM   1022  CG2 ILE H 136       5.791  13.754  33.527  1.00 20.67           C  
ATOM   1023  CD1 ILE H 136       3.870  14.391  31.073  1.00 22.10           C  
ATOM   1024  C   ILE H 136       4.229  17.093  34.328  1.00 25.73           C  
ATOM   1025  O   ILE H 136       4.989  18.027  34.079  1.00 26.33           O  
ATOM   1026  N   LYS H 137       2.895  17.237  34.353  1.00 26.82           N  
ATOM   1027  CA  LYS H 137       2.220  18.455  34.019  1.00 27.96           C  
ATOM   1028  CB  LYS H 137       0.727  18.315  34.325  1.00 29.29           C  
ATOM   1029  CG  LYS H 137      -0.152  19.389  33.708  1.00 32.78           C  
ATOM   1030  CD  LYS H 137      -1.633  19.023  33.791  1.00 37.68           C  
ATOM   1031  CE  LYS H 137      -2.521  19.832  32.851  1.00 41.66           C  
ATOM   1032  NZ  LYS H 137      -2.366  19.330  31.468  1.00 43.59           N1+
ATOM   1033  C   LYS H 137       2.740  19.568  34.872  1.00 27.83           C  
ATOM   1034  O   LYS H 137       3.005  20.668  34.388  1.00 27.68           O  
ATOM   1035  N   ASP H 138       2.910  19.297  36.174  1.00 27.88           N  
ATOM   1036  CA  ASP H 138       3.313  20.303  37.110  1.00 30.99           C  
ATOM   1037  CB  ASP H 138       3.380  19.754  38.545  1.00 35.47           C  
ATOM   1038  CG  ASP H 138       1.975  19.352  38.972  1.00 38.49           C  
ATOM   1039  OD1 ASP H 138       0.997  19.850  38.354  1.00 39.95           O  
ATOM   1040  OD2 ASP H 138       1.865  18.535  39.924  1.00 39.64           O1-
ATOM   1041  C   ASP H 138       4.684  20.837  36.795  1.00 31.53           C  
ATOM   1042  O   ASP H 138       4.894  22.048  36.813  1.00 33.22           O  
ATOM   1043  N   THR H 139       5.651  19.955  36.474  1.00 29.75           N  
ATOM   1044  CA  THR H 139       7.019  20.385  36.365  1.00 27.09           C  
ATOM   1045  CB  THR H 139       7.976  19.448  37.041  1.00 29.21           C  
ATOM   1046  OG1 THR H 139       7.831  18.141  36.506  1.00 30.37           O  
ATOM   1047  CG2 THR H 139       7.701  19.435  38.552  1.00 29.99           C  
ATOM   1048  C   THR H 139       7.495  20.530  34.963  1.00 23.61           C  
ATOM   1049  O   THR H 139       6.772  20.364  33.984  1.00 24.61           O  
ATOM   1050  N   TYR H 140       8.779  20.921  34.876  1.00 27.21           N  
ATOM   1051  CA  TYR H 140       9.526  20.975  33.645  1.00 25.00           C  
ATOM   1052  CB  TYR H 140      10.549  22.127  33.557  1.00 25.25           C  
ATOM   1053  CG  TYR H 140       9.879  23.430  33.277  1.00 24.45           C  
ATOM   1054  CD1 TYR H 140       9.256  24.151  34.270  1.00 27.03           C  
ATOM   1055  CD2 TYR H 140       9.901  23.940  31.999  1.00 25.95           C  
ATOM   1056  CE1 TYR H 140       8.653  25.355  33.983  1.00 28.32           C  
ATOM   1057  CE2 TYR H 140       9.301  25.142  31.706  1.00 27.06           C  
ATOM   1058  CZ  TYR H 140       8.675  25.852  32.701  1.00 30.99           C  
ATOM   1059  OH  TYR H 140       8.057  27.085  32.402  1.00 34.51           O  
ATOM   1060  C   TYR H 140      10.338  19.716  33.555  1.00 24.72           C  
ATOM   1061  O   TYR H 140      10.859  19.234  34.559  1.00 24.57           O  
ATOM   1062  N   ILE H 141      10.438  19.135  32.340  1.00 24.14           N  
ATOM   1063  CA  ILE H 141      11.229  17.952  32.132  1.00 22.04           C  
ATOM   1064  CB  ILE H 141      10.477  16.838  31.454  1.00 21.52           C  
ATOM   1065  CG1 ILE H 141       9.277  16.395  32.307  1.00 20.93           C  
ATOM   1066  CG2 ILE H 141      11.470  15.701  31.162  1.00 20.95           C  
ATOM   1067  CD1 ILE H 141       9.677  15.835  33.671  1.00 21.51           C  
ATOM   1068  C   ILE H 141      12.349  18.344  31.216  1.00 20.87           C  
ATOM   1069  O   ILE H 141      12.135  19.075  30.252  1.00 21.09           O  
ATOM   1070  N   HIS H 142      13.583  17.876  31.505  1.00 20.20           N  
ATOM   1071  CA  HIS H 142      14.718  18.261  30.710  1.00 18.71           C  
ATOM   1072  ND1 HIS H 142      15.383  21.535  31.433  1.00 17.61           N  
ATOM   1073  CG  HIS H 142      15.320  20.323  32.083  1.00 17.29           C  
ATOM   1074  CB  HIS H 142      15.792  19.025  31.502  1.00 18.84           C  
ATOM   1075  NE2 HIS H 142      14.487  21.931  33.427  1.00 19.17           N  
ATOM   1076  CD2 HIS H 142      14.770  20.584  33.299  1.00 19.53           C  
ATOM   1077  CE1 HIS H 142      14.873  22.463  32.282  1.00 20.75           C  
ATOM   1078  C   HIS H 142      15.409  17.035  30.209  1.00 18.86           C  
ATOM   1079  O   HIS H 142      15.331  15.966  30.812  1.00 19.68           O  
ATOM   1080  N   TRP H 143      16.084  17.162  29.051  1.00 20.10           N  
ATOM   1081  CA  TRP H 143      16.905  16.095  28.569  1.00 21.02           C  
ATOM   1082  CB  TRP H 143      16.582  15.632  27.138  1.00 19.63           C  
ATOM   1083  CG  TRP H 143      15.311  14.823  27.045  1.00 20.32           C  
ATOM   1084  CD2 TRP H 143      15.257  13.401  27.230  1.00 18.31           C  
ATOM   1085  CD1 TRP H 143      14.034  15.229  26.791  1.00 19.63           C  
ATOM   1086  NE1 TRP H 143      13.186  14.146  26.809  1.00 18.27           N  
ATOM   1087  CE2 TRP H 143      13.926  13.014  27.078  1.00 18.08           C  
ATOM   1088  CE3 TRP H 143      16.238  12.490  27.506  1.00 18.22           C  
ATOM   1089  CZ2 TRP H 143      13.554  11.705  27.201  1.00 18.74           C  
ATOM   1090  CZ3 TRP H 143      15.860  11.171  27.627  1.00 18.74           C  
ATOM   1091  CH2 TRP H 143      14.543  10.787  27.478  1.00 19.18           C  
ATOM   1092  C   TRP H 143      18.296  16.632  28.588  1.00 21.53           C  
ATOM   1093  O   TRP H 143      18.557  17.723  28.084  1.00 20.51           O  
ATOM   1094  N   VAL H 144      19.216  15.882  29.222  1.00 22.72           N  
ATOM   1095  CA  VAL H 144      20.597  16.261  29.310  1.00 21.48           C  
ATOM   1096  CB  VAL H 144      21.040  16.529  30.721  1.00 20.27           C  
ATOM   1097  CG1 VAL H 144      22.554  16.799  30.731  1.00 18.44           C  
ATOM   1098  CG2 VAL H 144      20.195  17.683  31.285  1.00 19.04           C  
ATOM   1099  C   VAL H 144      21.378  15.087  28.808  1.00 20.86           C  
ATOM   1100  O   VAL H 144      21.025  13.943  29.085  1.00 22.07           O  
ATOM   1101  N   ARG H 145      22.465  15.334  28.047  1.00 19.61           N  
ATOM   1102  CA  ARG H 145      23.207  14.218  27.527  1.00 22.61           C  
ATOM   1103  CB  ARG H 145      23.109  14.056  26.000  1.00 22.05           C  
ATOM   1104  CG  ARG H 145      23.616  15.254  25.196  1.00 21.23           C  
ATOM   1105  CD  ARG H 145      23.490  15.031  23.686  1.00 20.78           C  
ATOM   1106  NE  ARG H 145      23.999  16.243  22.986  1.00 24.88           N  
ATOM   1107  CZ  ARG H 145      23.835  16.355  21.636  1.00 25.50           C  
ATOM   1108  NH1 ARG H 145      23.173  15.378  20.949  1.00 27.93           N1+
ATOM   1109  NH2 ARG H 145      24.328  17.440  20.971  1.00 26.65           N  
ATOM   1110  C   ARG H 145      24.653  14.359  27.879  1.00 24.07           C  
ATOM   1111  O   ARG H 145      25.119  15.437  28.240  1.00 24.04           O  
ATOM   1112  N   GLN H 146      25.398  13.233  27.823  1.00 24.86           N  
ATOM   1113  CA  GLN H 146      26.795  13.262  28.139  1.00 25.13           C  
ATOM   1114  CB  GLN H 146      27.069  12.757  29.568  1.00 24.64           C  
ATOM   1115  CG  GLN H 146      28.538  12.770  29.986  1.00 26.79           C  
ATOM   1116  CD  GLN H 146      28.606  12.242  31.413  1.00 28.28           C  
ATOM   1117  OE1 GLN H 146      28.269  11.089  31.680  1.00 30.71           O  
ATOM   1118  NE2 GLN H 146      29.044  13.112  32.361  1.00 30.04           N  
ATOM   1119  C   GLN H 146      27.507  12.352  27.182  1.00 25.23           C  
ATOM   1120  O   GLN H 146      27.262  11.147  27.159  1.00 22.95           O  
ATOM   1121  N   SER H 147      28.435  12.910  26.377  1.00 26.71           N  
ATOM   1122  CA  SER H 147      29.168  12.115  25.428  1.00 31.32           C  
ATOM   1123  CB  SER H 147      29.917  12.945  24.371  1.00 28.88           C  
ATOM   1124  OG  SER H 147      30.957  13.690  24.987  1.00  0.00           O  
ATOM   1125  C   SER H 147      30.180  11.334  26.198  1.00 36.06           C  
ATOM   1126  O   SER H 147      30.469  11.650  27.350  1.00 36.13           O  
ATOM   1127  N   PRO H 148      30.729  10.306  25.610  1.00 41.40           N  
ATOM   1128  CA  PRO H 148      31.675   9.526  26.347  1.00 43.62           C  
ATOM   1129  CD  PRO H 148      30.005   9.505  24.635  1.00 43.02           C  
ATOM   1130  CB  PRO H 148      31.910   8.265  25.521  1.00 46.03           C  
ATOM   1131  CG  PRO H 148      30.573   8.080  24.776  1.00 45.87           C  
ATOM   1132  C   PRO H 148      32.902  10.305  26.691  1.00 45.49           C  
ATOM   1133  O   PRO H 148      33.569  10.813  25.792  1.00 45.86           O  
ATOM   1134  N   GLY H 149      33.225  10.393  27.996  1.00 45.78           N  
ATOM   1135  CA  GLY H 149      34.423  11.041  28.442  1.00 46.77           C  
ATOM   1136  C   GLY H 149      34.221  12.523  28.583  1.00 47.16           C  
ATOM   1137  O   GLY H 149      35.095  13.212  29.106  1.00 48.95           O  
ATOM   1138  N   LYS H 150      33.067  13.065  28.144  1.00 46.90           N  
ATOM   1139  CA  LYS H 150      32.872  14.490  28.217  1.00 44.13           C  
ATOM   1140  CB  LYS H 150      32.326  15.141  26.931  1.00 47.16           C  
ATOM   1141  CG  LYS H 150      33.409  15.534  25.923  1.00 51.12           C  
ATOM   1142  CD  LYS H 150      34.095  14.367  25.216  1.00 55.95           C  
ATOM   1143  CE  LYS H 150      33.700  14.240  23.744  1.00 57.87           C  
ATOM   1144  NZ  LYS H 150      34.301  15.346  22.965  1.00 59.91           N1+
ATOM   1145  C   LYS H 150      31.920  14.831  29.318  1.00 40.03           C  
ATOM   1146  O   LYS H 150      31.508  13.975  30.098  1.00 39.30           O  
ATOM   1147  N   GLY H 151      31.576  16.134  29.406  1.00 36.37           N  
ATOM   1148  CA  GLY H 151      30.733  16.657  30.444  1.00 34.34           C  
ATOM   1149  C   GLY H 151      29.291  16.563  30.054  1.00 32.22           C  
ATOM   1150  O   GLY H 151      28.935  15.936  29.059  1.00 32.03           O  
ATOM   1151  N   LEU H 152      28.429  17.220  30.860  1.00 29.93           N  
ATOM   1152  CA  LEU H 152      27.001  17.202  30.712  1.00 26.49           C  
ATOM   1153  CB  LEU H 152      26.286  17.380  32.062  1.00 24.07           C  
ATOM   1154  CG  LEU H 152      26.565  16.246  33.067  1.00 23.52           C  
ATOM   1155  CD1 LEU H 152      25.938  16.548  34.437  1.00 22.18           C  
ATOM   1156  CD2 LEU H 152      26.108  14.887  32.516  1.00 22.99           C  
ATOM   1157  C   LEU H 152      26.588  18.350  29.839  1.00 27.21           C  
ATOM   1158  O   LEU H 152      27.057  19.474  30.006  1.00 28.61           O  
ATOM   1159  N   GLU H 153      25.689  18.074  28.870  1.00 27.67           N  
ATOM   1160  CA  GLU H 153      25.200  19.085  27.974  1.00 27.42           C  
ATOM   1161  CB  GLU H 153      25.629  18.858  26.515  1.00 30.71           C  
ATOM   1162  CG  GLU H 153      25.204  19.980  25.564  1.00 36.10           C  
ATOM   1163  CD  GLU H 153      25.693  19.623  24.167  1.00 39.86           C  
ATOM   1164  OE1 GLU H 153      25.890  18.409  23.901  1.00 43.11           O  
ATOM   1165  OE2 GLU H 153      25.875  20.562  23.346  1.00 42.88           O1-
ATOM   1166  C   GLU H 153      23.699  19.032  28.002  1.00 25.45           C  
ATOM   1167  O   GLU H 153      23.106  17.958  27.934  1.00 27.49           O  
ATOM   1168  N   TRP H 154      23.045  20.207  28.093  1.00 23.83           N  
ATOM   1169  CA  TRP H 154      21.611  20.286  28.163  1.00 24.24           C  
ATOM   1170  CB  TRP H 154      21.170  21.545  28.928  1.00 22.04           C  
ATOM   1171  CG  TRP H 154      19.690  21.804  28.985  1.00 23.60           C  
ATOM   1172  CD2 TRP H 154      19.007  22.701  28.097  1.00 22.27           C  
ATOM   1173  CD1 TRP H 154      18.750  21.313  29.842  1.00 22.63           C  
ATOM   1174  NE1 TRP H 154      17.522  21.853  29.544  1.00 23.01           N  
ATOM   1175  CE2 TRP H 154      17.666  22.708  28.473  1.00 21.51           C  
ATOM   1176  CE3 TRP H 154      19.464  23.463  27.058  1.00 20.91           C  
ATOM   1177  CZ2 TRP H 154      16.756  23.480  27.812  1.00 22.11           C  
ATOM   1178  CZ3 TRP H 154      18.540  24.236  26.389  1.00 21.04           C  
ATOM   1179  CH2 TRP H 154      17.211  24.244  26.761  1.00 22.56           C  
ATOM   1180  C   TRP H 154      21.072  20.373  26.761  1.00 24.98           C  
ATOM   1181  O   TRP H 154      21.510  21.220  25.988  1.00 27.19           O  
ATOM   1182  N   VAL H 155      20.223  19.403  26.348  1.00 22.05           N  
ATOM   1183  CA  VAL H 155      19.604  19.433  25.047  1.00 21.65           C  
ATOM   1184  CB  VAL H 155      19.430  18.075  24.425  1.00 22.83           C  
ATOM   1185  CG1 VAL H 155      20.819  17.552  24.039  1.00 23.55           C  
ATOM   1186  CG2 VAL H 155      18.716  17.142  25.409  1.00 21.31           C  
ATOM   1187  C   VAL H 155      18.300  20.187  24.926  1.00 20.33           C  
ATOM   1188  O   VAL H 155      18.154  21.008  24.023  1.00 22.09           O  
ATOM   1189  N   ALA H 156      17.307  19.947  25.818  1.00 19.43           N  
ATOM   1190  CA  ALA H 156      16.019  20.572  25.605  1.00 19.00           C  
ATOM   1191  CB  ALA H 156      15.197  19.907  24.486  1.00 18.19           C  
ATOM   1192  C   ALA H 156      15.182  20.494  26.853  1.00 20.80           C  
ATOM   1193  O   ALA H 156      15.473  19.715  27.760  1.00 20.23           O  
ATOM   1194  N   ARG H 157      14.116  21.330  26.936  1.00 21.69           N  
ATOM   1195  CA  ARG H 157      13.232  21.290  28.074  1.00 21.59           C  
ATOM   1196  CB  ARG H 157      13.376  22.440  29.083  1.00 24.10           C  
ATOM   1197  CG  ARG H 157      12.972  23.790  28.491  1.00 27.28           C  
ATOM   1198  CD  ARG H 157      12.321  24.739  29.499  1.00 29.34           C  
ATOM   1199  NE  ARG H 157      13.369  25.605  30.096  1.00 34.42           N  
ATOM   1200  CZ  ARG H 157      13.109  26.930  30.288  1.00 35.63           C  
ATOM   1201  NH1 ARG H 157      11.927  27.463  29.861  1.00 36.76           N1+
ATOM   1202  NH2 ARG H 157      14.024  27.720  30.919  1.00 34.75           N  
ATOM   1203  C   ARG H 157      11.829  21.450  27.569  1.00 20.39           C  
ATOM   1204  O   ARG H 157      11.607  21.984  26.483  1.00 21.07           O  
ATOM   1205  N   ILE H 158      10.846  20.957  28.354  1.00 19.89           N  
ATOM   1206  CA  ILE H 158       9.459  21.114  28.008  1.00 21.38           C  
ATOM   1207  CB  ILE H 158       8.862  19.908  27.341  1.00 20.48           C  
ATOM   1208  CG1 ILE H 158       7.447  20.230  26.834  1.00 19.14           C  
ATOM   1209  CG2 ILE H 158       8.919  18.734  28.332  1.00 17.03           C  
ATOM   1210  CD1 ILE H 158       6.866  19.157  25.915  1.00 18.73           C  
ATOM   1211  C   ILE H 158       8.667  21.344  29.259  1.00 23.59           C  
ATOM   1212  O   ILE H 158       9.003  20.837  30.329  1.00 25.26           O  
ATOM   1213  N   TYR H 159       7.592  22.151  29.153  1.00 23.22           N  
ATOM   1214  CA  TYR H 159       6.690  22.338  30.252  1.00 23.50           C  
ATOM   1215  CB  TYR H 159       6.487  23.831  30.575  1.00 24.17           C  
ATOM   1216  CG  TYR H 159       5.583  24.015  31.746  1.00 24.87           C  
ATOM   1217  CD1 TYR H 159       5.856  23.417  32.955  1.00 27.56           C  
ATOM   1218  CD2 TYR H 159       4.491  24.847  31.652  1.00 26.49           C  
ATOM   1219  CE1 TYR H 159       5.029  23.609  34.038  1.00 29.70           C  
ATOM   1220  CE2 TYR H 159       3.662  25.043  32.730  1.00 28.59           C  
ATOM   1221  CZ  TYR H 159       3.926  24.420  33.924  1.00 29.48           C  
ATOM   1222  OH  TYR H 159       3.075  24.621  35.031  1.00 35.99           O  
ATOM   1223  C   TYR H 159       5.424  21.709  29.752  1.00 23.54           C  
ATOM   1224  O   TYR H 159       4.759  22.238  28.863  1.00 23.84           O  
ATOM   1225  N   PRO H 160       5.057  20.605  30.343  1.00 22.78           N  
ATOM   1226  CA  PRO H 160       3.931  19.866  29.845  1.00 24.98           C  
ATOM   1227  CD  PRO H 160       6.023  19.745  31.005  1.00 23.04           C  
ATOM   1228  CB  PRO H 160       3.955  18.533  30.589  1.00 23.87           C  
ATOM   1229  CG  PRO H 160       5.450  18.322  30.894  1.00 22.44           C  
ATOM   1230  C   PRO H 160       2.606  20.559  29.873  1.00 29.14           C  
ATOM   1231  O   PRO H 160       1.789  20.273  28.999  1.00 32.92           O  
ATOM   1232  N   THR H 161       2.336  21.440  30.853  1.00 32.08           N  
ATOM   1233  CA  THR H 161       1.032  22.039  30.866  1.00 33.24           C  
ATOM   1234  CB  THR H 161       0.850  22.974  32.023  1.00 32.56           C  
ATOM   1235  OG1 THR H 161       1.105  22.298  33.245  1.00 32.52           O  
ATOM   1236  CG2 THR H 161      -0.594  23.504  32.008  1.00 31.06           C  
ATOM   1237  C   THR H 161       0.833  22.859  29.624  1.00 35.03           C  
ATOM   1238  O   THR H 161      -0.037  22.563  28.808  1.00 36.38           O  
ATOM   1239  N   ASN H 162       1.670  23.906  29.445  1.00 35.34           N  
ATOM   1240  CA  ASN H 162       1.551  24.808  28.331  1.00 35.01           C  
ATOM   1241  CB  ASN H 162       2.194  26.193  28.577  1.00 34.56           C  
ATOM   1242  CG  ASN H 162       3.687  26.102  28.855  1.00 35.29           C  
ATOM   1243  OD1 ASN H 162       4.336  25.096  28.584  1.00 36.70           O  
ATOM   1244  ND2 ASN H 162       4.251  27.202  29.425  1.00 37.15           N  
ATOM   1245  C   ASN H 162       2.053  24.192  27.055  1.00 35.50           C  
ATOM   1246  O   ASN H 162       1.530  24.485  25.981  1.00 36.51           O  
ATOM   1247  N   GLY H 163       3.082  23.324  27.127  1.00 34.60           N  
ATOM   1248  CA  GLY H 163       3.583  22.689  25.936  1.00 30.00           C  
ATOM   1249  C   GLY H 163       4.766  23.432  25.382  1.00 28.76           C  
ATOM   1250  O   GLY H 163       5.264  23.105  24.307  1.00 30.38           O  
ATOM   1251  N   TYR H 164       5.254  24.450  26.112  1.00 29.51           N  
ATOM   1252  CA  TYR H 164       6.388  25.245  25.709  1.00 28.59           C  
ATOM   1253  CB  TYR H 164       6.631  26.505  26.557  1.00 31.10           C  
ATOM   1254  CG  TYR H 164       5.724  27.571  26.061  1.00 35.98           C  
ATOM   1255  CD1 TYR H 164       4.396  27.605  26.413  1.00 37.41           C  
ATOM   1256  CD2 TYR H 164       6.226  28.549  25.236  1.00 38.88           C  
ATOM   1257  CE1 TYR H 164       3.578  28.603  25.940  1.00 40.54           C  
ATOM   1258  CE2 TYR H 164       5.413  29.548  24.761  1.00 41.23           C  
ATOM   1259  CZ  TYR H 164       4.086  29.576  25.113  1.00 42.36           C  
ATOM   1260  OH  TYR H 164       3.248  30.601  24.626  1.00 44.74           O  
ATOM   1261  C   TYR H 164       7.652  24.453  25.748  1.00 26.80           C  
ATOM   1262  O   TYR H 164       7.863  23.618  26.627  1.00 26.65           O  
ATOM   1263  N   THR H 165       8.529  24.696  24.751  1.00 25.42           N  
ATOM   1264  CA  THR H 165       9.775  23.995  24.687  1.00 25.76           C  
ATOM   1265  CB  THR H 165       9.825  22.987  23.578  1.00 26.01           C  
ATOM   1266  OG1 THR H 165       9.705  23.641  22.324  1.00 26.60           O  
ATOM   1267  CG2 THR H 165       8.674  21.985  23.760  1.00 23.91           C  
ATOM   1268  C   THR H 165      10.880  24.971  24.417  1.00 26.01           C  
ATOM   1269  O   THR H 165      10.651  26.081  23.940  1.00 26.47           O  
ATOM   1270  N   ARG H 166      12.122  24.571  24.763  1.00 26.13           N  
ATOM   1271  CA  ARG H 166      13.304  25.334  24.466  1.00 27.09           C  
ATOM   1272  CB  ARG H 166      13.827  26.189  25.634  1.00 30.60           C  
ATOM   1273  CG  ARG H 166      13.063  27.504  25.822  1.00 35.55           C  
ATOM   1274  CD  ARG H 166      13.194  28.434  24.613  1.00 47.47           C  
ATOM   1275  NE  ARG H 166      12.686  29.785  24.983  1.00 56.79           N  
ATOM   1276  CZ  ARG H 166      12.491  30.716  24.001  1.00 61.18           C  
ATOM   1277  NH1 ARG H 166      12.631  30.357  22.692  1.00 63.27           N1+
ATOM   1278  NH2 ARG H 166      12.169  32.006  24.319  1.00 58.39           N  
ATOM   1279  C   ARG H 166      14.362  24.337  24.098  1.00 25.11           C  
ATOM   1280  O   ARG H 166      14.384  23.231  24.636  1.00 22.11           O  
ATOM   1281  N   TYR H 167      15.268  24.700  23.160  1.00 24.80           N  
ATOM   1282  CA  TYR H 167      16.257  23.756  22.708  1.00 24.23           C  
ATOM   1283  CB  TYR H 167      16.071  23.306  21.247  1.00 24.30           C  
ATOM   1284  CG  TYR H 167      14.751  22.641  21.063  1.00 24.98           C  
ATOM   1285  CD1 TYR H 167      13.641  23.376  20.719  1.00 25.05           C  
ATOM   1286  CD2 TYR H 167      14.624  21.282  21.221  1.00 24.09           C  
ATOM   1287  CE1 TYR H 167      12.422  22.766  20.542  1.00 25.40           C  
ATOM   1288  CE2 TYR H 167      13.407  20.666  21.047  1.00 24.77           C  
ATOM   1289  CZ  TYR H 167      12.304  21.408  20.705  1.00 25.85           C  
ATOM   1290  OH  TYR H 167      11.056  20.776  20.525  1.00 26.78           O  
ATOM   1291  C   TYR H 167      17.610  24.396  22.695  1.00 25.48           C  
ATOM   1292  O   TYR H 167      17.743  25.616  22.606  1.00 27.58           O  
ATOM   1293  N   ALA H 168      18.662  23.558  22.800  1.00 25.84           N  
ATOM   1294  CA  ALA H 168      20.017  24.009  22.660  1.00 26.88           C  
ATOM   1295  CB  ALA H 168      21.061  23.007  23.179  1.00 23.87           C  
ATOM   1296  C   ALA H 168      20.234  24.174  21.185  1.00 29.80           C  
ATOM   1297  O   ALA H 168      19.553  23.545  20.378  1.00 32.06           O  
ATOM   1298  N   ASP H 169      21.200  25.026  20.796  1.00 32.68           N  
ATOM   1299  CA  ASP H 169      21.439  25.340  19.412  1.00 35.30           C  
ATOM   1300  CB  ASP H 169      22.527  26.411  19.227  1.00 40.24           C  
ATOM   1301  CG  ASP H 169      21.940  27.746  19.656  1.00 46.18           C  
ATOM   1302  OD1 ASP H 169      20.879  28.129  19.096  1.00 52.06           O  
ATOM   1303  OD2 ASP H 169      22.547  28.406  20.540  1.00 48.56           O1-
ATOM   1304  C   ASP H 169      21.872  24.133  18.639  1.00 35.21           C  
ATOM   1305  O   ASP H 169      21.479  23.958  17.488  1.00 38.11           O  
ATOM   1306  N   SER H 170      22.696  23.261  19.242  1.00 34.48           N  
ATOM   1307  CA  SER H 170      23.222  22.146  18.508  1.00 33.28           C  
ATOM   1308  CB  SER H 170      24.148  21.275  19.371  1.00 34.69           C  
ATOM   1309  OG  SER H 170      23.427  20.754  20.478  1.00 38.38           O  
ATOM   1310  C   SER H 170      22.103  21.280  18.019  1.00 32.81           C  
ATOM   1311  O   SER H 170      22.154  20.736  16.916  1.00 34.72           O  
ATOM   1312  N   VAL H 171      21.110  21.071  18.897  1.00 31.02           N  
ATOM   1313  CA  VAL H 171      19.932  20.272  18.707  1.00 30.37           C  
ATOM   1314  CB  VAL H 171      19.378  19.857  20.035  1.00 29.63           C  
ATOM   1315  CG1 VAL H 171      18.004  19.220  19.835  1.00 28.28           C  
ATOM   1316  CG2 VAL H 171      20.401  18.918  20.696  1.00 26.90           C  
ATOM   1317  C   VAL H 171      18.827  20.921  17.919  1.00 31.67           C  
ATOM   1318  O   VAL H 171      18.092  20.233  17.212  1.00 31.36           O  
ATOM   1319  N   LYS H 172      18.656  22.254  18.020  1.00 35.45           N  
ATOM   1320  CA  LYS H 172      17.472  22.877  17.488  1.00 36.22           C  
ATOM   1321  CB  LYS H 172      17.443  24.403  17.683  1.00 39.37           C  
ATOM   1322  CG  LYS H 172      16.091  25.026  17.331  1.00 44.47           C  
ATOM   1323  CD  LYS H 172      15.883  26.422  17.922  1.00 48.31           C  
ATOM   1324  CE  LYS H 172      16.687  27.518  17.227  1.00 52.76           C  
ATOM   1325  NZ  LYS H 172      16.393  28.825  17.853  1.00 52.50           N1+
ATOM   1326  C   LYS H 172      17.257  22.565  16.037  1.00 34.84           C  
ATOM   1327  O   LYS H 172      18.165  22.657  15.213  1.00 36.88           O  
ATOM   1328  N   GLY H 173      16.006  22.157  15.723  1.00 33.80           N  
ATOM   1329  CA  GLY H 173      15.534  21.864  14.398  1.00 31.33           C  
ATOM   1330  C   GLY H 173      15.515  20.378  14.196  1.00 31.40           C  
ATOM   1331  O   GLY H 173      14.575  19.831  13.622  1.00 33.12           O  
ATOM   1332  N   ARG H 174      16.592  19.698  14.631  1.00 29.41           N  
ATOM   1333  CA  ARG H 174      16.758  18.276  14.503  1.00 27.26           C  
ATOM   1334  CB  ARG H 174      18.228  17.857  14.676  1.00 28.30           C  
ATOM   1335  CG  ARG H 174      19.130  18.520  13.631  1.00 29.87           C  
ATOM   1336  CD  ARG H 174      20.570  18.004  13.578  1.00 29.67           C  
ATOM   1337  NE  ARG H 174      21.221  18.284  14.889  1.00 30.86           N  
ATOM   1338  CZ  ARG H 174      21.402  17.273  15.786  1.00 32.98           C  
ATOM   1339  NH1 ARG H 174      21.012  16.004  15.474  1.00 31.80           N1+
ATOM   1340  NH2 ARG H 174      21.996  17.522  16.989  1.00 34.12           N  
ATOM   1341  C   ARG H 174      15.930  17.500  15.489  1.00 27.89           C  
ATOM   1342  O   ARG H 174      15.389  16.445  15.155  1.00 30.62           O  
ATOM   1343  N   PHE H 175      15.812  17.999  16.738  1.00 27.59           N  
ATOM   1344  CA  PHE H 175      15.174  17.251  17.791  1.00 26.59           C  
ATOM   1345  CB  PHE H 175      16.010  17.196  19.080  1.00 26.25           C  
ATOM   1346  CG  PHE H 175      17.231  16.358  18.900  1.00 25.32           C  
ATOM   1347  CD1 PHE H 175      18.092  16.562  17.846  1.00 25.78           C  
ATOM   1348  CD2 PHE H 175      17.556  15.405  19.839  1.00 27.80           C  
ATOM   1349  CE1 PHE H 175      19.224  15.793  17.704  1.00 24.87           C  
ATOM   1350  CE2 PHE H 175      18.688  14.636  19.703  1.00 25.29           C  
ATOM   1351  CZ  PHE H 175      19.524  14.824  18.630  1.00 26.98           C  
ATOM   1352  C   PHE H 175      13.907  17.926  18.199  1.00 26.92           C  
ATOM   1353  O   PHE H 175      13.756  19.140  18.073  1.00 27.36           O  
ATOM   1354  N   THR H 176      12.950  17.116  18.697  1.00 28.45           N  
ATOM   1355  CA  THR H 176      11.703  17.627  19.178  1.00 27.49           C  
ATOM   1356  CB  THR H 176      10.549  17.308  18.275  1.00 28.75           C  
ATOM   1357  OG1 THR H 176      10.778  17.850  16.982  1.00 29.37           O  
ATOM   1358  CG2 THR H 176       9.266  17.904  18.878  1.00 27.75           C  
ATOM   1359  C   THR H 176      11.429  16.978  20.499  1.00 27.64           C  
ATOM   1360  O   THR H 176      11.572  15.768  20.660  1.00 29.19           O  
ATOM   1361  N   ILE H 177      11.017  17.786  21.492  1.00 26.83           N  
ATOM   1362  CA  ILE H 177      10.694  17.243  22.774  1.00 26.78           C  
ATOM   1363  CB  ILE H 177      11.360  17.964  23.913  1.00 25.44           C  
ATOM   1364  CG1 ILE H 177      11.181  17.188  25.228  1.00 24.90           C  
ATOM   1365  CG2 ILE H 177      10.826  19.404  23.950  1.00 23.61           C  
ATOM   1366  CD1 ILE H 177      12.078  17.690  26.359  1.00 24.47           C  
ATOM   1367  C   ILE H 177       9.218  17.397  22.914  1.00 27.97           C  
ATOM   1368  O   ILE H 177       8.663  18.432  22.549  1.00 28.53           O  
ATOM   1369  N   SER H 178       8.539  16.340  23.396  1.00 28.58           N  
ATOM   1370  CA  SER H 178       7.115  16.399  23.542  1.00 28.37           C  
ATOM   1371  CB  SER H 178       6.357  15.732  22.382  1.00 28.08           C  
ATOM   1372  OG  SER H 178       6.674  14.348  22.323  1.00 31.30           O  
ATOM   1373  C   SER H 178       6.759  15.666  24.796  1.00 27.60           C  
ATOM   1374  O   SER H 178       7.607  15.012  25.403  1.00 28.52           O  
ATOM   1375  N   ALA H 179       5.491  15.795  25.240  1.00 27.40           N  
ATOM   1376  CA  ALA H 179       5.078  15.112  26.431  1.00 29.19           C  
ATOM   1377  CB  ALA H 179       5.174  15.977  27.699  1.00 28.98           C  
ATOM   1378  C   ALA H 179       3.644  14.708  26.287  1.00 31.03           C  
ATOM   1379  O   ALA H 179       2.837  15.408  25.675  1.00 33.43           O  
ATOM   1380  N   ASP H 180       3.301  13.535  26.851  1.00 32.36           N  
ATOM   1381  CA  ASP H 180       1.950  13.057  26.847  1.00 33.21           C  
ATOM   1382  CB  ASP H 180       1.814  11.644  26.251  1.00 37.62           C  
ATOM   1383  CG  ASP H 180       0.339  11.323  26.050  1.00 38.51           C  
ATOM   1384  OD1 ASP H 180      -0.517  12.046  26.625  1.00 41.70           O  
ATOM   1385  OD2 ASP H 180       0.049  10.341  25.315  1.00 39.84           O1-
ATOM   1386  C   ASP H 180       1.556  12.994  28.288  1.00 33.17           C  
ATOM   1387  O   ASP H 180       1.984  12.109  29.025  1.00 33.99           O  
ATOM   1388  N   THR H 181       0.713  13.947  28.719  1.00 34.55           N  
ATOM   1389  CA  THR H 181       0.336  14.080  30.096  1.00 37.50           C  
ATOM   1390  CB  THR H 181      -0.569  15.252  30.325  1.00 38.40           C  
ATOM   1391  OG1 THR H 181       0.039  16.448  29.866  1.00 41.53           O  
ATOM   1392  CG2 THR H 181      -0.831  15.352  31.833  1.00 37.74           C  
ATOM   1393  C   THR H 181      -0.410  12.862  30.555  1.00 38.02           C  
ATOM   1394  O   THR H 181      -0.248  12.422  31.693  1.00 40.29           O  
ATOM   1395  N   SER H 182      -1.269  12.296  29.689  1.00 38.33           N  
ATOM   1396  CA  SER H 182      -2.076  11.169  30.072  1.00 38.86           C  
ATOM   1397  CB  SER H 182      -2.954  10.668  28.916  1.00 38.80           C  
ATOM   1398  OG  SER H 182      -3.774  11.724  28.443  1.00 42.23           O  
ATOM   1399  C   SER H 182      -1.179  10.030  30.439  1.00 38.70           C  
ATOM   1400  O   SER H 182      -1.385   9.360  31.451  1.00 38.06           O  
ATOM   1401  N   LYS H 183      -0.181   9.772  29.577  1.00 36.45           N  
ATOM   1402  CA  LYS H 183       0.797   8.736  29.746  1.00 34.23           C  
ATOM   1403  CB  LYS H 183       1.572   8.423  28.458  1.00 33.42           C  
ATOM   1404  CG  LYS H 183       0.721   7.626  27.467  1.00 35.18           C  
ATOM   1405  CD  LYS H 183       1.286   7.561  26.050  1.00 39.20           C  
ATOM   1406  CE  LYS H 183       0.444   6.702  25.105  1.00 39.91           C  
ATOM   1407  NZ  LYS H 183      -0.924   7.255  24.998  1.00 41.78           N1+
ATOM   1408  C   LYS H 183       1.757   9.097  30.839  1.00 32.81           C  
ATOM   1409  O   LYS H 183       2.393   8.220  31.420  1.00 32.87           O  
ATOM   1410  N   ASN H 184       1.912  10.403  31.136  1.00 31.14           N  
ATOM   1411  CA  ASN H 184       2.839  10.814  32.153  1.00 30.05           C  
ATOM   1412  CB  ASN H 184       2.594  10.096  33.495  1.00 30.39           C  
ATOM   1413  CG  ASN H 184       3.355  10.812  34.602  1.00 33.45           C  
ATOM   1414  OD1 ASN H 184       4.141  11.721  34.347  1.00 32.65           O  
ATOM   1415  ND2 ASN H 184       3.122  10.385  35.872  1.00 34.91           N  
ATOM   1416  C   ASN H 184       4.219  10.480  31.677  1.00 29.34           C  
ATOM   1417  O   ASN H 184       5.100  10.148  32.468  1.00 30.56           O  
ATOM   1418  N   THR H 185       4.438  10.582  30.348  1.00 27.17           N  
ATOM   1419  CA  THR H 185       5.716  10.276  29.772  1.00 25.36           C  
ATOM   1420  CB  THR H 185       5.669   9.068  28.883  1.00 24.26           C  
ATOM   1421  OG1 THR H 185       5.203   7.944  29.614  1.00 25.62           O  
ATOM   1422  CG2 THR H 185       7.081   8.795  28.339  1.00 22.63           C  
ATOM   1423  C   THR H 185       6.136  11.441  28.922  1.00 24.22           C  
ATOM   1424  O   THR H 185       5.299  12.210  28.450  1.00 24.19           O  
ATOM   1425  N   ALA H 186       7.463  11.601  28.724  1.00 22.26           N  
ATOM   1426  CA  ALA H 186       8.013  12.649  27.906  1.00 22.75           C  
ATOM   1427  CB  ALA H 186       8.974  13.578  28.667  1.00 20.89           C  
ATOM   1428  C   ALA H 186       8.802  11.969  26.827  1.00 23.20           C  
ATOM   1429  O   ALA H 186       9.257  10.843  27.011  1.00 24.34           O  
ATOM   1430  N   TYR H 187       8.968  12.627  25.658  1.00 22.29           N  
ATOM   1431  CA  TYR H 187       9.636  11.974  24.564  1.00 21.47           C  
ATOM   1432  CB  TYR H 187       8.686  11.617  23.409  1.00 23.51           C  
ATOM   1433  CG  TYR H 187       7.586  10.749  23.918  1.00 24.26           C  
ATOM   1434  CD1 TYR H 187       7.758   9.391  24.053  1.00 22.99           C  
ATOM   1435  CD2 TYR H 187       6.373  11.303  24.252  1.00 24.13           C  
ATOM   1436  CE1 TYR H 187       6.732   8.601  24.518  1.00 26.17           C  
ATOM   1437  CE2 TYR H 187       5.343  10.521  24.718  1.00 25.02           C  
ATOM   1438  CZ  TYR H 187       5.524   9.166  24.851  1.00 26.94           C  
ATOM   1439  OH  TYR H 187       4.471   8.354  25.326  1.00 31.03           O  
ATOM   1440  C   TYR H 187      10.629  12.910  23.955  1.00 22.12           C  
ATOM   1441  O   TYR H 187      10.492  14.130  24.035  1.00 23.44           O  
ATOM   1442  N   LEU H 188      11.682  12.335  23.339  1.00 21.94           N  
ATOM   1443  CA  LEU H 188      12.646  13.119  22.628  1.00 21.05           C  
ATOM   1444  CB  LEU H 188      14.030  13.117  23.302  1.00 21.02           C  
ATOM   1445  CG  LEU H 188      15.080  13.990  22.595  1.00 20.27           C  
ATOM   1446  CD1 LEU H 188      14.677  15.473  22.620  1.00 19.51           C  
ATOM   1447  CD2 LEU H 188      16.482  13.752  23.181  1.00 21.85           C  
ATOM   1448  C   LEU H 188      12.785  12.478  21.286  1.00 22.06           C  
ATOM   1449  O   LEU H 188      13.259  11.347  21.177  1.00 21.68           O  
ATOM   1450  N   GLN H 189      12.357  13.195  20.228  1.00 22.89           N  
ATOM   1451  CA  GLN H 189      12.448  12.698  18.886  1.00 23.57           C  
ATOM   1452  CB  GLN H 189      11.285  13.158  17.989  1.00 23.50           C  
ATOM   1453  CG  GLN H 189      11.401  12.714  16.527  1.00 26.44           C  
ATOM   1454  CD  GLN H 189      11.189  11.210  16.448  1.00 25.62           C  
ATOM   1455  OE1 GLN H 189      10.288  10.663  17.081  1.00 27.99           O  
ATOM   1456  NE2 GLN H 189      12.043  10.518  15.648  1.00 26.39           N  
ATOM   1457  C   GLN H 189      13.709  13.257  18.318  1.00 23.07           C  
ATOM   1458  O   GLN H 189      13.891  14.472  18.249  1.00 22.20           O  
ATOM   1459  N   MET H 190      14.619  12.365  17.896  1.00 24.22           N  
ATOM   1460  CA  MET H 190      15.890  12.792  17.396  1.00 25.58           C  
ATOM   1461  CB  MET H 190      17.037  12.005  18.052  1.00 26.46           C  
ATOM   1462  CG  MET H 190      17.081  12.164  19.575  1.00 28.38           C  
ATOM   1463  SD  MET H 190      17.962  10.838  20.457  1.00 29.48           S  
ATOM   1464  CE  MET H 190      19.609  11.250  19.821  1.00 28.33           C  
ATOM   1465  C   MET H 190      15.921  12.467  15.937  1.00 25.87           C  
ATOM   1466  O   MET H 190      15.715  11.319  15.547  1.00 26.70           O  
ATOM   1467  N   ASN H 191      16.188  13.478  15.088  1.00 24.98           N  
ATOM   1468  CA  ASN H 191      16.226  13.238  13.674  1.00 24.90           C  
ATOM   1469  CB  ASN H 191      15.152  14.016  12.897  1.00 25.24           C  
ATOM   1470  CG  ASN H 191      13.787  13.510  13.339  1.00 26.09           C  
ATOM   1471  OD1 ASN H 191      13.515  12.311  13.314  1.00 28.47           O  
ATOM   1472  ND2 ASN H 191      12.903  14.452  13.765  1.00 26.66           N  
ATOM   1473  C   ASN H 191      17.557  13.709  13.176  1.00 26.00           C  
ATOM   1474  O   ASN H 191      18.251  14.463  13.854  1.00 26.65           O  
ATOM   1475  N   SER H 192      17.954  13.240  11.974  1.00 27.41           N  
ATOM   1476  CA  SER H 192      19.185  13.632  11.343  1.00 28.14           C  
ATOM   1477  CB  SER H 192      19.166  15.058  10.762  1.00 28.78           C  
ATOM   1478  OG  SER H 192      19.056  16.021  11.797  1.00 35.56           O  
ATOM   1479  C   SER H 192      20.313  13.511  12.316  1.00 27.19           C  
ATOM   1480  O   SER H 192      21.071  14.457  12.530  1.00 27.06           O  
ATOM   1481  N   LEU H 193      20.457  12.313  12.912  1.00 26.21           N  
ATOM   1482  CA  LEU H 193      21.454  12.041  13.907  1.00 26.53           C  
ATOM   1483  CB  LEU H 193      21.264  10.668  14.580  1.00 24.66           C  
ATOM   1484  CG  LEU H 193      20.038  10.602  15.507  1.00 25.45           C  
ATOM   1485  CD1 LEU H 193      19.881   9.207  16.134  1.00 23.09           C  
ATOM   1486  CD2 LEU H 193      20.105  11.710  16.572  1.00 25.25           C  
ATOM   1487  C   LEU H 193      22.828  12.066  13.312  1.00 27.93           C  
ATOM   1488  O   LEU H 193      23.074  11.549  12.223  1.00 27.90           O  
ATOM   1489  N   ARG H 194      23.772  12.668  14.064  1.00 29.78           N  
ATOM   1490  CA  ARG H 194      25.137  12.788  13.643  1.00 31.30           C  
ATOM   1491  CB  ARG H 194      25.611  14.251  13.577  1.00 34.08           C  
ATOM   1492  CG  ARG H 194      24.814  15.061  12.550  1.00 38.70           C  
ATOM   1493  CD  ARG H 194      25.244  16.521  12.399  1.00 42.12           C  
ATOM   1494  NE  ARG H 194      24.943  17.230  13.674  1.00 50.32           N  
ATOM   1495  CZ  ARG H 194      24.737  18.579  13.662  1.00 52.97           C  
ATOM   1496  NH1 ARG H 194      24.710  19.252  12.475  1.00 54.12           N1+
ATOM   1497  NH2 ARG H 194      24.563  19.261  14.833  1.00 55.69           N  
ATOM   1498  C   ARG H 194      25.973  12.048  14.643  1.00 30.86           C  
ATOM   1499  O   ARG H 194      25.496  11.660  15.707  1.00 32.56           O  
ATOM   1500  N   ALA H 195      27.259  11.826  14.311  1.00 30.91           N  
ATOM   1501  CA  ALA H 195      28.159  11.068  15.136  1.00 31.01           C  
ATOM   1502  CB  ALA H 195      29.566  10.948  14.525  1.00 31.01           C  
ATOM   1503  C   ALA H 195      28.303  11.734  16.470  1.00 30.09           C  
ATOM   1504  O   ALA H 195      28.415  11.063  17.495  1.00 29.25           O  
ATOM   1505  N   GLU H 196      28.301  13.078  16.494  1.00 31.39           N  
ATOM   1506  CA  GLU H 196      28.499  13.818  17.708  1.00 32.03           C  
ATOM   1507  CB  GLU H 196      28.696  15.336  17.510  1.00 37.85           C  
ATOM   1508  CG  GLU H 196      27.689  16.016  16.587  1.00 46.02           C  
ATOM   1509  CD  GLU H 196      28.311  16.035  15.196  1.00 51.46           C  
ATOM   1510  OE1 GLU H 196      28.825  14.971  14.758  1.00 50.71           O  
ATOM   1511  OE2 GLU H 196      28.295  17.119  14.557  1.00 55.86           O1-
ATOM   1512  C   GLU H 196      27.391  13.570  18.691  1.00 31.55           C  
ATOM   1513  O   GLU H 196      27.564  13.805  19.884  1.00 36.59           O  
ATOM   1514  N   ASP H 197      26.212  13.137  18.213  1.00 29.52           N  
ATOM   1515  CA  ASP H 197      25.047  12.865  19.016  1.00 25.16           C  
ATOM   1516  CB  ASP H 197      23.799  12.594  18.159  1.00 25.06           C  
ATOM   1517  CG  ASP H 197      23.421  13.904  17.482  1.00 26.98           C  
ATOM   1518  OD1 ASP H 197      23.706  14.981  18.072  1.00 27.48           O  
ATOM   1519  OD2 ASP H 197      22.849  13.847  16.360  1.00 26.16           O1-
ATOM   1520  C   ASP H 197      25.262  11.675  19.912  1.00 23.39           C  
ATOM   1521  O   ASP H 197      24.466  11.431  20.817  1.00 22.58           O  
ATOM   1522  N   THR H 198      26.283  10.840  19.644  1.00 22.88           N  
ATOM   1523  CA  THR H 198      26.497   9.691  20.482  1.00 23.22           C  
ATOM   1524  CB  THR H 198      27.686   8.874  20.066  1.00 23.27           C  
ATOM   1525  OG1 THR H 198      27.530   8.438  18.724  1.00 23.85           O  
ATOM   1526  CG2 THR H 198      27.813   7.663  21.005  1.00 22.37           C  
ATOM   1527  C   THR H 198      26.734  10.172  21.877  1.00 24.43           C  
ATOM   1528  O   THR H 198      27.609  11.002  22.122  1.00 27.13           O  
ATOM   1529  N   ALA H 199      25.935   9.658  22.836  1.00 23.37           N  
ATOM   1530  CA  ALA H 199      26.071  10.076  24.200  1.00 21.50           C  
ATOM   1531  CB  ALA H 199      25.744  11.564  24.414  1.00 21.30           C  
ATOM   1532  C   ALA H 199      25.089   9.293  25.010  1.00 19.84           C  
ATOM   1533  O   ALA H 199      24.329   8.489  24.475  1.00 18.36           O  
ATOM   1534  N   ILE H 200      25.112   9.489  26.343  1.00 20.85           N  
ATOM   1535  CA  ILE H 200      24.147   8.868  27.199  1.00 20.45           C  
ATOM   1536  CB  ILE H 200      24.709   8.398  28.512  1.00 19.53           C  
ATOM   1537  CG1 ILE H 200      23.649   7.608  29.297  1.00 16.21           C  
ATOM   1538  CG2 ILE H 200      25.285   9.609  29.263  1.00 18.07           C  
ATOM   1539  CD1 ILE H 200      24.212   6.860  30.506  1.00  0.00           C  
ATOM   1540  C   ILE H 200      23.136   9.938  27.462  1.00 20.85           C  
ATOM   1541  O   ILE H 200      23.499  11.068  27.778  1.00 22.28           O  
ATOM   1542  N   TYR H 201      21.834   9.620  27.310  1.00 22.23           N  
ATOM   1543  CA  TYR H 201      20.831  10.639  27.453  1.00 20.66           C  
ATOM   1544  CB  TYR H 201      19.789  10.645  26.319  1.00 20.33           C  
ATOM   1545  CG  TYR H 201      20.443  11.150  25.077  1.00 19.73           C  
ATOM   1546  CD1 TYR H 201      21.265  10.342  24.326  1.00 20.91           C  
ATOM   1547  CD2 TYR H 201      20.217  12.441  24.657  1.00 20.48           C  
ATOM   1548  CE1 TYR H 201      21.859  10.820  23.180  1.00 20.25           C  
ATOM   1549  CE2 TYR H 201      20.806  12.926  23.513  1.00 20.31           C  
ATOM   1550  CZ  TYR H 201      21.629  12.113  22.773  1.00 20.71           C  
ATOM   1551  OH  TYR H 201      22.236  12.604  21.598  1.00 21.19           O  
ATOM   1552  C   TYR H 201      20.082  10.437  28.727  1.00 21.63           C  
ATOM   1553  O   TYR H 201      19.579   9.349  29.005  1.00 22.52           O  
ATOM   1554  N   TYR H 202      19.987  11.519  29.530  1.00 22.71           N  
ATOM   1555  CA  TYR H 202      19.305  11.436  30.786  1.00 21.83           C  
ATOM   1556  CB  TYR H 202      20.114  11.910  32.012  1.00 21.71           C  
ATOM   1557  CG  TYR H 202      21.425  11.213  32.145  1.00 20.32           C  
ATOM   1558  CD1 TYR H 202      21.531   9.977  32.734  1.00 19.29           C  
ATOM   1559  CD2 TYR H 202      22.565  11.819  31.676  1.00 18.42           C  
ATOM   1560  CE1 TYR H 202      22.756   9.359  32.852  1.00 19.72           C  
ATOM   1561  CE2 TYR H 202      23.791  11.209  31.791  1.00 19.27           C  
ATOM   1562  CZ  TYR H 202      23.890   9.974  32.382  1.00 20.76           C  
ATOM   1563  OH  TYR H 202      25.144   9.341  32.504  1.00 23.51           O  
ATOM   1564  C   TYR H 202      18.181  12.420  30.751  1.00 21.61           C  
ATOM   1565  O   TYR H 202      18.316  13.520  30.215  1.00 22.85           O  
ATOM   1566  N   CYS H 203      17.022  12.028  31.306  1.00 22.47           N  
ATOM   1567  CA  CYS H 203      15.960  12.969  31.481  1.00 23.36           C  
ATOM   1568  CB  CYS H 203      14.556  12.430  31.117  1.00 25.11           C  
ATOM   1569  SG  CYS H 203      14.119  10.886  31.975  1.00 31.39           S  
ATOM   1570  C   CYS H 203      15.992  13.309  32.939  1.00 23.34           C  
ATOM   1571  O   CYS H 203      16.392  12.488  33.764  1.00 22.43           O  
ATOM   1572  N   SER H 204      15.627  14.557  33.291  1.00 21.37           N  
ATOM   1573  CA  SER H 204      15.627  14.964  34.666  1.00 22.60           C  
ATOM   1574  CB  SER H 204      16.941  15.632  35.107  1.00 19.53           C  
ATOM   1575  OG  SER H 204      17.198  16.778  34.308  1.00 16.91           O  
ATOM   1576  C   SER H 204      14.525  15.964  34.820  1.00 24.84           C  
ATOM   1577  O   SER H 204      13.919  16.375  33.832  1.00 23.39           O  
ATOM   1578  N   ARG H 205      14.210  16.365  36.070  1.00 25.30           N  
ATOM   1579  CA  ARG H 205      13.147  17.318  36.225  1.00 26.42           C  
ATOM   1580  CB  ARG H 205      11.871  16.736  36.850  1.00 27.43           C  
ATOM   1581  CG  ARG H 205      12.086  16.269  38.288  1.00 30.65           C  
ATOM   1582  CD  ARG H 205      10.792  15.972  39.042  1.00 33.22           C  
ATOM   1583  NE  ARG H 205      11.146  15.882  40.486  1.00 35.82           N  
ATOM   1584  CZ  ARG H 205      10.170  15.757  41.432  1.00 38.36           C  
ATOM   1585  NH1 ARG H 205       8.864  15.649  41.058  1.00 38.22           N1+
ATOM   1586  NH2 ARG H 205      10.498  15.744  42.757  1.00 39.46           N  
ATOM   1587  C   ARG H 205      13.578  18.409  37.156  1.00 26.35           C  
ATOM   1588  O   ARG H 205      14.525  18.255  37.926  1.00 27.76           O  
ATOM   1589  N   TRP H 206      12.905  19.576  37.060  1.00 28.87           N  
ATOM   1590  CA  TRP H 206      13.116  20.626  38.016  1.00 33.01           C  
ATOM   1591  CB  TRP H 206      12.801  22.048  37.507  1.00 31.38           C  
ATOM   1592  CG  TRP H 206      13.904  22.693  36.698  1.00 32.85           C  
ATOM   1593  CD2 TRP H 206      13.740  23.879  35.904  1.00 35.43           C  
ATOM   1594  CD1 TRP H 206      15.216  22.332  36.585  1.00 35.53           C  
ATOM   1595  NE1 TRP H 206      15.882  23.228  35.782  1.00 34.46           N  
ATOM   1596  CE2 TRP H 206      14.985  24.184  35.354  1.00 36.66           C  
ATOM   1597  CE3 TRP H 206      12.644  24.657  35.658  1.00 35.25           C  
ATOM   1598  CZ2 TRP H 206      15.154  25.275  34.548  1.00 37.49           C  
ATOM   1599  CZ3 TRP H 206      12.816  25.752  34.840  1.00 36.22           C  
ATOM   1600  CH2 TRP H 206      14.047  26.055  34.296  1.00 38.35           C  
ATOM   1601  C   TRP H 206      12.198  20.305  39.154  1.00 35.71           C  
ATOM   1602  O   TRP H 206      11.072  19.862  38.946  1.00 37.04           O  
ATOM   1603  N   GLY H 207      12.676  20.525  40.392  1.00 32.91           N  
ATOM   1604  CA  GLY H 207      11.950  20.116  41.559  1.00 36.43           C  
ATOM   1605  C   GLY H 207      10.630  20.805  41.674  1.00 38.86           C  
ATOM   1606  O   GLY H 207       9.619  20.154  41.935  1.00 39.86           O  
ATOM   1607  N   GLY H 208      10.581  22.136  41.480  1.00 42.97           N  
ATOM   1608  CA  GLY H 208       9.313  22.774  41.661  1.00 45.87           C  
ATOM   1609  C   GLY H 208       9.507  24.250  41.692  1.00 47.56           C  
ATOM   1610  O   GLY H 208      10.390  24.803  41.037  1.00 50.21           O  
ATOM   1611  N   ASP H 209       8.650  24.928  42.472  0.67 45.39           N  
ATOM   1612  CA  ASP H 209       8.665  26.354  42.542  0.67 42.87           C  
ATOM   1613  CB  ASP H 209       7.352  26.929  43.101  0.67 43.98           C  
ATOM   1614  CG  ASP H 209       7.141  26.344  44.492  0.67 46.44           C  
ATOM   1615  OD1 ASP H 209       7.095  25.089  44.605  0.67 46.12           O  
ATOM   1616  OD2 ASP H 209       7.036  27.142  45.461  0.67 47.93           O1-
ATOM   1617  C   ASP H 209       9.798  26.820  43.404  0.67 42.12           C  
ATOM   1618  O   ASP H 209       9.865  26.529  44.598  0.67 43.97           O  
ATOM   1619  N   GLY H 210      10.738  27.563  42.790  0.67 43.73           N  
ATOM   1620  CA  GLY H 210      11.826  28.131  43.527  0.67 42.42           C  
ATOM   1621  C   GLY H 210      12.877  27.088  43.718  0.67 42.90           C  
ATOM   1622  O   GLY H 210      13.880  27.330  44.391  0.67 44.11           O  
ATOM   1623  N   PHE H 211      12.658  25.889  43.147  1.00 41.92           N  
ATOM   1624  CA  PHE H 211      13.620  24.834  43.248  1.00 40.63           C  
ATOM   1625  CB  PHE H 211      12.970  23.584  43.876  1.00 42.44           C  
ATOM   1626  CG  PHE H 211      13.983  22.552  44.230  1.00 43.34           C  
ATOM   1627  CD1 PHE H 211      14.791  22.717  45.330  1.00 43.51           C  
ATOM   1628  CD2 PHE H 211      14.096  21.400  43.486  1.00 43.75           C  
ATOM   1629  CE1 PHE H 211      15.717  21.759  45.668  1.00 46.36           C  
ATOM   1630  CE2 PHE H 211      15.021  20.438  43.821  1.00 45.35           C  
ATOM   1631  CZ  PHE H 211      15.835  20.617  44.913  1.00 46.05           C  
ATOM   1632  C   PHE H 211      13.997  24.525  41.828  1.00 38.29           C  
ATOM   1633  O   PHE H 211      13.424  23.630  41.206  1.00 36.15           O  
ATOM   1634  N   TYR H 212      14.997  25.249  41.280  1.00 36.34           N  
ATOM   1635  CA  TYR H 212      15.349  25.031  39.906  1.00 33.66           C  
ATOM   1636  CB  TYR H 212      15.773  26.300  39.140  1.00 33.83           C  
ATOM   1637  CG  TYR H 212      14.608  27.191  38.894  1.00 37.28           C  
ATOM   1638  CD1 TYR H 212      13.709  26.901  37.896  1.00 38.92           C  
ATOM   1639  CD2 TYR H 212      14.432  28.330  39.639  1.00 38.18           C  
ATOM   1640  CE1 TYR H 212      12.636  27.723  37.653  1.00 40.97           C  
ATOM   1641  CE2 TYR H 212      13.361  29.156  39.401  1.00 39.26           C  
ATOM   1642  CZ  TYR H 212      12.462  28.853  38.409  1.00 40.79           C  
ATOM   1643  OH  TYR H 212      11.363  29.701  38.161  1.00 42.80           O  
ATOM   1644  C   TYR H 212      16.574  24.195  39.868  1.00 32.25           C  
ATOM   1645  O   TYR H 212      17.536  24.517  39.175  1.00 33.10           O  
ATOM   1646  N   ALA H 213      16.552  23.058  40.567  1.00 29.72           N  
ATOM   1647  CA  ALA H 213      17.693  22.207  40.517  1.00 31.56           C  
ATOM   1648  CB  ALA H 213      18.327  21.936  41.892  1.00 32.29           C  
ATOM   1649  C   ALA H 213      17.165  20.921  40.001  1.00 33.89           C  
ATOM   1650  O   ALA H 213      15.997  20.601  40.214  1.00 36.18           O  
ATOM   1651  N   MET H 214      17.993  20.155  39.274  1.00 30.15           N  
ATOM   1652  CA  MET H 214      17.466  18.923  38.782  1.00 27.84           C  
ATOM   1653  CB  MET H 214      18.160  18.470  37.487  1.00 27.43           C  
ATOM   1654  CG  MET H 214      17.954  19.470  36.343  1.00 23.70           C  
ATOM   1655  SD  MET H 214      18.876  19.107  34.819  1.00 25.62           S  
ATOM   1656  CE  MET H 214      18.490  20.690  34.016  1.00 23.66           C  
ATOM   1657  C   MET H 214      17.694  17.913  39.861  1.00 27.77           C  
ATOM   1658  O   MET H 214      18.783  17.363  40.003  1.00 27.36           O  
ATOM   1659  N   ASP H 215      16.654  17.706  40.695  1.00 30.17           N  
ATOM   1660  CA  ASP H 215      16.706  16.804  41.808  1.00 28.82           C  
ATOM   1661  CB  ASP H 215      15.614  17.074  42.864  1.00 32.08           C  
ATOM   1662  CG  ASP H 215      14.230  16.965  42.240  1.00 37.40           C  
ATOM   1663  OD1 ASP H 215      14.138  16.944  40.983  1.00 34.46           O  
ATOM   1664  OD2 ASP H 215      13.241  16.922  43.019  1.00 40.59           O1-
ATOM   1665  C   ASP H 215      16.660  15.365  41.402  1.00 27.09           C  
ATOM   1666  O   ASP H 215      17.359  14.538  41.986  1.00 26.09           O  
ATOM   1667  N   TYR H 216      15.838  15.011  40.395  1.00 25.94           N  
ATOM   1668  CA  TYR H 216      15.729  13.621  40.036  1.00 24.62           C  
ATOM   1669  CB  TYR H 216      14.306  13.042  40.154  1.00 26.61           C  
ATOM   1670  CG  TYR H 216      13.978  12.882  41.600  1.00 32.06           C  
ATOM   1671  CD1 TYR H 216      13.536  13.943  42.355  1.00 32.66           C  
ATOM   1672  CD2 TYR H 216      14.111  11.651  42.199  1.00 32.64           C  
ATOM   1673  CE1 TYR H 216      13.236  13.776  43.687  1.00 35.06           C  
ATOM   1674  CE2 TYR H 216      13.813  11.477  43.529  1.00 33.00           C  
ATOM   1675  CZ  TYR H 216      13.375  12.542  44.277  1.00 35.40           C  
ATOM   1676  OH  TYR H 216      13.068  12.371  45.643  1.00 38.02           O  
ATOM   1677  C   TYR H 216      16.156  13.441  38.617  1.00 23.23           C  
ATOM   1678  O   TYR H 216      15.781  14.216  37.737  1.00 24.75           O  
ATOM   1679  N   TRP H 217      16.967  12.389  38.379  1.00 23.65           N  
ATOM   1680  CA  TRP H 217      17.490  12.081  37.078  1.00 22.96           C  
ATOM   1681  CB  TRP H 217      19.022  12.199  37.015  1.00 20.92           C  
ATOM   1682  CG  TRP H 217      19.566  13.592  37.214  1.00 20.16           C  
ATOM   1683  CD2 TRP H 217      20.283  14.328  36.211  1.00 19.95           C  
ATOM   1684  CD1 TRP H 217      19.543  14.378  38.328  1.00 17.97           C  
ATOM   1685  NE1 TRP H 217      20.193  15.563  38.081  1.00 17.68           N  
ATOM   1686  CE2 TRP H 217      20.658  15.544  36.783  1.00 18.72           C  
ATOM   1687  CE3 TRP H 217      20.609  14.013  34.924  1.00 20.58           C  
ATOM   1688  CZ2 TRP H 217      21.366  16.468  36.069  1.00 19.66           C  
ATOM   1689  CZ3 TRP H 217      21.319  14.948  34.206  1.00 20.30           C  
ATOM   1690  CH2 TRP H 217      21.690  16.152  34.767  1.00 20.22           C  
ATOM   1691  C   TRP H 217      17.199  10.635  36.801  1.00 24.09           C  
ATOM   1692  O   TRP H 217      17.014   9.839  37.721  1.00 24.66           O  
ATOM   1693  N   GLY H 218      17.141  10.259  35.508  1.00 25.87           N  
ATOM   1694  CA  GLY H 218      16.927   8.886  35.142  1.00 26.62           C  
ATOM   1695  C   GLY H 218      18.267   8.211  35.094  1.00 28.55           C  
ATOM   1696  O   GLY H 218      19.301   8.844  35.297  1.00 29.25           O  
ATOM   1697  N   GLN H 219      18.270   6.886  34.827  1.00 30.93           N  
ATOM   1698  CA  GLN H 219      19.476   6.102  34.769  1.00 32.72           C  
ATOM   1699  CB  GLN H 219      19.246   4.577  34.722  1.00 39.98           C  
ATOM   1700  CG  GLN H 219      18.631   4.041  33.427  1.00 46.35           C  
ATOM   1701  CD  GLN H 219      17.133   4.298  33.423  1.00 48.74           C  
ATOM   1702  OE1 GLN H 219      16.550   4.704  34.427  1.00 51.67           O  
ATOM   1703  NE2 GLN H 219      16.490   4.049  32.252  1.00 47.18           N  
ATOM   1704  C   GLN H 219      20.281   6.479  33.561  1.00 31.65           C  
ATOM   1705  O   GLN H 219      21.511   6.434  33.593  1.00 31.53           O  
ATOM   1706  N   GLY H 220      19.605   6.821  32.446  1.00 30.61           N  
ATOM   1707  CA  GLY H 220      20.285   7.211  31.240  1.00 28.05           C  
ATOM   1708  C   GLY H 220      20.214   6.089  30.251  1.00 27.49           C  
ATOM   1709  O   GLY H 220      20.229   4.916  30.617  1.00 26.53           O  
ATOM   1710  N   THR H 221      20.118   6.442  28.950  1.00 28.39           N  
ATOM   1711  CA  THR H 221      20.105   5.467  27.893  1.00 27.12           C  
ATOM   1712  CB  THR H 221      18.828   5.414  27.106  1.00 29.03           C  
ATOM   1713  OG1 THR H 221      18.550   6.684  26.538  1.00 31.84           O  
ATOM   1714  CG2 THR H 221      17.682   4.961  28.021  1.00 29.58           C  
ATOM   1715  C   THR H 221      21.177   5.854  26.927  1.00 26.24           C  
ATOM   1716  O   THR H 221      21.381   7.033  26.647  1.00 26.37           O  
ATOM   1717  N   LEU H 222      21.878   4.846  26.370  1.00 25.45           N  
ATOM   1718  CA  LEU H 222      22.980   5.113  25.493  1.00 24.50           C  
ATOM   1719  CB  LEU H 222      24.100   4.064  25.615  1.00 24.14           C  
ATOM   1720  CG  LEU H 222      25.307   4.312  24.690  1.00 25.90           C  
ATOM   1721  CD1 LEU H 222      26.089   5.573  25.092  1.00 24.68           C  
ATOM   1722  CD2 LEU H 222      26.196   3.064  24.593  1.00 25.57           C  
ATOM   1723  C   LEU H 222      22.511   5.093  24.073  1.00 25.09           C  
ATOM   1724  O   LEU H 222      21.877   4.141  23.618  1.00 27.75           O  
ATOM   1725  N   VAL H 223      22.817   6.183  23.340  1.00 22.39           N  
ATOM   1726  CA  VAL H 223      22.509   6.266  21.945  1.00 23.11           C  
ATOM   1727  CB  VAL H 223      21.763   7.517  21.578  1.00 24.65           C  
ATOM   1728  CG1 VAL H 223      21.599   7.572  20.050  1.00 21.92           C  
ATOM   1729  CG2 VAL H 223      20.432   7.532  22.350  1.00 23.59           C  
ATOM   1730  C   VAL H 223      23.827   6.310  21.241  1.00 23.70           C  
ATOM   1731  O   VAL H 223      24.640   7.200  21.489  1.00 23.60           O  
ATOM   1732  N   THR H 224      24.077   5.332  20.347  1.00 24.10           N  
ATOM   1733  CA  THR H 224      25.320   5.298  19.630  1.00 24.73           C  
ATOM   1734  CB  THR H 224      26.033   3.981  19.741  1.00 22.98           C  
ATOM   1735  OG1 THR H 224      26.308   3.674  21.098  1.00 24.82           O  
ATOM   1736  CG2 THR H 224      27.344   4.068  18.947  1.00 21.73           C  
ATOM   1737  C   THR H 224      24.990   5.476  18.184  1.00 26.49           C  
ATOM   1738  O   THR H 224      24.213   4.707  17.620  1.00 29.65           O  
ATOM   1739  N   VAL H 225      25.577   6.504  17.537  1.00 26.86           N  
ATOM   1740  CA  VAL H 225      25.297   6.721  16.147  1.00 27.13           C  
ATOM   1741  CB  VAL H 225      25.047   8.163  15.817  1.00 26.85           C  
ATOM   1742  CG1 VAL H 225      24.881   8.300  14.296  1.00 26.98           C  
ATOM   1743  CG2 VAL H 225      23.830   8.645  16.622  1.00 26.17           C  
ATOM   1744  C   VAL H 225      26.500   6.298  15.374  1.00 28.95           C  
ATOM   1745  O   VAL H 225      27.566   6.902  15.487  1.00 29.45           O  
ATOM   1746  N   SER H 226      26.358   5.237  14.557  1.00 30.40           N  
ATOM   1747  CA  SER H 226      27.477   4.787  13.785  1.00 31.71           C  
ATOM   1748  CB  SER H 226      28.403   3.826  14.550  1.00 33.57           C  
ATOM   1749  OG  SER H 226      29.485   3.428  13.721  1.00 37.58           O  
ATOM   1750  C   SER H 226      26.952   4.037  12.607  1.00 32.74           C  
ATOM   1751  O   SER H 226      25.826   3.543  12.621  1.00 33.47           O  
ATOM   1752  N   SER H 227      27.767   3.941  11.539  1.00 34.20           N  
ATOM   1753  CA  SER H 227      27.343   3.218  10.378  1.00 35.76           C  
ATOM   1754  CB  SER H 227      27.659   3.941   9.057  1.00 35.96           C  
ATOM   1755  OG  SER H 227      29.062   4.080   8.895  1.00 39.28           O  
ATOM   1756  C   SER H 227      28.085   1.895  10.375  1.00 36.15           C  
ATOM   1757  O   SER H 227      27.618   0.964   9.666  1.00 37.48           O  
ATOM   1758  OXT SER H 227      29.127   1.793  11.075  1.00 45.06           O1-
TER    1759      SER H 227 
CONECT  166  675
CONECT  675  166
CONECT  976 1569
CONECT 1569  976
END
