# Supplementary material for: Fully automated antibody structure prediction using BIOVIA tools: Validation study
Source: PLoS One. 2017 May 18;12(5):e0177923. doi: 10.1371/journal.pone.0177923 (PMC5436848; doi:10.1371/journal.pone.0177923)
Supplement: S1 Dataset — Predicted structures using the Top5 framework method, Chothia CDR definition with no canonical filtering and generating 50 models. These were used in the detailed discussion of outliers and for comparison against predictions using canonical filtering. (ZIP) [file pone.0177923.s003.zip › 4IRZ_LH_FV_FinalModel.pdb]

REMARK   Accelrys Discovery Studio PDB file
REMARK   Created:  2015-05-08T03:55:21Z
SSBOND   1 CYS L   21    CYS L   86                                     
SSBOND   2 CYS H  126    CYS H  200                                     
ATOM      1  N   GLN L   1      28.798  30.874  30.734  0.94 28.15           N1+
ATOM      2  CA  GLN L   1      30.061  30.103  30.732  0.94 28.35           C  
ATOM      3  CB  GLN L   1      31.165  30.968  30.110  0.94 30.19           C  
ATOM      4  CG  GLN L   1      32.535  30.302  30.047  0.94 35.85           C  
ATOM      5  CD  GLN L   1      33.489  31.327  29.454  0.94 41.84           C  
ATOM      6  OE1 GLN L   1      33.065  32.296  28.824  0.94 44.86           O  
ATOM      7  NE2 GLN L   1      34.814  31.119  29.669  0.94 43.82           N  
ATOM      8  C   GLN L   1      30.452  29.778  32.137  0.94 27.54           C  
ATOM      9  O   GLN L   1      30.656  30.674  32.955  0.94 27.61           O  
ATOM     10  N   MET L   2      30.555  28.473  32.460  1.00 25.64           N  
ATOM     11  CA  MET L   2      30.918  28.092  33.793  1.00 24.72           C  
ATOM     12  CB  MET L   2      29.950  27.076  34.420  1.00 24.36           C  
ATOM     13  CG  MET L   2      28.515  27.588  34.521  1.00 24.31           C  
ATOM     14  SD  MET L   2      28.295  29.035  35.596  1.00 24.99           S  
ATOM     15  CE  MET L   2      28.296  28.077  37.137  1.00 24.01           C  
ATOM     16  C   MET L   2      32.243  27.415  33.695  1.00 24.66           C  
ATOM     17  O   MET L   2      32.409  26.466  32.929  1.00 25.85           O  
ATOM     18  N   THR L   3      33.237  27.888  34.469  1.00 23.23           N  
ATOM     19  CA  THR L   3      34.516  27.251  34.401  1.00 24.31           C  
ATOM     20  CB  THR L   3      35.621  28.155  33.943  1.00 25.08           C  
ATOM     21  OG1 THR L   3      35.308  28.705  32.671  1.00 27.95           O  
ATOM     22  CG2 THR L   3      36.913  27.328  33.844  1.00 26.82           C  
ATOM     23  C   THR L   3      34.856  26.792  35.779  1.00 23.47           C  
ATOM     24  O   THR L   3      34.750  27.550  36.741  1.00 23.80           O  
ATOM     25  N   GLN L   4      35.275  25.521  35.915  1.00 23.93           N  
ATOM     26  CA  GLN L   4      35.584  25.066  37.234  1.00 24.16           C  
ATOM     27  CB  GLN L   4      34.670  23.927  37.735  1.00 21.19           C  
ATOM     28  CG  GLN L   4      34.661  22.650  36.900  1.00 21.78           C  
ATOM     29  CD  GLN L   4      33.535  21.778  37.446  1.00 21.39           C  
ATOM     30  OE1 GLN L   4      32.399  21.845  36.977  1.00 21.42           O  
ATOM     31  NE2 GLN L   4      33.851  20.943  38.471  1.00 19.76           N  
ATOM     32  C   GLN L   4      37.033  24.716  37.325  1.00 26.03           C  
ATOM     33  O   GLN L   4      37.673  24.364  36.336  1.00 24.91           O  
ATOM     34  N   SER L   5      37.601  24.881  38.539  1.00 26.66           N  
ATOM     35  CA  SER L   5      38.991  24.603  38.760  1.00 28.81           C  
ATOM     36  CB  SER L   5      39.853  25.875  38.866  1.00 29.96           C  
ATOM     37  OG  SER L   5      39.815  26.606  37.650  1.00 33.80           O  
ATOM     38  C   SER L   5      39.105  23.917  40.084  1.00 29.42           C  
ATOM     39  O   SER L   5      38.331  24.199  40.999  1.00 30.29           O  
ATOM     40  N   PRO L   6      40.032  23.005  40.237  1.00 30.52           N  
ATOM     41  CA  PRO L   6      40.906  22.564  39.182  1.00 30.62           C  
ATOM     42  CD  PRO L   6      40.607  22.762  41.551  1.00 31.59           C  
ATOM     43  CB  PRO L   6      42.174  22.051  39.865  1.00 30.43           C  
ATOM     44  CG  PRO L   6      41.732  21.745  41.304  1.00 31.89           C  
ATOM     45  C   PRO L   6      40.201  21.486  38.425  1.00 30.54           C  
ATOM     46  O   PRO L   6      39.116  21.082  38.836  1.00 30.06           O  
ATOM     47  N   SER L   7      40.782  21.031  37.299  0.94 30.40           N  
ATOM     48  CA  SER L   7      40.213  19.965  36.528  0.94 31.57           C  
ATOM     49  CB  SER L   7      40.950  19.757  35.194  0.94 32.60           C  
ATOM     50  OG  SER L   7      40.354  18.691  34.471  0.94 38.36           O  
ATOM     51  C   SER L   7      40.316  18.687  37.303  0.94 30.45           C  
ATOM     52  O   SER L   7      39.412  17.854  37.260  0.94 29.82           O  
ATOM     53  N   SER L   8      41.430  18.493  38.038  0.94 30.79           N  
ATOM     54  CA  SER L   8      41.614  17.264  38.756  0.94 30.71           C  
ATOM     55  CB  SER L   8      42.540  16.284  38.015  0.94 31.04           C  
ATOM     56  OG  SER L   8      42.688  15.085  38.755  0.93 32.31           O  
ATOM     57  C   SER L   8      42.249  17.588  40.075  0.94 30.12           C  
ATOM     58  O   SER L   8      42.942  18.594  40.211  0.94 29.33           O  
ATOM     59  N   LEU L   9      42.016  16.733  41.092  1.00 29.27           N  
ATOM     60  CA  LEU L   9      42.512  17.031  42.407  1.00 29.63           C  
ATOM     61  CB  LEU L   9      41.390  17.748  43.192  1.00 31.79           C  
ATOM     62  CG  LEU L   9      41.710  18.351  44.570  1.00 32.58           C  
ATOM     63  CD1 LEU L   9      42.142  17.277  45.573  1.00 35.85           C  
ATOM     64  CD2 LEU L   9      42.666  19.546  44.464  1.00 33.80           C  
ATOM     65  C   LEU L   9      42.835  15.721  43.079  1.00 30.34           C  
ATOM     66  O   LEU L   9      42.072  14.762  42.972  1.00 29.56           O  
ATOM     67  N   SER L  10      43.985  15.639  43.787  1.00 29.71           N  
ATOM     68  CA  SER L  10      44.336  14.424  44.474  1.00 28.90           C  
ATOM     69  CB  SER L  10      45.775  13.956  44.195  1.00 29.89           C  
ATOM     70  OG  SER L  10      45.923  13.636  42.820  1.00 33.51           O  
ATOM     71  C   SER L  10      44.236  14.707  45.942  1.00 28.23           C  
ATOM     72  O   SER L  10      44.752  15.715  46.421  1.00 29.69           O  
ATOM     73  N   ALA L  11      43.561  13.817  46.702  1.00 25.81           N  
ATOM     74  CA  ALA L  11      43.396  14.079  48.104  1.00 27.41           C  
ATOM     75  CB  ALA L  11      42.100  14.840  48.432  1.00 28.74           C  
ATOM     76  C   ALA L  11      43.337  12.782  48.847  1.00 28.55           C  
ATOM     77  O   ALA L  11      43.160  11.715  48.263  1.00 27.93           O  
ATOM     78  N   SER L  12      43.496  12.862  50.185  1.00 28.69           N  
ATOM     79  CA  SER L  12      43.465  11.705  51.032  1.00 28.51           C  
ATOM     80  CB  SER L  12      44.679  11.590  51.972  1.00 28.61           C  
ATOM     81  OG  SER L  12      45.871  11.417  51.221  1.00 31.48           O  
ATOM     82  C   SER L  12      42.261  11.824  51.911  1.00 27.85           C  
ATOM     83  O   SER L  12      41.711  12.908  52.099  1.00 28.58           O  
ATOM     84  N   VAL L  13      41.818  10.685  52.475  1.00 27.09           N  
ATOM     85  CA  VAL L  13      40.658  10.694  53.315  1.00 25.83           C  
ATOM     86  CB  VAL L  13      40.293   9.334  53.830  1.00 26.64           C  
ATOM     87  CG1 VAL L  13      39.108   9.479  54.801  1.00 22.77           C  
ATOM     88  CG2 VAL L  13      40.016   8.417  52.628  1.00 27.70           C  
ATOM     89  C   VAL L  13      40.949  11.560  54.498  1.00 26.97           C  
ATOM     90  O   VAL L  13      42.036  11.503  55.073  1.00 27.57           O  
ATOM     91  N   GLY L  14      39.963  12.397  54.881  1.00 25.83           N  
ATOM     92  CA  GLY L  14      40.101  13.256  56.021  1.00 26.28           C  
ATOM     93  C   GLY L  14      40.516  14.626  55.578  1.00 26.59           C  
ATOM     94  O   GLY L  14      40.518  15.561  56.379  1.00 26.46           O  
ATOM     95  N   ASP L  15      40.868  14.793  54.290  1.00 25.39           N  
ATOM     96  CA  ASP L  15      41.313  16.081  53.831  1.00 27.53           C  
ATOM     97  CB  ASP L  15      42.066  16.031  52.488  1.00 27.94           C  
ATOM     98  CG  ASP L  15      43.422  15.375  52.701  1.00 29.46           C  
ATOM     99  OD1 ASP L  15      43.819  15.196  53.883  1.00 30.04           O  
ATOM    100  OD2 ASP L  15      44.083  15.050  51.679  1.00 31.25           O1-
ATOM    101  C   ASP L  15      40.133  16.975  53.618  1.00 28.61           C  
ATOM    102  O   ASP L  15      38.989  16.529  53.546  1.00 27.33           O  
ATOM    103  N   ARG L  16      40.402  18.295  53.539  0.94 29.31           N  
ATOM    104  CA  ARG L  16      39.366  19.238  53.242  0.84 30.49           C  
ATOM    105  CB  ARG L  16      39.398  20.494  54.129  0.84 31.44           C  
ATOM    106  CG  ARG L  16      38.232  21.455  53.879  0.84 34.14           C  
ATOM    107  CD  ARG L  16      38.269  22.704  54.764  0.84 35.56           C  
ATOM    108  NE  ARG L  16      37.041  23.502  54.483  0.84 41.29           N  
ATOM    109  CZ  ARG L  16      36.550  24.351  55.432  0.84 43.65           C  
ATOM    110  NH1 ARG L  16      37.199  24.488  56.625  0.84 44.06           N1+
ATOM    111  NH2 ARG L  16      35.408  25.062  55.196  0.84 45.01           N  
ATOM    112  C   ARG L  16      39.632  19.667  51.834  0.94 29.88           C  
ATOM    113  O   ARG L  16      40.708  20.182  51.530  0.94 28.95           O  
ATOM    114  N   VAL L  17      38.664  19.445  50.922  1.00 28.62           N  
ATOM    115  CA  VAL L  17      38.901  19.808  49.557  1.00 26.71           C  
ATOM    116  CB  VAL L  17      38.780  18.671  48.580  1.00 26.90           C  
ATOM    117  CG1 VAL L  17      39.981  17.733  48.764  1.00 27.78           C  
ATOM    118  CG2 VAL L  17      37.438  17.964  48.811  1.00 27.55           C  
ATOM    119  C   VAL L  17      37.936  20.868  49.151  1.00 25.98           C  
ATOM    120  O   VAL L  17      36.795  20.911  49.609  1.00 25.26           O  
ATOM    121  N   THR L  18      38.408  21.784  48.280  1.00 25.11           N  
ATOM    122  CA  THR L  18      37.567  22.851  47.836  1.00 26.49           C  
ATOM    123  CB  THR L  18      37.985  24.174  48.416  1.00 28.43           C  
ATOM    124  OG1 THR L  18      36.956  25.135  48.260  1.00 32.54           O  
ATOM    125  CG2 THR L  18      39.270  24.650  47.724  1.00 27.81           C  
ATOM    126  C   THR L  18      37.634  22.904  46.337  1.00 26.38           C  
ATOM    127  O   THR L  18      38.709  22.840  45.741  1.00 26.06           O  
ATOM    128  N   ILE L  19      36.458  23.003  45.685  1.00 25.42           N  
ATOM    129  CA  ILE L  19      36.380  23.076  44.253  1.00 24.53           C  
ATOM    130  CB  ILE L  19      35.557  21.970  43.657  1.00 25.57           C  
ATOM    131  CG1 ILE L  19      36.223  20.614  43.954  1.00 23.95           C  
ATOM    132  CG2 ILE L  19      35.365  22.248  42.157  1.00 25.52           C  
ATOM    133  CD1 ILE L  19      35.328  19.410  43.669  1.00 24.90           C  
ATOM    134  C   ILE L  19      35.729  24.388  43.938  1.00 24.92           C  
ATOM    135  O   ILE L  19      34.795  24.803  44.625  1.00 25.99           O  
ATOM    136  N   THR L  20      36.220  25.091  42.896  1.00 25.33           N  
ATOM    137  CA  THR L  20      35.706  26.404  42.624  1.00 27.44           C  
ATOM    138  CB  THR L  20      36.778  27.453  42.593  1.00 29.44           C  
ATOM    139  OG1 THR L  20      37.548  27.416  43.783  1.00 33.20           O  
ATOM    140  CG2 THR L  20      36.095  28.820  42.505  1.00 31.07           C  
ATOM    141  C   THR L  20      35.062  26.415  41.270  1.00 26.60           C  
ATOM    142  O   THR L  20      35.448  25.666  40.374  1.00 26.21           O  
ATOM    143  N   CYS L  21      34.034  27.273  41.104  1.00 27.33           N  
ATOM    144  CA  CYS L  21      33.330  27.401  39.857  1.00 27.06           C  
ATOM    145  CB  CYS L  21      31.951  26.692  39.910  1.00 27.74           C  
ATOM    146  SG  CYS L  21      30.998  26.726  38.361  1.00 33.60           S  
ATOM    147  C   CYS L  21      33.152  28.875  39.617  1.00 26.94           C  
ATOM    148  O   CYS L  21      32.759  29.615  40.518  1.00 29.72           O  
ATOM    149  N   LYS L  22      33.464  29.345  38.388  1.00 26.64           N  
ATOM    150  CA  LYS L  22      33.376  30.749  38.081  1.00 26.42           C  
ATOM    151  CB  LYS L  22      34.721  31.338  37.619  1.00 28.41           C  
ATOM    152  CG  LYS L  22      34.672  32.829  37.284  1.00 34.58           C  
ATOM    153  CD  LYS L  22      36.055  33.455  37.095  1.00 39.80           C  
ATOM    154  CE  LYS L  22      36.021  34.900  36.587  1.00 30.11           C  
ATOM    155  NZ  LYS L  22      35.867  35.842  37.718  1.00 34.51           N1+
ATOM    156  C   LYS L  22      32.409  30.934  36.954  1.00 25.50           C  
ATOM    157  O   LYS L  22      32.477  30.236  35.943  1.00 26.64           O  
ATOM    158  N   THR L  23      31.484  31.906  37.102  1.00 23.88           N  
ATOM    159  CA  THR L  23      30.497  32.175  36.098  1.00 22.50           C  
ATOM    160  CB  THR L  23      29.159  32.502  36.688  1.00 21.72           C  
ATOM    161  OG1 THR L  23      29.250  33.690  37.461  1.00  0.00           O  
ATOM    162  CG2 THR L  23      28.719  31.335  37.588  1.00  0.00           C  
ATOM    163  C   THR L  23      30.939  33.377  35.319  1.00 22.65           C  
ATOM    164  O   THR L  23      31.587  34.275  35.852  1.00 22.07           O  
ATOM    165  N   SER L  24      30.633  33.400  34.003  1.00 23.08           N  
ATOM    166  CA  SER L  24      31.011  34.482  33.131  1.00 22.95           C  
ATOM    167  CB  SER L  24      30.800  34.150  31.641  1.00 20.41           C  
ATOM    168  OG  SER L  24      29.424  33.922  31.373  1.00 22.56           O  
ATOM    169  C   SER L  24      30.183  35.684  33.455  1.00 22.23           C  
ATOM    170  O   SER L  24      30.551  36.812  33.126  1.00 22.90           O  
ATOM    171  N   GLN L  25      29.029  35.460  34.106  1.00 21.71           N  
ATOM    172  CA  GLN L  25      28.108  36.519  34.399  1.00 22.59           C  
ATOM    173  CB  GLN L  25      26.937  36.492  33.413  1.00 26.80           C  
ATOM    174  CG  GLN L  25      26.197  35.152  33.492  1.00 29.32           C  
ATOM    175  CD  GLN L  25      25.168  35.063  32.376  1.00 31.45           C  
ATOM    176  OE1 GLN L  25      25.437  35.421  31.230  1.00 30.57           O  
ATOM    177  NE2 GLN L  25      23.953  34.559  32.719  1.00 32.21           N  
ATOM    178  C   GLN L  25      27.530  36.262  35.754  1.00 21.89           C  
ATOM    179  O   GLN L  25      27.519  35.127  36.220  1.00 23.08           O  
ATOM    180  N   ASP L  26      27.031  37.321  36.425  1.00 23.01           N  
ATOM    181  CA  ASP L  26      26.478  37.148  37.738  1.00 23.97           C  
ATOM    182  CB  ASP L  26      26.129  38.491  38.406  1.00 27.72           C  
ATOM    183  CG  ASP L  26      25.995  38.287  39.907  1.00 31.88           C  
ATOM    184  OD1 ASP L  26      25.605  37.163  40.324  1.00 31.31           O  
ATOM    185  OD2 ASP L  26      26.286  39.255  40.657  1.00 33.60           O1-
ATOM    186  C   ASP L  26      25.245  36.289  37.628  1.00 24.50           C  
ATOM    187  O   ASP L  26      24.251  36.660  37.006  1.00 25.38           O  
ATOM    188  N   ILE L  27      25.340  35.071  38.188  1.00 23.79           N  
ATOM    189  CA  ILE L  27      24.341  34.036  38.264  1.00 22.55           C  
ATOM    190  CB  ILE L  27      24.890  32.638  38.310  1.00 19.15           C  
ATOM    191  CG1 ILE L  27      25.762  32.376  39.538  1.00 18.08           C  
ATOM    192  CG2 ILE L  27      25.612  32.403  36.971  1.00 16.57           C  
ATOM    193  CD1 ILE L  27      26.107  30.894  39.671  1.00 16.26           C  
ATOM    194  C   ILE L  27      23.284  34.266  39.314  1.00 23.24           C  
ATOM    195  O   ILE L  27      22.280  33.556  39.333  1.00 24.55           O  
ATOM    196  N   ASN L  28      23.536  35.146  40.305  1.00 23.69           N  
ATOM    197  CA  ASN L  28      22.539  35.454  41.301  1.00 25.08           C  
ATOM    198  CB  ASN L  28      21.173  35.842  40.700  1.00 30.71           C  
ATOM    199  CG  ASN L  28      21.304  37.157  39.947  1.00 32.49           C  
ATOM    200  OD1 ASN L  28      20.914  37.262  38.784  1.00 32.78           O  
ATOM    201  ND2 ASN L  28      21.864  38.194  40.627  1.00 30.48           N  
ATOM    202  C   ASN L  28      22.279  34.288  42.208  1.00 25.59           C  
ATOM    203  O   ASN L  28      21.159  34.091  42.683  1.00 25.89           O  
ATOM    204  N   LYS L  29      23.326  33.502  42.494  1.00 25.32           N  
ATOM    205  CA  LYS L  29      23.278  32.404  43.418  1.00 25.23           C  
ATOM    206  CB  LYS L  29      22.769  32.813  44.811  1.00 33.52           C  
ATOM    207  CG  LYS L  29      23.708  33.799  45.510  1.00 34.09           C  
ATOM    208  CD  LYS L  29      23.134  34.411  46.786  1.00 35.05           C  
ATOM    209  CE  LYS L  29      23.494  33.614  48.038  1.00 35.66           C  
ATOM    210  NZ  LYS L  29      23.031  34.332  49.245  1.00 39.10           N1+
ATOM    211  C   LYS L  29      22.431  31.281  42.912  1.00 23.55           C  
ATOM    212  O   LYS L  29      22.122  30.354  43.663  1.00 20.29           O  
ATOM    213  N   TYR L  30      22.092  31.279  41.610  1.00 24.74           N  
ATOM    214  CA  TYR L  30      21.312  30.171  41.159  1.00 23.85           C  
ATOM    215  CB  TYR L  30      20.277  30.545  40.086  1.00 28.57           C  
ATOM    216  CG  TYR L  30      19.336  31.525  40.701  1.00 30.64           C  
ATOM    217  CD1 TYR L  30      18.639  31.208  41.844  1.00 30.17           C  
ATOM    218  CD2 TYR L  30      19.133  32.750  40.115  1.00 30.45           C  
ATOM    219  CE1 TYR L  30      17.758  32.111  42.396  1.00 29.45           C  
ATOM    220  CE2 TYR L  30      18.257  33.656  40.663  1.00 30.97           C  
ATOM    221  CZ  TYR L  30      17.567  33.337  41.806  1.00 31.76           C  
ATOM    222  OH  TYR L  30      16.664  34.267  42.366  1.00 31.88           O  
ATOM    223  C   TYR L  30      22.276  29.204  40.581  1.00 23.79           C  
ATOM    224  O   TYR L  30      22.491  29.105  39.371  1.00 24.18           O  
ATOM    225  N   MET L  31      22.887  28.441  41.489  1.00 18.95           N  
ATOM    226  CA  MET L  31      23.870  27.481  41.079  1.00 17.79           C  
ATOM    227  CB  MET L  31      25.308  28.008  41.252  1.00 15.27           C  
ATOM    228  CG  MET L  31      26.391  27.083  40.696  1.00 18.05           C  
ATOM    229  SD  MET L  31      26.874  25.729  41.805  1.00  0.00           S  
ATOM    230  CE  MET L  31      27.965  26.784  42.796  1.00  0.00           C  
ATOM    231  C   MET L  31      23.703  26.227  41.889  1.00 18.46           C  
ATOM    232  O   MET L  31      23.340  26.266  43.066  1.00 18.32           O  
ATOM    233  N   ALA L  32      23.960  25.063  41.256  1.00 18.13           N  
ATOM    234  CA  ALA L  32      23.820  23.802  41.937  1.00 16.74           C  
ATOM    235  CB  ALA L  32      22.677  22.923  41.420  1.00 16.31           C  
ATOM    236  C   ALA L  32      25.076  23.010  41.746  1.00 17.35           C  
ATOM    237  O   ALA L  32      25.842  23.246  40.812  1.00 17.37           O  
ATOM    238  N   TRP L  33      25.323  22.055  42.667  1.00 15.66           N  
ATOM    239  CA  TRP L  33      26.478  21.204  42.586  1.00 16.20           C  
ATOM    240  CB  TRP L  33      27.424  21.306  43.795  1.00 16.10           C  
ATOM    241  CG  TRP L  33      28.182  22.608  43.887  1.00 17.17           C  
ATOM    242  CD2 TRP L  33      29.414  22.873  43.196  1.00 17.15           C  
ATOM    243  CD1 TRP L  33      27.887  23.736  44.596  1.00 19.16           C  
ATOM    244  NE1 TRP L  33      28.861  24.686  44.393  1.00 18.20           N  
ATOM    245  CE2 TRP L  33      29.806  24.168  43.532  1.00 16.05           C  
ATOM    246  CE3 TRP L  33      30.158  22.101  42.348  1.00 17.29           C  
ATOM    247  CZ2 TRP L  33      30.953  24.710  43.027  1.00 15.96           C  
ATOM    248  CZ3 TRP L  33      31.314  22.650  41.837  1.00 15.92           C  
ATOM    249  CH2 TRP L  33      31.702  23.931  42.172  1.00 16.66           C  
ATOM    250  C   TRP L  33      26.023  19.779  42.516  1.00 17.82           C  
ATOM    251  O   TRP L  33      25.070  19.382  43.190  1.00 17.72           O  
ATOM    252  N   TYR L  34      26.720  18.969  41.689  1.00 18.44           N  
ATOM    253  CA  TYR L  34      26.352  17.591  41.514  1.00 18.40           C  
ATOM    254  CB  TYR L  34      25.813  17.267  40.106  1.00 17.48           C  
ATOM    255  CG  TYR L  34      24.564  18.036  39.832  1.00 16.75           C  
ATOM    256  CD1 TYR L  34      23.342  17.594  40.284  1.00 16.86           C  
ATOM    257  CD2 TYR L  34      24.614  19.200  39.099  1.00 15.94           C  
ATOM    258  CE1 TYR L  34      22.194  18.305  40.017  1.00 15.74           C  
ATOM    259  CE2 TYR L  34      23.469  19.914  38.832  1.00 17.64           C  
ATOM    260  CZ  TYR L  34      22.254  19.469  39.293  1.00 16.40           C  
ATOM    261  OH  TYR L  34      21.079  20.201  39.019  1.00 16.22           O  
ATOM    262  C   TYR L  34      27.568  16.728  41.670  1.00 18.59           C  
ATOM    263  O   TYR L  34      28.697  17.155  41.425  1.00 17.82           O  
ATOM    264  N   GLN L  35      27.349  15.469  42.103  1.00 19.67           N  
ATOM    265  CA  GLN L  35      28.412  14.512  42.224  1.00 20.15           C  
ATOM    266  CB  GLN L  35      28.505  13.885  43.627  1.00 18.43           C  
ATOM    267  CG  GLN L  35      29.648  12.880  43.784  1.00 18.87           C  
ATOM    268  CD  GLN L  35      29.565  12.304  45.190  1.00 21.29           C  
ATOM    269  OE1 GLN L  35      28.580  11.661  45.550  1.00 22.68           O  
ATOM    270  NE2 GLN L  35      30.624  12.538  46.011  1.00 21.47           N  
ATOM    271  C   GLN L  35      28.076  13.408  41.271  1.00 20.36           C  
ATOM    272  O   GLN L  35      26.912  13.034  41.134  1.00 20.41           O  
ATOM    273  N   GLN L  36      29.080  12.874  40.548  1.00 20.14           N  
ATOM    274  CA  GLN L  36      28.790  11.797  39.647  1.00 20.52           C  
ATOM    275  CB  GLN L  36      28.694  12.224  38.170  1.00 17.71           C  
ATOM    276  CG  GLN L  36      28.310  11.080  37.226  1.00 16.35           C  
ATOM    277  CD  GLN L  36      28.249  11.626  35.806  1.00 18.09           C  
ATOM    278  OE1 GLN L  36      28.886  12.625  35.481  1.00 18.34           O  
ATOM    279  NE2 GLN L  36      27.454  10.951  34.931  1.00 17.22           N  
ATOM    280  C   GLN L  36      29.877  10.775  39.750  1.00 21.93           C  
ATOM    281  O   GLN L  36      31.058  11.105  39.834  1.00 22.77           O  
ATOM    282  N   THR L  37      29.484   9.487  39.738  1.00 22.08           N  
ATOM    283  CA  THR L  37      30.421   8.402  39.792  1.00 23.48           C  
ATOM    284  CB  THR L  37      30.112   7.399  40.864  1.00 22.47           C  
ATOM    285  OG1 THR L  37      31.180   6.473  40.998  1.00  0.00           O  
ATOM    286  CG2 THR L  37      28.816   6.667  40.488  1.00  0.00           C  
ATOM    287  C   THR L  37      30.316   7.723  38.464  1.00 24.71           C  
ATOM    288  O   THR L  37      29.352   7.932  37.730  1.00 23.89           O  
ATOM    289  N   PRO L  38      31.281   6.923  38.111  1.00 25.39           N  
ATOM    290  CA  PRO L  38      31.235   6.340  36.803  1.00 26.12           C  
ATOM    291  CD  PRO L  38      32.647   7.142  38.560  1.00 27.02           C  
ATOM    292  CB  PRO L  38      32.610   5.717  36.581  1.00 25.08           C  
ATOM    293  CG  PRO L  38      33.541   6.616  37.421  1.00 26.80           C  
ATOM    294  C   PRO L  38      30.075   5.425  36.590  1.00 27.26           C  
ATOM    295  O   PRO L  38      29.788   4.594  37.450  1.00 27.78           O  
ATOM    296  N   GLY L  39      29.395   5.580  35.436  1.00 27.69           N  
ATOM    297  CA  GLY L  39      28.307   4.729  35.054  1.00 28.37           C  
ATOM    298  C   GLY L  39      27.056   5.107  35.787  1.00 28.50           C  
ATOM    299  O   GLY L  39      26.055   4.397  35.697  1.00 28.76           O  
ATOM    300  N   LYS L  40      27.058   6.236  36.523  1.00 26.98           N  
ATOM    301  CA  LYS L  40      25.870   6.561  37.265  1.00 25.04           C  
ATOM    302  CB  LYS L  40      26.089   6.554  38.786  1.00 26.98           C  
ATOM    303  CG  LYS L  40      26.547   5.194  39.319  1.00 28.77           C  
ATOM    304  CD  LYS L  40      25.550   4.059  39.087  1.00 35.52           C  
ATOM    305  CE  LYS L  40      26.099   2.685  39.480  1.00 38.77           C  
ATOM    306  NZ  LYS L  40      26.563   2.706  40.885  1.00 39.97           N1+
ATOM    307  C   LYS L  40      25.427   7.939  36.892  1.00 23.51           C  
ATOM    308  O   LYS L  40      26.184   8.719  36.317  1.00 22.61           O  
ATOM    309  N   ALA L  41      24.151   8.256  37.194  1.00 23.26           N  
ATOM    310  CA  ALA L  41      23.605   9.558  36.929  1.00 22.80           C  
ATOM    311  CB  ALA L  41      22.068   9.601  36.957  1.00 22.71           C  
ATOM    312  C   ALA L  41      24.111  10.487  37.994  1.00 22.10           C  
ATOM    313  O   ALA L  41      24.520  10.052  39.068  1.00 22.46           O  
ATOM    314  N   PRO L  42      24.095  11.765  37.717  1.00 20.59           N  
ATOM    315  CA  PRO L  42      24.572  12.731  38.672  1.00 18.75           C  
ATOM    316  CD  PRO L  42      24.229  12.237  36.348  1.00 19.47           C  
ATOM    317  CB  PRO L  42      24.682  14.048  37.906  1.00 19.38           C  
ATOM    318  CG  PRO L  42      24.926  13.604  36.452  1.00 18.04           C  
ATOM    319  C   PRO L  42      23.656  12.801  39.852  1.00 18.87           C  
ATOM    320  O   PRO L  42      22.479  12.465  39.714  1.00 18.04           O  
ATOM    321  N   ARG L  43      24.188  13.207  41.027  0.82 19.69           N  
ATOM    322  CA  ARG L  43      23.402  13.330  42.224  0.82 21.31           C  
ATOM    323  CB  ARG L  43      23.962  12.538  43.418  0.82 21.90           C  
ATOM    324  CG  ARG L  43      23.999  11.023  43.222  0.82 28.28           C  
ATOM    325  CD  ARG L  43      24.565  10.277  44.431  0.90 32.04           C  
ATOM    326  NE  ARG L  43      23.435   9.990  45.359  1.00  0.00           N  
ATOM    327  CZ  ARG L  43      23.658   9.953  46.704  1.00  0.00           C  
ATOM    328  NH1 ARG L  43      24.893  10.259  47.200  1.00  0.00           N1+
ATOM    329  NH2 ARG L  43      22.645   9.615  47.555  1.00  0.00           N  
ATOM    330  C   ARG L  43      23.474  14.767  42.649  0.82 20.08           C  
ATOM    331  O   ARG L  43      24.534  15.387  42.576  0.82 18.61           O  
ATOM    332  N   LEU L  44      22.340  15.323  43.130  1.00 19.37           N  
ATOM    333  CA  LEU L  44      22.252  16.707  43.525  1.00 18.52           C  
ATOM    334  CB  LEU L  44      20.798  17.210  43.504  1.00 17.41           C  
ATOM    335  CG  LEU L  44      20.607  18.675  43.931  1.00 18.48           C  
ATOM    336  CD1 LEU L  44      21.293  19.643  42.955  1.00 15.77           C  
ATOM    337  CD2 LEU L  44      19.119  18.994  44.147  1.00 13.60           C  
ATOM    338  C   LEU L  44      22.758  16.867  44.929  1.00 18.12           C  
ATOM    339  O   LEU L  44      22.247  16.235  45.853  1.00 18.59           O  
ATOM    340  N   LEU L  45      23.887  17.593  45.091  1.00 17.37           N  
ATOM    341  CA  LEU L  45      24.439  17.926  46.379  1.00 17.75           C  
ATOM    342  CB  LEU L  45      25.963  18.105  46.316  1.00 17.67           C  
ATOM    343  CG  LEU L  45      26.721  16.824  45.920  1.00 19.06           C  
ATOM    344  CD1 LEU L  45      28.238  17.069  45.879  1.00 16.51           C  
ATOM    345  CD2 LEU L  45      26.346  15.644  46.833  1.00 18.04           C  
ATOM    346  C   LEU L  45      23.885  19.185  46.981  1.00 18.76           C  
ATOM    347  O   LEU L  45      23.395  19.188  48.111  1.00 20.24           O  
ATOM    348  N   ILE L  46      23.954  20.298  46.211  1.00 19.37           N  
ATOM    349  CA  ILE L  46      23.622  21.602  46.722  1.00 17.94           C  
ATOM    350  CB  ILE L  46      24.845  22.440  46.971  1.00 17.87           C  
ATOM    351  CG1 ILE L  46      25.756  21.782  48.021  1.00 19.63           C  
ATOM    352  CG2 ILE L  46      24.385  23.854  47.357  1.00 17.11           C  
ATOM    353  CD1 ILE L  46      25.114  21.662  49.401  1.00 21.76           C  
ATOM    354  C   ILE L  46      22.808  22.357  45.708  1.00 17.74           C  
ATOM    355  O   ILE L  46      23.037  22.252  44.502  1.00 19.07           O  
ATOM    356  N   HIS L  47      21.822  23.153  46.180  1.00 17.33           N  
ATOM    357  CA  HIS L  47      21.062  23.984  45.288  1.00 19.37           C  
ATOM    358  ND1 HIS L  47      18.710  22.653  47.301  1.00  0.00           N  
ATOM    359  CG  HIS L  47      18.759  23.627  46.327  1.00 21.46           C  
ATOM    360  CB  HIS L  47      19.601  23.540  45.089  1.00 18.95           C  
ATOM    361  NE2 HIS L  47      17.315  24.264  47.941  1.00  0.00           N  
ATOM    362  CD2 HIS L  47      17.903  24.602  46.735  1.00 22.16           C  
ATOM    363  CE1 HIS L  47      17.832  23.086  48.241  1.00 26.63           C  
ATOM    364  C   HIS L  47      21.053  25.366  45.879  1.00 20.31           C  
ATOM    365  O   HIS L  47      21.287  25.535  47.075  1.00 19.84           O  
ATOM    366  N   TYR L  48      20.851  26.402  45.038  1.00 23.38           N  
ATOM    367  CA  TYR L  48      20.803  27.772  45.486  1.00 23.62           C  
ATOM    368  CB  TYR L  48      19.565  28.087  46.349  1.00 25.71           C  
ATOM    369  CG  TYR L  48      19.437  29.570  46.479  1.00 26.44           C  
ATOM    370  CD1 TYR L  48      18.984  30.315  45.414  1.00 26.32           C  
ATOM    371  CD2 TYR L  48      19.742  30.215  47.656  1.00 27.20           C  
ATOM    372  CE1 TYR L  48      18.851  31.680  45.511  1.00 26.85           C  
ATOM    373  CE2 TYR L  48      19.611  31.581  47.759  1.00 27.51           C  
ATOM    374  CZ  TYR L  48      19.166  32.315  46.686  1.00 27.88           C  
ATOM    375  OH  TYR L  48      19.031  33.716  46.789  1.00 27.89           O  
ATOM    376  C   TYR L  48      22.053  28.097  46.258  1.00 24.02           C  
ATOM    377  O   TYR L  48      21.999  28.688  47.336  1.00 24.01           O  
ATOM    378  N   THR L  49      23.203  27.643  45.725  1.00 24.98           N  
ATOM    379  CA  THR L  49      24.570  27.903  46.116  1.00 25.36           C  
ATOM    380  CB  THR L  49      24.955  29.358  46.008  1.00 25.20           C  
ATOM    381  OG1 THR L  49      26.362  29.495  46.093  1.00 24.96           O  
ATOM    382  CG2 THR L  49      24.297  30.166  47.132  1.00 25.60           C  
ATOM    383  C   THR L  49      24.981  27.366  47.464  1.00 25.43           C  
ATOM    384  O   THR L  49      26.151  27.020  47.635  1.00 25.41           O  
ATOM    385  N   SER L  50      24.072  27.178  48.444  1.00 24.04           N  
ATOM    386  CA  SER L  50      24.621  26.739  49.702  1.00 24.91           C  
ATOM    387  CB  SER L  50      24.999  27.905  50.635  1.00 26.27           C  
ATOM    388  OG  SER L  50      23.840  28.625  51.027  1.00 28.73           O  
ATOM    389  C   SER L  50      23.628  25.912  50.421  1.00 24.76           C  
ATOM    390  O   SER L  50      23.844  25.507  51.563  1.00 24.66           O  
ATOM    391  N   ALA L  51      22.509  25.592  49.771  1.00 21.11           N  
ATOM    392  CA  ALA L  51      21.619  24.792  50.567  1.00 22.23           C  
ATOM    393  CB  ALA L  51      20.132  25.100  50.321  1.00 22.27           C  
ATOM    394  C   ALA L  51      21.836  23.346  50.246  1.00 22.58           C  
ATOM    395  O   ALA L  51      21.810  22.946  49.082  1.00 22.72           O  
ATOM    396  N   LEU L  52      22.050  22.520  51.293  1.00 22.46           N  
ATOM    397  CA  LEU L  52      22.277  21.112  51.103  1.00 21.67           C  
ATOM    398  CB  LEU L  52      22.772  20.344  52.342  1.00 21.23           C  
ATOM    399  CG  LEU L  52      24.226  20.635  52.746  1.00 23.93           C  
ATOM    400  CD1 LEU L  52      24.402  22.085  53.214  1.00 30.03           C  
ATOM    401  CD2 LEU L  52      24.731  19.608  53.770  1.00 25.31           C  
ATOM    402  C   LEU L  52      20.992  20.467  50.705  1.00 20.98           C  
ATOM    403  O   LEU L  52      19.923  20.769  51.234  1.00 21.43           O  
ATOM    404  N   GLN L  53      21.088  19.525  49.752  1.00 20.69           N  
ATOM    405  CA  GLN L  53      19.936  18.823  49.279  1.00 21.80           C  
ATOM    406  CB  GLN L  53      20.199  18.097  47.944  1.00 20.50           C  
ATOM    407  CG  GLN L  53      18.941  17.811  47.122  1.00 18.99           C  
ATOM    408  CD  GLN L  53      18.440  16.408  47.399  1.00 22.32           C  
ATOM    409  OE1 GLN L  53      17.272  16.213  47.728  1.00 23.14           O  
ATOM    410  NE2 GLN L  53      19.337  15.399  47.235  1.00 22.18           N  
ATOM    411  C   GLN L  53      19.589  17.834  50.344  1.00 22.04           C  
ATOM    412  O   GLN L  53      20.420  17.517  51.195  1.00 22.92           O  
ATOM    413  N   PRO L  54      18.385  17.340  50.353  1.00 22.96           N  
ATOM    414  CA  PRO L  54      18.026  16.455  51.421  1.00 23.55           C  
ATOM    415  CD  PRO L  54      17.244  18.105  49.877  1.00  0.00           C  
ATOM    416  CB  PRO L  54      16.511  16.293  51.336  1.00 25.29           C  
ATOM    417  CG  PRO L  54      16.050  17.633  50.728  1.00 35.67           C  
ATOM    418  C   PRO L  54      18.807  15.178  51.441  1.00 23.58           C  
ATOM    419  O   PRO L  54      18.996  14.568  50.391  1.00 23.18           O  
ATOM    420  N   GLY L  55      19.279  14.765  52.634  1.00 25.40           N  
ATOM    421  CA  GLY L  55      19.959  13.511  52.793  1.00 25.23           C  
ATOM    422  C   GLY L  55      21.424  13.650  52.515  1.00 25.73           C  
ATOM    423  O   GLY L  55      22.176  12.693  52.689  1.00 26.89           O  
ATOM    424  N   ILE L  56      21.884  14.842  52.087  1.00 24.40           N  
ATOM    425  CA  ILE L  56      23.281  15.003  51.793  1.00 23.47           C  
ATOM    426  CB  ILE L  56      23.576  16.149  50.871  1.00 21.73           C  
ATOM    427  CG1 ILE L  56      25.051  16.116  50.438  1.00 19.70           C  
ATOM    428  CG2 ILE L  56      23.160  17.447  51.582  1.00 20.76           C  
ATOM    429  CD1 ILE L  56      25.412  14.894  49.597  1.00  0.00           C  
ATOM    430  C   ILE L  56      24.007  15.255  53.076  1.00 23.67           C  
ATOM    431  O   ILE L  56      23.538  16.007  53.930  1.00 23.72           O  
ATOM    432  N   PRO L  57      25.150  14.633  53.229  1.00 25.21           N  
ATOM    433  CA  PRO L  57      25.906  14.773  54.447  1.00 24.86           C  
ATOM    434  CD  PRO L  57      25.390  13.348  52.592  1.00 25.78           C  
ATOM    435  CB  PRO L  57      27.001  13.712  54.381  1.00 26.02           C  
ATOM    436  CG  PRO L  57      26.371  12.603  53.516  1.00 26.52           C  
ATOM    437  C   PRO L  57      26.406  16.168  54.666  1.00 25.35           C  
ATOM    438  O   PRO L  57      26.714  16.863  53.699  1.00 23.90           O  
ATOM    439  N   SER L  58      26.522  16.565  55.948  1.00 25.27           N  
ATOM    440  CA  SER L  58      26.877  17.891  56.376  1.00 25.56           C  
ATOM    441  CB  SER L  58      26.769  18.068  57.899  1.00 27.05           C  
ATOM    442  OG  SER L  58      25.423  17.897  58.314  1.00 30.38           O  
ATOM    443  C   SER L  58      28.283  18.225  55.994  1.00 24.62           C  
ATOM    444  O   SER L  58      28.673  19.390  56.019  1.00 25.95           O  
ATOM    445  N   ARG L  59      29.093  17.218  55.633  1.00 23.65           N  
ATOM    446  CA  ARG L  59      30.459  17.480  55.288  1.00 24.14           C  
ATOM    447  CB  ARG L  59      31.302  16.205  55.072  1.00 24.63           C  
ATOM    448  CG  ARG L  59      30.790  15.241  54.002  1.00 25.10           C  
ATOM    449  CD  ARG L  59      31.678  14.002  53.851  1.00 22.29           C  
ATOM    450  NE  ARG L  59      31.022  13.074  52.886  1.00 22.34           N  
ATOM    451  CZ  ARG L  59      30.298  12.006  53.336  1.00 23.60           C  
ATOM    452  NH1 ARG L  59      30.184  11.772  54.675  1.00 21.56           N1+
ATOM    453  NH2 ARG L  59      29.697  11.165  52.444  1.00 24.56           N  
ATOM    454  C   ARG L  59      30.503  18.347  54.063  1.00 24.63           C  
ATOM    455  O   ARG L  59      31.473  19.079  53.862  1.00 22.71           O  
ATOM    456  N   PHE L  60      29.469  18.261  53.194  1.00 24.95           N  
ATOM    457  CA  PHE L  60      29.422  19.045  51.987  1.00 23.90           C  
ATOM    458  CB  PHE L  60      28.522  18.427  50.902  1.00 22.75           C  
ATOM    459  CG  PHE L  60      29.095  17.113  50.487  1.00 21.69           C  
ATOM    460  CD1 PHE L  60      30.079  17.047  49.529  1.00 22.21           C  
ATOM    461  CD2 PHE L  60      28.645  15.942  51.053  1.00 23.63           C  
ATOM    462  CE1 PHE L  60      30.610  15.841  49.138  1.00 22.14           C  
ATOM    463  CE2 PHE L  60      29.173  14.731  50.668  1.00 24.24           C  
ATOM    464  CZ  PHE L  60      30.157  14.678  49.709  1.00 24.37           C  
ATOM    465  C   PHE L  60      28.840  20.394  52.293  1.00 23.47           C  
ATOM    466  O   PHE L  60      27.857  20.511  53.022  1.00 24.27           O  
ATOM    467  N   SER L  61      29.447  21.463  51.736  1.00 22.53           N  
ATOM    468  CA  SER L  61      28.934  22.786  51.948  1.00 24.30           C  
ATOM    469  CB  SER L  61      29.577  23.507  53.147  1.00 24.89           C  
ATOM    470  OG  SER L  61      30.963  23.702  52.912  1.00 27.42           O  
ATOM    471  C   SER L  61      29.237  23.596  50.727  1.00 24.50           C  
ATOM    472  O   SER L  61      30.188  23.311  50.001  1.00 25.00           O  
ATOM    473  N   GLY L  62      28.421  24.638  50.465  1.00 23.80           N  
ATOM    474  CA  GLY L  62      28.660  25.460  49.318  1.00 23.74           C  
ATOM    475  C   GLY L  62      28.552  26.885  49.747  1.00 24.02           C  
ATOM    476  O   GLY L  62      27.878  27.206  50.725  1.00 25.48           O  
ATOM    477  N   SER L  63      29.238  27.783  49.015  0.94 23.65           N  
ATOM    478  CA  SER L  63      29.168  29.175  49.345  0.94 25.15           C  
ATOM    479  CB  SER L  63      30.205  29.621  50.390  0.94 26.25           C  
ATOM    480  OG  SER L  63      31.516  29.513  49.857  0.94 30.23           O  
ATOM    481  C   SER L  63      29.441  29.951  48.101  0.94 25.74           C  
ATOM    482  O   SER L  63      29.954  29.419  47.116  0.94 26.97           O  
ATOM    483  N   GLY L  64      29.068  31.244  48.109  1.00 25.65           N  
ATOM    484  CA  GLY L  64      29.381  32.075  46.988  1.00 26.22           C  
ATOM    485  C   GLY L  64      28.148  32.764  46.510  1.00 27.27           C  
ATOM    486  O   GLY L  64      27.021  32.354  46.791  1.00 28.20           O  
ATOM    487  N   SER L  65      28.365  33.859  45.760  0.94 27.77           N  
ATOM    488  CA  SER L  65      27.312  34.628  45.178  0.94 29.24           C  
ATOM    489  CB  SER L  65      26.724  35.674  46.140  0.94 30.47           C  
ATOM    490  OG  SER L  65      25.685  36.399  45.501  0.94 32.30           O  
ATOM    491  C   SER L  65      27.949  35.356  44.044  0.94 28.92           C  
ATOM    492  O   SER L  65      29.174  35.435  43.958  0.94 28.52           O  
ATOM    493  N   GLY L  66      27.137  35.908  43.128  1.00 28.49           N  
ATOM    494  CA  GLY L  66      27.727  36.623  42.038  1.00 26.42           C  
ATOM    495  C   GLY L  66      28.373  35.639  41.111  1.00 26.50           C  
ATOM    496  O   GLY L  66      27.722  34.729  40.605  1.00 25.20           O  
ATOM    497  N   ARG L  67      29.641  35.913  40.751  1.00 26.48           N  
ATOM    498  CA  ARG L  67      30.440  35.117  39.857  1.00 26.53           C  
ATOM    499  CB  ARG L  67      31.578  35.924  39.212  1.00 26.50           C  
ATOM    500  CG  ARG L  67      32.626  36.407  40.217  1.00  0.00           C  
ATOM    501  CD  ARG L  67      33.751  37.231  39.588  1.00  0.00           C  
ATOM    502  NE  ARG L  67      34.879  37.260  40.563  1.00  0.00           N  
ATOM    503  CZ  ARG L  67      34.892  38.160  41.590  1.00  0.00           C  
ATOM    504  NH1 ARG L  67      33.854  39.032  41.750  1.00  0.00           N1+
ATOM    505  NH2 ARG L  67      35.944  38.181  42.459  1.00  0.00           N  
ATOM    506  C   ARG L  67      31.102  33.904  40.462  1.00 26.79           C  
ATOM    507  O   ARG L  67      31.227  32.882  39.789  1.00 27.66           O  
ATOM    508  N   ASP L  68      31.588  33.985  41.723  1.00 27.15           N  
ATOM    509  CA  ASP L  68      32.437  32.916  42.195  1.00 27.56           C  
ATOM    510  CB  ASP L  68      33.774  33.416  42.773  1.00 30.86           C  
ATOM    511  CG  ASP L  68      34.624  33.909  41.607  1.00 36.78           C  
ATOM    512  OD1 ASP L  68      34.429  33.389  40.476  1.00 31.87           O  
ATOM    513  OD2 ASP L  68      35.475  34.811  41.825  1.00 32.86           O1-
ATOM    514  C   ASP L  68      31.764  32.066  43.227  1.00 26.53           C  
ATOM    515  O   ASP L  68      31.191  32.568  44.193  1.00 26.85           O  
ATOM    516  N   TYR L  69      31.845  30.728  43.046  1.00 25.17           N  
ATOM    517  CA  TYR L  69      31.205  29.823  43.957  1.00 25.10           C  
ATOM    518  CB  TYR L  69      29.968  29.143  43.348  1.00 24.18           C  
ATOM    519  CG  TYR L  69      29.006  30.239  43.043  1.00 23.38           C  
ATOM    520  CD1 TYR L  69      29.034  30.885  41.831  1.00 23.67           C  
ATOM    521  CD2 TYR L  69      28.083  30.635  43.979  1.00 23.90           C  
ATOM    522  CE1 TYR L  69      28.145  31.900  41.556  1.00 23.96           C  
ATOM    523  CE2 TYR L  69      27.194  31.647  43.712  1.00 24.61           C  
ATOM    524  CZ  TYR L  69      27.220  32.282  42.498  1.00 24.82           C  
ATOM    525  OH  TYR L  69      26.302  33.319  42.232  1.00 15.73           O  
ATOM    526  C   TYR L  69      32.171  28.749  44.344  1.00 24.82           C  
ATOM    527  O   TYR L  69      33.121  28.462  43.616  1.00 25.55           O  
ATOM    528  N   THR L  70      31.972  28.141  45.535  1.00 23.11           N  
ATOM    529  CA  THR L  70      32.887  27.115  45.933  1.00 23.45           C  
ATOM    530  CB  THR L  70      33.939  27.627  46.872  1.00 26.11           C  
ATOM    531  OG1 THR L  70      35.035  26.731  46.924  1.00 28.85           O  
ATOM    532  CG2 THR L  70      33.317  27.790  48.265  1.00 25.50           C  
ATOM    533  C   THR L  70      32.133  26.003  46.601  1.00 23.47           C  
ATOM    534  O   THR L  70      31.131  26.223  47.283  1.00 23.95           O  
ATOM    535  N   PHE L  71      32.603  24.757  46.386  1.00 22.99           N  
ATOM    536  CA  PHE L  71      32.034  23.603  47.013  1.00 22.23           C  
ATOM    537  CB  PHE L  71      31.661  22.504  46.008  1.00 18.54           C  
ATOM    538  CG  PHE L  71      30.891  21.477  46.753  1.00 19.48           C  
ATOM    539  CD1 PHE L  71      29.552  21.667  47.010  1.00 19.61           C  
ATOM    540  CD2 PHE L  71      31.502  20.327  47.190  1.00 20.86           C  
ATOM    541  CE1 PHE L  71      28.831  20.721  47.697  1.00  0.00           C  
ATOM    542  CE2 PHE L  71      30.784  19.380  47.877  1.00  0.00           C  
ATOM    543  CZ  PHE L  71      29.448  19.575  48.133  1.00  0.00           C  
ATOM    544  C   PHE L  71      33.118  23.074  47.896  1.00 22.81           C  
ATOM    545  O   PHE L  71      34.260  22.936  47.464  1.00 21.27           O  
ATOM    546  N   THR L  72      32.798  22.783  49.172  1.00 23.57           N  
ATOM    547  CA  THR L  72      33.842  22.321  50.041  1.00 23.88           C  
ATOM    548  CB  THR L  72      34.165  23.280  51.148  1.00 24.82           C  
ATOM    549  OG1 THR L  72      34.570  24.530  50.610  1.00 24.21           O  
ATOM    550  CG2 THR L  72      35.295  22.679  51.999  1.00 24.10           C  
ATOM    551  C   THR L  72      33.425  21.035  50.678  1.00 25.11           C  
ATOM    552  O   THR L  72      32.262  20.846  51.032  1.00 25.82           O  
ATOM    553  N   ILE L  73      34.389  20.102  50.810  1.00 24.48           N  
ATOM    554  CA  ILE L  73      34.150  18.865  51.496  1.00 25.93           C  
ATOM    555  CB  ILE L  73      34.519  17.655  50.685  1.00 25.74           C  
ATOM    556  CG1 ILE L  73      33.760  17.663  49.347  1.00 24.87           C  
ATOM    557  CG2 ILE L  73      34.217  16.405  51.530  1.00 24.57           C  
ATOM    558  CD1 ILE L  73      34.295  16.654  48.330  1.00 23.54           C  
ATOM    559  C   ILE L  73      35.057  18.925  52.696  1.00 27.03           C  
ATOM    560  O   ILE L  73      36.279  18.932  52.560  1.00 27.49           O  
ATOM    561  N   SER L  74      34.461  18.972  53.907  1.00 28.17           N  
ATOM    562  CA  SER L  74      35.165  19.186  55.148  1.00 29.28           C  
ATOM    563  CB  SER L  74      34.217  19.186  56.359  1.00 28.64           C  
ATOM    564  OG  SER L  74      33.196  20.159  56.198  1.00 31.00           O  
ATOM    565  C   SER L  74      36.162  18.104  55.416  1.00 30.20           C  
ATOM    566  O   SER L  74      37.351  18.378  55.574  1.00 30.60           O  
ATOM    567  N   SER L  75      35.681  16.847  55.517  1.00 31.17           N  
ATOM    568  CA  SER L  75      36.545  15.728  55.758  1.00 31.43           C  
ATOM    569  CB  SER L  75      36.349  15.074  57.137  1.00 33.35           C  
ATOM    570  OG  SER L  75      36.748  15.967  58.167  1.00 39.80           O  
ATOM    571  C   SER L  75      36.169  14.701  54.745  1.00 31.08           C  
ATOM    572  O   SER L  75      35.108  14.085  54.827  1.00 32.56           O  
ATOM    573  N   LEU L  76      37.074  14.452  53.788  1.00 30.17           N  
ATOM    574  CA  LEU L  76      36.792  13.599  52.675  1.00 28.64           C  
ATOM    575  CB  LEU L  76      37.925  13.669  51.630  1.00 27.58           C  
ATOM    576  CG  LEU L  76      37.622  13.020  50.269  1.00 28.30           C  
ATOM    577  CD1 LEU L  76      36.528  13.800  49.520  1.00 29.43           C  
ATOM    578  CD2 LEU L  76      38.902  12.865  49.434  1.00 26.93           C  
ATOM    579  C   LEU L  76      36.647  12.181  53.147  1.00 28.79           C  
ATOM    580  O   LEU L  76      37.423  11.704  53.973  1.00 29.03           O  
ATOM    581  N   GLN L  77      35.624  11.476  52.612  1.00 27.03           N  
ATOM    582  CA  GLN L  77      35.352  10.105  52.951  1.00 28.19           C  
ATOM    583  CB  GLN L  77      33.887   9.857  53.354  1.00 28.65           C  
ATOM    584  CG  GLN L  77      33.443  10.651  54.584  1.00 31.92           C  
ATOM    585  CD  GLN L  77      34.207  10.135  55.794  1.00 36.28           C  
ATOM    586  OE1 GLN L  77      35.130   9.331  55.669  1.00 38.84           O  
ATOM    587  NE2 GLN L  77      33.814  10.611  57.005  1.00 35.34           N  
ATOM    588  C   GLN L  77      35.610   9.296  51.713  1.00 29.14           C  
ATOM    589  O   GLN L  77      35.702   9.845  50.617  1.00 27.81           O  
ATOM    590  N   PRO L  78      35.734   8.003  51.843  1.00 29.83           N  
ATOM    591  CA  PRO L  78      36.031   7.179  50.701  1.00 30.26           C  
ATOM    592  CD  PRO L  78      36.183   7.400  53.086  1.00 30.45           C  
ATOM    593  CB  PRO L  78      36.293   5.784  51.265  1.00 29.48           C  
ATOM    594  CG  PRO L  78      36.835   6.065  52.680  1.00 30.27           C  
ATOM    595  C   PRO L  78      34.966   7.238  49.648  1.00 29.96           C  
ATOM    596  O   PRO L  78      35.280   7.052  48.474  1.00 31.64           O  
ATOM    597  N   GLU L  79      33.707   7.491  50.048  1.00 27.66           N  
ATOM    598  CA  GLU L  79      32.576   7.547  49.164  1.00 27.36           C  
ATOM    599  CB  GLU L  79      31.239   7.741  49.900  1.00 27.21           C  
ATOM    600  CG  GLU L  79      30.879   6.641  50.897  1.00 30.81           C  
ATOM    601  CD  GLU L  79      31.460   7.018  52.254  1.00 30.72           C  
ATOM    602  OE1 GLU L  79      32.708   6.944  52.409  1.00 29.57           O  
ATOM    603  OE2 GLU L  79      30.660   7.386  53.155  1.00 33.20           O1-
ATOM    604  C   GLU L  79      32.703   8.745  48.272  1.00 26.67           C  
ATOM    605  O   GLU L  79      32.140   8.775  47.180  1.00 26.61           O  
ATOM    606  N   ASP L  80      33.403   9.780  48.765  1.00 24.54           N  
ATOM    607  CA  ASP L  80      33.539  11.081  48.167  1.00 23.67           C  
ATOM    608  CB  ASP L  80      34.146  12.099  49.144  1.00 23.60           C  
ATOM    609  CG  ASP L  80      33.124  12.289  50.258  1.00 24.06           C  
ATOM    610  OD1 ASP L  80      31.962  11.842  50.070  1.00 22.62           O  
ATOM    611  OD2 ASP L  80      33.491  12.878  51.310  1.00 24.05           O1-
ATOM    612  C   ASP L  80      34.343  11.109  46.896  1.00 22.82           C  
ATOM    613  O   ASP L  80      34.249  12.081  46.149  1.00 22.70           O  
ATOM    614  N   ILE L  81      35.214  10.115  46.629  1.00 21.74           N  
ATOM    615  CA  ILE L  81      35.975  10.197  45.409  1.00 20.63           C  
ATOM    616  CB  ILE L  81      36.996   9.099  45.283  1.00 18.98           C  
ATOM    617  CG1 ILE L  81      38.051   9.226  46.393  1.00  0.00           C  
ATOM    618  CG2 ILE L  81      37.582   9.139  43.863  1.00  0.00           C  
ATOM    619  CD1 ILE L  81      38.828  10.540  46.342  1.00 18.78           C  
ATOM    620  C   ILE L  81      35.012  10.077  44.266  1.00 22.34           C  
ATOM    621  O   ILE L  81      34.302   9.079  44.146  1.00 21.80           O  
ATOM    622  N   ALA L  82      34.977  11.106  43.391  1.00 21.03           N  
ATOM    623  CA  ALA L  82      34.054  11.132  42.288  1.00 20.32           C  
ATOM    624  CB  ALA L  82      32.580  11.144  42.725  1.00 18.40           C  
ATOM    625  C   ALA L  82      34.301  12.401  41.533  1.00 20.04           C  
ATOM    626  O   ALA L  82      35.255  13.126  41.815  1.00 19.44           O  
ATOM    627  N   THR L  83      33.457  12.684  40.518  1.00 20.17           N  
ATOM    628  CA  THR L  83      33.593  13.898  39.766  1.00 20.70           C  
ATOM    629  CB  THR L  83      33.493  13.688  38.286  1.00 20.79           C  
ATOM    630  OG1 THR L  83      34.503  12.786  37.855  1.00 20.03           O  
ATOM    631  CG2 THR L  83      33.671  15.044  37.584  1.00 20.40           C  
ATOM    632  C   THR L  83      32.486  14.813  40.204  1.00 20.56           C  
ATOM    633  O   THR L  83      31.369  14.370  40.463  1.00 21.27           O  
ATOM    634  N   TYR L  84      32.782  16.128  40.314  1.00 19.09           N  
ATOM    635  CA  TYR L  84      31.811  17.084  40.778  1.00 18.21           C  
ATOM    636  CB  TYR L  84      32.263  17.852  42.033  1.00 17.64           C  
ATOM    637  CG  TYR L  84      32.392  16.883  43.156  1.00 19.78           C  
ATOM    638  CD1 TYR L  84      33.531  16.122  43.292  1.00 19.08           C  
ATOM    639  CD2 TYR L  84      31.378  16.741  44.074  1.00 18.41           C  
ATOM    640  CE1 TYR L  84      33.652  15.230  44.330  1.00 16.59           C  
ATOM    641  CE2 TYR L  84      31.493  15.850  45.114  1.00 19.05           C  
ATOM    642  CZ  TYR L  84      32.632  15.093  45.242  1.00 17.90           C  
ATOM    643  OH  TYR L  84      32.755  14.178  46.308  1.00 18.71           O  
ATOM    644  C   TYR L  84      31.594  18.118  39.714  1.00 18.69           C  
ATOM    645  O   TYR L  84      32.542  18.550  39.059  1.00 20.06           O  
ATOM    646  N   TYR L  85      30.321  18.537  39.510  1.00 19.15           N  
ATOM    647  CA  TYR L  85      30.040  19.522  38.499  1.00 18.56           C  
ATOM    648  CB  TYR L  85      29.218  18.996  37.305  1.00 20.14           C  
ATOM    649  CG  TYR L  85      29.858  17.773  36.733  1.00 19.74           C  
ATOM    650  CD1 TYR L  85      30.992  17.836  35.956  1.00 18.85           C  
ATOM    651  CD2 TYR L  85      29.315  16.538  37.004  1.00 19.65           C  
ATOM    652  CE1 TYR L  85      31.557  16.687  35.447  1.00 19.45           C  
ATOM    653  CE2 TYR L  85      29.873  15.389  36.496  1.00 20.20           C  
ATOM    654  CZ  TYR L  85      30.998  15.463  35.712  1.00 19.92           C  
ATOM    655  OH  TYR L  85      31.578  14.290  35.185  1.00 20.90           O  
ATOM    656  C   TYR L  85      29.187  20.607  39.099  1.00 19.74           C  
ATOM    657  O   TYR L  85      28.359  20.359  39.976  1.00 19.08           O  
ATOM    658  N   CYS L  86      29.387  21.857  38.627  1.00 18.46           N  
ATOM    659  CA  CYS L  86      28.589  22.980  39.029  1.00 19.07           C  
ATOM    660  CB  CYS L  86      29.415  24.259  39.335  1.00 18.90           C  
ATOM    661  SG  CYS L  86      30.509  24.778  37.972  1.00 24.19           S  
ATOM    662  C   CYS L  86      27.670  23.268  37.877  1.00 19.95           C  
ATOM    663  O   CYS L  86      27.984  22.954  36.731  1.00 19.46           O  
ATOM    664  N   LEU L  87      26.479  23.835  38.161  1.00 19.73           N  
ATOM    665  CA  LEU L  87      25.511  24.117  37.135  1.00 18.36           C  
ATOM    666  CB  LEU L  87      24.366  23.087  37.133  1.00 17.78           C  
ATOM    667  CG  LEU L  87      23.146  23.462  36.270  1.00 16.75           C  
ATOM    668  CD1 LEU L  87      23.475  23.456  34.772  1.00 13.18           C  
ATOM    669  CD2 LEU L  87      21.921  22.602  36.630  1.00  9.22           C  
ATOM    670  C   LEU L  87      24.860  25.430  37.432  1.00 19.04           C  
ATOM    671  O   LEU L  87      24.517  25.710  38.579  1.00 18.45           O  
ATOM    672  N   GLN L  88      24.667  26.271  36.391  1.00 17.95           N  
ATOM    673  CA  GLN L  88      23.957  27.501  36.586  1.00 17.77           C  
ATOM    674  CB  GLN L  88      24.708  28.751  36.085  1.00 17.38           C  
ATOM    675  CG  GLN L  88      24.941  28.803  34.575  1.00 19.20           C  
ATOM    676  CD  GLN L  88      23.683  29.337  33.905  1.00 16.33           C  
ATOM    677  OE1 GLN L  88      22.761  29.803  34.572  1.00 18.29           O  
ATOM    678  NE2 GLN L  88      23.643  29.268  32.548  1.00 19.66           N  
ATOM    679  C   GLN L  88      22.663  27.373  35.850  1.00 17.74           C  
ATOM    680  O   GLN L  88      22.598  26.860  34.735  1.00 18.03           O  
ATOM    681  N   TYR L  89      21.606  27.587  36.661  1.00 23.94           N  
ATOM    682  CA  TYR L  89      20.222  27.712  36.332  1.00 23.92           C  
ATOM    683  CB  TYR L  89      19.238  26.865  37.171  1.00 23.04           C  
ATOM    684  CG  TYR L  89      19.414  27.010  38.638  1.00 26.19           C  
ATOM    685  CD1 TYR L  89      20.301  26.200  39.308  1.00 22.72           C  
ATOM    686  CD2 TYR L  89      18.683  27.932  39.341  1.00 27.62           C  
ATOM    687  CE1 TYR L  89      20.467  26.311  40.667  1.00 23.17           C  
ATOM    688  CE2 TYR L  89      18.844  28.044  40.701  1.00 25.19           C  
ATOM    689  CZ  TYR L  89      19.734  27.237  41.364  1.00 25.21           C  
ATOM    690  OH  TYR L  89      19.884  27.366  42.759  1.00 21.10           O  
ATOM    691  C   TYR L  89      19.748  29.120  36.082  1.00 24.69           C  
ATOM    692  O   TYR L  89      18.606  29.307  35.678  1.00 24.21           O  
ATOM    693  N   ASP L  90      20.535  30.157  36.439  1.00 26.18           N  
ATOM    694  CA  ASP L  90      20.047  31.516  36.385  1.00 25.32           C  
ATOM    695  CB  ASP L  90      21.130  32.548  36.750  1.00 26.09           C  
ATOM    696  CG  ASP L  90      20.476  33.922  36.847  1.00 24.56           C  
ATOM    697  OD1 ASP L  90      19.230  33.975  37.022  1.00 36.67           O  
ATOM    698  OD2 ASP L  90      21.215  34.937  36.745  1.00 32.47           O1-
ATOM    699  C   ASP L  90      19.528  31.890  35.021  1.00 25.72           C  
ATOM    700  O   ASP L  90      18.380  32.321  34.904  1.00 28.49           O  
ATOM    701  N   ASN L  91      20.340  31.744  33.952  1.00 24.59           N  
ATOM    702  CA  ASN L  91      19.868  32.091  32.638  1.00 25.01           C  
ATOM    703  CB  ASN L  91      20.593  33.316  32.048  1.00 27.45           C  
ATOM    704  CG  ASN L  91      19.840  33.811  30.820  1.00 27.62           C  
ATOM    705  OD1 ASN L  91      18.807  33.261  30.443  1.00 32.82           O  
ATOM    706  ND2 ASN L  91      20.377  34.882  30.177  1.00 28.49           N  
ATOM    707  C   ASN L  91      20.203  30.920  31.775  1.00 26.80           C  
ATOM    708  O   ASN L  91      21.374  30.594  31.597  1.00 27.11           O  
ATOM    709  N   LEU L  92      19.190  30.247  31.192  1.00 27.36           N  
ATOM    710  CA  LEU L  92      19.511  29.049  30.470  1.00 27.83           C  
ATOM    711  CB  LEU L  92      20.456  29.255  29.267  1.00 28.76           C  
ATOM    712  CG  LEU L  92      19.829  30.014  28.077  1.00 29.89           C  
ATOM    713  CD1 LEU L  92      18.687  29.206  27.438  1.00 34.91           C  
ATOM    714  CD2 LEU L  92      19.407  31.440  28.464  1.00 24.83           C  
ATOM    715  C   LEU L  92      20.160  28.106  31.443  1.00 28.60           C  
ATOM    716  O   LEU L  92      20.164  28.343  32.650  1.00 26.30           O  
ATOM    717  N   TRP L  93      20.664  26.955  30.961  1.00 26.63           N  
ATOM    718  CA  TRP L  93      21.296  26.078  31.899  1.00 25.01           C  
ATOM    719  CB  TRP L  93      20.391  24.898  32.280  1.00 24.79           C  
ATOM    720  CG  TRP L  93      19.136  25.391  32.956  1.00 23.13           C  
ATOM    721  CD2 TRP L  93      18.030  25.955  32.234  1.00 27.72           C  
ATOM    722  CD1 TRP L  93      18.813  25.472  34.280  1.00 29.60           C  
ATOM    723  NE1 TRP L  93      17.576  26.057  34.426  1.00  0.00           N  
ATOM    724  CE2 TRP L  93      17.082  26.359  33.173  1.00 27.95           C  
ATOM    725  CE3 TRP L  93      17.828  26.132  30.895  1.00  0.00           C  
ATOM    726  CZ2 TRP L  93      15.912  26.947  32.786  1.00  0.00           C  
ATOM    727  CZ3 TRP L  93      16.644  26.718  30.507  1.00  0.00           C  
ATOM    728  CH2 TRP L  93      15.704  27.117  31.434  1.00  0.00           C  
ATOM    729  C   TRP L  93      22.532  25.568  31.252  1.00 24.49           C  
ATOM    730  O   TRP L  93      22.528  25.074  30.128  1.00 24.29           O  
ATOM    731  N   THR L  94      23.642  25.716  31.977  1.00 19.58           N  
ATOM    732  CA  THR L  94      24.968  25.316  31.572  1.00 20.63           C  
ATOM    733  CB  THR L  94      25.792  26.460  31.054  1.00 21.01           C  
ATOM    734  OG1 THR L  94      26.950  25.974  30.395  1.00 22.97           O  
ATOM    735  CG2 THR L  94      26.198  27.352  32.238  1.00 23.61           C  
ATOM    736  C   THR L  94      25.710  24.715  32.739  1.00 19.59           C  
ATOM    737  O   THR L  94      25.492  25.091  33.890  1.00 19.67           O  
ATOM    738  N   PHE L  95      26.644  23.775  32.454  1.00 20.09           N  
ATOM    739  CA  PHE L  95      27.376  23.074  33.483  1.00 18.89           C  
ATOM    740  CB  PHE L  95      27.307  21.536  33.366  1.00 18.10           C  
ATOM    741  CG  PHE L  95      25.913  21.034  33.558  1.00 16.92           C  
ATOM    742  CD1 PHE L  95      25.057  20.895  32.493  1.00 17.21           C  
ATOM    743  CD2 PHE L  95      25.455  20.683  34.804  1.00 18.59           C  
ATOM    744  CE1 PHE L  95      23.775  20.425  32.669  1.00 19.35           C  
ATOM    745  CE2 PHE L  95      24.174  20.212  34.984  1.00 17.46           C  
ATOM    746  CZ  PHE L  95      23.324  20.080  33.917  1.00 19.33           C  
ATOM    747  C   PHE L  95      28.841  23.394  33.364  1.00 20.60           C  
ATOM    748  O   PHE L  95      29.310  23.881  32.336  1.00 22.21           O  
ATOM    749  N   GLY L  96      29.604  23.139  34.451  1.00 21.42           N  
ATOM    750  CA  GLY L  96      31.028  23.338  34.450  1.00 20.63           C  
ATOM    751  C   GLY L  96      31.647  22.117  33.842  1.00 20.78           C  
ATOM    752  O   GLY L  96      30.960  21.135  33.585  1.00 20.23           O  
ATOM    753  N   GLN L  97      32.975  22.153  33.621  0.90 20.48           N  
ATOM    754  CA  GLN L  97      33.762  21.119  32.998  0.90 20.88           C  
ATOM    755  CB  GLN L  97      35.234  21.533  32.847  0.88 24.19           C  
ATOM    756  CG  GLN L  97      35.427  22.854  32.111  0.88 29.30           C  
ATOM    757  CD  GLN L  97      34.830  22.695  30.727  0.88 32.19           C  
ATOM    758  OE1 GLN L  97      33.636  22.442  30.579  0.88 32.16           O  
ATOM    759  NE2 GLN L  97      35.684  22.843  29.681  0.88 33.56           N  
ATOM    760  C   GLN L  97      33.791  19.897  33.860  0.90 21.20           C  
ATOM    761  O   GLN L  97      33.900  18.777  33.365  0.90 20.42           O  
ATOM    762  N   GLY L  98      33.764  20.081  35.189  1.00 21.32           N  
ATOM    763  CA  GLY L  98      33.811  18.949  36.066  1.00 20.89           C  
ATOM    764  C   GLY L  98      35.173  18.890  36.679  1.00 23.34           C  
ATOM    765  O   GLY L  98      36.161  19.307  36.078  1.00 23.36           O  
ATOM    766  N   THR L  99      35.238  18.384  37.929  1.00 22.82           N  
ATOM    767  CA  THR L  99      36.483  18.236  38.630  1.00 22.76           C  
ATOM    768  CB  THR L  99      36.629  19.178  39.793  1.00 22.28           C  
ATOM    769  OG1 THR L  99      36.566  20.523  39.346  1.00 24.28           O  
ATOM    770  CG2 THR L  99      37.974  18.916  40.493  1.00 24.42           C  
ATOM    771  C   THR L  99      36.507  16.845  39.181  1.00 22.30           C  
ATOM    772  O   THR L  99      35.581  16.427  39.873  1.00 22.23           O  
ATOM    773  N   LYS L 100      37.583  16.084  38.902  1.00 22.98           N  
ATOM    774  CA  LYS L 100      37.646  14.735  39.385  1.00 23.85           C  
ATOM    775  CB  LYS L 100      38.298  13.765  38.387  1.00 24.99           C  
ATOM    776  CG  LYS L 100      38.369  12.320  38.885  1.00 25.52           C  
ATOM    777  CD  LYS L 100      38.778  11.325  37.799  1.00 30.14           C  
ATOM    778  CE  LYS L 100      40.231  11.487  37.348  1.00 31.86           C  
ATOM    779  NZ  LYS L 100      40.554  10.494  36.300  1.00 35.92           N1+
ATOM    780  C   LYS L 100      38.480  14.715  40.625  1.00 23.99           C  
ATOM    781  O   LYS L 100      39.595  15.235  40.646  1.00 22.87           O  
ATOM    782  N   VAL L 101      37.943  14.113  41.705  1.00 24.09           N  
ATOM    783  CA  VAL L 101      38.692  14.014  42.924  1.00 24.32           C  
ATOM    784  CB  VAL L 101      37.877  14.326  44.147  1.00 24.17           C  
ATOM    785  CG1 VAL L 101      38.738  14.074  45.397  1.00 25.19           C  
ATOM    786  CG2 VAL L 101      37.371  15.775  44.032  1.00 22.36           C  
ATOM    787  C   VAL L 101      39.171  12.596  43.018  1.00 25.90           C  
ATOM    788  O   VAL L 101      38.373  11.666  43.138  1.00 25.81           O  
ATOM    789  N   GLU L 102      40.506  12.400  42.977  0.90 26.24           N  
ATOM    790  CA  GLU L 102      41.062  11.075  42.996  0.90 26.66           C  
ATOM    791  CB  GLU L 102      42.090  10.791  41.892  0.90 26.94           C  
ATOM    792  CG  GLU L 102      43.331  11.672  42.014  0.90 29.38           C  
ATOM    793  CD  GLU L 102      44.516  10.895  41.453  0.90 32.56           C  
ATOM    794  OE1 GLU L 102      44.286   9.857  40.775  0.90 31.57           O  
ATOM    795  OE2 GLU L 102      45.673  11.318  41.713  0.90 33.07           O1-
ATOM    796  C   GLU L 102      41.809  10.874  44.278  0.90 27.01           C  
ATOM    797  O   GLU L 102      42.121  11.824  44.993  0.90 25.81           O  
ATOM    798  N   ILE L 103      42.122   9.598  44.590  0.94 26.82           N  
ATOM    799  CA  ILE L 103      42.779   9.273  45.821  0.88 25.96           C  
ATOM    800  CB  ILE L 103      42.464   7.900  46.339  0.88 25.00           C  
ATOM    801  CG1 ILE L 103      42.887   6.824  45.327  0.88 25.92           C  
ATOM    802  CG2 ILE L 103      40.982   7.858  46.729  0.88 24.39           C  
ATOM    803  CD1 ILE L 103      42.841   5.409  45.903  0.85 27.89           C  
ATOM    804  C   ILE L 103      44.257   9.371  45.675  0.94 26.53           C  
ATOM    805  O   ILE L 103      44.853   8.834  44.741  0.94 25.59           O  
ATOM    806  N   LYS L 104      44.881  10.091  46.625  1.00 26.50           N  
ATOM    807  CA  LYS L 104      46.304  10.213  46.631  1.00 27.36           C  
ATOM    808  CB  LYS L 104      46.833  11.338  47.540  1.00 29.45           C  
ATOM    809  CG  LYS L 104      46.494  12.756  47.075  1.00 32.65           C  
ATOM    810  CD  LYS L 104      46.786  13.828  48.129  1.00 35.73           C  
ATOM    811  CE  LYS L 104      48.269  13.938  48.493  1.00 39.81           C  
ATOM    812  NZ  LYS L 104      48.472  15.013  49.491  1.00 44.54           N1+
ATOM    813  C   LYS L 104      46.824   8.906  47.216  1.00 27.54           C  
ATOM    814  O   LYS L 104      45.996   8.128  47.760  1.00 27.39           O  
ATOM    815  OXT LYS L 104      48.060   8.674  47.136  1.00  0.00           O1-
TER     816      LYS L 104 
ATOM    817  N   GLN H 105       8.218   5.474  46.138  1.00 39.28           N1+
ATOM    818  CA  GLN H 105       9.489   6.199  45.918  1.00 38.40           C  
ATOM    819  CB  GLN H 105      10.696   5.256  46.101  1.00 39.93           C  
ATOM    820  CG  GLN H 105      10.729   4.080  45.122  1.00 46.29           C  
ATOM    821  CD  GLN H 105       9.718   3.045  45.595  1.00 51.51           C  
ATOM    822  OE1 GLN H 105       9.180   2.274  44.801  1.00 54.33           O  
ATOM    823  NE2 GLN H 105       9.448   3.028  46.927  1.00 43.50           N  
ATOM    824  C   GLN H 105       9.537   6.813  44.559  1.00 36.14           C  
ATOM    825  O   GLN H 105       9.003   6.266  43.595  1.00 35.77           O  
ATOM    826  N   VAL H 106      10.175   7.995  44.463  1.00 33.76           N  
ATOM    827  CA  VAL H 106      10.254   8.692  43.215  1.00 32.68           C  
ATOM    828  CB  VAL H 106      10.739  10.105  43.368  1.00 33.46           C  
ATOM    829  CG1 VAL H 106      10.926  10.718  41.971  1.00 33.40           C  
ATOM    830  CG2 VAL H 106       9.751  10.870  44.264  1.00 33.38           C  
ATOM    831  C   VAL H 106      11.230   7.977  42.348  1.00 31.27           C  
ATOM    832  O   VAL H 106      12.341   7.659  42.769  1.00 31.11           O  
ATOM    833  N   GLN H 107      10.831   7.706  41.091  0.90 30.28           N  
ATOM    834  CA  GLN H 107      11.715   6.994  40.222  0.90 30.16           C  
ATOM    835  CB  GLN H 107      11.522   5.472  40.342  0.90 31.70           C  
ATOM    836  CG  GLN H 107      10.098   5.017  40.014  0.90 34.49           C  
ATOM    837  CD  GLN H 107       9.981   3.538  40.352  0.90 38.50           C  
ATOM    838  OE1 GLN H 107      10.836   2.732  39.990  0.90 41.25           O  
ATOM    839  NE2 GLN H 107       8.893   3.167  41.080  0.90 39.79           N  
ATOM    840  C   GLN H 107      11.455   7.401  38.804  0.90 28.22           C  
ATOM    841  O   GLN H 107      10.312   7.611  38.401  0.90 27.43           O  
ATOM    842  N   LEU H 108      12.545   7.552  38.021  1.00 25.18           N  
ATOM    843  CA  LEU H 108      12.467   7.859  36.620  1.00 23.35           C  
ATOM    844  CB  LEU H 108      13.246   9.131  36.219  1.00 21.36           C  
ATOM    845  CG  LEU H 108      12.663  10.475  36.712  1.00 21.15           C  
ATOM    846  CD1 LEU H 108      11.361  10.836  35.985  1.00 21.63           C  
ATOM    847  CD2 LEU H 108      12.509  10.513  38.237  1.00 21.69           C  
ATOM    848  C   LEU H 108      13.137   6.721  35.910  1.00 23.43           C  
ATOM    849  O   LEU H 108      14.324   6.472  36.118  1.00 24.13           O  
ATOM    850  N   VAL H 109      12.392   5.998  35.045  1.00 21.60           N  
ATOM    851  CA  VAL H 109      12.970   4.879  34.352  1.00 22.79           C  
ATOM    852  CB  VAL H 109      12.190   3.610  34.534  1.00 23.01           C  
ATOM    853  CG1 VAL H 109      12.831   2.505  33.677  1.00 19.80           C  
ATOM    854  CG2 VAL H 109      12.135   3.284  36.035  1.00 17.85           C  
ATOM    855  C   VAL H 109      12.969   5.193  32.890  1.00 22.56           C  
ATOM    856  O   VAL H 109      11.932   5.514  32.313  1.00 23.85           O  
ATOM    857  N   GLN H 110      14.155   5.090  32.254  1.00 22.72           N  
ATOM    858  CA  GLN H 110      14.300   5.427  30.865  1.00 22.30           C  
ATOM    859  CB  GLN H 110      15.595   6.205  30.578  1.00 21.40           C  
ATOM    860  CG  GLN H 110      15.647   7.543  31.321  1.00 23.60           C  
ATOM    861  CD  GLN H 110      16.958   8.243  30.988  1.00 23.28           C  
ATOM    862  OE1 GLN H 110      17.663   8.720  31.876  1.00 23.04           O  
ATOM    863  NE2 GLN H 110      17.287   8.322  29.673  1.00 20.75           N  
ATOM    864  C   GLN H 110      14.300   4.182  30.031  1.00 22.58           C  
ATOM    865  O   GLN H 110      14.479   3.072  30.531  1.00 22.72           O  
ATOM    866  N   SER H 111      14.076   4.355  28.710  1.00 23.06           N  
ATOM    867  CA  SER H 111      14.047   3.265  27.775  1.00 22.67           C  
ATOM    868  CB  SER H 111      13.435   3.643  26.412  1.00 22.80           C  
ATOM    869  OG  SER H 111      14.178   4.694  25.814  1.00 24.45           O  
ATOM    870  C   SER H 111      15.454   2.790  27.556  1.00 23.71           C  
ATOM    871  O   SER H 111      16.412   3.421  27.997  1.00 24.37           O  
ATOM    872  N   GLY H 112      15.604   1.644  26.860  1.00 24.10           N  
ATOM    873  CA  GLY H 112      16.879   0.999  26.692  1.00 22.90           C  
ATOM    874  C   GLY H 112      17.712   1.670  25.644  1.00 22.67           C  
ATOM    875  O   GLY H 112      17.264   2.560  24.924  1.00 21.47           O  
ATOM    876  N   ALA H 113      18.973   1.197  25.532  1.00 22.41           N  
ATOM    877  CA  ALA H 113      19.958   1.741  24.640  1.00 23.06           C  
ATOM    878  CB  ALA H 113      21.344   1.087  24.787  1.00 22.16           C  
ATOM    879  C   ALA H 113      19.513   1.558  23.228  1.00 24.22           C  
ATOM    880  O   ALA H 113      18.783   0.622  22.904  1.00 23.69           O  
ATOM    881  N   GLU H 114      19.933   2.489  22.346  1.00 24.45           N  
ATOM    882  CA  GLU H 114      19.535   2.391  20.974  1.00 25.30           C  
ATOM    883  CB  GLU H 114      18.410   3.369  20.603  1.00 27.42           C  
ATOM    884  CG  GLU H 114      17.105   3.061  21.341  1.00 32.00           C  
ATOM    885  CD  GLU H 114      16.058   4.075  20.915  1.00 35.50           C  
ATOM    886  OE1 GLU H 114      15.906   4.281  19.682  1.00 37.48           O  
ATOM    887  OE2 GLU H 114      15.395   4.654  21.816  1.00 38.96           O1-
ATOM    888  C   GLU H 114      20.711   2.680  20.097  1.00 24.77           C  
ATOM    889  O   GLU H 114      21.647   3.378  20.488  1.00 25.30           O  
ATOM    890  N   VAL H 115      20.700   2.100  18.880  1.00 24.81           N  
ATOM    891  CA  VAL H 115      21.741   2.341  17.923  1.00 23.70           C  
ATOM    892  CB  VAL H 115      22.478   1.096  17.522  1.00 24.05           C  
ATOM    893  CG1 VAL H 115      23.538   1.468  16.473  1.00 22.70           C  
ATOM    894  CG2 VAL H 115      23.057   0.440  18.786  1.00 23.15           C  
ATOM    895  C   VAL H 115      21.057   2.865  16.701  1.00 24.35           C  
ATOM    896  O   VAL H 115      20.068   2.291  16.247  1.00 23.98           O  
ATOM    897  N   LYS H 116      21.562   3.979  16.132  1.00 24.22           N  
ATOM    898  CA  LYS H 116      20.895   4.547  14.994  1.00 24.63           C  
ATOM    899  CB  LYS H 116      20.062   5.793  15.340  1.00 23.59           C  
ATOM    900  CG  LYS H 116      18.797   5.484  16.143  1.00 23.20           C  
ATOM    901  CD  LYS H 116      17.792   4.620  15.378  1.00 26.16           C  
ATOM    902  CE  LYS H 116      16.519   4.299  16.165  1.00 29.88           C  
ATOM    903  NZ  LYS H 116      16.801   3.283  17.203  1.00 33.17           N1+
ATOM    904  C   LYS H 116      21.900   4.958  13.967  1.00 24.39           C  
ATOM    905  O   LYS H 116      23.064   5.212  14.271  1.00 24.01           O  
ATOM    906  N   LYS H 117      21.455   5.009  12.695  1.00 25.91           N  
ATOM    907  CA  LYS H 117      22.295   5.434  11.612  1.00 27.44           C  
ATOM    908  CB  LYS H 117      21.917   4.808  10.259  1.00 29.96           C  
ATOM    909  CG  LYS H 117      22.077   3.285  10.231  1.00 33.67           C  
ATOM    910  CD  LYS H 117      23.505   2.805  10.506  1.00 36.76           C  
ATOM    911  CE  LYS H 117      23.659   1.282  10.479  1.00 35.94           C  
ATOM    912  NZ  LYS H 117      25.066   0.911  10.750  1.00 36.31           N1+
ATOM    913  C   LYS H 117      22.129   6.915  11.498  1.00 26.04           C  
ATOM    914  O   LYS H 117      21.131   7.473  11.951  1.00 27.23           O  
ATOM    915  N   PRO H 118      23.083   7.581  10.913  1.00 25.43           N  
ATOM    916  CA  PRO H 118      22.958   9.005  10.806  1.00 25.98           C  
ATOM    917  CD  PRO H 118      24.472   7.169  11.033  1.00 27.23           C  
ATOM    918  CB  PRO H 118      24.332   9.513  10.379  1.00 26.66           C  
ATOM    919  CG  PRO H 118      25.292   8.472  10.986  1.00 26.09           C  
ATOM    920  C   PRO H 118      21.832   9.394   9.906  1.00 27.35           C  
ATOM    921  O   PRO H 118      21.598   8.714   8.909  1.00 28.03           O  
ATOM    922  N   GLY H 119      21.122  10.486  10.256  1.00 26.92           N  
ATOM    923  CA  GLY H 119      20.033  10.973   9.459  1.00 26.28           C  
ATOM    924  C   GLY H 119      18.738  10.464  10.018  1.00 27.19           C  
ATOM    925  O   GLY H 119      17.670  10.974   9.686  1.00 28.12           O  
ATOM    926  N   ALA H 120      18.802   9.440  10.889  1.00 26.41           N  
ATOM    927  CA  ALA H 120      17.626   8.854  11.473  1.00 26.62           C  
ATOM    928  CB  ALA H 120      17.820   7.389  11.900  1.00 28.02           C  
ATOM    929  C   ALA H 120      17.247   9.635  12.693  1.00 25.84           C  
ATOM    930  O   ALA H 120      17.898  10.616  13.048  1.00 23.73           O  
ATOM    931  N   SER H 121      16.129   9.236  13.338  1.00 25.14           N  
ATOM    932  CA  SER H 121      15.686   9.888  14.537  0.90 24.88           C  
ATOM    933  CB  SER H 121      14.317  10.572  14.385  0.90 24.92           C  
ATOM    934  OG  SER H 121      13.338   9.621  13.996  0.90 30.73           O  
ATOM    935  C   SER H 121      15.573   8.861  15.627  1.00 25.21           C  
ATOM    936  O   SER H 121      15.430   7.668  15.361  1.00 27.25           O  
ATOM    937  N   VAL H 122      15.674   9.310  16.897  1.00 23.79           N  
ATOM    938  CA  VAL H 122      15.559   8.426  18.022  1.00 22.28           C  
ATOM    939  CB  VAL H 122      16.862   8.224  18.744  1.00 21.71           C  
ATOM    940  CG1 VAL H 122      17.317   9.572  19.329  1.00 21.72           C  
ATOM    941  CG2 VAL H 122      16.682   7.117  19.796  1.00 23.35           C  
ATOM    942  C   VAL H 122      14.589   9.048  18.981  1.00 22.20           C  
ATOM    943  O   VAL H 122      14.500  10.271  19.081  1.00 21.97           O  
ATOM    944  N   LYS H 123      13.808   8.207  19.689  1.00 22.93           N  
ATOM    945  CA  LYS H 123      12.860   8.706  20.643  1.00 22.32           C  
ATOM    946  CB  LYS H 123      11.407   8.466  20.197  1.00 22.01           C  
ATOM    947  CG  LYS H 123      10.346   9.196  21.020  1.00 23.06           C  
ATOM    948  CD  LYS H 123       8.979   9.207  20.333  1.00 22.79           C  
ATOM    949  CE  LYS H 123       7.887   9.923  21.128  1.00 25.03           C  
ATOM    950  NZ  LYS H 123       6.606   9.872  20.387  1.00 26.92           N1+
ATOM    951  C   LYS H 123      13.091   7.941  21.910  1.00 23.32           C  
ATOM    952  O   LYS H 123      12.955   6.718  21.932  1.00 25.96           O  
ATOM    953  N   VAL H 124      13.444   8.648  23.004  1.00 23.02           N  
ATOM    954  CA  VAL H 124      13.723   8.005  24.259  1.00 21.87           C  
ATOM    955  CB  VAL H 124      15.009   8.468  24.881  1.00 21.32           C  
ATOM    956  CG1 VAL H 124      15.180   7.772  26.242  1.00 23.45           C  
ATOM    957  CG2 VAL H 124      16.159   8.209  23.892  1.00 19.86           C  
ATOM    958  C   VAL H 124      12.625   8.366  25.206  1.00 21.83           C  
ATOM    959  O   VAL H 124      12.088   9.472  25.155  1.00 22.43           O  
ATOM    960  N   SER H 125      12.259   7.430  26.106  1.00 21.19           N  
ATOM    961  CA  SER H 125      11.170   7.692  27.003  1.00 21.67           C  
ATOM    962  CB  SER H 125      10.054   6.635  26.933  1.00 22.27           C  
ATOM    963  OG  SER H 125      10.545   5.374  27.360  1.00 26.32           O  
ATOM    964  C   SER H 125      11.670   7.717  28.412  1.00 22.03           C  
ATOM    965  O   SER H 125      12.729   7.177  28.731  1.00 21.06           O  
ATOM    966  N   CYS H 126      10.912   8.404  29.289  1.00 22.05           N  
ATOM    967  CA  CYS H 126      11.242   8.497  30.681  1.00 22.32           C  
ATOM    968  CB  CYS H 126      11.833   9.884  31.037  1.00 22.64           C  
ATOM    969  SG  CYS H 126      12.291  10.109  32.783  1.00 25.05           S  
ATOM    970  C   CYS H 126       9.956   8.302  31.429  1.00 22.22           C  
ATOM    971  O   CYS H 126       9.068   9.152  31.375  1.00 22.65           O  
ATOM    972  N   LYS H 127       9.819   7.166  32.148  1.00 22.37           N  
ATOM    973  CA  LYS H 127       8.603   6.900  32.865  1.00 23.18           C  
ATOM    974  CB  LYS H 127       8.215   5.417  32.932  1.00 26.07           C  
ATOM    975  CG  LYS H 127       6.917   5.220  33.711  1.00 32.01           C  
ATOM    976  CD  LYS H 127       6.282   3.843  33.553  1.00 37.14           C  
ATOM    977  CE  LYS H 127       5.073   3.642  34.468  1.00 38.29           C  
ATOM    978  NZ  LYS H 127       4.030   4.646  34.152  1.00 38.97           N1+
ATOM    979  C   LYS H 127       8.777   7.360  34.275  1.00 22.84           C  
ATOM    980  O   LYS H 127       9.745   7.002  34.943  1.00 23.77           O  
ATOM    981  N   ALA H 128       7.808   8.152  34.776  1.00 22.84           N  
ATOM    982  CA  ALA H 128       7.924   8.692  36.099  1.00 23.27           C  
ATOM    983  CB  ALA H 128       7.729  10.217  36.152  1.00 23.42           C  
ATOM    984  C   ALA H 128       6.887   8.080  36.982  1.00 24.31           C  
ATOM    985  O   ALA H 128       5.779   7.770  36.544  1.00 25.17           O  
ATOM    986  N   SER H 129       7.249   7.860  38.264  1.00 25.08           N  
ATOM    987  CA  SER H 129       6.309   7.316  39.200  1.00 26.44           C  
ATOM    988  CB  SER H 129       6.318   5.779  39.278  1.00 26.99           C  
ATOM    989  OG  SER H 129       5.934   5.211  38.036  1.00 29.25           O  
ATOM    990  C   SER H 129       6.691   7.797  40.564  1.00 25.95           C  
ATOM    991  O   SER H 129       7.818   8.235  40.790  1.00 25.07           O  
ATOM    992  N   GLY H 130       5.769   7.601  41.520  1.00 42.08           N  
ATOM    993  CA  GLY H 130       6.015   7.969  42.876  1.00 40.49           C  
ATOM    994  C   GLY H 130       5.513   9.358  42.987  1.00 40.34           C  
ATOM    995  O   GLY H 130       5.251   9.860  44.079  1.00 41.78           O  
ATOM    996  N   PHE H 131       5.370  10.011  41.820  1.00 39.27           N  
ATOM    997  CA  PHE H 131       4.850  11.341  41.774  1.00 37.86           C  
ATOM    998  CB  PHE H 131       5.900  12.462  41.956  1.00 34.32           C  
ATOM    999  CG  PHE H 131       6.872  12.474  40.821  1.00 32.72           C  
ATOM   1000  CD1 PHE H 131       6.559  13.062  39.621  1.00 30.43           C  
ATOM   1001  CD2 PHE H 131       8.120  11.921  40.960  1.00 32.41           C  
ATOM   1002  CE1 PHE H 131       7.456  13.079  38.581  1.00 31.64           C  
ATOM   1003  CE2 PHE H 131       9.022  11.936  39.922  1.00 30.53           C  
ATOM   1004  CZ  PHE H 131       8.698  12.515  38.724  1.00 31.15           C  
ATOM   1005  C   PHE H 131       4.192  11.509  40.443  1.00 39.30           C  
ATOM   1006  O   PHE H 131       4.255  10.629  39.583  1.00 39.91           O  
ATOM   1007  N   ASN H 132       3.506  12.649  40.250  1.00 44.23           N  
ATOM   1008  CA  ASN H 132       2.873  12.899  38.991  1.00 45.17           C  
ATOM   1009  CB  ASN H 132       1.532  13.646  39.086  1.00 48.25           C  
ATOM   1010  CG  ASN H 132       0.460  12.662  39.516  1.00 51.74           C  
ATOM   1011  OD1 ASN H 132       0.614  11.451  39.361  1.00 53.79           O  
ATOM   1012  ND2 ASN H 132      -0.668  13.193  40.055  1.00 52.60           N  
ATOM   1013  C   ASN H 132       3.785  13.769  38.202  1.00 43.70           C  
ATOM   1014  O   ASN H 132       4.344  14.744  38.698  1.00 42.31           O  
ATOM   1015  N   ILE H 133       3.923  13.429  36.915  1.00 42.04           N  
ATOM   1016  CA  ILE H 133       4.795  14.118  36.019  1.00 41.12           C  
ATOM   1017  CB  ILE H 133       4.811  13.493  34.651  1.00 41.53           C  
ATOM   1018  CG1 ILE H 133       5.995  14.015  33.825  1.00 41.66           C  
ATOM   1019  CG2 ILE H 133       3.437  13.699  33.999  1.00 39.68           C  
ATOM   1020  CD1 ILE H 133       6.261  13.186  32.568  1.00 44.45           C  
ATOM   1021  C   ILE H 133       4.331  15.540  35.935  1.00 40.90           C  
ATOM   1022  O   ILE H 133       5.120  16.456  35.711  1.00 40.26           O  
ATOM   1023  N   LYS H 134       3.016  15.748  36.097  1.00 43.03           N  
ATOM   1024  CA  LYS H 134       2.398  17.040  36.018  1.00 43.08           C  
ATOM   1025  CB  LYS H 134       0.875  16.950  36.188  1.00 43.71           C  
ATOM   1026  CG  LYS H 134       0.135  18.177  35.664  1.00 45.93           C  
ATOM   1027  CD  LYS H 134      -1.364  17.932  35.485  1.00 49.29           C  
ATOM   1028  CE  LYS H 134      -2.099  19.086  34.801  1.00 51.02           C  
ATOM   1029  NZ  LYS H 134      -1.960  18.974  33.332  1.00 51.66           N1+
ATOM   1030  C   LYS H 134       2.950  17.934  37.098  1.00 41.40           C  
ATOM   1031  O   LYS H 134       2.945  19.156  36.976  1.00 39.57           O  
ATOM   1032  N   ASP H 135       3.419  17.342  38.208  1.00 38.40           N  
ATOM   1033  CA  ASP H 135       3.881  18.080  39.356  1.00 40.42           C  
ATOM   1034  CB  ASP H 135       4.310  17.160  40.513  1.00 42.52           C  
ATOM   1035  CG  ASP H 135       3.084  16.446  41.063  1.00 45.08           C  
ATOM   1036  OD1 ASP H 135       2.006  17.090  41.162  1.00 45.03           O  
ATOM   1037  OD2 ASP H 135       3.214  15.234  41.384  1.00 45.36           O1-
ATOM   1038  C   ASP H 135       5.079  18.943  39.058  1.00 40.59           C  
ATOM   1039  O   ASP H 135       5.148  20.070  39.551  1.00 40.65           O  
ATOM   1040  N   THR H 136       6.055  18.460  38.256  1.00 37.11           N  
ATOM   1041  CA  THR H 136       7.278  19.213  38.131  1.00 34.72           C  
ATOM   1042  CB  THR H 136       8.423  18.607  38.891  1.00 35.22           C  
ATOM   1043  OG1 THR H 136       8.704  17.303  38.406  1.00 35.26           O  
ATOM   1044  CG2 THR H 136       8.054  18.542  40.380  1.00 36.04           C  
ATOM   1045  C   THR H 136       7.718  19.328  36.713  1.00 32.68           C  
ATOM   1046  O   THR H 136       7.029  18.892  35.793  1.00 32.97           O  
ATOM   1047  N   TYR H 137       8.893  19.972  36.512  1.00 19.24           N  
ATOM   1048  CA  TYR H 137       9.383  20.122  35.171  1.00 19.69           C  
ATOM   1049  CB  TYR H 137      10.282  21.354  34.958  1.00 20.32           C  
ATOM   1050  CG  TYR H 137       9.454  22.579  35.111  1.00 22.09           C  
ATOM   1051  CD1 TYR H 137       9.173  23.083  36.358  1.00 23.59           C  
ATOM   1052  CD2 TYR H 137       8.967  23.231  34.003  1.00 23.63           C  
ATOM   1053  CE1 TYR H 137       8.409  24.215  36.499  1.00 24.59           C  
ATOM   1054  CE2 TYR H 137       8.202  24.366  34.139  1.00 23.64           C  
ATOM   1055  CZ  TYR H 137       7.921  24.860  35.389  1.00 24.34           C  
ATOM   1056  OH  TYR H 137       7.138  26.024  35.536  1.00 24.66           O  
ATOM   1057  C   TYR H 137      10.255  18.938  34.896  1.00 19.33           C  
ATOM   1058  O   TYR H 137      10.915  18.433  35.801  1.00 21.70           O  
ATOM   1059  N   ILE H 138      10.242  18.428  33.647  1.00 18.30           N  
ATOM   1060  CA  ILE H 138      11.093  17.321  33.309  1.00 17.58           C  
ATOM   1061  CB  ILE H 138      10.359  16.141  32.732  1.00 16.17           C  
ATOM   1062  CG1 ILE H 138       9.411  15.536  33.779  1.00 17.76           C  
ATOM   1063  CG2 ILE H 138      11.402  15.141  32.198  1.00 13.23           C  
ATOM   1064  CD1 ILE H 138      10.134  14.974  35.006  1.00 17.19           C  
ATOM   1065  C   ILE H 138      12.066  17.796  32.272  1.00 17.80           C  
ATOM   1066  O   ILE H 138      11.679  18.325  31.229  1.00 16.52           O  
ATOM   1067  N   HIS H 139      13.375  17.602  32.533  1.00 15.23           N  
ATOM   1068  CA  HIS H 139      14.390  18.091  31.647  1.00 15.80           C  
ATOM   1069  ND1 HIS H 139      15.380  21.544  32.186  1.00 14.75           N  
ATOM   1070  CG  HIS H 139      14.774  20.373  32.567  1.00 16.24           C  
ATOM   1071  CB  HIS H 139      15.377  19.027  32.347  1.00 16.62           C  
ATOM   1072  NE2 HIS H 139      13.439  22.109  33.104  1.00 17.16           N  
ATOM   1073  CD2 HIS H 139      13.584  20.735  33.116  1.00 17.07           C  
ATOM   1074  CE1 HIS H 139      14.543  22.549  32.526  1.00 16.57           C  
ATOM   1075  C   HIS H 139      15.168  16.949  31.076  1.00 17.56           C  
ATOM   1076  O   HIS H 139      15.135  15.832  31.590  1.00 18.20           O  
ATOM   1077  N   TRP H 140      15.859  17.209  29.945  1.00 14.85           N  
ATOM   1078  CA  TRP H 140      16.694  16.215  29.339  1.00 14.90           C  
ATOM   1079  CB  TRP H 140      16.226  15.803  27.932  1.00 14.34           C  
ATOM   1080  CG  TRP H 140      14.902  15.074  27.953  1.00 16.30           C  
ATOM   1081  CD2 TRP H 140      14.764  13.646  28.033  1.00 15.95           C  
ATOM   1082  CD1 TRP H 140      13.636  15.582  27.924  1.00 17.99           C  
ATOM   1083  NE1 TRP H 140      12.718  14.561  27.990  1.00 19.34           N  
ATOM   1084  CE2 TRP H 140      13.397  13.364  28.057  1.00 17.06           C  
ATOM   1085  CE3 TRP H 140      15.698  12.651  28.088  1.00 16.36           C  
ATOM   1086  CZ2 TRP H 140      12.943  12.079  28.135  1.00 17.69           C  
ATOM   1087  CZ3 TRP H 140      15.236  11.356  28.163  1.00 17.74           C  
ATOM   1088  CH2 TRP H 140      13.885  11.075  28.187  1.00 18.03           C  
ATOM   1089  C   TRP H 140      18.077  16.793  29.248  1.00 16.28           C  
ATOM   1090  O   TRP H 140      18.259  17.938  28.837  1.00 16.60           O  
ATOM   1091  N   VAL H 141      19.088  15.999  29.663  1.00 16.58           N  
ATOM   1092  CA  VAL H 141      20.463  16.420  29.638  1.00 16.88           C  
ATOM   1093  CB  VAL H 141      21.022  16.688  31.009  1.00 17.93           C  
ATOM   1094  CG1 VAL H 141      22.503  17.089  30.881  1.00 17.67           C  
ATOM   1095  CG2 VAL H 141      20.147  17.748  31.698  1.00 16.68           C  
ATOM   1096  C   VAL H 141      21.255  15.294  29.051  1.00 17.44           C  
ATOM   1097  O   VAL H 141      20.931  14.128  29.270  1.00 18.14           O  
ATOM   1098  N   ARG H 142      22.323  15.606  28.285  1.00 17.72           N  
ATOM   1099  CA  ARG H 142      23.071  14.528  27.697  1.00 18.12           C  
ATOM   1100  CB  ARG H 142      23.002  14.456  26.160  1.00 19.82           C  
ATOM   1101  CG  ARG H 142      23.639  15.628  25.406  1.00 20.35           C  
ATOM   1102  CD  ARG H 142      23.426  15.508  23.894  1.00 21.18           C  
ATOM   1103  NE  ARG H 142      24.359  16.430  23.187  1.00 23.22           N  
ATOM   1104  CZ  ARG H 142      24.267  16.538  21.828  1.00 25.57           C  
ATOM   1105  NH1 ARG H 142      23.283  15.870  21.163  1.00 28.26           N1+
ATOM   1106  NH2 ARG H 142      25.150  17.303  21.126  1.00 23.73           N  
ATOM   1107  C   ARG H 142      24.514  14.670  28.064  1.00 18.49           C  
ATOM   1108  O   ARG H 142      24.975  15.748  28.439  1.00 17.85           O  
ATOM   1109  N   GLN H 143      25.259  13.548  28.001  1.00 19.44           N  
ATOM   1110  CA  GLN H 143      26.659  13.578  28.313  1.00 20.54           C  
ATOM   1111  CB  GLN H 143      26.954  13.049  29.729  1.00 19.73           C  
ATOM   1112  CG  GLN H 143      28.408  13.204  30.182  1.00 20.36           C  
ATOM   1113  CD  GLN H 143      28.514  12.674  31.608  1.00 20.01           C  
ATOM   1114  OE1 GLN H 143      27.773  11.775  32.005  1.00 19.44           O  
ATOM   1115  NE2 GLN H 143      29.454  13.250  32.404  1.00 17.89           N  
ATOM   1116  C   GLN H 143      27.365  12.698  27.324  1.00 22.64           C  
ATOM   1117  O   GLN H 143      27.037  11.522  27.184  1.00 20.70           O  
ATOM   1118  N   ALA H 144      28.364  13.255  26.608  1.00 24.75           N  
ATOM   1119  CA  ALA H 144      29.099  12.495  25.631  1.00 27.87           C  
ATOM   1120  CB  ALA H 144      29.886  13.366  24.635  1.00 28.81           C  
ATOM   1121  C   ALA H 144      30.066  11.621  26.358  1.00 31.23           C  
ATOM   1122  O   ALA H 144      30.387  11.883  27.515  1.00 30.53           O  
ATOM   1123  N   PRO H 145      30.542  10.574  25.736  1.00 34.69           N  
ATOM   1124  CA  PRO H 145      31.453   9.727  26.442  1.00 35.80           C  
ATOM   1125  CD  PRO H 145      29.771   9.839  24.747  1.00 35.15           C  
ATOM   1126  CB  PRO H 145      31.629   8.487  25.571  1.00 36.36           C  
ATOM   1127  CG  PRO H 145      30.277   8.386  24.836  1.00 36.79           C  
ATOM   1128  C   PRO H 145      32.702  10.467  26.773  1.00 36.95           C  
ATOM   1129  O   PRO H 145      33.337  11.013  25.871  1.00 38.45           O  
ATOM   1130  N   GLY H 146      33.074  10.484  28.065  1.00 37.35           N  
ATOM   1131  CA  GLY H 146      34.280  11.126  28.501  1.00 37.26           C  
ATOM   1132  C   GLY H 146      34.057  12.603  28.676  1.00 37.19           C  
ATOM   1133  O   GLY H 146      34.969  13.316  29.097  1.00 38.45           O  
ATOM   1134  N   GLN H 147      32.837  13.108  28.399  1.00 36.23           N  
ATOM   1135  CA  GLN H 147      32.638  14.535  28.455  1.00 36.52           C  
ATOM   1136  CB  GLN H 147      32.038  15.143  27.173  1.00 38.81           C  
ATOM   1137  CG  GLN H 147      32.959  15.104  25.950  1.00 42.74           C  
ATOM   1138  CD  GLN H 147      34.063  16.141  26.124  1.00 48.07           C  
ATOM   1139  OE1 GLN H 147      34.752  16.496  25.170  1.00 51.11           O  
ATOM   1140  NE2 GLN H 147      34.241  16.649  27.373  1.00 49.22           N  
ATOM   1141  C   GLN H 147      31.715  14.914  29.576  1.00 34.42           C  
ATOM   1142  O   GLN H 147      31.373  14.111  30.443  1.00 32.04           O  
ATOM   1143  N   ARG H 148      31.353  16.218  29.570  1.00 32.25           N  
ATOM   1144  CA  ARG H 148      30.502  16.925  30.488  1.00 30.35           C  
ATOM   1145  CB  ARG H 148      30.789  18.429  30.556  1.00  0.00           C  
ATOM   1146  CG  ARG H 148      31.739  18.772  31.680  1.00  0.00           C  
ATOM   1147  CD  ARG H 148      31.173  18.235  32.987  1.00  0.00           C  
ATOM   1148  NE  ARG H 148      29.803  18.802  33.156  1.00  0.00           N  
ATOM   1149  CZ  ARG H 148      28.830  18.126  33.836  1.00  0.00           C  
ATOM   1150  NH1 ARG H 148      29.002  16.814  34.164  1.00  0.00           N1+
ATOM   1151  NH2 ARG H 148      27.684  18.772  34.199  1.00  0.00           N  
ATOM   1152  C   ARG H 148      29.065  16.853  30.088  1.00 27.60           C  
ATOM   1153  O   ARG H 148      28.687  16.258  29.082  1.00 28.72           O  
ATOM   1154  N   LEU H 149      28.224  17.471  30.940  1.00 24.03           N  
ATOM   1155  CA  LEU H 149      26.801  17.505  30.780  1.00 21.24           C  
ATOM   1156  CB  LEU H 149      26.082  17.599  32.138  1.00 20.04           C  
ATOM   1157  CG  LEU H 149      26.395  16.411  33.069  1.00 19.82           C  
ATOM   1158  CD1 LEU H 149      25.771  16.593  34.458  1.00 20.10           C  
ATOM   1159  CD2 LEU H 149      26.001  15.074  32.427  1.00 21.25           C  
ATOM   1160  C   LEU H 149      26.371  18.678  29.941  1.00 21.03           C  
ATOM   1161  O   LEU H 149      26.972  19.753  29.976  1.00 21.49           O  
ATOM   1162  N   GLU H 150      25.284  18.481  29.161  0.94 20.70           N  
ATOM   1163  CA  GLU H 150      24.742  19.507  28.313  0.94 21.72           C  
ATOM   1164  CB  GLU H 150      25.106  19.290  26.833  0.94 20.97           C  
ATOM   1165  CG  GLU H 150      24.833  20.491  25.929  0.94 29.93           C  
ATOM   1166  CD  GLU H 150      25.500  20.207  24.589  0.94 33.64           C  
ATOM   1167  OE1 GLU H 150      25.947  19.045  24.389  0.94 35.64           O  
ATOM   1168  OE2 GLU H 150      25.573  21.144  23.751  0.94 39.07           O1-
ATOM   1169  C   GLU H 150      23.241  19.469  28.446  0.94 20.71           C  
ATOM   1170  O   GLU H 150      22.634  18.400  28.419  0.94 19.72           O  
ATOM   1171  N   TRP H 151      22.594  20.648  28.576  1.00 19.80           N  
ATOM   1172  CA  TRP H 151      21.170  20.721  28.792  1.00 19.46           C  
ATOM   1173  CB  TRP H 151      20.796  21.955  29.627  1.00 18.75           C  
ATOM   1174  CG  TRP H 151      19.318  22.208  29.716  1.00 18.85           C  
ATOM   1175  CD2 TRP H 151      18.618  23.164  28.903  1.00 18.40           C  
ATOM   1176  CD1 TRP H 151      18.389  21.639  30.532  1.00 18.71           C  
ATOM   1177  NE1 TRP H 151      17.153  22.174  30.270  1.00 19.24           N  
ATOM   1178  CE2 TRP H 151      17.277  23.114  29.275  1.00 18.79           C  
ATOM   1179  CE3 TRP H 151      19.054  24.011  27.925  1.00 17.39           C  
ATOM   1180  CZ2 TRP H 151      16.344  23.911  28.676  1.00 18.31           C  
ATOM   1181  CZ3 TRP H 151      18.111  24.817  27.326  1.00 17.32           C  
ATOM   1182  CH2 TRP H 151      16.782  24.768  27.692  1.00 18.07           C  
ATOM   1183  C   TRP H 151      20.450  20.846  27.482  1.00 18.47           C  
ATOM   1184  O   TRP H 151      20.738  21.751  26.705  1.00 18.22           O  
ATOM   1185  N   MET H 152      19.586  19.856  27.155  1.00 16.65           N  
ATOM   1186  CA  MET H 152      18.776  19.834  25.961  1.00 17.33           C  
ATOM   1187  CB  MET H 152      18.414  18.404  25.543  1.00 18.16           C  
ATOM   1188  CG  MET H 152      19.661  17.580  25.222  1.00 20.57           C  
ATOM   1189  SD  MET H 152      19.335  15.868  24.713  1.00 23.27           S  
ATOM   1190  CE  MET H 152      18.737  16.314  23.056  1.00 24.21           C  
ATOM   1191  C   MET H 152      17.509  20.652  25.980  1.00 18.60           C  
ATOM   1192  O   MET H 152      17.221  21.366  25.020  1.00 19.52           O  
ATOM   1193  N   GLY H 153      16.711  20.578  27.071  1.00 18.07           N  
ATOM   1194  CA  GLY H 153      15.440  21.264  27.086  1.00 16.12           C  
ATOM   1195  C   GLY H 153      14.590  20.709  28.190  1.00 17.83           C  
ATOM   1196  O   GLY H 153      15.006  19.807  28.915  1.00 18.82           O  
ATOM   1197  N   ARG H 154      13.353  21.241  28.330  1.00 18.20           N  
ATOM   1198  CA  ARG H 154      12.474  20.849  29.400  1.00 19.46           C  
ATOM   1199  CB  ARG H 154      12.398  21.888  30.508  1.00 21.53           C  
ATOM   1200  CG  ARG H 154      11.826  23.222  30.022  1.00 22.54           C  
ATOM   1201  CD  ARG H 154      11.746  24.303  31.100  1.00  0.00           C  
ATOM   1202  NE  ARG H 154      11.014  25.459  30.507  1.00  0.00           N  
ATOM   1203  CZ  ARG H 154      11.284  26.732  30.923  1.00  0.00           C  
ATOM   1204  NH1 ARG H 154      12.263  26.952  31.848  1.00  0.00           N1+
ATOM   1205  NH2 ARG H 154      10.577  27.781  30.410  1.00  0.00           N  
ATOM   1206  C   ARG H 154      11.069  20.855  28.894  1.00 19.06           C  
ATOM   1207  O   ARG H 154      10.772  21.451  27.861  1.00 19.23           O  
ATOM   1208  N   ILE H 155      10.168  20.170  29.634  1.00 17.66           N  
ATOM   1209  CA  ILE H 155       8.762  20.187  29.343  1.00 18.79           C  
ATOM   1210  CB  ILE H 155       8.290  18.952  28.629  1.00 19.12           C  
ATOM   1211  CG1 ILE H 155       6.839  19.122  28.149  1.00 18.48           C  
ATOM   1212  CG2 ILE H 155       8.522  17.743  29.549  1.00 19.49           C  
ATOM   1213  CD1 ILE H 155       6.400  18.058  27.142  1.00 17.81           C  
ATOM   1214  C   ILE H 155       8.021  20.293  30.644  1.00 20.11           C  
ATOM   1215  O   ILE H 155       8.430  19.713  31.648  1.00 21.42           O  
ATOM   1216  N   ASP H 156       6.917  21.069  30.661  1.00 19.38           N  
ATOM   1217  CA  ASP H 156       6.080  21.197  31.825  1.00 20.01           C  
ATOM   1218  CB  ASP H 156       5.587  22.643  32.032  1.00 20.46           C  
ATOM   1219  CG  ASP H 156       4.734  22.739  33.292  1.00 23.92           C  
ATOM   1220  OD1 ASP H 156       4.412  21.676  33.885  1.00 26.78           O  
ATOM   1221  OD2 ASP H 156       4.387  23.888  33.675  1.00 33.36           O1-
ATOM   1222  C   ASP H 156       4.893  20.335  31.542  1.00 20.93           C  
ATOM   1223  O   ASP H 156       4.072  20.674  30.694  1.00 21.84           O  
ATOM   1224  N   PRO H 157       4.749  19.174  32.095  1.00 40.14           N  
ATOM   1225  CA  PRO H 157       3.679  18.336  31.618  1.00 42.00           C  
ATOM   1226  CD  PRO H 157       5.881  18.392  32.563  1.00 39.77           C  
ATOM   1227  CB  PRO H 157       3.922  16.974  32.252  1.00 41.82           C  
ATOM   1228  CG  PRO H 157       5.454  16.922  32.399  1.00 41.10           C  
ATOM   1229  C   PRO H 157       2.305  18.891  31.823  1.00 43.56           C  
ATOM   1230  O   PRO H 157       1.382  18.403  31.169  1.00 45.68           O  
ATOM   1231  N   ALA H 158       2.129  19.828  32.775  1.00 45.29           N  
ATOM   1232  CA  ALA H 158       0.837  20.417  33.014  1.00 46.42           C  
ATOM   1233  CB  ALA H 158       0.817  21.262  34.298  1.00 44.73           C  
ATOM   1234  C   ALA H 158       0.381  21.320  31.887  1.00 47.50           C  
ATOM   1235  O   ALA H 158      -0.751  21.198  31.421  1.00 49.79           O  
ATOM   1236  N   ASN H 159       1.224  22.296  31.462  1.00 44.27           N  
ATOM   1237  CA  ASN H 159       0.921  23.205  30.380  1.00 43.13           C  
ATOM   1238  CB  ASN H 159       1.553  24.606  30.534  1.00 44.83           C  
ATOM   1239  CG  ASN H 159       3.055  24.475  30.629  1.00 46.82           C  
ATOM   1240  OD1 ASN H 159       3.619  23.435  30.304  1.00 48.68           O  
ATOM   1241  ND2 ASN H 159       3.725  25.555  31.112  1.00 45.60           N  
ATOM   1242  C   ASN H 159       1.219  22.605  29.024  1.00 42.95           C  
ATOM   1243  O   ASN H 159       0.586  22.971  28.034  1.00 43.62           O  
ATOM   1244  N   GLY H 160       2.198  21.678  28.929  1.00 40.14           N  
ATOM   1245  CA  GLY H 160       2.526  21.042  27.675  1.00 36.95           C  
ATOM   1246  C   GLY H 160       3.547  21.887  27.016  1.00 36.45           C  
ATOM   1247  O   GLY H 160       3.934  21.673  25.867  1.00 37.49           O  
ATOM   1248  N   TYR H 161       4.031  22.865  27.783  1.00 21.65           N  
ATOM   1249  CA  TYR H 161       4.940  23.846  27.249  1.00 20.79           C  
ATOM   1250  CB  TYR H 161       4.895  25.195  27.989  1.00 22.62           C  
ATOM   1251  CG  TYR H 161       5.950  26.079  27.413  1.00 26.55           C  
ATOM   1252  CD1 TYR H 161       7.230  26.062  27.922  1.00 23.28           C  
ATOM   1253  CD2 TYR H 161       5.664  26.923  26.364  1.00 17.83           C  
ATOM   1254  CE1 TYR H 161       8.208  26.873  27.396  1.00 16.90           C  
ATOM   1255  CE2 TYR H 161       6.639  27.736  25.834  1.00  0.00           C  
ATOM   1256  CZ  TYR H 161       7.913  27.712  26.350  1.00  0.00           C  
ATOM   1257  OH  TYR H 161       8.915  28.545  25.807  1.00  0.00           O  
ATOM   1258  C   TYR H 161       6.337  23.315  27.346  1.00 20.63           C  
ATOM   1259  O   TYR H 161       6.713  22.705  28.346  1.00 20.41           O  
ATOM   1260  N   THR H 162       7.144  23.518  26.283  1.00 19.82           N  
ATOM   1261  CA  THR H 162       8.493  23.025  26.293  1.00 18.16           C  
ATOM   1262  CB  THR H 162       8.722  21.906  25.320  1.00 17.58           C  
ATOM   1263  OG1 THR H 162       8.481  22.357  23.995  1.00 24.05           O  
ATOM   1264  CG2 THR H 162       7.774  20.749  25.665  1.00 19.23           C  
ATOM   1265  C   THR H 162       9.434  24.127  25.915  1.00 19.27           C  
ATOM   1266  O   THR H 162       9.066  25.081  25.231  1.00 21.17           O  
ATOM   1267  N   LYS H 163      10.690  24.025  26.391  1.00 19.37           N  
ATOM   1268  CA  LYS H 163      11.685  24.990  26.031  1.00 19.59           C  
ATOM   1269  CB  LYS H 163      12.088  25.927  27.176  1.00 20.50           C  
ATOM   1270  CG  LYS H 163      13.041  27.010  26.691  1.00 20.51           C  
ATOM   1271  CD  LYS H 163      13.302  28.120  27.699  1.00 18.83           C  
ATOM   1272  CE  LYS H 163      14.257  29.177  27.149  1.00 23.90           C  
ATOM   1273  NZ  LYS H 163      14.712  30.070  28.235  1.00 25.18           N1+
ATOM   1274  C   LYS H 163      12.911  24.229  25.630  1.00 20.40           C  
ATOM   1275  O   LYS H 163      13.260  23.231  26.262  1.00 20.24           O  
ATOM   1276  N   TYR H 164      13.618  24.695  24.577  1.00 19.90           N  
ATOM   1277  CA  TYR H 164      14.742  23.943  24.090  1.00 18.66           C  
ATOM   1278  CB  TYR H 164      14.559  23.415  22.654  1.00 17.71           C  
ATOM   1279  CG  TYR H 164      13.343  22.556  22.595  1.00 17.60           C  
ATOM   1280  CD1 TYR H 164      13.350  21.280  23.107  1.00 17.81           C  
ATOM   1281  CD2 TYR H 164      12.195  23.030  22.004  1.00 17.91           C  
ATOM   1282  CE1 TYR H 164      12.222  20.495  23.042  1.00 18.71           C  
ATOM   1283  CE2 TYR H 164      11.064  22.251  21.936  1.00 20.03           C  
ATOM   1284  CZ  TYR H 164      11.077  20.980  22.455  1.00 20.80           C  
ATOM   1285  OH  TYR H 164       9.918  20.180  22.385  1.00 22.38           O  
ATOM   1286  C   TYR H 164      15.957  24.819  24.034  1.00 18.57           C  
ATOM   1287  O   TYR H 164      15.863  26.040  23.928  1.00 19.37           O  
ATOM   1288  N   ASP H 165      17.147  24.185  24.130  1.00 19.48           N  
ATOM   1289  CA  ASP H 165      18.399  24.876  24.006  1.00 21.01           C  
ATOM   1290  CB  ASP H 165      19.604  23.955  24.297  1.00 21.58           C  
ATOM   1291  CG  ASP H 165      20.915  24.738  24.334  1.00 21.55           C  
ATOM   1292  OD1 ASP H 165      21.133  25.609  23.451  1.00 23.66           O  
ATOM   1293  OD2 ASP H 165      21.724  24.462  25.259  1.00 26.02           O1-
ATOM   1294  C   ASP H 165      18.467  25.319  22.579  1.00 24.30           C  
ATOM   1295  O   ASP H 165      18.040  24.596  21.682  1.00 24.22           O  
ATOM   1296  N   PRO H 166      18.986  26.490  22.333  1.00 26.59           N  
ATOM   1297  CA  PRO H 166      19.018  26.978  20.982  1.00 29.46           C  
ATOM   1298  CD  PRO H 166      18.909  27.575  23.298  1.00 35.64           C  
ATOM   1299  CB  PRO H 166      19.444  28.440  21.085  1.00 31.05           C  
ATOM   1300  CG  PRO H 166      18.907  28.868  22.463  1.00 35.36           C  
ATOM   1301  C   PRO H 166      19.848  26.144  20.060  1.00 29.54           C  
ATOM   1302  O   PRO H 166      19.564  26.133  18.863  1.00 29.86           O  
ATOM   1303  N   LYS H 167      20.875  25.444  20.572  1.00 29.68           N  
ATOM   1304  CA  LYS H 167      21.692  24.659  19.693  1.00 31.53           C  
ATOM   1305  CB  LYS H 167      22.832  23.915  20.407  1.00 31.88           C  
ATOM   1306  CG  LYS H 167      23.940  24.803  20.967  1.00 36.80           C  
ATOM   1307  CD  LYS H 167      24.904  24.028  21.868  1.00 38.67           C  
ATOM   1308  CE  LYS H 167      26.076  24.859  22.391  1.00 41.65           C  
ATOM   1309  NZ  LYS H 167      26.946  24.020  23.245  1.00 41.05           N1+
ATOM   1310  C   LYS H 167      20.834  23.587  19.090  1.00 32.25           C  
ATOM   1311  O   LYS H 167      20.926  23.293  17.900  1.00 33.34           O  
ATOM   1312  N   PHE H 168      20.011  22.958  19.948  1.00 32.41           N  
ATOM   1313  CA  PHE H 168      19.121  21.856  19.692  1.00 32.80           C  
ATOM   1314  CB  PHE H 168      18.732  21.098  20.968  1.00 31.55           C  
ATOM   1315  CG  PHE H 168      19.987  20.484  21.480  1.00 30.62           C  
ATOM   1316  CD1 PHE H 168      20.498  19.346  20.898  1.00 29.89           C  
ATOM   1317  CD2 PHE H 168      20.650  21.049  22.544  1.00 29.78           C  
ATOM   1318  CE1 PHE H 168      21.657  18.780  21.372  1.00 30.94           C  
ATOM   1319  CE2 PHE H 168      21.809  20.487  23.023  1.00 31.11           C  
ATOM   1320  CZ  PHE H 168      22.314  19.351  22.436  1.00 31.36           C  
ATOM   1321  C   PHE H 168      17.854  22.242  18.997  1.00 34.33           C  
ATOM   1322  O   PHE H 168      17.191  21.372  18.434  1.00 35.08           O  
ATOM   1323  N   GLN H 169      17.428  23.517  19.082  1.00 34.08           N  
ATOM   1324  CA  GLN H 169      16.138  23.877  18.562  1.00 35.70           C  
ATOM   1325  CB  GLN H 169      15.809  25.376  18.676  1.00 37.20           C  
ATOM   1326  CG  GLN H 169      15.647  25.824  20.131  1.00 39.41           C  
ATOM   1327  CD  GLN H 169      15.133  27.254  20.152  1.00 42.08           C  
ATOM   1328  OE1 GLN H 169      15.744  28.159  19.585  1.00 34.97           O  
ATOM   1329  NE2 GLN H 169      13.970  27.466  20.825  1.00 31.06           N  
ATOM   1330  C   GLN H 169      15.965  23.443  17.143  1.00 33.98           C  
ATOM   1331  O   GLN H 169      16.821  23.633  16.279  1.00 35.14           O  
ATOM   1332  N   GLY H 170      14.806  22.798  16.915  1.00 32.88           N  
ATOM   1333  CA  GLY H 170      14.377  22.288  15.654  1.00 32.78           C  
ATOM   1334  C   GLY H 170      14.560  20.802  15.675  1.00 32.17           C  
ATOM   1335  O   GLY H 170      13.662  20.051  15.299  1.00 33.96           O  
ATOM   1336  N   ARG H 171      15.748  20.342  16.112  1.00 30.15           N  
ATOM   1337  CA  ARG H 171      16.069  18.943  16.137  1.00 29.49           C  
ATOM   1338  CB  ARG H 171      17.577  18.662  16.228  1.00 30.11           C  
ATOM   1339  CG  ARG H 171      18.333  19.151  14.992  1.00 30.21           C  
ATOM   1340  CD  ARG H 171      19.624  18.382  14.712  1.00 26.95           C  
ATOM   1341  NE  ARG H 171      20.548  18.586  15.862  1.00 26.63           N  
ATOM   1342  CZ  ARG H 171      21.308  17.545  16.312  1.00 26.07           C  
ATOM   1343  NH1 ARG H 171      21.176  16.311  15.744  1.00 27.30           N1+
ATOM   1344  NH2 ARG H 171      22.199  17.734  17.329  1.00 24.65           N  
ATOM   1345  C   ARG H 171      15.386  18.195  17.245  1.00 27.99           C  
ATOM   1346  O   ARG H 171      15.000  17.041  17.060  1.00 28.20           O  
ATOM   1347  N   VAL H 172      15.228  18.823  18.429  1.00 26.12           N  
ATOM   1348  CA  VAL H 172      14.716  18.111  19.567  1.00 24.84           C  
ATOM   1349  CB  VAL H 172      15.453  18.440  20.834  1.00 25.52           C  
ATOM   1350  CG1 VAL H 172      14.834  17.647  21.994  1.00 24.82           C  
ATOM   1351  CG2 VAL H 172      16.951  18.172  20.629  1.00 24.42           C  
ATOM   1352  C   VAL H 172      13.286  18.471  19.803  1.00 24.00           C  
ATOM   1353  O   VAL H 172      12.893  19.631  19.704  1.00 23.93           O  
ATOM   1354  N   THR H 173      12.464  17.444  20.098  1.00 21.68           N  
ATOM   1355  CA  THR H 173      11.091  17.657  20.444  1.00 21.45           C  
ATOM   1356  CB  THR H 173      10.120  17.126  19.432  1.00 21.70           C  
ATOM   1357  OG1 THR H 173      10.343  17.733  18.169  1.00 23.82           O  
ATOM   1358  CG2 THR H 173       8.693  17.431  19.915  1.00 19.93           C  
ATOM   1359  C   THR H 173      10.860  16.899  21.715  1.00 22.07           C  
ATOM   1360  O   THR H 173      11.203  15.722  21.816  1.00 23.39           O  
ATOM   1361  N   ILE H 174      10.272  17.564  22.728  1.00 20.58           N  
ATOM   1362  CA  ILE H 174      10.011  16.909  23.978  1.00 18.18           C  
ATOM   1363  CB  ILE H 174      10.640  17.597  25.156  1.00 19.09           C  
ATOM   1364  CG1 ILE H 174      12.172  17.616  25.012  1.00 19.20           C  
ATOM   1365  CG2 ILE H 174      10.156  16.887  26.432  1.00 19.39           C  
ATOM   1366  CD1 ILE H 174      12.871  18.551  25.999  1.00 22.29           C  
ATOM   1367  C   ILE H 174       8.526  16.923  24.179  1.00 19.86           C  
ATOM   1368  O   ILE H 174       7.879  17.957  24.019  1.00 21.30           O  
ATOM   1369  N   THR H 175       7.945  15.753  24.518  1.00 19.04           N  
ATOM   1370  CA  THR H 175       6.526  15.661  24.715  1.00 19.36           C  
ATOM   1371  CB  THR H 175       5.819  14.953  23.595  1.00 20.49           C  
ATOM   1372  OG1 THR H 175       6.328  13.635  23.450  1.00 22.79           O  
ATOM   1373  CG2 THR H 175       6.025  15.749  22.297  1.00 20.03           C  
ATOM   1374  C   THR H 175       6.276  14.886  25.970  1.00 21.00           C  
ATOM   1375  O   THR H 175       7.197  14.322  26.556  1.00 20.65           O  
ATOM   1376  N   ALA H 176       5.008  14.873  26.434  1.00 21.73           N  
ATOM   1377  CA  ALA H 176       4.684  14.157  27.634  1.00 23.19           C  
ATOM   1378  CB  ALA H 176       4.724  15.027  28.903  1.00 22.13           C  
ATOM   1379  C   ALA H 176       3.286  13.633  27.521  1.00 23.78           C  
ATOM   1380  O   ALA H 176       2.428  14.245  26.887  1.00 26.27           O  
ATOM   1381  N   ASP H 177       3.038  12.460  28.135  1.00 25.24           N  
ATOM   1382  CA  ASP H 177       1.728  11.876  28.155  1.00 26.32           C  
ATOM   1383  CB  ASP H 177       1.709  10.443  27.592  1.00 27.97           C  
ATOM   1384  CG  ASP H 177       0.268  10.005  27.376  1.00 30.61           C  
ATOM   1385  OD1 ASP H 177      -0.627  10.889  27.311  1.00 30.39           O  
ATOM   1386  OD2 ASP H 177       0.041   8.770  27.277  1.00 31.55           O1-
ATOM   1387  C   ASP H 177       1.324  11.802  29.602  1.00 27.27           C  
ATOM   1388  O   ASP H 177       1.861  10.998  30.362  1.00 27.18           O  
ATOM   1389  N   THR H 178       0.359  12.641  30.022  0.94 28.17           N  
ATOM   1390  CA  THR H 178      -0.056  12.697  31.398  0.94 28.86           C  
ATOM   1391  CB  THR H 178      -1.033  13.804  31.687  0.94 27.97           C  
ATOM   1392  OG1 THR H 178      -2.214  13.638  30.918  1.00 33.06           O  
ATOM   1393  CG2 THR H 178      -0.363  15.152  31.366  1.00 28.96           C  
ATOM   1394  C   THR H 178      -0.697  11.405  31.809  0.94 28.79           C  
ATOM   1395  O   THR H 178      -0.568  10.983  32.957  0.94 30.89           O  
ATOM   1396  N   SER H 179      -1.433  10.749  30.895  1.00 28.05           N  
ATOM   1397  CA  SER H 179      -2.111   9.533  31.248  1.00 27.72           C  
ATOM   1398  CB  SER H 179      -2.874   8.927  30.059  1.00 26.75           C  
ATOM   1399  OG  SER H 179      -3.826   9.856  29.567  1.00 30.22           O  
ATOM   1400  C   SER H 179      -1.093   8.515  31.673  1.00 26.92           C  
ATOM   1401  O   SER H 179      -1.263   7.839  32.688  1.00 27.96           O  
ATOM   1402  N   ALA H 180      -0.045   8.362  30.839  1.00 26.38           N  
ATOM   1403  CA  ALA H 180       1.086   7.480  30.960  1.00 25.35           C  
ATOM   1404  CB  ALA H 180       1.872   7.339  29.644  1.00 26.52           C  
ATOM   1405  C   ALA H 180       2.058   7.907  32.024  1.00 25.73           C  
ATOM   1406  O   ALA H 180       2.769   7.075  32.586  1.00 25.93           O  
ATOM   1407  N   SER H 181       2.164   9.220  32.304  1.00 24.50           N  
ATOM   1408  CA  SER H 181       3.167   9.679  33.223  1.00 24.56           C  
ATOM   1409  CB  SER H 181       3.102   8.938  34.571  1.00 24.01           C  
ATOM   1410  OG  SER H 181       4.109   9.416  35.447  1.00 26.52           O  
ATOM   1411  C   SER H 181       4.506   9.413  32.599  1.00 23.70           C  
ATOM   1412  O   SER H 181       5.478   9.088  33.282  1.00 23.28           O  
ATOM   1413  N   THR H 182       4.585   9.564  31.258  1.00 22.47           N  
ATOM   1414  CA  THR H 182       5.826   9.333  30.579  1.00 21.88           C  
ATOM   1415  CB  THR H 182       5.768   8.153  29.654  1.00 20.96           C  
ATOM   1416  OG1 THR H 182       5.421   6.983  30.383  1.00 22.58           O  
ATOM   1417  CG2 THR H 182       7.142   7.972  28.988  1.00 19.93           C  
ATOM   1418  C   THR H 182       6.172  10.546  29.764  1.00 21.68           C  
ATOM   1419  O   THR H 182       5.301  11.196  29.188  1.00 22.04           O  
ATOM   1420  N   ALA H 183       7.481  10.876  29.709  1.00 21.36           N  
ATOM   1421  CA  ALA H 183       7.974  11.991  28.947  1.00 20.16           C  
ATOM   1422  CB  ALA H 183       8.838  12.965  29.767  1.00 20.13           C  
ATOM   1423  C   ALA H 183       8.842  11.420  27.866  1.00 21.67           C  
ATOM   1424  O   ALA H 183       9.472  10.379  28.052  1.00 22.27           O  
ATOM   1425  N   TYR H 184       8.877  12.084  26.690  1.00 21.81           N  
ATOM   1426  CA  TYR H 184       9.646  11.561  25.598  1.00 20.83           C  
ATOM   1427  CB  TYR H 184       8.797  11.137  24.384  1.00 21.69           C  
ATOM   1428  CG  TYR H 184       7.779  10.124  24.791  1.00 22.29           C  
ATOM   1429  CD1 TYR H 184       8.085   8.787  24.853  1.00 23.98           C  
ATOM   1430  CD2 TYR H 184       6.502  10.520  25.114  1.00 23.22           C  
ATOM   1431  CE1 TYR H 184       7.138   7.862  25.222  1.00 23.07           C  
ATOM   1432  CE2 TYR H 184       5.549   9.601  25.484  1.00 24.94           C  
ATOM   1433  CZ  TYR H 184       5.865   8.267  25.538  1.00 24.51           C  
ATOM   1434  OH  TYR H 184       4.891   7.319  25.917  1.00 25.42           O  
ATOM   1435  C   TYR H 184      10.545  12.639  25.077  1.00 20.36           C  
ATOM   1436  O   TYR H 184      10.237  13.827  25.167  1.00 23.25           O  
ATOM   1437  N   MET H 185      11.714  12.233  24.538  1.00 19.08           N  
ATOM   1438  CA  MET H 185      12.626  13.151  23.922  1.00 20.09           C  
ATOM   1439  CB  MET H 185      13.941  13.291  24.713  1.00 21.34           C  
ATOM   1440  CG  MET H 185      14.924  14.326  24.161  1.00 25.21           C  
ATOM   1441  SD  MET H 185      15.772  13.828  22.636  1.00 29.19           S  
ATOM   1442  CE  MET H 185      16.761  12.522  23.419  1.00 28.90           C  
ATOM   1443  C   MET H 185      12.938  12.572  22.576  1.00 21.28           C  
ATOM   1444  O   MET H 185      13.414  11.443  22.475  1.00 22.85           O  
ATOM   1445  N   GLU H 186      12.658  13.333  21.497  1.00 20.52           N  
ATOM   1446  CA  GLU H 186      12.911  12.841  20.174  1.00 20.85           C  
ATOM   1447  CB  GLU H 186      11.663  12.870  19.273  1.00 21.48           C  
ATOM   1448  CG  GLU H 186      11.908  12.346  17.858  1.00 25.79           C  
ATOM   1449  CD  GLU H 186      10.589  12.407  17.100  1.00 31.03           C  
ATOM   1450  OE1 GLU H 186       9.525  12.475  17.771  1.00 35.01           O  
ATOM   1451  OE2 GLU H 186      10.629  12.384  15.841  1.00 36.03           O1-
ATOM   1452  C   GLU H 186      13.947  13.722  19.549  1.00 21.26           C  
ATOM   1453  O   GLU H 186      13.808  14.943  19.523  1.00 21.93           O  
ATOM   1454  N   LEU H 187      15.030  13.108  19.035  1.00 21.38           N  
ATOM   1455  CA  LEU H 187      16.087  13.852  18.410  1.00 21.92           C  
ATOM   1456  CB  LEU H 187      17.452  13.601  19.082  1.00 21.77           C  
ATOM   1457  CG  LEU H 187      18.628  14.411  18.508  1.00 22.68           C  
ATOM   1458  CD1 LEU H 187      18.438  15.919  18.730  1.00 22.60           C  
ATOM   1459  CD2 LEU H 187      19.966  13.908  19.072  1.00 22.68           C  
ATOM   1460  C   LEU H 187      16.156  13.378  16.989  1.00 22.44           C  
ATOM   1461  O   LEU H 187      16.183  12.176  16.727  1.00 23.28           O  
ATOM   1462  N   SER H 188      16.204  14.326  16.029  1.00 23.25           N  
ATOM   1463  CA  SER H 188      16.159  13.984  14.634  1.00 25.17           C  
ATOM   1464  CB  SER H 188      15.021  14.712  13.897  1.00 27.76           C  
ATOM   1465  OG  SER H 188      15.012  14.360  12.524  1.00 30.85           O  
ATOM   1466  C   SER H 188      17.441  14.390  13.970  1.00 24.65           C  
ATOM   1467  O   SER H 188      18.265  15.093  14.552  1.00 24.31           O  
ATOM   1468  N   SER H 189      17.632  13.934  12.712  1.00 24.55           N  
ATOM   1469  CA  SER H 189      18.806  14.249  11.944  1.00 25.87           C  
ATOM   1470  CB  SER H 189      18.887  15.728  11.525  1.00 26.49           C  
ATOM   1471  OG  SER H 189      17.819  16.043  10.644  1.00 31.42           O  
ATOM   1472  C   SER H 189      20.008  13.924  12.768  1.00 24.70           C  
ATOM   1473  O   SER H 189      20.881  14.764  12.971  1.00 24.68           O  
ATOM   1474  N   LEU H 190      20.078  12.669  13.240  1.00 25.48           N  
ATOM   1475  CA  LEU H 190      21.138  12.232  14.102  1.00 23.95           C  
ATOM   1476  CB  LEU H 190      20.947  10.791  14.612  1.00 23.10           C  
ATOM   1477  CG  LEU H 190      19.737  10.613  15.547  1.00 21.97           C  
ATOM   1478  CD1 LEU H 190      19.603   9.154  16.015  1.00 23.02           C  
ATOM   1479  CD2 LEU H 190      19.798  11.597  16.725  1.00 20.55           C  
ATOM   1480  C   LEU H 190      22.448  12.279  13.386  1.00 25.41           C  
ATOM   1481  O   LEU H 190      22.542  12.022  12.187  1.00 25.57           O  
ATOM   1482  N   ARG H 191      23.505  12.639  14.148  1.00 27.35           N  
ATOM   1483  CA  ARG H 191      24.850  12.708  13.660  0.90 29.09           C  
ATOM   1484  CB  ARG H 191      25.410  14.140  13.578  0.90 30.41           C  
ATOM   1485  CG  ARG H 191      24.667  15.041  12.592  0.90 35.34           C  
ATOM   1486  CD  ARG H 191      25.362  16.378  12.330  0.90 40.49           C  
ATOM   1487  NE  ARG H 191      25.403  17.139  13.610  0.90 44.82           N  
ATOM   1488  CZ  ARG H 191      24.355  17.936  13.967  0.90 46.45           C  
ATOM   1489  NH1 ARG H 191      23.246  18.002  13.172  0.90 44.06           N1+
ATOM   1490  NH2 ARG H 191      24.415  18.671  15.117  0.90 47.01           N  
ATOM   1491  C   ARG H 191      25.695  11.984  14.665  1.00 28.27           C  
ATOM   1492  O   ARG H 191      25.237  11.663  15.759  1.00 27.59           O  
ATOM   1493  N   SER H 192      26.968  11.718  14.317  1.00 27.99           N  
ATOM   1494  CA  SER H 192      27.856  10.982  15.175  1.00 28.32           C  
ATOM   1495  CB  SER H 192      29.248  10.785  14.549  1.00 26.13           C  
ATOM   1496  OG  SER H 192      29.876  12.040  14.333  1.00 30.24           O  
ATOM   1497  C   SER H 192      28.038  11.718  16.470  1.00 27.49           C  
ATOM   1498  O   SER H 192      28.184  11.097  17.523  1.00 25.35           O  
ATOM   1499  N   GLU H 193      27.993  13.063  16.431  1.00 27.08           N  
ATOM   1500  CA  GLU H 193      28.222  13.891  17.584  1.00 27.87           C  
ATOM   1501  CB  GLU H 193      28.146  15.400  17.278  1.00 31.43           C  
ATOM   1502  CG  GLU H 193      29.285  15.926  16.401  1.00 39.87           C  
ATOM   1503  CD  GLU H 193      28.932  15.662  14.946  1.00 44.86           C  
ATOM   1504  OE1 GLU H 193      27.797  15.180  14.694  1.00 45.97           O  
ATOM   1505  OE2 GLU H 193      29.788  15.943  14.066  1.00 46.88           O1-
ATOM   1506  C   GLU H 193      27.183  13.603  18.622  1.00 26.41           C  
ATOM   1507  O   GLU H 193      27.431  13.770  19.813  1.00 25.82           O  
ATOM   1508  N   ASP H 194      25.985  13.190  18.178  1.00 24.02           N  
ATOM   1509  CA  ASP H 194      24.836  12.918  18.994  1.00 22.75           C  
ATOM   1510  CB  ASP H 194      23.575  12.674  18.149  1.00 23.47           C  
ATOM   1511  CG  ASP H 194      23.237  13.997  17.468  1.00 25.51           C  
ATOM   1512  OD1 ASP H 194      23.604  15.063  18.032  1.00 23.40           O  
ATOM   1513  OD2 ASP H 194      22.618  13.959  16.372  1.00 26.79           O1-
ATOM   1514  C   ASP H 194      25.066  11.730  19.887  1.00 22.56           C  
ATOM   1515  O   ASP H 194      24.309  11.514  20.831  1.00 22.20           O  
ATOM   1516  N   GLU H 195      26.061  10.872  19.584  1.00 21.98           N  
ATOM   1517  CA  GLU H 195      26.283   9.729  20.429  1.00 21.42           C  
ATOM   1518  CB  GLU H 195      27.484   8.885  19.968  1.00 20.48           C  
ATOM   1519  CG  GLU H 195      27.654   7.563  20.716  1.00  0.00           C  
ATOM   1520  CD  GLU H 195      28.814   6.821  20.064  1.00  0.00           C  
ATOM   1521  OE1 GLU H 195      28.784   6.662  18.814  1.00  0.00           O  
ATOM   1522  OE2 GLU H 195      29.747   6.410  20.803  1.00  0.00           O1-
ATOM   1523  C   GLU H 195      26.537  10.216  21.824  1.00 21.67           C  
ATOM   1524  O   GLU H 195      27.415  11.049  22.052  1.00 21.34           O  
ATOM   1525  N   ALA H 196      25.757   9.708  22.804  1.00 22.12           N  
ATOM   1526  CA  ALA H 196      25.935  10.140  24.164  1.00 20.86           C  
ATOM   1527  CB  ALA H 196      25.724  11.652  24.356  1.00 21.34           C  
ATOM   1528  C   ALA H 196      24.923   9.446  25.021  1.00 20.86           C  
ATOM   1529  O   ALA H 196      24.074   8.702  24.531  1.00 20.59           O  
ATOM   1530  N   VAL H 197      25.023   9.658  26.349  1.00 19.84           N  
ATOM   1531  CA  VAL H 197      24.060   9.108  27.257  1.00 19.41           C  
ATOM   1532  CB  VAL H 197      24.651   8.700  28.572  1.00 19.66           C  
ATOM   1533  CG1 VAL H 197      23.521   8.213  29.491  1.00 18.10           C  
ATOM   1534  CG2 VAL H 197      25.744   7.650  28.302  1.00 19.23           C  
ATOM   1535  C   VAL H 197      23.070  10.201  27.509  1.00 18.68           C  
ATOM   1536  O   VAL H 197      23.451  11.342  27.766  1.00 21.18           O  
ATOM   1537  N   TYR H 198      21.762   9.881  27.437  1.00 17.81           N  
ATOM   1538  CA  TYR H 198      20.760  10.896  27.606  1.00 18.46           C  
ATOM   1539  CB  TYR H 198      19.709  10.924  26.479  1.00 17.75           C  
ATOM   1540  CG  TYR H 198      20.373  11.414  25.236  1.00 19.51           C  
ATOM   1541  CD1 TYR H 198      21.018  10.556  24.376  1.00 18.09           C  
ATOM   1542  CD2 TYR H 198      20.356  12.751  24.925  1.00 17.94           C  
ATOM   1543  CE1 TYR H 198      21.628  11.024  23.235  1.00 18.01           C  
ATOM   1544  CE2 TYR H 198      20.964  13.226  23.787  1.00 17.93           C  
ATOM   1545  CZ  TYR H 198      21.603  12.364  22.935  1.00 18.90           C  
ATOM   1546  OH  TYR H 198      22.229  12.847  21.766  1.00 17.48           O  
ATOM   1547  C   TYR H 198      20.038  10.649  28.894  1.00 19.71           C  
ATOM   1548  O   TYR H 198      19.619   9.527  29.178  1.00 20.45           O  
ATOM   1549  N   TYR H 199      19.875  11.711  29.716  1.00 19.72           N  
ATOM   1550  CA  TYR H 199      19.227  11.534  30.986  1.00 19.35           C  
ATOM   1551  CB  TYR H 199      20.038  11.966  32.228  1.00 18.81           C  
ATOM   1552  CG  TYR H 199      21.346  11.258  32.353  1.00 19.09           C  
ATOM   1553  CD1 TYR H 199      21.435   9.948  32.760  1.00 19.00           C  
ATOM   1554  CD2 TYR H 199      22.508  11.923  32.052  1.00 17.89           C  
ATOM   1555  CE1 TYR H 199      22.654   9.320  32.874  1.00 19.85           C  
ATOM   1556  CE2 TYR H 199      23.731  11.304  32.165  1.00 18.45           C  
ATOM   1557  CZ  TYR H 199      23.809   9.998  32.578  1.00 17.47           C  
ATOM   1558  OH  TYR H 199      25.061   9.359  32.695  1.00 20.53           O  
ATOM   1559  C   TYR H 199      18.024  12.421  31.051  1.00 19.76           C  
ATOM   1560  O   TYR H 199      17.983  13.496  30.455  1.00 19.06           O  
ATOM   1561  N   CYS H 200      16.988  11.949  31.774  1.00 18.47           N  
ATOM   1562  CA  CYS H 200      15.840  12.754  32.066  1.00 18.76           C  
ATOM   1563  CB  CYS H 200      14.482  12.043  31.843  1.00 19.56           C  
ATOM   1564  SG  CYS H 200      14.298  10.487  32.770  1.00 26.02           S  
ATOM   1565  C   CYS H 200      15.984  13.096  33.516  1.00 18.20           C  
ATOM   1566  O   CYS H 200      16.508  12.301  34.296  1.00 19.73           O  
ATOM   1567  N   ALA H 201      15.577  14.318  33.910  1.00 18.01           N  
ATOM   1568  CA  ALA H 201      15.704  14.685  35.290  1.00 17.39           C  
ATOM   1569  CB  ALA H 201      16.981  15.476  35.603  1.00 17.36           C  
ATOM   1570  C   ALA H 201      14.534  15.541  35.658  1.00 18.09           C  
ATOM   1571  O   ALA H 201      14.008  16.291  34.837  1.00 20.30           O  
ATOM   1572  N   ARG H 202      14.104  15.422  36.929  1.00 18.35           N  
ATOM   1573  CA  ARG H 202      12.987  16.131  37.485  1.00 18.70           C  
ATOM   1574  CB  ARG H 202      12.329  15.297  38.602  1.00 17.74           C  
ATOM   1575  CG  ARG H 202      11.125  15.944  39.271  1.00 16.82           C  
ATOM   1576  CD  ARG H 202      10.437  15.059  40.311  1.00 17.92           C  
ATOM   1577  NE  ARG H 202      11.097  15.294  41.626  1.00 20.07           N  
ATOM   1578  CZ  ARG H 202      10.479  14.881  42.771  1.00 24.03           C  
ATOM   1579  NH1 ARG H 202       9.273  14.246  42.705  1.00 23.47           N1+
ATOM   1580  NH2 ARG H 202      11.062  15.105  43.985  1.00 22.97           N  
ATOM   1581  C   ARG H 202      13.494  17.415  38.079  1.00 18.28           C  
ATOM   1582  O   ARG H 202      14.566  17.444  38.683  1.00 18.92           O  
ATOM   1583  N   GLU H 203      12.717  18.511  37.929  0.90 17.07           N  
ATOM   1584  CA  GLU H 203      13.126  19.831  38.359  0.90 18.20           C  
ATOM   1585  CB  GLU H 203      13.092  20.797  37.193  0.90 17.91           C  
ATOM   1586  CG  GLU H 203      13.890  20.308  36.028  1.00 19.60           C  
ATOM   1587  CD  GLU H 203      15.335  20.452  36.380  1.00 23.25           C  
ATOM   1588  OE1 GLU H 203      15.639  20.612  37.588  1.00 16.47           O  
ATOM   1589  OE2 GLU H 203      16.159  20.427  35.432  1.00  9.90           O1-
ATOM   1590  C   GLU H 203      12.071  20.416  39.258  0.90 18.95           C  
ATOM   1591  O   GLU H 203      10.886  20.347  38.949  0.90 19.08           O  
ATOM   1592  N   GLY H 204      12.607  20.804  40.434  1.00 35.27           N  
ATOM   1593  CA  GLY H 204      11.906  21.365  41.543  1.00 37.21           C  
ATOM   1594  C   GLY H 204      12.515  22.708  41.784  1.00 44.06           C  
ATOM   1595  O   GLY H 204      13.733  22.872  41.718  1.00 44.77           O  
ATOM   1596  N   TYR H 205      11.681  23.716  42.105  1.00 42.72           N  
ATOM   1597  CA  TYR H 205      12.272  25.015  42.237  1.00 43.82           C  
ATOM   1598  CB  TYR H 205      11.582  26.119  41.393  1.00 43.47           C  
ATOM   1599  CG  TYR H 205      10.312  26.527  42.050  1.00  8.36           C  
ATOM   1600  CD1 TYR H 205       9.176  25.759  41.963  1.00 10.43           C  
ATOM   1601  CD2 TYR H 205      10.283  27.693  42.780  1.00  8.72           C  
ATOM   1602  CE1 TYR H 205       8.023  26.157  42.596  1.00 21.66           C  
ATOM   1603  CE2 TYR H 205       9.134  28.094  43.412  1.00 16.34           C  
ATOM   1604  CZ  TYR H 205       8.001  27.324  43.321  1.00 18.69           C  
ATOM   1605  OH  TYR H 205       6.818  27.731  43.969  1.00 21.66           O  
ATOM   1606  C   TYR H 205      12.330  25.417  43.692  1.00 48.10           C  
ATOM   1607  O   TYR H 205      11.347  25.671  44.391  1.00 48.89           O  
ATOM   1608  N   TYR H 206      13.554  25.465  44.211  1.00 49.24           N  
ATOM   1609  CA  TYR H 206      13.740  25.802  45.584  1.00 51.48           C  
ATOM   1610  CB  TYR H 206      15.160  25.541  46.069  1.00 52.44           C  
ATOM   1611  CG  TYR H 206      15.185  26.053  47.462  1.00 53.29           C  
ATOM   1612  CD1 TYR H 206      14.636  25.302  48.474  1.00 54.78           C  
ATOM   1613  CD2 TYR H 206      15.723  27.285  47.757  1.00 53.30           C  
ATOM   1614  CE1 TYR H 206      14.642  25.769  49.767  1.00 55.19           C  
ATOM   1615  CE2 TYR H 206      15.729  27.757  49.047  1.00 56.00           C  
ATOM   1616  CZ  TYR H 206      15.188  26.997  50.055  1.00 59.21           C  
ATOM   1617  OH  TYR H 206      15.194  27.477  51.382  1.00 59.48           O  
ATOM   1618  C   TYR H 206      13.450  27.241  45.894  1.00 60.00           C  
ATOM   1619  O   TYR H 206      12.853  27.553  46.923  1.00 58.47           O  
ATOM   1620  N   GLY H 207      13.853  28.163  45.006  1.00 56.28           N  
ATOM   1621  CA  GLY H 207      13.905  29.555  45.367  1.00 56.20           C  
ATOM   1622  C   GLY H 207      12.598  30.244  45.194  1.00 60.09           C  
ATOM   1623  O   GLY H 207      11.584  29.860  45.778  1.00 57.90           O  
ATOM   1624  N   ASN H 208      12.628  31.370  44.457  1.00 60.70           N  
ATOM   1625  CA  ASN H 208      11.425  32.119  44.292  1.00 60.12           C  
ATOM   1626  CB  ASN H 208      11.404  33.411  45.122  1.00 28.42           C  
ATOM   1627  CG  ASN H 208      11.279  33.029  46.590  1.00  0.00           C  
ATOM   1628  OD1 ASN H 208      10.751  31.970  46.927  1.00  0.00           O  
ATOM   1629  ND2 ASN H 208      11.774  33.919  47.491  1.00  0.00           N  
ATOM   1630  C   ASN H 208      11.249  32.521  42.866  1.00 63.35           C  
ATOM   1631  O   ASN H 208      10.142  32.442  42.342  1.00 62.04           O  
ATOM   1632  N   TYR H 209      12.315  32.989  42.183  1.00 61.68           N  
ATOM   1633  CA  TYR H 209      12.036  33.435  40.846  1.00 62.20           C  
ATOM   1634  CB  TYR H 209      12.646  34.809  40.509  1.00 77.72           C  
ATOM   1635  CG  TYR H 209      12.275  35.134  39.098  1.00  0.00           C  
ATOM   1636  CD1 TYR H 209      10.979  35.445  38.758  1.00  0.00           C  
ATOM   1637  CD2 TYR H 209      13.236  35.158  38.111  1.00  0.00           C  
ATOM   1638  CE1 TYR H 209      10.647  35.748  37.455  1.00  0.00           C  
ATOM   1639  CE2 TYR H 209      12.911  35.460  36.811  1.00  0.00           C  
ATOM   1640  CZ  TYR H 209      11.613  35.754  36.478  1.00  0.00           C  
ATOM   1641  OH  TYR H 209      11.273  36.063  35.142  1.00  0.00           O  
ATOM   1642  C   TYR H 209      12.556  32.451  39.846  1.00 60.12           C  
ATOM   1643  O   TYR H 209      13.591  32.679  39.221  1.00 58.49           O  
ATOM   1644  N   GLY H 210      11.818  31.333  39.673  1.00 56.06           N  
ATOM   1645  CA  GLY H 210      12.039  30.372  38.628  1.00 53.85           C  
ATOM   1646  C   GLY H 210      13.395  29.749  38.673  1.00 53.10           C  
ATOM   1647  O   GLY H 210      14.017  29.567  37.627  1.00 53.78           O  
ATOM   1648  N   VAL H 211      13.914  29.394  39.861  1.00 50.34           N  
ATOM   1649  CA  VAL H 211      15.196  28.754  39.826  1.00 50.31           C  
ATOM   1650  CB  VAL H 211      16.190  29.443  40.695  1.00 52.64           C  
ATOM   1651  CG1 VAL H 211      16.285  30.873  40.132  1.00  0.00           C  
ATOM   1652  CG2 VAL H 211      15.748  29.357  42.166  1.00  0.00           C  
ATOM   1653  C   VAL H 211      14.994  27.337  40.260  1.00 49.24           C  
ATOM   1654  O   VAL H 211      14.366  27.080  41.287  1.00 49.76           O  
ATOM   1655  N   TYR H 212      15.533  26.373  39.480  1.00 46.53           N  
ATOM   1656  CA  TYR H 212      15.237  24.992  39.749  1.00 43.33           C  
ATOM   1657  CB  TYR H 212      14.552  24.253  38.581  1.00 43.33           C  
ATOM   1658  CG  TYR H 212      13.255  24.875  38.200  1.00 44.75           C  
ATOM   1659  CD1 TYR H 212      12.096  24.584  38.881  1.00 44.70           C  
ATOM   1660  CD2 TYR H 212      13.205  25.737  37.127  1.00 46.12           C  
ATOM   1661  CE1 TYR H 212      10.906  25.167  38.508  1.00 46.73           C  
ATOM   1662  CE2 TYR H 212      12.020  26.320  36.751  1.00 48.57           C  
ATOM   1663  CZ  TYR H 212      10.867  26.037  37.442  1.00 50.29           C  
ATOM   1664  OH  TYR H 212       9.655  26.641  37.050  1.00 50.98           O  
ATOM   1665  C   TYR H 212      16.489  24.190  39.902  1.00 40.29           C  
ATOM   1666  O   TYR H 212      17.511  24.458  39.272  1.00 40.05           O  
ATOM   1667  N   ALA H 213      16.401  23.143  40.746  1.00 37.18           N  
ATOM   1668  CA  ALA H 213      17.458  22.188  40.925  1.00 36.36           C  
ATOM   1669  CB  ALA H 213      17.873  22.003  42.396  1.00 35.89           C  
ATOM   1670  C   ALA H 213      16.899  20.873  40.454  1.00 33.06           C  
ATOM   1671  O   ALA H 213      15.699  20.636  40.573  1.00 33.18           O  
ATOM   1672  N   MET H 214      17.753  19.987  39.890  1.00 29.96           N  
ATOM   1673  CA  MET H 214      17.311  18.713  39.370  1.00 29.77           C  
ATOM   1674  CB  MET H 214      18.119  18.280  38.135  1.00 29.47           C  
ATOM   1675  CG  MET H 214      18.103  19.303  37.003  1.00 31.31           C  
ATOM   1676  SD  MET H 214      19.042  18.833  35.518  1.00 33.92           S  
ATOM   1677  CE  MET H 214      18.961  20.486  34.774  1.00 37.38           C  
ATOM   1678  C   MET H 214      17.605  17.671  40.418  1.00 28.10           C  
ATOM   1679  O   MET H 214      18.737  17.206  40.525  1.00 26.96           O  
ATOM   1680  N   ASP H 215      16.602  17.297  41.241  1.00 27.62           N  
ATOM   1681  CA  ASP H 215      16.818  16.359  42.317  1.00 29.15           C  
ATOM   1682  CB  ASP H 215      15.791  16.500  43.457  1.00 31.20           C  
ATOM   1683  CG  ASP H 215      14.384  16.279  42.929  1.00 37.40           C  
ATOM   1684  OD1 ASP H 215      14.206  16.199  41.686  1.00 35.44           O  
ATOM   1685  OD2 ASP H 215      13.462  16.206  43.780  1.00 41.71           O1-
ATOM   1686  C   ASP H 215      16.933  14.902  41.926  1.00 31.35           C  
ATOM   1687  O   ASP H 215      17.845  14.218  42.384  1.00 33.48           O  
ATOM   1688  N   TYR H 216      16.021  14.391  41.070  1.00 19.97           N  
ATOM   1689  CA  TYR H 216      15.953  13.010  40.660  1.00 19.86           C  
ATOM   1690  CB  TYR H 216      14.556  12.374  40.814  1.00 21.72           C  
ATOM   1691  CG  TYR H 216      14.271  12.179  42.266  1.00 26.43           C  
ATOM   1692  CD1 TYR H 216      13.835  13.221  43.049  1.00 28.79           C  
ATOM   1693  CD2 TYR H 216      14.434  10.939  42.840  1.00 28.35           C  
ATOM   1694  CE1 TYR H 216      13.573  13.032  44.385  1.00 32.10           C  
ATOM   1695  CE2 TYR H 216      14.172  10.745  44.176  1.00 31.59           C  
ATOM   1696  CZ  TYR H 216      13.743  11.792  44.952  1.00 33.24           C  
ATOM   1697  OH  TYR H 216      13.476  11.598  46.324  1.00 33.63           O  
ATOM   1698  C   TYR H 216      16.312  12.879  39.217  1.00 20.12           C  
ATOM   1699  O   TYR H 216      15.891  13.670  38.373  1.00 20.85           O  
ATOM   1700  N   TRP H 217      17.106  11.837  38.904  1.00 19.97           N  
ATOM   1701  CA  TRP H 217      17.562  11.617  37.563  1.00 19.81           C  
ATOM   1702  CB  TRP H 217      19.092  11.726  37.436  1.00 18.21           C  
ATOM   1703  CG  TRP H 217      19.654  13.102  37.696  1.00 17.49           C  
ATOM   1704  CD2 TRP H 217      20.346  13.887  36.712  1.00 14.91           C  
ATOM   1705  CD1 TRP H 217      19.673  13.827  38.852  1.00 17.61           C  
ATOM   1706  NE1 TRP H 217      20.323  15.020  38.648  1.00 16.84           N  
ATOM   1707  CE2 TRP H 217      20.746  15.068  37.335  1.00 14.75           C  
ATOM   1708  CE3 TRP H 217      20.627  13.640  35.399  1.00 16.02           C  
ATOM   1709  CZ2 TRP H 217      21.439  16.026  36.651  1.00 15.25           C  
ATOM   1710  CZ3 TRP H 217      21.323  14.608  34.710  1.00 16.08           C  
ATOM   1711  CH2 TRP H 217      21.719  15.778  35.325  1.00 13.41           C  
ATOM   1712  C   TRP H 217      17.233  10.214  37.166  1.00 20.01           C  
ATOM   1713  O   TRP H 217      17.124   9.320  38.005  1.00 20.21           O  
ATOM   1714  N   GLY H 218      17.062  10.004  35.846  1.00 20.46           N  
ATOM   1715  CA  GLY H 218      16.827   8.696  35.317  1.00 18.80           C  
ATOM   1716  C   GLY H 218      18.160   8.013  35.247  1.00 20.03           C  
ATOM   1717  O   GLY H 218      19.193   8.623  35.517  1.00 21.18           O  
ATOM   1718  N   GLN H 219      18.159   6.713  34.891  1.00 20.57           N  
ATOM   1719  CA  GLN H 219      19.353   5.910  34.824  1.00 21.56           C  
ATOM   1720  CB  GLN H 219      19.109   4.393  34.684  1.00 21.47           C  
ATOM   1721  CG  GLN H 219      18.522   3.947  33.343  1.00 24.38           C  
ATOM   1722  CD  GLN H 219      17.010   4.067  33.391  1.00 25.26           C  
ATOM   1723  OE1 GLN H 219      16.449   4.721  34.270  1.00 25.41           O  
ATOM   1724  NE2 GLN H 219      16.325   3.412  32.416  1.00 27.37           N  
ATOM   1725  C   GLN H 219      20.224   6.324  33.675  1.00 21.59           C  
ATOM   1726  O   GLN H 219      21.441   6.159  33.729  1.00 21.82           O  
ATOM   1727  N   GLY H 220      19.624   6.826  32.579  1.00 21.04           N  
ATOM   1728  CA  GLY H 220      20.390   7.212  31.426  1.00 20.41           C  
ATOM   1729  C   GLY H 220      20.142   6.215  30.335  1.00 20.76           C  
ATOM   1730  O   GLY H 220      19.901   5.036  30.589  1.00 21.23           O  
ATOM   1731  N   THR H 221      20.179   6.694  29.073  1.00 20.09           N  
ATOM   1732  CA  THR H 221      19.995   5.846  27.929  1.00 18.74           C  
ATOM   1733  CB  THR H 221      18.723   6.131  27.183  1.00 18.22           C  
ATOM   1734  OG1 THR H 221      17.606   5.972  28.045  1.00 19.68           O  
ATOM   1735  CG2 THR H 221      18.610   5.163  25.993  1.00 19.86           C  
ATOM   1736  C   THR H 221      21.126   6.135  26.992  1.00 19.35           C  
ATOM   1737  O   THR H 221      21.381   7.287  26.648  1.00 20.48           O  
ATOM   1738  N   LEU H 222      21.829   5.085  26.533  1.00 19.84           N  
ATOM   1739  CA  LEU H 222      22.948   5.309  25.667  1.00 19.48           C  
ATOM   1740  CB  LEU H 222      24.049   4.247  25.857  1.00 19.31           C  
ATOM   1741  CG  LEU H 222      25.378   4.546  25.137  1.00 22.56           C  
ATOM   1742  CD1 LEU H 222      25.227   4.517  23.614  1.00 18.48           C  
ATOM   1743  CD2 LEU H 222      26.008   5.850  25.650  1.00 21.23           C  
ATOM   1744  C   LEU H 222      22.443   5.251  24.261  1.00 21.49           C  
ATOM   1745  O   LEU H 222      21.762   4.303  23.871  1.00 20.58           O  
ATOM   1746  N   VAL H 223      22.733   6.304  23.471  1.00 22.19           N  
ATOM   1747  CA  VAL H 223      22.335   6.318  22.094  1.00 20.41           C  
ATOM   1748  CB  VAL H 223      21.502   7.515  21.728  1.00 20.00           C  
ATOM   1749  CG1 VAL H 223      21.210   7.471  20.219  1.00 20.17           C  
ATOM   1750  CG2 VAL H 223      20.237   7.519  22.602  1.00 19.14           C  
ATOM   1751  C   VAL H 223      23.599   6.384  21.301  1.00 21.76           C  
ATOM   1752  O   VAL H 223      24.411   7.290  21.482  1.00 21.71           O  
ATOM   1753  N   THR H 224      23.798   5.406  20.397  1.00 20.69           N  
ATOM   1754  CA  THR H 224      24.991   5.403  19.607  1.00 21.82           C  
ATOM   1755  CB  THR H 224      25.718   4.091  19.624  1.00 22.57           C  
ATOM   1756  OG1 THR H 224      26.076   3.744  20.954  1.00 24.76           O  
ATOM   1757  CG2 THR H 224      26.980   4.219  18.756  1.00 21.08           C  
ATOM   1758  C   THR H 224      24.587   5.666  18.194  1.00 22.37           C  
ATOM   1759  O   THR H 224      23.678   5.026  17.666  1.00 23.27           O  
ATOM   1760  N   VAL H 225      25.247   6.646  17.549  1.00 22.15           N  
ATOM   1761  CA  VAL H 225      24.919   6.940  16.187  1.00 22.40           C  
ATOM   1762  CB  VAL H 225      24.582   8.386  15.967  1.00 21.16           C  
ATOM   1763  CG1 VAL H 225      24.315   8.609  14.471  1.00 21.85           C  
ATOM   1764  CG2 VAL H 225      23.394   8.752  16.873  1.00 19.42           C  
ATOM   1765  C   VAL H 225      26.126   6.635  15.364  1.00 23.92           C  
ATOM   1766  O   VAL H 225      27.185   7.234  15.552  1.00 21.74           O  
ATOM   1767  N   SER H 226      26.001   5.679  14.423  1.00 23.64           N  
ATOM   1768  CA  SER H 226      27.127   5.355  13.598  1.00 24.14           C  
ATOM   1769  CB  SER H 226      28.107   4.364  14.251  1.00 24.51           C  
ATOM   1770  OG  SER H 226      28.699   4.947  15.403  1.00 25.57           O  
ATOM   1771  C   SER H 226      26.620   4.711  12.352  1.00 24.76           C  
ATOM   1772  O   SER H 226      25.520   4.162  12.321  1.00 23.84           O  
ATOM   1773  N   SER H 227      27.423   4.776  11.274  0.94 25.79           N  
ATOM   1774  CA  SER H 227      27.021   4.152  10.051  0.88 27.64           C  
ATOM   1775  CB  SER H 227      27.419   4.941   8.791  0.88 26.13           C  
ATOM   1776  OG  SER H 227      26.704   6.166   8.738  0.88 31.99           O  
ATOM   1777  C   SER H 227      27.727   2.805   9.992  0.94 28.06           C  
ATOM   1778  O   SER H 227      27.335   1.977   9.127  0.94 30.11           O  
ATOM   1779  OXT SER H 227      28.663   2.585  10.806  1.00  0.00           O1-
TER    1780      SER H 227 
CONECT  146  661
CONECT  661  146
CONECT  969 1564
CONECT 1564  969
END
