# Supplementary material for: Fully automated antibody structure prediction using BIOVIA tools: Validation study
Source: PLoS One. 2017 May 18;12(5):e0177923. doi: 10.1371/journal.pone.0177923 (PMC5436848; doi:10.1371/journal.pone.0177923)
Supplement: S1 Dataset — Predicted structures using the Top5 framework method, Chothia CDR definition with no canonical filtering and generating 50 models. These were used in the detailed discussion of outliers and for comparison against predictions using canonical filtering. (ZIP) [file pone.0177923.s003.zip › 4J4P_DC_FV_FinalModel.pdb]

REMARK   Accelrys Discovery Studio PDB file
REMARK   Created:  2015-05-08T04:13:20Z
SSBOND   1 CYS L   22    CYS L   89                                     
SSBOND   2 CYS H  133    CYS H  210                                     
ATOM      1  N   GLN L   1      31.546  35.101  30.630  1.00 79.61           N1+
ATOM      2  CA  GLN L   1      30.322  35.883  30.342  1.00 75.84           C  
ATOM      3  CB  GLN L   1      30.445  36.574  28.975  1.00 77.31           C  
ATOM      4  CG  GLN L   1      29.248  37.462  28.630  1.00 78.34           C  
ATOM      5  CD  GLN L   1      29.598  38.239  27.370  1.00 89.38           C  
ATOM      6  OE1 GLN L   1      30.659  38.856  27.285  1.00 89.50           O  
ATOM      7  NE2 GLN L   1      28.692  38.206  26.356  1.00 88.80           N  
ATOM      8  C   GLN L   1      29.137  34.986  30.331  1.00 74.49           C  
ATOM      9  O   GLN L   1      28.062  35.367  30.793  1.00 76.62           O  
ATOM     10  N   SER L   2      29.282  33.768  29.777  1.00 69.82           N  
ATOM     11  CA  SER L   2      28.140  32.909  29.849  1.00 68.05           C  
ATOM     12  CB  SER L   2      27.245  32.969  28.601  1.00 66.84           C  
ATOM     13  OG  SER L   2      27.935  32.463  27.472  1.00 78.12           O  
ATOM     14  C   SER L   2      28.558  31.483  30.042  1.00 66.27           C  
ATOM     15  O   SER L   2      27.894  30.579  29.542  1.00 65.69           O  
ATOM     16  N   VAL L   3      29.637  31.223  30.806  1.00 60.04           N  
ATOM     17  CA  VAL L   3      30.006  29.849  30.995  1.00 52.70           C  
ATOM     18  CB  VAL L   3      30.997  29.367  29.976  1.00 55.88           C  
ATOM     19  CG1 VAL L   3      31.415  27.928  30.323  1.00 49.48           C  
ATOM     20  CG2 VAL L   3      30.368  29.517  28.582  1.00 56.03           C  
ATOM     21  C   VAL L   3      30.660  29.710  32.332  1.00 50.25           C  
ATOM     22  O   VAL L   3      31.480  30.542  32.715  1.00 52.33           O  
ATOM     23  N   LEU L   4      30.332  28.617  33.052  1.00 47.92           N  
ATOM     24  CA  LEU L   4      30.850  28.354  34.368  1.00 46.41           C  
ATOM     25  CB  LEU L   4      29.940  27.417  35.175  1.00 44.39           C  
ATOM     26  CG  LEU L   4      28.500  27.942  35.310  1.00 46.06           C  
ATOM     27  CD1 LEU L   4      27.625  26.978  36.126  1.00 42.25           C  
ATOM     28  CD2 LEU L   4      28.485  29.377  35.854  1.00 43.56           C  
ATOM     29  C   LEU L   4      32.151  27.632  34.214  1.00 45.65           C  
ATOM     30  O   LEU L   4      32.234  26.643  33.489  1.00 45.48           O  
ATOM     31  N   THR L   5      33.202  28.100  34.918  1.00 43.78           N  
ATOM     32  CA  THR L   5      34.489  27.482  34.778  1.00 43.19           C  
ATOM     33  CB  THR L   5      35.580  28.459  34.435  1.00 47.63           C  
ATOM     34  OG1 THR L   5      35.272  29.141  33.228  1.00 48.44           O  
ATOM     35  CG2 THR L   5      36.901  27.686  34.279  1.00 44.14           C  
ATOM     36  C   THR L   5      34.871  26.836  36.074  1.00 43.73           C  
ATOM     37  O   THR L   5      34.803  27.453  37.137  1.00 45.66           O  
ATOM     38  N   GLN L   6      35.289  25.556  35.999  1.00 41.06           N  
ATOM     39  CA  GLN L   6      35.699  24.811  37.155  1.00 40.49           C  
ATOM     40  CB  GLN L   6      34.798  23.600  37.444  1.00 39.98           C  
ATOM     41  CG  GLN L   6      33.336  23.961  37.711  1.00 40.75           C  
ATOM     42  CD  GLN L   6      32.581  22.664  37.972  1.00 38.16           C  
ATOM     43  OE1 GLN L   6      31.668  22.302  37.230  1.00 36.31           O  
ATOM     44  NE2 GLN L   6      32.972  21.937  39.050  1.00 35.40           N  
ATOM     45  C   GLN L   6      37.058  24.256  36.843  1.00 42.57           C  
ATOM     46  O   GLN L   6      37.428  24.127  35.677  1.00 43.10           O  
ATOM     47  N   PRO L   7      37.829  23.942  37.855  1.00 42.43           N  
ATOM     48  CA  PRO L   7      39.128  23.369  37.624  1.00 41.23           C  
ATOM     49  CD  PRO L   7      37.761  24.655  39.118  1.00 43.52           C  
ATOM     50  CB  PRO L   7      39.849  23.408  38.968  1.00 42.32           C  
ATOM     51  CG  PRO L   7      39.183  24.582  39.703  1.00 43.07           C  
ATOM     52  C   PRO L   7      38.935  21.983  37.108  1.00 42.97           C  
ATOM     53  O   PRO L   7      38.016  21.315  37.575  1.00 44.18           O  
ATOM     54  N   PRO L   8      39.743  21.526  36.197  1.00 45.32           N  
ATOM     55  CA  PRO L   8      39.546  20.203  35.686  1.00 44.60           C  
ATOM     56  CD  PRO L   8      40.357  22.403  35.213  1.00 44.78           C  
ATOM     57  CB  PRO L   8      40.459  20.084  34.470  1.00 40.98           C  
ATOM     58  CG  PRO L   8      40.549  21.533  33.957  1.00 44.71           C  
ATOM     59  C   PRO L   8      39.759  19.156  36.724  1.00 42.51           C  
ATOM     60  O   PRO L   8      39.120  18.108  36.643  1.00 40.94           O  
ATOM     61  N   SER L   9      40.650  19.395  37.705  1.00 39.66           N  
ATOM     62  CA  SER L   9      40.845  18.358  38.672  1.00 39.32           C  
ATOM     63  CB  SER L   9      41.969  17.372  38.317  1.00 39.82           C  
ATOM     64  OG  SER L   9      43.230  18.014  38.424  1.00 43.47           O  
ATOM     65  C   SER L   9      41.227  18.966  39.980  1.00 39.55           C  
ATOM     66  O   SER L   9      41.733  20.086  40.046  1.00 41.42           O  
ATOM     67  N   ALA L  10      40.952  18.217  41.065  1.00 37.20           N  
ATOM     68  CA  ALA L  10      41.336  18.602  42.390  1.00 39.29           C  
ATOM     69  CB  ALA L  10      40.217  19.305  43.175  1.00 39.73           C  
ATOM     70  C   ALA L  10      41.658  17.327  43.108  1.00 39.12           C  
ATOM     71  O   ALA L  10      41.002  16.307  42.906  1.00 42.00           O  
ATOM     72  N   SER L  11      42.687  17.337  43.973  1.00 38.28           N  
ATOM     73  CA  SER L  11      43.006  16.114  44.650  1.00 40.30           C  
ATOM     74  CB  SER L  11      44.266  15.426  44.102  1.00 43.51           C  
ATOM     75  OG  SER L  11      45.396  16.265  44.290  1.00 48.04           O  
ATOM     76  C   SER L  11      43.256  16.426  46.089  1.00 42.54           C  
ATOM     77  O   SER L  11      43.648  17.540  46.432  1.00 45.65           O  
ATOM     78  N   GLY L  12      43.024  15.436  46.978  1.00 42.17           N  
ATOM     79  CA  GLY L  12      43.248  15.668  48.376  1.00 44.48           C  
ATOM     80  C   GLY L  12      43.394  14.344  49.062  1.00 46.42           C  
ATOM     81  O   GLY L  12      42.934  13.317  48.569  1.00 47.33           O  
ATOM     82  N   THR L  13      44.046  14.345  50.242  1.00 44.95           N  
ATOM     83  CA  THR L  13      44.245  13.134  50.985  1.00 45.65           C  
ATOM     84  CB  THR L  13      45.467  13.172  51.852  1.00 45.03           C  
ATOM     85  OG1 THR L  13      45.328  14.155  52.866  1.00 86.20           O  
ATOM     86  CG2 THR L  13      46.668  13.508  50.951  1.00 85.48           C  
ATOM     87  C   THR L  13      43.055  12.947  51.867  1.00 46.22           C  
ATOM     88  O   THR L  13      42.304  13.886  52.121  1.00 48.06           O  
ATOM     89  N   PRO L  14      42.865  11.755  52.358  1.00 47.44           N  
ATOM     90  CA  PRO L  14      41.710  11.501  53.167  1.00 49.28           C  
ATOM     91  CD  PRO L  14      43.316  10.563  51.660  1.00 49.18           C  
ATOM     92  CB  PRO L  14      41.643   9.984  53.330  1.00 48.53           C  
ATOM     93  CG  PRO L  14      42.317   9.459  52.049  1.00 48.56           C  
ATOM     94  C   PRO L  14      41.757  12.257  54.452  1.00 50.01           C  
ATOM     95  O   PRO L  14      42.835  12.408  55.023  1.00 50.20           O  
ATOM     96  N   GLY L  15      40.591  12.754  54.910  1.00 49.74           N  
ATOM     97  CA  GLY L  15      40.506  13.439  56.167  1.00 50.01           C  
ATOM     98  C   GLY L  15      40.764  14.897  55.954  1.00 48.28           C  
ATOM     99  O   GLY L  15      40.536  15.711  56.847  1.00 48.28           O  
ATOM    100  N   GLN L  16      41.239  15.268  54.752  1.00 51.10           N  
ATOM    101  CA  GLN L  16      41.575  16.637  54.482  1.00 48.03           C  
ATOM    102  CB  GLN L  16      42.791  16.739  53.544  1.00 46.52           C  
ATOM    103  CG  GLN L  16      43.446  18.115  53.481  1.00 49.80           C  
ATOM    104  CD  GLN L  16      44.805  17.927  52.817  1.00 49.81           C  
ATOM    105  OE1 GLN L  16      44.905  17.380  51.720  1.00 47.24           O  
ATOM    106  NE2 GLN L  16      45.885  18.374  53.513  1.00 49.87           N  
ATOM    107  C   GLN L  16      40.383  17.294  53.852  1.00 48.50           C  
ATOM    108  O   GLN L  16      39.433  16.617  53.466  1.00 49.68           O  
ATOM    109  N   ARG L  17      40.370  18.642  53.760  1.00 45.41           N  
ATOM    110  CA  ARG L  17      39.218  19.255  53.159  1.00 47.14           C  
ATOM    111  CB  ARG L  17      38.564  20.389  53.964  1.00 46.03           C  
ATOM    112  CG  ARG L  17      39.426  21.640  54.106  1.00 76.79           C  
ATOM    113  CD  ARG L  17      38.706  22.765  54.848  1.00 76.31           C  
ATOM    114  NE  ARG L  17      37.428  23.050  54.134  1.00 75.30           N  
ATOM    115  CZ  ARG L  17      37.238  24.246  53.504  1.00 73.79           C  
ATOM    116  NH1 ARG L  17      38.230  25.183  53.503  1.00 72.02           N1+
ATOM    117  NH2 ARG L  17      36.048  24.510  52.890  1.00 72.61           N  
ATOM    118  C   ARG L  17      39.637  19.862  51.862  1.00 45.88           C  
ATOM    119  O   ARG L  17      40.770  20.316  51.707  1.00 47.94           O  
ATOM    120  N   VAL L  18      38.717  19.879  50.879  1.00 42.74           N  
ATOM    121  CA  VAL L  18      39.080  20.420  49.607  1.00 45.22           C  
ATOM    122  CB  VAL L  18      39.264  19.354  48.567  1.00 45.30           C  
ATOM    123  CG1 VAL L  18      37.883  18.845  48.134  1.00 54.92           C  
ATOM    124  CG2 VAL L  18      40.138  19.902  47.435  1.00 54.98           C  
ATOM    125  C   VAL L  18      37.979  21.330  49.153  1.00 44.57           C  
ATOM    126  O   VAL L  18      36.836  21.210  49.592  1.00 42.70           O  
ATOM    127  N   THR L  19      38.309  22.297  48.272  1.00 41.86           N  
ATOM    128  CA  THR L  19      37.313  23.200  47.771  1.00 44.10           C  
ATOM    129  CB  THR L  19      37.513  24.626  48.203  1.00 42.50           C  
ATOM    130  OG1 THR L  19      38.784  25.094  47.777  1.00 53.44           O  
ATOM    131  CG2 THR L  19      37.396  24.714  49.732  1.00 51.97           C  
ATOM    132  C   THR L  19      37.371  23.188  46.274  1.00 45.22           C  
ATOM    133  O   THR L  19      38.447  23.119  45.682  1.00 47.98           O  
ATOM    134  N   ILE L  20      36.189  23.238  45.626  1.00 41.27           N  
ATOM    135  CA  ILE L  20      36.126  23.280  44.192  1.00 42.23           C  
ATOM    136  CB  ILE L  20      35.368  22.131  43.591  1.00 41.87           C  
ATOM    137  CG1 ILE L  20      36.061  20.803  43.939  1.00 40.39           C  
ATOM    138  CG2 ILE L  20      35.243  22.372  42.077  1.00 41.05           C  
ATOM    139  CD1 ILE L  20      35.216  19.571  43.620  1.00 42.74           C  
ATOM    140  C   ILE L  20      35.403  24.542  43.826  1.00 42.62           C  
ATOM    141  O   ILE L  20      34.290  24.786  44.291  1.00 44.33           O  
ATOM    142  N   SER L  21      36.039  25.386  42.986  1.00 44.46           N  
ATOM    143  CA  SER L  21      35.465  26.651  42.614  1.00 44.38           C  
ATOM    144  CB  SER L  21      36.506  27.750  42.335  1.00 44.87           C  
ATOM    145  OG  SER L  21      37.241  28.054  43.510  1.00 49.57           O  
ATOM    146  C   SER L  21      34.663  26.526  41.357  1.00 44.22           C  
ATOM    147  O   SER L  21      34.826  25.592  40.573  1.00 42.01           O  
ATOM    148  N   CYS L  22      33.757  27.503  41.149  1.00 43.22           N  
ATOM    149  CA  CYS L  22      32.950  27.583  39.968  1.00 43.75           C  
ATOM    150  CB  CYS L  22      31.516  27.055  40.229  1.00 43.48           C  
ATOM    151  SG  CYS L  22      30.394  27.107  38.798  1.00 46.94           S  
ATOM    152  C   CYS L  22      32.885  29.047  39.643  1.00 48.25           C  
ATOM    153  O   CYS L  22      32.081  29.778  40.217  1.00 48.70           O  
ATOM    154  N   SER L  23      33.730  29.516  38.700  1.00 45.23           N  
ATOM    155  CA  SER L  23      33.788  30.919  38.388  1.00 45.56           C  
ATOM    156  CB  SER L  23      35.193  31.380  37.969  1.00 48.15           C  
ATOM    157  OG  SER L  23      35.642  30.612  36.864  1.00 61.87           O  
ATOM    158  C   SER L  23      32.845  31.199  37.269  1.00 47.83           C  
ATOM    159  O   SER L  23      32.811  30.482  36.270  1.00 47.64           O  
ATOM    160  N   GLY L  24      32.018  32.282  37.360  1.00 20.18           N  
ATOM    161  CA  GLY L  24      31.026  32.567  36.344  1.00 20.40           C  
ATOM    162  C   GLY L  24      30.964  34.043  36.088  1.00 23.26           C  
ATOM    163  O   GLY L  24      31.979  34.740  36.101  1.00 22.98           O  
ATOM    164  N   SER L  25      29.742  34.542  35.798  1.00 23.45           N  
ATOM    165  CA  SER L  25      29.563  35.934  35.496  1.00 25.25           C  
ATOM    166  CB  SER L  25      29.373  36.210  33.996  1.00 30.26           C  
ATOM    167  OG  SER L  25      28.185  35.583  33.536  1.00 21.47           O  
ATOM    168  C   SER L  25      28.333  36.419  36.197  1.00 25.14           C  
ATOM    169  O   SER L  25      27.642  35.664  36.879  1.00 24.24           O  
ATOM    170  N   SER L  26      28.048  37.726  36.048  1.00 24.67           N  
ATOM    171  CA  SER L  26      26.922  38.339  36.690  1.00 24.47           C  
ATOM    172  CB  SER L  26      26.869  39.862  36.478  1.00 23.56           C  
ATOM    173  OG  SER L  26      26.667  40.159  35.104  1.00 27.81           O  
ATOM    174  C   SER L  26      25.660  37.761  36.124  1.00 22.46           C  
ATOM    175  O   SER L  26      24.635  37.731  36.802  1.00 25.42           O  
ATOM    176  N   SER L  27      25.704  37.292  34.861  1.00 22.42           N  
ATOM    177  CA  SER L  27      24.550  36.774  34.179  1.00 22.33           C  
ATOM    178  CB  SER L  27      24.783  36.547  32.674  1.00 27.45           C  
ATOM    179  OG  SER L  27      25.735  35.513  32.472  1.00 33.48           O  
ATOM    180  C   SER L  27      24.116  35.471  34.772  1.00 21.92           C  
ATOM    181  O   SER L  27      22.958  35.081  34.636  1.00 22.53           O  
ATOM    182  N   ASN L  28      25.025  34.745  35.446  1.00 21.16           N  
ATOM    183  CA  ASN L  28      24.624  33.487  36.000  1.00 19.60           C  
ATOM    184  CB  ASN L  28      25.293  32.265  35.328  1.00 18.37           C  
ATOM    185  CG  ASN L  28      26.799  32.452  35.186  1.00 17.91           C  
ATOM    186  OD1 ASN L  28      27.580  32.181  36.097  1.00 17.85           O  
ATOM    187  ND2 ASN L  28      27.222  32.903  33.974  1.00 16.31           N  
ATOM    188  C   ASN L  28      24.814  33.466  37.489  1.00 20.98           C  
ATOM    189  O   ASN L  28      23.893  33.778  38.239  1.00 20.37           O  
ATOM    190  N   ILE L  29      26.015  33.110  37.971  1.00 19.98           N  
ATOM    191  CA  ILE L  29      26.247  32.957  39.379  1.00 19.79           C  
ATOM    192  CB  ILE L  29      27.642  32.493  39.687  1.00 20.20           C  
ATOM    193  CG1 ILE L  29      27.884  31.112  39.058  1.00 20.81           C  
ATOM    194  CG2 ILE L  29      27.829  32.508  41.214  1.00 19.30           C  
ATOM    195  CD1 ILE L  29      29.346  30.675  39.089  1.00 20.24           C  
ATOM    196  C   ILE L  29      26.011  34.241  40.110  1.00 22.32           C  
ATOM    197  O   ILE L  29      25.478  34.238  41.220  1.00 21.51           O  
ATOM    198  N   GLY L  30      26.406  35.385  39.528  1.00 21.72           N  
ATOM    199  CA  GLY L  30      26.251  36.608  40.256  1.00 23.53           C  
ATOM    200  C   GLY L  30      24.805  36.820  40.583  1.00 25.25           C  
ATOM    201  O   GLY L  30      24.469  37.208  41.699  1.00 28.60           O  
ATOM    202  N   ASN L  31      23.913  36.639  39.594  1.00 24.89           N  
ATOM    203  CA  ASN L  31      22.513  36.853  39.825  1.00 28.31           C  
ATOM    204  CB  ASN L  31      21.749  37.408  38.603  1.00 33.29           C  
ATOM    205  CG  ASN L  31      21.865  36.433  37.453  1.00 38.22           C  
ATOM    206  OD1 ASN L  31      22.936  35.886  37.203  1.00 40.76           O  
ATOM    207  ND2 ASN L  31      20.741  36.217  36.718  1.00 41.16           N  
ATOM    208  C   ASN L  31      21.763  35.677  40.400  1.00 26.90           C  
ATOM    209  O   ASN L  31      20.796  35.884  41.132  1.00 29.95           O  
ATOM    210  N   ASN L  32      22.159  34.418  40.098  1.00 23.96           N  
ATOM    211  CA  ASN L  32      21.268  33.340  40.452  1.00 24.97           C  
ATOM    212  CB  ASN L  32      20.706  32.597  39.225  1.00 22.23           C  
ATOM    213  CG  ASN L  32      19.899  33.586  38.390  1.00 25.13           C  
ATOM    214  OD1 ASN L  32      20.078  33.682  37.176  1.00 28.31           O  
ATOM    215  ND2 ASN L  32      18.980  34.340  39.049  1.00 25.80           N  
ATOM    216  C   ASN L  32      21.933  32.312  41.315  1.00 23.19           C  
ATOM    217  O   ASN L  32      23.156  32.252  41.437  1.00 25.11           O  
ATOM    218  N   GLY L  33      21.083  31.453  41.927  1.00 21.46           N  
ATOM    219  CA  GLY L  33      21.477  30.414  42.833  1.00 21.43           C  
ATOM    220  C   GLY L  33      22.179  29.343  42.068  1.00 20.15           C  
ATOM    221  O   GLY L  33      22.059  29.218  40.853  1.00 19.94           O  
ATOM    222  N   VAL L  34      22.904  28.497  42.806  1.00 39.31           N  
ATOM    223  CA  VAL L  34      23.808  27.568  42.195  1.00 37.03           C  
ATOM    224  CB  VAL L  34      25.256  27.874  42.470  1.00 41.03           C  
ATOM    225  CG1 VAL L  34      26.122  26.752  41.874  1.00 38.18           C  
ATOM    226  CG2 VAL L  34      25.586  29.270  41.910  1.00 38.44           C  
ATOM    227  C   VAL L  34      23.517  26.207  42.753  1.00 37.08           C  
ATOM    228  O   VAL L  34      23.189  26.061  43.930  1.00 36.90           O  
ATOM    229  N   ASN L  35      23.588  25.167  41.898  1.00 37.76           N  
ATOM    230  CA  ASN L  35      23.402  23.831  42.394  1.00 38.32           C  
ATOM    231  CB  ASN L  35      22.171  23.084  41.871  1.00 36.97           C  
ATOM    232  CG  ASN L  35      21.013  23.413  42.800  1.00 40.79           C  
ATOM    233  OD1 ASN L  35      20.185  22.554  43.097  1.00  0.00           O  
ATOM    234  ND2 ASN L  35      20.942  24.689  43.266  1.00  0.00           N  
ATOM    235  C   ASN L  35      24.624  23.020  42.096  1.00 35.82           C  
ATOM    236  O   ASN L  35      25.411  23.349  41.210  1.00 35.48           O  
ATOM    237  N   TRP L  36      24.845  21.954  42.889  1.00 35.71           N  
ATOM    238  CA  TRP L  36      26.017  21.148  42.704  1.00 33.75           C  
ATOM    239  CB  TRP L  36      27.013  21.255  43.873  1.00 32.29           C  
ATOM    240  CG  TRP L  36      27.676  22.606  43.982  1.00 38.14           C  
ATOM    241  CD2 TRP L  36      28.938  22.933  43.378  1.00 37.06           C  
ATOM    242  CD1 TRP L  36      27.253  23.730  44.629  1.00 36.90           C  
ATOM    243  NE1 TRP L  36      28.171  24.739  44.464  1.00 36.60           N  
ATOM    244  CE2 TRP L  36      29.214  24.262  43.696  1.00 37.55           C  
ATOM    245  CE3 TRP L  36      29.792  22.186  42.621  1.00 37.33           C  
ATOM    246  CZ2 TRP L  36      30.356  24.868  43.257  1.00 37.95           C  
ATOM    247  CZ3 TRP L  36      30.946  22.798  42.181  1.00 37.44           C  
ATOM    248  CH2 TRP L  36      31.221  24.114  42.493  1.00 38.74           C  
ATOM    249  C   TRP L  36      25.612  19.711  42.606  1.00 34.41           C  
ATOM    250  O   TRP L  36      24.807  19.234  43.407  1.00 33.71           O  
ATOM    251  N   TYR L  37      26.183  18.978  41.620  1.00 34.04           N  
ATOM    252  CA  TYR L  37      25.877  17.578  41.502  1.00 32.39           C  
ATOM    253  CB  TYR L  37      25.240  17.086  40.195  1.00 29.73           C  
ATOM    254  CG  TYR L  37      23.861  17.600  40.085  1.00 31.47           C  
ATOM    255  CD1 TYR L  37      22.978  17.497  41.133  1.00 31.12           C  
ATOM    256  CD2 TYR L  37      23.431  18.101  38.889  1.00 32.13           C  
ATOM    257  CE1 TYR L  37      21.691  17.965  41.027  1.00 30.72           C  
ATOM    258  CE2 TYR L  37      22.150  18.552  38.792  1.00 31.22           C  
ATOM    259  CZ  TYR L  37      21.289  18.505  39.837  1.00 32.58           C  
ATOM    260  OH  TYR L  37      20.001  19.015  39.635  1.00 37.43           O  
ATOM    261  C   TYR L  37      27.128  16.765  41.575  1.00 33.52           C  
ATOM    262  O   TYR L  37      28.210  17.194  41.177  1.00 33.59           O  
ATOM    263  N   GLN L  38      26.978  15.532  42.095  1.00 32.66           N  
ATOM    264  CA  GLN L  38      28.065  14.605  42.211  1.00 33.76           C  
ATOM    265  CB  GLN L  38      28.172  14.014  43.626  1.00 35.29           C  
ATOM    266  CG  GLN L  38      29.312  13.014  43.819  1.00 34.19           C  
ATOM    267  CD  GLN L  38      29.236  12.545  45.264  1.00 38.26           C  
ATOM    268  OE1 GLN L  38      28.152  12.443  45.835  1.00 39.46           O  
ATOM    269  NE2 GLN L  38      30.417  12.268  45.880  1.00 34.34           N  
ATOM    270  C   GLN L  38      27.783  13.470  41.275  1.00 34.76           C  
ATOM    271  O   GLN L  38      26.657  12.979  41.206  1.00 34.74           O  
ATOM    272  N   GLN L  39      28.801  13.026  40.506  1.00 34.89           N  
ATOM    273  CA  GLN L  39      28.556  11.937  39.603  1.00 33.88           C  
ATOM    274  CB  GLN L  39      28.418  12.381  38.137  1.00 32.39           C  
ATOM    275  CG  GLN L  39      28.155  11.223  37.170  1.00 32.93           C  
ATOM    276  CD  GLN L  39      28.037  11.794  35.763  1.00 36.03           C  
ATOM    277  OE1 GLN L  39      28.691  12.777  35.423  1.00 36.32           O  
ATOM    278  NE2 GLN L  39      27.173  11.165  34.922  1.00 34.99           N  
ATOM    279  C   GLN L  39      29.689  10.962  39.648  1.00 35.69           C  
ATOM    280  O   GLN L  39      30.842  11.319  39.409  1.00 35.62           O  
ATOM    281  N   VAL L  40      29.378   9.687  39.952  1.00 38.07           N  
ATOM    282  CA  VAL L  40      30.367   8.645  39.918  1.00 41.26           C  
ATOM    283  CB  VAL L  40      30.146   7.559  40.929  1.00 42.43           C  
ATOM    284  CG1 VAL L  40      31.168   6.440  40.671  1.00  0.00           C  
ATOM    285  CG2 VAL L  40      30.254   8.173  42.335  1.00  0.00           C  
ATOM    286  C   VAL L  40      30.275   8.037  38.556  1.00 42.48           C  
ATOM    287  O   VAL L  40      29.233   8.121  37.909  1.00 42.80           O  
ATOM    288  N   PRO L  41      31.317   7.430  38.068  1.00 46.77           N  
ATOM    289  CA  PRO L  41      31.211   6.905  36.740  1.00 46.63           C  
ATOM    290  CD  PRO L  41      32.674   7.855  38.375  1.00 47.14           C  
ATOM    291  CB  PRO L  41      32.630   6.518  36.335  1.00 46.06           C  
ATOM    292  CG  PRO L  41      33.499   7.525  37.116  1.00 48.14           C  
ATOM    293  C   PRO L  41      30.184   5.826  36.645  1.00 44.42           C  
ATOM    294  O   PRO L  41      30.091   4.996  37.549  1.00 42.78           O  
ATOM    295  N   GLY L  42      29.385   5.845  35.561  1.00 42.79           N  
ATOM    296  CA  GLY L  42      28.413   4.820  35.326  1.00 45.86           C  
ATOM    297  C   GLY L  42      27.140   5.117  36.059  1.00 47.16           C  
ATOM    298  O   GLY L  42      26.204   4.321  35.996  1.00 44.38           O  
ATOM    299  N   LYS L  43      27.045   6.254  36.778  1.00 45.72           N  
ATOM    300  CA  LYS L  43      25.795   6.475  37.448  1.00 42.25           C  
ATOM    301  CB  LYS L  43      25.831   6.266  38.976  1.00 43.63           C  
ATOM    302  CG  LYS L  43      26.684   7.251  39.771  1.00 42.76           C  
ATOM    303  CD  LYS L  43      26.376   7.191  41.270  1.00 50.90           C  
ATOM    304  CE  LYS L  43      27.199   8.158  42.123  1.00 65.22           C  
ATOM    305  NZ  LYS L  43      26.740   8.098  43.530  1.00 68.42           N1+
ATOM    306  C   LYS L  43      25.277   7.849  37.142  1.00 39.30           C  
ATOM    307  O   LYS L  43      25.985   8.714  36.630  1.00 41.58           O  
ATOM    308  N   PRO L  44      24.009   8.030  37.411  1.00 38.36           N  
ATOM    309  CA  PRO L  44      23.393   9.310  37.188  1.00 36.67           C  
ATOM    310  CD  PRO L  44      23.068   6.939  37.220  1.00  0.00           C  
ATOM    311  CB  PRO L  44      21.887   9.063  37.218  1.00 37.17           C  
ATOM    312  CG  PRO L  44      21.756   7.599  36.764  1.00  0.00           C  
ATOM    313  C   PRO L  44      23.880  10.268  38.222  1.00 34.69           C  
ATOM    314  O   PRO L  44      24.280   9.824  39.297  1.00 35.75           O  
ATOM    315  N   PRO L  45      23.859  11.538  37.933  1.00 35.93           N  
ATOM    316  CA  PRO L  45      24.343  12.520  38.864  1.00 34.52           C  
ATOM    317  CD  PRO L  45      23.953  11.992  36.555  1.00 35.61           C  
ATOM    318  CB  PRO L  45      24.431  13.824  38.075  1.00 34.94           C  
ATOM    319  CG  PRO L  45      24.642  13.364  36.622  1.00 35.27           C  
ATOM    320  C   PRO L  45      23.428  12.612  40.044  1.00 34.64           C  
ATOM    321  O   PRO L  45      22.257  12.253  39.912  1.00 31.97           O  
ATOM    322  N   LYS L  46      23.952  13.059  41.207  1.00 35.97           N  
ATOM    323  CA  LYS L  46      23.130  13.218  42.378  1.00 34.26           C  
ATOM    324  CB  LYS L  46      23.582  12.410  43.609  1.00 38.49           C  
ATOM    325  CG  LYS L  46      23.380  10.901  43.506  1.00 56.91           C  
ATOM    326  CD  LYS L  46      23.975  10.133  44.689  1.00 62.26           C  
ATOM    327  CE  LYS L  46      23.126  10.223  45.960  1.00 65.50           C  
ATOM    328  NZ  LYS L  46      23.711   9.380  47.028  1.00 64.22           N1+
ATOM    329  C   LYS L  46      23.206  14.647  42.819  1.00 36.58           C  
ATOM    330  O   LYS L  46      24.273  15.254  42.774  1.00 34.99           O  
ATOM    331  N   LEU L  47      22.061  15.218  43.257  1.00 37.03           N  
ATOM    332  CA  LEU L  47      22.028  16.569  43.758  1.00 32.20           C  
ATOM    333  CB  LEU L  47      20.600  17.101  43.965  1.00 33.10           C  
ATOM    334  CG  LEU L  47      20.543  18.541  44.505  1.00 36.96           C  
ATOM    335  CD1 LEU L  47      21.120  19.544  43.494  1.00 32.36           C  
ATOM    336  CD2 LEU L  47      19.124  18.906  44.967  1.00 33.27           C  
ATOM    337  C   LEU L  47      22.689  16.576  45.109  1.00 34.11           C  
ATOM    338  O   LEU L  47      22.277  15.873  46.032  1.00 32.73           O  
ATOM    339  N   LEU L  48      23.840  17.268  45.199  1.00 34.92           N  
ATOM    340  CA  LEU L  48      24.576  17.455  46.422  1.00 36.72           C  
ATOM    341  CB  LEU L  48      26.083  17.524  46.129  1.00 35.94           C  
ATOM    342  CG  LEU L  48      26.981  17.443  47.366  1.00 52.33           C  
ATOM    343  CD1 LEU L  48      26.738  16.129  48.123  1.00 43.90           C  
ATOM    344  CD2 LEU L  48      28.455  17.624  46.969  1.00 51.21           C  
ATOM    345  C   LEU L  48      24.171  18.679  47.193  1.00 37.59           C  
ATOM    346  O   LEU L  48      24.120  18.674  48.426  1.00 38.31           O  
ATOM    347  N   ILE L  49      23.960  19.799  46.465  1.00 37.32           N  
ATOM    348  CA  ILE L  49      23.629  21.038  47.104  1.00 39.05           C  
ATOM    349  CB  ILE L  49      24.831  21.857  47.478  1.00 37.92           C  
ATOM    350  CG1 ILE L  49      25.646  21.133  48.560  1.00 38.73           C  
ATOM    351  CG2 ILE L  49      24.355  23.253  47.903  1.00 36.92           C  
ATOM    352  CD1 ILE L  49      26.947  21.839  48.933  1.00 40.97           C  
ATOM    353  C   ILE L  49      22.797  21.843  46.178  1.00 38.63           C  
ATOM    354  O   ILE L  49      23.053  21.874  44.977  1.00 38.01           O  
ATOM    355  N   TYR L  50      21.779  22.527  46.735  1.00 37.84           N  
ATOM    356  CA  TYR L  50      20.941  23.380  45.948  1.00 38.58           C  
ATOM    357  CB  TYR L  50      19.509  22.844  45.741  1.00 37.29           C  
ATOM    358  CG  TYR L  50      18.780  22.797  47.038  1.00 42.47           C  
ATOM    359  CD1 TYR L  50      18.092  23.901  47.482  1.00 42.92           C  
ATOM    360  CD2 TYR L  50      18.778  21.653  47.803  1.00 44.62           C  
ATOM    361  CE1 TYR L  50      17.410  23.870  48.673  1.00 43.75           C  
ATOM    362  CE2 TYR L  50      18.096  21.617  48.997  1.00 45.46           C  
ATOM    363  CZ  TYR L  50      17.411  22.726  49.430  1.00 46.97           C  
ATOM    364  OH  TYR L  50      16.708  22.695  50.652  1.00 47.85           O  
ATOM    365  C   TYR L  50      20.877  24.698  46.661  1.00 38.63           C  
ATOM    366  O   TYR L  50      21.238  24.806  47.833  1.00 38.56           O  
ATOM    367  N   TYR L  51      20.491  25.765  45.939  1.00 45.90           N  
ATOM    368  CA  TYR L  51      20.395  27.082  46.500  1.00 48.09           C  
ATOM    369  CB  TYR L  51      19.105  27.357  47.284  1.00 49.29           C  
ATOM    370  CG  TYR L  51      18.195  27.828  46.209  1.00 46.23           C  
ATOM    371  CD1 TYR L  51      17.794  26.990  45.198  1.00 48.54           C  
ATOM    372  CD2 TYR L  51      17.752  29.128  46.214  1.00 45.73           C  
ATOM    373  CE1 TYR L  51      16.967  27.448  44.206  1.00 47.77           C  
ATOM    374  CE2 TYR L  51      16.921  29.592  45.224  1.00 45.28           C  
ATOM    375  CZ  TYR L  51      16.526  28.749  44.215  1.00 45.44           C  
ATOM    376  OH  TYR L  51      15.674  29.217  43.193  1.00 43.51           O  
ATOM    377  C   TYR L  51      21.621  27.507  47.240  1.00 50.64           C  
ATOM    378  O   TYR L  51      21.536  28.095  48.316  1.00 53.09           O  
ATOM    379  N   ASP L  52      22.798  27.252  46.634  1.00 49.87           N  
ATOM    380  CA  ASP L  52      24.065  27.698  47.133  1.00 50.53           C  
ATOM    381  CB  ASP L  52      24.084  29.190  47.510  1.00 51.75           C  
ATOM    382  CG  ASP L  52      24.083  30.003  46.219  1.00 52.84           C  
ATOM    383  OD1 ASP L  52      24.513  29.455  45.170  1.00 72.56           O  
ATOM    384  OD2 ASP L  52      23.657  31.186  46.265  1.00 53.41           O1-
ATOM    385  C   ASP L  52      24.513  26.898  48.312  1.00 52.19           C  
ATOM    386  O   ASP L  52      25.522  26.200  48.231  1.00 51.20           O  
ATOM    387  N   ASP L  53      23.875  27.133  49.471  1.00 56.04           N  
ATOM    388  CA  ASP L  53      24.154  26.495  50.728  1.00 57.02           C  
ATOM    389  CB  ASP L  53      24.058  27.464  51.921  1.00 56.35           C  
ATOM    390  CG  ASP L  53      22.636  27.997  52.032  1.00 58.94           C  
ATOM    391  OD1 ASP L  53      22.047  28.361  50.980  1.00 57.36           O  
ATOM    392  OD2 ASP L  53      22.119  28.042  53.179  1.00 60.24           O1-
ATOM    393  C   ASP L  53      23.368  25.249  51.081  1.00 56.39           C  
ATOM    394  O   ASP L  53      23.785  24.547  51.999  1.00 57.22           O  
ATOM    395  N   LEU L  54      22.201  24.953  50.451  1.00 40.42           N  
ATOM    396  CA  LEU L  54      21.353  23.948  51.051  1.00 39.46           C  
ATOM    397  CB  LEU L  54      19.864  24.117  50.704  1.00 41.17           C  
ATOM    398  CG  LEU L  54      19.262  25.428  51.247  1.00 46.27           C  
ATOM    399  CD1 LEU L  54      19.895  26.653  50.570  1.00  0.00           C  
ATOM    400  CD2 LEU L  54      17.729  25.425  51.159  1.00  0.00           C  
ATOM    401  C   LEU L  54      21.759  22.545  50.711  1.00 42.82           C  
ATOM    402  O   LEU L  54      22.133  22.236  49.581  1.00 43.58           O  
ATOM    403  N   LEU L  55      21.676  21.648  51.722  1.00 43.11           N  
ATOM    404  CA  LEU L  55      22.012  20.267  51.531  1.00 46.19           C  
ATOM    405  CB  LEU L  55      22.960  19.714  52.612  1.00 42.33           C  
ATOM    406  CG  LEU L  55      24.321  20.426  52.719  1.00 44.93           C  
ATOM    407  CD1 LEU L  55      25.188  19.798  53.821  1.00  0.00           C  
ATOM    408  CD2 LEU L  55      25.042  20.475  51.367  1.00  0.00           C  
ATOM    409  C   LEU L  55      20.746  19.484  51.680  1.00 46.28           C  
ATOM    410  O   LEU L  55      20.068  19.578  52.702  1.00 45.56           O  
ATOM    411  N   PRO L  56      20.416  18.692  50.694  1.00 46.54           N  
ATOM    412  CA  PRO L  56      19.232  17.888  50.740  1.00 47.36           C  
ATOM    413  CD  PRO L  56      20.927  18.857  49.346  1.00 44.71           C  
ATOM    414  CB  PRO L  56      19.001  17.392  49.312  1.00 46.66           C  
ATOM    415  CG  PRO L  56      20.334  17.660  48.588  1.00 44.95           C  
ATOM    416  C   PRO L  56      19.441  16.800  51.741  1.00 48.10           C  
ATOM    417  O   PRO L  56      20.588  16.434  51.993  1.00 49.81           O  
ATOM    418  N   SER L  57      18.356  16.266  52.328  1.00 50.31           N  
ATOM    419  CA  SER L  57      18.532  15.253  53.324  1.00 53.15           C  
ATOM    420  CB  SER L  57      17.214  14.795  53.972  1.00 51.39           C  
ATOM    421  OG  SER L  57      17.472  13.793  54.945  1.00 57.92           O  
ATOM    422  C   SER L  57      19.158  14.070  52.659  1.00 53.12           C  
ATOM    423  O   SER L  57      18.847  13.744  51.515  1.00 52.28           O  
ATOM    424  N   GLY L  58      20.067  13.388  53.384  1.00 54.06           N  
ATOM    425  CA  GLY L  58      20.727  12.230  52.857  1.00 52.95           C  
ATOM    426  C   GLY L  58      22.124  12.593  52.453  1.00 52.90           C  
ATOM    427  O   GLY L  58      22.968  11.715  52.281  1.00 56.73           O  
ATOM    428  N   VAL L  59      22.416  13.898  52.288  1.00 51.94           N  
ATOM    429  CA  VAL L  59      23.747  14.290  51.908  1.00 49.42           C  
ATOM    430  CB  VAL L  59      23.789  15.559  51.100  1.00 45.61           C  
ATOM    431  CG1 VAL L  59      25.258  15.922  50.816  1.00 44.18           C  
ATOM    432  CG2 VAL L  59      22.947  15.363  49.829  1.00 47.24           C  
ATOM    433  C   VAL L  59      24.527  14.526  53.166  1.00 50.14           C  
ATOM    434  O   VAL L  59      24.041  15.166  54.097  1.00 52.70           O  
ATOM    435  N   SER L  60      25.782  14.029  53.211  1.00 51.81           N  
ATOM    436  CA  SER L  60      26.591  14.159  54.391  1.00 49.53           C  
ATOM    437  CB  SER L  60      27.950  13.446  54.293  1.00 50.27           C  
ATOM    438  OG  SER L  60      28.682  13.625  55.497  1.00  0.00           O  
ATOM    439  C   SER L  60      26.861  15.604  54.658  1.00 50.49           C  
ATOM    440  O   SER L  60      26.930  16.430  53.749  1.00 48.58           O  
ATOM    441  N   ASP L  61      27.048  15.916  55.953  1.00 51.11           N  
ATOM    442  CA  ASP L  61      27.265  17.229  56.488  1.00 48.96           C  
ATOM    443  CB  ASP L  61      27.352  17.220  58.021  1.00 53.70           C  
ATOM    444  CG  ASP L  61      27.421  18.659  58.500  1.00 63.33           C  
ATOM    445  OD1 ASP L  61      27.062  19.570  57.709  1.00 67.15           O  
ATOM    446  OD2 ASP L  61      27.841  18.865  59.669  1.00 68.73           O1-
ATOM    447  C   ASP L  61      28.567  17.758  55.973  1.00 49.93           C  
ATOM    448  O   ASP L  61      28.793  18.967  55.951  1.00 52.97           O  
ATOM    449  N   ARG L  62      29.462  16.851  55.553  1.00 50.14           N  
ATOM    450  CA  ARG L  62      30.784  17.196  55.114  1.00 48.48           C  
ATOM    451  CB  ARG L  62      31.567  15.982  54.586  1.00 48.56           C  
ATOM    452  CG  ARG L  62      31.678  14.813  55.566  1.00 47.97           C  
ATOM    453  CD  ARG L  62      32.642  13.718  55.099  1.00 48.51           C  
ATOM    454  NE  ARG L  62      32.182  13.232  53.766  1.00 47.99           N  
ATOM    455  CZ  ARG L  62      31.455  12.083  53.653  1.00 48.82           C  
ATOM    456  NH1 ARG L  62      31.173  11.339  54.762  1.00 49.15           N1+
ATOM    457  NH2 ARG L  62      31.013  11.678  52.428  1.00 46.77           N  
ATOM    458  C   ARG L  62      30.696  18.147  53.957  1.00 44.83           C  
ATOM    459  O   ARG L  62      31.581  18.986  53.779  1.00 43.24           O  
ATOM    460  N   PHE L  63      29.651  18.005  53.115  1.00 43.85           N  
ATOM    461  CA  PHE L  63      29.514  18.816  51.935  1.00 43.52           C  
ATOM    462  CB  PHE L  63      28.668  18.134  50.846  1.00 42.36           C  
ATOM    463  CG  PHE L  63      29.392  16.915  50.377  1.00 41.81           C  
ATOM    464  CD1 PHE L  63      29.273  15.714  51.036  1.00 42.74           C  
ATOM    465  CD2 PHE L  63      30.193  16.971  49.263  1.00 45.58           C  
ATOM    466  CE1 PHE L  63      29.942  14.595  50.596  1.00 44.14           C  
ATOM    467  CE2 PHE L  63      30.863  15.855  48.817  1.00 41.02           C  
ATOM    468  CZ  PHE L  63      30.741  14.661  49.482  1.00 38.77           C  
ATOM    469  C   PHE L  63      28.863  20.132  52.256  1.00 43.67           C  
ATOM    470  O   PHE L  63      27.847  20.193  52.947  1.00 41.81           O  
ATOM    471  N   SER L  64      29.444  21.238  51.739  1.00 45.13           N  
ATOM    472  CA  SER L  64      28.894  22.545  51.980  1.00 42.52           C  
ATOM    473  CB  SER L  64      29.596  23.265  53.144  1.00 41.40           C  
ATOM    474  OG  SER L  64      29.024  24.544  53.355  1.00 46.74           O  
ATOM    475  C   SER L  64      29.094  23.375  50.739  1.00 42.54           C  
ATOM    476  O   SER L  64      30.015  23.127  49.960  1.00 41.28           O  
ATOM    477  N   GLY L  65      28.229  24.396  50.531  1.00 42.40           N  
ATOM    478  CA  GLY L  65      28.317  25.231  49.361  1.00 41.10           C  
ATOM    479  C   GLY L  65      28.328  26.672  49.784  1.00 44.85           C  
ATOM    480  O   GLY L  65      27.868  27.016  50.871  1.00 45.16           O  
ATOM    481  N   SER L  66      28.871  27.557  48.915  1.00 42.41           N  
ATOM    482  CA  SER L  66      28.930  28.963  49.211  1.00 41.83           C  
ATOM    483  CB  SER L  66      30.192  29.401  49.971  1.00 42.69           C  
ATOM    484  OG  SER L  66      30.197  28.865  51.284  1.00 51.22           O  
ATOM    485  C   SER L  66      28.975  29.709  47.918  1.00 44.36           C  
ATOM    486  O   SER L  66      29.284  29.146  46.869  1.00 47.76           O  
ATOM    487  N   LYS L  67      28.645  31.015  47.977  1.00 44.37           N  
ATOM    488  CA  LYS L  67      28.695  31.866  46.826  1.00 46.81           C  
ATOM    489  CB  LYS L  67      27.320  32.109  46.176  1.00 46.53           C  
ATOM    490  CG  LYS L  67      27.375  33.020  44.946  1.00 45.26           C  
ATOM    491  CD  LYS L  67      26.044  33.149  44.198  1.00 45.92           C  
ATOM    492  CE  LYS L  67      25.189  34.330  44.672  1.00 45.08           C  
ATOM    493  NZ  LYS L  67      23.906  34.361  43.934  1.00 46.68           N1+
ATOM    494  C   LYS L  67      29.174  33.202  47.293  1.00 53.40           C  
ATOM    495  O   LYS L  67      28.910  33.612  48.424  1.00 52.77           O  
ATOM    496  N   SER L  68      29.938  33.900  46.433  1.00 55.94           N  
ATOM    497  CA  SER L  68      30.375  35.230  46.733  1.00 56.30           C  
ATOM    498  CB  SER L  68      31.592  35.277  47.672  1.00 59.81           C  
ATOM    499  OG  SER L  68      31.967  36.624  47.924  1.00 62.52           O  
ATOM    500  C   SER L  68      30.802  35.817  45.429  1.00 58.02           C  
ATOM    501  O   SER L  68      31.575  35.209  44.693  1.00 56.62           O  
ATOM    502  N   GLY L  69      30.328  37.028  45.098  1.00 59.24           N  
ATOM    503  CA  GLY L  69      30.734  37.583  43.842  1.00 56.51           C  
ATOM    504  C   GLY L  69      30.146  36.712  42.783  1.00 55.84           C  
ATOM    505  O   GLY L  69      29.028  36.220  42.927  1.00 53.85           O  
ATOM    506  N   THR L  70      30.875  36.509  41.668  1.00 54.10           N  
ATOM    507  CA  THR L  70      30.322  35.632  40.685  1.00 55.28           C  
ATOM    508  CB  THR L  70      30.406  36.148  39.277  1.00 57.19           C  
ATOM    509  OG1 THR L  70      31.760  36.360  38.906  1.00 52.83           O  
ATOM    510  CG2 THR L  70      29.603  37.455  39.178  1.00 54.00           C  
ATOM    511  C   THR L  70      31.082  34.350  40.735  1.00 50.72           C  
ATOM    512  O   THR L  70      31.482  33.816  39.701  1.00 52.03           O  
ATOM    513  N   SER L  71      31.279  33.805  41.950  1.00 48.71           N  
ATOM    514  CA  SER L  71      31.986  32.564  42.068  1.00 46.16           C  
ATOM    515  CB  SER L  71      33.477  32.729  42.411  1.00 47.38           C  
ATOM    516  OG  SER L  71      34.153  33.394  41.353  1.00 59.32           O  
ATOM    517  C   SER L  71      31.360  31.795  43.184  1.00 46.48           C  
ATOM    518  O   SER L  71      30.976  32.358  44.208  1.00 46.01           O  
ATOM    519  N   ALA L  72      31.252  30.467  43.009  1.00 43.54           N  
ATOM    520  CA  ALA L  72      30.661  29.632  44.010  1.00 42.35           C  
ATOM    521  CB  ALA L  72      29.356  28.959  43.552  1.00 39.36           C  
ATOM    522  C   ALA L  72      31.648  28.551  44.300  1.00 42.32           C  
ATOM    523  O   ALA L  72      32.502  28.240  43.471  1.00 43.44           O  
ATOM    524  N   SER L  73      31.579  27.968  45.512  1.00 43.62           N  
ATOM    525  CA  SER L  73      32.532  26.948  45.823  1.00 40.44           C  
ATOM    526  CB  SER L  73      33.734  27.482  46.622  1.00 40.64           C  
ATOM    527  OG  SER L  73      33.285  28.130  47.802  1.00 50.61           O  
ATOM    528  C   SER L  73      31.881  25.858  46.612  1.00 39.92           C  
ATOM    529  O   SER L  73      31.014  26.099  47.450  1.00 40.82           O  
ATOM    530  N   LEU L  74      32.300  24.608  46.337  1.00 40.80           N  
ATOM    531  CA  LEU L  74      31.812  23.446  47.021  1.00 37.47           C  
ATOM    532  CB  LEU L  74      31.478  22.305  46.042  1.00 37.46           C  
ATOM    533  CG  LEU L  74      30.946  21.016  46.690  1.00 38.69           C  
ATOM    534  CD1 LEU L  74      29.580  21.233  47.353  1.00 37.47           C  
ATOM    535  CD2 LEU L  74      30.936  19.864  45.674  1.00 38.77           C  
ATOM    536  C   LEU L  74      32.939  22.989  47.895  1.00 38.53           C  
ATOM    537  O   LEU L  74      34.058  22.808  47.420  1.00 40.43           O  
ATOM    538  N   ALA L  75      32.682  22.801  49.204  1.00 39.19           N  
ATOM    539  CA  ALA L  75      33.748  22.413  50.082  1.00 37.22           C  
ATOM    540  CB  ALA L  75      33.963  23.392  51.248  1.00 37.38           C  
ATOM    541  C   ALA L  75      33.416  21.085  50.679  1.00 38.68           C  
ATOM    542  O   ALA L  75      32.281  20.826  51.072  1.00 40.29           O  
ATOM    543  N   ILE L  76      34.421  20.192  50.751  1.00 38.43           N  
ATOM    544  CA  ILE L  76      34.193  18.904  51.331  1.00 41.74           C  
ATOM    545  CB  ILE L  76      34.425  17.789  50.358  1.00 42.08           C  
ATOM    546  CG1 ILE L  76      33.521  17.982  49.132  1.00 40.31           C  
ATOM    547  CG2 ILE L  76      34.175  16.456  51.082  1.00 41.30           C  
ATOM    548  CD1 ILE L  76      33.892  17.083  47.957  1.00 43.10           C  
ATOM    549  C   ILE L  76      35.179  18.754  52.443  1.00 43.88           C  
ATOM    550  O   ILE L  76      36.379  18.942  52.245  1.00 45.14           O  
ATOM    551  N   SER L  77      34.700  18.413  53.655  1.00 45.16           N  
ATOM    552  CA  SER L  77      35.604  18.268  54.759  1.00 46.68           C  
ATOM    553  CB  SER L  77      35.192  19.062  56.009  1.00 45.40           C  
ATOM    554  OG  SER L  77      35.219  20.455  55.734  1.00 49.65           O  
ATOM    555  C   SER L  77      35.617  16.824  55.144  1.00 46.68           C  
ATOM    556  O   SER L  77      34.630  16.115  54.965  1.00 50.78           O  
ATOM    557  N   GLY L  78      36.756  16.340  55.676  1.00 49.60           N  
ATOM    558  CA  GLY L  78      36.830  14.966  56.087  1.00 49.06           C  
ATOM    559  C   GLY L  78      36.667  14.094  54.882  1.00 51.10           C  
ATOM    560  O   GLY L  78      35.831  13.193  54.871  1.00 54.83           O  
ATOM    561  N   LEU L  79      37.485  14.328  53.837  1.00 48.14           N  
ATOM    562  CA  LEU L  79      37.373  13.592  52.609  1.00 49.84           C  
ATOM    563  CB  LEU L  79      38.509  13.874  51.607  1.00 47.16           C  
ATOM    564  CG  LEU L  79      38.439  15.245  50.919  1.00 53.47           C  
ATOM    565  CD1 LEU L  79      39.610  15.442  49.942  1.00 54.45           C  
ATOM    566  CD2 LEU L  79      37.082  15.426  50.231  1.00 52.13           C  
ATOM    567  C   LEU L  79      37.419  12.125  52.872  1.00 48.61           C  
ATOM    568  O   LEU L  79      38.261  11.625  53.619  1.00 49.50           O  
ATOM    569  N   GLN L  80      36.476  11.407  52.229  1.00 48.74           N  
ATOM    570  CA  GLN L  80      36.375   9.980  52.306  1.00 47.53           C  
ATOM    571  CB  GLN L  80      34.976   9.487  52.718  1.00 50.04           C  
ATOM    572  CG  GLN L  80      34.557   9.866  54.140  1.00 48.23           C  
ATOM    573  CD  GLN L  80      35.181   8.870  55.105  1.00 51.49           C  
ATOM    574  OE1 GLN L  80      35.955   8.001  54.708  1.00 45.21           O  
ATOM    575  NE2 GLN L  80      34.832   8.994  56.413  1.00 43.81           N  
ATOM    576  C   GLN L  80      36.604   9.486  50.913  1.00 46.33           C  
ATOM    577  O   GLN L  80      36.471  10.240  49.952  1.00 44.51           O  
ATOM    578  N   SER L  81      36.956   8.195  50.771  1.00 46.95           N  
ATOM    579  CA  SER L  81      37.251   7.625  49.486  1.00 47.25           C  
ATOM    580  CB  SER L  81      37.710   6.162  49.586  1.00 42.79           C  
ATOM    581  OG  SER L  81      37.986   5.651  48.291  1.00 88.11           O  
ATOM    582  C   SER L  81      36.022   7.647  48.627  1.00 45.25           C  
ATOM    583  O   SER L  81      36.113   7.809  47.410  1.00 45.42           O  
ATOM    584  N   GLU L  82      34.835   7.513  49.245  1.00 44.99           N  
ATOM    585  CA  GLU L  82      33.594   7.449  48.525  1.00 44.94           C  
ATOM    586  CB  GLU L  82      32.369   7.180  49.417  1.00 46.09           C  
ATOM    587  CG  GLU L  82      32.066   8.299  50.412  1.00 52.17           C  
ATOM    588  CD  GLU L  82      30.702   8.011  51.020  1.00 58.34           C  
ATOM    589  OE1 GLU L  82      30.453   6.832  51.389  1.00 56.67           O  
ATOM    590  OE2 GLU L  82      29.885   8.966  51.111  1.00 61.42           O1-
ATOM    591  C   GLU L  82      33.354   8.743  47.807  1.00 45.91           C  
ATOM    592  O   GLU L  82      32.631   8.779  46.815  1.00 45.35           O  
ATOM    593  N   ASP L  83      33.930   9.843  48.320  1.00 44.09           N  
ATOM    594  CA  ASP L  83      33.763  11.178  47.808  1.00 42.02           C  
ATOM    595  CB  ASP L  83      34.424  12.236  48.709  1.00 40.67           C  
ATOM    596  CG  ASP L  83      33.638  12.302  50.012  1.00 44.86           C  
ATOM    597  OD1 ASP L  83      32.478  11.810  50.035  1.00 45.97           O  
ATOM    598  OD2 ASP L  83      34.186  12.852  51.005  1.00 44.14           O1-
ATOM    599  C   ASP L  83      34.352  11.318  46.432  1.00 41.28           C  
ATOM    600  O   ASP L  83      34.019  12.257  45.712  1.00 40.94           O  
ATOM    601  N   GLU L  84      35.294  10.442  46.044  1.00 40.37           N  
ATOM    602  CA  GLU L  84      35.902  10.565  44.746  1.00 39.17           C  
ATOM    603  CB  GLU L  84      36.938   9.452  44.504  1.00 40.32           C  
ATOM    604  CG  GLU L  84      37.695   9.527  43.179  1.00 42.97           C  
ATOM    605  CD  GLU L  84      38.733   8.412  43.204  1.00 47.83           C  
ATOM    606  OE1 GLU L  84      39.027   7.916  44.323  1.00 50.52           O  
ATOM    607  OE2 GLU L  84      39.248   8.040  42.116  1.00 47.19           O1-
ATOM    608  C   GLU L  84      34.829  10.474  43.697  1.00 38.95           C  
ATOM    609  O   GLU L  84      34.091   9.494  43.640  1.00 41.65           O  
ATOM    610  N   ALA L  85      34.728  11.508  42.827  1.00 37.57           N  
ATOM    611  CA  ALA L  85      33.733  11.533  41.789  1.00 36.83           C  
ATOM    612  CB  ALA L  85      32.290  11.496  42.321  1.00 38.43           C  
ATOM    613  C   ALA L  85      33.894  12.817  41.028  1.00 36.52           C  
ATOM    614  O   ALA L  85      34.817  13.590  41.285  1.00 37.66           O  
ATOM    615  N   ASP L  86      33.018  13.048  40.026  1.00 35.24           N  
ATOM    616  CA  ASP L  86      33.056  14.271  39.276  1.00 36.57           C  
ATOM    617  CB  ASP L  86      32.740  14.109  37.780  1.00 38.45           C  
ATOM    618  CG  ASP L  86      33.914  13.408  37.114  1.00 42.32           C  
ATOM    619  OD1 ASP L  86      34.425  12.415  37.694  1.00 48.34           O  
ATOM    620  OD2 ASP L  86      34.331  13.873  36.020  1.00 45.15           O1-
ATOM    621  C   ASP L  86      32.024  15.192  39.853  1.00 39.18           C  
ATOM    622  O   ASP L  86      30.914  14.767  40.173  1.00 35.29           O  
ATOM    623  N   TYR L  87      32.368  16.488  40.010  1.00 34.01           N  
ATOM    624  CA  TYR L  87      31.433  17.421  40.573  1.00 32.46           C  
ATOM    625  CB  TYR L  87      31.931  18.121  41.848  1.00 32.44           C  
ATOM    626  CG  TYR L  87      32.065  17.104  42.928  1.00 33.04           C  
ATOM    627  CD1 TYR L  87      30.985  16.783  43.713  1.00 30.18           C  
ATOM    628  CD2 TYR L  87      33.256  16.459  43.155  1.00 31.98           C  
ATOM    629  CE1 TYR L  87      31.093  15.848  44.713  1.00 32.17           C  
ATOM    630  CE2 TYR L  87      33.369  15.522  44.156  1.00 33.78           C  
ATOM    631  CZ  TYR L  87      32.287  15.213  44.940  1.00 31.73           C  
ATOM    632  OH  TYR L  87      32.402  14.253  45.967  1.00 31.34           O  
ATOM    633  C   TYR L  87      31.177  18.503  39.572  1.00 32.94           C  
ATOM    634  O   TYR L  87      32.099  19.022  38.945  1.00 34.80           O  
ATOM    635  N   TYR L  88      29.892  18.874  39.411  1.00 32.66           N  
ATOM    636  CA  TYR L  88      29.504  19.856  38.442  1.00 33.86           C  
ATOM    637  CB  TYR L  88      28.592  19.238  37.367  1.00 30.36           C  
ATOM    638  CG  TYR L  88      29.258  18.154  36.588  1.00 34.40           C  
ATOM    639  CD1 TYR L  88      30.002  18.442  35.467  1.00 36.06           C  
ATOM    640  CD2 TYR L  88      29.117  16.838  36.968  1.00 35.18           C  
ATOM    641  CE1 TYR L  88      30.602  17.436  34.744  1.00 35.83           C  
ATOM    642  CE2 TYR L  88      29.716  15.828  36.250  1.00 38.01           C  
ATOM    643  CZ  TYR L  88      30.460  16.128  35.135  1.00 37.53           C  
ATOM    644  OH  TYR L  88      31.075  15.095  34.394  1.00 40.24           O  
ATOM    645  C   TYR L  88      28.691  20.912  39.149  1.00 33.90           C  
ATOM    646  O   TYR L  88      27.924  20.594  40.054  1.00 33.89           O  
ATOM    647  N   CYS L  89      28.853  22.201  38.762  1.00 33.31           N  
ATOM    648  CA  CYS L  89      28.090  23.301  39.318  1.00 34.60           C  
ATOM    649  CB  CYS L  89      28.961  24.517  39.729  1.00 36.22           C  
ATOM    650  SG  CYS L  89      29.975  25.156  38.353  1.00 40.87           S  
ATOM    651  C   CYS L  89      27.150  23.768  38.238  1.00 36.30           C  
ATOM    652  O   CYS L  89      27.474  23.632  37.059  1.00 35.17           O  
ATOM    653  N   GLU L  90      25.941  24.279  38.612  1.00 36.60           N  
ATOM    654  CA  GLU L  90      24.973  24.720  37.636  1.00 36.39           C  
ATOM    655  CB  GLU L  90      23.829  23.756  37.340  1.00 34.68           C  
ATOM    656  CG  GLU L  90      22.979  24.133  36.122  1.00 32.82           C  
ATOM    657  CD  GLU L  90      21.555  23.608  36.225  1.00 36.96           C  
ATOM    658  OE1 GLU L  90      21.318  22.384  36.058  1.00 36.97           O  
ATOM    659  OE2 GLU L  90      20.663  24.463  36.472  1.00  0.00           O1-
ATOM    660  C   GLU L  90      24.186  25.865  38.178  1.00 38.12           C  
ATOM    661  O   GLU L  90      24.021  26.002  39.388  1.00 38.21           O  
ATOM    662  N   ALA L  91      23.637  26.685  37.257  1.00 36.18           N  
ATOM    663  CA  ALA L  91      22.780  27.784  37.604  1.00 39.05           C  
ATOM    664  CB  ALA L  91      23.537  29.015  38.126  1.00 39.05           C  
ATOM    665  C   ALA L  91      22.079  28.212  36.346  1.00 40.43           C  
ATOM    666  O   ALA L  91      22.354  27.698  35.269  1.00 43.03           O  
ATOM    667  N   TRP L  92      21.106  29.113  36.540  1.00 32.41           N  
ATOM    668  CA  TRP L  92      20.368  29.695  35.472  1.00 29.58           C  
ATOM    669  CB  TRP L  92      19.022  30.276  35.946  1.00 28.99           C  
ATOM    670  CG  TRP L  92      18.169  30.926  34.881  1.00 31.22           C  
ATOM    671  CD2 TRP L  92      17.207  30.234  34.069  1.00 30.67           C  
ATOM    672  CD1 TRP L  92      18.118  32.238  34.507  1.00 32.27           C  
ATOM    673  NE1 TRP L  92      17.182  32.407  33.516  1.00 32.68           N  
ATOM    674  CE2 TRP L  92      16.614  31.181  33.236  1.00 32.68           C  
ATOM    675  CE3 TRP L  92      16.847  28.918  34.025  1.00 29.32           C  
ATOM    676  CZ2 TRP L  92      15.646  30.828  32.341  1.00 32.36           C  
ATOM    677  CZ3 TRP L  92      15.872  28.563  33.120  1.00 28.83           C  
ATOM    678  CH2 TRP L  92      15.285  29.499  32.294  1.00 33.49           C  
ATOM    679  C   TRP L  92      21.203  30.811  34.935  1.00 31.23           C  
ATOM    680  O   TRP L  92      21.896  31.497  35.686  1.00 34.01           O  
ATOM    681  N   ASP L  93      21.182  30.998  33.603  1.00 28.66           N  
ATOM    682  CA  ASP L  93      21.938  32.063  33.011  1.00 30.10           C  
ATOM    683  CB  ASP L  93      22.955  31.562  31.968  1.00 29.26           C  
ATOM    684  CG  ASP L  93      23.882  32.706  31.586  1.00 32.80           C  
ATOM    685  OD1 ASP L  93      23.366  33.799  31.233  1.00 35.73           O  
ATOM    686  OD2 ASP L  93      25.124  32.502  31.656  1.00 28.56           O1-
ATOM    687  C   ASP L  93      20.953  32.956  32.331  1.00 32.65           C  
ATOM    688  O   ASP L  93      20.232  32.529  31.431  1.00 32.07           O  
ATOM    689  N   ASP L  94      20.889  34.230  32.764  1.00 32.55           N  
ATOM    690  CA  ASP L  94      19.936  35.158  32.225  1.00 35.62           C  
ATOM    691  CB  ASP L  94      19.922  36.510  32.958  1.00 34.01           C  
ATOM    692  CG  ASP L  94      19.217  36.313  34.294  1.00 44.58           C  
ATOM    693  OD1 ASP L  94      18.852  35.152  34.614  1.00 44.84           O  
ATOM    694  OD2 ASP L  94      19.025  37.331  35.013  1.00 53.88           O1-
ATOM    695  C   ASP L  94      20.215  35.430  30.777  1.00 36.97           C  
ATOM    696  O   ASP L  94      19.289  35.553  29.977  1.00 42.74           O  
ATOM    697  N   SER L  95      21.500  35.547  30.394  1.00 34.92           N  
ATOM    698  CA  SER L  95      21.816  35.867  29.029  1.00 37.40           C  
ATOM    699  CB  SER L  95      23.328  36.041  28.803  1.00 42.51           C  
ATOM    700  OG  SER L  95      23.587  36.354  27.443  1.00 47.94           O  
ATOM    701  C   SER L  95      21.346  34.765  28.120  1.00 39.41           C  
ATOM    702  O   SER L  95      20.641  35.009  27.142  1.00 39.35           O  
ATOM    703  N   LEU L  96      21.747  33.519  28.433  1.00 36.32           N  
ATOM    704  CA  LEU L  96      21.448  32.332  27.677  1.00 35.52           C  
ATOM    705  CB  LEU L  96      22.253  31.113  28.160  1.00 32.88           C  
ATOM    706  CG  LEU L  96      23.772  31.291  27.999  1.00 32.17           C  
ATOM    707  CD1 LEU L  96      24.532  30.051  28.496  1.00 32.65           C  
ATOM    708  CD2 LEU L  96      24.137  31.682  26.558  1.00 35.15           C  
ATOM    709  C   LEU L  96      19.993  31.982  27.787  1.00 35.33           C  
ATOM    710  O   LEU L  96      19.422  31.402  26.866  1.00 35.92           O  
ATOM    711  N   ASP L  97      19.348  32.327  28.917  1.00 36.64           N  
ATOM    712  CA  ASP L  97      17.979  31.945  29.124  1.00 35.30           C  
ATOM    713  CB  ASP L  97      17.047  32.369  27.978  1.00 39.44           C  
ATOM    714  CG  ASP L  97      16.895  33.876  28.031  1.00 50.72           C  
ATOM    715  OD1 ASP L  97      17.020  34.440  29.150  1.00 56.86           O  
ATOM    716  OD2 ASP L  97      16.651  34.484  26.955  1.00  0.00           O1-
ATOM    717  C   ASP L  97      17.888  30.453  29.226  1.00 33.87           C  
ATOM    718  O   ASP L  97      16.945  29.847  28.720  1.00 32.90           O  
ATOM    719  N   GLY L  98      18.870  29.813  29.891  1.00 30.26           N  
ATOM    720  CA  GLY L  98      18.799  28.388  30.058  1.00 29.01           C  
ATOM    721  C   GLY L  98      19.753  28.011  31.147  1.00 28.01           C  
ATOM    722  O   GLY L  98      20.544  28.841  31.595  1.00 28.71           O  
ATOM    723  N   VAL L  99      19.700  26.743  31.612  1.00 24.89           N  
ATOM    724  CA  VAL L  99      20.614  26.352  32.645  1.00 25.70           C  
ATOM    725  CB  VAL L  99      20.207  25.200  33.514  1.00 28.02           C  
ATOM    726  CG1 VAL L  99      18.802  25.474  34.077  1.00 43.60           C  
ATOM    727  CG2 VAL L  99      20.407  23.885  32.756  1.00 31.57           C  
ATOM    728  C   VAL L  99      21.908  26.001  31.984  1.00 28.03           C  
ATOM    729  O   VAL L  99      21.968  25.670  30.801  1.00 28.95           O  
ATOM    730  N   VAL L 100      22.983  26.080  32.775  1.00 38.64           N  
ATOM    731  CA  VAL L 100      24.349  26.005  32.347  1.00 37.27           C  
ATOM    732  CB  VAL L 100      25.020  27.348  32.293  1.00 38.40           C  
ATOM    733  CG1 VAL L 100      26.501  27.155  31.925  1.00 41.76           C  
ATOM    734  CG2 VAL L 100      24.244  28.240  31.309  1.00 39.12           C  
ATOM    735  C   VAL L 100      25.093  25.179  33.349  1.00 37.37           C  
ATOM    736  O   VAL L 100      24.874  25.300  34.552  1.00 35.95           O  
ATOM    737  N   PHE L 101      26.010  24.319  32.870  1.00 36.42           N  
ATOM    738  CA  PHE L 101      26.764  23.461  33.736  1.00 33.36           C  
ATOM    739  CB  PHE L 101      26.780  21.991  33.270  1.00 31.78           C  
ATOM    740  CG  PHE L 101      25.432  21.367  33.375  1.00 31.50           C  
ATOM    741  CD1 PHE L 101      24.376  21.828  32.629  1.00 31.23           C  
ATOM    742  CD2 PHE L 101      25.231  20.273  34.178  1.00 33.57           C  
ATOM    743  CE1 PHE L 101      23.137  21.241  32.719  1.00 32.91           C  
ATOM    744  CE2 PHE L 101      23.992  19.679  34.268  1.00 31.93           C  
ATOM    745  CZ  PHE L 101      22.938  20.166  33.543  1.00 31.25           C  
ATOM    746  C   PHE L 101      28.189  23.877  33.613  1.00 36.97           C  
ATOM    747  O   PHE L 101      28.596  24.455  32.607  1.00 38.02           O  
ATOM    748  N   GLY L 102      28.984  23.600  34.662  1.00 35.44           N  
ATOM    749  CA  GLY L 102      30.386  23.865  34.587  1.00 34.96           C  
ATOM    750  C   GLY L 102      30.965  22.709  33.839  1.00 39.32           C  
ATOM    751  O   GLY L 102      30.265  21.743  33.546  1.00 37.67           O  
ATOM    752  N   GLY L 103      32.267  22.792  33.510  1.00 37.63           N  
ATOM    753  CA  GLY L 103      32.955  21.769  32.777  1.00 34.94           C  
ATOM    754  C   GLY L 103      33.001  20.521  33.596  1.00 39.38           C  
ATOM    755  O   GLY L 103      32.947  19.416  33.059  1.00 40.08           O  
ATOM    756  N   GLY L 104      33.134  20.670  34.928  1.00 36.61           N  
ATOM    757  CA  GLY L 104      33.208  19.528  35.795  1.00 36.22           C  
ATOM    758  C   GLY L 104      34.584  19.461  36.378  1.00 34.66           C  
ATOM    759  O   GLY L 104      35.555  19.927  35.783  1.00 37.05           O  
ATOM    760  N   THR L 105      34.688  18.887  37.597  1.00 36.34           N  
ATOM    761  CA  THR L 105      35.955  18.771  38.258  1.00 35.53           C  
ATOM    762  CB  THR L 105      36.086  19.687  39.445  1.00 37.25           C  
ATOM    763  OG1 THR L 105      35.913  21.039  39.045  1.00 36.60           O  
ATOM    764  CG2 THR L 105      37.475  19.494  40.076  1.00 33.90           C  
ATOM    765  C   THR L 105      36.096  17.365  38.755  1.00 36.78           C  
ATOM    766  O   THR L 105      35.205  16.829  39.411  1.00 37.04           O  
ATOM    767  N   LYS L 106      37.245  16.730  38.459  1.00 37.73           N  
ATOM    768  CA  LYS L 106      37.483  15.387  38.895  1.00 37.01           C  
ATOM    769  CB  LYS L 106      38.482  14.646  37.983  1.00 41.17           C  
ATOM    770  CG  LYS L 106      38.781  13.202  38.388  1.00 47.44           C  
ATOM    771  CD  LYS L 106      37.643  12.223  38.092  1.00 51.10           C  
ATOM    772  CE  LYS L 106      37.954  10.782  38.502  1.00 52.42           C  
ATOM    773  NZ  LYS L 106      39.063  10.247  37.684  1.00 51.35           N1+
ATOM    774  C   LYS L 106      38.110  15.487  40.250  1.00 37.49           C  
ATOM    775  O   LYS L 106      39.173  16.084  40.403  1.00 38.55           O  
ATOM    776  N   LEU L 107      37.457  14.911  41.279  1.00 38.66           N  
ATOM    777  CA  LEU L 107      38.029  14.968  42.596  1.00 39.93           C  
ATOM    778  CB  LEU L 107      36.997  15.275  43.693  1.00 40.18           C  
ATOM    779  CG  LEU L 107      37.598  15.333  45.109  1.00 36.40           C  
ATOM    780  CD1 LEU L 107      38.616  16.478  45.244  1.00 37.54           C  
ATOM    781  CD2 LEU L 107      36.496  15.385  46.180  1.00 41.10           C  
ATOM    782  C   LEU L 107      38.613  13.628  42.906  1.00 40.27           C  
ATOM    783  O   LEU L 107      37.921  12.612  42.869  1.00 39.28           O  
ATOM    784  N   THR L 108      39.920  13.593  43.234  1.00 38.62           N  
ATOM    785  CA  THR L 108      40.540  12.337  43.534  1.00 40.79           C  
ATOM    786  CB  THR L 108      41.765  12.064  42.711  1.00 41.10           C  
ATOM    787  OG1 THR L 108      41.442  12.076  41.329  1.00 42.71           O  
ATOM    788  CG2 THR L 108      42.325  10.689  43.109  1.00 43.66           C  
ATOM    789  C   THR L 108      40.971  12.348  44.967  1.00 40.10           C  
ATOM    790  O   THR L 108      41.504  13.335  45.475  1.00 41.96           O  
ATOM    791  N   VAL L 109      40.714  11.229  45.669  1.00 42.67           N  
ATOM    792  CA  VAL L 109      41.154  11.098  47.026  1.00 44.19           C  
ATOM    793  CB  VAL L 109      40.155  10.385  47.889  1.00 44.36           C  
ATOM    794  CG1 VAL L 109      40.759  10.180  49.286  1.00 44.15           C  
ATOM    795  CG2 VAL L 109      38.855  11.207  47.895  1.00 40.65           C  
ATOM    796  C   VAL L 109      42.399  10.273  46.944  1.00 43.57           C  
ATOM    797  O   VAL L 109      42.353   9.096  46.590  1.00 45.64           O  
ATOM    798  N   LEU L 110      43.551  10.874  47.299  1.00 45.65           N  
ATOM    799  CA  LEU L 110      44.822  10.234  47.100  1.00 48.49           C  
ATOM    800  CB  LEU L 110      46.010  11.116  47.524  1.00 48.55           C  
ATOM    801  CG  LEU L 110      46.156  12.410  46.703  1.00 48.77           C  
ATOM    802  CD1 LEU L 110      47.360  13.240  47.179  1.00 50.37           C  
ATOM    803  CD2 LEU L 110      46.208  12.112  45.195  1.00 47.69           C  
ATOM    804  C   LEU L 110      44.905   8.976  47.897  1.00 50.00           C  
ATOM    805  O   LEU L 110      44.705   8.966  49.109  1.00 52.93           O  
ATOM    806  N   GLY L 111      45.248   7.868  47.214  1.00 50.71           N  
ATOM    807  CA  GLY L 111      45.375   6.610  47.885  1.00 49.59           C  
ATOM    808  C   GLY L 111      46.809   6.138  47.691  1.00 55.25           C  
ATOM    809  O   GLY L 111      47.001   4.921  47.425  1.00 55.81           O  
ATOM    810  OXT GLY L 111      47.732   6.987  47.812  1.00  0.00           O1-
TER     811      GLY L 111 
ATOM    812  N   GLN H 112       9.919   6.198  46.775  1.00 59.88           N1+
ATOM    813  CA  GLN H 112       9.776   7.629  46.429  1.00 58.69           C  
ATOM    814  CB  GLN H 112      11.103   8.379  46.595  1.00 64.27           C  
ATOM    815  CG  GLN H 112      11.628   8.438  48.023  1.00 67.79           C  
ATOM    816  CD  GLN H 112      12.931   9.217  47.955  1.00 72.05           C  
ATOM    817  OE1 GLN H 112      13.228   9.861  46.950  1.00 72.02           O  
ATOM    818  NE2 GLN H 112      13.732   9.162  49.052  1.00 71.03           N  
ATOM    819  C   GLN H 112       9.401   7.781  45.001  1.00 54.34           C  
ATOM    820  O   GLN H 112       8.575   7.043  44.467  1.00 54.81           O  
ATOM    821  N   VAL H 113      10.016   8.779  44.346  1.00 50.87           N  
ATOM    822  CA  VAL H 113       9.733   9.025  42.969  1.00 49.38           C  
ATOM    823  CB  VAL H 113       9.831  10.478  42.605  1.00 46.59           C  
ATOM    824  CG1 VAL H 113       9.668  10.623  41.083  1.00 38.53           C  
ATOM    825  CG2 VAL H 113       8.789  11.257  43.427  1.00 39.31           C  
ATOM    826  C   VAL H 113      10.748   8.294  42.161  1.00 49.00           C  
ATOM    827  O   VAL H 113      11.937   8.311  42.474  1.00 47.23           O  
ATOM    828  N   GLN H 114      10.296   7.611  41.094  1.00 48.02           N  
ATOM    829  CA  GLN H 114      11.241   6.912  40.278  1.00 45.82           C  
ATOM    830  CB  GLN H 114      11.165   5.386  40.422  1.00 47.31           C  
ATOM    831  CG  GLN H 114      11.566   4.941  41.829  1.00 53.43           C  
ATOM    832  CD  GLN H 114      11.510   3.426  41.892  1.00 56.81           C  
ATOM    833  OE1 GLN H 114      11.028   2.772  40.970  1.00 56.58           O  
ATOM    834  NE2 GLN H 114      12.026   2.850  43.011  1.00 54.81           N  
ATOM    835  C   GLN H 114      11.021   7.285  38.846  1.00 44.27           C  
ATOM    836  O   GLN H 114       9.892   7.499  38.404  1.00 41.49           O  
ATOM    837  N   LEU H 115      12.132   7.391  38.093  1.00 42.58           N  
ATOM    838  CA  LEU H 115      12.103   7.782  36.711  1.00 41.35           C  
ATOM    839  CB  LEU H 115      12.992   9.009  36.466  1.00 41.62           C  
ATOM    840  CG  LEU H 115      12.512  10.260  37.221  1.00 44.21           C  
ATOM    841  CD1 LEU H 115      13.546  11.391  37.151  1.00 43.70           C  
ATOM    842  CD2 LEU H 115      11.138  10.715  36.710  1.00 43.20           C  
ATOM    843  C   LEU H 115      12.704   6.664  35.917  1.00 39.75           C  
ATOM    844  O   LEU H 115      13.862   6.305  36.123  1.00 42.30           O  
ATOM    845  N   GLN H 116      11.940   6.100  34.963  1.00 38.39           N  
ATOM    846  CA  GLN H 116      12.456   4.998  34.205  1.00 41.61           C  
ATOM    847  CB  GLN H 116      11.564   3.760  34.354  1.00 41.23           C  
ATOM    848  CG  GLN H 116      12.205   2.458  33.901  1.00 48.16           C  
ATOM    849  CD  GLN H 116      11.233   1.360  34.286  1.00 52.59           C  
ATOM    850  OE1 GLN H 116      11.583   0.181  34.302  1.00 51.69           O  
ATOM    851  NE2 GLN H 116       9.974   1.758  34.616  1.00 51.37           N  
ATOM    852  C   GLN H 116      12.491   5.411  32.765  1.00 39.67           C  
ATOM    853  O   GLN H 116      11.488   5.849  32.204  1.00 36.92           O  
ATOM    854  N   GLN H 117      13.662   5.268  32.114  1.00 38.48           N  
ATOM    855  CA  GLN H 117      13.802   5.730  30.760  1.00 36.15           C  
ATOM    856  CB  GLN H 117      15.116   6.491  30.556  1.00 35.91           C  
ATOM    857  CG  GLN H 117      15.182   7.718  31.465  1.00 39.95           C  
ATOM    858  CD  GLN H 117      16.602   8.241  31.448  1.00 42.50           C  
ATOM    859  OE1 GLN H 117      17.012   8.997  32.326  1.00 45.74           O  
ATOM    860  NE2 GLN H 117      17.377   7.814  30.418  1.00 27.77           N  
ATOM    861  C   GLN H 117      13.757   4.574  29.811  1.00 36.08           C  
ATOM    862  O   GLN H 117      14.107   3.450  30.169  1.00 37.81           O  
ATOM    863  N   SER H 118      13.288   4.828  28.566  1.00 37.71           N  
ATOM    864  CA  SER H 118      13.221   3.789  27.574  1.00 38.83           C  
ATOM    865  CB  SER H 118      11.863   3.068  27.518  1.00 40.06           C  
ATOM    866  OG  SER H 118      11.631   2.353  28.721  1.00 48.16           O  
ATOM    867  C   SER H 118      13.417   4.396  26.213  1.00 40.76           C  
ATOM    868  O   SER H 118      13.128   5.572  25.996  1.00 42.10           O  
ATOM    869  N   GLY H 119      13.923   3.590  25.252  1.00 41.89           N  
ATOM    870  CA  GLY H 119      14.072   4.072  23.902  1.00 43.55           C  
ATOM    871  C   GLY H 119      15.202   3.357  23.219  1.00 40.56           C  
ATOM    872  O   GLY H 119      16.015   2.678  23.844  1.00 39.32           O  
ATOM    873  N   PRO H 120      15.252   3.519  21.919  1.00 43.41           N  
ATOM    874  CA  PRO H 120      16.242   2.910  21.069  1.00 42.07           C  
ATOM    875  CD  PRO H 120      14.479   4.536  21.229  1.00 42.85           C  
ATOM    876  CB  PRO H 120      15.865   3.327  19.648  1.00 38.99           C  
ATOM    877  CG  PRO H 120      15.152   4.677  19.853  1.00 44.96           C  
ATOM    878  C   PRO H 120      17.622   3.368  21.427  1.00 40.85           C  
ATOM    879  O   PRO H 120      17.835   4.567  21.593  1.00 40.23           O  
ATOM    880  N   GLY H 121      18.560   2.412  21.562  1.00 38.90           N  
ATOM    881  CA  GLY H 121      19.947   2.638  21.851  1.00 39.51           C  
ATOM    882  C   GLY H 121      20.654   3.228  20.667  1.00 38.75           C  
ATOM    883  O   GLY H 121      21.602   3.993  20.831  1.00 39.77           O  
ATOM    884  N   LEU H 122      20.276   2.832  19.434  1.00 36.92           N  
ATOM    885  CA  LEU H 122      20.980   3.346  18.287  1.00 40.64           C  
ATOM    886  CB  LEU H 122      21.668   2.291  17.402  1.00 42.52           C  
ATOM    887  CG  LEU H 122      22.971   1.706  17.965  1.00 43.56           C  
ATOM    888  CD1 LEU H 122      23.621   0.766  16.942  1.00 42.13           C  
ATOM    889  CD2 LEU H 122      23.939   2.807  18.424  1.00 42.79           C  
ATOM    890  C   LEU H 122      20.046   4.062  17.369  1.00 39.04           C  
ATOM    891  O   LEU H 122      18.894   3.669  17.200  1.00 41.74           O  
ATOM    892  N   VAL H 123      20.550   5.149  16.747  1.00 39.12           N  
ATOM    893  CA  VAL H 123      19.776   5.896  15.799  1.00 41.09           C  
ATOM    894  CB  VAL H 123      19.217   7.168  16.374  1.00 42.62           C  
ATOM    895  CG1 VAL H 123      18.504   7.955  15.264  1.00 41.47           C  
ATOM    896  CG2 VAL H 123      18.300   6.804  17.551  1.00 44.82           C  
ATOM    897  C   VAL H 123      20.679   6.268  14.660  1.00 43.19           C  
ATOM    898  O   VAL H 123      21.835   6.636  14.859  1.00 40.49           O  
ATOM    899  N   LYS H 124      20.163   6.171  13.416  1.00 44.64           N  
ATOM    900  CA  LYS H 124      20.938   6.521  12.260  1.00 44.46           C  
ATOM    901  CB  LYS H 124      20.428   5.915  10.938  1.00 46.05           C  
ATOM    902  CG  LYS H 124      20.679   4.412  10.781  1.00 52.96           C  
ATOM    903  CD  LYS H 124      19.785   3.517  11.643  1.00 55.29           C  
ATOM    904  CE  LYS H 124      19.966   2.025  11.347  1.00 59.40           C  
ATOM    905  NZ  LYS H 124      18.964   1.228  12.092  1.00 59.75           N1+
ATOM    906  C   LYS H 124      20.902   8.009  12.113  1.00 45.84           C  
ATOM    907  O   LYS H 124      19.993   8.681  12.596  1.00 44.85           O  
ATOM    908  N   PRO H 125      21.886   8.538  11.440  1.00 44.03           N  
ATOM    909  CA  PRO H 125      21.957   9.960  11.262  1.00 42.54           C  
ATOM    910  CD  PRO H 125      23.201   7.918  11.419  1.00 42.19           C  
ATOM    911  CB  PRO H 125      23.331  10.227  10.654  1.00 40.89           C  
ATOM    912  CG  PRO H 125      24.195   9.073  11.202  1.00 40.26           C  
ATOM    913  C   PRO H 125      20.809  10.450  10.442  1.00 44.76           C  
ATOM    914  O   PRO H 125      20.282   9.683   9.641  1.00 43.23           O  
ATOM    915  N   SER H 126      20.415  11.721  10.660  1.00 47.44           N  
ATOM    916  CA  SER H 126      19.330  12.413  10.017  1.00 48.80           C  
ATOM    917  CB  SER H 126      19.393  12.420   8.474  1.00 48.11           C  
ATOM    918  OG  SER H 126      19.036  11.154   7.939  1.00 49.16           O  
ATOM    919  C   SER H 126      18.017  11.825  10.432  1.00 47.89           C  
ATOM    920  O   SER H 126      16.974  12.200   9.902  1.00 51.63           O  
ATOM    921  N   GLN H 127      18.016  10.914  11.426  1.00 43.72           N  
ATOM    922  CA  GLN H 127      16.771  10.360  11.887  1.00 46.35           C  
ATOM    923  CB  GLN H 127      16.815   8.857  12.204  1.00 47.59           C  
ATOM    924  CG  GLN H 127      16.957   7.999  10.945  1.00 49.12           C  
ATOM    925  CD  GLN H 127      16.864   6.537  11.349  1.00 61.29           C  
ATOM    926  OE1 GLN H 127      16.719   6.215  12.527  1.00 57.91           O  
ATOM    927  NE2 GLN H 127      16.942   5.625  10.344  1.00 53.83           N  
ATOM    928  C   GLN H 127      16.360  11.089  13.130  1.00 45.43           C  
ATOM    929  O   GLN H 127      17.004  12.055  13.534  1.00 44.86           O  
ATOM    930  N   THR H 128      15.240  10.660  13.752  1.00 43.75           N  
ATOM    931  CA  THR H 128      14.769  11.333  14.929  1.00 46.66           C  
ATOM    932  CB  THR H 128      13.316  11.708  14.866  1.00 45.67           C  
ATOM    933  OG1 THR H 128      12.510  10.550  14.715  1.00 51.95           O  
ATOM    934  CG2 THR H 128      13.100  12.658  13.679  1.00 45.99           C  
ATOM    935  C   THR H 128      14.946  10.446  16.123  1.00 43.71           C  
ATOM    936  O   THR H 128      14.547   9.282  16.121  1.00 41.88           O  
ATOM    937  N   LEU H 129      15.572  10.995  17.184  1.00 40.51           N  
ATOM    938  CA  LEU H 129      15.791  10.271  18.407  1.00 40.93           C  
ATOM    939  CB  LEU H 129      16.922  10.874  19.257  1.00 41.56           C  
ATOM    940  CG  LEU H 129      17.186  10.126  20.577  1.00 40.37           C  
ATOM    941  CD1 LEU H 129      17.896   8.790  20.334  1.00 37.94           C  
ATOM    942  CD2 LEU H 129      17.893  11.017  21.607  1.00 42.59           C  
ATOM    943  C   LEU H 129      14.544  10.383  19.230  1.00 41.02           C  
ATOM    944  O   LEU H 129      13.975  11.465  19.352  1.00 40.54           O  
ATOM    945  N   SER H 130      14.078   9.269  19.830  1.00 39.23           N  
ATOM    946  CA  SER H 130      12.891   9.377  20.634  1.00 38.52           C  
ATOM    947  CB  SER H 130      11.638   8.829  19.922  1.00 36.52           C  
ATOM    948  OG  SER H 130      10.474   9.086  20.692  1.00 46.83           O  
ATOM    949  C   SER H 130      13.100   8.595  21.902  1.00 37.89           C  
ATOM    950  O   SER H 130      13.465   7.421  21.865  1.00 38.54           O  
ATOM    951  N   LEU H 131      12.870   9.238  23.071  1.00 35.05           N  
ATOM    952  CA  LEU H 131      13.047   8.584  24.345  1.00 35.92           C  
ATOM    953  CB  LEU H 131      14.266   9.088  25.135  1.00 36.47           C  
ATOM    954  CG  LEU H 131      15.619   8.740  24.489  1.00 37.15           C  
ATOM    955  CD1 LEU H 131      16.787   9.272  25.337  1.00 33.23           C  
ATOM    956  CD2 LEU H 131      15.731   7.235  24.200  1.00 33.93           C  
ATOM    957  C   LEU H 131      11.838   8.850  25.196  1.00 37.32           C  
ATOM    958  O   LEU H 131      11.125   9.828  24.981  1.00 35.95           O  
ATOM    959  N   THR H 132      11.571   7.967  26.188  1.00 36.34           N  
ATOM    960  CA  THR H 132      10.426   8.146  27.041  1.00 37.21           C  
ATOM    961  CB  THR H 132       9.356   7.124  26.792  1.00 36.62           C  
ATOM    962  OG1 THR H 132       8.937   7.178  25.435  1.00 42.45           O  
ATOM    963  CG2 THR H 132       8.167   7.413  27.725  1.00 40.99           C  
ATOM    964  C   THR H 132      10.846   7.987  28.474  1.00 38.37           C  
ATOM    965  O   THR H 132      11.658   7.123  28.803  1.00 37.37           O  
ATOM    966  N   CYS H 133      10.287   8.828  29.373  1.00 36.20           N  
ATOM    967  CA  CYS H 133      10.607   8.745  30.772  1.00 34.50           C  
ATOM    968  CB  CYS H 133      11.230  10.057  31.308  1.00 34.62           C  
ATOM    969  SG  CYS H 133      11.720  10.020  33.061  1.00 39.55           S  
ATOM    970  C   CYS H 133       9.327   8.461  31.507  1.00 36.78           C  
ATOM    971  O   CYS H 133       8.395   9.263  31.489  1.00 38.86           O  
ATOM    972  N   GLY H 134       9.250   7.296  32.186  1.00 34.49           N  
ATOM    973  CA  GLY H 134       8.045   6.932  32.880  1.00 36.03           C  
ATOM    974  C   GLY H 134       8.220   7.315  34.312  1.00 38.52           C  
ATOM    975  O   GLY H 134       9.238   7.005  34.930  1.00 37.16           O  
ATOM    976  N   ILE H 135       7.191   7.959  34.892  1.00 37.40           N  
ATOM    977  CA  ILE H 135       7.293   8.474  36.226  1.00 40.09           C  
ATOM    978  CB  ILE H 135       6.816   9.896  36.332  1.00 41.98           C  
ATOM    979  CG1 ILE H 135       7.647  10.810  35.416  1.00 40.34           C  
ATOM    980  CG2 ILE H 135       6.853  10.315  37.810  1.00 35.88           C  
ATOM    981  CD1 ILE H 135       7.030  12.195  35.221  1.00 31.42           C  
ATOM    982  C   ILE H 135       6.434   7.656  37.128  1.00 39.85           C  
ATOM    983  O   ILE H 135       5.332   7.245  36.765  1.00 39.11           O  
ATOM    984  N   SER H 136       6.962   7.365  38.334  1.00 42.27           N  
ATOM    985  CA  SER H 136       6.223   6.614  39.300  1.00 43.38           C  
ATOM    986  CB  SER H 136       6.749   5.176  39.447  1.00 43.81           C  
ATOM    987  OG  SER H 136       5.992   4.464  40.411  1.00 48.26           O  
ATOM    988  C   SER H 136       6.409   7.296  40.622  1.00 43.99           C  
ATOM    989  O   SER H 136       7.508   7.742  40.950  1.00 44.44           O  
ATOM    990  N   GLY H 137       5.312   7.421  41.400  1.00 36.83           N  
ATOM    991  CA  GLY H 137       5.374   8.009  42.709  1.00 36.34           C  
ATOM    992  C   GLY H 137       5.174   9.493  42.632  1.00 34.30           C  
ATOM    993  O   GLY H 137       5.195  10.172  43.658  1.00 31.69           O  
ATOM    994  N   ASP H 138       4.991  10.044  41.418  1.00 34.18           N  
ATOM    995  CA  ASP H 138       4.804  11.461  41.281  1.00 33.13           C  
ATOM    996  CB  ASP H 138       6.131  12.198  41.025  1.00 38.75           C  
ATOM    997  CG  ASP H 138       5.984  13.683  41.330  1.00 36.80           C  
ATOM    998  OD1 ASP H 138       4.859  14.117  41.690  1.00 39.54           O  
ATOM    999  OD2 ASP H 138       7.009  14.405  41.212  1.00 40.03           O1-
ATOM   1000  C   ASP H 138       3.910  11.662  40.087  1.00 33.90           C  
ATOM   1001  O   ASP H 138       3.595  10.707  39.378  1.00 34.90           O  
ATOM   1002  N   SER H 139       3.461  12.910  39.839  1.00 33.05           N  
ATOM   1003  CA  SER H 139       2.592  13.151  38.719  1.00 35.02           C  
ATOM   1004  CB  SER H 139       1.269  13.837  39.106  1.00 33.95           C  
ATOM   1005  OG  SER H 139       0.469  14.037  37.950  1.00 37.09           O  
ATOM   1006  C   SER H 139       3.283  14.050  37.742  1.00 35.52           C  
ATOM   1007  O   SER H 139       4.024  14.955  38.114  1.00 36.32           O  
ATOM   1008  N   VAL H 140       3.067  13.798  36.437  1.00 34.64           N  
ATOM   1009  CA  VAL H 140       3.643  14.611  35.402  1.00 35.58           C  
ATOM   1010  CB  VAL H 140       3.457  14.050  34.022  1.00 34.86           C  
ATOM   1011  CG1 VAL H 140       1.969  14.128  33.641  1.00 32.41           C  
ATOM   1012  CG2 VAL H 140       4.400  14.803  33.065  1.00 34.35           C  
ATOM   1013  C   VAL H 140       3.010  15.973  35.440  1.00 39.76           C  
ATOM   1014  O   VAL H 140       3.625  16.960  35.042  1.00 37.36           O  
ATOM   1015  N   SER H 141       1.723  16.036  35.839  1.00 39.64           N  
ATOM   1016  CA  SER H 141       0.953  17.247  35.942  1.00 39.39           C  
ATOM   1017  CB  SER H 141      -0.563  16.987  35.906  1.00 39.69           C  
ATOM   1018  OG  SER H 141      -0.923  16.372  34.677  1.00 42.93           O  
ATOM   1019  C   SER H 141       1.239  17.960  37.234  1.00 40.31           C  
ATOM   1020  O   SER H 141       0.625  18.989  37.510  1.00 42.83           O  
ATOM   1021  N   SER H 142       2.163  17.443  38.066  1.00 39.48           N  
ATOM   1022  CA  SER H 142       2.381  17.984  39.387  1.00 38.08           C  
ATOM   1023  CB  SER H 142       3.565  17.330  40.123  1.00 37.21           C  
ATOM   1024  OG  SER H 142       3.723  17.912  41.408  1.00 35.21           O  
ATOM   1025  C   SER H 142       2.626  19.465  39.338  1.00 41.94           C  
ATOM   1026  O   SER H 142       3.349  19.977  38.487  1.00 46.18           O  
ATOM   1027  N   ASN H 143       1.984  20.187  40.282  1.00 42.27           N  
ATOM   1028  CA  ASN H 143       2.043  21.617  40.444  1.00 42.54           C  
ATOM   1029  CB  ASN H 143       1.063  22.134  41.510  1.00 57.68           C  
ATOM   1030  CG  ASN H 143      -0.357  21.776  41.104  1.00 60.69           C  
ATOM   1031  OD1 ASN H 143      -0.782  20.631  41.247  1.00 53.39           O  
ATOM   1032  ND2 ASN H 143      -1.122  22.784  40.604  1.00 65.51           N  
ATOM   1033  C   ASN H 143       3.398  22.031  40.941  1.00 41.34           C  
ATOM   1034  O   ASN H 143       3.843  23.155  40.710  1.00 41.14           O  
ATOM   1035  N   SER H 144       4.020  21.163  41.756  1.00 41.77           N  
ATOM   1036  CA  SER H 144       5.275  21.438  42.400  1.00 40.19           C  
ATOM   1037  CB  SER H 144       5.452  20.651  43.711  1.00 41.36           C  
ATOM   1038  OG  SER H 144       5.575  19.262  43.442  1.00 49.89           O  
ATOM   1039  C   SER H 144       6.493  21.156  41.561  1.00 37.75           C  
ATOM   1040  O   SER H 144       7.580  21.608  41.919  1.00 36.28           O  
ATOM   1041  N   ALA H 145       6.380  20.411  40.441  1.00 36.78           N  
ATOM   1042  CA  ALA H 145       7.601  19.992  39.795  1.00 37.72           C  
ATOM   1043  CB  ALA H 145       7.846  18.476  39.891  1.00 34.69           C  
ATOM   1044  C   ALA H 145       7.628  20.337  38.337  1.00 34.74           C  
ATOM   1045  O   ALA H 145       6.635  20.737  37.735  1.00 34.99           O  
ATOM   1046  N   ALA H 146       8.839  20.227  37.752  1.00 37.93           N  
ATOM   1047  CA  ALA H 146       9.071  20.450  36.345  1.00 36.98           C  
ATOM   1048  CB  ALA H 146       9.894  21.719  36.050  1.00 34.48           C  
ATOM   1049  C   ALA H 146       9.873  19.276  35.876  1.00 34.30           C  
ATOM   1050  O   ALA H 146      10.741  18.817  36.614  1.00 33.77           O  
ATOM   1051  N   TRP H 147       9.610  18.769  34.643  1.00 32.12           N  
ATOM   1052  CA  TRP H 147      10.276  17.585  34.169  1.00 34.22           C  
ATOM   1053  CB  TRP H 147       9.281  16.487  33.764  1.00 30.59           C  
ATOM   1054  CG  TRP H 147       8.384  16.113  34.922  1.00 36.08           C  
ATOM   1055  CD2 TRP H 147       8.735  15.201  35.973  1.00 36.28           C  
ATOM   1056  CD1 TRP H 147       7.137  16.580  35.217  1.00 34.17           C  
ATOM   1057  NE1 TRP H 147       6.691  16.023  36.389  1.00 35.09           N  
ATOM   1058  CE2 TRP H 147       7.663  15.171  36.865  1.00 35.71           C  
ATOM   1059  CE3 TRP H 147       9.860  14.456  36.183  1.00 33.22           C  
ATOM   1060  CZ2 TRP H 147       7.701  14.392  37.986  1.00 33.98           C  
ATOM   1061  CZ3 TRP H 147       9.892  13.665  37.310  1.00 34.30           C  
ATOM   1062  CH2 TRP H 147       8.832  13.635  38.192  1.00 32.89           C  
ATOM   1063  C   TRP H 147      11.129  17.932  32.984  1.00 34.62           C  
ATOM   1064  O   TRP H 147      10.671  18.591  32.050  1.00 34.21           O  
ATOM   1065  N   ASN H 148      12.391  17.435  32.980  1.00 31.56           N  
ATOM   1066  CA  ASN H 148      13.361  17.878  32.012  1.00 33.60           C  
ATOM   1067  CB  ASN H 148      14.465  18.762  32.637  1.00 26.94           C  
ATOM   1068  CG  ASN H 148      13.927  20.003  33.339  1.00 34.13           C  
ATOM   1069  OD1 ASN H 148      14.439  21.103  33.143  1.00 34.35           O  
ATOM   1070  ND2 ASN H 148      12.904  19.827  34.216  1.00 30.95           N  
ATOM   1071  C   ASN H 148      14.179  16.737  31.486  1.00 33.12           C  
ATOM   1072  O   ASN H 148      14.127  15.618  31.995  1.00 30.78           O  
ATOM   1073  N   TRP H 149      14.976  17.030  30.431  1.00 33.17           N  
ATOM   1074  CA  TRP H 149      15.916  16.097  29.880  1.00 31.34           C  
ATOM   1075  CB  TRP H 149      15.591  15.676  28.437  1.00 31.46           C  
ATOM   1076  CG  TRP H 149      14.344  14.838  28.318  1.00 33.37           C  
ATOM   1077  CD2 TRP H 149      14.326  13.403  28.399  1.00 33.26           C  
ATOM   1078  CD1 TRP H 149      13.053  15.231  28.119  1.00 33.89           C  
ATOM   1079  NE1 TRP H 149      12.230  14.132  28.070  1.00 35.92           N  
ATOM   1080  CE2 TRP H 149      13.001  13.000  28.240  1.00 35.64           C  
ATOM   1081  CE3 TRP H 149      15.331  12.498  28.588  1.00 33.06           C  
ATOM   1082  CZ2 TRP H 149      12.660  11.678  28.267  1.00 35.11           C  
ATOM   1083  CZ3 TRP H 149      14.983  11.166  28.619  1.00 31.64           C  
ATOM   1084  CH2 TRP H 149      13.673  10.764  28.460  1.00 32.92           C  
ATOM   1085  C   TRP H 149      17.268  16.760  29.855  1.00 35.24           C  
ATOM   1086  O   TRP H 149      17.384  17.930  29.495  1.00 35.40           O  
ATOM   1087  N   LEU H 150      18.321  16.017  30.268  1.00 34.63           N  
ATOM   1088  CA  LEU H 150      19.689  16.475  30.273  1.00 33.88           C  
ATOM   1089  CB  LEU H 150      20.209  16.688  31.714  1.00 34.66           C  
ATOM   1090  CG  LEU H 150      21.659  17.186  31.916  1.00  0.00           C  
ATOM   1091  CD1 LEU H 150      21.910  17.408  33.414  1.00 38.85           C  
ATOM   1092  CD2 LEU H 150      22.733  16.257  31.325  1.00  0.00           C  
ATOM   1093  C   LEU H 150      20.508  15.398  29.608  1.00 34.71           C  
ATOM   1094  O   LEU H 150      20.229  14.212  29.778  1.00 36.64           O  
ATOM   1095  N   ARG H 151      21.543  15.771  28.818  1.00 34.99           N  
ATOM   1096  CA  ARG H 151      22.349  14.755  28.185  1.00 35.89           C  
ATOM   1097  CB  ARG H 151      22.227  14.712  26.651  1.00 32.20           C  
ATOM   1098  CG  ARG H 151      22.687  15.974  25.923  1.00 31.38           C  
ATOM   1099  CD  ARG H 151      22.538  15.849  24.404  1.00 34.36           C  
ATOM   1100  NE  ARG H 151      23.214  17.020  23.778  1.00 36.02           N  
ATOM   1101  CZ  ARG H 151      23.402  17.048  22.425  1.00 39.11           C  
ATOM   1102  NH1 ARG H 151      22.933  16.028  21.649  1.00 39.49           N1+
ATOM   1103  NH2 ARG H 151      24.064  18.094  21.851  1.00 39.66           N  
ATOM   1104  C   ARG H 151      23.793  14.972  28.531  1.00 37.27           C  
ATOM   1105  O   ARG H 151      24.191  16.058  28.950  1.00 35.47           O  
ATOM   1106  N   GLN H 152      24.616  13.907  28.402  1.00 37.06           N  
ATOM   1107  CA  GLN H 152      26.011  14.018  28.728  1.00 38.93           C  
ATOM   1108  CB  GLN H 152      26.323  13.428  30.116  1.00 35.84           C  
ATOM   1109  CG  GLN H 152      27.792  13.514  30.529  1.00 37.82           C  
ATOM   1110  CD  GLN H 152      27.919  12.891  31.915  1.00 40.01           C  
ATOM   1111  OE1 GLN H 152      26.976  12.294  32.430  1.00 40.72           O  
ATOM   1112  NE2 GLN H 152      29.119  13.031  32.539  1.00 37.94           N  
ATOM   1113  C   GLN H 152      26.800  13.234  27.725  1.00 43.06           C  
ATOM   1114  O   GLN H 152      26.602  12.033  27.566  1.00 41.96           O  
ATOM   1115  N   SER H 153      27.744  13.906  27.038  1.00 46.67           N  
ATOM   1116  CA  SER H 153      28.562  13.269  26.045  1.00 51.58           C  
ATOM   1117  CB  SER H 153      29.329  14.297  25.192  1.00 49.76           C  
ATOM   1118  OG  SER H 153      30.139  13.660  24.216  1.00 52.35           O  
ATOM   1119  C   SER H 153      29.557  12.429  26.765  1.00 54.32           C  
ATOM   1120  O   SER H 153      30.034  12.823  27.827  1.00 55.66           O  
ATOM   1121  N   PRO H 154      29.876  11.276  26.231  1.00 57.85           N  
ATOM   1122  CA  PRO H 154      30.845  10.420  26.843  1.00 62.43           C  
ATOM   1123  CD  PRO H 154      29.627  10.923  24.843  1.00 57.34           C  
ATOM   1124  CB  PRO H 154      31.052   9.258  25.875  1.00 59.71           C  
ATOM   1125  CG  PRO H 154      30.699   9.872  24.508  1.00 58.36           C  
ATOM   1126  C   PRO H 154      32.093  11.216  27.041  1.00 61.25           C  
ATOM   1127  O   PRO H 154      32.573  11.844  26.098  1.00 58.61           O  
ATOM   1128  N   SER H 155      32.635  11.193  28.267  1.00 58.84           N  
ATOM   1129  CA  SER H 155      33.850  11.897  28.534  1.00 62.21           C  
ATOM   1130  CB  SER H 155      34.924  11.570  27.492  1.00 51.48           C  
ATOM   1131  OG  SER H 155      35.037  10.164  27.368  1.00 52.07           O  
ATOM   1132  C   SER H 155      33.621  13.371  28.445  1.00 61.23           C  
ATOM   1133  O   SER H 155      34.571  14.143  28.331  1.00 60.37           O  
ATOM   1134  N   ARG H 156      32.362  13.825  28.527  1.00 60.85           N  
ATOM   1135  CA  ARG H 156      32.162  15.238  28.427  1.00 60.92           C  
ATOM   1136  CB  ARG H 156      31.495  15.677  27.107  1.00 57.45           C  
ATOM   1137  CG  ARG H 156      31.592  17.181  26.842  1.00 59.21           C  
ATOM   1138  CD  ARG H 156      31.049  17.614  25.476  1.00 59.87           C  
ATOM   1139  NE  ARG H 156      29.588  17.315  25.449  1.00 77.90           N  
ATOM   1140  CZ  ARG H 156      28.704  18.236  24.966  1.00 84.48           C  
ATOM   1141  NH1 ARG H 156      29.136  19.465  24.559  1.00 78.68           N1+
ATOM   1142  NH2 ARG H 156      27.376  17.926  24.894  1.00 82.38           N  
ATOM   1143  C   ARG H 156      31.284  15.630  29.566  1.00 58.33           C  
ATOM   1144  O   ARG H 156      31.004  14.818  30.449  1.00 56.41           O  
ATOM   1145  N   GLY H 157      30.865  16.911  29.588  1.00 53.36           N  
ATOM   1146  CA  GLY H 157      30.075  17.435  30.662  1.00 49.44           C  
ATOM   1147  C   GLY H 157      28.613  17.290  30.373  1.00 45.17           C  
ATOM   1148  O   GLY H 157      28.193  16.626  29.429  1.00 42.83           O  
ATOM   1149  N   LEU H 158      27.795  17.950  31.214  1.00 43.65           N  
ATOM   1150  CA  LEU H 158      26.368  17.842  31.150  1.00 40.30           C  
ATOM   1151  CB  LEU H 158      25.732  17.867  32.549  1.00 37.98           C  
ATOM   1152  CG  LEU H 158      26.140  16.668  33.427  1.00 37.89           C  
ATOM   1153  CD1 LEU H 158      25.590  16.792  34.854  1.00 38.33           C  
ATOM   1154  CD2 LEU H 158      25.724  15.343  32.775  1.00 33.83           C  
ATOM   1155  C   LEU H 158      25.783  18.979  30.365  1.00 37.28           C  
ATOM   1156  O   LEU H 158      26.344  20.072  30.311  1.00 38.92           O  
ATOM   1157  N   GLU H 159      24.630  18.725  29.701  1.00 34.98           N  
ATOM   1158  CA  GLU H 159      23.959  19.761  28.958  1.00 36.46           C  
ATOM   1159  CB  GLU H 159      24.256  19.715  27.448  1.00 35.28           C  
ATOM   1160  CG  GLU H 159      23.654  20.885  26.665  1.00 42.96           C  
ATOM   1161  CD  GLU H 159      24.094  20.750  25.213  1.00 47.01           C  
ATOM   1162  OE1 GLU H 159      24.879  19.810  24.921  1.00 49.65           O  
ATOM   1163  OE2 GLU H 159      23.653  21.585  24.377  1.00 49.52           O1-
ATOM   1164  C   GLU H 159      22.464  19.627  29.141  1.00 36.59           C  
ATOM   1165  O   GLU H 159      21.892  18.562  28.914  1.00 35.19           O  
ATOM   1166  N   TRP H 160      21.789  20.727  29.556  1.00 33.92           N  
ATOM   1167  CA  TRP H 160      20.357  20.757  29.750  1.00 33.23           C  
ATOM   1168  CB  TRP H 160      19.901  21.935  30.623  1.00 33.45           C  
ATOM   1169  CG  TRP H 160      18.406  22.131  30.709  1.00 34.20           C  
ATOM   1170  CD2 TRP H 160      17.711  23.255  30.136  1.00 36.50           C  
ATOM   1171  CD1 TRP H 160      17.468  21.386  31.362  1.00 32.77           C  
ATOM   1172  NE1 TRP H 160      16.231  21.972  31.228  1.00 36.79           N  
ATOM   1173  CE2 TRP H 160      16.365  23.124  30.479  1.00 36.97           C  
ATOM   1174  CE3 TRP H 160      18.157  24.318  29.397  1.00 36.07           C  
ATOM   1175  CZ2 TRP H 160      15.443  24.054  30.087  1.00 37.37           C  
ATOM   1176  CZ3 TRP H 160      17.221  25.247  28.994  1.00 35.87           C  
ATOM   1177  CH2 TRP H 160      15.891  25.115  29.332  1.00 39.29           C  
ATOM   1178  C   TRP H 160      19.695  20.929  28.417  1.00 34.48           C  
ATOM   1179  O   TRP H 160      20.080  21.793  27.634  1.00 33.86           O  
ATOM   1180  N   LEU H 161      18.776  20.009  28.067  1.00 32.33           N  
ATOM   1181  CA  LEU H 161      18.013  20.086  26.849  1.00 32.76           C  
ATOM   1182  CB  LEU H 161      17.624  18.696  26.324  1.00 29.12           C  
ATOM   1183  CG  LEU H 161      18.854  17.838  25.971  1.00 31.45           C  
ATOM   1184  CD1 LEU H 161      18.442  16.459  25.440  1.00 31.48           C  
ATOM   1185  CD2 LEU H 161      19.807  18.583  25.021  1.00 26.73           C  
ATOM   1186  C   LEU H 161      16.755  20.919  26.924  1.00 33.73           C  
ATOM   1187  O   LEU H 161      16.537  21.801  26.092  1.00 33.40           O  
ATOM   1188  N   GLY H 162      15.891  20.670  27.941  1.00 31.79           N  
ATOM   1189  CA  GLY H 162      14.621  21.355  27.983  1.00 31.65           C  
ATOM   1190  C   GLY H 162      13.797  20.864  29.138  1.00 34.40           C  
ATOM   1191  O   GLY H 162      14.158  19.901  29.814  1.00 33.21           O  
ATOM   1192  N   ARG H 163      12.650  21.534  29.395  1.00 33.37           N  
ATOM   1193  CA  ARG H 163      11.814  21.125  30.489  1.00 35.65           C  
ATOM   1194  CB  ARG H 163      12.138  21.824  31.835  1.00 34.71           C  
ATOM   1195  CG  ARG H 163      11.949  23.348  31.905  1.00 29.84           C  
ATOM   1196  CD  ARG H 163      12.303  23.945  33.283  1.00 35.37           C  
ATOM   1197  NE  ARG H 163      11.737  25.326  33.361  1.00 33.78           N  
ATOM   1198  CZ  ARG H 163      11.061  25.741  34.477  1.00 35.46           C  
ATOM   1199  NH1 ARG H 163      10.995  24.963  35.596  1.00 37.72           N1+
ATOM   1200  NH2 ARG H 163      10.351  26.902  34.441  1.00 41.53           N  
ATOM   1201  C   ARG H 163      10.379  21.416  30.157  1.00 36.52           C  
ATOM   1202  O   ARG H 163      10.079  22.219  29.272  1.00 33.73           O  
ATOM   1203  N   THR H 164       9.454  20.715  30.850  1.00 34.62           N  
ATOM   1204  CA  THR H 164       8.042  20.924  30.690  1.00 35.99           C  
ATOM   1205  CB  THR H 164       7.367  19.809  29.941  1.00 34.50           C  
ATOM   1206  OG1 THR H 164       6.024  20.160  29.640  1.00 38.22           O  
ATOM   1207  CG2 THR H 164       7.409  18.529  30.797  1.00 35.70           C  
ATOM   1208  C   THR H 164       7.420  20.989  32.056  1.00 36.54           C  
ATOM   1209  O   THR H 164       7.873  20.318  32.980  1.00 35.28           O  
ATOM   1210  N   TYR H 165       6.388  21.845  32.233  1.00 38.76           N  
ATOM   1211  CA  TYR H 165       5.715  21.938  33.505  1.00 40.56           C  
ATOM   1212  CB  TYR H 165       6.404  22.888  34.510  1.00 38.16           C  
ATOM   1213  CG  TYR H 165       6.856  24.144  33.836  1.00 39.80           C  
ATOM   1214  CD1 TYR H 165       8.035  24.136  33.125  1.00 34.14           C  
ATOM   1215  CD2 TYR H 165       6.146  25.322  33.915  1.00 36.77           C  
ATOM   1216  CE1 TYR H 165       8.501  25.270  32.500  1.00 38.49           C  
ATOM   1217  CE2 TYR H 165       6.608  26.462  33.290  1.00 35.08           C  
ATOM   1218  CZ  TYR H 165       7.787  26.440  32.581  1.00 34.35           C  
ATOM   1219  OH  TYR H 165       8.266  27.606  31.942  1.00 31.86           O  
ATOM   1220  C   TYR H 165       4.280  22.321  33.303  1.00 43.37           C  
ATOM   1221  O   TYR H 165       3.930  23.001  32.339  1.00 44.04           O  
ATOM   1222  N   TYR H 166       3.372  21.897  34.215  1.00 39.66           N  
ATOM   1223  CA  TYR H 166       1.984  22.234  34.017  1.00 41.25           C  
ATOM   1224  CB  TYR H 166       1.032  21.025  34.108  1.00 57.00           C  
ATOM   1225  CG  TYR H 166      -0.343  21.479  33.736  1.00 60.38           C  
ATOM   1226  CD1 TYR H 166      -0.677  21.637  32.410  1.00 48.49           C  
ATOM   1227  CD2 TYR H 166      -1.299  21.736  34.692  1.00 48.48           C  
ATOM   1228  CE1 TYR H 166      -1.935  22.052  32.042  1.00 47.45           C  
ATOM   1229  CE2 TYR H 166      -2.561  22.151  34.329  1.00 45.95           C  
ATOM   1230  CZ  TYR H 166      -2.880  22.310  33.001  1.00 46.63           C  
ATOM   1231  OH  TYR H 166      -4.172  22.735  32.621  1.00 45.82           O  
ATOM   1232  C   TYR H 166       1.565  23.217  35.071  1.00 42.31           C  
ATOM   1233  O   TYR H 166       1.547  22.893  36.257  1.00 45.02           O  
ATOM   1234  N   ARG H 167       1.241  24.464  34.650  1.00 42.10           N  
ATOM   1235  CA  ARG H 167       0.781  25.475  35.565  1.00 46.87           C  
ATOM   1236  CB  ARG H 167       1.782  26.634  35.726  1.00 47.63           C  
ATOM   1237  CG  ARG H 167       3.162  26.228  36.248  1.00 47.92           C  
ATOM   1238  CD  ARG H 167       3.231  26.035  37.765  1.00 65.52           C  
ATOM   1239  NE  ARG H 167       3.159  24.573  38.033  1.00 72.85           N  
ATOM   1240  CZ  ARG H 167       4.300  23.824  37.975  1.00 69.54           C  
ATOM   1241  NH1 ARG H 167       5.492  24.424  37.698  1.00 68.74           N1+
ATOM   1242  NH2 ARG H 167       4.253  22.475  38.173  1.00 59.74           N  
ATOM   1243  C   ARG H 167      -0.424  26.107  34.937  1.00 46.25           C  
ATOM   1244  O   ARG H 167      -0.324  27.168  34.322  1.00 44.45           O  
ATOM   1245  N   SER H 168      -1.606  25.479  35.083  1.00 42.06           N  
ATOM   1246  CA  SER H 168      -2.837  25.955  34.511  1.00 44.23           C  
ATOM   1247  CB  SER H 168      -3.062  27.458  34.756  1.00 56.41           C  
ATOM   1248  OG  SER H 168      -3.160  27.723  36.147  1.00 57.68           O  
ATOM   1249  C   SER H 168      -2.799  25.738  33.025  1.00 45.47           C  
ATOM   1250  O   SER H 168      -3.836  25.708  32.367  1.00 45.73           O  
ATOM   1251  N   LYS H 169      -1.599  25.515  32.464  1.00 43.12           N  
ATOM   1252  CA  LYS H 169      -1.410  25.311  31.062  1.00 44.14           C  
ATOM   1253  CB  LYS H 169      -1.286  26.622  30.267  1.00 54.23           C  
ATOM   1254  CG  LYS H 169      -2.566  27.456  30.277  1.00 64.63           C  
ATOM   1255  CD  LYS H 169      -2.368  28.888  29.779  1.00 66.99           C  
ATOM   1256  CE  LYS H 169      -1.961  28.958  28.306  1.00 65.92           C  
ATOM   1257  NZ  LYS H 169      -2.949  28.239  27.474  1.00 57.90           N1+
ATOM   1258  C   LYS H 169      -0.088  24.625  30.956  1.00 42.51           C  
ATOM   1259  O   LYS H 169       0.678  24.619  31.916  1.00 42.17           O  
ATOM   1260  N   TRP H 170       0.225  24.014  29.798  1.00 43.75           N  
ATOM   1261  CA  TRP H 170       1.494  23.351  29.704  1.00 41.52           C  
ATOM   1262  CB  TRP H 170       1.484  22.153  28.737  1.00 44.80           C  
ATOM   1263  CG  TRP H 170       0.587  21.017  29.165  1.00 57.17           C  
ATOM   1264  CD2 TRP H 170       0.979  19.984  30.079  1.00 55.50           C  
ATOM   1265  CD1 TRP H 170      -0.702  20.748  28.806  1.00 54.80           C  
ATOM   1266  NE1 TRP H 170      -1.139  19.610  29.443  1.00 56.32           N  
ATOM   1267  CE2 TRP H 170      -0.112  19.130  30.231  1.00 50.35           C  
ATOM   1268  CE3 TRP H 170       2.152  19.767  30.740  1.00 53.92           C  
ATOM   1269  CZ2 TRP H 170      -0.046  18.039  31.051  1.00 45.25           C  
ATOM   1270  CZ3 TRP H 170       2.216  18.666  31.564  1.00 49.67           C  
ATOM   1271  CH2 TRP H 170       1.139  17.817  31.717  1.00 46.60           C  
ATOM   1272  C   TRP H 170       2.483  24.336  29.165  1.00 40.72           C  
ATOM   1273  O   TRP H 170       2.233  24.978  28.147  1.00 43.73           O  
ATOM   1274  N   TYR H 171       3.646  24.476  29.840  1.00 42.58           N  
ATOM   1275  CA  TYR H 171       4.649  25.383  29.358  1.00 45.46           C  
ATOM   1276  CB  TYR H 171       5.063  26.471  30.367  1.00 46.72           C  
ATOM   1277  CG  TYR H 171       3.889  27.317  30.720  1.00 57.33           C  
ATOM   1278  CD1 TYR H 171       3.014  26.915  31.697  1.00 63.99           C  
ATOM   1279  CD2 TYR H 171       3.661  28.517  30.095  1.00 60.61           C  
ATOM   1280  CE1 TYR H 171       1.928  27.688  32.039  1.00 67.17           C  
ATOM   1281  CE2 TYR H 171       2.577  29.295  30.432  1.00 66.85           C  
ATOM   1282  CZ  TYR H 171       1.705  28.883  31.406  1.00 69.19           C  
ATOM   1283  OH  TYR H 171       0.592  29.677  31.758  1.00 88.32           O  
ATOM   1284  C   TYR H 171       5.893  24.576  29.132  1.00 45.82           C  
ATOM   1285  O   TYR H 171       6.166  23.622  29.862  1.00 43.39           O  
ATOM   1286  N   ASN H 172       6.677  24.928  28.092  1.00 42.36           N  
ATOM   1287  CA  ASN H 172       7.898  24.223  27.812  1.00 40.35           C  
ATOM   1288  CB  ASN H 172       7.863  23.418  26.503  1.00 40.52           C  
ATOM   1289  CG  ASN H 172       6.908  22.250  26.659  1.00 49.08           C  
ATOM   1290  OD1 ASN H 172       6.547  21.865  27.769  1.00 55.26           O  
ATOM   1291  ND2 ASN H 172       6.497  21.660  25.504  1.00 47.69           N  
ATOM   1292  C   ASN H 172       8.997  25.229  27.619  1.00 41.60           C  
ATOM   1293  O   ASN H 172       8.778  26.299  27.052  1.00 39.60           O  
ATOM   1294  N   ASP H 173      10.213  24.903  28.107  1.00 41.00           N  
ATOM   1295  CA  ASP H 173      11.385  25.730  27.934  1.00 41.18           C  
ATOM   1296  CB  ASP H 173      12.009  26.237  29.250  1.00 42.76           C  
ATOM   1297  CG  ASP H 173      11.237  27.442  29.759  1.00 47.77           C  
ATOM   1298  OD1 ASP H 173      10.610  28.138  28.918  1.00 51.83           O  
ATOM   1299  OD2 ASP H 173      11.276  27.690  30.995  1.00 40.82           O1-
ATOM   1300  C   ASP H 173      12.441  24.882  27.290  1.00 40.92           C  
ATOM   1301  O   ASP H 173      12.667  23.752  27.719  1.00 40.70           O  
ATOM   1302  N   TYR H 174      13.130  25.401  26.250  1.00 40.97           N  
ATOM   1303  CA  TYR H 174      14.133  24.594  25.605  1.00 39.58           C  
ATOM   1304  CB  TYR H 174      13.821  24.200  24.148  1.00 37.69           C  
ATOM   1305  CG  TYR H 174      12.573  23.383  24.070  1.00 38.84           C  
ATOM   1306  CD1 TYR H 174      12.544  22.074  24.490  1.00 41.16           C  
ATOM   1307  CD2 TYR H 174      11.409  23.928  23.584  1.00 36.83           C  
ATOM   1308  CE1 TYR H 174      11.391  21.325  24.413  1.00 40.33           C  
ATOM   1309  CE2 TYR H 174      10.256  23.185  23.502  1.00 36.92           C  
ATOM   1310  CZ  TYR H 174      10.240  21.879  23.915  1.00 39.66           C  
ATOM   1311  OH  TYR H 174       9.054  21.118  23.830  1.00 33.27           O  
ATOM   1312  C   TYR H 174      15.434  25.341  25.561  1.00 40.09           C  
ATOM   1313  O   TYR H 174      15.484  26.565  25.690  1.00 43.49           O  
ATOM   1314  N   ALA H 175      16.544  24.584  25.415  1.00 37.71           N  
ATOM   1315  CA  ALA H 175      17.835  25.195  25.285  1.00 36.15           C  
ATOM   1316  CB  ALA H 175      19.003  24.198  25.374  1.00 35.77           C  
ATOM   1317  C   ALA H 175      17.862  25.839  23.939  1.00 41.65           C  
ATOM   1318  O   ALA H 175      17.319  25.307  22.973  1.00 38.49           O  
ATOM   1319  N   VAL H 176      18.521  27.006  23.838  1.00 41.97           N  
ATOM   1320  CA  VAL H 176      18.523  27.742  22.610  1.00 46.01           C  
ATOM   1321  CB  VAL H 176      19.263  29.048  22.695  1.00 47.27           C  
ATOM   1322  CG1 VAL H 176      18.525  29.966  23.685  1.00 49.12           C  
ATOM   1323  CG2 VAL H 176      20.726  28.774  23.076  1.00 49.50           C  
ATOM   1324  C   VAL H 176      19.166  26.922  21.543  1.00 46.53           C  
ATOM   1325  O   VAL H 176      18.729  26.949  20.396  1.00 46.69           O  
ATOM   1326  N   SER H 177      20.220  26.166  21.890  1.00 45.82           N  
ATOM   1327  CA  SER H 177      20.956  25.429  20.895  1.00 50.04           C  
ATOM   1328  CB  SER H 177      22.071  24.579  21.523  1.00 51.13           C  
ATOM   1329  OG  SER H 177      22.917  25.395  22.316  1.00 49.15           O  
ATOM   1330  C   SER H 177      20.073  24.456  20.153  1.00 49.44           C  
ATOM   1331  O   SER H 177      20.022  24.453  18.923  1.00 53.01           O  
ATOM   1332  N   MET H 178      19.409  23.570  20.913  1.00 42.70           N  
ATOM   1333  CA  MET H 178      18.571  22.464  20.516  1.00 42.55           C  
ATOM   1334  CB  MET H 178      18.390  21.449  21.656  1.00 44.03           C  
ATOM   1335  CG  MET H 178      19.706  20.896  22.211  1.00 51.28           C  
ATOM   1336  SD  MET H 178      20.716  19.957  21.028  1.00  0.00           S  
ATOM   1337  CE  MET H 178      21.293  21.411  20.103  1.00  0.00           C  
ATOM   1338  C   MET H 178      17.192  22.847  20.060  1.00 43.05           C  
ATOM   1339  O   MET H 178      16.514  22.048  19.414  1.00 42.12           O  
ATOM   1340  N   LYS H 179      16.717  24.054  20.403  1.00 44.87           N  
ATOM   1341  CA  LYS H 179      15.324  24.398  20.288  1.00 44.27           C  
ATOM   1342  CB  LYS H 179      15.069  25.890  20.549  1.00 47.24           C  
ATOM   1343  CG  LYS H 179      13.585  26.259  20.558  1.00 50.97           C  
ATOM   1344  CD  LYS H 179      13.300  27.677  21.060  1.00 56.63           C  
ATOM   1345  CE  LYS H 179      13.685  27.904  22.523  1.00 62.10           C  
ATOM   1346  NZ  LYS H 179      15.137  28.169  22.629  1.00 61.56           N1+
ATOM   1347  C   LYS H 179      14.732  24.083  18.946  1.00 44.56           C  
ATOM   1348  O   LYS H 179      13.597  23.614  18.882  1.00 45.92           O  
ATOM   1349  N   SER H 180      15.440  24.320  17.834  1.00 39.09           N  
ATOM   1350  CA  SER H 180      14.801  24.075  16.572  1.00 42.88           C  
ATOM   1351  CB  SER H 180      15.693  24.451  15.374  1.00 44.29           C  
ATOM   1352  OG  SER H 180      16.858  23.639  15.351  1.00 45.95           O  
ATOM   1353  C   SER H 180      14.438  22.621  16.429  1.00 42.82           C  
ATOM   1354  O   SER H 180      13.389  22.292  15.875  1.00 44.47           O  
ATOM   1355  N   ARG H 181      15.344  21.726  16.866  1.00 39.96           N  
ATOM   1356  CA  ARG H 181      15.259  20.292  16.758  1.00 39.13           C  
ATOM   1357  CB  ARG H 181      16.647  19.642  16.791  1.00 38.02           C  
ATOM   1358  CG  ARG H 181      17.516  20.124  15.628  1.00 41.75           C  
ATOM   1359  CD  ARG H 181      18.849  19.390  15.503  1.00 41.39           C  
ATOM   1360  NE  ARG H 181      19.640  19.671  16.733  1.00 40.61           N  
ATOM   1361  CZ  ARG H 181      20.595  18.780  17.127  1.00 40.87           C  
ATOM   1362  NH1 ARG H 181      20.818  17.659  16.384  1.00 38.43           N1+
ATOM   1363  NH2 ARG H 181      21.322  19.002  18.260  1.00 38.87           N  
ATOM   1364  C   ARG H 181      14.386  19.562  17.755  1.00 38.86           C  
ATOM   1365  O   ARG H 181      13.863  18.497  17.427  1.00 39.54           O  
ATOM   1366  N   ILE H 182      14.193  20.071  18.993  1.00 37.43           N  
ATOM   1367  CA  ILE H 182      13.632  19.176  19.980  1.00 36.22           C  
ATOM   1368  CB  ILE H 182      14.363  19.152  21.298  1.00 37.48           C  
ATOM   1369  CG1 ILE H 182      14.192  20.445  22.095  1.00 35.76           C  
ATOM   1370  CG2 ILE H 182      15.839  18.874  21.006  1.00 37.59           C  
ATOM   1371  CD1 ILE H 182      14.795  20.330  23.495  1.00 32.66           C  
ATOM   1372  C   ILE H 182      12.195  19.439  20.307  1.00 39.33           C  
ATOM   1373  O   ILE H 182      11.660  20.521  20.074  1.00 36.86           O  
ATOM   1374  N   THR H 183      11.519  18.365  20.783  1.00 39.20           N  
ATOM   1375  CA  THR H 183      10.165  18.420  21.259  1.00 38.04           C  
ATOM   1376  CB  THR H 183       9.146  17.839  20.327  1.00 40.06           C  
ATOM   1377  OG1 THR H 183       9.513  16.518  19.969  1.00 41.07           O  
ATOM   1378  CG2 THR H 183       9.002  18.727  19.091  1.00 39.29           C  
ATOM   1379  C   THR H 183      10.072  17.600  22.510  1.00 38.27           C  
ATOM   1380  O   THR H 183      10.572  16.478  22.566  1.00 37.90           O  
ATOM   1381  N   ILE H 184       9.428  18.157  23.557  1.00 36.02           N  
ATOM   1382  CA  ILE H 184       9.204  17.422  24.770  1.00 36.01           C  
ATOM   1383  CB  ILE H 184       9.864  18.039  25.969  1.00 35.56           C  
ATOM   1384  CG1 ILE H 184      11.391  18.047  25.789  1.00 31.76           C  
ATOM   1385  CG2 ILE H 184       9.393  17.287  27.225  1.00 30.91           C  
ATOM   1386  CD1 ILE H 184      12.130  18.865  26.847  1.00 30.92           C  
ATOM   1387  C   ILE H 184       7.724  17.444  25.010  1.00 37.90           C  
ATOM   1388  O   ILE H 184       7.138  18.516  25.162  1.00 37.04           O  
ATOM   1389  N   ASN H 185       7.078  16.257  25.060  1.00 34.85           N  
ATOM   1390  CA  ASN H 185       5.648  16.206  25.232  1.00 40.86           C  
ATOM   1391  CB  ASN H 185       4.904  15.576  24.038  1.00 41.24           C  
ATOM   1392  CG  ASN H 185       4.907  16.539  22.864  1.00 53.45           C  
ATOM   1393  OD1 ASN H 185       4.655  17.732  23.023  1.00 51.71           O  
ATOM   1394  ND2 ASN H 185       5.190  16.006  21.645  1.00 50.43           N  
ATOM   1395  C   ASN H 185       5.302  15.331  26.401  1.00 41.95           C  
ATOM   1396  O   ASN H 185       5.867  14.252  26.577  1.00 38.32           O  
ATOM   1397  N   PRO H 186       4.394  15.799  27.225  1.00 39.67           N  
ATOM   1398  CA  PRO H 186       3.908  14.994  28.318  1.00 41.67           C  
ATOM   1399  CD  PRO H 186       4.350  17.217  27.539  1.00 40.76           C  
ATOM   1400  CB  PRO H 186       3.494  15.972  29.421  1.00 41.75           C  
ATOM   1401  CG  PRO H 186       3.357  17.326  28.705  1.00 38.74           C  
ATOM   1402  C   PRO H 186       2.798  14.081  27.884  1.00 43.21           C  
ATOM   1403  O   PRO H 186       2.050  14.428  26.970  1.00 44.65           O  
ATOM   1404  N   ASP H 187       2.670  12.911  28.543  1.00 43.12           N  
ATOM   1405  CA  ASP H 187       1.623  11.968  28.265  1.00 43.91           C  
ATOM   1406  CB  ASP H 187       2.171  10.612  27.787  1.00 45.16           C  
ATOM   1407  CG  ASP H 187       1.011   9.731  27.349  1.00 49.34           C  
ATOM   1408  OD1 ASP H 187      -0.162  10.106  27.607  1.00 55.17           O  
ATOM   1409  OD2 ASP H 187       1.289   8.664  26.740  1.00 52.85           O1-
ATOM   1410  C   ASP H 187       0.927  11.745  29.571  1.00 44.25           C  
ATOM   1411  O   ASP H 187       1.384  10.965  30.406  1.00 44.36           O  
ATOM   1412  N   THR H 188      -0.207  12.438  29.780  1.00 45.17           N  
ATOM   1413  CA  THR H 188      -0.927  12.368  31.020  1.00 46.39           C  
ATOM   1414  CB  THR H 188      -2.063  13.348  31.083  1.00 44.46           C  
ATOM   1415  OG1 THR H 188      -3.007  13.075  30.058  1.00 49.31           O  
ATOM   1416  CG2 THR H 188      -1.495  14.768  30.918  1.00 45.15           C  
ATOM   1417  C   THR H 188      -1.489  10.994  31.243  1.00 45.77           C  
ATOM   1418  O   THR H 188      -1.505  10.500  32.369  1.00 48.90           O  
ATOM   1419  N   SER H 189      -1.986  10.325  30.189  1.00 48.40           N  
ATOM   1420  CA  SER H 189      -2.593   9.044  30.424  1.00 47.88           C  
ATOM   1421  CB  SER H 189      -3.195   8.412  29.153  1.00 49.78           C  
ATOM   1422  OG  SER H 189      -2.181   8.106  28.208  1.00 49.40           O  
ATOM   1423  C   SER H 189      -1.574   8.097  30.984  1.00 49.19           C  
ATOM   1424  O   SER H 189      -1.822   7.431  31.989  1.00 47.46           O  
ATOM   1425  N   ARG H 190      -0.410   8.020  30.315  1.00 48.80           N  
ATOM   1426  CA  ARG H 190       0.707   7.169  30.627  1.00 45.23           C  
ATOM   1427  CB  ARG H 190       1.692   7.029  29.459  1.00 47.50           C  
ATOM   1428  CG  ARG H 190       1.087   6.289  28.268  1.00 48.92           C  
ATOM   1429  CD  ARG H 190       0.754   4.828  28.573  1.00 54.38           C  
ATOM   1430  NE  ARG H 190       2.034   4.133  28.888  1.00  0.00           N  
ATOM   1431  CZ  ARG H 190       2.735   3.515  27.893  1.00  0.00           C  
ATOM   1432  NH1 ARG H 190       2.251   3.523  26.618  1.00  0.00           N1+
ATOM   1433  NH2 ARG H 190       3.918   2.894  28.174  1.00  0.00           N  
ATOM   1434  C   ARG H 190       1.468   7.661  31.824  1.00 42.82           C  
ATOM   1435  O   ARG H 190       2.180   6.886  32.461  1.00 43.27           O  
ATOM   1436  N   ASN H 191       1.361   8.963  32.151  1.00 40.47           N  
ATOM   1437  CA  ASN H 191       2.138   9.537  33.216  1.00 37.26           C  
ATOM   1438  CB  ASN H 191       1.962   8.829  34.572  1.00 35.39           C  
ATOM   1439  CG  ASN H 191       2.516   9.754  35.650  1.00 39.98           C  
ATOM   1440  OD1 ASN H 191       2.823  10.917  35.392  1.00 45.12           O  
ATOM   1441  ND2 ASN H 191       2.652   9.222  36.894  1.00 39.63           N  
ATOM   1442  C   ASN H 191       3.587   9.478  32.840  1.00 37.79           C  
ATOM   1443  O   ASN H 191       4.438   9.056  33.623  1.00 36.82           O  
ATOM   1444  N   GLN H 192       3.893   9.907  31.598  1.00 35.81           N  
ATOM   1445  CA  GLN H 192       5.238   9.903  31.097  1.00 38.07           C  
ATOM   1446  CB  GLN H 192       5.467   8.799  30.052  1.00 38.46           C  
ATOM   1447  CG  GLN H 192       5.252   7.382  30.582  1.00 43.27           C  
ATOM   1448  CD  GLN H 192       5.119   6.457  29.382  1.00 46.88           C  
ATOM   1449  OE1 GLN H 192       5.121   5.235  29.515  1.00 49.05           O  
ATOM   1450  NE2 GLN H 192       4.986   7.054  28.168  1.00 50.51           N  
ATOM   1451  C   GLN H 192       5.462  11.191  30.362  1.00 37.30           C  
ATOM   1452  O   GLN H 192       4.528  11.957  30.128  1.00 36.94           O  
ATOM   1453  N   PHE H 193       6.739  11.487  30.033  1.00 34.67           N  
ATOM   1454  CA  PHE H 193       7.050  12.603  29.181  1.00 33.86           C  
ATOM   1455  CB  PHE H 193       7.437  13.901  29.919  1.00 31.73           C  
ATOM   1456  CG  PHE H 193       8.652  13.693  30.748  1.00 32.80           C  
ATOM   1457  CD1 PHE H 193       8.576  13.028  31.950  1.00 31.64           C  
ATOM   1458  CD2 PHE H 193       9.862  14.194  30.335  1.00 32.93           C  
ATOM   1459  CE1 PHE H 193       9.699  12.845  32.720  1.00 31.62           C  
ATOM   1460  CE2 PHE H 193      10.988  14.014  31.102  1.00 29.00           C  
ATOM   1461  CZ  PHE H 193      10.908  13.338  32.294  1.00 32.02           C  
ATOM   1462  C   PHE H 193       8.139  12.147  28.254  1.00 35.00           C  
ATOM   1463  O   PHE H 193       8.959  11.307  28.620  1.00 33.56           O  
ATOM   1464  N   SER H 194       8.176  12.692  27.016  1.00 35.39           N  
ATOM   1465  CA  SER H 194       9.076  12.168  26.022  1.00 32.92           C  
ATOM   1466  CB  SER H 194       8.363  11.674  24.750  1.00 36.53           C  
ATOM   1467  OG  SER H 194       7.464  10.619  25.048  1.00 39.23           O  
ATOM   1468  C   SER H 194      10.020  13.219  25.537  1.00 34.14           C  
ATOM   1469  O   SER H 194       9.894  14.401  25.853  1.00 36.60           O  
ATOM   1470  N   LEU H 195      11.033  12.761  24.769  1.00 36.06           N  
ATOM   1471  CA  LEU H 195      12.008  13.618  24.165  1.00 33.40           C  
ATOM   1472  CB  LEU H 195      13.409  13.459  24.776  1.00 33.15           C  
ATOM   1473  CG  LEU H 195      14.501  14.298  24.088  1.00 34.45           C  
ATOM   1474  CD1 LEU H 195      14.229  15.807  24.202  1.00 32.84           C  
ATOM   1475  CD2 LEU H 195      15.891  13.903  24.610  1.00 34.00           C  
ATOM   1476  C   LEU H 195      12.120  13.230  22.728  1.00 36.50           C  
ATOM   1477  O   LEU H 195      12.213  12.048  22.400  1.00 38.03           O  
ATOM   1478  N   GLN H 196      12.093  14.226  21.823  1.00 36.07           N  
ATOM   1479  CA  GLN H 196      12.265  13.903  20.440  1.00 37.59           C  
ATOM   1480  CB  GLN H 196      10.959  13.968  19.632  1.00 39.30           C  
ATOM   1481  CG  GLN H 196      11.075  13.372  18.232  1.00 44.40           C  
ATOM   1482  CD  GLN H 196       9.664  13.148  17.716  1.00 52.51           C  
ATOM   1483  OE1 GLN H 196       8.839  12.530  18.387  1.00 51.97           O  
ATOM   1484  NE2 GLN H 196       9.373  13.662  16.492  1.00 54.26           N  
ATOM   1485  C   GLN H 196      13.255  14.873  19.880  1.00 38.24           C  
ATOM   1486  O   GLN H 196      13.100  16.088  20.001  1.00 39.90           O  
ATOM   1487  N   LEU H 197      14.322  14.339  19.259  1.00 38.71           N  
ATOM   1488  CA  LEU H 197      15.375  15.149  18.722  1.00 36.60           C  
ATOM   1489  CB  LEU H 197      16.704  14.805  19.421  1.00 33.89           C  
ATOM   1490  CG  LEU H 197      17.915  15.684  19.084  1.00 37.16           C  
ATOM   1491  CD1 LEU H 197      17.673  17.152  19.463  1.00 36.45           C  
ATOM   1492  CD2 LEU H 197      19.174  15.124  19.761  1.00 39.87           C  
ATOM   1493  C   LEU H 197      15.464  14.820  17.259  1.00 40.16           C  
ATOM   1494  O   LEU H 197      15.747  13.682  16.887  1.00 40.89           O  
ATOM   1495  N   ASN H 198      15.214  15.821  16.387  1.00 40.60           N  
ATOM   1496  CA  ASN H 198      15.186  15.604  14.964  1.00 39.59           C  
ATOM   1497  CB  ASN H 198      14.277  16.594  14.213  1.00 42.18           C  
ATOM   1498  CG  ASN H 198      12.837  16.389  14.659  1.00 40.48           C  
ATOM   1499  OD1 ASN H 198      12.441  15.294  15.056  1.00 42.51           O  
ATOM   1500  ND2 ASN H 198      12.025  17.478  14.586  1.00 41.12           N  
ATOM   1501  C   ASN H 198      16.551  15.784  14.374  1.00 41.85           C  
ATOM   1502  O   ASN H 198      17.423  16.423  14.960  1.00 40.15           O  
ATOM   1503  N   SER H 199      16.751  15.196  13.173  1.00 41.95           N  
ATOM   1504  CA  SER H 199      17.947  15.326  12.383  1.00 42.29           C  
ATOM   1505  CB  SER H 199      18.036  16.652  11.602  1.00 43.01           C  
ATOM   1506  OG  SER H 199      18.090  17.758  12.489  1.00 45.99           O  
ATOM   1507  C   SER H 199      19.165  15.156  13.230  1.00 39.99           C  
ATOM   1508  O   SER H 199      20.006  16.049  13.321  1.00 42.51           O  
ATOM   1509  N   VAL H 200      19.302  13.974  13.856  1.00 38.70           N  
ATOM   1510  CA  VAL H 200      20.403  13.703  14.732  1.00 40.82           C  
ATOM   1511  CB  VAL H 200      20.218  12.456  15.552  1.00 39.94           C  
ATOM   1512  CG1 VAL H 200      19.030  12.665  16.506  1.00 40.76           C  
ATOM   1513  CG2 VAL H 200      20.039  11.263  14.596  1.00 38.82           C  
ATOM   1514  C   VAL H 200      21.673  13.547  13.955  1.00 42.28           C  
ATOM   1515  O   VAL H 200      21.673  13.164  12.785  1.00 41.29           O  
ATOM   1516  N   THR H 201      22.799  13.894  14.614  1.00 42.44           N  
ATOM   1517  CA  THR H 201      24.113  13.759  14.053  1.00 41.57           C  
ATOM   1518  CB  THR H 201      24.767  15.067  13.712  1.00 40.83           C  
ATOM   1519  OG1 THR H 201      24.914  15.862  14.877  1.00 48.91           O  
ATOM   1520  CG2 THR H 201      23.899  15.801  12.678  1.00 43.18           C  
ATOM   1521  C   THR H 201      24.944  13.082  15.100  1.00 44.17           C  
ATOM   1522  O   THR H 201      24.478  12.852  16.215  1.00 45.56           O  
ATOM   1523  N   PRO H 202      26.163  12.749  14.784  1.00 44.74           N  
ATOM   1524  CA  PRO H 202      26.995  12.041  15.719  1.00 41.64           C  
ATOM   1525  CD  PRO H 202      26.522  12.454  13.406  1.00 38.29           C  
ATOM   1526  CB  PRO H 202      28.235  11.631  14.928  1.00 41.46           C  
ATOM   1527  CG  PRO H 202      27.706  11.474  13.490  1.00 38.07           C  
ATOM   1528  C   PRO H 202      27.279  12.823  16.962  1.00 42.95           C  
ATOM   1529  O   PRO H 202      27.657  12.222  17.966  1.00 42.57           O  
ATOM   1530  N   GLU H 203      27.126  14.155  16.921  1.00 41.64           N  
ATOM   1531  CA  GLU H 203      27.374  14.986  18.065  1.00 45.44           C  
ATOM   1532  CB  GLU H 203      27.325  16.485  17.725  1.00 47.67           C  
ATOM   1533  CG  GLU H 203      25.969  16.954  17.209  1.00 50.00           C  
ATOM   1534  CD  GLU H 203      26.199  18.261  16.473  1.00 67.43           C  
ATOM   1535  OE1 GLU H 203      27.352  18.764  16.517  1.00 67.09           O  
ATOM   1536  OE2 GLU H 203      25.230  18.768  15.848  1.00 73.98           O1-
ATOM   1537  C   GLU H 203      26.348  14.680  19.113  1.00 43.53           C  
ATOM   1538  O   GLU H 203      26.580  14.886  20.302  1.00 44.34           O  
ATOM   1539  N   ASP H 204      25.167  14.214  18.669  1.00 41.43           N  
ATOM   1540  CA  ASP H 204      24.028  13.881  19.482  1.00 38.80           C  
ATOM   1541  CB  ASP H 204      22.750  13.689  18.653  1.00 37.69           C  
ATOM   1542  CG  ASP H 204      22.366  15.075  18.156  1.00 40.12           C  
ATOM   1543  OD1 ASP H 204      22.520  16.043  18.948  1.00 40.46           O  
ATOM   1544  OD2 ASP H 204      21.928  15.189  16.981  1.00 41.02           O1-
ATOM   1545  C   ASP H 204      24.268  12.645  20.306  1.00 37.22           C  
ATOM   1546  O   ASP H 204      23.461  12.322  21.174  1.00 36.36           O  
ATOM   1547  N   THR H 205      25.318  11.856  20.013  1.00 37.16           N  
ATOM   1548  CA  THR H 205      25.540  10.665  20.793  1.00 33.73           C  
ATOM   1549  CB  THR H 205      26.665   9.826  20.265  1.00 34.14           C  
ATOM   1550  OG1 THR H 205      26.402   9.444  18.924  1.00 37.13           O  
ATOM   1551  CG2 THR H 205      26.812   8.581  21.155  1.00 30.76           C  
ATOM   1552  C   THR H 205      25.872  11.039  22.207  1.00 31.77           C  
ATOM   1553  O   THR H 205      26.780  11.832  22.456  1.00 34.19           O  
ATOM   1554  N   ALA H 206      25.131  10.467  23.183  1.00 30.50           N  
ATOM   1555  CA  ALA H 206      25.391  10.780  24.562  1.00 31.94           C  
ATOM   1556  CB  ALA H 206      25.155  12.260  24.909  1.00 32.97           C  
ATOM   1557  C   ALA H 206      24.461   9.978  25.418  1.00 31.50           C  
ATOM   1558  O   ALA H 206      23.627   9.219  24.923  1.00 30.47           O  
ATOM   1559  N   VAL H 207      24.618  10.103  26.753  1.00 31.17           N  
ATOM   1560  CA  VAL H 207      23.724   9.445  27.660  1.00 29.97           C  
ATOM   1561  CB  VAL H 207      24.374   9.039  28.952  1.00 31.03           C  
ATOM   1562  CG1 VAL H 207      23.308   8.408  29.864  1.00 31.91           C  
ATOM   1563  CG2 VAL H 207      25.553   8.103  28.634  1.00 32.52           C  
ATOM   1564  C   VAL H 207      22.663  10.458  27.966  1.00 30.18           C  
ATOM   1565  O   VAL H 207      22.965  11.607  28.282  1.00 31.18           O  
ATOM   1566  N   TYR H 208      21.379  10.057  27.879  1.00 28.85           N  
ATOM   1567  CA  TYR H 208      20.308  10.993  28.080  1.00 32.07           C  
ATOM   1568  CB  TYR H 208      19.240  10.945  26.969  1.00 27.62           C  
ATOM   1569  CG  TYR H 208      19.802  11.542  25.720  1.00 32.42           C  
ATOM   1570  CD1 TYR H 208      20.693  10.852  24.928  1.00 30.02           C  
ATOM   1571  CD2 TYR H 208      19.412  12.803  25.330  1.00 31.29           C  
ATOM   1572  CE1 TYR H 208      21.195  11.424  23.780  1.00 29.69           C  
ATOM   1573  CE2 TYR H 208      19.909  13.379  24.184  1.00 31.01           C  
ATOM   1574  CZ  TYR H 208      20.804  12.689  23.407  1.00 32.28           C  
ATOM   1575  OH  TYR H 208      21.315  13.281  22.233  1.00 33.19           O  
ATOM   1576  C   TYR H 208      19.625  10.667  29.369  1.00 31.47           C  
ATOM   1577  O   TYR H 208      19.235   9.527  29.604  1.00 31.19           O  
ATOM   1578  N   TYR H 209      19.458  11.688  30.238  1.00 31.10           N  
ATOM   1579  CA  TYR H 209      18.850  11.492  31.525  1.00 30.19           C  
ATOM   1580  CB  TYR H 209      19.699  12.013  32.701  1.00 30.70           C  
ATOM   1581  CG  TYR H 209      21.000  11.290  32.809  1.00 31.91           C  
ATOM   1582  CD1 TYR H 209      21.087  10.082  33.460  1.00 31.64           C  
ATOM   1583  CD2 TYR H 209      22.143  11.839  32.275  1.00 32.78           C  
ATOM   1584  CE1 TYR H 209      22.293   9.427  33.563  1.00 32.41           C  
ATOM   1585  CE2 TYR H 209      23.350  11.191  32.375  1.00 35.24           C  
ATOM   1586  CZ  TYR H 209      23.427   9.981  33.020  1.00 35.89           C  
ATOM   1587  OH  TYR H 209      24.664   9.311  33.126  1.00 36.38           O  
ATOM   1588  C   TYR H 209      17.597  12.318  31.597  1.00 31.88           C  
ATOM   1589  O   TYR H 209      17.539  13.437  31.092  1.00 32.00           O  
ATOM   1590  N   CYS H 210      16.535  11.761  32.216  1.00 32.35           N  
ATOM   1591  CA  CYS H 210      15.358  12.543  32.475  1.00 32.15           C  
ATOM   1592  CB  CYS H 210      14.012  11.841  32.164  1.00 33.64           C  
ATOM   1593  SG  CYS H 210      13.747  10.271  33.042  1.00 38.90           S  
ATOM   1594  C   CYS H 210      15.425  12.868  33.937  1.00 34.99           C  
ATOM   1595  O   CYS H 210      15.994  12.103  34.715  1.00 34.69           O  
ATOM   1596  N   ALA H 211      14.889  14.033  34.358  1.00 35.44           N  
ATOM   1597  CA  ALA H 211      15.015  14.359  35.749  1.00 33.56           C  
ATOM   1598  CB  ALA H 211      16.306  15.120  36.081  1.00 34.25           C  
ATOM   1599  C   ALA H 211      13.875  15.236  36.170  1.00 34.58           C  
ATOM   1600  O   ALA H 211      13.171  15.819  35.346  1.00 33.09           O  
ATOM   1601  N   ARG H 212      13.662  15.332  37.500  1.00 32.53           N  
ATOM   1602  CA  ARG H 212      12.628  16.171  38.033  1.00 35.19           C  
ATOM   1603  CB  ARG H 212      11.801  15.480  39.132  1.00 33.99           C  
ATOM   1604  CG  ARG H 212      10.732  16.380  39.750  1.00 36.29           C  
ATOM   1605  CD  ARG H 212       9.687  15.625  40.570  1.00 34.75           C  
ATOM   1606  NE  ARG H 212      10.382  14.862  41.644  1.00 40.88           N  
ATOM   1607  CZ  ARG H 212      10.556  15.406  42.883  1.00 41.77           C  
ATOM   1608  NH1 ARG H 212      10.236  16.711  43.112  1.00 42.19           N1+
ATOM   1609  NH2 ARG H 212      11.034  14.630  43.897  1.00 37.44           N  
ATOM   1610  C   ARG H 212      13.264  17.388  38.638  1.00 33.56           C  
ATOM   1611  O   ARG H 212      14.250  17.307  39.367  1.00 33.20           O  
ATOM   1612  N   ASP H 213      12.698  18.569  38.322  1.00 34.71           N  
ATOM   1613  CA  ASP H 213      13.167  19.835  38.819  1.00 37.21           C  
ATOM   1614  CB  ASP H 213      13.164  20.935  37.757  1.00 36.82           C  
ATOM   1615  CG  ASP H 213      14.168  20.555  36.683  1.00 37.00           C  
ATOM   1616  OD1 ASP H 213      14.539  19.353  36.625  1.00  0.00           O  
ATOM   1617  OD2 ASP H 213      14.573  21.459  35.903  1.00  0.00           O1-
ATOM   1618  C   ASP H 213      12.199  20.217  39.897  1.00 36.69           C  
ATOM   1619  O   ASP H 213      10.994  20.272  39.667  1.00 36.71           O  
ATOM   1620  N   GLY H 214      12.593  20.574  41.145  1.00 34.73           N  
ATOM   1621  CA  GLY H 214      11.471  20.850  42.022  1.00 34.50           C  
ATOM   1622  C   GLY H 214      11.809  21.774  43.154  1.00 34.10           C  
ATOM   1623  O   GLY H 214      12.923  22.282  43.276  1.00 34.20           O  
ATOM   1624  N   GLU H 215      10.795  22.001  44.024  1.00 35.86           N  
ATOM   1625  CA  GLU H 215      10.888  22.843  45.184  1.00 35.69           C  
ATOM   1626  CB  GLU H 215      10.001  24.095  45.070  1.00 34.53           C  
ATOM   1627  CG  GLU H 215      10.402  25.021  43.927  1.00 43.42           C  
ATOM   1628  CD  GLU H 215       9.256  25.998  43.692  1.00  0.00           C  
ATOM   1629  OE1 GLU H 215       8.740  26.565  44.693  1.00  0.00           O  
ATOM   1630  OE2 GLU H 215       8.875  26.182  42.503  1.00  0.00           O1-
ATOM   1631  C   GLU H 215      10.323  22.055  46.328  1.00 38.85           C  
ATOM   1632  O   GLU H 215       9.616  21.073  46.111  1.00 42.30           O  
ATOM   1633  N   ILE H 216      10.636  22.466  47.575  1.00 40.05           N  
ATOM   1634  CA  ILE H 216      10.100  21.835  48.751  1.00 40.90           C  
ATOM   1635  CB  ILE H 216      10.597  22.447  50.033  1.00 41.03           C  
ATOM   1636  CG1 ILE H 216      12.090  22.124  50.212  1.00  0.00           C  
ATOM   1637  CG2 ILE H 216       9.731  21.941  51.202  1.00  0.00           C  
ATOM   1638  CD1 ILE H 216      12.986  22.701  49.120  1.00 32.68           C  
ATOM   1639  C   ILE H 216       8.607  21.945  48.666  1.00 41.54           C  
ATOM   1640  O   ILE H 216       8.090  22.821  47.974  1.00 41.86           O  
ATOM   1641  N   SER H 217       7.883  20.990  49.293  1.00 43.04           N  
ATOM   1642  CA  SER H 217       6.444  20.998  49.307  1.00 44.32           C  
ATOM   1643  CB  SER H 217       5.848  19.821  50.093  1.00 42.40           C  
ATOM   1644  OG  SER H 217       6.187  18.598  49.458  1.00 22.04           O  
ATOM   1645  C   SER H 217       6.029  22.252  50.005  1.00 45.36           C  
ATOM   1646  O   SER H 217       4.994  22.845  49.699  1.00 47.99           O  
ATOM   1647  N   TYR H 218       6.851  22.673  50.979  1.00 45.81           N  
ATOM   1648  CA  TYR H 218       6.670  23.895  51.703  1.00 46.82           C  
ATOM   1649  CB  TYR H 218       7.738  24.106  52.784  1.00 52.71           C  
ATOM   1650  CG  TYR H 218       7.624  23.078  53.858  1.00 84.68           C  
ATOM   1651  CD1 TYR H 218       8.119  21.806  53.680  1.00  0.00           C  
ATOM   1652  CD2 TYR H 218       7.043  23.399  55.066  1.00  0.00           C  
ATOM   1653  CE1 TYR H 218       8.022  20.868  54.683  1.00  0.00           C  
ATOM   1654  CE2 TYR H 218       6.943  22.465  56.071  1.00  0.00           C  
ATOM   1655  CZ  TYR H 218       7.432  21.196  55.881  1.00 98.49           C  
ATOM   1656  OH  TYR H 218       7.328  20.243  56.916  1.00  0.00           O  
ATOM   1657  C   TYR H 218       6.850  24.991  50.693  1.00 46.32           C  
ATOM   1658  O   TYR H 218       6.221  26.045  50.766  1.00 47.84           O  
ATOM   1659  N   ASP H 219       7.726  24.734  49.703  1.00 44.34           N  
ATOM   1660  CA  ASP H 219       8.084  25.643  48.650  1.00 44.36           C  
ATOM   1661  CB  ASP H 219       6.874  26.383  48.054  1.00 67.45           C  
ATOM   1662  CG  ASP H 219       6.034  25.368  47.289  1.00 60.71           C  
ATOM   1663  OD1 ASP H 219       6.636  24.485  46.621  1.00  0.00           O  
ATOM   1664  OD2 ASP H 219       4.780  25.456  47.373  1.00  0.00           O1-
ATOM   1665  C   ASP H 219       9.039  26.648  49.189  1.00 47.04           C  
ATOM   1666  O   ASP H 219       9.326  27.660  48.552  1.00 43.96           O  
ATOM   1667  N   TYR H 220       9.601  26.354  50.375  1.00 50.04           N  
ATOM   1668  CA  TYR H 220      10.586  27.222  50.943  1.00 49.21           C  
ATOM   1669  CB  TYR H 220      11.058  26.844  52.362  1.00 51.51           C  
ATOM   1670  CG  TYR H 220      10.075  27.331  53.369  1.00 50.21           C  
ATOM   1671  CD1 TYR H 220       9.013  26.561  53.769  1.00  0.00           C  
ATOM   1672  CD2 TYR H 220      10.232  28.582  53.920  1.00  0.00           C  
ATOM   1673  CE1 TYR H 220       8.119  27.027  54.703  1.00  0.00           C  
ATOM   1674  CE2 TYR H 220       9.344  29.058  54.855  1.00  0.00           C  
ATOM   1675  CZ  TYR H 220       8.281  28.279  55.246  1.00 81.00           C  
ATOM   1676  OH  TYR H 220       7.361  28.755  56.205  1.00  0.00           O  
ATOM   1677  C   TYR H 220      11.814  27.217  50.096  1.00 47.47           C  
ATOM   1678  O   TYR H 220      12.399  28.271  49.853  1.00 49.16           O  
ATOM   1679  N   TYR H 221      12.235  26.030  49.612  1.00 43.80           N  
ATOM   1680  CA  TYR H 221      13.511  25.993  48.957  1.00 41.04           C  
ATOM   1681  CB  TYR H 221      14.530  25.139  49.719  1.00 44.44           C  
ATOM   1682  CG  TYR H 221      14.477  25.569  51.145  1.00 42.47           C  
ATOM   1683  CD1 TYR H 221      15.112  26.709  51.578  1.00 41.06           C  
ATOM   1684  CD2 TYR H 221      13.751  24.827  52.051  1.00 37.85           C  
ATOM   1685  CE1 TYR H 221      15.048  27.088  52.896  1.00 29.35           C  
ATOM   1686  CE2 TYR H 221      13.682  25.201  53.372  1.00 26.56           C  
ATOM   1687  CZ  TYR H 221      14.337  26.332  53.797  1.00 34.47           C  
ATOM   1688  OH  TYR H 221      14.275  26.725  55.152  1.00 37.06           O  
ATOM   1689  C   TYR H 221      13.361  25.382  47.602  1.00 39.84           C  
ATOM   1690  O   TYR H 221      12.391  24.681  47.319  1.00 39.32           O  
ATOM   1691  N   TYR H 222      14.325  25.671  46.706  1.00 37.14           N  
ATOM   1692  CA  TYR H 222      14.252  25.105  45.389  1.00 37.30           C  
ATOM   1693  CB  TYR H 222      14.318  26.180  44.283  1.00 38.15           C  
ATOM   1694  CG  TYR H 222      14.202  25.571  42.925  1.00 37.42           C  
ATOM   1695  CD1 TYR H 222      12.975  25.175  42.440  1.00 34.80           C  
ATOM   1696  CD2 TYR H 222      15.314  25.416  42.128  1.00 36.64           C  
ATOM   1697  CE1 TYR H 222      12.860  24.624  41.185  1.00 15.87           C  
ATOM   1698  CE2 TYR H 222      15.204  24.866  40.872  1.00 35.02           C  
ATOM   1699  CZ  TYR H 222      13.976  24.468  40.400  1.00 14.12           C  
ATOM   1700  OH  TYR H 222      13.859  23.906  39.110  1.00 14.32           O  
ATOM   1701  C   TYR H 222      15.406  24.148  45.250  1.00 36.69           C  
ATOM   1702  O   TYR H 222      16.570  24.540  45.293  1.00 40.14           O  
ATOM   1703  N   TYR H 223      15.079  22.847  45.101  1.00 39.48           N  
ATOM   1704  CA  TYR H 223      16.024  21.757  45.060  1.00 37.42           C  
ATOM   1705  CB  TYR H 223      15.416  20.364  44.893  1.00 37.66           C  
ATOM   1706  CG  TYR H 223      14.195  20.133  45.691  1.00 39.26           C  
ATOM   1707  CD1 TYR H 223      14.185  20.150  47.066  1.00 40.17           C  
ATOM   1708  CD2 TYR H 223      13.044  19.849  44.995  1.00 40.40           C  
ATOM   1709  CE1 TYR H 223      13.006  19.893  47.722  1.00 41.14           C  
ATOM   1710  CE2 TYR H 223      11.869  19.591  45.640  1.00 42.44           C  
ATOM   1711  CZ  TYR H 223      11.857  19.612  47.012  1.00 42.81           C  
ATOM   1712  OH  TYR H 223      10.659  19.336  47.701  1.00 44.23           O  
ATOM   1713  C   TYR H 223      16.847  21.769  43.799  1.00 34.85           C  
ATOM   1714  O   TYR H 223      18.034  21.453  43.831  1.00 35.61           O  
ATOM   1715  N   GLY H 224      16.233  22.072  42.635  1.00 32.86           N  
ATOM   1716  CA  GLY H 224      16.942  21.890  41.395  1.00 32.45           C  
ATOM   1717  C   GLY H 224      16.592  20.506  40.913  1.00 31.64           C  
ATOM   1718  O   GLY H 224      15.494  20.024  41.182  1.00 32.54           O  
ATOM   1719  N   MET H 225      17.487  19.824  40.167  1.00 31.23           N  
ATOM   1720  CA  MET H 225      17.107  18.511  39.714  1.00 31.46           C  
ATOM   1721  CB  MET H 225      17.705  18.105  38.355  1.00 27.92           C  
ATOM   1722  CG  MET H 225      17.177  18.960  37.204  1.00 28.78           C  
ATOM   1723  SD  MET H 225      17.504  18.320  35.534  1.00 44.92           S  
ATOM   1724  CE  MET H 225      19.168  19.029  35.409  1.00 46.63           C  
ATOM   1725  C   MET H 225      17.550  17.512  40.732  1.00 30.49           C  
ATOM   1726  O   MET H 225      18.669  16.997  40.692  1.00 33.26           O  
ATOM   1727  N   ASP H 226      16.646  17.250  41.693  1.00 30.58           N  
ATOM   1728  CA  ASP H 226      16.845  16.336  42.777  1.00 32.30           C  
ATOM   1729  CB  ASP H 226      15.831  16.537  43.919  1.00 33.93           C  
ATOM   1730  CG  ASP H 226      14.417  16.279  43.409  1.00 38.39           C  
ATOM   1731  OD1 ASP H 226      14.131  16.639  42.236  1.00 39.81           O  
ATOM   1732  OD2 ASP H 226      13.604  15.719  44.192  1.00 40.18           O1-
ATOM   1733  C   ASP H 226      16.759  14.923  42.328  1.00 31.72           C  
ATOM   1734  O   ASP H 226      17.509  14.078  42.820  1.00 32.69           O  
ATOM   1735  N   VAL H 227      15.835  14.607  41.393  1.00 34.60           N  
ATOM   1736  CA  VAL H 227      15.793  13.187  41.129  1.00 35.95           C  
ATOM   1737  CB  VAL H 227      14.436  12.588  41.388  1.00 38.39           C  
ATOM   1738  CG1 VAL H 227      14.478  11.082  41.072  1.00 37.55           C  
ATOM   1739  CG2 VAL H 227      14.022  12.909  42.834  1.00 36.49           C  
ATOM   1740  C   VAL H 227      16.113  12.936  39.687  1.00 36.87           C  
ATOM   1741  O   VAL H 227      15.676  13.671  38.803  1.00 36.38           O  
ATOM   1742  N   TRP H 228      16.864  11.847  39.410  1.00 34.25           N  
ATOM   1743  CA  TRP H 228      17.312  11.591  38.069  1.00 32.87           C  
ATOM   1744  CB  TRP H 228      18.847  11.646  37.940  1.00 31.20           C  
ATOM   1745  CG  TRP H 228      19.448  13.006  38.213  1.00 32.17           C  
ATOM   1746  CD2 TRP H 228      20.047  13.852  37.218  1.00 30.95           C  
ATOM   1747  CD1 TRP H 228      19.572  13.664  39.401  1.00 32.19           C  
ATOM   1748  NE1 TRP H 228      20.196  14.873  39.208  1.00 31.87           N  
ATOM   1749  CE2 TRP H 228      20.498  15.000  37.870  1.00 31.57           C  
ATOM   1750  CE3 TRP H 228      20.209  13.685  35.873  1.00 30.65           C  
ATOM   1751  CZ2 TRP H 228      21.120  16.001  37.183  1.00 29.83           C  
ATOM   1752  CZ3 TRP H 228      20.837  14.697  35.183  1.00 32.25           C  
ATOM   1753  CH2 TRP H 228      21.282  15.832  35.827  1.00 31.20           C  
ATOM   1754  C   TRP H 228      16.901  10.209  37.641  1.00 34.39           C  
ATOM   1755  O   TRP H 228      16.609   9.337  38.458  1.00 32.83           O  
ATOM   1756  N   GLY H 229      16.845   9.990  36.311  1.00 35.62           N  
ATOM   1757  CA  GLY H 229      16.542   8.697  35.768  1.00 35.71           C  
ATOM   1758  C   GLY H 229      17.834   7.944  35.675  1.00 36.50           C  
ATOM   1759  O   GLY H 229      18.899   8.486  35.959  1.00 32.99           O  
ATOM   1760  N   ARG H 230      17.752   6.666  35.253  1.00 38.10           N  
ATOM   1761  CA  ARG H 230      18.857   5.752  35.145  1.00 38.50           C  
ATOM   1762  CB  ARG H 230      18.372   4.335  34.785  1.00 41.98           C  
ATOM   1763  CG  ARG H 230      19.368   3.215  35.079  1.00 44.60           C  
ATOM   1764  CD  ARG H 230      18.733   1.827  34.952  1.00 51.49           C  
ATOM   1765  NE  ARG H 230      19.689   0.829  35.508  1.00  0.00           N  
ATOM   1766  CZ  ARG H 230      20.548   0.167  34.680  1.00  0.00           C  
ATOM   1767  NH1 ARG H 230      20.533   0.418  33.339  1.00  0.00           N1+
ATOM   1768  NH2 ARG H 230      21.410  -0.756  35.197  1.00  0.00           N  
ATOM   1769  C   ARG H 230      19.810   6.221  34.083  1.00 38.68           C  
ATOM   1770  O   ARG H 230      21.023   6.072  34.217  1.00 36.84           O  
ATOM   1771  N   GLY H 231      19.280   6.784  32.982  1.00 35.56           N  
ATOM   1772  CA  GLY H 231      20.106   7.256  31.904  1.00 35.77           C  
ATOM   1773  C   GLY H 231      20.094   6.221  30.822  1.00 37.15           C  
ATOM   1774  O   GLY H 231      20.138   5.024  31.096  1.00 38.99           O  
ATOM   1775  N   THR H 232      20.022   6.669  29.551  1.00 35.27           N  
ATOM   1776  CA  THR H 232      20.042   5.759  28.437  1.00 38.12           C  
ATOM   1777  CB  THR H 232      18.753   5.699  27.670  1.00 38.61           C  
ATOM   1778  OG1 THR H 232      18.396   6.996  27.216  1.00 46.82           O  
ATOM   1779  CG2 THR H 232      17.646   5.120  28.559  1.00 39.80           C  
ATOM   1780  C   THR H 232      21.078   6.231  27.466  1.00 38.24           C  
ATOM   1781  O   THR H 232      21.063   7.385  27.040  1.00 34.44           O  
ATOM   1782  N   LEU H 233      22.009   5.334  27.086  1.00 37.93           N  
ATOM   1783  CA  LEU H 233      23.041   5.678  26.149  1.00 38.80           C  
ATOM   1784  CB  LEU H 233      24.238   4.706  26.257  1.00 36.40           C  
ATOM   1785  CG  LEU H 233      25.440   4.964  25.327  1.00 33.77           C  
ATOM   1786  CD1 LEU H 233      25.099   4.687  23.858  1.00 39.01           C  
ATOM   1787  CD2 LEU H 233      26.049   6.355  25.559  1.00 39.51           C  
ATOM   1788  C   LEU H 233      22.452   5.611  24.771  1.00 35.57           C  
ATOM   1789  O   LEU H 233      21.800   4.632  24.410  1.00 37.61           O  
ATOM   1790  N   VAL H 234      22.662   6.667  23.955  1.00 34.98           N  
ATOM   1791  CA  VAL H 234      22.150   6.656  22.610  1.00 36.04           C  
ATOM   1792  CB  VAL H 234      21.118   7.716  22.359  1.00 35.30           C  
ATOM   1793  CG1 VAL H 234      20.745   7.694  20.868  1.00 36.13           C  
ATOM   1794  CG2 VAL H 234      19.927   7.471  23.300  1.00 35.79           C  
ATOM   1795  C   VAL H 234      23.294   6.928  21.683  1.00 41.01           C  
ATOM   1796  O   VAL H 234      23.993   7.930  21.824  1.00 36.98           O  
ATOM   1797  N   THR H 235      23.506   6.046  20.685  1.00 37.67           N  
ATOM   1798  CA  THR H 235      24.602   6.245  19.780  1.00 39.92           C  
ATOM   1799  CB  THR H 235      25.470   5.028  19.624  1.00 39.05           C  
ATOM   1800  OG1 THR H 235      25.992   4.629  20.882  1.00 40.15           O  
ATOM   1801  CG2 THR H 235      26.622   5.366  18.665  1.00 38.24           C  
ATOM   1802  C   THR H 235      24.037   6.557  18.432  1.00 38.46           C  
ATOM   1803  O   THR H 235      23.096   5.910  17.976  1.00 38.16           O  
ATOM   1804  N   VAL H 236      24.593   7.588  17.764  1.00 39.18           N  
ATOM   1805  CA  VAL H 236      24.125   7.925  16.452  1.00 43.34           C  
ATOM   1806  CB  VAL H 236      23.879   9.394  16.275  1.00 41.02           C  
ATOM   1807  CG1 VAL H 236      23.508   9.666  14.809  1.00 41.21           C  
ATOM   1808  CG2 VAL H 236      22.801   9.827  17.281  1.00 41.64           C  
ATOM   1809  C   VAL H 236      25.197   7.535  15.497  1.00 43.19           C  
ATOM   1810  O   VAL H 236      26.248   8.173  15.432  1.00 42.07           O  
ATOM   1811  N   SER H 237      24.946   6.466  14.720  1.00 44.28           N  
ATOM   1812  CA  SER H 237      25.921   6.016  13.777  1.00 47.00           C  
ATOM   1813  CB  SER H 237      26.869   4.945  14.346  1.00 45.95           C  
ATOM   1814  OG  SER H 237      27.810   4.547  13.360  1.00 46.79           O  
ATOM   1815  C   SER H 237      25.181   5.383  12.649  1.00 46.31           C  
ATOM   1816  O   SER H 237      24.041   4.946  12.801  1.00 46.94           O  
ATOM   1817  N   SER H 238      25.824   5.321  11.471  1.00 50.59           N  
ATOM   1818  CA  SER H 238      25.190   4.722  10.338  1.00 51.04           C  
ATOM   1819  CB  SER H 238      25.875   5.083   9.010  1.00 51.84           C  
ATOM   1820  OG  SER H 238      27.231   4.665   9.026  1.00 52.42           O  
ATOM   1821  C   SER H 238      25.243   3.213  10.527  1.00 52.27           C  
ATOM   1822  O   SER H 238      25.926   2.538   9.712  1.00 52.60           O  
ATOM   1823  OXT SER H 238      24.596   2.716  11.486  1.00  0.00           O1-
TER    1824      SER H 238 
CONECT  151  650
CONECT  650  151
CONECT  969 1593
CONECT 1593  969
END
