# Supplementary material for: Fully automated antibody structure prediction using BIOVIA tools: Validation study
Source: PLoS One. 2017 May 18;12(5):e0177923. doi: 10.1371/journal.pone.0177923 (PMC5436848; doi:10.1371/journal.pone.0177923)
Supplement: S1 Dataset — Predicted structures using the Top5 framework method, Chothia CDR definition with no canonical filtering and generating 50 models. These were used in the detailed discussion of outliers and for comparison against predictions using canonical filtering. (ZIP) [file pone.0177923.s003.zip › 4JG1_LH_FV_FinalModel.pdb]

REMARK   Accelrys Discovery Studio PDB file
REMARK   Created:  2015-05-08T03:59:12Z
SSBOND   1 CYS L   23    CYS L   88                                     
SSBOND   2 CYS H  129    CYS H  204                                     
ATOM      1  N   ASP L   1      25.293  33.170  26.539  1.00 29.71           N1+
ATOM      2  CA  ASP L   1      25.563  31.940  27.313  1.00 36.07           C  
ATOM      3  CB  ASP L   1      26.180  30.851  26.419  1.00 39.39           C  
ATOM      4  CG  ASP L   1      25.111  30.361  25.455  1.00 44.39           C  
ATOM      5  OD1 ASP L   1      23.963  30.874  25.532  1.00 57.83           O  
ATOM      6  OD2 ASP L   1      25.428  29.462  24.631  1.00 45.76           O1-
ATOM      7  C   ASP L   1      26.516  32.220  28.421  1.00 32.39           C  
ATOM      8  O   ASP L   1      27.456  32.998  28.267  1.00 30.98           O  
ATOM      9  N   ILE L   2      26.285  31.581  29.582  1.00 29.39           N  
ATOM     10  CA  ILE L   2      27.152  31.777  30.702  1.00 26.08           C  
ATOM     11  CB  ILE L   2      26.442  31.803  32.020  1.00 25.11           C  
ATOM     12  CG1 ILE L   2      25.567  33.057  32.146  1.00 25.90           C  
ATOM     13  CG2 ILE L   2      27.500  31.657  33.122  1.00 20.98           C  
ATOM     14  CD1 ILE L   2      24.690  33.048  33.396  1.00 25.99           C  
ATOM     15  C   ILE L   2      28.094  30.625  30.752  1.00 27.03           C  
ATOM     16  O   ILE L   2      27.684  29.464  30.759  1.00 26.70           O  
ATOM     17  N   VAL L   3      29.403  30.935  30.781  1.00 27.92           N  
ATOM     18  CA  VAL L   3      30.387  29.897  30.819  1.00 26.43           C  
ATOM     19  CB  VAL L   3      31.627  30.225  30.038  1.00 28.44           C  
ATOM     20  CG1 VAL L   3      32.644  29.087  30.229  1.00 20.65           C  
ATOM     21  CG2 VAL L   3      31.229  30.464  28.572  1.00 20.18           C  
ATOM     22  C   VAL L   3      30.792  29.690  32.241  1.00 22.33           C  
ATOM     23  O   VAL L   3      31.051  30.642  32.976  1.00 18.93           O  
ATOM     24  N   LEU L   4      30.841  28.415  32.669  1.00 21.64           N  
ATOM     25  CA  LEU L   4      31.244  28.116  34.012  1.00 19.99           C  
ATOM     26  CB  LEU L   4      30.282  27.169  34.747  1.00 16.32           C  
ATOM     27  CG  LEU L   4      28.885  27.770  34.983  1.00 15.44           C  
ATOM     28  CD1 LEU L   4      27.969  26.782  35.721  1.00 16.39           C  
ATOM     29  CD2 LEU L   4      28.975  29.137  35.677  1.00 11.43           C  
ATOM     30  C   LEU L   4      32.568  27.428  33.929  1.00 20.53           C  
ATOM     31  O   LEU L   4      32.707  26.419  33.241  1.00 18.41           O  
ATOM     32  N   THR L   5      33.581  27.961  34.642  1.00 21.74           N  
ATOM     33  CA  THR L   5      34.889  27.381  34.592  1.00 20.53           C  
ATOM     34  CB  THR L   5      35.959  28.389  34.280  1.00 23.16           C  
ATOM     35  OG1 THR L   5      35.688  29.020  33.037  1.00 23.64           O  
ATOM     36  CG2 THR L   5      37.320  27.678  34.222  1.00 22.59           C  
ATOM     37  C   THR L   5      35.190  26.815  35.944  1.00 19.07           C  
ATOM     38  O   THR L   5      35.116  27.518  36.950  1.00 19.83           O  
ATOM     39  N   GLN L   6      35.549  25.517  36.000  1.00 18.41           N  
ATOM     40  CA  GLN L   6      35.815  24.906  37.270  1.00 17.04           C  
ATOM     41  CB  GLN L   6      35.132  23.539  37.458  1.00 16.44           C  
ATOM     42  CG  GLN L   6      33.606  23.615  37.534  1.00 19.16           C  
ATOM     43  CD  GLN L   6      33.068  22.203  37.716  1.00 18.79           C  
ATOM     44  OE1 GLN L   6      32.311  21.700  36.886  1.00 17.82           O  
ATOM     45  NE2 GLN L   6      33.466  21.541  38.835  1.00 17.83           N  
ATOM     46  C   GLN L   6      37.286  24.669  37.407  1.00 19.68           C  
ATOM     47  O   GLN L   6      37.981  24.386  36.432  1.00 22.35           O  
ATOM     48  N   SER L   7      37.801  24.815  38.646  1.00 21.23           N  
ATOM     49  CA  SER L   7      39.185  24.556  38.922  1.00 25.61           C  
ATOM     50  CB  SER L   7      40.059  25.820  38.997  1.00 25.48           C  
ATOM     51  OG  SER L   7      40.190  26.413  37.715  1.00 41.16           O  
ATOM     52  C   SER L   7      39.252  23.919  40.273  1.00 26.34           C  
ATOM     53  O   SER L   7      38.436  24.228  41.140  1.00 20.51           O  
ATOM     54  N   PRO L   8      40.185  23.029  40.508  1.00 23.36           N  
ATOM     55  CA  PRO L   8      41.122  22.589  39.506  1.00 22.10           C  
ATOM     56  CD  PRO L   8      40.747  22.932  41.847  1.00 23.29           C  
ATOM     57  CB  PRO L   8      42.309  21.993  40.257  1.00 23.99           C  
ATOM     58  CG  PRO L   8      42.239  22.631  41.650  1.00 25.39           C  
ATOM     59  C   PRO L   8      40.456  21.537  38.680  1.00 20.32           C  
ATOM     60  O   PRO L   8      39.381  21.075  39.059  1.00 21.92           O  
ATOM     61  N   ALA L   9      41.075  21.150  37.548  1.00 20.46           N  
ATOM     62  CA  ALA L   9      40.529  20.115  36.724  1.00 21.40           C  
ATOM     63  CB  ALA L   9      41.347  19.885  35.442  1.00 25.16           C  
ATOM     64  C   ALA L   9      40.528  18.834  37.500  1.00 22.56           C  
ATOM     65  O   ALA L   9      39.547  18.093  37.479  1.00 20.45           O  
ATOM     66  N   THR L  10      41.632  18.529  38.212  1.00 21.02           N  
ATOM     67  CA  THR L  10      41.653  17.308  38.969  1.00 21.96           C  
ATOM     68  CB  THR L  10      42.454  16.212  38.327  1.00 24.97           C  
ATOM     69  OG1 THR L  10      42.179  14.972  38.957  1.00 27.15           O  
ATOM     70  CG2 THR L  10      43.948  16.540  38.450  1.00 23.89           C  
ATOM     71  C   THR L  10      42.242  17.605  40.312  1.00 20.50           C  
ATOM     72  O   THR L  10      43.045  18.525  40.461  1.00 21.33           O  
ATOM     73  N   LEU L  11      41.828  16.839  41.342  1.00 19.60           N  
ATOM     74  CA  LEU L  11      42.332  17.084  42.659  1.00 19.88           C  
ATOM     75  CB  LEU L  11      41.298  17.859  43.496  1.00 22.11           C  
ATOM     76  CG  LEU L  11      41.799  18.433  44.829  1.00 26.10           C  
ATOM     77  CD1 LEU L  11      42.912  19.466  44.604  1.00 23.39           C  
ATOM     78  CD2 LEU L  11      40.633  19.018  45.639  1.00 24.97           C  
ATOM     79  C   LEU L  11      42.592  15.740  43.282  1.00 19.95           C  
ATOM     80  O   LEU L  11      41.724  14.869  43.263  1.00 19.77           O  
ATOM     81  N   SER L  12      43.810  15.515  43.824  1.00 21.89           N  
ATOM     82  CA  SER L  12      44.091  14.251  44.454  1.00 19.87           C  
ATOM     83  CB  SER L  12      45.355  13.545  43.926  1.00 19.80           C  
ATOM     84  OG  SER L  12      45.172  13.139  42.578  1.00 25.37           O  
ATOM     85  C   SER L  12      44.340  14.528  45.898  1.00 21.42           C  
ATOM     86  O   SER L  12      45.238  15.294  46.246  1.00 22.52           O  
ATOM     87  N   LEU L  13      43.545  13.904  46.789  1.00 19.53           N  
ATOM     88  CA  LEU L  13      43.708  14.161  48.190  1.00 19.11           C  
ATOM     89  CB  LEU L  13      42.744  15.226  48.735  1.00 18.33           C  
ATOM     90  CG  LEU L  13      42.991  16.631  48.159  1.00 18.44           C  
ATOM     91  CD1 LEU L  13      42.002  17.651  48.740  1.00 20.27           C  
ATOM     92  CD2 LEU L  13      44.450  17.071  48.339  1.00 20.12           C  
ATOM     93  C   LEU L  13      43.451  12.899  48.952  1.00 18.48           C  
ATOM     94  O   LEU L  13      42.783  11.986  48.468  1.00 20.04           O  
ATOM     95  N   SER L  14      44.010  12.818  50.176  1.00 17.20           N  
ATOM     96  CA  SER L  14      43.827  11.665  51.011  1.00 16.85           C  
ATOM     97  CB  SER L  14      44.996  11.423  51.979  1.00 22.16           C  
ATOM     98  OG  SER L  14      46.181  11.139  51.249  1.00 25.47           O  
ATOM     99  C   SER L  14      42.593  11.866  51.833  1.00 16.98           C  
ATOM    100  O   SER L  14      42.132  12.988  52.040  1.00 20.02           O  
ATOM    101  N   PRO L  15      42.053  10.781  52.313  1.00 17.33           N  
ATOM    102  CA  PRO L  15      40.868  10.788  53.119  1.00 16.78           C  
ATOM    103  CD  PRO L  15      42.692   9.478  52.256  1.00 16.75           C  
ATOM    104  CB  PRO L  15      40.583   9.320  53.434  1.00 16.65           C  
ATOM    105  CG  PRO L  15      41.962   8.644  53.320  1.00 18.91           C  
ATOM    106  C   PRO L  15      41.093  11.599  54.355  1.00 20.79           C  
ATOM    107  O   PRO L  15      42.190  11.555  54.910  1.00 18.84           O  
ATOM    108  N   GLY L  16      40.066  12.353  54.793  1.00 18.67           N  
ATOM    109  CA  GLY L  16      40.167  13.127  55.995  1.00 14.41           C  
ATOM    110  C   GLY L  16      40.652  14.504  55.664  1.00 18.45           C  
ATOM    111  O   GLY L  16      40.627  15.392  56.515  1.00 20.88           O  
ATOM    112  N   GLU L  17      41.113  14.724  54.418  1.00 17.45           N  
ATOM    113  CA  GLU L  17      41.601  16.026  54.060  1.00 19.90           C  
ATOM    114  CB  GLU L  17      42.724  16.015  53.006  1.00 21.30           C  
ATOM    115  CG  GLU L  17      44.039  15.442  53.545  1.00 25.08           C  
ATOM    116  CD  GLU L  17      45.091  15.511  52.448  1.00 26.44           C  
ATOM    117  OE1 GLU L  17      45.397  16.644  51.990  1.00 35.20           O  
ATOM    118  OE2 GLU L  17      45.606  14.431  52.052  1.00 28.29           O1-
ATOM    119  C   GLU L  17      40.465  16.853  53.545  1.00 24.33           C  
ATOM    120  O   GLU L  17      39.399  16.337  53.211  1.00 21.46           O  
ATOM    121  N   ARG L  18      40.668  18.185  53.506  1.00 25.75           N  
ATOM    122  CA  ARG L  18      39.658  19.103  53.061  1.00 21.65           C  
ATOM    123  CB  ARG L  18      39.783  20.468  53.758  1.00 20.74           C  
ATOM    124  CG  ARG L  18      38.578  21.398  53.612  1.00 25.26           C  
ATOM    125  CD  ARG L  18      38.784  22.714  54.365  1.00 26.01           C  
ATOM    126  NE  ARG L  18      37.464  23.394  54.488  1.00 30.63           N  
ATOM    127  CZ  ARG L  18      37.247  24.253  55.527  1.00 33.55           C  
ATOM    128  NH1 ARG L  18      38.240  24.490  56.432  1.00 32.99           N1+
ATOM    129  NH2 ARG L  18      36.037  24.869  55.666  1.00 33.28           N  
ATOM    130  C   ARG L  18      39.831  19.314  51.586  1.00 21.99           C  
ATOM    131  O   ARG L  18      40.952  19.432  51.092  1.00 19.74           O  
ATOM    132  N   ALA L  19      38.711  19.357  50.835  1.00 19.16           N  
ATOM    133  CA  ALA L  19      38.801  19.578  49.420  1.00 18.34           C  
ATOM    134  CB  ALA L  19      38.192  18.442  48.581  1.00 18.06           C  
ATOM    135  C   ALA L  19      38.033  20.823  49.107  1.00 19.18           C  
ATOM    136  O   ALA L  19      36.946  21.044  49.640  1.00 18.38           O  
ATOM    137  N   THR L  20      38.604  21.685  48.239  1.00 20.73           N  
ATOM    138  CA  THR L  20      37.937  22.898  47.865  1.00 21.54           C  
ATOM    139  CB  THR L  20      38.645  24.128  48.355  1.00 24.85           C  
ATOM    140  OG1 THR L  20      38.750  24.098  49.771  1.00 26.36           O  
ATOM    141  CG2 THR L  20      37.861  25.372  47.908  1.00 26.69           C  
ATOM    142  C   THR L  20      37.912  22.965  46.369  1.00 21.36           C  
ATOM    143  O   THR L  20      38.958  22.984  45.722  1.00 20.57           O  
ATOM    144  N   LEU L  21      36.700  23.009  45.780  1.00 19.26           N  
ATOM    145  CA  LEU L  21      36.565  23.100  44.353  1.00 21.58           C  
ATOM    146  CB  LEU L  21      35.640  22.027  43.751  1.00 19.38           C  
ATOM    147  CG  LEU L  21      36.187  20.590  43.875  1.00 17.72           C  
ATOM    148  CD1 LEU L  21      36.360  20.175  45.345  1.00 22.75           C  
ATOM    149  CD2 LEU L  21      35.324  19.596  43.082  1.00  8.61           C  
ATOM    150  C   LEU L  21      35.967  24.441  44.049  1.00 21.76           C  
ATOM    151  O   LEU L  21      35.107  24.925  44.783  1.00 19.80           O  
ATOM    152  N   SER L  22      36.412  25.079  42.946  1.00 20.96           N  
ATOM    153  CA  SER L  22      35.935  26.398  42.634  1.00 22.38           C  
ATOM    154  CB  SER L  22      37.061  27.439  42.505  1.00 23.84           C  
ATOM    155  OG  SER L  22      37.727  27.606  43.747  1.00 32.61           O  
ATOM    156  C   SER L  22      35.227  26.386  41.313  1.00 21.84           C  
ATOM    157  O   SER L  22      35.549  25.602  40.421  1.00 18.98           O  
ATOM    158  N   CYS L  23      34.211  27.266  41.174  1.00 18.52           N  
ATOM    159  CA  CYS L  23      33.475  27.403  39.946  1.00 20.01           C  
ATOM    160  CB  CYS L  23      32.071  26.744  40.017  1.00 22.22           C  
ATOM    161  SG  CYS L  23      31.084  26.865  38.490  1.00 27.02           S  
ATOM    162  C   CYS L  23      33.337  28.880  39.692  1.00 24.65           C  
ATOM    163  O   CYS L  23      32.954  29.639  40.581  1.00 21.59           O  
ATOM    164  N   MET L  24      33.670  29.342  38.466  1.00 22.73           N  
ATOM    165  CA  MET L  24      33.581  30.751  38.192  1.00 24.42           C  
ATOM    166  CB  MET L  24      34.939  31.408  37.893  1.00 31.87           C  
ATOM    167  CG  MET L  24      35.875  31.428  39.105  1.00 39.52           C  
ATOM    168  SD  MET L  24      37.496  32.195  38.800  1.00  0.00           S  
ATOM    169  CE  MET L  24      38.162  30.800  37.847  1.00  0.00           C  
ATOM    170  C   MET L  24      32.702  30.955  36.998  1.00 21.75           C  
ATOM    171  O   MET L  24      32.791  30.228  36.012  1.00 24.03           O  
ATOM    172  N   THR L  25      31.840  31.988  37.057  1.00 23.93           N  
ATOM    173  CA  THR L  25      30.896  32.237  36.007  1.00 22.33           C  
ATOM    174  CB  THR L  25      29.504  32.432  36.529  1.00 17.14           C  
ATOM    175  OG1 THR L  25      28.601  32.671  35.462  1.00  0.00           O  
ATOM    176  CG2 THR L  25      29.508  33.612  37.504  1.00  0.00           C  
ATOM    177  C   THR L  25      31.301  33.469  35.263  1.00 21.06           C  
ATOM    178  O   THR L  25      31.868  34.402  35.828  1.00 22.88           O  
ATOM    179  N   SER L  26      30.894  33.522  33.978  1.00 26.04           N  
ATOM    180  CA  SER L  26      31.119  34.650  33.120  1.00 26.85           C  
ATOM    181  CB  SER L  26      30.753  34.351  31.658  1.00 27.83           C  
ATOM    182  OG  SER L  26      31.569  33.303  31.161  1.00 28.62           O  
ATOM    183  C   SER L  26      30.263  35.812  33.546  1.00 28.75           C  
ATOM    184  O   SER L  26      30.689  36.962  33.436  1.00 30.38           O  
ATOM    185  N   THR L  27      29.028  35.540  34.032  1.00 25.96           N  
ATOM    186  CA  THR L  27      28.102  36.591  34.383  1.00 25.75           C  
ATOM    187  CB  THR L  27      26.957  36.670  33.408  1.00 29.04           C  
ATOM    188  OG1 THR L  27      27.452  36.836  32.091  1.00 34.71           O  
ATOM    189  CG2 THR L  27      26.051  37.859  33.755  1.00 27.46           C  
ATOM    190  C   THR L  27      27.494  36.235  35.715  1.00 25.92           C  
ATOM    191  O   THR L  27      27.610  35.098  36.168  1.00 25.58           O  
ATOM    192  N   ASP L  28      26.835  37.216  36.382  1.00 23.63           N  
ATOM    193  CA  ASP L  28      26.225  37.025  37.674  1.00 24.20           C  
ATOM    194  CB  ASP L  28      25.833  38.337  38.376  1.00 26.28           C  
ATOM    195  CG  ASP L  28      25.466  38.033  39.825  1.00 33.44           C  
ATOM    196  OD1 ASP L  28      25.529  36.839  40.219  1.00 34.43           O  
ATOM    197  OD2 ASP L  28      25.117  38.998  40.558  1.00 36.67           O1-
ATOM    198  C   ASP L  28      24.988  36.178  37.557  1.00 25.38           C  
ATOM    199  O   ASP L  28      24.049  36.485  36.826  1.00 25.95           O  
ATOM    200  N   ILE L  29      25.030  35.029  38.247  1.00 22.53           N  
ATOM    201  CA  ILE L  29      24.026  34.014  38.394  1.00 21.26           C  
ATOM    202  CB  ILE L  29      24.593  32.632  38.483  1.00 21.09           C  
ATOM    203  CG1 ILE L  29      25.536  32.465  39.676  1.00 20.22           C  
ATOM    204  CG2 ILE L  29      25.252  32.344  37.124  1.00 19.01           C  
ATOM    205  CD1 ILE L  29      25.965  31.013  39.863  1.00 20.28           C  
ATOM    206  C   ILE L  29      22.950  34.270  39.419  1.00 22.47           C  
ATOM    207  O   ILE L  29      21.946  33.559  39.435  1.00 21.44           O  
ATOM    208  N   ASP L  30      23.172  35.178  40.387  1.00 21.99           N  
ATOM    209  CA  ASP L  30      22.147  35.446  41.363  1.00 21.65           C  
ATOM    210  CB  ASP L  30      20.804  35.846  40.730  1.00 23.83           C  
ATOM    211  CG  ASP L  30      19.944  36.435  41.834  1.00 28.61           C  
ATOM    212  OD1 ASP L  30      20.497  36.672  42.941  1.00 29.92           O  
ATOM    213  OD2 ASP L  30      18.729  36.657  41.588  1.00 29.07           O1-
ATOM    214  C   ASP L  30      21.904  34.252  42.254  1.00 22.28           C  
ATOM    215  O   ASP L  30      20.766  33.932  42.606  1.00 21.89           O  
ATOM    216  N   ASP L  31      23.004  33.577  42.640  1.00 20.45           N  
ATOM    217  CA  ASP L  31      23.069  32.502  43.600  1.00 20.69           C  
ATOM    218  CB  ASP L  31      22.502  32.903  44.975  1.00 22.11           C  
ATOM    219  CG  ASP L  31      23.431  33.929  45.601  1.00 29.16           C  
ATOM    220  OD1 ASP L  31      24.662  33.853  45.341  1.00 30.79           O  
ATOM    221  OD2 ASP L  31      22.918  34.807  46.345  1.00 34.11           O1-
ATOM    222  C   ASP L  31      22.327  31.260  43.174  1.00 21.13           C  
ATOM    223  O   ASP L  31      22.052  30.395  44.001  1.00 19.42           O  
ATOM    224  N   ASP L  32      22.033  31.127  41.872  1.00 18.61           N  
ATOM    225  CA  ASP L  32      21.329  30.063  41.190  1.00 18.00           C  
ATOM    226  CB  ASP L  32      20.600  30.516  39.917  1.00 18.67           C  
ATOM    227  CG  ASP L  32      19.366  31.301  40.355  1.00 20.16           C  
ATOM    228  OD1 ASP L  32      19.051  31.286  41.576  1.00 22.39           O  
ATOM    229  OD2 ASP L  32      18.721  31.927  39.475  1.00 20.69           O1-
ATOM    230  C   ASP L  32      22.209  28.893  40.853  1.00 18.16           C  
ATOM    231  O   ASP L  32      22.191  28.377  39.742  1.00 17.98           O  
ATOM    232  N   MET L  33      23.131  28.524  41.725  1.00 16.40           N  
ATOM    233  CA  MET L  33      24.171  27.627  41.310  1.00 17.58           C  
ATOM    234  CB  MET L  33      25.598  28.156  41.528  1.00 19.14           C  
ATOM    235  CG  MET L  33      26.649  27.191  40.976  1.00 21.71           C  
ATOM    236  SD  MET L  33      28.347  27.823  40.917  1.00 24.45           S  
ATOM    237  CE  MET L  33      28.060  28.933  39.506  1.00 21.51           C  
ATOM    238  C   MET L  33      24.039  26.355  42.086  1.00 18.71           C  
ATOM    239  O   MET L  33      23.805  26.370  43.294  1.00 15.96           O  
ATOM    240  N   ASN L  34      24.199  25.208  41.394  1.00 15.22           N  
ATOM    241  CA  ASN L  34      24.060  23.928  42.026  1.00 14.38           C  
ATOM    242  CB  ASN L  34      22.955  23.076  41.387  1.00 12.41           C  
ATOM    243  CG  ASN L  34      21.641  23.810  41.587  1.00 12.10           C  
ATOM    244  OD1 ASN L  34      20.994  23.678  42.623  1.00  0.00           O  
ATOM    245  ND2 ASN L  34      21.241  24.625  40.573  1.00  0.00           N  
ATOM    246  C   ASN L  34      25.340  23.164  41.856  1.00 15.33           C  
ATOM    247  O   ASN L  34      26.170  23.495  41.009  1.00 15.13           O  
ATOM    248  N   TRP L  35      25.540  22.132  42.705  1.00 16.15           N  
ATOM    249  CA  TRP L  35      26.694  21.280  42.607  1.00 13.37           C  
ATOM    250  CB  TRP L  35      27.646  21.403  43.810  1.00 13.05           C  
ATOM    251  CG  TRP L  35      28.363  22.730  43.879  1.00 13.21           C  
ATOM    252  CD2 TRP L  35      29.622  22.994  43.238  1.00 13.71           C  
ATOM    253  CD1 TRP L  35      28.003  23.883  44.512  1.00 13.79           C  
ATOM    254  NE1 TRP L  35      28.957  24.851  44.305  1.00 13.61           N  
ATOM    255  CE2 TRP L  35      29.960  24.317  43.521  1.00 13.64           C  
ATOM    256  CE3 TRP L  35      30.427  22.198  42.474  1.00 13.24           C  
ATOM    257  CZ2 TRP L  35      31.115  24.866  43.044  1.00 15.67           C  
ATOM    258  CZ3 TRP L  35      31.592  22.756  41.993  1.00 14.18           C  
ATOM    259  CH2 TRP L  35      31.929  24.064  42.274  1.00 14.67           C  
ATOM    260  C   TRP L  35      26.209  19.861  42.551  1.00 12.20           C  
ATOM    261  O   TRP L  35      25.333  19.463  43.320  1.00 13.55           O  
ATOM    262  N   TYR L  36      26.786  19.054  41.633  1.00 11.47           N  
ATOM    263  CA  TYR L  36      26.379  17.683  41.466  1.00 11.49           C  
ATOM    264  CB  TYR L  36      25.788  17.360  40.081  1.00 12.45           C  
ATOM    265  CG  TYR L  36      24.533  18.139  39.877  1.00 14.10           C  
ATOM    266  CD1 TYR L  36      23.329  17.652  40.327  1.00 13.14           C  
ATOM    267  CD2 TYR L  36      24.558  19.357  39.240  1.00 16.90           C  
ATOM    268  CE1 TYR L  36      22.169  18.367  40.140  1.00 13.57           C  
ATOM    269  CE2 TYR L  36      23.400  20.076  39.051  1.00 16.79           C  
ATOM    270  CZ  TYR L  36      22.202  19.581  39.500  1.00 16.39           C  
ATOM    271  OH  TYR L  36      21.012  20.314  39.307  1.00 19.28           O  
ATOM    272  C   TYR L  36      27.582  16.793  41.590  1.00 15.17           C  
ATOM    273  O   TYR L  36      28.713  17.201  41.334  1.00 13.95           O  
ATOM    274  N   GLN L  37      27.343  15.532  42.014  1.00 17.07           N  
ATOM    275  CA  GLN L  37      28.382  14.551  42.152  1.00 16.43           C  
ATOM    276  CB  GLN L  37      28.432  13.953  43.568  1.00 18.41           C  
ATOM    277  CG  GLN L  37      29.519  12.901  43.780  1.00 17.26           C  
ATOM    278  CD  GLN L  37      29.317  12.331  45.178  1.00 16.52           C  
ATOM    279  OE1 GLN L  37      28.226  11.882  45.526  1.00 15.65           O  
ATOM    280  NE2 GLN L  37      30.391  12.356  46.008  1.00 17.55           N  
ATOM    281  C   GLN L  37      28.051  13.426  41.220  1.00 15.98           C  
ATOM    282  O   GLN L  37      26.925  12.932  41.215  1.00 17.05           O  
ATOM    283  N   GLN L  38      29.019  12.987  40.389  1.00 13.79           N  
ATOM    284  CA  GLN L  38      28.703  11.896  39.510  1.00 13.88           C  
ATOM    285  CB  GLN L  38      28.648  12.279  38.019  1.00 13.27           C  
ATOM    286  CG  GLN L  38      28.169  11.128  37.127  1.00 13.95           C  
ATOM    287  CD  GLN L  38      28.146  11.595  35.677  1.00 14.31           C  
ATOM    288  OE1 GLN L  38      28.978  12.395  35.252  1.00 17.70           O  
ATOM    289  NE2 GLN L  38      27.161  11.080  34.892  1.00 13.74           N  
ATOM    290  C   GLN L  38      29.734  10.825  39.665  1.00 14.44           C  
ATOM    291  O   GLN L  38      30.935  11.081  39.619  1.00 15.53           O  
ATOM    292  N   LYS L  39      29.262   9.576  39.844  1.00 16.13           N  
ATOM    293  CA  LYS L  39      30.116   8.436  39.993  1.00 20.20           C  
ATOM    294  CB  LYS L  39      29.667   7.508  41.137  1.00 19.91           C  
ATOM    295  CG  LYS L  39      29.739   8.191  42.509  1.00 21.26           C  
ATOM    296  CD  LYS L  39      28.943   7.486  43.611  1.00 19.18           C  
ATOM    297  CE  LYS L  39      28.993   8.211  44.959  1.00 20.29           C  
ATOM    298  NZ  LYS L  39      28.021   7.609  45.904  1.00 21.41           N1+
ATOM    299  C   LYS L  39      30.034   7.691  38.700  1.00 19.74           C  
ATOM    300  O   LYS L  39      29.109   7.897  37.917  1.00 19.73           O  
ATOM    301  N   PRO L  40      30.978   6.835  38.434  1.00 22.58           N  
ATOM    302  CA  PRO L  40      30.968   6.172  37.164  1.00 25.65           C  
ATOM    303  CD  PRO L  40      32.324   6.989  38.961  1.00 22.09           C  
ATOM    304  CB  PRO L  40      32.316   5.466  37.058  1.00 27.32           C  
ATOM    305  CG  PRO L  40      33.249   6.354  37.907  1.00 24.80           C  
ATOM    306  C   PRO L  40      29.776   5.290  36.983  1.00 25.75           C  
ATOM    307  O   PRO L  40      29.445   4.528  37.890  1.00 22.68           O  
ATOM    308  N   GLY L  41      29.119   5.391  35.810  1.00 22.87           N  
ATOM    309  CA  GLY L  41      28.000   4.559  35.479  1.00 24.50           C  
ATOM    310  C   GLY L  41      26.775   5.026  36.205  1.00 25.74           C  
ATOM    311  O   GLY L  41      25.755   4.337  36.194  1.00 30.20           O  
ATOM    312  N   GLN L  42      26.820   6.208  36.847  1.00 19.94           N  
ATOM    313  CA  GLN L  42      25.647   6.609  37.569  1.00 20.41           C  
ATOM    314  CB  GLN L  42      25.840   6.615  39.093  1.00 22.64           C  
ATOM    315  CG  GLN L  42      26.082   5.214  39.657  1.00 26.01           C  
ATOM    316  CD  GLN L  42      26.261   5.324  41.163  1.00 34.65           C  
ATOM    317  OE1 GLN L  42      26.319   6.421  41.717  1.00 32.78           O  
ATOM    318  NE2 GLN L  42      26.351   4.155  41.850  1.00 42.33           N  
ATOM    319  C   GLN L  42      25.243   7.983  37.145  1.00 21.29           C  
ATOM    320  O   GLN L  42      26.013   8.716  36.525  1.00 20.89           O  
ATOM    321  N   ALA L  43      23.981   8.345  37.451  1.00 19.44           N  
ATOM    322  CA  ALA L  43      23.450   9.636  37.124  1.00 18.00           C  
ATOM    323  CB  ALA L  43      21.915   9.696  37.168  1.00 15.55           C  
ATOM    324  C   ALA L  43      23.977  10.615  38.126  1.00 18.60           C  
ATOM    325  O   ALA L  43      24.429  10.233  39.204  1.00 16.01           O  
ATOM    326  N   PRO L  44      23.939  11.878  37.795  1.00 16.40           N  
ATOM    327  CA  PRO L  44      24.424  12.891  38.695  1.00 15.31           C  
ATOM    328  CD  PRO L  44      23.999  12.302  36.404  1.00 15.53           C  
ATOM    329  CB  PRO L  44      24.454  14.183  37.881  1.00 16.55           C  
ATOM    330  CG  PRO L  44      24.645  13.697  36.431  1.00 16.14           C  
ATOM    331  C   PRO L  44      23.532  12.952  39.900  1.00 17.30           C  
ATOM    332  O   PRO L  44      22.366  12.576  39.793  1.00 20.41           O  
ATOM    333  N   ARG L  45      24.067  13.390  41.059  1.00 15.29           N  
ATOM    334  CA  ARG L  45      23.310  13.460  42.279  1.00 16.95           C  
ATOM    335  CB  ARG L  45      23.863  12.489  43.335  1.00 20.74           C  
ATOM    336  CG  ARG L  45      23.255  12.611  44.732  1.00 27.23           C  
ATOM    337  CD  ARG L  45      24.090  11.870  45.782  1.00 33.08           C  
ATOM    338  NE  ARG L  45      23.444  12.044  47.111  1.00 38.75           N  
ATOM    339  CZ  ARG L  45      22.497  11.156  47.528  1.00 39.77           C  
ATOM    340  NH1 ARG L  45      22.123  10.130  46.710  1.00 40.47           N1+
ATOM    341  NH2 ARG L  45      21.926  11.287  48.760  1.00 44.35           N  
ATOM    342  C   ARG L  45      23.468  14.847  42.828  1.00 17.27           C  
ATOM    343  O   ARG L  45      24.595  15.324  42.965  1.00 16.40           O  
ATOM    344  N   LEU L  46      22.340  15.520  43.173  1.00 14.54           N  
ATOM    345  CA  LEU L  46      22.422  16.880  43.635  1.00 16.07           C  
ATOM    346  CB  LEU L  46      21.082  17.635  43.687  1.00 16.30           C  
ATOM    347  CG  LEU L  46      21.263  19.082  44.191  1.00 18.10           C  
ATOM    348  CD1 LEU L  46      22.020  19.934  43.161  1.00 14.40           C  
ATOM    349  CD2 LEU L  46      19.947  19.725  44.636  1.00 15.40           C  
ATOM    350  C   LEU L  46      22.988  16.940  45.027  1.00 14.28           C  
ATOM    351  O   LEU L  46      22.514  16.254  45.934  1.00 15.84           O  
ATOM    352  N   LEU L  47      24.125  17.654  45.188  1.00 10.83           N  
ATOM    353  CA  LEU L  47      24.711  17.943  46.473  1.00 10.73           C  
ATOM    354  CB  LEU L  47      26.235  18.114  46.380  1.00 14.07           C  
ATOM    355  CG  LEU L  47      26.972  16.838  45.935  1.00 14.69           C  
ATOM    356  CD1 LEU L  47      28.489  17.072  45.862  1.00 11.17           C  
ATOM    357  CD2 LEU L  47      26.607  15.640  46.826  1.00 15.17           C  
ATOM    358  C   LEU L  47      24.187  19.199  47.121  1.00 14.25           C  
ATOM    359  O   LEU L  47      23.730  19.184  48.264  1.00 12.72           O  
ATOM    360  N   ILE L  48      24.261  20.333  46.374  1.00 16.45           N  
ATOM    361  CA  ILE L  48      23.944  21.639  46.896  1.00 13.28           C  
ATOM    362  CB  ILE L  48      25.160  22.462  47.236  1.00 16.04           C  
ATOM    363  CG1 ILE L  48      25.948  21.841  48.403  1.00 14.90           C  
ATOM    364  CG2 ILE L  48      24.701  23.900  47.515  1.00 14.23           C  
ATOM    365  CD1 ILE L  48      26.646  20.528  48.061  1.00 18.34           C  
ATOM    366  C   ILE L  48      23.189  22.409  45.854  1.00 14.76           C  
ATOM    367  O   ILE L  48      23.445  22.262  44.662  1.00 14.20           O  
ATOM    368  N   SER L  49      22.235  23.263  46.290  1.00 14.29           N  
ATOM    369  CA  SER L  49      21.458  24.059  45.381  1.00 14.13           C  
ATOM    370  CB  SER L  49      20.002  23.577  45.238  1.00 14.74           C  
ATOM    371  OG  SER L  49      19.273  24.445  44.383  1.00  0.00           O  
ATOM    372  C   SER L  49      21.397  25.455  45.912  1.00 15.29           C  
ATOM    373  O   SER L  49      21.582  25.696  47.103  1.00 15.80           O  
ATOM    374  N   GLU L  50      21.024  26.285  44.897  1.00 33.80           N  
ATOM    375  CA  GLU L  50      20.891  27.686  44.808  1.00 34.82           C  
ATOM    376  CB  GLU L  50      19.947  28.203  43.705  1.00 34.79           C  
ATOM    377  CG  GLU L  50      18.507  27.700  43.775  1.00 35.27           C  
ATOM    378  CD  GLU L  50      17.754  28.357  42.628  1.00 13.79           C  
ATOM    379  OE1 GLU L  50      18.231  28.267  41.465  1.00 14.12           O  
ATOM    380  OE2 GLU L  50      16.689  28.969  42.907  1.00 14.52           O1-
ATOM    381  C   GLU L  50      20.483  28.154  46.120  1.00 35.50           C  
ATOM    382  O   GLU L  50      19.546  27.659  46.745  1.00 35.29           O  
ATOM    383  N   GLY L  51      21.262  29.139  46.562  1.00 36.25           N  
ATOM    384  CA  GLY L  51      21.064  29.611  47.874  1.00 36.44           C  
ATOM    385  C   GLY L  51      21.973  28.859  48.803  1.00 37.53           C  
ATOM    386  O   GLY L  51      21.758  28.919  50.011  1.00 38.36           O  
ATOM    387  N   ASN L  52      22.991  28.117  48.283  1.00 38.31           N  
ATOM    388  CA  ASN L  52      23.978  27.599  49.216  1.00 39.33           C  
ATOM    389  CB  ASN L  52      24.497  28.847  49.960  1.00 40.04           C  
ATOM    390  CG  ASN L  52      25.715  28.661  50.832  1.00 42.12           C  
ATOM    391  OD1 ASN L  52      25.773  27.824  51.731  1.00 43.55           O  
ATOM    392  ND2 ASN L  52      26.725  29.528  50.570  1.00 42.79           N  
ATOM    393  C   ASN L  52      23.326  26.694  50.232  1.00 38.95           C  
ATOM    394  O   ASN L  52      23.485  26.809  51.440  1.00 40.88           O  
ATOM    395  N   THR L  53      22.609  25.704  49.731  1.00 15.44           N  
ATOM    396  CA  THR L  53      21.637  24.930  50.451  1.00 19.24           C  
ATOM    397  CB  THR L  53      20.225  25.152  49.991  1.00 20.13           C  
ATOM    398  OG1 THR L  53      19.872  26.520  50.138  1.00  0.00           O  
ATOM    399  CG2 THR L  53      19.288  24.270  50.835  1.00  0.00           C  
ATOM    400  C   THR L  53      21.956  23.490  50.238  1.00 16.83           C  
ATOM    401  O   THR L  53      22.152  23.042  49.111  1.00 18.48           O  
ATOM    402  N   LEU L  54      22.045  22.727  51.343  1.00 16.40           N  
ATOM    403  CA  LEU L  54      22.371  21.338  51.243  1.00 17.44           C  
ATOM    404  CB  LEU L  54      22.940  20.771  52.558  1.00 20.04           C  
ATOM    405  CG  LEU L  54      23.416  19.310  52.480  1.00 25.03           C  
ATOM    406  CD1 LEU L  54      24.597  19.162  51.506  1.00 22.05           C  
ATOM    407  CD2 LEU L  54      23.732  18.753  53.878  1.00 19.35           C  
ATOM    408  C   LEU L  54      21.117  20.596  50.897  1.00 20.19           C  
ATOM    409  O   LEU L  54      20.053  20.848  51.461  1.00 19.87           O  
ATOM    410  N   ARG L  55      21.221  19.659  49.937  1.00 19.04           N  
ATOM    411  CA  ARG L  55      20.123  18.826  49.553  1.00 21.23           C  
ATOM    412  CB  ARG L  55      20.483  17.937  48.352  1.00 23.50           C  
ATOM    413  CG  ARG L  55      19.561  16.736  48.166  1.00 28.71           C  
ATOM    414  CD  ARG L  55      20.046  15.754  47.097  1.00 31.14           C  
ATOM    415  NE  ARG L  55      19.193  14.536  47.194  1.00  0.00           N  
ATOM    416  CZ  ARG L  55      19.512  13.567  48.101  1.00  0.00           C  
ATOM    417  NH1 ARG L  55      20.592  13.728  48.919  1.00  0.00           N1+
ATOM    418  NH2 ARG L  55      18.749  12.439  48.194  1.00  0.00           N  
ATOM    419  C   ARG L  55      19.851  17.922  50.710  1.00 21.79           C  
ATOM    420  O   ARG L  55      20.775  17.481  51.392  1.00 18.22           O  
ATOM    421  N   PRO L  56      18.612  17.629  50.972  1.00 20.90           N  
ATOM    422  CA  PRO L  56      18.360  16.757  52.077  1.00 22.75           C  
ATOM    423  CD  PRO L  56      17.556  18.617  50.814  1.00 18.83           C  
ATOM    424  CB  PRO L  56      16.861  16.850  52.346  1.00 25.12           C  
ATOM    425  CG  PRO L  56      16.519  18.288  51.907  1.00 19.70           C  
ATOM    426  C   PRO L  56      18.886  15.386  51.798  1.00 23.39           C  
ATOM    427  O   PRO L  56      18.799  14.930  50.658  1.00 22.09           O  
ATOM    428  N   GLY L  57      19.450  14.721  52.825  1.00 24.90           N  
ATOM    429  CA  GLY L  57      19.964  13.391  52.677  1.00 27.44           C  
ATOM    430  C   GLY L  57      21.437  13.441  52.393  1.00 27.13           C  
ATOM    431  O   GLY L  57      22.115  12.419  52.470  1.00 23.67           O  
ATOM    432  N   VAL L  58      21.977  14.629  52.057  1.00 25.79           N  
ATOM    433  CA  VAL L  58      23.383  14.728  51.760  1.00 19.44           C  
ATOM    434  CB  VAL L  58      23.704  15.832  50.793  1.00 20.84           C  
ATOM    435  CG1 VAL L  58      25.230  15.919  50.625  1.00 18.70           C  
ATOM    436  CG2 VAL L  58      22.951  15.561  49.478  1.00 19.19           C  
ATOM    437  C   VAL L  58      24.128  14.979  53.038  1.00 18.17           C  
ATOM    438  O   VAL L  58      23.643  15.677  53.927  1.00 20.34           O  
ATOM    439  N   PRO L  59      25.316  14.432  53.134  1.00 19.28           N  
ATOM    440  CA  PRO L  59      26.104  14.552  54.335  1.00 18.04           C  
ATOM    441  CD  PRO L  59      25.642  13.226  52.391  1.00 16.56           C  
ATOM    442  CB  PRO L  59      27.260  13.568  54.174  1.00 18.48           C  
ATOM    443  CG  PRO L  59      26.686  12.485  53.244  1.00 20.77           C  
ATOM    444  C   PRO L  59      26.550  15.958  54.598  1.00 21.31           C  
ATOM    445  O   PRO L  59      26.739  16.728  53.659  1.00 20.61           O  
ATOM    446  N   ALA L  60      26.758  16.282  55.887  1.00 21.31           N  
ATOM    447  CA  ALA L  60      27.109  17.579  56.394  1.00 22.02           C  
ATOM    448  CB  ALA L  60      27.215  17.601  57.929  1.00 25.72           C  
ATOM    449  C   ALA L  60      28.429  18.029  55.849  1.00 20.76           C  
ATOM    450  O   ALA L  60      28.672  19.227  55.717  1.00 20.56           O  
ATOM    451  N   ARG L  61      29.330  17.086  55.529  1.00 18.55           N  
ATOM    452  CA  ARG L  61      30.661  17.442  55.126  1.00 18.83           C  
ATOM    453  CB  ARG L  61      31.593  16.247  54.847  1.00 18.94           C  
ATOM    454  CG  ARG L  61      31.180  15.346  53.682  1.00 20.74           C  
ATOM    455  CD  ARG L  61      32.162  14.191  53.458  1.00 22.28           C  
ATOM    456  NE  ARG L  61      31.695  13.040  54.279  1.00 18.83           N  
ATOM    457  CZ  ARG L  61      30.939  12.055  53.711  1.00 21.05           C  
ATOM    458  NH1 ARG L  61      30.744  12.037  52.360  1.00 19.80           N1+
ATOM    459  NH2 ARG L  61      30.381  11.088  54.496  1.00 19.91           N  
ATOM    460  C   ARG L  61      30.625  18.300  53.896  1.00 16.58           C  
ATOM    461  O   ARG L  61      31.562  19.062  53.656  1.00 20.28           O  
ATOM    462  N   PHE L  62      29.578  18.163  53.054  1.00 17.14           N  
ATOM    463  CA  PHE L  62      29.495  18.947  51.850  1.00 17.56           C  
ATOM    464  CB  PHE L  62      28.622  18.285  50.767  1.00 16.40           C  
ATOM    465  CG  PHE L  62      29.293  17.029  50.329  1.00 17.69           C  
ATOM    466  CD1 PHE L  62      30.227  17.052  49.319  1.00 15.45           C  
ATOM    467  CD2 PHE L  62      28.993  15.825  50.923  1.00 17.38           C  
ATOM    468  CE1 PHE L  62      30.849  15.897  48.909  1.00 15.44           C  
ATOM    469  CE2 PHE L  62      29.612  14.666  50.518  1.00 16.46           C  
ATOM    470  CZ  PHE L  62      30.542  14.700  49.509  1.00 17.39           C  
ATOM    471  C   PHE L  62      28.870  20.282  52.155  1.00 17.05           C  
ATOM    472  O   PHE L  62      27.846  20.366  52.831  1.00 19.16           O  
ATOM    473  N   SER L  63      29.489  21.379  51.663  1.00 16.11           N  
ATOM    474  CA  SER L  63      28.934  22.688  51.875  1.00 18.10           C  
ATOM    475  CB  SER L  63      29.494  23.406  53.116  1.00 19.14           C  
ATOM    476  OG  SER L  63      30.876  23.684  52.940  1.00 21.44           O  
ATOM    477  C   SER L  63      29.274  23.535  50.686  1.00 17.75           C  
ATOM    478  O   SER L  63      30.254  23.278  49.989  1.00 15.40           O  
ATOM    479  N   GLY L  64      28.465  24.586  50.428  1.00 15.62           N  
ATOM    480  CA  GLY L  64      28.734  25.426  49.294  1.00 14.91           C  
ATOM    481  C   GLY L  64      28.645  26.854  49.727  1.00 18.65           C  
ATOM    482  O   GLY L  64      28.006  27.177  50.724  1.00 16.50           O  
ATOM    483  N   SER L  65      29.298  27.759  48.970  1.00 19.59           N  
ATOM    484  CA  SER L  65      29.263  29.148  49.324  1.00 20.93           C  
ATOM    485  CB  SER L  65      30.312  29.534  50.381  1.00 22.68           C  
ATOM    486  OG  SER L  65      31.620  29.343  49.860  1.00 28.01           O  
ATOM    487  C   SER L  65      29.569  29.950  48.098  1.00 19.73           C  
ATOM    488  O   SER L  65      29.855  29.402  47.034  1.00 18.04           O  
ATOM    489  N   GLY L  66      29.509  31.293  48.229  1.00 20.76           N  
ATOM    490  CA  GLY L  66      29.836  32.160  47.131  1.00 21.47           C  
ATOM    491  C   GLY L  66      28.592  32.765  46.565  1.00 25.76           C  
ATOM    492  O   GLY L  66      27.476  32.371  46.893  1.00 23.58           O  
ATOM    493  N   SER L  67      28.774  33.799  45.719  1.00 26.33           N  
ATOM    494  CA  SER L  67      27.678  34.434  45.054  1.00 28.97           C  
ATOM    495  CB  SER L  67      26.885  35.434  45.918  1.00 29.67           C  
ATOM    496  OG  SER L  67      27.691  36.557  46.238  1.00 32.06           O  
ATOM    497  C   SER L  67      28.249  35.179  43.895  1.00 26.95           C  
ATOM    498  O   SER L  67      29.466  35.286  43.743  1.00 29.32           O  
ATOM    499  N   GLY L  68      27.371  35.709  43.027  1.00 23.18           N  
ATOM    500  CA  GLY L  68      27.869  36.445  41.907  1.00 24.58           C  
ATOM    501  C   GLY L  68      28.547  35.496  40.972  1.00 22.24           C  
ATOM    502  O   GLY L  68      27.927  34.592  40.415  1.00 23.34           O  
ATOM    503  N   THR L  69      29.818  35.801  40.665  1.00 20.78           N  
ATOM    504  CA  THR L  69      30.669  35.037  39.798  1.00 22.61           C  
ATOM    505  CB  THR L  69      31.704  35.893  39.137  1.00 25.81           C  
ATOM    506  OG1 THR L  69      32.481  35.111  38.245  1.00 27.79           O  
ATOM    507  CG2 THR L  69      32.590  36.522  40.220  1.00 27.50           C  
ATOM    508  C   THR L  69      31.393  33.882  40.439  1.00 22.03           C  
ATOM    509  O   THR L  69      31.706  32.912  39.751  1.00 24.43           O  
ATOM    510  N   ASP L  70      31.741  33.962  41.745  1.00 22.34           N  
ATOM    511  CA  ASP L  70      32.621  32.953  42.289  1.00 24.56           C  
ATOM    512  CB  ASP L  70      33.858  33.531  43.000  1.00 34.36           C  
ATOM    513  CG  ASP L  70      34.828  34.066  41.958  1.00 43.63           C  
ATOM    514  OD1 ASP L  70      34.654  33.734  40.755  1.00 49.37           O  
ATOM    515  OD2 ASP L  70      35.761  34.813  42.355  1.00 52.67           O1-
ATOM    516  C   ASP L  70      31.936  32.083  43.296  1.00 23.11           C  
ATOM    517  O   ASP L  70      31.380  32.566  44.281  1.00 23.86           O  
ATOM    518  N   PHE L  71      32.005  30.751  43.087  1.00 19.57           N  
ATOM    519  CA  PHE L  71      31.358  29.844  43.991  1.00 18.49           C  
ATOM    520  CB  PHE L  71      30.114  29.170  43.383  1.00 17.15           C  
ATOM    521  CG  PHE L  71      29.090  30.224  43.104  1.00 17.37           C  
ATOM    522  CD1 PHE L  71      29.156  30.979  41.955  1.00 19.17           C  
ATOM    523  CD2 PHE L  71      28.056  30.454  43.983  1.00 17.63           C  
ATOM    524  CE1 PHE L  71      28.214  31.949  41.691  1.00 20.03           C  
ATOM    525  CE2 PHE L  71      27.110  31.421  43.725  1.00 19.94           C  
ATOM    526  CZ  PHE L  71      27.187  32.173  42.578  1.00 18.93           C  
ATOM    527  C   PHE L  71      32.327  28.761  44.359  1.00 19.59           C  
ATOM    528  O   PHE L  71      33.233  28.440  43.588  1.00 20.33           O  
ATOM    529  N   THR L  72      32.171  28.172  45.567  1.00 16.84           N  
ATOM    530  CA  THR L  72      33.099  27.153  45.964  1.00 20.86           C  
ATOM    531  CB  THR L  72      34.081  27.638  46.988  1.00 23.99           C  
ATOM    532  OG1 THR L  72      34.761  28.790  46.523  1.00 31.21           O  
ATOM    533  CG2 THR L  72      35.109  26.534  47.233  1.00 17.95           C  
ATOM    534  C   THR L  72      32.351  26.029  46.619  1.00 18.25           C  
ATOM    535  O   THR L  72      31.411  26.249  47.380  1.00 20.39           O  
ATOM    536  N   LEU L  73      32.772  24.780  46.329  1.00 16.91           N  
ATOM    537  CA  LEU L  73      32.223  23.613  46.957  1.00 15.35           C  
ATOM    538  CB  LEU L  73      31.884  22.487  45.965  1.00 15.11           C  
ATOM    539  CG  LEU L  73      31.356  21.208  46.637  1.00 16.69           C  
ATOM    540  CD1 LEU L  73      29.999  21.437  47.318  1.00 17.21           C  
ATOM    541  CD2 LEU L  73      31.340  20.032  45.650  1.00 14.92           C  
ATOM    542  C   LEU L  73      33.293  23.087  47.856  1.00 17.96           C  
ATOM    543  O   LEU L  73      34.436  22.915  47.436  1.00 16.90           O  
ATOM    544  N   THR L  74      32.955  22.824  49.132  1.00 17.83           N  
ATOM    545  CA  THR L  74      33.962  22.343  50.031  1.00 17.81           C  
ATOM    546  CB  THR L  74      34.188  23.257  51.200  1.00 20.35           C  
ATOM    547  OG1 THR L  74      34.574  24.547  50.753  1.00 18.56           O  
ATOM    548  CG2 THR L  74      35.288  22.656  52.087  1.00 21.69           C  
ATOM    549  C   THR L  74      33.527  21.029  50.591  1.00 17.77           C  
ATOM    550  O   THR L  74      32.353  20.821  50.897  1.00 17.36           O  
ATOM    551  N   ILE L  75      34.488  20.090  50.703  1.00 16.91           N  
ATOM    552  CA  ILE L  75      34.242  18.829  51.336  1.00 13.97           C  
ATOM    553  CB  ILE L  75      34.642  17.659  50.485  1.00 16.27           C  
ATOM    554  CG1 ILE L  75      33.854  17.685  49.163  1.00 17.92           C  
ATOM    555  CG2 ILE L  75      34.417  16.372  51.295  1.00 14.54           C  
ATOM    556  CD1 ILE L  75      34.392  16.721  48.106  1.00 16.23           C  
ATOM    557  C   ILE L  75      35.115  18.868  52.550  1.00 17.02           C  
ATOM    558  O   ILE L  75      36.339  18.795  52.458  1.00 19.43           O  
ATOM    559  N   SER L  76      34.486  18.968  53.733  1.00 16.64           N  
ATOM    560  CA  SER L  76      35.192  19.168  54.963  1.00 19.01           C  
ATOM    561  CB  SER L  76      34.243  19.158  56.168  1.00 16.44           C  
ATOM    562  OG  SER L  76      34.988  19.215  57.372  1.00 23.93           O  
ATOM    563  C   SER L  76      36.187  18.077  55.178  1.00 22.83           C  
ATOM    564  O   SER L  76      37.359  18.349  55.435  1.00 22.79           O  
ATOM    565  N   SER L  77      35.746  16.809  55.099  1.00 23.05           N  
ATOM    566  CA  SER L  77      36.676  15.736  55.297  1.00 21.58           C  
ATOM    567  CB  SER L  77      36.558  15.092  56.687  1.00 23.51           C  
ATOM    568  OG  SER L  77      37.507  14.046  56.826  1.00 24.73           O  
ATOM    569  C   SER L  77      36.348  14.694  54.278  1.00 18.76           C  
ATOM    570  O   SER L  77      35.247  14.146  54.262  1.00 20.78           O  
ATOM    571  N   LEU L  78      37.324  14.366  53.415  1.00 17.83           N  
ATOM    572  CA  LEU L  78      37.113  13.433  52.350  1.00 17.94           C  
ATOM    573  CB  LEU L  78      38.275  13.388  51.340  1.00 16.37           C  
ATOM    574  CG  LEU L  78      38.368  14.612  50.413  1.00 21.20           C  
ATOM    575  CD1 LEU L  78      39.589  14.517  49.487  1.00 20.32           C  
ATOM    576  CD2 LEU L  78      37.068  14.790  49.615  1.00 17.32           C  
ATOM    577  C   LEU L  78      36.965  12.045  52.878  1.00 23.59           C  
ATOM    578  O   LEU L  78      37.601  11.651  53.855  1.00 21.52           O  
ATOM    579  N   GLU L  79      36.086  11.275  52.209  1.00 19.37           N  
ATOM    580  CA  GLU L  79      35.864   9.891  52.502  1.00 18.31           C  
ATOM    581  CB  GLU L  79      34.402   9.567  52.860  1.00 19.85           C  
ATOM    582  CG  GLU L  79      33.918  10.243  54.146  1.00 23.92           C  
ATOM    583  CD  GLU L  79      34.610   9.584  55.332  1.00 31.29           C  
ATOM    584  OE1 GLU L  79      35.318   8.564  55.119  1.00 34.24           O  
ATOM    585  OE2 GLU L  79      34.435  10.093  56.472  1.00 25.06           O1-
ATOM    586  C   GLU L  79      36.190   9.178  51.226  1.00 21.52           C  
ATOM    587  O   GLU L  79      36.237   9.799  50.166  1.00 19.90           O  
ATOM    588  N   PRO L  80      36.454   7.904  51.284  1.00 22.65           N  
ATOM    589  CA  PRO L  80      36.785   7.179  50.087  1.00 22.98           C  
ATOM    590  CD  PRO L  80      37.055   7.309  52.467  1.00 23.36           C  
ATOM    591  CB  PRO L  80      37.278   5.813  50.559  1.00 24.07           C  
ATOM    592  CG  PRO L  80      37.861   6.103  51.954  1.00 24.34           C  
ATOM    593  C   PRO L  80      35.650   7.119  49.109  1.00 20.50           C  
ATOM    594  O   PRO L  80      35.907   6.969  47.916  1.00 18.31           O  
ATOM    595  N   GLU L  81      34.394   7.211  49.586  1.00 18.52           N  
ATOM    596  CA  GLU L  81      33.231   7.153  48.741  1.00 21.32           C  
ATOM    597  CB  GLU L  81      31.897   6.978  49.492  1.00 24.13           C  
ATOM    598  CG  GLU L  81      31.617   8.032  50.562  1.00 25.81           C  
ATOM    599  CD  GLU L  81      32.019   7.431  51.901  1.00 35.02           C  
ATOM    600  OE1 GLU L  81      32.988   6.626  51.921  1.00 27.31           O  
ATOM    601  OE2 GLU L  81      31.355   7.759  52.920  1.00 30.55           O1-
ATOM    602  C   GLU L  81      33.136   8.392  47.908  1.00 18.82           C  
ATOM    603  O   GLU L  81      32.442   8.415  46.893  1.00 19.15           O  
ATOM    604  N   ASP L  82      33.798   9.468  48.359  1.00 16.83           N  
ATOM    605  CA  ASP L  82      33.766  10.775  47.769  1.00 18.73           C  
ATOM    606  CB  ASP L  82      34.411  11.840  48.675  1.00 16.25           C  
ATOM    607  CG  ASP L  82      33.494  12.014  49.882  1.00 19.53           C  
ATOM    608  OD1 ASP L  82      32.322  11.560  49.799  1.00 20.75           O  
ATOM    609  OD2 ASP L  82      33.947  12.601  50.900  1.00 21.03           O1-
ATOM    610  C   ASP L  82      34.421  10.832  46.417  1.00 20.05           C  
ATOM    611  O   ASP L  82      34.238  11.824  45.714  1.00 19.30           O  
ATOM    612  N   PHE L  83      35.249   9.842  46.013  1.00 18.18           N  
ATOM    613  CA  PHE L  83      35.888  10.053  44.741  1.00 15.66           C  
ATOM    614  CB  PHE L  83      36.956   9.010  44.329  1.00 16.69           C  
ATOM    615  CG  PHE L  83      36.356   7.795  43.703  1.00 17.65           C  
ATOM    616  CD1 PHE L  83      36.126   7.787  42.345  1.00 19.01           C  
ATOM    617  CD2 PHE L  83      36.045   6.666  44.428  1.00 19.52           C  
ATOM    618  CE1 PHE L  83      35.586   6.690  41.718  1.00 19.93           C  
ATOM    619  CE2 PHE L  83      35.502   5.563  43.805  1.00 20.49           C  
ATOM    620  CZ  PHE L  83      35.270   5.571  42.449  1.00 20.34           C  
ATOM    621  C   PHE L  83      34.832  10.080  43.682  1.00 17.19           C  
ATOM    622  O   PHE L  83      33.982   9.193  43.601  1.00 17.86           O  
ATOM    623  N   ALA L  84      34.861  11.132  42.839  1.00 18.75           N  
ATOM    624  CA  ALA L  84      33.874  11.272  41.812  1.00 17.85           C  
ATOM    625  CB  ALA L  84      32.446  11.438  42.360  1.00 11.90           C  
ATOM    626  C   ALA L  84      34.197  12.515  41.053  1.00 17.96           C  
ATOM    627  O   ALA L  84      35.181  13.196  41.339  1.00 16.14           O  
ATOM    628  N   VAL L  85      33.390  12.813  40.017  1.00 16.43           N  
ATOM    629  CA  VAL L  85      33.583  14.042  39.315  1.00 14.58           C  
ATOM    630  CB  VAL L  85      33.475  13.917  37.823  1.00 17.26           C  
ATOM    631  CG1 VAL L  85      31.994  13.787  37.435  1.00 15.94           C  
ATOM    632  CG2 VAL L  85      34.217  15.098  37.179  1.00 17.99           C  
ATOM    633  C   VAL L  85      32.503  14.957  39.813  1.00 17.30           C  
ATOM    634  O   VAL L  85      31.363  14.537  39.998  1.00 15.98           O  
ATOM    635  N   TYR L  86      32.840  16.236  40.069  1.00 17.32           N  
ATOM    636  CA  TYR L  86      31.875  17.152  40.612  1.00 14.65           C  
ATOM    637  CB  TYR L  86      32.352  17.856  41.896  1.00 12.72           C  
ATOM    638  CG  TYR L  86      32.474  16.840  42.983  1.00 17.30           C  
ATOM    639  CD1 TYR L  86      33.587  16.035  43.075  1.00 15.28           C  
ATOM    640  CD2 TYR L  86      31.476  16.700  43.920  1.00 16.30           C  
ATOM    641  CE1 TYR L  86      33.697  15.102  44.080  1.00 13.79           C  
ATOM    642  CE2 TYR L  86      31.581  15.770  44.928  1.00 16.00           C  
ATOM    643  CZ  TYR L  86      32.693  14.968  45.008  1.00 17.93           C  
ATOM    644  OH  TYR L  86      32.803  14.011  46.041  1.00 15.72           O  
ATOM    645  C   TYR L  86      31.614  18.220  39.592  1.00 17.19           C  
ATOM    646  O   TYR L  86      32.542  18.728  38.966  1.00 17.87           O  
ATOM    647  N   TYR L  87      30.324  18.584  39.397  1.00 14.72           N  
ATOM    648  CA  TYR L  87      29.998  19.577  38.410  1.00 16.73           C  
ATOM    649  CB  TYR L  87      29.058  19.096  37.285  1.00 13.42           C  
ATOM    650  CG  TYR L  87      29.637  17.974  36.489  1.00 15.96           C  
ATOM    651  CD1 TYR L  87      30.508  18.211  35.453  1.00 16.49           C  
ATOM    652  CD2 TYR L  87      29.298  16.674  36.777  1.00 15.09           C  
ATOM    653  CE1 TYR L  87      31.030  17.174  34.716  1.00 16.05           C  
ATOM    654  CE2 TYR L  87      29.817  15.632  36.044  1.00 14.50           C  
ATOM    655  CZ  TYR L  87      30.685  15.880  35.008  1.00 16.97           C  
ATOM    656  OH  TYR L  87      31.220  14.816  34.249  1.00 18.91           O  
ATOM    657  C   TYR L  87      29.223  20.692  39.052  1.00 19.90           C  
ATOM    658  O   TYR L  87      28.409  20.465  39.946  1.00 17.04           O  
ATOM    659  N   CYS L  88      29.472  21.943  38.604  1.00 16.87           N  
ATOM    660  CA  CYS L  88      28.689  23.069  39.035  1.00 17.23           C  
ATOM    661  CB  CYS L  88      29.502  24.357  39.343  1.00 14.92           C  
ATOM    662  SG  CYS L  88      30.580  24.943  37.996  1.00 22.27           S  
ATOM    663  C   CYS L  88      27.715  23.330  37.918  1.00 18.35           C  
ATOM    664  O   CYS L  88      28.005  23.014  36.763  1.00 16.07           O  
ATOM    665  N   LEU L  89      26.510  23.849  38.246  1.00 17.33           N  
ATOM    666  CA  LEU L  89      25.505  24.099  37.246  1.00 17.26           C  
ATOM    667  CB  LEU L  89      24.423  23.000  37.230  1.00 16.25           C  
ATOM    668  CG  LEU L  89      23.308  23.198  36.187  1.00 15.71           C  
ATOM    669  CD1 LEU L  89      23.826  22.987  34.758  1.00  0.00           C  
ATOM    670  CD2 LEU L  89      22.082  22.328  36.512  1.00  7.03           C  
ATOM    671  C   LEU L  89      24.798  25.378  37.574  1.00 17.66           C  
ATOM    672  O   LEU L  89      24.460  25.636  38.728  1.00 15.85           O  
ATOM    673  N   GLN L  90      24.534  26.222  36.556  1.00 19.21           N  
ATOM    674  CA  GLN L  90      23.839  27.450  36.821  1.00 18.58           C  
ATOM    675  CB  GLN L  90      24.524  28.685  36.203  1.00 15.99           C  
ATOM    676  CG  GLN L  90      24.553  28.696  34.672  1.00 19.33           C  
ATOM    677  CD  GLN L  90      23.353  29.484  34.167  1.00 19.42           C  
ATOM    678  OE1 GLN L  90      22.785  30.302  34.888  1.00 18.66           O  
ATOM    679  NE2 GLN L  90      22.962  29.244  32.887  1.00 19.26           N  
ATOM    680  C   GLN L  90      22.468  27.322  36.239  1.00 17.73           C  
ATOM    681  O   GLN L  90      22.304  26.807  35.136  1.00 17.86           O  
ATOM    682  N   SER L  91      21.460  27.593  37.104  1.00 18.16           N  
ATOM    683  CA  SER L  91      20.045  27.579  36.842  1.00 18.82           C  
ATOM    684  CB  SER L  91      19.255  26.919  37.988  1.00 18.26           C  
ATOM    685  OG  SER L  91      19.467  27.617  39.205  1.00 19.17           O  
ATOM    686  C   SER L  91      19.474  28.952  36.597  1.00 19.55           C  
ATOM    687  O   SER L  91      18.257  29.096  36.502  1.00 19.66           O  
ATOM    688  N   PHE L  92      20.309  30.007  36.562  1.00 19.80           N  
ATOM    689  CA  PHE L  92      19.823  31.358  36.433  1.00 20.69           C  
ATOM    690  CB  PHE L  92      20.981  32.369  36.509  1.00 20.45           C  
ATOM    691  CG  PHE L  92      20.452  33.751  36.355  1.00 21.97           C  
ATOM    692  CD1 PHE L  92      19.807  34.378  37.395  1.00 25.53           C  
ATOM    693  CD2 PHE L  92      20.625  34.429  35.171  1.00 26.49           C  
ATOM    694  CE1 PHE L  92      19.325  35.656  37.249  1.00 27.35           C  
ATOM    695  CE2 PHE L  92      20.146  35.708  35.020  1.00 27.13           C  
ATOM    696  CZ  PHE L  92      19.492  36.324  36.060  1.00 28.27           C  
ATOM    697  C   PHE L  92      19.104  31.568  35.137  1.00 21.10           C  
ATOM    698  O   PHE L  92      17.969  32.045  35.130  1.00 21.46           O  
ATOM    699  N   ASN L  93      19.730  31.211  33.998  1.00 21.32           N  
ATOM    700  CA  ASN L  93      19.079  31.465  32.747  1.00 22.49           C  
ATOM    701  CB  ASN L  93      19.646  32.653  31.956  1.00 23.16           C  
ATOM    702  CG  ASN L  93      19.075  33.952  32.488  1.00 26.57           C  
ATOM    703  OD1 ASN L  93      19.637  35.020  32.255  1.00 29.31           O  
ATOM    704  ND2 ASN L  93      17.921  33.879  33.202  1.00 27.09           N  
ATOM    705  C   ASN L  93      19.258  30.307  31.835  1.00 22.13           C  
ATOM    706  O   ASN L  93      20.166  29.493  31.992  1.00 21.69           O  
ATOM    707  N   VAL L  94      18.344  30.215  30.852  1.00 21.94           N  
ATOM    708  CA  VAL L  94      18.443  29.223  29.830  1.00 21.94           C  
ATOM    709  CB  VAL L  94      17.111  28.899  29.212  1.00 22.97           C  
ATOM    710  CG1 VAL L  94      16.560  30.160  28.525  1.00 12.92           C  
ATOM    711  CG2 VAL L  94      17.289  27.707  28.264  1.00  8.91           C  
ATOM    712  C   VAL L  94      19.325  29.832  28.789  1.00 21.64           C  
ATOM    713  O   VAL L  94      19.276  31.045  28.579  1.00 22.03           O  
ATOM    714  N   PRO L  95      20.164  29.063  28.145  1.00 21.05           N  
ATOM    715  CA  PRO L  95      20.307  27.658  28.402  1.00 20.65           C  
ATOM    716  CD  PRO L  95      20.703  29.446  26.854  1.00 21.19           C  
ATOM    717  CB  PRO L  95      21.037  27.079  27.189  1.00 20.70           C  
ATOM    718  CG  PRO L  95      21.660  28.301  26.492  1.00 21.00           C  
ATOM    719  C   PRO L  95      21.037  27.428  29.681  1.00 20.46           C  
ATOM    720  O   PRO L  95      21.886  28.238  30.052  1.00 19.63           O  
ATOM    721  N   LEU L  96      20.727  26.316  30.367  1.00 19.39           N  
ATOM    722  CA  LEU L  96      21.416  26.039  31.587  1.00 19.12           C  
ATOM    723  CB  LEU L  96      20.787  24.902  32.411  1.00 19.92           C  
ATOM    724  CG  LEU L  96      19.341  25.191  32.854  1.00 23.73           C  
ATOM    725  CD1 LEU L  96      18.825  24.090  33.792  1.00 25.10           C  
ATOM    726  CD2 LEU L  96      19.202  26.604  33.442  1.00 24.48           C  
ATOM    727  C   LEU L  96      22.780  25.592  31.193  1.00 18.92           C  
ATOM    728  O   LEU L  96      22.946  24.959  30.151  1.00 17.95           O  
ATOM    729  N   THR L  97      23.805  25.936  31.997  1.00 18.88           N  
ATOM    730  CA  THR L  97      25.108  25.474  31.613  1.00 18.32           C  
ATOM    731  CB  THR L  97      26.014  26.584  31.165  1.00 17.96           C  
ATOM    732  OG1 THR L  97      26.159  27.542  32.202  1.00 18.07           O  
ATOM    733  CG2 THR L  97      25.412  27.243  29.912  1.00 19.89           C  
ATOM    734  C   THR L  97      25.764  24.789  32.773  1.00 18.00           C  
ATOM    735  O   THR L  97      25.439  25.041  33.931  1.00 16.73           O  
ATOM    736  N   PHE L  98      26.722  23.885  32.468  1.00 18.84           N  
ATOM    737  CA  PHE L  98      27.424  23.132  33.474  1.00 16.96           C  
ATOM    738  CB  PHE L  98      27.333  21.601  33.300  1.00 14.19           C  
ATOM    739  CG  PHE L  98      25.957  21.093  33.565  1.00 15.03           C  
ATOM    740  CD1 PHE L  98      24.995  21.100  32.582  1.00 14.85           C  
ATOM    741  CD2 PHE L  98      25.634  20.584  34.801  1.00 14.33           C  
ATOM    742  CE1 PHE L  98      23.731  20.621  32.831  1.00 14.13           C  
ATOM    743  CE2 PHE L  98      24.372  20.102  35.056  1.00 16.42           C  
ATOM    744  CZ  PHE L  98      23.415  20.120  34.071  1.00 14.58           C  
ATOM    745  C   PHE L  98      28.886  23.425  33.357  1.00 18.47           C  
ATOM    746  O   PHE L  98      29.373  23.831  32.304  1.00 18.37           O  
ATOM    747  N   GLY L  99      29.630  23.226  34.463  1.00 18.43           N  
ATOM    748  CA  GLY L  99      31.055  23.396  34.430  1.00 15.71           C  
ATOM    749  C   GLY L  99      31.609  22.160  33.779  1.00 18.63           C  
ATOM    750  O   GLY L  99      30.882  21.200  33.533  1.00 19.49           O  
ATOM    751  N   GLN L 100      32.922  22.168  33.474  1.00 16.42           N  
ATOM    752  CA  GLN L 100      33.609  21.085  32.816  1.00 18.41           C  
ATOM    753  CB  GLN L 100      35.079  21.388  32.485  1.00 22.25           C  
ATOM    754  CG  GLN L 100      35.322  22.733  31.812  1.00 31.56           C  
ATOM    755  CD  GLN L 100      35.635  23.700  32.942  1.00 29.90           C  
ATOM    756  OE1 GLN L 100      36.638  23.552  33.641  1.00 31.78           O  
ATOM    757  NE2 GLN L 100      34.748  24.708  33.145  1.00 22.80           N  
ATOM    758  C   GLN L 100      33.682  19.913  33.743  1.00 19.79           C  
ATOM    759  O   GLN L 100      33.750  18.766  33.304  1.00 21.16           O  
ATOM    760  N   GLY L 101      33.755  20.174  35.059  1.00 20.03           N  
ATOM    761  CA  GLY L 101      33.834  19.102  36.009  1.00 20.37           C  
ATOM    762  C   GLY L 101      35.196  19.074  36.631  1.00 21.66           C  
ATOM    763  O   GLY L 101      36.196  19.443  36.016  1.00 20.95           O  
ATOM    764  N   THR L 102      35.243  18.642  37.910  1.00 20.30           N  
ATOM    765  CA  THR L 102      36.475  18.492  38.628  1.00 19.67           C  
ATOM    766  CB  THR L 102      36.582  19.376  39.839  1.00 19.15           C  
ATOM    767  OG1 THR L 102      36.477  20.740  39.458  1.00 20.76           O  
ATOM    768  CG2 THR L 102      37.936  19.120  40.527  1.00 13.40           C  
ATOM    769  C   THR L 102      36.522  17.075  39.098  1.00 18.37           C  
ATOM    770  O   THR L 102      35.596  16.589  39.747  1.00 18.69           O  
ATOM    771  N   LYS L 103      37.623  16.373  38.783  1.00 16.87           N  
ATOM    772  CA  LYS L 103      37.739  14.992  39.140  1.00 16.54           C  
ATOM    773  CB  LYS L 103      38.547  14.210  38.095  1.00 20.75           C  
ATOM    774  CG  LYS L 103      38.689  12.718  38.378  1.00 27.82           C  
ATOM    775  CD  LYS L 103      39.287  11.964  37.191  1.00 30.62           C  
ATOM    776  CE  LYS L 103      39.627  10.506  37.494  1.00 30.72           C  
ATOM    777  NZ  LYS L 103      40.200   9.871  36.289  1.00 33.50           N1+
ATOM    778  C   LYS L 103      38.473  14.915  40.437  1.00 17.60           C  
ATOM    779  O   LYS L 103      39.612  15.365  40.548  1.00 20.70           O  
ATOM    780  N   VAL L 104      37.824  14.337  41.467  1.00 16.33           N  
ATOM    781  CA  VAL L 104      38.481  14.198  42.733  1.00 17.75           C  
ATOM    782  CB  VAL L 104      37.590  14.504  43.904  1.00 19.86           C  
ATOM    783  CG1 VAL L 104      38.349  14.192  45.205  1.00 17.96           C  
ATOM    784  CG2 VAL L 104      37.130  15.969  43.794  1.00 15.00           C  
ATOM    785  C   VAL L 104      38.903  12.771  42.844  1.00 17.35           C  
ATOM    786  O   VAL L 104      38.079  11.859  42.787  1.00 15.38           O  
ATOM    787  N   GLU L 105      40.223  12.544  42.996  1.00 19.52           N  
ATOM    788  CA  GLU L 105      40.722  11.207  43.129  1.00 19.26           C  
ATOM    789  CB  GLU L 105      41.920  10.892  42.223  1.00 21.20           C  
ATOM    790  CG  GLU L 105      42.417   9.458  42.394  1.00 30.37           C  
ATOM    791  CD  GLU L 105      43.639   9.265  41.514  1.00 35.92           C  
ATOM    792  OE1 GLU L 105      44.530  10.155  41.533  1.00 37.36           O  
ATOM    793  OE2 GLU L 105      43.695   8.225  40.807  1.00 34.02           O1-
ATOM    794  C   GLU L 105      41.201  11.067  44.538  1.00 20.78           C  
ATOM    795  O   GLU L 105      41.726  12.014  45.119  1.00 18.90           O  
ATOM    796  N   ILE L 106      41.027   9.866  45.128  1.00 22.38           N  
ATOM    797  CA  ILE L 106      41.422   9.673  46.492  1.00 19.98           C  
ATOM    798  CB  ILE L 106      40.566   8.689  47.234  1.00 23.58           C  
ATOM    799  CG1 ILE L 106      39.108   9.179  47.281  1.00 25.97           C  
ATOM    800  CG2 ILE L 106      41.184   8.481  48.627  1.00 26.37           C  
ATOM    801  CD1 ILE L 106      38.934  10.523  47.989  1.00 32.74           C  
ATOM    802  C   ILE L 106      42.819   9.159  46.498  1.00 18.47           C  
ATOM    803  O   ILE L 106      43.160   8.215  45.786  1.00 21.32           O  
ATOM    804  N   LYS L 107      43.676   9.811  47.301  1.00 19.12           N  
ATOM    805  CA  LYS L 107      45.040   9.406  47.403  1.00 23.35           C  
ATOM    806  CB  LYS L 107      45.938  10.505  47.998  1.00 25.27           C  
ATOM    807  CG  LYS L 107      47.433  10.271  47.782  1.00 28.87           C  
ATOM    808  CD  LYS L 107      47.860  10.415  46.319  1.00 35.84           C  
ATOM    809  CE  LYS L 107      49.363  10.241  46.096  1.00 41.41           C  
ATOM    810  NZ  LYS L 107      49.675  10.357  44.654  1.00 42.37           N1+
ATOM    811  C   LYS L 107      45.050   8.217  48.356  1.00 23.05           C  
ATOM    812  O   LYS L 107      44.539   8.370  49.498  1.00 25.90           O  
ATOM    813  OXT LYS L 107      45.559   7.138  47.950  1.00  0.00           O1-
TER     814      LYS L 107 
ATOM    815  N   GLU H 108       8.960   5.637  46.067  1.00 42.88           N1+
ATOM    816  CA  GLU H 108       9.617   6.961  46.095  1.00 51.27           C  
ATOM    817  CB  GLU H 108      11.091   6.823  46.526  1.00 61.14           C  
ATOM    818  CG  GLU H 108      11.774   8.152  46.863  1.00 71.36           C  
ATOM    819  CD  GLU H 108      13.280   7.936  46.844  1.00 73.58           C  
ATOM    820  OE1 GLU H 108      13.749   6.984  47.521  1.00 61.19           O  
ATOM    821  OE2 GLU H 108      13.978   8.719  46.146  1.00  0.00           O1-
ATOM    822  C   GLU H 108       9.582   7.572  44.732  1.00 45.05           C  
ATOM    823  O   GLU H 108       8.980   7.028  43.806  1.00 43.67           O  
ATOM    824  N   VAL H 109      10.229   8.740  44.580  1.00 35.61           N  
ATOM    825  CA  VAL H 109      10.259   9.399  43.313  1.00 33.54           C  
ATOM    826  CB  VAL H 109      10.779  10.802  43.408  1.00 34.05           C  
ATOM    827  CG1 VAL H 109      10.887  11.389  41.993  1.00 35.46           C  
ATOM    828  CG2 VAL H 109       9.856  11.595  44.350  1.00 31.62           C  
ATOM    829  C   VAL H 109      11.180   8.627  42.423  1.00 33.59           C  
ATOM    830  O   VAL H 109      12.288   8.269  42.820  1.00 33.23           O  
ATOM    831  N   GLN H 110      10.731   8.332  41.184  1.00 29.40           N  
ATOM    832  CA  GLN H 110      11.572   7.597  40.281  1.00 31.09           C  
ATOM    833  CB  GLN H 110      11.313   6.081  40.262  1.00 35.19           C  
ATOM    834  CG  GLN H 110      11.690   5.348  41.544  1.00 41.53           C  
ATOM    835  CD  GLN H 110      11.363   3.878  41.325  1.00 48.19           C  
ATOM    836  OE1 GLN H 110      11.950   3.224  40.465  1.00 53.53           O  
ATOM    837  NE2 GLN H 110      10.395   3.342  42.115  1.00 51.50           N  
ATOM    838  C   GLN H 110      11.303   8.044  38.880  1.00 30.19           C  
ATOM    839  O   GLN H 110      10.190   8.441  38.538  1.00 28.86           O  
ATOM    840  N   LEU H 111      12.351   7.989  38.033  1.00 26.44           N  
ATOM    841  CA  LEU H 111      12.220   8.321  36.641  1.00 27.12           C  
ATOM    842  CB  LEU H 111      12.975   9.606  36.260  1.00 23.84           C  
ATOM    843  CG  LEU H 111      12.440  10.872  36.954  1.00 23.43           C  
ATOM    844  CD1 LEU H 111      13.231  12.120  36.535  1.00 21.21           C  
ATOM    845  CD2 LEU H 111      10.930  11.035  36.731  1.00 21.14           C  
ATOM    846  C   LEU H 111      12.838   7.200  35.857  1.00 27.01           C  
ATOM    847  O   LEU H 111      14.021   6.903  36.019  1.00 27.06           O  
ATOM    848  N   VAL H 112      12.057   6.543  34.974  1.00 26.05           N  
ATOM    849  CA  VAL H 112      12.613   5.460  34.209  1.00 25.95           C  
ATOM    850  CB  VAL H 112      11.819   4.193  34.332  1.00 27.63           C  
ATOM    851  CG1 VAL H 112      12.455   3.119  33.433  1.00 28.75           C  
ATOM    852  CG2 VAL H 112      11.748   3.808  35.821  1.00 17.66           C  
ATOM    853  C   VAL H 112      12.612   5.853  32.762  1.00 26.03           C  
ATOM    854  O   VAL H 112      11.561   6.126  32.183  1.00 29.41           O  
ATOM    855  N   GLU H 113      13.807   5.886  32.133  1.00 25.71           N  
ATOM    856  CA  GLU H 113      13.898   6.258  30.746  1.00 23.10           C  
ATOM    857  CB  GLU H 113      15.170   7.041  30.366  1.00 22.52           C  
ATOM    858  CG  GLU H 113      15.324   8.406  31.035  1.00 23.23           C  
ATOM    859  CD  GLU H 113      16.297   8.258  32.195  1.00 27.10           C  
ATOM    860  OE1 GLU H 113      16.287   7.179  32.845  1.00 29.27           O  
ATOM    861  OE2 GLU H 113      17.071   9.220  32.443  1.00 30.18           O1-
ATOM    862  C   GLU H 113      13.948   5.017  29.911  1.00 27.91           C  
ATOM    863  O   GLU H 113      14.334   3.947  30.378  1.00 26.94           O  
ATOM    864  N   SER H 114      13.536   5.142  28.632  1.00 26.24           N  
ATOM    865  CA  SER H 114      13.600   4.043  27.711  1.00 26.99           C  
ATOM    866  CB  SER H 114      12.379   3.109  27.781  1.00 30.71           C  
ATOM    867  OG  SER H 114      11.202   3.816  27.421  1.00 34.04           O  
ATOM    868  C   SER H 114      13.653   4.614  26.324  1.00 26.36           C  
ATOM    869  O   SER H 114      13.449   5.812  26.131  1.00 24.66           O  
ATOM    870  N   GLY H 115      13.944   3.757  25.317  1.00 24.98           N  
ATOM    871  CA  GLY H 115      13.909   4.183  23.943  1.00 24.76           C  
ATOM    872  C   GLY H 115      15.271   4.348  23.325  1.00 28.76           C  
ATOM    873  O   GLY H 115      15.368   4.525  22.112  1.00 30.60           O  
ATOM    874  N   GLY H 116      16.364   4.270  24.104  1.00 27.23           N  
ATOM    875  CA  GLY H 116      17.662   4.501  23.523  1.00 25.68           C  
ATOM    876  C   GLY H 116      18.045   3.341  22.659  1.00 26.76           C  
ATOM    877  O   GLY H 116      17.389   2.302  22.659  1.00 28.51           O  
ATOM    878  N   GLY H 117      19.135   3.498  21.877  1.00 29.51           N  
ATOM    879  CA  GLY H 117      19.546   2.413  21.031  1.00 28.52           C  
ATOM    880  C   GLY H 117      20.402   2.943  19.923  1.00 25.92           C  
ATOM    881  O   GLY H 117      20.861   4.083  19.951  1.00 28.25           O  
ATOM    882  N   LEU H 118      20.632   2.093  18.900  1.00 24.58           N  
ATOM    883  CA  LEU H 118      21.482   2.444  17.800  1.00 26.42           C  
ATOM    884  CB  LEU H 118      22.310   1.233  17.317  1.00 28.29           C  
ATOM    885  CG  LEU H 118      23.415   1.508  16.276  1.00 30.86           C  
ATOM    886  CD1 LEU H 118      24.175   0.214  15.959  1.00 25.12           C  
ATOM    887  CD2 LEU H 118      22.881   2.163  14.995  1.00 31.09           C  
ATOM    888  C   LEU H 118      20.607   2.947  16.689  1.00 28.40           C  
ATOM    889  O   LEU H 118      19.572   2.357  16.384  1.00 27.20           O  
ATOM    890  N   VAL H 119      20.996   4.090  16.080  1.00 28.39           N  
ATOM    891  CA  VAL H 119      20.245   4.672  15.000  1.00 30.98           C  
ATOM    892  CB  VAL H 119      19.379   5.815  15.448  1.00 30.67           C  
ATOM    893  CG1 VAL H 119      18.721   6.459  14.221  1.00 32.30           C  
ATOM    894  CG2 VAL H 119      18.368   5.287  16.476  1.00 29.27           C  
ATOM    895  C   VAL H 119      21.221   5.221  14.001  1.00 31.00           C  
ATOM    896  O   VAL H 119      22.291   5.709  14.359  1.00 33.35           O  
ATOM    897  N   GLN H 120      20.868   5.168  12.701  1.00 27.09           N  
ATOM    898  CA  GLN H 120      21.770   5.653  11.694  1.00 28.38           C  
ATOM    899  CB  GLN H 120      21.479   5.122  10.282  1.00 32.88           C  
ATOM    900  CG  GLN H 120      21.706   3.614  10.160  1.00 37.24           C  
ATOM    901  CD  GLN H 120      21.415   3.216   8.723  1.00 43.99           C  
ATOM    902  OE1 GLN H 120      20.518   2.419   8.456  1.00 55.08           O  
ATOM    903  NE2 GLN H 120      22.198   3.787   7.771  1.00 37.61           N  
ATOM    904  C   GLN H 120      21.695   7.144  11.661  1.00 26.27           C  
ATOM    905  O   GLN H 120      20.720   7.750  12.101  1.00 31.36           O  
ATOM    906  N   PRO H 121      22.729   7.749  11.144  1.00 25.84           N  
ATOM    907  CA  PRO H 121      22.772   9.180  11.085  1.00 25.31           C  
ATOM    908  CD  PRO H 121      24.057   7.157  11.168  1.00 28.71           C  
ATOM    909  CB  PRO H 121      24.185   9.528  10.620  1.00 27.37           C  
ATOM    910  CG  PRO H 121      25.034   8.347  11.134  1.00 27.53           C  
ATOM    911  C   PRO H 121      21.677   9.685  10.209  1.00 28.19           C  
ATOM    912  O   PRO H 121      21.402   9.069   9.181  1.00 28.49           O  
ATOM    913  N   GLY H 122      21.036  10.800  10.607  1.00 28.66           N  
ATOM    914  CA  GLY H 122      19.970  11.361   9.834  1.00 27.66           C  
ATOM    915  C   GLY H 122      18.699  10.672  10.226  1.00 27.82           C  
ATOM    916  O   GLY H 122      17.629  10.996   9.714  1.00 29.25           O  
ATOM    917  N   GLY H 123      18.781   9.709  11.167  1.00 25.04           N  
ATOM    918  CA  GLY H 123      17.613   8.967  11.555  1.00 25.85           C  
ATOM    919  C   GLY H 123      16.900   9.711  12.641  1.00 27.97           C  
ATOM    920  O   GLY H 123      17.235  10.851  12.957  1.00 28.63           O  
ATOM    921  N   SER H 124      15.871   9.068  13.237  1.00 29.03           N  
ATOM    922  CA  SER H 124      15.117   9.703  14.284  1.00 31.17           C  
ATOM    923  CB  SER H 124      13.738  10.216  13.834  1.00 33.63           C  
ATOM    924  OG  SER H 124      12.885   9.126  13.522  1.00 38.45           O  
ATOM    925  C   SER H 124      14.875   8.708  15.380  1.00 30.00           C  
ATOM    926  O   SER H 124      14.911   7.498  15.159  1.00 29.12           O  
ATOM    927  N   LEU H 125      14.648   9.206  16.616  1.00 28.56           N  
ATOM    928  CA  LEU H 125      14.412   8.314  17.715  1.00 25.84           C  
ATOM    929  CB  LEU H 125      15.721   7.852  18.380  1.00 28.98           C  
ATOM    930  CG  LEU H 125      15.542   6.777  19.465  1.00 31.50           C  
ATOM    931  CD1 LEU H 125      14.925   5.498  18.878  1.00 32.09           C  
ATOM    932  CD2 LEU H 125      16.869   6.506  20.193  1.00 34.03           C  
ATOM    933  C   LEU H 125      13.582   9.037  18.735  1.00 22.65           C  
ATOM    934  O   LEU H 125      13.634  10.261  18.840  1.00 25.23           O  
ATOM    935  N   ARG H 126      12.774   8.287  19.515  1.00 21.29           N  
ATOM    936  CA  ARG H 126      11.925   8.902  20.497  1.00 21.89           C  
ATOM    937  CB  ARG H 126      10.443   8.594  20.232  1.00 24.69           C  
ATOM    938  CG  ARG H 126       9.443   9.357  21.096  1.00 30.25           C  
ATOM    939  CD  ARG H 126       8.001   8.957  20.778  1.00 32.97           C  
ATOM    940  NE  ARG H 126       7.087   9.880  21.503  1.00 32.25           N  
ATOM    941  CZ  ARG H 126       5.754   9.596  21.565  1.00 32.96           C  
ATOM    942  NH1 ARG H 126       5.276   8.445  21.009  1.00 37.78           N1+
ATOM    943  NH2 ARG H 126       4.898  10.461  22.182  1.00 31.33           N  
ATOM    944  C   ARG H 126      12.267   8.330  21.840  1.00 23.04           C  
ATOM    945  O   ARG H 126      12.186   7.121  22.053  1.00 24.14           O  
ATOM    946  N   LEU H 127      12.649   9.198  22.797  1.00 21.23           N  
ATOM    947  CA  LEU H 127      12.992   8.746  24.114  1.00 20.17           C  
ATOM    948  CB  LEU H 127      14.199   9.483  24.714  1.00 19.63           C  
ATOM    949  CG  LEU H 127      15.498   9.298  23.909  1.00 20.44           C  
ATOM    950  CD1 LEU H 127      16.668  10.049  24.563  1.00 18.40           C  
ATOM    951  CD2 LEU H 127      15.806   7.811  23.672  1.00 19.23           C  
ATOM    952  C   LEU H 127      11.825   9.040  24.999  1.00 21.79           C  
ATOM    953  O   LEU H 127      11.103  10.012  24.788  1.00 23.10           O  
ATOM    954  N   SER H 128      11.594   8.181  26.009  1.00 21.17           N  
ATOM    955  CA  SER H 128      10.509   8.435  26.906  1.00 21.76           C  
ATOM    956  CB  SER H 128       9.290   7.523  26.668  1.00 21.87           C  
ATOM    957  OG  SER H 128       9.683   6.162  26.647  1.00 33.02           O  
ATOM    958  C   SER H 128      11.010   8.283  28.308  1.00 23.47           C  
ATOM    959  O   SER H 128      11.978   7.568  28.571  1.00 23.80           O  
ATOM    960  N   CYS H 129      10.381   9.018  29.245  1.00 23.19           N  
ATOM    961  CA  CYS H 129      10.754   8.986  30.629  1.00 23.63           C  
ATOM    962  CB  CYS H 129      11.489  10.283  31.055  1.00 24.14           C  
ATOM    963  SG  CYS H 129      11.963  10.364  32.811  1.00 34.93           S  
ATOM    964  C   CYS H 129       9.486   8.852  31.420  1.00 24.39           C  
ATOM    965  O   CYS H 129       8.636   9.742  31.400  1.00 27.97           O  
ATOM    966  N   VAL H 130       9.327   7.724  32.145  1.00 21.34           N  
ATOM    967  CA  VAL H 130       8.131   7.500  32.910  1.00 20.63           C  
ATOM    968  CB  VAL H 130       7.708   6.059  32.951  1.00 22.90           C  
ATOM    969  CG1 VAL H 130       7.357   5.618  31.520  1.00  0.00           C  
ATOM    970  CG2 VAL H 130       8.827   5.224  33.596  1.00  0.00           C  
ATOM    971  C   VAL H 130       8.398   7.943  34.313  1.00 22.38           C  
ATOM    972  O   VAL H 130       9.388   7.553  34.929  1.00 23.79           O  
ATOM    973  N   THR H 131       7.496   8.772  34.865  1.00 19.37           N  
ATOM    974  CA  THR H 131       7.727   9.321  36.168  1.00 19.52           C  
ATOM    975  CB  THR H 131       7.534  10.808  36.216  1.00 21.44           C  
ATOM    976  OG1 THR H 131       6.181  11.129  35.929  1.00  0.00           O  
ATOM    977  CG2 THR H 131       8.458  11.458  35.174  1.00  0.00           C  
ATOM    978  C   THR H 131       6.754   8.734  37.136  1.00 20.82           C  
ATOM    979  O   THR H 131       5.635   8.374  36.772  1.00 22.87           O  
ATOM    980  N   SER H 132       7.187   8.592  38.407  1.00 21.28           N  
ATOM    981  CA  SER H 132       6.310   8.090  39.422  1.00 24.13           C  
ATOM    982  CB  SER H 132       6.304   6.554  39.528  1.00 25.54           C  
ATOM    983  OG  SER H 132       7.579   6.085  39.941  1.00 34.50           O  
ATOM    984  C   SER H 132       6.787   8.616  40.740  1.00 24.79           C  
ATOM    985  O   SER H 132       7.933   9.041  40.874  1.00 23.08           O  
ATOM    986  N   GLY H 133       5.860   8.707  41.726  1.00 28.41           N  
ATOM    987  CA  GLY H 133       6.178   9.153  43.059  1.00 28.63           C  
ATOM    988  C   GLY H 133       5.793  10.591  43.316  1.00 29.04           C  
ATOM    989  O   GLY H 133       5.804  11.019  44.470  1.00 29.78           O  
ATOM    990  N   PHE H 134       5.455  11.402  42.292  1.00 27.75           N  
ATOM    991  CA  PHE H 134       5.080  12.762  42.601  1.00 27.61           C  
ATOM    992  CB  PHE H 134       6.266  13.759  42.612  1.00 27.36           C  
ATOM    993  CG  PHE H 134       6.931  13.817  41.277  1.00 27.62           C  
ATOM    994  CD1 PHE H 134       7.779  12.812  40.871  1.00 27.15           C  
ATOM    995  CD2 PHE H 134       6.733  14.889  40.434  1.00 26.15           C  
ATOM    996  CE1 PHE H 134       8.400  12.866  39.645  1.00 27.87           C  
ATOM    997  CE2 PHE H 134       7.353  14.948  39.206  1.00 27.25           C  
ATOM    998  CZ  PHE H 134       8.187  13.933  38.807  1.00 25.60           C  
ATOM    999  C   PHE H 134       4.063  13.226  41.612  1.00 27.67           C  
ATOM   1000  O   PHE H 134       3.755  12.520  40.651  1.00 27.42           O  
ATOM   1001  N   THR H 135       3.491  14.430  41.831  1.00 26.98           N  
ATOM   1002  CA  THR H 135       2.520  14.892  40.887  1.00 26.26           C  
ATOM   1003  CB  THR H 135       1.487  15.830  41.455  1.00 26.67           C  
ATOM   1004  OG1 THR H 135       0.511  16.132  40.471  1.00 26.89           O  
ATOM   1005  CG2 THR H 135       2.157  17.113  41.963  1.00 25.98           C  
ATOM   1006  C   THR H 135       3.298  15.538  39.787  1.00 26.13           C  
ATOM   1007  O   THR H 135       3.910  16.593  39.935  1.00 26.03           O  
ATOM   1008  N   PHE H 136       3.272  14.866  38.631  1.00 26.35           N  
ATOM   1009  CA  PHE H 136       4.040  15.164  37.461  1.00 26.49           C  
ATOM   1010  CB  PHE H 136       3.791  14.100  36.373  1.00 25.63           C  
ATOM   1011  CG  PHE H 136       4.655  14.337  35.186  1.00 25.54           C  
ATOM   1012  CD1 PHE H 136       6.011  14.115  35.248  1.00 25.33           C  
ATOM   1013  CD2 PHE H 136       4.098  14.744  33.996  1.00 23.57           C  
ATOM   1014  CE1 PHE H 136       6.804  14.323  34.144  1.00 25.48           C  
ATOM   1015  CE2 PHE H 136       4.885  14.951  32.888  1.00 25.20           C  
ATOM   1016  CZ  PHE H 136       6.240  14.742  32.962  1.00 24.71           C  
ATOM   1017  C   PHE H 136       3.715  16.527  36.923  1.00 26.48           C  
ATOM   1018  O   PHE H 136       4.614  17.292  36.584  1.00 26.73           O  
ATOM   1019  N   ARG H 137       2.424  16.892  36.888  1.00 27.53           N  
ATOM   1020  CA  ARG H 137       1.972  18.113  36.274  1.00 28.41           C  
ATOM   1021  CB  ARG H 137       0.457  18.320  36.407  1.00 29.87           C  
ATOM   1022  CG  ARG H 137       0.021  18.425  37.869  1.00 30.25           C  
ATOM   1023  CD  ARG H 137      -1.448  18.796  38.054  1.00 35.08           C  
ATOM   1024  NE  ARG H 137      -2.250  17.823  37.261  1.00 38.56           N  
ATOM   1025  CZ  ARG H 137      -2.573  16.610  37.789  1.00 40.12           C  
ATOM   1026  NH1 ARG H 137      -2.152  16.268  39.040  1.00 38.38           N1+
ATOM   1027  NH2 ARG H 137      -3.322  15.729  37.058  1.00 39.80           N  
ATOM   1028  C   ARG H 137       2.598  19.305  36.932  1.00 28.14           C  
ATOM   1029  O   ARG H 137       2.787  20.341  36.299  1.00 27.51           O  
ATOM   1030  N   LYS H 138       2.882  19.215  38.238  1.00 28.53           N  
ATOM   1031  CA  LYS H 138       3.410  20.335  38.958  1.00 28.87           C  
ATOM   1032  CB  LYS H 138       3.410  20.156  40.486  1.00 28.99           C  
ATOM   1033  CG  LYS H 138       2.009  20.269  41.090  1.00 31.44           C  
ATOM   1034  CD  LYS H 138       1.952  19.980  42.589  1.00  9.87           C  
ATOM   1035  CE  LYS H 138       0.524  19.900  43.135  1.00  8.47           C  
ATOM   1036  NZ  LYS H 138       0.537  19.467  44.550  1.00  6.41           N1+
ATOM   1037  C   LYS H 138       4.799  20.717  38.530  1.00 28.03           C  
ATOM   1038  O   LYS H 138       5.178  21.871  38.723  1.00 28.12           O  
ATOM   1039  N   PHE H 139       5.616  19.794  37.973  1.00 27.31           N  
ATOM   1040  CA  PHE H 139       6.999  20.165  37.774  1.00 27.26           C  
ATOM   1041  CB  PHE H 139       7.966  19.184  38.457  1.00 28.39           C  
ATOM   1042  CG  PHE H 139       7.626  19.176  39.910  1.00 30.06           C  
ATOM   1043  CD1 PHE H 139       6.588  18.397  40.369  1.00 30.32           C  
ATOM   1044  CD2 PHE H 139       8.338  19.932  40.814  1.00 30.93           C  
ATOM   1045  CE1 PHE H 139       6.261  18.376  41.703  1.00 31.01           C  
ATOM   1046  CE2 PHE H 139       8.015  19.916  42.152  1.00 31.64           C  
ATOM   1047  CZ  PHE H 139       6.976  19.136  42.597  1.00 31.69           C  
ATOM   1048  C   PHE H 139       7.417  20.257  36.321  1.00 26.98           C  
ATOM   1049  O   PHE H 139       6.802  19.657  35.441  1.00 26.63           O  
ATOM   1050  N   GLY H 140       8.486  21.062  36.053  1.00 18.41           N  
ATOM   1051  CA  GLY H 140       9.062  21.265  34.760  1.00 18.65           C  
ATOM   1052  C   GLY H 140       9.999  20.115  34.612  1.00 19.54           C  
ATOM   1053  O   GLY H 140      10.483  19.590  35.614  1.00 19.23           O  
ATOM   1054  N   MET H 141      10.293  19.693  33.367  1.00 20.60           N  
ATOM   1055  CA  MET H 141      11.155  18.559  33.218  1.00 21.45           C  
ATOM   1056  CB  MET H 141      10.429  17.309  32.695  1.00 20.13           C  
ATOM   1057  CG  MET H 141       9.363  16.780  33.661  1.00 19.57           C  
ATOM   1058  SD  MET H 141      10.022  16.150  35.234  1.00 22.78           S  
ATOM   1059  CE  MET H 141      10.766  14.659  34.513  1.00 17.58           C  
ATOM   1060  C   MET H 141      12.215  18.914  32.230  1.00 23.23           C  
ATOM   1061  O   MET H 141      11.993  19.728  31.334  1.00 22.10           O  
ATOM   1062  N   SER H 142      13.411  18.307  32.377  1.00 21.65           N  
ATOM   1063  CA  SER H 142      14.480  18.640  31.485  1.00 19.67           C  
ATOM   1064  CB  SER H 142      15.595  19.472  32.147  1.00 21.60           C  
ATOM   1065  OG  SER H 142      15.103  20.755  32.500  1.00 23.86           O  
ATOM   1066  C   SER H 142      15.129  17.390  30.985  1.00 19.97           C  
ATOM   1067  O   SER H 142      15.002  16.316  31.572  1.00 19.59           O  
ATOM   1068  N   TRP H 143      15.812  17.510  29.828  1.00 18.89           N  
ATOM   1069  CA  TRP H 143      16.604  16.434  29.319  1.00 18.92           C  
ATOM   1070  CB  TRP H 143      16.258  16.018  27.877  1.00 18.10           C  
ATOM   1071  CG  TRP H 143      14.941  15.294  27.734  1.00 18.28           C  
ATOM   1072  CD2 TRP H 143      14.780  13.884  27.949  1.00 18.52           C  
ATOM   1073  CD1 TRP H 143      13.709  15.776  27.399  1.00 18.07           C  
ATOM   1074  NE1 TRP H 143      12.790  14.754  27.389  1.00 17.12           N  
ATOM   1075  CE2 TRP H 143      13.436  13.583  27.727  1.00 15.87           C  
ATOM   1076  CE3 TRP H 143      15.678  12.918  28.303  1.00 19.35           C  
ATOM   1077  CZ2 TRP H 143      12.970  12.305  27.856  1.00 18.64           C  
ATOM   1078  CZ3 TRP H 143      15.205  11.630  28.432  1.00 18.86           C  
ATOM   1079  CH2 TRP H 143      13.876  11.331  28.213  1.00 18.82           C  
ATOM   1080  C   TRP H 143      18.018  16.931  29.323  1.00 19.96           C  
ATOM   1081  O   TRP H 143      18.288  18.059  28.911  1.00 20.39           O  
ATOM   1082  N   VAL H 144      18.952  16.096  29.824  1.00 18.25           N  
ATOM   1083  CA  VAL H 144      20.349  16.435  29.893  1.00 16.11           C  
ATOM   1084  CB  VAL H 144      20.847  16.603  31.298  1.00 18.73           C  
ATOM   1085  CG1 VAL H 144      22.361  16.866  31.260  1.00 17.74           C  
ATOM   1086  CG2 VAL H 144      20.037  17.722  31.972  1.00 16.69           C  
ATOM   1087  C   VAL H 144      21.103  15.285  29.295  1.00 15.78           C  
ATOM   1088  O   VAL H 144      20.689  14.135  29.436  1.00 20.21           O  
ATOM   1089  N   ARG H 145      22.237  15.552  28.605  1.00 17.78           N  
ATOM   1090  CA  ARG H 145      22.937  14.450  27.995  1.00 16.80           C  
ATOM   1091  CB  ARG H 145      22.762  14.368  26.467  1.00 17.42           C  
ATOM   1092  CG  ARG H 145      23.268  15.592  25.703  1.00 16.54           C  
ATOM   1093  CD  ARG H 145      23.073  15.466  24.190  1.00 18.39           C  
ATOM   1094  NE  ARG H 145      23.578  16.717  23.559  1.00 20.70           N  
ATOM   1095  CZ  ARG H 145      23.307  16.970  22.245  1.00 20.95           C  
ATOM   1096  NH1 ARG H 145      22.585  16.073  21.512  1.00 19.80           N1+
ATOM   1097  NH2 ARG H 145      23.753  18.123  21.666  1.00 21.52           N  
ATOM   1098  C   ARG H 145      24.406  14.529  28.277  1.00 18.22           C  
ATOM   1099  O   ARG H 145      24.940  15.581  28.627  1.00 17.50           O  
ATOM   1100  N   GLN H 146      25.095  13.373  28.158  1.00 20.57           N  
ATOM   1101  CA  GLN H 146      26.508  13.328  28.399  1.00 20.47           C  
ATOM   1102  CB  GLN H 146      26.840  12.750  29.788  1.00 17.12           C  
ATOM   1103  CG  GLN H 146      28.318  12.813  30.171  1.00 17.40           C  
ATOM   1104  CD  GLN H 146      28.441  12.252  31.582  1.00 17.38           C  
ATOM   1105  OE1 GLN H 146      27.499  11.673  32.119  1.00 20.19           O  
ATOM   1106  NE2 GLN H 146      29.635  12.434  32.207  1.00 17.96           N  
ATOM   1107  C   GLN H 146      27.142  12.449  27.359  1.00 15.24           C  
ATOM   1108  O   GLN H 146      26.887  11.248  27.302  1.00 18.63           O  
ATOM   1109  N   ALA H 147      28.006  13.033  26.506  1.00 17.31           N  
ATOM   1110  CA  ALA H 147      28.673  12.246  25.508  1.00 19.62           C  
ATOM   1111  CB  ALA H 147      29.392  13.081  24.434  1.00 21.78           C  
ATOM   1112  C   ALA H 147      29.694  11.426  26.222  1.00 25.03           C  
ATOM   1113  O   ALA H 147      30.173  11.808  27.287  1.00 26.73           O  
ATOM   1114  N   PRO H 148      30.027  10.292  25.668  1.00 27.36           N  
ATOM   1115  CA  PRO H 148      30.944   9.393  26.311  1.00 28.41           C  
ATOM   1116  CD  PRO H 148      30.019  10.115  24.225  1.00 26.52           C  
ATOM   1117  CB  PRO H 148      31.203   8.285  25.297  1.00 28.94           C  
ATOM   1118  CG  PRO H 148      31.069   9.024  23.952  1.00 28.37           C  
ATOM   1119  C   PRO H 148      32.216  10.089  26.684  1.00 27.10           C  
ATOM   1120  O   PRO H 148      32.845  10.698  25.819  1.00 27.69           O  
ATOM   1121  N   GLY H 149      32.612  10.003  27.969  1.00 26.39           N  
ATOM   1122  CA  GLY H 149      33.861  10.553  28.411  1.00 25.21           C  
ATOM   1123  C   GLY H 149      33.787  12.047  28.463  1.00 28.33           C  
ATOM   1124  O   GLY H 149      34.816  12.715  28.544  1.00 24.61           O  
ATOM   1125  N   LYS H 150      32.575  12.626  28.429  1.00 24.93           N  
ATOM   1126  CA  LYS H 150      32.524  14.058  28.452  1.00 24.19           C  
ATOM   1127  CB  LYS H 150      32.046  14.695  27.139  1.00 28.11           C  
ATOM   1128  CG  LYS H 150      33.129  14.651  26.062  1.00 33.89           C  
ATOM   1129  CD  LYS H 150      32.647  15.054  24.672  1.00 39.30           C  
ATOM   1130  CE  LYS H 150      33.756  15.002  23.623  1.00 45.15           C  
ATOM   1131  NZ  LYS H 150      33.232  15.441  22.313  1.00 42.90           N1+
ATOM   1132  C   LYS H 150      31.639  14.523  29.562  1.00 25.87           C  
ATOM   1133  O   LYS H 150      31.220  13.744  30.418  1.00 24.30           O  
ATOM   1134  N   GLY H 151      31.364  15.843  29.578  1.00 22.22           N  
ATOM   1135  CA  GLY H 151      30.614  16.461  30.633  1.00 23.21           C  
ATOM   1136  C   GLY H 151      29.147  16.429  30.340  1.00 24.52           C  
ATOM   1137  O   GLY H 151      28.687  15.784  29.400  1.00 22.95           O  
ATOM   1138  N   LEU H 152      28.377  17.155  31.178  1.00 23.04           N  
ATOM   1139  CA  LEU H 152      26.948  17.216  31.100  1.00 23.90           C  
ATOM   1140  CB  LEU H 152      26.289  17.413  32.476  1.00 17.93           C  
ATOM   1141  CG  LEU H 152      26.547  16.259  33.463  1.00 17.90           C  
ATOM   1142  CD1 LEU H 152      25.862  16.524  34.812  1.00 16.72           C  
ATOM   1143  CD2 LEU H 152      26.147  14.904  32.860  1.00 17.02           C  
ATOM   1144  C   LEU H 152      26.560  18.395  30.266  1.00 21.18           C  
ATOM   1145  O   LEU H 152      27.166  19.463  30.361  1.00 21.60           O  
ATOM   1146  N   GLU H 153      25.533  18.216  29.407  1.00 20.98           N  
ATOM   1147  CA  GLU H 153      25.052  19.280  28.572  1.00 21.04           C  
ATOM   1148  CB  GLU H 153      25.404  19.088  27.086  1.00 24.22           C  
ATOM   1149  CG  GLU H 153      24.935  20.234  26.187  1.00 27.89           C  
ATOM   1150  CD  GLU H 153      25.348  19.911  24.757  1.00 31.48           C  
ATOM   1151  OE1 GLU H 153      25.826  18.770  24.522  1.00 31.24           O  
ATOM   1152  OE2 GLU H 153      25.185  20.800  23.879  1.00 44.97           O1-
ATOM   1153  C   GLU H 153      23.552  19.288  28.658  1.00 19.11           C  
ATOM   1154  O   GLU H 153      22.911  18.245  28.545  1.00 18.37           O  
ATOM   1155  N   TRP H 154      22.949  20.479  28.862  1.00 19.53           N  
ATOM   1156  CA  TRP H 154      21.516  20.594  28.948  1.00 17.41           C  
ATOM   1157  CB  TRP H 154      21.073  21.879  29.664  1.00 17.03           C  
ATOM   1158  CG  TRP H 154      19.593  22.151  29.616  1.00 18.77           C  
ATOM   1159  CD2 TRP H 154      19.013  23.157  28.775  1.00 18.78           C  
ATOM   1160  CD1 TRP H 154      18.566  21.583  30.310  1.00 19.56           C  
ATOM   1161  NE1 TRP H 154      17.377  22.173  29.951  1.00 19.73           N  
ATOM   1162  CE2 TRP H 154      17.639  23.144  29.007  1.00 21.88           C  
ATOM   1163  CE3 TRP H 154      19.581  24.023  27.886  1.00 21.63           C  
ATOM   1164  CZ2 TRP H 154      16.808  24.005  28.348  1.00 21.77           C  
ATOM   1165  CZ3 TRP H 154      18.739  24.885  27.219  1.00 21.75           C  
ATOM   1166  CH2 TRP H 154      17.379  24.877  27.447  1.00 21.15           C  
ATOM   1167  C   TRP H 154      20.939  20.598  27.560  1.00 17.83           C  
ATOM   1168  O   TRP H 154      21.414  21.330  26.696  1.00 20.26           O  
ATOM   1169  N   VAL H 155      19.996  19.667  27.286  1.00 18.89           N  
ATOM   1170  CA  VAL H 155      19.318  19.544  26.020  1.00 17.04           C  
ATOM   1171  CB  VAL H 155      18.919  18.128  25.735  1.00 18.91           C  
ATOM   1172  CG1 VAL H 155      18.203  18.087  24.374  1.00 20.37           C  
ATOM   1173  CG2 VAL H 155      20.177  17.244  25.815  1.00 21.42           C  
ATOM   1174  C   VAL H 155      18.079  20.388  25.842  1.00 20.77           C  
ATOM   1175  O   VAL H 155      17.954  21.115  24.856  1.00 19.28           O  
ATOM   1176  N   ALA H 156      17.111  20.303  26.788  1.00 18.33           N  
ATOM   1177  CA  ALA H 156      15.852  20.974  26.580  1.00 19.41           C  
ATOM   1178  CB  ALA H 156      14.983  20.317  25.497  1.00 20.30           C  
ATOM   1179  C   ALA H 156      15.044  20.967  27.845  1.00 21.89           C  
ATOM   1180  O   ALA H 156      15.305  20.185  28.758  1.00 18.78           O  
ATOM   1181  N   SER H 157      14.028  21.862  27.922  1.00 20.46           N  
ATOM   1182  CA  SER H 157      13.181  21.943  29.084  1.00 17.62           C  
ATOM   1183  CB  SER H 157      13.558  23.079  30.052  1.00 18.47           C  
ATOM   1184  OG  SER H 157      14.851  22.853  30.595  1.00 36.65           O  
ATOM   1185  C   SER H 157      11.769  22.206  28.644  1.00 19.72           C  
ATOM   1186  O   SER H 157      11.535  22.806  27.596  1.00 19.81           O  
ATOM   1187  N   ILE H 158      10.784  21.734  29.445  1.00 18.33           N  
ATOM   1188  CA  ILE H 158       9.388  21.944  29.150  1.00 19.43           C  
ATOM   1189  CB  ILE H 158       8.716  20.733  28.567  1.00 18.97           C  
ATOM   1190  CG1 ILE H 158       7.303  21.083  28.066  1.00 19.90           C  
ATOM   1191  CG2 ILE H 158       8.759  19.607  29.612  1.00 16.48           C  
ATOM   1192  CD1 ILE H 158       6.675  19.993  27.198  1.00 16.62           C  
ATOM   1193  C   ILE H 158       8.657  22.315  30.417  1.00 22.62           C  
ATOM   1194  O   ILE H 158       8.965  21.804  31.494  1.00 22.11           O  
ATOM   1195  N   SER H 159       7.641  23.205  30.298  1.00 22.19           N  
ATOM   1196  CA  SER H 159       6.872  23.710  31.412  1.00 21.30           C  
ATOM   1197  CB  SER H 159       5.959  24.899  31.075  1.00 25.65           C  
ATOM   1198  OG  SER H 159       6.741  26.065  30.876  1.00 23.19           O  
ATOM   1199  C   SER H 159       6.002  22.645  32.004  1.00 19.45           C  
ATOM   1200  O   SER H 159       5.712  21.629  31.378  1.00 21.78           O  
ATOM   1201  N   THR H 160       5.839  23.010  33.308  1.00 39.66           N  
ATOM   1202  CA  THR H 160       5.335  22.591  34.589  1.00 41.25           C  
ATOM   1203  CB  THR H 160       5.920  23.515  35.625  1.00 57.00           C  
ATOM   1204  OG1 THR H 160       5.355  24.810  35.480  1.00  0.00           O  
ATOM   1205  CG2 THR H 160       7.437  23.611  35.432  1.00  0.00           C  
ATOM   1206  C   THR H 160       3.818  22.667  34.578  1.00 42.31           C  
ATOM   1207  O   THR H 160       3.297  22.093  33.632  1.00 45.02           O  
ATOM   1208  N   PRO H 161       3.029  23.279  35.485  1.00 42.10           N  
ATOM   1209  CA  PRO H 161       1.607  23.173  35.328  1.00 46.87           C  
ATOM   1210  CD  PRO H 161       3.273  23.206  36.922  1.00 65.52           C  
ATOM   1211  CB  PRO H 161       0.976  23.890  36.519  1.00 47.63           C  
ATOM   1212  CG  PRO H 161       2.135  24.049  37.523  1.00 47.92           C  
ATOM   1213  C   PRO H 161       1.009  23.511  34.004  1.00 46.25           C  
ATOM   1214  O   PRO H 161       0.762  24.674  33.701  1.00 44.45           O  
ATOM   1215  N   ARG H 162       0.747  22.427  33.248  1.00 42.06           N  
ATOM   1216  CA  ARG H 162       0.173  22.391  31.946  1.00 44.23           C  
ATOM   1217  CB  ARG H 162      -1.322  22.757  31.905  1.00 56.41           C  
ATOM   1218  CG  ARG H 162      -2.269  21.632  32.325  1.00  0.00           C  
ATOM   1219  CD  ARG H 162      -3.744  22.005  32.138  1.00  0.00           C  
ATOM   1220  NE  ARG H 162      -4.557  20.775  32.338  1.00  0.00           N  
ATOM   1221  CZ  ARG H 162      -5.911  20.873  32.483  1.00  0.00           C  
ATOM   1222  NH1 ARG H 162      -6.510  22.100  32.469  1.00  0.00           N1+
ATOM   1223  NH2 ARG H 162      -6.669  19.747  32.645  1.00  0.00           N  
ATOM   1224  C   ARG H 162       0.885  23.336  31.053  1.00 45.47           C  
ATOM   1225  O   ARG H 162       0.324  23.749  30.042  1.00 45.73           O  
ATOM   1226  N   GLY H 163       2.148  23.675  31.366  1.00 43.12           N  
ATOM   1227  CA  GLY H 163       2.810  24.643  30.544  1.00 44.14           C  
ATOM   1228  C   GLY H 163       3.210  23.999  29.257  1.00 42.51           C  
ATOM   1229  O   GLY H 163       3.516  22.809  29.209  1.00 42.17           O  
ATOM   1230  N   SER H 164       3.106  24.772  28.158  1.00 43.75           N  
ATOM   1231  CA  SER H 164       3.531  24.385  26.844  1.00 41.52           C  
ATOM   1232  CB  SER H 164       2.594  24.913  25.744  1.00 44.80           C  
ATOM   1233  OG  SER H 164       2.636  26.332  25.704  1.00  0.00           O  
ATOM   1234  C   SER H 164       4.912  24.894  26.506  1.00 40.72           C  
ATOM   1235  O   SER H 164       5.462  24.457  25.496  1.00 43.73           O  
ATOM   1236  N   THR H 165       5.530  25.813  27.297  1.00 31.70           N  
ATOM   1237  CA  THR H 165       6.692  26.442  26.737  1.00 31.73           C  
ATOM   1238  CB  THR H 165       7.156  27.671  27.466  1.00 31.36           C  
ATOM   1239  OG1 THR H 165       7.621  27.335  28.763  1.00  0.00           O  
ATOM   1240  CG2 THR H 165       5.984  28.662  27.564  1.00  0.00           C  
ATOM   1241  C   THR H 165       7.816  25.464  26.754  1.00 29.22           C  
ATOM   1242  O   THR H 165       7.930  24.640  27.660  1.00 30.76           O  
ATOM   1243  N   THR H 166       8.674  25.531  25.718  1.00 24.47           N  
ATOM   1244  CA  THR H 166       9.782  24.630  25.634  1.00 24.49           C  
ATOM   1245  CB  THR H 166       9.625  23.611  24.544  1.00 22.22           C  
ATOM   1246  OG1 THR H 166       9.525  24.257  23.283  1.00 24.70           O  
ATOM   1247  CG2 THR H 166       8.353  22.791  24.820  1.00 17.43           C  
ATOM   1248  C   THR H 166      11.019  25.423  25.335  1.00 28.03           C  
ATOM   1249  O   THR H 166      10.958  26.493  24.731  1.00 26.66           O  
ATOM   1250  N   TYR H 167      12.186  24.909  25.776  1.00 24.03           N  
ATOM   1251  CA  TYR H 167      13.437  25.581  25.558  1.00 21.33           C  
ATOM   1252  CB  TYR H 167      14.085  26.082  26.860  1.00 22.90           C  
ATOM   1253  CG  TYR H 167      13.093  26.928  27.582  1.00 29.19           C  
ATOM   1254  CD1 TYR H 167      12.210  26.345  28.463  1.00 30.84           C  
ATOM   1255  CD2 TYR H 167      13.035  28.288  27.387  1.00 32.68           C  
ATOM   1256  CE1 TYR H 167      11.288  27.104  29.142  1.00 33.14           C  
ATOM   1257  CE2 TYR H 167      12.114  29.053  28.064  1.00 33.43           C  
ATOM   1258  CZ  TYR H 167      11.239  28.462  28.943  1.00 35.89           C  
ATOM   1259  OH  TYR H 167      10.292  29.242  29.640  1.00 44.08           O  
ATOM   1260  C   TYR H 167      14.383  24.556  25.006  1.00 23.07           C  
ATOM   1261  O   TYR H 167      14.301  23.383  25.366  1.00 19.44           O  
ATOM   1262  N   TYR H 168      15.306  24.969  24.106  1.00 21.88           N  
ATOM   1263  CA  TYR H 168      16.218  24.013  23.538  1.00 20.93           C  
ATOM   1264  CB  TYR H 168      15.892  23.640  22.080  1.00 20.12           C  
ATOM   1265  CG  TYR H 168      14.532  23.034  22.004  1.00 21.53           C  
ATOM   1266  CD1 TYR H 168      14.359  21.679  22.157  1.00 21.81           C  
ATOM   1267  CD2 TYR H 168      13.428  23.822  21.779  1.00 19.78           C  
ATOM   1268  CE1 TYR H 168      13.106  21.120  22.085  1.00 22.77           C  
ATOM   1269  CE2 TYR H 168      12.172  23.267  21.704  1.00 19.37           C  
ATOM   1270  CZ  TYR H 168      12.009  21.912  21.857  1.00 21.61           C  
ATOM   1271  OH  TYR H 168      10.722  21.338  21.783  1.00 20.77           O  
ATOM   1272  C   TYR H 168      17.596  24.604  23.489  1.00 25.31           C  
ATOM   1273  O   TYR H 168      17.769  25.817  23.394  1.00 22.82           O  
ATOM   1274  N   SER H 169      18.622  23.732  23.556  1.00 23.64           N  
ATOM   1275  CA  SER H 169      19.989  24.130  23.402  1.00 22.05           C  
ATOM   1276  CB  SER H 169      20.964  22.988  23.739  1.00 20.27           C  
ATOM   1277  OG  SER H 169      22.283  23.324  23.342  1.00  8.76           O  
ATOM   1278  C   SER H 169      20.150  24.475  21.951  1.00 23.04           C  
ATOM   1279  O   SER H 169      19.442  23.949  21.095  1.00 25.37           O  
ATOM   1280  N   ASP H 170      21.108  25.363  21.633  1.00 25.32           N  
ATOM   1281  CA  ASP H 170      21.272  25.832  20.284  1.00 30.08           C  
ATOM   1282  CB  ASP H 170      22.430  26.837  20.143  1.00 34.17           C  
ATOM   1283  CG  ASP H 170      22.053  28.125  20.860  1.00 36.84           C  
ATOM   1284  OD1 ASP H 170      20.847  28.488  20.840  1.00 35.38           O  
ATOM   1285  OD2 ASP H 170      22.971  28.764  21.441  1.00 42.84           O1-
ATOM   1286  C   ASP H 170      21.597  24.680  19.385  1.00 29.11           C  
ATOM   1287  O   ASP H 170      21.118  24.612  18.255  1.00 29.27           O  
ATOM   1288  N   SER H 171      22.413  23.733  19.874  1.00 27.68           N  
ATOM   1289  CA  SER H 171      22.878  22.646  19.060  1.00 28.94           C  
ATOM   1290  CB  SER H 171      23.735  21.657  19.864  1.00 31.05           C  
ATOM   1291  OG  SER H 171      24.778  22.347  20.533  1.00 31.21           O  
ATOM   1292  C   SER H 171      21.716  21.850  18.549  1.00 29.03           C  
ATOM   1293  O   SER H 171      21.703  21.424  17.396  1.00 31.43           O  
ATOM   1294  N   VAL H 172      20.759  21.554  19.444  1.00 28.58           N  
ATOM   1295  CA  VAL H 172      19.594  20.753  19.178  1.00 25.35           C  
ATOM   1296  CB  VAL H 172      19.082  20.041  20.400  1.00 24.71           C  
ATOM   1297  CG1 VAL H 172      20.166  19.059  20.870  1.00 23.37           C  
ATOM   1298  CG2 VAL H 172      18.687  21.069  21.466  1.00 21.84           C  
ATOM   1299  C   VAL H 172      18.443  21.467  18.529  1.00 27.85           C  
ATOM   1300  O   VAL H 172      17.573  20.811  17.958  1.00 26.11           O  
ATOM   1301  N   LYS H 173      18.355  22.808  18.634  1.00 29.56           N  
ATOM   1302  CA  LYS H 173      17.158  23.477  18.199  1.00 31.80           C  
ATOM   1303  CB  LYS H 173      17.199  25.005  18.343  1.00 36.86           C  
ATOM   1304  CG  LYS H 173      15.798  25.607  18.256  1.00 44.65           C  
ATOM   1305  CD  LYS H 173      15.702  27.039  18.766  1.00 47.94           C  
ATOM   1306  CE  LYS H 173      14.260  27.474  19.036  1.00 55.97           C  
ATOM   1307  NZ  LYS H 173      13.429  27.238  17.835  1.00 48.83           N1+
ATOM   1308  C   LYS H 173      16.796  23.156  16.781  1.00 28.70           C  
ATOM   1309  O   LYS H 173      17.637  23.128  15.884  1.00 29.73           O  
ATOM   1310  N   GLY H 174      15.491  22.864  16.580  1.00 27.54           N  
ATOM   1311  CA  GLY H 174      14.903  22.597  15.299  1.00 25.36           C  
ATOM   1312  C   GLY H 174      14.854  21.116  15.072  1.00 28.78           C  
ATOM   1313  O   GLY H 174      13.927  20.610  14.442  1.00 31.62           O  
ATOM   1314  N   ARG H 175      15.904  20.402  15.520  1.00 28.85           N  
ATOM   1315  CA  ARG H 175      16.038  18.977  15.373  1.00 24.86           C  
ATOM   1316  CB  ARG H 175      17.503  18.522  15.455  1.00 26.14           C  
ATOM   1317  CG  ARG H 175      18.351  19.094  14.317  1.00 25.31           C  
ATOM   1318  CD  ARG H 175      19.757  18.501  14.224  1.00 23.25           C  
ATOM   1319  NE  ARG H 175      20.514  18.916  15.437  1.00 22.03           N  
ATOM   1320  CZ  ARG H 175      21.336  18.014  16.049  1.00 22.95           C  
ATOM   1321  NH1 ARG H 175      21.412  16.741  15.563  1.00 26.62           N1+
ATOM   1322  NH2 ARG H 175      22.074  18.379  17.137  1.00 23.15           N  
ATOM   1323  C   ARG H 175      15.250  18.173  16.370  1.00 22.81           C  
ATOM   1324  O   ARG H 175      14.699  17.126  16.030  1.00 25.79           O  
ATOM   1325  N   PHE H 176      15.191  18.640  17.635  1.00 22.11           N  
ATOM   1326  CA  PHE H 176      14.623  17.882  18.722  1.00 22.02           C  
ATOM   1327  CB  PHE H 176      15.524  17.908  19.970  1.00 24.07           C  
ATOM   1328  CG  PHE H 176      16.738  17.065  19.764  1.00 22.63           C  
ATOM   1329  CD1 PHE H 176      17.540  17.219  18.657  1.00 22.53           C  
ATOM   1330  CD2 PHE H 176      17.111  16.156  20.726  1.00 23.39           C  
ATOM   1331  CE1 PHE H 176      18.664  16.444  18.491  1.00 24.16           C  
ATOM   1332  CE2 PHE H 176      18.235  15.381  20.568  1.00 20.19           C  
ATOM   1333  CZ  PHE H 176      19.013  15.519  19.445  1.00 21.23           C  
ATOM   1334  C   PHE H 176      13.337  18.507  19.160  1.00 20.35           C  
ATOM   1335  O   PHE H 176      13.143  19.714  19.029  1.00 20.17           O  
ATOM   1336  N   THR H 177      12.406  17.675  19.677  1.00 17.61           N  
ATOM   1337  CA  THR H 177      11.176  18.194  20.202  1.00 19.14           C  
ATOM   1338  CB  THR H 177       9.983  17.899  19.340  1.00 25.54           C  
ATOM   1339  OG1 THR H 177      10.166  18.450  18.044  1.00 30.52           O  
ATOM   1340  CG2 THR H 177       8.734  18.509  20.000  1.00 24.65           C  
ATOM   1341  C   THR H 177      10.932  17.547  21.534  1.00 18.10           C  
ATOM   1342  O   THR H 177      11.003  16.327  21.668  1.00 23.67           O  
ATOM   1343  N   ILE H 178      10.622  18.367  22.559  1.00 17.63           N  
ATOM   1344  CA  ILE H 178      10.352  17.859  23.876  1.00 19.11           C  
ATOM   1345  CB  ILE H 178      11.070  18.610  24.961  1.00 18.11           C  
ATOM   1346  CG1 ILE H 178      10.882  17.912  26.318  1.00 15.99           C  
ATOM   1347  CG2 ILE H 178      10.593  20.071  24.934  1.00 17.10           C  
ATOM   1348  CD1 ILE H 178      11.787  18.469  27.416  1.00 15.38           C  
ATOM   1349  C   ILE H 178       8.885  18.026  24.118  1.00 22.83           C  
ATOM   1350  O   ILE H 178       8.308  19.062  23.791  1.00 22.70           O  
ATOM   1351  N   SER H 179       8.235  16.983  24.672  1.00 20.22           N  
ATOM   1352  CA  SER H 179       6.823  17.058  24.923  1.00 20.62           C  
ATOM   1353  CB  SER H 179       5.974  16.504  23.767  1.00 22.09           C  
ATOM   1354  OG  SER H 179       6.263  15.128  23.567  1.00 19.57           O  
ATOM   1355  C   SER H 179       6.520  16.236  26.136  1.00 22.87           C  
ATOM   1356  O   SER H 179       7.396  15.560  26.671  1.00 20.17           O  
ATOM   1357  N   ARG H 180       5.262  16.300  26.626  1.00 19.05           N  
ATOM   1358  CA  ARG H 180       4.922  15.541  27.797  1.00 19.99           C  
ATOM   1359  CB  ARG H 180       5.155  16.320  29.104  1.00 23.26           C  
ATOM   1360  CG  ARG H 180       4.331  17.604  29.211  1.00 21.92           C  
ATOM   1361  CD  ARG H 180       4.827  18.567  30.293  1.00 19.46           C  
ATOM   1362  NE  ARG H 180       4.711  17.879  31.610  1.00 18.74           N  
ATOM   1363  CZ  ARG H 180       5.491  18.279  32.657  1.00 19.18           C  
ATOM   1364  NH1 ARG H 180       6.376  19.305  32.495  1.00 19.31           N1+
ATOM   1365  NH2 ARG H 180       5.391  17.653  33.865  1.00 21.30           N  
ATOM   1366  C   ARG H 180       3.472  15.176  27.747  1.00 25.22           C  
ATOM   1367  O   ARG H 180       2.672  15.814  27.062  1.00 25.57           O  
ATOM   1368  N   ASP H 181       3.110  14.088  28.456  1.00 25.36           N  
ATOM   1369  CA  ASP H 181       1.739  13.680  28.563  1.00 26.72           C  
ATOM   1370  CB  ASP H 181       1.459  12.319  27.905  1.00 28.26           C  
ATOM   1371  CG  ASP H 181      -0.048  12.121  27.831  1.00 30.78           C  
ATOM   1372  OD1 ASP H 181      -0.775  12.792  28.610  1.00 30.92           O  
ATOM   1373  OD2 ASP H 181      -0.494  11.296  26.991  1.00 29.25           O1-
ATOM   1374  C   ASP H 181       1.469  13.542  30.030  1.00 24.99           C  
ATOM   1375  O   ASP H 181       1.815  12.533  30.640  1.00 24.27           O  
ATOM   1376  N   ASN H 182       0.819  14.554  30.634  1.00 24.60           N  
ATOM   1377  CA  ASN H 182       0.590  14.561  32.052  1.00 25.10           C  
ATOM   1378  CB  ASN H 182      -0.069  15.851  32.560  1.00 23.24           C  
ATOM   1379  CG  ASN H 182       0.997  16.933  32.557  1.00 24.54           C  
ATOM   1380  OD1 ASN H 182       2.192  16.651  32.487  1.00 24.82           O  
ATOM   1381  ND2 ASN H 182       0.555  18.211  32.658  1.00 24.40           N  
ATOM   1382  C   ASN H 182      -0.285  13.417  32.445  1.00 24.19           C  
ATOM   1383  O   ASN H 182      -0.174  12.900  33.555  1.00 26.33           O  
ATOM   1384  N   SER H 183      -1.210  13.009  31.564  1.00 24.53           N  
ATOM   1385  CA  SER H 183      -2.099  11.936  31.905  1.00 25.89           C  
ATOM   1386  CB  SER H 183      -3.114  11.661  30.787  1.00 25.07           C  
ATOM   1387  OG  SER H 183      -3.842  12.847  30.509  1.00 27.27           O  
ATOM   1388  C   SER H 183      -1.306  10.679  32.115  1.00 25.45           C  
ATOM   1389  O   SER H 183      -1.584   9.909  33.033  1.00 26.90           O  
ATOM   1390  N   LYS H 184      -0.338  10.423  31.216  1.00 25.68           N  
ATOM   1391  CA  LYS H 184       0.553   9.292  31.228  1.00 26.42           C  
ATOM   1392  CB  LYS H 184       1.148   8.973  29.848  1.00 29.96           C  
ATOM   1393  CG  LYS H 184       0.091   8.409  28.893  1.00 34.34           C  
ATOM   1394  CD  LYS H 184       0.553   8.279  27.443  1.00 39.26           C  
ATOM   1395  CE  LYS H 184      -0.523   7.713  26.515  1.00 44.16           C  
ATOM   1396  NZ  LYS H 184      -0.899   6.353  26.952  1.00 39.98           N1+
ATOM   1397  C   LYS H 184       1.664   9.447  32.230  1.00 26.34           C  
ATOM   1398  O   LYS H 184       2.329   8.469  32.572  1.00 26.87           O  
ATOM   1399  N   ASN H 185       1.937  10.683  32.691  1.00 24.83           N  
ATOM   1400  CA  ASN H 185       3.039  10.928  33.584  1.00 23.71           C  
ATOM   1401  CB  ASN H 185       2.972  10.147  34.909  1.00 23.57           C  
ATOM   1402  CG  ASN H 185       1.949  10.818  35.816  1.00 25.29           C  
ATOM   1403  OD1 ASN H 185       1.520  11.944  35.570  1.00 29.63           O  
ATOM   1404  ND2 ASN H 185       1.560  10.115  36.912  1.00 28.46           N  
ATOM   1405  C   ASN H 185       4.302  10.550  32.881  1.00 25.73           C  
ATOM   1406  O   ASN H 185       5.203   9.950  33.469  1.00 24.39           O  
ATOM   1407  N   THR H 186       4.397  10.909  31.585  1.00 21.02           N  
ATOM   1408  CA  THR H 186       5.565  10.575  30.829  1.00 20.13           C  
ATOM   1409  CB  THR H 186       5.297   9.523  29.794  1.00 21.17           C  
ATOM   1410  OG1 THR H 186       4.797   8.348  30.416  1.00 22.91           O  
ATOM   1411  CG2 THR H 186       6.605   9.210  29.051  1.00 23.49           C  
ATOM   1412  C   THR H 186       6.079  11.794  30.117  1.00 21.37           C  
ATOM   1413  O   THR H 186       5.314  12.677  29.728  1.00 21.94           O  
ATOM   1414  N   LEU H 187       7.418  11.855  29.946  1.00 19.51           N  
ATOM   1415  CA  LEU H 187       8.110  12.920  29.270  1.00 17.10           C  
ATOM   1416  CB  LEU H 187       9.283  13.471  30.103  1.00 16.48           C  
ATOM   1417  CG  LEU H 187      10.074  14.612  29.439  1.00 16.72           C  
ATOM   1418  CD1 LEU H 187       9.208  15.866  29.242  1.00 17.69           C  
ATOM   1419  CD2 LEU H 187      11.373  14.901  30.211  1.00 12.09           C  
ATOM   1420  C   LEU H 187       8.690  12.328  28.020  1.00 19.84           C  
ATOM   1421  O   LEU H 187       9.134  11.180  28.029  1.00 20.96           O  
ATOM   1422  N   TYR H 188       8.701  13.089  26.902  1.00 17.05           N  
ATOM   1423  CA  TYR H 188       9.210  12.520  25.684  1.00 17.25           C  
ATOM   1424  CB  TYR H 188       8.159  12.294  24.582  1.00 18.34           C  
ATOM   1425  CG  TYR H 188       7.053  11.414  25.064  1.00 19.48           C  
ATOM   1426  CD1 TYR H 188       7.255  10.081  25.334  1.00 19.12           C  
ATOM   1427  CD2 TYR H 188       5.800  11.938  25.273  1.00 17.81           C  
ATOM   1428  CE1 TYR H 188       6.224   9.285  25.777  1.00 19.96           C  
ATOM   1429  CE2 TYR H 188       4.765  11.148  25.713  1.00 19.46           C  
ATOM   1430  CZ  TYR H 188       4.974   9.816  25.964  1.00 21.18           C  
ATOM   1431  OH  TYR H 188       3.915   9.000  26.417  1.00 25.51           O  
ATOM   1432  C   TYR H 188      10.221  13.442  25.069  1.00 19.07           C  
ATOM   1433  O   TYR H 188      10.253  14.642  25.346  1.00 21.59           O  
ATOM   1434  N   LEU H 189      11.117  12.867  24.238  1.00 18.98           N  
ATOM   1435  CA  LEU H 189      12.064  13.653  23.500  1.00 18.91           C  
ATOM   1436  CB  LEU H 189      13.484  13.612  24.093  1.00 17.39           C  
ATOM   1437  CG  LEU H 189      14.513  14.448  23.310  1.00 18.26           C  
ATOM   1438  CD1 LEU H 189      14.136  15.943  23.316  1.00 17.76           C  
ATOM   1439  CD2 LEU H 189      15.939  14.199  23.823  1.00 19.77           C  
ATOM   1440  C   LEU H 189      12.126  13.075  22.120  1.00 22.65           C  
ATOM   1441  O   LEU H 189      12.575  11.944  21.928  1.00 22.90           O  
ATOM   1442  N   GLN H 190      11.677  13.844  21.110  1.00 20.50           N  
ATOM   1443  CA  GLN H 190      11.719  13.351  19.763  1.00 20.75           C  
ATOM   1444  CB  GLN H 190      10.530  13.814  18.903  1.00 22.74           C  
ATOM   1445  CG  GLN H 190      10.569  13.287  17.467  1.00 23.80           C  
ATOM   1446  CD  GLN H 190      10.272  11.796  17.501  1.00 25.26           C  
ATOM   1447  OE1 GLN H 190       9.270  11.363  18.068  1.00 28.26           O  
ATOM   1448  NE2 GLN H 190      11.169  10.983  16.880  1.00 20.56           N  
ATOM   1449  C   GLN H 190      12.972  13.892  19.153  1.00 22.17           C  
ATOM   1450  O   GLN H 190      13.217  15.097  19.183  1.00 25.34           O  
ATOM   1451  N   MET H 191      13.810  12.998  18.590  1.00 22.39           N  
ATOM   1452  CA  MET H 191      15.060  13.424  18.029  1.00 24.46           C  
ATOM   1453  CB  MET H 191      16.268  12.714  18.659  1.00 26.29           C  
ATOM   1454  CG  MET H 191      16.438  12.999  20.151  1.00 27.78           C  
ATOM   1455  SD  MET H 191      17.844  12.149  20.928  1.00 29.82           S  
ATOM   1456  CE  MET H 191      17.080  10.501  20.899  1.00 35.22           C  
ATOM   1457  C   MET H 191      15.071  13.074  16.573  1.00 28.06           C  
ATOM   1458  O   MET H 191      14.804  11.934  16.197  1.00 30.03           O  
ATOM   1459  N   ASN H 192      15.410  14.058  15.713  1.00 26.24           N  
ATOM   1460  CA  ASN H 192      15.416  13.827  14.296  1.00 23.83           C  
ATOM   1461  CB  ASN H 192      14.300  14.579  13.551  1.00 26.60           C  
ATOM   1462  CG  ASN H 192      12.956  14.022  13.998  1.00 21.28           C  
ATOM   1463  OD1 ASN H 192      12.744  12.811  14.015  1.00 24.88           O  
ATOM   1464  ND2 ASN H 192      12.021  14.933  14.377  1.00 24.46           N  
ATOM   1465  C   ASN H 192      16.709  14.339  13.742  1.00 23.83           C  
ATOM   1466  O   ASN H 192      17.415  15.110  14.389  1.00 25.96           O  
ATOM   1467  N   SER H 193      17.056  13.897  12.514  1.00 24.44           N  
ATOM   1468  CA  SER H 193      18.244  14.346  11.846  1.00 25.39           C  
ATOM   1469  CB  SER H 193      18.182  15.830  11.452  1.00 27.60           C  
ATOM   1470  OG  SER H 193      17.112  16.048  10.546  1.00 33.20           O  
ATOM   1471  C   SER H 193      19.410  14.157  12.762  1.00 22.92           C  
ATOM   1472  O   SER H 193      20.264  15.033  12.888  1.00 24.12           O  
ATOM   1473  N   LEU H 194      19.490  12.975  13.391  1.00 21.81           N  
ATOM   1474  CA  LEU H 194      20.514  12.708  14.357  1.00 22.58           C  
ATOM   1475  CB  LEU H 194      20.318  11.371  15.085  1.00 25.13           C  
ATOM   1476  CG  LEU H 194      19.097  11.375  16.024  1.00 21.83           C  
ATOM   1477  CD1 LEU H 194      18.925  10.024  16.734  1.00 22.87           C  
ATOM   1478  CD2 LEU H 194      19.175  12.548  17.012  1.00 21.04           C  
ATOM   1479  C   LEU H 194      21.861  12.706  13.713  1.00 23.69           C  
ATOM   1480  O   LEU H 194      22.029  12.313  12.559  1.00 28.52           O  
ATOM   1481  N   ARG H 195      22.866  13.178  14.485  1.00 20.68           N  
ATOM   1482  CA  ARG H 195      24.223  13.269  14.036  1.00 23.92           C  
ATOM   1483  CB  ARG H 195      24.796  14.691  14.104  1.00 24.61           C  
ATOM   1484  CG  ARG H 195      24.083  15.713  13.223  1.00 28.33           C  
ATOM   1485  CD  ARG H 195      24.701  17.106  13.343  1.00 32.92           C  
ATOM   1486  NE  ARG H 195      23.942  18.022  12.452  1.00 40.98           N  
ATOM   1487  CZ  ARG H 195      24.215  19.359  12.464  1.00 46.51           C  
ATOM   1488  NH1 ARG H 195      25.187  19.853  13.283  1.00 47.70           N1+
ATOM   1489  NH2 ARG H 195      23.519  20.204  11.649  1.00 50.52           N  
ATOM   1490  C   ARG H 195      25.055  12.462  14.981  1.00 28.85           C  
ATOM   1491  O   ARG H 195      24.596  12.048  16.043  1.00 26.68           O  
ATOM   1492  N   ALA H 196      26.327  12.232  14.608  1.00 26.79           N  
ATOM   1493  CA  ALA H 196      27.234  11.450  15.400  1.00 27.30           C  
ATOM   1494  CB  ALA H 196      28.625  11.320  14.759  1.00 28.25           C  
ATOM   1495  C   ALA H 196      27.410  12.118  16.729  1.00 24.55           C  
ATOM   1496  O   ALA H 196      27.512  11.455  17.759  1.00 26.24           O  
ATOM   1497  N   GLU H 197      27.423  13.463  16.727  1.00 25.75           N  
ATOM   1498  CA  GLU H 197      27.667  14.270  17.890  1.00 27.36           C  
ATOM   1499  CB  GLU H 197      27.634  15.780  17.594  1.00 33.53           C  
ATOM   1500  CG  GLU H 197      28.771  16.276  16.698  1.00 42.97           C  
ATOM   1501  CD  GLU H 197      28.406  16.015  15.243  1.00 46.06           C  
ATOM   1502  OE1 GLU H 197      28.532  14.845  14.794  1.00 43.90           O  
ATOM   1503  OE2 GLU H 197      27.999  16.989  14.557  1.00 52.69           O1-
ATOM   1504  C   GLU H 197      26.612  14.016  18.921  1.00 27.56           C  
ATOM   1505  O   GLU H 197      26.845  14.237  20.107  1.00 25.94           O  
ATOM   1506  N   ASP H 198      25.406  13.610  18.487  1.00 24.25           N  
ATOM   1507  CA  ASP H 198      24.280  13.361  19.349  1.00 21.67           C  
ATOM   1508  CB  ASP H 198      22.972  13.150  18.568  1.00 21.49           C  
ATOM   1509  CG  ASP H 198      22.583  14.488  17.959  1.00 21.75           C  
ATOM   1510  OD1 ASP H 198      22.854  15.536  18.605  1.00 22.24           O  
ATOM   1511  OD2 ASP H 198      22.013  14.481  16.835  1.00 24.29           O1-
ATOM   1512  C   ASP H 198      24.504  12.156  20.219  1.00 22.87           C  
ATOM   1513  O   ASP H 198      23.805  11.976  21.214  1.00 22.49           O  
ATOM   1514  N   THR H 199      25.432  11.256  19.849  1.00 21.96           N  
ATOM   1515  CA  THR H 199      25.649  10.072  20.640  1.00 21.35           C  
ATOM   1516  CB  THR H 199      26.803   9.246  20.148  1.00 20.78           C  
ATOM   1517  OG1 THR H 199      26.576   8.838  18.807  1.00 23.01           O  
ATOM   1518  CG2 THR H 199      26.964   8.018  21.056  1.00 18.80           C  
ATOM   1519  C   THR H 199      25.938  10.469  22.056  1.00 20.60           C  
ATOM   1520  O   THR H 199      26.827  11.276  22.323  1.00 23.68           O  
ATOM   1521  N   ALA H 200      25.163   9.912  23.012  1.00 20.96           N  
ATOM   1522  CA  ALA H 200      25.386  10.252  24.387  1.00 20.56           C  
ATOM   1523  CB  ALA H 200      25.219  11.754  24.675  1.00 19.97           C  
ATOM   1524  C   ALA H 200      24.385   9.535  25.233  1.00 22.04           C  
ATOM   1525  O   ALA H 200      23.463   8.893  24.728  1.00 20.52           O  
ATOM   1526  N   VAL H 201      24.583   9.595  26.567  1.00 20.40           N  
ATOM   1527  CA  VAL H 201      23.623   9.040  27.472  1.00 17.57           C  
ATOM   1528  CB  VAL H 201      24.216   8.602  28.780  1.00 16.91           C  
ATOM   1529  CG1 VAL H 201      23.077   8.123  29.696  1.00 14.51           C  
ATOM   1530  CG2 VAL H 201      25.285   7.532  28.501  1.00 15.02           C  
ATOM   1531  C   VAL H 201      22.660  10.149  27.756  1.00 18.92           C  
ATOM   1532  O   VAL H 201      23.071  11.268  28.056  1.00 18.99           O  
ATOM   1533  N   TYR H 202      21.346   9.866  27.679  1.00 19.64           N  
ATOM   1534  CA  TYR H 202      20.370  10.902  27.873  1.00 17.31           C  
ATOM   1535  CB  TYR H 202      19.297  10.958  26.770  1.00 20.04           C  
ATOM   1536  CG  TYR H 202      19.901  11.522  25.529  1.00 19.29           C  
ATOM   1537  CD1 TYR H 202      20.741  10.775  24.734  1.00 18.75           C  
ATOM   1538  CD2 TYR H 202      19.605  12.811  25.151  1.00 18.79           C  
ATOM   1539  CE1 TYR H 202      21.284  11.314  23.591  1.00 20.36           C  
ATOM   1540  CE2 TYR H 202      20.144  13.356  24.010  1.00 17.40           C  
ATOM   1541  CZ  TYR H 202      20.986  12.606  23.228  1.00 18.74           C  
ATOM   1542  OH  TYR H 202      21.542  13.161  22.055  1.00 19.49           O  
ATOM   1543  C   TYR H 202      19.657  10.664  29.162  1.00 15.97           C  
ATOM   1544  O   TYR H 202      19.165   9.566  29.426  1.00 18.18           O  
ATOM   1545  N   TYR H 203      19.580  11.719  30.000  1.00 16.83           N  
ATOM   1546  CA  TYR H 203      18.936  11.604  31.276  1.00 17.23           C  
ATOM   1547  CB  TYR H 203      19.785  12.076  32.474  1.00 15.31           C  
ATOM   1548  CG  TYR H 203      21.067  11.322  32.618  1.00 17.41           C  
ATOM   1549  CD1 TYR H 203      21.125  10.144  33.324  1.00 20.25           C  
ATOM   1550  CD2 TYR H 203      22.226  11.807  32.057  1.00 18.67           C  
ATOM   1551  CE1 TYR H 203      22.311   9.460  33.464  1.00 18.69           C  
ATOM   1552  CE2 TYR H 203      23.415  11.129  32.194  1.00 17.95           C  
ATOM   1553  CZ  TYR H 203      23.461   9.953  32.900  1.00 18.94           C  
ATOM   1554  OH  TYR H 203      24.678   9.254  33.045  1.00 23.16           O  
ATOM   1555  C   TYR H 203      17.770  12.548  31.289  1.00 20.68           C  
ATOM   1556  O   TYR H 203      17.824  13.628  30.702  1.00 19.16           O  
ATOM   1557  N   CYS H 204      16.661  12.133  31.935  1.00 18.33           N  
ATOM   1558  CA  CYS H 204      15.552  13.018  32.168  1.00 21.41           C  
ATOM   1559  CB  CYS H 204      14.163  12.358  31.960  1.00 24.12           C  
ATOM   1560  SG  CYS H 204      13.966  10.768  32.827  1.00 37.24           S  
ATOM   1561  C   CYS H 204      15.691  13.440  33.603  1.00 21.11           C  
ATOM   1562  O   CYS H 204      16.184  12.666  34.424  1.00 18.72           O  
ATOM   1563  N   THR H 205      15.319  14.699  33.939  1.00 18.38           N  
ATOM   1564  CA  THR H 205      15.476  15.136  35.303  1.00 20.01           C  
ATOM   1565  CB  THR H 205      16.752  15.886  35.537  1.00 18.39           C  
ATOM   1566  OG1 THR H 205      16.756  17.094  34.790  1.00  0.00           O  
ATOM   1567  CG2 THR H 205      17.919  14.994  35.092  1.00  0.00           C  
ATOM   1568  C   THR H 205      14.359  16.067  35.673  1.00 19.78           C  
ATOM   1569  O   THR H 205      13.818  16.774  34.823  1.00 19.30           O  
ATOM   1570  N   ARG H 206      13.993  16.091  36.977  1.00 19.12           N  
ATOM   1571  CA  ARG H 206      12.948  16.950  37.462  1.00 20.67           C  
ATOM   1572  CB  ARG H 206      12.254  16.422  38.728  1.00 20.68           C  
ATOM   1573  CG  ARG H 206      11.133  17.336  39.219  1.00 19.68           C  
ATOM   1574  CD  ARG H 206      10.423  16.819  40.468  1.00 19.70           C  
ATOM   1575  NE  ARG H 206      11.068  17.434  41.660  1.00 23.01           N  
ATOM   1576  CZ  ARG H 206      10.593  17.123  42.901  1.00 27.03           C  
ATOM   1577  NH1 ARG H 206       9.595  16.202  43.031  1.00 22.88           N1+
ATOM   1578  NH2 ARG H 206      11.100  17.735  44.009  1.00 24.88           N  
ATOM   1579  C   ARG H 206      13.562  18.270  37.802  1.00 19.96           C  
ATOM   1580  O   ARG H 206      14.671  18.325  38.330  1.00 18.14           O  
ATOM   1581  N   GLY H 207      12.831  19.373  37.531  1.00 18.68           N  
ATOM   1582  CA  GLY H 207      13.380  20.680  37.742  1.00 18.51           C  
ATOM   1583  C   GLY H 207      12.562  21.438  38.734  1.00 22.35           C  
ATOM   1584  O   GLY H 207      11.344  21.570  38.655  1.00 22.08           O  
ATOM   1585  N   TYR H 208      13.315  21.452  39.895  1.00 40.48           N  
ATOM   1586  CA  TYR H 208      12.995  21.393  41.321  1.00 38.99           C  
ATOM   1587  CB  TYR H 208      14.234  21.379  42.249  1.00 43.62           C  
ATOM   1588  CG  TYR H 208      14.688  22.760  42.569  1.00 45.35           C  
ATOM   1589  CD1 TYR H 208      14.129  23.387  43.656  1.00 45.88           C  
ATOM   1590  CD2 TYR H 208      15.646  23.418  41.833  1.00 45.16           C  
ATOM   1591  CE1 TYR H 208      14.507  24.657  44.004  1.00 46.15           C  
ATOM   1592  CE2 TYR H 208      16.033  24.694  42.179  1.00 45.65           C  
ATOM   1593  CZ  TYR H 208      15.457  25.309  43.264  1.00 46.29           C  
ATOM   1594  OH  TYR H 208      15.835  26.617  43.633  1.00 47.89           O  
ATOM   1595  C   TYR H 208      12.018  22.372  41.863  1.00 39.40           C  
ATOM   1596  O   TYR H 208      11.317  22.049  42.826  1.00 38.97           O  
ATOM   1597  N   SER H 209      11.988  23.604  41.352  1.00 43.71           N  
ATOM   1598  CA  SER H 209      11.026  24.502  41.908  1.00 42.41           C  
ATOM   1599  CB  SER H 209      11.646  25.785  42.493  1.00 24.33           C  
ATOM   1600  OG  SER H 209      12.302  26.526  41.473  1.00  8.70           O  
ATOM   1601  C   SER H 209      10.108  24.893  40.802  1.00 44.18           C  
ATOM   1602  O   SER H 209      10.342  24.571  39.638  1.00 42.93           O  
ATOM   1603  N   SER H 210       9.004  25.578  41.142  1.00 43.97           N  
ATOM   1604  CA  SER H 210       8.102  25.986  40.111  1.00 46.30           C  
ATOM   1605  CB  SER H 210       6.862  26.713  40.658  1.00 51.12           C  
ATOM   1606  OG  SER H 210       6.011  27.097  39.591  1.00 14.98           O  
ATOM   1607  C   SER H 210       8.844  26.960  39.253  1.00 43.60           C  
ATOM   1608  O   SER H 210       8.500  27.182  38.094  1.00 44.35           O  
ATOM   1609  N   THR H 211       9.833  27.634  39.867  1.00 43.43           N  
ATOM   1610  CA  THR H 211      10.676  28.618  39.251  1.00 45.02           C  
ATOM   1611  CB  THR H 211      11.291  29.536  40.263  1.00 40.82           C  
ATOM   1612  OG1 THR H 211      10.277  30.181  41.020  1.00 17.90           O  
ATOM   1613  CG2 THR H 211      12.141  30.586  39.531  1.00  7.55           C  
ATOM   1614  C   THR H 211      11.807  28.067  38.432  1.00 44.21           C  
ATOM   1615  O   THR H 211      12.147  28.665  37.412  1.00 43.42           O  
ATOM   1616  N   SER H 212      12.454  26.945  38.836  1.00 43.19           N  
ATOM   1617  CA  SER H 212      13.658  26.654  38.105  1.00 45.10           C  
ATOM   1618  CB  SER H 212      14.950  26.957  38.883  1.00 41.86           C  
ATOM   1619  OG  SER H 212      15.199  25.938  39.836  1.00  6.36           O  
ATOM   1620  C   SER H 212      13.768  25.233  37.647  1.00 45.12           C  
ATOM   1621  O   SER H 212      13.055  24.330  38.079  1.00 43.97           O  
ATOM   1622  N   TYR H 213      14.673  25.068  36.660  1.00 41.53           N  
ATOM   1623  CA  TYR H 213      15.088  23.869  35.997  1.00 42.98           C  
ATOM   1624  CB  TYR H 213      15.608  24.078  34.569  1.00 42.49           C  
ATOM   1625  CG  TYR H 213      14.355  24.246  33.778  1.00 43.95           C  
ATOM   1626  CD1 TYR H 213      13.527  23.161  33.590  1.00 49.75           C  
ATOM   1627  CD2 TYR H 213      13.990  25.450  33.220  1.00 47.16           C  
ATOM   1628  CE1 TYR H 213      12.361  23.266  32.871  1.00 50.67           C  
ATOM   1629  CE2 TYR H 213      12.822  25.562  32.497  1.00 48.32           C  
ATOM   1630  CZ  TYR H 213      12.004  24.471  32.320  1.00 49.36           C  
ATOM   1631  OH  TYR H 213      10.805  24.575  31.582  1.00 55.97           O  
ATOM   1632  C   TYR H 213      16.032  23.006  36.789  1.00 43.35           C  
ATOM   1633  O   TYR H 213      16.173  21.840  36.426  1.00 45.45           O  
ATOM   1634  N   ALA H 214      16.770  23.557  37.793  1.00 42.59           N  
ATOM   1635  CA  ALA H 214      17.740  22.807  38.573  1.00 41.93           C  
ATOM   1636  CB  ALA H 214      18.151  23.508  39.880  1.00 41.92           C  
ATOM   1637  C   ALA H 214      17.143  21.472  38.938  1.00 42.80           C  
ATOM   1638  O   ALA H 214      15.991  21.392  39.356  1.00 40.80           O  
ATOM   1639  N   MET H 215      17.942  20.384  38.811  1.00 40.33           N  
ATOM   1640  CA  MET H 215      17.370  19.056  38.812  1.00 37.27           C  
ATOM   1641  CB  MET H 215      18.073  18.138  37.798  1.00 35.93           C  
ATOM   1642  CG  MET H 215      18.257  18.763  36.413  1.00 36.32           C  
ATOM   1643  SD  MET H 215      19.621  19.960  36.301  1.00 41.10           S  
ATOM   1644  CE  MET H 215      19.333  20.399  34.564  1.00 36.48           C  
ATOM   1645  C   MET H 215      17.490  18.334  40.126  1.00 36.07           C  
ATOM   1646  O   MET H 215      18.589  18.185  40.653  1.00 36.28           O  
ATOM   1647  N   ASP H 216      16.342  17.914  40.716  1.00 40.04           N  
ATOM   1648  CA  ASP H 216      16.313  17.108  41.919  1.00 38.59           C  
ATOM   1649  CB  ASP H 216      14.905  16.989  42.516  1.00 40.29           C  
ATOM   1650  CG  ASP H 216      14.310  18.356  42.766  1.00 44.32           C  
ATOM   1651  OD1 ASP H 216      14.629  18.997  43.802  1.00 52.38           O  
ATOM   1652  OD2 ASP H 216      13.483  18.760  41.905  1.00 49.07           O1-
ATOM   1653  C   ASP H 216      16.622  15.644  41.662  1.00 38.79           C  
ATOM   1654  O   ASP H 216      17.580  15.090  42.193  1.00 38.62           O  
ATOM   1655  N   TYR H 217      15.800  14.997  40.793  1.00 20.03           N  
ATOM   1656  CA  TYR H 217      15.727  13.599  40.534  1.00 19.06           C  
ATOM   1657  CB  TYR H 217      14.317  12.984  40.657  1.00 21.78           C  
ATOM   1658  CG  TYR H 217      13.887  12.946  42.086  1.00 27.03           C  
ATOM   1659  CD1 TYR H 217      14.283  11.906  42.894  1.00 24.24           C  
ATOM   1660  CD2 TYR H 217      13.096  13.937  42.623  1.00 23.61           C  
ATOM   1661  CE1 TYR H 217      13.898  11.847  44.212  1.00 26.26           C  
ATOM   1662  CE2 TYR H 217      12.704  13.883  43.943  1.00 24.69           C  
ATOM   1663  CZ  TYR H 217      13.106  12.837  44.740  1.00 26.38           C  
ATOM   1664  OH  TYR H 217      12.709  12.779  46.093  1.00 26.44           O  
ATOM   1665  C   TYR H 217      16.145  13.391  39.128  1.00 19.51           C  
ATOM   1666  O   TYR H 217      15.814  14.180  38.242  1.00 18.71           O  
ATOM   1667  N   TRP H 218      16.902  12.302  38.910  1.00 17.88           N  
ATOM   1668  CA  TRP H 218      17.406  11.997  37.609  1.00 18.48           C  
ATOM   1669  CB  TRP H 218      18.943  12.076  37.541  1.00 18.23           C  
ATOM   1670  CG  TRP H 218      19.515  13.458  37.761  1.00 15.34           C  
ATOM   1671  CD2 TRP H 218      20.269  14.198  36.786  1.00 15.87           C  
ATOM   1672  CD1 TRP H 218      19.482  14.228  38.887  1.00 15.83           C  
ATOM   1673  NE1 TRP H 218      20.154  15.407  38.671  1.00 15.33           N  
ATOM   1674  CE2 TRP H 218      20.646  15.401  37.383  1.00 14.91           C  
ATOM   1675  CE3 TRP H 218      20.624  13.898  35.501  1.00 18.48           C  
ATOM   1676  CZ2 TRP H 218      21.385  16.327  36.702  1.00 15.83           C  
ATOM   1677  CZ3 TRP H 218      21.362  14.837  34.816  1.00 15.60           C  
ATOM   1678  CH2 TRP H 218      21.736  16.028  35.404  1.00 17.48           C  
ATOM   1679  C   TRP H 218      17.047  10.579  37.302  1.00 19.13           C  
ATOM   1680  O   TRP H 218      16.875   9.756  38.201  1.00 21.48           O  
ATOM   1681  N   GLY H 219      16.911  10.265  36.000  1.00 16.75           N  
ATOM   1682  CA  GLY H 219      16.622   8.923  35.592  1.00 18.55           C  
ATOM   1683  C   GLY H 219      17.933   8.198  35.540  1.00 23.15           C  
ATOM   1684  O   GLY H 219      18.976   8.763  35.864  1.00 20.82           O  
ATOM   1685  N   GLN H 220      17.898   6.904  35.156  1.00 23.31           N  
ATOM   1686  CA  GLN H 220      19.062   6.060  35.062  1.00 22.82           C  
ATOM   1687  CB  GLN H 220      18.750   4.609  34.665  1.00 24.52           C  
ATOM   1688  CG  GLN H 220      17.524   4.012  35.336  1.00 28.61           C  
ATOM   1689  CD  GLN H 220      16.359   4.371  34.427  1.00 35.55           C  
ATOM   1690  OE1 GLN H 220      15.474   5.139  34.802  1.00 37.81           O  
ATOM   1691  NE2 GLN H 220      16.366   3.814  33.186  1.00 33.52           N  
ATOM   1692  C   GLN H 220      19.883   6.532  33.909  1.00 24.34           C  
ATOM   1693  O   GLN H 220      21.111   6.469  33.931  1.00 24.63           O  
ATOM   1694  N   GLY H 221      19.195   6.973  32.840  1.00 19.50           N  
ATOM   1695  CA  GLY H 221      19.848   7.382  31.633  1.00 18.21           C  
ATOM   1696  C   GLY H 221      19.616   6.316  30.608  1.00 22.34           C  
ATOM   1697  O   GLY H 221      19.419   5.148  30.937  1.00 22.66           O  
ATOM   1698  N   THR H 222      19.601   6.721  29.319  1.00 20.22           N  
ATOM   1699  CA  THR H 222      19.448   5.792  28.234  1.00 21.04           C  
ATOM   1700  CB  THR H 222      18.092   5.852  27.595  1.00 21.58           C  
ATOM   1701  OG1 THR H 222      17.933   4.783  26.675  1.00 26.19           O  
ATOM   1702  CG2 THR H 222      17.933   7.205  26.882  1.00 22.49           C  
ATOM   1703  C   THR H 222      20.478   6.154  27.203  1.00 21.70           C  
ATOM   1704  O   THR H 222      20.676   7.329  26.899  1.00 19.56           O  
ATOM   1705  N   LEU H 223      21.148   5.144  26.613  1.00 23.16           N  
ATOM   1706  CA  LEU H 223      22.228   5.402  25.698  0.90 22.40           C  
ATOM   1707  CB  LEU H 223      23.287   4.283  25.697  0.90 24.29           C  
ATOM   1708  CG  LEU H 223      24.450   4.509  24.714  0.90 27.84           C  
ATOM   1709  CD1 LEU H 223      25.322   5.705  25.125  1.00 20.71           C  
ATOM   1710  CD2 LEU H 223      25.261   3.219  24.511  1.00 22.66           C  
ATOM   1711  C   LEU H 223      21.723   5.502  24.296  1.00 21.38           C  
ATOM   1712  O   LEU H 223      20.974   4.649  23.822  1.00 22.34           O  
ATOM   1713  N   VAL H 224      22.130   6.576  23.590  1.00 20.38           N  
ATOM   1714  CA  VAL H 224      21.764   6.729  22.213  1.00 20.75           C  
ATOM   1715  CB  VAL H 224      21.043   8.016  21.932  1.00 22.11           C  
ATOM   1716  CG1 VAL H 224      20.826   8.144  20.414  1.00 19.63           C  
ATOM   1717  CG2 VAL H 224      19.738   8.028  22.744  1.00 20.80           C  
ATOM   1718  C   VAL H 224      23.036   6.738  21.425  1.00 20.91           C  
ATOM   1719  O   VAL H 224      23.918   7.566  21.648  1.00 23.83           O  
ATOM   1720  N   THR H 225      23.167   5.799  20.469  1.00 21.00           N  
ATOM   1721  CA  THR H 225      24.362   5.745  19.678  1.00 23.37           C  
ATOM   1722  CB  THR H 225      25.051   4.417  19.747  1.00 24.84           C  
ATOM   1723  OG1 THR H 225      24.141   3.383  19.407  1.00 23.03           O  
ATOM   1724  CG2 THR H 225      25.592   4.203  21.167  1.00 20.85           C  
ATOM   1725  C   THR H 225      23.987   5.990  18.255  1.00 21.28           C  
ATOM   1726  O   THR H 225      23.123   5.312  17.701  1.00 23.86           O  
ATOM   1727  N   VAL H 226      24.635   6.988  17.624  1.00 23.60           N  
ATOM   1728  CA  VAL H 226      24.327   7.282  16.257  1.00 24.20           C  
ATOM   1729  CB  VAL H 226      24.067   8.741  16.018  1.00 23.67           C  
ATOM   1730  CG1 VAL H 226      23.835   8.965  14.515  1.00 21.85           C  
ATOM   1731  CG2 VAL H 226      22.890   9.177  16.908  1.00 25.07           C  
ATOM   1732  C   VAL H 226      25.508   6.898  15.428  1.00 22.69           C  
ATOM   1733  O   VAL H 226      26.575   7.501  15.532  1.00 25.25           O  
ATOM   1734  N   SER H 227      25.341   5.872  14.569  1.00 23.19           N  
ATOM   1735  CA  SER H 227      26.429   5.454  13.734  1.00 26.29           C  
ATOM   1736  CB  SER H 227      27.415   4.507  14.439  1.00 28.29           C  
ATOM   1737  OG  SER H 227      26.766   3.289  14.772  1.00 29.21           O  
ATOM   1738  C   SER H 227      25.855   4.703  12.574  1.00 28.12           C  
ATOM   1739  O   SER H 227      24.779   4.116  12.671  1.00 28.48           O  
ATOM   1740  N   SER H 228      26.574   4.695  11.435  1.00 30.39           N  
ATOM   1741  CA  SER H 228      26.073   3.997  10.289  1.00 32.35           C  
ATOM   1742  CB  SER H 228      26.892   4.241   9.011  1.00 32.16           C  
ATOM   1743  OG  SER H 228      28.213   3.753   9.181  1.00 31.94           O  
ATOM   1744  C   SER H 228      26.111   2.511  10.605  1.00 34.32           C  
ATOM   1745  O   SER H 228      27.237   1.974  10.784  1.00 32.66           O  
ATOM   1746  OXT SER H 228      25.015   1.893  10.673  1.00  0.00           O1-
TER    1747      SER H 228 
CONECT  161  662
CONECT  662  161
CONECT  963 1560
CONECT 1560  963
END
