# Supplementary material for: Fully automated antibody structure prediction using BIOVIA tools: Validation study
Source: PLoS One. 2017 May 18;12(5):e0177923. doi: 10.1371/journal.pone.0177923 (PMC5436848; doi:10.1371/journal.pone.0177923)
Supplement: S1 Dataset — Predicted structures using the Top5 framework method, Chothia CDR definition with no canonical filtering and generating 50 models. These were used in the detailed discussion of outliers and for comparison against predictions using canonical filtering. (ZIP) [file pone.0177923.s003.zip › 4JLR_BA_FV_FinalModel.pdb]

REMARK   Accelrys Discovery Studio PDB file
REMARK   Created:  2015-05-08T03:42:55Z
SSBOND   1 CYS L   23    CYS L   87                                     
SSBOND   2 CYS H  128    CYS H  203                                     
ATOM      1  N   ASP L   1      25.974  33.057  26.265  1.00 55.93           N1+
ATOM      2  CA  ASP L   1      25.498  32.108  27.295  1.00 50.05           C  
ATOM      3  CB  ASP L   1      25.606  30.660  26.789  1.00 57.60           C  
ATOM      4  CG  ASP L   1      24.617  30.470  25.649  1.00 67.22           C  
ATOM      5  OD1 ASP L   1      23.718  31.338  25.490  1.00 66.43           O  
ATOM      6  OD2 ASP L   1      24.755  29.455  24.916  1.00 69.91           O1-
ATOM      7  C   ASP L   1      26.366  32.231  28.500  1.00 43.84           C  
ATOM      8  O   ASP L   1      27.500  32.698  28.418  1.00 45.41           O  
ATOM      9  N   ILE L   2      25.841  31.819  29.665  1.00 37.42           N  
ATOM     10  CA  ILE L   2      26.625  31.883  30.858  1.00 36.28           C  
ATOM     11  CB  ILE L   2      25.792  32.007  32.100  1.00 40.44           C  
ATOM     12  CG1 ILE L   2      25.001  33.324  32.074  1.00 47.87           C  
ATOM     13  CG2 ILE L   2      26.715  31.854  33.321  1.00 32.30           C  
ATOM     14  CD1 ILE L   2      23.925  33.409  33.154  1.00 53.11           C  
ATOM     15  C   ILE L   2      27.363  30.589  30.940  1.00 29.54           C  
ATOM     16  O   ILE L   2      26.759  29.520  30.962  1.00 31.78           O  
ATOM     17  N   GLN L   3      28.708  30.657  30.979  1.00 32.37           N  
ATOM     18  CA  GLN L   3      29.462  29.441  31.033  1.00 40.44           C  
ATOM     19  CB  GLN L   3      30.406  29.234  29.835  1.00 48.61           C  
ATOM     20  CG  GLN L   3      29.643  28.985  28.532  1.00 56.55           C  
ATOM     21  CD  GLN L   3      30.642  28.729  27.412  1.00 62.42           C  
ATOM     22  OE1 GLN L   3      31.840  28.967  27.560  1.00 68.24           O  
ATOM     23  NE2 GLN L   3      30.136  28.221  26.256  1.00 62.43           N  
ATOM     24  C   GLN L   3      30.277  29.458  32.272  1.00 34.35           C  
ATOM     25  O   GLN L   3      30.558  30.515  32.837  1.00 32.22           O  
ATOM     26  N   MET L   4      30.668  28.262  32.742  1.00 41.35           N  
ATOM     27  CA  MET L   4      31.372  28.262  33.978  1.00 40.26           C  
ATOM     28  CB  MET L   4      30.568  27.601  35.109  1.00 41.28           C  
ATOM     29  CG  MET L   4      29.320  28.414  35.461  1.00 43.16           C  
ATOM     30  SD  MET L   4      28.120  27.583  36.537  1.00 44.47           S  
ATOM     31  CE  MET L   4      27.333  26.646  35.198  1.00 41.97           C  
ATOM     32  C   MET L   4      32.672  27.557  33.821  1.00 38.32           C  
ATOM     33  O   MET L   4      32.794  26.579  33.083  1.00 40.74           O  
ATOM     34  N   THR L   5      33.694  28.090  34.515  1.00 34.26           N  
ATOM     35  CA  THR L   5      34.987  27.488  34.524  1.00 34.29           C  
ATOM     36  CB  THR L   5      36.105  28.461  34.293  1.00 38.62           C  
ATOM     37  OG1 THR L   5      35.931  29.110  33.043  1.00 37.28           O  
ATOM     38  CG2 THR L   5      37.438  27.692  34.308  1.00 33.50           C  
ATOM     39  C   THR L   5      35.140  26.921  35.894  1.00 32.15           C  
ATOM     40  O   THR L   5      34.924  27.608  36.891  1.00 32.75           O  
ATOM     41  N   GLN L   6      35.499  25.628  35.972  1.00 28.14           N  
ATOM     42  CA  GLN L   6      35.600  24.995  37.249  1.00 29.86           C  
ATOM     43  CB  GLN L   6      34.699  23.750  37.345  1.00 31.93           C  
ATOM     44  CG  GLN L   6      34.526  23.187  38.755  1.00 30.24           C  
ATOM     45  CD  GLN L   6      33.450  22.112  38.678  1.00 27.12           C  
ATOM     46  OE1 GLN L   6      32.917  21.827  37.608  1.00 26.20           O  
ATOM     47  NE2 GLN L   6      33.114  21.498  39.843  1.00 23.73           N  
ATOM     48  C   GLN L   6      37.023  24.582  37.440  1.00 31.06           C  
ATOM     49  O   GLN L   6      37.698  24.179  36.493  1.00 30.97           O  
ATOM     50  N   SER L   7      37.531  24.712  38.679  1.00 30.86           N  
ATOM     51  CA  SER L   7      38.878  24.296  38.935  1.00 37.41           C  
ATOM     52  CB  SER L   7      39.896  25.452  38.905  1.00 43.61           C  
ATOM     53  OG  SER L   7      39.589  26.407  39.911  1.00 47.86           O  
ATOM     54  C   SER L   7      38.899  23.695  40.303  1.00 36.74           C  
ATOM     55  O   SER L   7      38.070  24.042  41.144  1.00 33.00           O  
ATOM     56  N   PRO L   8      39.801  22.781  40.563  1.00 34.96           N  
ATOM     57  CA  PRO L   8      40.725  22.299  39.566  1.00 34.62           C  
ATOM     58  CD  PRO L   8      40.353  22.680  41.903  1.00 33.00           C  
ATOM     59  CB  PRO L   8      41.886  21.665  40.326  1.00 34.72           C  
ATOM     60  CG  PRO L   8      41.833  22.322  41.711  1.00 36.11           C  
ATOM     61  C   PRO L   8      40.017  21.279  38.737  1.00 33.27           C  
ATOM     62  O   PRO L   8      38.988  20.778  39.177  1.00 30.85           O  
ATOM     63  N   SER L   9      40.532  20.955  37.538  1.00 32.10           N  
ATOM     64  CA  SER L   9      39.898  19.945  36.745  1.00 34.35           C  
ATOM     65  CB  SER L   9      40.485  19.842  35.327  1.00 40.85           C  
ATOM     66  OG  SER L   9      41.839  19.416  35.387  1.00 45.78           O  
ATOM     67  C   SER L   9      40.094  18.620  37.418  1.00 33.00           C  
ATOM     68  O   SER L   9      39.212  17.764  37.377  1.00 31.25           O  
ATOM     69  N   THR L  10      41.266  18.415  38.053  1.00 31.62           N  
ATOM     70  CA  THR L  10      41.543  17.156  38.688  1.00 34.86           C  
ATOM     71  CB  THR L  10      42.553  16.340  37.936  1.00 41.17           C  
ATOM     72  OG1 THR L  10      42.095  16.100  36.613  1.00 41.92           O  
ATOM     73  CG2 THR L  10      42.762  15.007  38.668  1.00 42.49           C  
ATOM     74  C   THR L  10      42.118  17.443  40.039  1.00 38.69           C  
ATOM     75  O   THR L  10      42.689  18.509  40.265  1.00 39.64           O  
ATOM     76  N   LEU L  11      41.973  16.488  40.981  1.00 35.24           N  
ATOM     77  CA  LEU L  11      42.436  16.743  42.314  1.00 37.32           C  
ATOM     78  CB  LEU L  11      41.344  17.541  43.063  1.00 39.60           C  
ATOM     79  CG  LEU L  11      41.615  17.997  44.508  1.00 40.71           C  
ATOM     80  CD1 LEU L  11      41.812  16.808  45.454  1.00 39.35           C  
ATOM     81  CD2 LEU L  11      42.722  19.058  44.576  1.00 39.35           C  
ATOM     82  C   LEU L  11      42.616  15.411  42.989  1.00 40.12           C  
ATOM     83  O   LEU L  11      41.778  14.523  42.844  1.00 37.81           O  
ATOM     84  N   SER L  12      43.731  15.220  43.728  1.00 38.24           N  
ATOM     85  CA  SER L  12      43.892  14.001  44.474  1.00 37.51           C  
ATOM     86  CB  SER L  12      45.028  13.090  43.973  1.00 43.54           C  
ATOM     87  OG  SER L  12      46.280  13.743  44.090  1.00 48.55           O  
ATOM     88  C   SER L  12      44.187  14.414  45.880  1.00 37.60           C  
ATOM     89  O   SER L  12      45.019  15.290  46.111  1.00 38.50           O  
ATOM     90  N   ALA L  13      43.492  13.805  46.864  1.00 34.90           N  
ATOM     91  CA  ALA L  13      43.709  14.201  48.227  1.00 35.33           C  
ATOM     92  CB  ALA L  13      42.741  15.296  48.706  1.00 36.32           C  
ATOM     93  C   ALA L  13      43.495  13.015  49.110  1.00 39.14           C  
ATOM     94  O   ALA L  13      42.766  12.087  48.768  1.00 37.49           O  
ATOM     95  N   SER L  14      44.142  13.029  50.293  1.00 39.21           N  
ATOM     96  CA  SER L  14      44.043  11.932  51.212  1.00 41.04           C  
ATOM     97  CB  SER L  14      45.200  11.868  52.222  1.00 43.50           C  
ATOM     98  OG  SER L  14      46.430  11.665  51.542  1.00 47.01           O  
ATOM     99  C   SER L  14      42.772  12.060  51.985  1.00 36.95           C  
ATOM    100  O   SER L  14      42.120  13.102  51.985  1.00 33.28           O  
ATOM    101  N   VAL L  15      42.388  10.967  52.671  1.00 35.97           N  
ATOM    102  CA  VAL L  15      41.178  10.967  53.434  1.00 35.33           C  
ATOM    103  CB  VAL L  15      40.806   9.611  53.960  1.00 35.78           C  
ATOM    104  CG1 VAL L  15      39.565   9.756  54.855  1.00 37.54           C  
ATOM    105  CG2 VAL L  15      40.602   8.666  52.763  1.00 34.79           C  
ATOM    106  C   VAL L  15      41.364  11.879  54.602  1.00 36.24           C  
ATOM    107  O   VAL L  15      42.436  11.933  55.202  1.00 35.17           O  
ATOM    108  N   GLY L  16      40.305  12.646  54.934  1.00 34.82           N  
ATOM    109  CA  GLY L  16      40.349  13.529  56.061  1.00 39.66           C  
ATOM    110  C   GLY L  16      40.749  14.900  55.612  1.00 39.44           C  
ATOM    111  O   GLY L  16      40.683  15.851  56.387  1.00 42.18           O  
ATOM    112  N   ASP L  17      41.163  15.051  54.340  1.00 37.35           N  
ATOM    113  CA  ASP L  17      41.593  16.343  53.882  1.00 38.42           C  
ATOM    114  CB  ASP L  17      42.401  16.300  52.574  1.00 38.16           C  
ATOM    115  CG  ASP L  17      43.767  15.692  52.852  1.00 46.66           C  
ATOM    116  OD1 ASP L  17      44.129  15.542  54.049  1.00 44.83           O  
ATOM    117  OD2 ASP L  17      44.471  15.368  51.859  1.00 46.10           O1-
ATOM    118  C   ASP L  17      40.394  17.199  53.617  1.00 38.03           C  
ATOM    119  O   ASP L  17      39.265  16.718  53.537  1.00 35.15           O  
ATOM    120  N   ARG L  18      40.633  18.520  53.490  1.00 35.15           N  
ATOM    121  CA  ARG L  18      39.588  19.459  53.196  1.00 34.30           C  
ATOM    122  CB  ARG L  18      39.717  20.754  54.015  1.00 39.61           C  
ATOM    123  CG  ARG L  18      38.523  21.704  53.914  1.00 43.25           C  
ATOM    124  CD  ARG L  18      38.779  23.044  54.606  1.00 46.71           C  
ATOM    125  NE  ARG L  18      37.493  23.793  54.647  1.00 50.88           N  
ATOM    126  CZ  ARG L  18      36.644  23.619  55.701  1.00 53.97           C  
ATOM    127  NH1 ARG L  18      36.972  22.749  56.700  1.00 53.88           N1+
ATOM    128  NH2 ARG L  18      35.473  24.317  55.761  1.00 55.65           N  
ATOM    129  C   ARG L  18      39.788  19.815  51.757  1.00 35.58           C  
ATOM    130  O   ARG L  18      40.901  20.149  51.354  1.00 35.15           O  
ATOM    131  N   VAL L  19      38.723  19.736  50.934  1.00 33.78           N  
ATOM    132  CA  VAL L  19      38.903  20.024  49.539  1.00 32.40           C  
ATOM    133  CB  VAL L  19      38.635  18.841  48.649  1.00 36.36           C  
ATOM    134  CG1 VAL L  19      38.822  19.272  47.184  1.00 36.62           C  
ATOM    135  CG2 VAL L  19      39.552  17.682  49.076  1.00 36.53           C  
ATOM    136  C   VAL L  19      37.943  21.101  49.143  1.00 31.51           C  
ATOM    137  O   VAL L  19      36.825  21.174  49.651  1.00 29.18           O  
ATOM    138  N   THR L  20      38.377  21.984  48.219  1.00 28.72           N  
ATOM    139  CA  THR L  20      37.542  23.060  47.771  1.00 29.19           C  
ATOM    140  CB  THR L  20      38.033  24.401  48.232  1.00 35.53           C  
ATOM    141  OG1 THR L  20      38.075  24.446  49.651  1.00 36.73           O  
ATOM    142  CG2 THR L  20      37.094  25.490  47.696  1.00 33.33           C  
ATOM    143  C   THR L  20      37.553  23.076  46.272  1.00 36.17           C  
ATOM    144  O   THR L  20      38.602  22.944  45.644  1.00 35.92           O  
ATOM    145  N   ILE L  21      36.365  23.247  45.660  1.00 32.05           N  
ATOM    146  CA  ILE L  21      36.249  23.300  44.231  1.00 31.60           C  
ATOM    147  CB  ILE L  21      35.375  22.206  43.685  1.00 32.11           C  
ATOM    148  CG1 ILE L  21      35.994  20.835  44.012  1.00 31.36           C  
ATOM    149  CG2 ILE L  21      35.170  22.451  42.182  1.00 33.03           C  
ATOM    150  CD1 ILE L  21      35.045  19.658  43.786  1.00 34.15           C  
ATOM    151  C   ILE L  21      35.608  24.616  43.918  1.00 32.23           C  
ATOM    152  O   ILE L  21      34.704  25.051  44.629  1.00 28.67           O  
ATOM    153  N   THR L  22      36.073  25.305  42.854  1.00 28.21           N  
ATOM    154  CA  THR L  22      35.510  26.596  42.588  1.00 29.01           C  
ATOM    155  CB  THR L  22      36.492  27.720  42.734  1.00 34.33           C  
ATOM    156  OG1 THR L  22      37.022  27.736  44.052  1.00 37.45           O  
ATOM    157  CG2 THR L  22      35.763  29.043  42.448  1.00 33.63           C  
ATOM    158  C   THR L  22      34.957  26.646  41.199  1.00 31.69           C  
ATOM    159  O   THR L  22      35.478  26.029  40.271  1.00 32.44           O  
ATOM    160  N   CYS L  23      33.849  27.397  41.045  1.00 29.86           N  
ATOM    161  CA  CYS L  23      33.190  27.551  39.784  1.00 29.19           C  
ATOM    162  CB  CYS L  23      31.794  26.878  39.814  1.00 32.22           C  
ATOM    163  SG  CYS L  23      30.920  26.794  38.223  1.00 45.15           S  
ATOM    164  C   CYS L  23      33.058  29.032  39.562  1.00 27.52           C  
ATOM    165  O   CYS L  23      32.547  29.755  40.418  1.00 30.12           O  
ATOM    166  N   SER L  24      33.552  29.528  38.407  1.00 30.86           N  
ATOM    167  CA  SER L  24      33.484  30.936  38.120  1.00 33.33           C  
ATOM    168  CB  SER L  24      34.863  31.545  37.809  1.00 40.06           C  
ATOM    169  OG  SER L  24      34.740  32.930  37.522  1.00 33.43           O  
ATOM    170  C   SER L  24      32.621  31.113  36.911  1.00 38.44           C  
ATOM    171  O   SER L  24      32.878  30.531  35.859  1.00 37.51           O  
ATOM    172  N   ALA L  25      31.561  31.935  37.037  1.00 37.72           N  
ATOM    173  CA  ALA L  25      30.647  32.132  35.949  1.00 43.22           C  
ATOM    174  CB  ALA L  25      29.194  32.343  36.407  1.00 41.12           C  
ATOM    175  C   ALA L  25      31.060  33.335  35.173  1.00 40.76           C  
ATOM    176  O   ALA L  25      31.621  34.282  35.719  1.00 38.80           O  
ATOM    177  N   SER L  26      30.765  33.334  33.859  1.00 23.32           N  
ATOM    178  CA  SER L  26      31.109  34.418  32.982  1.00 22.92           C  
ATOM    179  CB  SER L  26      30.771  34.118  31.514  1.00 25.24           C  
ATOM    180  OG  SER L  26      31.528  33.006  31.063  1.00 25.75           O  
ATOM    181  C   SER L  26      30.325  35.633  33.374  1.00 25.73           C  
ATOM    182  O   SER L  26      30.796  36.759  33.213  1.00 24.57           O  
ATOM    183  N   SER L  27      29.092  35.433  33.878  1.00 24.76           N  
ATOM    184  CA  SER L  27      28.276  36.537  34.294  1.00 27.77           C  
ATOM    185  CB  SER L  27      27.137  36.868  33.315  1.00 31.89           C  
ATOM    186  OG  SER L  27      26.229  35.781  33.236  1.00 38.76           O  
ATOM    187  C   SER L  27      27.650  36.152  35.600  1.00 26.87           C  
ATOM    188  O   SER L  27      27.669  34.984  35.986  1.00 24.24           O  
ATOM    189  N   ARG L  28      27.066  37.134  36.319  1.00 23.90           N  
ATOM    190  CA  ARG L  28      26.528  36.849  37.618  0.83 27.36           C  
ATOM    191  CB  ARG L  28      26.121  38.074  38.449  0.83 31.48           C  
ATOM    192  CG  ARG L  28      27.297  38.785  39.108  1.00 71.92           C  
ATOM    193  CD  ARG L  28      26.867  39.746  40.217  1.00 85.67           C  
ATOM    194  NE  ARG L  28      25.972  40.769  39.601  1.00 93.41           N  
ATOM    195  CZ  ARG L  28      26.494  41.917  39.094  1.00101.96           C  
ATOM    196  NH1 ARG L  28      27.837  42.146  39.142  1.00106.69           N1+
ATOM    197  NH2 ARG L  28      25.665  42.854  38.529  1.00103.91           N  
ATOM    198  C   ARG L  28      25.320  35.983  37.515  1.00 26.71           C  
ATOM    199  O   ARG L  28      24.576  36.018  36.536  1.00 24.60           O  
ATOM    200  N   VAL L  29      25.126  35.150  38.556  1.00 23.25           N  
ATOM    201  CA  VAL L  29      24.000  34.274  38.638  1.00 25.58           C  
ATOM    202  CB  VAL L  29      24.342  32.840  38.353  1.00 25.00           C  
ATOM    203  CG1 VAL L  29      24.835  32.741  36.901  1.00 28.17           C  
ATOM    204  CG2 VAL L  29      25.375  32.363  39.386  1.00 21.56           C  
ATOM    205  C   VAL L  29      23.491  34.350  40.040  1.00 26.09           C  
ATOM    206  O   VAL L  29      24.247  34.616  40.975  1.00 23.46           O  
ATOM    207  N   GLY L  30      22.168  34.154  40.207  1.00 24.31           N  
ATOM    208  CA  GLY L  30      21.542  34.224  41.496  1.00 24.51           C  
ATOM    209  C   GLY L  30      21.993  33.099  42.379  1.00 24.23           C  
ATOM    210  O   GLY L  30      22.248  33.316  43.563  1.00 22.82           O  
ATOM    211  N   TYR L  31      22.076  31.858  41.847  1.00 21.43           N  
ATOM    212  CA  TYR L  31      22.446  30.761  42.704  0.83 23.33           C  
ATOM    213  CB  TYR L  31      21.251  29.948  43.235  0.83 21.42           C  
ATOM    214  CG  TYR L  31      20.351  30.878  43.973  1.00 27.44           C  
ATOM    215  CD1 TYR L  31      20.735  31.419  45.177  1.00 27.51           C  
ATOM    216  CD2 TYR L  31      19.139  31.246  43.438  1.00 27.62           C  
ATOM    217  CE1 TYR L  31      19.906  32.279  45.858  1.00 30.80           C  
ATOM    218  CE2 TYR L  31      18.304  32.106  44.114  1.00 29.31           C  
ATOM    219  CZ  TYR L  31      18.688  32.627  45.325  1.00 31.58           C  
ATOM    220  OH  TYR L  31      17.834  33.510  46.018  1.00 37.14           O  
ATOM    221  C   TYR L  31      23.292  29.784  41.941  1.00 21.76           C  
ATOM    222  O   TYR L  31      23.408  29.870  40.720  1.00 22.30           O  
ATOM    223  N   MET L  32      23.936  28.836  42.665  1.00 27.76           N  
ATOM    224  CA  MET L  32      24.703  27.819  42.004  1.00 25.15           C  
ATOM    225  CB  MET L  32      26.221  27.955  42.202  1.00 27.34           C  
ATOM    226  CG  MET L  32      27.016  26.949  41.370  1.00 27.73           C  
ATOM    227  SD  MET L  32      26.903  27.214  39.574  1.00 31.60           S  
ATOM    228  CE  MET L  32      27.858  28.759  39.562  1.00 32.40           C  
ATOM    229  C   MET L  32      24.281  26.497  42.575  1.00 22.72           C  
ATOM    230  O   MET L  32      23.915  26.405  43.747  1.00 21.44           O  
ATOM    231  N   HIS L  33      24.307  25.435  41.740  1.00 20.53           N  
ATOM    232  CA  HIS L  33      23.915  24.117  42.162  1.00 20.27           C  
ATOM    233  ND1 HIS L  33      21.406  25.337  40.269  1.00 16.33           N  
ATOM    234  CG  HIS L  33      21.558  24.303  41.163  1.00 18.46           C  
ATOM    235  CB  HIS L  33      22.811  23.489  41.288  1.00 18.99           C  
ATOM    236  NE2 HIS L  33      19.479  25.156  41.363  1.00 16.41           N  
ATOM    237  CD2 HIS L  33      20.371  24.206  41.823  1.00 16.89           C  
ATOM    238  CE1 HIS L  33      20.145  25.811  40.429  1.00 18.32           C  
ATOM    239  C   HIS L  33      25.103  23.228  41.957  1.00 18.38           C  
ATOM    240  O   HIS L  33      25.937  23.499  41.096  1.00 21.05           O  
ATOM    241  N   TRP L  34      25.212  22.138  42.746  1.00 20.83           N  
ATOM    242  CA  TRP L  34      26.345  21.264  42.594  1.00 18.46           C  
ATOM    243  CB  TRP L  34      27.315  21.346  43.787  1.00 21.66           C  
ATOM    244  CG  TRP L  34      27.950  22.710  43.951  1.00 21.81           C  
ATOM    245  CD2 TRP L  34      29.176  23.119  43.324  1.00 20.57           C  
ATOM    246  CD1 TRP L  34      27.512  23.782  44.674  1.00 20.36           C  
ATOM    247  NE1 TRP L  34      28.383  24.835  44.531  1.00 19.56           N  
ATOM    248  CE2 TRP L  34      29.413  24.441  43.704  1.00 21.61           C  
ATOM    249  CE3 TRP L  34      30.034  22.450  42.499  1.00 20.35           C  
ATOM    250  CZ2 TRP L  34      30.515  25.114  43.260  1.00 20.80           C  
ATOM    251  CZ3 TRP L  34      31.144  23.132  42.055  1.00 21.95           C  
ATOM    252  CH2 TRP L  34      31.380  24.439  42.428  1.00 22.76           C  
ATOM    253  C   TRP L  34      25.856  19.848  42.497  1.00 19.95           C  
ATOM    254  O   TRP L  34      24.905  19.456  43.173  1.00 19.92           O  
ATOM    255  N   TYR L  35      26.515  19.036  41.642  1.00 18.71           N  
ATOM    256  CA  TYR L  35      26.114  17.667  41.455  1.00 18.95           C  
ATOM    257  CB  TYR L  35      25.570  17.375  40.044  1.00 19.20           C  
ATOM    258  CG  TYR L  35      24.281  18.105  39.866  1.00 21.83           C  
ATOM    259  CD1 TYR L  35      23.099  17.547  40.298  1.00 18.73           C  
ATOM    260  CD2 TYR L  35      24.253  19.342  39.263  1.00 19.06           C  
ATOM    261  CE1 TYR L  35      21.908  18.215  40.131  1.00 15.43           C  
ATOM    262  CE2 TYR L  35      23.065  20.014  39.094  1.00 20.69           C  
ATOM    263  CZ  TYR L  35      21.890  19.449  39.529  1.00 17.60           C  
ATOM    264  OH  TYR L  35      20.669  20.133  39.358  1.00 20.09           O  
ATOM    265  C   TYR L  35      27.307  16.779  41.650  1.00 21.83           C  
ATOM    266  O   TYR L  35      28.445  17.165  41.378  1.00 20.04           O  
ATOM    267  N   GLN L  36      27.061  15.552  42.157  1.00 19.83           N  
ATOM    268  CA  GLN L  36      28.108  14.587  42.358  1.00 21.13           C  
ATOM    269  CB  GLN L  36      28.126  13.995  43.778  1.00 21.71           C  
ATOM    270  CG  GLN L  36      29.236  12.967  44.007  1.00 23.91           C  
ATOM    271  CD  GLN L  36      29.009  12.321  45.369  1.00 30.46           C  
ATOM    272  OE1 GLN L  36      27.949  11.754  45.631  1.00 29.59           O  
ATOM    273  NE2 GLN L  36      30.031  12.407  46.263  1.00 25.53           N  
ATOM    274  C   GLN L  36      27.818  13.441  41.441  1.00 20.11           C  
ATOM    275  O   GLN L  36      26.701  12.926  41.416  1.00 19.59           O  
ATOM    276  N   GLN L  37      28.817  13.004  40.651  1.00 18.96           N  
ATOM    277  CA  GLN L  37      28.554  11.906  39.768  1.00 20.46           C  
ATOM    278  CB  GLN L  37      28.608  12.284  38.276  1.00 23.65           C  
ATOM    279  CG  GLN L  37      28.325  11.098  37.351  1.00 22.82           C  
ATOM    280  CD  GLN L  37      28.401  11.582  35.912  1.00 23.59           C  
ATOM    281  OE1 GLN L  37      29.404  12.149  35.485  1.00 23.03           O  
ATOM    282  NE2 GLN L  37      27.305  11.360  35.141  1.00 19.22           N  
ATOM    283  C   GLN L  37      29.581  10.837  39.969  1.00 24.76           C  
ATOM    284  O   GLN L  37      30.778  11.068  39.804  1.00 22.49           O  
ATOM    285  N   LYS L  38      29.125   9.624  40.332  1.00 25.31           N  
ATOM    286  CA  LYS L  38      30.026   8.519  40.468  1.00 34.68           C  
ATOM    287  CB  LYS L  38      29.609   7.516  41.555  1.00 35.88           C  
ATOM    288  CG  LYS L  38      29.714   8.129  42.953  1.00 37.65           C  
ATOM    289  CD  LYS L  38      29.010   7.338  44.054  1.00 42.31           C  
ATOM    290  CE  LYS L  38      29.150   7.998  45.427  1.00 44.29           C  
ATOM    291  NZ  LYS L  38      28.375   7.247  46.439  1.00 42.76           N1+
ATOM    292  C   LYS L  38      30.033   7.834  39.142  1.00 36.92           C  
ATOM    293  O   LYS L  38      29.063   7.910  38.390  1.00 32.12           O  
ATOM    294  N   PRO L  39      31.113   7.179  38.831  1.00 42.97           N  
ATOM    295  CA  PRO L  39      31.276   6.563  37.544  1.00 44.88           C  
ATOM    296  CD  PRO L  39      31.963   6.571  39.845  1.00 43.56           C  
ATOM    297  CB  PRO L  39      32.589   5.789  37.634  1.00 46.82           C  
ATOM    298  CG  PRO L  39      32.664   5.406  39.124  1.00 45.84           C  
ATOM    299  C   PRO L  39      30.129   5.659  37.200  1.00 43.54           C  
ATOM    300  O   PRO L  39      29.716   4.853  38.032  1.00 43.75           O  
ATOM    301  N   GLY L  40      29.594   5.789  35.970  1.00 48.44           N  
ATOM    302  CA  GLY L  40      28.570   4.899  35.504  1.00 50.28           C  
ATOM    303  C   GLY L  40      27.276   5.196  36.185  1.00 50.94           C  
ATOM    304  O   GLY L  40      26.341   4.398  36.113  1.00 51.36           O  
ATOM    305  N   LYS L  41      27.169   6.355  36.857  1.00 40.76           N  
ATOM    306  CA  LYS L  41      25.946   6.592  37.561  1.00 35.55           C  
ATOM    307  CB  LYS L  41      26.133   6.497  39.085  1.00 38.66           C  
ATOM    308  CG  LYS L  41      24.846   6.218  39.856  1.00 48.87           C  
ATOM    309  CD  LYS L  41      25.097   5.718  41.279  1.00 53.89           C  
ATOM    310  CE  LYS L  41      23.830   5.245  41.989  1.00 60.35           C  
ATOM    311  NZ  LYS L  41      24.185   4.551  43.248  1.00 63.10           N1+
ATOM    312  C   LYS L  41      25.467   7.970  37.220  1.00 29.94           C  
ATOM    313  O   LYS L  41      26.231   8.798  36.728  1.00 25.79           O  
ATOM    314  N   ALA L  42      24.164   8.235  37.453  1.00 26.69           N  
ATOM    315  CA  ALA L  42      23.578   9.516  37.169  1.00 24.95           C  
ATOM    316  CB  ALA L  42      22.040   9.504  37.188  1.00 25.35           C  
ATOM    317  C   ALA L  42      24.039  10.492  38.208  1.00 23.15           C  
ATOM    318  O   ALA L  42      24.379  10.111  39.327  1.00 21.86           O  
ATOM    319  N   PRO L  43      24.060  11.753  37.856  1.00 21.40           N  
ATOM    320  CA  PRO L  43      24.486  12.767  38.782  1.00 21.07           C  
ATOM    321  CD  PRO L  43      24.293  12.143  36.475  1.00 20.30           C  
ATOM    322  CB  PRO L  43      24.649  14.039  37.955  1.00 18.14           C  
ATOM    323  CG  PRO L  43      24.982  13.516  36.545  1.00 19.97           C  
ATOM    324  C   PRO L  43      23.499  12.892  39.897  1.00 20.99           C  
ATOM    325  O   PRO L  43      22.316  12.636  39.680  1.00 20.73           O  
ATOM    326  N   LYS L  44      23.970  13.268  41.104  1.00 19.02           N  
ATOM    327  CA  LYS L  44      23.100  13.407  42.238  1.00 20.02           C  
ATOM    328  CB  LYS L  44      23.513  12.518  43.424  1.00 25.42           C  
ATOM    329  CG  LYS L  44      22.604  12.643  44.648  1.00 29.10           C  
ATOM    330  CD  LYS L  44      22.957  11.657  45.761  1.00 35.92           C  
ATOM    331  CE  LYS L  44      24.264  12.015  46.469  1.00 43.59           C  
ATOM    332  NZ  LYS L  44      24.546  11.037  47.540  1.00 46.20           N1+
ATOM    333  C   LYS L  44      23.213  14.820  42.713  1.00 18.32           C  
ATOM    334  O   LYS L  44      24.304  15.383  42.747  1.00 18.17           O  
ATOM    335  N   LEU L  45      22.075  15.429  43.097  1.00 17.97           N  
ATOM    336  CA  LEU L  45      22.073  16.788  43.565  1.00 19.91           C  
ATOM    337  CB  LEU L  45      20.649  17.357  43.671  1.00 17.95           C  
ATOM    338  CG  LEU L  45      20.577  18.807  44.180  1.00 20.05           C  
ATOM    339  CD1 LEU L  45      21.225  19.787  43.189  1.00 17.64           C  
ATOM    340  CD2 LEU L  45      19.133  19.187  44.546  1.00 23.37           C  
ATOM    341  C   LEU L  45      22.678  16.834  44.942  1.00 20.67           C  
ATOM    342  O   LEU L  45      22.147  16.221  45.867  1.00 18.95           O  
ATOM    343  N   LEU L  46      23.879  17.448  45.079  1.00 19.58           N  
ATOM    344  CA  LEU L  46      24.522  17.667  46.355  1.00 22.53           C  
ATOM    345  CB  LEU L  46      26.051  17.795  46.247  1.00 25.58           C  
ATOM    346  CG  LEU L  46      26.789  16.476  45.973  1.00 27.82           C  
ATOM    347  CD1 LEU L  46      28.300  16.710  45.883  1.00 26.88           C  
ATOM    348  CD2 LEU L  46      26.448  15.417  47.031  1.00 25.01           C  
ATOM    349  C   LEU L  46      24.072  18.902  47.079  1.00 23.16           C  
ATOM    350  O   LEU L  46      23.658  18.855  48.237  1.00 24.81           O  
ATOM    351  N   ILE L  47      24.167  20.062  46.393  1.00 22.87           N  
ATOM    352  CA  ILE L  47      23.868  21.322  47.009  1.00 22.72           C  
ATOM    353  CB  ILE L  47      25.093  22.126  47.341  1.00 25.03           C  
ATOM    354  CG1 ILE L  47      25.960  21.384  48.369  1.00 27.72           C  
ATOM    355  CG2 ILE L  47      24.636  23.515  47.813  1.00 23.35           C  
ATOM    356  CD1 ILE L  47      25.243  21.150  49.696  1.00 29.03           C  
ATOM    357  C   ILE L  47      23.085  22.131  46.033  1.00 24.10           C  
ATOM    358  O   ILE L  47      23.365  22.111  44.836  1.00 24.22           O  
ATOM    359  N   TYR L  48      22.067  22.861  46.527  1.00 25.01           N  
ATOM    360  CA  TYR L  48      21.314  23.705  45.648  1.00 24.78           C  
ATOM    361  CB  TYR L  48      19.939  23.153  45.223  1.00 25.48           C  
ATOM    362  CG  TYR L  48      19.098  22.989  46.436  1.00 26.41           C  
ATOM    363  CD1 TYR L  48      18.324  24.027  46.899  1.00 26.53           C  
ATOM    364  CD2 TYR L  48      19.086  21.791  47.112  1.00 26.33           C  
ATOM    365  CE1 TYR L  48      17.549  23.868  48.024  1.00 26.36           C  
ATOM    366  CE2 TYR L  48      18.314  21.627  48.236  1.00 23.78           C  
ATOM    367  CZ  TYR L  48      17.544  22.668  48.694  1.00 30.01           C  
ATOM    368  OH  TYR L  48      16.749  22.504  49.847  1.00 29.50           O  
ATOM    369  C   TYR L  48      21.133  25.021  46.337  1.00 25.14           C  
ATOM    370  O   TYR L  48      21.375  25.145  47.536  1.00 24.81           O  
ATOM    371  N   ASP L  49      20.741  26.060  45.570  1.00 25.55           N  
ATOM    372  CA  ASP L  49      20.519  27.360  46.137  1.00 26.78           C  
ATOM    373  CB  ASP L  49      19.380  27.342  47.170  1.00 30.19           C  
ATOM    374  CG  ASP L  49      18.951  28.765  47.483  1.00 32.71           C  
ATOM    375  OD1 ASP L  49      19.650  29.708  47.027  1.00 28.86           O  
ATOM    376  OD2 ASP L  49      17.916  28.930  48.182  1.00 33.61           O1-
ATOM    377  C   ASP L  49      21.790  27.822  46.790  1.00 27.40           C  
ATOM    378  O   ASP L  49      21.781  28.548  47.783  1.00 28.53           O  
ATOM    379  N   THR L  50      22.920  27.369  46.221  1.00 25.60           N  
ATOM    380  CA  THR L  50      24.276  27.733  46.529  1.00 26.41           C  
ATOM    381  CB  THR L  50      24.522  29.216  46.484  1.00 30.01           C  
ATOM    382  OG1 THR L  50      24.208  29.726  45.196  1.00 27.46           O  
ATOM    383  CG2 THR L  50      26.006  29.475  46.794  1.00 30.67           C  
ATOM    384  C   THR L  50      24.741  27.213  47.858  1.00 26.62           C  
ATOM    385  O   THR L  50      25.926  26.926  47.999  1.00 26.11           O  
ATOM    386  N   SER L  51      23.844  26.973  48.842  1.00 26.99           N  
ATOM    387  CA  SER L  51      24.417  26.567  50.096  1.00 30.27           C  
ATOM    388  CB  SER L  51      24.628  27.768  51.030  1.00 30.44           C  
ATOM    389  OG  SER L  51      25.189  27.346  52.262  1.00 34.27           O  
ATOM    390  C   SER L  51      23.493  25.612  50.790  1.00 30.15           C  
ATOM    391  O   SER L  51      23.707  25.264  51.949  1.00 30.65           O  
ATOM    392  N   LYS L  52      22.467  25.112  50.082  1.00 27.62           N  
ATOM    393  CA  LYS L  52      21.512  24.255  50.731  1.00 28.72           C  
ATOM    394  CB  LYS L  52      20.101  24.352  50.125  1.00 32.19           C  
ATOM    395  CG  LYS L  52      19.374  25.671  50.375  1.00 33.61           C  
ATOM    396  CD  LYS L  52      19.009  25.905  51.838  1.00 42.51           C  
ATOM    397  CE  LYS L  52      18.243  27.209  52.059  1.00 44.01           C  
ATOM    398  NZ  LYS L  52      19.094  28.358  51.682  1.00 42.43           N1+
ATOM    399  C   LYS L  52      21.921  22.833  50.513  1.00 28.38           C  
ATOM    400  O   LYS L  52      22.188  22.424  49.386  1.00 29.17           O  
ATOM    401  N   LEU L  53      21.974  22.039  51.604  1.00 29.91           N  
ATOM    402  CA  LEU L  53      22.296  20.644  51.490  1.00 30.72           C  
ATOM    403  CB  LEU L  53      22.634  19.965  52.830  1.00 34.17           C  
ATOM    404  CG  LEU L  53      24.008  20.315  53.419  1.00 40.40           C  
ATOM    405  CD1 LEU L  53      24.233  19.584  54.751  1.00 41.14           C  
ATOM    406  CD2 LEU L  53      25.124  20.007  52.411  1.00 43.44           C  
ATOM    407  C   LEU L  53      21.099  19.917  50.966  1.00 30.41           C  
ATOM    408  O   LEU L  53      19.984  20.094  51.454  1.00 30.01           O  
ATOM    409  N   ALA L  54      21.318  19.047  49.961  1.00 29.66           N  
ATOM    410  CA  ALA L  54      20.262  18.261  49.388  1.00 32.42           C  
ATOM    411  CB  ALA L  54      20.622  17.638  48.027  1.00 28.57           C  
ATOM    412  C   ALA L  54      19.979  17.145  50.340  1.00 33.38           C  
ATOM    413  O   ALA L  54      20.784  16.851  51.224  1.00 31.44           O  
ATOM    414  N   SER L  55      18.805  16.501  50.204  1.00 37.24           N  
ATOM    415  CA  SER L  55      18.482  15.449  51.121  1.00 46.21           C  
ATOM    416  CB  SER L  55      17.042  14.926  50.980  1.00 48.59           C  
ATOM    417  OG  SER L  55      16.867  14.324  49.706  1.00 52.42           O  
ATOM    418  C   SER L  55      19.410  14.297  50.891  1.00 47.26           C  
ATOM    419  O   SER L  55      19.770  13.984  49.758  1.00 43.38           O  
ATOM    420  N   GLY L  56      19.825  13.641  51.994  1.00 49.74           N  
ATOM    421  CA  GLY L  56      20.657  12.475  51.923  1.00 50.98           C  
ATOM    422  C   GLY L  56      22.088  12.861  51.696  1.00 49.74           C  
ATOM    423  O   GLY L  56      22.878  12.036  51.239  1.00 53.63           O  
ATOM    424  N   VAL L  57      22.473  14.115  52.006  1.00 40.91           N  
ATOM    425  CA  VAL L  57      23.840  14.507  51.781  1.00 38.22           C  
ATOM    426  CB  VAL L  57      23.958  15.748  50.941  1.00 35.93           C  
ATOM    427  CG1 VAL L  57      25.442  16.132  50.805  1.00 36.48           C  
ATOM    428  CG2 VAL L  57      23.256  15.490  49.598  1.00 30.86           C  
ATOM    429  C   VAL L  57      24.480  14.800  53.108  1.00 41.11           C  
ATOM    430  O   VAL L  57      23.901  15.479  53.953  1.00 39.19           O  
ATOM    431  N   PRO L  58      25.684  14.311  53.296  1.00 41.71           N  
ATOM    432  CA  PRO L  58      26.380  14.510  54.544  1.00 44.83           C  
ATOM    433  CD  PRO L  58      26.079  13.067  52.655  1.00 44.15           C  
ATOM    434  CB  PRO L  58      27.574  13.559  54.510  1.00 44.54           C  
ATOM    435  CG  PRO L  58      27.093  12.409  53.608  1.00 45.09           C  
ATOM    436  C   PRO L  58      26.758  15.942  54.758  1.00 46.14           C  
ATOM    437  O   PRO L  58      27.018  16.649  53.787  1.00 43.85           O  
ATOM    438  N   SER L  59      26.822  16.370  56.034  1.00 45.73           N  
ATOM    439  CA  SER L  59      27.104  17.726  56.411  1.00 46.44           C  
ATOM    440  CB  SER L  59      26.965  17.964  57.924  1.00 52.47           C  
ATOM    441  OG  SER L  59      27.926  17.193  58.629  1.00 57.44           O  
ATOM    442  C   SER L  59      28.510  18.065  56.029  1.00 40.28           C  
ATOM    443  O   SER L  59      28.919  19.223  56.107  1.00 37.15           O  
ATOM    444  N   ARG L  60      29.287  17.058  55.597  1.00 38.50           N  
ATOM    445  CA  ARG L  60      30.661  17.261  55.235  1.00 38.84           C  
ATOM    446  CB  ARG L  60      31.360  15.998  54.700  1.00 40.39           C  
ATOM    447  CG  ARG L  60      31.482  14.833  55.682  1.00 42.62           C  
ATOM    448  CD  ARG L  60      32.515  13.790  55.241  1.00 43.42           C  
ATOM    449  NE  ARG L  60      32.165  13.348  53.860  1.00 38.49           N  
ATOM    450  CZ  ARG L  60      31.432  12.215  53.656  1.00 42.67           C  
ATOM    451  NH1 ARG L  60      31.023  11.458  54.715  1.00 40.00           N1+
ATOM    452  NH2 ARG L  60      31.116  11.829  52.387  1.00 46.14           N  
ATOM    453  C   ARG L  60      30.708  18.229  54.093  1.00 36.55           C  
ATOM    454  O   ARG L  60      31.663  18.998  53.970  1.00 33.44           O  
ATOM    455  N   PHE L  61      29.693  18.183  53.206  1.00 34.38           N  
ATOM    456  CA  PHE L  61      29.681  19.018  52.036  1.00 31.68           C  
ATOM    457  CB  PHE L  61      28.871  18.427  50.867  1.00 28.35           C  
ATOM    458  CG  PHE L  61      29.473  17.126  50.459  1.00 28.07           C  
ATOM    459  CD1 PHE L  61      29.129  15.965  51.112  1.00 31.38           C  
ATOM    460  CD2 PHE L  61      30.371  17.065  49.420  1.00 28.56           C  
ATOM    461  CE1 PHE L  61      29.678  14.761  50.737  1.00 34.14           C  
ATOM    462  CE2 PHE L  61      30.924  15.864  49.041  1.00 28.17           C  
ATOM    463  CZ  PHE L  61      30.578  14.710  49.700  1.00 27.45           C  
ATOM    464  C   PHE L  61      29.020  20.325  52.355  1.00 31.63           C  
ATOM    465  O   PHE L  61      28.069  20.381  53.133  1.00 30.18           O  
ATOM    466  N   SER L  62      29.530  21.425  51.758  1.00 27.49           N  
ATOM    467  CA  SER L  62      28.939  22.720  51.950  1.00 29.93           C  
ATOM    468  CB  SER L  62      29.535  23.508  53.130  1.00 33.00           C  
ATOM    469  OG  SER L  62      30.898  23.817  52.876  1.00 32.04           O  
ATOM    470  C   SER L  62      29.193  23.528  50.712  1.00 30.74           C  
ATOM    471  O   SER L  62      30.095  23.220  49.935  1.00 28.03           O  
ATOM    472  N   GLY L  63      28.390  24.592  50.497  1.00 30.06           N  
ATOM    473  CA  GLY L  63      28.582  25.416  49.335  1.00 28.35           C  
ATOM    474  C   GLY L  63      28.484  26.850  49.755  1.00 29.58           C  
ATOM    475  O   GLY L  63      27.828  27.173  50.745  1.00 26.49           O  
ATOM    476  N   SER L  64      29.136  27.757  48.996  1.00 27.37           N  
ATOM    477  CA  SER L  64      29.113  29.152  49.343  1.00 31.84           C  
ATOM    478  CB  SER L  64      30.198  29.510  50.379  1.00 35.10           C  
ATOM    479  OG  SER L  64      30.155  30.890  50.710  1.00 44.15           O  
ATOM    480  C   SER L  64      29.389  29.943  48.096  1.00 30.78           C  
ATOM    481  O   SER L  64      29.606  29.374  47.027  1.00 30.68           O  
ATOM    482  N   GLY L  65      29.380  31.292  48.200  1.00 29.38           N  
ATOM    483  CA  GLY L  65      29.704  32.111  47.062  1.00 30.20           C  
ATOM    484  C   GLY L  65      28.543  32.961  46.646  1.00 34.56           C  
ATOM    485  O   GLY L  65      27.416  32.791  47.105  1.00 32.52           O  
ATOM    486  N   SER L  66      28.835  33.950  45.771  1.00 33.10           N  
ATOM    487  CA  SER L  66      27.835  34.836  45.255  1.00 31.32           C  
ATOM    488  CB  SER L  66      27.459  35.958  46.237  1.00 37.58           C  
ATOM    489  OG  SER L  66      26.463  36.793  45.667  1.00 41.11           O  
ATOM    490  C   SER L  66      28.414  35.471  44.028  1.00 31.42           C  
ATOM    491  O   SER L  66      29.602  35.328  43.742  1.00 31.02           O  
ATOM    492  N   GLY L  67      27.573  36.177  43.251  1.00 33.78           N  
ATOM    493  CA  GLY L  67      28.063  36.840  42.079  1.00 35.69           C  
ATOM    494  C   GLY L  67      28.565  35.810  41.111  1.00 34.32           C  
ATOM    495  O   GLY L  67      27.830  34.926  40.672  1.00 32.72           O  
ATOM    496  N   THR L  68      29.819  36.012  40.669  1.00 31.36           N  
ATOM    497  CA  THR L  68      30.559  35.196  39.746  1.00 32.28           C  
ATOM    498  CB  THR L  68      31.700  35.956  39.149  1.00 37.42           C  
ATOM    499  OG1 THR L  68      31.224  37.093  38.444  1.00 40.97           O  
ATOM    500  CG2 THR L  68      32.472  35.022  38.215  1.00 37.68           C  
ATOM    501  C   THR L  68      31.161  33.957  40.352  1.00 35.18           C  
ATOM    502  O   THR L  68      31.288  32.944  39.665  1.00 36.10           O  
ATOM    503  N   ALA L  69      31.598  34.000  41.631  1.00 31.44           N  
ATOM    504  CA  ALA L  69      32.361  32.881  42.128  1.00 33.08           C  
ATOM    505  CB  ALA L  69      33.701  33.297  42.761  1.00 36.80           C  
ATOM    506  C   ALA L  69      31.611  32.113  43.171  1.00 30.16           C  
ATOM    507  O   ALA L  69      31.019  32.682  44.086  1.00 31.56           O  
ATOM    508  N   PHE L  70      31.653  30.767  43.058  1.00 26.57           N  
ATOM    509  CA  PHE L  70      30.969  29.908  43.983  1.00 27.88           C  
ATOM    510  CB  PHE L  70      29.689  29.295  43.389  1.00 24.76           C  
ATOM    511  CG  PHE L  70      28.734  30.408  43.113  1.00 26.27           C  
ATOM    512  CD1 PHE L  70      28.785  31.086  41.916  1.00 22.49           C  
ATOM    513  CD2 PHE L  70      27.799  30.783  44.049  1.00 25.48           C  
ATOM    514  CE1 PHE L  70      27.913  32.116  41.652  1.00 26.24           C  
ATOM    515  CE2 PHE L  70      26.923  31.811  43.789  1.00 25.85           C  
ATOM    516  CZ  PHE L  70      26.978  32.480  42.590  1.00 24.46           C  
ATOM    517  C   PHE L  70      31.894  28.774  44.311  1.00 29.52           C  
ATOM    518  O   PHE L  70      32.790  28.452  43.532  1.00 27.87           O  
ATOM    519  N   THR L  71      31.714  28.136  45.486  1.00 27.70           N  
ATOM    520  CA  THR L  71      32.621  27.085  45.842  1.00 29.01           C  
ATOM    521  CB  THR L  71      33.697  27.591  46.754  1.00 33.58           C  
ATOM    522  OG1 THR L  71      34.589  26.549  47.107  1.00 35.97           O  
ATOM    523  CG2 THR L  71      33.048  28.210  47.997  1.00 32.28           C  
ATOM    524  C   THR L  71      31.885  25.951  46.499  1.00 29.07           C  
ATOM    525  O   THR L  71      30.821  26.134  47.090  1.00 27.80           O  
ATOM    526  N   LEU L  72      32.442  24.726  46.363  1.00 25.08           N  
ATOM    527  CA  LEU L  72      31.922  23.535  46.976  1.00 25.70           C  
ATOM    528  CB  LEU L  72      31.607  22.422  45.960  1.00 23.44           C  
ATOM    529  CG  LEU L  72      31.045  21.129  46.585  1.00 28.61           C  
ATOM    530  CD1 LEU L  72      29.678  21.361  47.251  1.00 27.80           C  
ATOM    531  CD2 LEU L  72      31.014  19.988  45.557  1.00 27.05           C  
ATOM    532  C   LEU L  72      33.011  23.033  47.873  1.00 28.79           C  
ATOM    533  O   LEU L  72      34.164  22.934  47.454  1.00 27.42           O  
ATOM    534  N   THR L  73      32.688  22.712  49.143  1.00 27.31           N  
ATOM    535  CA  THR L  73      33.745  22.282  50.014  1.00 28.99           C  
ATOM    536  CB  THR L  73      34.041  23.251  51.124  1.00 31.85           C  
ATOM    537  OG1 THR L  73      34.409  24.513  50.587  1.00 30.06           O  
ATOM    538  CG2 THR L  73      35.188  22.688  51.980  1.00 31.13           C  
ATOM    539  C   THR L  73      33.389  20.980  50.656  1.00 30.58           C  
ATOM    540  O   THR L  73      32.240  20.735  51.019  1.00 29.04           O  
ATOM    541  N   ILE L  74      34.403  20.101  50.787  1.00 30.88           N  
ATOM    542  CA  ILE L  74      34.266  18.846  51.464  1.00 35.53           C  
ATOM    543  CB  ILE L  74      34.710  17.681  50.621  1.00 38.69           C  
ATOM    544  CG1 ILE L  74      33.914  17.639  49.304  1.00 40.38           C  
ATOM    545  CG2 ILE L  74      34.558  16.400  51.457  1.00 38.39           C  
ATOM    546  CD1 ILE L  74      34.501  16.684  48.264  1.00 39.01           C  
ATOM    547  C   ILE L  74      35.198  18.965  52.637  1.00 37.05           C  
ATOM    548  O   ILE L  74      36.411  19.075  52.465  1.00 38.18           O  
ATOM    549  N   SER L  75      34.642  18.957  53.866  1.00 36.10           N  
ATOM    550  CA  SER L  75      35.395  19.204  55.069  1.00 46.14           C  
ATOM    551  CB  SER L  75      34.514  19.189  56.326  1.00 43.23           C  
ATOM    552  OG  SER L  75      33.490  20.164  56.217  1.00 49.43           O  
ATOM    553  C   SER L  75      36.437  18.156  55.284  1.00 51.25           C  
ATOM    554  O   SER L  75      37.609  18.480  55.473  1.00 55.65           O  
ATOM    555  N   SER L  76      36.032  16.871  55.307  1.00 47.24           N  
ATOM    556  CA  SER L  76      36.993  15.822  55.483  1.00 47.22           C  
ATOM    557  CB  SER L  76      36.964  15.177  56.880  1.00 52.11           C  
ATOM    558  OG  SER L  76      35.697  14.586  57.127  1.00 57.28           O  
ATOM    559  C   SER L  76      36.661  14.769  54.479  1.00 43.41           C  
ATOM    560  O   SER L  76      35.673  14.048  54.603  1.00 43.44           O  
ATOM    561  N   LEU L  77      37.547  14.615  53.483  1.00 38.82           N  
ATOM    562  CA  LEU L  77      37.340  13.748  52.364  1.00 42.28           C  
ATOM    563  CB  LEU L  77      38.493  13.852  51.348  1.00 38.66           C  
ATOM    564  CG  LEU L  77      38.282  13.094  50.027  1.00 40.22           C  
ATOM    565  CD1 LEU L  77      37.100  13.679  49.235  1.00 38.54           C  
ATOM    566  CD2 LEU L  77      39.581  13.061  49.205  1.00 38.66           C  
ATOM    567  C   LEU L  77      37.246  12.335  52.851  1.00 45.17           C  
ATOM    568  O   LEU L  77      37.828  11.972  53.873  1.00 48.07           O  
ATOM    569  N   GLN L  78      36.464  11.510  52.123  1.00 38.10           N  
ATOM    570  CA  GLN L  78      36.221  10.146  52.499  1.00 39.99           C  
ATOM    571  CB  GLN L  78      34.783   9.994  53.015  1.00 43.93           C  
ATOM    572  CG  GLN L  78      34.554   8.806  53.934  1.00 51.43           C  
ATOM    573  CD  GLN L  78      34.959   9.243  55.335  1.00 59.10           C  
ATOM    574  OE1 GLN L  78      35.394   8.432  56.150  1.00 61.76           O  
ATOM    575  NE2 GLN L  78      34.808  10.561  55.632  1.00 60.35           N  
ATOM    576  C   GLN L  78      36.354   9.323  51.243  1.00 39.80           C  
ATOM    577  O   GLN L  78      36.234   9.856  50.143  1.00 41.38           O  
ATOM    578  N   PRO L  79      36.586   8.040  51.347  1.00 39.43           N  
ATOM    579  CA  PRO L  79      36.779   7.233  50.168  1.00 39.28           C  
ATOM    580  CD  PRO L  79      37.261   7.477  52.505  1.00 40.10           C  
ATOM    581  CB  PRO L  79      37.220   5.864  50.678  1.00 40.69           C  
ATOM    582  CG  PRO L  79      37.944   6.193  51.999  1.00 44.23           C  
ATOM    583  C   PRO L  79      35.593   7.217  49.248  1.00 38.87           C  
ATOM    584  O   PRO L  79      35.777   7.063  48.042  1.00 35.01           O  
ATOM    585  N   ASP L  80      34.379   7.382  49.799  1.00 38.58           N  
ATOM    586  CA  ASP L  80      33.132   7.371  49.086  1.00 38.64           C  
ATOM    587  CB  ASP L  80      31.925   7.378  50.047  1.00 41.17           C  
ATOM    588  CG  ASP L  80      30.625   7.280  49.257  1.00 47.77           C  
ATOM    589  OD1 ASP L  80      30.195   8.315  48.685  1.00 46.92           O  
ATOM    590  OD2 ASP L  80      30.035   6.167  49.235  1.00 50.08           O1-
ATOM    591  C   ASP L  80      33.043   8.585  48.208  1.00 31.08           C  
ATOM    592  O   ASP L  80      32.270   8.611  47.253  1.00 31.75           O  
ATOM    593  N   ASP L  81      33.811   9.635  48.547  1.00 28.83           N  
ATOM    594  CA  ASP L  81      33.808  10.921  47.902  1.00 28.17           C  
ATOM    595  CB  ASP L  81      34.565  11.992  48.708  1.00 27.91           C  
ATOM    596  CG  ASP L  81      33.730  12.311  49.946  1.00 33.26           C  
ATOM    597  OD1 ASP L  81      32.475  12.292  49.845  1.00 32.97           O  
ATOM    598  OD2 ASP L  81      34.336  12.583  51.015  1.00 33.33           O1-
ATOM    599  C   ASP L  81      34.355  10.878  46.504  1.00 31.36           C  
ATOM    600  O   ASP L  81      34.227  11.859  45.773  1.00 29.91           O  
ATOM    601  N   PHE L  82      35.057   9.802  46.109  1.00 27.25           N  
ATOM    602  CA  PHE L  82      35.557   9.713  44.761  1.00 27.83           C  
ATOM    603  CB  PHE L  82      36.160   8.323  44.479  1.00 25.25           C  
ATOM    604  CG  PHE L  82      36.379   8.137  43.017  1.00 25.96           C  
ATOM    605  CD1 PHE L  82      37.448   8.717  42.375  1.00 29.80           C  
ATOM    606  CD2 PHE L  82      35.513   7.349  42.292  1.00 29.06           C  
ATOM    607  CE1 PHE L  82      37.635   8.524  41.026  1.00 32.29           C  
ATOM    608  CE2 PHE L  82      35.697   7.154  40.945  1.00 32.41           C  
ATOM    609  CZ  PHE L  82      36.761   7.744  40.308  1.00 33.78           C  
ATOM    610  C   PHE L  82      34.414   9.941  43.814  1.00 26.27           C  
ATOM    611  O   PHE L  82      33.375   9.292  43.917  1.00 24.03           O  
ATOM    612  N   ALA L  83      34.576  10.893  42.866  1.00 23.90           N  
ATOM    613  CA  ALA L  83      33.526  11.155  41.921  1.00 23.35           C  
ATOM    614  CB  ALA L  83      32.164  11.416  42.585  1.00 21.53           C  
ATOM    615  C   ALA L  83      33.891  12.385  41.147  1.00 25.01           C  
ATOM    616  O   ALA L  83      34.912  13.019  41.407  1.00 24.02           O  
ATOM    617  N   THR L  84      33.067  12.734  40.138  1.00 22.64           N  
ATOM    618  CA  THR L  84      33.290  13.942  39.401  1.00 21.95           C  
ATOM    619  CB  THR L  84      33.174  13.772  37.914  1.00 20.53           C  
ATOM    620  OG1 THR L  84      34.122  12.820  37.454  1.00 24.74           O  
ATOM    621  CG2 THR L  84      33.417  15.135  37.241  1.00 19.05           C  
ATOM    622  C   THR L  84      32.221  14.881  39.857  1.00 20.87           C  
ATOM    623  O   THR L  84      31.054  14.501  39.945  1.00 20.14           O  
ATOM    624  N   TYR L  85      32.593  16.138  40.171  1.00 20.11           N  
ATOM    625  CA  TYR L  85      31.644  17.079  40.699  1.00 18.32           C  
ATOM    626  CB  TYR L  85      32.121  17.768  41.992  1.00 20.49           C  
ATOM    627  CG  TYR L  85      32.231  16.745  43.075  1.00 20.67           C  
ATOM    628  CD1 TYR L  85      33.352  15.950  43.185  1.00 22.24           C  
ATOM    629  CD2 TYR L  85      31.214  16.583  43.987  1.00 18.14           C  
ATOM    630  CE1 TYR L  85      33.453  15.010  44.184  1.00 23.65           C  
ATOM    631  CE2 TYR L  85      31.308  15.645  44.989  1.00 22.08           C  
ATOM    632  CZ  TYR L  85      32.429  14.856  45.087  1.00 22.33           C  
ATOM    633  OH  TYR L  85      32.526  13.893  46.114  1.00 24.56           O  
ATOM    634  C   TYR L  85      31.435  18.153  39.673  1.00 21.92           C  
ATOM    635  O   TYR L  85      32.379  18.569  39.004  1.00 22.27           O  
ATOM    636  N   TYR L  86      30.167  18.602  39.503  1.00 20.43           N  
ATOM    637  CA  TYR L  86      29.863  19.612  38.523  1.00 17.94           C  
ATOM    638  CB  TYR L  86      28.982  19.118  37.356  1.00 19.85           C  
ATOM    639  CG  TYR L  86      29.669  18.063  36.555  1.00 18.67           C  
ATOM    640  CD1 TYR L  86      29.542  16.732  36.886  1.00 19.28           C  
ATOM    641  CD2 TYR L  86      30.432  18.406  35.464  1.00 19.54           C  
ATOM    642  CE1 TYR L  86      30.168  15.760  36.140  1.00 20.22           C  
ATOM    643  CE2 TYR L  86      31.060  17.438  34.715  1.00 21.08           C  
ATOM    644  CZ  TYR L  86      30.928  16.113  35.052  1.00 19.80           C  
ATOM    645  OH  TYR L  86      31.573  15.121  34.280  1.00 22.58           O  
ATOM    646  C   TYR L  86      29.044  20.703  39.156  1.00 19.45           C  
ATOM    647  O   TYR L  86      28.182  20.442  39.994  1.00 22.52           O  
ATOM    648  N   CYS L  87      29.304  21.971  38.757  1.00 18.68           N  
ATOM    649  CA  CYS L  87      28.506  23.093  39.176  1.00 19.07           C  
ATOM    650  CB  CYS L  87      29.312  24.406  39.380  1.00 19.89           C  
ATOM    651  SG  CYS L  87      30.401  24.831  37.978  1.00 25.72           S  
ATOM    652  C   CYS L  87      27.500  23.289  38.087  1.00 20.26           C  
ATOM    653  O   CYS L  87      27.742  22.917  36.939  1.00 21.55           O  
ATOM    654  N   PHE L  88      26.321  23.844  38.425  1.00 20.35           N  
ATOM    655  CA  PHE L  88      25.301  23.986  37.433  1.00 19.17           C  
ATOM    656  CB  PHE L  88      24.266  22.854  37.538  1.00 18.03           C  
ATOM    657  CG  PHE L  88      23.354  23.158  36.431  1.00 20.33           C  
ATOM    658  CD1 PHE L  88      23.663  22.693  35.179  1.00 22.44           C  
ATOM    659  CD2 PHE L  88      22.237  23.922  36.648  1.00 21.51           C  
ATOM    660  CE1 PHE L  88      22.851  22.983  34.123  1.00 20.92           C  
ATOM    661  CE2 PHE L  88      21.424  24.226  35.601  1.00 20.02           C  
ATOM    662  CZ  PHE L  88      21.749  23.747  34.361  1.00 21.24           C  
ATOM    663  C   PHE L  88      24.606  25.293  37.679  1.00 19.68           C  
ATOM    664  O   PHE L  88      24.411  25.702  38.822  1.00 19.49           O  
ATOM    665  N   GLN L  89      24.177  25.967  36.592  1.00 20.16           N  
ATOM    666  CA  GLN L  89      23.530  27.240  36.716  1.00 23.24           C  
ATOM    667  CB  GLN L  89      24.454  28.331  36.149  1.00 24.14           C  
ATOM    668  CG  GLN L  89      23.916  29.749  36.200  1.00 29.41           C  
ATOM    669  CD  GLN L  89      23.129  29.968  34.924  1.00 28.18           C  
ATOM    670  OE1 GLN L  89      22.176  30.741  34.910  1.00 29.55           O  
ATOM    671  NE2 GLN L  89      23.535  29.286  33.819  1.00 32.68           N  
ATOM    672  C   GLN L  89      22.227  27.211  35.960  1.00 22.73           C  
ATOM    673  O   GLN L  89      22.180  27.006  34.749  1.00 22.64           O  
ATOM    674  N   GLY L  90      21.110  27.323  36.713  1.00 21.39           N  
ATOM    675  CA  GLY L  90      19.718  27.417  36.325  1.00 23.09           C  
ATOM    676  C   GLY L  90      19.258  28.799  35.930  1.00 25.00           C  
ATOM    677  O   GLY L  90      18.209  28.946  35.309  1.00 25.08           O  
ATOM    678  N   SER L  91      19.967  29.856  36.373  0.83 23.93           N  
ATOM    679  CA  SER L  91      19.458  31.199  36.300  0.83 26.94           C  
ATOM    680  CB  SER L  91      20.442  32.236  36.873  0.83 28.49           C  
ATOM    681  OG  SER L  91      20.615  32.028  38.267  0.83 31.03           O  
ATOM    682  C   SER L  91      19.089  31.626  34.911  0.83 27.73           C  
ATOM    683  O   SER L  91      18.113  32.355  34.750  0.83 26.65           O  
ATOM    684  N   GLY L  92      19.827  31.211  33.864  1.00 28.13           N  
ATOM    685  CA  GLY L  92      19.485  31.706  32.557  1.00 28.17           C  
ATOM    686  C   GLY L  92      19.628  30.609  31.549  1.00 29.45           C  
ATOM    687  O   GLY L  92      20.185  29.548  31.824  1.00 26.03           O  
ATOM    688  N   TYR L  93      19.104  30.873  30.333  1.00 28.03           N  
ATOM    689  CA  TYR L  93      19.115  29.938  29.248  1.00 31.12           C  
ATOM    690  CB  TYR L  93      17.871  30.068  28.354  1.00 30.33           C  
ATOM    691  CG  TYR L  93      16.694  29.757  29.216  1.00 36.08           C  
ATOM    692  CD1 TYR L  93      16.175  30.710  30.064  1.00 34.78           C  
ATOM    693  CD2 TYR L  93      16.104  28.516  29.175  1.00 36.15           C  
ATOM    694  CE1 TYR L  93      15.098  30.428  30.871  1.00 35.15           C  
ATOM    695  CE2 TYR L  93      15.026  28.228  29.979  1.00 35.24           C  
ATOM    696  CZ  TYR L  93      14.512  29.187  30.818  1.00 36.32           C  
ATOM    697  OH  TYR L  93      13.403  28.887  31.639  1.00 35.80           O  
ATOM    698  C   TYR L  93      20.312  30.251  28.402  1.00 31.84           C  
ATOM    699  O   TYR L  93      20.623  31.423  28.186  1.00 30.12           O  
ATOM    700  N   PRO L  94      21.020  29.253  27.937  1.00 29.68           N  
ATOM    701  CA  PRO L  94      20.706  27.882  28.227  1.00 26.21           C  
ATOM    702  CD  PRO L  94      21.764  29.383  26.693  1.00 31.22           C  
ATOM    703  CB  PRO L  94      21.283  27.050  27.081  1.00 26.65           C  
ATOM    704  CG  PRO L  94      22.319  27.976  26.423  1.00 29.31           C  
ATOM    705  C   PRO L  94      21.272  27.507  29.557  1.00 26.06           C  
ATOM    706  O   PRO L  94      22.145  28.208  30.062  1.00 25.25           O  
ATOM    707  N   PHE L  95      20.784  26.400  30.134  1.00 24.50           N  
ATOM    708  CA  PHE L  95      21.287  25.952  31.397  1.00 23.50           C  
ATOM    709  CB  PHE L  95      20.423  24.824  31.968  1.00 22.20           C  
ATOM    710  CG  PHE L  95      19.078  25.421  32.200  1.00 25.95           C  
ATOM    711  CD1 PHE L  95      18.234  25.649  31.140  1.00 26.65           C  
ATOM    712  CD2 PHE L  95      18.654  25.739  33.467  1.00 27.29           C  
ATOM    713  CE1 PHE L  95      16.990  26.204  31.337  1.00 27.34           C  
ATOM    714  CE2 PHE L  95      17.413  26.295  33.672  1.00 27.59           C  
ATOM    715  CZ  PHE L  95      16.574  26.516  32.608  1.00 27.62           C  
ATOM    716  C   PHE L  95      22.666  25.439  31.123  1.00 24.19           C  
ATOM    717  O   PHE L  95      22.915  24.854  30.070  1.00 22.47           O  
ATOM    718  N   THR L  96      23.617  25.667  32.054  1.00 23.18           N  
ATOM    719  CA  THR L  96      24.967  25.266  31.756  1.00 23.25           C  
ATOM    720  CB  THR L  96      25.849  26.426  31.402  1.00 26.37           C  
ATOM    721  OG1 THR L  96      25.888  27.358  32.473  1.00 30.59           O  
ATOM    722  CG2 THR L  96      25.297  27.099  30.134  1.00 31.19           C  
ATOM    723  C   THR L  96      25.582  24.571  32.935  1.00 23.21           C  
ATOM    724  O   THR L  96      25.208  24.802  34.085  1.00 22.93           O  
ATOM    725  N   PHE L  97      26.564  23.688  32.653  1.00 21.81           N  
ATOM    726  CA  PHE L  97      27.281  22.959  33.665  1.00 22.65           C  
ATOM    727  CB  PHE L  97      27.307  21.426  33.472  1.00 20.12           C  
ATOM    728  CG  PHE L  97      25.984  20.796  33.753  1.00 19.05           C  
ATOM    729  CD1 PHE L  97      25.028  20.685  32.770  1.00 20.22           C  
ATOM    730  CD2 PHE L  97      25.710  20.291  35.005  1.00 17.98           C  
ATOM    731  CE1 PHE L  97      23.815  20.093  33.032  1.00 19.57           C  
ATOM    732  CE2 PHE L  97      24.499  19.698  35.273  1.00 18.01           C  
ATOM    733  CZ  PHE L  97      23.548  19.598  34.286  1.00 16.84           C  
ATOM    734  C   PHE L  97      28.720  23.348  33.570  1.00 25.51           C  
ATOM    735  O   PHE L  97      29.178  23.841  32.542  1.00 26.67           O  
ATOM    736  N   GLY L  98      29.472  23.147  34.669  1.00 24.28           N  
ATOM    737  CA  GLY L  98      30.879  23.414  34.650  1.00 25.77           C  
ATOM    738  C   GLY L  98      31.535  22.225  34.008  1.00 24.00           C  
ATOM    739  O   GLY L  98      30.884  21.221  33.727  1.00 22.33           O  
ATOM    740  N   GLY L  99      32.856  22.330  33.767  1.00 24.09           N  
ATOM    741  CA  GLY L  99      33.666  21.323  33.130  1.00 22.40           C  
ATOM    742  C   GLY L  99      33.763  20.094  33.983  1.00 25.03           C  
ATOM    743  O   GLY L  99      33.923  18.989  33.467  1.00 23.06           O  
ATOM    744  N   GLY L 100      33.744  20.255  35.320  1.00 20.37           N  
ATOM    745  CA  GLY L 100      33.818  19.111  36.184  1.00 22.57           C  
ATOM    746  C   GLY L 100      35.148  19.069  36.868  1.00 22.94           C  
ATOM    747  O   GLY L 100      36.145  19.595  36.375  1.00 23.66           O  
ATOM    748  N   THR L 101      35.158  18.454  38.071  1.00 24.44           N  
ATOM    749  CA  THR L 101      36.343  18.243  38.854  1.00 25.51           C  
ATOM    750  CB  THR L 101      36.339  18.961  40.175  1.00 26.45           C  
ATOM    751  OG1 THR L 101      35.176  18.622  40.910  1.00 24.87           O  
ATOM    752  CG2 THR L 101      36.390  20.472  39.960  1.00 23.39           C  
ATOM    753  C   THR L 101      36.373  16.788  39.200  1.00 28.99           C  
ATOM    754  O   THR L 101      35.477  16.284  39.874  1.00 24.36           O  
ATOM    755  N   LYS L 102      37.419  16.065  38.764  1.00 25.01           N  
ATOM    756  CA  LYS L 102      37.491  14.676  39.106  1.00 28.85           C  
ATOM    757  CB  LYS L 102      38.249  13.838  38.061  1.00 31.00           C  
ATOM    758  CG  LYS L 102      38.335  12.349  38.398  1.00 38.52           C  
ATOM    759  CD  LYS L 102      38.884  11.499  37.251  1.00 43.94           C  
ATOM    760  CE  LYS L 102      39.075  10.026  37.615  1.00 46.82           C  
ATOM    761  NZ  LYS L 102      39.733   9.311  36.498  1.00 48.93           N1+
ATOM    762  C   LYS L 102      38.262  14.606  40.384  1.00 30.88           C  
ATOM    763  O   LYS L 102      39.371  15.130  40.472  1.00 33.32           O  
ATOM    764  N   VAL L 103      37.691  13.962  41.421  1.00 27.14           N  
ATOM    765  CA  VAL L 103      38.391  13.906  42.671  1.00 28.19           C  
ATOM    766  CB  VAL L 103      37.561  14.371  43.835  1.00 31.53           C  
ATOM    767  CG1 VAL L 103      38.362  14.155  45.129  1.00 35.81           C  
ATOM    768  CG2 VAL L 103      37.159  15.838  43.593  1.00 28.58           C  
ATOM    769  C   VAL L 103      38.815  12.493  42.935  1.00 31.82           C  
ATOM    770  O   VAL L 103      38.004  11.568  42.926  1.00 30.31           O  
ATOM    771  N   GLU L 104      40.126  12.302  43.187  1.00 29.65           N  
ATOM    772  CA  GLU L 104      40.669  11.000  43.458  1.00 33.18           C  
ATOM    773  CB  GLU L 104      41.937  10.672  42.656  1.00 40.24           C  
ATOM    774  CG  GLU L 104      42.460   9.264  42.943  1.00 48.94           C  
ATOM    775  CD  GLU L 104      43.926   9.212  42.546  1.00 53.54           C  
ATOM    776  OE1 GLU L 104      44.751   9.822  43.278  1.00 54.77           O  
ATOM    777  OE2 GLU L 104      44.244   8.562  41.514  1.00 51.84           O1-
ATOM    778  C   GLU L 104      41.099  10.995  44.888  1.00 32.50           C  
ATOM    779  O   GLU L 104      41.467  12.031  45.438  1.00 32.35           O  
ATOM    780  N   ILE L 105      41.062   9.813  45.534  1.00 33.53           N  
ATOM    781  CA  ILE L 105      41.465   9.741  46.908  1.00 36.62           C  
ATOM    782  CB  ILE L 105      40.531   8.948  47.786  1.00 38.74           C  
ATOM    783  CG1 ILE L 105      39.179   9.664  47.939  1.00 38.65           C  
ATOM    784  CG2 ILE L 105      41.235   8.697  49.130  1.00 40.03           C  
ATOM    785  CD1 ILE L 105      38.353   9.724  46.660  1.00 36.53           C  
ATOM    786  C   ILE L 105      42.796   9.074  46.963  1.00 39.67           C  
ATOM    787  O   ILE L 105      43.007   8.018  46.367  1.00 37.21           O  
ATOM    788  N   LYS L 106      43.756   9.706  47.661  1.00 40.22           N  
ATOM    789  CA  LYS L 106      45.036   9.083  47.797  1.00 44.28           C  
ATOM    790  CB  LYS L 106      46.164  10.035  48.223  1.00 47.78           C  
ATOM    791  CG  LYS L 106      46.672  10.917  47.082  1.00 51.15           C  
ATOM    792  CD  LYS L 106      47.714  11.947  47.520  1.00 54.02           C  
ATOM    793  CE  LYS L 106      48.399  12.648  46.347  1.00 56.56           C  
ATOM    794  NZ  LYS L 106      49.398  13.616  46.850  1.00 59.75           N1+
ATOM    795  C   LYS L 106      44.887   8.031  48.884  1.00 45.12           C  
ATOM    796  O   LYS L 106      44.477   8.408  50.014  1.00 46.17           O  
ATOM    797  OXT LYS L 106      45.175   6.838  48.600  1.00  0.00           O1-
TER     798      LYS L 106 
ATOM    799  N   GLN H 107       9.619   9.325  45.872  1.00 43.67           N1+
ATOM    800  CA  GLN H 107       8.820   8.352  45.093  1.00 43.28           C  
ATOM    801  CB  GLN H 107       7.365   8.334  45.580  1.00 49.19           C  
ATOM    802  CG  GLN H 107       7.198   7.847  47.018  1.00 56.08           C  
ATOM    803  CD  GLN H 107       5.710   7.879  47.327  1.00 63.82           C  
ATOM    804  OE1 GLN H 107       5.292   8.291  48.409  1.00 66.17           O  
ATOM    805  NE2 GLN H 107       4.884   7.425  46.346  1.00 64.57           N  
ATOM    806  C   GLN H 107       8.803   8.754  43.656  1.00 37.15           C  
ATOM    807  O   GLN H 107       8.050   8.199  42.857  1.00 36.31           O  
ATOM    808  N   VAL H 108       9.636   9.747  43.294  1.00 34.32           N  
ATOM    809  CA  VAL H 108       9.680  10.186  41.932  1.00 31.42           C  
ATOM    810  CB  VAL H 108      10.097  11.623  41.781  1.00 30.59           C  
ATOM    811  CG1 VAL H 108      10.220  11.951  40.283  1.00 27.18           C  
ATOM    812  CG2 VAL H 108       9.090  12.509  42.531  1.00 33.88           C  
ATOM    813  C   VAL H 108      10.696   9.355  41.212  1.00 27.06           C  
ATOM    814  O   VAL H 108      11.774   9.089  41.740  1.00 25.10           O  
ATOM    815  N   THR H 109      10.362   8.905  39.984  1.00 26.74           N  
ATOM    816  CA  THR H 109      11.287   8.115  39.219  1.00 27.35           C  
ATOM    817  CB  THR H 109      10.954   6.651  39.229  1.00 30.57           C  
ATOM    818  OG1 THR H 109       9.696   6.430  38.608  1.00 31.90           O  
ATOM    819  CG2 THR H 109      10.911   6.165  40.687  1.00 28.01           C  
ATOM    820  C   THR H 109      11.206   8.552  37.788  1.00 23.88           C  
ATOM    821  O   THR H 109      10.151   8.974  37.317  1.00 24.17           O  
ATOM    822  N   LEU H 110      12.344   8.482  37.063  1.00 22.25           N  
ATOM    823  CA  LEU H 110      12.376   8.801  35.661  1.00 23.15           C  
ATOM    824  CB  LEU H 110      13.185  10.067  35.316  1.00 19.79           C  
ATOM    825  CG  LEU H 110      12.657  11.387  35.912  1.00 24.73           C  
ATOM    826  CD1 LEU H 110      11.257  11.728  35.388  1.00 26.06           C  
ATOM    827  CD2 LEU H 110      12.745  11.390  37.442  1.00 23.21           C  
ATOM    828  C   LEU H 110      13.114   7.680  34.990  1.00 24.15           C  
ATOM    829  O   LEU H 110      14.034   7.110  35.576  1.00 23.40           O  
ATOM    830  N   ARG H 111      12.720   7.311  33.751  1.00 23.44           N  
ATOM    831  CA  ARG H 111      13.446   6.278  33.064  1.00 25.11           C  
ATOM    832  CB  ARG H 111      12.764   4.899  33.108  1.00 32.06           C  
ATOM    833  CG  ARG H 111      13.637   3.795  32.507  1.00 41.37           C  
ATOM    834  CD  ARG H 111      12.991   2.409  32.492  1.00 52.62           C  
ATOM    835  NE  ARG H 111      12.352   2.224  31.158  1.00 60.68           N  
ATOM    836  CZ  ARG H 111      11.022   2.478  30.995  1.00 64.30           C  
ATOM    837  NH1 ARG H 111      10.262   2.863  32.062  1.00 66.24           N1+
ATOM    838  NH2 ARG H 111      10.449   2.335  29.765  1.00 64.45           N  
ATOM    839  C   ARG H 111      13.546   6.659  31.617  1.00 21.07           C  
ATOM    840  O   ARG H 111      12.545   6.992  30.985  1.00 21.14           O  
ATOM    841  N   GLU H 112      14.764   6.600  31.041  1.00 20.70           N  
ATOM    842  CA  GLU H 112      14.896   6.947  29.654  1.00 19.09           C  
ATOM    843  CB  GLU H 112      16.044   7.926  29.339  1.00 19.63           C  
ATOM    844  CG  GLU H 112      17.390   7.551  29.950  1.00 19.75           C  
ATOM    845  CD  GLU H 112      17.365   7.969  31.412  1.00 22.16           C  
ATOM    846  OE1 GLU H 112      17.625   9.171  31.685  1.00 19.75           O  
ATOM    847  OE2 GLU H 112      17.079   7.096  32.273  1.00 20.23           O1-
ATOM    848  C   GLU H 112      15.052   5.696  28.851  1.00 21.98           C  
ATOM    849  O   GLU H 112      15.600   4.701  29.322  1.00 21.62           O  
ATOM    850  N   SER H 113      14.514   5.709  27.614  1.00 21.90           N  
ATOM    851  CA  SER H 113      14.590   4.548  26.778  1.00 23.12           C  
ATOM    852  CB  SER H 113      13.330   3.666  26.854  1.00 26.89           C  
ATOM    853  OG  SER H 113      12.188   4.405  26.449  1.00 29.80           O  
ATOM    854  C   SER H 113      14.759   4.992  25.359  1.00 21.65           C  
ATOM    855  O   SER H 113      14.384   6.103  24.987  1.00 19.86           O  
ATOM    856  N   GLY H 114      15.347   4.109  24.527  1.00 21.12           N  
ATOM    857  CA  GLY H 114      15.572   4.412  23.143  1.00 22.55           C  
ATOM    858  C   GLY H 114      16.508   3.371  22.615  1.00 24.20           C  
ATOM    859  O   GLY H 114      16.922   2.468  23.341  1.00 23.01           O  
ATOM    860  N   PRO H 115      16.846   3.466  21.357  1.00 22.09           N  
ATOM    861  CA  PRO H 115      17.748   2.501  20.793  1.00 23.97           C  
ATOM    862  CD  PRO H 115      15.891   3.950  20.372  1.00 25.47           C  
ATOM    863  CB  PRO H 115      17.613   2.626  19.279  1.00 26.27           C  
ATOM    864  CG  PRO H 115      16.181   3.151  19.089  1.00 28.76           C  
ATOM    865  C   PRO H 115      19.145   2.712  21.275  1.00 24.97           C  
ATOM    866  O   PRO H 115      19.541   3.854  21.504  1.00 20.90           O  
ATOM    867  N   ALA H 116      19.887   1.609  21.470  1.00 22.65           N  
ATOM    868  CA  ALA H 116      21.258   1.651  21.876  1.00 22.42           C  
ATOM    869  CB  ALA H 116      21.815   0.260  22.225  1.00 23.74           C  
ATOM    870  C   ALA H 116      22.086   2.197  20.757  1.00 22.12           C  
ATOM    871  O   ALA H 116      23.038   2.940  20.984  1.00 22.93           O  
ATOM    872  N   LEU H 117      21.758   1.817  19.505  1.00 21.21           N  
ATOM    873  CA  LEU H 117      22.592   2.220  18.410  1.00 19.19           C  
ATOM    874  CB  LEU H 117      23.305   1.021  17.760  1.00 26.20           C  
ATOM    875  CG  LEU H 117      24.254   1.395  16.609  1.00 29.62           C  
ATOM    876  CD1 LEU H 117      25.470   2.190  17.113  1.00 27.88           C  
ATOM    877  CD2 LEU H 117      24.653   0.155  15.798  1.00 28.24           C  
ATOM    878  C   LEU H 117      21.753   2.874  17.354  1.00 23.13           C  
ATOM    879  O   LEU H 117      20.624   2.463  17.097  1.00 22.37           O  
ATOM    880  N   VAL H 118      22.300   3.940  16.724  1.00 20.78           N  
ATOM    881  CA  VAL H 118      21.618   4.620  15.659  1.00 23.97           C  
ATOM    882  CB  VAL H 118      21.055   5.957  16.043  1.00 29.10           C  
ATOM    883  CG1 VAL H 118      20.013   5.755  17.152  1.00 30.74           C  
ATOM    884  CG2 VAL H 118      22.214   6.892  16.423  1.00 35.07           C  
ATOM    885  C   VAL H 118      22.632   4.879  14.591  1.00 24.38           C  
ATOM    886  O   VAL H 118      23.815   5.061  14.872  1.00 25.34           O  
ATOM    887  N   LYS H 119      22.184   4.902  13.321  1.00 19.89           N  
ATOM    888  CA  LYS H 119      23.084   5.096  12.223  1.00 23.21           C  
ATOM    889  CB  LYS H 119      22.590   4.421  10.934  1.00 25.17           C  
ATOM    890  CG  LYS H 119      22.154   2.973  11.178  1.00 31.35           C  
ATOM    891  CD  LYS H 119      23.229   2.092  11.814  1.00 37.60           C  
ATOM    892  CE  LYS H 119      22.665   0.812  12.436  1.00 43.83           C  
ATOM    893  NZ  LYS H 119      21.919   1.142  13.673  1.00 46.23           N1+
ATOM    894  C   LYS H 119      23.199   6.565  11.972  1.00 25.10           C  
ATOM    895  O   LYS H 119      22.324   7.349  12.339  1.00 26.34           O  
ATOM    896  N   PRO H 120      24.266   6.958  11.337  1.00 24.02           N  
ATOM    897  CA  PRO H 120      24.481   8.352  11.077  1.00 24.23           C  
ATOM    898  CD  PRO H 120      25.512   6.213  11.403  1.00 26.68           C  
ATOM    899  CB  PRO H 120      25.893   8.447  10.507  1.00 25.39           C  
ATOM    900  CG  PRO H 120      26.619   7.251  11.156  1.00 27.09           C  
ATOM    901  C   PRO H 120      23.405   8.899  10.196  1.00 26.56           C  
ATOM    902  O   PRO H 120      22.903   8.167   9.346  1.00 25.42           O  
ATOM    903  N   THR H 121      23.048  10.180  10.423  1.00 25.78           N  
ATOM    904  CA  THR H 121      22.051  10.975   9.754  1.00 23.09           C  
ATOM    905  CB  THR H 121      22.195  11.058   8.259  1.00 27.45           C  
ATOM    906  OG1 THR H 121      21.897   9.812   7.647  1.00 27.94           O  
ATOM    907  CG2 THR H 121      23.635  11.487   7.931  1.00 27.81           C  
ATOM    908  C   THR H 121      20.674  10.464  10.054  1.00 26.49           C  
ATOM    909  O   THR H 121      19.695  10.988   9.527  1.00 25.19           O  
ATOM    910  N   GLN H 122      20.544   9.471  10.954  1.00 23.63           N  
ATOM    911  CA  GLN H 122      19.235   8.983  11.293  1.00 26.86           C  
ATOM    912  CB  GLN H 122      19.204   7.513  11.758  1.00 29.02           C  
ATOM    913  CG  GLN H 122      19.513   6.510  10.643  1.00 36.39           C  
ATOM    914  CD  GLN H 122      19.449   5.097  11.215  1.00 41.35           C  
ATOM    915  OE1 GLN H 122      19.396   4.904  12.429  1.00 36.06           O  
ATOM    916  NE2 GLN H 122      19.458   4.079  10.314  1.00 43.42           N  
ATOM    917  C   GLN H 122      18.723   9.825  12.416  1.00 25.48           C  
ATOM    918  O   GLN H 122      19.460  10.621  12.996  1.00 23.29           O  
ATOM    919  N   THR H 123      17.422   9.684  12.743  1.00 23.60           N  
ATOM    920  CA  THR H 123      16.854  10.473  13.796  1.00 22.97           C  
ATOM    921  CB  THR H 123      15.483  10.992  13.475  1.00 26.71           C  
ATOM    922  OG1 THR H 123      15.527  11.794  12.303  1.00 28.50           O  
ATOM    923  CG2 THR H 123      14.976  11.823  14.666  1.00 28.54           C  
ATOM    924  C   THR H 123      16.746   9.604  15.010  1.00 22.56           C  
ATOM    925  O   THR H 123      16.397   8.428  14.926  1.00 25.01           O  
ATOM    926  N   LEU H 124      17.078  10.179  16.183  1.00 21.22           N  
ATOM    927  CA  LEU H 124      17.023   9.458  17.421  1.00 22.64           C  
ATOM    928  CB  LEU H 124      18.233   9.744  18.328  1.00 22.08           C  
ATOM    929  CG  LEU H 124      18.169   9.073  19.715  1.00 23.15           C  
ATOM    930  CD1 LEU H 124      18.191   7.540  19.608  1.00 23.88           C  
ATOM    931  CD2 LEU H 124      19.260   9.632  20.645  1.00 20.36           C  
ATOM    932  C   LEU H 124      15.801   9.901  18.162  1.00 23.94           C  
ATOM    933  O   LEU H 124      15.526  11.095  18.270  1.00 21.75           O  
ATOM    934  N   THR H 125      15.019   8.930  18.674  1.00 20.95           N  
ATOM    935  CA  THR H 125      13.858   9.258  19.451  1.00 21.18           C  
ATOM    936  CB  THR H 125      12.588   8.656  18.915  1.00 26.97           C  
ATOM    937  OG1 THR H 125      12.353   9.098  17.586  1.00 26.58           O  
ATOM    938  CG2 THR H 125      11.419   9.078  19.822  1.00 25.41           C  
ATOM    939  C   THR H 125      14.093   8.702  20.824  1.00 23.17           C  
ATOM    940  O   THR H 125      14.272   7.496  20.995  1.00 21.74           O  
ATOM    941  N   LEU H 126      14.107   9.589  21.841  1.00 19.88           N  
ATOM    942  CA  LEU H 126      14.337   9.207  23.208  1.00 21.20           C  
ATOM    943  CB  LEU H 126      15.381  10.101  23.905  1.00 16.74           C  
ATOM    944  CG  LEU H 126      16.802   9.994  23.323  1.00 21.94           C  
ATOM    945  CD1 LEU H 126      17.769  10.956  24.029  1.00 24.65           C  
ATOM    946  CD2 LEU H 126      17.305   8.543  23.365  1.00 21.93           C  
ATOM    947  C   LEU H 126      13.059   9.421  23.953  1.00 22.86           C  
ATOM    948  O   LEU H 126      12.341  10.386  23.699  1.00 20.38           O  
ATOM    949  N   THR H 127      12.734   8.512  24.896  1.00 21.05           N  
ATOM    950  CA  THR H 127      11.521   8.673  25.644  1.00 20.24           C  
ATOM    951  CB  THR H 127      10.537   7.561  25.416  1.00 22.75           C  
ATOM    952  OG1 THR H 127      10.207   7.479  24.038  1.00 23.47           O  
ATOM    953  CG2 THR H 127       9.271   7.841  26.242  1.00 24.92           C  
ATOM    954  C   THR H 127      11.856   8.684  27.104  1.00 21.87           C  
ATOM    955  O   THR H 127      12.689   7.908  27.569  1.00 23.05           O  
ATOM    956  N   CYS H 128      11.218   9.597  27.867  1.00 20.93           N  
ATOM    957  CA  CYS H 128      11.423   9.632  29.288  1.00 20.54           C  
ATOM    958  CB  CYS H 128      11.889  11.003  29.828  1.00 23.48           C  
ATOM    959  SG  CYS H 128      12.139  11.005  31.633  1.00 28.20           S  
ATOM    960  C   CYS H 128      10.100   9.315  29.912  1.00 20.26           C  
ATOM    961  O   CYS H 128       9.118  10.029  29.708  1.00 23.67           O  
ATOM    962  N   THR H 129      10.044   8.214  30.687  1.00 20.10           N  
ATOM    963  CA  THR H 129       8.829   7.806  31.335  1.00 24.98           C  
ATOM    964  CB  THR H 129       8.546   6.341  31.182  1.00 28.50           C  
ATOM    965  OG1 THR H 129       8.456   6.003  29.805  1.00 33.14           O  
ATOM    966  CG2 THR H 129       7.222   6.010  31.891  1.00 31.09           C  
ATOM    967  C   THR H 129       9.025   8.079  32.791  1.00 24.50           C  
ATOM    968  O   THR H 129      10.047   7.709  33.366  1.00 23.42           O  
ATOM    969  N   PHE H 130       8.046   8.745  33.432  1.00 22.34           N  
ATOM    970  CA  PHE H 130       8.244   9.113  34.804  1.00 26.15           C  
ATOM    971  CB  PHE H 130       8.550  10.610  34.976  1.00 21.83           C  
ATOM    972  CG  PHE H 130       7.452  11.361  34.306  1.00 23.07           C  
ATOM    973  CD1 PHE H 130       6.280  11.654  34.965  1.00 25.01           C  
ATOM    974  CD2 PHE H 130       7.601  11.768  33.000  1.00 26.40           C  
ATOM    975  CE1 PHE H 130       5.275  12.347  34.331  1.00 27.06           C  
ATOM    976  CE2 PHE H 130       6.602  12.459  32.362  1.00 27.25           C  
ATOM    977  CZ  PHE H 130       5.436  12.751  33.027  1.00 30.53           C  
ATOM    978  C   PHE H 130       7.039   8.790  35.623  1.00 27.87           C  
ATOM    979  O   PHE H 130       5.956   8.529  35.102  1.00 29.19           O  
ATOM    980  N   SER H 131       7.241   8.776  36.958  1.00 26.21           N  
ATOM    981  CA  SER H 131       6.200   8.496  37.900  1.00 28.85           C  
ATOM    982  CB  SER H 131       6.158   7.015  38.311  1.00 30.64           C  
ATOM    983  OG  SER H 131       5.116   6.788  39.246  1.00 31.01           O  
ATOM    984  C   SER H 131       6.498   9.290  39.134  1.00 31.35           C  
ATOM    985  O   SER H 131       7.619   9.759  39.326  1.00 28.46           O  
ATOM    986  N   GLY H 132       5.483   9.455  40.002  1.00 27.91           N  
ATOM    987  CA  GLY H 132       5.675  10.135  41.248  1.00 28.67           C  
ATOM    988  C   GLY H 132       5.263  11.563  41.100  1.00 30.66           C  
ATOM    989  O   GLY H 132       5.115  12.271  42.095  1.00 32.08           O  
ATOM    990  N   PHE H 133       5.082  12.038  39.851  1.00 29.03           N  
ATOM    991  CA  PHE H 133       4.653  13.397  39.679  1.00 27.46           C  
ATOM    992  CB  PHE H 133       5.798  14.432  39.743  1.00 25.43           C  
ATOM    993  CG  PHE H 133       6.714  14.289  38.578  1.00 24.25           C  
ATOM    994  CD1 PHE H 133       7.810  13.460  38.627  1.00 24.31           C  
ATOM    995  CD2 PHE H 133       6.481  15.003  37.425  1.00 24.08           C  
ATOM    996  CE1 PHE H 133       8.651  13.340  37.543  1.00 21.89           C  
ATOM    997  CE2 PHE H 133       7.318  14.886  36.341  1.00 24.84           C  
ATOM    998  CZ  PHE H 133       8.409  14.057  36.399  1.00 22.75           C  
ATOM    999  C   PHE H 133       3.955  13.498  38.357  1.00 28.59           C  
ATOM   1000  O   PHE H 133       3.958  12.557  37.567  1.00 28.67           O  
ATOM   1001  N   SER H 134       3.301  14.655  38.105  1.00 26.96           N  
ATOM   1002  CA  SER H 134       2.564  14.845  36.886  1.00 27.57           C  
ATOM   1003  CB  SER H 134       1.052  14.992  37.115  1.00 27.99           C  
ATOM   1004  OG  SER H 134       0.385  15.237  35.884  1.00 31.76           O  
ATOM   1005  C   SER H 134       3.022  16.110  36.225  1.00 27.86           C  
ATOM   1006  O   SER H 134       3.273  17.117  36.880  1.00 27.97           O  
ATOM   1007  N   LEU H 135       3.139  16.068  34.888  1.00 26.29           N  
ATOM   1008  CA  LEU H 135       3.516  17.169  34.052  1.00 28.50           C  
ATOM   1009  CB  LEU H 135       3.818  16.788  32.590  1.00 29.27           C  
ATOM   1010  CG  LEU H 135       5.185  16.101  32.396  1.00 28.23           C  
ATOM   1011  CD1 LEU H 135       5.436  15.744  30.919  1.00 25.67           C  
ATOM   1012  CD2 LEU H 135       6.311  16.970  32.979  1.00 26.89           C  
ATOM   1013  C   LEU H 135       2.411  18.168  34.041  1.00 32.57           C  
ATOM   1014  O   LEU H 135       2.587  19.295  33.590  1.00 35.95           O  
ATOM   1015  N   SER H 136       1.200  17.719  34.396  1.00 31.27           N  
ATOM   1016  CA  SER H 136       0.063  18.581  34.421  0.83 33.19           C  
ATOM   1017  CB  SER H 136      -1.249  17.795  34.554  0.83 34.97           C  
ATOM   1018  OG  SER H 136      -2.347  18.692  34.588  0.83 41.38           O  
ATOM   1019  C   SER H 136       0.152  19.519  35.586  1.00 32.84           C  
ATOM   1020  O   SER H 136      -0.438  20.600  35.564  1.00 36.15           O  
ATOM   1021  N   THR H 137       0.894  19.142  36.649  1.00 30.55           N  
ATOM   1022  CA  THR H 137       0.890  19.991  37.803  1.00 29.27           C  
ATOM   1023  CB  THR H 137       1.357  19.307  39.046  1.00 27.54           C  
ATOM   1024  OG1 THR H 137       1.131  20.138  40.168  1.00 30.41           O  
ATOM   1025  CG2 THR H 137       2.846  18.998  38.909  1.00 28.98           C  
ATOM   1026  C   THR H 137       1.715  21.207  37.549  1.00 28.63           C  
ATOM   1027  O   THR H 137       2.778  21.157  36.931  1.00 25.40           O  
ATOM   1028  N   ALA H 138       1.221  22.350  38.057  1.00 25.86           N  
ATOM   1029  CA  ALA H 138       1.856  23.608  37.812  1.00 24.08           C  
ATOM   1030  CB  ALA H 138       1.077  24.805  38.387  1.00 28.61           C  
ATOM   1031  C   ALA H 138       3.227  23.619  38.405  1.00 25.30           C  
ATOM   1032  O   ALA H 138       3.453  23.168  39.527  1.00 21.95           O  
ATOM   1033  N   GLY H 139       4.187  24.150  37.623  1.00 21.72           N  
ATOM   1034  CA  GLY H 139       5.536  24.316  38.077  1.00 20.74           C  
ATOM   1035  C   GLY H 139       6.414  23.169  37.663  1.00 20.23           C  
ATOM   1036  O   GLY H 139       7.636  23.273  37.764  1.00 19.41           O  
ATOM   1037  N   MET H 140       5.843  22.049  37.168  1.00 19.36           N  
ATOM   1038  CA  MET H 140       6.698  20.928  36.866  1.00 21.66           C  
ATOM   1039  CB  MET H 140       6.038  19.538  36.888  1.00 23.92           C  
ATOM   1040  CG  MET H 140       5.712  19.017  38.283  1.00 25.86           C  
ATOM   1041  SD  MET H 140       7.111  18.912  39.436  1.00 29.42           S  
ATOM   1042  CE  MET H 140       6.163  18.153  40.787  1.00 40.92           C  
ATOM   1043  C   MET H 140       7.336  21.048  35.521  1.00 18.85           C  
ATOM   1044  O   MET H 140       6.841  21.725  34.619  1.00 19.74           O  
ATOM   1045  N   SER H 141       8.494  20.371  35.374  1.00 19.49           N  
ATOM   1046  CA  SER H 141       9.213  20.387  34.129  1.00 16.91           C  
ATOM   1047  CB  SER H 141      10.151  21.599  33.986  1.00 17.30           C  
ATOM   1048  OG  SER H 141      10.832  21.552  32.740  1.00 20.30           O  
ATOM   1049  C   SER H 141      10.078  19.161  34.038  1.00 17.94           C  
ATOM   1050  O   SER H 141      10.424  18.547  35.048  1.00 17.10           O  
ATOM   1051  N   VAL H 142      10.429  18.763  32.795  1.00 19.97           N  
ATOM   1052  CA  VAL H 142      11.324  17.661  32.566  1.00 19.21           C  
ATOM   1053  CB  VAL H 142      10.666  16.476  31.918  1.00 19.49           C  
ATOM   1054  CG1 VAL H 142      11.747  15.441  31.567  1.00 21.27           C  
ATOM   1055  CG2 VAL H 142       9.585  15.933  32.869  1.00 19.97           C  
ATOM   1056  C   VAL H 142      12.373  18.159  31.618  1.00 20.67           C  
ATOM   1057  O   VAL H 142      12.058  18.822  30.631  1.00 18.82           O  
ATOM   1058  N   GLY H 143      13.659  17.842  31.881  1.00 18.61           N  
ATOM   1059  CA  GLY H 143      14.706  18.332  31.025  1.00 16.81           C  
ATOM   1060  C   GLY H 143      15.562  17.178  30.598  1.00 15.76           C  
ATOM   1061  O   GLY H 143      15.508  16.099  31.184  1.00 14.86           O  
ATOM   1062  N   TRP H 144      16.375  17.389  29.539  1.00 17.03           N  
ATOM   1063  CA  TRP H 144      17.248  16.358  29.053  1.00 16.77           C  
ATOM   1064  CB  TRP H 144      16.983  15.961  27.589  1.00 14.76           C  
ATOM   1065  CG  TRP H 144      15.664  15.257  27.369  1.00 16.23           C  
ATOM   1066  CD2 TRP H 144      15.489  13.830  27.413  1.00 19.42           C  
ATOM   1067  CD1 TRP H 144      14.436  15.788  27.100  1.00 19.31           C  
ATOM   1068  NE1 TRP H 144      13.506  14.782  26.983  1.00 20.30           N  
ATOM   1069  CE2 TRP H 144      14.141  13.573  27.172  1.00 21.69           C  
ATOM   1070  CE3 TRP H 144      16.378  12.819  27.643  1.00 19.13           C  
ATOM   1071  CZ2 TRP H 144      13.659  12.295  27.156  1.00 19.89           C  
ATOM   1072  CZ3 TRP H 144      15.890  11.530  27.618  1.00 20.05           C  
ATOM   1073  CH2 TRP H 144      14.556  11.273  27.380  1.00 18.61           C  
ATOM   1074  C   TRP H 144      18.655  16.869  29.129  1.00 16.33           C  
ATOM   1075  O   TRP H 144      18.924  18.034  28.839  1.00 16.76           O  
ATOM   1076  N   ILE H 145      19.586  15.979  29.539  1.00 15.84           N  
ATOM   1077  CA  ILE H 145      20.981  16.290  29.700  1.00 13.65           C  
ATOM   1078  CB  ILE H 145      21.423  16.213  31.133  1.00 17.78           C  
ATOM   1079  CG1 ILE H 145      20.494  17.009  32.067  1.00 15.62           C  
ATOM   1080  CG2 ILE H 145      22.890  16.669  31.189  1.00 14.75           C  
ATOM   1081  CD1 ILE H 145      20.441  18.504  31.797  1.00 12.82           C  
ATOM   1082  C   ILE H 145      21.721  15.155  29.047  1.00 14.56           C  
ATOM   1083  O   ILE H 145      21.246  14.020  29.064  1.00 18.58           O  
ATOM   1084  N   ARG H 146      22.906  15.413  28.448  1.00 16.86           N  
ATOM   1085  CA  ARG H 146      23.630  14.314  27.865  1.00 13.34           C  
ATOM   1086  CB  ARG H 146      23.546  14.243  26.331  1.00 14.61           C  
ATOM   1087  CG  ARG H 146      24.130  15.451  25.598  1.00 14.78           C  
ATOM   1088  CD  ARG H 146      23.748  15.467  24.117  1.00 17.66           C  
ATOM   1089  NE  ARG H 146      24.441  16.615  23.472  1.00 19.15           N  
ATOM   1090  CZ  ARG H 146      25.413  16.370  22.546  1.00 21.74           C  
ATOM   1091  NH1 ARG H 146      25.744  15.083  22.237  1.00 16.57           N1+
ATOM   1092  NH2 ARG H 146      26.053  17.407  21.931  1.00 20.97           N  
ATOM   1093  C   ARG H 146      25.073  14.440  28.231  1.00 16.99           C  
ATOM   1094  O   ARG H 146      25.539  15.510  28.616  1.00 16.25           O  
ATOM   1095  N   GLN H 147      25.818  13.318  28.152  1.00 17.11           N  
ATOM   1096  CA  GLN H 147      27.205  13.366  28.501  1.00 19.02           C  
ATOM   1097  CB  GLN H 147      27.428  12.914  29.954  1.00 18.69           C  
ATOM   1098  CG  GLN H 147      28.866  12.999  30.464  1.00 20.67           C  
ATOM   1099  CD  GLN H 147      28.833  12.517  31.908  1.00 21.97           C  
ATOM   1100  OE1 GLN H 147      27.778  12.153  32.426  1.00 22.36           O  
ATOM   1101  NE2 GLN H 147      30.010  12.517  32.586  1.00 21.90           N  
ATOM   1102  C   GLN H 147      27.949  12.436  27.591  1.00 17.17           C  
ATOM   1103  O   GLN H 147      27.759  11.221  27.637  1.00 17.56           O  
ATOM   1104  N   PRO H 148      28.808  12.987  26.772  1.00 18.20           N  
ATOM   1105  CA  PRO H 148      29.589  12.176  25.876  1.00 21.13           C  
ATOM   1106  CD  PRO H 148      28.539  14.301  26.210  1.00 19.85           C  
ATOM   1107  CB  PRO H 148      30.161  13.132  24.833  1.00 23.08           C  
ATOM   1108  CG  PRO H 148      29.137  14.279  24.793  1.00 22.94           C  
ATOM   1109  C   PRO H 148      30.628  11.472  26.679  1.00 24.95           C  
ATOM   1110  O   PRO H 148      30.888  11.895  27.804  1.00 21.67           O  
ATOM   1111  N   PRO H 149      31.220  10.435  26.166  1.00 29.88           N  
ATOM   1112  CA  PRO H 149      32.185   9.743  26.957  1.00 31.62           C  
ATOM   1113  CD  PRO H 149      30.558   9.558  25.215  1.00 30.36           C  
ATOM   1114  CB  PRO H 149      32.518   8.473  26.179  1.00 31.27           C  
ATOM   1115  CG  PRO H 149      31.209   8.177  25.419  1.00 33.49           C  
ATOM   1116  C   PRO H 149      33.341  10.625  27.286  1.00 30.15           C  
ATOM   1117  O   PRO H 149      33.891  11.260  26.388  1.00 30.25           O  
ATOM   1118  N   GLY H 150      33.710  10.687  28.578  1.00 31.72           N  
ATOM   1119  CA  GLY H 150      34.855  11.433  29.004  1.00 35.47           C  
ATOM   1120  C   GLY H 150      34.592  12.906  28.917  1.00 34.88           C  
ATOM   1121  O   GLY H 150      35.531  13.700  28.966  1.00 32.90           O  
ATOM   1122  N   LYS H 151      33.318  13.326  28.795  1.00 29.83           N  
ATOM   1123  CA  LYS H 151      33.068  14.738  28.694  1.00 27.64           C  
ATOM   1124  CB  LYS H 151      32.420  15.185  27.370  1.00 31.27           C  
ATOM   1125  CG  LYS H 151      33.379  15.213  26.181  1.00 37.00           C  
ATOM   1126  CD  LYS H 151      32.684  15.511  24.850  1.00 45.18           C  
ATOM   1127  CE  LYS H 151      33.650  15.869  23.719  1.00 51.38           C  
ATOM   1128  NZ  LYS H 151      34.305  14.647  23.207  1.00 53.19           N1+
ATOM   1129  C   LYS H 151      32.134  15.158  29.782  1.00 24.44           C  
ATOM   1130  O   LYS H 151      31.617  14.340  30.540  1.00 25.05           O  
ATOM   1131  N   ALA H 152      31.927  16.487  29.885  1.00 21.90           N  
ATOM   1132  CA  ALA H 152      31.088  17.090  30.880  1.00 24.72           C  
ATOM   1133  CB  ALA H 152      31.393  18.581  31.119  1.00 24.05           C  
ATOM   1134  C   ALA H 152      29.655  16.983  30.463  1.00 23.41           C  
ATOM   1135  O   ALA H 152      29.339  16.642  29.324  1.00 22.91           O  
ATOM   1136  N   LEU H 153      28.746  17.249  31.423  1.00 18.22           N  
ATOM   1137  CA  LEU H 153      27.328  17.213  31.208  1.00 19.71           C  
ATOM   1138  CB  LEU H 153      26.544  17.333  32.525  1.00 15.50           C  
ATOM   1139  CG  LEU H 153      26.831  16.199  33.524  1.00 21.65           C  
ATOM   1140  CD1 LEU H 153      26.071  16.414  34.841  1.00 19.26           C  
ATOM   1141  CD2 LEU H 153      26.541  14.823  32.904  1.00 18.10           C  
ATOM   1142  C   LEU H 153      26.955  18.399  30.375  1.00 17.49           C  
ATOM   1143  O   LEU H 153      27.538  19.474  30.519  1.00 19.36           O  
ATOM   1144  N   GLU H 154      25.978  18.217  29.458  1.00 18.89           N  
ATOM   1145  CA  GLU H 154      25.512  19.304  28.642  1.00 15.84           C  
ATOM   1146  CB  GLU H 154      25.945  19.195  27.174  1.00 17.16           C  
ATOM   1147  CG  GLU H 154      25.449  20.352  26.309  1.00 22.78           C  
ATOM   1148  CD  GLU H 154      25.958  20.121  24.897  1.00 30.08           C  
ATOM   1149  OE1 GLU H 154      26.322  18.958  24.579  1.00 26.87           O  
ATOM   1150  OE2 GLU H 154      25.990  21.111  24.118  1.00 32.69           O1-
ATOM   1151  C   GLU H 154      24.010  19.280  28.657  1.00 14.32           C  
ATOM   1152  O   GLU H 154      23.397  18.236  28.440  1.00 15.74           O  
ATOM   1153  N   TRP H 155      23.376  20.446  28.907  1.00 17.77           N  
ATOM   1154  CA  TRP H 155      21.939  20.515  28.958  1.00 17.56           C  
ATOM   1155  CB  TRP H 155      21.431  21.683  29.812  1.00 16.64           C  
ATOM   1156  CG  TRP H 155      19.937  21.865  29.775  1.00 19.01           C  
ATOM   1157  CD2 TRP H 155      19.288  22.850  28.959  1.00 17.95           C  
ATOM   1158  CD1 TRP H 155      18.954  21.213  30.458  1.00 18.35           C  
ATOM   1159  NE1 TRP H 155      17.726  21.733  30.119  1.00 19.03           N  
ATOM   1160  CE2 TRP H 155      17.918  22.742  29.198  1.00 18.41           C  
ATOM   1161  CE3 TRP H 155      19.793  23.770  28.085  1.00 17.48           C  
ATOM   1162  CZ2 TRP H 155      17.028  23.558  28.560  1.00 18.27           C  
ATOM   1163  CZ3 TRP H 155      18.893  24.592  27.444  1.00 18.52           C  
ATOM   1164  CH2 TRP H 155      17.538  24.487  27.679  1.00 18.58           C  
ATOM   1165  C   TRP H 155      21.385  20.681  27.568  1.00 18.12           C  
ATOM   1166  O   TRP H 155      21.825  21.554  26.823  1.00 17.80           O  
ATOM   1167  N   LEU H 156      20.501  19.745  27.148  1.00 16.07           N  
ATOM   1168  CA  LEU H 156      19.842  19.741  25.864  1.00 18.17           C  
ATOM   1169  CB  LEU H 156      19.494  18.313  25.425  1.00 16.75           C  
ATOM   1170  CG  LEU H 156      20.757  17.461  25.229  1.00 21.48           C  
ATOM   1171  CD1 LEU H 156      20.422  16.034  24.785  1.00 20.01           C  
ATOM   1172  CD2 LEU H 156      21.739  18.153  24.277  1.00 17.78           C  
ATOM   1173  C   LEU H 156      18.584  20.563  25.718  1.00 19.49           C  
ATOM   1174  O   LEU H 156      18.486  21.396  24.816  1.00 19.03           O  
ATOM   1175  N   ALA H 157      17.577  20.348  26.600  1.00 18.60           N  
ATOM   1176  CA  ALA H 157      16.300  20.992  26.410  1.00 17.76           C  
ATOM   1177  CB  ALA H 157      15.563  20.516  25.144  1.00 14.98           C  
ATOM   1178  C   ALA H 157      15.405  20.675  27.573  1.00 17.83           C  
ATOM   1179  O   ALA H 157      15.707  19.798  28.382  1.00 14.34           O  
ATOM   1180  N   ASP H 158      14.285  21.424  27.709  1.00 16.65           N  
ATOM   1181  CA  ASP H 158      13.338  21.138  28.753  1.00 17.29           C  
ATOM   1182  CB  ASP H 158      13.615  21.851  30.098  1.00 18.65           C  
ATOM   1183  CG  ASP H 158      13.523  23.374  29.996  1.00 26.65           C  
ATOM   1184  OD1 ASP H 158      13.044  23.906  28.960  1.00 25.69           O  
ATOM   1185  OD2 ASP H 158      13.946  24.030  30.986  1.00 27.32           O1-
ATOM   1186  C   ASP H 158      11.962  21.487  28.274  1.00 21.49           C  
ATOM   1187  O   ASP H 158      11.794  22.182  27.272  1.00 20.11           O  
ATOM   1188  N   ILE H 159      10.931  20.958  28.965  1.00 20.83           N  
ATOM   1189  CA  ILE H 159       9.563  21.237  28.634  1.00 19.24           C  
ATOM   1190  CB  ILE H 159       8.886  20.080  27.955  1.00 18.83           C  
ATOM   1191  CG1 ILE H 159       7.512  20.493  27.404  1.00 17.57           C  
ATOM   1192  CG2 ILE H 159       8.846  18.904  28.945  1.00 19.33           C  
ATOM   1193  CD1 ILE H 159       6.904  19.465  26.449  1.00 17.92           C  
ATOM   1194  C   ILE H 159       8.847  21.493  29.922  1.00 20.78           C  
ATOM   1195  O   ILE H 159       9.132  20.850  30.931  1.00 20.04           O  
ATOM   1196  N   TRP H 160       7.879  22.432  29.923  1.00 17.75           N  
ATOM   1197  CA  TRP H 160       7.204  22.758  31.149  1.00 18.42           C  
ATOM   1198  CB  TRP H 160       7.205  24.266  31.465  1.00 17.67           C  
ATOM   1199  CG  TRP H 160       8.592  24.823  31.708  1.00 21.58           C  
ATOM   1200  CD2 TRP H 160       9.225  24.963  32.994  1.00 22.06           C  
ATOM   1201  CD1 TRP H 160       9.494  25.275  30.790  1.00 18.83           C  
ATOM   1202  NE1 TRP H 160      10.644  25.685  31.420  1.00 18.82           N  
ATOM   1203  CE2 TRP H 160      10.493  25.498  32.776  1.00 18.91           C  
ATOM   1204  CE3 TRP H 160       8.790  24.667  34.253  1.00 21.36           C  
ATOM   1205  CZ2 TRP H 160      11.346  25.745  33.818  1.00 19.45           C  
ATOM   1206  CZ3 TRP H 160       9.651  24.919  35.300  1.00 19.92           C  
ATOM   1207  CH2 TRP H 160      10.907  25.448  35.088  1.00 21.17           C  
ATOM   1208  C   TRP H 160       5.786  22.276  31.070  1.00 21.14           C  
ATOM   1209  O   TRP H 160       5.314  21.834  30.024  1.00 21.19           O  
ATOM   1210  N   TRP H 161       5.075  22.358  32.213  1.00 17.71           N  
ATOM   1211  CA  TRP H 161       3.732  21.867  32.345  1.00 22.65           C  
ATOM   1212  CB  TRP H 161       3.129  22.109  33.741  1.00 21.02           C  
ATOM   1213  CG  TRP H 161       2.730  23.540  34.019  1.00 19.59           C  
ATOM   1214  CD2 TRP H 161       3.630  24.606  34.350  1.00 19.06           C  
ATOM   1215  CD1 TRP H 161       1.477  24.086  34.003  1.00 20.19           C  
ATOM   1216  NE1 TRP H 161       1.544  25.423  34.306  1.00 21.00           N  
ATOM   1217  CE2 TRP H 161       2.863  25.763  34.520  1.00 19.82           C  
ATOM   1218  CE3 TRP H 161       4.991  24.629  34.494  1.00 18.23           C  
ATOM   1219  CZ2 TRP H 161       3.442  26.953  34.840  1.00 17.30           C  
ATOM   1220  CZ3 TRP H 161       5.570  25.835  34.820  1.00 15.95           C  
ATOM   1221  CH2 TRP H 161       4.811  26.976  34.990  1.00 19.89           C  
ATOM   1222  C   TRP H 161       2.876  22.619  31.373  1.00 23.19           C  
ATOM   1223  O   TRP H 161       1.918  22.071  30.829  1.00 25.00           O  
ATOM   1224  N   ASP H 162       3.197  23.914  31.179  1.00 20.75           N  
ATOM   1225  CA  ASP H 162       2.528  24.842  30.305  1.00 23.35           C  
ATOM   1226  CB  ASP H 162       2.817  26.330  30.611  1.00 23.62           C  
ATOM   1227  CG  ASP H 162       4.295  26.661  30.473  1.00 28.81           C  
ATOM   1228  OD1 ASP H 162       5.096  25.738  30.172  1.00 28.62           O  
ATOM   1229  OD2 ASP H 162       4.642  27.854  30.680  1.00 30.28           O1-
ATOM   1230  C   ASP H 162       2.818  24.529  28.863  1.00 23.78           C  
ATOM   1231  O   ASP H 162       2.236  25.134  27.964  1.00 26.51           O  
ATOM   1232  N   ASP H 163       3.743  23.584  28.608  1.00 22.82           N  
ATOM   1233  CA  ASP H 163       4.129  23.185  27.279  1.00 23.67           C  
ATOM   1234  CB  ASP H 163       2.931  23.054  26.316  1.00 26.95           C  
ATOM   1235  CG  ASP H 163       3.371  22.270  25.086  1.00 36.37           C  
ATOM   1236  OD1 ASP H 163       4.499  21.711  25.110  1.00 34.97           O  
ATOM   1237  OD2 ASP H 163       2.580  22.217  24.106  1.00 36.48           O1-
ATOM   1238  C   ASP H 163       5.093  24.166  26.692  1.00 23.87           C  
ATOM   1239  O   ASP H 163       5.334  24.170  25.484  1.00 24.35           O  
ATOM   1240  N   LYS H 164       5.708  25.006  27.542  1.00 22.92           N  
ATOM   1241  CA  LYS H 164       6.731  25.882  27.053  1.00 23.49           C  
ATOM   1242  CB  LYS H 164       7.090  26.998  28.045  1.00 26.42           C  
ATOM   1243  CG  LYS H 164       8.169  27.947  27.527  1.00 26.60           C  
ATOM   1244  CD  LYS H 164       8.297  29.228  28.350  1.00 28.41           C  
ATOM   1245  CE  LYS H 164       9.457  30.118  27.906  1.00 30.20           C  
ATOM   1246  NZ  LYS H 164       9.199  30.633  26.543  1.00 32.18           N1+
ATOM   1247  C   LYS H 164       7.944  25.025  26.860  1.00 24.79           C  
ATOM   1248  O   LYS H 164       8.170  24.088  27.626  1.00 23.15           O  
ATOM   1249  N   LYS H 165       8.754  25.305  25.817  1.00 21.80           N  
ATOM   1250  CA  LYS H 165       9.895  24.467  25.578  1.00 24.42           C  
ATOM   1251  CB  LYS H 165       9.774  23.652  24.281  1.00 23.06           C  
ATOM   1252  CG  LYS H 165       8.551  22.734  24.262  1.00 26.38           C  
ATOM   1253  CD  LYS H 165       8.233  22.170  22.878  1.00 27.92           C  
ATOM   1254  CE  LYS H 165       6.889  21.447  22.820  1.00 31.62           C  
ATOM   1255  NZ  LYS H 165       5.789  22.438  22.849  1.00 34.24           N1+
ATOM   1256  C   LYS H 165      11.117  25.324  25.444  1.00 25.92           C  
ATOM   1257  O   LYS H 165      11.050  26.460  24.979  1.00 24.35           O  
ATOM   1258  N   HIS H 166      12.282  24.788  25.870  1.00 22.26           N  
ATOM   1259  CA  HIS H 166      13.518  25.510  25.751  1.00 22.54           C  
ATOM   1260  ND1 HIS H 166      12.230  26.596  28.715  1.00 19.83           N  
ATOM   1261  CG  HIS H 166      13.186  26.959  27.794  1.00 27.40           C  
ATOM   1262  CB  HIS H 166      14.087  25.988  27.096  1.00 27.22           C  
ATOM   1263  NE2 HIS H 166      12.117  28.808  28.518  1.00 25.21           N  
ATOM   1264  CD2 HIS H 166      13.105  28.313  27.685  1.00 22.44           C  
ATOM   1265  CE1 HIS H 166      11.620  27.739  29.115  1.00 24.37           C  
ATOM   1266  C   HIS H 166      14.530  24.582  25.149  1.00 23.19           C  
ATOM   1267  O   HIS H 166      14.507  23.378  25.404  1.00 22.12           O  
ATOM   1268  N   TYR H 167      15.447  25.123  24.315  1.00 21.09           N  
ATOM   1269  CA  TYR H 167      16.416  24.276  23.671  1.00 21.13           C  
ATOM   1270  CB  TYR H 167      16.165  24.089  22.162  1.00 21.06           C  
ATOM   1271  CG  TYR H 167      14.847  23.429  21.933  1.00 19.75           C  
ATOM   1272  CD1 TYR H 167      14.696  22.073  22.114  1.00 19.74           C  
ATOM   1273  CD2 TYR H 167      13.767  24.168  21.511  1.00 22.26           C  
ATOM   1274  CE1 TYR H 167      13.482  21.467  21.890  1.00 20.36           C  
ATOM   1275  CE2 TYR H 167      12.550  23.568  21.285  1.00 23.81           C  
ATOM   1276  CZ  TYR H 167      12.407  22.215  21.475  1.00 23.55           C  
ATOM   1277  OH  TYR H 167      11.160  21.597  21.243  1.00 22.86           O  
ATOM   1278  C   TYR H 167      17.777  24.902  23.760  1.00 22.33           C  
ATOM   1279  O   TYR H 167      17.916  26.122  23.806  1.00 24.34           O  
ATOM   1280  N   ASN H 168      18.831  24.058  23.787  1.00 23.94           N  
ATOM   1281  CA  ASN H 168      20.178  24.555  23.776  1.00 22.49           C  
ATOM   1282  CB  ASN H 168      21.218  23.438  23.985  1.00 25.33           C  
ATOM   1283  CG  ASN H 168      22.612  24.041  24.092  1.00 32.03           C  
ATOM   1284  OD1 ASN H 168      23.035  24.823  23.241  1.00 32.39           O  
ATOM   1285  ND2 ASN H 168      23.352  23.663  25.169  1.00 30.30           N  
ATOM   1286  C   ASN H 168      20.372  25.124  22.400  1.00 24.65           C  
ATOM   1287  O   ASN H 168      20.008  24.489  21.412  1.00 25.70           O  
ATOM   1288  N   PRO H 169      20.920  26.305  22.295  1.00 28.18           N  
ATOM   1289  CA  PRO H 169      21.065  26.922  21.003  1.00 35.28           C  
ATOM   1290  CD  PRO H 169      20.780  27.293  23.352  1.00 30.10           C  
ATOM   1291  CB  PRO H 169      21.466  28.367  21.275  1.00 36.24           C  
ATOM   1292  CG  PRO H 169      20.826  28.659  22.643  1.00 35.48           C  
ATOM   1293  C   PRO H 169      21.988  26.194  20.095  1.00 38.81           C  
ATOM   1294  O   PRO H 169      21.812  26.268  18.880  1.00 43.41           O  
ATOM   1295  N   SER H 170      22.982  25.486  20.649  1.00 33.99           N  
ATOM   1296  CA  SER H 170      23.895  24.802  19.791  1.00 38.28           C  
ATOM   1297  CB  SER H 170      24.930  23.999  20.592  1.00 41.45           C  
ATOM   1298  OG  SER H 170      25.816  23.332  19.709  1.00 52.39           O  
ATOM   1299  C   SER H 170      23.108  23.831  18.965  1.00 40.03           C  
ATOM   1300  O   SER H 170      23.223  23.793  17.741  1.00 40.22           O  
ATOM   1301  N   LEU H 171      22.325  22.995  19.668  1.00 33.35           N  
ATOM   1302  CA  LEU H 171      21.486  21.922  19.205  1.00 33.23           C  
ATOM   1303  CB  LEU H 171      21.257  20.852  20.274  1.00 30.32           C  
ATOM   1304  CG  LEU H 171      22.541  20.075  20.603  1.00 39.18           C  
ATOM   1305  CD1 LEU H 171      23.607  20.980  21.236  1.00 36.23           C  
ATOM   1306  CD2 LEU H 171      22.233  18.840  21.452  1.00 38.08           C  
ATOM   1307  C   LEU H 171      20.136  22.304  18.666  1.00 38.37           C  
ATOM   1308  O   LEU H 171      19.494  21.478  18.020  1.00 34.17           O  
ATOM   1309  N   LYS H 172      19.654  23.534  18.914  1.00 40.12           N  
ATOM   1310  CA  LYS H 172      18.266  23.895  18.747  1.00 41.50           C  
ATOM   1311  CB  LYS H 172      18.073  25.418  18.851  1.00 43.00           C  
ATOM   1312  CG  LYS H 172      16.620  25.868  19.005  1.00 45.93           C  
ATOM   1313  CD  LYS H 172      16.497  27.318  19.478  1.00 47.72           C  
ATOM   1314  CE  LYS H 172      15.053  27.786  19.661  1.00 48.07           C  
ATOM   1315  NZ  LYS H 172      14.407  27.962  18.343  1.00 49.33           N1+
ATOM   1316  C   LYS H 172      17.669  23.429  17.444  1.00 42.67           C  
ATOM   1317  O   LYS H 172      16.545  22.929  17.433  1.00 42.40           O  
ATOM   1318  N   ASP H 173      18.379  23.540  16.313  1.00 33.30           N  
ATOM   1319  CA  ASP H 173      17.778  23.139  15.069  1.00 37.50           C  
ATOM   1320  CB  ASP H 173      18.683  23.437  13.860  1.00 35.15           C  
ATOM   1321  CG  ASP H 173      20.021  22.738  14.060  1.00 47.91           C  
ATOM   1322  OD1 ASP H 173      20.641  22.929  15.140  1.00 51.58           O  
ATOM   1323  OD2 ASP H 173      20.443  22.001  13.130  1.00 60.54           O1-
ATOM   1324  C   ASP H 173      17.424  21.672  15.061  1.00 37.95           C  
ATOM   1325  O   ASP H 173      16.403  21.281  14.498  1.00 38.87           O  
ATOM   1326  N   ARG H 174      18.284  20.818  15.646  1.00 25.98           N  
ATOM   1327  CA  ARG H 174      18.144  19.384  15.662  1.00 26.93           C  
ATOM   1328  CB  ARG H 174      19.483  18.690  15.967  1.00 25.24           C  
ATOM   1329  CG  ARG H 174      20.520  18.975  14.876  1.00 27.15           C  
ATOM   1330  CD  ARG H 174      21.943  18.511  15.191  1.00 32.96           C  
ATOM   1331  NE  ARG H 174      21.997  17.031  15.031  1.00 32.44           N  
ATOM   1332  CZ  ARG H 174      22.079  16.233  16.134  1.00 27.32           C  
ATOM   1333  NH1 ARG H 174      22.120  16.795  17.378  1.00 28.70           N1+
ATOM   1334  NH2 ARG H 174      22.144  14.877  15.992  1.00 23.58           N  
ATOM   1335  C   ARG H 174      17.095  18.855  16.612  1.00 25.75           C  
ATOM   1336  O   ARG H 174      16.544  17.780  16.371  1.00 23.88           O  
ATOM   1337  N   LEU H 175      16.806  19.568  17.724  1.00 22.94           N  
ATOM   1338  CA  LEU H 175      16.010  18.997  18.786  1.00 21.69           C  
ATOM   1339  CB  LEU H 175      16.530  19.404  20.176  1.00 20.67           C  
ATOM   1340  CG  LEU H 175      17.989  18.979  20.434  1.00 24.36           C  
ATOM   1341  CD1 LEU H 175      18.454  19.410  21.831  1.00 22.30           C  
ATOM   1342  CD2 LEU H 175      18.198  17.479  20.190  1.00 22.03           C  
ATOM   1343  C   LEU H 175      14.557  19.375  18.748  1.00 22.83           C  
ATOM   1344  O   LEU H 175      14.179  20.477  18.354  1.00 21.25           O  
ATOM   1345  N   THR H 176      13.698  18.410  19.155  1.00 18.94           N  
ATOM   1346  CA  THR H 176      12.282  18.620  19.303  1.00 23.94           C  
ATOM   1347  CB  THR H 176      11.471  18.033  18.185  1.00 27.08           C  
ATOM   1348  OG1 THR H 176      11.872  18.597  16.946  1.00 27.13           O  
ATOM   1349  CG2 THR H 176       9.985  18.333  18.445  1.00 27.24           C  
ATOM   1350  C   THR H 176      11.877  17.924  20.569  1.00 24.38           C  
ATOM   1351  O   THR H 176      12.161  16.741  20.753  1.00 25.81           O  
ATOM   1352  N   ILE H 177      11.186  18.640  21.481  1.00 20.92           N  
ATOM   1353  CA  ILE H 177      10.802  18.048  22.731  1.00 20.02           C  
ATOM   1354  CB  ILE H 177      11.421  18.773  23.898  1.00 17.41           C  
ATOM   1355  CG1 ILE H 177      11.400  17.936  25.185  1.00 18.46           C  
ATOM   1356  CG2 ILE H 177      10.716  20.131  24.034  1.00 20.38           C  
ATOM   1357  CD1 ILE H 177      10.005  17.657  25.721  1.00 18.72           C  
ATOM   1358  C   ILE H 177       9.309  18.145  22.814  1.00 23.90           C  
ATOM   1359  O   ILE H 177       8.725  19.149  22.408  1.00 23.79           O  
ATOM   1360  N   SER H 178       8.640  17.079  23.300  1.00 21.09           N  
ATOM   1361  CA  SER H 178       7.206  17.105  23.396  1.00 25.64           C  
ATOM   1362  CB  SER H 178       6.499  16.557  22.144  1.00 25.19           C  
ATOM   1363  OG  SER H 178       6.841  15.192  21.948  1.00 27.78           O  
ATOM   1364  C   SER H 178       6.804  16.249  24.553  1.00 27.62           C  
ATOM   1365  O   SER H 178       7.593  15.444  25.047  1.00 26.96           O  
ATOM   1366  N   LYS H 179       5.553  16.411  25.035  1.00 24.51           N  
ATOM   1367  CA  LYS H 179       5.125  15.634  26.160  1.00 27.82           C  
ATOM   1368  CB  LYS H 179       5.042  16.439  27.467  1.00 29.67           C  
ATOM   1369  CG  LYS H 179       3.996  17.556  27.426  1.00 30.99           C  
ATOM   1370  CD  LYS H 179       3.633  18.096  28.810  1.00 28.92           C  
ATOM   1371  CE  LYS H 179       2.612  19.233  28.781  1.00 35.54           C  
ATOM   1372  NZ  LYS H 179       3.289  20.502  28.443  1.00 38.85           N1+
ATOM   1373  C   LYS H 179       3.751  15.099  25.912  1.00 35.30           C  
ATOM   1374  O   LYS H 179       2.989  15.629  25.104  1.00 36.24           O  
ATOM   1375  N   ASP H 180       3.431  13.983  26.597  1.00 36.74           N  
ATOM   1376  CA  ASP H 180       2.123  13.399  26.559  1.00 44.73           C  
ATOM   1377  CB  ASP H 180       2.052  12.093  25.749  1.00 47.03           C  
ATOM   1378  CG  ASP H 180       0.590  11.681  25.635  1.00 51.88           C  
ATOM   1379  OD1 ASP H 180      -0.079  11.556  26.694  1.00 52.05           O  
ATOM   1380  OD2 ASP H 180       0.122  11.475  24.484  1.00 54.31           O1-
ATOM   1381  C   ASP H 180       1.802  13.083  27.986  1.00 47.17           C  
ATOM   1382  O   ASP H 180       2.213  12.051  28.514  1.00 46.69           O  
ATOM   1383  N   THR H 181       1.043  13.976  28.646  1.00 50.29           N  
ATOM   1384  CA  THR H 181       0.722  13.828  30.035  1.00 56.58           C  
ATOM   1385  CB  THR H 181      -0.031  15.004  30.594  1.00 59.67           C  
ATOM   1386  OG1 THR H 181      -1.192  15.265  29.823  1.00 62.76           O  
ATOM   1387  CG2 THR H 181       0.892  16.233  30.598  1.00 60.11           C  
ATOM   1388  C   THR H 181      -0.077  12.581  30.242  1.00 60.12           C  
ATOM   1389  O   THR H 181       0.064  11.913  31.265  1.00 58.33           O  
ATOM   1390  N   SER H 182      -0.937  12.220  29.276  1.00 70.49           N  
ATOM   1391  CA  SER H 182      -1.752  11.050  29.446  1.00 72.76           C  
ATOM   1392  CB  SER H 182      -2.592  10.756  28.194  1.00 75.07           C  
ATOM   1393  OG  SER H 182      -3.397  11.883  27.884  1.00 79.54           O  
ATOM   1394  C   SER H 182      -0.836   9.882  29.657  1.00 70.24           C  
ATOM   1395  O   SER H 182      -1.114   8.997  30.467  1.00 72.10           O  
ATOM   1396  N   ALA H 183       0.251   9.846  28.864  1.00 67.45           N  
ATOM   1397  CA  ALA H 183       1.312   8.874  28.860  1.00 63.01           C  
ATOM   1398  CB  ALA H 183       2.172   8.945  27.587  1.00 64.71           C  
ATOM   1399  C   ALA H 183       2.240   9.000  30.044  1.00 56.56           C  
ATOM   1400  O   ALA H 183       2.835   8.011  30.470  1.00 59.36           O  
ATOM   1401  N   ASN H 184       2.425  10.221  30.594  1.00 43.54           N  
ATOM   1402  CA  ASN H 184       3.429  10.430  31.608  1.00 38.16           C  
ATOM   1403  CB  ASN H 184       3.330   9.492  32.825  1.00 40.32           C  
ATOM   1404  CG  ASN H 184       2.284  10.036  33.787  1.00 44.31           C  
ATOM   1405  OD1 ASN H 184       1.760  11.133  33.603  1.00 42.44           O  
ATOM   1406  ND2 ASN H 184       1.991   9.256  34.862  1.00 38.11           N  
ATOM   1407  C   ASN H 184       4.776  10.225  30.991  1.00 30.76           C  
ATOM   1408  O   ASN H 184       5.662   9.614  31.590  1.00 31.34           O  
ATOM   1409  N   GLN H 185       4.961  10.729  29.754  1.00 32.40           N  
ATOM   1410  CA  GLN H 185       6.248  10.603  29.137  1.00 32.18           C  
ATOM   1411  CB  GLN H 185       6.372   9.368  28.224  1.00 38.20           C  
ATOM   1412  CG  GLN H 185       5.429   9.355  27.021  1.00 46.57           C  
ATOM   1413  CD  GLN H 185       5.685   8.057  26.264  1.00 48.57           C  
ATOM   1414  OE1 GLN H 185       6.098   7.056  26.848  1.00 46.28           O  
ATOM   1415  NE2 GLN H 185       5.441   8.072  24.926  1.00 51.13           N  
ATOM   1416  C   GLN H 185       6.562  11.846  28.356  1.00 28.35           C  
ATOM   1417  O   GLN H 185       5.674  12.592  27.943  1.00 26.71           O  
ATOM   1418  N   VAL H 186       7.874  12.107  28.179  1.00 22.76           N  
ATOM   1419  CA  VAL H 186       8.373  13.222  27.429  1.00 19.81           C  
ATOM   1420  CB  VAL H 186       9.248  14.128  28.248  1.00 21.17           C  
ATOM   1421  CG1 VAL H 186       9.874  15.192  27.332  1.00 20.88           C  
ATOM   1422  CG2 VAL H 186       8.404  14.711  29.393  1.00 24.48           C  
ATOM   1423  C   VAL H 186       9.225  12.622  26.354  1.00 20.81           C  
ATOM   1424  O   VAL H 186       9.915  11.631  26.590  1.00 23.33           O  
ATOM   1425  N   VAL H 187       9.188  13.196  25.134  1.00 22.33           N  
ATOM   1426  CA  VAL H 187       9.959  12.631  24.061  1.00 22.26           C  
ATOM   1427  CB  VAL H 187       9.125  12.206  22.889  1.00 25.63           C  
ATOM   1428  CG1 VAL H 187      10.057  11.716  21.767  1.00 20.22           C  
ATOM   1429  CG2 VAL H 187       8.114  11.153  23.371  1.00 22.90           C  
ATOM   1430  C   VAL H 187      10.906  13.670  23.558  1.00 19.92           C  
ATOM   1431  O   VAL H 187      10.575  14.851  23.473  1.00 21.38           O  
ATOM   1432  N   LEU H 188      12.137  13.240  23.230  1.00 18.36           N  
ATOM   1433  CA  LEU H 188      13.113  14.143  22.704  1.00 22.49           C  
ATOM   1434  CB  LEU H 188      14.289  14.312  23.688  1.00 19.50           C  
ATOM   1435  CG  LEU H 188      15.397  15.300  23.284  1.00 20.83           C  
ATOM   1436  CD1 LEU H 188      16.255  14.758  22.138  1.00 23.14           C  
ATOM   1437  CD2 LEU H 188      14.829  16.698  23.002  1.00 22.65           C  
ATOM   1438  C   LEU H 188      13.582  13.527  21.422  1.00 22.00           C  
ATOM   1439  O   LEU H 188      14.019  12.378  21.406  1.00 22.17           O  
ATOM   1440  N   LYS H 189      13.466  14.265  20.297  1.00 20.31           N  
ATOM   1441  CA  LYS H 189      13.903  13.718  19.044  1.00 22.79           C  
ATOM   1442  CB  LYS H 189      12.836  13.722  17.939  1.00 28.02           C  
ATOM   1443  CG  LYS H 189      11.733  12.694  18.181  1.00 35.71           C  
ATOM   1444  CD  LYS H 189      10.567  12.795  17.199  1.00 45.49           C  
ATOM   1445  CE  LYS H 189       9.557  11.661  17.364  1.00 52.10           C  
ATOM   1446  NZ  LYS H 189       8.563  11.704  16.274  1.00 56.41           N1+
ATOM   1447  C   LYS H 189      15.060  14.525  18.562  1.00 21.94           C  
ATOM   1448  O   LYS H 189      15.032  15.755  18.575  1.00 23.55           O  
ATOM   1449  N   VAL H 190      16.128  13.825  18.136  1.00 21.51           N  
ATOM   1450  CA  VAL H 190      17.306  14.483  17.659  1.00 19.60           C  
ATOM   1451  CB  VAL H 190      18.536  14.073  18.413  1.00 19.03           C  
ATOM   1452  CG1 VAL H 190      19.746  14.793  17.804  1.00 20.33           C  
ATOM   1453  CG2 VAL H 190      18.321  14.360  19.909  1.00 17.61           C  
ATOM   1454  C   VAL H 190      17.501  14.039  16.242  1.00 23.96           C  
ATOM   1455  O   VAL H 190      17.583  12.844  15.965  1.00 21.67           O  
ATOM   1456  N   THR H 191      17.593  14.999  15.300  1.00 24.60           N  
ATOM   1457  CA  THR H 191      17.728  14.639  13.918  1.00 23.74           C  
ATOM   1458  CB  THR H 191      17.018  15.583  12.991  1.00 23.36           C  
ATOM   1459  OG1 THR H 191      17.570  16.887  13.100  1.00 24.18           O  
ATOM   1460  CG2 THR H 191      15.525  15.603  13.363  1.00 27.22           C  
ATOM   1461  C   THR H 191      19.178  14.637  13.532  1.00 21.58           C  
ATOM   1462  O   THR H 191      20.036  15.114  14.273  1.00 21.81           O  
ATOM   1463  N   ASN H 192      19.472  14.066  12.344  1.00 25.45           N  
ATOM   1464  CA  ASN H 192      20.784  14.035  11.755  1.00 23.96           C  
ATOM   1465  CB  ASN H 192      21.196  15.380  11.123  1.00 23.35           C  
ATOM   1466  CG  ASN H 192      22.390  15.149  10.203  1.00 26.74           C  
ATOM   1467  OD1 ASN H 192      23.464  14.736  10.639  1.00 27.44           O  
ATOM   1468  ND2 ASN H 192      22.195  15.420   8.885  1.00 28.26           N  
ATOM   1469  C   ASN H 192      21.818  13.640  12.765  1.00 22.35           C  
ATOM   1470  O   ASN H 192      22.737  14.403  13.050  1.00 21.64           O  
ATOM   1471  N   MET H 193      21.709  12.415  13.318  1.00 20.87           N  
ATOM   1472  CA  MET H 193      22.636  11.967  14.321  1.00 22.18           C  
ATOM   1473  CB  MET H 193      22.264  10.601  14.927  1.00 23.75           C  
ATOM   1474  CG  MET H 193      20.977  10.633  15.755  1.00 21.97           C  
ATOM   1475  SD  MET H 193      21.097  11.589  17.298  1.00 24.99           S  
ATOM   1476  CE  MET H 193      22.114  10.365  18.172  1.00 18.80           C  
ATOM   1477  C   MET H 193      24.013  11.851  13.740  1.00 24.54           C  
ATOM   1478  O   MET H 193      24.201  11.408  12.608  1.00 24.58           O  
ATOM   1479  N   ASP H 194      25.016  12.280  14.537  1.00 23.88           N  
ATOM   1480  CA  ASP H 194      26.405  12.271  14.169  1.00 26.14           C  
ATOM   1481  CB  ASP H 194      27.019  13.683  14.206  1.00 27.22           C  
ATOM   1482  CG  ASP H 194      28.396  13.657  13.562  1.00 33.90           C  
ATOM   1483  OD1 ASP H 194      28.498  13.217  12.385  1.00 37.64           O  
ATOM   1484  OD2 ASP H 194      29.369  14.062  14.251  1.00 34.26           O1-
ATOM   1485  C   ASP H 194      27.125  11.446  15.197  1.00 23.13           C  
ATOM   1486  O   ASP H 194      26.596  11.203  16.279  1.00 24.37           O  
ATOM   1487  N   PRO H 195      28.316  10.996  14.904  1.00 23.75           N  
ATOM   1488  CA  PRO H 195      29.044  10.219  15.869  1.00 25.36           C  
ATOM   1489  CD  PRO H 195      28.679  10.641  13.541  1.00 25.84           C  
ATOM   1490  CB  PRO H 195      30.255   9.668  15.122  1.00 26.02           C  
ATOM   1491  CG  PRO H 195      29.747   9.540  13.672  1.00 24.44           C  
ATOM   1492  C   PRO H 195      29.362  11.037  17.080  1.00 26.20           C  
ATOM   1493  O   PRO H 195      29.591  10.465  18.146  1.00 25.47           O  
ATOM   1494  N   ALA H 196      29.378  12.372  16.932  1.00 24.42           N  
ATOM   1495  CA  ALA H 196      29.660  13.289  17.999  1.00 27.07           C  
ATOM   1496  CB  ALA H 196      29.653  14.757  17.542  1.00 30.77           C  
ATOM   1497  C   ALA H 196      28.592  13.135  19.035  1.00 24.67           C  
ATOM   1498  O   ALA H 196      28.828  13.365  20.218  1.00 27.12           O  
ATOM   1499  N   ASP H 197      27.372  12.792  18.591  1.00 20.65           N  
ATOM   1500  CA  ASP H 197      26.209  12.654  19.422  1.00 18.85           C  
ATOM   1501  CB  ASP H 197      24.897  12.552  18.632  1.00 22.29           C  
ATOM   1502  CG  ASP H 197      24.600  13.944  18.094  1.00 25.90           C  
ATOM   1503  OD1 ASP H 197      25.429  14.478  17.311  1.00 27.57           O  
ATOM   1504  OD2 ASP H 197      23.530  14.494  18.459  1.00 23.62           O1-
ATOM   1505  C   ASP H 197      26.300  11.475  20.338  1.00 20.30           C  
ATOM   1506  O   ASP H 197      25.465  11.342  21.230  1.00 19.90           O  
ATOM   1507  N   THR H 198      27.245  10.542  20.113  1.00 18.34           N  
ATOM   1508  CA  THR H 198      27.303   9.401  20.983  1.00 17.63           C  
ATOM   1509  CB  THR H 198      28.413   8.447  20.646  1.00 17.99           C  
ATOM   1510  OG1 THR H 198      28.237   7.234  21.355  1.00 20.52           O  
ATOM   1511  CG2 THR H 198      29.766   9.075  21.005  1.00 21.22           C  
ATOM   1512  C   THR H 198      27.463   9.879  22.396  1.00 18.95           C  
ATOM   1513  O   THR H 198      28.342  10.681  22.710  1.00 17.39           O  
ATOM   1514  N   ALA H 199      26.565   9.415  23.291  1.00 18.95           N  
ATOM   1515  CA  ALA H 199      26.632   9.861  24.651  1.00 21.03           C  
ATOM   1516  CB  ALA H 199      26.376  11.371  24.808  1.00 18.24           C  
ATOM   1517  C   ALA H 199      25.569   9.161  25.434  1.00 20.13           C  
ATOM   1518  O   ALA H 199      24.782   8.384  24.892  1.00 17.00           O  
ATOM   1519  N   THR H 200      25.549   9.412  26.757  1.00 16.98           N  
ATOM   1520  CA  THR H 200      24.535   8.870  27.609  1.00 16.63           C  
ATOM   1521  CB  THR H 200      25.041   8.458  28.961  1.00 22.64           C  
ATOM   1522  OG1 THR H 200      26.064   7.483  28.824  1.00 21.91           O  
ATOM   1523  CG2 THR H 200      23.868   7.882  29.773  1.00 19.12           C  
ATOM   1524  C   THR H 200      23.566   9.991  27.804  1.00 19.75           C  
ATOM   1525  O   THR H 200      23.967  11.122  28.071  1.00 18.73           O  
ATOM   1526  N   TYR H 201      22.255   9.704  27.662  1.00 16.14           N  
ATOM   1527  CA  TYR H 201      21.257  10.736  27.744  1.00 16.05           C  
ATOM   1528  CB  TYR H 201      20.283  10.745  26.549  1.00 18.40           C  
ATOM   1529  CG  TYR H 201      21.019  11.204  25.337  1.00 15.76           C  
ATOM   1530  CD1 TYR H 201      21.891  10.368  24.675  1.00 16.90           C  
ATOM   1531  CD2 TYR H 201      20.817  12.475  24.850  1.00 11.85           C  
ATOM   1532  CE1 TYR H 201      22.564  10.802  23.556  1.00 17.61           C  
ATOM   1533  CE2 TYR H 201      21.485  12.913  23.733  1.00 16.08           C  
ATOM   1534  CZ  TYR H 201      22.362  12.078  23.085  1.00 18.51           C  
ATOM   1535  OH  TYR H 201      23.048  12.531  21.938  1.00 20.05           O  
ATOM   1536  C   TYR H 201      20.431  10.521  28.975  1.00 15.89           C  
ATOM   1537  O   TYR H 201      20.005   9.404  29.265  1.00 18.16           O  
ATOM   1538  N   TYR H 202      20.184  11.616  29.731  1.00 14.96           N  
ATOM   1539  CA  TYR H 202      19.439  11.527  30.959  1.00 15.65           C  
ATOM   1540  CB  TYR H 202      20.210  12.001  32.207  1.00 14.65           C  
ATOM   1541  CG  TYR H 202      21.440  11.197  32.457  1.00 17.27           C  
ATOM   1542  CD1 TYR H 202      22.642  11.566  31.896  1.00 18.44           C  
ATOM   1543  CD2 TYR H 202      21.398  10.086  33.268  1.00 16.97           C  
ATOM   1544  CE1 TYR H 202      23.785  10.837  32.131  1.00 21.20           C  
ATOM   1545  CE2 TYR H 202      22.538   9.353  33.507  1.00 17.69           C  
ATOM   1546  CZ  TYR H 202      23.732   9.727  32.940  1.00 22.47           C  
ATOM   1547  OH  TYR H 202      24.900   8.975  33.187  1.00 24.13           O  
ATOM   1548  C   TYR H 202      18.287  12.487  30.905  1.00 17.95           C  
ATOM   1549  O   TYR H 202      18.358  13.534  30.263  1.00 15.22           O  
ATOM   1550  N   CYS H 203      17.171  12.134  31.577  1.00 15.76           N  
ATOM   1551  CA  CYS H 203      16.078  13.053  31.726  1.00 15.30           C  
ATOM   1552  CB  CYS H 203      14.722  12.541  31.187  1.00 17.53           C  
ATOM   1553  SG  CYS H 203      14.160  10.966  31.899  1.00 22.66           S  
ATOM   1554  C   CYS H 203      15.987  13.323  33.201  1.00 16.33           C  
ATOM   1555  O   CYS H 203      16.364  12.477  34.012  1.00 16.50           O  
ATOM   1556  N   ALA H 204      15.531  14.532  33.598  1.00 16.51           N  
ATOM   1557  CA  ALA H 204      15.490  14.846  35.003  1.00 16.31           C  
ATOM   1558  CB  ALA H 204      16.764  15.545  35.509  1.00 13.16           C  
ATOM   1559  C   ALA H 204      14.336  15.771  35.266  1.00 17.84           C  
ATOM   1560  O   ALA H 204      13.846  16.450  34.365  1.00 16.72           O  
ATOM   1561  N   ARG H 205      13.864  15.795  36.533  1.00 18.50           N  
ATOM   1562  CA  ARG H 205      12.747  16.616  36.925  1.00 16.58           C  
ATOM   1563  CB  ARG H 205      11.884  15.964  38.025  1.00 17.66           C  
ATOM   1564  CG  ARG H 205      10.576  16.698  38.339  1.00 16.12           C  
ATOM   1565  CD  ARG H 205      10.702  17.736  39.456  1.00 17.85           C  
ATOM   1566  NE  ARG H 205      11.116  17.019  40.696  1.00 20.24           N  
ATOM   1567  CZ  ARG H 205      10.174  16.479  41.524  1.00 24.72           C  
ATOM   1568  NH1 ARG H 205       8.852  16.554  41.196  1.00 21.51           N1+
ATOM   1569  NH2 ARG H 205      10.552  15.866  42.684  1.00 23.25           N  
ATOM   1570  C   ARG H 205      13.241  17.933  37.447  1.00 14.99           C  
ATOM   1571  O   ARG H 205      14.275  18.015  38.110  1.00 15.18           O  
ATOM   1572  N   ASP H 206      12.487  19.009  37.139  1.00 16.17           N  
ATOM   1573  CA  ASP H 206      12.814  20.343  37.561  1.00 16.75           C  
ATOM   1574  CB  ASP H 206      13.389  21.176  36.396  1.00 17.03           C  
ATOM   1575  CG  ASP H 206      13.988  22.477  36.909  1.00 24.06           C  
ATOM   1576  OD1 ASP H 206      14.003  22.681  38.152  1.00 20.79           O  
ATOM   1577  OD2 ASP H 206      14.445  23.288  36.060  1.00 21.60           O1-
ATOM   1578  C   ASP H 206      11.521  20.985  37.989  1.00 16.97           C  
ATOM   1579  O   ASP H 206      10.445  20.560  37.571  1.00 16.53           O  
ATOM   1580  N   MET H 207      11.577  22.029  38.857  1.00 23.35           N  
ATOM   1581  CA  MET H 207      10.419  22.736  39.353  1.00 25.52           C  
ATOM   1582  CB  MET H 207      10.210  22.525  40.876  1.00 27.29           C  
ATOM   1583  CG  MET H 207       9.890  21.083  41.307  1.00 33.80           C  
ATOM   1584  SD  MET H 207       9.807  20.828  43.117  1.00 32.58           S  
ATOM   1585  CE  MET H 207       9.490  19.038  43.058  1.00 69.61           C  
ATOM   1586  C   MET H 207      10.657  24.214  39.153  1.00 26.98           C  
ATOM   1587  O   MET H 207      11.795  24.674  39.209  1.00 26.82           O  
ATOM   1588  N   ILE H 208       9.594  25.024  38.926  1.00 28.05           N  
ATOM   1589  CA  ILE H 208       9.971  26.406  38.748  1.00 25.60           C  
ATOM   1590  CB  ILE H 208       8.932  27.375  38.187  1.00 15.80           C  
ATOM   1591  CG1 ILE H 208       8.227  26.941  36.907  1.00 21.58           C  
ATOM   1592  CG2 ILE H 208       9.689  28.669  37.768  1.00 15.56           C  
ATOM   1593  CD1 ILE H 208       8.785  27.695  35.702  1.00 23.67           C  
ATOM   1594  C   ILE H 208      10.113  26.948  40.166  1.00 26.53           C  
ATOM   1595  O   ILE H 208      10.096  28.157  40.373  1.00 27.77           O  
ATOM   1596  N   PHE H 209      10.261  26.102  41.214  1.00 25.79           N  
ATOM   1597  CA  PHE H 209      10.547  26.741  42.465  1.00 26.92           C  
ATOM   1598  CB  PHE H 209      10.535  25.859  43.732  1.00 24.67           C  
ATOM   1599  CG  PHE H 209       9.106  25.629  44.120  1.00 34.43           C  
ATOM   1600  CD1 PHE H 209       8.341  26.683  44.551  1.00 19.95           C  
ATOM   1601  CD2 PHE H 209       8.518  24.389  44.007  1.00 24.82           C  
ATOM   1602  CE1 PHE H 209       7.022  26.514  44.902  1.00 29.55           C  
ATOM   1603  CE2 PHE H 209       7.202  24.210  44.363  1.00 26.19           C  
ATOM   1604  CZ  PHE H 209       6.449  25.267  44.812  1.00 24.81           C  
ATOM   1605  C   PHE H 209      11.885  27.351  42.264  1.00 28.76           C  
ATOM   1606  O   PHE H 209      12.136  28.480  42.683  1.00 28.71           O  
ATOM   1607  N   ASN H 210      12.778  26.608  41.595  1.00 25.94           N  
ATOM   1608  CA  ASN H 210      14.021  27.224  41.268  1.00 25.90           C  
ATOM   1609  CB  ASN H 210      14.786  27.802  42.482  1.00 25.94           C  
ATOM   1610  CG  ASN H 210      15.014  26.747  43.557  1.00 19.83           C  
ATOM   1611  OD1 ASN H 210      16.139  26.526  43.999  1.00 19.58           O  
ATOM   1612  ND2 ASN H 210      13.923  26.081  44.022  1.00 19.01           N  
ATOM   1613  C   ASN H 210      14.885  26.271  40.526  1.00 25.72           C  
ATOM   1614  O   ASN H 210      15.592  25.485  41.139  1.00 26.24           O  
ATOM   1615  N   PHE H 211      14.946  26.462  39.202  1.00 21.17           N  
ATOM   1616  CA  PHE H 211      15.586  25.670  38.198  1.00 21.93           C  
ATOM   1617  CB  PHE H 211      16.221  26.518  37.064  1.00 20.59           C  
ATOM   1618  CG  PHE H 211      15.232  27.569  36.724  1.00 23.49           C  
ATOM   1619  CD1 PHE H 211      15.190  28.693  37.519  1.00 22.61           C  
ATOM   1620  CD2 PHE H 211      14.369  27.483  35.661  1.00 24.43           C  
ATOM   1621  CE1 PHE H 211      14.281  29.699  37.281  1.00 26.12           C  
ATOM   1622  CE2 PHE H 211      13.455  28.486  35.412  1.00 25.78           C  
ATOM   1623  CZ  PHE H 211      13.414  29.583  36.229  1.00 24.56           C  
ATOM   1624  C   PHE H 211      16.712  24.843  38.744  1.00 19.54           C  
ATOM   1625  O   PHE H 211      17.821  25.336  38.930  1.00 17.78           O  
ATOM   1626  N   TYR H 212      16.432  23.560  39.078  1.00 18.19           N  
ATOM   1627  CA  TYR H 212      17.466  22.588  39.372  1.00 19.71           C  
ATOM   1628  CB  TYR H 212      18.079  22.582  40.817  1.00 20.02           C  
ATOM   1629  CG  TYR H 212      17.068  22.589  41.926  1.00 20.63           C  
ATOM   1630  CD1 TYR H 212      16.240  21.524  42.219  1.00 20.88           C  
ATOM   1631  CD2 TYR H 212      16.950  23.716  42.707  1.00 22.19           C  
ATOM   1632  CE1 TYR H 212      15.316  21.614  43.247  1.00 24.00           C  
ATOM   1633  CE2 TYR H 212      16.035  23.807  43.725  1.00 23.60           C  
ATOM   1634  CZ  TYR H 212      15.199  22.762  43.990  1.00 25.76           C  
ATOM   1635  OH  TYR H 212      14.261  22.906  45.032  1.00 26.65           O  
ATOM   1636  C   TYR H 212      16.893  21.228  39.131  1.00 17.70           C  
ATOM   1637  O   TYR H 212      15.706  21.020  39.369  1.00 18.25           O  
ATOM   1638  N   PHE H 213      17.720  20.237  38.704  1.00 15.65           N  
ATOM   1639  CA  PHE H 213      17.214  18.909  38.464  1.00 16.67           C  
ATOM   1640  CB  PHE H 213      17.973  18.116  37.376  1.00 14.10           C  
ATOM   1641  CG  PHE H 213      18.124  19.018  36.213  1.00 15.60           C  
ATOM   1642  CD1 PHE H 213      17.065  19.299  35.389  1.00 14.82           C  
ATOM   1643  CD2 PHE H 213      19.331  19.622  35.980  1.00 18.53           C  
ATOM   1644  CE1 PHE H 213      17.216  20.153  34.331  1.00 15.95           C  
ATOM   1645  CE2 PHE H 213      19.484  20.478  34.914  1.00 17.19           C  
ATOM   1646  CZ  PHE H 213      18.426  20.753  34.084  1.00 17.61           C  
ATOM   1647  C   PHE H 213      17.427  18.138  39.733  1.00 18.57           C  
ATOM   1648  O   PHE H 213      18.540  17.728  40.065  1.00 18.28           O  
ATOM   1649  N   ASP H 214      16.357  17.957  40.516  1.00 16.59           N  
ATOM   1650  CA  ASP H 214      16.482  17.244  41.751  1.00 17.64           C  
ATOM   1651  CB  ASP H 214      15.309  17.515  42.699  1.00 20.52           C  
ATOM   1652  CG  ASP H 214      13.999  17.083  42.062  1.00 22.72           C  
ATOM   1653  OD1 ASP H 214      13.898  16.982  40.809  1.00 24.85           O  
ATOM   1654  OD2 ASP H 214      13.042  16.870  42.848  1.00 23.79           O1-
ATOM   1655  C   ASP H 214      16.597  15.762  41.548  1.00 19.25           C  
ATOM   1656  O   ASP H 214      17.361  15.099  42.245  1.00 20.80           O  
ATOM   1657  N   VAL H 215      15.817  15.202  40.600  1.00 16.40           N  
ATOM   1658  CA  VAL H 215      15.778  13.771  40.424  1.00 16.62           C  
ATOM   1659  CB  VAL H 215      14.422  13.184  40.689  1.00 22.30           C  
ATOM   1660  CG1 VAL H 215      14.472  11.669  40.427  1.00 20.42           C  
ATOM   1661  CG2 VAL H 215      13.998  13.556  42.120  1.00 21.71           C  
ATOM   1662  C   VAL H 215      16.120  13.451  38.999  1.00 20.79           C  
ATOM   1663  O   VAL H 215      15.622  14.092  38.074  1.00 19.53           O  
ATOM   1664  N   TRP H 216      16.958  12.410  38.786  1.00 17.86           N  
ATOM   1665  CA  TRP H 216      17.420  12.067  37.467  1.00 20.46           C  
ATOM   1666  CB  TRP H 216      18.954  12.146  37.337  1.00 19.01           C  
ATOM   1667  CG  TRP H 216      19.561  13.518  37.504  1.00 17.58           C  
ATOM   1668  CD2 TRP H 216      20.457  14.137  36.565  1.00 18.41           C  
ATOM   1669  CD1 TRP H 216      19.456  14.377  38.559  1.00 18.62           C  
ATOM   1670  NE1 TRP H 216      20.219  15.497  38.331  1.00 19.03           N  
ATOM   1671  CE2 TRP H 216      20.845  15.361  37.111  1.00 16.21           C  
ATOM   1672  CE3 TRP H 216      20.929  13.717  35.355  1.00 18.63           C  
ATOM   1673  CZ2 TRP H 216      21.710  16.187  36.451  1.00 15.53           C  
ATOM   1674  CZ3 TRP H 216      21.794  14.557  34.688  1.00 15.36           C  
ATOM   1675  CH2 TRP H 216      22.177  15.767  35.225  1.00 14.97           C  
ATOM   1676  C   TRP H 216      17.097  10.629  37.185  1.00 21.41           C  
ATOM   1677  O   TRP H 216      16.895   9.826  38.094  1.00 22.13           O  
ATOM   1678  N   GLY H 217      17.034  10.277  35.883  1.00 19.99           N  
ATOM   1679  CA  GLY H 217      16.827   8.915  35.481  1.00 22.06           C  
ATOM   1680  C   GLY H 217      18.179   8.262  35.512  1.00 21.65           C  
ATOM   1681  O   GLY H 217      19.182   8.908  35.807  1.00 18.19           O  
ATOM   1682  N   GLN H 218      18.222   6.946  35.223  1.00 20.18           N  
ATOM   1683  CA  GLN H 218      19.422   6.151  35.205  1.00 22.44           C  
ATOM   1684  CB  GLN H 218      19.112   4.647  35.070  1.00 27.81           C  
ATOM   1685  CG  GLN H 218      18.409   4.276  33.761  1.00 60.49           C  
ATOM   1686  CD  GLN H 218      18.081   2.788  33.798  1.00 72.91           C  
ATOM   1687  OE1 GLN H 218      18.082   2.167  34.859  1.00 75.22           O  
ATOM   1688  NE2 GLN H 218      17.781   2.200  32.609  1.00 76.16           N  
ATOM   1689  C   GLN H 218      20.298   6.563  34.058  1.00 22.00           C  
ATOM   1690  O   GLN H 218      21.524   6.530  34.160  1.00 21.72           O  
ATOM   1691  N   GLY H 219      19.687   6.940  32.920  1.00 17.86           N  
ATOM   1692  CA  GLY H 219      20.434   7.347  31.761  1.00 17.02           C  
ATOM   1693  C   GLY H 219      20.446   6.209  30.788  1.00 22.72           C  
ATOM   1694  O   GLY H 219      20.429   5.043  31.180  1.00 21.82           O  
ATOM   1695  N   THR H 220      20.465   6.529  29.477  1.00 19.49           N  
ATOM   1696  CA  THR H 220      20.509   5.505  28.468  1.00 17.74           C  
ATOM   1697  CB  THR H 220      19.265   5.422  27.627  1.00 20.59           C  
ATOM   1698  OG1 THR H 220      19.306   4.260  26.812  1.00 23.08           O  
ATOM   1699  CG2 THR H 220      19.163   6.684  26.751  1.00 18.44           C  
ATOM   1700  C   THR H 220      21.645   5.836  27.552  1.00 21.33           C  
ATOM   1701  O   THR H 220      21.859   6.999  27.215  1.00 16.93           O  
ATOM   1702  N   THR H 221      22.402   4.814  27.104  1.00 19.21           N  
ATOM   1703  CA  THR H 221      23.534   5.102  26.270  1.00 21.26           C  
ATOM   1704  CB  THR H 221      24.735   4.241  26.527  1.00 26.10           C  
ATOM   1705  OG1 THR H 221      24.391   2.872  26.383  1.00 29.92           O  
ATOM   1706  CG2 THR H 221      25.270   4.525  27.934  1.00 28.10           C  
ATOM   1707  C   THR H 221      23.168   4.909  24.842  1.00 21.42           C  
ATOM   1708  O   THR H 221      22.541   3.920  24.462  1.00 17.82           O  
ATOM   1709  N   VAL H 222      23.549   5.896  24.012  1.00 17.09           N  
ATOM   1710  CA  VAL H 222      23.281   5.812  22.612  1.00 17.19           C  
ATOM   1711  CB  VAL H 222      22.371   6.900  22.120  1.00 19.56           C  
ATOM   1712  CG1 VAL H 222      22.201   6.756  20.599  1.00 18.93           C  
ATOM   1713  CG2 VAL H 222      21.051   6.828  22.908  1.00 16.83           C  
ATOM   1714  C   VAL H 222      24.586   5.970  21.902  1.00 18.82           C  
ATOM   1715  O   VAL H 222      25.377   6.857  22.223  1.00 21.28           O  
ATOM   1716  N   THR H 223      24.849   5.089  20.918  1.00 17.99           N  
ATOM   1717  CA  THR H 223      26.054   5.201  20.150  1.00 18.43           C  
ATOM   1718  CB  THR H 223      26.955   4.008  20.259  1.00 16.51           C  
ATOM   1719  OG1 THR H 223      27.336   3.808  21.613  1.00 18.33           O  
ATOM   1720  CG2 THR H 223      28.200   4.251  19.388  1.00 17.18           C  
ATOM   1721  C   THR H 223      25.657   5.349  18.716  1.00 18.74           C  
ATOM   1722  O   THR H 223      24.740   4.682  18.238  1.00 21.57           O  
ATOM   1723  N   VAL H 224      26.333   6.263  17.993  1.00 17.30           N  
ATOM   1724  CA  VAL H 224      26.012   6.467  16.612  1.00 17.24           C  
ATOM   1725  CB  VAL H 224      25.944   7.919  16.235  1.00 17.83           C  
ATOM   1726  CG1 VAL H 224      25.699   8.022  14.720  1.00 18.92           C  
ATOM   1727  CG2 VAL H 224      24.867   8.602  17.093  1.00 18.00           C  
ATOM   1728  C   VAL H 224      27.109   5.850  15.809  1.00 18.85           C  
ATOM   1729  O   VAL H 224      28.255   6.296  15.855  1.00 19.99           O  
ATOM   1730  N   SER H 225      26.779   4.788  15.048  1.00 19.89           N  
ATOM   1731  CA  SER H 225      27.787   4.156  14.253  1.00 20.54           C  
ATOM   1732  CB  SER H 225      28.639   3.144  15.036  1.00 23.01           C  
ATOM   1733  OG  SER H 225      29.610   2.563  14.179  1.00 26.24           O  
ATOM   1734  C   SER H 225      27.097   3.404  13.163  1.00 24.29           C  
ATOM   1735  O   SER H 225      25.908   3.106  13.252  1.00 23.65           O  
ATOM   1736  N   SER H 226      27.837   3.085  12.083  1.00 24.53           N  
ATOM   1737  CA  SER H 226      27.231   2.348  11.016  1.00 26.08           C  
ATOM   1738  CB  SER H 226      27.906   2.564   9.652  1.00 29.12           C  
ATOM   1739  OG  SER H 226      27.746   3.914   9.242  1.00 31.23           O  
ATOM   1740  C   SER H 226      27.340   0.874  11.372  1.00 24.30           C  
ATOM   1741  O   SER H 226      27.753   0.085  10.482  1.00 27.40           O  
ATOM   1742  OXT SER H 226      27.013   0.514  12.533  1.00  0.00           O1-
TER    1743      SER H 226 
CONECT  163  651
CONECT  651  163
CONECT  959 1553
CONECT 1553  959
END
