# Supplementary material for: Fully automated antibody structure prediction using BIOVIA tools: Validation study
Source: PLoS One. 2017 May 18;12(5):e0177923. doi: 10.1371/journal.pone.0177923 (PMC5436848; doi:10.1371/journal.pone.0177923)
Supplement: S1 Dataset — Predicted structures using the Top5 framework method, Chothia CDR definition with no canonical filtering and generating 50 models. These were used in the detailed discussion of outliers and for comparison against predictions using canonical filtering. (ZIP) [file pone.0177923.s003.zip › 4JO1_LH_FV_FinalModel.pdb]

REMARK   Accelrys Discovery Studio PDB file
REMARK   Created:  2015-05-08T03:45:04Z
SSBOND   1 CYS L   22    CYS L   89                                     
SSBOND   2 CYS H  133    CYS H  208                                     
ATOM      1  N   GLN L   1      25.928  32.674  29.472  1.00 54.70           N1+
ATOM      2  CA  GLN L   1      26.741  32.396  30.678  1.00 52.43           C  
ATOM      3  CB  GLN L   1      25.845  32.135  31.899  1.00 47.63           C  
ATOM      4  CG  GLN L   1      25.009  30.860  31.757  1.00 92.00           C  
ATOM      5  CD  GLN L   1      24.375  30.539  33.103  1.00  0.00           C  
ATOM      6  OE1 GLN L   1      24.642  29.492  33.692  1.00  0.00           O  
ATOM      7  NE2 GLN L   1      23.512  31.460  33.607  1.00  0.00           N  
ATOM      8  C   GLN L   1      27.582  31.178  30.489  1.00 51.64           C  
ATOM      9  O   GLN L   1      27.109  30.156  29.994  1.00 51.22           O  
ATOM     10  N   VAL L   2      28.867  31.270  30.880  1.00 50.69           N  
ATOM     11  CA  VAL L   2      29.765  30.155  30.774  1.00 49.06           C  
ATOM     12  CB  VAL L   2      30.942  30.421  29.883  1.00 49.51           C  
ATOM     13  CG1 VAL L   2      31.874  29.198  29.917  1.00 61.91           C  
ATOM     14  CG2 VAL L   2      30.419  30.771  28.479  1.00 65.91           C  
ATOM     15  C   VAL L   2      30.295  29.913  32.151  1.00 48.40           C  
ATOM     16  O   VAL L   2      30.375  30.834  32.963  1.00 48.43           O  
ATOM     17  N   LEU L   3      30.647  28.649  32.462  1.00 48.32           N  
ATOM     18  CA  LEU L   3      31.128  28.343  33.777  1.00 44.43           C  
ATOM     19  CB  LEU L   3      30.279  27.290  34.511  1.00 42.30           C  
ATOM     20  CG  LEU L   3      28.836  27.743  34.791  1.00 42.18           C  
ATOM     21  CD1 LEU L   3      28.056  27.961  33.484  1.00  0.00           C  
ATOM     22  CD2 LEU L   3      28.125  26.781  35.756  1.00  0.00           C  
ATOM     23  C   LEU L   3      32.505  27.783  33.662  1.00 44.54           C  
ATOM     24  O   LEU L   3      32.768  26.906  32.840  1.00 44.52           O  
ATOM     25  N   THR L   4      33.429  28.289  34.500  1.00 43.74           N  
ATOM     26  CA  THR L   4      34.777  27.810  34.490  1.00 44.62           C  
ATOM     27  CB  THR L   4      35.782  28.921  34.412  1.00 43.32           C  
ATOM     28  OG1 THR L   4      35.551  29.703  33.249  1.00 49.26           O  
ATOM     29  CG2 THR L   4      37.196  28.323  34.367  1.00 43.90           C  
ATOM     30  C   THR L   4      34.982  27.106  35.791  1.00 42.54           C  
ATOM     31  O   THR L   4      34.897  27.718  36.856  1.00 43.20           O  
ATOM     32  N   GLN L   5      35.264  25.790  35.737  1.00 43.54           N  
ATOM     33  CA  GLN L   5      35.416  25.046  36.951  1.00 41.86           C  
ATOM     34  CB  GLN L   5      34.578  23.757  36.956  1.00 43.42           C  
ATOM     35  CG  GLN L   5      34.497  23.072  38.319  1.00 42.94           C  
ATOM     36  CD  GLN L   5      33.482  21.943  38.208  1.00 43.26           C  
ATOM     37  OE1 GLN L   5      32.763  21.831  37.217  1.00 43.91           O  
ATOM     38  NE2 GLN L   5      33.417  21.082  39.258  1.00 42.79           N  
ATOM     39  C   GLN L   5      36.863  24.697  37.104  1.00 43.19           C  
ATOM     40  O   GLN L   5      37.531  24.312  36.145  1.00 42.93           O  
ATOM     41  N   THR L   6      37.392  24.856  38.334  1.00 44.91           N  
ATOM     42  CA  THR L   6      38.778  24.587  38.592  1.00 45.87           C  
ATOM     43  CB  THR L   6      39.570  25.856  38.731  1.00 45.87           C  
ATOM     44  OG1 THR L   6      39.464  26.635  37.549  1.00 50.63           O  
ATOM     45  CG2 THR L   6      41.038  25.510  39.004  1.00 49.54           C  
ATOM     46  C   THR L   6      38.859  23.879  39.909  1.00 46.04           C  
ATOM     47  O   THR L   6      38.060  24.165  40.801  1.00 46.37           O  
ATOM     48  N   PRO L   7      39.779  22.965  40.107  1.00 48.03           N  
ATOM     49  CA  PRO L   7      40.718  22.523  39.106  1.00 47.35           C  
ATOM     50  CD  PRO L   7      40.290  22.756  41.451  1.00 45.84           C  
ATOM     51  CB  PRO L   7      41.966  22.070  39.863  1.00 46.38           C  
ATOM     52  CG  PRO L   7      41.462  21.778  41.284  1.00 44.82           C  
ATOM     53  C   PRO L   7      40.104  21.412  38.314  1.00 46.97           C  
ATOM     54  O   PRO L   7      39.031  20.940  38.684  1.00 46.01           O  
ATOM     55  N   SER L   8      40.762  20.985  37.219  1.00 46.82           N  
ATOM     56  CA  SER L   8      40.255  19.905  36.424  1.00 46.36           C  
ATOM     57  CB  SER L   8      41.065  19.678  35.134  1.00 56.04           C  
ATOM     58  OG  SER L   8      42.393  19.287  35.444  1.00 84.26           O  
ATOM     59  C   SER L   8      40.291  18.644  37.233  1.00 44.96           C  
ATOM     60  O   SER L   8      39.358  17.843  37.177  1.00 43.96           O  
ATOM     61  N   SER L   9      41.370  18.427  38.011  1.00 44.58           N  
ATOM     62  CA  SER L   9      41.445  17.234  38.808  1.00 43.66           C  
ATOM     63  CB  SER L   9      42.254  16.101  38.153  1.00 51.86           C  
ATOM     64  OG  SER L   9      41.630  15.688  36.946  1.00 56.95           O  
ATOM     65  C   SER L   9      42.145  17.572  40.084  1.00 43.34           C  
ATOM     66  O   SER L   9      42.916  18.528  40.155  1.00 44.90           O  
ATOM     67  N   VAL L  10      41.872  16.793  41.147  1.00 42.70           N  
ATOM     68  CA  VAL L  10      42.537  17.056  42.389  1.00 43.65           C  
ATOM     69  CB  VAL L  10      41.825  18.095  43.210  1.00 43.33           C  
ATOM     70  CG1 VAL L  10      40.389  17.616  43.480  1.00 44.07           C  
ATOM     71  CG2 VAL L  10      42.641  18.378  44.482  1.00 48.53           C  
ATOM     72  C   VAL L  10      42.613  15.777  43.176  1.00 43.86           C  
ATOM     73  O   VAL L  10      41.715  14.939  43.101  1.00 42.41           O  
ATOM     74  N   SER L  11      43.709  15.588  43.947  1.00 46.03           N  
ATOM     75  CA  SER L  11      43.857  14.410  44.764  1.00 44.61           C  
ATOM     76  CB  SER L  11      45.086  13.553  44.409  1.00 40.89           C  
ATOM     77  OG  SER L  11      44.954  12.994  43.111  1.00 45.71           O  
ATOM     78  C   SER L  11      44.059  14.859  46.182  1.00 45.20           C  
ATOM     79  O   SER L  11      44.843  15.772  46.444  1.00 47.13           O  
ATOM     80  N   THR L  12      43.342  14.228  47.139  1.00 40.22           N  
ATOM     81  CA  THR L  12      43.483  14.590  48.523  1.00 43.09           C  
ATOM     82  CB  THR L  12      42.432  15.551  48.999  1.00 56.34           C  
ATOM     83  OG1 THR L  12      41.144  14.958  48.904  1.00  0.00           O  
ATOM     84  CG2 THR L  12      42.496  16.822  48.134  1.00 38.70           C  
ATOM     85  C   THR L  12      43.350  13.346  49.350  1.00 44.84           C  
ATOM     86  O   THR L  12      42.707  12.381  48.942  1.00 44.45           O  
ATOM     87  N   ALA L  13      43.964  13.343  50.550  1.00 46.29           N  
ATOM     88  CA  ALA L  13      43.937  12.201  51.424  1.00 46.22           C  
ATOM     89  CB  ALA L  13      45.111  12.160  52.416  1.00 44.16           C  
ATOM     90  C   ALA L  13      42.668  12.197  52.216  1.00 46.00           C  
ATOM     91  O   ALA L  13      41.994  13.216  52.337  1.00 47.24           O  
ATOM     92  N   VAL L  14      42.317  11.024  52.788  1.00 44.61           N  
ATOM     93  CA  VAL L  14      41.110  10.891  53.552  1.00 45.23           C  
ATOM     94  CB  VAL L  14      40.856   9.487  54.022  1.00 49.80           C  
ATOM     95  CG1 VAL L  14      39.595   9.473  54.901  1.00 46.81           C  
ATOM     96  CG2 VAL L  14      40.754   8.577  52.785  1.00 51.84           C  
ATOM     97  C   VAL L  14      41.219  11.779  54.748  1.00 46.53           C  
ATOM     98  O   VAL L  14      42.274  11.886  55.369  1.00 50.05           O  
ATOM     99  N   GLY L  15      40.112  12.471  55.078  1.00 45.22           N  
ATOM    100  CA  GLY L  15      40.087  13.353  56.205  1.00 46.84           C  
ATOM    101  C   GLY L  15      40.527  14.707  55.744  1.00 46.81           C  
ATOM    102  O   GLY L  15      40.434  15.682  56.485  1.00 49.06           O  
ATOM    103  N   SER L  16      41.008  14.802  54.489  1.00 46.08           N  
ATOM    104  CA  SER L  16      41.492  16.051  53.971  1.00 46.08           C  
ATOM    105  CB  SER L  16      42.477  15.879  52.802  1.00 43.92           C  
ATOM    106  OG  SER L  16      42.920  17.145  52.333  1.00  0.00           O  
ATOM    107  C   SER L  16      40.326  16.852  53.487  1.00 46.82           C  
ATOM    108  O   SER L  16      39.199  16.366  53.445  1.00 45.99           O  
ATOM    109  N   ALA L  17      40.575  18.128  53.123  1.00 46.48           N  
ATOM    110  CA  ALA L  17      39.507  18.972  52.672  1.00 47.84           C  
ATOM    111  CB  ALA L  17      39.403  20.299  53.444  1.00 52.79           C  
ATOM    112  C   ALA L  17      39.738  19.314  51.234  1.00 47.53           C  
ATOM    113  O   ALA L  17      40.866  19.563  50.810  1.00 46.72           O  
ATOM    114  N   VAL L  18      38.650  19.331  50.438  1.00 47.76           N  
ATOM    115  CA  VAL L  18      38.775  19.637  49.043  1.00 45.87           C  
ATOM    116  CB  VAL L  18      38.271  18.531  48.159  1.00 48.14           C  
ATOM    117  CG1 VAL L  18      38.355  18.986  46.694  1.00 46.61           C  
ATOM    118  CG2 VAL L  18      39.081  17.258  48.455  1.00 47.31           C  
ATOM    119  C   VAL L  18      37.963  20.860  48.753  1.00 44.90           C  
ATOM    120  O   VAL L  18      36.904  21.077  49.343  1.00 45.97           O  
ATOM    121  N   THR L  19      38.476  21.716  47.845  1.00 43.36           N  
ATOM    122  CA  THR L  19      37.773  22.912  47.481  1.00 44.35           C  
ATOM    123  CB  THR L  19      38.478  24.161  47.920  1.00 48.79           C  
ATOM    124  OG1 THR L  19      38.655  24.157  49.328  1.00 53.44           O  
ATOM    125  CG2 THR L  19      37.636  25.376  47.504  1.00 48.07           C  
ATOM    126  C   THR L  19      37.687  22.965  45.986  1.00 43.60           C  
ATOM    127  O   THR L  19      38.696  22.863  45.291  1.00 42.89           O  
ATOM    128  N   ILE L  20      36.461  23.136  45.453  1.00 42.98           N  
ATOM    129  CA  ILE L  20      36.274  23.221  44.034  1.00 41.65           C  
ATOM    130  CB  ILE L  20      35.361  22.157  43.496  1.00 41.10           C  
ATOM    131  CG1 ILE L  20      35.957  20.767  43.782  1.00 39.53           C  
ATOM    132  CG2 ILE L  20      35.139  22.428  42.000  1.00 41.55           C  
ATOM    133  CD1 ILE L  20      34.967  19.619  43.588  1.00 40.07           C  
ATOM    134  C   ILE L  20      35.665  24.559  43.762  1.00 43.44           C  
ATOM    135  O   ILE L  20      34.760  24.997  44.473  1.00 43.74           O  
ATOM    136  N   ASN L  21      36.164  25.250  42.717  1.00 42.04           N  
ATOM    137  CA  ASN L  21      35.724  26.589  42.441  1.00 43.88           C  
ATOM    138  CB  ASN L  21      36.896  27.581  42.355  1.00 49.13           C  
ATOM    139  CG  ASN L  21      37.681  27.500  43.657  1.00 56.06           C  
ATOM    140  OD1 ASN L  21      37.141  27.699  44.742  1.00 18.32           O  
ATOM    141  ND2 ASN L  21      38.999  27.181  43.544  1.00 17.94           N  
ATOM    142  C   ASN L  21      35.045  26.623  41.105  1.00 43.47           C  
ATOM    143  O   ASN L  21      35.436  25.925  40.172  1.00 43.65           O  
ATOM    144  N   CYS L  22      33.985  27.448  40.991  1.00 42.38           N  
ATOM    145  CA  CYS L  22      33.266  27.607  39.760  1.00 42.75           C  
ATOM    146  CB  CYS L  22      31.849  26.979  39.852  1.00 47.87           C  
ATOM    147  SG  CYS L  22      30.920  26.905  38.290  1.00 54.96           S  
ATOM    148  C   CYS L  22      33.167  29.087  39.522  1.00 43.44           C  
ATOM    149  O   CYS L  22      32.882  29.853  40.442  1.00 46.39           O  
ATOM    150  N   GLN L  23      33.443  29.540  38.279  1.00 44.06           N  
ATOM    151  CA  GLN L  23      33.367  30.950  38.016  1.00 45.14           C  
ATOM    152  CB  GLN L  23      34.706  31.599  37.634  1.00 56.35           C  
ATOM    153  CG  GLN L  23      34.556  33.097  37.368  1.00 62.88           C  
ATOM    154  CD  GLN L  23      35.912  33.665  36.998  1.00 73.72           C  
ATOM    155  OE1 GLN L  23      36.125  34.106  35.870  1.00 82.05           O  
ATOM    156  NE2 GLN L  23      36.861  33.660  37.974  1.00 75.09           N  
ATOM    157  C   GLN L  23      32.436  31.176  36.870  1.00 44.30           C  
ATOM    158  O   GLN L  23      32.533  30.535  35.826  1.00 45.26           O  
ATOM    159  N   SER L  24      31.497  32.122  37.056  1.00 42.32           N  
ATOM    160  CA  SER L  24      30.526  32.433  36.053  1.00 42.29           C  
ATOM    161  CB  SER L  24      29.128  32.680  36.649  1.00 38.25           C  
ATOM    162  OG  SER L  24      29.203  33.623  37.710  1.00 27.21           O  
ATOM    163  C   SER L  24      30.967  33.646  35.294  1.00 43.19           C  
ATOM    164  O   SER L  24      31.737  34.467  35.788  1.00 44.89           O  
ATOM    165  N   SER L  25      30.590  33.707  33.994  1.00 59.21           N  
ATOM    166  CA  SER L  25      30.896  34.801  33.107  1.00 60.17           C  
ATOM    167  CB  SER L  25      30.658  34.451  31.629  1.00 61.03           C  
ATOM    168  OG  SER L  25      31.523  33.398  31.230  1.00 61.77           O  
ATOM    169  C   SER L  25      30.001  35.953  33.451  1.00 60.65           C  
ATOM    170  O   SER L  25      30.370  37.117  33.295  1.00 61.90           O  
ATOM    171  N   GLN L  26      28.777  35.631  33.908  1.00 61.36           N  
ATOM    172  CA  GLN L  26      27.790  36.600  34.276  1.00 70.65           C  
ATOM    173  CB  GLN L  26      26.574  36.551  33.339  1.00 71.95           C  
ATOM    174  CG  GLN L  26      25.609  37.722  33.503  1.00 78.18           C  
ATOM    175  CD  GLN L  26      26.146  38.913  32.723  1.00 86.30           C  
ATOM    176  OE1 GLN L  26      26.272  38.872  31.500  1.00 86.50           O  
ATOM    177  NE2 GLN L  26      26.464  40.016  33.453  1.00 97.21           N  
ATOM    178  C   GLN L  26      27.336  36.204  35.650  1.00 69.28           C  
ATOM    179  O   GLN L  26      27.444  35.041  36.031  1.00 69.01           O  
ATOM    180  N   ASN L  27      26.826  37.166  36.445  1.00 61.23           N  
ATOM    181  CA  ASN L  27      26.423  36.866  37.794  1.00 61.17           C  
ATOM    182  CB  ASN L  27      26.252  38.115  38.674  1.00 60.36           C  
ATOM    183  CG  ASN L  27      27.643  38.674  38.934  1.00  0.00           C  
ATOM    184  OD1 ASN L  27      28.417  38.108  39.702  1.00  0.00           O  
ATOM    185  ND2 ASN L  27      27.982  39.807  38.262  1.00  0.00           N  
ATOM    186  C   ASN L  27      25.121  36.135  37.775  1.00 61.42           C  
ATOM    187  O   ASN L  27      24.273  36.370  36.918  1.00 61.14           O  
ATOM    188  N   VAL L  28      24.938  35.192  38.724  1.00 61.10           N  
ATOM    189  CA  VAL L  28      23.687  34.493  38.774  1.00 63.71           C  
ATOM    190  CB  VAL L  28      23.867  32.998  38.752  1.00 63.33           C  
ATOM    191  CG1 VAL L  28      24.492  32.625  37.398  1.00 75.66           C  
ATOM    192  CG2 VAL L  28      24.732  32.559  39.950  1.00 75.88           C  
ATOM    193  C   VAL L  28      23.002  34.867  40.054  1.00 65.91           C  
ATOM    194  O   VAL L  28      22.570  34.001  40.809  1.00 66.89           O  
ATOM    195  N   TYR L  29      22.757  36.169  40.282  1.00 69.32           N  
ATOM    196  CA  TYR L  29      22.248  36.531  41.571  1.00 70.62           C  
ATOM    197  CB  TYR L  29      23.126  37.543  42.320  1.00 71.73           C  
ATOM    198  CG  TYR L  29      23.151  38.791  41.514  1.00 68.10           C  
ATOM    199  CD1 TYR L  29      23.983  38.900  40.425  1.00 68.87           C  
ATOM    200  CD2 TYR L  29      22.336  39.846  41.847  1.00 67.83           C  
ATOM    201  CE1 TYR L  29      24.006  40.055  39.684  1.00 44.40           C  
ATOM    202  CE2 TYR L  29      22.357  41.003  41.106  1.00 44.40           C  
ATOM    203  CZ  TYR L  29      23.194  41.108  40.022  1.00 44.40           C  
ATOM    204  OH  TYR L  29      23.219  42.297  39.261  1.00 44.40           O  
ATOM    205  C   TYR L  29      20.869  37.080  41.495  1.00 70.54           C  
ATOM    206  O   TYR L  29      20.467  37.761  40.555  1.00 71.71           O  
ATOM    207  N   SER L  30      20.142  36.696  42.550  1.00 69.72           N  
ATOM    208  CA  SER L  30      18.801  36.860  43.005  1.00 69.90           C  
ATOM    209  CB  SER L  30      17.745  36.433  41.961  1.00 92.74           C  
ATOM    210  OG  SER L  30      18.037  35.145  41.436  1.00  0.00           O  
ATOM    211  C   SER L  30      18.946  35.842  44.082  1.00 66.94           C  
ATOM    212  O   SER L  30      19.756  36.026  44.989  1.00 65.68           O  
ATOM    213  N   ASN L  31      18.173  34.753  44.058  1.00 65.69           N  
ATOM    214  CA  ASN L  31      18.669  33.671  44.852  1.00 65.73           C  
ATOM    215  CB  ASN L  31      17.681  32.499  44.903  1.00 65.23           C  
ATOM    216  CG  ASN L  31      16.325  33.070  45.281  1.00 65.15           C  
ATOM    217  OD1 ASN L  31      16.108  33.514  46.407  1.00 58.18           O  
ATOM    218  ND2 ASN L  31      15.390  33.081  44.294  1.00 58.05           N  
ATOM    219  C   ASN L  31      19.806  33.225  43.971  1.00 64.42           C  
ATOM    220  O   ASN L  31      19.686  33.359  42.754  1.00 64.25           O  
ATOM    221  N   ASN L  32      20.952  32.737  44.498  1.00 62.69           N  
ATOM    222  CA  ASN L  32      21.956  32.352  43.535  1.00 62.41           C  
ATOM    223  CB  ASN L  32      23.361  32.101  44.117  1.00 63.07           C  
ATOM    224  CG  ASN L  32      24.105  33.418  44.311  1.00 83.85           C  
ATOM    225  OD1 ASN L  32      24.288  34.189  43.369  1.00 76.19           O  
ATOM    226  ND2 ASN L  32      24.562  33.681  45.564  1.00 84.89           N  
ATOM    227  C   ASN L  32      21.508  31.068  42.918  1.00 62.38           C  
ATOM    228  O   ASN L  32      21.238  30.099  43.621  1.00 63.49           O  
ATOM    229  N   ASN L  33      21.434  31.002  41.574  1.00 61.32           N  
ATOM    230  CA  ASN L  33      20.954  29.768  41.037  1.00 58.41           C  
ATOM    231  CB  ASN L  33      20.025  29.950  39.823  1.00 60.05           C  
ATOM    232  CG  ASN L  33      18.710  30.533  40.333  1.00 66.13           C  
ATOM    233  OD1 ASN L  33      18.465  30.591  41.537  1.00  0.00           O  
ATOM    234  ND2 ASN L  33      17.827  30.966  39.394  1.00  0.00           N  
ATOM    235  C   ASN L  33      22.134  28.953  40.619  1.00 55.86           C  
ATOM    236  O   ASN L  33      22.355  28.717  39.432  1.00 56.14           O  
ATOM    237  N   LEU L  34      22.915  28.477  41.608  1.00 39.56           N  
ATOM    238  CA  LEU L  34      24.040  27.636  41.324  1.00 38.13           C  
ATOM    239  CB  LEU L  34      25.342  28.128  41.974  1.00 34.28           C  
ATOM    240  CG  LEU L  34      26.566  27.260  41.636  1.00 35.62           C  
ATOM    241  CD1 LEU L  34      27.057  27.528  40.205  1.00 34.64           C  
ATOM    242  CD2 LEU L  34      27.667  27.384  42.700  1.00 35.47           C  
ATOM    243  C   LEU L  34      23.754  26.310  41.969  1.00 40.00           C  
ATOM    244  O   LEU L  34      23.263  26.266  43.096  1.00 38.83           O  
ATOM    245  N   ALA L  35      24.055  25.190  41.278  1.00 39.27           N  
ATOM    246  CA  ALA L  35      23.832  23.891  41.862  1.00 36.76           C  
ATOM    247  CB  ALA L  35      22.671  23.115  41.215  1.00 39.22           C  
ATOM    248  C   ALA L  35      25.074  23.071  41.677  1.00 36.70           C  
ATOM    249  O   ALA L  35      25.833  23.278  40.732  1.00 36.66           O  
ATOM    250  N   TRP L  36      25.323  22.120  42.606  1.00 35.22           N  
ATOM    251  CA  TRP L  36      26.481  21.272  42.502  1.00 35.20           C  
ATOM    252  CB  TRP L  36      27.447  21.376  43.695  1.00 37.80           C  
ATOM    253  CG  TRP L  36      28.188  22.688  43.775  1.00 38.42           C  
ATOM    254  CD2 TRP L  36      29.432  22.951  43.108  1.00 38.45           C  
ATOM    255  CD1 TRP L  36      27.860  23.828  44.448  1.00 40.02           C  
ATOM    256  NE1 TRP L  36      28.822  24.787  44.240  1.00 38.87           N  
ATOM    257  CE2 TRP L  36      29.796  24.262  43.417  1.00 37.50           C  
ATOM    258  CE3 TRP L  36      30.209  22.166  42.305  1.00 38.22           C  
ATOM    259  CZ2 TRP L  36      30.946  24.809  42.923  1.00 35.71           C  
ATOM    260  CZ3 TRP L  36      31.368  22.720  41.809  1.00 37.56           C  
ATOM    261  CH2 TRP L  36      31.728  24.016  42.113  1.00 37.16           C  
ATOM    262  C   TRP L  36      26.030  19.844  42.426  1.00 36.06           C  
ATOM    263  O   TRP L  36      25.133  19.425  43.158  1.00 35.59           O  
ATOM    264  N   PHE L  37      26.665  19.059  41.524  1.00 36.22           N  
ATOM    265  CA  PHE L  37      26.293  17.678  41.367  1.00 35.78           C  
ATOM    266  CB  PHE L  37      25.753  17.301  39.975  1.00 38.32           C  
ATOM    267  CG  PHE L  37      24.558  18.125  39.641  1.00 36.88           C  
ATOM    268  CD1 PHE L  37      23.379  17.987  40.327  1.00 36.18           C  
ATOM    269  CD2 PHE L  37      24.624  19.068  38.647  1.00 37.86           C  
ATOM    270  CE1 PHE L  37      22.283  18.755  40.012  1.00 37.01           C  
ATOM    271  CE2 PHE L  37      23.530  19.836  38.327  1.00 36.71           C  
ATOM    272  CZ  PHE L  37      22.350  19.683  39.005  1.00 37.03           C  
ATOM    273  C   PHE L  37      27.495  16.801  41.549  1.00 36.56           C  
ATOM    274  O   PHE L  37      28.627  17.190  41.269  1.00 37.12           O  
ATOM    275  N   GLN L  38      27.253  15.567  42.040  1.00 37.48           N  
ATOM    276  CA  GLN L  38      28.280  14.574  42.205  1.00 37.81           C  
ATOM    277  CB  GLN L  38      28.303  13.952  43.614  1.00 38.16           C  
ATOM    278  CG  GLN L  38      29.388  12.889  43.813  1.00 37.67           C  
ATOM    279  CD  GLN L  38      29.216  12.298  45.208  1.00 41.10           C  
ATOM    280  OE1 GLN L  38      28.117  11.909  45.599  1.00 42.31           O  
ATOM    281  NE2 GLN L  38      30.330  12.233  45.984  1.00 42.19           N  
ATOM    282  C   GLN L  38      27.947  13.471  41.254  1.00 38.01           C  
ATOM    283  O   GLN L  38      26.792  13.062  41.148  1.00 37.96           O  
ATOM    284  N   GLN L  39      28.951  12.975  40.507  1.00 38.46           N  
ATOM    285  CA  GLN L  39      28.669  11.902  39.599  1.00 38.29           C  
ATOM    286  CB  GLN L  39      28.691  12.320  38.118  1.00 35.45           C  
ATOM    287  CG  GLN L  39      28.388  11.152  37.177  1.00 34.73           C  
ATOM    288  CD  GLN L  39      28.428  11.644  35.739  1.00 36.18           C  
ATOM    289  OE1 GLN L  39      29.324  12.380  35.344  1.00 37.67           O  
ATOM    290  NE2 GLN L  39      27.420  11.219  34.927  1.00 36.27           N  
ATOM    291  C   GLN L  39      29.703  10.832  39.762  1.00 41.15           C  
ATOM    292  O   GLN L  39      30.876  11.031  39.447  1.00 41.74           O  
ATOM    293  N   LYS L  40      29.276   9.652  40.253  1.00 41.68           N  
ATOM    294  CA  LYS L  40      30.159   8.531  40.392  1.00 43.87           C  
ATOM    295  CB  LYS L  40      29.742   7.564  41.518  1.00 45.15           C  
ATOM    296  CG  LYS L  40      29.914   8.198  42.903  1.00 45.75           C  
ATOM    297  CD  LYS L  40      29.251   7.436  44.055  1.00 47.58           C  
ATOM    298  CE  LYS L  40      29.453   8.116  45.412  1.00 47.42           C  
ATOM    299  NZ  LYS L  40      28.796   7.333  46.483  1.00 51.03           N1+
ATOM    300  C   LYS L  40      30.143   7.824  39.073  1.00 46.66           C  
ATOM    301  O   LYS L  40      29.225   8.015  38.278  1.00 46.84           O  
ATOM    302  N   PRO L  41      31.136   7.030  38.789  1.00 51.09           N  
ATOM    303  CA  PRO L  41      31.164   6.402  37.501  1.00 52.54           C  
ATOM    304  CD  PRO L  41      32.474   7.280  39.299  1.00 53.35           C  
ATOM    305  CB  PRO L  41      32.571   5.832  37.344  1.00 53.99           C  
ATOM    306  CG  PRO L  41      33.433   6.776  38.204  1.00 55.20           C  
ATOM    307  C   PRO L  41      30.069   5.407  37.319  1.00 53.83           C  
ATOM    308  O   PRO L  41      29.771   4.658  38.249  1.00 55.04           O  
ATOM    309  N   GLY L  42      29.452   5.398  36.123  1.00 54.43           N  
ATOM    310  CA  GLY L  42      28.439   4.437  35.807  1.00 54.74           C  
ATOM    311  C   GLY L  42      27.150   4.808  36.472  1.00 56.59           C  
ATOM    312  O   GLY L  42      26.193   4.037  36.426  1.00 58.65           O  
ATOM    313  N   GLN L  43      27.073   5.994  37.109  1.00 53.44           N  
ATOM    314  CA  GLN L  43      25.839   6.347  37.759  1.00 48.27           C  
ATOM    315  CB  GLN L  43      25.925   6.430  39.292  1.00 60.33           C  
ATOM    316  CG  GLN L  43      26.151   5.076  39.965  1.00 63.42           C  
ATOM    317  CD  GLN L  43      26.062   5.281  41.470  1.00 69.58           C  
ATOM    318  OE1 GLN L  43      25.660   6.343  41.941  1.00 74.32           O  
ATOM    319  NE2 GLN L  43      26.440   4.231  42.248  1.00 76.32           N  
ATOM    320  C   GLN L  43      25.393   7.693  37.274  1.00 48.02           C  
ATOM    321  O   GLN L  43      26.145   8.432  36.640  1.00 45.62           O  
ATOM    322  N   PRO L  44      24.139   7.987  37.530  1.00 48.50           N  
ATOM    323  CA  PRO L  44      23.598   9.275  37.166  1.00 45.26           C  
ATOM    324  CD  PRO L  44      23.134   6.941  37.428  1.00 42.72           C  
ATOM    325  CB  PRO L  44      22.083   9.106  37.117  1.00 44.51           C  
ATOM    326  CG  PRO L  44      21.895   7.613  36.813  1.00 41.56           C  
ATOM    327  C   PRO L  44      24.033  10.322  38.144  1.00 42.39           C  
ATOM    328  O   PRO L  44      24.390   9.969  39.266  1.00 42.47           O  
ATOM    329  N   PRO L  45      23.995  11.573  37.771  1.00 38.48           N  
ATOM    330  CA  PRO L  45      24.419  12.613  38.666  1.00 36.23           C  
ATOM    331  CD  PRO L  45      24.177  11.947  36.377  1.00 37.60           C  
ATOM    332  CB  PRO L  45      24.542  13.873  37.813  1.00 35.07           C  
ATOM    333  CG  PRO L  45      24.849  13.331  36.407  1.00 35.07           C  
ATOM    334  C   PRO L  45      23.470  12.767  39.811  1.00 36.33           C  
ATOM    335  O   PRO L  45      22.278  12.496  39.650  1.00 36.62           O  
ATOM    336  N   ARG L  46      23.996  13.200  40.975  1.00 37.25           N  
ATOM    337  CA  ARG L  46      23.198  13.379  42.151  1.00 37.84           C  
ATOM    338  CB  ARG L  46      23.665  12.505  43.329  1.00 40.09           C  
ATOM    339  CG  ARG L  46      22.662  12.419  44.480  1.00 46.41           C  
ATOM    340  CD  ARG L  46      23.226  12.869  45.827  1.00 52.19           C  
ATOM    341  NE  ARG L  46      24.387  11.991  46.140  1.00 30.83           N  
ATOM    342  CZ  ARG L  46      24.988  12.066  47.363  1.00 32.05           C  
ATOM    343  NH1 ARG L  46      24.497  12.911  48.314  1.00 36.13           N1+
ATOM    344  NH2 ARG L  46      26.083  11.296  47.633  1.00 28.60           N  
ATOM    345  C   ARG L  46      23.326  14.819  42.551  1.00 38.33           C  
ATOM    346  O   ARG L  46      24.399  15.406  42.454  1.00 38.37           O  
ATOM    347  N   LEU L  47      22.220  15.435  43.012  1.00 37.57           N  
ATOM    348  CA  LEU L  47      22.238  16.835  43.363  1.00 35.85           C  
ATOM    349  CB  LEU L  47      20.845  17.491  43.248  1.00 36.26           C  
ATOM    350  CG  LEU L  47      20.764  18.983  43.644  1.00 36.78           C  
ATOM    351  CD1 LEU L  47      21.447  19.894  42.615  1.00 33.74           C  
ATOM    352  CD2 LEU L  47      19.314  19.406  43.934  1.00 32.55           C  
ATOM    353  C   LEU L  47      22.647  16.979  44.795  1.00 35.89           C  
ATOM    354  O   LEU L  47      21.969  16.463  45.680  1.00 36.46           O  
ATOM    355  N   LEU L  48      23.843  17.570  45.034  1.00 34.43           N  
ATOM    356  CA  LEU L  48      24.348  17.869  46.349  1.00 35.58           C  
ATOM    357  CB  LEU L  48      25.873  18.054  46.325  1.00 36.62           C  
ATOM    358  CG  LEU L  48      26.638  16.811  45.836  1.00 36.83           C  
ATOM    359  CD1 LEU L  48      28.154  17.059  45.834  1.00 36.01           C  
ATOM    360  CD2 LEU L  48      26.254  15.560  46.644  1.00 36.73           C  
ATOM    361  C   LEU L  48      23.783  19.145  46.912  1.00 37.00           C  
ATOM    362  O   LEU L  48      23.201  19.158  47.995  1.00 39.10           O  
ATOM    363  N   ILE L  49      23.919  20.253  46.149  1.00 35.98           N  
ATOM    364  CA  ILE L  49      23.616  21.561  46.667  1.00 35.26           C  
ATOM    365  CB  ILE L  49      24.862  22.326  47.025  1.00 37.30           C  
ATOM    366  CG1 ILE L  49      25.615  21.590  48.145  1.00 50.51           C  
ATOM    367  CG2 ILE L  49      24.484  23.770  47.392  1.00 49.06           C  
ATOM    368  CD1 ILE L  49      27.022  22.127  48.397  1.00 52.43           C  
ATOM    369  C   ILE L  49      22.869  22.345  45.634  1.00 34.84           C  
ATOM    370  O   ILE L  49      23.044  22.165  44.431  1.00 35.58           O  
ATOM    371  N   TYR L  50      22.014  23.260  46.123  1.00 34.95           N  
ATOM    372  CA  TYR L  50      21.113  24.012  45.308  1.00 36.28           C  
ATOM    373  CB  TYR L  50      19.736  23.353  45.520  1.00 35.00           C  
ATOM    374  CG  TYR L  50      18.636  23.973  44.764  1.00 36.73           C  
ATOM    375  CD1 TYR L  50      18.514  23.753  43.419  1.00 38.90           C  
ATOM    376  CD2 TYR L  50      17.700  24.731  45.429  1.00 39.00           C  
ATOM    377  CE1 TYR L  50      17.473  24.321  42.730  1.00 41.89           C  
ATOM    378  CE2 TYR L  50      16.657  25.299  44.743  1.00 40.33           C  
ATOM    379  CZ  TYR L  50      16.547  25.095  43.391  1.00 41.91           C  
ATOM    380  OH  TYR L  50      15.478  25.677  42.682  1.00 43.58           O  
ATOM    381  C   TYR L  50      21.135  25.405  45.873  1.00 38.03           C  
ATOM    382  O   TYR L  50      21.415  25.575  47.056  1.00 39.45           O  
ATOM    383  N   ASP L  51      20.795  26.441  45.092  1.00 44.95           N  
ATOM    384  CA  ASP L  51      20.699  27.740  45.704  1.00 46.86           C  
ATOM    385  CB  ASP L  51      19.710  27.770  46.898  1.00 68.17           C  
ATOM    386  CG  ASP L  51      18.262  27.650  46.435  1.00 70.56           C  
ATOM    387  OD1 ASP L  51      17.966  28.132  45.308  1.00 66.90           O  
ATOM    388  OD2 ASP L  51      17.436  27.085  47.201  1.00 70.00           O1-
ATOM    389  C   ASP L  51      22.036  28.125  46.262  1.00 47.90           C  
ATOM    390  O   ASP L  51      22.122  28.915  47.200  1.00 49.60           O  
ATOM    391  N   ALA L  52      23.110  27.547  45.704  1.00 46.76           N  
ATOM    392  CA  ALA L  52      24.472  27.863  46.027  1.00 47.70           C  
ATOM    393  CB  ALA L  52      24.771  29.377  45.974  1.00 49.04           C  
ATOM    394  C   ALA L  52      24.887  27.343  47.373  1.00 48.32           C  
ATOM    395  O   ALA L  52      26.066  27.045  47.558  1.00 48.34           O  
ATOM    396  N   SER L  53      23.964  27.134  48.338  1.00 50.40           N  
ATOM    397  CA  SER L  53      24.484  26.685  49.603  1.00 53.67           C  
ATOM    398  CB  SER L  53      24.834  27.847  50.541  1.00 47.60           C  
ATOM    399  OG  SER L  53      23.658  28.588  50.831  1.00 49.83           O  
ATOM    400  C   SER L  53      23.480  25.837  50.336  1.00 53.62           C  
ATOM    401  O   SER L  53      23.697  25.530  51.508  1.00 54.37           O  
ATOM    402  N   LYS L  54      22.388  25.401  49.676  1.00 44.93           N  
ATOM    403  CA  LYS L  54      21.378  24.624  50.347  1.00 45.68           C  
ATOM    404  CB  LYS L  54      19.960  24.946  49.828  1.00 46.20           C  
ATOM    405  CG  LYS L  54      18.833  24.468  50.745  1.00 54.61           C  
ATOM    406  CD  LYS L  54      18.773  25.218  52.079  1.00  0.00           C  
ATOM    407  CE  LYS L  54      17.493  24.954  52.877  1.00  0.00           C  
ATOM    408  NZ  LYS L  54      17.328  23.502  53.110  1.00  0.00           N1+
ATOM    409  C   LYS L  54      21.637  23.178  50.044  1.00 45.12           C  
ATOM    410  O   LYS L  54      21.704  22.785  48.882  1.00 44.20           O  
ATOM    411  N   LEU L  55      21.793  22.340  51.091  1.00 46.60           N  
ATOM    412  CA  LEU L  55      22.064  20.943  50.876  1.00 45.04           C  
ATOM    413  CB  LEU L  55      22.626  20.222  52.115  1.00 54.63           C  
ATOM    414  CG  LEU L  55      24.040  20.656  52.534  1.00 56.76           C  
ATOM    415  CD1 LEU L  55      24.503  19.884  53.776  1.00 58.25           C  
ATOM    416  CD2 LEU L  55      25.038  20.522  51.374  1.00 58.61           C  
ATOM    417  C   LEU L  55      20.795  20.229  50.531  1.00 45.47           C  
ATOM    418  O   LEU L  55      19.739  20.496  51.102  1.00 47.66           O  
ATOM    419  N   ALA L  56      20.880  19.279  49.576  1.00 46.04           N  
ATOM    420  CA  ALA L  56      19.747  18.474  49.220  1.00 48.12           C  
ATOM    421  CB  ALA L  56      19.908  17.731  47.882  1.00 55.27           C  
ATOM    422  C   ALA L  56      19.595  17.472  50.324  1.00 51.03           C  
ATOM    423  O   ALA L  56      20.528  17.234  51.089  1.00 51.87           O  
ATOM    424  N   SER L  57      18.398  16.868  50.460  1.00 54.93           N  
ATOM    425  CA  SER L  57      18.188  15.962  51.553  1.00 57.06           C  
ATOM    426  CB  SER L  57      16.724  15.512  51.710  1.00 64.91           C  
ATOM    427  OG  SER L  57      16.331  14.737  50.586  1.00 69.72           O  
ATOM    428  C   SER L  57      19.016  14.732  51.358  1.00 56.47           C  
ATOM    429  O   SER L  57      19.201  14.254  50.240  1.00 55.59           O  
ATOM    430  N   GLY L  58      19.552  14.200  52.475  1.00 62.50           N  
ATOM    431  CA  GLY L  58      20.300  12.975  52.464  1.00 62.21           C  
ATOM    432  C   GLY L  58      21.763  13.264  52.330  1.00 61.37           C  
ATOM    433  O   GLY L  58      22.589  12.430  52.698  1.00 61.70           O  
ATOM    434  N   VAL L  59      22.125  14.457  51.816  1.00 57.73           N  
ATOM    435  CA  VAL L  59      23.513  14.779  51.612  1.00 54.98           C  
ATOM    436  CB  VAL L  59      23.711  15.943  50.681  1.00 38.28           C  
ATOM    437  CG1 VAL L  59      25.216  16.232  50.548  1.00 33.32           C  
ATOM    438  CG2 VAL L  59      23.018  15.622  49.345  1.00 34.59           C  
ATOM    439  C   VAL L  59      24.116  15.133  52.937  1.00 55.60           C  
ATOM    440  O   VAL L  59      23.516  15.845  53.740  1.00 57.51           O  
ATOM    441  N   PRO L  60      25.308  14.640  53.165  1.00 53.67           N  
ATOM    442  CA  PRO L  60      25.990  14.861  54.419  1.00 53.87           C  
ATOM    443  CD  PRO L  60      25.707  13.385  52.547  1.00 61.65           C  
ATOM    444  CB  PRO L  60      27.136  13.851  54.455  1.00 62.96           C  
ATOM    445  CG  PRO L  60      26.641  12.702  53.559  1.00 64.07           C  
ATOM    446  C   PRO L  60      26.449  16.279  54.587  1.00 52.59           C  
ATOM    447  O   PRO L  60      26.753  16.939  53.595  1.00 51.12           O  
ATOM    448  N   SER L  61      26.548  16.744  55.849  1.00 54.84           N  
ATOM    449  CA  SER L  61      26.888  18.096  56.204  1.00 54.76           C  
ATOM    450  CB  SER L  61      26.751  18.366  57.711  1.00 55.23           C  
ATOM    451  OG  SER L  61      25.397  18.218  58.108  1.00 62.65           O  
ATOM    452  C   SER L  61      28.305  18.408  55.830  1.00 53.22           C  
ATOM    453  O   SER L  61      28.699  19.573  55.809  1.00 55.53           O  
ATOM    454  N   ARG L  62      29.109  17.379  55.517  1.00 52.55           N  
ATOM    455  CA  ARG L  62      30.492  17.589  55.193  1.00 51.55           C  
ATOM    456  CB  ARG L  62      31.284  16.285  54.990  1.00 46.68           C  
ATOM    457  CG  ARG L  62      30.764  15.392  53.868  1.00 47.56           C  
ATOM    458  CD  ARG L  62      31.443  14.023  53.830  1.00 46.78           C  
ATOM    459  NE  ARG L  62      30.846  13.265  52.698  1.00 45.75           N  
ATOM    460  CZ  ARG L  62      30.871  11.902  52.708  1.00 43.30           C  
ATOM    461  NH1 ARG L  62      31.414  11.244  53.772  1.00 43.45           N1+
ATOM    462  NH2 ARG L  62      30.355  11.197  51.660  1.00 40.85           N  
ATOM    463  C   ARG L  62      30.572  18.424  53.952  1.00 51.33           C  
ATOM    464  O   ARG L  62      31.587  19.079  53.713  1.00 49.98           O  
ATOM    465  N   PHE L  63      29.523  18.377  53.102  1.00 48.84           N  
ATOM    466  CA  PHE L  63      29.512  19.157  51.896  1.00 45.76           C  
ATOM    467  CB  PHE L  63      28.641  18.554  50.782  1.00 47.57           C  
ATOM    468  CG  PHE L  63      29.248  17.259  50.362  1.00 45.55           C  
ATOM    469  CD1 PHE L  63      30.390  17.232  49.604  1.00 46.62           C  
ATOM    470  CD2 PHE L  63      28.674  16.060  50.700  1.00 47.07           C  
ATOM    471  CE1 PHE L  63      30.960  16.048  49.201  1.00 46.35           C  
ATOM    472  CE2 PHE L  63      29.237  14.869  50.302  1.00 48.57           C  
ATOM    473  CZ  PHE L  63      30.382  14.855  49.551  1.00 47.46           C  
ATOM    474  C   PHE L  63      28.961  20.520  52.199  1.00 45.85           C  
ATOM    475  O   PHE L  63      27.955  20.662  52.893  1.00 47.12           O  
ATOM    476  N   LYS L  64      29.630  21.573  51.683  1.00 44.67           N  
ATOM    477  CA  LYS L  64      29.184  22.918  51.915  1.00 47.22           C  
ATOM    478  CB  LYS L  64      29.996  23.662  52.986  1.00 55.82           C  
ATOM    479  CG  LYS L  64      29.811  23.114  54.401  1.00 69.07           C  
ATOM    480  CD  LYS L  64      30.865  23.623  55.384  1.00 34.11           C  
ATOM    481  CE  LYS L  64      30.679  23.113  56.815  1.00 71.94           C  
ATOM    482  NZ  LYS L  64      31.253  21.755  56.952  1.00 39.38           N1+
ATOM    483  C   LYS L  64      29.358  23.693  50.647  1.00 46.54           C  
ATOM    484  O   LYS L  64      30.274  23.436  49.867  1.00 47.21           O  
ATOM    485  N   GLY L  65      28.469  24.680  50.418  1.00 46.15           N  
ATOM    486  CA  GLY L  65      28.564  25.493  49.241  1.00 43.97           C  
ATOM    487  C   GLY L  65      28.547  26.920  49.679  1.00 45.59           C  
ATOM    488  O   GLY L  65      27.901  27.276  50.664  1.00 46.71           O  
ATOM    489  N   SER L  66      29.266  27.783  48.939  1.00 46.84           N  
ATOM    490  CA  SER L  66      29.321  29.170  49.296  1.00 49.48           C  
ATOM    491  CB  SER L  66      30.417  29.495  50.326  1.00 42.14           C  
ATOM    492  OG  SER L  66      31.702  29.287  49.758  1.00 46.72           O  
ATOM    493  C   SER L  66      29.637  29.949  48.061  1.00 49.15           C  
ATOM    494  O   SER L  66      29.750  29.398  46.966  1.00 50.67           O  
ATOM    495  N   GLY L  67      29.775  31.278  48.219  1.00 49.31           N  
ATOM    496  CA  GLY L  67      30.116  32.093  47.095  1.00 49.55           C  
ATOM    497  C   GLY L  67      28.961  32.976  46.775  1.00 52.34           C  
ATOM    498  O   GLY L  67      27.842  32.787  47.251  1.00 54.68           O  
ATOM    499  N   SER L  68      29.244  34.005  45.959  1.00 51.66           N  
ATOM    500  CA  SER L  68      28.230  34.912  45.539  1.00 54.98           C  
ATOM    501  CB  SER L  68      27.893  35.974  46.599  1.00 61.98           C  
ATOM    502  OG  SER L  68      26.880  36.843  46.118  1.00 67.72           O  
ATOM    503  C   SER L  68      28.796  35.603  44.346  1.00 56.48           C  
ATOM    504  O   SER L  68      29.986  35.501  44.060  1.00 56.21           O  
ATOM    505  N   GLY L  69      27.947  36.317  43.594  1.00 54.89           N  
ATOM    506  CA  GLY L  69      28.467  37.005  42.455  1.00 54.84           C  
ATOM    507  C   GLY L  69      28.954  35.994  41.470  1.00 52.07           C  
ATOM    508  O   GLY L  69      28.245  35.058  41.106  1.00 50.97           O  
ATOM    509  N   THR L  70      30.173  36.243  40.960  1.00 52.28           N  
ATOM    510  CA  THR L  70      30.844  35.446  39.972  1.00 52.19           C  
ATOM    511  CB  THR L  70      31.951  36.197  39.300  1.00 51.29           C  
ATOM    512  OG1 THR L  70      32.941  36.566  40.247  1.00 56.73           O  
ATOM    513  CG2 THR L  70      31.358  37.452  38.635  1.00 50.88           C  
ATOM    514  C   THR L  70      31.439  34.180  40.513  1.00 52.00           C  
ATOM    515  O   THR L  70      31.502  33.191  39.784  1.00 52.77           O  
ATOM    516  N   GLN L  71      31.926  34.160  41.774  1.00 50.79           N  
ATOM    517  CA  GLN L  71      32.651  32.982  42.170  1.00 50.22           C  
ATOM    518  CB  GLN L  71      34.060  33.281  42.710  1.00 60.60           C  
ATOM    519  CG  GLN L  71      34.981  33.873  41.640  1.00 68.82           C  
ATOM    520  CD  GLN L  71      36.357  34.074  42.252  1.00 88.28           C  
ATOM    521  OE1 GLN L  71      36.977  33.129  42.736  1.00 89.54           O  
ATOM    522  NE2 GLN L  71      36.853  35.340  42.231  1.00  0.00           N  
ATOM    523  C   GLN L  71      31.917  32.173  43.191  1.00 48.58           C  
ATOM    524  O   GLN L  71      31.316  32.699  44.127  1.00 49.98           O  
ATOM    525  N   PHE L  72      31.968  30.832  43.021  1.00 46.80           N  
ATOM    526  CA  PHE L  72      31.279  29.951  43.917  1.00 45.25           C  
ATOM    527  CB  PHE L  72      30.039  29.295  43.291  1.00 53.24           C  
ATOM    528  CG  PHE L  72      29.168  30.400  42.790  1.00 53.04           C  
ATOM    529  CD1 PHE L  72      28.404  31.150  43.651  1.00 53.81           C  
ATOM    530  CD2 PHE L  72      29.141  30.711  41.451  1.00 53.22           C  
ATOM    531  CE1 PHE L  72      27.610  32.172  43.185  1.00 56.98           C  
ATOM    532  CE2 PHE L  72      28.348  31.731  40.978  1.00 55.95           C  
ATOM    533  CZ  PHE L  72      27.578  32.464  41.846  1.00 57.46           C  
ATOM    534  C   PHE L  72      32.231  28.859  44.291  1.00 44.43           C  
ATOM    535  O   PHE L  72      33.152  28.552  43.537  1.00 45.58           O  
ATOM    536  N   THR L  73      32.040  28.254  45.484  1.00 44.18           N  
ATOM    537  CA  THR L  73      32.959  27.240  45.912  1.00 44.53           C  
ATOM    538  CB  THR L  73      33.934  27.744  46.936  1.00 45.88           C  
ATOM    539  OG1 THR L  73      34.672  28.839  46.416  1.00 53.14           O  
ATOM    540  CG2 THR L  73      34.891  26.607  47.314  1.00 49.32           C  
ATOM    541  C   THR L  73      32.214  26.109  46.551  1.00 43.61           C  
ATOM    542  O   THR L  73      31.229  26.303  47.261  1.00 44.27           O  
ATOM    543  N   PHE L  74      32.700  24.879  46.303  1.00 42.94           N  
ATOM    544  CA  PHE L  74      32.154  23.683  46.864  1.00 42.08           C  
ATOM    545  CB  PHE L  74      31.802  22.694  45.741  1.00 35.38           C  
ATOM    546  CG  PHE L  74      31.338  21.397  46.287  1.00 34.18           C  
ATOM    547  CD1 PHE L  74      30.121  21.281  46.914  1.00 35.72           C  
ATOM    548  CD2 PHE L  74      32.125  20.285  46.124  1.00 35.92           C  
ATOM    549  CE1 PHE L  74      29.705  20.065  47.398  1.00 36.56           C  
ATOM    550  CE2 PHE L  74      31.716  19.066  46.603  1.00 37.91           C  
ATOM    551  CZ  PHE L  74      30.506  18.961  47.240  1.00 36.65           C  
ATOM    552  C   PHE L  74      33.244  23.125  47.720  1.00 42.50           C  
ATOM    553  O   PHE L  74      34.372  22.967  47.261  1.00 41.08           O  
ATOM    554  N   THR L  75      32.943  22.836  49.002  1.00 43.91           N  
ATOM    555  CA  THR L  75      33.979  22.364  49.876  1.00 44.03           C  
ATOM    556  CB  THR L  75      34.265  23.306  51.009  1.00 44.13           C  
ATOM    557  OG1 THR L  75      34.659  24.574  50.503  1.00 45.95           O  
ATOM    558  CG2 THR L  75      35.386  22.714  51.879  1.00 45.18           C  
ATOM    559  C   THR L  75      33.557  21.065  50.482  1.00 45.81           C  
ATOM    560  O   THR L  75      32.428  20.914  50.942  1.00 48.05           O  
ATOM    561  N   ILE L  76      34.475  20.079  50.484  1.00 44.50           N  
ATOM    562  CA  ILE L  76      34.220  18.809  51.100  1.00 45.97           C  
ATOM    563  CB  ILE L  76      34.517  17.662  50.181  1.00 44.16           C  
ATOM    564  CG1 ILE L  76      33.721  17.824  48.876  1.00 43.15           C  
ATOM    565  CG2 ILE L  76      34.193  16.356  50.924  1.00 42.94           C  
ATOM    566  CD1 ILE L  76      34.225  16.945  47.731  1.00 41.30           C  
ATOM    567  C   ILE L  76      35.186  18.741  52.250  1.00 49.09           C  
ATOM    568  O   ILE L  76      36.398  18.710  52.042  1.00 50.29           O  
ATOM    569  N   SER L  77      34.657  18.762  53.493  1.00 52.63           N  
ATOM    570  CA  SER L  77      35.431  18.834  54.708  1.00 52.88           C  
ATOM    571  CB  SER L  77      34.557  19.054  55.950  1.00 48.56           C  
ATOM    572  OG  SER L  77      33.870  20.289  55.843  1.00 50.70           O  
ATOM    573  C   SER L  77      36.247  17.620  55.000  1.00 56.19           C  
ATOM    574  O   SER L  77      37.454  17.615  54.786  1.00 59.07           O  
ATOM    575  N   ASP L  78      35.596  16.556  55.517  1.00 56.86           N  
ATOM    576  CA  ASP L  78      36.301  15.370  55.905  1.00 55.72           C  
ATOM    577  CB  ASP L  78      35.821  14.798  57.261  1.00 50.93           C  
ATOM    578  CG  ASP L  78      34.318  14.527  57.233  1.00 55.56           C  
ATOM    579  OD1 ASP L  78      33.565  15.393  56.710  1.00 58.50           O  
ATOM    580  OD2 ASP L  78      33.905  13.441  57.720  1.00 46.67           O1-
ATOM    581  C   ASP L  78      36.116  14.362  54.819  1.00 55.43           C  
ATOM    582  O   ASP L  78      35.200  13.542  54.844  1.00 56.07           O  
ATOM    583  N   VAL L  79      37.031  14.380  53.836  1.00 51.56           N  
ATOM    584  CA  VAL L  79      36.865  13.532  52.696  1.00 47.13           C  
ATOM    585  CB  VAL L  79      37.899  13.713  51.622  1.00 43.87           C  
ATOM    586  CG1 VAL L  79      37.707  15.075  50.942  1.00 55.96           C  
ATOM    587  CG2 VAL L  79      39.278  13.543  52.266  1.00 53.22           C  
ATOM    588  C   VAL L  79      36.895  12.101  53.094  1.00 48.01           C  
ATOM    589  O   VAL L  79      37.669  11.673  53.950  1.00 49.50           O  
ATOM    590  N   GLN L  80      36.001  11.327  52.452  1.00 46.41           N  
ATOM    591  CA  GLN L  80      35.916   9.921  52.676  1.00 46.67           C  
ATOM    592  CB  GLN L  80      34.566   9.475  53.252  1.00 48.48           C  
ATOM    593  CG  GLN L  80      34.325  10.106  54.624  1.00 51.54           C  
ATOM    594  CD  GLN L  80      33.105   9.472  55.266  1.00 55.16           C  
ATOM    595  OE1 GLN L  80      32.629   9.936  56.301  1.00 57.11           O  
ATOM    596  NE2 GLN L  80      32.587   8.378  54.647  1.00 59.90           N  
ATOM    597  C   GLN L  80      36.140   9.270  51.350  1.00 46.45           C  
ATOM    598  O   GLN L  80      36.124   9.930  50.312  1.00 45.35           O  
ATOM    599  N   CYS L  81      36.364   7.946  51.358  1.00 49.26           N  
ATOM    600  CA  CYS L  81      36.688   7.220  50.163  1.00 47.96           C  
ATOM    601  CB  CYS L  81      36.958   5.728  50.420  1.00 50.56           C  
ATOM    602  SG  CYS L  81      38.458   5.456  51.408  1.00 38.53           S  
ATOM    603  C   CYS L  81      35.562   7.300  49.180  1.00 47.36           C  
ATOM    604  O   CYS L  81      35.796   7.339  47.974  1.00 47.66           O  
ATOM    605  N   ASP L  82      34.307   7.320  49.665  1.00 48.45           N  
ATOM    606  CA  ASP L  82      33.155   7.302  48.804  1.00 47.25           C  
ATOM    607  CB  ASP L  82      31.817   7.082  49.537  1.00 46.12           C  
ATOM    608  CG  ASP L  82      31.526   8.259  50.449  1.00 68.54           C  
ATOM    609  OD1 ASP L  82      32.351   8.520  51.365  1.00 45.17           O  
ATOM    610  OD2 ASP L  82      30.462   8.903  50.248  1.00 53.08           O1-
ATOM    611  C   ASP L  82      33.060   8.561  47.992  1.00 46.26           C  
ATOM    612  O   ASP L  82      32.412   8.579  46.948  1.00 47.01           O  
ATOM    613  N   ASP L  83      33.693   9.649  48.463  1.00 42.04           N  
ATOM    614  CA  ASP L  83      33.646  10.960  47.874  1.00 39.92           C  
ATOM    615  CB  ASP L  83      34.374  11.998  48.739  1.00 40.26           C  
ATOM    616  CG  ASP L  83      33.574  12.128  50.025  1.00 42.04           C  
ATOM    617  OD1 ASP L  83      32.392  11.694  50.020  1.00 40.61           O  
ATOM    618  OD2 ASP L  83      34.127  12.654  51.027  1.00 42.87           O1-
ATOM    619  C   ASP L  83      34.270  10.979  46.508  1.00 39.14           C  
ATOM    620  O   ASP L  83      34.021  11.908  45.740  1.00 40.35           O  
ATOM    621  N   ALA L  84      35.148  10.012  46.177  1.00 37.81           N  
ATOM    622  CA  ALA L  84      35.770  10.053  44.882  1.00 37.25           C  
ATOM    623  CB  ALA L  84      36.704   8.860  44.613  1.00 30.62           C  
ATOM    624  C   ALA L  84      34.697  10.048  43.838  1.00 38.64           C  
ATOM    625  O   ALA L  84      33.836   9.168  43.819  1.00 41.28           O  
ATOM    626  N   ALA L  85      34.737  11.045  42.928  1.00 37.68           N  
ATOM    627  CA  ALA L  85      33.757  11.168  41.884  1.00 35.65           C  
ATOM    628  CB  ALA L  85      32.318  11.309  42.409  1.00 25.02           C  
ATOM    629  C   ALA L  85      34.078  12.421  41.131  1.00 36.18           C  
ATOM    630  O   ALA L  85      35.034  13.124  41.456  1.00 37.24           O  
ATOM    631  N   THR L  86      33.296  12.716  40.074  1.00 36.34           N  
ATOM    632  CA  THR L  86      33.510  13.937  39.355  1.00 35.85           C  
ATOM    633  CB  THR L  86      33.522  13.752  37.865  1.00 40.89           C  
ATOM    634  OG1 THR L  86      34.056  14.901  37.229  1.00 45.04           O  
ATOM    635  CG2 THR L  86      32.094  13.477  37.379  1.00 39.43           C  
ATOM    636  C   THR L  86      32.399  14.859  39.774  1.00 36.08           C  
ATOM    637  O   THR L  86      31.270  14.421  39.980  1.00 36.98           O  
ATOM    638  N   PHE L  87      32.704  16.163  39.960  1.00 35.15           N  
ATOM    639  CA  PHE L  87      31.728  17.102  40.450  1.00 32.48           C  
ATOM    640  CB  PHE L  87      32.176  17.828  41.734  1.00 33.20           C  
ATOM    641  CG  PHE L  87      32.258  16.838  42.847  1.00 34.76           C  
ATOM    642  CD1 PHE L  87      33.362  16.029  42.994  1.00 33.21           C  
ATOM    643  CD2 PHE L  87      31.235  16.728  43.758  1.00 34.75           C  
ATOM    644  CE1 PHE L  87      33.435  15.120  44.023  1.00 30.99           C  
ATOM    645  CE2 PHE L  87      31.302  15.821  44.790  1.00 35.05           C  
ATOM    646  CZ  PHE L  87      32.404  15.012  44.924  1.00 32.90           C  
ATOM    647  C   PHE L  87      31.503  18.164  39.412  1.00 33.13           C  
ATOM    648  O   PHE L  87      32.438  18.568  38.722  1.00 35.28           O  
ATOM    649  N   TYR L  88      30.241  18.640  39.274  1.00 33.70           N  
ATOM    650  CA  TYR L  88      29.947  19.664  38.306  1.00 33.32           C  
ATOM    651  CB  TYR L  88      29.026  19.242  37.143  1.00 33.95           C  
ATOM    652  CG  TYR L  88      29.540  18.046  36.421  1.00 33.61           C  
ATOM    653  CD1 TYR L  88      30.664  18.101  35.635  1.00 33.62           C  
ATOM    654  CD2 TYR L  88      28.889  16.845  36.553  1.00 34.66           C  
ATOM    655  CE1 TYR L  88      31.124  16.986  34.977  1.00 33.82           C  
ATOM    656  CE2 TYR L  88      29.341  15.725  35.895  1.00 34.79           C  
ATOM    657  CZ  TYR L  88      30.461  15.795  35.103  1.00 33.71           C  
ATOM    658  OH  TYR L  88      30.937  14.654  34.425  1.00 35.61           O  
ATOM    659  C   TYR L  88      29.147  20.753  38.969  1.00 33.56           C  
ATOM    660  O   TYR L  88      28.357  20.494  39.876  1.00 34.54           O  
ATOM    661  N   CYS L  89      29.342  22.011  38.511  1.00 37.93           N  
ATOM    662  CA  CYS L  89      28.559  23.138  38.946  1.00 38.88           C  
ATOM    663  CB  CYS L  89      29.395  24.402  39.285  1.00 38.65           C  
ATOM    664  SG  CYS L  89      30.519  24.928  37.950  1.00 42.46           S  
ATOM    665  C   CYS L  89      27.633  23.455  37.808  1.00 39.55           C  
ATOM    666  O   CYS L  89      27.956  23.197  36.648  1.00 38.79           O  
ATOM    667  N   LEU L  90      26.432  23.986  38.117  1.00 38.96           N  
ATOM    668  CA  LEU L  90      25.457  24.260  37.093  1.00 38.04           C  
ATOM    669  CB  LEU L  90      24.354  23.180  37.074  1.00 33.07           C  
ATOM    670  CG  LEU L  90      23.197  23.398  36.078  1.00 30.89           C  
ATOM    671  CD1 LEU L  90      23.664  23.279  34.620  1.00 55.45           C  
ATOM    672  CD2 LEU L  90      22.013  22.467  36.393  1.00 54.37           C  
ATOM    673  C   LEU L  90      24.777  25.559  37.392  1.00 39.61           C  
ATOM    674  O   LEU L  90      24.426  25.849  38.536  1.00 40.00           O  
ATOM    675  N   GLY L  91      24.555  26.375  36.343  1.00 39.25           N  
ATOM    676  CA  GLY L  91      23.857  27.614  36.508  1.00 39.29           C  
ATOM    677  C   GLY L  91      22.685  27.604  35.568  1.00 40.30           C  
ATOM    678  O   GLY L  91      22.728  27.022  34.486  1.00 39.13           O  
ATOM    679  N   GLY L  92      21.578  28.322  35.873  1.00 13.51           N  
ATOM    680  CA  GLY L  92      20.495  28.361  34.909  1.00 13.51           C  
ATOM    681  C   GLY L  92      19.868  29.715  34.978  1.00 13.15           C  
ATOM    682  O   GLY L  92      18.719  29.923  34.581  1.00 13.51           O  
ATOM    683  N   TYR L  93      20.661  30.692  35.444  1.00 17.40           N  
ATOM    684  CA  TYR L  93      20.160  32.011  35.660  1.00 14.68           C  
ATOM    685  CB  TYR L  93      20.978  32.802  36.701  1.00 12.34           C  
ATOM    686  CG  TYR L  93      20.395  34.170  36.822  1.00 14.25           C  
ATOM    687  CD1 TYR L  93      19.287  34.408  37.603  1.00 15.88           C  
ATOM    688  CD2 TYR L  93      20.969  35.224  36.151  1.00 12.54           C  
ATOM    689  CE1 TYR L  93      18.754  35.673  37.711  1.00 12.80           C  
ATOM    690  CE2 TYR L  93      20.443  36.492  36.253  1.00 11.83           C  
ATOM    691  CZ  TYR L  93      19.335  36.718  37.032  1.00 10.41           C  
ATOM    692  OH  TYR L  93      18.799  38.020  37.132  1.00 14.71           O  
ATOM    693  C   TYR L  93      20.149  32.788  34.385  1.00 16.73           C  
ATOM    694  O   TYR L  93      21.035  32.659  33.538  1.00 20.28           O  
ATOM    695  N   ASP L  94      19.069  33.567  34.183  1.00 21.33           N  
ATOM    696  CA  ASP L  94      19.036  34.470  33.073  1.00 17.84           C  
ATOM    697  CB  ASP L  94      18.289  34.010  31.824  1.00 14.80           C  
ATOM    698  CG  ASP L  94      18.663  35.079  30.807  1.00 13.96           C  
ATOM    699  OD1 ASP L  94      19.885  35.239  30.547  1.00  0.00           O  
ATOM    700  OD2 ASP L  94      17.737  35.760  30.291  1.00  0.00           O1-
ATOM    701  C   ASP L  94      18.363  35.722  33.527  1.00 17.17           C  
ATOM    702  O   ASP L  94      17.490  35.699  34.394  1.00 15.76           O  
ATOM    703  N   CYS L  95      18.808  36.871  32.988  1.00 16.98           N  
ATOM    704  CA  CYS L  95      18.221  38.125  33.360  1.00 16.54           C  
ATOM    705  CB  CYS L  95      19.021  39.328  32.836  1.00 17.52           C  
ATOM    706  SG  CYS L  95      18.283  40.904  33.353  1.00  0.00           S  
ATOM    707  C   CYS L  95      16.825  38.231  32.821  1.00 18.21           C  
ATOM    708  O   CYS L  95      15.904  38.632  33.533  1.00 20.21           O  
ATOM    709  N   SER L  96      16.650  37.867  31.534  1.00 18.24           N  
ATOM    710  CA  SER L  96      15.403  37.958  30.819  1.00 23.10           C  
ATOM    711  CB  SER L  96      15.556  38.453  29.376  1.00 24.89           C  
ATOM    712  OG  SER L  96      16.044  39.783  29.374  1.00 27.99           O  
ATOM    713  C   SER L  96      14.807  36.589  30.742  1.00 23.30           C  
ATOM    714  O   SER L  96      14.588  35.949  31.765  1.00 24.07           O  
ATOM    715  N   SER L  97      14.420  36.166  29.516  1.00 21.16           N  
ATOM    716  CA  SER L  97      13.906  34.841  29.294  1.00 23.71           C  
ATOM    717  CB  SER L  97      13.481  34.616  27.833  1.00 26.74           C  
ATOM    718  OG  SER L  97      12.411  35.489  27.501  1.00  0.00           O  
ATOM    719  C   SER L  97      15.007  33.875  29.612  1.00 25.23           C  
ATOM    720  O   SER L  97      14.912  33.111  30.572  1.00 28.01           O  
ATOM    721  N   GLY L  98      16.084  33.880  28.797  1.00 21.47           N  
ATOM    722  CA  GLY L  98      17.287  33.147  29.093  1.00 19.19           C  
ATOM    723  C   GLY L  98      17.021  31.718  29.410  1.00 22.29           C  
ATOM    724  O   GLY L  98      17.226  31.268  30.537  1.00 26.19           O  
ATOM    725  N   ASP L  99      16.571  30.960  28.407  1.00 20.52           N  
ATOM    726  CA  ASP L  99      16.240  29.581  28.577  1.00 24.60           C  
ATOM    727  CB  ASP L  99      15.595  28.985  27.320  1.00 21.83           C  
ATOM    728  CG  ASP L  99      16.639  29.027  26.215  1.00 27.62           C  
ATOM    729  OD1 ASP L  99      17.278  30.098  26.032  1.00 32.86           O  
ATOM    730  OD2 ASP L  99      16.829  27.976  25.553  1.00 23.31           O1-
ATOM    731  C   ASP L  99      17.436  28.719  28.899  1.00 21.48           C  
ATOM    732  O   ASP L  99      17.281  27.726  29.605  1.00 26.76           O  
ATOM    733  N   CYS L 100      18.649  29.054  28.402  1.00 17.28           N  
ATOM    734  CA  CYS L 100      19.810  28.193  28.512  1.00 18.52           C  
ATOM    735  CB  CYS L 100      21.045  28.663  27.727  1.00 19.48           C  
ATOM    736  SG  CYS L 100      20.989  28.193  25.976  1.00  0.00           S  
ATOM    737  C   CYS L 100      20.278  27.968  29.909  1.00 17.23           C  
ATOM    738  O   CYS L 100      19.967  28.704  30.844  1.00 21.04           O  
ATOM    739  N   ALA L 101      21.046  26.865  30.055  1.00 16.16           N  
ATOM    740  CA  ALA L 101      21.633  26.473  31.301  1.00 14.76           C  
ATOM    741  CB  ALA L 101      20.887  25.319  31.990  1.00 11.05           C  
ATOM    742  C   ALA L 101      23.030  26.000  31.009  1.00 14.79           C  
ATOM    743  O   ALA L 101      23.302  25.503  29.917  1.00 13.94           O  
ATOM    744  N   ALA L 102      23.976  26.149  31.969  1.00 44.49           N  
ATOM    745  CA  ALA L 102      25.315  25.727  31.649  1.00 44.14           C  
ATOM    746  CB  ALA L 102      26.273  26.900  31.383  1.00 46.62           C  
ATOM    747  C   ALA L 102      25.924  24.910  32.755  1.00 42.18           C  
ATOM    748  O   ALA L 102      25.611  25.081  33.933  1.00 42.14           O  
ATOM    749  N   PHE L 103      26.842  23.991  32.378  1.00 42.17           N  
ATOM    750  CA  PHE L 103      27.527  23.147  33.323  1.00 40.33           C  
ATOM    751  CB  PHE L 103      27.481  21.638  32.999  1.00 38.66           C  
ATOM    752  CG  PHE L 103      26.138  21.058  33.291  1.00 37.96           C  
ATOM    753  CD1 PHE L 103      25.116  21.118  32.374  1.00 37.99           C  
ATOM    754  CD2 PHE L 103      25.908  20.425  34.492  1.00 39.17           C  
ATOM    755  CE1 PHE L 103      23.887  20.568  32.658  1.00 38.60           C  
ATOM    756  CE2 PHE L 103      24.683  19.875  34.779  1.00 37.44           C  
ATOM    757  CZ  PHE L 103      23.665  19.945  33.861  1.00 38.56           C  
ATOM    758  C   PHE L 103      28.984  23.489  33.314  1.00 42.05           C  
ATOM    759  O   PHE L 103      29.524  23.972  32.320  1.00 45.85           O  
ATOM    760  N   GLY L 104      29.661  23.250  34.455  1.00 41.90           N  
ATOM    761  CA  GLY L 104      31.076  23.466  34.534  1.00 41.12           C  
ATOM    762  C   GLY L 104      31.712  22.288  33.858  1.00 40.94           C  
ATOM    763  O   GLY L 104      31.053  21.294  33.563  1.00 42.12           O  
ATOM    764  N   GLY L 105      33.028  22.375  33.607  1.00 40.50           N  
ATOM    765  CA  GLY L 105      33.786  21.356  32.936  1.00 39.98           C  
ATOM    766  C   GLY L 105      33.813  20.106  33.756  1.00 39.54           C  
ATOM    767  O   GLY L 105      33.940  19.010  33.216  1.00 39.95           O  
ATOM    768  N   GLY L 106      33.756  20.237  35.094  1.00 39.82           N  
ATOM    769  CA  GLY L 106      33.814  19.087  35.951  1.00 38.55           C  
ATOM    770  C   GLY L 106      35.153  19.066  36.630  1.00 41.39           C  
ATOM    771  O   GLY L 106      36.124  19.647  36.147  1.00 42.40           O  
ATOM    772  N   THR L 107      35.209  18.418  37.814  1.00 41.30           N  
ATOM    773  CA  THR L 107      36.427  18.259  38.561  1.00 41.38           C  
ATOM    774  CB  THR L 107      36.506  19.150  39.769  1.00 40.48           C  
ATOM    775  OG1 THR L 107      36.484  20.514  39.381  1.00 40.55           O  
ATOM    776  CG2 THR L 107      37.793  18.846  40.545  1.00 42.77           C  
ATOM    777  C   THR L 107      36.462  16.847  39.055  1.00 39.48           C  
ATOM    778  O   THR L 107      35.575  16.418  39.791  1.00 38.31           O  
ATOM    779  N   GLU L 108      37.514  16.091  38.690  1.00 39.33           N  
ATOM    780  CA  GLU L 108      37.574  14.722  39.108  0.90 39.51           C  
ATOM    781  CB  GLU L 108      38.224  13.808  38.059  0.90 54.19           C  
ATOM    782  CG  GLU L 108      37.983  12.321  38.306  0.88 60.27           C  
ATOM    783  CD  GLU L 108      38.449  11.576  37.064  0.88 68.29           C  
ATOM    784  OE1 GLU L 108      38.761  12.262  36.054  0.83 79.23           O  
ATOM    785  OE2 GLU L 108      38.498  10.319  37.105  0.83 75.67           O1-
ATOM    786  C   GLU L 108      38.367  14.669  40.375  1.00 38.52           C  
ATOM    787  O   GLU L 108      39.495  15.157  40.440  1.00 39.03           O  
ATOM    788  N   VAL L 109      37.780  14.069  41.431  1.00 39.52           N  
ATOM    789  CA  VAL L 109      38.451  14.026  42.697  1.00 40.76           C  
ATOM    790  CB  VAL L 109      37.554  14.361  43.855  1.00 36.08           C  
ATOM    791  CG1 VAL L 109      38.339  14.165  45.163  1.00 24.65           C  
ATOM    792  CG2 VAL L 109      37.010  15.786  43.661  1.00 20.85           C  
ATOM    793  C   VAL L 109      38.965  12.641  42.936  1.00 42.55           C  
ATOM    794  O   VAL L 109      38.227  11.659  42.859  1.00 44.58           O  
ATOM    795  N   VAL L 110      40.271  12.535  43.238  1.00 42.63           N  
ATOM    796  CA  VAL L 110      40.828  11.248  43.524  1.00 42.18           C  
ATOM    797  CB  VAL L 110      42.082  10.952  42.758  1.00 47.70           C  
ATOM    798  CG1 VAL L 110      42.661   9.621  43.265  1.00 10.89           C  
ATOM    799  CG2 VAL L 110      41.748  10.952  41.256  1.00 13.07           C  
ATOM    800  C   VAL L 110      41.186  11.242  44.974  1.00 43.18           C  
ATOM    801  O   VAL L 110      41.800  12.181  45.477  1.00 44.28           O  
ATOM    802  N   VAL L 111      40.775  10.183  45.697  1.00 42.72           N  
ATOM    803  CA  VAL L 111      41.112  10.091  47.087  1.00 42.17           C  
ATOM    804  CB  VAL L 111      40.115   9.330  47.910  1.00 45.94           C  
ATOM    805  CG1 VAL L 111      38.829  10.162  48.033  1.00 46.54           C  
ATOM    806  CG2 VAL L 111      39.881   7.977  47.226  1.00 45.15           C  
ATOM    807  C   VAL L 111      42.436   9.413  47.188  1.00 42.63           C  
ATOM    808  O   VAL L 111      42.746   8.497  46.426  1.00 42.07           O  
ATOM    809  N   ARG L 112      43.270   9.871  48.141  1.00 44.76           N  
ATOM    810  CA  ARG L 112      44.570   9.291  48.243  0.90 43.75           C  
ATOM    811  CB  ARG L 112      45.616  10.121  47.482  0.90 45.15           C  
ATOM    812  CG  ARG L 112      46.789   9.302  46.949  0.88 31.52           C  
ATOM    813  CD  ARG L 112      47.783  10.124  46.126  0.88 32.19           C  
ATOM    814  NE  ARG L 112      48.515   9.177  45.236  1.00  0.00           N  
ATOM    815  CZ  ARG L 112      49.563   8.441  45.708  1.00  0.00           C  
ATOM    816  NH1 ARG L 112      49.942   8.546  47.014  1.00  0.00           N1+
ATOM    817  NH2 ARG L 112      50.225   7.586  44.872  1.00  0.00           N  
ATOM    818  C   ARG L 112      44.938   9.307  49.721  1.00 46.01           C  
ATOM    819  O   ARG L 112      44.202   8.678  50.529  1.00 47.52           O  
ATOM    820  OXT ARG L 112      45.963   9.954  50.063  1.00  0.00           O1-
TER     821      ARG L 112 
ATOM    822  N   GLN H 113       8.501   8.610  42.490  1.00 61.59           N1+
ATOM    823  CA  GLN H 113       9.523   9.669  42.364  1.00 56.58           C  
ATOM    824  CB  GLN H 113      10.010  10.117  43.753  1.00 56.34           C  
ATOM    825  CG  GLN H 113       8.901  10.594  44.694  1.00 60.17           C  
ATOM    826  CD  GLN H 113       8.450   9.398  45.525  1.00 63.58           C  
ATOM    827  OE1 GLN H 113       7.290   8.991  45.484  1.00 64.75           O  
ATOM    828  NE2 GLN H 113       9.396   8.819  46.312  1.00 45.46           N  
ATOM    829  C   GLN H 113      10.702   9.128  41.626  1.00 54.38           C  
ATOM    830  O   GLN H 113      11.797   9.048  42.178  1.00 55.11           O  
ATOM    831  N   SER H 114      10.508   8.722  40.352  1.00 51.26           N  
ATOM    832  CA  SER H 114      11.618   8.190  39.613  1.00 48.86           C  
ATOM    833  CB  SER H 114      11.764   6.662  39.716  1.00 58.68           C  
ATOM    834  OG  SER H 114      12.124   6.285  41.036  1.00 27.49           O  
ATOM    835  C   SER H 114      11.440   8.494  38.163  1.00 46.37           C  
ATOM    836  O   SER H 114      10.332   8.742  37.687  1.00 45.54           O  
ATOM    837  N   LEU H 115      12.571   8.492  37.424  1.00 42.84           N  
ATOM    838  CA  LEU H 115      12.582   8.713  36.007  1.00 39.99           C  
ATOM    839  CB  LEU H 115      13.284  10.021  35.608  1.00 40.85           C  
ATOM    840  CG  LEU H 115      12.561  11.277  36.123  1.00 44.11           C  
ATOM    841  CD1 LEU H 115      13.290  12.563  35.703  1.00 44.35           C  
ATOM    842  CD2 LEU H 115      11.086  11.272  35.696  1.00 46.16           C  
ATOM    843  C   LEU H 115      13.362   7.594  35.388  1.00 38.63           C  
ATOM    844  O   LEU H 115      14.397   7.191  35.918  1.00 40.22           O  
ATOM    845  N   GLU H 116      12.873   7.038  34.260  1.00 37.58           N  
ATOM    846  CA  GLU H 116      13.626   6.008  33.599  0.90 36.92           C  
ATOM    847  CB  GLU H 116      13.065   4.587  33.779  0.90 37.19           C  
ATOM    848  CG  GLU H 116      13.986   3.528  33.172  0.50 20.47           C  
ATOM    849  CD  GLU H 116      13.475   2.149  33.558  0.50 26.30           C  
ATOM    850  OE1 GLU H 116      12.231   1.969  33.626  0.50 33.40           O  
ATOM    851  OE2 GLU H 116      14.332   1.256  33.797  0.50 29.87           O1-
ATOM    852  C   GLU H 116      13.624   6.306  32.133  1.00 37.09           C  
ATOM    853  O   GLU H 116      12.581   6.613  31.558  1.00 38.28           O  
ATOM    854  N   GLU H 117      14.807   6.209  31.487  1.00 36.52           N  
ATOM    855  CA  GLU H 117      14.895   6.516  30.087  1.00 36.14           C  
ATOM    856  CB  GLU H 117      16.064   7.448  29.713  1.00 32.89           C  
ATOM    857  CG  GLU H 117      15.951   8.860  30.295  1.00 33.86           C  
ATOM    858  CD  GLU H 117      16.737   8.912  31.597  1.00 34.51           C  
ATOM    859  OE1 GLU H 117      17.973   8.691  31.538  1.00 39.03           O  
ATOM    860  OE2 GLU H 117      16.125   9.182  32.665  1.00 35.93           O1-
ATOM    861  C   GLU H 117      15.080   5.247  29.312  1.00 38.48           C  
ATOM    862  O   GLU H 117      15.613   4.263  29.821  1.00 39.76           O  
ATOM    863  N   SER H 118      14.598   5.246  28.049  1.00 40.18           N  
ATOM    864  CA  SER H 118      14.736   4.107  27.182  1.00 39.74           C  
ATOM    865  CB  SER H 118      13.522   3.161  27.217  1.00 45.63           C  
ATOM    866  OG  SER H 118      12.358   3.836  26.766  1.00 50.08           O  
ATOM    867  C   SER H 118      14.879   4.619  25.776  1.00 41.66           C  
ATOM    868  O   SER H 118      14.750   5.817  25.531  1.00 41.56           O  
ATOM    869  N   GLY H 119      15.174   3.714  24.814  1.00 42.43           N  
ATOM    870  CA  GLY H 119      15.245   4.094  23.426  1.00 40.13           C  
ATOM    871  C   GLY H 119      16.658   4.199  22.921  1.00 38.96           C  
ATOM    872  O   GLY H 119      16.861   4.363  21.717  1.00 39.57           O  
ATOM    873  N   GLY H 120      17.674   4.119  23.803  1.00 39.08           N  
ATOM    874  CA  GLY H 120      19.037   4.243  23.356  1.00 37.41           C  
ATOM    875  C   GLY H 120      19.409   3.019  22.598  1.00 37.90           C  
ATOM    876  O   GLY H 120      19.254   1.902  23.084  1.00 40.21           O  
ATOM    877  N   ASP H 121      19.953   3.216  21.385  1.00 38.24           N  
ATOM    878  CA  ASP H 121      20.314   2.107  20.561  1.00 38.50           C  
ATOM    879  CB  ASP H 121      19.140   1.563  19.728  1.00 84.34           C  
ATOM    880  CG  ASP H 121      18.141   0.901  20.663  1.00 91.06           C  
ATOM    881  OD1 ASP H 121      18.572   0.054  21.490  1.00  0.00           O  
ATOM    882  OD2 ASP H 121      16.930   1.241  20.568  1.00  0.00           O1-
ATOM    883  C   ASP H 121      21.347   2.556  19.576  1.00 38.37           C  
ATOM    884  O   ASP H 121      21.732   3.724  19.520  1.00 41.78           O  
ATOM    885  N   LEU H 122      21.848   1.587  18.790  1.00 38.20           N  
ATOM    886  CA  LEU H 122      22.782   1.857  17.739  1.00 39.36           C  
ATOM    887  CB  LEU H 122      23.524   0.593  17.270  1.00 38.68           C  
ATOM    888  CG  LEU H 122      24.463   0.806  16.067  1.00 44.33           C  
ATOM    889  CD1 LEU H 122      25.650   1.711  16.420  1.00 43.88           C  
ATOM    890  CD2 LEU H 122      24.899  -0.535  15.452  1.00 43.66           C  
ATOM    891  C   LEU H 122      22.002   2.363  16.565  1.00 40.57           C  
ATOM    892  O   LEU H 122      20.991   1.775  16.182  1.00 41.55           O  
ATOM    893  N   VAL H 123      22.456   3.480  15.958  1.00 41.39           N  
ATOM    894  CA  VAL H 123      21.804   4.012  14.794  1.00 41.61           C  
ATOM    895  CB  VAL H 123      20.908   5.185  15.076  1.00 39.07           C  
ATOM    896  CG1 VAL H 123      19.672   4.692  15.843  1.00 47.42           C  
ATOM    897  CG2 VAL H 123      21.709   6.231  15.864  1.00 45.20           C  
ATOM    898  C   VAL H 123      22.850   4.455  13.819  1.00 43.02           C  
ATOM    899  O   VAL H 123      23.974   4.785  14.193  1.00 42.32           O  
ATOM    900  N   GLN H 124      22.503   4.440  12.517  1.00 45.88           N  
ATOM    901  CA  GLN H 124      23.419   4.869  11.498  1.00 47.83           C  
ATOM    902  CB  GLN H 124      23.144   4.243  10.120  1.00 47.80           C  
ATOM    903  CG  GLN H 124      21.775   4.593   9.540  1.00 42.25           C  
ATOM    904  CD  GLN H 124      21.664   3.902   8.188  1.00 46.39           C  
ATOM    905  OE1 GLN H 124      22.468   4.139   7.289  1.00 34.65           O  
ATOM    906  NE2 GLN H 124      20.645   3.013   8.041  1.00 38.42           N  
ATOM    907  C   GLN H 124      23.302   6.354  11.396  1.00 46.97           C  
ATOM    908  O   GLN H 124      22.299   6.937  11.799  1.00 46.00           O  
ATOM    909  N   PRO H 125      24.318   6.990  10.885  1.00 47.48           N  
ATOM    910  CA  PRO H 125      24.271   8.419  10.782  1.00 48.25           C  
ATOM    911  CD  PRO H 125      25.677   6.504  11.055  1.00 52.20           C  
ATOM    912  CB  PRO H 125      25.691   8.860  10.440  1.00 52.73           C  
ATOM    913  CG  PRO H 125      26.564   7.761  11.073  1.00 51.03           C  
ATOM    914  C   PRO H 125      23.233   8.855   9.803  1.00 49.33           C  
ATOM    915  O   PRO H 125      23.064   8.197   8.776  1.00 52.49           O  
ATOM    916  N   GLY H 126      22.533   9.963  10.111  1.00 49.15           N  
ATOM    917  CA  GLY H 126      21.524  10.493   9.240  1.00 48.54           C  
ATOM    918  C   GLY H 126      20.197   9.961   9.673  1.00 50.07           C  
ATOM    919  O   GLY H 126      19.150  10.484   9.295  1.00 51.25           O  
ATOM    920  N   ALA H 127      20.213   8.903  10.500  1.00 50.07           N  
ATOM    921  CA  ALA H 127      18.998   8.308  10.962  1.00 49.07           C  
ATOM    922  CB  ALA H 127      19.185   6.898  11.548  1.00 50.95           C  
ATOM    923  C   ALA H 127      18.452   9.182  12.038  1.00 46.64           C  
ATOM    924  O   ALA H 127      19.085  10.154  12.449  1.00 45.47           O  
ATOM    925  N   SER H 128      17.213   8.884  12.472  1.00 45.33           N  
ATOM    926  CA  SER H 128      16.608   9.616  13.542  1.00 43.64           C  
ATOM    927  CB  SER H 128      15.370  10.412  13.101  1.00 37.60           C  
ATOM    928  OG  SER H 128      14.426   9.539  12.500  1.00 36.99           O  
ATOM    929  C   SER H 128      16.193   8.622  14.582  1.00 43.37           C  
ATOM    930  O   SER H 128      15.852   7.483  14.265  1.00 43.87           O  
ATOM    931  N   LEU H 129      16.250   9.032  15.868  1.00 42.39           N  
ATOM    932  CA  LEU H 129      15.900   8.153  16.948  1.00 40.78           C  
ATOM    933  CB  LEU H 129      17.138   7.621  17.690  1.00 36.49           C  
ATOM    934  CG  LEU H 129      16.843   6.540  18.743  1.00 42.54           C  
ATOM    935  CD1 LEU H 129      16.392   5.226  18.085  1.00 43.92           C  
ATOM    936  CD2 LEU H 129      18.041   6.347  19.682  1.00 42.96           C  
ATOM    937  C   LEU H 129      15.088   8.942  17.933  1.00 40.08           C  
ATOM    938  O   LEU H 129      15.188  10.167  17.993  1.00 42.14           O  
ATOM    939  N   THR H 130      14.242   8.248  18.723  1.00 38.71           N  
ATOM    940  CA  THR H 130      13.393   8.890  19.689  1.00 38.05           C  
ATOM    941  CB  THR H 130      11.951   8.690  19.327  1.00 40.23           C  
ATOM    942  OG1 THR H 130      11.675   9.267  18.059  1.00 50.17           O  
ATOM    943  CG2 THR H 130      11.059   9.307  20.401  1.00 49.95           C  
ATOM    944  C   THR H 130      13.621   8.246  21.031  1.00 39.73           C  
ATOM    945  O   THR H 130      13.442   7.039  21.182  1.00 41.14           O  
ATOM    946  N   LEU H 131      14.003   9.045  22.052  1.00 40.11           N  
ATOM    947  CA  LEU H 131      14.257   8.536  23.377  1.00 37.74           C  
ATOM    948  CB  LEU H 131      15.494   9.172  24.034  1.00 39.38           C  
ATOM    949  CG  LEU H 131      16.808   8.920  23.271  1.00 44.09           C  
ATOM    950  CD1 LEU H 131      17.996   9.587  23.981  1.00 43.86           C  
ATOM    951  CD2 LEU H 131      17.034   7.422  23.018  1.00 45.65           C  
ATOM    952  C   LEU H 131      13.078   8.888  24.233  1.00 39.02           C  
ATOM    953  O   LEU H 131      12.439   9.917  24.018  1.00 41.80           O  
ATOM    954  N   THR H 132      12.752   8.039  25.236  1.00 38.88           N  
ATOM    955  CA  THR H 132      11.605   8.320  26.058  1.00 40.05           C  
ATOM    956  CB  THR H 132      10.530   7.283  25.962  1.00 46.55           C  
ATOM    957  OG1 THR H 132      10.984   6.064  26.528  1.00115.46           O  
ATOM    958  CG2 THR H 132      10.180   7.073  24.479  1.00116.26           C  
ATOM    959  C   THR H 132      12.018   8.347  27.500  1.00 40.60           C  
ATOM    960  O   THR H 132      12.952   7.663  27.910  1.00 40.94           O  
ATOM    961  N   CYS H 133      11.314   9.163  28.309  1.00 41.78           N  
ATOM    962  CA  CYS H 133      11.570   9.278  29.718  0.90 42.44           C  
ATOM    963  CB  CYS H 133      12.057  10.694  30.088  0.90 44.74           C  
ATOM    964  SG  CYS H 133      12.245  11.005  31.867  0.90 48.59           S  
ATOM    965  C   CYS H 133      10.269   9.033  30.418  1.00 42.29           C  
ATOM    966  O   CYS H 133       9.304   9.764  30.207  1.00 43.51           O  
ATOM    967  N   LYS H 134      10.214   8.000  31.285  1.00 41.05           N  
ATOM    968  CA  LYS H 134       8.994   7.645  31.959  1.00 43.63           C  
ATOM    969  CB  LYS H 134       8.844   6.126  32.174  1.00 53.80           C  
ATOM    970  CG  LYS H 134       9.033   5.256  30.927  1.00 71.12           C  
ATOM    971  CD  LYS H 134       7.987   5.430  29.826  1.00 77.81           C  
ATOM    972  CE  LYS H 134       8.250   4.536  28.612  1.00 78.15           C  
ATOM    973  NZ  LYS H 134       7.217   4.762  27.579  1.00 83.44           N1+
ATOM    974  C   LYS H 134       9.053   8.218  33.342  1.00 44.51           C  
ATOM    975  O   LYS H 134       9.992   7.952  34.092  1.00 44.47           O  
ATOM    976  N   ALA H 135       8.028   9.001  33.729  1.00 43.79           N  
ATOM    977  CA  ALA H 135       8.017   9.596  35.033  1.00 43.21           C  
ATOM    978  CB  ALA H 135       7.519  11.052  35.030  1.00 46.23           C  
ATOM    979  C   ALA H 135       7.080   8.803  35.882  1.00 44.82           C  
ATOM    980  O   ALA H 135       6.042   8.338  35.415  1.00 45.86           O  
ATOM    981  N   SER H 136       7.453   8.594  37.160  1.00 46.57           N  
ATOM    982  CA  SER H 136       6.586   7.856  38.024  0.90 47.45           C  
ATOM    983  CB  SER H 136       6.960   6.366  38.113  0.90 43.07           C  
ATOM    984  OG  SER H 136       6.063   5.689  38.982  0.90 45.37           O  
ATOM    985  C   SER H 136       6.708   8.425  39.400  1.00 47.85           C  
ATOM    986  O   SER H 136       7.779   8.868  39.812  1.00 47.15           O  
ATOM    987  N   GLY H 137       5.530   8.498  40.044  1.00 29.82           N  
ATOM    988  CA  GLY H 137       5.375   9.106  41.317  1.00 31.17           C  
ATOM    989  C   GLY H 137       4.916  10.511  41.086  1.00 32.47           C  
ATOM    990  O   GLY H 137       4.596  11.217  42.041  1.00 33.12           O  
ATOM    991  N   PHE H 138       4.860  10.971  39.813  1.00 32.49           N  
ATOM    992  CA  PHE H 138       4.458  12.341  39.674  1.00 32.61           C  
ATOM    993  CB  PHE H 138       5.650  13.286  39.907  1.00 32.85           C  
ATOM    994  CG  PHE H 138       5.109  14.581  40.396  1.00 33.54           C  
ATOM    995  CD1 PHE H 138       4.768  14.701  41.721  1.00 33.84           C  
ATOM    996  CD2 PHE H 138       4.953  15.655  39.559  1.00 33.72           C  
ATOM    997  CE1 PHE H 138       4.264  15.871  42.225  1.00 34.04           C  
ATOM    998  CE2 PHE H 138       4.446  16.831  40.049  1.00 34.64           C  
ATOM    999  CZ  PHE H 138       4.108  16.936  41.378  1.00 35.22           C  
ATOM   1000  C   PHE H 138       3.921  12.562  38.283  1.00 32.92           C  
ATOM   1001  O   PHE H 138       4.193  11.792  37.361  1.00 33.38           O  
ATOM   1002  N   SER H 139       3.130  13.638  38.087  1.00 32.63           N  
ATOM   1003  CA  SER H 139       2.587  13.890  36.780  1.00 32.50           C  
ATOM   1004  CB  SER H 139       1.089  14.231  36.785  1.00 33.19           C  
ATOM   1005  OG  SER H 139       0.639  14.462  35.458  1.00 33.69           O  
ATOM   1006  C   SER H 139       3.304  15.048  36.149  1.00 32.46           C  
ATOM   1007  O   SER H 139       3.452  16.114  36.736  1.00 32.25           O  
ATOM   1008  N   PHE H 140       3.719  14.857  34.888  1.00 31.75           N  
ATOM   1009  CA  PHE H 140       4.440  15.786  34.052  1.00 31.63           C  
ATOM   1010  CB  PHE H 140       4.830  15.180  32.687  1.00 31.46           C  
ATOM   1011  CG  PHE H 140       5.484  16.225  31.838  1.00  0.00           C  
ATOM   1012  CD1 PHE H 140       6.846  16.425  31.874  1.00  0.00           C  
ATOM   1013  CD2 PHE H 140       4.728  17.008  30.993  1.00 31.38           C  
ATOM   1014  CE1 PHE H 140       7.439  17.386  31.089  1.00  0.00           C  
ATOM   1015  CE2 PHE H 140       5.316  17.973  30.210  1.00  0.00           C  
ATOM   1016  CZ  PHE H 140       6.675  18.165  30.257  1.00  0.00           C  
ATOM   1017  C   PHE H 140       3.580  16.976  33.790  1.00 32.69           C  
ATOM   1018  O   PHE H 140       4.090  18.041  33.447  1.00 32.89           O  
ATOM   1019  N   GLY H 141       2.250  16.781  33.832  1.00 33.02           N  
ATOM   1020  CA  GLY H 141       1.282  17.820  33.637  1.00 33.20           C  
ATOM   1021  C   GLY H 141       1.403  18.774  34.769  1.00 33.87           C  
ATOM   1022  O   GLY H 141       1.147  19.965  34.603  1.00 34.28           O  
ATOM   1023  N   ASN H 142       1.741  18.251  35.967  1.00 33.38           N  
ATOM   1024  CA  ASN H 142       1.913  19.101  37.114  1.00 33.52           C  
ATOM   1025  CB  ASN H 142       2.165  18.334  38.431  1.00 34.47           C  
ATOM   1026  CG  ASN H 142       1.856  19.255  39.615  1.00 34.73           C  
ATOM   1027  OD1 ASN H 142       0.797  19.876  39.677  1.00 37.47           O  
ATOM   1028  ND2 ASN H 142       2.791  19.344  40.597  1.00 36.79           N  
ATOM   1029  C   ASN H 142       3.097  19.959  36.812  1.00 33.92           C  
ATOM   1030  O   ASN H 142       4.027  19.532  36.129  1.00 33.62           O  
ATOM   1031  N   ASN H 143       3.097  21.193  37.347  1.00 32.97           N  
ATOM   1032  CA  ASN H 143       4.054  22.185  36.962  1.00 31.99           C  
ATOM   1033  CB  ASN H 143       3.638  23.604  37.379  1.00 33.02           C  
ATOM   1034  CG  ASN H 143       2.598  24.071  36.371  1.00 35.61           C  
ATOM   1035  OD1 ASN H 143       2.898  24.216  35.187  1.00 35.57           O  
ATOM   1036  ND2 ASN H 143       1.343  24.304  36.842  1.00 36.64           N  
ATOM   1037  C   ASN H 143       5.432  21.936  37.468  1.00 30.83           C  
ATOM   1038  O   ASN H 143       5.880  22.486  38.472  1.00 31.24           O  
ATOM   1039  N   TYR H 144       6.160  21.126  36.698  1.00 28.03           N  
ATOM   1040  CA  TYR H 144       7.547  20.897  36.898  1.00 26.28           C  
ATOM   1041  CB  TYR H 144       8.008  19.501  37.398  1.00 26.92           C  
ATOM   1042  CG  TYR H 144       7.790  19.231  38.857  1.00 28.29           C  
ATOM   1043  CD1 TYR H 144       8.123  20.153  39.819  1.00 29.18           C  
ATOM   1044  CD2 TYR H 144       7.339  18.006  39.280  1.00 28.50           C  
ATOM   1045  CE1 TYR H 144       7.967  19.915  41.161  1.00 30.01           C  
ATOM   1046  CE2 TYR H 144       7.177  17.748  40.621  1.00 29.76           C  
ATOM   1047  CZ  TYR H 144       7.481  18.699  41.564  1.00 31.43           C  
ATOM   1048  OH  TYR H 144       7.312  18.423  42.939  1.00 33.35           O  
ATOM   1049  C   TYR H 144       8.120  20.984  35.542  1.00 25.32           C  
ATOM   1050  O   TYR H 144       7.448  21.203  34.537  1.00 24.87           O  
ATOM   1051  N   ASP H 145       9.427  20.815  35.500  1.00 39.62           N  
ATOM   1052  CA  ASP H 145      10.128  20.967  34.263  1.00 38.65           C  
ATOM   1053  CB  ASP H 145      11.167  22.102  34.269  1.00 39.44           C  
ATOM   1054  CG  ASP H 145      10.428  23.432  34.316  1.00 51.14           C  
ATOM   1055  OD1 ASP H 145       9.171  23.410  34.249  1.00  0.00           O  
ATOM   1056  OD2 ASP H 145      11.112  24.485  34.415  1.00  0.00           O1-
ATOM   1057  C   ASP H 145      10.868  19.698  34.035  1.00 38.35           C  
ATOM   1058  O   ASP H 145      11.302  19.049  34.984  1.00 40.21           O  
ATOM   1059  N   MET H 146      11.016  19.301  32.759  1.00 35.73           N  
ATOM   1060  CA  MET H 146      11.770  18.121  32.472  1.00 34.61           C  
ATOM   1061  CB  MET H 146      10.961  17.022  31.758  1.00 33.49           C  
ATOM   1062  CG  MET H 146       9.800  16.479  32.595  1.00 42.66           C  
ATOM   1063  SD  MET H 146      10.293  15.715  34.169  1.00 26.94           S  
ATOM   1064  CE  MET H 146      11.157  14.310  33.409  1.00 27.08           C  
ATOM   1065  C   MET H 146      12.857  18.547  31.543  1.00 35.33           C  
ATOM   1066  O   MET H 146      12.619  19.308  30.606  1.00 35.20           O  
ATOM   1067  N   CYS H 147      14.095  18.079  31.782  1.00 32.77           N  
ATOM   1068  CA  CYS H 147      15.155  18.516  30.925  1.00 32.37           C  
ATOM   1069  CB  CYS H 147      16.091  19.543  31.587  1.00 32.77           C  
ATOM   1070  SG  CYS H 147      16.766  18.978  33.175  1.00  0.00           S  
ATOM   1071  C   CYS H 147      15.969  17.347  30.475  1.00 34.06           C  
ATOM   1072  O   CYS H 147      15.999  16.307  31.128  1.00 35.50           O  
ATOM   1073  N   TRP H 148      16.639  17.498  29.309  1.00 31.49           N  
ATOM   1074  CA  TRP H 148      17.472  16.455  28.785  1.00 30.42           C  
ATOM   1075  CB  TRP H 148      17.121  16.046  27.345  1.00 31.84           C  
ATOM   1076  CG  TRP H 148      15.808  15.312  27.228  1.00 33.93           C  
ATOM   1077  CD2 TRP H 148      15.679  13.885  27.307  1.00 34.18           C  
ATOM   1078  CD1 TRP H 148      14.550  15.803  27.032  1.00 34.69           C  
ATOM   1079  NE1 TRP H 148      13.646  14.769  26.983  1.00 37.05           N  
ATOM   1080  CE2 TRP H 148      14.327  13.583  27.151  1.00 34.51           C  
ATOM   1081  CE3 TRP H 148      16.613  12.907  27.494  1.00 34.24           C  
ATOM   1082  CZ2 TRP H 148      13.887  12.290  27.178  1.00 35.18           C  
ATOM   1083  CZ3 TRP H 148      16.165  11.605  27.521  1.00 34.36           C  
ATOM   1084  CH2 TRP H 148      14.830  11.304  27.367  1.00 35.64           C  
ATOM   1085  C   TRP H 148      18.890  16.942  28.789  1.00 33.23           C  
ATOM   1086  O   TRP H 148      19.176  18.087  28.440  1.00 34.15           O  
ATOM   1087  N   VAL H 149      19.819  16.063  29.216  1.00 33.98           N  
ATOM   1088  CA  VAL H 149      21.213  16.396  29.279  1.00 33.14           C  
ATOM   1089  CB  VAL H 149      21.713  16.568  30.687  1.00 40.48           C  
ATOM   1090  CG1 VAL H 149      23.225  16.847  30.654  1.00 44.46           C  
ATOM   1091  CG2 VAL H 149      20.893  17.677  31.365  1.00 43.47           C  
ATOM   1092  C   VAL H 149      21.952  15.240  28.688  1.00 32.71           C  
ATOM   1093  O   VAL H 149      21.522  14.094  28.809  1.00 33.99           O  
ATOM   1094  N   ARG H 150      23.086  15.496  28.008  1.00 34.06           N  
ATOM   1095  CA  ARG H 150      23.782  14.356  27.489  1.00 33.84           C  
ATOM   1096  CB  ARG H 150      23.767  14.192  25.958  1.00 34.62           C  
ATOM   1097  CG  ARG H 150      24.493  15.270  25.155  1.00 35.80           C  
ATOM   1098  CD  ARG H 150      24.411  15.002  23.650  1.00 36.22           C  
ATOM   1099  NE  ARG H 150      25.346  15.928  22.954  1.00 41.52           N  
ATOM   1100  CZ  ARG H 150      25.478  15.858  21.596  1.00 43.09           C  
ATOM   1101  NH1 ARG H 150      24.714  14.978  20.884  1.00 40.54           N1+
ATOM   1102  NH2 ARG H 150      26.369  16.665  20.951  1.00 47.20           N  
ATOM   1103  C   ARG H 150      25.205  14.430  27.923  1.00 35.29           C  
ATOM   1104  O   ARG H 150      25.688  15.476  28.359  1.00 35.22           O  
ATOM   1105  N   GLN H 151      25.895  13.274  27.863  1.00 38.73           N  
ATOM   1106  CA  GLN H 151      27.274  13.213  28.240  1.00 39.32           C  
ATOM   1107  CB  GLN H 151      27.457  12.717  29.686  1.00 29.75           C  
ATOM   1108  CG  GLN H 151      28.903  12.726  30.183  1.00 31.29           C  
ATOM   1109  CD  GLN H 151      28.888  12.322  31.652  1.00 31.53           C  
ATOM   1110  OE1 GLN H 151      28.373  11.268  32.019  1.00 33.37           O  
ATOM   1111  NE2 GLN H 151      29.463  13.192  32.523  1.00 30.44           N  
ATOM   1112  C   GLN H 151      27.958  12.243  27.324  1.00 41.66           C  
ATOM   1113  O   GLN H 151      27.650  11.053  27.312  1.00 41.37           O  
ATOM   1114  N   ALA H 152      28.935  12.738  26.543  1.00 44.10           N  
ATOM   1115  CA  ALA H 152      29.695  11.923  25.635  1.00 46.29           C  
ATOM   1116  CB  ALA H 152      30.586  12.757  24.697  1.00 36.79           C  
ATOM   1117  C   ALA H 152      30.572  11.041  26.479  1.00 49.33           C  
ATOM   1118  O   ALA H 152      30.754  11.310  27.665  1.00 48.94           O  
ATOM   1119  N   PRO H 153      31.138  10.002  25.915  1.00 53.86           N  
ATOM   1120  CA  PRO H 153      31.858   8.993  26.649  1.00 54.60           C  
ATOM   1121  CD  PRO H 153      31.207   9.806  24.475  1.00 63.30           C  
ATOM   1122  CB  PRO H 153      32.572   8.142  25.598  1.00 64.80           C  
ATOM   1123  CG  PRO H 153      31.770   8.385  24.304  1.00 66.03           C  
ATOM   1124  C   PRO H 153      32.783   9.468  27.735  1.00 55.84           C  
ATOM   1125  O   PRO H 153      32.618   9.024  28.867  1.00 57.39           O  
ATOM   1126  N   GLY H 154      33.754  10.355  27.476  1.00 56.27           N  
ATOM   1127  CA  GLY H 154      34.558  10.758  28.596  1.00 56.06           C  
ATOM   1128  C   GLY H 154      34.508  12.241  28.595  1.00 57.05           C  
ATOM   1129  O   GLY H 154      35.534  12.915  28.511  1.00 57.39           O  
ATOM   1130  N   LYS H 155      33.284  12.782  28.729  1.00 55.93           N  
ATOM   1131  CA  LYS H 155      33.124  14.198  28.629  1.00 56.06           C  
ATOM   1132  CB  LYS H 155      32.417  14.626  27.335  1.00 50.00           C  
ATOM   1133  CG  LYS H 155      33.097  14.080  26.081  1.00 53.52           C  
ATOM   1134  CD  LYS H 155      34.565  14.482  25.952  0.80 58.38           C  
ATOM   1135  CE  LYS H 155      35.266  13.823  24.764  0.75 55.34           C  
ATOM   1136  NZ  LYS H 155      36.679  14.258  24.705  0.75 58.65           N1+
ATOM   1137  C   LYS H 155      32.256  14.651  29.755  1.00 54.31           C  
ATOM   1138  O   LYS H 155      31.838  13.863  30.601  1.00 51.42           O  
ATOM   1139  N   GLY H 156      31.989  15.970  29.794  1.00 50.16           N  
ATOM   1140  CA  GLY H 156      31.191  16.546  30.836  1.00 47.40           C  
ATOM   1141  C   GLY H 156      29.754  16.537  30.424  1.00 45.81           C  
ATOM   1142  O   GLY H 156      29.396  16.023  29.365  1.00 47.03           O  
ATOM   1143  N   LEU H 157      28.889  17.111  31.283  1.00 43.18           N  
ATOM   1144  CA  LEU H 157      27.479  17.182  31.048  1.00 39.33           C  
ATOM   1145  CB  LEU H 157      26.669  17.355  32.342  1.00 29.97           C  
ATOM   1146  CG  LEU H 157      26.840  16.180  33.322  1.00 29.07           C  
ATOM   1147  CD1 LEU H 157      26.017  16.387  34.600  1.00 29.17           C  
ATOM   1148  CD2 LEU H 157      26.544  14.837  32.643  1.00 31.10           C  
ATOM   1149  C   LEU H 157      27.184  18.356  30.167  1.00 38.45           C  
ATOM   1150  O   LEU H 157      27.835  19.396  30.267  1.00 39.27           O  
ATOM   1151  N   GLU H 158      26.187  18.199  29.268  1.00 37.16           N  
ATOM   1152  CA  GLU H 158      25.750  19.260  28.399  1.00 38.32           C  
ATOM   1153  CB  GLU H 158      26.042  19.041  26.904  1.00 57.51           C  
ATOM   1154  CG  GLU H 158      27.480  19.282  26.459  1.00 65.91           C  
ATOM   1155  CD  GLU H 158      27.540  19.014  24.962  1.00 71.97           C  
ATOM   1156  OE1 GLU H 158      26.874  18.044  24.509  1.00 74.77           O  
ATOM   1157  OE2 GLU H 158      28.244  19.776  24.247  1.00 89.40           O1-
ATOM   1158  C   GLU H 158      24.256  19.303  28.458  1.00 37.16           C  
ATOM   1159  O   GLU H 158      23.602  18.267  28.334  1.00 37.46           O  
ATOM   1160  N   TRP H 159      23.677  20.508  28.632  1.00 36.30           N  
ATOM   1161  CA  TRP H 159      22.246  20.644  28.680  1.00 35.14           C  
ATOM   1162  CB  TRP H 159      21.811  21.906  29.448  1.00 34.06           C  
ATOM   1163  CG  TRP H 159      20.323  22.106  29.611  1.00 33.30           C  
ATOM   1164  CD2 TRP H 159      19.570  23.129  28.940  1.00 34.28           C  
ATOM   1165  CD1 TRP H 159      19.444  21.444  30.418  1.00 34.10           C  
ATOM   1166  NE1 TRP H 159      18.188  21.989  30.290  1.00 35.18           N  
ATOM   1167  CE2 TRP H 159      18.253  23.028  29.385  1.00 34.13           C  
ATOM   1168  CE3 TRP H 159      19.950  24.080  28.035  1.00 33.48           C  
ATOM   1169  CZ2 TRP H 159      17.288  23.882  28.930  1.00 34.09           C  
ATOM   1170  CZ3 TRP H 159      18.974  24.933  27.571  1.00 34.15           C  
ATOM   1171  CH2 TRP H 159      17.670  24.835  28.011  1.00 35.00           C  
ATOM   1172  C   TRP H 159      21.743  20.737  27.263  1.00 34.12           C  
ATOM   1173  O   TRP H 159      22.293  21.484  26.459  1.00 34.52           O  
ATOM   1174  N   ILE H 160      20.792  19.852  26.881  1.00 31.69           N  
ATOM   1175  CA  ILE H 160      20.158  19.868  25.582  1.00 32.06           C  
ATOM   1176  CB  ILE H 160      19.714  18.497  25.162  1.00 31.49           C  
ATOM   1177  CG1 ILE H 160      20.939  17.572  25.077  1.00 31.22           C  
ATOM   1178  CG2 ILE H 160      18.945  18.615  23.835  1.00 32.22           C  
ATOM   1179  CD1 ILE H 160      20.583  16.092  24.959  1.00 15.20           C  
ATOM   1180  C   ILE H 160      18.973  20.786  25.498  1.00 33.50           C  
ATOM   1181  O   ILE H 160      18.901  21.659  24.634  1.00 35.05           O  
ATOM   1182  N   GLY H 161      18.007  20.616  26.428  1.00 33.13           N  
ATOM   1183  CA  GLY H 161      16.794  21.380  26.341  1.00 32.08           C  
ATOM   1184  C   GLY H 161      15.888  21.008  27.472  1.00 34.16           C  
ATOM   1185  O   GLY H 161      16.162  20.079  28.227  1.00 35.85           O  
ATOM   1186  N   CYS H 162      14.766  21.746  27.609  1.00 35.28           N  
ATOM   1187  CA  CYS H 162      13.842  21.490  28.677  1.00 35.46           C  
ATOM   1188  CB  CYS H 162      14.064  22.419  29.881  1.00 30.16           C  
ATOM   1189  SG  CYS H 162      12.925  22.088  31.251  1.00  0.00           S  
ATOM   1190  C   CYS H 162      12.459  21.736  28.153  1.00 35.68           C  
ATOM   1191  O   CYS H 162      12.281  22.454  27.173  1.00 36.70           O  
ATOM   1192  N   ILE H 163      11.434  21.101  28.766  1.00 35.22           N  
ATOM   1193  CA  ILE H 163      10.077  21.366  28.366  1.00 36.40           C  
ATOM   1194  CB  ILE H 163       9.403  20.269  27.593  1.00 38.43           C  
ATOM   1195  CG1 ILE H 163       9.274  18.994  28.439  1.00 38.04           C  
ATOM   1196  CG2 ILE H 163      10.165  20.078  26.276  1.00 39.19           C  
ATOM   1197  CD1 ILE H 163      10.612  18.386  28.847  1.00 44.25           C  
ATOM   1198  C   ILE H 163       9.272  21.569  29.605  1.00 38.55           C  
ATOM   1199  O   ILE H 163       9.459  20.877  30.604  1.00 40.19           O  
ATOM   1200  N   GLU H 164       8.354  22.553  29.593  1.00 39.61           N  
ATOM   1201  CA  GLU H 164       7.543  22.681  30.764  1.00 40.18           C  
ATOM   1202  CB  GLU H 164       7.077  24.112  31.074  1.00 38.59           C  
ATOM   1203  CG  GLU H 164       8.187  25.072  31.498  1.00 46.58           C  
ATOM   1204  CD  GLU H 164       7.513  26.364  31.936  1.00  0.00           C  
ATOM   1205  OE1 GLU H 164       6.376  26.278  32.474  1.00  0.00           O  
ATOM   1206  OE2 GLU H 164       8.121  27.449  31.746  1.00  0.00           O1-
ATOM   1207  C   GLU H 164       6.316  21.876  30.502  1.00 41.25           C  
ATOM   1208  O   GLU H 164       5.410  22.313  29.795  1.00 42.51           O  
ATOM   1209  N   THR H 165       5.823  21.496  31.711  1.00 39.66           N  
ATOM   1210  CA  THR H 165       4.344  21.522  31.613  1.00 41.25           C  
ATOM   1211  CB  THR H 165       3.622  20.543  32.468  1.00 57.00           C  
ATOM   1212  OG1 THR H 165       2.267  20.440  32.054  1.00  0.00           O  
ATOM   1213  CG2 THR H 165       3.671  21.068  33.906  1.00  0.00           C  
ATOM   1214  C   THR H 165       3.883  22.868  32.142  1.00 42.31           C  
ATOM   1215  O   THR H 165       4.573  23.484  32.951  1.00 45.02           O  
ATOM   1216  N   GLY H 166       2.691  23.369  31.719  1.00 42.10           N  
ATOM   1217  CA  GLY H 166       2.239  24.640  32.241  1.00 46.87           C  
ATOM   1218  C   GLY H 166       1.016  25.126  31.510  1.00 46.25           C  
ATOM   1219  O   GLY H 166       0.239  24.349  30.956  1.00 44.45           O  
ATOM   1220  N   SER H 167       0.816  26.463  31.519  1.00 42.06           N  
ATOM   1221  CA  SER H 167      -0.318  27.073  30.885  1.00 44.23           C  
ATOM   1222  CB  SER H 167      -0.268  28.609  30.941  1.00 56.41           C  
ATOM   1223  OG  SER H 167      -0.219  29.044  32.291  1.00 57.68           O  
ATOM   1224  C   SER H 167      -0.254  26.677  29.449  1.00 45.47           C  
ATOM   1225  O   SER H 167      -1.247  26.262  28.856  1.00 45.73           O  
ATOM   1226  N   SER H 168       0.949  26.780  28.857  1.00 43.12           N  
ATOM   1227  CA  SER H 168       1.145  26.397  27.490  1.00 44.14           C  
ATOM   1228  CB  SER H 168       1.613  27.554  26.590  1.00 54.23           C  
ATOM   1229  OG  SER H 168       2.910  27.981  26.978  1.00  0.00           O  
ATOM   1230  C   SER H 168       2.253  25.392  27.507  1.00 42.51           C  
ATOM   1231  O   SER H 168       2.860  25.170  28.553  1.00 42.17           O  
ATOM   1232  N   ASP H 169       2.512  24.733  26.356  1.00 43.75           N  
ATOM   1233  CA  ASP H 169       3.584  23.776  26.250  1.00 41.52           C  
ATOM   1234  CB  ASP H 169       3.317  22.711  25.166  1.00 44.80           C  
ATOM   1235  CG  ASP H 169       4.250  21.522  25.363  1.00 57.17           C  
ATOM   1236  OD1 ASP H 169       4.631  21.252  26.534  1.00  0.00           O  
ATOM   1237  OD2 ASP H 169       4.593  20.867  24.342  1.00  0.00           O1-
ATOM   1238  C   ASP H 169       4.764  24.580  25.814  1.00 40.72           C  
ATOM   1239  O   ASP H 169       4.706  25.265  24.792  1.00 43.73           O  
ATOM   1240  N   SER H 170       5.877  24.546  26.566  1.00 46.57           N  
ATOM   1241  CA  SER H 170       6.906  25.440  26.143  1.00 45.99           C  
ATOM   1242  CB  SER H 170       7.043  26.693  27.027  1.00 42.02           C  
ATOM   1243  OG  SER H 170       5.873  27.492  26.927  1.00 88.46           O  
ATOM   1244  C   SER H 170       8.194  24.697  26.189  1.00 44.54           C  
ATOM   1245  O   SER H 170       8.491  23.993  27.152  1.00 42.41           O  
ATOM   1246  N   ALA H 171       9.011  24.851  25.133  1.00 42.43           N  
ATOM   1247  CA  ALA H 171      10.252  24.148  25.114  1.00 39.80           C  
ATOM   1248  CB  ALA H 171      10.367  23.117  23.979  1.00 45.06           C  
ATOM   1249  C   ALA H 171      11.348  25.145  24.932  1.00 40.63           C  
ATOM   1250  O   ALA H 171      11.149  26.235  24.396  1.00 43.29           O  
ATOM   1251  N   ALA H 172      12.544  24.800  25.439  1.00 40.54           N  
ATOM   1252  CA  ALA H 172      13.682  25.650  25.263  1.00 40.47           C  
ATOM   1253  CB  ALA H 172      14.104  26.381  26.548  1.00 40.89           C  
ATOM   1254  C   ALA H 172      14.806  24.748  24.869  1.00 41.00           C  
ATOM   1255  O   ALA H 172      14.949  23.656  25.419  1.00 41.98           O  
ATOM   1256  N   TYR H 173      15.644  25.181  23.905  1.00 42.92           N  
ATOM   1257  CA  TYR H 173      16.694  24.305  23.471  1.00 40.65           C  
ATOM   1258  CB  TYR H 173      16.568  23.783  22.026  1.00 44.37           C  
ATOM   1259  CG  TYR H 173      15.329  22.972  21.857  1.00 42.61           C  
ATOM   1260  CD1 TYR H 173      15.245  21.692  22.351  1.00 42.87           C  
ATOM   1261  CD2 TYR H 173      14.241  23.501  21.207  1.00 42.44           C  
ATOM   1262  CE1 TYR H 173      14.098  20.951  22.188  1.00 44.30           C  
ATOM   1263  CE2 TYR H 173      13.093  22.766  21.039  1.00 44.87           C  
ATOM   1264  CZ  TYR H 173      13.020  21.488  21.528  1.00 45.47           C  
ATOM   1265  OH  TYR H 173      11.838  20.740  21.353  1.00 46.90           O  
ATOM   1266  C   TYR H 173      17.991  25.039  23.502  1.00 41.11           C  
ATOM   1267  O   TYR H 173      18.037  26.267  23.483  1.00 42.98           O  
ATOM   1268  N   ALA H 174      19.093  24.269  23.572  1.00 41.67           N  
ATOM   1269  CA  ALA H 174      20.398  24.851  23.547  1.00 41.60           C  
ATOM   1270  CB  ALA H 174      21.521  23.850  23.872  1.00 36.51           C  
ATOM   1271  C   ALA H 174      20.590  25.359  22.161  1.00 44.76           C  
ATOM   1272  O   ALA H 174      20.044  24.811  21.204  1.00 45.68           O  
ATOM   1273  N   THR H 175      21.392  26.427  22.017  1.00 49.03           N  
ATOM   1274  CA  THR H 175      21.532  27.039  20.734  1.00 50.18           C  
ATOM   1275  CB  THR H 175      22.419  28.248  20.760  1.00 54.93           C  
ATOM   1276  OG1 THR H 175      21.882  29.218  21.650  1.00 27.73           O  
ATOM   1277  CG2 THR H 175      22.497  28.830  19.338  1.00 29.42           C  
ATOM   1278  C   THR H 175      22.069  26.033  19.762  1.00 50.70           C  
ATOM   1279  O   THR H 175      21.618  25.970  18.619  1.00 54.21           O  
ATOM   1280  N   TRP H 176      23.042  25.207  20.185  1.00 49.98           N  
ATOM   1281  CA  TRP H 176      23.620  24.243  19.288  1.00 50.41           C  
ATOM   1282  CB  TRP H 176      24.869  23.556  19.875  1.00 78.87           C  
ATOM   1283  CG  TRP H 176      24.655  22.862  21.196  1.00 92.44           C  
ATOM   1284  CD2 TRP H 176      24.408  21.456  21.348  1.00 99.98           C  
ATOM   1285  CD1 TRP H 176      24.685  23.387  22.454  1.00101.21           C  
ATOM   1286  NE1 TRP H 176      24.458  22.399  23.382  1.00100.80           N  
ATOM   1287  CE2 TRP H 176      24.292  21.203  22.714  1.00 99.41           C  
ATOM   1288  CE3 TRP H 176      24.295  20.455  20.423  1.00101.27           C  
ATOM   1289  CZ2 TRP H 176      24.057  19.943  23.182  1.00 99.71           C  
ATOM   1290  CZ3 TRP H 176      24.054  19.185  20.898  1.00103.39           C  
ATOM   1291  CH2 TRP H 176      23.937  18.936  22.250  1.00103.75           C  
ATOM   1292  C   TRP H 176      22.613  23.197  18.862  1.00 50.75           C  
ATOM   1293  O   TRP H 176      22.579  22.805  17.697  1.00 53.03           O  
ATOM   1294  N   ALA H 177      21.772  22.719  19.803  1.00 51.52           N  
ATOM   1295  CA  ALA H 177      20.773  21.684  19.648  1.00 53.61           C  
ATOM   1296  CB  ALA H 177      20.143  21.281  20.992  1.00 36.55           C  
ATOM   1297  C   ALA H 177      19.646  22.078  18.731  1.00 55.08           C  
ATOM   1298  O   ALA H 177      18.973  21.208  18.184  1.00 55.45           O  
ATOM   1299  N   LYS H 178      19.349  23.385  18.602  1.00 56.28           N  
ATOM   1300  CA  LYS H 178      18.192  23.826  17.862  0.90 59.24           C  
ATOM   1301  CB  LYS H 178      18.091  25.358  17.729  0.90 72.49           C  
ATOM   1302  CG  LYS H 178      17.903  26.097  19.056  0.90 75.46           C  
ATOM   1303  CD  LYS H 178      18.103  27.611  18.936  0.88 87.20           C  
ATOM   1304  CE  LYS H 178      17.922  28.369  20.253  0.88 89.98           C  
ATOM   1305  NZ  LYS H 178      18.157  29.816  20.042  0.88 93.42           N1+
ATOM   1306  C   LYS H 178      18.147  23.273  16.478  1.00 59.43           C  
ATOM   1307  O   LYS H 178      19.111  23.337  15.714  1.00 61.21           O  
ATOM   1308  N   GLY H 179      16.967  22.709  16.146  1.00 58.20           N  
ATOM   1309  CA  GLY H 179      16.634  22.192  14.854  1.00 57.70           C  
ATOM   1310  C   GLY H 179      16.848  20.718  14.862  1.00 55.92           C  
ATOM   1311  O   GLY H 179      16.049  19.958  14.320  1.00 59.61           O  
ATOM   1312  N   ARG H 180      17.954  20.283  15.486  1.00 53.52           N  
ATOM   1313  CA  ARG H 180      18.323  18.902  15.539  1.00 51.75           C  
ATOM   1314  CB  ARG H 180      19.755  18.700  16.054  1.00 49.89           C  
ATOM   1315  CG  ARG H 180      20.796  19.427  15.203  1.00 53.30           C  
ATOM   1316  CD  ARG H 180      22.232  19.179  15.656  1.00 52.75           C  
ATOM   1317  NE  ARG H 180      22.660  17.894  15.044  1.00 54.70           N  
ATOM   1318  CZ  ARG H 180      23.732  17.215  15.544  1.00 52.68           C  
ATOM   1319  NH1 ARG H 180      24.394  17.681  16.642  1.00 50.83           N1+
ATOM   1320  NH2 ARG H 180      24.139  16.064  14.936  1.00 53.34           N  
ATOM   1321  C   ARG H 180      17.411  18.133  16.445  1.00 51.60           C  
ATOM   1322  O   ARG H 180      17.085  16.981  16.165  1.00 54.45           O  
ATOM   1323  N   PHE H 181      16.972  18.740  17.565  1.00 48.76           N  
ATOM   1324  CA  PHE H 181      16.237  17.981  18.538  1.00 47.14           C  
ATOM   1325  CB  PHE H 181      16.885  18.031  19.933  1.00 41.38           C  
ATOM   1326  CG  PHE H 181      18.189  17.306  19.890  1.00 42.98           C  
ATOM   1327  CD1 PHE H 181      19.299  17.868  19.306  1.00 42.51           C  
ATOM   1328  CD2 PHE H 181      18.309  16.060  20.458  1.00 44.10           C  
ATOM   1329  CE1 PHE H 181      20.498  17.193  19.276  1.00 43.07           C  
ATOM   1330  CE2 PHE H 181      19.506  15.383  20.431  1.00 43.03           C  
ATOM   1331  CZ  PHE H 181      20.606  15.945  19.837  1.00 44.09           C  
ATOM   1332  C   PHE H 181      14.849  18.518  18.702  1.00 47.04           C  
ATOM   1333  O   PHE H 181      14.573  19.685  18.432  1.00 47.95           O  
ATOM   1334  N   THR H 182      13.924  17.632  19.130  1.00 45.30           N  
ATOM   1335  CA  THR H 182      12.573  18.021  19.402  1.00 45.91           C  
ATOM   1336  CB  THR H 182      11.607  17.567  18.349  1.00 37.13           C  
ATOM   1337  OG1 THR H 182      11.987  18.082  17.080  1.00 37.95           O  
ATOM   1338  CG2 THR H 182      10.201  18.067  18.724  1.00 34.10           C  
ATOM   1339  C   THR H 182      12.177  17.354  20.683  1.00 45.58           C  
ATOM   1340  O   THR H 182      12.421  16.162  20.871  1.00 48.41           O  
ATOM   1341  N   ILE H 183      11.548  18.109  21.605  1.00 43.97           N  
ATOM   1342  CA  ILE H 183      11.135  17.522  22.849  1.00 42.01           C  
ATOM   1343  CB  ILE H 183      11.673  18.215  24.063  1.00 43.40           C  
ATOM   1344  CG1 ILE H 183      13.209  18.252  24.037  1.00 51.68           C  
ATOM   1345  CG2 ILE H 183      11.117  17.474  25.291  1.00 52.27           C  
ATOM   1346  CD1 ILE H 183      13.808  19.189  25.085  1.00 44.29           C  
ATOM   1347  C   ILE H 183       9.644  17.640  22.908  1.00 43.95           C  
ATOM   1348  O   ILE H 183       9.086  18.678  22.557  1.00 46.95           O  
ATOM   1349  N   SER H 184       8.956  16.558  23.334  1.00 43.54           N  
ATOM   1350  CA  SER H 184       7.523  16.598  23.404  1.00 42.26           C  
ATOM   1351  CB  SER H 184       6.832  15.984  22.174  1.00 45.32           C  
ATOM   1352  OG  SER H 184       7.135  16.738  21.009  1.00 55.94           O  
ATOM   1353  C   SER H 184       7.083  15.779  24.575  1.00 43.28           C  
ATOM   1354  O   SER H 184       7.857  15.014  25.144  1.00 44.00           O  
ATOM   1355  N   LYS H 185       5.818  15.963  24.999  1.00 24.82           N  
ATOM   1356  CA  LYS H 185       5.287  15.147  26.050  1.00 24.87           C  
ATOM   1357  CB  LYS H 185       5.122  15.915  27.380  1.00 25.69           C  
ATOM   1358  CG  LYS H 185       4.543  17.334  27.277  1.00 19.25           C  
ATOM   1359  CD  LYS H 185       3.033  17.424  27.055  1.00 19.70           C  
ATOM   1360  CE  LYS H 185       2.212  17.082  28.299  1.00 23.64           C  
ATOM   1361  NZ  LYS H 185       0.767  17.248  28.019  1.00 21.51           N1+
ATOM   1362  C   LYS H 185       3.968  14.622  25.573  1.00 27.24           C  
ATOM   1363  O   LYS H 185       2.920  14.852  26.168  1.00 31.29           O  
ATOM   1364  N   THR H 186       3.999  13.846  24.476  1.00 61.94           N  
ATOM   1365  CA  THR H 186       2.806  13.328  23.882  1.00 63.11           C  
ATOM   1366  CB  THR H 186       3.078  12.580  22.611  1.00 47.17           C  
ATOM   1367  OG1 THR H 186       3.861  11.426  22.879  1.00 63.26           O  
ATOM   1368  CG2 THR H 186       3.832  13.516  21.652  1.00 57.73           C  
ATOM   1369  C   THR H 186       2.136  12.369  24.810  1.00 62.33           C  
ATOM   1370  O   THR H 186       0.930  12.459  25.029  1.00 63.76           O  
ATOM   1371  N   SER H 187       2.906  11.444  25.412  1.00 54.77           N  
ATOM   1372  CA  SER H 187       2.291  10.410  26.191  1.00 55.25           C  
ATOM   1373  CB  SER H 187       3.195   9.182  26.406  1.00 61.61           C  
ATOM   1374  OG  SER H 187       2.522   8.197  27.178  1.00 86.95           O  
ATOM   1375  C   SER H 187       1.883  10.946  27.521  1.00 54.53           C  
ATOM   1376  O   SER H 187       2.275  12.036  27.932  1.00 54.96           O  
ATOM   1377  N   SER H 188       1.060  10.153  28.230  1.00 32.96           N  
ATOM   1378  CA  SER H 188       0.517  10.571  29.482  1.00 33.43           C  
ATOM   1379  CB  SER H 188      -0.329   9.468  30.143  1.00 35.33           C  
ATOM   1380  OG  SER H 188       0.455   8.303  30.354  1.00 27.97           O  
ATOM   1381  C   SER H 188       1.618  10.950  30.409  1.00 32.81           C  
ATOM   1382  O   SER H 188       1.762  12.119  30.758  1.00 35.42           O  
ATOM   1383  N   THR H 189       2.453   9.990  30.831  1.00 53.89           N  
ATOM   1384  CA  THR H 189       3.445  10.424  31.761  1.00 51.60           C  
ATOM   1385  CB  THR H 189       3.373   9.677  33.059  1.00 44.76           C  
ATOM   1386  OG1 THR H 189       2.073   9.808  33.613  1.00 68.52           O  
ATOM   1387  CG2 THR H 189       4.407  10.267  34.033  1.00 68.10           C  
ATOM   1388  C   THR H 189       4.792  10.182  31.170  1.00 50.57           C  
ATOM   1389  O   THR H 189       5.591   9.421  31.714  1.00 51.22           O  
ATOM   1390  N   THR H 190       5.097  10.838  30.037  1.00 46.52           N  
ATOM   1391  CA  THR H 190       6.411  10.630  29.520  1.00 46.01           C  
ATOM   1392  CB  THR H 190       6.513   9.490  28.557  1.00 47.91           C  
ATOM   1393  OG1 THR H 190       5.725   9.753  27.409  1.00 49.87           O  
ATOM   1394  CG2 THR H 190       6.026   8.209  29.252  1.00 48.86           C  
ATOM   1395  C   THR H 190       6.847  11.853  28.787  1.00 46.09           C  
ATOM   1396  O   THR H 190       6.033  12.661  28.345  1.00 46.21           O  
ATOM   1397  N   VAL H 191       8.179  12.014  28.670  1.00 44.73           N  
ATOM   1398  CA  VAL H 191       8.758  13.078  27.904  1.00 42.26           C  
ATOM   1399  CB  VAL H 191       9.712  13.959  28.657  1.00 41.88           C  
ATOM   1400  CG1 VAL H 191      10.284  14.992  27.674  1.00 53.91           C  
ATOM   1401  CG2 VAL H 191       8.992  14.602  29.845  1.00 54.22           C  
ATOM   1402  C   VAL H 191       9.588  12.386  26.876  1.00 42.86           C  
ATOM   1403  O   VAL H 191      10.210  11.362  27.159  1.00 43.82           O  
ATOM   1404  N   THR H 192       9.624  12.940  25.652  1.00 42.61           N  
ATOM   1405  CA  THR H 192      10.321  12.296  24.579  1.00 41.19           C  
ATOM   1406  CB  THR H 192       9.398  11.982  23.444  1.00 38.99           C  
ATOM   1407  OG1 THR H 192       8.383  11.089  23.866  1.00 90.81           O  
ATOM   1408  CG2 THR H 192      10.198  11.367  22.303  1.00 91.88           C  
ATOM   1409  C   THR H 192      11.358  13.227  24.032  1.00 40.99           C  
ATOM   1410  O   THR H 192      11.242  14.444  24.150  1.00 45.75           O  
ATOM   1411  N   LEU H 193      12.434  12.655  23.446  1.00 37.61           N  
ATOM   1412  CA  LEU H 193      13.440  13.461  22.818  1.00 38.05           C  
ATOM   1413  CB  LEU H 193      14.781  13.438  23.570  1.00 38.44           C  
ATOM   1414  CG  LEU H 193      15.870  14.303  22.913  1.00 39.78           C  
ATOM   1415  CD1 LEU H 193      15.544  15.800  23.042  1.00 44.29           C  
ATOM   1416  CD2 LEU H 193      17.267  13.945  23.436  1.00 42.47           C  
ATOM   1417  C   LEU H 193      13.692  12.876  21.458  1.00 40.96           C  
ATOM   1418  O   LEU H 193      14.160  11.744  21.344  1.00 41.99           O  
ATOM   1419  N   GLN H 194      13.393  13.641  20.385  1.00 41.60           N  
ATOM   1420  CA  GLN H 194      13.656  13.155  19.056  1.00 41.43           C  
ATOM   1421  CB  GLN H 194      12.656  13.576  17.969  1.00 41.29           C  
ATOM   1422  CG  GLN H 194      11.336  12.822  17.978  1.00 46.88           C  
ATOM   1423  CD  GLN H 194      10.521  13.361  16.811  1.00 54.70           C  
ATOM   1424  OE1 GLN H 194       9.331  13.082  16.684  1.00 61.28           O  
ATOM   1425  NE2 GLN H 194      11.182  14.160  15.931  1.00 62.20           N  
ATOM   1426  C   GLN H 194      14.943  13.738  18.599  1.00 41.51           C  
ATOM   1427  O   GLN H 194      15.193  14.934  18.740  1.00 43.17           O  
ATOM   1428  N   MET H 195      15.795  12.881  18.019  1.00 41.22           N  
ATOM   1429  CA  MET H 195      17.054  13.340  17.533  1.00 41.08           C  
ATOM   1430  CB  MET H 195      18.211  12.526  18.130  1.00 40.25           C  
ATOM   1431  CG  MET H 195      18.227  12.593  19.660  1.00 45.82           C  
ATOM   1432  SD  MET H 195      19.476  11.545  20.463  1.00 27.10           S  
ATOM   1433  CE  MET H 195      18.711   9.974  19.973  1.00 19.78           C  
ATOM   1434  C   MET H 195      17.025  13.112  16.063  1.00 43.57           C  
ATOM   1435  O   MET H 195      16.860  11.987  15.595  1.00 46.01           O  
ATOM   1436  N   THR H 196      17.198  14.190  15.287  1.00 44.31           N  
ATOM   1437  CA  THR H 196      17.125  14.050  13.868  1.00 46.65           C  
ATOM   1438  CB  THR H 196      16.202  15.059  13.251  1.00 49.45           C  
ATOM   1439  OG1 THR H 196      15.997  14.770  11.879  1.00 69.95           O  
ATOM   1440  CG2 THR H 196      16.798  16.466  13.433  1.00 70.50           C  
ATOM   1441  C   THR H 196      18.503  14.240  13.310  1.00 47.67           C  
ATOM   1442  O   THR H 196      19.348  14.884  13.931  1.00 49.55           O  
ATOM   1443  N   SER H 197      18.776  13.636  12.133  1.00 47.58           N  
ATOM   1444  CA  SER H 197      20.040  13.771  11.460  1.00 47.97           C  
ATOM   1445  CB  SER H 197      20.245  15.166  10.835  1.00 64.33           C  
ATOM   1446  OG  SER H 197      21.505  15.240  10.185  1.00 75.17           O  
ATOM   1447  C   SER H 197      21.165  13.516  12.414  1.00 47.32           C  
ATOM   1448  O   SER H 197      22.028  14.372  12.602  1.00 48.17           O  
ATOM   1449  N   LEU H 198      21.186  12.319  13.032  1.00 46.33           N  
ATOM   1450  CA  LEU H 198      22.183  11.975  14.006  1.00 44.33           C  
ATOM   1451  CB  LEU H 198      21.880  10.631  14.690  1.00 46.36           C  
ATOM   1452  CG  LEU H 198      20.573  10.652  15.505  1.00 44.93           C  
ATOM   1453  CD1 LEU H 198      20.297   9.296  16.173  1.00 26.48           C  
ATOM   1454  CD2 LEU H 198      20.580  11.808  16.518  1.00 26.61           C  
ATOM   1455  C   LEU H 198      23.523  11.856  13.347  1.00 47.11           C  
ATOM   1456  O   LEU H 198      23.637  11.416  12.204  1.00 47.88           O  
ATOM   1457  N   THR H 199      24.581  12.271  14.076  1.00 49.93           N  
ATOM   1458  CA  THR H 199      25.931  12.175  13.596  1.00 50.54           C  
ATOM   1459  CB  THR H 199      26.605  13.496  13.359  1.00 51.82           C  
ATOM   1460  OG1 THR H 199      26.723  14.213  14.578  1.00 58.87           O  
ATOM   1461  CG2 THR H 199      25.778  14.300  12.342  1.00 59.72           C  
ATOM   1462  C   THR H 199      26.717  11.469  14.659  1.00 50.14           C  
ATOM   1463  O   THR H 199      26.197  11.162  15.728  1.00 48.45           O  
ATOM   1464  N   ALA H 200      28.007  11.201  14.382  1.00 51.17           N  
ATOM   1465  CA  ALA H 200      28.871  10.471  15.269  1.00 50.01           C  
ATOM   1466  CB  ALA H 200      30.293  10.303  14.706  1.00 52.19           C  
ATOM   1467  C   ALA H 200      28.990  11.208  16.569  1.00 48.98           C  
ATOM   1468  O   ALA H 200      29.058  10.596  17.633  1.00 45.22           O  
ATOM   1469  N   ALA H 201      29.005  12.550  16.505  1.00 49.48           N  
ATOM   1470  CA  ALA H 201      29.185  13.419  17.634  1.00 48.28           C  
ATOM   1471  CB  ALA H 201      29.146  14.910  17.255  1.00 67.70           C  
ATOM   1472  C   ALA H 201      28.093  13.183  18.632  1.00 45.66           C  
ATOM   1473  O   ALA H 201      28.287  13.399  19.826  1.00 44.46           O  
ATOM   1474  N   ASP H 202      26.903  12.782  18.155  1.00 42.72           N  
ATOM   1475  CA  ASP H 202      25.727  12.554  18.950  1.00 41.26           C  
ATOM   1476  CB  ASP H 202      24.477  12.285  18.100  1.00 45.04           C  
ATOM   1477  CG  ASP H 202      24.091  13.599  17.437  1.00 46.90           C  
ATOM   1478  OD1 ASP H 202      24.342  14.669  18.053  0.98 46.19           O  
ATOM   1479  OD2 ASP H 202      23.547  13.552  16.302  1.00 48.51           O1-
ATOM   1480  C   ASP H 202      25.902  11.392  19.887  1.00 40.71           C  
ATOM   1481  O   ASP H 202      25.123  11.250  20.828  1.00 40.03           O  
ATOM   1482  N   THR H 203      26.867  10.488  19.630  1.00 40.27           N  
ATOM   1483  CA  THR H 203      27.041   9.357  20.500  1.00 39.05           C  
ATOM   1484  CB  THR H 203      28.222   8.505  20.129  1.00 39.65           C  
ATOM   1485  OG1 THR H 203      28.089   8.040  18.794  1.00 43.00           O  
ATOM   1486  CG2 THR H 203      28.304   7.313  21.098  1.00 38.88           C  
ATOM   1487  C   THR H 203      27.261   9.863  21.894  1.00 39.53           C  
ATOM   1488  O   THR H 203      28.182  10.637  22.149  1.00 39.57           O  
ATOM   1489  N   ALA H 204      26.398   9.435  22.840  1.00 39.25           N  
ATOM   1490  CA  ALA H 204      26.523   9.888  24.194  1.00 37.02           C  
ATOM   1491  CB  ALA H 204      26.357  11.410  24.343  1.00 40.07           C  
ATOM   1492  C   ALA H 204      25.440   9.247  24.998  1.00 35.66           C  
ATOM   1493  O   ALA H 204      24.578   8.547  24.468  1.00 35.79           O  
ATOM   1494  N   THR H 205      25.475   9.458  26.325  1.00 35.36           N  
ATOM   1495  CA  THR H 205      24.442   8.934  27.158  1.00 35.09           C  
ATOM   1496  CB  THR H 205      24.956   8.421  28.472  1.00 31.74           C  
ATOM   1497  OG1 THR H 205      23.960   7.659  29.136  1.00 34.88           O  
ATOM   1498  CG2 THR H 205      25.397   9.612  29.334  1.00 33.22           C  
ATOM   1499  C   THR H 205      23.511  10.082  27.392  1.00 34.48           C  
ATOM   1500  O   THR H 205      23.958  11.205  27.620  1.00 35.91           O  
ATOM   1501  N   TYR H 206      22.187   9.831  27.313  1.00 32.09           N  
ATOM   1502  CA  TYR H 206      21.227  10.892  27.436  1.00 31.85           C  
ATOM   1503  CB  TYR H 206      20.220  10.931  26.272  1.00 32.76           C  
ATOM   1504  CG  TYR H 206      20.946  11.326  25.030  1.00 32.83           C  
ATOM   1505  CD1 TYR H 206      21.696  10.418  24.317  1.00 32.97           C  
ATOM   1506  CD2 TYR H 206      20.866  12.617  24.566  1.00 30.44           C  
ATOM   1507  CE1 TYR H 206      22.358  10.796  23.171  1.00 31.53           C  
ATOM   1508  CE2 TYR H 206      21.523  13.000  23.422  1.00 31.78           C  
ATOM   1509  CZ  TYR H 206      22.273  12.092  22.720  1.00 32.33           C  
ATOM   1510  OH  TYR H 206      22.948  12.488  21.546  1.00 33.03           O  
ATOM   1511  C   TYR H 206      20.443  10.698  28.695  1.00 33.23           C  
ATOM   1512  O   TYR H 206      19.915   9.616  28.951  1.00 34.95           O  
ATOM   1513  N   PHE H 207      20.343  11.769  29.514  1.00 34.75           N  
ATOM   1514  CA  PHE H 207      19.642  11.671  30.760  1.00 34.12           C  
ATOM   1515  CB  PHE H 207      20.401  12.178  32.003  1.00 37.75           C  
ATOM   1516  CG  PHE H 207      21.727  11.520  32.162  1.00 36.60           C  
ATOM   1517  CD1 PHE H 207      21.850  10.204  32.534  1.00 35.37           C  
ATOM   1518  CD2 PHE H 207      22.870  12.239  31.921  1.00 37.39           C  
ATOM   1519  CE1 PHE H 207      23.090   9.623  32.676  1.00 37.18           C  
ATOM   1520  CE2 PHE H 207      24.109  11.665  32.064  1.00 35.80           C  
ATOM   1521  CZ  PHE H 207      24.227  10.353  32.443  1.00 35.04           C  
ATOM   1522  C   PHE H 207      18.454  12.572  30.708  1.00 34.11           C  
ATOM   1523  O   PHE H 207      18.421  13.576  29.995  1.00 35.35           O  
ATOM   1524  N   CYS H 208      17.432  12.201  31.494  1.00 34.29           N  
ATOM   1525  CA  CYS H 208      16.227  12.950  31.664  0.90 34.56           C  
ATOM   1526  CB  CYS H 208      15.020  12.025  31.436  0.90 41.33           C  
ATOM   1527  SG  CYS H 208      13.403  12.675  31.915  0.90 47.10           S  
ATOM   1528  C   CYS H 208      16.258  13.404  33.093  1.00 35.83           C  
ATOM   1529  O   CYS H 208      16.649  12.638  33.973  1.00 36.61           O  
ATOM   1530  N   ALA H 209      15.884  14.672  33.371  1.00 36.02           N  
ATOM   1531  CA  ALA H 209      15.969  15.116  34.735  1.00 35.17           C  
ATOM   1532  CB  ALA H 209      17.210  15.976  35.023  1.00 31.58           C  
ATOM   1533  C   ALA H 209      14.771  15.940  35.083  1.00 35.06           C  
ATOM   1534  O   ALA H 209      14.265  16.713  34.269  1.00 36.28           O  
ATOM   1535  N   ARG H 210      14.301  15.776  36.337  1.00 36.81           N  
ATOM   1536  CA  ARG H 210      13.180  16.501  36.857  1.00 36.95           C  
ATOM   1537  CB  ARG H 210      12.487  15.816  38.048  1.00 29.06           C  
ATOM   1538  CG  ARG H 210      11.219  16.543  38.500  1.00 19.48           C  
ATOM   1539  CD  ARG H 210      10.409  15.789  39.556  1.00 20.33           C  
ATOM   1540  NE  ARG H 210      10.938  16.165  40.897  1.00 27.82           N  
ATOM   1541  CZ  ARG H 210      10.210  15.879  42.014  1.00 32.74           C  
ATOM   1542  NH1 ARG H 210       9.012  15.234  41.899  1.00 33.85           N1+
ATOM   1543  NH2 ARG H 210      10.678  16.241  43.245  1.00 33.84           N  
ATOM   1544  C   ARG H 210      13.679  17.831  37.314  1.00 37.32           C  
ATOM   1545  O   ARG H 210      14.832  17.978  37.716  1.00 38.10           O  
ATOM   1546  N   ASN H 211      12.783  18.831  37.297  1.00 38.46           N  
ATOM   1547  CA  ASN H 211      13.162  20.189  37.534  1.00 39.44           C  
ATOM   1548  CB  ASN H 211      11.967  21.157  37.455  1.00 43.24           C  
ATOM   1549  CG  ASN H 211      10.968  20.790  38.544  1.00 46.90           C  
ATOM   1550  OD1 ASN H 211      10.783  19.619  38.868  1.00104.40           O  
ATOM   1551  ND2 ASN H 211      10.300  21.824  39.123  1.00  0.00           N  
ATOM   1552  C   ASN H 211      13.816  20.391  38.849  1.00 41.02           C  
ATOM   1553  O   ASN H 211      14.856  21.042  38.896  1.00 40.49           O  
ATOM   1554  N   PHE H 212      13.522  19.783  40.004  1.00 29.13           N  
ATOM   1555  CA  PHE H 212      14.853  19.544  40.627  1.00 26.52           C  
ATOM   1556  CB  PHE H 212      15.958  20.500  41.291  1.00 24.82           C  
ATOM   1557  CG  PHE H 212      17.076  20.739  40.243  1.00 28.51           C  
ATOM   1558  CD1 PHE H 212      17.711  19.693  39.579  1.00 27.96           C  
ATOM   1559  CD2 PHE H 212      17.452  22.013  39.866  1.00 26.66           C  
ATOM   1560  CE1 PHE H 212      18.679  19.895  38.610  1.00 32.82           C  
ATOM   1561  CE2 PHE H 212      18.419  22.225  38.900  1.00 31.74           C  
ATOM   1562  CZ  PHE H 212      19.040  21.173  38.263  1.00 30.67           C  
ATOM   1563  C   PHE H 212      15.018  18.230  41.262  1.00 27.42           C  
ATOM   1564  O   PHE H 212      14.100  17.526  41.684  1.00 27.17           O  
ATOM   1565  N   ASP H 213      16.315  17.921  41.274  1.00 25.38           N  
ATOM   1566  CA  ASP H 213      17.012  16.798  41.767  1.00 27.14           C  
ATOM   1567  CB  ASP H 213      17.110  16.739  43.309  1.00 34.84           C  
ATOM   1568  CG  ASP H 213      15.740  16.651  43.975  1.00 38.88           C  
ATOM   1569  OD1 ASP H 213      15.028  17.688  44.031  1.00 43.00           O  
ATOM   1570  OD2 ASP H 213      15.395  15.538  44.453  1.00 36.22           O1-
ATOM   1571  C   ASP H 213      16.500  15.495  41.257  1.00 26.85           C  
ATOM   1572  O   ASP H 213      16.760  14.503  41.936  1.00 30.83           O  
ATOM   1573  N   LEU H 214      15.799  15.364  40.091  1.00 38.56           N  
ATOM   1574  CA  LEU H 214      15.722  13.929  39.965  1.00 37.39           C  
ATOM   1575  CB  LEU H 214      14.283  13.391  40.011  1.00 38.67           C  
ATOM   1576  CG  LEU H 214      13.569  13.691  41.342  1.00 35.73           C  
ATOM   1577  CD1 LEU H 214      12.144  13.114  41.350  1.00 46.21           C  
ATOM   1578  CD2 LEU H 214      14.413  13.240  42.545  1.00 39.34           C  
ATOM   1579  C   LEU H 214      16.298  13.555  38.634  1.00 37.26           C  
ATOM   1580  O   LEU H 214      15.964  14.166  37.621  1.00 40.10           O  
ATOM   1581  N   TRP H 215      17.175  12.527  38.595  1.00 37.80           N  
ATOM   1582  CA  TRP H 215      17.794  12.158  37.349  1.00 37.44           C  
ATOM   1583  CB  TRP H 215      19.330  12.264  37.378  1.00 32.37           C  
ATOM   1584  CG  TRP H 215      19.886  13.667  37.461  1.00 32.79           C  
ATOM   1585  CD2 TRP H 215      20.632  14.301  36.409  1.00 29.84           C  
ATOM   1586  CD1 TRP H 215      19.849  14.555  38.495  1.00 33.39           C  
ATOM   1587  NE1 TRP H 215      20.518  15.705  38.153  1.00 32.61           N  
ATOM   1588  CE2 TRP H 215      21.007  15.563  36.873  1.00 30.01           C  
ATOM   1589  CE3 TRP H 215      20.982  13.866  35.164  1.00 30.18           C  
ATOM   1590  CZ2 TRP H 215      21.742  16.411  36.095  1.00 29.74           C  
ATOM   1591  CZ3 TRP H 215      21.716  14.727  34.379  1.00 29.84           C  
ATOM   1592  CH2 TRP H 215      22.087  15.975  34.835  1.00 28.14           C  
ATOM   1593  C   TRP H 215      17.492  10.724  37.040  1.00 37.21           C  
ATOM   1594  O   TRP H 215      17.293   9.906  37.936  1.00 37.36           O  
ATOM   1595  N   GLY H 216      17.425  10.396  35.731  1.00 36.98           N  
ATOM   1596  CA  GLY H 216      17.216   9.041  35.300  1.00 35.74           C  
ATOM   1597  C   GLY H 216      18.571   8.404  35.185  1.00 38.07           C  
ATOM   1598  O   GLY H 216      19.594   9.080  35.270  1.00 37.52           O  
ATOM   1599  N   PRO H 217      18.593   7.110  34.995  1.00 38.81           N  
ATOM   1600  CA  PRO H 217      19.800   6.334  34.853  1.00 38.07           C  
ATOM   1601  CD  PRO H 217      17.408   6.286  35.153  1.00 38.32           C  
ATOM   1602  CB  PRO H 217      19.359   4.870  34.946  1.00 38.51           C  
ATOM   1603  CG  PRO H 217      17.846   4.900  34.658  1.00 38.04           C  
ATOM   1604  C   PRO H 217      20.542   6.652  33.589  1.00 38.21           C  
ATOM   1605  O   PRO H 217      21.745   6.404  33.527  1.00 40.14           O  
ATOM   1606  N   GLY H 218      19.844   7.171  32.562  1.00 36.93           N  
ATOM   1607  CA  GLY H 218      20.468   7.517  31.315  1.00 35.88           C  
ATOM   1608  C   GLY H 218      20.278   6.405  30.331  1.00 36.42           C  
ATOM   1609  O   GLY H 218      20.030   5.257  30.703  1.00 37.75           O  
ATOM   1610  N   THR H 219      20.373   6.745  29.029  1.00 34.19           N  
ATOM   1611  CA  THR H 219      20.263   5.776  27.976  1.00 32.64           C  
ATOM   1612  CB  THR H 219      18.964   5.864  27.246  1.00 31.55           C  
ATOM   1613  OG1 THR H 219      17.880   5.737  28.152  1.00 34.65           O  
ATOM   1614  CG2 THR H 219      18.922   4.704  26.257  1.00 31.49           C  
ATOM   1615  C   THR H 219      21.361   6.082  27.002  1.00 33.05           C  
ATOM   1616  O   THR H 219      21.601   7.242  26.677  1.00 35.97           O  
ATOM   1617  N   LEU H 220      22.048   5.046  26.481  1.00 34.44           N  
ATOM   1618  CA  LEU H 220      23.191   5.317  25.654  1.00 34.43           C  
ATOM   1619  CB  LEU H 220      24.364   4.359  25.930  1.00 32.06           C  
ATOM   1620  CG  LEU H 220      25.615   4.622  25.072  1.00 31.92           C  
ATOM   1621  CD1 LEU H 220      26.249   5.981  25.411  1.00 30.94           C  
ATOM   1622  CD2 LEU H 220      26.614   3.459  25.170  1.00 33.77           C  
ATOM   1623  C   LEU H 220      22.830   5.201  24.207  1.00 35.84           C  
ATOM   1624  O   LEU H 220      22.233   4.222  23.766  1.00 36.42           O  
ATOM   1625  N   VAL H 221      23.204   6.233  23.426  1.00 36.82           N  
ATOM   1626  CA  VAL H 221      22.948   6.234  22.018  1.00 35.49           C  
ATOM   1627  CB  VAL H 221      22.246   7.478  21.553  1.00 32.13           C  
ATOM   1628  CG1 VAL H 221      22.190   7.475  20.019  1.00 31.42           C  
ATOM   1629  CG2 VAL H 221      20.859   7.527  22.217  1.00 31.25           C  
ATOM   1630  C   VAL H 221      24.267   6.160  21.317  1.00 38.22           C  
ATOM   1631  O   VAL H 221      25.188   6.921  21.614  1.00 37.27           O  
ATOM   1632  N   ILE H 222      24.391   5.217  20.362  1.00 38.10           N  
ATOM   1633  CA  ILE H 222      25.620   5.091  19.638  1.00 38.66           C  
ATOM   1634  CB  ILE H 222      26.286   3.749  19.817  1.00 36.55           C  
ATOM   1635  CG1 ILE H 222      27.739   3.751  19.299  1.00  0.00           C  
ATOM   1636  CG2 ILE H 222      25.383   2.673  19.194  1.00 35.65           C  
ATOM   1637  CD1 ILE H 222      27.895   3.953  17.792  1.00  0.00           C  
ATOM   1638  C   ILE H 222      25.318   5.312  18.189  1.00 39.30           C  
ATOM   1639  O   ILE H 222      24.416   4.700  17.620  1.00 40.75           O  
ATOM   1640  N   VAL H 223      26.071   6.231  17.556  1.00 38.31           N  
ATOM   1641  CA  VAL H 223      25.857   6.490  16.165  1.00 39.93           C  
ATOM   1642  CB  VAL H 223      25.680   7.951  15.869  1.00 40.28           C  
ATOM   1643  CG1 VAL H 223      25.501   8.127  14.352  1.00 41.93           C  
ATOM   1644  CG2 VAL H 223      24.507   8.483  16.707  1.00 38.77           C  
ATOM   1645  C   VAL H 223      27.079   6.032  15.435  1.00 41.69           C  
ATOM   1646  O   VAL H 223      28.165   6.577  15.627  1.00 40.72           O  
ATOM   1647  N   SER H 224      26.925   5.011  14.566  1.00 43.53           N  
ATOM   1648  CA  SER H 224      28.057   4.520  13.834  1.00 43.97           C  
ATOM   1649  CB  SER H 224      28.921   3.530  14.631  1.00 49.45           C  
ATOM   1650  OG  SER H 224      30.014   3.091  13.839  1.00 52.38           O  
ATOM   1651  C   SER H 224      27.556   3.793  12.625  1.00 46.23           C  
ATOM   1652  O   SER H 224      26.392   3.408  12.553  1.00 46.29           O  
ATOM   1653  N   SER H 225      28.445   3.596  11.629  1.00 49.29           N  
ATOM   1654  CA  SER H 225      28.061   2.898  10.437  1.00 49.57           C  
ATOM   1655  CB  SER H 225      28.708   3.461   9.162  1.00 50.87           C  
ATOM   1656  OG  SER H 225      28.246   4.781   8.919  1.00 65.17           O  
ATOM   1657  C   SER H 225      28.526   1.453  10.575  1.00 50.62           C  
ATOM   1658  O   SER H 225      29.240   1.149  11.565  1.00 53.58           O  
ATOM   1659  OXT SER H 225      28.175   0.636   9.682  1.00  0.00           O1-
TER    1660      SER H 225 
CONECT  147  664
CONECT  664  147
CONECT  964 1527
CONECT 1527  964
END
