# Supplementary material for: Fully automated antibody structure prediction using BIOVIA tools: Validation study
Source: PLoS One. 2017 May 18;12(5):e0177923. doi: 10.1371/journal.pone.0177923 (PMC5436848; doi:10.1371/journal.pone.0177923)
Supplement: S1 Dataset — Predicted structures using the Top5 framework method, Chothia CDR definition with no canonical filtering and generating 50 models. These were used in the detailed discussion of outliers and for comparison against predictions using canonical filtering. (ZIP) [file pone.0177923.s003.zip › 4JO4_LH_FV_FinalModel.pdb]

REMARK   Accelrys Discovery Studio PDB file
REMARK   Created:  2015-05-08T04:14:48Z
SSBOND   1 CYS L   23    CYS L   88                                     
SSBOND   2 CYS H  131    CYS H  206                                     
ATOM      1  N   ASP L   1      26.710  32.978  25.842  1.00 57.96           N1+
ATOM      2  CA  ASP L   1      25.813  32.539  26.939  1.00 58.23           C  
ATOM      3  CB  ASP L   1      25.272  31.118  26.698  1.00 67.98           C  
ATOM      4  CG  ASP L   1      24.271  31.150  25.552  1.00 80.32           C  
ATOM      5  OD1 ASP L   1      24.053  32.250  24.980  1.00 44.64           O  
ATOM      6  OD2 ASP L   1      23.705  30.068  25.238  1.00 46.25           O1-
ATOM      7  C   ASP L   1      26.587  32.500  28.210  1.00 57.23           C  
ATOM      8  O   ASP L   1      27.754  32.884  28.230  1.00 56.86           O  
ATOM      9  N   ILE L   2      25.957  32.040  29.315  1.00 46.72           N  
ATOM     10  CA  ILE L   2      26.729  31.989  30.517  1.00 44.34           C  
ATOM     11  CB  ILE L   2      25.986  31.916  31.826  1.00 39.59           C  
ATOM     12  CG1 ILE L   2      25.243  33.222  32.133  1.00 26.29           C  
ATOM     13  CG2 ILE L   2      27.017  31.565  32.909  1.00 24.31           C  
ATOM     14  CD1 ILE L   2      24.489  33.170  33.460  1.00 36.12           C  
ATOM     15  C   ILE L   2      27.602  30.787  30.457  1.00 43.42           C  
ATOM     16  O   ILE L   2      27.175  29.703  30.066  1.00 42.79           O  
ATOM     17  N   VAL L   3      28.885  30.972  30.806  1.00 42.20           N  
ATOM     18  CA  VAL L   3      29.762  29.845  30.835  1.00 41.11           C  
ATOM     19  CB  VAL L   3      30.987  29.946  29.971  1.00 42.32           C  
ATOM     20  CG1 VAL L   3      32.042  30.806  30.683  1.00 61.91           C  
ATOM     21  CG2 VAL L   3      31.474  28.524  29.663  1.00 65.91           C  
ATOM     22  C   VAL L   3      30.245  29.719  32.238  1.00 40.11           C  
ATOM     23  O   VAL L   3      30.339  30.702  32.972  1.00 40.55           O  
ATOM     24  N   MET L   4      30.540  28.477  32.657  1.00 40.80           N  
ATOM     25  CA  MET L   4      30.999  28.259  33.992  1.00 37.69           C  
ATOM     26  CB  MET L   4      30.184  27.193  34.737  1.00 35.08           C  
ATOM     27  CG  MET L   4      28.706  27.557  34.879  1.00 35.23           C  
ATOM     28  SD  MET L   4      28.381  29.027  35.899  1.00 39.57           S  
ATOM     29  CE  MET L   4      28.551  28.152  37.479  1.00 36.13           C  
ATOM     30  C   MET L   4      32.396  27.745  33.888  1.00 37.13           C  
ATOM     31  O   MET L   4      32.683  26.865  33.077  1.00 37.93           O  
ATOM     32  N   THR L   5      33.308  28.302  34.709  1.00 36.17           N  
ATOM     33  CA  THR L   5      34.672  27.869  34.688  1.00 37.35           C  
ATOM     34  CB  THR L   5      35.641  29.011  34.595  1.00 35.57           C  
ATOM     35  OG1 THR L   5      35.398  29.758  33.412  1.00 39.68           O  
ATOM     36  CG2 THR L   5      37.075  28.454  34.589  1.00 36.86           C  
ATOM     37  C   THR L   5      34.914  27.166  35.981  1.00 35.84           C  
ATOM     38  O   THR L   5      34.895  27.776  37.048  1.00 36.84           O  
ATOM     39  N   GLN L   6      35.157  25.845  35.906  1.00 35.70           N  
ATOM     40  CA  GLN L   6      35.346  25.081  37.099  1.00 35.09           C  
ATOM     41  CB  GLN L   6      34.516  23.783  37.118  1.00 38.31           C  
ATOM     42  CG  GLN L   6      34.578  23.017  38.441  1.00 38.48           C  
ATOM     43  CD  GLN L   6      33.549  21.896  38.374  1.00 36.80           C  
ATOM     44  OE1 GLN L   6      32.807  21.777  37.402  1.00 35.66           O  
ATOM     45  NE2 GLN L   6      33.496  21.058  39.443  1.00 37.28           N  
ATOM     46  C   GLN L   6      36.790  24.727  37.194  1.00 35.96           C  
ATOM     47  O   GLN L   6      37.425  24.357  36.208  1.00 37.08           O  
ATOM     48  N   THR L   7      37.354  24.869  38.407  1.00 37.13           N  
ATOM     49  CA  THR L   7      38.741  24.573  38.597  1.00 37.64           C  
ATOM     50  CB  THR L   7      39.564  25.828  38.576  1.00 36.60           C  
ATOM     51  OG1 THR L   7      40.946  25.527  38.490  1.00 50.63           O  
ATOM     52  CG2 THR L   7      39.261  26.642  39.843  1.00 49.54           C  
ATOM     53  C   THR L   7      38.864  23.925  39.940  1.00 36.68           C  
ATOM     54  O   THR L   7      38.077  24.229  40.836  1.00 37.07           O  
ATOM     55  N   PRO L   8      39.798  23.029  40.146  1.00 37.46           N  
ATOM     56  CA  PRO L   8      40.713  22.571  39.133  1.00 37.89           C  
ATOM     57  CD  PRO L   8      40.336  22.841  41.483  1.00 35.43           C  
ATOM     58  CB  PRO L   8      41.974  22.117  39.869  1.00 36.85           C  
ATOM     59  CG  PRO L   8      41.495  21.851  41.304  1.00 34.88           C  
ATOM     60  C   PRO L   8      40.086  21.460  38.355  1.00 38.08           C  
ATOM     61  O   PRO L   8      38.991  21.024  38.705  1.00 38.74           O  
ATOM     62  N   ALA L   9      40.760  21.011  37.278  1.00 38.36           N  
ATOM     63  CA  ALA L   9      40.287  19.923  36.473  1.00 38.16           C  
ATOM     64  CB  ALA L   9      41.182  19.670  35.248  1.00 48.81           C  
ATOM     65  C   ALA L   9      40.277  18.669  37.295  1.00 36.95           C  
ATOM     66  O   ALA L   9      39.342  17.877  37.201  1.00 36.14           O  
ATOM     67  N   SER L  10      41.327  18.444  38.114  1.00 36.70           N  
ATOM     68  CA  SER L  10      41.356  17.233  38.884  1.00 36.17           C  
ATOM     69  CB  SER L  10      42.070  16.089  38.140  1.00 45.52           C  
ATOM     70  OG  SER L  10      42.076  14.906  38.923  1.00 48.67           O  
ATOM     71  C   SER L  10      42.111  17.507  40.150  1.00 36.08           C  
ATOM     72  O   SER L  10      42.914  18.437  40.215  1.00 37.35           O  
ATOM     73  N   VAL L  11      41.845  16.715  41.211  0.90 35.78           N  
ATOM     74  CA  VAL L  11      42.547  16.914  42.449  0.90 36.63           C  
ATOM     75  CB  VAL L  11      41.843  17.822  43.417  0.90 35.55           C  
ATOM     76  CG1 VAL L  11      41.722  19.231  42.820  1.00 44.07           C  
ATOM     77  CG2 VAL L  11      40.495  17.181  43.783  1.00 48.53           C  
ATOM     78  C   VAL L  11      42.636  15.600  43.161  0.90 36.37           C  
ATOM     79  O   VAL L  11      41.764  14.744  43.026  0.90 34.53           O  
ATOM     80  N   SER L  12      43.707  15.413  43.959  1.00 37.95           N  
ATOM     81  CA  SER L  12      43.840  14.206  44.722  1.00 38.02           C  
ATOM     82  CB  SER L  12      45.038  13.345  44.289  1.00 34.28           C  
ATOM     83  OG  SER L  12      45.042  12.117  44.998  1.00 38.93           O  
ATOM     84  C   SER L  12      44.051  14.621  46.149  1.00 39.26           C  
ATOM     85  O   SER L  12      44.795  15.561  46.422  1.00 40.09           O  
ATOM     86  N   ALA L  13      43.379  13.938  47.102  1.00 35.29           N  
ATOM     87  CA  ALA L  13      43.520  14.294  48.489  1.00 36.31           C  
ATOM     88  CB  ALA L  13      42.451  15.287  48.977  1.00 48.76           C  
ATOM     89  C   ALA L  13      43.361  13.052  49.308  1.00 37.09           C  
ATOM     90  O   ALA L  13      42.674  12.112  48.912  1.00 35.67           O  
ATOM     91  N   ALA L  14      44.013  13.018  50.487  1.00 39.85           N  
ATOM     92  CA  ALA L  14      43.945  11.882  51.363  1.00 41.07           C  
ATOM     93  CB  ALA L  14      45.108  11.804  52.369  1.00 39.93           C  
ATOM     94  C   ALA L  14      42.677  11.956  52.151  1.00 40.01           C  
ATOM     95  O   ALA L  14      42.046  13.008  52.243  1.00 39.78           O  
ATOM     96  N   VAL L  15      42.268  10.813  52.742  1.00 38.32           N  
ATOM     97  CA  VAL L  15      41.065  10.792  53.517  1.00 39.67           C  
ATOM     98  CB  VAL L  15      40.635   9.422  53.954  1.00 43.07           C  
ATOM     99  CG1 VAL L  15      40.206   8.628  52.710  1.00 47.69           C  
ATOM    100  CG2 VAL L  15      41.794   8.768  54.720  1.00 46.74           C  
ATOM    101  C   VAL L  15      41.270  11.641  54.723  1.00 41.07           C  
ATOM    102  O   VAL L  15      42.347  11.667  55.316  1.00 43.87           O  
ATOM    103  N   GLY L  16      40.213  12.389  55.092  1.00 39.88           N  
ATOM    104  CA  GLY L  16      40.259  13.262  56.223  1.00 41.04           C  
ATOM    105  C   GLY L  16      40.663  14.616  55.734  1.00 39.41           C  
ATOM    106  O   GLY L  16      40.529  15.606  56.449  1.00 40.46           O  
ATOM    107  N   GLY L  17      41.145  14.697  54.479  1.00 38.48           N  
ATOM    108  CA  GLY L  17      41.606  15.950  53.954  1.00 37.95           C  
ATOM    109  C   GLY L  17      40.420  16.748  53.521  1.00 38.18           C  
ATOM    110  O   GLY L  17      39.287  16.271  53.539  1.00 38.83           O  
ATOM    111  N   THR L  18      40.658  18.010  53.118  1.00 38.00           N  
ATOM    112  CA  THR L  18      39.565  18.836  52.698  1.00 38.55           C  
ATOM    113  CB  THR L  18      39.399  20.076  53.527  1.00 43.71           C  
ATOM    114  OG1 THR L  18      39.214  19.727  54.891  1.00 62.25           O  
ATOM    115  CG2 THR L  18      38.168  20.849  53.021  1.00 60.91           C  
ATOM    116  C   THR L  18      39.835  19.258  51.290  1.00 38.21           C  
ATOM    117  O   THR L  18      40.976  19.515  50.910  1.00 39.34           O  
ATOM    118  N   VAL L  19      38.775  19.326  50.464  1.00 37.73           N  
ATOM    119  CA  VAL L  19      38.981  19.702  49.097  1.00 36.22           C  
ATOM    120  CB  VAL L  19      38.601  18.629  48.117  1.00 39.27           C  
ATOM    121  CG1 VAL L  19      38.752  19.189  46.696  1.00 39.46           C  
ATOM    122  CG2 VAL L  19      39.466  17.386  48.376  1.00 38.29           C  
ATOM    123  C   VAL L  19      38.125  20.892  48.798  1.00 35.05           C  
ATOM    124  O   VAL L  19      37.057  21.073  49.382  1.00 35.57           O  
ATOM    125  N   THR L  20      38.600  21.764  47.883  1.00 35.33           N  
ATOM    126  CA  THR L  20      37.810  22.907  47.534  1.00 36.29           C  
ATOM    127  CB  THR L  20      38.357  24.200  48.070  1.00 40.67           C  
ATOM    128  OG1 THR L  20      37.366  25.210  47.998  1.00 45.00           O  
ATOM    129  CG2 THR L  20      39.590  24.617  47.257  1.00 40.95           C  
ATOM    130  C   THR L  20      37.721  22.989  46.035  1.00 35.13           C  
ATOM    131  O   THR L  20      38.723  22.875  45.329  1.00 34.90           O  
ATOM    132  N   ILE L  21      36.493  23.191  45.512  1.00 34.43           N  
ATOM    133  CA  ILE L  21      36.245  23.248  44.097  1.00 32.95           C  
ATOM    134  CB  ILE L  21      35.141  22.320  43.660  1.00 32.89           C  
ATOM    135  CG1 ILE L  21      35.362  20.859  44.098  1.00 32.25           C  
ATOM    136  CG2 ILE L  21      35.008  22.478  42.137  1.00 34.07           C  
ATOM    137  CD1 ILE L  21      36.482  20.123  43.371  1.00 32.00           C  
ATOM    138  C   ILE L  21      35.688  24.616  43.834  1.00 33.77           C  
ATOM    139  O   ILE L  21      34.853  25.102  44.595  1.00 33.20           O  
ATOM    140  N   ASN L  22      36.119  25.280  42.741  1.00 32.82           N  
ATOM    141  CA  ASN L  22      35.642  26.617  42.512  1.00 33.61           C  
ATOM    142  CB  ASN L  22      36.782  27.646  42.499  1.00 39.43           C  
ATOM    143  CG  ASN L  22      37.575  27.504  43.792  1.00 56.06           C  
ATOM    144  OD1 ASN L  22      37.042  27.643  44.891  1.00 18.32           O  
ATOM    145  ND2 ASN L  22      38.896  27.202  43.654  1.00 17.94           N  
ATOM    146  C   ASN L  22      35.000  26.696  41.155  1.00 33.48           C  
ATOM    147  O   ASN L  22      35.433  26.040  40.208  1.00 33.89           O  
ATOM    148  N   CYS L  23      33.915  27.492  41.037  1.00 32.30           N  
ATOM    149  CA  CYS L  23      33.309  27.732  39.755  1.00 33.41           C  
ATOM    150  CB  CYS L  23      31.946  27.054  39.519  1.00 39.79           C  
ATOM    151  SG  CYS L  23      32.164  25.387  38.832  1.00 46.81           S  
ATOM    152  C   CYS L  23      33.140  29.206  39.573  1.00 33.59           C  
ATOM    153  O   CYS L  23      32.730  29.916  40.489  1.00 35.60           O  
ATOM    154  N   GLN L  24      33.484  29.712  38.370  1.00 34.95           N  
ATOM    155  CA  GLN L  24      33.335  31.118  38.121  1.00 36.64           C  
ATOM    156  CB  GLN L  24      34.638  31.841  37.757  1.00 47.17           C  
ATOM    157  CG  GLN L  24      34.406  33.331  37.504  1.00 51.61           C  
ATOM    158  CD  GLN L  24      35.725  33.964  37.102  1.00 59.80           C  
ATOM    159  OE1 GLN L  24      36.040  34.060  35.918  1.00 85.34           O  
ATOM    160  NE2 GLN L  24      36.518  34.413  38.111  1.00 79.56           N  
ATOM    161  C   GLN L  24      32.422  31.297  36.954  1.00 36.09           C  
ATOM    162  O   GLN L  24      32.630  30.717  35.889  1.00 36.92           O  
ATOM    163  N   ALA L  25      31.372  32.118  37.144  1.00 35.21           N  
ATOM    164  CA  ALA L  25      30.405  32.368  36.113  1.00 35.86           C  
ATOM    165  CB  ALA L  25      29.001  32.680  36.658  1.00 32.63           C  
ATOM    166  C   ALA L  25      30.832  33.532  35.266  1.00 37.77           C  
ATOM    167  O   ALA L  25      31.572  34.406  35.714  1.00 40.16           O  
ATOM    168  N   SER L  26      30.387  33.566  33.997  1.00 42.95           N  
ATOM    169  CA  SER L  26      30.753  34.659  33.147  1.00 44.55           C  
ATOM    170  CB  SER L  26      30.366  34.439  31.671  1.00 46.46           C  
ATOM    171  OG  SER L  26      28.955  34.443  31.516  1.00 50.14           O  
ATOM    172  C   SER L  26      30.066  35.902  33.617  1.00 48.93           C  
ATOM    173  O   SER L  26      30.670  36.973  33.671  1.00 52.45           O  
ATOM    174  N   GLU L  27      28.774  35.785  33.977  1.00 46.61           N  
ATOM    175  CA  GLU L  27      28.001  36.918  34.403  1.00 47.64           C  
ATOM    176  CB  GLU L  27      26.798  37.222  33.494  1.00 48.85           C  
ATOM    177  CG  GLU L  27      27.174  37.901  32.176  1.00 51.20           C  
ATOM    178  CD  GLU L  27      27.309  39.396  32.438  1.00 53.92           C  
ATOM    179  OE1 GLU L  27      26.256  40.066  32.615  1.00 51.79           O  
ATOM    180  OE2 GLU L  27      28.468  39.889  32.465  1.00  0.00           O1-
ATOM    181  C   GLU L  27      27.456  36.614  35.758  1.00 46.20           C  
ATOM    182  O   GLU L  27      27.489  35.467  36.200  1.00 44.32           O  
ATOM    183  N   THR L  28      26.950  37.647  36.464  1.00 46.39           N  
ATOM    184  CA  THR L  28      26.438  37.414  37.785  1.00 45.07           C  
ATOM    185  CB  THR L  28      26.153  38.672  38.560  1.00 47.07           C  
ATOM    186  OG1 THR L  28      25.784  38.348  39.893  1.00  0.00           O  
ATOM    187  CG2 THR L  28      25.028  39.462  37.871  1.00  0.00           C  
ATOM    188  C   THR L  28      25.175  36.617  37.682  1.00 43.67           C  
ATOM    189  O   THR L  28      24.244  36.992  36.971  1.00 45.02           O  
ATOM    190  N   ILE L  29      25.123  35.456  38.372  1.00 41.40           N  
ATOM    191  CA  ILE L  29      23.919  34.681  38.315  1.00 39.92           C  
ATOM    192  CB  ILE L  29      24.149  33.271  37.848  1.00 38.85           C  
ATOM    193  CG1 ILE L  29      25.102  32.522  38.788  1.00 38.65           C  
ATOM    194  CG2 ILE L  29      24.638  33.327  36.398  1.00 39.71           C  
ATOM    195  CD1 ILE L  29      25.184  31.022  38.520  1.00 37.08           C  
ATOM    196  C   ILE L  29      23.292  34.626  39.670  1.00 41.58           C  
ATOM    197  O   ILE L  29      22.689  33.612  40.016  1.00 41.48           O  
ATOM    198  N   SER L  30      23.339  35.746  40.430  1.00 41.79           N  
ATOM    199  CA  SER L  30      22.777  35.753  41.753  1.00 41.55           C  
ATOM    200  CB  SER L  30      21.241  35.681  41.791  1.00 42.68           C  
ATOM    201  OG  SER L  30      20.687  36.855  41.217  1.00 49.98           O  
ATOM    202  C   SER L  30      23.343  34.577  42.471  1.00 40.90           C  
ATOM    203  O   SER L  30      24.551  34.356  42.455  1.00 40.76           O  
ATOM    204  N   ASN L  31      22.480  33.818  43.169  1.00 39.49           N  
ATOM    205  CA  ASN L  31      22.957  32.621  43.788  1.00 37.80           C  
ATOM    206  CB  ASN L  31      22.749  32.639  45.314  1.00 40.38           C  
ATOM    207  CG  ASN L  31      21.294  32.997  45.598  1.00 55.59           C  
ATOM    208  OD1 ASN L  31      20.901  34.160  45.502  1.00 53.98           O  
ATOM    209  ND2 ASN L  31      20.467  31.980  45.957  1.00 49.26           N  
ATOM    210  C   ASN L  31      22.240  31.436  43.200  1.00 37.73           C  
ATOM    211  O   ASN L  31      21.852  30.520  43.925  1.00 37.30           O  
ATOM    212  N   TYR L  32      22.103  31.370  41.855  1.00 36.45           N  
ATOM    213  CA  TYR L  32      21.398  30.242  41.315  1.00 34.75           C  
ATOM    214  CB  TYR L  32      20.458  30.582  40.145  1.00 36.29           C  
ATOM    215  CG  TYR L  32      19.478  31.606  40.612  1.00 37.21           C  
ATOM    216  CD1 TYR L  32      18.525  31.299  41.554  1.00 39.02           C  
ATOM    217  CD2 TYR L  32      19.537  32.896  40.137  1.00 38.85           C  
ATOM    218  CE1 TYR L  32      17.636  32.259  41.979  1.00 41.08           C  
ATOM    219  CE2 TYR L  32      18.647  33.858  40.557  1.00 41.52           C  
ATOM    220  CZ  TYR L  32      17.687  33.536  41.484  1.00 44.52           C  
ATOM    221  OH  TYR L  32      16.766  34.508  41.929  1.00 46.66           O  
ATOM    222  C   TYR L  32      22.428  29.286  40.805  1.00 35.33           C  
ATOM    223  O   TYR L  32      22.850  29.342  39.651  1.00 35.95           O  
ATOM    224  N   LEU L  33      22.832  28.351  41.681  1.00 32.07           N  
ATOM    225  CA  LEU L  33      23.906  27.445  41.399  1.00 31.20           C  
ATOM    226  CB  LEU L  33      25.273  27.957  41.875  1.00 28.72           C  
ATOM    227  CG  LEU L  33      26.437  27.019  41.507  1.00 42.71           C  
ATOM    228  CD1 LEU L  33      26.842  27.172  40.032  1.00 36.75           C  
ATOM    229  CD2 LEU L  33      27.607  27.153  42.489  1.00 42.50           C  
ATOM    230  C   LEU L  33      23.677  26.184  42.178  1.00 31.70           C  
ATOM    231  O   LEU L  33      23.267  26.222  43.338  1.00 31.29           O  
ATOM    232  N   ALA L  34      23.962  25.026  41.552  1.00 30.32           N  
ATOM    233  CA  ALA L  34      23.813  23.765  42.215  1.00 28.32           C  
ATOM    234  CB  ALA L  34      22.632  22.929  41.694  1.00 31.96           C  
ATOM    235  C   ALA L  34      25.064  22.973  41.967  1.00 28.92           C  
ATOM    236  O   ALA L  34      25.767  23.204  40.986  1.00 29.73           O  
ATOM    237  N   TRP L  35      25.385  22.032  42.885  1.00 28.16           N  
ATOM    238  CA  TRP L  35      26.543  21.193  42.733  1.00 27.87           C  
ATOM    239  CB  TRP L  35      27.514  21.282  43.923  1.00 31.00           C  
ATOM    240  CG  TRP L  35      28.194  22.624  44.047  1.00 31.57           C  
ATOM    241  CD2 TRP L  35      29.429  22.957  43.397  1.00 31.71           C  
ATOM    242  CD1 TRP L  35      27.809  23.732  44.742  1.00 32.26           C  
ATOM    243  NE1 TRP L  35      28.728  24.739  44.563  1.00 32.92           N  
ATOM    244  CE2 TRP L  35      29.731  24.275  43.738  1.00 31.99           C  
ATOM    245  CE3 TRP L  35      30.245  22.224  42.584  1.00 32.05           C  
ATOM    246  CZ2 TRP L  35      30.859  24.883  43.267  1.00 31.36           C  
ATOM    247  CZ3 TRP L  35      31.380  22.841  42.109  1.00 33.00           C  
ATOM    248  CH2 TRP L  35      31.682  24.144  42.445  1.00 33.07           C  
ATOM    249  C   TRP L  35      26.078  19.770  42.649  1.00 28.06           C  
ATOM    250  O   TRP L  35      25.186  19.353  43.388  1.00 27.95           O  
ATOM    251  N   TYR L  36      26.692  18.981  41.737  1.00 27.97           N  
ATOM    252  CA  TYR L  36      26.307  17.608  41.546  1.00 27.78           C  
ATOM    253  CB  TYR L  36      25.737  17.297  40.149  1.00 29.83           C  
ATOM    254  CG  TYR L  36      24.476  18.060  39.922  1.00 29.16           C  
ATOM    255  CD1 TYR L  36      23.325  17.687  40.562  1.00 30.49           C  
ATOM    256  CD2 TYR L  36      24.435  19.157  39.093  1.00 29.37           C  
ATOM    257  CE1 TYR L  36      22.152  18.373  40.366  1.00 28.89           C  
ATOM    258  CE2 TYR L  36      23.260  19.847  38.892  1.00 29.06           C  
ATOM    259  CZ  TYR L  36      22.110  19.453  39.529  1.00 29.93           C  
ATOM    260  OH  TYR L  36      20.895  20.146  39.337  1.00 29.37           O  
ATOM    261  C   TYR L  36      27.507  16.718  41.678  1.00 27.81           C  
ATOM    262  O   TYR L  36      28.635  17.116  41.395  1.00 27.96           O  
ATOM    263  N   GLN L  37      27.268  15.468  42.129  1.00 27.74           N  
ATOM    264  CA  GLN L  37      28.285  14.464  42.279  1.00 28.30           C  
ATOM    265  CB  GLN L  37      28.270  13.812  43.674  1.00 29.99           C  
ATOM    266  CG  GLN L  37      29.340  12.738  43.873  1.00 30.07           C  
ATOM    267  CD  GLN L  37      29.136  12.115  45.247  1.00 32.21           C  
ATOM    268  OE1 GLN L  37      28.015  11.792  45.635  1.00 35.53           O  
ATOM    269  NE2 GLN L  37      30.248  11.940  46.009  1.00 33.49           N  
ATOM    270  C   GLN L  37      27.956  13.379  41.301  1.00 28.96           C  
ATOM    271  O   GLN L  37      26.807  12.951  41.208  1.00 29.92           O  
ATOM    272  N   GLN L  38      28.951  12.909  40.523  1.00 29.66           N  
ATOM    273  CA  GLN L  38      28.644  11.864  39.590  1.00 29.87           C  
ATOM    274  CB  GLN L  38      28.657  12.343  38.129  1.00 28.73           C  
ATOM    275  CG  GLN L  38      28.322  11.235  37.128  1.00 28.02           C  
ATOM    276  CD  GLN L  38      28.349  11.824  35.724  1.00 31.89           C  
ATOM    277  OE1 GLN L  38      29.168  12.685  35.406  1.00 32.53           O  
ATOM    278  NE2 GLN L  38      27.414  11.352  34.856  1.00 30.76           N  
ATOM    279  C   GLN L  38      29.666  10.779  39.716  1.00 32.09           C  
ATOM    280  O   GLN L  38      30.839  10.969  39.397  1.00 30.88           O  
ATOM    281  N   LYS L  39      29.236   9.593  40.187  1.00 33.99           N  
ATOM    282  CA  LYS L  39      30.126   8.472  40.282  1.00 36.66           C  
ATOM    283  CB  LYS L  39      29.729   7.464  41.372  1.00 40.54           C  
ATOM    284  CG  LYS L  39      29.898   8.055  42.774  1.00 43.12           C  
ATOM    285  CD  LYS L  39      29.218   7.254  43.885  1.00 45.12           C  
ATOM    286  CE  LYS L  39      29.401   7.866  45.276  1.00 46.19           C  
ATOM    287  NZ  LYS L  39      28.580   7.130  46.263  1.00 45.86           N1+
ATOM    288  C   LYS L  39      30.108   7.809  38.942  1.00 38.22           C  
ATOM    289  O   LYS L  39      29.189   8.022  38.153  1.00 38.78           O  
ATOM    290  N   PRO L  40      31.104   7.021  38.644  1.00 41.76           N  
ATOM    291  CA  PRO L  40      31.162   6.445  37.330  1.00 43.71           C  
ATOM    292  CD  PRO L  40      32.432   7.246  39.193  1.00 43.69           C  
ATOM    293  CB  PRO L  40      32.563   5.856  37.195  1.00 46.62           C  
ATOM    294  CG  PRO L  40      33.412   6.755  38.113  1.00 45.71           C  
ATOM    295  C   PRO L  40      30.059   5.491  37.011  1.00 44.00           C  
ATOM    296  O   PRO L  40      29.729   4.650  37.846  1.00 46.21           O  
ATOM    297  N   GLY L  41      29.489   5.614  35.795  1.00 44.52           N  
ATOM    298  CA  GLY L  41      28.465   4.730  35.319  1.00 44.29           C  
ATOM    299  C   GLY L  41      27.173   5.017  36.015  1.00 43.89           C  
ATOM    300  O   GLY L  41      26.276   4.176  36.013  1.00 46.13           O  
ATOM    301  N   GLN L  42      27.032   6.209  36.627  1.00 40.37           N  
ATOM    302  CA  GLN L  42      25.814   6.497  37.334  1.00 38.04           C  
ATOM    303  CB  GLN L  42      25.991   6.472  38.860  1.00 51.85           C  
ATOM    304  CG  GLN L  42      26.346   5.081  39.391  1.00 55.95           C  
ATOM    305  CD  GLN L  42      26.590   5.181  40.890  1.00 60.77           C  
ATOM    306  OE1 GLN L  42      25.978   5.995  41.579  1.00 76.75           O  
ATOM    307  NE2 GLN L  42      27.515   4.332  41.412  1.00 77.86           N  
ATOM    308  C   GLN L  42      25.355   7.869  36.943  1.00 37.75           C  
ATOM    309  O   GLN L  42      26.112   8.652  36.369  1.00 36.41           O  
ATOM    310  N   PRO L  43      24.106   8.157  37.210  1.00 36.87           N  
ATOM    311  CA  PRO L  43      23.557   9.458  36.930  1.00 33.80           C  
ATOM    312  CD  PRO L  43      23.080   7.128  37.221  1.00 42.72           C  
ATOM    313  CB  PRO L  43      22.037   9.279  36.869  1.00 34.48           C  
ATOM    314  CG  PRO L  43      21.781   7.899  37.499  1.00 41.56           C  
ATOM    315  C   PRO L  43      24.010  10.436  37.973  1.00 31.73           C  
ATOM    316  O   PRO L  43      24.402  10.009  39.059  1.00 31.63           O  
ATOM    317  N   PRO L  44      23.970  11.709  37.684  1.00 29.91           N  
ATOM    318  CA  PRO L  44      24.409  12.667  38.661  1.00 29.91           C  
ATOM    319  CD  PRO L  44      24.245  12.156  36.327  1.00 28.65           C  
ATOM    320  CB  PRO L  44      24.604  13.976  37.902  1.00 29.15           C  
ATOM    321  CG  PRO L  44      24.955  13.513  36.475  1.00 29.87           C  
ATOM    322  C   PRO L  44      23.461  12.759  39.812  1.00 30.58           C  
ATOM    323  O   PRO L  44      22.302  12.377  39.655  1.00 31.59           O  
ATOM    324  N   LYS L  45      23.946  13.222  40.985  1.00 30.61           N  
ATOM    325  CA  LYS L  45      23.112  13.373  42.146  1.00 30.34           C  
ATOM    326  CB  LYS L  45      23.469  12.418  43.295  1.00 33.06           C  
ATOM    327  CG  LYS L  45      22.559  12.611  44.505  1.00 40.22           C  
ATOM    328  CD  LYS L  45      22.792  11.617  45.641  1.00 46.14           C  
ATOM    329  CE  LYS L  45      21.922  11.909  46.864  1.00 60.61           C  
ATOM    330  NZ  LYS L  45      22.364  11.094  48.014  1.00 58.47           N1+
ATOM    331  C   LYS L  45      23.303  14.764  42.682  1.00 29.67           C  
ATOM    332  O   LYS L  45      24.428  15.261  42.740  1.00 28.83           O  
ATOM    333  N   LEU L  46      22.199  15.430  43.096  1.00 29.28           N  
ATOM    334  CA  LEU L  46      22.286  16.786  43.585  1.00 28.87           C  
ATOM    335  CB  LEU L  46      20.935  17.527  43.591  1.00 28.38           C  
ATOM    336  CG  LEU L  46      21.044  19.008  44.013  1.00 28.50           C  
ATOM    337  CD1 LEU L  46      21.679  19.871  42.910  1.00 28.01           C  
ATOM    338  CD2 LEU L  46      19.705  19.567  44.500  1.00 29.07           C  
ATOM    339  C   LEU L  46      22.793  16.802  45.005  1.00 29.80           C  
ATOM    340  O   LEU L  46      22.283  16.093  45.875  1.00 30.67           O  
ATOM    341  N   LEU L  47      23.929  17.499  45.232  1.00 28.56           N  
ATOM    342  CA  LEU L  47      24.457  17.745  46.548  1.00 29.43           C  
ATOM    343  CB  LEU L  47      25.982  17.910  46.520  1.00 28.87           C  
ATOM    344  CG  LEU L  47      26.711  16.653  46.016  1.00 28.96           C  
ATOM    345  CD1 LEU L  47      28.231  16.867  46.008  1.00 30.96           C  
ATOM    346  CD2 LEU L  47      26.288  15.402  46.805  1.00 30.25           C  
ATOM    347  C   LEU L  47      23.897  18.987  47.184  1.00 30.03           C  
ATOM    348  O   LEU L  47      23.435  18.966  48.321  1.00 31.75           O  
ATOM    349  N   ILE L  48      23.942  20.115  46.436  1.00 28.90           N  
ATOM    350  CA  ILE L  48      23.584  21.392  46.990  1.00 28.77           C  
ATOM    351  CB  ILE L  48      24.781  22.155  47.485  1.00 31.18           C  
ATOM    352  CG1 ILE L  48      25.462  21.383  48.626  1.00 37.14           C  
ATOM    353  CG2 ILE L  48      24.339  23.575  47.876  1.00 35.26           C  
ATOM    354  CD1 ILE L  48      26.837  21.926  49.001  1.00 38.76           C  
ATOM    355  C   ILE L  48      22.931  22.231  45.942  1.00 28.68           C  
ATOM    356  O   ILE L  48      23.260  22.152  44.758  1.00 27.98           O  
ATOM    357  N   TYR L  49      21.976  23.076  46.371  1.00 29.25           N  
ATOM    358  CA  TYR L  49      21.310  23.921  45.433  1.00 29.15           C  
ATOM    359  CB  TYR L  49      19.912  23.423  45.074  1.00 28.71           C  
ATOM    360  CG  TYR L  49      18.969  23.507  46.219  1.00 29.02           C  
ATOM    361  CD1 TYR L  49      18.371  24.689  46.578  1.00 30.78           C  
ATOM    362  CD2 TYR L  49      18.646  22.380  46.919  1.00 30.87           C  
ATOM    363  CE1 TYR L  49      17.491  24.756  47.629  1.00 32.64           C  
ATOM    364  CE2 TYR L  49      17.768  22.433  47.972  1.00 31.83           C  
ATOM    365  CZ  TYR L  49      17.190  23.622  48.334  1.00 32.61           C  
ATOM    366  OH  TYR L  49      16.288  23.674  49.417  1.00 34.94           O  
ATOM    367  C   TYR L  49      21.202  25.277  46.050  1.00 30.22           C  
ATOM    368  O   TYR L  49      21.423  25.439  47.247  1.00 32.52           O  
ATOM    369  N   LYS L  50      20.965  26.322  45.235  1.00 15.46           N  
ATOM    370  CA  LYS L  50      20.878  27.680  45.710  1.00 15.46           C  
ATOM    371  CB  LYS L  50      19.635  27.961  46.575  1.00 17.17           C  
ATOM    372  CG  LYS L  50      18.343  27.939  45.752  1.00 18.89           C  
ATOM    373  CD  LYS L  50      17.060  28.005  46.581  1.00 23.58           C  
ATOM    374  CE  LYS L  50      16.561  29.432  46.817  1.00 24.27           C  
ATOM    375  NZ  LYS L  50      17.469  30.142  47.745  1.00 27.48           N1+
ATOM    376  C   LYS L  50      22.127  28.084  46.447  1.00 16.89           C  
ATOM    377  O   LYS L  50      22.075  28.802  47.445  1.00 14.97           O  
ATOM    378  N   ALA L  51      23.286  27.606  45.954  1.00 15.59           N  
ATOM    379  CA  ALA L  51      24.617  27.960  46.370  1.00 15.03           C  
ATOM    380  CB  ALA L  51      24.854  29.480  46.416  1.00 15.58           C  
ATOM    381  C   ALA L  51      24.978  27.420  47.718  1.00 14.47           C  
ATOM    382  O   ALA L  51      26.157  27.162  47.956  1.00 17.22           O  
ATOM    383  N   SER L  52      24.012  27.153  48.619  1.00 16.98           N  
ATOM    384  CA  SER L  52      24.513  26.750  49.901  1.00 17.48           C  
ATOM    385  CB  SER L  52      24.754  27.968  50.814  1.00 21.02           C  
ATOM    386  OG  SER L  52      25.301  27.567  52.059  1.00 20.23           O  
ATOM    387  C   SER L  52      23.556  25.830  50.612  1.00 20.35           C  
ATOM    388  O   SER L  52      23.794  25.503  51.772  1.00 21.60           O  
ATOM    389  N   THR L  53      22.493  25.319  49.954  1.00 35.99           N  
ATOM    390  CA  THR L  53      21.547  24.534  50.699  1.00 36.35           C  
ATOM    391  CB  THR L  53      20.119  24.869  50.383  1.00 37.02           C  
ATOM    392  OG1 THR L  53      19.868  26.242  50.649  1.00 21.85           O  
ATOM    393  CG2 THR L  53      19.200  23.992  51.250  1.00 22.01           C  
ATOM    394  C   THR L  53      21.776  23.099  50.352  1.00 35.84           C  
ATOM    395  O   THR L  53      21.847  22.739  49.179  1.00 35.77           O  
ATOM    396  N   LEU L  54      21.920  22.238  51.382  1.00 37.18           N  
ATOM    397  CA  LEU L  54      22.204  20.855  51.128  1.00 37.90           C  
ATOM    398  CB  LEU L  54      22.830  20.084  52.308  1.00 47.55           C  
ATOM    399  CG  LEU L  54      24.201  20.594  52.782  1.00 48.74           C  
ATOM    400  CD1 LEU L  54      24.066  21.923  53.535  1.00 47.96           C  
ATOM    401  CD2 LEU L  54      24.947  19.524  53.593  1.00 50.96           C  
ATOM    402  C   LEU L  54      20.957  20.106  50.802  1.00 39.79           C  
ATOM    403  O   LEU L  54      19.892  20.334  51.376  1.00 42.09           O  
ATOM    404  N   ALA L  55      21.104  19.155  49.866  1.00 40.51           N  
ATOM    405  CA  ALA L  55      20.073  18.249  49.465  1.00 41.65           C  
ATOM    406  CB  ALA L  55      20.558  17.357  48.315  1.00 50.11           C  
ATOM    407  C   ALA L  55      19.852  17.358  50.651  1.00 44.20           C  
ATOM    408  O   ALA L  55      20.766  17.147  51.445  1.00 44.40           O  
ATOM    409  N   SER L  56      18.628  16.819  50.823  1.00 47.99           N  
ATOM    410  CA  SER L  56      18.395  15.982  51.967  1.00 50.23           C  
ATOM    411  CB  SER L  56      16.916  15.617  52.179  1.00 58.48           C  
ATOM    412  OG  SER L  56      16.165  16.779  52.498  1.00 63.21           O  
ATOM    413  C   SER L  56      19.152  14.704  51.789  1.00 49.98           C  
ATOM    414  O   SER L  56      19.238  14.157  50.692  1.00 49.42           O  
ATOM    415  N   GLY L  57      19.734  14.198  52.893  1.00 54.68           N  
ATOM    416  CA  GLY L  57      20.442  12.953  52.858  1.00 54.06           C  
ATOM    417  C   GLY L  57      21.902  13.208  52.629  1.00 52.88           C  
ATOM    418  O   GLY L  57      22.727  12.330  52.875  1.00 52.37           O  
ATOM    419  N   VAL L  58      22.264  14.418  52.157  1.00 49.14           N  
ATOM    420  CA  VAL L  58      23.647  14.724  51.907  1.00 47.90           C  
ATOM    421  CB  VAL L  58      23.826  15.859  50.937  1.00 33.63           C  
ATOM    422  CG1 VAL L  58      25.322  16.206  50.820  1.00 30.64           C  
ATOM    423  CG2 VAL L  58      23.182  15.447  49.601  1.00 31.39           C  
ATOM    424  C   VAL L  58      24.269  15.115  53.213  1.00 47.87           C  
ATOM    425  O   VAL L  58      23.678  15.858  53.996  1.00 49.68           O  
ATOM    426  N   SER L  59      25.499  14.623  53.470  1.00 45.92           N  
ATOM    427  CA  SER L  59      26.192  14.860  54.709  1.00 47.54           C  
ATOM    428  CB  SER L  59      27.453  13.999  54.869  1.00 55.94           C  
ATOM    429  OG  SER L  59      28.421  14.386  53.903  1.00 25.23           O  
ATOM    430  C   SER L  59      26.637  16.290  54.780  1.00 47.25           C  
ATOM    431  O   SER L  59      26.869  16.943  53.767  1.00 46.89           O  
ATOM    432  N   SER L  60      26.797  16.793  56.020  1.00 48.50           N  
ATOM    433  CA  SER L  60      27.164  18.153  56.306  1.00 47.74           C  
ATOM    434  CB  SER L  60      27.082  18.487  57.805  1.00 49.12           C  
ATOM    435  OG  SER L  60      27.460  19.839  58.020  1.00 54.79           O  
ATOM    436  C   SER L  60      28.573  18.413  55.865  1.00 45.40           C  
ATOM    437  O   SER L  60      29.022  19.557  55.859  1.00 47.02           O  
ATOM    438  N   ARG L  61      29.305  17.356  55.482  1.00 43.96           N  
ATOM    439  CA  ARG L  61      30.681  17.460  55.077  1.00 42.08           C  
ATOM    440  CB  ARG L  61      31.282  16.100  54.670  1.00 36.41           C  
ATOM    441  CG  ARG L  61      31.290  15.088  55.814  1.00 36.91           C  
ATOM    442  CD  ARG L  61      32.041  13.785  55.519  1.00 38.93           C  
ATOM    443  NE  ARG L  61      31.293  13.022  54.480  1.00 39.05           N  
ATOM    444  CZ  ARG L  61      31.662  13.107  53.169  1.00 39.24           C  
ATOM    445  NH1 ARG L  61      32.713  13.902  52.815  1.00 39.67           N1+
ATOM    446  NH2 ARG L  61      30.996  12.390  52.218  1.00 41.30           N  
ATOM    447  C   ARG L  61      30.747  18.351  53.878  1.00 40.90           C  
ATOM    448  O   ARG L  61      31.763  19.007  53.645  1.00 40.75           O  
ATOM    449  N   PHE L  62      29.678  18.353  53.058  1.00 38.14           N  
ATOM    450  CA  PHE L  62      29.640  19.172  51.882  1.00 35.03           C  
ATOM    451  CB  PHE L  62      28.723  18.617  50.781  1.00 36.69           C  
ATOM    452  CG  PHE L  62      29.401  17.444  50.165  1.00 35.35           C  
ATOM    453  CD1 PHE L  62      29.276  16.177  50.680  1.00 35.64           C  
ATOM    454  CD2 PHE L  62      30.179  17.621  49.052  1.00 37.25           C  
ATOM    455  CE1 PHE L  62      29.910  15.106  50.095  1.00 36.55           C  
ATOM    456  CE2 PHE L  62      30.813  16.556  48.463  1.00 36.63           C  
ATOM    457  CZ  PHE L  62      30.684  15.291  48.982  1.00 36.33           C  
ATOM    458  C   PHE L  62      29.105  20.528  52.237  1.00 36.47           C  
ATOM    459  O   PHE L  62      28.111  20.650  52.950  1.00 37.82           O  
ATOM    460  N   LYS L  63      29.772  21.592  51.739  1.00 36.62           N  
ATOM    461  CA  LYS L  63      29.338  22.933  52.011  1.00 37.31           C  
ATOM    462  CB  LYS L  63      30.218  23.671  53.034  1.00 45.94           C  
ATOM    463  CG  LYS L  63      30.211  23.062  54.437  1.00 69.07           C  
ATOM    464  CD  LYS L  63      31.351  23.578  55.321  1.00 34.11           C  
ATOM    465  CE  LYS L  63      31.368  22.983  56.731  1.00 71.94           C  
ATOM    466  NZ  LYS L  63      32.016  21.653  56.711  1.00 39.38           N1+
ATOM    467  C   LYS L  63      29.460  23.718  50.743  1.00 35.22           C  
ATOM    468  O   LYS L  63      30.374  23.496  49.951  1.00 37.28           O  
ATOM    469  N   GLY L  64      28.541  24.679  50.526  1.00 34.60           N  
ATOM    470  CA  GLY L  64      28.609  25.479  49.341  1.00 34.01           C  
ATOM    471  C   GLY L  64      28.587  26.911  49.767  1.00 37.24           C  
ATOM    472  O   GLY L  64      27.991  27.263  50.784  1.00 38.24           O  
ATOM    473  N   SER L  65      29.241  27.785  48.976  1.00 38.99           N  
ATOM    474  CA  SER L  65      29.306  29.173  49.329  1.00 40.74           C  
ATOM    475  CB  SER L  65      30.490  29.484  50.259  1.00 34.53           C  
ATOM    476  OG  SER L  65      30.520  30.864  50.583  1.00 38.90           O  
ATOM    477  C   SER L  65      29.505  29.968  48.077  1.00 39.92           C  
ATOM    478  O   SER L  65      29.763  29.417  47.009  1.00 39.92           O  
ATOM    479  N   GLY L  66      29.355  31.306  48.176  1.00 40.54           N  
ATOM    480  CA  GLY L  66      29.626  32.133  47.037  1.00 40.85           C  
ATOM    481  C   GLY L  66      28.434  32.968  46.719  1.00 42.36           C  
ATOM    482  O   GLY L  66      27.354  32.805  47.284  1.00 44.17           O  
ATOM    483  N   SER L  67      28.634  33.917  45.790  0.90 41.70           N  
ATOM    484  CA  SER L  67      27.558  34.749  45.359  0.90 44.69           C  
ATOM    485  CB  SER L  67      27.161  35.819  46.391  0.90 51.49           C  
ATOM    486  OG  SER L  67      26.083  36.601  45.900  0.90 56.77           O  
ATOM    487  C   SER L  67      28.046  35.440  44.135  0.90 46.50           C  
ATOM    488  O   SER L  67      29.245  35.477  43.866  0.90 47.97           O  
ATOM    489  N   GLY L  68      27.123  35.992  43.333  1.00 45.76           N  
ATOM    490  CA  GLY L  68      27.575  36.723  42.191  1.00 46.98           C  
ATOM    491  C   GLY L  68      28.302  35.801  41.266  1.00 44.21           C  
ATOM    492  O   GLY L  68      27.736  34.838  40.753  1.00 44.45           O  
ATOM    493  N   THR L  69      29.563  36.165  40.966  1.00 43.46           N  
ATOM    494  CA  THR L  69      30.451  35.493  40.059  1.00 43.06           C  
ATOM    495  CB  THR L  69      31.557  36.391  39.586  1.00 43.45           C  
ATOM    496  OG1 THR L  69      31.019  37.555  38.978  1.00 50.08           O  
ATOM    497  CG2 THR L  69      32.400  35.618  38.560  1.00 48.62           C  
ATOM    498  C   THR L  69      31.106  34.239  40.574  1.00 42.40           C  
ATOM    499  O   THR L  69      31.331  33.319  39.789  1.00 42.97           O  
ATOM    500  N   GLU L  70      31.469  34.151  41.875  1.00 41.34           N  
ATOM    501  CA  GLU L  70      32.290  33.027  42.260  1.00 40.06           C  
ATOM    502  CB  GLU L  70      33.634  33.468  42.861  1.00 48.60           C  
ATOM    503  CG  GLU L  70      34.512  34.191  41.837  1.00 53.82           C  
ATOM    504  CD  GLU L  70      35.743  34.735  42.542  1.00 90.11           C  
ATOM    505  OE1 GLU L  70      35.732  34.795  43.801  1.00 87.60           O  
ATOM    506  OE2 GLU L  70      36.713  35.102  41.827  1.00 94.07           O1-
ATOM    507  C   GLU L  70      31.606  32.138  43.251  1.00 38.23           C  
ATOM    508  O   GLU L  70      30.924  32.604  44.163  1.00 40.23           O  
ATOM    509  N   TYR L  71      31.793  30.806  43.088  1.00 36.18           N  
ATOM    510  CA  TYR L  71      31.143  29.863  43.955  1.00 34.11           C  
ATOM    511  CB  TYR L  71      30.013  29.080  43.273  1.00 41.94           C  
ATOM    512  CG  TYR L  71      29.023  30.060  42.754  1.00 41.62           C  
ATOM    513  CD1 TYR L  71      28.071  30.599  43.584  1.00 43.31           C  
ATOM    514  CD2 TYR L  71      29.060  30.453  41.438  1.00 41.86           C  
ATOM    515  CE1 TYR L  71      27.155  31.504  43.108  1.00 45.31           C  
ATOM    516  CE2 TYR L  71      28.146  31.358  40.954  1.00 44.09           C  
ATOM    517  CZ  TYR L  71      27.193  31.880  41.791  1.00 46.20           C  
ATOM    518  OH  TYR L  71      26.253  32.806  41.303  1.00 72.09           O  
ATOM    519  C   TYR L  71      32.142  28.834  44.378  1.00 34.11           C  
ATOM    520  O   TYR L  71      33.085  28.543  43.643  1.00 34.78           O  
ATOM    521  N   THR L  72      31.957  28.249  45.585  1.00 35.49           N  
ATOM    522  CA  THR L  72      32.916  27.278  46.024  1.00 34.54           C  
ATOM    523  CB  THR L  72      33.888  27.848  47.023  1.00 35.81           C  
ATOM    524  OG1 THR L  72      35.096  27.106  47.023  1.00 43.77           O  
ATOM    525  CG2 THR L  72      33.252  27.793  48.423  1.00 42.76           C  
ATOM    526  C   THR L  72      32.208  26.113  46.665  1.00 34.15           C  
ATOM    527  O   THR L  72      31.218  26.274  47.378  1.00 35.02           O  
ATOM    528  N   LEU L  73      32.711  24.889  46.402  1.00 33.06           N  
ATOM    529  CA  LEU L  73      32.202  23.672  46.972  1.00 34.28           C  
ATOM    530  CB  LEU L  73      31.911  22.633  45.866  1.00 29.95           C  
ATOM    531  CG  LEU L  73      31.358  21.256  46.292  1.00 27.39           C  
ATOM    532  CD1 LEU L  73      32.372  20.467  47.110  1.00 28.88           C  
ATOM    533  CD2 LEU L  73      29.989  21.359  46.976  1.00 28.46           C  
ATOM    534  C   LEU L  73      33.322  23.163  47.825  1.00 35.34           C  
ATOM    535  O   LEU L  73      34.439  22.997  47.340  1.00 36.21           O  
ATOM    536  N   THR L  74      33.070  22.927  49.127  1.00 36.27           N  
ATOM    537  CA  THR L  74      34.139  22.458  49.963  1.00 36.61           C  
ATOM    538  CB  THR L  74      34.463  23.404  51.084  1.00 35.67           C  
ATOM    539  OG1 THR L  74      34.807  24.679  50.561  1.00 43.86           O  
ATOM    540  CG2 THR L  74      35.644  22.839  51.886  1.00 39.42           C  
ATOM    541  C   THR L  74      33.721  21.160  50.576  1.00 37.61           C  
ATOM    542  O   THR L  74      32.636  21.043  51.139  1.00 39.61           O  
ATOM    543  N   ILE L  75      34.596  20.142  50.477  1.00 36.01           N  
ATOM    544  CA  ILE L  75      34.315  18.853  51.033  1.00 36.62           C  
ATOM    545  CB  ILE L  75      34.651  17.747  50.078  1.00 35.34           C  
ATOM    546  CG1 ILE L  75      33.936  17.971  48.735  1.00 35.09           C  
ATOM    547  CG2 ILE L  75      34.277  16.413  50.744  1.00 34.43           C  
ATOM    548  CD1 ILE L  75      34.500  17.131  47.590  1.00 35.17           C  
ATOM    549  C   ILE L  75      35.250  18.735  52.193  1.00 39.37           C  
ATOM    550  O   ILE L  75      36.466  18.793  52.025  1.00 40.21           O  
ATOM    551  N   SER L  76      34.694  18.553  53.403  1.00 42.31           N  
ATOM    552  CA  SER L  76      35.472  18.522  54.607  1.00 43.60           C  
ATOM    553  CB  SER L  76      34.636  18.737  55.878  1.00 40.43           C  
ATOM    554  OG  SER L  76      33.609  17.763  55.964  1.00 42.34           O  
ATOM    555  C   SER L  76      36.170  17.214  54.675  1.00 45.43           C  
ATOM    556  O   SER L  76      36.791  16.815  53.694  1.00 46.28           O  
ATOM    557  N   GLY L  77      36.140  16.540  55.844  1.00 45.81           N  
ATOM    558  CA  GLY L  77      36.854  15.302  55.985  1.00 44.72           C  
ATOM    559  C   GLY L  77      36.439  14.373  54.887  1.00 43.99           C  
ATOM    560  O   GLY L  77      35.404  13.712  54.958  1.00 44.44           O  
ATOM    561  N   VAL L  78      37.314  14.252  53.871  1.00 41.82           N  
ATOM    562  CA  VAL L  78      37.042  13.486  52.693  1.00 39.43           C  
ATOM    563  CB  VAL L  78      38.100  13.639  51.637  1.00 35.95           C  
ATOM    564  CG1 VAL L  78      37.761  12.712  50.460  1.00 55.96           C  
ATOM    565  CG2 VAL L  78      38.197  15.117  51.237  1.00 53.22           C  
ATOM    566  C   VAL L  78      36.989  12.040  53.043  1.00 40.24           C  
ATOM    567  O   VAL L  78      37.765  11.548  53.861  1.00 41.85           O  
ATOM    568  N   GLN L  79      36.039  11.324  52.414  1.00 39.12           N  
ATOM    569  CA  GLN L  79      35.905   9.914  52.616  1.00 39.62           C  
ATOM    570  CB  GLN L  79      34.524   9.492  53.129  1.00 40.78           C  
ATOM    571  CG  GLN L  79      34.246  10.036  54.530  1.00 44.06           C  
ATOM    572  CD  GLN L  79      32.998   9.353  55.050  1.00 46.48           C  
ATOM    573  OE1 GLN L  79      32.380   8.549  54.354  1.00 47.88           O  
ATOM    574  NE2 GLN L  79      32.617   9.670  56.316  1.00 54.02           N  
ATOM    575  C   GLN L  79      36.137   9.260  51.291  1.00 38.86           C  
ATOM    576  O   GLN L  79      36.131   9.918  50.253  1.00 38.33           O  
ATOM    577  N   CYS L  80      36.349   7.931  51.306  1.00 40.80           N  
ATOM    578  CA  CYS L  80      36.669   7.172  50.126  1.00 39.79           C  
ATOM    579  CB  CYS L  80      36.937   5.686  50.425  1.00 43.80           C  
ATOM    580  SG  CYS L  80      38.412   5.439  51.461  1.00 38.53           S  
ATOM    581  C   CYS L  80      35.529   7.244  49.155  1.00 38.55           C  
ATOM    582  O   CYS L  80      35.730   7.208  47.943  1.00 38.41           O  
ATOM    583  N   ASP L  81      34.298   7.342  49.678  1.00 40.27           N  
ATOM    584  CA  ASP L  81      33.079   7.356  48.921  1.00 39.71           C  
ATOM    585  CB  ASP L  81      31.856   7.460  49.842  1.00 38.71           C  
ATOM    586  CG  ASP L  81      30.617   7.465  48.973  1.00 52.17           C  
ATOM    587  OD1 ASP L  81      30.550   6.618  48.041  1.00  0.00           O  
ATOM    588  OD2 ASP L  81      29.726   8.322  49.213  1.00  0.00           O1-
ATOM    589  C   ASP L  81      33.034   8.554  48.019  1.00 39.59           C  
ATOM    590  O   ASP L  81      32.412   8.515  46.960  1.00 39.75           O  
ATOM    591  N   ASP L  82      33.691   9.649  48.433  1.00 36.52           N  
ATOM    592  CA  ASP L  82      33.670  10.930  47.784  1.00 33.78           C  
ATOM    593  CB  ASP L  82      34.383  12.015  48.609  1.00 33.24           C  
ATOM    594  CG  ASP L  82      33.546  12.270  49.856  1.00 35.91           C  
ATOM    595  OD1 ASP L  82      32.325  11.956  49.833  1.00 37.13           O  
ATOM    596  OD2 ASP L  82      34.122  12.780  50.852  1.00 37.47           O1-
ATOM    597  C   ASP L  82      34.301  10.899  46.423  1.00 32.89           C  
ATOM    598  O   ASP L  82      34.108  11.836  45.650  1.00 34.90           O  
ATOM    599  N   ALA L  83      35.131   9.887  46.105  1.00 31.86           N  
ATOM    600  CA  ALA L  83      35.748   9.881  44.808  1.00 32.82           C  
ATOM    601  CB  ALA L  83      36.609   8.632  44.549  1.00 31.26           C  
ATOM    602  C   ALA L  83      34.667   9.922  43.774  1.00 33.13           C  
ATOM    603  O   ALA L  83      33.775   9.076  43.753  1.00 36.37           O  
ATOM    604  N   ALA L  84      34.734  10.930  42.879  1.00 31.02           N  
ATOM    605  CA  ALA L  84      33.742  11.093  41.857  1.00 29.79           C  
ATOM    606  CB  ALA L  84      32.315  11.259  42.409  1.00 21.26           C  
ATOM    607  C   ALA L  84      34.077  12.349  41.117  1.00 30.02           C  
ATOM    608  O   ALA L  84      35.043  13.037  41.443  1.00 32.69           O  
ATOM    609  N   THR L  85      33.295  12.669  40.069  1.00 29.57           N  
ATOM    610  CA  THR L  85      33.519  13.896  39.367  1.00 28.71           C  
ATOM    611  CB  THR L  85      33.509  13.726  37.873  1.00 34.45           C  
ATOM    612  OG1 THR L  85      34.065  14.865  37.236  1.00 38.56           O  
ATOM    613  CG2 THR L  85      32.071  13.490  37.399  1.00 34.93           C  
ATOM    614  C   THR L  85      32.415  14.811  39.812  1.00 28.92           C  
ATOM    615  O   THR L  85      31.279  14.375  39.989  1.00 29.52           O  
ATOM    616  N   TYR L  86      32.730  16.104  40.040  1.00 28.30           N  
ATOM    617  CA  TYR L  86      31.767  17.033  40.566  1.00 26.05           C  
ATOM    618  CB  TYR L  86      32.228  17.724  41.866  1.00 27.73           C  
ATOM    619  CG  TYR L  86      32.300  16.712  42.961  1.00 28.09           C  
ATOM    620  CD1 TYR L  86      33.369  15.852  43.070  1.00 27.57           C  
ATOM    621  CD2 TYR L  86      31.295  16.634  43.897  1.00 28.63           C  
ATOM    622  CE1 TYR L  86      33.426  14.925  44.086  1.00 27.37           C  
ATOM    623  CE2 TYR L  86      31.346  15.712  44.915  1.00 30.48           C  
ATOM    624  CZ  TYR L  86      32.412  14.852  45.010  1.00 28.98           C  
ATOM    625  OH  TYR L  86      32.465  13.904  46.054  1.00 32.24           O  
ATOM    626  C   TYR L  86      31.559  18.114  39.556  1.00 26.53           C  
ATOM    627  O   TYR L  86      32.501  18.531  38.883  1.00 27.07           O  
ATOM    628  N   TYR L  87      30.297  18.578  39.420  1.00 26.93           N  
ATOM    629  CA  TYR L  87      29.966  19.588  38.459  1.00 27.50           C  
ATOM    630  CB  TYR L  87      29.030  19.096  37.337  1.00 27.26           C  
ATOM    631  CG  TYR L  87      29.714  18.099  36.465  1.00 27.75           C  
ATOM    632  CD1 TYR L  87      30.472  18.512  35.393  1.00 28.11           C  
ATOM    633  CD2 TYR L  87      29.588  16.752  36.711  1.00 28.79           C  
ATOM    634  CE1 TYR L  87      31.097  17.597  34.580  1.00 28.32           C  
ATOM    635  CE2 TYR L  87      30.211  15.831  35.901  1.00 27.98           C  
ATOM    636  CZ  TYR L  87      30.967  16.253  34.834  1.00 27.54           C  
ATOM    637  OH  TYR L  87      31.607  15.311  34.002  1.00 30.38           O  
ATOM    638  C   TYR L  87      29.188  20.671  39.134  1.00 27.02           C  
ATOM    639  O   TYR L  87      28.390  20.418  40.037  1.00 27.15           O  
ATOM    640  N   CYS L  88      29.419  21.925  38.700  1.00 31.38           N  
ATOM    641  CA  CYS L  88      28.636  23.019  39.181  1.00 32.53           C  
ATOM    642  CB  CYS L  88      29.444  24.292  39.486  1.00 33.69           C  
ATOM    643  SG  CYS L  88      30.353  24.913  38.047  1.00 36.36           S  
ATOM    644  C   CYS L  88      27.674  23.311  38.081  1.00 31.84           C  
ATOM    645  O   CYS L  88      27.911  22.969  36.923  1.00 31.41           O  
ATOM    646  N   GLN L  89      26.535  23.929  38.425  1.00 31.47           N  
ATOM    647  CA  GLN L  89      25.523  24.139  37.438  1.00 31.35           C  
ATOM    648  CB  GLN L  89      24.449  23.063  37.574  1.00 26.53           C  
ATOM    649  CG  GLN L  89      23.248  23.236  36.666  1.00 27.19           C  
ATOM    650  CD  GLN L  89      22.219  22.262  37.195  1.00 15.37           C  
ATOM    651  OE1 GLN L  89      21.770  22.355  38.335  1.00 17.15           O  
ATOM    652  NE2 GLN L  89      21.816  21.307  36.323  1.00 18.46           N  
ATOM    653  C   GLN L  89      24.857  25.447  37.718  1.00 32.41           C  
ATOM    654  O   GLN L  89      24.409  25.691  38.837  1.00 33.33           O  
ATOM    655  N   GLN L  90      24.758  26.322  36.697  1.00 31.26           N  
ATOM    656  CA  GLN L  90      24.067  27.561  36.909  1.00 31.76           C  
ATOM    657  CB  GLN L  90      24.686  28.785  36.203  1.00 15.50           C  
ATOM    658  CG  GLN L  90      24.567  28.783  34.676  1.00 11.97           C  
ATOM    659  CD  GLN L  90      23.404  29.688  34.281  1.00 13.84           C  
ATOM    660  OE1 GLN L  90      22.381  29.755  34.959  1.00 16.05           O  
ATOM    661  NE2 GLN L  90      23.574  30.424  33.152  1.00 11.14           N  
ATOM    662  C   GLN L  90      22.701  27.369  36.333  1.00 33.11           C  
ATOM    663  O   GLN L  90      22.529  26.845  35.232  1.00 32.77           O  
ATOM    664  N   GLY L  91      21.978  28.303  37.003  1.00 98.08           N  
ATOM    665  CA  GLY L  91      20.749  29.031  36.883  1.00100.03           C  
ATOM    666  C   GLY L  91      19.649  28.295  36.276  1.00 99.47           C  
ATOM    667  O   GLY L  91      19.527  27.085  36.413  1.00 97.89           O  
ATOM    668  N   TYR L  92      18.831  29.086  35.560  1.00101.62           N  
ATOM    669  CA  TYR L  92      17.636  28.629  34.961  1.00101.40           C  
ATOM    670  CB  TYR L  92      16.387  29.240  35.607  1.00122.76           C  
ATOM    671  CG  TYR L  92      16.582  30.712  35.683  1.00122.73           C  
ATOM    672  CD1 TYR L  92      17.333  31.277  36.685  1.00123.19           C  
ATOM    673  CD2 TYR L  92      16.009  31.537  34.754  1.00122.39           C  
ATOM    674  CE1 TYR L  92      17.502  32.640  36.750  1.00123.34           C  
ATOM    675  CE2 TYR L  92      16.167  32.899  34.807  1.00122.51           C  
ATOM    676  CZ  TYR L  92      16.919  33.456  35.811  1.00123.02           C  
ATOM    677  OH  TYR L  92      17.094  34.853  35.883  1.00123.31           O  
ATOM    678  C   TYR L  92      17.706  28.998  33.531  1.00101.73           C  
ATOM    679  O   TYR L  92      18.345  29.970  33.137  1.00101.88           O  
ATOM    680  N   SER L  93      17.073  28.157  32.715  1.00 98.91           N  
ATOM    681  CA  SER L  93      17.124  28.244  31.303  1.00 98.88           C  
ATOM    682  CB  SER L  93      16.655  26.947  30.712  1.00112.93           C  
ATOM    683  OG  SER L  93      17.189  25.880  31.486  1.00  0.00           O  
ATOM    684  C   SER L  93      16.275  29.359  30.794  1.00102.56           C  
ATOM    685  O   SER L  93      16.518  29.871  29.705  1.00103.82           O  
ATOM    686  N   ILE L  94      15.260  29.782  31.568  1.00104.44           N  
ATOM    687  CA  ILE L  94      14.378  30.792  31.070  1.00108.23           C  
ATOM    688  CB  ILE L  94      13.242  31.139  32.000  1.00 76.95           C  
ATOM    689  CG1 ILE L  94      12.046  31.684  31.204  1.00  0.00           C  
ATOM    690  CG2 ILE L  94      13.734  32.166  33.027  1.00  0.00           C  
ATOM    691  CD1 ILE L  94      10.767  31.790  32.037  1.00  0.00           C  
ATOM    692  C   ILE L  94      15.208  32.014  30.831  1.00111.42           C  
ATOM    693  O   ILE L  94      14.967  32.767  29.892  1.00115.81           O  
ATOM    694  N   SER L  95      16.224  32.234  31.688  1.00112.13           N  
ATOM    695  CA  SER L  95      17.040  33.407  31.611  1.00112.35           C  
ATOM    696  CB  SER L  95      18.128  33.478  32.689  1.00163.45           C  
ATOM    697  OG  SER L  95      19.015  32.382  32.544  1.00  0.00           O  
ATOM    698  C   SER L  95      17.726  33.473  30.300  1.00111.96           C  
ATOM    699  O   SER L  95      17.908  32.463  29.624  1.00110.93           O  
ATOM    700  N   ASP L  96      18.077  34.719  29.922  1.00121.20           N  
ATOM    701  CA  ASP L  96      18.747  35.066  28.705  1.00127.28           C  
ATOM    702  CB  ASP L  96      18.872  36.583  28.522  1.00138.40           C  
ATOM    703  CG  ASP L  96      17.466  37.108  28.280  1.00  0.00           C  
ATOM    704  OD1 ASP L  96      16.732  36.485  27.466  1.00  0.00           O  
ATOM    705  OD2 ASP L  96      17.099  38.126  28.923  1.00  0.00           O1-
ATOM    706  C   ASP L  96      20.123  34.497  28.789  1.00119.91           C  
ATOM    707  O   ASP L  96      20.725  34.150  27.773  1.00121.99           O  
ATOM    708  N   ILE L  97      20.664  34.473  30.020  1.00120.11           N  
ATOM    709  CA  ILE L  97      21.931  33.897  30.334  1.00118.37           C  
ATOM    710  CB  ILE L  97      22.388  34.276  31.719  1.00106.69           C  
ATOM    711  CG1 ILE L  97      21.378  33.817  32.779  1.00  0.00           C  
ATOM    712  CG2 ILE L  97      22.648  35.791  31.741  1.00  0.00           C  
ATOM    713  CD1 ILE L  97      21.805  34.132  34.211  1.00106.61           C  
ATOM    714  C   ILE L  97      21.837  32.402  30.176  1.00118.28           C  
ATOM    715  O   ILE L  97      22.798  31.742  29.782  1.00118.86           O  
ATOM    716  N   ASP L  98      20.676  31.821  30.538  1.00116.62           N  
ATOM    717  CA  ASP L  98      20.406  30.418  30.354  1.00112.34           C  
ATOM    718  CB  ASP L  98      21.015  29.787  29.088  1.00176.82           C  
ATOM    719  CG  ASP L  98      20.302  30.363  27.877  1.00  0.00           C  
ATOM    720  OD1 ASP L  98      19.651  31.430  28.024  1.00  0.00           O  
ATOM    721  OD2 ASP L  98      20.404  29.743  26.785  1.00  0.00           O1-
ATOM    722  C   ASP L  98      20.926  29.649  31.528  1.00109.51           C  
ATOM    723  O   ASP L  98      20.986  30.175  32.636  1.00111.05           O  
ATOM    724  N   ASN L  99      21.262  28.358  31.290  1.00113.82           N  
ATOM    725  CA  ASN L  99      21.736  27.410  32.266  1.00113.78           C  
ATOM    726  CB  ASN L  99      20.659  26.315  32.462  1.00 97.71           C  
ATOM    727  CG  ASN L  99      21.016  25.320  33.552  1.00  0.00           C  
ATOM    728  OD1 ASN L  99      20.430  25.336  34.634  1.00  0.00           O  
ATOM    729  ND2 ASN L  99      21.997  24.426  33.263  1.00  0.00           N  
ATOM    730  C   ASN L  99      22.981  26.775  31.676  1.00114.56           C  
ATOM    731  O   ASN L  99      23.057  26.624  30.460  1.00115.33           O  
ATOM    732  N   SER L 100      24.010  26.420  32.494  1.00 35.13           N  
ATOM    733  CA  SER L 100      25.190  25.775  31.970  1.00 34.87           C  
ATOM    734  CB  SER L 100      26.196  26.779  31.377  1.00 38.27           C  
ATOM    735  OG  SER L 100      26.612  27.697  32.377  1.00 31.81           O  
ATOM    736  C   SER L 100      25.896  25.007  33.058  1.00 33.06           C  
ATOM    737  O   SER L 100      25.717  25.274  34.246  1.00 32.57           O  
ATOM    738  N   PHE L 101      26.730  24.020  32.652  1.00 31.94           N  
ATOM    739  CA  PHE L 101      27.487  23.178  33.547  1.00 32.09           C  
ATOM    740  CB  PHE L 101      27.438  21.669  33.230  1.00 32.32           C  
ATOM    741  CG  PHE L 101      26.154  21.073  33.707  1.00 33.09           C  
ATOM    742  CD1 PHE L 101      25.032  21.054  32.913  1.00 31.89           C  
ATOM    743  CD2 PHE L 101      26.081  20.515  34.963  1.00 32.33           C  
ATOM    744  CE1 PHE L 101      23.858  20.492  33.365  1.00 30.83           C  
ATOM    745  CE2 PHE L 101      24.911  19.953  35.420  1.00 31.70           C  
ATOM    746  CZ  PHE L 101      23.795  19.937  34.620  1.00 32.12           C  
ATOM    747  C   PHE L 101      28.942  23.560  33.517  1.00 33.27           C  
ATOM    748  O   PHE L 101      29.460  24.078  32.529  1.00 35.53           O  
ATOM    749  N   GLY L 102      29.624  23.270  34.645  1.00 33.62           N  
ATOM    750  CA  GLY L 102      30.982  23.616  34.980  1.00 33.71           C  
ATOM    751  C   GLY L 102      32.073  23.026  34.148  1.00 35.07           C  
ATOM    752  O   GLY L 102      33.036  23.723  33.874  1.00 36.55           O  
ATOM    753  N   GLY L 103      32.014  21.756  33.723  1.00 34.45           N  
ATOM    754  CA  GLY L 103      33.153  21.210  33.032  1.00 33.96           C  
ATOM    755  C   GLY L 103      33.670  20.073  33.863  1.00 33.24           C  
ATOM    756  O   GLY L 103      34.242  19.120  33.334  1.00 33.51           O  
ATOM    757  N   GLY L 104      33.498  20.152  35.197  1.00 31.95           N  
ATOM    758  CA  GLY L 104      33.787  19.020  36.037  1.00 30.51           C  
ATOM    759  C   GLY L 104      35.136  19.066  36.684  1.00 32.40           C  
ATOM    760  O   GLY L 104      36.089  19.661  36.180  1.00 33.81           O  
ATOM    761  N   THR L 105      35.217  18.410  37.865  1.00 32.03           N  
ATOM    762  CA  THR L 105      36.434  18.247  38.611  1.00 33.16           C  
ATOM    763  CB  THR L 105      36.504  19.112  39.839  1.00 31.63           C  
ATOM    764  OG1 THR L 105      36.449  20.486  39.485  1.00 30.30           O  
ATOM    765  CG2 THR L 105      37.809  18.814  40.591  1.00 31.86           C  
ATOM    766  C   THR L 105      36.477  16.823  39.082  1.00 32.53           C  
ATOM    767  O   THR L 105      35.583  16.367  39.796  1.00 32.48           O  
ATOM    768  N   GLU L 106      37.539  16.075  38.716  1.00 32.73           N  
ATOM    769  CA  GLU L 106      37.607  14.707  39.140  0.90 33.44           C  
ATOM    770  CB  GLU L 106      38.267  13.756  38.125  0.90 49.60           C  
ATOM    771  CG  GLU L 106      37.409  13.504  36.884  0.90 51.51           C  
ATOM    772  CD  GLU L 106      38.169  12.553  35.972  0.90 58.25           C  
ATOM    773  OE1 GLU L 106      39.354  12.256  36.284  0.83 75.67           O  
ATOM    774  OE2 GLU L 106      37.578  12.112  34.951  0.83 79.23           O1-
ATOM    775  C   GLU L 106      38.394  14.647  40.403  1.00 32.87           C  
ATOM    776  O   GLU L 106      39.525  15.125  40.478  1.00 33.68           O  
ATOM    777  N   VAL L 107      37.789  14.047  41.444  1.00 33.63           N  
ATOM    778  CA  VAL L 107      38.435  13.962  42.717  1.00 34.51           C  
ATOM    779  CB  VAL L 107      37.521  14.288  43.865  1.00 30.28           C  
ATOM    780  CG1 VAL L 107      38.259  14.006  45.183  1.00 17.43           C  
ATOM    781  CG2 VAL L 107      37.053  15.746  43.717  1.00 16.71           C  
ATOM    782  C   VAL L 107      38.914  12.559  42.913  1.00 35.65           C  
ATOM    783  O   VAL L 107      38.147  11.602  42.809  1.00 36.29           O  
ATOM    784  N   VAL L 108      40.221  12.407  43.202  1.00 37.32           N  
ATOM    785  CA  VAL L 108      40.771  11.107  43.445  1.00 38.44           C  
ATOM    786  CB  VAL L 108      41.991  10.806  42.625  1.00 44.81           C  
ATOM    787  CG1 VAL L 108      42.538   9.431  43.047  1.00 10.89           C  
ATOM    788  CG2 VAL L 108      41.621  10.906  41.134  1.00 13.07           C  
ATOM    789  C   VAL L 108      41.187  11.083  44.880  1.00 38.85           C  
ATOM    790  O   VAL L 108      41.792  12.031  45.378  1.00 39.16           O  
ATOM    791  N   VAL L 109      40.847   9.990  45.591  1.00 38.71           N  
ATOM    792  CA  VAL L 109      41.187   9.892  46.979  1.00 39.58           C  
ATOM    793  CB  VAL L 109      40.145   9.184  47.797  1.00 43.78           C  
ATOM    794  CG1 VAL L 109      40.628   9.097  49.255  1.00 43.91           C  
ATOM    795  CG2 VAL L 109      38.811   9.930  47.626  1.00 44.18           C  
ATOM    796  C   VAL L 109      42.463   9.124  47.097  1.00 39.72           C  
ATOM    797  O   VAL L 109      42.716   8.182  46.347  1.00 39.83           O  
ATOM    798  N   LYS L 110      43.319   9.538  48.050  1.00 41.88           N  
ATOM    799  CA  LYS L 110      44.551   8.843  48.260  0.90 43.64           C  
ATOM    800  CB  LYS L 110      45.717   9.763  48.651  0.90 45.73           C  
ATOM    801  CG  LYS L 110      46.200  10.661  47.511  0.88 31.48           C  
ATOM    802  CD  LYS L 110      47.158  11.763  47.966  0.88 33.06           C  
ATOM    803  CE  LYS L 110      47.653  12.659  46.828  0.88 36.11           C  
ATOM    804  NZ  LYS L 110      48.590  13.678  47.356  0.88 37.73           N1+
ATOM    805  C   LYS L 110      44.319   7.887  49.421  1.00 45.17           C  
ATOM    806  O   LYS L 110      44.096   8.382  50.557  1.00 47.41           O  
ATOM    807  OXT LYS L 110      44.359   6.648  49.190  1.00  0.00           O1-
TER     808      LYS L 110 
ATOM    809  N   GLN H 111       7.949   8.797  41.762  1.00 50.94           N1+
ATOM    810  CA  GLN H 111       9.096   9.715  41.868  1.00 45.49           C  
ATOM    811  CB  GLN H 111       9.551   9.829  43.330  1.00 44.51           C  
ATOM    812  CG  GLN H 111       8.509  10.458  44.257  1.00 60.17           C  
ATOM    813  CD  GLN H 111       9.092  10.504  45.660  1.00 63.58           C  
ATOM    814  OE1 GLN H 111       9.962   9.706  46.008  1.00 64.75           O  
ATOM    815  NE2 GLN H 111       8.601  11.461  46.493  1.00 45.46           N  
ATOM    816  C   GLN H 111      10.258   9.222  41.074  1.00 42.45           C  
ATOM    817  O   GLN H 111      11.353   9.058  41.609  1.00 42.92           O  
ATOM    818  N   SER H 112      10.053   8.948  39.770  1.00 39.20           N  
ATOM    819  CA  SER H 112      11.185   8.502  39.020  1.00 37.00           C  
ATOM    820  CB  SER H 112      11.471   7.000  39.162  1.00 47.23           C  
ATOM    821  OG  SER H 112      10.429   6.242  38.565  1.00 27.49           O  
ATOM    822  C   SER H 112      10.989   8.768  37.565  1.00 33.62           C  
ATOM    823  O   SER H 112       9.868   8.964  37.104  1.00 32.16           O  
ATOM    824  N   LEU H 113      12.096   8.837  36.793  1.00 32.15           N  
ATOM    825  CA  LEU H 113      11.899   8.903  35.376  1.00 30.22           C  
ATOM    826  CB  LEU H 113      11.903  10.269  34.697  1.00 30.72           C  
ATOM    827  CG  LEU H 113      10.741  11.177  35.104  1.00 34.00           C  
ATOM    828  CD1 LEU H 113      10.866  11.608  36.570  1.00 34.89           C  
ATOM    829  CD2 LEU H 113      10.594  12.354  34.131  1.00 35.86           C  
ATOM    830  C   LEU H 113      12.868   8.018  34.694  1.00 28.89           C  
ATOM    831  O   LEU H 113      13.958   7.746  35.195  1.00 30.40           O  
ATOM    832  N   GLU H 114      12.451   7.482  33.535  1.00 29.08           N  
ATOM    833  CA  GLU H 114      13.363   6.647  32.835  0.90 28.34           C  
ATOM    834  CB  GLU H 114      13.105   5.141  33.013  0.90 29.40           C  
ATOM    835  CG  GLU H 114      14.292   4.287  32.570  0.75 18.67           C  
ATOM    836  CD  GLU H 114      14.230   2.968  33.326  0.50 26.30           C  
ATOM    837  OE1 GLU H 114      14.077   3.022  34.576  0.50 33.40           O  
ATOM    838  OE2 GLU H 114      14.339   1.896  32.674  0.50 29.87           O1-
ATOM    839  C   GLU H 114      13.315   7.023  31.393  1.00 28.19           C  
ATOM    840  O   GLU H 114      12.263   7.370  30.856  1.00 29.05           O  
ATOM    841  N   GLU H 115      14.489   6.978  30.739  1.00 27.74           N  
ATOM    842  CA  GLU H 115      14.603   7.388  29.371  1.00 28.79           C  
ATOM    843  CB  GLU H 115      15.904   8.146  29.046  1.00 28.97           C  
ATOM    844  CG  GLU H 115      16.094   9.467  29.790  1.00 28.64           C  
ATOM    845  CD  GLU H 115      16.639   9.144  31.174  1.00 28.20           C  
ATOM    846  OE1 GLU H 115      16.818   7.933  31.474  1.00 29.53           O  
ATOM    847  OE2 GLU H 115      16.891  10.102  31.952  1.00 28.41           O1-
ATOM    848  C   GLU H 115      14.660   6.166  28.520  1.00 29.63           C  
ATOM    849  O   GLU H 115      15.097   5.107  28.966  1.00 31.10           O  
ATOM    850  N   SER H 116      14.195   6.302  27.260  1.00 30.91           N  
ATOM    851  CA  SER H 116      14.234   5.226  26.311  1.00 29.97           C  
ATOM    852  CB  SER H 116      12.905   4.467  26.174  1.00 36.44           C  
ATOM    853  OG  SER H 116      12.561   3.842  27.399  1.00 40.65           O  
ATOM    854  C   SER H 116      14.465   5.833  24.961  1.00 30.29           C  
ATOM    855  O   SER H 116      14.425   7.052  24.803  1.00 29.74           O  
ATOM    856  N   GLY H 117      14.722   4.976  23.947  1.00 30.71           N  
ATOM    857  CA  GLY H 117      14.822   5.433  22.587  1.00 29.47           C  
ATOM    858  C   GLY H 117      16.238   5.549  22.104  1.00 29.21           C  
ATOM    859  O   GLY H 117      16.451   5.831  20.924  1.00 32.47           O  
ATOM    860  N   GLY H 118      17.245   5.341  22.976  1.00 29.49           N  
ATOM    861  CA  GLY H 118      18.604   5.475  22.528  1.00 28.23           C  
ATOM    862  C   GLY H 118      18.932   4.315  21.658  1.00 29.06           C  
ATOM    863  O   GLY H 118      18.538   3.182  21.925  1.00 32.20           O  
ATOM    864  N   ASP H 119      19.693   4.575  20.581  1.00 29.32           N  
ATOM    865  CA  ASP H 119      20.031   3.506  19.699  1.00 29.25           C  
ATOM    866  CB  ASP H 119      18.816   2.928  18.950  1.00 77.45           C  
ATOM    867  CG  ASP H 119      18.162   4.056  18.164  1.00 80.38           C  
ATOM    868  OD1 ASP H 119      17.563   4.957  18.812  1.00  0.00           O  
ATOM    869  OD2 ASP H 119      18.237   4.026  16.907  1.00  0.00           O1-
ATOM    870  C   ASP H 119      21.025   3.990  18.693  1.00 29.94           C  
ATOM    871  O   ASP H 119      21.431   5.152  18.685  1.00 31.35           O  
ATOM    872  N   LEU H 120      21.473   3.058  17.832  1.00 30.24           N  
ATOM    873  CA  LEU H 120      22.404   3.356  16.782  1.00 32.58           C  
ATOM    874  CB  LEU H 120      23.110   2.074  16.285  1.00 32.54           C  
ATOM    875  CG  LEU H 120      24.143   2.233  15.150  1.00 34.41           C  
ATOM    876  CD1 LEU H 120      23.475   2.586  13.814  1.00 34.64           C  
ATOM    877  CD2 LEU H 120      25.275   3.197  15.539  1.00 33.46           C  
ATOM    878  C   LEU H 120      21.624   3.963  15.650  1.00 33.41           C  
ATOM    879  O   LEU H 120      20.614   3.413  15.218  1.00 35.44           O  
ATOM    880  N   VAL H 121      22.074   5.136  15.147  1.00 34.63           N  
ATOM    881  CA  VAL H 121      21.420   5.793  14.046  1.00 35.03           C  
ATOM    882  CB  VAL H 121      20.565   6.961  14.452  1.00 34.24           C  
ATOM    883  CG1 VAL H 121      19.291   6.426  15.121  1.00 38.08           C  
ATOM    884  CG2 VAL H 121      21.381   7.852  15.403  1.00 37.58           C  
ATOM    885  C   VAL H 121      22.463   6.277  13.088  1.00 36.52           C  
ATOM    886  O   VAL H 121      23.604   6.538  13.466  1.00 36.49           O  
ATOM    887  N   LYS H 122      22.088   6.375  11.797  1.00 37.86           N  
ATOM    888  CA  LYS H 122      22.999   6.820  10.783  1.00 38.45           C  
ATOM    889  CB  LYS H 122      22.567   6.457   9.354  1.00 36.20           C  
ATOM    890  CG  LYS H 122      22.408   4.955   9.119  1.00 23.53           C  
ATOM    891  CD  LYS H 122      21.715   4.626   7.796  1.00 27.84           C  
ATOM    892  CE  LYS H 122      21.329   3.153   7.649  1.00  0.00           C  
ATOM    893  NZ  LYS H 122      19.975   2.934   8.203  1.00  0.00           N1+
ATOM    894  C   LYS H 122      23.031   8.308  10.852  1.00 36.97           C  
ATOM    895  O   LYS H 122      22.107   8.939  11.359  1.00 35.66           O  
ATOM    896  N   PRO H 123      24.087   8.888  10.362  1.00 36.90           N  
ATOM    897  CA  PRO H 123      24.187  10.316  10.394  1.00 38.46           C  
ATOM    898  CD  PRO H 123      25.391   8.244  10.393  1.00 41.12           C  
ATOM    899  CB  PRO H 123      25.634  10.638  10.033  1.00 42.32           C  
ATOM    900  CG  PRO H 123      26.410   9.392  10.503  1.00 41.34           C  
ATOM    901  C   PRO H 123      23.172  10.924   9.484  1.00 38.92           C  
ATOM    902  O   PRO H 123      22.936  10.382   8.404  1.00 41.17           O  
ATOM    903  N   GLY H 124      22.562  12.049   9.905  1.00 38.48           N  
ATOM    904  CA  GLY H 124      21.592  12.727   9.096  1.00 38.54           C  
ATOM    905  C   GLY H 124      20.231  12.204   9.433  1.00 40.08           C  
ATOM    906  O   GLY H 124      19.220  12.780   9.037  1.00 43.51           O  
ATOM    907  N   ALA H 125      20.173  11.096  10.192  1.00 38.87           N  
ATOM    908  CA  ALA H 125      18.920  10.500  10.556  1.00 37.82           C  
ATOM    909  CB  ALA H 125      19.047   9.046  11.039  1.00 46.43           C  
ATOM    910  C   ALA H 125      18.333  11.304  11.672  1.00 36.73           C  
ATOM    911  O   ALA H 125      18.949  12.249  12.164  1.00 35.43           O  
ATOM    912  N   SER H 126      17.078  10.980  12.045  0.90 37.10           N  
ATOM    913  CA  SER H 126      16.429  11.638  13.141  0.90 36.04           C  
ATOM    914  CB  SER H 126      15.155  12.405  12.744  0.90 30.23           C  
ATOM    915  OG  SER H 126      15.483  13.486  11.884  0.83 21.77           O  
ATOM    916  C   SER H 126      16.023  10.576  14.114  0.90 35.62           C  
ATOM    917  O   SER H 126      15.768   9.432  13.735  0.90 35.53           O  
ATOM    918  N   LEU H 127      15.979  10.929  15.413  1.00 35.03           N  
ATOM    919  CA  LEU H 127      15.646   9.968  16.421  1.00 34.32           C  
ATOM    920  CB  LEU H 127      16.944   9.331  16.971  1.00 31.10           C  
ATOM    921  CG  LEU H 127      16.810   8.198  18.000  1.00 34.88           C  
ATOM    922  CD1 LEU H 127      18.182   7.579  18.303  1.00 34.50           C  
ATOM    923  CD2 LEU H 127      16.159   8.685  19.293  1.00 36.48           C  
ATOM    924  C   LEU H 127      14.878  10.688  17.493  1.00 32.36           C  
ATOM    925  O   LEU H 127      15.079  11.882  17.716  1.00 33.76           O  
ATOM    926  N   THR H 128      13.933   9.985  18.154  1.00 29.90           N  
ATOM    927  CA  THR H 128      13.150  10.586  19.197  1.00 30.24           C  
ATOM    928  CB  THR H 128      11.674  10.524  18.925  1.00 33.07           C  
ATOM    929  OG1 THR H 128      11.364  11.201  17.716  1.00 50.17           O  
ATOM    930  CG2 THR H 128      10.926  11.172  20.100  1.00 49.95           C  
ATOM    931  C   THR H 128      13.382   9.818  20.465  1.00 30.28           C  
ATOM    932  O   THR H 128      13.215   8.600  20.509  1.00 29.99           O  
ATOM    933  N   LEU H 129      13.773  10.530  21.540  1.00 30.60           N  
ATOM    934  CA  LEU H 129      14.024   9.924  22.818  1.00 29.60           C  
ATOM    935  CB  LEU H 129      15.256  10.522  23.513  1.00 31.39           C  
ATOM    936  CG  LEU H 129      16.563  10.316  22.723  1.00 31.78           C  
ATOM    937  CD1 LEU H 129      17.762  10.946  23.446  1.00 31.29           C  
ATOM    938  CD2 LEU H 129      16.791   8.829  22.396  1.00 34.68           C  
ATOM    939  C   LEU H 129      12.840  10.229  23.678  1.00 29.81           C  
ATOM    940  O   LEU H 129      12.193  11.256  23.485  1.00 31.40           O  
ATOM    941  N   THR H 130      12.520   9.341  24.646  1.00 30.17           N  
ATOM    942  CA  THR H 130      11.361   9.556  25.474  1.00 31.33           C  
ATOM    943  CB  THR H 130      10.322   8.486  25.320  1.00 37.48           C  
ATOM    944  OG1 THR H 130      10.813   7.256  25.832  1.00115.46           O  
ATOM    945  CG2 THR H 130       9.993   8.333  23.826  1.00116.26           C  
ATOM    946  C   THR H 130      11.763   9.502  26.916  1.00 31.25           C  
ATOM    947  O   THR H 130      12.683   8.781  27.295  1.00 30.95           O  
ATOM    948  N   CYS H 131      11.068  10.281  27.771  1.00 31.81           N  
ATOM    949  CA  CYS H 131      11.330  10.269  29.182  0.90 32.05           C  
ATOM    950  CB  CYS H 131      11.888  11.610  29.683  0.90 36.54           C  
ATOM    951  SG  CYS H 131      12.286  11.573  31.448  0.90 40.87           S  
ATOM    952  C   CYS H 131      10.004  10.065  29.841  1.00 31.16           C  
ATOM    953  O   CYS H 131       9.084  10.853  29.639  1.00 32.07           O  
ATOM    954  N   THR H 132       9.871   9.007  30.665  1.00 30.13           N  
ATOM    955  CA  THR H 132       8.599   8.746  31.273  1.00 31.68           C  
ATOM    956  CB  THR H 132       8.166   7.314  31.139  1.00 39.31           C  
ATOM    957  OG1 THR H 132       8.103   6.952  29.767  1.00 15.86           O  
ATOM    958  CG2 THR H 132       6.783   7.150  31.791  1.00 19.97           C  
ATOM    959  C   THR H 132       8.699   9.066  32.727  1.00 32.42           C  
ATOM    960  O   THR H 132       9.586   8.583  33.427  1.00 32.89           O  
ATOM    961  N   ALA H 133       7.760   9.896  33.217  1.00 31.61           N  
ATOM    962  CA  ALA H 133       7.786  10.309  34.586  1.00 31.60           C  
ATOM    963  CB  ALA H 133       7.389  11.783  34.767  1.00 33.75           C  
ATOM    964  C   ALA H 133       6.795   9.481  35.335  1.00 33.71           C  
ATOM    965  O   ALA H 133       5.682   9.242  34.869  1.00 35.77           O  
ATOM    966  N   SER H 134       7.199   8.997  36.523  0.90 36.33           N  
ATOM    967  CA  SER H 134       6.302   8.209  37.312  0.80 36.98           C  
ATOM    968  CB  SER H 134       6.711   6.728  37.415  0.80 32.81           C  
ATOM    969  OG  SER H 134       6.706   6.126  36.130  0.80 34.43           O  
ATOM    970  C   SER H 134       6.350   8.747  38.701  0.90 37.87           C  
ATOM    971  O   SER H 134       7.395   9.209  39.153  0.90 38.27           O  
ATOM    972  N   GLY H 135       5.142   8.844  39.294  1.00 38.77           N  
ATOM    973  CA  GLY H 135       4.947   9.408  40.590  1.00 39.91           C  
ATOM    974  C   GLY H 135       4.532  10.850  40.467  1.00 40.72           C  
ATOM    975  O   GLY H 135       4.182  11.466  41.472  1.00 40.95           O  
ATOM    976  N   PHE H 136       4.546  11.451  39.254  1.00 41.20           N  
ATOM    977  CA  PHE H 136       4.180  12.844  39.234  1.00 41.69           C  
ATOM    978  CB  PHE H 136       5.379  13.743  39.589  1.00 41.21           C  
ATOM    979  CG  PHE H 136       4.899  15.080  40.038  1.00 41.86           C  
ATOM    980  CD1 PHE H 136       4.370  15.229  41.299  1.00 42.18           C  
ATOM    981  CD2 PHE H 136       5.002  16.185  39.227  1.00 41.03           C  
ATOM    982  CE1 PHE H 136       3.930  16.454  41.740  1.00 41.55           C  
ATOM    983  CE2 PHE H 136       4.563  17.414  39.663  1.00 42.14           C  
ATOM    984  CZ  PHE H 136       4.023  17.551  40.919  1.00 41.55           C  
ATOM    985  C   PHE H 136       3.681  13.204  37.858  1.00 42.26           C  
ATOM    986  O   PHE H 136       3.985  12.531  36.873  1.00 43.23           O  
ATOM    987  N   SER H 137       2.894  14.296  37.748  1.00 42.76           N  
ATOM    988  CA  SER H 137       2.359  14.668  36.462  1.00 43.27           C  
ATOM    989  CB  SER H 137       0.886  15.115  36.509  1.00 43.69           C  
ATOM    990  OG  SER H 137       0.438  15.466  35.206  1.00 45.28           O  
ATOM    991  C   SER H 137       3.153  15.809  35.890  1.00 43.41           C  
ATOM    992  O   SER H 137       3.395  16.821  36.539  1.00 43.54           O  
ATOM    993  N   PHE H 138       3.546  15.664  34.612  1.00 43.28           N  
ATOM    994  CA  PHE H 138       4.334  16.601  33.842  1.00 43.41           C  
ATOM    995  CB  PHE H 138       4.613  16.075  32.417  1.00 43.47           C  
ATOM    996  CG  PHE H 138       5.448  17.057  31.656  1.00  0.00           C  
ATOM    997  CD1 PHE H 138       4.889  18.167  31.064  1.00  0.00           C  
ATOM    998  CD2 PHE H 138       6.807  16.875  31.535  1.00 44.19           C  
ATOM    999  CE1 PHE H 138       5.663  19.068  30.371  1.00  0.00           C  
ATOM   1000  CE2 PHE H 138       7.579  17.774  30.837  1.00  0.00           C  
ATOM   1001  CZ  PHE H 138       7.014  18.876  30.251  1.00  0.00           C  
ATOM   1002  C   PHE H 138       3.551  17.862  33.663  1.00 43.40           C  
ATOM   1003  O   PHE H 138       4.114  18.953  33.573  1.00 43.22           O  
ATOM   1004  N   THR H 139       2.224  17.716  33.520  1.00 43.86           N  
ATOM   1005  CA  THR H 139       1.325  18.801  33.284  1.00 43.73           C  
ATOM   1006  CB  THR H 139      -0.065  18.327  32.974  1.00 44.26           C  
ATOM   1007  OG1 THR H 139      -0.604  17.621  34.081  1.00 46.09           O  
ATOM   1008  CG2 THR H 139       0.008  17.407  31.736  1.00 44.75           C  
ATOM   1009  C   THR H 139       1.325  19.626  34.506  1.00 42.89           C  
ATOM   1010  O   THR H 139       1.167  20.844  34.444  1.00 43.07           O  
ATOM   1011  N   ASN H 140       1.488  18.964  35.661  1.00 41.99           N  
ATOM   1012  CA  ASN H 140       1.590  19.726  36.862  1.00 41.72           C  
ATOM   1013  CB  ASN H 140       1.635  18.877  38.150  1.00 42.32           C  
ATOM   1014  CG  ASN H 140       1.317  19.793  39.326  1.00 34.73           C  
ATOM   1015  OD1 ASN H 140       0.987  20.965  39.146  1.00 37.47           O  
ATOM   1016  ND2 ASN H 140       1.412  19.247  40.568  1.00 36.79           N  
ATOM   1017  C   ASN H 140       2.883  20.465  36.734  1.00 41.52           C  
ATOM   1018  O   ASN H 140       3.693  20.227  35.833  1.00 41.64           O  
ATOM   1019  N   ASN H 141       3.106  21.396  37.669  1.00 40.13           N  
ATOM   1020  CA  ASN H 141       4.220  22.281  37.643  1.00 38.67           C  
ATOM   1021  CB  ASN H 141       4.254  23.234  38.853  1.00 34.72           C  
ATOM   1022  CG  ASN H 141       4.362  22.456  40.164  1.00 35.97           C  
ATOM   1023  OD1 ASN H 141       4.616  21.253  40.183  1.00 35.69           O  
ATOM   1024  ND2 ASN H 141       4.157  23.171  41.304  1.00 38.42           N  
ATOM   1025  C   ASN H 141       5.470  21.502  37.588  1.00 37.43           C  
ATOM   1026  O   ASN H 141       5.457  20.277  37.642  1.00 37.39           O  
ATOM   1027  N   TYR H 142       6.580  22.235  37.411  1.00 35.58           N  
ATOM   1028  CA  TYR H 142       7.875  21.672  37.248  1.00 34.33           C  
ATOM   1029  CB  TYR H 142       8.158  20.189  37.621  1.00 35.09           C  
ATOM   1030  CG  TYR H 142       7.997  19.966  39.087  1.00 36.34           C  
ATOM   1031  CD1 TYR H 142       8.855  20.553  39.982  1.00 37.23           C  
ATOM   1032  CD2 TYR H 142       7.020  19.129  39.575  1.00 36.47           C  
ATOM   1033  CE1 TYR H 142       8.713  20.346  41.332  1.00 37.76           C  
ATOM   1034  CE2 TYR H 142       6.870  18.917  40.925  1.00 37.24           C  
ATOM   1035  CZ  TYR H 142       7.718  19.534  41.808  1.00 38.20           C  
ATOM   1036  OH  TYR H 142       7.576  19.326  43.197  1.00 38.85           O  
ATOM   1037  C   TYR H 142       8.224  21.792  35.827  1.00 33.05           C  
ATOM   1038  O   TYR H 142       7.444  22.028  34.907  1.00 32.76           O  
ATOM   1039  N   TYR H 143       9.511  21.686  35.665  1.00 33.60           N  
ATOM   1040  CA  TYR H 143      10.212  21.859  34.430  1.00 32.30           C  
ATOM   1041  CB  TYR H 143      11.241  23.008  34.429  1.00 30.90           C  
ATOM   1042  CG  TYR H 143      10.539  24.324  34.462  1.00 35.60           C  
ATOM   1043  CD1 TYR H 143      10.192  24.948  33.286  1.00 36.05           C  
ATOM   1044  CD2 TYR H 143      10.228  24.938  35.652  1.00 36.01           C  
ATOM   1045  CE1 TYR H 143       9.548  26.162  33.292  1.00 38.58           C  
ATOM   1046  CE2 TYR H 143       9.584  26.154  35.662  1.00 18.68           C  
ATOM   1047  CZ  TYR H 143       9.242  26.768  34.485  1.00 21.89           C  
ATOM   1048  OH  TYR H 143       8.582  28.016  34.505  1.00 22.65           O  
ATOM   1049  C   TYR H 143      10.984  20.597  34.219  1.00 31.82           C  
ATOM   1050  O   TYR H 143      11.524  20.031  35.168  1.00 32.30           O  
ATOM   1051  N   MET H 144      11.006  20.089  32.970  0.90 30.52           N  
ATOM   1052  CA  MET H 144      11.761  18.903  32.679  0.90 29.40           C  
ATOM   1053  CB  MET H 144      10.967  17.839  31.904  0.90 29.88           C  
ATOM   1054  CG  MET H 144       9.797  17.252  32.691  0.88 36.16           C  
ATOM   1055  SD  MET H 144      10.293  16.300  34.152  0.83 18.46           S  
ATOM   1056  CE  MET H 144      11.217  15.074  33.185  0.83 19.69           C  
ATOM   1057  C   MET H 144      12.881  19.328  31.783  0.90 29.92           C  
ATOM   1058  O   MET H 144      12.690  20.175  30.912  0.90 30.52           O  
ATOM   1059  N   CYS H 145      14.090  18.758  31.971  1.00 28.39           N  
ATOM   1060  CA  CYS H 145      15.180  19.201  31.150  1.00 26.68           C  
ATOM   1061  CB  CYS H 145      16.145  20.119  31.904  1.00 25.96           C  
ATOM   1062  SG  CYS H 145      15.253  21.568  32.541  1.00  0.00           S  
ATOM   1063  C   CYS H 145      15.953  18.032  30.627  1.00 26.92           C  
ATOM   1064  O   CYS H 145      15.937  16.943  31.194  1.00 27.08           O  
ATOM   1065  N   TRP H 146      16.645  18.243  29.488  1.00 26.18           N  
ATOM   1066  CA  TRP H 146      17.439  17.207  28.899  1.00 25.71           C  
ATOM   1067  CB  TRP H 146      17.110  16.923  27.422  1.00 27.93           C  
ATOM   1068  CG  TRP H 146      15.814  16.186  27.195  1.00 28.00           C  
ATOM   1069  CD2 TRP H 146      15.708  14.754  27.176  1.00 27.92           C  
ATOM   1070  CD1 TRP H 146      14.559  16.672  26.970  1.00 28.08           C  
ATOM   1071  NE1 TRP H 146      13.677  15.629  26.809  1.00 28.20           N  
ATOM   1072  CE2 TRP H 146      14.371  14.444  26.934  1.00 28.19           C  
ATOM   1073  CE3 TRP H 146      16.648  13.779  27.343  1.00 27.13           C  
ATOM   1074  CZ2 TRP H 146      13.951  13.146  26.856  1.00 29.08           C  
ATOM   1075  CZ3 TRP H 146      16.221  12.472  27.267  1.00 27.57           C  
ATOM   1076  CH2 TRP H 146      14.898  12.162  27.029  1.00 28.29           C  
ATOM   1077  C   TRP H 146      18.871  17.630  28.943  1.00 26.90           C  
ATOM   1078  O   TRP H 146      19.207  18.778  28.649  1.00 27.35           O  
ATOM   1079  N   VAL H 147      19.749  16.692  29.353  1.00 27.31           N  
ATOM   1080  CA  VAL H 147      21.164  16.930  29.357  1.00 26.72           C  
ATOM   1081  CB  VAL H 147      21.734  17.318  30.680  1.00 31.71           C  
ATOM   1082  CG1 VAL H 147      23.260  17.121  30.676  1.00 31.35           C  
ATOM   1083  CG2 VAL H 147      21.398  18.807  30.809  1.00 31.00           C  
ATOM   1084  C   VAL H 147      21.880  15.744  28.812  1.00 26.11           C  
ATOM   1085  O   VAL H 147      21.470  14.603  29.018  1.00 28.22           O  
ATOM   1086  N   ARG H 148      22.985  15.996  28.078  1.00 26.43           N  
ATOM   1087  CA  ARG H 148      23.683  14.886  27.497  1.00 27.43           C  
ATOM   1088  CB  ARG H 148      23.711  14.871  25.961  1.00 27.97           C  
ATOM   1089  CG  ARG H 148      24.460  16.038  25.319  1.00 28.96           C  
ATOM   1090  CD  ARG H 148      24.441  15.951  23.794  1.00 29.46           C  
ATOM   1091  NE  ARG H 148      25.347  17.002  23.260  1.00 32.94           N  
ATOM   1092  CZ  ARG H 148      25.390  17.219  21.913  1.00 33.90           C  
ATOM   1093  NH1 ARG H 148      24.558  16.518  21.090  1.00 32.97           N1+
ATOM   1094  NH2 ARG H 148      26.265  18.128  21.395  1.00 35.03           N  
ATOM   1095  C   ARG H 148      25.103  14.879  27.958  1.00 28.54           C  
ATOM   1096  O   ARG H 148      25.607  15.867  28.488  1.00 28.71           O  
ATOM   1097  N   GLN H 149      25.767  13.715  27.807  1.00 31.58           N  
ATOM   1098  CA  GLN H 149      27.144  13.587  28.182  1.00 31.12           C  
ATOM   1099  CB  GLN H 149      27.310  12.994  29.592  1.00 23.17           C  
ATOM   1100  CG  GLN H 149      28.755  12.900  30.078  1.00 23.50           C  
ATOM   1101  CD  GLN H 149      28.710  12.429  31.526  1.00 23.82           C  
ATOM   1102  OE1 GLN H 149      27.828  11.666  31.918  1.00 26.38           O  
ATOM   1103  NE2 GLN H 149      29.680  12.908  32.351  1.00 25.31           N  
ATOM   1104  C   GLN H 149      27.796  12.654  27.205  1.00 32.04           C  
ATOM   1105  O   GLN H 149      27.481  11.468  27.159  1.00 30.99           O  
ATOM   1106  N   ALA H 150      28.750  13.176  26.410  1.00 33.06           N  
ATOM   1107  CA  ALA H 150      29.450  12.380  25.436  1.00 34.95           C  
ATOM   1108  CB  ALA H 150      30.315  13.207  24.472  1.00 24.84           C  
ATOM   1109  C   ALA H 150      30.358  11.467  26.192  1.00 36.81           C  
ATOM   1110  O   ALA H 150      30.601  11.674  27.378  1.00 37.58           O  
ATOM   1111  N   PRO H 151      30.858  10.438  25.564  1.00 40.44           N  
ATOM   1112  CA  PRO H 151      31.700   9.538  26.294  1.00 42.18           C  
ATOM   1113  CD  PRO H 151      30.147   9.766  24.489  1.00 49.61           C  
ATOM   1114  CB  PRO H 151      31.910   8.334  25.381  1.00 52.64           C  
ATOM   1115  CG  PRO H 151      30.610   8.298  24.552  1.00 52.70           C  
ATOM   1116  C   PRO H 151      32.945  10.194  26.800  1.00 43.57           C  
ATOM   1117  O   PRO H 151      33.699  10.760  26.010  1.00 45.37           O  
ATOM   1118  N   GLY H 152      33.178  10.109  28.124  1.00 45.31           N  
ATOM   1119  CA  GLY H 152      34.366  10.633  28.732  1.00 46.19           C  
ATOM   1120  C   GLY H 152      34.331  12.132  28.769  1.00 47.25           C  
ATOM   1121  O   GLY H 152      35.368  12.767  28.945  1.00 48.64           O  
ATOM   1122  N   LYS H 153      33.140  12.748  28.624  1.00 45.17           N  
ATOM   1123  CA  LYS H 153      33.093  14.185  28.611  1.00 43.90           C  
ATOM   1124  CB  LYS H 153      32.548  14.766  27.295  1.00 35.45           C  
ATOM   1125  CG  LYS H 153      33.440  14.464  26.089  1.00 37.45           C  
ATOM   1126  CD  LYS H 153      34.868  14.994  26.229  0.80 42.46           C  
ATOM   1127  CE  LYS H 153      35.755  14.682  25.023  0.75 48.64           C  
ATOM   1128  NZ  LYS H 153      37.124  15.193  25.256  0.75 53.76           N1+
ATOM   1129  C   LYS H 153      32.202  14.656  29.720  1.00 42.38           C  
ATOM   1130  O   LYS H 153      31.703  13.859  30.513  1.00 40.97           O  
ATOM   1131  N   GLY H 154      32.009  15.990  29.811  1.00 39.06           N  
ATOM   1132  CA  GLY H 154      31.227  16.586  30.858  1.00 36.69           C  
ATOM   1133  C   GLY H 154      29.782  16.631  30.465  1.00 36.23           C  
ATOM   1134  O   GLY H 154      29.390  16.164  29.396  1.00 35.74           O  
ATOM   1135  N   LEU H 155      28.954  17.206  31.363  1.00 33.72           N  
ATOM   1136  CA  LEU H 155      27.535  17.322  31.182  1.00 31.01           C  
ATOM   1137  CB  LEU H 155      26.797  17.486  32.521  1.00 22.89           C  
ATOM   1138  CG  LEU H 155      26.988  16.278  33.459  1.00 22.54           C  
ATOM   1139  CD1 LEU H 155      26.276  16.489  34.801  1.00 23.30           C  
ATOM   1140  CD2 LEU H 155      26.560  14.969  32.777  1.00 23.27           C  
ATOM   1141  C   LEU H 155      27.257  18.537  30.351  1.00 30.34           C  
ATOM   1142  O   LEU H 155      27.927  19.562  30.487  1.00 31.74           O  
ATOM   1143  N   GLU H 156      26.261  18.436  29.444  1.00 28.70           N  
ATOM   1144  CA  GLU H 156      25.848  19.552  28.629  1.00 29.05           C  
ATOM   1145  CB  GLU H 156      26.176  19.428  27.132  1.00 49.56           C  
ATOM   1146  CG  GLU H 156      27.627  19.706  26.755  1.00 54.01           C  
ATOM   1147  CD  GLU H 156      27.695  19.785  25.233  1.00 55.82           C  
ATOM   1148  OE1 GLU H 156      27.040  18.942  24.564  1.00 57.23           O  
ATOM   1149  OE2 GLU H 156      28.394  20.699  24.721  1.00 69.42           O1-
ATOM   1150  C   GLU H 156      24.352  19.657  28.678  1.00 28.47           C  
ATOM   1151  O   GLU H 156      23.644  18.680  28.449  1.00 29.22           O  
ATOM   1152  N   TRP H 157      23.833  20.869  28.954  1.00 28.00           N  
ATOM   1153  CA  TRP H 157      22.411  21.110  29.018  1.00 28.26           C  
ATOM   1154  CB  TRP H 157      22.099  22.366  29.856  1.00 27.05           C  
ATOM   1155  CG  TRP H 157      20.653  22.790  29.933  1.00 26.40           C  
ATOM   1156  CD2 TRP H 157      20.097  23.873  29.172  1.00 26.18           C  
ATOM   1157  CD1 TRP H 157      19.644  22.311  30.716  1.00 26.05           C  
ATOM   1158  NE1 TRP H 157      18.494  23.030  30.494  1.00 26.27           N  
ATOM   1159  CE2 TRP H 157      18.758  23.993  29.544  1.00 26.18           C  
ATOM   1160  CE3 TRP H 157      20.658  24.704  28.247  1.00 27.28           C  
ATOM   1161  CZ2 TRP H 157      17.957  24.952  28.994  1.00 26.03           C  
ATOM   1162  CZ3 TRP H 157      19.843  25.662  27.684  1.00 27.19           C  
ATOM   1163  CH2 TRP H 157      18.519  25.784  28.053  1.00 28.36           C  
ATOM   1164  C   TRP H 157      21.895  21.343  27.626  1.00 28.48           C  
ATOM   1165  O   TRP H 157      22.424  22.186  26.908  1.00 30.51           O  
ATOM   1166  N   ILE H 158      20.926  20.512  27.172  1.00 27.15           N  
ATOM   1167  CA  ILE H 158      20.291  20.626  25.880  1.00 26.69           C  
ATOM   1168  CB  ILE H 158      19.755  19.302  25.419  1.00 26.16           C  
ATOM   1169  CG1 ILE H 158      20.913  18.293  25.319  1.00 27.02           C  
ATOM   1170  CG2 ILE H 158      19.002  19.511  24.095  1.00 26.64           C  
ATOM   1171  CD1 ILE H 158      20.458  16.845  25.154  1.00 14.54           C  
ATOM   1172  C   ILE H 158      19.162  21.621  25.844  1.00 26.51           C  
ATOM   1173  O   ILE H 158      19.126  22.509  24.994  1.00 26.78           O  
ATOM   1174  N   ALA H 159      18.196  21.499  26.784  1.00 26.16           N  
ATOM   1175  CA  ALA H 159      17.042  22.354  26.721  1.00 26.21           C  
ATOM   1176  CB  ALA H 159      16.252  22.207  25.411  1.00  2.00           C  
ATOM   1177  C   ALA H 159      16.111  21.998  27.836  1.00 27.45           C  
ATOM   1178  O   ALA H 159      16.355  21.066  28.601  1.00 26.58           O  
ATOM   1179  N   CYS H 160      15.015  22.774  27.970  1.00 28.43           N  
ATOM   1180  CA  CYS H 160      14.058  22.510  29.002  1.00 27.66           C  
ATOM   1181  CB  CYS H 160      14.282  23.345  30.266  1.00 22.55           C  
ATOM   1182  SG  CYS H 160      14.370  25.123  29.962  1.00  0.00           S  
ATOM   1183  C   CYS H 160      12.696  22.829  28.492  1.00 27.99           C  
ATOM   1184  O   CYS H 160      12.532  23.592  27.541  1.00 28.26           O  
ATOM   1185  N   ILE H 161      11.677  22.211  29.116  1.00 28.19           N  
ATOM   1186  CA  ILE H 161      10.325  22.478  28.733  1.00 29.66           C  
ATOM   1187  CB  ILE H 161       9.675  21.353  27.976  1.00 32.27           C  
ATOM   1188  CG1 ILE H 161       8.309  21.794  27.419  1.00 31.12           C  
ATOM   1189  CG2 ILE H 161       9.605  20.130  28.903  1.00 31.88           C  
ATOM   1190  CD1 ILE H 161       7.694  20.794  26.438  1.00 37.13           C  
ATOM   1191  C   ILE H 161       9.521  22.676  29.970  1.00 31.41           C  
ATOM   1192  O   ILE H 161       9.727  22.021  30.991  1.00 32.59           O  
ATOM   1193  N   TYR H 162       8.565  23.614  29.894  1.00 32.24           N  
ATOM   1194  CA  TYR H 162       7.654  23.817  30.969  1.00 32.35           C  
ATOM   1195  CB  TYR H 162       6.642  24.949  30.735  1.00 30.06           C  
ATOM   1196  CG  TYR H 162       5.967  25.270  32.028  1.00 33.14           C  
ATOM   1197  CD1 TYR H 162       6.572  26.114  32.932  1.00 35.35           C  
ATOM   1198  CD2 TYR H 162       4.734  24.743  32.342  1.00 35.73           C  
ATOM   1199  CE1 TYR H 162       5.965  26.426  34.126  1.00 37.16           C  
ATOM   1200  CE2 TYR H 162       4.122  25.052  33.536  1.00 36.59           C  
ATOM   1201  CZ  TYR H 162       4.738  25.894  34.431  1.00 37.76           C  
ATOM   1202  OH  TYR H 162       4.113  26.212  35.657  1.00 42.55           O  
ATOM   1203  C   TYR H 162       6.897  22.536  31.005  1.00 33.02           C  
ATOM   1204  O   TYR H 162       6.947  21.752  30.059  1.00 32.80           O  
ATOM   1205  N   GLY H 163       6.135  22.368  32.138  1.00 39.66           N  
ATOM   1206  CA  GLY H 163       5.011  21.455  32.315  1.00 41.25           C  
ATOM   1207  C   GLY H 163       3.879  22.120  33.096  1.00 42.31           C  
ATOM   1208  O   GLY H 163       3.953  22.235  34.316  1.00 45.02           O  
ATOM   1209  N   GLY H 164       2.792  22.619  32.432  1.00 42.10           N  
ATOM   1210  CA  GLY H 164       1.775  23.324  33.203  1.00 46.87           C  
ATOM   1211  C   GLY H 164       0.710  23.928  32.314  1.00 46.25           C  
ATOM   1212  O   GLY H 164       0.328  23.346  31.300  1.00 44.45           O  
ATOM   1213  N   GLY H 165       0.193  25.121  32.714  1.00 42.06           N  
ATOM   1214  CA  GLY H 165      -0.897  25.824  32.071  1.00 44.23           C  
ATOM   1215  C   GLY H 165      -0.515  26.158  30.665  1.00 45.47           C  
ATOM   1216  O   GLY H 165      -1.330  26.036  29.750  1.00 45.73           O  
ATOM   1217  N   ARG H 166       0.730  26.625  30.465  1.00 43.12           N  
ATOM   1218  CA  ARG H 166       1.200  26.900  29.139  1.00 44.14           C  
ATOM   1219  CB  ARG H 166       1.452  28.385  28.846  1.00 54.23           C  
ATOM   1220  CG  ARG H 166       0.182  29.230  28.924  1.00 64.63           C  
ATOM   1221  CD  ARG H 166       0.253  30.518  28.106  1.00 66.99           C  
ATOM   1222  NE  ARG H 166       1.416  31.313  28.591  1.00  0.00           N  
ATOM   1223  CZ  ARG H 166       1.825  32.407  27.883  1.00  0.00           C  
ATOM   1224  NH1 ARG H 166       1.157  32.779  26.753  1.00  0.00           N1+
ATOM   1225  NH2 ARG H 166       2.903  33.130  28.305  1.00  0.00           N  
ATOM   1226  C   ARG H 166       2.519  26.197  29.028  1.00 42.51           C  
ATOM   1227  O   ARG H 166       3.203  26.009  30.033  1.00 42.17           O  
ATOM   1228  N   ASP H 167       2.907  25.773  27.805  1.00 43.75           N  
ATOM   1229  CA  ASP H 167       4.127  25.029  27.646  1.00 41.52           C  
ATOM   1230  CB  ASP H 167       3.966  23.796  26.747  1.00 44.80           C  
ATOM   1231  CG  ASP H 167       3.022  22.830  27.446  1.00 57.17           C  
ATOM   1232  OD1 ASP H 167       2.707  23.062  28.644  1.00  0.00           O  
ATOM   1233  OD2 ASP H 167       2.595  21.848  26.781  1.00  0.00           O1-
ATOM   1234  C   ASP H 167       5.151  25.905  26.999  1.00 40.72           C  
ATOM   1235  O   ASP H 167       4.883  26.522  25.969  1.00 43.73           O  
ATOM   1236  N   ILE H 168       6.361  26.009  27.591  1.00 36.04           N  
ATOM   1237  CA  ILE H 168       7.311  26.860  26.922  1.00 35.49           C  
ATOM   1238  CB  ILE H 168       7.491  28.254  27.472  1.00 28.84           C  
ATOM   1239  CG1 ILE H 168       8.127  28.276  28.871  1.00 18.86           C  
ATOM   1240  CG2 ILE H 168       6.123  28.952  27.404  1.00 14.59           C  
ATOM   1241  CD1 ILE H 168       7.237  27.723  29.975  1.00 21.40           C  
ATOM   1242  C   ILE H 168       8.638  26.179  26.972  1.00 34.30           C  
ATOM   1243  O   ILE H 168       9.074  25.702  28.020  1.00 34.58           O  
ATOM   1244  N   VAL H 169       9.314  26.104  25.810  1.00 33.09           N  
ATOM   1245  CA  VAL H 169      10.561  25.401  25.765  1.00 32.52           C  
ATOM   1246  CB  VAL H 169      10.657  24.429  24.626  1.00 38.07           C  
ATOM   1247  CG1 VAL H 169       9.562  23.364  24.798  1.00 17.82           C  
ATOM   1248  CG2 VAL H 169      10.578  25.211  23.304  1.00 12.51           C  
ATOM   1249  C   VAL H 169      11.678  26.380  25.590  1.00 33.13           C  
ATOM   1250  O   VAL H 169      11.500  27.461  25.029  1.00 34.58           O  
ATOM   1251  N   PHE H 170      12.868  26.024  26.117  1.00 32.74           N  
ATOM   1252  CA  PHE H 170      14.013  26.874  25.964  1.00 33.06           C  
ATOM   1253  CB  PHE H 170      14.467  27.549  27.276  1.00 34.62           C  
ATOM   1254  CG  PHE H 170      13.279  28.160  27.956  1.00 36.66           C  
ATOM   1255  CD1 PHE H 170      12.675  29.313  27.514  1.00 49.06           C  
ATOM   1256  CD2 PHE H 170      12.734  27.539  29.056  1.00 49.64           C  
ATOM   1257  CE1 PHE H 170      11.579  29.828  28.174  1.00 50.61           C  
ATOM   1258  CE2 PHE H 170      11.646  28.041  29.725  1.00 16.53           C  
ATOM   1259  CZ  PHE H 170      11.062  29.200  29.282  1.00 26.61           C  
ATOM   1260  C   PHE H 170      15.127  25.971  25.517  1.00 31.99           C  
ATOM   1261  O   PHE H 170      15.213  24.824  25.956  1.00 31.55           O  
ATOM   1262  N   TYR H 171      16.021  26.466  24.635  1.00 34.18           N  
ATOM   1263  CA  TYR H 171      17.069  25.619  24.133  1.00 33.16           C  
ATOM   1264  CB  TYR H 171      16.989  25.366  22.615  1.00 38.25           C  
ATOM   1265  CG  TYR H 171      15.701  24.698  22.270  1.00 37.72           C  
ATOM   1266  CD1 TYR H 171      15.579  23.330  22.324  1.00 37.80           C  
ATOM   1267  CD2 TYR H 171      14.609  25.441  21.885  1.00 36.67           C  
ATOM   1268  CE1 TYR H 171      14.392  22.716  22.001  1.00 38.19           C  
ATOM   1269  CE2 TYR H 171      13.418  24.832  21.561  1.00 39.08           C  
ATOM   1270  CZ  TYR H 171      13.306  23.464  21.619  1.00 39.17           C  
ATOM   1271  OH  TYR H 171      12.088  22.830  21.288  1.00 39.72           O  
ATOM   1272  C   TYR H 171      18.387  26.297  24.344  1.00 33.31           C  
ATOM   1273  O   TYR H 171      18.465  27.515  24.506  1.00 35.38           O  
ATOM   1274  N   ALA H 172      19.469  25.492  24.385  1.00 33.24           N  
ATOM   1275  CA  ALA H 172      20.791  26.039  24.474  1.00 33.46           C  
ATOM   1276  CB  ALA H 172      21.871  25.002  24.826  1.00 27.35           C  
ATOM   1277  C   ALA H 172      21.083  26.555  23.101  1.00 35.94           C  
ATOM   1278  O   ALA H 172      20.492  26.103  22.121  1.00 37.30           O  
ATOM   1279  N   THR H 173      22.022  27.510  22.992  1.00 39.59           N  
ATOM   1280  CA  THR H 173      22.275  28.153  21.736  1.00 39.77           C  
ATOM   1281  CB  THR H 173      23.321  29.223  21.847  1.00 44.78           C  
ATOM   1282  OG1 THR H 173      22.907  30.203  22.788  1.00 27.73           O  
ATOM   1283  CG2 THR H 173      23.509  29.873  20.467  1.00 29.42           C  
ATOM   1284  C   THR H 173      22.711  27.163  20.693  1.00 40.03           C  
ATOM   1285  O   THR H 173      22.224  27.195  19.564  1.00 43.32           O  
ATOM   1286  N   TRP H 174      23.627  26.240  21.037  1.00 38.72           N  
ATOM   1287  CA  TRP H 174      24.136  25.292  20.084  1.00 38.73           C  
ATOM   1288  CB  TRP H 174      25.282  24.449  20.673  1.00 67.99           C  
ATOM   1289  CG  TRP H 174      24.994  23.845  22.030  1.00 83.86           C  
ATOM   1290  CD2 TRP H 174      24.509  22.513  22.264  1.00 99.98           C  
ATOM   1291  CD1 TRP H 174      25.168  24.412  23.260  1.00101.21           C  
ATOM   1292  NE1 TRP H 174      24.822  23.519  24.244  1.00100.80           N  
ATOM   1293  CE2 TRP H 174      24.417  22.345  23.647  1.00 99.41           C  
ATOM   1294  CE3 TRP H 174      24.177  21.508  21.401  1.00101.27           C  
ATOM   1295  CZ2 TRP H 174      23.989  21.166  24.188  1.00 99.71           C  
ATOM   1296  CZ3 TRP H 174      23.739  20.322  21.951  1.00103.39           C  
ATOM   1297  CH2 TRP H 174      23.647  20.156  23.317  1.00103.75           C  
ATOM   1298  C   TRP H 174      23.041  24.385  19.583  1.00 38.02           C  
ATOM   1299  O   TRP H 174      22.981  24.077  18.394  1.00 40.69           O  
ATOM   1300  N   ALA H 175      22.157  23.941  20.496  1.00 37.63           N  
ATOM   1301  CA  ALA H 175      21.069  23.015  20.289  1.00 38.67           C  
ATOM   1302  CB  ALA H 175      20.389  22.606  21.607  1.00 23.55           C  
ATOM   1303  C   ALA H 175      19.994  23.545  19.382  1.00 39.50           C  
ATOM   1304  O   ALA H 175      19.310  22.771  18.711  1.00 39.37           O  
ATOM   1305  N   LYS H 176      19.779  24.870  19.375  1.00 40.07           N  
ATOM   1306  CA  LYS H 176      18.677  25.470  18.674  0.90 42.83           C  
ATOM   1307  CB  LYS H 176      18.785  27.003  18.587  0.90 54.93           C  
ATOM   1308  CG  LYS H 176      18.915  27.722  19.931  0.90 58.79           C  
ATOM   1309  CD  LYS H 176      19.385  29.170  19.777  0.88 67.32           C  
ATOM   1310  CE  LYS H 176      19.717  29.865  21.100  0.88 71.02           C  
ATOM   1311  NZ  LYS H 176      18.480  30.162  21.850  0.88 74.96           N1+
ATOM   1312  C   LYS H 176      18.612  24.995  17.255  1.00 43.01           C  
ATOM   1313  O   LYS H 176      19.593  25.043  16.514  1.00 44.37           O  
ATOM   1314  N   GLY H 177      17.413  24.512  16.861  1.00 42.50           N  
ATOM   1315  CA  GLY H 177      17.094  24.132  15.514  1.00 42.95           C  
ATOM   1316  C   GLY H 177      17.208  22.653  15.362  1.00 42.70           C  
ATOM   1317  O   GLY H 177      16.343  22.013  14.770  1.00 45.86           O  
ATOM   1318  N   ARG H 178      18.294  22.073  15.898  1.00 40.23           N  
ATOM   1319  CA  ARG H 178      18.546  20.671  15.773  1.00 39.39           C  
ATOM   1320  CB  ARG H 178      19.979  20.284  16.171  1.00 37.41           C  
ATOM   1321  CG  ARG H 178      21.027  20.939  15.271  1.00 42.62           C  
ATOM   1322  CD  ARG H 178      22.389  20.246  15.291  1.00 42.83           C  
ATOM   1323  NE  ARG H 178      22.904  20.273  16.686  1.00 50.72           N  
ATOM   1324  CZ  ARG H 178      24.112  19.701  16.958  1.00 49.89           C  
ATOM   1325  NH1 ARG H 178      24.849  19.156  15.947  1.00 51.26           N1+
ATOM   1326  NH2 ARG H 178      24.577  19.660  18.241  1.00 50.04           N  
ATOM   1327  C   ARG H 178      17.599  19.870  16.614  1.00 40.22           C  
ATOM   1328  O   ARG H 178      17.199  18.774  16.225  1.00 42.30           O  
ATOM   1329  N   PHE H 179      17.220  20.385  17.797  1.00 39.15           N  
ATOM   1330  CA  PHE H 179      16.440  19.595  18.708  1.00 37.83           C  
ATOM   1331  CB  PHE H 179      17.094  19.497  20.098  1.00 32.80           C  
ATOM   1332  CG  PHE H 179      18.336  18.675  19.997  1.00 35.28           C  
ATOM   1333  CD1 PHE H 179      19.420  19.113  19.274  1.00 35.58           C  
ATOM   1334  CD2 PHE H 179      18.435  17.476  20.662  1.00 37.10           C  
ATOM   1335  CE1 PHE H 179      20.566  18.354  19.190  1.00 35.12           C  
ATOM   1336  CE2 PHE H 179      19.578  16.715  20.584  1.00 34.91           C  
ATOM   1337  CZ  PHE H 179      20.649  17.152  19.846  1.00 36.32           C  
ATOM   1338  C   PHE H 179      15.101  20.219  18.936  1.00 37.54           C  
ATOM   1339  O   PHE H 179      14.918  21.425  18.779  1.00 38.53           O  
ATOM   1340  N   THR H 180      14.112  19.371  19.287  1.00 36.61           N  
ATOM   1341  CA  THR H 180      12.797  19.830  19.625  1.00 37.09           C  
ATOM   1342  CB  THR H 180      11.802  19.643  18.521  1.00 29.18           C  
ATOM   1343  OG1 THR H 180      11.749  18.278  18.142  1.00 30.16           O  
ATOM   1344  CG2 THR H 180      12.218  20.514  17.327  1.00 29.74           C  
ATOM   1345  C   THR H 180      12.337  19.042  20.812  1.00 36.99           C  
ATOM   1346  O   THR H 180      12.464  17.819  20.853  1.00 37.29           O  
ATOM   1347  N   ILE H 181      11.776  19.741  21.818  1.00 35.63           N  
ATOM   1348  CA  ILE H 181      11.305  19.094  23.008  1.00 35.43           C  
ATOM   1349  CB  ILE H 181      11.830  19.710  24.274  1.00 36.70           C  
ATOM   1350  CG1 ILE H 181      13.359  19.606  24.351  1.00 39.26           C  
ATOM   1351  CG2 ILE H 181      11.116  19.040  25.457  1.00 40.59           C  
ATOM   1352  CD1 ILE H 181      13.948  20.371  25.535  1.00 34.77           C  
ATOM   1353  C   ILE H 181       9.823  19.277  23.042  1.00 37.69           C  
ATOM   1354  O   ILE H 181       9.322  20.350  22.711  1.00 39.66           O  
ATOM   1355  N   SER H 182       9.076  18.214  23.408  1.00 38.05           N  
ATOM   1356  CA  SER H 182       7.648  18.337  23.476  1.00 37.28           C  
ATOM   1357  CB  SER H 182       6.945  18.063  22.135  1.00 39.83           C  
ATOM   1358  OG  SER H 182       7.340  19.033  21.176  1.00 48.92           O  
ATOM   1359  C   SER H 182       7.133  17.333  24.458  1.00 35.87           C  
ATOM   1360  O   SER H 182       7.873  16.474  24.931  1.00 37.71           O  
ATOM   1361  N   LYS H 183       5.845  17.456  24.841  1.00 14.09           N  
ATOM   1362  CA  LYS H 183       5.265  16.470  25.710  1.00 14.34           C  
ATOM   1363  CB  LYS H 183       4.961  17.004  27.119  1.00 15.28           C  
ATOM   1364  CG  LYS H 183       4.134  18.290  27.121  1.00 19.25           C  
ATOM   1365  CD  LYS H 183       3.485  18.594  28.471  1.00 19.70           C  
ATOM   1366  CE  LYS H 183       2.088  17.992  28.636  1.00 23.64           C  
ATOM   1367  NZ  LYS H 183       2.151  16.516  28.559  1.00 21.51           N1+
ATOM   1368  C   LYS H 183       3.970  16.039  25.084  1.00 17.16           C  
ATOM   1369  O   LYS H 183       2.895  16.495  25.466  1.00 19.56           O  
ATOM   1370  N   THR H 184       4.050  15.151  24.077  1.00 49.94           N  
ATOM   1371  CA  THR H 184       2.897  14.643  23.396  1.00 53.42           C  
ATOM   1372  CB  THR H 184       3.259  13.886  22.149  1.00 40.80           C  
ATOM   1373  OG1 THR H 184       2.083  13.453  21.481  1.00 46.36           O  
ATOM   1374  CG2 THR H 184       4.146  12.682  22.514  1.00 44.13           C  
ATOM   1375  C   THR H 184       2.127  13.719  24.285  1.00 53.10           C  
ATOM   1376  O   THR H 184       0.902  13.797  24.350  1.00 53.68           O  
ATOM   1377  N   SER H 185       2.832  12.828  25.007  1.00 47.29           N  
ATOM   1378  CA  SER H 185       2.158  11.816  25.765  1.00 47.86           C  
ATOM   1379  CB  SER H 185       3.038  10.594  26.083  1.00 56.09           C  
ATOM   1380  OG  SER H 185       3.408   9.929  24.886  1.00 79.51           O  
ATOM   1381  C   SER H 185       1.698  12.377  27.061  1.00 46.73           C  
ATOM   1382  O   SER H 185       2.090  13.468  27.472  1.00 46.75           O  
ATOM   1383  N   SER H 186       0.827  11.611  27.740  1.00 21.75           N  
ATOM   1384  CA  SER H 186       0.294  12.064  28.981  1.00 21.41           C  
ATOM   1385  CB  SER H 186      -0.677  11.051  29.612  1.00 21.93           C  
ATOM   1386  OG  SER H 186      -0.010   9.828  29.889  1.00 24.68           O  
ATOM   1387  C   SER H 186       1.416  12.308  29.938  1.00 20.07           C  
ATOM   1388  O   SER H 186       1.635  13.438  30.368  1.00 21.85           O  
ATOM   1389  N   THR H 187       2.187  11.265  30.291  1.00 43.69           N  
ATOM   1390  CA  THR H 187       3.205  11.527  31.262  1.00 42.42           C  
ATOM   1391  CB  THR H 187       3.113  10.613  32.444  1.00 36.76           C  
ATOM   1392  OG1 THR H 187       3.310   9.267  32.034  1.00 68.52           O  
ATOM   1393  CG2 THR H 187       1.722  10.771  33.080  1.00 68.10           C  
ATOM   1394  C   THR H 187       4.540  11.291  30.644  1.00 41.81           C  
ATOM   1395  O   THR H 187       5.373  10.580  31.207  1.00 43.47           O  
ATOM   1396  N   THR H 188       4.803  11.912  29.483  1.00 38.65           N  
ATOM   1397  CA  THR H 188       6.083  11.680  28.896  1.00 37.32           C  
ATOM   1398  CB  THR H 188       6.030  10.674  27.785  1.00 38.46           C  
ATOM   1399  OG1 THR H 188       5.469   9.457  28.255  1.00 41.43           O  
ATOM   1400  CG2 THR H 188       7.463  10.418  27.292  1.00 39.68           C  
ATOM   1401  C   THR H 188       6.565  12.967  28.309  1.00 36.74           C  
ATOM   1402  O   THR H 188       5.776  13.848  27.971  1.00 36.40           O  
ATOM   1403  N   VAL H 189       7.898  13.115  28.206  1.00 34.82           N  
ATOM   1404  CA  VAL H 189       8.483  14.262  27.574  1.00 34.54           C  
ATOM   1405  CB  VAL H 189       9.261  15.121  28.534  1.00 36.44           C  
ATOM   1406  CG1 VAL H 189      10.530  14.373  28.965  1.00 53.91           C  
ATOM   1407  CG2 VAL H 189       9.504  16.501  27.905  1.00 54.22           C  
ATOM   1408  C   VAL H 189       9.412  13.686  26.545  1.00 35.22           C  
ATOM   1409  O   VAL H 189      10.106  12.709  26.825  1.00 35.82           O  
ATOM   1410  N   THR H 190       9.445  14.263  25.322  1.00 34.15           N  
ATOM   1411  CA  THR H 190      10.243  13.664  24.287  1.00 32.75           C  
ATOM   1412  CB  THR H 190       9.433  13.221  23.102  1.00 31.05           C  
ATOM   1413  OG1 THR H 190       8.848  14.345  22.462  1.00 90.81           O  
ATOM   1414  CG2 THR H 190       8.337  12.259  23.591  1.00 91.88           C  
ATOM   1415  C   THR H 190      11.244  14.648  23.772  1.00 33.04           C  
ATOM   1416  O   THR H 190      11.088  15.860  23.917  1.00 34.99           O  
ATOM   1417  N   LEU H 191      12.337  14.123  23.180  0.90 30.26           N  
ATOM   1418  CA  LEU H 191      13.344  14.959  22.592  0.90 30.04           C  
ATOM   1419  CB  LEU H 191      14.684  14.902  23.348  0.90 29.61           C  
ATOM   1420  CG  LEU H 191      15.783  15.810  22.769  0.90 30.04           C  
ATOM   1421  CD1 LEU H 191      15.445  17.298  22.966  1.00 37.35           C  
ATOM   1422  CD2 LEU H 191      17.162  15.437  23.332  1.00 36.13           C  
ATOM   1423  C   LEU H 191      13.581  14.448  21.206  0.90 32.40           C  
ATOM   1424  O   LEU H 191      14.000  13.305  21.016  0.90 31.06           O  
ATOM   1425  N   GLN H 192      13.321  15.300  20.199  1.00 33.67           N  
ATOM   1426  CA  GLN H 192      13.505  14.930  18.825  1.00 33.94           C  
ATOM   1427  CB  GLN H 192      12.453  15.555  17.890  1.00 32.44           C  
ATOM   1428  CG  GLN H 192      12.624  15.184  16.414  1.00 35.83           C  
ATOM   1429  CD  GLN H 192      11.985  13.824  16.168  1.00 40.55           C  
ATOM   1430  OE1 GLN H 192      10.910  13.531  16.686  1.00 18.75           O  
ATOM   1431  NE2 GLN H 192      12.663  12.970  15.354  1.00 22.01           N  
ATOM   1432  C   GLN H 192      14.823  15.477  18.404  1.00 33.39           C  
ATOM   1433  O   GLN H 192      15.096  16.667  18.560  1.00 34.39           O  
ATOM   1434  N   MET H 193      15.687  14.605  17.859  1.00 33.44           N  
ATOM   1435  CA  MET H 193      16.970  15.060  17.432  1.00 33.63           C  
ATOM   1436  CB  MET H 193      18.107  14.217  18.032  1.00 33.18           C  
ATOM   1437  CG  MET H 193      18.086  14.238  19.565  1.00 37.79           C  
ATOM   1438  SD  MET H 193      19.390  13.266  20.377  1.00 20.72           S  
ATOM   1439  CE  MET H 193      18.900  11.682  19.646  1.00 18.62           C  
ATOM   1440  C   MET H 193      16.985  14.923  15.950  1.00 35.28           C  
ATOM   1441  O   MET H 193      16.759  13.842  15.410  1.00 35.97           O  
ATOM   1442  N   THR H 194      17.243  16.036  15.244  1.00 35.19           N  
ATOM   1443  CA  THR H 194      17.240  15.978  13.815  1.00 36.33           C  
ATOM   1444  CB  THR H 194      16.360  17.016  13.172  1.00 36.57           C  
ATOM   1445  OG1 THR H 194      16.780  18.317  13.551  1.00 69.95           O  
ATOM   1446  CG2 THR H 194      14.901  16.782  13.600  1.00 70.50           C  
ATOM   1447  C   THR H 194      18.640  16.213  13.338  1.00 38.40           C  
ATOM   1448  O   THR H 194      19.470  16.758  14.063  1.00 41.11           O  
ATOM   1449  N   SER H 195      18.941  15.762  12.103  1.00 38.27           N  
ATOM   1450  CA  SER H 195      20.228  15.958  11.495  1.00 38.69           C  
ATOM   1451  CB  SER H 195      20.493  17.415  11.079  1.00 54.94           C  
ATOM   1452  OG  SER H 195      19.602  17.798  10.045  1.00 58.30           O  
ATOM   1453  C   SER H 195      21.312  15.548  12.440  1.00 38.37           C  
ATOM   1454  O   SER H 195      22.212  16.332  12.730  1.00 39.06           O  
ATOM   1455  N   LEU H 196      21.256  14.298  12.936  1.00 36.56           N  
ATOM   1456  CA  LEU H 196      22.219  13.817  13.886  1.00 35.67           C  
ATOM   1457  CB  LEU H 196      21.829  12.453  14.476  1.00 38.24           C  
ATOM   1458  CG  LEU H 196      20.554  12.522  15.335  1.00 38.17           C  
ATOM   1459  CD1 LEU H 196      20.179  11.141  15.890  1.00 14.75           C  
ATOM   1460  CD2 LEU H 196      20.692  13.577  16.446  1.00 16.52           C  
ATOM   1461  C   LEU H 196      23.559  13.668  13.228  1.00 38.57           C  
ATOM   1462  O   LEU H 196      23.658  13.331  12.049  1.00 40.08           O  
ATOM   1463  N   THR H 197      24.632  13.940  14.004  1.00 39.57           N  
ATOM   1464  CA  THR H 197      25.985  13.820  13.536  1.00 39.30           C  
ATOM   1465  CB  THR H 197      26.706  15.129  13.394  1.00 40.44           C  
ATOM   1466  OG1 THR H 197      26.818  15.767  14.658  1.00 58.87           O  
ATOM   1467  CG2 THR H 197      25.927  16.019  12.410  1.00 59.72           C  
ATOM   1468  C   THR H 197      26.733  13.010  14.553  1.00 39.04           C  
ATOM   1469  O   THR H 197      26.202  12.672  15.608  1.00 37.34           O  
ATOM   1470  N   ALA H 198      28.010  12.697  14.260  0.90 39.38           N  
ATOM   1471  CA  ALA H 198      28.823  11.858  15.098  0.90 38.90           C  
ATOM   1472  CB  ALA H 198      30.247  11.664  14.543  0.90 42.77           C  
ATOM   1473  C   ALA H 198      28.954  12.485  16.451  0.90 39.06           C  
ATOM   1474  O   ALA H 198      28.991  11.792  17.465  0.90 38.93           O  
ATOM   1475  N   ALA H 199      29.019  13.826  16.494  1.00 40.46           N  
ATOM   1476  CA  ALA H 199      29.215  14.591  17.694  1.00 39.71           C  
ATOM   1477  CB  ALA H 199      29.267  16.105  17.429  1.00 60.25           C  
ATOM   1478  C   ALA H 199      28.096  14.337  18.661  1.00 36.96           C  
ATOM   1479  O   ALA H 199      28.281  14.465  19.869  1.00 37.93           O  
ATOM   1480  N   ASP H 200      26.893  14.030  18.146  1.00 34.16           N  
ATOM   1481  CA  ASP H 200      25.699  13.801  18.916  1.00 32.39           C  
ATOM   1482  CB  ASP H 200      24.436  13.748  18.044  1.00 35.90           C  
ATOM   1483  CG  ASP H 200      24.175  15.173  17.569  1.00 38.45           C  
ATOM   1484  OD1 ASP H 200      24.478  16.114  18.350  0.98 39.74           O  
ATOM   1485  OD2 ASP H 200      23.684  15.343  16.423  1.00 39.61           O1-
ATOM   1486  C   ASP H 200      25.795  12.546  19.739  1.00 31.27           C  
ATOM   1487  O   ASP H 200      24.993  12.347  20.652  1.00 30.60           O  
ATOM   1488  N   THR H 201      26.721  11.627  19.411  1.00 30.94           N  
ATOM   1489  CA  THR H 201      26.835  10.423  20.186  1.00 30.38           C  
ATOM   1490  CB  THR H 201      27.971   9.553  19.735  1.00 30.11           C  
ATOM   1491  OG1 THR H 201      27.811   9.218  18.364  1.00 36.56           O  
ATOM   1492  CG2 THR H 201      27.990   8.274  20.586  1.00 34.35           C  
ATOM   1493  C   THR H 201      27.080  10.812  21.612  1.00 31.30           C  
ATOM   1494  O   THR H 201      28.034  11.527  21.916  1.00 33.21           O  
ATOM   1495  N   ALA H 202      26.201  10.351  22.529  1.00 30.06           N  
ATOM   1496  CA  ALA H 202      26.338  10.689  23.917  1.00 28.11           C  
ATOM   1497  CB  ALA H 202      26.208  12.198  24.194  1.00 30.02           C  
ATOM   1498  C   ALA H 202      25.237  10.007  24.664  1.00 27.13           C  
ATOM   1499  O   ALA H 202      24.375   9.359  24.072  1.00 27.58           O  
ATOM   1500  N   THR H 203      25.257  10.119  26.006  1.00 27.63           N  
ATOM   1501  CA  THR H 203      24.213   9.552  26.807  1.00 27.24           C  
ATOM   1502  CB  THR H 203      24.702   8.967  28.100  1.00 23.63           C  
ATOM   1503  OG1 THR H 203      25.670   7.963  27.844  1.00 34.88           O  
ATOM   1504  CG2 THR H 203      23.511   8.353  28.851  1.00 23.28           C  
ATOM   1505  C   THR H 203      23.307  10.696  27.140  1.00 26.30           C  
ATOM   1506  O   THR H 203      23.774  11.774  27.504  1.00 26.46           O  
ATOM   1507  N   TYR H 204      21.980  10.494  27.013  1.00 25.01           N  
ATOM   1508  CA  TYR H 204      21.045  11.562  27.236  1.00 23.92           C  
ATOM   1509  CB  TYR H 204      20.048  11.747  26.077  1.00 26.10           C  
ATOM   1510  CG  TYR H 204      20.799  12.239  24.886  1.00 24.94           C  
ATOM   1511  CD1 TYR H 204      21.507  11.378  24.078  1.00 25.59           C  
ATOM   1512  CD2 TYR H 204      20.782  13.575  24.570  1.00 24.63           C  
ATOM   1513  CE1 TYR H 204      22.191  11.848  22.979  1.00 25.36           C  
ATOM   1514  CE2 TYR H 204      21.462  14.050  23.475  1.00 25.94           C  
ATOM   1515  CZ  TYR H 204      22.170  13.188  22.677  1.00 25.95           C  
ATOM   1516  OH  TYR H 204      22.869  13.678  21.554  1.00 27.29           O  
ATOM   1517  C   TYR H 204      20.239  11.269  28.465  1.00 24.86           C  
ATOM   1518  O   TYR H 204      19.710  10.170  28.633  1.00 25.94           O  
ATOM   1519  N   PHE H 205      20.129  12.274  29.362  1.00 26.27           N  
ATOM   1520  CA  PHE H 205      19.407  12.126  30.596  1.00 26.18           C  
ATOM   1521  CB  PHE H 205      20.210  12.552  31.841  1.00 29.85           C  
ATOM   1522  CG  PHE H 205      21.474  11.772  31.975  1.00 29.11           C  
ATOM   1523  CD1 PHE H 205      21.503  10.551  32.606  1.00 30.57           C  
ATOM   1524  CD2 PHE H 205      22.650  12.283  31.480  1.00 28.68           C  
ATOM   1525  CE1 PHE H 205      22.679   9.850  32.730  1.00 30.88           C  
ATOM   1526  CE2 PHE H 205      23.829  11.586  31.602  1.00 30.71           C  
ATOM   1527  CZ  PHE H 205      23.849  10.363  32.227  1.00 32.06           C  
ATOM   1528  C   PHE H 205      18.277  13.112  30.565  1.00 25.90           C  
ATOM   1529  O   PHE H 205      18.380  14.181  29.971  1.00 27.09           O  
ATOM   1530  N   CYS H 206      17.142  12.778  31.200  1.00 25.88           N  
ATOM   1531  CA  CYS H 206      16.084  13.744  31.296  0.90 27.20           C  
ATOM   1532  CB  CYS H 206      14.724  13.219  30.800  0.90 35.01           C  
ATOM   1533  SG  CYS H 206      14.313  11.569  31.437  0.90 38.59           S  
ATOM   1534  C   CYS H 206      16.013  14.009  32.722  1.00 28.48           C  
ATOM   1535  O   CYS H 206      16.249  13.043  33.414  1.00 27.75           O  
ATOM   1536  N   ALA H 207      15.693  15.246  33.173  1.00 28.52           N  
ATOM   1537  CA  ALA H 207      15.759  15.726  34.535  1.00 28.45           C  
ATOM   1538  CB  ALA H 207      16.659  16.946  34.698  1.00 22.84           C  
ATOM   1539  C   ALA H 207      14.501  16.350  34.975  1.00 27.80           C  
ATOM   1540  O   ALA H 207      13.857  17.048  34.201  1.00 28.36           O  
ATOM   1541  N   ARG H 208      14.182  16.178  36.273  1.00 29.72           N  
ATOM   1542  CA  ARG H 208      13.063  16.881  36.817  1.00 30.83           C  
ATOM   1543  CB  ARG H 208      12.135  16.043  37.709  1.00 24.71           C  
ATOM   1544  CG  ARG H 208      10.891  16.830  38.136  1.00 17.07           C  
ATOM   1545  CD  ARG H 208       9.984  16.101  39.127  1.00 18.00           C  
ATOM   1546  NE  ARG H 208      10.415  16.505  40.494  1.00 20.87           N  
ATOM   1547  CZ  ARG H 208       9.642  16.206  41.577  1.00 21.60           C  
ATOM   1548  NH1 ARG H 208       8.481  15.505  41.425  1.00 23.96           N1+
ATOM   1549  NH2 ARG H 208      10.034  16.610  42.819  1.00 22.65           N  
ATOM   1550  C   ARG H 208      13.627  17.971  37.667  1.00 32.15           C  
ATOM   1551  O   ARG H 208      14.496  17.740  38.507  1.00 32.95           O  
ATOM   1552  N   GLU H 209      13.139  19.203  37.443  1.00 35.68           N  
ATOM   1553  CA  GLU H 209      13.622  20.349  38.148  1.00 38.04           C  
ATOM   1554  CB  GLU H 209      13.430  21.654  37.357  1.00 42.79           C  
ATOM   1555  CG  GLU H 209      13.728  22.916  38.171  1.00 54.75           C  
ATOM   1556  CD  GLU H 209      13.406  24.124  37.304  1.00 19.00           C  
ATOM   1557  OE1 GLU H 209      13.910  24.185  36.151  1.00  0.00           O  
ATOM   1558  OE2 GLU H 209      12.650  25.007  37.788  1.00  0.00           O1-
ATOM   1559  C   GLU H 209      12.883  20.523  39.421  1.00 39.29           C  
ATOM   1560  O   GLU H 209      11.694  20.233  39.486  1.00 40.23           O  
ATOM   1561  N   ASN H 210      13.457  21.219  40.415  1.00 81.12           N  
ATOM   1562  CA  ASN H 210      12.705  21.539  41.606  1.00 93.41           C  
ATOM   1563  CB  ASN H 210      13.547  22.266  42.666  1.00 99.21           C  
ATOM   1564  CG  ASN H 210      14.006  23.595  42.086  1.00102.01           C  
ATOM   1565  OD1 ASN H 210      14.522  23.662  40.972  1.00  0.00           O  
ATOM   1566  ND2 ASN H 210      13.811  24.692  42.866  1.00  0.00           N  
ATOM   1567  C   ASN H 210      11.526  22.436  41.262  1.00 91.66           C  
ATOM   1568  O   ASN H 210      10.480  22.351  41.907  1.00 89.70           O  
ATOM   1569  N   PHE H 211      11.646  23.306  40.230  1.00 88.77           N  
ATOM   1570  CA  PHE H 211      10.592  24.211  39.810  1.00 87.33           C  
ATOM   1571  CB  PHE H 211       9.274  23.426  39.553  1.00  0.00           C  
ATOM   1572  CG  PHE H 211       8.143  24.284  39.084  1.00  0.00           C  
ATOM   1573  CD1 PHE H 211       8.065  24.720  37.781  1.00  0.00           C  
ATOM   1574  CD2 PHE H 211       7.138  24.633  39.959  1.00  0.00           C  
ATOM   1575  CE1 PHE H 211       7.015  25.511  37.372  1.00  0.00           C  
ATOM   1576  CE2 PHE H 211       6.090  25.423  39.557  1.00  0.00           C  
ATOM   1577  CZ  PHE H 211       6.028  25.868  38.259  1.00  0.00           C  
ATOM   1578  C   PHE H 211      10.377  25.321  40.821  1.00 94.88           C  
ATOM   1579  O   PHE H 211       9.336  25.971  40.853  1.00 98.44           O  
ATOM   1580  N   ASP H 212      11.372  25.636  41.672  1.00 77.37           N  
ATOM   1581  CA  ASP H 212      11.116  26.730  42.570  1.00 85.49           C  
ATOM   1582  CB  ASP H 212      12.156  26.886  43.698  1.00 89.72           C  
ATOM   1583  CG  ASP H 212      11.913  25.778  44.718  1.00 98.06           C  
ATOM   1584  OD1 ASP H 212      10.851  25.108  44.615  1.00101.72           O  
ATOM   1585  OD2 ASP H 212      12.779  25.588  45.616  1.00 97.63           O1-
ATOM   1586  C   ASP H 212      11.060  28.009  41.782  1.00 86.74           C  
ATOM   1587  O   ASP H 212      11.859  28.244  40.877  1.00 80.38           O  
ATOM   1588  N   ALA H 213      10.088  28.883  42.115  1.00 94.10           N  
ATOM   1589  CA  ALA H 213       9.942  30.124  41.409  1.00 92.22           C  
ATOM   1590  CB  ALA H 213       8.949  30.050  40.235  1.00 84.57           C  
ATOM   1591  C   ALA H 213       9.402  31.127  42.375  1.00100.96           C  
ATOM   1592  O   ALA H 213       8.865  30.767  43.421  1.00106.58           O  
ATOM   1593  N   VAL H 214       9.564  32.428  42.051  1.00107.10           N  
ATOM   1594  CA  VAL H 214       9.062  33.484  42.879  1.00114.73           C  
ATOM   1595  CB  VAL H 214      10.103  34.517  43.207  1.00121.68           C  
ATOM   1596  CG1 VAL H 214       9.447  35.636  44.033  1.00  0.00           C  
ATOM   1597  CG2 VAL H 214      11.269  33.822  43.930  1.00  0.00           C  
ATOM   1598  C   VAL H 214       7.994  34.144  42.073  1.00115.90           C  
ATOM   1599  O   VAL H 214       8.143  34.332  40.866  1.00114.55           O  
ATOM   1600  N   GLY H 215       6.866  34.513  42.705  1.00191.07           N  
ATOM   1601  CA  GLY H 215       5.847  35.065  41.869  1.00193.72           C  
ATOM   1602  C   GLY H 215       5.303  36.300  42.487  1.00198.04           C  
ATOM   1603  O   GLY H 215       5.045  36.363  43.688  1.00196.47           O  
ATOM   1604  N   VAL H 216       5.136  37.333  41.644  1.00125.13           N  
ATOM   1605  CA  VAL H 216       4.502  38.541  42.064  1.00135.05           C  
ATOM   1606  CB  VAL H 216       5.455  39.665  42.352  1.00143.92           C  
ATOM   1607  CG1 VAL H 216       6.327  39.264  43.554  1.00  0.00           C  
ATOM   1608  CG2 VAL H 216       6.254  39.982  41.078  1.00  0.00           C  
ATOM   1609  C   VAL H 216       3.628  38.948  40.923  1.00137.02           C  
ATOM   1610  O   VAL H 216       4.064  38.969  39.772  1.00136.70           O  
ATOM   1611  N   GLY H 217       2.353  39.264  41.215  1.00149.55           N  
ATOM   1612  CA  GLY H 217       1.443  39.627  40.169  1.00150.81           C  
ATOM   1613  C   GLY H 217       1.886  40.912  39.545  1.00163.25           C  
ATOM   1614  O   GLY H 217       1.859  41.061  38.324  1.00167.36           O  
ATOM   1615  N   GLY H 218       2.291  41.881  40.387  1.00131.75           N  
ATOM   1616  CA  GLY H 218       2.672  43.186  39.924  1.00144.74           C  
ATOM   1617  C   GLY H 218       3.896  43.081  39.087  1.00150.26           C  
ATOM   1618  O   GLY H 218       4.010  43.719  38.041  1.00163.49           O  
ATOM   1619  N   GLY H 219       4.855  42.258  39.534  1.00153.60           N  
ATOM   1620  CA  GLY H 219       6.067  42.132  38.796  1.00157.91           C  
ATOM   1621  C   GLY H 219       5.846  41.019  37.842  1.00153.31           C  
ATOM   1622  O   GLY H 219       4.761  40.843  37.292  1.00157.74           O  
ATOM   1623  N   THR H 220       6.896  40.238  37.593  1.00156.38           N  
ATOM   1624  CA  THR H 220       6.718  39.150  36.693  1.00147.12           C  
ATOM   1625  CB  THR H 220       7.652  39.190  35.523  1.00  0.00           C  
ATOM   1626  OG1 THR H 220       9.000  39.138  35.968  1.00  0.00           O  
ATOM   1627  CG2 THR H 220       7.399  40.492  34.744  1.00  0.00           C  
ATOM   1628  C   THR H 220       7.032  37.920  37.465  1.00133.72           C  
ATOM   1629  O   THR H 220       7.344  37.983  38.654  1.00129.86           O  
ATOM   1630  N   TYR H 221       6.902  36.758  36.806  1.00135.35           N  
ATOM   1631  CA  TYR H 221       7.252  35.530  37.446  1.00121.05           C  
ATOM   1632  CB  TYR H 221       6.413  34.321  36.998  1.00113.49           C  
ATOM   1633  CG  TYR H 221       5.029  34.532  37.506  1.00117.81           C  
ATOM   1634  CD1 TYR H 221       4.739  34.309  38.833  1.00114.04           C  
ATOM   1635  CD2 TYR H 221       4.022  34.943  36.663  1.00125.32           C  
ATOM   1636  CE1 TYR H 221       3.466  34.499  39.314  1.00120.94           C  
ATOM   1637  CE2 TYR H 221       2.745  35.134  37.139  1.00130.70           C  
ATOM   1638  CZ  TYR H 221       2.468  34.912  38.467  1.00129.53           C  
ATOM   1639  OH  TYR H 221       1.161  35.105  38.962  1.00134.91           O  
ATOM   1640  C   TYR H 221       8.679  35.270  37.099  1.00116.52           C  
ATOM   1641  O   TYR H 221       9.101  35.523  35.973  1.00120.69           O  
ATOM   1642  N   SER H 222       9.478  34.808  38.081  1.00107.03           N  
ATOM   1643  CA  SER H 222      10.860  34.534  37.811  1.00102.14           C  
ATOM   1644  CB  SER H 222      11.828  35.354  38.683  1.00110.18           C  
ATOM   1645  OG  SER H 222      11.687  36.738  38.393  1.00127.49           O  
ATOM   1646  C   SER H 222      11.092  33.076  38.079  1.00 93.72           C  
ATOM   1647  O   SER H 222      10.371  32.451  38.856  1.00 94.74           O  
ATOM   1648  N   THR H 223      12.105  32.477  37.422  1.00116.18           N  
ATOM   1649  CA  THR H 223      12.295  31.066  37.600  1.00106.24           C  
ATOM   1650  CB  THR H 223      12.041  30.281  36.349  1.00 99.67           C  
ATOM   1651  OG1 THR H 223      12.990  30.633  35.355  1.00  0.00           O  
ATOM   1652  CG2 THR H 223      10.617  30.585  35.849  1.00  0.00           C  
ATOM   1653  C   THR H 223      13.711  30.775  38.010  1.00106.54           C  
ATOM   1654  O   THR H 223      14.650  31.451  37.593  1.00111.03           O  
ATOM   1655  N   ASP H 224      13.880  29.745  38.868  1.00 92.03           N  
ATOM   1656  CA  ASP H 224      15.161  29.269  39.317  1.00 91.48           C  
ATOM   1657  CB  ASP H 224      15.281  29.213  40.848  1.00 89.92           C  
ATOM   1658  CG  ASP H 224      15.270  30.632  41.381  1.00 97.06           C  
ATOM   1659  OD1 ASP H 224      15.343  31.576  40.550  1.00  0.00           O  
ATOM   1660  OD2 ASP H 224      15.210  30.796  42.629  1.00  0.00           O1-
ATOM   1661  C   ASP H 224      15.249  27.846  38.869  1.00 86.60           C  
ATOM   1662  O   ASP H 224      14.327  27.073  39.114  1.00 85.88           O  
ATOM   1663  N   TYR H 225      16.343  27.426  38.203  1.00 97.19           N  
ATOM   1664  CA  TYR H 225      16.274  26.059  37.772  1.00 87.64           C  
ATOM   1665  CB  TYR H 225      16.259  25.881  36.238  1.00 79.04           C  
ATOM   1666  CG  TYR H 225      15.092  26.597  35.620  1.00 82.24           C  
ATOM   1667  CD1 TYR H 225      13.949  26.899  36.318  1.00 81.83           C  
ATOM   1668  CD2 TYR H 225      15.113  26.917  34.288  1.00 86.71           C  
ATOM   1669  CE1 TYR H 225      12.881  27.526  35.719  1.00 84.36           C  
ATOM   1670  CE2 TYR H 225      14.058  27.547  33.672  1.00 89.52           C  
ATOM   1671  CZ  TYR H 225      12.932  27.857  34.389  1.00 88.02           C  
ATOM   1672  OH  TYR H 225      11.840  28.499  33.765  1.00 88.10           O  
ATOM   1673  C   TYR H 225      17.434  25.248  38.309  1.00 84.86           C  
ATOM   1674  O   TYR H 225      18.585  25.679  38.273  1.00 89.60           O  
ATOM   1675  N   TYR H 226      17.145  24.069  38.913  1.00 48.12           N  
ATOM   1676  CA  TYR H 226      18.169  23.116  39.276  1.00 58.03           C  
ATOM   1677  CB  TYR H 226      18.945  23.437  40.569  1.00 84.65           C  
ATOM   1678  CG  TYR H 226      18.036  23.469  41.743  1.00 95.38           C  
ATOM   1679  CD1 TYR H 226      17.656  22.300  42.359  1.00119.84           C  
ATOM   1680  CD2 TYR H 226      17.586  24.671  42.238  1.00 76.54           C  
ATOM   1681  CE1 TYR H 226      16.826  22.331  43.452  1.00126.27           C  
ATOM   1682  CE2 TYR H 226      16.755  24.708  43.331  1.00 76.98           C  
ATOM   1683  CZ  TYR H 226      16.374  23.534  43.937  1.00 95.95           C  
ATOM   1684  OH  TYR H 226      15.522  23.564  45.060  1.00 84.08           O  
ATOM   1685  C   TYR H 226      17.539  21.744  39.363  1.00 73.01           C  
ATOM   1686  O   TYR H 226      16.367  21.616  39.706  1.00 79.27           O  
ATOM   1687  N   PHE H 227      18.324  20.679  39.070  1.00 74.95           N  
ATOM   1688  CA  PHE H 227      17.905  19.289  38.988  1.00 75.24           C  
ATOM   1689  CB  PHE H 227      18.991  18.358  38.401  1.00 62.20           C  
ATOM   1690  CG  PHE H 227      19.221  18.590  36.945  1.00 52.74           C  
ATOM   1691  CD1 PHE H 227      19.341  19.861  36.435  1.00  0.00           C  
ATOM   1692  CD2 PHE H 227      19.281  17.520  36.080  1.00  0.00           C  
ATOM   1693  CE1 PHE H 227      19.549  20.058  35.089  1.00  0.00           C  
ATOM   1694  CE2 PHE H 227      19.495  17.711  34.735  1.00  0.00           C  
ATOM   1695  CZ  PHE H 227      19.633  18.983  34.237  1.00  0.00           C  
ATOM   1696  C   PHE H 227      17.656  18.713  40.353  1.00 76.63           C  
ATOM   1697  O   PHE H 227      18.386  18.988  41.303  1.00 79.02           O  
ATOM   1698  N   ASP H 228      16.618  17.852  40.463  1.00 70.51           N  
ATOM   1699  CA  ASP H 228      16.272  17.191  41.694  1.00 81.61           C  
ATOM   1700  CB  ASP H 228      14.774  17.286  42.051  1.00 74.23           C  
ATOM   1701  CG  ASP H 228      14.435  18.650  42.620  1.00 94.74           C  
ATOM   1702  OD1 ASP H 228      15.388  19.413  42.927  1.00108.24           O  
ATOM   1703  OD2 ASP H 228      13.219  18.943  42.773  1.00 91.14           O1-
ATOM   1704  C   ASP H 228      16.513  15.713  41.533  1.00 70.10           C  
ATOM   1705  O   ASP H 228      17.331  15.130  42.238  1.00 70.50           O  
ATOM   1706  N   LEU H 229      15.776  15.103  40.579  1.00 31.36           N  
ATOM   1707  CA  LEU H 229      15.639  13.721  40.239  1.00 29.15           C  
ATOM   1708  CB  LEU H 229      14.185  13.413  39.903  1.00 30.35           C  
ATOM   1709  CG  LEU H 229      13.084  14.057  40.769  1.00 20.30           C  
ATOM   1710  CD1 LEU H 229      11.700  13.559  40.329  1.00 39.60           C  
ATOM   1711  CD2 LEU H 229      13.311  13.893  42.267  1.00 22.15           C  
ATOM   1712  C   LEU H 229      16.437  13.561  38.987  1.00 28.51           C  
ATOM   1713  O   LEU H 229      16.509  14.545  38.259  1.00 29.54           O  
ATOM   1714  N   TRP H 230      17.069  12.368  38.766  1.00 28.55           N  
ATOM   1715  CA  TRP H 230      17.881  11.936  37.651  1.00 28.29           C  
ATOM   1716  CB  TRP H 230      19.383  11.890  37.970  1.00 24.46           C  
ATOM   1717  CG  TRP H 230      19.976  13.275  38.094  1.00 25.41           C  
ATOM   1718  CD2 TRP H 230      20.783  13.907  37.086  1.00 24.71           C  
ATOM   1719  CD1 TRP H 230      19.869  14.167  39.119  1.00 24.95           C  
ATOM   1720  NE1 TRP H 230      20.546  15.323  38.808  1.00 24.83           N  
ATOM   1721  CE2 TRP H 230      21.117  15.174  37.562  1.00 24.49           C  
ATOM   1722  CE3 TRP H 230      21.199  13.478  35.857  1.00 23.89           C  
ATOM   1723  CZ2 TRP H 230      21.876  16.032  36.816  1.00 23.77           C  
ATOM   1724  CZ3 TRP H 230      21.979  14.340  35.115  1.00 24.44           C  
ATOM   1725  CH2 TRP H 230      22.311  15.593  35.587  1.00 25.04           C  
ATOM   1726  C   TRP H 230      17.472  10.644  37.002  1.00 28.98           C  
ATOM   1727  O   TRP H 230      17.176   9.679  37.693  1.00 29.75           O  
ATOM   1728  N   GLY H 231      17.361  10.602  35.647  1.00 28.95           N  
ATOM   1729  CA  GLY H 231      17.076   9.349  34.990  1.00 28.87           C  
ATOM   1730  C   GLY H 231      18.384   8.666  34.772  1.00 30.67           C  
ATOM   1731  O   GLY H 231      19.433   9.299  34.858  1.00 30.34           O  
ATOM   1732  N   PRO H 232      18.352   7.387  34.507  1.00 30.28           N  
ATOM   1733  CA  PRO H 232      19.523   6.583  34.270  1.00 30.46           C  
ATOM   1734  CD  PRO H 232      17.114   6.650  34.311  1.00 36.41           C  
ATOM   1735  CB  PRO H 232      19.010   5.146  34.183  1.00 33.88           C  
ATOM   1736  CG  PRO H 232      17.555   5.306  33.706  1.00 35.26           C  
ATOM   1737  C   PRO H 232      20.252   6.986  33.024  1.00 30.10           C  
ATOM   1738  O   PRO H 232      21.460   6.763  32.949  1.00 31.84           O  
ATOM   1739  N   GLY H 233      19.541   7.547  32.026  1.00 28.74           N  
ATOM   1740  CA  GLY H 233      20.151   7.955  30.789  1.00 27.64           C  
ATOM   1741  C   GLY H 233      19.933   6.900  29.743  1.00 28.30           C  
ATOM   1742  O   GLY H 233      19.645   5.746  30.057  1.00 29.20           O  
ATOM   1743  N   THR H 234      20.039   7.301  28.454  1.00 27.58           N  
ATOM   1744  CA  THR H 234      19.920   6.402  27.337  1.00 27.03           C  
ATOM   1745  CB  THR H 234      18.598   6.507  26.628  1.00 28.71           C  
ATOM   1746  OG1 THR H 234      18.430   5.417  25.734  1.00 31.27           O  
ATOM   1747  CG2 THR H 234      18.541   7.841  25.866  1.00 28.53           C  
ATOM   1748  C   THR H 234      21.013   6.775  26.376  1.00 26.47           C  
ATOM   1749  O   THR H 234      21.272   7.957  26.161  1.00 27.81           O  
ATOM   1750  N   LEU H 235      21.671   5.780  25.744  1.00 25.95           N  
ATOM   1751  CA  LEU H 235      22.817   6.080  24.926  1.00 27.28           C  
ATOM   1752  CB  LEU H 235      23.943   5.041  25.074  1.00 25.48           C  
ATOM   1753  CG  LEU H 235      25.186   5.337  24.214  1.00 28.60           C  
ATOM   1754  CD1 LEU H 235      25.931   6.587  24.712  1.00 30.07           C  
ATOM   1755  CD2 LEU H 235      26.092   4.101  24.095  1.00 31.46           C  
ATOM   1756  C   LEU H 235      22.442   6.135  23.478  1.00 27.96           C  
ATOM   1757  O   LEU H 235      21.803   5.232  22.941  1.00 29.22           O  
ATOM   1758  N   VAL H 236      22.848   7.228  22.802  1.00 28.42           N  
ATOM   1759  CA  VAL H 236      22.591   7.393  21.400  1.00 27.54           C  
ATOM   1760  CB  VAL H 236      21.920   8.701  21.085  1.00 25.43           C  
ATOM   1761  CG1 VAL H 236      21.904   8.910  19.564  1.00 24.26           C  
ATOM   1762  CG2 VAL H 236      20.511   8.675  21.706  1.00 24.51           C  
ATOM   1763  C   VAL H 236      23.904   7.349  20.689  1.00 28.85           C  
ATOM   1764  O   VAL H 236      24.838   8.072  21.034  1.00 27.95           O  
ATOM   1765  N   ILE H 237      24.016   6.472  19.670  1.00 30.26           N  
ATOM   1766  CA  ILE H 237      25.250   6.373  18.944  1.00 30.59           C  
ATOM   1767  CB  ILE H 237      25.867   5.007  18.996  1.00 28.03           C  
ATOM   1768  CG1 ILE H 237      26.230   4.649  20.447  1.00  0.00           C  
ATOM   1769  CG2 ILE H 237      27.068   4.989  18.035  1.00 28.58           C  
ATOM   1770  CD1 ILE H 237      26.611   3.183  20.642  1.00  0.00           C  
ATOM   1771  C   ILE H 237      24.967   6.684  17.509  1.00 31.32           C  
ATOM   1772  O   ILE H 237      24.071   6.104  16.897  1.00 32.99           O  
ATOM   1773  N   VAL H 238      25.733   7.631  16.934  1.00 30.63           N  
ATOM   1774  CA  VAL H 238      25.516   7.988  15.564  1.00 30.91           C  
ATOM   1775  CB  VAL H 238      25.403   9.470  15.357  1.00 32.46           C  
ATOM   1776  CG1 VAL H 238      25.177   9.744  13.862  1.00 34.62           C  
ATOM   1777  CG2 VAL H 238      24.300  10.013  16.281  1.00 31.14           C  
ATOM   1778  C   VAL H 238      26.716   7.527  14.797  1.00 32.55           C  
ATOM   1779  O   VAL H 238      27.820   8.037  14.997  1.00 31.85           O  
ATOM   1780  N   SER H 239      26.524   6.549  13.888  1.00 34.55           N  
ATOM   1781  CA  SER H 239      27.634   6.040  13.134  1.00 35.93           C  
ATOM   1782  CB  SER H 239      28.369   4.887  13.841  1.00 42.32           C  
ATOM   1783  OG  SER H 239      29.450   4.431  13.041  1.00 47.15           O  
ATOM   1784  C   SER H 239      27.116   5.497  11.841  1.00 37.69           C  
ATOM   1785  O   SER H 239      25.926   5.229  11.689  1.00 38.40           O  
ATOM   1786  N   SER H 240      28.021   5.325  10.860  1.00 40.02           N  
ATOM   1787  CA  SER H 240      27.615   4.796   9.593  1.00 41.08           C  
ATOM   1788  CB  SER H 240      28.721   4.840   8.525  1.00 42.90           C  
ATOM   1789  OG  SER H 240      29.053   6.188   8.224  1.00 49.76           O  
ATOM   1790  C   SER H 240      27.257   3.333   9.813  1.00 42.14           C  
ATOM   1791  O   SER H 240      28.200   2.501   9.885  1.00 43.50           O  
ATOM   1792  OXT SER H 240      26.038   3.027   9.905  1.00  0.00           O1-
TER    1793      SER H 240 
CONECT  151  643
CONECT  643  151
CONECT  951 1533
CONECT 1533  951
END
