# Supplementary material for: Fully automated antibody structure prediction using BIOVIA tools: Validation study
Source: PLoS One. 2017 May 18;12(5):e0177923. doi: 10.1371/journal.pone.0177923 (PMC5436848; doi:10.1371/journal.pone.0177923)
Supplement: S1 Dataset — Predicted structures using the Top5 framework method, Chothia CDR definition with no canonical filtering and generating 50 models. These were used in the detailed discussion of outliers and for comparison against predictions using canonical filtering. (ZIP) [file pone.0177923.s003.zip › 4JZJ_BA_FV_FinalModel.pdb]

REMARK   Accelrys Discovery Studio PDB file
REMARK   Created:  2015-05-08T04:14:04Z
SSBOND   1 CYS L   23    CYS L   94                                     
SSBOND   2 CYS H  135    CYS H  209                                     
ATOM      1  N   ASP L   1      25.818  33.056  26.161  1.00 33.56           N1+
ATOM      2  CA  ASP L   1      25.441  32.096  27.223  1.00 32.23           C  
ATOM      3  CB  ASP L   1      25.622  30.647  26.739  1.00 32.28           C  
ATOM      4  CG  ASP L   1      24.653  30.378  25.598  1.00 35.63           C  
ATOM      5  OD1 ASP L   1      23.795  31.259  25.314  1.00 26.55           O  
ATOM      6  OD2 ASP L   1      24.763  29.281  24.990  1.00 30.06           O1-
ATOM      7  C   ASP L   1      26.350  32.288  28.389  1.00 31.30           C  
ATOM      8  O   ASP L   1      27.397  32.922  28.267  1.00 32.86           O  
ATOM      9  N   ILE L   2      25.964  31.748  29.561  1.00 28.01           N  
ATOM     10  CA  ILE L   2      26.817  31.884  30.705  1.00 26.08           C  
ATOM     11  CB  ILE L   2      26.116  31.837  32.034  1.00 26.97           C  
ATOM     12  CG1 ILE L   2      25.151  33.023  32.208  1.00 27.40           C  
ATOM     13  CG2 ILE L   2      27.199  31.775  33.124  1.00 25.29           C  
ATOM     14  CD1 ILE L   2      23.878  32.915  31.373  1.00 21.10           C  
ATOM     15  C   ILE L   2      27.767  30.733  30.679  1.00 26.05           C  
ATOM     16  O   ILE L   2      27.361  29.583  30.522  1.00 25.97           O  
ATOM     17  N   VAL L   3      29.073  31.025  30.825  1.00 23.82           N  
ATOM     18  CA  VAL L   3      30.058  29.984  30.795  1.00 23.11           C  
ATOM     19  CB  VAL L   3      31.292  30.339  30.021  1.00 24.52           C  
ATOM     20  CG1 VAL L   3      32.312  29.197  30.171  1.00 26.34           C  
ATOM     21  CG2 VAL L   3      30.886  30.624  28.566  1.00 26.42           C  
ATOM     22  C   VAL L   3      30.481  29.719  32.201  1.00 22.58           C  
ATOM     23  O   VAL L   3      30.723  30.641  32.978  1.00 22.62           O  
ATOM     24  N   MET L   4      30.567  28.427  32.570  1.00 21.04           N  
ATOM     25  CA  MET L   4      30.943  28.087  33.910  1.00 20.28           C  
ATOM     26  CB  MET L   4      29.982  27.078  34.559  1.00 19.26           C  
ATOM     27  CG  MET L   4      28.532  27.568  34.598  1.00 20.19           C  
ATOM     28  SD  MET L   4      28.253  29.064  35.592  1.00 16.89           S  
ATOM     29  CE  MET L   4      28.289  28.209  37.194  1.00 18.25           C  
ATOM     30  C   MET L   4      32.282  27.436  33.831  1.00 21.90           C  
ATOM     31  O   MET L   4      32.484  26.512  33.046  1.00 21.57           O  
ATOM     32  N   THR L   5      33.254  27.906  34.635  1.00 21.24           N  
ATOM     33  CA  THR L   5      34.524  27.260  34.531  1.00 22.61           C  
ATOM     34  CB  THR L   5      35.610  28.139  33.984  1.00 24.96           C  
ATOM     35  OG1 THR L   5      36.650  27.338  33.450  1.00 29.71           O  
ATOM     36  CG2 THR L   5      36.170  29.018  35.111  1.00 26.74           C  
ATOM     37  C   THR L   5      34.898  26.778  35.898  1.00 23.90           C  
ATOM     38  O   THR L   5      34.750  27.494  36.890  1.00 25.72           O  
ATOM     39  N   GLN L   6      35.384  25.523  35.984  1.00 22.38           N  
ATOM     40  CA  GLN L   6      35.719  24.973  37.264  1.00 21.60           C  
ATOM     41  CB  GLN L   6      35.036  23.625  37.560  1.00 20.97           C  
ATOM     42  CG  GLN L   6      33.516  23.742  37.706  1.00 21.09           C  
ATOM     43  CD  GLN L   6      32.942  22.363  38.000  1.00 23.74           C  
ATOM     44  OE1 GLN L   6      32.175  21.813  37.206  1.00 23.31           O  
ATOM     45  NE2 GLN L   6      33.310  21.785  39.171  1.00 20.41           N  
ATOM     46  C   GLN L   6      37.194  24.754  37.329  1.00 23.75           C  
ATOM     47  O   GLN L   6      37.864  24.589  36.310  1.00 23.66           O  
ATOM     48  N   SER L   7      37.737  24.796  38.560  0.90 23.67           N  
ATOM     49  CA  SER L   7      39.135  24.562  38.765  0.90 24.92           C  
ATOM     50  CB  SER L   7      39.954  25.863  38.822  0.90 26.71           C  
ATOM     51  OG  SER L   7      41.329  25.583  39.030  0.90 30.75           O  
ATOM     52  C   SER L   7      39.259  23.904  40.102  0.90 26.72           C  
ATOM     53  O   SER L   7      38.471  24.186  41.003  0.90 26.86           O  
ATOM     54  N   PRO L   8      40.201  23.014  40.276  1.00 26.16           N  
ATOM     55  CA  PRO L   8      41.097  22.567  39.241  1.00 25.99           C  
ATOM     56  CD  PRO L   8      40.721  22.738  41.607  1.00 26.87           C  
ATOM     57  CB  PRO L   8      42.340  22.043  39.962  1.00 26.02           C  
ATOM     58  CG  PRO L   8      41.849  21.719  41.382  1.00 26.81           C  
ATOM     59  C   PRO L   8      40.397  21.489  38.475  1.00 26.25           C  
ATOM     60  O   PRO L   8      39.319  21.068  38.888  1.00 25.83           O  
ATOM     61  N   ASP L   9      40.978  21.039  37.347  1.00 25.37           N  
ATOM     62  CA  ASP L   9      40.371  19.981  36.597  1.00 25.48           C  
ATOM     63  CB  ASP L   9      41.079  19.709  35.261  1.00 25.01           C  
ATOM     64  CG  ASP L   9      40.692  20.841  34.316  1.00 30.08           C  
ATOM     65  OD1 ASP L   9      39.466  20.998  34.059  1.00 34.39           O  
ATOM     66  OD2 ASP L   9      41.607  21.558  33.839  1.00 32.14           O1-
ATOM     67  C   ASP L   9      40.369  18.730  37.422  1.00 25.79           C  
ATOM     68  O   ASP L   9      39.389  17.988  37.423  1.00 25.80           O  
ATOM     69  N   SER L  10      41.470  18.448  38.149  1.00 24.86           N  
ATOM     70  CA  SER L  10      41.493  17.265  38.964  1.00 25.84           C  
ATOM     71  CB  SER L  10      42.241  16.085  38.323  1.00 26.84           C  
ATOM     72  OG  SER L  10      41.573  15.660  37.147  1.00 31.87           O  
ATOM     73  C   SER L  10      42.225  17.584  40.225  1.00 27.10           C  
ATOM     74  O   SER L  10      43.157  18.388  40.223  1.00 27.39           O  
ATOM     75  N   LEU L  11      41.801  16.977  41.355  1.00 25.87           N  
ATOM     76  CA  LEU L  11      42.537  17.204  42.564  1.00 26.91           C  
ATOM     77  CB  LEU L  11      41.976  18.346  43.440  1.00 27.46           C  
ATOM     78  CG  LEU L  11      40.628  18.082  44.122  1.00 30.84           C  
ATOM     79  CD1 LEU L  11      39.550  17.685  43.106  1.00 32.15           C  
ATOM     80  CD2 LEU L  11      40.777  17.118  45.299  1.00 33.12           C  
ATOM     81  C   LEU L  11      42.624  15.913  43.323  1.00 27.72           C  
ATOM     82  O   LEU L  11      41.660  15.150  43.393  1.00 27.04           O  
ATOM     83  N   ALA L  12      43.818  15.620  43.882  1.00 27.46           N  
ATOM     84  CA  ALA L  12      44.023  14.406  44.622  1.00 27.05           C  
ATOM     85  CB  ALA L  12      45.308  13.656  44.231  1.00 27.14           C  
ATOM     86  C   ALA L  12      44.176  14.786  46.057  1.00 28.22           C  
ATOM     87  O   ALA L  12      44.953  15.677  46.392  1.00 28.41           O  
ATOM     88  N   VAL L  13      43.440  14.101  46.954  1.00 26.98           N  
ATOM     89  CA  VAL L  13      43.507  14.481  48.331  1.00 27.22           C  
ATOM     90  CB  VAL L  13      42.306  15.280  48.732  1.00 27.77           C  
ATOM     91  CG1 VAL L  13      41.126  14.315  48.904  1.00 26.81           C  
ATOM     92  CG2 VAL L  13      42.630  16.138  49.956  1.00 26.32           C  
ATOM     93  C   VAL L  13      43.522  13.230  49.158  1.00 28.95           C  
ATOM     94  O   VAL L  13      42.964  12.209  48.760  1.00 28.80           O  
ATOM     95  N   SER L  14      44.169  13.287  50.342  1.00 28.47           N  
ATOM     96  CA  SER L  14      44.249  12.160  51.231  1.00 28.74           C  
ATOM     97  CB  SER L  14      45.354  12.296  52.293  1.00 31.26           C  
ATOM     98  OG  SER L  14      46.632  12.320  51.675  1.00 36.76           O  
ATOM     99  C   SER L  14      42.951  12.055  51.965  1.00 29.74           C  
ATOM    100  O   SER L  14      42.222  13.036  52.104  1.00 29.12           O  
ATOM    101  N   LEU L  15      42.633  10.849  52.475  1.00 30.02           N  
ATOM    102  CA  LEU L  15      41.391  10.677  53.169  1.00 30.12           C  
ATOM    103  CB  LEU L  15      41.101   9.239  53.647  1.00 31.21           C  
ATOM    104  CG  LEU L  15      40.804   8.225  52.530  1.00 31.95           C  
ATOM    105  CD1 LEU L  15      39.536   8.614  51.755  1.00 33.56           C  
ATOM    106  CD2 LEU L  15      42.026   7.987  51.633  1.00 32.38           C  
ATOM    107  C   LEU L  15      41.422  11.508  54.405  1.00 30.73           C  
ATOM    108  O   LEU L  15      42.441  11.600  55.086  1.00 30.43           O  
ATOM    109  N   GLY L  16      40.280  12.156  54.704  1.00 29.45           N  
ATOM    110  CA  GLY L  16      40.148  12.918  55.911  1.00 30.30           C  
ATOM    111  C   GLY L  16      40.563  14.336  55.675  1.00 31.91           C  
ATOM    112  O   GLY L  16      40.343  15.199  56.524  1.00 32.53           O  
ATOM    113  N   GLU L  17      41.165  14.621  54.506  1.00 30.24           N  
ATOM    114  CA  GLU L  17      41.619  15.950  54.206  1.00 30.91           C  
ATOM    115  CB  GLU L  17      42.701  15.997  53.113  1.00 31.96           C  
ATOM    116  CG  GLU L  17      44.056  15.437  53.545  1.00 34.95           C  
ATOM    117  CD  GLU L  17      44.822  16.545  54.253  1.00 47.08           C  
ATOM    118  OE1 GLU L  17      44.230  17.640  54.451  1.00 48.12           O  
ATOM    119  OE2 GLU L  17      46.009  16.314  54.602  1.00 51.71           O1-
ATOM    120  C   GLU L  17      40.459  16.757  53.707  1.00 31.83           C  
ATOM    121  O   GLU L  17      39.393  16.226  53.405  1.00 30.91           O  
ATOM    122  N   ARG L  18      40.649  18.093  53.656  1.00 31.16           N  
ATOM    123  CA  ARG L  18      39.658  19.023  53.188  1.00 30.91           C  
ATOM    124  CB  ARG L  18      39.800  20.392  53.881  1.00 31.08           C  
ATOM    125  CG  ARG L  18      38.810  21.470  53.440  1.00 32.95           C  
ATOM    126  CD  ARG L  18      39.049  22.796  54.167  1.00 40.15           C  
ATOM    127  NE  ARG L  18      38.127  23.820  53.602  1.00 46.12           N  
ATOM    128  CZ  ARG L  18      38.261  25.125  53.979  1.00 60.16           C  
ATOM    129  NH1 ARG L  18      39.243  25.479  54.857  1.00 46.64           N1+
ATOM    130  NH2 ARG L  18      37.421  26.078  53.476  1.00 47.85           N  
ATOM    131  C   ARG L  18      39.868  19.233  51.717  1.00 30.94           C  
ATOM    132  O   ARG L  18      41.002  19.284  51.245  1.00 31.48           O  
ATOM    133  N   ALA L  19      38.764  19.346  50.946  1.00 28.34           N  
ATOM    134  CA  ALA L  19      38.885  19.583  49.534  1.00 27.09           C  
ATOM    135  CB  ALA L  19      38.359  18.426  48.666  1.00 26.90           C  
ATOM    136  C   ALA L  19      38.066  20.789  49.201  1.00 27.93           C  
ATOM    137  O   ALA L  19      36.979  20.978  49.744  1.00 27.12           O  
ATOM    138  N   THR L  20      38.591  21.647  48.301  1.00 27.01           N  
ATOM    139  CA  THR L  20      37.885  22.825  47.884  1.00 27.54           C  
ATOM    140  CB  THR L  20      38.587  24.092  48.275  1.00 29.88           C  
ATOM    141  OG1 THR L  20      38.763  24.137  49.682  1.00 33.27           O  
ATOM    142  CG2 THR L  20      37.747  25.294  47.811  1.00 31.15           C  
ATOM    143  C   THR L  20      37.824  22.800  46.386  1.00 28.06           C  
ATOM    144  O   THR L  20      38.847  22.618  45.728  1.00 28.39           O  
ATOM    145  N   ILE L  21      36.616  23.002  45.813  1.00 25.32           N  
ATOM    146  CA  ILE L  21      36.414  22.973  44.386  1.00 24.78           C  
ATOM    147  CB  ILE L  21      35.307  22.035  43.976  1.00 24.08           C  
ATOM    148  CG1 ILE L  21      35.523  20.600  44.495  1.00 24.15           C  
ATOM    149  CG2 ILE L  21      35.177  22.115  42.447  1.00 16.10           C  
ATOM    150  CD1 ILE L  21      36.669  19.837  43.842  1.00 29.40           C  
ATOM    151  C   ILE L  21      35.916  24.342  44.003  1.00 25.98           C  
ATOM    152  O   ILE L  21      35.060  24.902  44.686  1.00 25.76           O  
ATOM    153  N   ASN L  22      36.421  24.921  42.892  1.00 25.85           N  
ATOM    154  CA  ASN L  22      36.030  26.262  42.528  1.00 25.87           C  
ATOM    155  CB  ASN L  22      37.229  27.176  42.215  1.00 27.53           C  
ATOM    156  CG  ASN L  22      38.019  27.411  43.493  1.00 36.50           C  
ATOM    157  OD1 ASN L  22      37.462  27.801  44.517  1.00 37.85           O  
ATOM    158  ND2 ASN L  22      39.355  27.164  43.436  1.00 36.17           N  
ATOM    159  C   ASN L  22      35.199  26.239  41.275  1.00 26.55           C  
ATOM    160  O   ASN L  22      35.383  25.390  40.407  1.00 25.82           O  
ATOM    161  N   CYS L  23      34.234  27.182  41.174  0.90 25.48           N  
ATOM    162  CA  CYS L  23      33.406  27.334  40.004  0.90 25.43           C  
ATOM    163  CB  CYS L  23      32.028  26.637  40.137  0.90 25.97           C  
ATOM    164  SG  CYS L  23      30.958  26.831  38.674  0.90 29.72           S  
ATOM    165  C   CYS L  23      33.174  28.807  39.794  0.90 26.72           C  
ATOM    166  O   CYS L  23      32.686  29.501  40.687  0.90 26.44           O  
ATOM    167  N   GLU L  24      33.526  29.336  38.598  1.00 25.45           N  
ATOM    168  CA  GLU L  24      33.301  30.738  38.356  1.00 26.74           C  
ATOM    169  CB  GLU L  24      34.569  31.572  38.090  1.00 27.64           C  
ATOM    170  CG  GLU L  24      35.248  31.280  36.753  1.00 35.06           C  
ATOM    171  CD  GLU L  24      36.381  32.283  36.570  1.00 41.97           C  
ATOM    172  OE1 GLU L  24      36.930  32.744  37.607  1.00  0.00           O  
ATOM    173  OE2 GLU L  24      36.706  32.606  35.398  1.00  0.00           O1-
ATOM    174  C   GLU L  24      32.426  30.876  37.148  1.00 26.77           C  
ATOM    175  O   GLU L  24      32.550  30.118  36.188  1.00 27.05           O  
ATOM    176  N   SER L  25      31.510  31.867  37.172  1.00 24.47           N  
ATOM    177  CA  SER L  25      30.585  32.072  36.092  1.00 23.84           C  
ATOM    178  CB  SER L  25      29.124  32.175  36.559  1.00 23.63           C  
ATOM    179  OG  SER L  25      28.984  33.254  37.469  1.00 25.89           O  
ATOM    180  C   SER L  25      30.941  33.345  35.388  1.00 26.08           C  
ATOM    181  O   SER L  25      31.508  34.265  35.975  1.00 27.08           O  
ATOM    182  N   SER L  26      30.636  33.405  34.075  1.00 16.23           N  
ATOM    183  CA  SER L  26      30.913  34.544  33.243  1.00 16.71           C  
ATOM    184  CB  SER L  26      30.699  34.250  31.747  1.00 16.15           C  
ATOM    185  OG  SER L  26      29.338  33.932  31.498  1.00 15.05           O  
ATOM    186  C   SER L  26      30.003  35.674  33.613  1.00 17.89           C  
ATOM    187  O   SER L  26      30.351  36.840  33.421  1.00 18.70           O  
ATOM    188  N   GLN L  27      28.799  35.353  34.132  1.00 18.61           N  
ATOM    189  CA  GLN L  27      27.853  36.371  34.497  1.00 18.74           C  
ATOM    190  CB  GLN L  27      26.645  36.454  33.550  1.00 23.84           C  
ATOM    191  CG  GLN L  27      27.022  36.864  32.127  1.00 27.74           C  
ATOM    192  CD  GLN L  27      25.746  36.907  31.299  1.00 31.69           C  
ATOM    193  OE1 GLN L  27      25.778  36.723  30.084  1.00 32.17           O  
ATOM    194  NE2 GLN L  27      24.590  37.161  31.967  1.00 31.40           N  
ATOM    195  C   GLN L  27      27.317  36.025  35.852  1.00 17.32           C  
ATOM    196  O   GLN L  27      27.370  34.869  36.272  1.00 18.12           O  
ATOM    197  N   SER L  28      26.790  37.037  36.571  1.00 17.43           N  
ATOM    198  CA  SER L  28      26.306  36.843  37.909  1.00 17.17           C  
ATOM    199  CB  SER L  28      25.991  38.157  38.641  1.00 18.76           C  
ATOM    200  OG  SER L  28      25.526  37.885  39.955  1.00 17.64           O  
ATOM    201  C   SER L  28      25.053  36.025  37.905  1.00 14.35           C  
ATOM    202  O   SER L  28      24.137  36.242  37.115  1.00 13.36           O  
ATOM    203  N   LEU L  29      25.049  35.006  38.781  1.00 13.46           N  
ATOM    204  CA  LEU L  29      23.985  34.088  39.062  1.00 14.69           C  
ATOM    205  CB  LEU L  29      24.493  32.746  39.602  1.00 13.31           C  
ATOM    206  CG  LEU L  29      25.358  32.021  38.555  1.00 14.73           C  
ATOM    207  CD1 LEU L  29      25.730  30.605  39.016  1.00 19.07           C  
ATOM    208  CD2 LEU L  29      24.697  32.050  37.165  1.00 15.59           C  
ATOM    209  C   LEU L  29      22.972  34.656  40.010  1.00 14.14           C  
ATOM    210  O   LEU L  29      21.897  34.083  40.164  1.00 13.38           O  
ATOM    211  N   LEU L  30      23.320  35.727  40.751  1.00 15.18           N  
ATOM    212  CA  LEU L  30      22.444  36.247  41.770  1.00 16.58           C  
ATOM    213  CB  LEU L  30      23.113  37.319  42.649  1.00 20.05           C  
ATOM    214  CG  LEU L  30      22.221  37.858  43.784  1.00 21.99           C  
ATOM    215  CD1 LEU L  30      21.870  36.756  44.795  1.00 23.07           C  
ATOM    216  CD2 LEU L  30      22.856  39.085  44.457  1.00 27.46           C  
ATOM    217  C   LEU L  30      21.207  36.837  41.163  1.00 15.75           C  
ATOM    218  O   LEU L  30      21.261  37.664  40.254  1.00 17.32           O  
ATOM    219  N   ASN L  31      20.037  36.425  41.692  1.00 16.37           N  
ATOM    220  CA  ASN L  31      18.781  36.898  41.194  1.00 17.54           C  
ATOM    221  CB  ASN L  31      17.680  35.824  41.239  1.00 19.36           C  
ATOM    222  CG  ASN L  31      16.373  36.409  40.730  1.00 22.78           C  
ATOM    223  OD1 ASN L  31      15.769  37.262  41.377  1.00 24.25           O  
ATOM    224  ND2 ASN L  31      15.914  35.933  39.542  1.00 24.34           N  
ATOM    225  C   ASN L  31      18.367  38.043  42.040  1.00 18.87           C  
ATOM    226  O   ASN L  31      18.220  37.925  43.256  1.00 18.77           O  
ATOM    227  N   SER L  32      18.169  39.204  41.396  1.00 23.56           N  
ATOM    228  CA  SER L  32      17.774  40.335  42.160  1.00 27.87           C  
ATOM    229  CB  SER L  32      17.892  41.666  41.401  1.00 29.93           C  
ATOM    230  OG  SER L  32      16.970  41.694  40.321  1.00 34.34           O  
ATOM    231  C   SER L  32      16.342  40.114  42.467  1.00 25.45           C  
ATOM    232  O   SER L  32      15.538  39.777  41.601  1.00 28.09           O  
ATOM    233  N   GLY L  33      15.997  40.281  43.744  1.00 26.64           N  
ATOM    234  CA  GLY L  33      14.647  40.125  44.173  1.00 26.17           C  
ATOM    235  C   GLY L  33      14.605  39.047  45.199  1.00 25.19           C  
ATOM    236  O   GLY L  33      14.248  39.301  46.349  1.00 25.34           O  
ATOM    237  N   ASN L  34      14.935  37.807  44.806  1.00 22.07           N  
ATOM    238  CA  ASN L  34      15.008  36.748  45.763  1.00 20.66           C  
ATOM    239  CB  ASN L  34      14.684  35.352  45.191  1.00 23.16           C  
ATOM    240  CG  ASN L  34      15.505  35.070  43.951  1.00 22.08           C  
ATOM    241  OD1 ASN L  34      15.020  34.453  43.008  1.00 19.28           O  
ATOM    242  ND2 ASN L  34      16.778  35.534  43.934  1.00 14.50           N  
ATOM    243  C   ASN L  34      16.331  36.803  46.476  1.00 20.07           C  
ATOM    244  O   ASN L  34      16.458  36.323  47.600  1.00 19.13           O  
ATOM    245  N   GLN L  35      17.355  37.408  45.841  1.00 20.69           N  
ATOM    246  CA  GLN L  35      18.657  37.466  46.447  1.00 21.73           C  
ATOM    247  CB  GLN L  35      18.635  38.112  47.846  1.00 25.50           C  
ATOM    248  CG  GLN L  35      18.236  39.589  47.845  0.98 29.21           C  
ATOM    249  CD  GLN L  35      19.403  40.382  47.283  0.95 31.10           C  
ATOM    250  OE1 GLN L  35      20.552  40.153  47.653  0.95 31.15           O  
ATOM    251  NE2 GLN L  35      19.107  41.332  46.357  1.00 31.17           N  
ATOM    252  C   GLN L  35      19.195  36.073  46.604  1.00 21.94           C  
ATOM    253  O   GLN L  35      19.911  35.778  47.560  1.00 21.22           O  
ATOM    254  N   LYS L  36      18.874  35.177  45.651  1.00 21.48           N  
ATOM    255  CA  LYS L  36      19.372  33.832  45.708  1.00 18.70           C  
ATOM    256  CB  LYS L  36      18.280  32.760  45.542  1.00 20.84           C  
ATOM    257  CG  LYS L  36      17.307  32.656  46.716  1.00 22.79           C  
ATOM    258  CD  LYS L  36      17.960  32.236  48.030  1.00 25.50           C  
ATOM    259  CE  LYS L  36      16.965  32.145  49.189  1.00 30.70           C  
ATOM    260  NZ  LYS L  36      17.622  31.559  50.380  1.00 33.40           N1+
ATOM    261  C   LYS L  36      20.294  33.652  44.543  1.00 17.34           C  
ATOM    262  O   LYS L  36      20.084  34.228  43.478  1.00 16.71           O  
ATOM    263  N   ASN L  37      21.357  32.844  44.727  1.00 16.99           N  
ATOM    264  CA  ASN L  37      22.273  32.579  43.658  1.00 15.46           C  
ATOM    265  CB  ASN L  37      23.720  32.347  44.128  1.00 15.47           C  
ATOM    266  CG  ASN L  37      24.261  33.654  44.684  1.00 15.80           C  
ATOM    267  OD1 ASN L  37      24.361  33.832  45.897  1.00 16.12           O  
ATOM    268  ND2 ASN L  37      24.625  34.599  43.777  1.00 15.89           N  
ATOM    269  C   ASN L  37      21.811  31.296  43.052  1.00 15.56           C  
ATOM    270  O   ASN L  37      21.802  30.261  43.720  1.00 14.86           O  
ATOM    271  N   TYR L  38      21.443  31.323  41.755  1.00 13.88           N  
ATOM    272  CA  TYR L  38      20.915  30.135  41.152  1.00 13.59           C  
ATOM    273  CB  TYR L  38      19.918  30.411  40.013  1.00 14.39           C  
ATOM    274  CG  TYR L  38      18.625  30.852  40.612  1.00 13.90           C  
ATOM    275  CD1 TYR L  38      18.471  32.109  41.151  1.00 14.57           C  
ATOM    276  CD2 TYR L  38      17.550  29.992  40.614  1.00 16.35           C  
ATOM    277  CE1 TYR L  38      17.264  32.494  41.694  1.00 14.41           C  
ATOM    278  CE2 TYR L  38      16.345  30.369  41.153  1.00 17.25           C  
ATOM    279  CZ  TYR L  38      16.202  31.622  41.694  1.00 15.18           C  
ATOM    280  OH  TYR L  38      14.961  32.001  42.246  1.00 15.79           O  
ATOM    281  C   TYR L  38      22.039  29.348  40.589  1.00 13.41           C  
ATOM    282  O   TYR L  38      22.340  29.348  39.396  1.00 12.71           O  
ATOM    283  N   LEU L  39      22.668  28.606  41.496  1.00 22.29           N  
ATOM    284  CA  LEU L  39      23.795  27.760  41.227  1.00 21.48           C  
ATOM    285  CB  LEU L  39      25.112  28.347  41.757  1.00 21.58           C  
ATOM    286  CG  LEU L  39      26.335  27.455  41.488  1.00 24.07           C  
ATOM    287  CD1 LEU L  39      26.681  27.389  39.997  1.00 23.48           C  
ATOM    288  CD2 LEU L  39      27.528  27.856  42.361  1.00 22.78           C  
ATOM    289  C   LEU L  39      23.596  26.467  41.955  1.00 21.94           C  
ATOM    290  O   LEU L  39      23.162  26.460  43.107  1.00 21.99           O  
ATOM    291  N   THR L  40      23.933  25.336  41.298  1.00 20.19           N  
ATOM    292  CA  THR L  40      23.761  24.038  41.888  1.00 19.88           C  
ATOM    293  CB  THR L  40      22.641  23.271  41.240  1.00 19.99           C  
ATOM    294  OG1 THR L  40      21.422  23.988  41.366  1.00  0.00           O  
ATOM    295  CG2 THR L  40      22.515  21.885  41.893  1.00  0.00           C  
ATOM    296  C   THR L  40      25.024  23.238  41.698  1.00 20.12           C  
ATOM    297  O   THR L  40      25.824  23.513  40.803  1.00 20.24           O  
ATOM    298  N   TRP L  41      25.237  22.223  42.569  1.00 18.56           N  
ATOM    299  CA  TRP L  41      26.373  21.349  42.473  1.00 18.64           C  
ATOM    300  CB  TRP L  41      27.278  21.395  43.716  1.00 17.51           C  
ATOM    301  CG  TRP L  41      27.969  22.719  43.929  1.00 18.02           C  
ATOM    302  CD2 TRP L  41      29.267  23.047  43.409  1.00 18.01           C  
ATOM    303  CD1 TRP L  41      27.542  23.817  44.619  1.00 20.16           C  
ATOM    304  NE1 TRP L  41      28.495  24.807  44.565  1.00 20.50           N  
ATOM    305  CE2 TRP L  41      29.561  24.344  43.821  1.00 19.09           C  
ATOM    306  CE3 TRP L  41      30.140  22.321  42.650  1.00 17.26           C  
ATOM    307  CZ2 TRP L  41      30.740  24.942  43.479  1.00 19.50           C  
ATOM    308  CZ3 TRP L  41      31.328  22.927  42.305  1.00 18.50           C  
ATOM    309  CH2 TRP L  41      31.621  24.212  42.712  1.00 19.81           C  
ATOM    310  C   TRP L  41      25.863  19.943  42.357  1.00 19.42           C  
ATOM    311  O   TRP L  41      24.885  19.570  43.006  1.00 20.17           O  
ATOM    312  N   TYR L  42      26.527  19.122  41.512  1.00 18.63           N  
ATOM    313  CA  TYR L  42      26.128  17.752  41.316  1.00 18.43           C  
ATOM    314  CB  TYR L  42      25.597  17.439  39.900  1.00 18.14           C  
ATOM    315  CG  TYR L  42      24.387  18.266  39.616  1.00 19.05           C  
ATOM    316  CD1 TYR L  42      24.515  19.507  39.040  1.00 18.93           C  
ATOM    317  CD2 TYR L  42      23.126  17.811  39.918  1.00 18.98           C  
ATOM    318  CE1 TYR L  42      23.407  20.277  38.773  1.00 19.05           C  
ATOM    319  CE2 TYR L  42      22.014  18.578  39.654  1.00 19.35           C  
ATOM    320  CZ  TYR L  42      22.151  19.816  39.081  1.00 21.05           C  
ATOM    321  OH  TYR L  42      21.013  20.607  38.810  1.00 22.49           O  
ATOM    322  C   TYR L  42      27.334  16.864  41.490  1.00 19.64           C  
ATOM    323  O   TYR L  42      28.473  17.270  41.237  1.00 19.39           O  
ATOM    324  N   GLN L  43      27.104  15.615  41.948  1.00 18.72           N  
ATOM    325  CA  GLN L  43      28.156  14.649  42.105  1.00 19.39           C  
ATOM    326  CB  GLN L  43      28.208  14.006  43.503  1.00 19.57           C  
ATOM    327  CG  GLN L  43      29.339  12.981  43.650  1.00 21.20           C  
ATOM    328  CD  GLN L  43      29.145  12.237  44.965  1.00 25.47           C  
ATOM    329  OE1 GLN L  43      28.126  11.581  45.171  1.00 25.17           O  
ATOM    330  NE2 GLN L  43      30.145  12.333  45.881  1.00 21.78           N  
ATOM    331  C   GLN L  43      27.853  13.538  41.149  1.00 20.06           C  
ATOM    332  O   GLN L  43      26.700  13.127  41.019  1.00 19.98           O  
ATOM    333  N   GLN L  44      28.872  13.029  40.427  1.00 18.63           N  
ATOM    334  CA  GLN L  44      28.606  11.948  39.522  1.00 18.99           C  
ATOM    335  CB  GLN L  44      28.580  12.371  38.044  1.00 17.85           C  
ATOM    336  CG  GLN L  44      28.265  11.215  37.093  1.00 17.94           C  
ATOM    337  CD  GLN L  44      28.268  11.742  35.665  1.00 20.20           C  
ATOM    338  OE1 GLN L  44      28.898  12.752  35.363  1.00 21.84           O  
ATOM    339  NE2 GLN L  44      27.540  11.037  34.756  1.00 16.79           N  
ATOM    340  C   GLN L  44      29.671  10.907  39.665  1.00 21.09           C  
ATOM    341  O   GLN L  44      30.861  11.206  39.598  1.00 19.83           O  
ATOM    342  N   LYS L  45      29.245   9.642  39.857  1.00 23.18           N  
ATOM    343  CA  LYS L  45      30.119   8.505  39.993  1.00 24.76           C  
ATOM    344  CB  LYS L  45      29.610   7.470  41.010  1.00 25.80           C  
ATOM    345  CG  LYS L  45      29.589   7.939  42.464  1.00 29.19           C  
ATOM    346  CD  LYS L  45      30.973   8.141  43.073  1.00 34.64           C  
ATOM    347  CE  LYS L  45      30.920   8.512  44.552  1.00 36.60           C  
ATOM    348  NZ  LYS L  45      30.548   7.327  45.358  1.00 38.80           N1+
ATOM    349  C   LYS L  45      30.087   7.796  38.673  1.00 27.40           C  
ATOM    350  O   LYS L  45      29.168   7.992  37.880  1.00 26.78           O  
ATOM    351  N   PRO L  46      31.052   6.963  38.398  1.00 28.73           N  
ATOM    352  CA  PRO L  46      31.025   6.302  37.129  1.00 29.51           C  
ATOM    353  CD  PRO L  46      32.409   7.182  38.866  1.00 30.48           C  
ATOM    354  CB  PRO L  46      32.398   5.657  36.966  1.00 30.68           C  
ATOM    355  CG  PRO L  46      33.318   6.591  37.771  1.00 32.78           C  
ATOM    356  C   PRO L  46      29.867   5.367  37.016  1.00 30.18           C  
ATOM    357  O   PRO L  46      29.578   4.645  37.967  1.00 31.28           O  
ATOM    358  N   GLY L  47      29.191   5.378  35.852  1.00 30.27           N  
ATOM    359  CA  GLY L  47      28.101   4.483  35.596  1.00 30.92           C  
ATOM    360  C   GLY L  47      26.860   4.957  36.287  1.00 32.22           C  
ATOM    361  O   GLY L  47      25.878   4.219  36.364  1.00 33.80           O  
ATOM    362  N   GLN L  48      26.851   6.202  36.806  1.00 28.56           N  
ATOM    363  CA  GLN L  48      25.677   6.658  37.500  1.00 27.68           C  
ATOM    364  CB  GLN L  48      25.885   6.819  39.017  1.00 28.09           C  
ATOM    365  CG  GLN L  48      26.118   5.511  39.776  1.00 32.27           C  
ATOM    366  CD  GLN L  48      26.318   5.868  41.245  1.00 36.04           C  
ATOM    367  OE1 GLN L  48      26.332   7.042  41.611  1.00 40.61           O  
ATOM    368  NE2 GLN L  48      26.482   4.832  42.111  1.00 37.75           N  
ATOM    369  C   GLN L  48      25.296   8.013  36.989  1.00 26.94           C  
ATOM    370  O   GLN L  48      26.103   8.737  36.409  1.00 26.41           O  
ATOM    371  N   PRO L  49      24.043   8.342  37.190  1.00 24.96           N  
ATOM    372  CA  PRO L  49      23.551   9.649  36.832  1.00 24.72           C  
ATOM    373  CD  PRO L  49      23.002   7.331  37.081  1.00 21.04           C  
ATOM    374  CB  PRO L  49      22.029   9.541  36.813  1.00 26.09           C  
ATOM    375  CG  PRO L  49      21.772   8.058  36.511  1.00 16.70           C  
ATOM    376  C   PRO L  49      24.032  10.645  37.844  1.00 24.81           C  
ATOM    377  O   PRO L  49      24.423  10.235  38.936  1.00 24.04           O  
ATOM    378  N   PRO L  50      24.023  11.907  37.510  1.00 23.39           N  
ATOM    379  CA  PRO L  50      24.428  12.925  38.442  1.00 22.84           C  
ATOM    380  CD  PRO L  50      24.223  12.316  36.130  1.00 23.59           C  
ATOM    381  CB  PRO L  50      24.559  14.207  37.621  1.00 22.86           C  
ATOM    382  CG  PRO L  50      24.887  13.701  36.205  1.00 24.07           C  
ATOM    383  C   PRO L  50      23.427  13.017  39.548  1.00 23.52           C  
ATOM    384  O   PRO L  50      22.264  12.680  39.325  1.00 23.54           O  
ATOM    385  N   LYS L  51      23.868  13.439  40.754  1.00 22.27           N  
ATOM    386  CA  LYS L  51      22.995  13.579  41.887  1.00 22.63           C  
ATOM    387  CB  LYS L  51      23.342  12.627  43.046  1.00 22.86           C  
ATOM    388  CG  LYS L  51      22.413  12.767  44.256  1.00 28.36           C  
ATOM    389  CD  LYS L  51      22.594  11.673  45.311  1.00 34.90           C  
ATOM    390  CE  LYS L  51      23.727  11.961  46.298  1.00 34.55           C  
ATOM    391  NZ  LYS L  51      23.751  10.929  47.356  1.00 36.86           N1+
ATOM    392  C   LYS L  51      23.170  14.968  42.424  1.00 21.99           C  
ATOM    393  O   LYS L  51      24.291  15.465  42.528  1.00 20.51           O  
ATOM    394  N   PRO L  52      22.087  15.623  42.745  1.00 20.47           N  
ATOM    395  CA  PRO L  52      22.190  16.959  43.282  1.00 20.10           C  
ATOM    396  CD  PRO L  52      20.875  15.449  41.968  1.00  0.00           C  
ATOM    397  CB  PRO L  52      20.806  17.575  43.158  1.00 19.55           C  
ATOM    398  CG  PRO L  52      20.197  16.827  41.965  1.00 20.00           C  
ATOM    399  C   PRO L  52      22.711  17.013  44.690  1.00 22.39           C  
ATOM    400  O   PRO L  52      22.111  16.384  45.561  1.00 22.33           O  
ATOM    401  N   LEU L  53      23.867  17.681  44.914  1.00 21.32           N  
ATOM    402  CA  LEU L  53      24.403  17.924  46.233  1.00 22.22           C  
ATOM    403  CB  LEU L  53      25.933  18.067  46.224  1.00 22.02           C  
ATOM    404  CG  LEU L  53      26.673  16.775  45.833  1.00 24.15           C  
ATOM    405  CD1 LEU L  53      28.195  16.982  45.842  1.00 24.85           C  
ATOM    406  CD2 LEU L  53      26.228  15.589  46.705  1.00 23.31           C  
ATOM    407  C   LEU L  53      23.864  19.171  46.882  1.00 23.55           C  
ATOM    408  O   LEU L  53      23.351  19.141  48.000  1.00 24.52           O  
ATOM    409  N   ILE L  54      23.968  20.316  46.165  1.00 22.62           N  
ATOM    410  CA  ILE L  54      23.640  21.595  46.736  1.00 22.92           C  
ATOM    411  CB  ILE L  54      24.854  22.341  47.215  1.00 24.10           C  
ATOM    412  CG1 ILE L  54      25.536  21.550  48.343  1.00 26.75           C  
ATOM    413  CG2 ILE L  54      24.438  23.762  47.629  1.00 24.37           C  
ATOM    414  CD1 ILE L  54      26.885  22.129  48.762  1.00 29.13           C  
ATOM    415  C   ILE L  54      22.949  22.442  45.716  1.00 23.72           C  
ATOM    416  O   ILE L  54      23.189  22.315  44.516  1.00 23.20           O  
ATOM    417  N   TYR L  55      22.044  23.323  46.193  1.00 23.31           N  
ATOM    418  CA  TYR L  55      21.325  24.242  45.356  1.00 22.27           C  
ATOM    419  CB  TYR L  55      19.888  23.799  45.033  1.00 22.87           C  
ATOM    420  CG  TYR L  55      19.158  23.455  46.287  1.00 24.05           C  
ATOM    421  CD1 TYR L  55      18.654  24.428  47.117  1.00 24.59           C  
ATOM    422  CD2 TYR L  55      18.956  22.136  46.616  1.00 26.15           C  
ATOM    423  CE1 TYR L  55      17.972  24.089  48.262  1.00 25.82           C  
ATOM    424  CE2 TYR L  55      18.277  21.790  47.759  1.00 25.48           C  
ATOM    425  CZ  TYR L  55      17.784  22.767  48.585  1.00 27.23           C  
ATOM    426  OH  TYR L  55      17.084  22.414  49.758  1.00 28.66           O  
ATOM    427  C   TYR L  55      21.308  25.577  46.046  1.00 22.07           C  
ATOM    428  O   TYR L  55      21.585  25.672  47.242  1.00 21.71           O  
ATOM    429  N   TRP L  56      20.955  26.630  45.288  1.00 30.61           N  
ATOM    430  CA  TRP L  56      20.894  27.952  45.833  1.00 31.19           C  
ATOM    431  CB  TRP L  56      19.920  28.101  47.013  1.00 31.90           C  
ATOM    432  CG  TRP L  56      18.456  27.980  46.657  1.00 34.98           C  
ATOM    433  CD2 TRP L  56      17.395  28.198  47.597  1.00 38.27           C  
ATOM    434  CD1 TRP L  56      17.861  27.672  45.467  1.00 35.82           C  
ATOM    435  NE1 TRP L  56      16.494  27.679  45.611  1.00 37.15           N  
ATOM    436  CE2 TRP L  56      16.194  28.003  46.917  1.00 39.62           C  
ATOM    437  CE3 TRP L  56      17.419  28.534  48.922  1.00 39.91           C  
ATOM    438  CZ2 TRP L  56      14.994  28.140  47.555  1.00 41.21           C  
ATOM    439  CZ3 TRP L  56      16.208  28.674  49.561  1.00 40.97           C  
ATOM    440  CH2 TRP L  56      15.019  28.479  48.889  1.00 43.18           C  
ATOM    441  C   TRP L  56      22.251  28.288  46.339  1.00 32.86           C  
ATOM    442  O   TRP L  56      22.408  29.103  47.245  1.00 34.98           O  
ATOM    443  N   ALA L  57      23.264  27.629  45.762  1.00 32.80           N  
ATOM    444  CA  ALA L  57      24.644  27.889  46.033  1.00 33.34           C  
ATOM    445  CB  ALA L  57      24.988  29.384  45.959  1.00 30.71           C  
ATOM    446  C   ALA L  57      25.070  27.384  47.378  1.00 33.65           C  
ATOM    447  O   ALA L  57      26.242  27.052  47.541  1.00 35.17           O  
ATOM    448  N   SER L  58      24.158  27.220  48.362  1.00 33.30           N  
ATOM    449  CA  SER L  58      24.686  26.825  49.641  1.00 34.71           C  
ATOM    450  CB  SER L  58      24.858  28.007  50.614  1.00 34.88           C  
ATOM    451  OG  SER L  58      25.805  28.939  50.115  1.00 37.95           O  
ATOM    452  C   SER L  58      23.761  25.876  50.343  1.00 33.31           C  
ATOM    453  O   SER L  58      24.100  25.355  51.404  1.00 34.11           O  
ATOM    454  N   THR L  59      22.591  25.566  49.759  1.00 22.44           N  
ATOM    455  CA  THR L  59      21.652  24.800  50.528  1.00 22.95           C  
ATOM    456  CB  THR L  59      20.219  25.161  50.264  1.00 23.93           C  
ATOM    457  OG1 THR L  59      19.999  26.538  50.531  1.00 22.81           O  
ATOM    458  CG2 THR L  59      19.331  24.308  51.184  1.00 21.59           C  
ATOM    459  C   THR L  59      21.839  23.359  50.172  1.00 24.64           C  
ATOM    460  O   THR L  59      21.786  22.970  49.007  1.00 23.42           O  
ATOM    461  N   ARG L  60      22.068  22.526  51.202  1.00 25.09           N  
ATOM    462  CA  ARG L  60      22.334  21.132  51.014  1.00 26.12           C  
ATOM    463  CB  ARG L  60      22.963  20.497  52.274  1.00 26.59           C  
ATOM    464  CG  ARG L  60      23.705  19.183  52.024  1.00 28.75           C  
ATOM    465  CD  ARG L  60      24.319  18.546  53.278  1.00 29.91           C  
ATOM    466  NE  ARG L  60      25.375  19.453  53.814  1.00 31.84           N  
ATOM    467  CZ  ARG L  60      25.077  20.330  54.817  1.00 33.77           C  
ATOM    468  NH1 ARG L  60      23.810  20.379  55.320  1.00 32.18           N1+
ATOM    469  NH2 ARG L  60      26.049  21.140  55.333  1.00 31.69           N  
ATOM    470  C   ARG L  60      21.037  20.432  50.701  1.00 27.20           C  
ATOM    471  O   ARG L  60      19.979  20.770  51.230  1.00 27.25           O  
ATOM    472  N   GLU L  61      21.092  19.438  49.793  0.90 27.63           N  
ATOM    473  CA  GLU L  61      19.941  18.645  49.458  0.90 29.12           C  
ATOM    474  CB  GLU L  61      20.170  17.781  48.205  0.90 29.27           C  
ATOM    475  CG  GLU L  61      19.069  16.755  47.935  1.00 36.59           C  
ATOM    476  CD  GLU L  61      17.841  17.476  47.407  1.00 40.99           C  
ATOM    477  OE1 GLU L  61      17.887  18.730  47.310  1.00 42.67           O  
ATOM    478  OE2 GLU L  61      16.840  16.782  47.091  1.00 43.19           O1-
ATOM    479  C   GLU L  61      19.709  17.722  50.614  0.90 30.68           C  
ATOM    480  O   GLU L  61      20.641  17.396  51.345  0.90 29.49           O  
ATOM    481  N   SER L  62      18.455  17.283  50.837  0.90 31.00           N  
ATOM    482  CA  SER L  62      18.245  16.403  51.950  0.90 32.51           C  
ATOM    483  CB  SER L  62      16.766  16.060  52.214  0.90 33.67           C  
ATOM    484  OG  SER L  62      16.245  15.279  51.148  1.00 41.36           O  
ATOM    485  C   SER L  62      18.962  15.131  51.647  0.90 33.49           C  
ATOM    486  O   SER L  62      18.978  14.666  50.508  0.90 33.51           O  
ATOM    487  N   GLY L  63      19.600  14.544  52.673  0.90 33.23           N  
ATOM    488  CA  GLY L  63      20.266  13.289  52.497  0.90 33.05           C  
ATOM    489  C   GLY L  63      21.731  13.511  52.275  0.90 33.96           C  
ATOM    490  O   GLY L  63      22.523  12.582  52.435  0.90 34.40           O  
ATOM    491  N   VAL L  64      22.147  14.739  51.908  1.00 31.43           N  
ATOM    492  CA  VAL L  64      23.550  14.949  51.675  1.00 30.39           C  
ATOM    493  CB  VAL L  64      23.839  16.110  50.763  1.00 30.61           C  
ATOM    494  CG1 VAL L  64      25.363  16.249  50.590  1.00 29.57           C  
ATOM    495  CG2 VAL L  64      23.092  15.875  49.438  1.00 28.98           C  
ATOM    496  C   VAL L  64      24.213  15.185  53.004  1.00 31.53           C  
ATOM    497  O   VAL L  64      23.669  15.861  53.874  1.00 30.99           O  
ATOM    498  N   PRO L  65      25.390  14.631  53.176  1.00 30.75           N  
ATOM    499  CA  PRO L  65      26.126  14.748  54.412  1.00 30.84           C  
ATOM    500  CD  PRO L  65      25.797  13.467  52.412  1.00 30.39           C  
ATOM    501  CB  PRO L  65      27.240  13.698  54.344  1.00 31.73           C  
ATOM    502  CG  PRO L  65      27.237  13.215  52.881  1.00 33.14           C  
ATOM    503  C   PRO L  65      26.617  16.145  54.641  1.00 31.27           C  
ATOM    504  O   PRO L  65      26.916  16.848  53.680  1.00 30.07           O  
ATOM    505  N   ASP L  66      26.747  16.537  55.922  1.00 30.91           N  
ATOM    506  CA  ASP L  66      27.112  17.862  56.335  1.00 30.99           C  
ATOM    507  CB  ASP L  66      26.971  18.099  57.851  1.00 33.45           C  
ATOM    508  CG  ASP L  66      27.868  17.125  58.596  1.00 40.44           C  
ATOM    509  OD1 ASP L  66      27.787  15.903  58.303  1.00 47.32           O  
ATOM    510  OD2 ASP L  66      28.651  17.590  59.467  1.00 45.69           O1-
ATOM    511  C   ASP L  66      28.505  18.213  55.907  1.00 30.81           C  
ATOM    512  O   ASP L  66      28.843  19.393  55.839  1.00 31.12           O  
ATOM    513  N   ARG L  67      29.364  17.219  55.622  1.00 28.36           N  
ATOM    514  CA  ARG L  67      30.723  17.529  55.264  1.00 27.65           C  
ATOM    515  CB  ARG L  67      31.633  16.309  55.031  1.00 27.31           C  
ATOM    516  CG  ARG L  67      31.236  15.420  53.856  1.00 27.39           C  
ATOM    517  CD  ARG L  67      32.263  14.320  53.588  1.00 25.92           C  
ATOM    518  NE  ARG L  67      31.739  13.062  54.180  1.00 26.54           N  
ATOM    519  CZ  ARG L  67      30.933  12.264  53.422  1.00 30.62           C  
ATOM    520  NH1 ARG L  67      30.626  12.641  52.148  1.00 25.38           N1+
ATOM    521  NH2 ARG L  67      30.437  11.100  53.930  1.00 29.04           N  
ATOM    522  C   ARG L  67      30.718  18.361  54.013  1.00 27.50           C  
ATOM    523  O   ARG L  67      31.672  19.103  53.771  1.00 27.22           O  
ATOM    524  N   PHE L  68      29.681  18.219  53.157  1.00 25.44           N  
ATOM    525  CA  PHE L  68      29.592  18.995  51.947  1.00 23.85           C  
ATOM    526  CB  PHE L  68      28.694  18.367  50.865  1.00 23.13           C  
ATOM    527  CG  PHE L  68      29.363  17.153  50.323  1.00 23.52           C  
ATOM    528  CD1 PHE L  68      29.220  15.929  50.932  1.00 25.02           C  
ATOM    529  CD2 PHE L  68      30.141  17.241  49.195  1.00 23.44           C  
ATOM    530  CE1 PHE L  68      29.839  14.811  50.426  1.00 25.31           C  
ATOM    531  CE2 PHE L  68      30.762  16.125  48.686  1.00 23.47           C  
ATOM    532  CZ  PHE L  68      30.615  14.905  49.299  1.00 23.57           C  
ATOM    533  C   PHE L  68      28.998  20.342  52.239  1.00 25.03           C  
ATOM    534  O   PHE L  68      27.982  20.454  52.925  1.00 25.28           O  
ATOM    535  N   SER L  69      29.624  21.416  51.708  1.00 23.94           N  
ATOM    536  CA  SER L  69      29.096  22.737  51.908  1.00 24.64           C  
ATOM    537  CB  SER L  69      29.733  23.492  53.089  1.00 26.89           C  
ATOM    538  OG  SER L  69      31.093  23.785  52.807  1.00 31.44           O  
ATOM    539  C   SER L  69      29.384  23.550  50.681  1.00 25.95           C  
ATOM    540  O   SER L  69      30.385  23.336  49.999  1.00 26.06           O  
ATOM    541  N   GLY L  70      28.499  24.524  50.381  1.00 24.85           N  
ATOM    542  CA  GLY L  70      28.696  25.360  49.231  1.00 24.30           C  
ATOM    543  C   GLY L  70      28.673  26.783  49.691  1.00 25.90           C  
ATOM    544  O   GLY L  70      28.003  27.122  50.665  1.00 26.12           O  
ATOM    545  N   SER L  71      29.418  27.658  48.987  0.90 24.87           N  
ATOM    546  CA  SER L  71      29.457  29.043  49.359  0.90 25.14           C  
ATOM    547  CB  SER L  71      30.543  29.376  50.399  0.90 26.69           C  
ATOM    548  OG  SER L  71      31.833  29.133  49.859  0.90 30.56           O  
ATOM    549  C   SER L  71      29.754  29.850  48.134  0.90 26.09           C  
ATOM    550  O   SER L  71      29.932  29.313  47.042  0.90 26.28           O  
ATOM    551  N   GLY L  72      29.807  31.189  48.301  1.00 25.85           N  
ATOM    552  CA  GLY L  72      30.113  32.061  47.202  1.00 26.77           C  
ATOM    553  C   GLY L  72      28.883  32.797  46.786  1.00 27.80           C  
ATOM    554  O   GLY L  72      27.768  32.467  47.190  1.00 26.83           O  
ATOM    555  N   SER L  73      29.071  33.863  45.981  1.00 27.26           N  
ATOM    556  CA  SER L  73      27.960  34.626  45.500  1.00 28.20           C  
ATOM    557  CB  SER L  73      27.509  35.722  46.481  1.00 29.73           C  
ATOM    558  OG  SER L  73      26.412  36.445  45.942  1.00 34.23           O  
ATOM    559  C   SER L  73      28.383  35.296  44.235  1.00 30.29           C  
ATOM    560  O   SER L  73      29.573  35.461  43.975  1.00 31.32           O  
ATOM    561  N   GLY L  74      27.405  35.703  43.404  1.00 27.97           N  
ATOM    562  CA  GLY L  74      27.734  36.390  42.190  1.00 28.62           C  
ATOM    563  C   GLY L  74      28.403  35.447  41.238  1.00 28.49           C  
ATOM    564  O   GLY L  74      27.774  34.525  40.721  1.00 27.94           O  
ATOM    565  N   THR L  75      29.659  35.780  40.872  1.00 27.76           N  
ATOM    566  CA  THR L  75      30.508  35.061  39.958  1.00 27.74           C  
ATOM    567  CB  THR L  75      31.518  35.956  39.300  1.00 31.10           C  
ATOM    568  OG1 THR L  75      32.404  36.497  40.270  1.00 33.80           O  
ATOM    569  CG2 THR L  75      30.766  37.088  38.575  1.00 30.70           C  
ATOM    570  C   THR L  75      31.276  33.896  40.542  1.00 27.53           C  
ATOM    571  O   THR L  75      31.580  32.950  39.814  1.00 28.22           O  
ATOM    572  N   ASP L  76      31.679  33.938  41.834  1.00 26.54           N  
ATOM    573  CA  ASP L  76      32.581  32.915  42.316  1.00 26.26           C  
ATOM    574  CB  ASP L  76      33.853  33.483  42.968  1.00 27.97           C  
ATOM    575  CG  ASP L  76      34.739  34.078  41.884  1.00 38.47           C  
ATOM    576  OD1 ASP L  76      34.553  33.717  40.692  1.00 48.27           O  
ATOM    577  OD2 ASP L  76      35.621  34.906  42.239  1.00 52.65           O1-
ATOM    578  C   ASP L  76      31.941  32.032  43.342  1.00 25.30           C  
ATOM    579  O   ASP L  76      31.361  32.511  44.315  1.00 24.91           O  
ATOM    580  N   PHE L  77      32.070  30.697  43.163  1.00 22.98           N  
ATOM    581  CA  PHE L  77      31.459  29.784  44.087  1.00 22.70           C  
ATOM    582  CB  PHE L  77      30.200  29.107  43.516  1.00 21.39           C  
ATOM    583  CG  PHE L  77      29.190  30.164  43.224  1.00 22.10           C  
ATOM    584  CD1 PHE L  77      29.205  30.827  42.017  1.00 22.84           C  
ATOM    585  CD2 PHE L  77      28.225  30.496  44.149  1.00 22.74           C  
ATOM    586  CE1 PHE L  77      28.274  31.801  41.739  1.00 22.30           C  
ATOM    587  CE2 PHE L  77      27.292  31.469  43.876  1.00 22.46           C  
ATOM    588  CZ  PHE L  77      27.316  32.124  42.669  1.00 23.59           C  
ATOM    589  C   PHE L  77      32.435  28.691  44.410  1.00 24.28           C  
ATOM    590  O   PHE L  77      33.363  28.428  43.647  1.00 25.15           O  
ATOM    591  N   THR L  78      32.257  28.041  45.585  1.00 23.40           N  
ATOM    592  CA  THR L  78      33.119  26.961  45.973  1.00 22.90           C  
ATOM    593  CB  THR L  78      34.170  27.349  46.973  1.00 25.58           C  
ATOM    594  OG1 THR L  78      33.563  27.928  48.116  1.00 26.08           O  
ATOM    595  CG2 THR L  78      35.161  28.331  46.338  1.00 25.42           C  
ATOM    596  C   THR L  78      32.315  25.868  46.609  1.00 23.49           C  
ATOM    597  O   THR L  78      31.308  26.109  47.273  1.00 23.57           O  
ATOM    598  N   LEU L  79      32.758  24.613  46.390  1.00 22.08           N  
ATOM    599  CA  LEU L  79      32.186  23.456  47.013  1.00 21.93           C  
ATOM    600  CB  LEU L  79      31.850  22.344  46.004  1.00 21.39           C  
ATOM    601  CG  LEU L  79      31.272  21.063  46.630  1.00 23.02           C  
ATOM    602  CD1 LEU L  79      29.900  21.305  47.275  1.00 23.31           C  
ATOM    603  CD2 LEU L  79      31.261  19.914  45.610  1.00 23.82           C  
ATOM    604  C   LEU L  79      33.264  22.932  47.907  1.00 23.76           C  
ATOM    605  O   LEU L  79      34.387  22.711  47.459  1.00 23.97           O  
ATOM    606  N   THR L  80      32.960  22.733  49.204  1.00 23.37           N  
ATOM    607  CA  THR L  80      33.985  22.280  50.102  1.00 23.88           C  
ATOM    608  CB  THR L  80      34.278  23.257  51.203  1.00 25.83           C  
ATOM    609  OG1 THR L  80      34.684  24.503  50.654  1.00 27.76           O  
ATOM    610  CG2 THR L  80      35.391  22.686  52.098  1.00 26.43           C  
ATOM    611  C   THR L  80      33.548  21.006  50.748  1.00 25.80           C  
ATOM    612  O   THR L  80      32.380  20.832  51.098  1.00 25.68           O  
ATOM    613  N   ILE L  81      34.500  20.064  50.889  1.00 25.15           N  
ATOM    614  CA  ILE L  81      34.247  18.829  51.569  1.00 25.56           C  
ATOM    615  CB  ILE L  81      34.562  17.636  50.715  1.00 25.45           C  
ATOM    616  CG1 ILE L  81      33.765  17.720  49.399  1.00 25.45           C  
ATOM    617  CG2 ILE L  81      34.241  16.371  51.528  1.00 25.63           C  
ATOM    618  CD1 ILE L  81      34.244  16.753  48.315  1.00 24.67           C  
ATOM    619  C   ILE L  81      35.175  18.857  52.746  1.00 27.79           C  
ATOM    620  O   ILE L  81      36.394  18.802  52.592  1.00 27.89           O  
ATOM    621  N   SER L  82      34.601  18.939  53.962  0.90 27.66           N  
ATOM    622  CA  SER L  82      35.358  19.121  55.170  0.90 29.27           C  
ATOM    623  CB  SER L  82      34.463  19.152  56.416  0.90 29.94           C  
ATOM    624  OG  SER L  82      35.268  19.152  57.584  0.90 32.87           O  
ATOM    625  C   SER L  82      36.341  18.013  55.367  0.90 31.77           C  
ATOM    626  O   SER L  82      37.528  18.268  55.566  0.90 32.37           O  
ATOM    627  N   SER L  83      35.872  16.749  55.351  0.90 30.14           N  
ATOM    628  CA  SER L  83      36.783  15.654  55.510  0.90 30.92           C  
ATOM    629  CB  SER L  83      36.687  14.981  56.891  0.90 32.65           C  
ATOM    630  OG  SER L  83      37.618  13.913  56.978  0.88 31.52           O  
ATOM    631  C   SER L  83      36.393  14.638  54.487  0.90 31.19           C  
ATOM    632  O   SER L  83      35.325  14.030  54.577  0.90 31.52           O  
ATOM    633  N   LEU L  84      37.274  14.393  53.499  1.00 29.22           N  
ATOM    634  CA  LEU L  84      36.904  13.500  52.443  1.00 28.83           C  
ATOM    635  CB  LEU L  84      37.823  13.481  51.210  1.00 28.68           C  
ATOM    636  CG  LEU L  84      37.677  14.696  50.286  1.00 27.42           C  
ATOM    637  CD1 LEU L  84      38.299  15.954  50.899  1.00 27.48           C  
ATOM    638  CD2 LEU L  84      38.178  14.375  48.871  1.00 28.46           C  
ATOM    639  C   LEU L  84      36.836  12.093  52.915  1.00 29.77           C  
ATOM    640  O   LEU L  84      37.615  11.642  53.754  1.00 30.56           O  
ATOM    641  N   GLN L  85      35.861  11.368  52.340  1.00 28.50           N  
ATOM    642  CA  GLN L  85      35.655   9.982  52.615  1.00 29.76           C  
ATOM    643  CB  GLN L  85      34.212   9.650  53.022  1.00 30.68           C  
ATOM    644  CG  GLN L  85      33.765  10.363  54.299  1.00 35.70           C  
ATOM    645  CD  GLN L  85      34.566   9.793  55.457  1.00 42.79           C  
ATOM    646  OE1 GLN L  85      34.818   8.590  55.522  1.00 46.06           O  
ATOM    647  NE2 GLN L  85      34.986  10.680  56.398  1.00 38.62           N  
ATOM    648  C   GLN L  85      35.920   9.271  51.326  1.00 30.41           C  
ATOM    649  O   GLN L  85      36.000   9.890  50.267  1.00 29.80           O  
ATOM    650  N   ALA L  86      36.070   7.937  51.387  0.90 29.48           N  
ATOM    651  CA  ALA L  86      36.386   7.163  50.221  0.90 29.10           C  
ATOM    652  CB  ALA L  86      36.544   5.665  50.527  0.90 30.44           C  
ATOM    653  C   ALA L  86      35.287   7.304  49.207  0.90 30.33           C  
ATOM    654  O   ALA L  86      35.550   7.381  48.008  0.90 29.47           O  
ATOM    655  N   GLU L  87      34.024   7.350  49.668  1.00 28.81           N  
ATOM    656  CA  GLU L  87      32.867   7.397  48.817  1.00 28.10           C  
ATOM    657  CB  GLU L  87      31.549   7.339  49.603  1.00 29.85           C  
ATOM    658  CG  GLU L  87      31.368   8.517  50.558  1.00 34.94           C  
ATOM    659  CD  GLU L  87      30.042   8.332  51.273  1.00 47.79           C  
ATOM    660  OE1 GLU L  87      29.796   7.202  51.770  1.00 47.78           O  
ATOM    661  OE2 GLU L  87      29.256   9.316  51.331  1.00 48.27           O1-
ATOM    662  C   GLU L  87      32.851   8.663  48.013  1.00 27.72           C  
ATOM    663  O   GLU L  87      32.281   8.697  46.924  1.00 27.36           O  
ATOM    664  N   ASP L  88      33.461   9.738  48.539  1.00 26.03           N  
ATOM    665  CA  ASP L  88      33.448  11.061  47.971  1.00 24.92           C  
ATOM    666  CB  ASP L  88      34.123  12.095  48.886  1.00 25.25           C  
ATOM    667  CG  ASP L  88      33.240  12.259  50.114  1.00 26.76           C  
ATOM    668  OD1 ASP L  88      32.072  11.786  50.064  1.00 26.62           O  
ATOM    669  OD2 ASP L  88      33.714  12.859  51.116  1.00 26.58           O1-
ATOM    670  C   ASP L  88      34.134  11.115  46.640  1.00 24.69           C  
ATOM    671  O   ASP L  88      33.920  12.061  45.883  1.00 24.32           O  
ATOM    672  N   VAL L  89      35.028  10.159  46.329  1.00 22.88           N  
ATOM    673  CA  VAL L  89      35.700  10.229  45.062  1.00 22.07           C  
ATOM    674  CB  VAL L  89      36.625   9.070  44.816  1.00 23.00           C  
ATOM    675  CG1 VAL L  89      37.225   9.202  43.407  1.00 25.10           C  
ATOM    676  CG2 VAL L  89      37.671   9.027  45.941  1.00 26.79           C  
ATOM    677  C   VAL L  89      34.656  10.196  43.994  1.00 22.88           C  
ATOM    678  O   VAL L  89      33.801   9.311  43.975  1.00 23.34           O  
ATOM    679  N   ALA L  90      34.707  11.177  43.070  1.00 21.08           N  
ATOM    680  CA  ALA L  90      33.739  11.267  42.012  1.00 20.59           C  
ATOM    681  CB  ALA L  90      32.292  11.399  42.515  1.00 20.30           C  
ATOM    682  C   ALA L  90      34.053  12.514  41.249  1.00 21.41           C  
ATOM    683  O   ALA L  90      35.068  13.163  41.494  1.00 21.74           O  
ATOM    684  N   VAL L  91      33.202  12.857  40.259  1.00 19.53           N  
ATOM    685  CA  VAL L  91      33.415  14.081  39.545  1.00 17.98           C  
ATOM    686  CB  VAL L  91      33.326  13.954  38.057  1.00 18.36           C  
ATOM    687  CG1 VAL L  91      31.844  13.887  37.655  1.00 19.33           C  
ATOM    688  CG2 VAL L  91      34.121  15.107  37.425  1.00 18.31           C  
ATOM    689  C   VAL L  91      32.337  15.016  39.998  1.00 19.25           C  
ATOM    690  O   VAL L  91      31.204  14.597  40.232  1.00 19.60           O  
ATOM    691  N   TYR L  92      32.671  16.312  40.152  1.00 17.47           N  
ATOM    692  CA  TYR L  92      31.722  17.268  40.645  1.00 17.39           C  
ATOM    693  CB  TYR L  92      32.215  18.017  41.896  1.00 17.34           C  
ATOM    694  CG  TYR L  92      32.303  17.016  42.993  1.00 17.61           C  
ATOM    695  CD1 TYR L  92      33.432  16.252  43.177  1.00 17.24           C  
ATOM    696  CD2 TYR L  92      31.238  16.834  43.837  1.00 17.37           C  
ATOM    697  CE1 TYR L  92      33.490  15.326  44.192  1.00 17.88           C  
ATOM    698  CE2 TYR L  92      31.291  15.910  44.853  1.00 17.11           C  
ATOM    699  CZ  TYR L  92      32.419  15.151  45.032  1.00 18.91           C  
ATOM    700  OH  TYR L  92      32.479  14.200  46.072  1.00 17.99           O  
ATOM    701  C   TYR L  92      31.476  18.298  39.587  1.00 18.12           C  
ATOM    702  O   TYR L  92      32.416  18.782  38.955  1.00 19.04           O  
ATOM    703  N   TYR L  93      30.188  18.655  39.369  1.00 17.45           N  
ATOM    704  CA  TYR L  93      29.858  19.633  38.369  1.00 17.57           C  
ATOM    705  CB  TYR L  93      28.911  19.164  37.245  1.00 17.57           C  
ATOM    706  CG  TYR L  93      29.416  17.957  36.534  1.00 18.08           C  
ATOM    707  CD1 TYR L  93      30.468  18.019  35.649  1.00 18.28           C  
ATOM    708  CD2 TYR L  93      28.822  16.744  36.771  1.00 17.60           C  
ATOM    709  CE1 TYR L  93      30.913  16.891  35.004  1.00 18.30           C  
ATOM    710  CE2 TYR L  93      29.262  15.612  36.128  1.00 19.17           C  
ATOM    711  CZ  TYR L  93      30.309  15.683  35.241  1.00 19.63           C  
ATOM    712  OH  TYR L  93      30.768  14.525  34.579  1.00 19.70           O  
ATOM    713  C   TYR L  93      29.069  20.729  39.015  1.00 19.61           C  
ATOM    714  O   TYR L  93      28.271  20.490  39.920  1.00 20.17           O  
ATOM    715  N   CYS L  94      29.289  21.975  38.553  1.00 20.29           N  
ATOM    716  CA  CYS L  94      28.495  23.086  38.983  1.00 20.97           C  
ATOM    717  CB  CYS L  94      29.315  24.338  39.387  1.00 22.74           C  
ATOM    718  SG  CYS L  94      30.456  24.937  38.099  1.00 26.24           S  
ATOM    719  C   CYS L  94      27.610  23.414  37.819  1.00 21.70           C  
ATOM    720  O   CYS L  94      27.943  23.103  36.677  1.00 21.25           O  
ATOM    721  N   GLN L  95      26.423  23.996  38.085  1.00 20.74           N  
ATOM    722  CA  GLN L  95      25.506  24.326  37.025  1.00 21.23           C  
ATOM    723  CB  GLN L  95      24.379  23.301  36.855  1.00 20.52           C  
ATOM    724  CG  GLN L  95      23.417  23.669  35.728  1.00 20.95           C  
ATOM    725  CD  GLN L  95      22.088  22.974  35.979  1.00 28.93           C  
ATOM    726  OE1 GLN L  95      21.918  22.254  36.960  1.00 30.92           O  
ATOM    727  NE2 GLN L  95      21.098  23.221  35.082  1.00 25.94           N  
ATOM    728  C   GLN L  95      24.789  25.596  37.377  1.00 22.28           C  
ATOM    729  O   GLN L  95      24.381  25.799  38.521  1.00 23.05           O  
ATOM    730  N   ASN L  96      24.585  26.475  36.376  1.00 21.89           N  
ATOM    731  CA  ASN L  96      23.861  27.692  36.620  1.00 21.76           C  
ATOM    732  CB  ASN L  96      24.503  28.930  35.973  1.00 22.20           C  
ATOM    733  CG  ASN L  96      24.463  28.747  34.462  1.00 25.56           C  
ATOM    734  OD1 ASN L  96      24.812  27.689  33.942  1.00  0.00           O  
ATOM    735  ND2 ASN L  96      24.012  29.808  33.740  1.00  0.00           N  
ATOM    736  C   ASN L  96      22.506  27.521  36.014  1.00 23.18           C  
ATOM    737  O   ASN L  96      22.363  26.936  34.942  1.00 23.61           O  
ATOM    738  N   ASP L  97      21.611  27.578  37.012  1.00 12.58           N  
ATOM    739  CA  ASP L  97      20.194  27.476  37.035  1.00 13.76           C  
ATOM    740  CB  ASP L  97      19.635  27.107  38.415  1.00 16.10           C  
ATOM    741  CG  ASP L  97      20.038  25.691  38.776  1.00 17.62           C  
ATOM    742  OD1 ASP L  97      20.654  24.994  37.926  1.00 17.99           O  
ATOM    743  OD2 ASP L  97      19.721  25.289  39.926  1.00 18.98           O1-
ATOM    744  C   ASP L  97      19.613  28.808  36.721  1.00 14.30           C  
ATOM    745  O   ASP L  97      18.397  28.948  36.647  1.00 17.65           O  
ATOM    746  N   TYR L  98      20.460  29.846  36.673  1.00 14.49           N  
ATOM    747  CA  TYR L  98      19.969  31.189  36.580  1.00 14.73           C  
ATOM    748  CB  TYR L  98      21.090  32.232  36.672  1.00 16.87           C  
ATOM    749  CG  TYR L  98      20.391  33.542  36.713  1.00 16.42           C  
ATOM    750  CD1 TYR L  98      19.867  33.999  37.899  1.00 17.06           C  
ATOM    751  CD2 TYR L  98      20.246  34.305  35.578  1.00 16.88           C  
ATOM    752  CE1 TYR L  98      19.210  35.205  37.958  1.00 20.13           C  
ATOM    753  CE2 TYR L  98      19.589  35.513  35.633  1.00 17.85           C  
ATOM    754  CZ  TYR L  98      19.069  35.965  36.821  1.00 18.92           C  
ATOM    755  OH  TYR L  98      18.394  37.203  36.878  1.00 21.17           O  
ATOM    756  C   TYR L  98      19.210  31.469  35.315  1.00 14.40           C  
ATOM    757  O   TYR L  98      18.115  32.028  35.379  1.00 16.64           O  
ATOM    758  N   SER L  99      19.742  31.100  34.132  1.00 14.23           N  
ATOM    759  CA  SER L  99      19.036  31.466  32.933  1.00 15.00           C  
ATOM    760  CB  SER L  99      19.439  32.851  32.410  1.00 20.67           C  
ATOM    761  OG  SER L  99      20.827  32.859  32.106  1.00 22.11           O  
ATOM    762  C   SER L  99      19.353  30.485  31.842  1.00 13.91           C  
ATOM    763  O   SER L  99      20.235  29.640  31.981  1.00 13.42           O  
ATOM    764  N   TYR L 100      18.618  30.587  30.712  1.00 14.33           N  
ATOM    765  CA  TYR L 100      18.792  29.725  29.572  1.00 14.63           C  
ATOM    766  CB  TYR L 100      17.630  29.757  28.559  1.00 15.06           C  
ATOM    767  CG  TYR L 100      16.351  29.280  29.159  1.00 15.18           C  
ATOM    768  CD1 TYR L 100      16.128  27.940  29.377  1.00 14.87           C  
ATOM    769  CD2 TYR L 100      15.356  30.182  29.466  1.00 16.35           C  
ATOM    770  CE1 TYR L 100      14.938  27.508  29.915  1.00 16.36           C  
ATOM    771  CE2 TYR L 100      14.164  29.756  30.003  1.00 18.87           C  
ATOM    772  CZ  TYR L 100      13.956  28.417  30.230  1.00 18.07           C  
ATOM    773  OH  TYR L 100      12.734  27.977  30.781  1.00 19.78           O  
ATOM    774  C   TYR L 100      19.959  30.244  28.791  1.00 13.36           C  
ATOM    775  O   TYR L 100      20.144  31.456  28.690  1.00 15.44           O  
ATOM    776  N   PRO L 101      20.767  29.376  28.235  1.00 14.45           N  
ATOM    777  CA  PRO L 101      20.594  27.959  28.395  1.00 14.90           C  
ATOM    778  CD  PRO L 101      21.432  29.697  26.984  1.00 14.91           C  
ATOM    779  CB  PRO L 101      21.250  27.299  27.181  1.00 14.68           C  
ATOM    780  CG  PRO L 101      22.147  28.396  26.587  1.00 16.33           C  
ATOM    781  C   PRO L 101      21.229  27.543  29.676  1.00 13.78           C  
ATOM    782  O   PRO L 101      22.111  28.248  30.161  1.00 13.59           O  
ATOM    783  N   TYR L 102      20.823  26.389  30.230  1.00 12.08           N  
ATOM    784  CA  TYR L 102      21.426  25.988  31.460  1.00 11.41           C  
ATOM    785  CB  TYR L 102      20.560  25.004  32.249  1.00 11.87           C  
ATOM    786  CG  TYR L 102      19.313  25.807  32.320  1.00 13.54           C  
ATOM    787  CD1 TYR L 102      19.276  26.939  33.098  1.00 12.64           C  
ATOM    788  CD2 TYR L 102      18.220  25.482  31.552  1.00 14.58           C  
ATOM    789  CE1 TYR L 102      18.143  27.713  33.148  1.00 20.39           C  
ATOM    790  CE2 TYR L 102      17.082  26.251  31.599  1.00  0.00           C  
ATOM    791  CZ  TYR L 102      17.041  27.364  32.404  1.00  0.00           C  
ATOM    792  OH  TYR L 102      15.875  28.156  32.454  1.00  0.00           O  
ATOM    793  C   TYR L 102      22.753  25.412  31.111  1.00 11.25           C  
ATOM    794  O   TYR L 102      22.881  24.634  30.166  1.00 12.18           O  
ATOM    795  N   THR L 103      23.785  25.828  31.865  1.00 21.36           N  
ATOM    796  CA  THR L 103      25.139  25.494  31.531  1.00 21.57           C  
ATOM    797  CB  THR L 103      25.977  26.696  31.211  1.00 24.55           C  
ATOM    798  OG1 THR L 103      25.391  27.438  30.153  1.00 27.68           O  
ATOM    799  CG2 THR L 103      27.376  26.223  30.788  1.00 26.92           C  
ATOM    800  C   THR L 103      25.798  24.825  32.697  1.00 21.41           C  
ATOM    801  O   THR L 103      25.487  25.094  33.857  1.00 21.08           O  
ATOM    802  N   PHE L 104      26.758  23.927  32.391  1.00 19.99           N  
ATOM    803  CA  PHE L 104      27.470  23.196  33.397  1.00 19.65           C  
ATOM    804  CB  PHE L 104      27.431  21.667  33.217  1.00 18.93           C  
ATOM    805  CG  PHE L 104      26.066  21.136  33.487  1.00 18.54           C  
ATOM    806  CD1 PHE L 104      25.719  20.755  34.759  1.00 19.30           C  
ATOM    807  CD2 PHE L 104      25.139  21.005  32.482  1.00 19.96           C  
ATOM    808  CE1 PHE L 104      24.469  20.256  35.029  1.00 21.04           C  
ATOM    809  CE2 PHE L 104      23.885  20.506  32.749  1.00 19.68           C  
ATOM    810  CZ  PHE L 104      23.546  20.129  34.023  1.00 19.89           C  
ATOM    811  C   PHE L 104      28.921  23.538  33.281  1.00 21.20           C  
ATOM    812  O   PHE L 104      29.389  23.985  32.236  1.00 21.30           O  
ATOM    813  N   GLY L 105      29.669  23.351  34.386  1.00 20.17           N  
ATOM    814  CA  GLY L 105      31.090  23.533  34.344  1.00 20.44           C  
ATOM    815  C   GLY L 105      31.639  22.267  33.756  1.00 21.39           C  
ATOM    816  O   GLY L 105      30.903  21.298  33.574  1.00 20.42           O  
ATOM    817  N   GLN L 106      32.952  22.247  33.449  1.00 20.81           N  
ATOM    818  CA  GLN L 106      33.609  21.118  32.844  1.00 20.95           C  
ATOM    819  CB  GLN L 106      35.038  21.405  32.341  1.00 20.13           C  
ATOM    820  CG  GLN L 106      36.045  21.761  33.433  1.00 29.82           C  
ATOM    821  CD  GLN L 106      36.100  23.275  33.565  1.00 39.17           C  
ATOM    822  OE1 GLN L 106      35.082  23.941  33.744  1.00 35.74           O  
ATOM    823  NE2 GLN L 106      37.335  23.836  33.463  1.00 34.48           N  
ATOM    824  C   GLN L 106      33.671  19.966  33.803  1.00 20.98           C  
ATOM    825  O   GLN L 106      33.758  18.813  33.386  1.00 20.40           O  
ATOM    826  N   GLY L 107      33.695  20.245  35.118  1.00 20.20           N  
ATOM    827  CA  GLY L 107      33.741  19.182  36.082  1.00 20.62           C  
ATOM    828  C   GLY L 107      35.110  19.130  36.685  1.00 22.25           C  
ATOM    829  O   GLY L 107      36.103  19.486  36.051  1.00 22.32           O  
ATOM    830  N   THR L 108      35.173  18.700  37.964  1.00 21.30           N  
ATOM    831  CA  THR L 108      36.413  18.522  38.664  1.00 21.18           C  
ATOM    832  CB  THR L 108      36.562  19.406  39.870  1.00 22.78           C  
ATOM    833  OG1 THR L 108      36.496  20.774  39.492  1.00 23.57           O  
ATOM    834  CG2 THR L 108      37.910  19.103  40.550  1.00 21.23           C  
ATOM    835  C   THR L 108      36.413  17.116  39.166  1.00 21.42           C  
ATOM    836  O   THR L 108      35.467  16.678  39.818  1.00 21.24           O  
ATOM    837  N   LYS L 109      37.494  16.367  38.880  1.00 20.48           N  
ATOM    838  CA  LYS L 109      37.569  14.995  39.285  1.00 21.38           C  
ATOM    839  CB  LYS L 109      38.326  14.148  38.247  1.00 22.20           C  
ATOM    840  CG  LYS L 109      38.364  12.645  38.510  1.00 24.26           C  
ATOM    841  CD  LYS L 109      38.761  11.851  37.260  1.00 28.46           C  
ATOM    842  CE  LYS L 109      38.950  10.354  37.501  1.00 37.44           C  
ATOM    843  NZ  LYS L 109      40.308  10.099  38.026  1.00 37.74           N1+
ATOM    844  C   LYS L 109      38.305  14.945  40.588  1.00 23.59           C  
ATOM    845  O   LYS L 109      39.389  15.507  40.730  1.00 24.46           O  
ATOM    846  N   LEU L 110      37.702  14.266  41.583  1.00 22.98           N  
ATOM    847  CA  LEU L 110      38.272  14.137  42.894  1.00 23.16           C  
ATOM    848  CB  LEU L 110      37.204  14.304  43.995  1.00 24.05           C  
ATOM    849  CG  LEU L 110      37.683  14.045  45.436  1.00 23.74           C  
ATOM    850  CD1 LEU L 110      38.769  15.039  45.865  1.00 24.62           C  
ATOM    851  CD2 LEU L 110      36.498  14.025  46.416  1.00 23.30           C  
ATOM    852  C   LEU L 110      38.813  12.749  43.015  1.00 24.67           C  
ATOM    853  O   LEU L 110      38.068  11.775  42.909  1.00 23.85           O  
ATOM    854  N   GLU L 111      40.136  12.628  43.240  1.00 24.01           N  
ATOM    855  CA  GLU L 111      40.754  11.343  43.414  1.00 24.63           C  
ATOM    856  CB  GLU L 111      41.864  11.040  42.394  1.00 26.23           C  
ATOM    857  CG  GLU L 111      42.986  12.077  42.379  1.00 31.99           C  
ATOM    858  CD  GLU L 111      44.043  11.608  41.392  1.00 40.92           C  
ATOM    859  OE1 GLU L 111      43.953  10.436  40.939  1.00 36.00           O  
ATOM    860  OE2 GLU L 111      44.961  12.414  41.083  1.00 36.89           O1-
ATOM    861  C   GLU L 111      41.365  11.338  44.780  1.00 25.25           C  
ATOM    862  O   GLU L 111      41.767  12.382  45.291  1.00 24.92           O  
ATOM    863  N   ILE L 112      41.448  10.158  45.425  1.00 24.89           N  
ATOM    864  CA  ILE L 112      41.966  10.167  46.760  1.00 25.03           C  
ATOM    865  CB  ILE L 112      41.028   9.587  47.779  1.00 26.26           C  
ATOM    866  CG1 ILE L 112      39.762  10.459  47.882  1.00 28.25           C  
ATOM    867  CG2 ILE L 112      41.795   9.483  49.103  1.00 27.69           C  
ATOM    868  CD1 ILE L 112      38.632   9.836  48.702  1.00 33.60           C  
ATOM    869  C   ILE L 112      43.266   9.441  46.814  1.00 25.60           C  
ATOM    870  O   ILE L 112      43.467   8.416  46.164  1.00 25.23           O  
ATOM    871  N   LYS L 113      44.215  10.019  47.575  1.00 24.86           N  
ATOM    872  CA  LYS L 113      45.490   9.400  47.766  1.00 25.74           C  
ATOM    873  CB  LYS L 113      46.503  10.282  48.516  1.00 26.46           C  
ATOM    874  CG  LYS L 113      47.008  11.500  47.740  1.00 31.19           C  
ATOM    875  CD  LYS L 113      47.704  12.526  48.639  1.00 36.23           C  
ATOM    876  CE  LYS L 113      48.433  13.637  47.881  1.00 40.15           C  
ATOM    877  NZ  LYS L 113      49.734  13.133  47.386  1.00 43.80           N1+
ATOM    878  C   LYS L 113      45.209   8.215  48.681  1.00 27.87           C  
ATOM    879  O   LYS L 113      44.776   8.472  49.838  1.00 28.85           O  
ATOM    880  OXT LYS L 113      45.417   7.052  48.244  1.00  0.00           O1-
TER     881      LYS L 113 
ATOM    882  N   GLU H 114       9.345   6.687  44.846  1.00 47.60           N1+
ATOM    883  CA  GLU H 114       8.344   7.755  44.646  1.00 46.52           C  
ATOM    884  CB  GLU H 114       8.533   8.854  45.707  1.00 48.04           C  
ATOM    885  CG  GLU H 114       7.334   9.793  45.855  1.00 53.47           C  
ATOM    886  CD  GLU H 114       7.526  10.586  47.142  1.00 62.75           C  
ATOM    887  OE1 GLU H 114       8.656  10.548  47.697  1.00 67.11           O  
ATOM    888  OE2 GLU H 114       6.543  11.236  47.588  1.00 57.06           O1-
ATOM    889  C   GLU H 114       8.495   8.326  43.271  1.00 44.42           C  
ATOM    890  O   GLU H 114       7.992   7.760  42.302  1.00 43.85           O  
ATOM    891  N   VAL H 115       9.205   9.466  43.144  1.00 42.54           N  
ATOM    892  CA  VAL H 115       9.390  10.059  41.848  1.00 40.82           C  
ATOM    893  CB  VAL H 115       9.889  11.475  41.904  1.00 41.23           C  
ATOM    894  CG1 VAL H 115       8.807  12.378  42.507  1.00 41.70           C  
ATOM    895  CG2 VAL H 115      11.174  11.480  42.732  1.00 42.97           C  
ATOM    896  C   VAL H 115      10.424   9.265  41.115  1.00 40.18           C  
ATOM    897  O   VAL H 115      11.484   8.956  41.658  1.00 40.01           O  
ATOM    898  N   GLN H 116      10.135   8.903  39.848  1.00 37.72           N  
ATOM    899  CA  GLN H 116      11.103   8.147  39.105  1.00 36.30           C  
ATOM    900  CB  GLN H 116      10.859   6.628  39.148  1.00 37.12           C  
ATOM    901  CG  GLN H 116      11.022   5.995  40.527  1.00 40.29           C  
ATOM    902  CD  GLN H 116      10.740   4.506  40.390  1.00 47.00           C  
ATOM    903  OE1 GLN H 116      10.736   3.959  39.287  1.00 52.05           O  
ATOM    904  NE2 GLN H 116      10.488   3.825  41.540  1.00 53.80           N  
ATOM    905  C   GLN H 116      11.023   8.511  37.658  1.00 34.24           C  
ATOM    906  O   GLN H 116       9.956   8.833  37.134  1.00 34.72           O  
ATOM    907  N   LEU H 117      12.187   8.483  36.978  1.00 31.06           N  
ATOM    908  CA  LEU H 117      12.243   8.668  35.557  1.00 29.00           C  
ATOM    909  CB  LEU H 117      13.064   9.892  35.118  1.00 28.49           C  
ATOM    910  CG  LEU H 117      12.413  11.232  35.515  1.00 29.13           C  
ATOM    911  CD1 LEU H 117      13.258  12.433  35.058  1.00 29.26           C  
ATOM    912  CD2 LEU H 117      10.960  11.308  35.014  1.00 31.76           C  
ATOM    913  C   LEU H 117      12.918   7.447  35.018  1.00 29.45           C  
ATOM    914  O   LEU H 117      14.048   7.139  35.394  1.00 28.58           O  
ATOM    915  N   VAL H 118      12.230   6.708  34.123  1.00 27.16           N  
ATOM    916  CA  VAL H 118      12.794   5.501  33.589  1.00 27.25           C  
ATOM    917  CB  VAL H 118      11.890   4.313  33.772  1.00 28.75           C  
ATOM    918  CG1 VAL H 118      12.548   3.087  33.121  1.00 25.48           C  
ATOM    919  CG2 VAL H 118      11.589   4.146  35.274  1.00 25.44           C  
ATOM    920  C   VAL H 118      12.996   5.700  32.117  1.00 27.43           C  
ATOM    921  O   VAL H 118      12.062   6.041  31.394  1.00 28.04           O  
ATOM    922  N   GLN H 119      14.237   5.478  31.638  1.00 24.27           N  
ATOM    923  CA  GLN H 119      14.556   5.691  30.252  1.00 23.98           C  
ATOM    924  CB  GLN H 119      15.897   6.415  30.037  1.00 23.34           C  
ATOM    925  CG  GLN H 119      15.899   7.847  30.583  1.00 21.49           C  
ATOM    926  CD  GLN H 119      17.269   8.457  30.316  1.00 24.68           C  
ATOM    927  OE1 GLN H 119      17.991   8.814  31.245  1.00 24.70           O  
ATOM    928  NE2 GLN H 119      17.639   8.580  29.014  1.00 24.19           N  
ATOM    929  C   GLN H 119      14.597   4.384  29.515  1.00 24.29           C  
ATOM    930  O   GLN H 119      14.652   3.310  30.111  1.00 23.21           O  
ATOM    931  N   SER H 120      14.556   4.461  28.167  1.00 22.88           N  
ATOM    932  CA  SER H 120      14.570   3.301  27.315  1.00 23.21           C  
ATOM    933  CB  SER H 120      14.097   3.601  25.882  1.00 23.83           C  
ATOM    934  OG  SER H 120      14.932   4.580  25.281  1.00 26.18           O  
ATOM    935  C   SER H 120      15.960   2.732  27.269  1.00 24.70           C  
ATOM    936  O   SER H 120      16.911   3.344  27.753  1.00 23.75           O  
ATOM    937  N   GLY H 121      16.102   1.524  26.678  1.00 23.65           N  
ATOM    938  CA  GLY H 121      17.342   0.790  26.682  1.00 22.62           C  
ATOM    939  C   GLY H 121      18.325   1.320  25.680  1.00 23.37           C  
ATOM    940  O   GLY H 121      18.000   2.116  24.800  1.00 23.25           O  
ATOM    941  N   ALA H 122      19.580   0.832  25.799  1.00 22.79           N  
ATOM    942  CA  ALA H 122      20.686   1.241  24.977  1.00 23.63           C  
ATOM    943  CB  ALA H 122      22.031   0.644  25.426  1.00 23.70           C  
ATOM    944  C   ALA H 122      20.447   0.804  23.569  1.00 25.36           C  
ATOM    945  O   ALA H 122      19.822  -0.228  23.324  1.00 25.50           O  
ATOM    946  N   GLU H 123      20.935   1.605  22.596  1.00 24.44           N  
ATOM    947  CA  GLU H 123      20.719   1.244  21.225  1.00 25.93           C  
ATOM    948  CB  GLU H 123      19.542   1.979  20.562  1.00 27.07           C  
ATOM    949  CG  GLU H 123      18.186   1.628  21.167  1.00 30.24           C  
ATOM    950  CD  GLU H 123      17.098   2.143  20.240  1.00 35.99           C  
ATOM    951  OE1 GLU H 123      17.177   1.842  19.018  1.00 33.53           O  
ATOM    952  OE2 GLU H 123      16.174   2.841  20.736  1.00 36.29           O1-
ATOM    953  C   GLU H 123      21.916   1.579  20.397  1.00 26.10           C  
ATOM    954  O   GLU H 123      22.666   2.510  20.688  1.00 26.42           O  
ATOM    955  N   VAL H 124      22.110   0.793  19.321  1.00 25.54           N  
ATOM    956  CA  VAL H 124      23.159   1.034  18.376  1.00 26.01           C  
ATOM    957  CB  VAL H 124      23.923  -0.205  18.005  1.00 26.77           C  
ATOM    958  CG1 VAL H 124      24.972   0.161  16.943  1.00 26.19           C  
ATOM    959  CG2 VAL H 124      24.524  -0.812  19.284  1.00 27.30           C  
ATOM    960  C   VAL H 124      22.465   1.517  17.144  1.00 27.83           C  
ATOM    961  O   VAL H 124      21.448   0.951  16.742  1.00 28.82           O  
ATOM    962  N   LYS H 125      22.975   2.606  16.533  1.00 26.13           N  
ATOM    963  CA  LYS H 125      22.364   3.130  15.345  1.00 26.45           C  
ATOM    964  CB  LYS H 125      21.570   4.420  15.597  1.00 26.43           C  
ATOM    965  CG  LYS H 125      20.220   4.157  16.265  1.00 22.93           C  
ATOM    966  CD  LYS H 125      19.316   3.272  15.404  1.00 29.34           C  
ATOM    967  CE  LYS H 125      17.851   3.263  15.831  1.00 30.60           C  
ATOM    968  NZ  LYS H 125      17.031   2.573  14.810  1.00 31.80           N1+
ATOM    969  C   LYS H 125      23.434   3.428  14.341  1.00 27.88           C  
ATOM    970  O   LYS H 125      24.569   3.738  14.694  1.00 28.02           O  
ATOM    971  N   LYS H 126      23.093   3.328  13.042  1.00 27.85           N  
ATOM    972  CA  LYS H 126      24.060   3.566  12.008  1.00 28.88           C  
ATOM    973  CB  LYS H 126      23.749   2.844  10.688  1.00 30.95           C  
ATOM    974  CG  LYS H 126      23.839   1.323  10.810  1.00 36.10           C  
ATOM    975  CD  LYS H 126      23.293   0.575   9.598  1.00 43.30           C  
ATOM    976  CE  LYS H 126      23.382  -0.945   9.733  1.00 42.76           C  
ATOM    977  NZ  LYS H 126      22.958  -1.589   8.472  1.00 46.15           N1+
ATOM    978  C   LYS H 126      24.110   5.031  11.736  1.00 29.81           C  
ATOM    979  O   LYS H 126      23.174   5.770  12.029  1.00 28.75           O  
ATOM    980  N   PRO H 127      25.207   5.469  11.185  1.00 29.46           N  
ATOM    981  CA  PRO H 127      25.342   6.864  10.887  1.00 29.58           C  
ATOM    982  CD  PRO H 127      26.492   4.826  11.410  1.00 31.21           C  
ATOM    983  CB  PRO H 127      26.802   7.059  10.485  1.00 31.26           C  
ATOM    984  CG  PRO H 127      27.538   5.943  11.254  1.00 33.41           C  
ATOM    985  C   PRO H 127      24.348   7.260   9.843  1.00 29.35           C  
ATOM    986  O   PRO H 127      24.158   6.507   8.889  1.00 30.02           O  
ATOM    987  N   GLY H 128      23.707   8.435  10.007  1.00 28.01           N  
ATOM    988  CA  GLY H 128      22.754   8.917   9.048  1.00 27.66           C  
ATOM    989  C   GLY H 128      21.370   8.543   9.486  1.00 28.81           C  
ATOM    990  O   GLY H 128      20.387   9.085   8.982  1.00 28.51           O  
ATOM    991  N   GLU H 129      21.254   7.615  10.453  1.00 28.08           N  
ATOM    992  CA  GLU H 129      19.963   7.173  10.905  1.00 28.63           C  
ATOM    993  CB  GLU H 129      19.962   5.793  11.584  1.00 28.65           C  
ATOM    994  CG  GLU H 129      20.164   4.599  10.654  1.00 25.94           C  
ATOM    995  CD  GLU H 129      20.128   3.364  11.542  1.00 34.97           C  
ATOM    996  OE1 GLU H 129      20.295   3.529  12.781  1.00 42.65           O  
ATOM    997  OE2 GLU H 129      19.926   2.244  11.006  1.00 31.11           O1-
ATOM    998  C   GLU H 129      19.450   8.113  11.943  1.00 28.57           C  
ATOM    999  O   GLU H 129      20.136   9.034  12.382  1.00 27.87           O  
ATOM   1000  N   SER H 130      18.178   7.904  12.335  1.00 29.44           N  
ATOM   1001  CA  SER H 130      17.578   8.679  13.377  1.00 29.33           C  
ATOM   1002  CB  SER H 130      16.272   9.369  12.945  1.00 30.30           C  
ATOM   1003  OG  SER H 130      15.326   8.399  12.520  1.00 36.94           O  
ATOM   1004  C   SER H 130      17.267   7.731  14.497  1.00 30.10           C  
ATOM   1005  O   SER H 130      17.080   6.535  14.279  1.00 30.78           O  
ATOM   1006  N   LEU H 131      17.261   8.245  15.744  1.00 27.50           N  
ATOM   1007  CA  LEU H 131      16.971   7.444  16.901  1.00 26.97           C  
ATOM   1008  CB  LEU H 131      18.219   7.206  17.764  1.00 26.84           C  
ATOM   1009  CG  LEU H 131      17.960   6.431  19.065  1.00 22.98           C  
ATOM   1010  CD1 LEU H 131      17.418   5.022  18.789  1.00 22.44           C  
ATOM   1011  CD2 LEU H 131      19.217   6.424  19.948  1.00 23.73           C  
ATOM   1012  C   LEU H 131      15.972   8.185  17.743  1.00 28.30           C  
ATOM   1013  O   LEU H 131      15.929   9.414  17.728  1.00 28.48           O  
ATOM   1014  N   LYS H 132      15.116   7.442  18.482  1.00 27.04           N  
ATOM   1015  CA  LYS H 132      14.159   8.065  19.357  1.00 27.43           C  
ATOM   1016  CB  LYS H 132      12.715   7.991  18.829  1.00 28.49           C  
ATOM   1017  CG  LYS H 132      11.717   8.821  19.636  1.00 29.26           C  
ATOM   1018  CD  LYS H 132      10.378   9.014  18.925  1.00 32.69           C  
ATOM   1019  CE  LYS H 132       9.375   9.849  19.722  1.00 39.02           C  
ATOM   1020  NZ  LYS H 132       8.182  10.129  18.892  1.00 45.42           N1+
ATOM   1021  C   LYS H 132      14.201   7.333  20.668  1.00 28.41           C  
ATOM   1022  O   LYS H 132      13.990   6.122  20.714  1.00 28.81           O  
ATOM   1023  N   ILE H 133      14.456   8.059  21.779  1.00 25.89           N  
ATOM   1024  CA  ILE H 133      14.538   7.432  23.073  1.00 24.34           C  
ATOM   1025  CB  ILE H 133      15.896   7.518  23.713  1.00 24.81           C  
ATOM   1026  CG1 ILE H 133      16.319   8.974  23.949  1.00 21.03           C  
ATOM   1027  CG2 ILE H 133      16.877   6.721  22.836  1.00 21.16           C  
ATOM   1028  CD1 ILE H 133      17.592   9.098  24.783  1.00 22.60           C  
ATOM   1029  C   ILE H 133      13.505   8.052  23.973  1.00 25.82           C  
ATOM   1030  O   ILE H 133      13.037   9.163  23.726  1.00 26.17           O  
ATOM   1031  N   SER H 134      13.102   7.321  25.039  1.00 24.89           N  
ATOM   1032  CA  SER H 134      12.007   7.768  25.858  1.00 25.64           C  
ATOM   1033  CB  SER H 134      10.805   6.811  25.807  1.00 26.73           C  
ATOM   1034  OG  SER H 134      11.179   5.542  26.326  1.00 27.39           O  
ATOM   1035  C   SER H 134      12.389   7.890  27.305  1.00 27.07           C  
ATOM   1036  O   SER H 134      13.379   7.322  27.769  1.00 25.37           O  
ATOM   1037  N   CYS H 135      11.586   8.686  28.051  0.86 26.74           N  
ATOM   1038  CA  CYS H 135      11.771   8.900  29.460  0.86 27.37           C  
ATOM   1039  CB  CYS H 135      12.441  10.263  29.754  0.86 27.68           C  
ATOM   1040  SG  CYS H 135      12.716  10.599  31.519  0.86 29.90           S  
ATOM   1041  C   CYS H 135      10.395   8.887  30.074  0.86 28.91           C  
ATOM   1042  O   CYS H 135       9.585   9.776  29.817  0.86 28.26           O  
ATOM   1043  N   LYS H 136      10.093   7.877  30.918  1.00 29.18           N  
ATOM   1044  CA  LYS H 136       8.763   7.767  31.459  1.00 30.84           C  
ATOM   1045  CB  LYS H 136       8.227   6.324  31.433  1.00 31.62           C  
ATOM   1046  CG  LYS H 136       6.707   6.224  31.550  1.00 37.14           C  
ATOM   1047  CD  LYS H 136       6.162   4.843  31.182  1.00 52.77           C  
ATOM   1048  CE  LYS H 136       4.650   4.824  30.954  1.00 48.53           C  
ATOM   1049  NZ  LYS H 136       3.946   5.309  32.161  1.00 50.60           N1+
ATOM   1050  C   LYS H 136       8.786   8.226  32.885  1.00 31.95           C  
ATOM   1051  O   LYS H 136       9.618   7.786  33.676  1.00 31.30           O  
ATOM   1052  N   GLY H 137       7.847   9.120  33.260  1.00 31.47           N  
ATOM   1053  CA  GLY H 137       7.847   9.641  34.597  1.00 32.37           C  
ATOM   1054  C   GLY H 137       6.727   9.028  35.372  1.00 35.21           C  
ATOM   1055  O   GLY H 137       5.677   8.697  34.821  1.00 36.07           O  
ATOM   1056  N   SER H 138       6.942   8.861  36.694  1.00 35.39           N  
ATOM   1057  CA  SER H 138       5.921   8.325  37.546  1.00 36.91           C  
ATOM   1058  CB  SER H 138       5.929   6.788  37.614  1.00 37.51           C  
ATOM   1059  OG  SER H 138       7.167   6.330  38.137  1.00 40.78           O  
ATOM   1060  C   SER H 138       6.154   8.836  38.937  1.00 38.62           C  
ATOM   1061  O   SER H 138       7.258   9.253  39.281  1.00 38.66           O  
ATOM   1062  N   GLY H 139       5.105   8.866  39.780  1.00 41.94           N  
ATOM   1063  CA  GLY H 139       5.314   9.262  41.143  1.00 42.85           C  
ATOM   1064  C   GLY H 139       4.920  10.690  41.359  1.00 44.57           C  
ATOM   1065  O   GLY H 139       4.654  11.086  42.493  1.00 40.83           O  
ATOM   1066  N   TYR H 140       4.878  11.510  40.293  1.00 35.93           N  
ATOM   1067  CA  TYR H 140       4.512  12.885  40.479  1.00 35.48           C  
ATOM   1068  CB  TYR H 140       5.722  13.829  40.563  1.00 35.71           C  
ATOM   1069  CG  TYR H 140       6.434  13.842  39.251  1.00 35.72           C  
ATOM   1070  CD1 TYR H 140       7.179  12.763  38.831  1.00 35.80           C  
ATOM   1071  CD2 TYR H 140       6.381  14.956  38.446  1.00 35.74           C  
ATOM   1072  CE1 TYR H 140       7.842  12.791  37.624  1.00 36.31           C  
ATOM   1073  CE2 TYR H 140       7.040  14.990  37.240  1.00 36.01           C  
ATOM   1074  CZ  TYR H 140       7.773  13.906  36.824  1.00 36.99           C  
ATOM   1075  OH  TYR H 140       8.452  13.944  35.585  1.00 38.06           O  
ATOM   1076  C   TYR H 140       3.677  13.300  39.312  1.00 35.76           C  
ATOM   1077  O   TYR H 140       3.594  12.584  38.315  1.00 35.20           O  
ATOM   1078  N   SER H 141       3.002  14.464  39.422  1.00 42.92           N  
ATOM   1079  CA  SER H 141       2.222  14.916  38.309  1.00 44.81           C  
ATOM   1080  CB  SER H 141       1.354  16.146  38.616  1.00 44.98           C  
ATOM   1081  OG  SER H 141       0.618  16.515  37.459  1.00  0.00           O  
ATOM   1082  C   SER H 141       3.186  15.280  37.231  1.00 44.44           C  
ATOM   1083  O   SER H 141       4.066  16.120  37.415  1.00 44.31           O  
ATOM   1084  N   PHE H 142       2.999  14.660  36.054  1.00 36.67           N  
ATOM   1085  CA  PHE H 142       3.902  14.776  34.950  1.00 35.20           C  
ATOM   1086  CB  PHE H 142       3.521  13.818  33.807  1.00 34.13           C  
ATOM   1087  CG  PHE H 142       4.642  13.786  32.828  1.00 32.17           C  
ATOM   1088  CD1 PHE H 142       5.854  13.235  33.180  1.00 32.67           C  
ATOM   1089  CD2 PHE H 142       4.476  14.271  31.552  1.00 32.43           C  
ATOM   1090  CE1 PHE H 142       6.896  13.191  32.284  1.00 31.24           C  
ATOM   1091  CE2 PHE H 142       5.515  14.227  30.652  1.00 32.25           C  
ATOM   1092  CZ  PHE H 142       6.728  13.691  31.015  1.00 32.14           C  
ATOM   1093  C   PHE H 142       3.940  16.184  34.432  1.00 35.45           C  
ATOM   1094  O   PHE H 142       5.012  16.702  34.119  1.00 35.29           O  
ATOM   1095  N   THR H 143       2.763  16.831  34.333  1.00 37.81           N  
ATOM   1096  CA  THR H 143       2.592  18.136  33.757  1.00 38.64           C  
ATOM   1097  CB  THR H 143       1.144  18.470  33.580  1.00 45.08           C  
ATOM   1098  OG1 THR H 143       0.502  17.439  32.845  1.00 45.76           O  
ATOM   1099  CG2 THR H 143       1.049  19.782  32.784  1.00 45.33           C  
ATOM   1100  C   THR H 143       3.209  19.204  34.614  1.00 38.06           C  
ATOM   1101  O   THR H 143       3.583  20.267  34.122  1.00 42.91           O  
ATOM   1102  N   ASP H 144       3.299  18.978  35.934  1.00 32.32           N  
ATOM   1103  CA  ASP H 144       3.784  19.978  36.845  1.00 32.59           C  
ATOM   1104  CB  ASP H 144       3.704  19.543  38.318  1.00 41.77           C  
ATOM   1105  CG  ASP H 144       2.241  19.607  38.735  1.00 45.41           C  
ATOM   1106  OD1 ASP H 144       1.433  20.209  37.979  1.00 46.58           O  
ATOM   1107  OD2 ASP H 144       1.911  19.062  39.823  1.00 46.16           O1-
ATOM   1108  C   ASP H 144       5.207  20.360  36.560  1.00 32.10           C  
ATOM   1109  O   ASP H 144       5.601  21.493  36.839  1.00 40.20           O  
ATOM   1110  N   TYR H 145       6.036  19.444  36.021  1.00 38.35           N  
ATOM   1111  CA  TYR H 145       7.419  19.813  35.862  1.00 36.31           C  
ATOM   1112  CB  TYR H 145       8.358  18.960  36.733  1.00 36.83           C  
ATOM   1113  CG  TYR H 145       7.939  19.087  38.160  1.00 38.49           C  
ATOM   1114  CD1 TYR H 145       6.820  18.426  38.608  1.00 39.88           C  
ATOM   1115  CD2 TYR H 145       8.666  19.836  39.055  1.00 39.37           C  
ATOM   1116  CE1 TYR H 145       6.413  18.522  39.917  1.00 41.04           C  
ATOM   1117  CE2 TYR H 145       8.265  19.934  40.367  1.00 40.23           C  
ATOM   1118  CZ  TYR H 145       7.138  19.279  40.801  1.00 41.89           C  
ATOM   1119  OH  TYR H 145       6.727  19.380  42.146  1.00 42.70           O  
ATOM   1120  C   TYR H 145       7.870  19.580  34.444  1.00 34.31           C  
ATOM   1121  O   TYR H 145       7.334  18.775  33.693  1.00 33.74           O  
ATOM   1122  N   TYR H 146       8.911  20.325  34.059  1.00 27.91           N  
ATOM   1123  CA  TYR H 146       9.615  20.310  32.807  1.00 26.12           C  
ATOM   1124  CB  TYR H 146      10.623  21.462  32.635  1.00 25.33           C  
ATOM   1125  CG  TYR H 146       9.999  22.806  32.739  1.00 20.36           C  
ATOM   1126  CD1 TYR H 146       9.479  23.237  33.936  1.00 22.05           C  
ATOM   1127  CD2 TYR H 146       9.987  23.657  31.658  1.00 19.78           C  
ATOM   1128  CE1 TYR H 146       8.925  24.489  34.041  1.00  0.00           C  
ATOM   1129  CE2 TYR H 146       9.434  24.911  31.763  1.00 21.67           C  
ATOM   1130  CZ  TYR H 146       8.893  25.327  32.953  1.00  0.00           C  
ATOM   1131  OH  TYR H 146       8.324  26.615  33.060  1.00  0.00           O  
ATOM   1132  C   TYR H 146      10.532  19.126  32.820  1.00 25.87           C  
ATOM   1133  O   TYR H 146      10.941  18.657  33.881  1.00 24.86           O  
ATOM   1134  N   MET H 147      10.845  18.598  31.618  0.90 23.65           N  
ATOM   1135  CA  MET H 147      11.778  17.517  31.475  0.90 22.36           C  
ATOM   1136  CB  MET H 147      11.221  16.354  30.634  0.90 23.23           C  
ATOM   1137  CG  MET H 147      12.012  15.048  30.734  1.00  0.00           C  
ATOM   1138  SD  MET H 147      11.595  14.014  32.171  1.00  0.00           S  
ATOM   1139  CE  MET H 147      11.940  15.273  33.429  1.00  0.00           C  
ATOM   1140  C   MET H 147      12.932  18.065  30.682  0.90 23.48           C  
ATOM   1141  O   MET H 147      12.733  18.681  29.635  0.90 23.47           O  
ATOM   1142  N   LYS H 148      14.177  17.866  31.161  1.00 22.37           N  
ATOM   1143  CA  LYS H 148      15.310  18.344  30.416  1.00 22.06           C  
ATOM   1144  CB  LYS H 148      16.275  19.213  31.237  1.00 23.89           C  
ATOM   1145  CG  LYS H 148      15.692  20.574  31.625  1.00 27.17           C  
ATOM   1146  CD  LYS H 148      16.569  21.318  32.634  1.00  0.00           C  
ATOM   1147  CE  LYS H 148      16.104  22.733  32.980  1.00  0.00           C  
ATOM   1148  NZ  LYS H 148      16.983  23.316  34.023  1.00  0.00           N1+
ATOM   1149  C   LYS H 148      16.086  17.163  29.921  1.00 22.46           C  
ATOM   1150  O   LYS H 148      16.003  16.072  30.482  1.00 22.39           O  
ATOM   1151  N   TRP H 149      16.836  17.354  28.815  1.00 20.65           N  
ATOM   1152  CA  TRP H 149      17.654  16.300  28.291  1.00 20.31           C  
ATOM   1153  CB  TRP H 149      17.270  15.892  26.858  1.00 20.50           C  
ATOM   1154  CG  TRP H 149      15.918  15.220  26.783  1.00 21.47           C  
ATOM   1155  CD2 TRP H 149      15.703  13.806  26.939  1.00 22.45           C  
ATOM   1156  CD1 TRP H 149      14.687  15.773  26.575  1.00 23.76           C  
ATOM   1157  NE1 TRP H 149      13.720  14.794  26.591  1.00 23.77           N  
ATOM   1158  CE2 TRP H 149      14.333  13.580  26.815  1.00 24.60           C  
ATOM   1159  CE3 TRP H 149      16.578  12.784  27.167  1.00 24.70           C  
ATOM   1160  CZ2 TRP H 149      13.814  12.320  26.918  1.00 25.03           C  
ATOM   1161  CZ3 TRP H 149      16.052  11.515  27.270  1.00 24.20           C  
ATOM   1162  CH2 TRP H 149      14.698  11.289  27.148  1.00 24.82           C  
ATOM   1163  C   TRP H 149      19.075  16.778  28.312  1.00 20.79           C  
ATOM   1164  O   TRP H 149      19.359  17.929  27.980  1.00 21.44           O  
ATOM   1165  N   ALA H 150      20.002  15.889  28.735  1.00 19.36           N  
ATOM   1166  CA  ALA H 150      21.398  16.221  28.838  1.00 19.29           C  
ATOM   1167  CB  ALA H 150      21.899  16.318  30.288  1.00 20.56           C  
ATOM   1168  C   ALA H 150      22.186  15.131  28.183  1.00 21.85           C  
ATOM   1169  O   ALA H 150      21.848  13.951  28.281  1.00 21.07           O  
ATOM   1170  N   ARG H 151      23.287  15.519  27.509  1.00 20.32           N  
ATOM   1171  CA  ARG H 151      24.115  14.582  26.806  1.00 20.67           C  
ATOM   1172  CB  ARG H 151      24.372  15.013  25.351  1.00 20.29           C  
ATOM   1173  CG  ARG H 151      25.368  14.137  24.591  1.00 19.57           C  
ATOM   1174  CD  ARG H 151      25.550  14.555  23.129  1.00 20.47           C  
ATOM   1175  NE  ARG H 151      26.342  15.816  23.093  1.00 24.71           N  
ATOM   1176  CZ  ARG H 151      26.601  16.410  21.892  1.00 32.88           C  
ATOM   1177  NH1 ARG H 151      26.121  15.856  20.742  1.00 23.72           N1+
ATOM   1178  NH2 ARG H 151      27.336  17.557  21.839  1.00 29.12           N  
ATOM   1179  C   ARG H 151      25.444  14.518  27.485  1.00 22.12           C  
ATOM   1180  O   ARG H 151      25.952  15.524  27.978  1.00 22.64           O  
ATOM   1181  N   GLN H 152      26.028  13.304  27.561  1.00 20.97           N  
ATOM   1182  CA  GLN H 152      27.340  13.177  28.121  1.00 21.95           C  
ATOM   1183  CB  GLN H 152      27.344  12.598  29.547  1.00 21.76           C  
ATOM   1184  CG  GLN H 152      28.730  12.594  30.194  1.00 22.29           C  
ATOM   1185  CD  GLN H 152      28.582  12.158  31.644  1.00 23.79           C  
ATOM   1186  OE1 GLN H 152      27.551  11.620  32.044  1.00 22.91           O  
ATOM   1187  NE2 GLN H 152      29.641  12.403  32.461  1.00 19.05           N  
ATOM   1188  C   GLN H 152      28.121  12.255  27.236  1.00 23.90           C  
ATOM   1189  O   GLN H 152      27.882  11.048  27.211  1.00 23.96           O  
ATOM   1190  N   MET H 153      29.100  12.812  26.495  1.00 24.40           N  
ATOM   1191  CA  MET H 153      29.899  12.021  25.605  1.00 26.40           C  
ATOM   1192  CB  MET H 153      30.635  12.854  24.539  1.00 28.31           C  
ATOM   1193  CG  MET H 153      29.665  13.495  23.537  1.00 31.45           C  
ATOM   1194  SD  MET H 153      30.432  14.509  22.237  1.00 31.91           S  
ATOM   1195  CE  MET H 153      30.715  15.954  23.300  1.00 31.66           C  
ATOM   1196  C   MET H 153      30.877  11.261  26.438  1.00 28.08           C  
ATOM   1197  O   MET H 153      31.081  11.570  27.612  1.00 27.77           O  
ATOM   1198  N   PRO H 154      31.480  10.253  25.872  1.00 28.85           N  
ATOM   1199  CA  PRO H 154      32.359   9.419  26.635  1.00 28.86           C  
ATOM   1200  CD  PRO H 154      30.935   9.570  24.710  1.00 29.68           C  
ATOM   1201  CB  PRO H 154      32.757   8.279  25.699  1.00 30.02           C  
ATOM   1202  CG  PRO H 154      31.546   8.156  24.751  1.00 32.15           C  
ATOM   1203  C   PRO H 154      33.505  10.184  27.203  1.00 29.46           C  
ATOM   1204  O   PRO H 154      34.238  10.817  26.448  1.00 29.57           O  
ATOM   1205  N   GLY H 155      33.680  10.124  28.537  1.00 29.23           N  
ATOM   1206  CA  GLY H 155      34.786  10.767  29.182  1.00 29.61           C  
ATOM   1207  C   GLY H 155      34.601  12.254  29.140  1.00 31.58           C  
ATOM   1208  O   GLY H 155      35.548  13.001  29.378  1.00 31.54           O  
ATOM   1209  N   LYS H 156      33.376  12.735  28.855  1.00 29.19           N  
ATOM   1210  CA  LYS H 156      33.175  14.155  28.762  1.00 29.21           C  
ATOM   1211  CB  LYS H 156      32.663  14.620  27.390  1.00 29.87           C  
ATOM   1212  CG  LYS H 156      33.791  14.833  26.382  1.00 33.40           C  
ATOM   1213  CD  LYS H 156      34.579  13.576  26.029  1.00 37.61           C  
ATOM   1214  CE  LYS H 156      35.837  13.877  25.212  1.00 39.81           C  
ATOM   1215  NZ  LYS H 156      35.454  14.428  23.895  1.00 42.57           N1+
ATOM   1216  C   LYS H 156      32.196  14.608  29.802  1.00 28.03           C  
ATOM   1217  O   LYS H 156      31.690  13.812  30.590  1.00 27.49           O  
ATOM   1218  N   GLY H 157      31.930  15.933  29.825  1.00 25.78           N  
ATOM   1219  CA  GLY H 157      31.080  16.545  30.811  1.00 24.21           C  
ATOM   1220  C   GLY H 157      29.647  16.508  30.371  1.00 24.05           C  
ATOM   1221  O   GLY H 157      29.283  15.789  29.442  1.00 23.52           O  
ATOM   1222  N   LEU H 158      28.798  17.308  31.055  1.00 22.93           N  
ATOM   1223  CA  LEU H 158      27.379  17.341  30.821  1.00 21.61           C  
ATOM   1224  CB  LEU H 158      26.580  17.531  32.120  1.00 20.48           C  
ATOM   1225  CG  LEU H 158      26.763  16.385  33.133  1.00 20.99           C  
ATOM   1226  CD1 LEU H 158      25.941  16.636  34.403  1.00 20.73           C  
ATOM   1227  CD2 LEU H 158      26.443  15.023  32.501  1.00 21.01           C  
ATOM   1228  C   LEU H 158      27.046  18.506  29.939  1.00 22.53           C  
ATOM   1229  O   LEU H 158      27.553  19.608  30.142  1.00 23.17           O  
ATOM   1230  N   GLU H 159      26.180  18.272  28.926  1.00 20.92           N  
ATOM   1231  CA  GLU H 159      25.748  19.298  28.016  1.00 21.23           C  
ATOM   1232  CB  GLU H 159      26.142  19.014  26.558  1.00 21.45           C  
ATOM   1233  CG  GLU H 159      27.652  18.972  26.330  1.00 25.05           C  
ATOM   1234  CD  GLU H 159      27.884  18.673  24.860  1.00 27.65           C  
ATOM   1235  OE1 GLU H 159      27.532  19.536  24.017  1.00 21.30           O  
ATOM   1236  OE2 GLU H 159      28.411  17.573  24.555  1.00 30.31           O1-
ATOM   1237  C   GLU H 159      24.250  19.321  28.051  1.00 22.12           C  
ATOM   1238  O   GLU H 159      23.604  18.275  28.021  1.00 22.43           O  
ATOM   1239  N   TRP H 160      23.650  20.526  28.100  1.00 20.51           N  
ATOM   1240  CA  TRP H 160      22.218  20.613  28.183  1.00 20.91           C  
ATOM   1241  CB  TRP H 160      21.773  21.806  29.049  1.00 20.94           C  
ATOM   1242  CG  TRP H 160      20.285  22.003  29.183  1.00 21.40           C  
ATOM   1243  CD2 TRP H 160      19.556  23.016  28.477  1.00 22.32           C  
ATOM   1244  CD1 TRP H 160      19.380  21.350  29.967  1.00 22.33           C  
ATOM   1245  NE1 TRP H 160      18.130  21.895  29.793  1.00 22.75           N  
ATOM   1246  CE2 TRP H 160      18.225  22.923  28.878  1.00 22.90           C  
ATOM   1247  CE3 TRP H 160      19.965  23.951  27.570  1.00 22.28           C  
ATOM   1248  CZ2 TRP H 160      17.277  23.768  28.376  1.00 24.07           C  
ATOM   1249  CZ3 TRP H 160      19.009  24.801  27.062  1.00 23.71           C  
ATOM   1250  CH2 TRP H 160      17.690  24.711  27.459  1.00 23.85           C  
ATOM   1251  C   TRP H 160      21.672  20.783  26.798  1.00 21.29           C  
ATOM   1252  O   TRP H 160      22.036  21.721  26.094  1.00 21.51           O  
ATOM   1253  N   MET H 161      20.881  19.784  26.346  1.00 19.99           N  
ATOM   1254  CA  MET H 161      20.233  19.736  25.060  1.00 20.31           C  
ATOM   1255  CB  MET H 161      19.771  18.306  24.746  1.00 20.73           C  
ATOM   1256  CG  MET H 161      20.937  17.315  24.743  1.00 18.54           C  
ATOM   1257  SD  MET H 161      20.461  15.588  24.464  1.00 21.08           S  
ATOM   1258  CE  MET H 161      19.987  15.896  22.740  1.00 20.48           C  
ATOM   1259  C   MET H 161      19.036  20.642  24.951  1.00 21.69           C  
ATOM   1260  O   MET H 161      18.914  21.401  23.990  1.00 21.44           O  
ATOM   1261  N   GLY H 162      18.125  20.606  25.950  1.00 21.21           N  
ATOM   1262  CA  GLY H 162      16.910  21.373  25.851  1.00 20.85           C  
ATOM   1263  C   GLY H 162      15.896  20.810  26.807  1.00 21.36           C  
ATOM   1264  O   GLY H 162      16.138  19.809  27.480  1.00 20.60           O  
ATOM   1265  N   ASP H 163      14.717  21.467  26.892  1.00 21.81           N  
ATOM   1266  CA  ASP H 163      13.703  21.000  27.801  1.00 22.27           C  
ATOM   1267  CB  ASP H 163      13.706  21.711  29.171  1.00 25.02           C  
ATOM   1268  CG  ASP H 163      13.496  23.214  29.022  1.00 22.48           C  
ATOM   1269  OD1 ASP H 163      12.928  23.676  27.997  1.00  0.00           O  
ATOM   1270  OD2 ASP H 163      13.932  23.929  29.961  1.00  0.00           O1-
ATOM   1271  C   ASP H 163      12.348  21.128  27.181  1.00 24.09           C  
ATOM   1272  O   ASP H 163      12.150  21.884  26.232  1.00 24.93           O  
ATOM   1273  N   ILE H 164      11.382  20.333  27.690  1.00 23.08           N  
ATOM   1274  CA  ILE H 164      10.027  20.368  27.218  1.00 23.90           C  
ATOM   1275  CB  ILE H 164       9.632  19.155  26.425  1.00 24.93           C  
ATOM   1276  CG1 ILE H 164       8.240  19.348  25.796  1.00 24.06           C  
ATOM   1277  CG2 ILE H 164       9.746  17.924  27.341  1.00 24.49           C  
ATOM   1278  CD1 ILE H 164       7.884  18.288  24.752  1.00 26.17           C  
ATOM   1279  C   ILE H 164       9.122  20.415  28.410  1.00 25.32           C  
ATOM   1280  O   ILE H 164       9.409  19.834  29.457  1.00 25.13           O  
ATOM   1281  N   ILE H 165       7.998  21.143  28.284  1.00 25.16           N  
ATOM   1282  CA  ILE H 165       7.017  21.171  29.329  1.00 26.56           C  
ATOM   1283  CB  ILE H 165       6.457  22.543  29.563  1.00 27.05           C  
ATOM   1284  CG1 ILE H 165       7.577  23.519  29.954  1.00 25.26           C  
ATOM   1285  CG2 ILE H 165       5.338  22.441  30.611  1.00 28.53           C  
ATOM   1286  CD1 ILE H 165       8.518  23.880  28.806  1.00 24.46           C  
ATOM   1287  C   ILE H 165       5.896  20.316  28.837  1.00 28.15           C  
ATOM   1288  O   ILE H 165       5.173  20.714  27.930  1.00 28.43           O  
ATOM   1289  N   PRO H 166       5.644  19.359  29.589  1.00 33.37           N  
ATOM   1290  CA  PRO H 166       4.598  18.499  29.190  1.00 35.75           C  
ATOM   1291  CD  PRO H 166       6.679  18.684  30.353  1.00 32.48           C  
ATOM   1292  CB  PRO H 166       4.692  17.304  30.134  1.00 33.82           C  
ATOM   1293  CG  PRO H 166       6.195  17.232  30.470  1.00 33.44           C  
ATOM   1294  C   PRO H 166       3.255  19.170  29.139  1.00 37.77           C  
ATOM   1295  O   PRO H 166       2.369  18.622  28.489  1.00 38.41           O  
ATOM   1296  N   SER H 167       3.052  20.313  29.827  1.00 40.28           N  
ATOM   1297  CA  SER H 167       1.758  20.942  29.817  1.00 43.16           C  
ATOM   1298  CB  SER H 167       1.687  22.154  30.761  1.00 43.37           C  
ATOM   1299  OG  SER H 167       0.391  22.734  30.718  1.00 49.58           O  
ATOM   1300  C   SER H 167       1.406  21.421  28.437  1.00 44.54           C  
ATOM   1301  O   SER H 167       0.542  20.850  27.771  1.00 45.09           O  
ATOM   1302  N   ASN H 168       2.068  22.516  28.006  1.00 44.76           N  
ATOM   1303  CA  ASN H 168       1.883  23.162  26.737  1.00 45.03           C  
ATOM   1304  CB  ASN H 168       2.321  24.640  26.748  1.00 45.59           C  
ATOM   1305  CG  ASN H 168       3.752  24.758  27.239  1.00 46.81           C  
ATOM   1306  OD1 ASN H 168       4.441  23.761  27.448  1.00 46.63           O  
ATOM   1307  ND2 ASN H 168       4.200  26.025  27.459  1.00 47.46           N  
ATOM   1308  C   ASN H 168       2.544  22.414  25.614  1.00 44.41           C  
ATOM   1309  O   ASN H 168       2.123  22.532  24.464  1.00 45.54           O  
ATOM   1310  N   GLY H 169       3.612  21.641  25.895  1.00 42.17           N  
ATOM   1311  CA  GLY H 169       4.304  20.948  24.839  1.00 39.61           C  
ATOM   1312  C   GLY H 169       5.368  21.870  24.392  1.00 38.59           C  
ATOM   1313  O   GLY H 169       6.061  21.662  23.398  1.00 39.52           O  
ATOM   1314  N   ALA H 170       5.521  22.937  25.174  1.00 29.82           N  
ATOM   1315  CA  ALA H 170       6.442  23.984  24.820  1.00 28.85           C  
ATOM   1316  CB  ALA H 170       6.327  25.235  25.707  1.00 25.41           C  
ATOM   1317  C   ALA H 170       7.832  23.449  24.968  1.00 28.25           C  
ATOM   1318  O   ALA H 170       8.130  22.732  25.922  1.00 27.74           O  
ATOM   1319  N   THR H 171       8.727  23.795  24.017  1.00 25.91           N  
ATOM   1320  CA  THR H 171      10.066  23.285  24.088  1.00 24.74           C  
ATOM   1321  CB  THR H 171      10.373  22.254  23.038  1.00 26.47           C  
ATOM   1322  OG1 THR H 171      10.256  22.825  21.744  1.00 32.69           O  
ATOM   1323  CG2 THR H 171       9.400  21.076  23.175  1.00 29.85           C  
ATOM   1324  C   THR H 171      11.048  24.399  23.877  1.00 25.78           C  
ATOM   1325  O   THR H 171      10.775  25.374  23.177  1.00 25.60           O  
ATOM   1326  N   PHE H 172      12.225  24.273  24.521  1.00 24.03           N  
ATOM   1327  CA  PHE H 172      13.316  25.190  24.350  1.00 24.08           C  
ATOM   1328  CB  PHE H 172      13.627  26.037  25.599  1.00 23.58           C  
ATOM   1329  CG  PHE H 172      12.584  27.096  25.720  1.00 28.02           C  
ATOM   1330  CD1 PHE H 172      11.343  26.817  26.246  1.00  0.00           C  
ATOM   1331  CD2 PHE H 172      12.860  28.382  25.313  1.00  0.00           C  
ATOM   1332  CE1 PHE H 172      10.394  27.805  26.355  1.00  0.00           C  
ATOM   1333  CE2 PHE H 172      11.913  29.374  25.419  1.00  0.00           C  
ATOM   1334  CZ  PHE H 172      10.675  29.085  25.939  1.00 37.83           C  
ATOM   1335  C   PHE H 172      14.525  24.357  24.051  1.00 23.98           C  
ATOM   1336  O   PHE H 172      14.749  23.325  24.681  1.00 23.72           O  
ATOM   1337  N   TYR H 173      15.353  24.792  23.079  1.00 22.50           N  
ATOM   1338  CA  TYR H 173      16.493  24.000  22.711  1.00 22.42           C  
ATOM   1339  CB  TYR H 173      16.530  23.572  21.228  1.00 23.15           C  
ATOM   1340  CG  TYR H 173      15.427  22.638  20.862  1.00 24.77           C  
ATOM   1341  CD1 TYR H 173      14.186  23.121  20.520  1.00 25.13           C  
ATOM   1342  CD2 TYR H 173      15.636  21.278  20.834  1.00 23.46           C  
ATOM   1343  CE1 TYR H 173      13.170  22.266  20.167  1.00 24.76           C  
ATOM   1344  CE2 TYR H 173      14.622  20.418  20.481  1.00 23.79           C  
ATOM   1345  CZ  TYR H 173      13.385  20.911  20.147  1.00 26.39           C  
ATOM   1346  OH  TYR H 173      12.343  20.032  19.785  1.00 26.65           O  
ATOM   1347  C   TYR H 173      17.731  24.827  22.857  1.00 23.73           C  
ATOM   1348  O   TYR H 173      17.709  26.048  22.716  1.00 24.23           O  
ATOM   1349  N   ASN H 174      18.851  24.149  23.168  1.00 22.97           N  
ATOM   1350  CA  ASN H 174      20.153  24.747  23.216  1.00 23.73           C  
ATOM   1351  CB  ASN H 174      21.182  23.760  23.809  1.00 23.66           C  
ATOM   1352  CG  ASN H 174      22.587  24.344  23.901  1.00 28.01           C  
ATOM   1353  OD1 ASN H 174      23.056  25.056  23.017  1.00 30.30           O  
ATOM   1354  ND2 ASN H 174      23.301  23.994  25.005  1.00 13.69           N  
ATOM   1355  C   ASN H 174      20.486  25.004  21.777  1.00 25.27           C  
ATOM   1356  O   ASN H 174      20.103  24.233  20.902  1.00 24.70           O  
ATOM   1357  N   GLN H 175      21.214  26.094  21.484  1.00 26.41           N  
ATOM   1358  CA  GLN H 175      21.474  26.434  20.117  1.00 28.14           C  
ATOM   1359  CB  GLN H 175      22.219  27.768  19.957  1.00 28.44           C  
ATOM   1360  CG  GLN H 175      22.311  28.232  18.501  1.00 29.50           C  
ATOM   1361  CD  GLN H 175      22.632  29.717  18.518  1.00 31.58           C  
ATOM   1362  OE1 GLN H 175      22.324  30.412  19.483  1.00 46.31           O  
ATOM   1363  NE2 GLN H 175      23.259  30.222  17.421  1.00 51.86           N  
ATOM   1364  C   GLN H 175      22.257  25.341  19.451  1.00 29.83           C  
ATOM   1365  O   GLN H 175      22.055  25.067  18.268  1.00 30.89           O  
ATOM   1366  N   LYS H 176      23.173  24.678  20.182  1.00 28.77           N  
ATOM   1367  CA  LYS H 176      23.985  23.649  19.588  1.00 30.43           C  
ATOM   1368  CB  LYS H 176      24.961  22.995  20.579  1.00 31.85           C  
ATOM   1369  CG  LYS H 176      26.134  23.875  21.013  1.00 38.68           C  
ATOM   1370  CD  LYS H 176      26.890  23.338  22.232  1.00 38.03           C  
ATOM   1371  CE  LYS H 176      27.124  21.825  22.206  1.00 47.13           C  
ATOM   1372  NZ  LYS H 176      25.882  21.121  22.593  1.00 50.29           N1+
ATOM   1373  C   LYS H 176      23.127  22.531  19.073  1.00 30.11           C  
ATOM   1374  O   LYS H 176      23.395  21.980  18.008  1.00 29.57           O  
ATOM   1375  N   PHE H 177      22.103  22.136  19.845  1.00 27.56           N  
ATOM   1376  CA  PHE H 177      21.239  21.034  19.523  1.00 26.77           C  
ATOM   1377  CB  PHE H 177      20.560  20.430  20.760  1.00 25.71           C  
ATOM   1378  CG  PHE H 177      21.693  19.828  21.520  1.00 26.59           C  
ATOM   1379  CD1 PHE H 177      22.213  18.614  21.142  1.00 26.13           C  
ATOM   1380  CD2 PHE H 177      22.264  20.486  22.581  1.00 25.43           C  
ATOM   1381  CE1 PHE H 177      23.267  18.053  21.825  1.00 27.29           C  
ATOM   1382  CE2 PHE H 177      23.318  19.929  23.268  1.00 25.48           C  
ATOM   1383  CZ  PHE H 177      23.822  18.708  22.895  1.00 27.01           C  
ATOM   1384  C   PHE H 177      20.223  21.342  18.468  1.00 28.85           C  
ATOM   1385  O   PHE H 177      19.748  20.425  17.801  1.00 28.35           O  
ATOM   1386  N   LYS H 178      19.830  22.622  18.321  1.00 29.33           N  
ATOM   1387  CA  LYS H 178      18.785  23.015  17.414  1.00 31.02           C  
ATOM   1388  CB  LYS H 178      18.740  24.541  17.198  1.00 32.30           C  
ATOM   1389  CG  LYS H 178      17.641  25.027  16.252  1.00 31.74           C  
ATOM   1390  CD  LYS H 178      17.591  26.552  16.113  1.00 37.27           C  
ATOM   1391  CE  LYS H 178      17.360  27.287  17.435  1.00 42.53           C  
ATOM   1392  NZ  LYS H 178      17.335  28.749  17.208  1.00 42.07           N1+
ATOM   1393  C   LYS H 178      18.979  22.392  16.062  1.00 32.43           C  
ATOM   1394  O   LYS H 178      20.042  22.492  15.451  1.00 32.80           O  
ATOM   1395  N   GLY H 179      17.917  21.704  15.587  1.00 31.53           N  
ATOM   1396  CA  GLY H 179      17.850  21.119  14.277  1.00 32.21           C  
ATOM   1397  C   GLY H 179      18.253  19.681  14.344  1.00 32.34           C  
ATOM   1398  O   GLY H 179      17.787  18.859  13.555  1.00 33.64           O  
ATOM   1399  N   GLN H 180      19.186  19.360  15.256  1.00 30.28           N  
ATOM   1400  CA  GLN H 180      19.670  18.028  15.441  1.00 29.87           C  
ATOM   1401  CB  GLN H 180      20.996  17.999  16.209  1.00 30.46           C  
ATOM   1402  CG  GLN H 180      22.051  18.843  15.498  1.00 32.07           C  
ATOM   1403  CD  GLN H 180      21.919  18.545  14.012  1.00 37.91           C  
ATOM   1404  OE1 GLN H 180      21.990  17.394  13.587  1.00 38.02           O  
ATOM   1405  NE2 GLN H 180      21.696  19.615  13.201  1.00 39.62           N  
ATOM   1406  C   GLN H 180      18.674  17.210  16.184  1.00 30.01           C  
ATOM   1407  O   GLN H 180      18.505  16.021  15.913  1.00 29.70           O  
ATOM   1408  N   VAL H 181      17.978  17.819  17.159  0.90 27.90           N  
ATOM   1409  CA  VAL H 181      17.152  16.967  17.945  0.90 27.23           C  
ATOM   1410  CB  VAL H 181      17.720  16.745  19.319  0.90 28.27           C  
ATOM   1411  CG1 VAL H 181      17.414  17.974  20.189  0.83 22.93           C  
ATOM   1412  CG2 VAL H 181      17.218  15.399  19.863  0.83 23.72           C  
ATOM   1413  C   VAL H 181      15.770  17.529  18.055  0.90 27.44           C  
ATOM   1414  O   VAL H 181      15.543  18.723  17.859  0.90 27.34           O  
ATOM   1415  N   THR H 182      14.793  16.640  18.324  1.00 25.02           N  
ATOM   1416  CA  THR H 182      13.430  17.038  18.498  1.00 25.25           C  
ATOM   1417  CB  THR H 182      12.515  16.483  17.449  1.00 26.34           C  
ATOM   1418  OG1 THR H 182      12.938  16.915  16.164  1.00 27.56           O  
ATOM   1419  CG2 THR H 182      11.080  16.963  17.729  1.00 25.08           C  
ATOM   1420  C   THR H 182      12.996  16.492  19.819  1.00 25.82           C  
ATOM   1421  O   THR H 182      13.168  15.306  20.102  1.00 26.04           O  
ATOM   1422  N   ILE H 183      12.414  17.362  20.664  1.00 24.27           N  
ATOM   1423  CA  ILE H 183      11.967  16.973  21.970  1.00 23.75           C  
ATOM   1424  CB  ILE H 183      12.264  17.997  23.034  1.00 24.02           C  
ATOM   1425  CG1 ILE H 183      13.758  18.350  23.125  1.00 20.67           C  
ATOM   1426  CG2 ILE H 183      11.709  17.443  24.356  1.00 19.41           C  
ATOM   1427  CD1 ILE H 183      14.627  17.215  23.638  1.00 24.78           C  
ATOM   1428  C   ILE H 183      10.476  16.955  21.882  1.00 26.22           C  
ATOM   1429  O   ILE H 183       9.881  17.885  21.339  1.00 26.37           O  
ATOM   1430  N   SER H 184       9.833  15.887  22.391  1.00 25.25           N  
ATOM   1431  CA  SER H 184       8.400  15.821  22.340  1.00 26.08           C  
ATOM   1432  CB  SER H 184       7.879  15.037  21.124  1.00 26.67           C  
ATOM   1433  OG  SER H 184       8.357  13.702  21.173  1.00 21.98           O  
ATOM   1434  C   SER H 184       7.924  15.127  23.576  1.00 27.17           C  
ATOM   1435  O   SER H 184       8.723  14.621  24.362  1.00 26.15           O  
ATOM   1436  N   ALA H 185       6.594  15.120  23.802  1.00 28.32           N  
ATOM   1437  CA  ALA H 185       6.072  14.467  24.968  1.00 29.50           C  
ATOM   1438  CB  ALA H 185       5.967  15.388  26.197  1.00 29.47           C  
ATOM   1439  C   ALA H 185       4.687  13.969  24.674  1.00 32.56           C  
ATOM   1440  O   ALA H 185       3.970  14.530  23.845  1.00 33.60           O  
ATOM   1441  N   ASP H 186       4.305  12.865  25.354  1.00 32.88           N  
ATOM   1442  CA  ASP H 186       3.000  12.271  25.277  1.00 33.95           C  
ATOM   1443  CB  ASP H 186       3.058  10.789  24.852  1.00 34.95           C  
ATOM   1444  CG  ASP H 186       1.653  10.227  24.689  1.00 36.75           C  
ATOM   1445  OD1 ASP H 186       0.689  10.871  25.179  1.00 39.30           O  
ATOM   1446  OD2 ASP H 186       1.530   9.135  24.073  1.00 40.50           O1-
ATOM   1447  C   ASP H 186       2.466  12.336  26.677  1.00 34.56           C  
ATOM   1448  O   ASP H 186       2.855  11.557  27.541  1.00 34.10           O  
ATOM   1449  N   LYS H 187       1.553  13.284  26.940  1.00 34.25           N  
ATOM   1450  CA  LYS H 187       1.030  13.522  28.259  1.00 36.17           C  
ATOM   1451  CB  LYS H 187       0.057  14.711  28.257  1.00 38.15           C  
ATOM   1452  CG  LYS H 187       0.697  15.979  27.694  1.00 31.59           C  
ATOM   1453  CD  LYS H 187      -0.308  17.035  27.234  1.00 47.58           C  
ATOM   1454  CE  LYS H 187       0.325  18.094  26.329  1.00 36.00           C  
ATOM   1455  NZ  LYS H 187      -0.726  18.962  25.751  1.00 43.44           N1+
ATOM   1456  C   LYS H 187       0.278  12.317  28.731  1.00 37.64           C  
ATOM   1457  O   LYS H 187       0.342  11.952  29.904  1.00 37.80           O  
ATOM   1458  N   SER H 188      -0.463  11.663  27.820  1.00 37.32           N  
ATOM   1459  CA  SER H 188      -1.267  10.527  28.174  1.00 38.07           C  
ATOM   1460  CB  SER H 188      -1.929   9.904  26.934  1.00 38.90           C  
ATOM   1461  OG  SER H 188      -2.523   8.662  27.270  1.00 41.39           O  
ATOM   1462  C   SER H 188      -0.388   9.474  28.781  1.00 38.62           C  
ATOM   1463  O   SER H 188      -0.719   8.895  29.815  1.00 40.52           O  
ATOM   1464  N   ILE H 189       0.738   9.187  28.104  1.00 36.26           N  
ATOM   1465  CA  ILE H 189       1.739   8.217  28.458  1.00 35.38           C  
ATOM   1466  CB  ILE H 189       2.657   7.850  27.325  1.00 36.35           C  
ATOM   1467  CG1 ILE H 189       3.353   6.521  27.629  1.00 32.64           C  
ATOM   1468  CG2 ILE H 189       3.661   8.985  27.105  1.00 39.69           C  
ATOM   1469  CD1 ILE H 189       4.079   5.934  26.419  1.00 27.83           C  
ATOM   1470  C   ILE H 189       2.573   8.663  29.630  1.00 35.73           C  
ATOM   1471  O   ILE H 189       3.161   7.835  30.323  1.00 36.12           O  
ATOM   1472  N   SER H 190       2.698   9.987  29.858  1.00 33.39           N  
ATOM   1473  CA  SER H 190       3.578  10.493  30.878  1.00 32.20           C  
ATOM   1474  CB  SER H 190       3.357   9.850  32.261  1.00 32.77           C  
ATOM   1475  OG  SER H 190       2.091  10.225  32.783  1.00 43.50           O  
ATOM   1476  C   SER H 190       4.985  10.208  30.453  1.00 32.08           C  
ATOM   1477  O   SER H 190       5.852   9.899  31.270  1.00 31.43           O  
ATOM   1478  N   THR H 191       5.246  10.315  29.134  1.00 30.17           N  
ATOM   1479  CA  THR H 191       6.564  10.048  28.641  1.00 28.43           C  
ATOM   1480  CB  THR H 191       6.617   8.820  27.781  1.00 30.29           C  
ATOM   1481  OG1 THR H 191       6.147   7.694  28.508  1.00 31.73           O  
ATOM   1482  CG2 THR H 191       8.069   8.587  27.334  1.00 28.96           C  
ATOM   1483  C   THR H 191       7.041  11.204  27.803  1.00 28.43           C  
ATOM   1484  O   THR H 191       6.266  11.869  27.114  1.00 28.54           O  
ATOM   1485  N   THR H 192       8.364  11.466  27.855  1.00 26.22           N  
ATOM   1486  CA  THR H 192       8.984  12.501  27.076  1.00 25.62           C  
ATOM   1487  CB  THR H 192       9.788  13.466  27.898  1.00 25.18           C  
ATOM   1488  OG1 THR H 192      10.860  12.791  28.539  1.00  0.00           O  
ATOM   1489  CG2 THR H 192       8.866  14.108  28.946  1.00  0.00           C  
ATOM   1490  C   THR H 192       9.932  11.808  26.146  1.00 26.13           C  
ATOM   1491  O   THR H 192      10.461  10.746  26.475  1.00 25.22           O  
ATOM   1492  N   TYR H 193      10.161  12.391  24.949  1.00 24.05           N  
ATOM   1493  CA  TYR H 193      10.993  11.733  23.983  1.00 25.01           C  
ATOM   1494  CB  TYR H 193      10.250  11.271  22.719  1.00 26.33           C  
ATOM   1495  CG  TYR H 193       9.181  10.306  23.099  1.00 28.78           C  
ATOM   1496  CD1 TYR H 193       9.452   8.963  23.210  1.00 29.82           C  
ATOM   1497  CD2 TYR H 193       7.904  10.748  23.347  1.00 31.09           C  
ATOM   1498  CE1 TYR H 193       8.463   8.074  23.560  1.00 31.52           C  
ATOM   1499  CE2 TYR H 193       6.911   9.866  23.698  1.00 32.51           C  
ATOM   1500  CZ  TYR H 193       7.190   8.526  23.804  1.00 33.60           C  
ATOM   1501  OH  TYR H 193       6.173   7.616  24.162  1.00 38.76           O  
ATOM   1502  C   TYR H 193      12.030  12.681  23.480  1.00 26.27           C  
ATOM   1503  O   TYR H 193      11.877  13.902  23.532  1.00 26.61           O  
ATOM   1504  N   LEU H 194      13.142  12.097  23.000  1.00 24.69           N  
ATOM   1505  CA  LEU H 194      14.214  12.829  22.402  1.00 24.32           C  
ATOM   1506  CB  LEU H 194      15.445  12.839  23.327  1.00 23.80           C  
ATOM   1507  CG  LEU H 194      16.685  13.585  22.811  1.00 25.84           C  
ATOM   1508  CD1 LEU H 194      16.420  15.088  22.679  1.00 22.45           C  
ATOM   1509  CD2 LEU H 194      17.903  13.289  23.700  1.00 20.14           C  
ATOM   1510  C   LEU H 194      14.560  12.070  21.161  1.00 25.92           C  
ATOM   1511  O   LEU H 194      14.805  10.865  21.222  1.00 25.99           O  
ATOM   1512  N   GLN H 195      14.544  12.723  19.984  1.00 25.47           N  
ATOM   1513  CA  GLN H 195      14.965  11.980  18.832  1.00 26.95           C  
ATOM   1514  CB  GLN H 195      13.868  11.577  17.828  1.00 29.24           C  
ATOM   1515  CG  GLN H 195      13.163  12.701  17.080  1.00 37.80           C  
ATOM   1516  CD  GLN H 195      12.194  12.015  16.126  1.00 44.25           C  
ATOM   1517  OE1 GLN H 195      11.380  12.662  15.469  1.00 44.42           O  
ATOM   1518  NE2 GLN H 195      12.292  10.661  16.036  1.00 39.39           N  
ATOM   1519  C   GLN H 195      16.037  12.756  18.140  1.00 26.68           C  
ATOM   1520  O   GLN H 195      15.912  13.959  17.928  1.00 26.89           O  
ATOM   1521  N   TRP H 196      17.143  12.074  17.788  1.00 25.38           N  
ATOM   1522  CA  TRP H 196      18.232  12.744  17.135  1.00 25.19           C  
ATOM   1523  CB  TRP H 196      19.629  12.254  17.499  1.00 24.26           C  
ATOM   1524  CG  TRP H 196      20.032  12.502  18.906  1.00 23.81           C  
ATOM   1525  CD2 TRP H 196      19.577  11.676  19.976  1.00 23.04           C  
ATOM   1526  CD1 TRP H 196      20.834  13.459  19.449  1.00 25.51           C  
ATOM   1527  NE1 TRP H 196      20.918  13.267  20.804  1.00 22.84           N  
ATOM   1528  CE2 TRP H 196      20.145  12.175  21.139  1.00 22.29           C  
ATOM   1529  CE3 TRP H 196      18.750  10.592  19.981  1.00 20.44           C  
ATOM   1530  CZ2 TRP H 196      19.890  11.587  22.343  1.00 21.19           C  
ATOM   1531  CZ3 TRP H 196      18.497  10.000  21.194  1.00 20.11           C  
ATOM   1532  CH2 TRP H 196      19.060  10.489  22.355  1.00 19.84           C  
ATOM   1533  C   TRP H 196      18.183  12.316  15.716  1.00 26.82           C  
ATOM   1534  O   TRP H 196      17.980  11.134  15.433  1.00 27.76           O  
ATOM   1535  N   SER H 197      18.429  13.260  14.791  1.00 27.23           N  
ATOM   1536  CA  SER H 197      18.378  12.891  13.415  1.00 28.50           C  
ATOM   1537  CB  SER H 197      17.421  13.759  12.578  1.00 30.82           C  
ATOM   1538  OG  SER H 197      17.902  15.094  12.519  1.00 35.09           O  
ATOM   1539  C   SER H 197      19.740  13.035  12.829  1.00 29.06           C  
ATOM   1540  O   SER H 197      20.592  13.753  13.352  1.00 28.26           O  
ATOM   1541  N   SER H 198      19.965  12.322  11.710  1.00 29.58           N  
ATOM   1542  CA  SER H 198      21.212  12.365  11.006  1.00 30.63           C  
ATOM   1543  CB  SER H 198      21.453  13.700  10.279  1.00 31.01           C  
ATOM   1544  OG  SER H 198      22.698  13.669   9.596  1.00 33.93           O  
ATOM   1545  C   SER H 198      22.327  12.147  11.975  1.00 30.53           C  
ATOM   1546  O   SER H 198      23.210  12.992  12.108  1.00 31.08           O  
ATOM   1547  N   LEU H 199      22.310  10.993  12.669  1.00 28.92           N  
ATOM   1548  CA  LEU H 199      23.288  10.694  13.677  1.00 28.89           C  
ATOM   1549  CB  LEU H 199      23.006   9.375  14.433  1.00 28.82           C  
ATOM   1550  CG  LEU H 199      21.770   9.385  15.363  1.00 28.67           C  
ATOM   1551  CD1 LEU H 199      21.515   7.987  15.947  1.00 28.33           C  
ATOM   1552  CD2 LEU H 199      21.899  10.438  16.478  1.00 28.23           C  
ATOM   1553  C   LEU H 199      24.645  10.558  13.052  1.00 30.60           C  
ATOM   1554  O   LEU H 199      24.790  10.137  11.904  1.00 30.96           O  
ATOM   1555  N   LYS H 200      25.682  10.959  13.819  1.00 29.78           N  
ATOM   1556  CA  LYS H 200      27.053  10.858  13.408  1.00 32.20           C  
ATOM   1557  CB  LYS H 200      27.756  12.212  13.231  1.00 33.39           C  
ATOM   1558  CG  LYS H 200      27.192  13.068  12.097  1.00 38.00           C  
ATOM   1559  CD  LYS H 200      27.764  14.485  12.082  1.00 41.35           C  
ATOM   1560  CE  LYS H 200      27.200  15.394  13.175  1.00 42.49           C  
ATOM   1561  NZ  LYS H 200      25.823  15.806  12.825  1.00 49.71           N1+
ATOM   1562  C   LYS H 200      27.775  10.154  14.513  1.00 31.46           C  
ATOM   1563  O   LYS H 200      27.229   9.935  15.591  1.00 29.44           O  
ATOM   1564  N   ALA H 201      29.049   9.797  14.276  1.00 31.72           N  
ATOM   1565  CA  ALA H 201      29.813   9.079  15.252  1.00 32.10           C  
ATOM   1566  CB  ALA H 201      31.252   8.800  14.792  1.00 32.93           C  
ATOM   1567  C   ALA H 201      29.891   9.915  16.492  1.00 32.35           C  
ATOM   1568  O   ALA H 201      29.828   9.393  17.604  1.00 32.01           O  
ATOM   1569  N   SER H 202      30.001  11.244  16.321  1.00 31.68           N  
ATOM   1570  CA  SER H 202      30.182  12.186  17.391  1.00 30.93           C  
ATOM   1571  CB  SER H 202      30.247  13.632  16.874  1.00 32.90           C  
ATOM   1572  OG  SER H 202      31.276  13.757  15.906  1.00 27.31           O  
ATOM   1573  C   SER H 202      29.018  12.129  18.339  1.00 30.92           C  
ATOM   1574  O   SER H 202      29.142  12.540  19.491  1.00 30.79           O  
ATOM   1575  N   ASP H 203      27.852  11.649  17.872  1.00 28.43           N  
ATOM   1576  CA  ASP H 203      26.648  11.558  18.658  1.00 26.76           C  
ATOM   1577  CB  ASP H 203      25.372  11.318  17.831  1.00 26.72           C  
ATOM   1578  CG  ASP H 203      24.961  12.651  17.218  1.00 29.18           C  
ATOM   1579  OD1 ASP H 203      25.315  13.707  17.807  1.00 29.31           O  
ATOM   1580  OD2 ASP H 203      24.281  12.631  16.159  1.00 29.63           O1-
ATOM   1581  C   ASP H 203      26.728  10.497  19.714  1.00 25.89           C  
ATOM   1582  O   ASP H 203      25.895  10.483  20.617  1.00 23.98           O  
ATOM   1583  N   THR H 204      27.665   9.535  19.604  1.00 24.47           N  
ATOM   1584  CA  THR H 204      27.729   8.490  20.591  1.00 23.70           C  
ATOM   1585  CB  THR H 204      28.899   7.569  20.409  1.00 24.23           C  
ATOM   1586  OG1 THR H 204      28.844   6.955  19.129  1.00 24.73           O  
ATOM   1587  CG2 THR H 204      28.868   6.499  21.512  1.00 22.04           C  
ATOM   1588  C   THR H 204      27.859   9.116  21.945  1.00 24.09           C  
ATOM   1589  O   THR H 204      28.768   9.907  22.193  1.00 24.98           O  
ATOM   1590  N   ALA H 205      26.919   8.784  22.859  1.00 21.07           N  
ATOM   1591  CA  ALA H 205      26.976   9.346  24.179  1.00 20.69           C  
ATOM   1592  CB  ALA H 205      26.805  10.875  24.195  1.00 19.88           C  
ATOM   1593  C   ALA H 205      25.860   8.777  25.000  1.00 21.07           C  
ATOM   1594  O   ALA H 205      25.002   8.049  24.503  1.00 21.14           O  
ATOM   1595  N   MET H 206      25.892   9.081  26.313  1.00 19.75           N  
ATOM   1596  CA  MET H 206      24.852   8.698  27.220  1.00 19.61           C  
ATOM   1597  CB  MET H 206      25.364   8.450  28.653  1.00 20.53           C  
ATOM   1598  CG  MET H 206      24.305   7.913  29.618  1.00 22.59           C  
ATOM   1599  SD  MET H 206      23.844   6.179  29.339  1.00 25.97           S  
ATOM   1600  CE  MET H 206      25.445   5.512  29.879  1.00 25.07           C  
ATOM   1601  C   MET H 206      23.921   9.867  27.270  1.00 21.28           C  
ATOM   1602  O   MET H 206      24.357  11.009  27.403  1.00 21.48           O  
ATOM   1603  N   TYR H 207      22.602   9.619  27.154  1.00 20.39           N  
ATOM   1604  CA  TYR H 207      21.665  10.703  27.183  1.00 19.39           C  
ATOM   1605  CB  TYR H 207      20.738  10.755  25.960  1.00 19.21           C  
ATOM   1606  CG  TYR H 207      21.586  11.082  24.779  1.00 19.80           C  
ATOM   1607  CD1 TYR H 207      22.176  10.086  24.035  1.00 20.42           C  
ATOM   1608  CD2 TYR H 207      21.810  12.391  24.425  1.00 18.65           C  
ATOM   1609  CE1 TYR H 207      22.957  10.388  22.943  1.00 19.19           C  
ATOM   1610  CE2 TYR H 207      22.590  12.698  23.334  1.00 19.05           C  
ATOM   1611  CZ  TYR H 207      23.164  11.697  22.590  1.00 20.05           C  
ATOM   1612  OH  TYR H 207      23.962  12.012  21.471  1.00 18.97           O  
ATOM   1613  C   TYR H 207      20.817  10.532  28.404  1.00 20.76           C  
ATOM   1614  O   TYR H 207      20.313   9.442  28.673  1.00 20.74           O  
ATOM   1615  N   TYR H 208      20.653  11.627  29.182  1.00 19.71           N  
ATOM   1616  CA  TYR H 208      19.898  11.568  30.401  1.00 19.34           C  
ATOM   1617  CB  TYR H 208      20.620  12.075  31.668  1.00 19.33           C  
ATOM   1618  CG  TYR H 208      21.812  11.249  32.008  1.00 19.17           C  
ATOM   1619  CD1 TYR H 208      21.669  10.032  32.629  1.00 19.22           C  
ATOM   1620  CD2 TYR H 208      23.077  11.690  31.709  1.00 19.53           C  
ATOM   1621  CE1 TYR H 208      22.767   9.269  32.950  1.00 20.03           C  
ATOM   1622  CE2 TYR H 208      24.181  10.931  32.029  1.00 20.16           C  
ATOM   1623  CZ  TYR H 208      24.027   9.718  32.651  1.00 22.02           C  
ATOM   1624  OH  TYR H 208      25.152   8.932  32.980  1.00 24.31           O  
ATOM   1625  C   TYR H 208      18.739  12.499  30.296  1.00 22.25           C  
ATOM   1626  O   TYR H 208      18.810  13.536  29.638  1.00 22.44           O  
ATOM   1627  N   CYS H 209      17.620  12.110  30.937  0.86 22.61           N  
ATOM   1628  CA  CYS H 209      16.487  12.973  31.080  0.86 23.74           C  
ATOM   1629  CB  CYS H 209      15.128  12.318  30.719  0.86 25.09           C  
ATOM   1630  SG  CYS H 209      14.734  10.835  31.698  0.86 29.92           S  
ATOM   1631  C   CYS H 209      16.476  13.339  32.535  0.86 23.98           C  
ATOM   1632  O   CYS H 209      16.977  12.585  33.369  0.86 22.69           O  
ATOM   1633  N   ALA H 210      15.958  14.533  32.886  1.00 22.37           N  
ATOM   1634  CA  ALA H 210      15.936  14.912  34.271  1.00 22.19           C  
ATOM   1635  CB  ALA H 210      17.196  15.675  34.720  1.00 21.53           C  
ATOM   1636  C   ALA H 210      14.769  15.823  34.471  1.00 23.61           C  
ATOM   1637  O   ALA H 210      14.363  16.541  33.558  1.00 22.74           O  
ATOM   1638  N   ARG H 211      14.213  15.822  35.699  1.00 22.34           N  
ATOM   1639  CA  ARG H 211      13.054  16.612  35.990  1.00 22.72           C  
ATOM   1640  CB  ARG H 211      12.123  15.969  37.034  1.00 23.57           C  
ATOM   1641  CG  ARG H 211      10.800  16.714  37.225  1.00 25.59           C  
ATOM   1642  CD  ARG H 211       9.871  16.075  38.260  1.00 30.26           C  
ATOM   1643  NE  ARG H 211      10.283  16.564  39.606  1.00 33.47           N  
ATOM   1644  CZ  ARG H 211       9.517  16.286  40.703  1.00 38.47           C  
ATOM   1645  NH1 ARG H 211       8.376  15.552  40.578  1.00 33.38           N1+
ATOM   1646  NH2 ARG H 211       9.890  16.739  41.933  1.00 31.25           N  
ATOM   1647  C   ARG H 211      13.500  17.923  36.525  1.00 24.36           C  
ATOM   1648  O   ARG H 211      14.410  18.012  37.349  1.00 24.16           O  
ATOM   1649  N   SER H 212      12.851  18.994  36.048  1.00 23.10           N  
ATOM   1650  CA  SER H 212      13.238  20.280  36.506  1.00 23.96           C  
ATOM   1651  CB  SER H 212      13.937  21.129  35.434  1.00 23.77           C  
ATOM   1652  OG  SER H 212      14.281  22.394  35.974  1.00 26.86           O  
ATOM   1653  C   SER H 212      12.027  21.014  36.917  1.00 25.24           C  
ATOM   1654  O   SER H 212      10.970  20.975  36.278  1.00 25.17           O  
ATOM   1655  N   HIS H 213      12.229  21.226  38.289  1.00 48.56           N  
ATOM   1656  CA  HIS H 213      11.571  21.609  39.556  1.00 54.45           C  
ATOM   1657  ND1 HIS H 213      11.043  20.781  42.711  1.00  0.00           N  
ATOM   1658  CG  HIS H 213      11.818  21.734  42.089  1.00 92.88           C  
ATOM   1659  CB  HIS H 213      12.513  21.525  40.775  1.00 63.46           C  
ATOM   1660  NE2 HIS H 213      11.013  22.576  44.023  1.00  0.00           N  
ATOM   1661  CD2 HIS H 213      11.789  22.825  42.905  1.00  0.00           C  
ATOM   1662  CE1 HIS H 213      10.586  21.337  43.863  1.00  0.00           C  
ATOM   1663  C   HIS H 213      10.953  22.951  39.545  1.00 64.40           C  
ATOM   1664  O   HIS H 213      11.333  23.818  38.763  1.00 71.46           O  
ATOM   1665  N   LEU H 214       9.937  23.120  40.430  1.00 61.56           N  
ATOM   1666  CA  LEU H 214       9.199  24.346  40.500  1.00 57.03           C  
ATOM   1667  CB  LEU H 214       7.701  24.183  40.194  1.00 45.21           C  
ATOM   1668  CG  LEU H 214       7.428  23.908  38.703  1.00  0.00           C  
ATOM   1669  CD1 LEU H 214       7.793  25.130  37.841  1.00  0.00           C  
ATOM   1670  CD2 LEU H 214       8.124  22.617  38.233  1.00  0.00           C  
ATOM   1671  C   LEU H 214       9.352  25.052  41.818  1.00 72.84           C  
ATOM   1672  O   LEU H 214       9.107  24.520  42.902  1.00 79.64           O  
ATOM   1673  N   LEU H 215       9.806  26.308  41.671  1.00 69.65           N  
ATOM   1674  CA  LEU H 215      10.069  27.397  42.558  1.00 54.23           C  
ATOM   1675  CB  LEU H 215      11.003  27.019  43.722  1.00 64.55           C  
ATOM   1676  CG  LEU H 215      11.291  28.186  44.686  1.00 62.81           C  
ATOM   1677  CD1 LEU H 215      10.015  28.629  45.423  1.00 53.50           C  
ATOM   1678  CD2 LEU H 215      12.445  27.845  45.643  1.00  0.00           C  
ATOM   1679  C   LEU H 215      10.851  28.209  41.567  1.00 53.59           C  
ATOM   1680  O   LEU H 215      11.512  29.197  41.901  1.00 60.41           O  
ATOM   1681  N   ARG H 216      10.646  27.780  40.283  1.00 50.77           N  
ATOM   1682  CA  ARG H 216      11.265  28.128  39.017  1.00 44.75           C  
ATOM   1683  CB  ARG H 216      11.056  29.598  38.607  1.00 45.43           C  
ATOM   1684  CG  ARG H 216       9.599  29.923  38.268  1.00 55.79           C  
ATOM   1685  CD  ARG H 216       9.292  29.967  36.768  1.00 59.63           C  
ATOM   1686  NE  ARG H 216      10.287  29.111  36.062  1.00 60.24           N  
ATOM   1687  CZ  ARG H 216      11.335  29.701  35.419  1.00 69.64           C  
ATOM   1688  NH1 ARG H 216      11.423  31.065  35.381  1.00 58.53           N1+
ATOM   1689  NH2 ARG H 216      12.284  28.938  34.803  1.00 59.65           N  
ATOM   1690  C   ARG H 216      12.729  27.842  39.051  1.00 48.27           C  
ATOM   1691  O   ARG H 216      13.547  28.742  38.872  1.00 54.41           O  
ATOM   1692  N   ALA H 217      13.096  26.563  39.284  1.00 54.95           N  
ATOM   1693  CA  ALA H 217      14.489  26.226  39.320  1.00 53.07           C  
ATOM   1694  CB  ALA H 217      14.901  25.536  40.627  1.00 43.61           C  
ATOM   1695  C   ALA H 217      14.846  25.294  38.195  1.00 51.10           C  
ATOM   1696  O   ALA H 217      14.183  24.287  37.948  1.00 56.53           O  
ATOM   1697  N   SER H 218      15.919  25.662  37.469  1.00 42.98           N  
ATOM   1698  CA  SER H 218      16.526  24.951  36.382  1.00 37.83           C  
ATOM   1699  CB  SER H 218      17.232  25.908  35.427  1.00 38.21           C  
ATOM   1700  OG  SER H 218      16.282  26.886  35.033  1.00  0.00           O  
ATOM   1701  C   SER H 218      17.512  23.988  36.958  1.00 45.98           C  
ATOM   1702  O   SER H 218      18.529  23.683  36.336  1.00 40.52           O  
ATOM   1703  N   TRP H 219      17.304  23.580  38.222  1.00 43.32           N  
ATOM   1704  CA  TRP H 219      18.148  22.555  38.753  1.00 34.95           C  
ATOM   1705  CB  TRP H 219      18.674  22.773  40.188  1.00 39.23           C  
ATOM   1706  CG  TRP H 219      17.718  23.330  41.213  1.00 38.93           C  
ATOM   1707  CD2 TRP H 219      16.745  22.580  41.954  1.00 42.50           C  
ATOM   1708  CD1 TRP H 219      17.615  24.620  41.642  1.00 39.01           C  
ATOM   1709  NE1 TRP H 219      16.658  24.717  42.622  1.00 42.81           N  
ATOM   1710  CE2 TRP H 219      16.108  23.470  42.819  1.00 44.75           C  
ATOM   1711  CE3 TRP H 219      16.412  21.259  41.921  1.00 36.56           C  
ATOM   1712  CZ2 TRP H 219      15.126  23.049  43.671  1.00 48.52           C  
ATOM   1713  CZ3 TRP H 219      15.419  20.842  42.777  1.00 44.80           C  
ATOM   1714  CH2 TRP H 219      14.788  21.716  43.636  1.00 39.71           C  
ATOM   1715  C   TRP H 219      17.416  21.264  38.627  1.00 44.48           C  
ATOM   1716  O   TRP H 219      16.185  21.227  38.587  1.00 51.47           O  
ATOM   1717  N   PHE H 220      18.177  20.158  38.533  1.00 33.69           N  
ATOM   1718  CA  PHE H 220      17.559  18.908  38.204  1.00 46.65           C  
ATOM   1719  CB  PHE H 220      18.454  18.068  37.291  1.00 41.03           C  
ATOM   1720  CG  PHE H 220      18.972  18.970  36.231  1.00 41.37           C  
ATOM   1721  CD1 PHE H 220      18.222  19.269  35.125  1.00 37.48           C  
ATOM   1722  CD2 PHE H 220      20.230  19.515  36.353  1.00 32.84           C  
ATOM   1723  CE1 PHE H 220      18.737  20.107  34.168  1.00 43.26           C  
ATOM   1724  CE2 PHE H 220      20.736  20.354  35.388  1.00 39.08           C  
ATOM   1725  CZ  PHE H 220      19.986  20.654  34.283  1.00 40.16           C  
ATOM   1726  C   PHE H 220      17.440  18.099  39.445  1.00 41.70           C  
ATOM   1727  O   PHE H 220      18.424  17.539  39.912  1.00 43.55           O  
ATOM   1728  N   ALA H 221      16.227  17.996  40.009  1.00 38.49           N  
ATOM   1729  CA  ALA H 221      16.031  17.247  41.211  1.00 38.31           C  
ATOM   1730  CB  ALA H 221      14.632  17.457  41.814  1.00 45.36           C  
ATOM   1731  C   ALA H 221      16.205  15.773  40.985  1.00 43.67           C  
ATOM   1732  O   ALA H 221      16.805  15.082  41.804  1.00 51.91           O  
ATOM   1733  N   TYR H 222      15.684  15.257  39.858  1.00 24.83           N  
ATOM   1734  CA  TYR H 222      15.582  13.834  39.654  1.00 24.75           C  
ATOM   1735  CB  TYR H 222      14.134  13.322  39.770  1.00 25.84           C  
ATOM   1736  CG  TYR H 222      13.672  13.693  41.142  1.00 33.08           C  
ATOM   1737  CD1 TYR H 222      13.070  14.910  41.363  1.00 29.94           C  
ATOM   1738  CD2 TYR H 222      13.859  12.848  42.211  1.00 37.13           C  
ATOM   1739  CE1 TYR H 222      12.645  15.267  42.621  1.00 40.33           C  
ATOM   1740  CE2 TYR H 222      13.437  13.201  43.474  1.00 39.60           C  
ATOM   1741  CZ  TYR H 222      12.827  14.414  43.679  1.00 42.84           C  
ATOM   1742  OH  TYR H 222      12.389  14.786  44.967  1.00 42.90           O  
ATOM   1743  C   TYR H 222      16.090  13.511  38.285  1.00 25.79           C  
ATOM   1744  O   TYR H 222      15.842  14.247  37.331  1.00 25.63           O  
ATOM   1745  N   TRP H 223      16.821  12.382  38.157  1.00 24.10           N  
ATOM   1746  CA  TRP H 223      17.417  12.045  36.894  1.00 23.62           C  
ATOM   1747  CB  TRP H 223      18.957  12.076  36.940  1.00 23.09           C  
ATOM   1748  CG  TRP H 223      19.566  13.442  37.167  1.00 22.12           C  
ATOM   1749  CD2 TRP H 223      20.348  14.161  36.198  1.00 20.14           C  
ATOM   1750  CD1 TRP H 223      19.539  14.216  38.291  1.00 22.59           C  
ATOM   1751  NE1 TRP H 223      20.250  15.374  38.082  1.00 21.83           N  
ATOM   1752  CE2 TRP H 223      20.755  15.351  36.799  1.00 21.66           C  
ATOM   1753  CE3 TRP H 223      20.703  13.848  34.915  1.00 20.85           C  
ATOM   1754  CZ2 TRP H 223      21.526  16.253  36.124  1.00 20.91           C  
ATOM   1755  CZ3 TRP H 223      21.476  14.762  34.234  1.00 21.81           C  
ATOM   1756  CH2 TRP H 223      21.878  15.941  34.829  1.00 22.26           C  
ATOM   1757  C   TRP H 223      17.047  10.642  36.514  1.00 25.05           C  
ATOM   1758  O   TRP H 223      16.735   9.804  37.361  1.00 25.39           O  
ATOM   1759  N   GLY H 224      17.060  10.366  35.192  1.00 23.40           N  
ATOM   1760  CA  GLY H 224      16.818   9.048  34.685  1.00 22.82           C  
ATOM   1761  C   GLY H 224      18.126   8.323  34.766  1.00 23.02           C  
ATOM   1762  O   GLY H 224      19.149   8.915  35.101  1.00 21.83           O  
ATOM   1763  N   GLN H 225      18.118   7.008  34.471  1.00 21.34           N  
ATOM   1764  CA  GLN H 225      19.288   6.171  34.524  1.00 21.19           C  
ATOM   1765  CB  GLN H 225      19.006   4.657  34.466  1.00 21.19           C  
ATOM   1766  CG  GLN H 225      18.469   4.139  33.130  1.00 22.49           C  
ATOM   1767  CD  GLN H 225      16.964   4.328  33.084  1.00 31.65           C  
ATOM   1768  OE1 GLN H 225      16.401   5.141  33.815  1.00 27.23           O  
ATOM   1769  NE2 GLN H 225      16.291   3.553  32.193  1.00 26.72           N  
ATOM   1770  C   GLN H 225      20.229   6.493  33.400  1.00 22.86           C  
ATOM   1771  O   GLN H 225      21.432   6.260  33.509  1.00 22.44           O  
ATOM   1772  N   GLY H 226      19.703   6.974  32.258  1.00 21.67           N  
ATOM   1773  CA  GLY H 226      20.545   7.285  31.135  1.00 21.69           C  
ATOM   1774  C   GLY H 226      20.386   6.209  30.105  1.00 23.18           C  
ATOM   1775  O   GLY H 226      20.127   5.051  30.429  1.00 24.23           O  
ATOM   1776  N   THR H 227      20.524   6.594  28.819  1.00 21.67           N  
ATOM   1777  CA  THR H 227      20.443   5.659  27.731  1.00 21.35           C  
ATOM   1778  CB  THR H 227      19.283   5.916  26.814  1.00 22.12           C  
ATOM   1779  OG1 THR H 227      18.062   5.857  27.537  1.00 22.63           O  
ATOM   1780  CG2 THR H 227      19.294   4.862  25.691  1.00 20.23           C  
ATOM   1781  C   THR H 227      21.690   5.826  26.920  1.00 22.21           C  
ATOM   1782  O   THR H 227      22.035   6.936  26.516  1.00 20.57           O  
ATOM   1783  N   MET H 228      22.399   4.716  26.637  1.00 22.51           N  
ATOM   1784  CA  MET H 228      23.623   4.832  25.898  1.00 22.43           C  
ATOM   1785  CB  MET H 228      24.694   3.810  26.316  1.00 22.64           C  
ATOM   1786  CG  MET H 228      26.001   3.972  25.541  1.00 25.29           C  
ATOM   1787  SD  MET H 228      26.922   5.486  25.945  1.00 22.31           S  
ATOM   1788  CE  MET H 228      28.064   5.352  24.540  1.00 22.22           C  
ATOM   1789  C   MET H 228      23.332   4.613  24.448  1.00 23.12           C  
ATOM   1790  O   MET H 228      22.816   3.569  24.052  1.00 22.93           O  
ATOM   1791  N   VAL H 229      23.659   5.621  23.614  1.00 21.30           N  
ATOM   1792  CA  VAL H 229      23.446   5.501  22.204  1.00 22.13           C  
ATOM   1793  CB  VAL H 229      22.730   6.679  21.613  1.00 22.90           C  
ATOM   1794  CG1 VAL H 229      22.664   6.497  20.089  1.00 23.39           C  
ATOM   1795  CG2 VAL H 229      21.353   6.800  22.288  1.00 23.35           C  
ATOM   1796  C   VAL H 229      24.787   5.418  21.552  1.00 23.58           C  
ATOM   1797  O   VAL H 229      25.646   6.275  21.752  1.00 22.86           O  
ATOM   1798  N   THR H 230      24.997   4.359  20.745  1.00 23.15           N  
ATOM   1799  CA  THR H 230      26.251   4.199  20.073  1.00 23.92           C  
ATOM   1800  CB  THR H 230      26.902   2.869  20.316  1.00 25.08           C  
ATOM   1801  OG1 THR H 230      27.139   2.680  21.703  1.00 27.58           O  
ATOM   1802  CG2 THR H 230      28.229   2.821  19.541  1.00 22.43           C  
ATOM   1803  C   THR H 230      25.979   4.292  18.609  1.00 25.40           C  
ATOM   1804  O   THR H 230      25.092   3.619  18.085  1.00 26.94           O  
ATOM   1805  N   VAL H 231      26.739   5.148  17.904  1.00 24.16           N  
ATOM   1806  CA  VAL H 231      26.527   5.276  16.494  1.00 24.77           C  
ATOM   1807  CB  VAL H 231      26.452   6.702  16.039  1.00 24.91           C  
ATOM   1808  CG1 VAL H 231      26.298   6.721  14.511  1.00 25.01           C  
ATOM   1809  CG2 VAL H 231      25.305   7.396  16.794  1.00 23.78           C  
ATOM   1810  C   VAL H 231      27.693   4.654  15.804  1.00 26.91           C  
ATOM   1811  O   VAL H 231      28.828   5.107  15.951  1.00 27.50           O  
ATOM   1812  N   SER H 232      27.429   3.581  15.034  1.00 26.78           N  
ATOM   1813  CA  SER H 232      28.477   2.929  14.310  1.00 28.02           C  
ATOM   1814  CB  SER H 232      29.339   1.994  15.176  1.00 28.18           C  
ATOM   1815  OG  SER H 232      28.551   0.919  15.667  1.00 30.60           O  
ATOM   1816  C   SER H 232      27.840   2.095  13.248  1.00 30.39           C  
ATOM   1817  O   SER H 232      26.648   1.797  13.302  1.00 30.59           O  
ATOM   1818  N   SER H 233      28.638   1.711  12.236  0.90 31.20           N  
ATOM   1819  CA  SER H 233      28.135   0.893  11.176  0.90 32.45           C  
ATOM   1820  CB  SER H 233      28.727   1.261   9.806  0.90 33.71           C  
ATOM   1821  OG  SER H 233      30.138   1.121   9.841  0.90 39.27           O  
ATOM   1822  C   SER H 233      28.544  -0.544  11.483  0.90 34.01           C  
ATOM   1823  O   SER H 233      28.178  -1.039  12.583  0.90 34.72           O  
ATOM   1824  OXT SER H 233      29.222  -1.167  10.624  1.00  0.00           O1-
TER    1825      SER H 233 
CONECT  164  718
CONECT  718  164
CONECT 1040 1630
CONECT 1630 1040
END
