# Supplementary material for: Fully automated antibody structure prediction using BIOVIA tools: Validation study
Source: PLoS One. 2017 May 18;12(5):e0177923. doi: 10.1371/journal.pone.0177923 (PMC5436848; doi:10.1371/journal.pone.0177923)
Supplement: S1 Dataset — Predicted structures using the Top5 framework method, Chothia CDR definition with no canonical filtering and generating 50 models. These were used in the detailed discussion of outliers and for comparison against predictions using canonical filtering. (ZIP) [file pone.0177923.s003.zip › 4K23_LH_FV_FinalModel.pdb]

REMARK   Accelrys Discovery Studio PDB file
REMARK   Created:  2015-05-08T04:12:53Z
SSBOND   1 CYS L   23    CYS L   93                                     
SSBOND   2 CYS H  134    CYS H  208                                     
ATOM      1  N   ASP L   1      26.142  32.813  25.897  1.00 41.48           N1+
ATOM      2  CA  ASP L   1      25.629  32.073  27.069  1.00 40.86           C  
ATOM      3  CB  ASP L   1      25.503  30.576  26.750  1.00 42.34           C  
ATOM      4  CG  ASP L   1      24.416  30.429  25.701  1.00 44.17           C  
ATOM      5  OD1 ASP L   1      23.789  31.463  25.349  1.00 40.03           O  
ATOM      6  OD2 ASP L   1      24.198  29.277  25.240  1.00 39.89           O1-
ATOM      7  C   ASP L   1      26.566  32.232  28.214  1.00 39.26           C  
ATOM      8  O   ASP L   1      27.615  32.863  28.090  1.00 39.22           O  
ATOM      9  N   VAL L   2      26.192  31.673  29.377  1.00 36.49           N  
ATOM     10  CA  VAL L   2      27.022  31.789  30.536  1.00 34.42           C  
ATOM     11  CB  VAL L   2      26.263  31.699  31.828  1.00 33.50           C  
ATOM     12  CG1 VAL L   2      27.263  31.826  32.990  1.00 29.73           C  
ATOM     13  CG2 VAL L   2      25.154  32.767  31.827  1.00 30.84           C  
ATOM     14  C   VAL L   2      28.004  30.666  30.517  1.00 34.03           C  
ATOM     15  O   VAL L   2      27.646  29.517  30.256  1.00 34.00           O  
ATOM     16  N   VAL L   3      29.283  30.975  30.802  1.00 33.35           N  
ATOM     17  CA  VAL L   3      30.295  29.958  30.800  1.00 32.52           C  
ATOM     18  CB  VAL L   3      31.560  30.369  30.101  1.00 33.81           C  
ATOM     19  CG1 VAL L   3      32.610  29.262  30.291  1.00 33.07           C  
ATOM     20  CG2 VAL L   3      31.232  30.673  28.630  1.00 32.92           C  
ATOM     21  C   VAL L   3      30.662  29.683  32.222  1.00 31.58           C  
ATOM     22  O   VAL L   3      30.905  30.603  33.001  1.00 31.56           O  
ATOM     23  N   MET L   4      30.708  28.391  32.599  1.00 30.52           N  
ATOM     24  CA  MET L   4      31.037  28.056  33.952  1.00 29.40           C  
ATOM     25  CB  MET L   4      30.067  27.031  34.556  1.00 29.17           C  
ATOM     26  CG  MET L   4      28.623  27.536  34.577  1.00 27.70           C  
ATOM     27  SD  MET L   4      28.359  29.008  35.607  1.00 29.61           S  
ATOM     28  CE  MET L   4      28.463  28.093  37.171  1.00 29.69           C  
ATOM     29  C   MET L   4      32.399  27.448  33.928  1.00 29.96           C  
ATOM     30  O   MET L   4      32.633  26.459  33.237  1.00 30.48           O  
ATOM     31  N   THR L   5      33.347  28.035  34.684  1.00 30.51           N  
ATOM     32  CA  THR L   5      34.670  27.496  34.662  1.00 30.78           C  
ATOM     33  CB  THR L   5      35.711  28.514  34.282  1.00 31.71           C  
ATOM     34  OG1 THR L   5      36.932  27.862  33.979  1.00 32.30           O  
ATOM     35  CG2 THR L   5      35.902  29.531  35.418  1.00 32.44           C  
ATOM     36  C   THR L   5      34.967  26.925  36.016  1.00 30.51           C  
ATOM     37  O   THR L   5      34.858  27.597  37.041  1.00 30.94           O  
ATOM     38  N   GLN L   6      35.342  25.633  36.052  1.00 30.26           N  
ATOM     39  CA  GLN L   6      35.615  24.998  37.308  1.00 30.32           C  
ATOM     40  CB  GLN L   6      34.944  23.624  37.478  1.00 29.11           C  
ATOM     41  CG  GLN L   6      33.419  23.680  37.581  1.00 28.71           C  
ATOM     42  CD  GLN L   6      32.905  22.257  37.766  1.00 27.58           C  
ATOM     43  OE1 GLN L   6      31.785  21.935  37.378  1.00 26.81           O  
ATOM     44  NE2 GLN L   6      33.747  21.383  38.382  1.00 27.38           N  
ATOM     45  C   GLN L   6      37.085  24.759  37.412  1.00 31.30           C  
ATOM     46  O   GLN L   6      37.762  24.530  36.412  1.00 32.53           O  
ATOM     47  N   THR L   7      37.622  24.854  38.644  1.00 32.36           N  
ATOM     48  CA  THR L   7      39.009  24.554  38.864  1.00 33.69           C  
ATOM     49  CB  THR L   7      39.904  25.759  38.891  1.00 34.38           C  
ATOM     50  OG1 THR L   7      39.487  26.650  39.913  1.00 36.44           O  
ATOM     51  CG2 THR L   7      39.867  26.458  37.525  1.00 36.47           C  
ATOM     52  C   THR L   7      39.118  23.909  40.207  1.00 33.94           C  
ATOM     53  O   THR L   7      38.373  24.258  41.123  1.00 34.67           O  
ATOM     54  N   PRO L   8      40.017  22.976  40.375  1.00 33.87           N  
ATOM     55  CA  PRO L   8      40.870  22.493  39.320  1.00 33.86           C  
ATOM     56  CD  PRO L   8      40.587  22.735  41.690  1.00 33.26           C  
ATOM     57  CB  PRO L   8      42.129  21.962  40.005  1.00 33.28           C  
ATOM     58  CG  PRO L   8      41.688  21.692  41.453  1.00 33.72           C  
ATOM     59  C   PRO L   8      40.137  21.426  38.572  1.00 34.03           C  
ATOM     60  O   PRO L   8      39.080  20.996  39.030  1.00 34.11           O  
ATOM     61  N   LEU L   9      40.666  20.995  37.411  1.00 33.94           N  
ATOM     62  CA  LEU L   9      40.037  19.945  36.667  1.00 34.23           C  
ATOM     63  CB  LEU L   9      40.663  19.727  35.279  1.00 35.47           C  
ATOM     64  CG  LEU L   9      40.473  20.946  34.355  1.00 39.15           C  
ATOM     65  CD1 LEU L   9      40.979  20.661  32.934  1.00 41.57           C  
ATOM     66  CD2 LEU L   9      39.017  21.441  34.378  1.00 41.19           C  
ATOM     67  C   LEU L   9      40.118  18.673  37.453  1.00 32.42           C  
ATOM     68  O   LEU L   9      39.158  17.907  37.499  1.00 32.05           O  
ATOM     69  N   THR L  10      41.272  18.395  38.094  1.00 31.71           N  
ATOM     70  CA  THR L  10      41.350  17.195  38.879  1.00 31.34           C  
ATOM     71  CB  THR L  10      42.196  16.123  38.263  1.00 32.08           C  
ATOM     72  OG1 THR L  10      43.547  16.551  38.167  1.00 31.98           O  
ATOM     73  CG2 THR L  10      41.633  15.810  36.867  1.00 31.44           C  
ATOM     74  C   THR L  10      41.958  17.547  40.197  1.00 30.81           C  
ATOM     75  O   THR L  10      42.874  18.366  40.267  1.00 30.98           O  
ATOM     76  N   LEU L  11      41.446  16.947  41.292  1.00 30.07           N  
ATOM     77  CA  LEU L  11      42.011  17.244  42.576  1.00 29.87           C  
ATOM     78  CB  LEU L  11      41.058  18.035  43.493  1.00 30.60           C  
ATOM     79  CG  LEU L  11      41.693  18.467  44.828  1.00 31.41           C  
ATOM     80  CD1 LEU L  11      42.884  19.412  44.601  1.00 31.20           C  
ATOM     81  CD2 LEU L  11      40.645  19.066  45.777  1.00 32.82           C  
ATOM     82  C   LEU L  11      42.348  15.945  43.240  1.00 29.42           C  
ATOM     83  O   LEU L  11      41.488  15.087  43.433  1.00 28.53           O  
ATOM     84  N   SER L  12      43.630  15.770  43.620  1.00 29.54           N  
ATOM     85  CA  SER L  12      44.036  14.545  44.247  1.00 29.95           C  
ATOM     86  CB  SER L  12      45.452  14.109  43.832  1.00 29.60           C  
ATOM     87  OG  SER L  12      45.807  12.893  44.471  1.00 34.00           O  
ATOM     88  C   SER L  12      44.032  14.815  45.715  1.00 30.12           C  
ATOM     89  O   SER L  12      44.581  15.817  46.171  1.00 31.03           O  
ATOM     90  N   VAL L  13      43.400  13.920  46.497  1.00 29.22           N  
ATOM     91  CA  VAL L  13      43.267  14.209  47.890  1.00 29.24           C  
ATOM     92  CB  VAL L  13      41.906  14.773  48.190  1.00 29.67           C  
ATOM     93  CG1 VAL L  13      40.842  13.751  47.759  1.00 29.56           C  
ATOM     94  CG2 VAL L  13      41.840  15.205  49.658  1.00 29.85           C  
ATOM     95  C   VAL L  13      43.500  12.958  48.679  1.00 29.94           C  
ATOM     96  O   VAL L  13      43.528  11.856  48.135  1.00 29.22           O  
ATOM     97  N   THR L  14      43.716  13.114  50.000  1.00 29.74           N  
ATOM     98  CA  THR L  14      43.937  11.984  50.852  1.00 30.35           C  
ATOM     99  CB  THR L  14      45.111  12.175  51.771  1.00 30.60           C  
ATOM    100  OG1 THR L  14      46.273  12.491  51.020  1.00 33.60           O  
ATOM    101  CG2 THR L  14      45.340  10.870  52.552  1.00 33.72           C  
ATOM    102  C   THR L  14      42.700  11.879  51.689  1.00 30.17           C  
ATOM    103  O   THR L  14      42.116  12.891  52.066  1.00 30.96           O  
ATOM    104  N   ILE L  15      42.254  10.650  52.005  1.00 30.20           N  
ATOM    105  CA  ILE L  15      41.028  10.515  52.734  1.00 31.47           C  
ATOM    106  CB  ILE L  15      40.596   9.092  52.917  1.00 31.26           C  
ATOM    107  CG1 ILE L  15      40.378   8.446  51.540  1.00 31.00           C  
ATOM    108  CG2 ILE L  15      39.348   9.077  53.814  1.00 32.20           C  
ATOM    109  CD1 ILE L  15      40.203   6.932  51.598  1.00 32.15           C  
ATOM    110  C   ILE L  15      41.187  11.155  54.076  1.00 32.41           C  
ATOM    111  O   ILE L  15      42.202  10.979  54.749  1.00 32.18           O  
ATOM    112  N   GLY L  16      40.173  11.948  54.479  1.00 32.40           N  
ATOM    113  CA  GLY L  16      40.187  12.616  55.749  1.00 32.35           C  
ATOM    114  C   GLY L  16      40.635  14.031  55.547  1.00 33.29           C  
ATOM    115  O   GLY L  16      40.509  14.855  56.451  1.00 34.21           O  
ATOM    116  N   GLN L  17      41.163  14.352  54.350  1.00 32.57           N  
ATOM    117  CA  GLN L  17      41.649  15.679  54.076  1.00 33.67           C  
ATOM    118  CB  GLN L  17      42.745  15.709  52.998  1.00 34.67           C  
ATOM    119  CG  GLN L  17      44.019  14.976  53.415  1.00 35.90           C  
ATOM    120  CD  GLN L  17      44.761  15.852  54.416  1.00 37.22           C  
ATOM    121  OE1 GLN L  17      45.741  16.506  54.067  1.00 38.00           O  
ATOM    122  NE2 GLN L  17      44.288  15.872  55.691  1.00 37.14           N  
ATOM    123  C   GLN L  17      40.515  16.521  53.581  1.00 33.87           C  
ATOM    124  O   GLN L  17      39.489  16.018  53.126  1.00 33.22           O  
ATOM    125  N   PRO L  18      40.676  17.813  53.719  1.00 34.37           N  
ATOM    126  CA  PRO L  18      39.673  18.723  53.227  1.00 35.30           C  
ATOM    127  CD  PRO L  18      41.317  18.320  54.923  1.00 41.65           C  
ATOM    128  CB  PRO L  18      39.856  20.021  54.008  1.00 36.32           C  
ATOM    129  CG  PRO L  18      40.524  19.574  55.316  1.00 39.58           C  
ATOM    130  C   PRO L  18      39.824  18.922  51.752  1.00 34.78           C  
ATOM    131  O   PRO L  18      40.912  18.700  51.224  1.00 34.17           O  
ATOM    132  N   ALA L  19      38.744  19.342  51.066  1.00 33.60           N  
ATOM    133  CA  ALA L  19      38.849  19.592  49.659  1.00 33.42           C  
ATOM    134  CB  ALA L  19      38.280  18.454  48.794  1.00 33.72           C  
ATOM    135  C   ALA L  19      38.053  20.823  49.353  1.00 32.75           C  
ATOM    136  O   ALA L  19      37.047  21.106  50.003  1.00 32.92           O  
ATOM    137  N   SER L  20      38.508  21.609  48.356  0.90 33.06           N  
ATOM    138  CA  SER L  20      37.795  22.798  47.988  0.90 33.76           C  
ATOM    139  CB  SER L  20      38.454  24.078  48.532  0.90 33.78           C  
ATOM    140  OG  SER L  20      37.711  25.222  48.142  0.90 34.83           O  
ATOM    141  C   SER L  20      37.798  22.886  46.491  0.90 34.05           C  
ATOM    142  O   SER L  20      38.843  22.756  45.856  0.90 34.39           O  
ATOM    143  N   ILE L  21      36.616  23.125  45.886  1.00 33.55           N  
ATOM    144  CA  ILE L  21      36.523  23.198  44.453  1.00 33.97           C  
ATOM    145  CB  ILE L  21      35.633  22.135  43.872  1.00 34.78           C  
ATOM    146  CG1 ILE L  21      36.135  20.738  44.269  1.00 35.75           C  
ATOM    147  CG2 ILE L  21      35.577  22.341  42.350  1.00 35.85           C  
ATOM    148  CD1 ILE L  21      35.129  19.628  43.971  1.00 37.43           C  
ATOM    149  C   ILE L  21      35.908  24.526  44.107  1.00 33.90           C  
ATOM    150  O   ILE L  21      35.013  25.002  44.806  1.00 33.67           O  
ATOM    151  N   SER L  22      36.374  25.168  43.012  1.00 33.40           N  
ATOM    152  CA  SER L  22      35.855  26.466  42.670  1.00 34.37           C  
ATOM    153  CB  SER L  22      36.929  27.556  42.504  1.00 35.11           C  
ATOM    154  OG  SER L  22      37.533  27.862  43.750  1.00 39.94           O  
ATOM    155  C   SER L  22      35.135  26.418  41.361  1.00 33.69           C  
ATOM    156  O   SER L  22      35.456  25.628  40.475  1.00 33.53           O  
ATOM    157  N   CYS L  23      34.111  27.284  41.228  1.00 33.58           N  
ATOM    158  CA  CYS L  23      33.344  27.397  40.018  1.00 33.96           C  
ATOM    159  CB  CYS L  23      31.979  26.669  40.096  1.00 34.04           C  
ATOM    160  SG  CYS L  23      30.997  26.806  38.570  1.00 36.48           S  
ATOM    161  C   CYS L  23      33.090  28.862  39.805  1.00 34.24           C  
ATOM    162  O   CYS L  23      32.611  29.554  40.704  1.00 33.64           O  
ATOM    163  N   LYS L  24      33.409  29.383  38.601  1.00 34.42           N  
ATOM    164  CA  LYS L  24      33.211  30.789  38.380  1.00 35.55           C  
ATOM    165  CB  LYS L  24      34.544  31.540  38.221  1.00 37.71           C  
ATOM    166  CG  LYS L  24      34.473  33.020  38.591  1.00 43.42           C  
ATOM    167  CD  LYS L  24      35.850  33.638  38.846  1.00 48.58           C  
ATOM    168  CE  LYS L  24      35.798  35.017  39.501  1.00 51.16           C  
ATOM    169  NZ  LYS L  24      35.587  34.878  40.958  1.00 50.33           N1+
ATOM    170  C   LYS L  24      32.386  30.952  37.132  1.00 34.73           C  
ATOM    171  O   LYS L  24      32.507  30.168  36.194  1.00 35.11           O  
ATOM    172  N   SER L  25      31.514  31.986  37.091  1.00 33.36           N  
ATOM    173  CA  SER L  25      30.637  32.179  35.967  1.00 32.82           C  
ATOM    174  CB  SER L  25      29.170  32.376  36.384  1.00 32.77           C  
ATOM    175  OG  SER L  25      29.059  33.481  37.268  1.00 32.67           O  
ATOM    176  C   SER L  25      31.065  33.396  35.201  1.00 32.81           C  
ATOM    177  O   SER L  25      31.636  34.333  35.755  1.00 32.94           O  
ATOM    178  N   SER L  26      30.771  33.417  33.891  1.00 14.23           N  
ATOM    179  CA  SER L  26      31.098  34.542  33.066  1.00 14.12           C  
ATOM    180  CB  SER L  26      30.881  34.259  31.570  1.00 12.27           C  
ATOM    181  OG  SER L  26      31.224  35.403  30.803  1.00 15.64           O  
ATOM    182  C   SER L  26      30.222  35.701  33.439  1.00 15.72           C  
ATOM    183  O   SER L  26      30.591  36.855  33.223  1.00 14.08           O  
ATOM    184  N   GLN L  27      29.023  35.423  33.996  1.00 17.81           N  
ATOM    185  CA  GLN L  27      28.103  36.476  34.340  1.00 19.21           C  
ATOM    186  CB  GLN L  27      26.921  36.562  33.365  1.00 23.64           C  
ATOM    187  CG  GLN L  27      27.360  36.822  31.927  1.00 34.56           C  
ATOM    188  CD  GLN L  27      26.143  36.703  31.026  1.00 40.69           C  
ATOM    189  OE1 GLN L  27      25.154  37.412  31.200  1.00 50.65           O  
ATOM    190  NE2 GLN L  27      26.215  35.774  30.035  1.00 41.78           N  
ATOM    191  C   GLN L  27      27.516  36.180  35.685  1.00 17.93           C  
ATOM    192  O   GLN L  27      27.407  35.024  36.085  1.00 19.19           O  
ATOM    193  N   SER L  28      27.084  37.228  36.414  0.89 16.84           N  
ATOM    194  CA  SER L  28      26.575  37.047  37.746  0.89 18.08           C  
ATOM    195  CB  SER L  28      26.167  38.364  38.430  0.89 15.44           C  
ATOM    196  OG  SER L  28      25.676  38.105  39.737  0.89 13.36           O  
ATOM    197  C   SER L  28      25.372  36.157  37.712  0.89 16.26           C  
ATOM    198  O   SER L  28      24.525  36.245  36.828  0.89 17.19           O  
ATOM    199  N   LEU L  29      25.332  35.221  38.679  1.00 14.05           N  
ATOM    200  CA  LEU L  29      24.285  34.267  38.901  1.00 15.71           C  
ATOM    201  CB  LEU L  29      24.733  33.005  39.652  1.00 14.52           C  
ATOM    202  CG  LEU L  29      25.717  32.158  38.823  1.00 13.95           C  
ATOM    203  CD1 LEU L  29      25.908  30.761  39.429  1.00  9.42           C  
ATOM    204  CD2 LEU L  29      25.308  32.118  37.341  1.00 13.66           C  
ATOM    205  C   LEU L  29      23.095  34.866  39.590  1.00 17.29           C  
ATOM    206  O   LEU L  29      22.047  34.231  39.648  1.00 16.20           O  
ATOM    207  N   LEU L  30      23.236  36.041  40.234  1.00 16.78           N  
ATOM    208  CA  LEU L  30      22.109  36.584  40.947  1.00 16.55           C  
ATOM    209  CB  LEU L  30      22.438  37.867  41.730  1.00 19.08           C  
ATOM    210  CG  LEU L  30      21.236  38.452  42.496  1.00 17.30           C  
ATOM    211  CD1 LEU L  30      20.757  37.493  43.601  1.00 14.73           C  
ATOM    212  CD2 LEU L  30      21.547  39.862  43.026  1.00 16.44           C  
ATOM    213  C   LEU L  30      21.015  36.898  39.971  1.00 16.41           C  
ATOM    214  O   LEU L  30      21.211  37.627  38.998  1.00 15.80           O  
ATOM    215  N   ASP L  31      19.815  36.339  40.231  1.00 16.17           N  
ATOM    216  CA  ASP L  31      18.667  36.493  39.380  1.00 17.74           C  
ATOM    217  CB  ASP L  31      17.693  35.306  39.498  1.00 17.16           C  
ATOM    218  CG  ASP L  31      16.703  35.335  38.341  1.00 23.85           C  
ATOM    219  OD1 ASP L  31      16.964  36.060  37.344  1.00 25.27           O  
ATOM    220  OD2 ASP L  31      15.666  34.627  38.439  1.00 27.85           O1-
ATOM    221  C   ASP L  31      17.927  37.739  39.769  1.00 21.43           C  
ATOM    222  O   ASP L  31      18.165  38.322  40.824  1.00 22.92           O  
ATOM    223  N   SER L  32      16.991  38.169  38.901  1.00 21.97           N  
ATOM    224  CA  SER L  32      16.210  39.350  39.128  1.00 27.19           C  
ATOM    225  CB  SER L  32      15.287  39.684  37.944  1.00 27.02           C  
ATOM    226  OG  SER L  32      14.341  38.641  37.758  1.00 32.68           O  
ATOM    227  C   SER L  32      15.342  39.119  40.321  1.00 25.58           C  
ATOM    228  O   SER L  32      15.044  40.051  41.070  1.00 30.80           O  
ATOM    229  N   ASP L  33      14.915  37.860  40.535  1.00 22.85           N  
ATOM    230  CA  ASP L  33      14.048  37.573  41.638  1.00 21.99           C  
ATOM    231  CB  ASP L  33      13.382  36.184  41.617  1.00 20.96           C  
ATOM    232  CG  ASP L  33      14.389  35.069  41.827  1.00 19.16           C  
ATOM    233  OD1 ASP L  33      15.606  35.282  41.589  1.00 19.53           O  
ATOM    234  OD2 ASP L  33      13.932  33.972  42.240  1.00 19.95           O1-
ATOM    235  C   ASP L  33      14.808  37.765  42.914  1.00 19.42           C  
ATOM    236  O   ASP L  33      14.213  37.967  43.970  1.00 21.22           O  
ATOM    237  N   GLY L  34      16.152  37.698  42.863  1.00 20.04           N  
ATOM    238  CA  GLY L  34      16.898  37.912  44.070  1.00 22.36           C  
ATOM    239  C   GLY L  34      17.567  36.638  44.484  1.00 23.00           C  
ATOM    240  O   GLY L  34      18.332  36.627  45.447  1.00 22.33           O  
ATOM    241  N   LYS L  35      17.305  35.525  43.774  1.00 23.66           N  
ATOM    242  CA  LYS L  35      17.946  34.298  44.148  1.00 21.54           C  
ATOM    243  CB  LYS L  35      17.022  33.070  44.088  1.00 21.61           C  
ATOM    244  CG  LYS L  35      15.927  33.075  45.156  1.00 28.14           C  
ATOM    245  CD  LYS L  35      14.861  32.003  44.936  1.00 30.80           C  
ATOM    246  CE  LYS L  35      13.777  31.986  46.015  1.00 31.18           C  
ATOM    247  NZ  LYS L  35      12.792  30.922  45.722  1.00 33.59           N1+
ATOM    248  C   LYS L  35      19.086  34.045  43.209  1.00 18.42           C  
ATOM    249  O   LYS L  35      19.133  34.577  42.102  1.00 16.69           O  
ATOM    250  N   THR L  36      20.067  33.238  43.664  1.00 17.03           N  
ATOM    251  CA  THR L  36      21.200  32.891  42.854  1.00 15.69           C  
ATOM    252  CB  THR L  36      22.509  33.140  43.544  1.00 14.86           C  
ATOM    253  OG1 THR L  36      22.624  34.513  43.889  1.00 19.37           O  
ATOM    254  CG2 THR L  36      23.654  32.730  42.604  1.00 11.18           C  
ATOM    255  C   THR L  36      21.090  31.423  42.599  1.00 17.66           C  
ATOM    256  O   THR L  36      21.142  30.624  43.533  1.00 15.05           O  
ATOM    257  N   TYR L  37      20.966  31.018  41.317  1.00 13.66           N  
ATOM    258  CA  TYR L  37      20.733  29.621  41.086  1.00 13.07           C  
ATOM    259  CB  TYR L  37      19.728  29.334  39.960  1.00 11.43           C  
ATOM    260  CG  TYR L  37      18.423  29.968  40.305  1.00 13.52           C  
ATOM    261  CD1 TYR L  37      17.614  29.420  41.269  1.00 13.20           C  
ATOM    262  CD2 TYR L  37      18.019  31.128  39.688  1.00 15.13           C  
ATOM    263  CE1 TYR L  37      16.411  29.995  41.595  1.00 12.65           C  
ATOM    264  CE2 TYR L  37      16.814  31.710  40.008  1.00 14.06           C  
ATOM    265  CZ  TYR L  37      16.006  31.140  40.962  1.00 15.47           C  
ATOM    266  OH  TYR L  37      14.768  31.724  41.299  1.00 20.64           O  
ATOM    267  C   TYR L  37      22.005  28.947  40.692  1.00 12.87           C  
ATOM    268  O   TYR L  37      22.375  28.886  39.520  1.00 13.75           O  
ATOM    269  N   LEU L  38      22.697  28.379  41.687  1.00 26.93           N  
ATOM    270  CA  LEU L  38      23.935  27.688  41.451  1.00 26.25           C  
ATOM    271  CB  LEU L  38      25.152  28.381  42.072  1.00 26.41           C  
ATOM    272  CG  LEU L  38      26.461  27.620  41.806  1.00 27.84           C  
ATOM    273  CD1 LEU L  38      26.932  27.801  40.355  1.00 27.21           C  
ATOM    274  CD2 LEU L  38      27.525  27.951  42.855  1.00 28.11           C  
ATOM    275  C   LEU L  38      23.844  26.371  42.164  1.00 25.73           C  
ATOM    276  O   LEU L  38      23.609  26.332  43.372  1.00 25.13           O  
ATOM    277  N   ASN L  39      24.070  25.254  41.439  1.00 25.03           N  
ATOM    278  CA  ASN L  39      23.935  23.957  42.044  1.00 24.51           C  
ATOM    279  CB  ASN L  39      22.824  23.120  41.400  1.00 24.19           C  
ATOM    280  CG  ASN L  39      21.539  23.906  41.525  1.00 25.42           C  
ATOM    281  OD1 ASN L  39      21.151  24.302  42.623  1.00 31.84           O  
ATOM    282  ND2 ASN L  39      20.882  24.165  40.363  1.00 30.56           N  
ATOM    283  C   ASN L  39      25.188  23.154  41.852  1.00 24.39           C  
ATOM    284  O   ASN L  39      25.983  23.404  40.947  1.00 24.86           O  
ATOM    285  N   TRP L  40      25.391  22.148  42.733  1.00 24.18           N  
ATOM    286  CA  TRP L  40      26.524  21.264  42.631  1.00 24.29           C  
ATOM    287  CB  TRP L  40      27.460  21.328  43.851  1.00 24.20           C  
ATOM    288  CG  TRP L  40      28.191  22.639  44.015  1.00 23.93           C  
ATOM    289  CD2 TRP L  40      29.453  22.937  43.397  1.00 25.66           C  
ATOM    290  CD1 TRP L  40      27.843  23.745  44.737  1.00 24.56           C  
ATOM    291  NE1 TRP L  40      28.810  24.712  44.606  1.00 25.60           N  
ATOM    292  CE2 TRP L  40      29.807  24.229  43.784  1.00 25.56           C  
ATOM    293  CE3 TRP L  40      30.250  22.193  42.574  1.00 25.73           C  
ATOM    294  CZ2 TRP L  40      30.969  24.799  43.350  1.00 26.08           C  
ATOM    295  CZ3 TRP L  40      31.422  22.770  42.138  1.00 26.61           C  
ATOM    296  CH2 TRP L  40      31.773  24.049  42.519  1.00 26.72           C  
ATOM    297  C   TRP L  40      26.008  19.854  42.559  1.00 23.94           C  
ATOM    298  O   TRP L  40      25.125  19.463  43.323  1.00 24.14           O  
ATOM    299  N   LEU L  41      26.548  19.050  41.617  1.00 23.19           N  
ATOM    300  CA  LEU L  41      26.139  17.675  41.506  1.00 23.66           C  
ATOM    301  CB  LEU L  41      25.450  17.308  40.179  1.00 23.17           C  
ATOM    302  CG  LEU L  41      24.123  18.049  39.947  1.00 24.60           C  
ATOM    303  CD1 LEU L  41      24.366  19.540  39.676  1.00 26.65           C  
ATOM    304  CD2 LEU L  41      23.278  17.369  38.858  1.00 24.96           C  
ATOM    305  C   LEU L  41      27.355  16.803  41.616  1.00 23.80           C  
ATOM    306  O   LEU L  41      28.476  17.238  41.353  1.00 23.91           O  
ATOM    307  N   LEU L  42      27.157  15.541  42.052  1.00 23.18           N  
ATOM    308  CA  LEU L  42      28.232  14.594  42.164  1.00 23.97           C  
ATOM    309  CB  LEU L  42      28.447  14.080  43.599  1.00 23.07           C  
ATOM    310  CG  LEU L  42      29.487  12.948  43.715  1.00 23.73           C  
ATOM    311  CD1 LEU L  42      30.890  13.413  43.299  1.00 23.75           C  
ATOM    312  CD2 LEU L  42      29.461  12.314  45.114  1.00 23.33           C  
ATOM    313  C   LEU L  42      27.885  13.401  41.331  1.00 24.06           C  
ATOM    314  O   LEU L  42      26.784  12.861  41.435  1.00 25.14           O  
ATOM    315  N   GLN L  43      28.818  12.957  40.468  1.00 25.30           N  
ATOM    316  CA  GLN L  43      28.545  11.786  39.685  1.00 25.72           C  
ATOM    317  CB  GLN L  43      28.638  12.014  38.166  1.00 24.71           C  
ATOM    318  CG  GLN L  43      28.330  10.747  37.360  1.00 25.41           C  
ATOM    319  CD  GLN L  43      28.446  11.063  35.875  1.00 25.42           C  
ATOM    320  OE1 GLN L  43      29.201  11.946  35.472  1.00 25.86           O  
ATOM    321  NE2 GLN L  43      27.682  10.317  35.033  1.00 23.72           N  
ATOM    322  C   GLN L  43      29.577  10.760  40.023  1.00 26.95           C  
ATOM    323  O   GLN L  43      30.763  10.954  39.760  1.00 26.69           O  
ATOM    324  N   ARG L  44      29.132   9.636  40.620  1.00 29.03           N  
ATOM    325  CA  ARG L  44      29.989   8.538  40.965  1.00 31.22           C  
ATOM    326  CB  ARG L  44      29.375   7.579  41.999  1.00 31.40           C  
ATOM    327  CG  ARG L  44      29.132   8.190  43.379  1.00 34.23           C  
ATOM    328  CD  ARG L  44      28.451   7.210  44.340  1.00 38.09           C  
ATOM    329  NE  ARG L  44      28.339   7.872  45.669  1.00 38.98           N  
ATOM    330  CZ  ARG L  44      27.419   7.432  46.576  1.00 41.30           C  
ATOM    331  NH1 ARG L  44      26.573   6.414  46.245  1.00 42.22           N1+
ATOM    332  NH2 ARG L  44      27.348   8.005  47.814  1.00 41.51           N  
ATOM    333  C   ARG L  44      30.170   7.749  39.711  1.00 31.91           C  
ATOM    334  O   ARG L  44      29.345   7.822  38.800  1.00 31.50           O  
ATOM    335  N   PRO L  45      31.215   6.984  39.624  1.00 33.51           N  
ATOM    336  CA  PRO L  45      31.406   6.269  38.399  1.00 33.53           C  
ATOM    337  CD  PRO L  45      32.482   7.342  40.242  1.00 33.80           C  
ATOM    338  CB  PRO L  45      32.832   5.729  38.450  1.00 34.14           C  
ATOM    339  CG  PRO L  45      33.570   6.775  39.310  1.00 33.95           C  
ATOM    340  C   PRO L  45      30.341   5.257  38.143  1.00 33.47           C  
ATOM    341  O   PRO L  45      29.946   4.544  39.064  1.00 33.58           O  
ATOM    342  N   GLY L  46      29.862   5.203  36.883  1.00 34.39           N  
ATOM    343  CA  GLY L  46      28.885   4.248  36.456  1.00 35.04           C  
ATOM    344  C   GLY L  46      27.518   4.707  36.847  1.00 35.75           C  
ATOM    345  O   GLY L  46      26.534   4.022  36.566  1.00 36.02           O  
ATOM    346  N   GLN L  47      27.397   5.884  37.489  1.00 35.06           N  
ATOM    347  CA  GLN L  47      26.080   6.276  37.904  1.00 34.42           C  
ATOM    348  CB  GLN L  47      25.898   6.376  39.429  1.00 36.11           C  
ATOM    349  CG  GLN L  47      25.991   5.025  40.141  1.00 39.06           C  
ATOM    350  CD  GLN L  47      25.612   5.240  41.597  1.00 41.78           C  
ATOM    351  OE1 GLN L  47      24.626   5.911  41.897  1.00 43.75           O  
ATOM    352  NE2 GLN L  47      26.410   4.657  42.529  1.00 42.61           N  
ATOM    353  C   GLN L  47      25.732   7.604  37.310  1.00 32.98           C  
ATOM    354  O   GLN L  47      26.548   8.257  36.662  1.00 32.67           O  
ATOM    355  N   SER L  48      24.456   8.004  37.478  1.00 30.83           N  
ATOM    356  CA  SER L  48      23.986   9.267  36.985  1.00 29.53           C  
ATOM    357  CB  SER L  48      22.479   9.283  36.678  1.00 29.98           C  
ATOM    358  OG  SER L  48      21.738   8.971  37.848  1.00 32.98           O  
ATOM    359  C   SER L  48      24.299  10.309  38.018  1.00 28.17           C  
ATOM    360  O   SER L  48      24.592   9.989  39.168  1.00 27.25           O  
ATOM    361  N   PRO L  49      24.248  11.557  37.639  1.00 26.67           N  
ATOM    362  CA  PRO L  49      24.588  12.603  38.568  1.00 25.92           C  
ATOM    363  CD  PRO L  49      24.537  11.933  36.264  1.00 25.36           C  
ATOM    364  CB  PRO L  49      24.745  13.866  37.726  1.00 25.82           C  
ATOM    365  CG  PRO L  49      25.169  13.333  36.344  1.00 26.08           C  
ATOM    366  C   PRO L  49      23.571  12.737  39.659  1.00 26.84           C  
ATOM    367  O   PRO L  49      22.418  12.363  39.446  1.00 26.97           O  
ATOM    368  N   LYS L  50      23.988  13.233  40.848  1.00 26.67           N  
ATOM    369  CA  LYS L  50      23.066  13.448  41.931  1.00 27.78           C  
ATOM    370  CB  LYS L  50      23.296  12.544  43.159  1.00 30.43           C  
ATOM    371  CG  LYS L  50      23.000  11.059  42.939  1.00 35.64           C  
ATOM    372  CD  LYS L  50      23.314  10.182  44.155  1.00 40.60           C  
ATOM    373  CE  LYS L  50      22.313  10.350  45.303  1.00 44.02           C  
ATOM    374  NZ  LYS L  50      22.457   9.244  46.277  1.00 44.36           N1+
ATOM    375  C   LYS L  50      23.272  14.850  42.424  1.00 26.03           C  
ATOM    376  O   LYS L  50      24.406  15.315  42.508  1.00 25.66           O  
ATOM    377  N   ARG L  51      22.177  15.563  42.774  1.00 25.57           N  
ATOM    378  CA  ARG L  51      22.304  16.924  43.232  1.00 24.08           C  
ATOM    379  CB  ARG L  51      20.995  17.725  43.097  1.00 24.21           C  
ATOM    380  CG  ARG L  51      21.101  19.171  43.577  1.00 25.58           C  
ATOM    381  CD  ARG L  51      19.829  19.974  43.317  1.00 35.47           C  
ATOM    382  NE  ARG L  51      18.928  19.884  44.493  1.00 35.19           N  
ATOM    383  CZ  ARG L  51      17.600  20.147  44.327  1.00 34.65           C  
ATOM    384  NH1 ARG L  51      17.103  20.364  43.074  1.00 34.03           N1+
ATOM    385  NH2 ARG L  51      16.764  20.189  45.403  1.00 34.10           N  
ATOM    386  C   ARG L  51      22.715  16.954  44.681  1.00 23.45           C  
ATOM    387  O   ARG L  51      22.096  16.301  45.521  1.00 23.75           O  
ATOM    388  N   LEU L  52      23.877  17.584  44.983  1.00 23.05           N  
ATOM    389  CA  LEU L  52      24.351  17.795  46.332  1.00 24.02           C  
ATOM    390  CB  LEU L  52      25.883  17.835  46.395  1.00 24.13           C  
ATOM    391  CG  LEU L  52      26.541  16.491  46.025  1.00 26.24           C  
ATOM    392  CD1 LEU L  52      28.067  16.582  46.096  1.00 26.16           C  
ATOM    393  CD2 LEU L  52      26.005  15.344  46.894  1.00 26.72           C  
ATOM    394  C   LEU L  52      23.853  19.061  46.974  1.00 24.70           C  
ATOM    395  O   LEU L  52      23.293  19.048  48.070  1.00 25.04           O  
ATOM    396  N   ILE L  53      24.061  20.207  46.286  1.00 25.09           N  
ATOM    397  CA  ILE L  53      23.724  21.490  46.845  1.00 25.42           C  
ATOM    398  CB  ILE L  53      24.919  22.270  47.317  1.00 25.91           C  
ATOM    399  CG1 ILE L  53      25.634  21.512  48.448  1.00 26.50           C  
ATOM    400  CG2 ILE L  53      24.449  23.677  47.721  1.00 25.37           C  
ATOM    401  CD1 ILE L  53      26.999  22.094  48.814  1.00 27.40           C  
ATOM    402  C   ILE L  53      23.027  22.304  45.802  1.00 26.50           C  
ATOM    403  O   ILE L  53      23.337  22.216  44.614  1.00 26.53           O  
ATOM    404  N   TYR L  54      22.040  23.114  46.240  1.00 25.78           N  
ATOM    405  CA  TYR L  54      21.278  23.948  45.354  1.00 26.35           C  
ATOM    406  CB  TYR L  54      19.893  23.341  45.042  1.00 26.35           C  
ATOM    407  CG  TYR L  54      19.261  22.947  46.334  1.00 29.88           C  
ATOM    408  CD1 TYR L  54      19.579  21.747  46.922  1.00 29.99           C  
ATOM    409  CD2 TYR L  54      18.372  23.766  46.976  1.00 30.07           C  
ATOM    410  CE1 TYR L  54      19.015  21.354  48.113  1.00 31.50           C  
ATOM    411  CE2 TYR L  54      17.802  23.383  48.168  1.00 30.72           C  
ATOM    412  CZ  TYR L  54      18.122  22.179  48.745  1.00 31.77           C  
ATOM    413  OH  TYR L  54      17.536  21.790  49.970  1.00 32.67           O  
ATOM    414  C   TYR L  54      21.136  25.313  45.970  1.00 26.06           C  
ATOM    415  O   TYR L  54      21.174  25.463  47.190  1.00 25.46           O  
ATOM    416  N   LEU L  55      20.942  26.377  45.162  1.00  8.73           N  
ATOM    417  CA  LEU L  55      20.812  27.700  45.727  1.00 12.16           C  
ATOM    418  CB  LEU L  55      19.582  27.860  46.640  1.00 11.97           C  
ATOM    419  CG  LEU L  55      18.247  27.781  45.875  1.00 11.22           C  
ATOM    420  CD1 LEU L  55      17.051  27.949  46.821  1.00 12.92           C  
ATOM    421  CD2 LEU L  55      18.213  28.777  44.703  1.00 11.62           C  
ATOM    422  C   LEU L  55      22.049  28.071  46.492  1.00 12.27           C  
ATOM    423  O   LEU L  55      21.990  28.692  47.551  1.00 16.95           O  
ATOM    424  N   VAL L  56      23.210  27.648  45.959  1.00 12.31           N  
ATOM    425  CA  VAL L  56      24.534  27.993  46.397  1.00 10.09           C  
ATOM    426  CB  VAL L  56      24.712  29.475  46.541  1.00 10.16           C  
ATOM    427  CG1 VAL L  56      26.139  29.750  47.041  1.00 10.73           C  
ATOM    428  CG2 VAL L  56      24.375  30.142  45.198  1.00 10.63           C  
ATOM    429  C   VAL L  56      24.902  27.375  47.713  1.00 10.59           C  
ATOM    430  O   VAL L  56      26.059  26.998  47.895  1.00 11.96           O  
ATOM    431  N   SER L  57      23.945  27.159  48.639  1.00 13.46           N  
ATOM    432  CA  SER L  57      24.417  26.679  49.909  1.00 12.84           C  
ATOM    433  CB  SER L  57      24.659  27.820  50.910  1.00 15.28           C  
ATOM    434  OG  SER L  57      23.433  28.472  51.206  1.00 18.34           O  
ATOM    435  C   SER L  57      23.417  25.763  50.542  1.00 12.66           C  
ATOM    436  O   SER L  57      23.638  25.315  51.667  1.00 13.91           O  
ATOM    437  N   LYS L  58      22.309  25.426  49.853  1.00 28.79           N  
ATOM    438  CA  LYS L  58      21.366  24.563  50.507  1.00 30.07           C  
ATOM    439  CB  LYS L  58      19.902  24.768  50.073  1.00 31.14           C  
ATOM    440  CG  LYS L  58      19.269  26.068  50.571  1.00 33.04           C  
ATOM    441  CD  LYS L  58      17.888  26.322  49.963  1.00 39.94           C  
ATOM    442  CE  LYS L  58      17.102  27.431  50.662  1.00 41.56           C  
ATOM    443  NZ  LYS L  58      15.758  27.558  50.053  1.00 41.84           N1+
ATOM    444  C   LYS L  58      21.706  23.142  50.193  1.00 30.10           C  
ATOM    445  O   LYS L  58      21.925  22.775  49.039  1.00 30.46           O  
ATOM    446  N   LEU L  59      21.752  22.303  51.246  1.00 30.16           N  
ATOM    447  CA  LEU L  59      22.070  20.909  51.129  1.00 30.68           C  
ATOM    448  CB  LEU L  59      22.515  20.301  52.471  1.00 31.43           C  
ATOM    449  CG  LEU L  59      23.776  20.938  53.086  1.00 34.40           C  
ATOM    450  CD1 LEU L  59      24.146  20.266  54.419  1.00 35.72           C  
ATOM    451  CD2 LEU L  59      24.946  20.935  52.094  1.00 35.97           C  
ATOM    452  C   LEU L  59      20.826  20.166  50.742  1.00 30.73           C  
ATOM    453  O   LEU L  59      19.748  20.433  51.271  1.00 30.19           O  
ATOM    454  N   ASP L  60      20.952  19.191  49.815  1.00 29.97           N  
ATOM    455  CA  ASP L  60      19.839  18.367  49.433  1.00 30.16           C  
ATOM    456  CB  ASP L  60      20.061  17.554  48.153  1.00 29.00           C  
ATOM    457  CG  ASP L  60      19.713  18.481  47.015  1.00 29.53           C  
ATOM    458  OD1 ASP L  60      18.494  18.759  46.861  1.00 37.12           O  
ATOM    459  OD2 ASP L  60      20.644  18.925  46.293  1.00 36.35           O1-
ATOM    460  C   ASP L  60      19.606  17.385  50.525  1.00 30.45           C  
ATOM    461  O   ASP L  60      20.446  17.197  51.402  1.00 29.74           O  
ATOM    462  N   SER L  61      18.440  16.718  50.489  1.00 32.04           N  
ATOM    463  CA  SER L  61      18.119  15.815  51.548  1.00 34.11           C  
ATOM    464  CB  SER L  61      16.725  15.180  51.413  1.00 35.01           C  
ATOM    465  OG  SER L  61      16.681  14.324  50.281  1.00 38.19           O  
ATOM    466  C   SER L  61      19.117  14.700  51.576  1.00 34.26           C  
ATOM    467  O   SER L  61      19.484  14.140  50.546  1.00 34.78           O  
ATOM    468  N   GLY L  62      19.594  14.363  52.789  1.00 33.75           N  
ATOM    469  CA  GLY L  62      20.455  13.230  52.960  1.00 34.10           C  
ATOM    470  C   GLY L  62      21.892  13.574  52.705  1.00 34.46           C  
ATOM    471  O   GLY L  62      22.747  12.693  52.764  1.00 34.63           O  
ATOM    472  N   VAL L  63      22.215  14.848  52.413  1.00 34.36           N  
ATOM    473  CA  VAL L  63      23.596  15.179  52.166  1.00 34.06           C  
ATOM    474  CB  VAL L  63      23.779  16.400  51.305  1.00 34.66           C  
ATOM    475  CG1 VAL L  63      25.284  16.695  51.170  1.00 31.78           C  
ATOM    476  CG2 VAL L  63      23.078  16.163  49.957  1.00 30.44           C  
ATOM    477  C   VAL L  63      24.267  15.463  53.479  1.00 34.67           C  
ATOM    478  O   VAL L  63      23.727  16.169  54.327  1.00 34.36           O  
ATOM    479  N   PRO L  64      25.460  14.945  53.645  1.00 34.87           N  
ATOM    480  CA  PRO L  64      26.181  15.139  54.877  1.00 35.24           C  
ATOM    481  CD  PRO L  64      25.824  13.691  53.003  1.00 34.79           C  
ATOM    482  CB  PRO L  64      27.333  14.137  54.858  1.00 35.70           C  
ATOM    483  CG  PRO L  64      26.811  13.002  53.963  1.00 35.65           C  
ATOM    484  C   PRO L  64      26.644  16.554  55.041  1.00 36.15           C  
ATOM    485  O   PRO L  64      26.889  17.236  54.047  1.00 35.57           O  
ATOM    486  N   ASP L  65      26.810  16.988  56.303  1.00 36.80           N  
ATOM    487  CA  ASP L  65      27.205  18.318  56.667  1.00 37.52           C  
ATOM    488  CB  ASP L  65      27.098  18.595  58.180  1.00 40.23           C  
ATOM    489  CG  ASP L  65      27.960  17.627  58.979  1.00 43.57           C  
ATOM    490  OD1 ASP L  65      28.840  16.949  58.385  1.00 46.30           O  
ATOM    491  OD2 ASP L  65      27.730  17.548  60.215  1.00 46.16           O1-
ATOM    492  C   ASP L  65      28.600  18.584  56.196  1.00 36.00           C  
ATOM    493  O   ASP L  65      29.048  19.728  56.167  1.00 35.70           O  
ATOM    494  N   ARG L  66      29.334  17.520  55.833  1.00 35.37           N  
ATOM    495  CA  ARG L  66      30.696  17.645  55.402  1.00 34.37           C  
ATOM    496  CB  ARG L  66      31.294  16.306  54.942  1.00 34.80           C  
ATOM    497  CG  ARG L  66      31.160  15.194  55.982  1.00 36.01           C  
ATOM    498  CD  ARG L  66      32.053  13.981  55.711  1.00 37.41           C  
ATOM    499  NE  ARG L  66      31.782  13.497  54.325  1.00 35.30           N  
ATOM    500  CZ  ARG L  66      30.806  12.573  54.097  1.00 34.30           C  
ATOM    501  NH1 ARG L  66      30.044  12.126  55.137  1.00 35.57           N1+
ATOM    502  NH2 ARG L  66      30.597  12.089  52.838  1.00 34.55           N  
ATOM    503  C   ARG L  66      30.728  18.553  54.207  1.00 32.99           C  
ATOM    504  O   ARG L  66      31.701  19.279  54.007  1.00 32.49           O  
ATOM    505  N   PHE L  67      29.676  18.505  53.362  1.00 31.98           N  
ATOM    506  CA  PHE L  67      29.638  19.318  52.177  1.00 31.17           C  
ATOM    507  CB  PHE L  67      28.728  18.745  51.077  1.00 30.01           C  
ATOM    508  CG  PHE L  67      29.325  17.482  50.564  1.00 30.18           C  
ATOM    509  CD1 PHE L  67      29.124  16.285  51.207  1.00 29.88           C  
ATOM    510  CD2 PHE L  67      30.084  17.501  49.421  1.00 29.60           C  
ATOM    511  CE1 PHE L  67      29.680  15.127  50.714  1.00 29.30           C  
ATOM    512  CE2 PHE L  67      30.642  16.347  48.924  1.00 28.91           C  
ATOM    513  CZ  PHE L  67      30.441  15.154  49.572  1.00 29.38           C  
ATOM    514  C   PHE L  67      29.067  20.664  52.514  1.00 31.42           C  
ATOM    515  O   PHE L  67      28.079  20.772  53.238  1.00 31.75           O  
ATOM    516  N   THR L  68      29.697  21.741  51.993  0.90 31.41           N  
ATOM    517  CA  THR L  68      29.197  23.069  52.217  0.90 32.08           C  
ATOM    518  CB  THR L  68      29.910  23.799  53.322  0.90 31.94           C  
ATOM    519  OG1 THR L  68      29.810  23.069  54.535  1.00 39.05           O  
ATOM    520  CG2 THR L  68      29.274  25.191  53.489  1.00 36.72           C  
ATOM    521  C   THR L  68      29.418  23.855  50.960  0.90 31.99           C  
ATOM    522  O   THR L  68      30.439  23.695  50.292  0.90 32.16           O  
ATOM    523  N   GLY L  69      28.466  24.745  50.613  1.00 31.65           N  
ATOM    524  CA  GLY L  69      28.619  25.542  49.429  1.00 31.19           C  
ATOM    525  C   GLY L  69      28.538  26.981  49.833  1.00 31.68           C  
ATOM    526  O   GLY L  69      27.844  27.334  50.785  1.00 31.98           O  
ATOM    527  N   SER L  70      29.264  27.852  49.106  1.00 31.29           N  
ATOM    528  CA  SER L  70      29.231  29.252  49.414  1.00 32.05           C  
ATOM    529  CB  SER L  70      30.249  29.665  50.488  1.00 32.00           C  
ATOM    530  OG  SER L  70      31.566  29.426  50.018  1.00 33.08           O  
ATOM    531  C   SER L  70      29.578  30.004  48.168  1.00 32.55           C  
ATOM    532  O   SER L  70      30.010  29.419  47.176  1.00 31.66           O  
ATOM    533  N   GLY L  71      29.364  31.335  48.170  1.00 33.17           N  
ATOM    534  CA  GLY L  71      29.755  32.094  47.018  1.00 34.57           C  
ATOM    535  C   GLY L  71      28.747  33.161  46.763  1.00 35.46           C  
ATOM    536  O   GLY L  71      27.706  33.228  47.414  1.00 35.74           O  
ATOM    537  N   SER L  72      29.062  34.046  45.796  1.00 36.56           N  
ATOM    538  CA  SER L  72      28.133  35.078  45.450  1.00 37.14           C  
ATOM    539  CB  SER L  72      28.156  36.258  46.436  1.00 37.95           C  
ATOM    540  OG  SER L  72      27.220  37.249  46.041  1.00 40.59           O  
ATOM    541  C   SER L  72      28.507  35.616  44.106  1.00 36.79           C  
ATOM    542  O   SER L  72      29.681  35.653  43.739  1.00 36.42           O  
ATOM    543  N   GLY L  73      27.498  36.056  43.329  1.00 36.53           N  
ATOM    544  CA  GLY L  73      27.762  36.657  42.056  1.00 36.29           C  
ATOM    545  C   GLY L  73      28.381  35.661  41.129  1.00 36.30           C  
ATOM    546  O   GLY L  73      27.712  34.764  40.624  1.00 35.97           O  
ATOM    547  N   THR L  74      29.643  35.937  40.752  1.00 35.37           N  
ATOM    548  CA  THR L  74      30.458  35.150  39.866  1.00 35.06           C  
ATOM    549  CB  THR L  74      31.447  35.993  39.121  1.00 35.48           C  
ATOM    550  OG1 THR L  74      32.358  36.597  40.027  1.00 34.72           O  
ATOM    551  CG2 THR L  74      30.674  37.078  38.349  1.00 35.10           C  
ATOM    552  C   THR L  74      31.215  34.010  40.501  1.00 34.82           C  
ATOM    553  O   THR L  74      31.518  33.039  39.812  1.00 35.35           O  
ATOM    554  N   ASP L  75      31.614  34.099  41.791  1.00 34.92           N  
ATOM    555  CA  ASP L  75      32.479  33.060  42.300  1.00 36.21           C  
ATOM    556  CB  ASP L  75      33.812  33.580  42.874  1.00 39.24           C  
ATOM    557  CG  ASP L  75      33.525  34.523  44.027  1.00 43.88           C  
ATOM    558  OD1 ASP L  75      32.574  35.338  43.897  1.00 46.13           O  
ATOM    559  OD2 ASP L  75      34.252  34.443  45.053  1.00 47.25           O1-
ATOM    560  C   ASP L  75      31.812  32.205  43.337  1.00 34.60           C  
ATOM    561  O   ASP L  75      31.174  32.704  44.264  1.00 34.40           O  
ATOM    562  N   PHE L  76      31.956  30.864  43.201  1.00 32.81           N  
ATOM    563  CA  PHE L  76      31.341  29.982  44.154  1.00 31.45           C  
ATOM    564  CB  PHE L  76      30.052  29.317  43.645  1.00 31.17           C  
ATOM    565  CG  PHE L  76      29.145  30.398  43.161  1.00 30.22           C  
ATOM    566  CD1 PHE L  76      28.623  31.342  44.014  1.00 30.63           C  
ATOM    567  CD2 PHE L  76      28.846  30.498  41.825  1.00 30.00           C  
ATOM    568  CE1 PHE L  76      27.796  32.338  43.549  1.00 30.90           C  
ATOM    569  CE2 PHE L  76      28.018  31.492  41.359  1.00 30.52           C  
ATOM    570  CZ  PHE L  76      27.483  32.417  42.218  1.00 29.86           C  
ATOM    571  C   PHE L  76      32.305  28.888  44.518  1.00 31.58           C  
ATOM    572  O   PHE L  76      33.214  28.568  43.754  1.00 31.42           O  
ATOM    573  N   THR L  77      32.137  28.293  45.724  1.00 30.92           N  
ATOM    574  CA  THR L  77      33.039  27.259  46.147  1.00 31.28           C  
ATOM    575  CB  THR L  77      34.077  27.744  47.115  1.00 31.60           C  
ATOM    576  OG1 THR L  77      34.861  28.770  46.524  1.00 32.64           O  
ATOM    577  CG2 THR L  77      34.965  26.557  47.524  1.00 31.24           C  
ATOM    578  C   THR L  77      32.289  26.164  46.846  1.00 30.83           C  
ATOM    579  O   THR L  77      31.326  26.406  47.574  1.00 31.04           O  
ATOM    580  N   LEU L  78      32.739  24.912  46.629  1.00 30.39           N  
ATOM    581  CA  LEU L  78      32.193  23.763  47.286  1.00 30.05           C  
ATOM    582  CB  LEU L  78      31.825  22.637  46.306  1.00 29.12           C  
ATOM    583  CG  LEU L  78      31.237  21.377  46.963  1.00 29.44           C  
ATOM    584  CD1 LEU L  78      29.907  21.676  47.676  1.00 29.39           C  
ATOM    585  CD2 LEU L  78      31.102  20.246  45.931  1.00 28.82           C  
ATOM    586  C   LEU L  78      33.297  23.259  48.161  1.00 31.52           C  
ATOM    587  O   LEU L  78      34.440  23.145  47.722  1.00 31.20           O  
ATOM    588  N   LYS L  79      32.993  22.964  49.438  1.00 32.39           N  
ATOM    589  CA  LYS L  79      34.035  22.507  50.311  1.00 33.67           C  
ATOM    590  CB  LYS L  79      34.369  23.512  51.423  1.00 35.11           C  
ATOM    591  CG  LYS L  79      35.096  24.754  50.904  1.00 39.09           C  
ATOM    592  CD  LYS L  79      35.118  25.913  51.898  1.00 42.25           C  
ATOM    593  CE  LYS L  79      35.685  25.531  53.262  1.00 43.35           C  
ATOM    594  NZ  LYS L  79      35.645  26.704  54.160  1.00 45.55           N1+
ATOM    595  C   LYS L  79      33.613  21.234  50.958  1.00 33.06           C  
ATOM    596  O   LYS L  79      32.457  21.058  51.341  1.00 32.83           O  
ATOM    597  N   ILE L  80      34.568  20.293  51.077  1.00 32.77           N  
ATOM    598  CA  ILE L  80      34.268  19.053  51.715  1.00 33.18           C  
ATOM    599  CB  ILE L  80      34.530  17.868  50.836  1.00 32.62           C  
ATOM    600  CG1 ILE L  80      33.694  17.959  49.550  1.00 31.79           C  
ATOM    601  CG2 ILE L  80      34.265  16.594  51.656  1.00 32.26           C  
ATOM    602  CD1 ILE L  80      34.150  16.980  48.471  1.00 31.79           C  
ATOM    603  C   ILE L  80      35.190  18.937  52.869  1.00 34.71           C  
ATOM    604  O   ILE L  80      36.409  18.876  52.704  1.00 34.70           O  
ATOM    605  N   SER L  81      34.628  18.939  54.087  1.00 35.85           N  
ATOM    606  CA  SER L  81      35.484  18.692  55.193  1.00 36.98           C  
ATOM    607  CB  SER L  81      34.892  19.121  56.545  1.00 36.94           C  
ATOM    608  OG  SER L  81      33.749  18.333  56.843  1.00 37.32           O  
ATOM    609  C   SER L  81      35.613  17.203  55.206  1.00 37.63           C  
ATOM    610  O   SER L  81      34.660  16.477  54.938  1.00 38.50           O  
ATOM    611  N   ARG L  82      36.814  16.703  55.503  1.00 37.92           N  
ATOM    612  CA  ARG L  82      37.035  15.289  55.625  1.00 38.10           C  
ATOM    613  CB  ARG L  82      36.488  14.728  56.953  1.00 40.92           C  
ATOM    614  CG  ARG L  82      36.765  13.241  57.159  1.00 48.02           C  
ATOM    615  CD  ARG L  82      36.470  12.749  58.578  1.00 54.30           C  
ATOM    616  NE  ARG L  82      35.077  12.225  58.613  1.00 57.70           N  
ATOM    617  CZ  ARG L  82      34.048  13.023  59.022  1.00 59.43           C  
ATOM    618  NH1 ARG L  82      34.287  14.316  59.388  1.00 60.05           N1+
ATOM    619  NH2 ARG L  82      32.778  12.525  59.058  1.00 60.31           N  
ATOM    620  C   ARG L  82      36.474  14.480  54.486  1.00 36.53           C  
ATOM    621  O   ARG L  82      35.377  13.934  54.584  1.00 36.98           O  
ATOM    622  N   VAL L  83      37.224  14.382  53.367  1.00 34.99           N  
ATOM    623  CA  VAL L  83      36.794  13.614  52.227  1.00 33.17           C  
ATOM    624  CB  VAL L  83      37.723  13.731  51.047  1.00 32.39           C  
ATOM    625  CG1 VAL L  83      37.235  12.785  49.936  1.00 31.59           C  
ATOM    626  CG2 VAL L  83      37.806  15.208  50.626  1.00 31.99           C  
ATOM    627  C   VAL L  83      36.731  12.157  52.593  1.00 33.71           C  
ATOM    628  O   VAL L  83      37.584  11.637  53.311  1.00 33.53           O  
ATOM    629  N   GLU L  84      35.683  11.464  52.095  1.00 33.43           N  
ATOM    630  CA  GLU L  84      35.513  10.057  52.342  1.00 34.74           C  
ATOM    631  CB  GLU L  84      34.207   9.695  53.058  1.00 36.43           C  
ATOM    632  CG  GLU L  84      34.144  10.224  54.489  1.00 41.09           C  
ATOM    633  CD  GLU L  84      32.888   9.662  55.126  1.00 45.14           C  
ATOM    634  OE1 GLU L  84      32.696   8.419  55.069  1.00 46.85           O  
ATOM    635  OE2 GLU L  84      32.099  10.474  55.676  1.00 47.80           O1-
ATOM    636  C   GLU L  84      35.497   9.355  51.019  1.00 34.22           C  
ATOM    637  O   GLU L  84      35.378   9.979  49.967  1.00 33.63           O  
ATOM    638  N   ALA L  85      35.589   8.013  51.052  1.00 33.81           N  
ATOM    639  CA  ALA L  85      35.697   7.207  49.868  1.00 33.67           C  
ATOM    640  CB  ALA L  85      35.769   5.703  50.186  1.00 33.60           C  
ATOM    641  C   ALA L  85      34.504   7.429  48.984  1.00 33.85           C  
ATOM    642  O   ALA L  85      34.633   7.502  47.764  1.00 32.90           O  
ATOM    643  N   GLU L  86      33.310   7.563  49.585  1.00 33.98           N  
ATOM    644  CA  GLU L  86      32.075   7.702  48.864  1.00 34.79           C  
ATOM    645  CB  GLU L  86      30.862   7.747  49.801  1.00 37.53           C  
ATOM    646  CG  GLU L  86      30.659   6.440  50.566  1.00 43.86           C  
ATOM    647  CD  GLU L  86      29.465   6.624  51.485  1.00 50.00           C  
ATOM    648  OE1 GLU L  86      28.439   7.180  51.010  1.00 51.56           O  
ATOM    649  OE2 GLU L  86      29.557   6.209  52.670  1.00 51.00           O1-
ATOM    650  C   GLU L  86      32.077   8.969  48.060  1.00 32.94           C  
ATOM    651  O   GLU L  86      31.373   9.071  47.057  1.00 33.40           O  
ATOM    652  N   ASP L  87      32.832   9.982  48.517  1.00 30.72           N  
ATOM    653  CA  ASP L  87      32.904  11.295  47.932  1.00 29.63           C  
ATOM    654  CB  ASP L  87      33.680  12.273  48.830  1.00 29.16           C  
ATOM    655  CG  ASP L  87      32.895  12.420  50.130  1.00 29.68           C  
ATOM    656  OD1 ASP L  87      31.706  12.002  50.148  1.00 30.61           O  
ATOM    657  OD2 ASP L  87      33.468  12.946  51.121  1.00 28.51           O1-
ATOM    658  C   ASP L  87      33.560  11.279  46.575  1.00 29.25           C  
ATOM    659  O   ASP L  87      33.346  12.189  45.775  1.00 29.23           O  
ATOM    660  N   LEU L  88      34.403  10.270  46.279  1.00 28.26           N  
ATOM    661  CA  LEU L  88      35.151  10.239  45.045  1.00 28.47           C  
ATOM    662  CB  LEU L  88      36.006   8.966  44.895  1.00 29.39           C  
ATOM    663  CG  LEU L  88      37.079   8.776  45.984  1.00 30.32           C  
ATOM    664  CD1 LEU L  88      37.880   7.484  45.749  1.00 31.08           C  
ATOM    665  CD2 LEU L  88      37.979  10.016  46.117  1.00 30.73           C  
ATOM    666  C   LEU L  88      34.222  10.263  43.867  1.00 27.37           C  
ATOM    667  O   LEU L  88      33.163   9.640  43.879  1.00 27.96           O  
ATOM    668  N   GLY L  89      34.616  11.004  42.802  1.00 26.26           N  
ATOM    669  CA  GLY L  89      33.811  11.072  41.612  1.00 24.93           C  
ATOM    670  C   GLY L  89      34.042  12.403  40.958  1.00 24.89           C  
ATOM    671  O   GLY L  89      35.020  13.092  41.246  1.00 25.15           O  
ATOM    672  N   VAL L  90      33.133  12.797  40.040  1.00 24.29           N  
ATOM    673  CA  VAL L  90      33.290  14.055  39.370  1.00 23.89           C  
ATOM    674  CB  VAL L  90      33.113  13.962  37.883  1.00 23.98           C  
ATOM    675  CG1 VAL L  90      33.226  15.372  37.280  1.00 23.30           C  
ATOM    676  CG2 VAL L  90      34.146  12.965  37.331  1.00 24.13           C  
ATOM    677  C   VAL L  90      32.240  14.994  39.886  1.00 24.18           C  
ATOM    678  O   VAL L  90      31.067  14.641  39.990  1.00 24.33           O  
ATOM    679  N   TYR L  91      32.650  16.237  40.216  1.00 23.92           N  
ATOM    680  CA  TYR L  91      31.746  17.220  40.743  1.00 23.68           C  
ATOM    681  CB  TYR L  91      32.307  18.001  41.946  1.00 23.60           C  
ATOM    682  CG  TYR L  91      32.379  17.087  43.121  1.00 25.03           C  
ATOM    683  CD1 TYR L  91      33.407  16.183  43.261  1.00 23.51           C  
ATOM    684  CD2 TYR L  91      31.411  17.152  44.096  1.00 23.99           C  
ATOM    685  CE1 TYR L  91      33.459  15.346  44.353  1.00 23.60           C  
ATOM    686  CE2 TYR L  91      31.458  16.319  45.188  1.00 23.89           C  
ATOM    687  CZ  TYR L  91      32.481  15.412  45.317  1.00 23.64           C  
ATOM    688  OH  TYR L  91      32.526  14.557  46.437  1.00 23.96           O  
ATOM    689  C   TYR L  91      31.484  18.230  39.670  1.00 24.06           C  
ATOM    690  O   TYR L  91      32.408  18.680  38.994  1.00 24.58           O  
ATOM    691  N   TYR L  92      30.195  18.594  39.478  1.00 23.59           N  
ATOM    692  CA  TYR L  92      29.848  19.540  38.454  1.00 23.79           C  
ATOM    693  CB  TYR L  92      28.863  19.017  37.387  1.00 23.38           C  
ATOM    694  CG  TYR L  92      29.398  17.833  36.662  1.00 23.96           C  
ATOM    695  CD1 TYR L  92      30.232  17.978  35.579  1.00 23.99           C  
ATOM    696  CD2 TYR L  92      29.054  16.566  37.069  1.00 24.41           C  
ATOM    697  CE1 TYR L  92      30.717  16.878  34.913  1.00 24.43           C  
ATOM    698  CE2 TYR L  92      29.535  15.462  36.407  1.00 24.16           C  
ATOM    699  CZ  TYR L  92      30.368  15.617  35.326  1.00 25.22           C  
ATOM    700  OH  TYR L  92      30.868  14.488  34.643  1.00 25.45           O  
ATOM    701  C   TYR L  92      29.090  20.674  39.078  1.00 24.46           C  
ATOM    702  O   TYR L  92      28.254  20.468  39.957  1.00 24.76           O  
ATOM    703  N   CYS L  93      29.375  21.915  38.629  1.00 24.73           N  
ATOM    704  CA  CYS L  93      28.606  23.048  39.056  1.00 25.34           C  
ATOM    705  CB  CYS L  93      29.435  24.310  39.399  1.00 27.42           C  
ATOM    706  SG  CYS L  93      30.517  24.890  38.059  1.00 32.45           S  
ATOM    707  C   CYS L  93      27.678  23.352  37.922  1.00 24.70           C  
ATOM    708  O   CYS L  93      27.968  23.014  36.775  1.00 23.30           O  
ATOM    709  N   TRP L  94      26.508  23.958  38.221  1.00 25.08           N  
ATOM    710  CA  TRP L  94      25.550  24.202  37.181  1.00 25.36           C  
ATOM    711  CB  TRP L  94      24.540  23.044  37.118  1.00 24.97           C  
ATOM    712  CG  TRP L  94      23.457  23.119  36.074  1.00 25.78           C  
ATOM    713  CD2 TRP L  94      22.107  22.698  36.316  1.00 25.16           C  
ATOM    714  CD1 TRP L  94      23.520  23.492  34.764  1.00 25.48           C  
ATOM    715  NE1 TRP L  94      22.292  23.316  34.169  1.00  0.00           N  
ATOM    716  CE2 TRP L  94      21.412  22.826  35.113  1.00 22.03           C  
ATOM    717  CE3 TRP L  94      21.499  22.228  37.444  1.00  0.00           C  
ATOM    718  CZ2 TRP L  94      20.095  22.477  35.023  1.00  0.00           C  
ATOM    719  CZ3 TRP L  94      20.166  21.898  37.356  1.00  0.00           C  
ATOM    720  CH2 TRP L  94      19.479  22.018  36.165  1.00  0.00           C  
ATOM    721  C   TRP L  94      24.812  25.468  37.511  1.00 25.73           C  
ATOM    722  O   TRP L  94      24.557  25.760  38.679  1.00 26.60           O  
ATOM    723  N   GLN L  95      24.451  26.264  36.478  1.00 24.81           N  
ATOM    724  CA  GLN L  95      23.726  27.483  36.716  1.00 24.10           C  
ATOM    725  CB  GLN L  95      24.484  28.755  36.281  1.00 24.14           C  
ATOM    726  CG  GLN L  95      24.752  28.869  34.779  1.00 24.51           C  
ATOM    727  CD  GLN L  95      23.515  29.451  34.112  1.00 24.87           C  
ATOM    728  OE1 GLN L  95      22.781  30.241  34.705  1.00 24.23           O  
ATOM    729  NE2 GLN L  95      23.270  29.046  32.837  1.00 24.23           N  
ATOM    730  C   GLN L  95      22.412  27.419  35.988  1.00 23.96           C  
ATOM    731  O   GLN L  95      22.339  27.080  34.810  1.00 23.56           O  
ATOM    732  N   GLY L  96      21.345  27.735  36.774  1.00 10.22           N  
ATOM    733  CA  GLY L  96      19.930  27.954  36.542  1.00 12.15           C  
ATOM    734  C   GLY L  96      19.520  29.340  36.107  1.00 12.15           C  
ATOM    735  O   GLY L  96      18.387  29.543  35.684  1.00 13.80           O  
ATOM    736  N   THR L  97      20.337  30.371  36.369  1.00 11.94           N  
ATOM    737  CA  THR L  97      19.882  31.722  36.161  1.00 11.57           C  
ATOM    738  CB  THR L  97      20.841  32.717  36.724  1.00 10.82           C  
ATOM    739  OG1 THR L  97      21.027  32.448  38.104  1.00 12.36           O  
ATOM    740  CG2 THR L  97      20.260  34.130  36.538  1.00 12.68           C  
ATOM    741  C   THR L  97      19.656  32.069  34.721  1.00 14.17           C  
ATOM    742  O   THR L  97      18.641  32.677  34.380  1.00 18.18           O  
ATOM    743  N   HIS L  98      20.588  31.687  33.830  1.00 14.07           N  
ATOM    744  CA  HIS L  98      20.466  32.113  32.467  1.00 15.02           C  
ATOM    745  ND1 HIS L  98      21.908  35.155  32.717  1.00 17.44           N  
ATOM    746  CG  HIS L  98      22.287  33.835  32.815  1.00 16.07           C  
ATOM    747  CB  HIS L  98      21.768  32.736  31.936  1.00 14.50           C  
ATOM    748  NE2 HIS L  98      23.362  35.034  34.396  1.00 16.77           N  
ATOM    749  CD2 HIS L  98      23.176  33.780  33.845  1.00 16.65           C  
ATOM    750  CE1 HIS L  98      22.581  35.828  33.687  1.00 17.54           C  
ATOM    751  C   HIS L  98      20.180  30.921  31.609  1.00 14.78           C  
ATOM    752  O   HIS L  98      20.732  29.840  31.807  1.00 15.65           O  
ATOM    753  N   PHE L  99      19.273  31.099  30.634  1.00 16.74           N  
ATOM    754  CA  PHE L  99      18.933  30.077  29.693  1.00 18.96           C  
ATOM    755  CB  PHE L  99      17.533  30.355  29.104  1.00 17.74           C  
ATOM    756  CG  PHE L  99      17.178  29.410  28.011  1.00 19.36           C  
ATOM    757  CD1 PHE L  99      16.586  28.201  28.289  1.00 21.39           C  
ATOM    758  CD2 PHE L  99      17.420  29.751  26.700  1.00 21.66           C  
ATOM    759  CE1 PHE L  99      16.252  27.339  27.273  1.00 20.55           C  
ATOM    760  CE2 PHE L  99      17.088  28.893  25.680  1.00 24.25           C  
ATOM    761  CZ  PHE L  99      16.504  27.684  25.968  1.00 23.31           C  
ATOM    762  C   PHE L  99      19.942  30.188  28.592  1.00 21.98           C  
ATOM    763  O   PHE L  99      20.267  31.308  28.192  1.00 24.49           O  
ATOM    764  N   PRO L 100      20.483  29.114  28.072  1.00 19.34           N  
ATOM    765  CA  PRO L 100      20.205  27.791  28.568  1.00 15.70           C  
ATOM    766  CD  PRO L 100      20.723  29.104  26.638  1.00 18.29           C  
ATOM    767  CB  PRO L 100      20.511  26.827  27.426  1.00 16.03           C  
ATOM    768  CG  PRO L 100      20.359  27.691  26.166  1.00 15.76           C  
ATOM    769  C   PRO L 100      21.050  27.516  29.767  1.00 13.12           C  
ATOM    770  O   PRO L 100      22.048  28.206  29.969  1.00 15.22           O  
ATOM    771  N   LEU L 101      20.686  26.504  30.573  1.00 10.85           N  
ATOM    772  CA  LEU L 101      21.524  26.259  31.700  1.00 11.99           C  
ATOM    773  CB  LEU L 101      20.974  25.341  32.790  1.00 14.44           C  
ATOM    774  CG  LEU L 101      19.911  25.985  33.680  1.00 13.90           C  
ATOM    775  CD1 LEU L 101      18.515  25.961  33.041  1.00 18.82           C  
ATOM    776  CD2 LEU L 101      20.000  25.404  35.089  1.00 20.70           C  
ATOM    777  C   LEU L 101      22.797  25.659  31.241  1.00 11.95           C  
ATOM    778  O   LEU L 101      22.862  24.985  30.213  1.00 13.63           O  
ATOM    779  N   THR L 102      23.865  25.918  32.014  1.00 23.69           N  
ATOM    780  CA  THR L 102      25.149  25.422  31.617  1.00 23.46           C  
ATOM    781  CB  THR L 102      26.032  26.495  31.058  1.00 23.77           C  
ATOM    782  OG1 THR L 102      26.239  27.513  32.026  1.00 24.08           O  
ATOM    783  CG2 THR L 102      25.347  27.076  29.809  1.00 23.90           C  
ATOM    784  C   THR L 102      25.854  24.791  32.779  1.00 22.87           C  
ATOM    785  O   THR L 102      25.601  25.112  33.938  1.00 22.58           O  
ATOM    786  N   PHE L 103      26.783  23.859  32.467  1.00 23.05           N  
ATOM    787  CA  PHE L 103      27.505  23.127  33.472  1.00 23.09           C  
ATOM    788  CB  PHE L 103      27.461  21.596  33.283  1.00 23.12           C  
ATOM    789  CG  PHE L 103      26.071  21.062  33.421  1.00 24.09           C  
ATOM    790  CD1 PHE L 103      25.211  21.065  32.347  1.00 23.48           C  
ATOM    791  CD2 PHE L 103      25.632  20.535  34.616  1.00 23.00           C  
ATOM    792  CE1 PHE L 103      23.935  20.564  32.466  1.00 24.51           C  
ATOM    793  CE2 PHE L 103      24.356  20.033  34.740  1.00 23.44           C  
ATOM    794  CZ  PHE L 103      23.503  20.047  33.663  1.00 23.44           C  
ATOM    795  C   PHE L 103      28.960  23.470  33.360  1.00 24.38           C  
ATOM    796  O   PHE L 103      29.429  23.958  32.332  1.00 24.19           O  
ATOM    797  N   GLY L 104      29.713  23.237  34.454  1.00 24.37           N  
ATOM    798  CA  GLY L 104      31.133  23.434  34.434  1.00 24.08           C  
ATOM    799  C   GLY L 104      31.719  22.187  33.843  1.00 23.81           C  
ATOM    800  O   GLY L 104      31.017  21.203  33.623  1.00 23.50           O  
ATOM    801  N   ALA L 105      33.040  22.204  33.588  1.00 24.67           N  
ATOM    802  CA  ALA L 105      33.763  21.114  32.994  1.00 24.76           C  
ATOM    803  CB  ALA L 105      35.238  21.459  32.732  1.00 26.80           C  
ATOM    804  C   ALA L 105      33.726  19.922  33.900  1.00 25.09           C  
ATOM    805  O   ALA L 105      33.735  18.783  33.436  1.00 25.43           O  
ATOM    806  N   GLY L 106      33.728  20.151  35.225  1.00 24.32           N  
ATOM    807  CA  GLY L 106      33.712  19.056  36.151  1.00 24.87           C  
ATOM    808  C   GLY L 106      35.056  18.965  36.796  1.00 25.67           C  
ATOM    809  O   GLY L 106      36.075  19.311  36.199  1.00 26.91           O  
ATOM    810  N   THR L 107      35.074  18.506  38.063  1.00 25.38           N  
ATOM    811  CA  THR L 107      36.305  18.344  38.781  1.00 25.50           C  
ATOM    812  CB  THR L 107      36.397  19.232  39.988  1.00 25.48           C  
ATOM    813  OG1 THR L 107      36.295  20.596  39.609  1.00 24.75           O  
ATOM    814  CG2 THR L 107      37.740  18.977  40.693  1.00 23.66           C  
ATOM    815  C   THR L 107      36.335  16.932  39.265  1.00 26.18           C  
ATOM    816  O   THR L 107      35.399  16.474  39.917  1.00 25.31           O  
ATOM    817  N   LYS L 108      37.419  16.190  38.966  1.00 26.75           N  
ATOM    818  CA  LYS L 108      37.410  14.831  39.415  1.00 27.62           C  
ATOM    819  CB  LYS L 108      37.937  13.805  38.396  1.00 29.01           C  
ATOM    820  CG  LYS L 108      37.653  12.366  38.839  1.00 31.44           C  
ATOM    821  CD  LYS L 108      37.747  11.324  37.722  1.00 34.90           C  
ATOM    822  CE  LYS L 108      39.165  10.812  37.472  1.00 36.96           C  
ATOM    823  NZ  LYS L 108      39.117   9.555  36.695  1.00 37.50           N1+
ATOM    824  C   LYS L 108      38.230  14.719  40.653  1.00 27.42           C  
ATOM    825  O   LYS L 108      39.384  15.143  40.701  1.00 27.49           O  
ATOM    826  N   LEU L 109      37.624  14.144  41.711  1.00 27.16           N  
ATOM    827  CA  LEU L 109      38.356  13.933  42.924  1.00 27.86           C  
ATOM    828  CB  LEU L 109      37.548  13.964  44.233  1.00 28.43           C  
ATOM    829  CG  LEU L 109      37.182  15.347  44.783  1.00 29.71           C  
ATOM    830  CD1 LEU L 109      36.532  15.209  46.166  1.00 29.48           C  
ATOM    831  CD2 LEU L 109      38.394  16.285  44.832  1.00 30.20           C  
ATOM    832  C   LEU L 109      38.913  12.554  42.878  1.00 27.91           C  
ATOM    833  O   LEU L 109      38.180  11.579  42.722  1.00 28.51           O  
ATOM    834  N   GLU L 110      40.244  12.448  43.031  1.00 28.41           N  
ATOM    835  CA  GLU L 110      40.887  11.171  43.017  1.00 28.88           C  
ATOM    836  CB  GLU L 110      41.743  10.944  41.758  1.00 29.75           C  
ATOM    837  CG  GLU L 110      42.777  12.042  41.504  1.00 32.50           C  
ATOM    838  CD  GLU L 110      43.458  11.736  40.180  1.00 34.38           C  
ATOM    839  OE1 GLU L 110      44.184  10.710  40.110  1.00 36.05           O  
ATOM    840  OE2 GLU L 110      43.254  12.521  39.216  1.00 36.58           O1-
ATOM    841  C   GLU L 110      41.753  11.074  44.232  1.00 28.49           C  
ATOM    842  O   GLU L 110      42.148  12.080  44.818  1.00 29.39           O  
ATOM    843  N   LEU L 111      42.031   9.832  44.671  1.00 27.50           N  
ATOM    844  CA  LEU L 111      42.826   9.637  45.848  1.00 27.08           C  
ATOM    845  CB  LEU L 111      42.541   8.298  46.543  1.00 27.57           C  
ATOM    846  CG  LEU L 111      41.080   8.171  47.015  1.00 28.18           C  
ATOM    847  CD1 LEU L 111      40.842   6.824  47.705  1.00 30.87           C  
ATOM    848  CD2 LEU L 111      40.652   9.373  47.874  1.00 26.62           C  
ATOM    849  C   LEU L 111      44.271   9.694  45.477  1.00 26.98           C  
ATOM    850  O   LEU L 111      44.663   9.302  44.378  1.00 26.92           O  
ATOM    851  N   LYS L 112      45.107  10.201  46.405  1.00 26.56           N  
ATOM    852  CA  LYS L 112      46.515  10.276  46.164  1.00 26.16           C  
ATOM    853  CB  LYS L 112      47.316  10.726  47.398  1.00 26.98           C  
ATOM    854  CG  LYS L 112      47.029  12.161  47.842  1.00 28.81           C  
ATOM    855  CD  LYS L 112      47.367  13.199  46.770  1.00 30.28           C  
ATOM    856  CE  LYS L 112      47.170  14.643  47.232  1.00 32.20           C  
ATOM    857  NZ  LYS L 112      48.417  15.147  47.849  1.00 31.93           N1+
ATOM    858  C   LYS L 112      46.945   8.853  45.859  1.00 26.02           C  
ATOM    859  O   LYS L 112      46.738   7.986  46.751  1.00 26.29           O  
ATOM    860  OXT LYS L 112      47.479   8.611  44.744  1.00 19.46           O1-
TER     861      LYS L 112 
ATOM    862  N   GLU H 113       8.329   6.169  46.127  1.00 47.82           N1+
ATOM    863  CA  GLU H 113       9.312   7.258  45.930  1.00 47.12           C  
ATOM    864  CB  GLU H 113      10.718   6.803  46.363  1.00 48.43           C  
ATOM    865  CG  GLU H 113      11.720   7.950  46.516  1.00 55.50           C  
ATOM    866  CD  GLU H 113      11.508   8.579  47.886  1.00 58.77           C  
ATOM    867  OE1 GLU H 113      10.960   7.883  48.782  1.00 66.59           O  
ATOM    868  OE2 GLU H 113      11.896   9.765  48.055  1.00 60.67           O1-
ATOM    869  C   GLU H 113       9.341   7.623  44.481  1.00 45.20           C  
ATOM    870  O   GLU H 113       8.711   6.966  43.654  1.00 45.37           O  
ATOM    871  N   VAL H 114      10.071   8.699  44.137  1.00 42.88           N  
ATOM    872  CA  VAL H 114      10.095   9.148  42.777  1.00 40.65           C  
ATOM    873  CB  VAL H 114      10.485  10.591  42.650  1.00 41.06           C  
ATOM    874  CG1 VAL H 114      10.572  10.945  41.160  1.00 41.64           C  
ATOM    875  CG2 VAL H 114       9.484  11.449  43.438  1.00 40.35           C  
ATOM    876  C   VAL H 114      11.096   8.354  41.993  1.00 39.07           C  
ATOM    877  O   VAL H 114      12.175   8.037  42.491  1.00 38.73           O  
ATOM    878  N   GLN H 115      10.742   7.992  40.738  1.00 37.33           N  
ATOM    879  CA  GLN H 115      11.674   7.297  39.889  1.00 35.95           C  
ATOM    880  CB  GLN H 115      11.509   5.771  39.823  1.00 38.00           C  
ATOM    881  CG  GLN H 115      11.960   5.013  41.062  1.00 41.77           C  
ATOM    882  CD  GLN H 115      12.029   3.546  40.669  1.00 45.07           C  
ATOM    883  OE1 GLN H 115      13.030   3.085  40.126  1.00 45.90           O  
ATOM    884  NE2 GLN H 115      10.933   2.792  40.942  1.00 45.54           N  
ATOM    885  C   GLN H 115      11.488   7.738  38.471  1.00 33.81           C  
ATOM    886  O   GLN H 115      10.376   8.021  38.028  1.00 32.79           O  
ATOM    887  N   LEU H 116      12.609   7.803  37.725  1.00 31.34           N  
ATOM    888  CA  LEU H 116      12.598   8.119  36.327  1.00 30.05           C  
ATOM    889  CB  LEU H 116      13.454   9.351  36.004  1.00 29.36           C  
ATOM    890  CG  LEU H 116      12.897  10.637  36.641  1.00 28.69           C  
ATOM    891  CD1 LEU H 116      13.781  11.851  36.335  1.00 28.89           C  
ATOM    892  CD2 LEU H 116      11.440  10.869  36.217  1.00 29.23           C  
ATOM    893  C   LEU H 116      13.239   6.949  35.654  1.00 29.54           C  
ATOM    894  O   LEU H 116      14.436   6.721  35.819  1.00 29.60           O  
ATOM    895  N   GLN H 117      12.457   6.187  34.861  1.00 28.91           N  
ATOM    896  CA  GLN H 117      12.966   4.994  34.240  1.00 28.94           C  
ATOM    897  CB  GLN H 117      11.987   3.819  34.404  1.00 32.23           C  
ATOM    898  CG  GLN H 117      12.606   2.439  34.199  1.00 39.38           C  
ATOM    899  CD  GLN H 117      12.947   1.899  35.579  1.00 46.00           C  
ATOM    900  OE1 GLN H 117      14.099   1.920  36.007  1.00 48.09           O  
ATOM    901  NE2 GLN H 117      11.904   1.409  36.301  1.00 46.93           N  
ATOM    902  C   GLN H 117      13.111   5.262  32.767  1.00 27.23           C  
ATOM    903  O   GLN H 117      12.145   5.612  32.091  1.00 26.22           O  
ATOM    904  N   GLN H 118      14.333   5.078  32.220  1.00 25.73           N  
ATOM    905  CA  GLN H 118      14.579   5.370  30.834  1.00 24.90           C  
ATOM    906  CB  GLN H 118      15.878   6.165  30.630  1.00 24.54           C  
ATOM    907  CG  GLN H 118      15.812   7.541  31.299  1.00 24.13           C  
ATOM    908  CD  GLN H 118      17.166   8.222  31.181  1.00 25.31           C  
ATOM    909  OE1 GLN H 118      17.698   8.732  32.164  1.00 26.18           O  
ATOM    910  NE2 GLN H 118      17.742   8.240  29.950  1.00 23.54           N  
ATOM    911  C   GLN H 118      14.661   4.093  30.049  1.00 25.01           C  
ATOM    912  O   GLN H 118      14.871   3.014  30.602  1.00 24.21           O  
ATOM    913  N   SER H 119      14.481   4.195  28.714  1.00 25.07           N  
ATOM    914  CA  SER H 119      14.497   3.049  27.845  1.00 25.07           C  
ATOM    915  CB  SER H 119      13.939   3.338  26.440  1.00 24.58           C  
ATOM    916  OG  SER H 119      14.699   4.355  25.803  1.00 25.31           O  
ATOM    917  C   SER H 119      15.901   2.535  27.715  1.00 25.18           C  
ATOM    918  O   SER H 119      16.867   3.215  28.056  1.00 24.76           O  
ATOM    919  N   GLY H 120      16.040   1.295  27.202  1.00 25.12           N  
ATOM    920  CA  GLY H 120      17.311   0.628  27.121  1.00 24.97           C  
ATOM    921  C   GLY H 120      18.149   1.210  26.024  1.00 25.25           C  
ATOM    922  O   GLY H 120      17.711   2.019  25.208  1.00 24.95           O  
ATOM    923  N   PRO H 121      19.374   0.751  26.013  1.00 25.98           N  
ATOM    924  CA  PRO H 121      20.392   1.197  25.095  1.00 26.45           C  
ATOM    925  CD  PRO H 121      19.692  -0.543  26.597  1.00 26.41           C  
ATOM    926  CB  PRO H 121      21.604   0.312  25.380  1.00 25.98           C  
ATOM    927  CG  PRO H 121      20.972  -1.001  25.878  1.00 27.43           C  
ATOM    928  C   PRO H 121      19.938   1.051  23.674  1.00 27.53           C  
ATOM    929  O   PRO H 121      19.218   0.102  23.370  1.00 27.75           O  
ATOM    930  N   GLU H 122      20.353   1.985  22.788  1.00 28.25           N  
ATOM    931  CA  GLU H 122      19.928   1.943  21.415  1.00 29.76           C  
ATOM    932  CB  GLU H 122      19.127   3.191  20.998  1.00 31.22           C  
ATOM    933  CG  GLU H 122      17.807   3.384  21.751  1.00 35.52           C  
ATOM    934  CD  GLU H 122      16.733   2.551  21.072  1.00 39.99           C  
ATOM    935  OE1 GLU H 122      17.044   1.915  20.030  1.00 40.73           O  
ATOM    936  OE2 GLU H 122      15.581   2.547  21.584  1.00 42.53           O1-
ATOM    937  C   GLU H 122      21.137   1.929  20.526  1.00 29.56           C  
ATOM    938  O   GLU H 122      22.118   2.633  20.764  1.00 29.04           O  
ATOM    939  N   LEU H 123      21.089   1.096  19.469  1.00 30.28           N  
ATOM    940  CA  LEU H 123      22.140   1.039  18.492  1.00 31.34           C  
ATOM    941  CB  LEU H 123      22.720  -0.375  18.314  1.00 32.00           C  
ATOM    942  CG  LEU H 123      23.785  -0.475  17.207  1.00 34.62           C  
ATOM    943  CD1 LEU H 123      25.006   0.404  17.510  1.00 31.54           C  
ATOM    944  CD2 LEU H 123      24.155  -1.941  16.928  1.00 34.82           C  
ATOM    945  C   LEU H 123      21.508   1.432  17.196  1.00 31.36           C  
ATOM    946  O   LEU H 123      20.599   0.752  16.720  1.00 32.02           O  
ATOM    947  N   VAL H 124      21.968   2.542  16.583  1.00 30.67           N  
ATOM    948  CA  VAL H 124      21.323   2.967  15.372  1.00 32.02           C  
ATOM    949  CB  VAL H 124      20.412   4.142  15.582  1.00 32.12           C  
ATOM    950  CG1 VAL H 124      19.238   3.697  16.473  1.00 32.95           C  
ATOM    951  CG2 VAL H 124      21.232   5.293  16.190  1.00 31.66           C  
ATOM    952  C   VAL H 124      22.343   3.363  14.348  1.00 32.31           C  
ATOM    953  O   VAL H 124      23.476   3.722  14.666  1.00 32.30           O  
ATOM    954  N   LYS H 125      21.943   3.282  13.062  1.00 33.18           N  
ATOM    955  CA  LYS H 125      22.796   3.637  11.965  1.00 34.57           C  
ATOM    956  CB  LYS H 125      22.381   3.004  10.626  1.00 36.46           C  
ATOM    957  CG  LYS H 125      22.462   1.478  10.609  1.00 41.01           C  
ATOM    958  CD  LYS H 125      21.749   0.856   9.409  1.00 45.04           C  
ATOM    959  CE  LYS H 125      20.328   1.390   9.213  1.00 45.16           C  
ATOM    960  NZ  LYS H 125      19.562   1.258  10.471  1.00 46.08           N1+
ATOM    961  C   LYS H 125      22.720   5.120  11.793  1.00 33.01           C  
ATOM    962  O   LYS H 125      21.732   5.752  12.164  1.00 32.15           O  
ATOM    963  N   THR H 126      23.776   5.715  11.209  1.00 32.56           N  
ATOM    964  CA  THR H 126      23.811   7.137  11.039  1.00 32.32           C  
ATOM    965  CB  THR H 126      25.129   7.638  10.531  1.00 32.60           C  
ATOM    966  OG1 THR H 126      25.155   9.056  10.549  1.00  0.00           O  
ATOM    967  CG2 THR H 126      25.330   7.121   9.098  1.00  0.00           C  
ATOM    968  C   THR H 126      22.759   7.540  10.055  1.00 32.31           C  
ATOM    969  O   THR H 126      22.447   6.803   9.119  1.00 32.46           O  
ATOM    970  N   GLY H 127      22.164   8.732  10.275  1.00 31.54           N  
ATOM    971  CA  GLY H 127      21.177   9.279   9.387  1.00 32.24           C  
ATOM    972  C   GLY H 127      19.809   8.867   9.839  1.00 32.40           C  
ATOM    973  O   GLY H 127      18.806   9.366   9.329  1.00 32.76           O  
ATOM    974  N   ALA H 128      19.735   7.937  10.808  1.00 32.07           N  
ATOM    975  CA  ALA H 128      18.478   7.446  11.306  1.00 32.12           C  
ATOM    976  CB  ALA H 128      18.554   6.018  11.871  1.00 32.21           C  
ATOM    977  C   ALA H 128      18.014   8.341  12.411  1.00 32.28           C  
ATOM    978  O   ALA H 128      18.656   9.336  12.739  1.00 31.45           O  
ATOM    979  N   SER H 129      16.833   8.023  12.984  1.00 32.13           N  
ATOM    980  CA  SER H 129      16.300   8.787  14.075  1.00 32.25           C  
ATOM    981  CB  SER H 129      14.980   9.488  13.728  1.00 32.72           C  
ATOM    982  OG  SER H 129      13.999   8.523  13.381  1.00 37.19           O  
ATOM    983  C   SER H 129      16.037   7.840  15.207  1.00 31.11           C  
ATOM    984  O   SER H 129      15.924   6.632  15.007  1.00 30.98           O  
ATOM    985  N   VAL H 130      15.971   8.371  16.447  1.00 29.49           N  
ATOM    986  CA  VAL H 130      15.736   7.519  17.577  1.00 29.02           C  
ATOM    987  CB  VAL H 130      17.005   7.160  18.299  1.00 29.05           C  
ATOM    988  CG1 VAL H 130      17.649   8.451  18.825  1.00 27.98           C  
ATOM    989  CG2 VAL H 130      16.699   6.134  19.399  1.00 27.71           C  
ATOM    990  C   VAL H 130      14.845   8.245  18.538  1.00 28.77           C  
ATOM    991  O   VAL H 130      14.820   9.475  18.579  1.00 28.64           O  
ATOM    992  N   LYS H 131      14.058   7.487  19.328  1.00 28.13           N  
ATOM    993  CA  LYS H 131      13.213   8.114  20.297  1.00 28.19           C  
ATOM    994  CB  LYS H 131      11.720   8.037  19.939  1.00 28.79           C  
ATOM    995  CG  LYS H 131      10.854   9.006  20.742  1.00 30.97           C  
ATOM    996  CD  LYS H 131       9.482   9.259  20.113  1.00 32.65           C  
ATOM    997  CE  LYS H 131       8.389   8.306  20.595  1.00 33.94           C  
ATOM    998  NZ  LYS H 131       8.681   6.931  20.146  1.00 35.31           N1+
ATOM    999  C   LYS H 131      13.433   7.406  21.597  1.00 28.38           C  
ATOM   1000  O   LYS H 131      13.278   6.189  21.688  1.00 29.23           O  
ATOM   1001  N   ILE H 132      13.808   8.159  22.648  1.00 28.03           N  
ATOM   1002  CA  ILE H 132      14.035   7.544  23.922  1.00 27.71           C  
ATOM   1003  CB  ILE H 132      15.411   7.762  24.497  1.00 28.05           C  
ATOM   1004  CG1 ILE H 132      15.748   9.250  24.631  1.00 25.38           C  
ATOM   1005  CG2 ILE H 132      16.419   6.956  23.666  1.00 25.61           C  
ATOM   1006  CD1 ILE H 132      17.065   9.481  25.372  1.00 27.97           C  
ATOM   1007  C   ILE H 132      12.989   8.031  24.867  1.00 27.07           C  
ATOM   1008  O   ILE H 132      12.491   9.148  24.743  1.00 26.32           O  
ATOM   1009  N   SER H 133      12.597   7.161  25.820  0.90 26.09           N  
ATOM   1010  CA  SER H 133      11.522   7.492  26.708  0.90 25.79           C  
ATOM   1011  CB  SER H 133      10.376   6.469  26.666  0.90 26.55           C  
ATOM   1012  OG  SER H 133      10.847   5.193  27.072  0.90 26.90           O  
ATOM   1013  C   SER H 133      12.010   7.556  28.122  0.90 25.60           C  
ATOM   1014  O   SER H 133      13.039   6.987  28.480  0.90 25.60           O  
ATOM   1015  N   CYS H 134      11.273   8.318  28.957  1.00 25.74           N  
ATOM   1016  CA  CYS H 134      11.569   8.442  30.353  1.00 25.49           C  
ATOM   1017  CB  CYS H 134      12.248   9.795  30.683  1.00 25.09           C  
ATOM   1018  SG  CYS H 134      12.665  10.052  32.436  1.00 25.87           S  
ATOM   1019  C   CYS H 134      10.251   8.353  31.067  1.00 25.99           C  
ATOM   1020  O   CYS H 134       9.451   9.285  31.018  1.00 25.20           O  
ATOM   1021  N   LYS H 135       9.985   7.222  31.760  1.00 26.28           N  
ATOM   1022  CA  LYS H 135       8.716   7.084  32.424  1.00 27.36           C  
ATOM   1023  CB  LYS H 135       8.161   5.647  32.499  1.00 29.44           C  
ATOM   1024  CG  LYS H 135       6.778   5.609  33.163  1.00 32.25           C  
ATOM   1025  CD  LYS H 135       5.995   4.305  32.998  1.00 37.15           C  
ATOM   1026  CE  LYS H 135       4.614   4.341  33.666  1.00 37.79           C  
ATOM   1027  NZ  LYS H 135       3.851   3.114  33.346  1.00 39.17           N1+
ATOM   1028  C   LYS H 135       8.866   7.563  33.830  1.00 27.15           C  
ATOM   1029  O   LYS H 135       9.790   7.173  34.541  1.00 27.26           O  
ATOM   1030  N   ALA H 136       7.931   8.422  34.278  1.00 26.98           N  
ATOM   1031  CA  ALA H 136       8.030   8.971  35.599  1.00 27.37           C  
ATOM   1032  CB  ALA H 136       7.846  10.498  35.642  1.00 25.97           C  
ATOM   1033  C   ALA H 136       6.967   8.372  36.463  1.00 27.94           C  
ATOM   1034  O   ALA H 136       5.888   8.018  35.991  1.00 28.86           O  
ATOM   1035  N   SER H 137       7.278   8.203  37.766  1.00 28.00           N  
ATOM   1036  CA  SER H 137       6.307   7.678  38.683  1.00 28.22           C  
ATOM   1037  CB  SER H 137       6.302   6.143  38.756  1.00 28.12           C  
ATOM   1038  OG  SER H 137       7.548   5.674  39.252  1.00 28.10           O  
ATOM   1039  C   SER H 137       6.652   8.182  40.052  1.00 28.04           C  
ATOM   1040  O   SER H 137       7.800   8.527  40.324  1.00 27.16           O  
ATOM   1041  N   GLY H 138       5.646   8.230  40.956  1.00 57.24           N  
ATOM   1042  CA  GLY H 138       5.865   8.565  42.340  1.00 56.76           C  
ATOM   1043  C   GLY H 138       5.512   9.991  42.635  1.00 56.17           C  
ATOM   1044  O   GLY H 138       5.272  10.332  43.793  1.00 67.91           O  
ATOM   1045  N   TYR H 139       5.466  10.867  41.616  1.00 54.44           N  
ATOM   1046  CA  TYR H 139       5.160  12.244  41.886  1.00 54.80           C  
ATOM   1047  CB  TYR H 139       6.399  13.161  41.870  1.00 51.80           C  
ATOM   1048  CG  TYR H 139       6.997  13.184  40.501  1.00 50.24           C  
ATOM   1049  CD1 TYR H 139       6.524  14.055  39.550  1.00 49.79           C  
ATOM   1050  CD2 TYR H 139       8.034  12.348  40.159  1.00 48.92           C  
ATOM   1051  CE1 TYR H 139       7.069  14.094  38.287  1.00 49.30           C  
ATOM   1052  CE2 TYR H 139       8.583  12.381  38.899  1.00 48.05           C  
ATOM   1053  CZ  TYR H 139       8.104  13.256  37.955  1.00 46.82           C  
ATOM   1054  OH  TYR H 139       8.666  13.294  36.661  1.00 47.98           O  
ATOM   1055  C   TYR H 139       4.211  12.720  40.829  1.00 56.39           C  
ATOM   1056  O   TYR H 139       3.963  12.015  39.852  1.00 54.35           O  
ATOM   1057  N   SER H 140       3.610  13.915  41.026  1.00 57.10           N  
ATOM   1058  CA  SER H 140       2.709  14.441  40.039  1.00 57.01           C  
ATOM   1059  CB  SER H 140       1.943  15.697  40.495  1.00 60.33           C  
ATOM   1060  OG  SER H 140       1.058  15.380  41.560  1.00 54.77           O  
ATOM   1061  C   SER H 140       3.527  14.829  38.847  1.00 54.99           C  
ATOM   1062  O   SER H 140       4.406  15.685  38.926  1.00 55.62           O  
ATOM   1063  N   PHE H 141       3.212  14.216  37.692  1.00 55.22           N  
ATOM   1064  CA  PHE H 141       3.949  14.370  36.468  1.00 54.14           C  
ATOM   1065  CB  PHE H 141       3.458  13.387  35.387  1.00 54.18           C  
ATOM   1066  CG  PHE H 141       4.263  13.554  34.141  1.00 52.52           C  
ATOM   1067  CD1 PHE H 141       5.557  13.091  34.074  1.00 54.77           C  
ATOM   1068  CD2 PHE H 141       3.716  14.146  33.027  1.00 54.64           C  
ATOM   1069  CE1 PHE H 141       6.298  13.233  32.925  1.00 54.21           C  
ATOM   1070  CE2 PHE H 141       4.451  14.291  31.875  1.00 53.82           C  
ATOM   1071  CZ  PHE H 141       5.747  13.837  31.822  1.00 56.14           C  
ATOM   1072  C   PHE H 141       3.843  15.765  35.929  1.00 55.10           C  
ATOM   1073  O   PHE H 141       4.829  16.320  35.449  1.00 53.79           O  
ATOM   1074  N   THR H 142       2.634  16.352  35.986  1.00 55.30           N  
ATOM   1075  CA  THR H 142       2.322  17.641  35.429  1.00 55.25           C  
ATOM   1076  CB  THR H 142       0.847  17.926  35.428  1.00 60.17           C  
ATOM   1077  OG1 THR H 142       0.349  17.949  36.758  1.00 63.07           O  
ATOM   1078  CG2 THR H 142       0.134  16.828  34.619  1.00 59.84           C  
ATOM   1079  C   THR H 142       2.999  18.739  36.184  1.00 54.47           C  
ATOM   1080  O   THR H 142       3.270  19.804  35.633  1.00 54.76           O  
ATOM   1081  N   SER H 143       3.255  18.522  37.480  1.00 52.77           N  
ATOM   1082  CA  SER H 143       3.764  19.548  38.342  1.00 51.99           C  
ATOM   1083  CB  SER H 143       3.768  19.122  39.818  1.00 52.71           C  
ATOM   1084  OG  SER H 143       2.433  18.937  40.265  1.00 53.47           O  
ATOM   1085  C   SER H 143       5.158  19.984  37.999  1.00 50.46           C  
ATOM   1086  O   SER H 143       5.528  21.106  38.345  1.00 52.10           O  
ATOM   1087  N   TYR H 144       5.975  19.150  37.320  1.00 49.91           N  
ATOM   1088  CA  TYR H 144       7.344  19.558  37.159  1.00 45.39           C  
ATOM   1089  CB  TYR H 144       8.326  18.654  37.920  1.00 44.25           C  
ATOM   1090  CG  TYR H 144       7.917  18.642  39.357  1.00 45.78           C  
ATOM   1091  CD1 TYR H 144       7.006  17.713  39.806  1.00 49.16           C  
ATOM   1092  CD2 TYR H 144       8.431  19.550  40.256  1.00 43.71           C  
ATOM   1093  CE1 TYR H 144       6.614  17.680  41.123  1.00 50.26           C  
ATOM   1094  CE2 TYR H 144       8.042  19.523  41.576  1.00 46.25           C  
ATOM   1095  CZ  TYR H 144       7.134  18.588  42.012  1.00 45.38           C  
ATOM   1096  OH  TYR H 144       6.733  18.556  43.365  1.00 47.92           O  
ATOM   1097  C   TYR H 144       7.759  19.531  35.718  1.00 44.38           C  
ATOM   1098  O   TYR H 144       7.145  18.885  34.869  1.00 48.34           O  
ATOM   1099  N   TYR H 145       8.837  20.294  35.433  1.00 24.84           N  
ATOM   1100  CA  TYR H 145       9.473  20.417  34.149  1.00 24.66           C  
ATOM   1101  CB  TYR H 145      10.460  21.596  34.045  1.00 25.53           C  
ATOM   1102  CG  TYR H 145       9.788  22.898  34.325  1.00 28.86           C  
ATOM   1103  CD1 TYR H 145       8.993  23.504  33.382  1.00 30.90           C  
ATOM   1104  CD2 TYR H 145       9.984  23.533  35.530  1.00 33.11           C  
ATOM   1105  CE1 TYR H 145       8.387  24.710  33.648  1.00 31.40           C  
ATOM   1106  CE2 TYR H 145       9.381  24.740  35.803  1.00 33.56           C  
ATOM   1107  CZ  TYR H 145       8.577  25.331  34.858  1.00 32.59           C  
ATOM   1108  OH  TYR H 145       7.950  26.568  35.114  1.00 34.32           O  
ATOM   1109  C   TYR H 145      10.340  19.208  33.972  1.00 24.48           C  
ATOM   1110  O   TYR H 145      10.902  18.702  34.942  1.00 24.39           O  
ATOM   1111  N   MET H 146      10.449  18.694  32.727  1.00 23.75           N  
ATOM   1112  CA  MET H 146      11.299  17.565  32.467  1.00 23.01           C  
ATOM   1113  CB  MET H 146      10.596  16.434  31.697  1.00 23.17           C  
ATOM   1114  CG  MET H 146      11.485  15.214  31.456  1.00 25.84           C  
ATOM   1115  SD  MET H 146      11.876  14.258  32.951  1.00 26.90           S  
ATOM   1116  CE  MET H 146      10.231  13.502  33.079  1.00 25.71           C  
ATOM   1117  C   MET H 146      12.438  18.056  31.628  1.00 22.80           C  
ATOM   1118  O   MET H 146      12.236  18.653  30.571  1.00 22.79           O  
ATOM   1119  N   HIS H 147      13.680  17.795  32.081  1.00 21.33           N  
ATOM   1120  CA  HIS H 147      14.836  18.291  31.390  1.00 21.33           C  
ATOM   1121  ND1 HIS H 147      15.359  21.596  32.237  1.00 19.20           N  
ATOM   1122  CG  HIS H 147      15.161  20.359  32.810  1.00 23.20           C  
ATOM   1123  CB  HIS H 147      15.780  19.085  32.309  1.00 21.37           C  
ATOM   1124  NE2 HIS H 147      13.993  21.907  33.962  1.00 18.10           N  
ATOM   1125  CD2 HIS H 147      14.323  20.567  33.862  1.00 19.58           C  
ATOM   1126  CE1 HIS H 147      14.639  22.486  32.966  1.00 16.47           C  
ATOM   1127  C   HIS H 147      15.594  17.132  30.821  1.00 21.52           C  
ATOM   1128  O   HIS H 147      15.501  16.010  31.318  1.00 21.67           O  
ATOM   1129  N   TRP H 148      16.343  17.378  29.726  1.00 20.88           N  
ATOM   1130  CA  TRP H 148      17.112  16.327  29.118  1.00 21.20           C  
ATOM   1131  CB  TRP H 148      16.612  15.935  27.718  1.00 21.49           C  
ATOM   1132  CG  TRP H 148      15.261  15.262  27.736  1.00 22.15           C  
ATOM   1133  CD2 TRP H 148      15.064  13.841  27.829  1.00 22.70           C  
ATOM   1134  CD1 TRP H 148      14.015  15.818  27.670  1.00 22.46           C  
ATOM   1135  NE1 TRP H 148      13.057  14.835  27.718  1.00 23.00           N  
ATOM   1136  CE2 TRP H 148      13.689  13.611  27.815  1.00 23.23           C  
ATOM   1137  CE3 TRP H 148      15.960  12.814  27.916  1.00 22.07           C  
ATOM   1138  CZ2 TRP H 148      13.185  12.344  27.888  1.00 22.81           C  
ATOM   1139  CZ3 TRP H 148      15.449  11.537  27.993  1.00 22.88           C  
ATOM   1140  CH2 TRP H 148      14.088  11.308  27.979  1.00 22.06           C  
ATOM   1141  C   TRP H 148      18.534  16.793  28.997  1.00 22.00           C  
ATOM   1142  O   TRP H 148      18.800  17.932  28.612  1.00 22.30           O  
ATOM   1143  N   VAL H 149      19.491  15.895  29.322  1.00 21.72           N  
ATOM   1144  CA  VAL H 149      20.881  16.258  29.300  1.00 21.39           C  
ATOM   1145  CB  VAL H 149      21.492  16.308  30.672  1.00 21.28           C  
ATOM   1146  CG1 VAL H 149      22.977  16.691  30.543  1.00 19.57           C  
ATOM   1147  CG2 VAL H 149      20.660  17.256  31.551  1.00 18.97           C  
ATOM   1148  C   VAL H 149      21.642  15.228  28.519  1.00 21.85           C  
ATOM   1149  O   VAL H 149      21.247  14.066  28.437  1.00 22.17           O  
ATOM   1150  N   LYS H 150      22.769  15.658  27.910  1.00 22.72           N  
ATOM   1151  CA  LYS H 150      23.604  14.790  27.122  1.00 23.56           C  
ATOM   1152  CB  LYS H 150      23.824  15.316  25.690  1.00 23.92           C  
ATOM   1153  CG  LYS H 150      24.721  14.436  24.815  1.00 24.56           C  
ATOM   1154  CD  LYS H 150      24.823  14.923  23.366  1.00 25.12           C  
ATOM   1155  CE  LYS H 150      25.900  14.217  22.542  1.00 26.24           C  
ATOM   1156  NZ  LYS H 150      25.992  14.835  21.200  1.00 25.57           N1+
ATOM   1157  C   LYS H 150      24.961  14.743  27.753  1.00 24.56           C  
ATOM   1158  O   LYS H 150      25.467  15.752  28.238  1.00 24.82           O  
ATOM   1159  N   GLN H 151      25.585  13.550  27.787  1.00 25.82           N  
ATOM   1160  CA  GLN H 151      26.920  13.480  28.304  1.00 27.10           C  
ATOM   1161  CB  GLN H 151      27.026  12.798  29.679  1.00 27.10           C  
ATOM   1162  CG  GLN H 151      28.464  12.729  30.203  1.00 27.36           C  
ATOM   1163  CD  GLN H 151      28.458  12.087  31.585  1.00 28.02           C  
ATOM   1164  OE1 GLN H 151      27.880  11.022  31.792  1.00 28.90           O  
ATOM   1165  NE2 GLN H 151      29.118  12.762  32.566  1.00 28.15           N  
ATOM   1166  C   GLN H 151      27.741  12.691  27.337  1.00 28.67           C  
ATOM   1167  O   GLN H 151      27.486  11.509  27.112  1.00 27.90           O  
ATOM   1168  N   SER H 152      28.764  13.332  26.741  1.00 31.37           N  
ATOM   1169  CA  SER H 152      29.583  12.642  25.788  1.00 34.28           C  
ATOM   1170  CB  SER H 152      30.329  13.578  24.823  1.00 34.45           C  
ATOM   1171  OG  SER H 152      29.395  14.274  24.011  1.00 37.45           O  
ATOM   1172  C   SER H 152      30.574  11.819  26.539  1.00 36.46           C  
ATOM   1173  O   SER H 152      30.809  12.033  27.727  1.00 35.94           O  
ATOM   1174  N   HIS H 153      31.194  10.849  25.845  1.00 39.16           N  
ATOM   1175  CA  HIS H 153      32.064   9.934  26.513  1.00 41.43           C  
ATOM   1176  ND1 HIS H 153      31.085   8.689  23.614  1.00 48.35           N  
ATOM   1177  CG  HIS H 153      31.598   8.224  24.802  1.00 44.20           C  
ATOM   1178  CB  HIS H 153      32.681   8.909  25.561  1.00 42.02           C  
ATOM   1179  NE2 HIS H 153      29.945   6.852  24.127  1.00 49.53           N  
ATOM   1180  CD2 HIS H 153      30.892   7.101  25.102  1.00 47.94           C  
ATOM   1181  CE1 HIS H 153      30.098   7.832  23.253  1.00 49.42           C  
ATOM   1182  C   HIS H 153      33.172  10.679  27.148  1.00 42.48           C  
ATOM   1183  O   HIS H 153      33.965  11.340  26.479  1.00 42.63           O  
ATOM   1184  N   GLY H 154      33.231  10.584  28.485  1.00 43.70           N  
ATOM   1185  CA  GLY H 154      34.319  11.163  29.202  1.00 43.72           C  
ATOM   1186  C   GLY H 154      34.213  12.647  29.149  1.00 43.80           C  
ATOM   1187  O   GLY H 154      35.138  13.353  29.548  1.00 44.36           O  
ATOM   1188  N   LYS H 155      33.073  13.174  28.679  1.00 42.60           N  
ATOM   1189  CA  LYS H 155      33.020  14.598  28.581  1.00 41.70           C  
ATOM   1190  CB  LYS H 155      32.621  15.126  27.194  1.00 42.52           C  
ATOM   1191  CG  LYS H 155      33.762  15.067  26.175  1.00 44.94           C  
ATOM   1192  CD  LYS H 155      33.298  15.293  24.738  1.00 47.40           C  
ATOM   1193  CE  LYS H 155      32.361  16.490  24.591  1.00 50.62           C  
ATOM   1194  NZ  LYS H 155      31.934  16.615  23.180  1.00 50.23           N1+
ATOM   1195  C   LYS H 155      32.054  15.132  29.574  1.00 39.97           C  
ATOM   1196  O   LYS H 155      31.619  14.468  30.514  1.00 40.42           O  
ATOM   1197  N   SER H 156      31.743  16.417  29.387  1.00 37.15           N  
ATOM   1198  CA  SER H 156      30.877  17.089  30.283  1.00 34.87           C  
ATOM   1199  CB  SER H 156      31.038  18.618  30.286  1.00 35.06           C  
ATOM   1200  OG  SER H 156      32.267  18.982  30.889  1.00 37.40           O  
ATOM   1201  C   SER H 156      29.460  16.825  29.930  1.00 32.40           C  
ATOM   1202  O   SER H 156      29.120  15.999  29.081  1.00 32.09           O  
ATOM   1203  N   LEU H 157      28.601  17.553  30.655  1.00 30.06           N  
ATOM   1204  CA  LEU H 157      27.186  17.483  30.548  1.00 27.72           C  
ATOM   1205  CB  LEU H 157      26.511  17.540  31.928  1.00 27.25           C  
ATOM   1206  CG  LEU H 157      26.869  16.348  32.835  1.00 27.19           C  
ATOM   1207  CD1 LEU H 157      26.262  16.500  34.239  1.00 26.34           C  
ATOM   1208  CD2 LEU H 157      26.466  15.020  32.178  1.00 26.90           C  
ATOM   1209  C   LEU H 157      26.726  18.675  29.779  1.00 26.65           C  
ATOM   1210  O   LEU H 157      27.254  19.777  29.929  1.00 25.85           O  
ATOM   1211  N   GLU H 158      25.729  18.461  28.900  1.00 25.93           N  
ATOM   1212  CA  GLU H 158      25.170  19.529  28.130  1.00 26.18           C  
ATOM   1213  CB  GLU H 158      25.469  19.405  26.623  1.00 27.23           C  
ATOM   1214  CG  GLU H 158      26.964  19.519  26.301  1.00 30.98           C  
ATOM   1215  CD  GLU H 158      27.161  19.387  24.796  1.00 33.16           C  
ATOM   1216  OE1 GLU H 158      26.140  19.438  24.060  1.00 34.00           O  
ATOM   1217  OE2 GLU H 158      28.332  19.240  24.357  1.00 36.18           O1-
ATOM   1218  C   GLU H 158      23.686  19.474  28.325  1.00 24.59           C  
ATOM   1219  O   GLU H 158      23.092  18.396  28.333  1.00 24.00           O  
ATOM   1220  N   TRP H 159      23.045  20.649  28.493  1.00 23.63           N  
ATOM   1221  CA  TRP H 159      21.625  20.708  28.712  1.00 22.36           C  
ATOM   1222  CB  TRP H 159      21.228  21.902  29.604  1.00 22.15           C  
ATOM   1223  CG  TRP H 159      19.749  22.064  29.848  1.00 23.29           C  
ATOM   1224  CD2 TRP H 159      18.938  23.046  29.188  1.00 23.79           C  
ATOM   1225  CD1 TRP H 159      18.923  21.390  30.701  1.00 22.28           C  
ATOM   1226  NE1 TRP H 159      17.644  21.881  30.599  1.00 22.60           N  
ATOM   1227  CE2 TRP H 159      17.640  22.904  29.675  1.00 24.24           C  
ATOM   1228  CE3 TRP H 159      19.250  23.993  28.254  1.00 23.66           C  
ATOM   1229  CZ2 TRP H 159      16.629  23.705  29.232  1.00 23.92           C  
ATOM   1230  CZ3 TRP H 159      18.227  24.803  27.811  1.00 25.07           C  
ATOM   1231  CH2 TRP H 159      16.941  24.659  28.289  1.00 24.68           C  
ATOM   1232  C   TRP H 159      20.976  20.875  27.375  1.00 22.44           C  
ATOM   1233  O   TRP H 159      21.255  21.837  26.665  1.00 22.49           O  
ATOM   1234  N   ILE H 160      20.163  19.876  26.967  1.00 21.40           N  
ATOM   1235  CA  ILE H 160      19.466  19.882  25.708  1.00 22.46           C  
ATOM   1236  CB  ILE H 160      18.992  18.506  25.331  1.00 22.09           C  
ATOM   1237  CG1 ILE H 160      20.202  17.564  25.207  1.00 21.94           C  
ATOM   1238  CG2 ILE H 160      18.164  18.606  24.039  1.00 21.33           C  
ATOM   1239  CD1 ILE H 160      19.825  16.086  25.105  1.00 21.52           C  
ATOM   1240  C   ILE H 160      18.274  20.801  25.692  1.00 24.18           C  
ATOM   1241  O   ILE H 160      18.154  21.657  24.817  1.00 23.48           O  
ATOM   1242  N   GLY H 161      17.364  20.672  26.681  1.00 24.07           N  
ATOM   1243  CA  GLY H 161      16.162  21.461  26.649  1.00 24.26           C  
ATOM   1244  C   GLY H 161      15.224  20.913  27.679  1.00 24.98           C  
ATOM   1245  O   GLY H 161      15.528  19.922  28.343  1.00 25.08           O  
ATOM   1246  N   GLU H 162      14.050  21.558  27.847  1.00 24.80           N  
ATOM   1247  CA  GLU H 162      13.116  21.074  28.821  1.00 25.07           C  
ATOM   1248  CB  GLU H 162      13.250  21.756  30.203  1.00 26.38           C  
ATOM   1249  CG  GLU H 162      13.024  23.271  30.219  1.00 27.31           C  
ATOM   1250  CD  GLU H 162      11.609  23.553  30.701  1.00  0.00           C  
ATOM   1251  OE1 GLU H 162      11.270  23.114  31.833  1.00  0.00           O  
ATOM   1252  OE2 GLU H 162      10.847  24.210  29.944  1.00  0.00           O1-
ATOM   1253  C   GLU H 162      11.729  21.254  28.293  1.00 24.48           C  
ATOM   1254  O   GLU H 162      11.490  22.035  27.374  1.00 25.00           O  
ATOM   1255  N   ILE H 163      10.777  20.475  28.843  1.00 23.85           N  
ATOM   1256  CA  ILE H 163       9.413  20.565  28.416  1.00 23.62           C  
ATOM   1257  CB  ILE H 163       8.965  19.387  27.595  1.00 23.01           C  
ATOM   1258  CG1 ILE H 163       7.551  19.624  27.033  1.00 21.17           C  
ATOM   1259  CG2 ILE H 163       9.114  18.113  28.445  1.00 22.00           C  
ATOM   1260  CD1 ILE H 163       7.132  18.602  25.975  1.00 21.14           C  
ATOM   1261  C   ILE H 163       8.545  20.633  29.628  1.00 24.46           C  
ATOM   1262  O   ILE H 163       8.836  20.015  30.650  1.00 23.64           O  
ATOM   1263  N   ASN H 164       7.459  21.426  29.545  1.00 24.20           N  
ATOM   1264  CA  ASN H 164       6.511  21.501  30.618  1.00 24.78           C  
ATOM   1265  CB  ASN H 164       5.875  22.899  30.753  1.00 25.70           C  
ATOM   1266  CG  ASN H 164       5.043  22.957  32.026  1.00 29.46           C  
ATOM   1267  OD1 ASN H 164       4.291  22.036  32.336  1.00 29.83           O  
ATOM   1268  ND2 ASN H 164       5.181  24.070  32.793  1.00 25.93           N  
ATOM   1269  C   ASN H 164       5.440  20.527  30.238  1.00 25.21           C  
ATOM   1270  O   ASN H 164       4.729  20.733  29.261  1.00 25.26           O  
ATOM   1271  N   PRO H 165       5.284  19.458  30.987  1.00 31.80           N  
ATOM   1272  CA  PRO H 165       4.336  18.414  30.683  1.00 34.03           C  
ATOM   1273  CD  PRO H 165       6.342  19.000  31.874  1.00 30.18           C  
ATOM   1274  CB  PRO H 165       4.594  17.315  31.712  1.00 33.64           C  
ATOM   1275  CG  PRO H 165       6.075  17.499  32.086  1.00 35.12           C  
ATOM   1276  C   PRO H 165       2.907  18.853  30.636  1.00 35.84           C  
ATOM   1277  O   PRO H 165       2.151  18.308  29.833  1.00 38.34           O  
ATOM   1278  N   TYR H 166       2.490  19.787  31.509  1.00 37.47           N  
ATOM   1279  CA  TYR H 166       1.120  20.213  31.488  1.00 39.02           C  
ATOM   1280  CB  TYR H 166       0.776  21.125  32.679  1.00 39.10           C  
ATOM   1281  CG  TYR H 166      -0.627  21.607  32.509  1.00 38.21           C  
ATOM   1282  CD1 TYR H 166      -1.695  20.840  32.913  1.00 48.43           C  
ATOM   1283  CD2 TYR H 166      -0.869  22.839  31.947  1.00 40.76           C  
ATOM   1284  CE1 TYR H 166      -2.984  21.294  32.753  1.00 45.40           C  
ATOM   1285  CE2 TYR H 166      -2.155  23.298  31.784  1.00 41.11           C  
ATOM   1286  CZ  TYR H 166      -3.215  22.525  32.187  1.00 40.53           C  
ATOM   1287  OH  TYR H 166      -4.535  22.997  32.018  1.00 43.69           O  
ATOM   1288  C   TYR H 166       0.847  20.999  30.244  1.00 37.13           C  
ATOM   1289  O   TYR H 166      -0.137  20.766  29.542  1.00 36.67           O  
ATOM   1290  N   ASN H 167       1.729  21.976  29.980  1.00 41.97           N  
ATOM   1291  CA  ASN H 167       1.631  22.929  28.911  1.00 42.70           C  
ATOM   1292  CB  ASN H 167       2.609  24.086  29.163  1.00 40.64           C  
ATOM   1293  CG  ASN H 167       2.331  25.218  28.200  1.00 38.74           C  
ATOM   1294  OD1 ASN H 167       2.191  25.010  26.997  1.00 38.54           O  
ATOM   1295  ND2 ASN H 167       2.256  26.461  28.745  1.00 39.75           N  
ATOM   1296  C   ASN H 167       1.940  22.338  27.565  1.00 42.63           C  
ATOM   1297  O   ASN H 167       1.228  22.578  26.592  1.00 41.75           O  
ATOM   1298  N   GLY H 168       3.022  21.545  27.487  1.00 36.11           N  
ATOM   1299  CA  GLY H 168       3.511  20.984  26.262  1.00 35.73           C  
ATOM   1300  C   GLY H 168       4.558  21.913  25.720  1.00 35.43           C  
ATOM   1301  O   GLY H 168       5.205  21.625  24.715  1.00 35.68           O  
ATOM   1302  N   GLY H 169       4.770  23.052  26.403  1.00 26.85           N  
ATOM   1303  CA  GLY H 169       5.665  24.064  25.918  1.00 27.34           C  
ATOM   1304  C   GLY H 169       7.069  23.603  26.140  1.00 27.53           C  
ATOM   1305  O   GLY H 169       7.360  22.884  27.096  1.00 26.94           O  
ATOM   1306  N   ALA H 170       7.997  24.038  25.264  1.00 26.69           N  
ATOM   1307  CA  ALA H 170       9.348  23.584  25.420  1.00 26.62           C  
ATOM   1308  CB  ALA H 170       9.737  22.469  24.435  1.00 27.13           C  
ATOM   1309  C   ALA H 170      10.294  24.718  25.192  1.00 26.77           C  
ATOM   1310  O   ALA H 170       9.959  25.718  24.557  1.00 26.44           O  
ATOM   1311  N   SER H 171      11.509  24.583  25.763  1.00 26.55           N  
ATOM   1312  CA  SER H 171      12.574  25.525  25.574  1.00 27.54           C  
ATOM   1313  CB  SER H 171      12.922  26.317  26.843  1.00 28.45           C  
ATOM   1314  OG  SER H 171      13.350  25.429  27.863  1.00 33.31           O  
ATOM   1315  C   SER H 171      13.778  24.713  25.200  1.00 26.68           C  
ATOM   1316  O   SER H 171      14.079  23.705  25.838  1.00 26.08           O  
ATOM   1317  N   TYR H 172      14.519  25.153  24.165  1.00 26.24           N  
ATOM   1318  CA  TYR H 172      15.599  24.345  23.668  1.00 26.51           C  
ATOM   1319  CB  TYR H 172      15.488  24.002  22.165  1.00 26.01           C  
ATOM   1320  CG  TYR H 172      14.273  23.194  21.851  1.00 26.80           C  
ATOM   1321  CD1 TYR H 172      13.082  23.803  21.534  1.00 25.83           C  
ATOM   1322  CD2 TYR H 172      14.326  21.820  21.855  1.00 26.25           C  
ATOM   1323  CE1 TYR H 172      11.965  23.058  21.235  1.00 24.14           C  
ATOM   1324  CE2 TYR H 172      13.213  21.068  21.558  1.00 24.18           C  
ATOM   1325  CZ  TYR H 172      12.028  21.687  21.247  1.00 24.58           C  
ATOM   1326  OH  TYR H 172      10.883  20.923  20.940  1.00 21.80           O  
ATOM   1327  C   TYR H 172      16.886  25.105  23.736  1.00 26.85           C  
ATOM   1328  O   TYR H 172      16.918  26.329  23.621  1.00 26.46           O  
ATOM   1329  N   ASN H 173      17.991  24.366  23.953  1.00 26.92           N  
ATOM   1330  CA  ASN H 173      19.304  24.925  23.843  1.00 27.46           C  
ATOM   1331  CB  ASN H 173      20.388  23.925  24.286  1.00 27.60           C  
ATOM   1332  CG  ASN H 173      21.770  24.562  24.223  1.00 30.04           C  
ATOM   1333  OD1 ASN H 173      22.048  25.412  23.379  1.00 30.55           O  
ATOM   1334  ND2 ASN H 173      22.670  24.119  25.143  1.00 28.64           N  
ATOM   1335  C   ASN H 173      19.435  25.141  22.368  1.00 28.42           C  
ATOM   1336  O   ASN H 173      19.013  24.298  21.579  1.00 26.91           O  
ATOM   1337  N   GLN H 174      20.032  26.266  21.947  1.00 29.33           N  
ATOM   1338  CA  GLN H 174      20.061  26.611  20.554  1.00 32.04           C  
ATOM   1339  CB  GLN H 174      20.730  27.970  20.289  1.00 34.17           C  
ATOM   1340  CG  GLN H 174      20.628  28.417  18.831  1.00 39.25           C  
ATOM   1341  CD  GLN H 174      19.160  28.678  18.518  1.00 45.70           C  
ATOM   1342  OE1 GLN H 174      18.291  28.559  19.381  1.00 47.87           O  
ATOM   1343  NE2 GLN H 174      18.870  29.039  17.241  1.00 46.58           N  
ATOM   1344  C   GLN H 174      20.789  25.568  19.765  1.00 31.45           C  
ATOM   1345  O   GLN H 174      20.423  25.287  18.625  1.00 32.75           O  
ATOM   1346  N   LYS H 175      21.838  24.954  20.340  1.00 31.20           N  
ATOM   1347  CA  LYS H 175      22.607  24.010  19.576  1.00 31.65           C  
ATOM   1348  CB  LYS H 175      23.750  23.367  20.380  1.00 32.50           C  
ATOM   1349  CG  LYS H 175      24.892  24.325  20.727  1.00 34.47           C  
ATOM   1350  CD  LYS H 175      25.908  23.742  21.714  1.00 36.91           C  
ATOM   1351  CE  LYS H 175      26.789  22.645  21.108  1.00 38.97           C  
ATOM   1352  NZ  LYS H 175      27.743  22.138  22.121  1.00 38.30           N1+
ATOM   1353  C   LYS H 175      21.730  22.879  19.105  1.00 32.01           C  
ATOM   1354  O   LYS H 175      21.842  22.426  17.966  1.00 32.31           O  
ATOM   1355  N   ILE H 176      20.865  22.396  20.011  1.00 30.60           N  
ATOM   1356  CA  ILE H 176      19.935  21.294  19.954  1.00 30.25           C  
ATOM   1357  CB  ILE H 176      19.447  20.928  21.340  1.00 29.04           C  
ATOM   1358  CG1 ILE H 176      20.621  20.442  22.208  1.00  0.00           C  
ATOM   1359  CG2 ILE H 176      18.323  19.882  21.260  1.00  0.00           C  
ATOM   1360  CD1 ILE H 176      21.627  21.525  22.585  1.00 27.48           C  
ATOM   1361  C   ILE H 176      18.729  21.513  19.074  1.00 31.30           C  
ATOM   1362  O   ILE H 176      18.126  20.541  18.622  1.00 30.84           O  
ATOM   1363  N   LYS H 177      18.321  22.772  18.815  1.00 31.99           N  
ATOM   1364  CA  LYS H 177      17.006  23.051  18.288  1.00 32.94           C  
ATOM   1365  CB  LYS H 177      16.820  24.511  17.857  1.00 34.72           C  
ATOM   1366  CG  LYS H 177      15.378  24.790  17.437  1.00 38.45           C  
ATOM   1367  CD  LYS H 177      15.051  26.266  17.217  1.00 42.05           C  
ATOM   1368  CE  LYS H 177      15.183  26.695  15.754  1.00 45.09           C  
ATOM   1369  NZ  LYS H 177      14.689  28.079  15.579  1.00 47.15           N1+
ATOM   1370  C   LYS H 177      16.584  22.212  17.112  1.00 32.06           C  
ATOM   1371  O   LYS H 177      15.467  21.705  17.093  1.00 32.96           O  
ATOM   1372  N   GLY H 178      17.388  22.051  16.061  1.00 30.88           N  
ATOM   1373  CA  GLY H 178      16.889  21.226  14.992  1.00 30.98           C  
ATOM   1374  C   GLY H 178      16.892  19.767  15.355  1.00 31.18           C  
ATOM   1375  O   GLY H 178      16.014  19.003  14.952  1.00 32.72           O  
ATOM   1376  N   ARG H 179      17.937  19.345  16.090  1.00 29.25           N  
ATOM   1377  CA  ARG H 179      18.219  17.968  16.381  1.00 28.38           C  
ATOM   1378  CB  ARG H 179      19.579  17.780  17.069  1.00 28.60           C  
ATOM   1379  CG  ARG H 179      20.749  17.884  16.094  1.00 29.47           C  
ATOM   1380  CD  ARG H 179      20.907  16.634  15.229  1.00 30.37           C  
ATOM   1381  NE  ARG H 179      21.984  16.905  14.240  1.00 31.62           N  
ATOM   1382  CZ  ARG H 179      22.906  15.936  13.967  1.00 30.75           C  
ATOM   1383  NH1 ARG H 179      22.853  14.744  14.624  1.00 29.26           N1+
ATOM   1384  NH2 ARG H 179      23.887  16.155  13.047  1.00 26.50           N  
ATOM   1385  C   ARG H 179      17.219  17.264  17.246  1.00 27.53           C  
ATOM   1386  O   ARG H 179      16.831  16.137  16.940  1.00 26.76           O  
ATOM   1387  N   ALA H 180      16.773  17.896  18.346  1.00 25.90           N  
ATOM   1388  CA  ALA H 180      15.966  17.162  19.280  1.00 25.18           C  
ATOM   1389  CB  ALA H 180      16.519  17.211  20.715  1.00 24.35           C  
ATOM   1390  C   ALA H 180      14.575  17.702  19.339  1.00 24.90           C  
ATOM   1391  O   ALA H 180      14.341  18.902  19.200  1.00 25.73           O  
ATOM   1392  N   THR H 181      13.604  16.783  19.528  1.00 24.06           N  
ATOM   1393  CA  THR H 181      12.222  17.137  19.670  1.00 24.11           C  
ATOM   1394  CB  THR H 181      11.350  16.582  18.578  1.00 24.33           C  
ATOM   1395  OG1 THR H 181      11.785  17.058  17.313  1.00 25.28           O  
ATOM   1396  CG2 THR H 181       9.893  17.010  18.826  1.00 24.86           C  
ATOM   1397  C   THR H 181      11.766  16.526  20.959  1.00 23.42           C  
ATOM   1398  O   THR H 181      11.995  15.342  21.204  1.00 23.25           O  
ATOM   1399  N   PHE H 182      11.095  17.323  21.816  1.00 22.85           N  
ATOM   1400  CA  PHE H 182      10.667  16.839  23.100  1.00 21.78           C  
ATOM   1401  CB  PHE H 182      11.026  17.796  24.247  1.00 20.73           C  
ATOM   1402  CG  PHE H 182      12.507  17.931  24.266  1.00 19.90           C  
ATOM   1403  CD1 PHE H 182      13.128  18.697  23.309  1.00 18.82           C  
ATOM   1404  CD2 PHE H 182      13.269  17.320  25.235  1.00 20.04           C  
ATOM   1405  CE1 PHE H 182      14.495  18.843  23.302  1.00  0.00           C  
ATOM   1406  CE2 PHE H 182      14.637  17.462  25.232  1.00  0.00           C  
ATOM   1407  CZ  PHE H 182      15.250  18.222  24.264  1.00  0.00           C  
ATOM   1408  C   PHE H 182       9.172  16.749  23.100  1.00 22.50           C  
ATOM   1409  O   PHE H 182       8.484  17.690  22.704  1.00 23.12           O  
ATOM   1410  N   THR H 183       8.635  15.604  23.570  1.00 22.43           N  
ATOM   1411  CA  THR H 183       7.211  15.420  23.622  1.00 23.39           C  
ATOM   1412  CB  THR H 183       6.688  14.560  22.508  1.00 22.76           C  
ATOM   1413  OG1 THR H 183       7.263  13.263  22.580  1.00 23.63           O  
ATOM   1414  CG2 THR H 183       7.040  15.219  21.164  1.00 22.75           C  
ATOM   1415  C   THR H 183       6.872  14.735  24.911  1.00 24.21           C  
ATOM   1416  O   THR H 183       7.757  14.300  25.647  1.00 24.03           O  
ATOM   1417  N   VAL H 184       5.563  14.656  25.234  0.90 25.04           N  
ATOM   1418  CA  VAL H 184       5.144  14.022  26.454  0.90 25.90           C  
ATOM   1419  CB  VAL H 184       4.939  14.998  27.580  0.90 26.76           C  
ATOM   1420  CG1 VAL H 184       4.310  14.262  28.770  0.90 27.88           C  
ATOM   1421  CG2 VAL H 184       6.286  15.649  27.928  0.90 26.15           C  
ATOM   1422  C   VAL H 184       3.831  13.331  26.221  0.90 26.86           C  
ATOM   1423  O   VAL H 184       3.031  13.751  25.385  0.90 27.53           O  
ATOM   1424  N   ASP H 185       3.600  12.219  26.954  1.00 27.38           N  
ATOM   1425  CA  ASP H 185       2.355  11.504  26.911  1.00 28.67           C  
ATOM   1426  CB  ASP H 185       2.528  10.032  26.479  1.00 28.81           C  
ATOM   1427  CG  ASP H 185       1.161   9.380  26.295  1.00 31.57           C  
ATOM   1428  OD1 ASP H 185       0.282   9.578  27.172  1.00 31.87           O  
ATOM   1429  OD2 ASP H 185       0.977   8.675  25.267  1.00 32.56           O1-
ATOM   1430  C   ASP H 185       1.819  11.537  28.313  1.00 29.27           C  
ATOM   1431  O   ASP H 185       2.293  10.818  29.191  1.00 29.16           O  
ATOM   1432  N   THR H 186       0.791  12.372  28.548  1.00 30.18           N  
ATOM   1433  CA  THR H 186       0.250  12.584  29.861  1.00 31.75           C  
ATOM   1434  CB  THR H 186      -0.855  13.600  29.876  1.00 32.66           C  
ATOM   1435  OG1 THR H 186      -0.383  14.853  29.408  1.00  0.00           O  
ATOM   1436  CG2 THR H 186      -1.383  13.732  31.313  1.00  0.00           C  
ATOM   1437  C   THR H 186      -0.324  11.318  30.413  1.00 32.09           C  
ATOM   1438  O   THR H 186      -0.136  11.009  31.589  1.00 32.12           O  
ATOM   1439  N   SER H 187      -1.035  10.538  29.584  1.00 33.03           N  
ATOM   1440  CA  SER H 187      -1.694   9.373  30.101  1.00 33.47           C  
ATOM   1441  CB  SER H 187      -2.401   8.562  29.004  1.00 34.62           C  
ATOM   1442  OG  SER H 187      -3.411   9.347  28.389  1.00 38.00           O  
ATOM   1443  C   SER H 187      -0.692   8.462  30.744  1.00 33.43           C  
ATOM   1444  O   SER H 187      -0.894   8.006  31.870  1.00 33.62           O  
ATOM   1445  N   SER H 188       0.401   8.156  30.018  1.00 32.19           N  
ATOM   1446  CA  SER H 188       1.437   7.262  30.459  1.00 30.77           C  
ATOM   1447  CB  SER H 188       2.202   6.621  29.287  1.00 30.32           C  
ATOM   1448  OG  SER H 188       2.841   7.620  28.506  1.00 30.87           O  
ATOM   1449  C   SER H 188       2.434   7.928  31.371  1.00 29.63           C  
ATOM   1450  O   SER H 188       3.279   7.252  31.955  1.00 29.37           O  
ATOM   1451  N   ARG H 189       2.390   9.267  31.511  1.00 28.15           N  
ATOM   1452  CA  ARG H 189       3.350   9.957  32.330  1.00 28.51           C  
ATOM   1453  CB  ARG H 189       3.229   9.640  33.828  1.00 28.10           C  
ATOM   1454  CG  ARG H 189       1.983  10.276  34.444  1.00 33.19           C  
ATOM   1455  CD  ARG H 189       1.746   9.912  35.910  1.00  0.00           C  
ATOM   1456  NE  ARG H 189       0.622  10.761  36.394  1.00  0.00           N  
ATOM   1457  CZ  ARG H 189      -0.670  10.380  36.173  1.00  0.00           C  
ATOM   1458  NH1 ARG H 189      -0.937   9.216  35.512  1.00  0.00           N1+
ATOM   1459  NH2 ARG H 189      -1.691  11.177  36.605  1.00  0.00           N  
ATOM   1460  C   ARG H 189       4.728   9.628  31.851  1.00 27.30           C  
ATOM   1461  O   ARG H 189       5.627   9.327  32.634  1.00 27.02           O  
ATOM   1462  N   THR H 190       4.921   9.690  30.519  1.00 27.05           N  
ATOM   1463  CA  THR H 190       6.206   9.409  29.956  1.00 25.84           C  
ATOM   1464  CB  THR H 190       6.193   8.212  29.052  1.00 25.82           C  
ATOM   1465  OG1 THR H 190       5.751   7.067  29.767  1.00 26.24           O  
ATOM   1466  CG2 THR H 190       7.614   7.984  28.510  1.00 23.94           C  
ATOM   1467  C   THR H 190       6.624  10.586  29.130  1.00 25.36           C  
ATOM   1468  O   THR H 190       5.802  11.215  28.465  1.00 25.04           O  
ATOM   1469  N   ALA H 191       7.932  10.914  29.163  1.00 24.39           N  
ATOM   1470  CA  ALA H 191       8.457  12.004  28.389  1.00 24.03           C  
ATOM   1471  CB  ALA H 191       9.350  12.955  29.200  1.00 22.77           C  
ATOM   1472  C   ALA H 191       9.315  11.393  27.323  1.00 24.40           C  
ATOM   1473  O   ALA H 191       9.956  10.368  27.553  1.00 23.78           O  
ATOM   1474  N   TYR H 192       9.341  12.004  26.117  1.00 24.65           N  
ATOM   1475  CA  TYR H 192      10.102  11.428  25.044  1.00 24.44           C  
ATOM   1476  CB  TYR H 192       9.264  10.955  23.841  1.00 24.35           C  
ATOM   1477  CG  TYR H 192       8.287   9.914  24.260  1.00 25.21           C  
ATOM   1478  CD1 TYR H 192       8.642   8.587  24.309  1.00 25.70           C  
ATOM   1479  CD2 TYR H 192       7.006  10.272  24.604  1.00 25.01           C  
ATOM   1480  CE1 TYR H 192       7.729   7.632  24.693  1.00 25.95           C  
ATOM   1481  CE2 TYR H 192       6.089   9.323  24.987  1.00 26.22           C  
ATOM   1482  CZ  TYR H 192       6.449   7.999  25.031  1.00 26.30           C  
ATOM   1483  OH  TYR H 192       5.508   7.022  25.424  1.00 29.05           O  
ATOM   1484  C   TYR H 192      11.024  12.454  24.463  1.00 24.90           C  
ATOM   1485  O   TYR H 192      10.781  13.659  24.522  1.00 25.34           O  
ATOM   1486  N   MET H 193      12.142  11.967  23.893  1.00 24.27           N  
ATOM   1487  CA  MET H 193      13.086  12.822  23.244  1.00 24.95           C  
ATOM   1488  CB  MET H 193      14.376  12.977  24.064  1.00 24.40           C  
ATOM   1489  CG  MET H 193      15.371  13.993  23.508  1.00 27.30           C  
ATOM   1490  SD  MET H 193      16.871  14.133  24.527  1.00 31.02           S  
ATOM   1491  CE  MET H 193      17.507  12.495  24.064  1.00 28.76           C  
ATOM   1492  C   MET H 193      13.435  12.157  21.954  1.00 25.54           C  
ATOM   1493  O   MET H 193      13.834  10.994  21.929  1.00 25.33           O  
ATOM   1494  N   GLN H 194      13.292  12.881  20.829  1.00 26.32           N  
ATOM   1495  CA  GLN H 194      13.606  12.260  19.583  1.00 26.75           C  
ATOM   1496  CB  GLN H 194      12.432  12.281  18.592  1.00 28.30           C  
ATOM   1497  CG  GLN H 194      12.657  11.411  17.357  1.00 30.64           C  
ATOM   1498  CD  GLN H 194      11.373  11.424  16.541  1.00 35.08           C  
ATOM   1499  OE1 GLN H 194      10.283  11.632  17.073  1.00 35.90           O  
ATOM   1500  NE2 GLN H 194      11.503  11.197  15.206  1.00 28.67           N  
ATOM   1501  C   GLN H 194      14.756  13.001  18.983  1.00 26.51           C  
ATOM   1502  O   GLN H 194      14.764  14.232  18.938  1.00 27.47           O  
ATOM   1503  N   PHE H 195      15.786  12.252  18.541  1.00 26.47           N  
ATOM   1504  CA  PHE H 195      16.897  12.864  17.870  1.00 26.72           C  
ATOM   1505  CB  PHE H 195      18.284  12.567  18.465  1.00 26.73           C  
ATOM   1506  CG  PHE H 195      18.504  13.552  19.559  1.00 26.59           C  
ATOM   1507  CD1 PHE H 195      18.052  13.319  20.834  1.00 27.25           C  
ATOM   1508  CD2 PHE H 195      19.170  14.730  19.297  1.00 27.56           C  
ATOM   1509  CE1 PHE H 195      18.273  14.253  21.816  1.00  0.00           C  
ATOM   1510  CE2 PHE H 195      19.390  15.667  20.280  1.00  0.00           C  
ATOM   1511  CZ  PHE H 195      18.938  15.426  21.552  1.00  0.00           C  
ATOM   1512  C   PHE H 195      16.894  12.394  16.454  1.00 26.82           C  
ATOM   1513  O   PHE H 195      16.752  11.204  16.181  1.00 26.61           O  
ATOM   1514  N   ASN H 196      17.059  13.339  15.507  0.90 27.53           N  
ATOM   1515  CA  ASN H 196      17.015  12.992  14.117  0.90 28.73           C  
ATOM   1516  CB  ASN H 196      16.024  13.836  13.291  0.90 29.47           C  
ATOM   1517  CG  ASN H 196      14.592  13.462  13.656  0.88 30.70           C  
ATOM   1518  OD1 ASN H 196      14.206  12.297  13.592  0.83 27.94           O  
ATOM   1519  ND2 ASN H 196      13.778  14.479  14.047  0.83 29.38           N  
ATOM   1520  C   ASN H 196      18.363  13.235  13.514  0.90 28.40           C  
ATOM   1521  O   ASN H 196      19.208  13.918  14.090  0.90 28.66           O  
ATOM   1522  N   SER H 197      18.581  12.652  12.316  1.00 28.31           N  
ATOM   1523  CA  SER H 197      19.795  12.804  11.560  1.00 28.80           C  
ATOM   1524  CB  SER H 197      19.961  14.211  10.962  1.00 29.15           C  
ATOM   1525  OG  SER H 197      18.916  14.469  10.039  1.00 30.00           O  
ATOM   1526  C   SER H 197      20.978  12.520  12.425  1.00 28.21           C  
ATOM   1527  O   SER H 197      21.866  13.357  12.576  1.00 28.00           O  
ATOM   1528  N   LEU H 198      21.028  11.301  12.991  1.00 28.54           N  
ATOM   1529  CA  LEU H 198      22.058  10.912  13.909  1.00 28.76           C  
ATOM   1530  CB  LEU H 198      21.761   9.568  14.602  1.00 28.28           C  
ATOM   1531  CG  LEU H 198      20.468   9.582  15.437  1.00 29.28           C  
ATOM   1532  CD1 LEU H 198      20.210   8.224  16.110  1.00 29.04           C  
ATOM   1533  CD2 LEU H 198      20.472  10.740  16.445  1.00 28.39           C  
ATOM   1534  C   LEU H 198      23.383  10.778  13.226  1.00 29.26           C  
ATOM   1535  O   LEU H 198      23.486  10.311  12.091  1.00 29.70           O  
ATOM   1536  N   THR H 199      24.445  11.195  13.944  1.00 29.07           N  
ATOM   1537  CA  THR H 199      25.800  11.110  13.484  1.00 29.15           C  
ATOM   1538  CB  THR H 199      26.411  12.447  13.194  1.00 28.56           C  
ATOM   1539  OG1 THR H 199      26.454  13.230  14.377  1.00 28.57           O  
ATOM   1540  CG2 THR H 199      25.559  13.149  12.123  1.00 28.14           C  
ATOM   1541  C   THR H 199      26.575  10.505  14.614  1.00 29.63           C  
ATOM   1542  O   THR H 199      26.025  10.245  15.682  1.00 28.93           O  
ATOM   1543  N   SER H 200      27.879  10.255  14.400  1.00 29.31           N  
ATOM   1544  CA  SER H 200      28.703   9.647  15.405  1.00 30.34           C  
ATOM   1545  CB  SER H 200      30.139   9.398  14.918  1.00 31.04           C  
ATOM   1546  OG  SER H 200      30.129   8.471  13.844  1.00 32.22           O  
ATOM   1547  C   SER H 200      28.786  10.576  16.575  1.00 30.56           C  
ATOM   1548  O   SER H 200      28.961  10.147  17.712  1.00 29.48           O  
ATOM   1549  N   GLU H 201      28.638  11.885  16.321  1.00 30.68           N  
ATOM   1550  CA  GLU H 201      28.753  12.878  17.350  1.00 32.59           C  
ATOM   1551  CB  GLU H 201      28.673  14.316  16.814  1.00 34.92           C  
ATOM   1552  CG  GLU H 201      29.864  14.700  15.934  1.00 41.97           C  
ATOM   1553  CD  GLU H 201      29.683  16.151  15.518  1.00 46.08           C  
ATOM   1554  OE1 GLU H 201      29.367  16.980  16.412  1.00 49.56           O  
ATOM   1555  OE2 GLU H 201      29.864  16.453  14.308  1.00 48.68           O1-
ATOM   1556  C   GLU H 201      27.660  12.687  18.358  1.00 31.07           C  
ATOM   1557  O   GLU H 201      27.823  13.037  19.525  1.00 30.78           O  
ATOM   1558  N   ASP H 202      26.503  12.161  17.921  1.00 29.03           N  
ATOM   1559  CA  ASP H 202      25.346  11.945  18.749  1.00 27.67           C  
ATOM   1560  CB  ASP H 202      24.104  11.547  17.944  1.00 27.07           C  
ATOM   1561  CG  ASP H 202      23.709  12.730  17.074  1.00 29.26           C  
ATOM   1562  OD1 ASP H 202      23.840  13.899  17.528  1.00 28.67           O  
ATOM   1563  OD2 ASP H 202      23.276  12.466  15.922  1.00 30.08           O1-
ATOM   1564  C   ASP H 202      25.574  10.853  19.754  1.00 26.41           C  
ATOM   1565  O   ASP H 202      24.854  10.773  20.747  1.00 26.21           O  
ATOM   1566  N   SER H 203      26.520   9.929  19.513  1.00 25.02           N  
ATOM   1567  CA  SER H 203      26.679   8.869  20.470  1.00 24.69           C  
ATOM   1568  CB  SER H 203      27.742   7.834  20.060  1.00 24.28           C  
ATOM   1569  OG  SER H 203      28.975   8.476  19.773  1.00 26.15           O  
ATOM   1570  C   SER H 203      27.007   9.442  21.816  1.00 24.07           C  
ATOM   1571  O   SER H 203      27.921  10.252  21.966  1.00 24.04           O  
ATOM   1572  N   ALA H 204      26.238   9.021  22.846  1.00 23.02           N  
ATOM   1573  CA  ALA H 204      26.451   9.524  24.173  1.00 22.51           C  
ATOM   1574  CB  ALA H 204      26.324  11.052  24.277  1.00 21.70           C  
ATOM   1575  C   ALA H 204      25.409   8.937  25.073  1.00 21.85           C  
ATOM   1576  O   ALA H 204      24.582   8.130  24.652  1.00 21.52           O  
ATOM   1577  N   VAL H 205      25.460   9.315  26.367  1.00 21.15           N  
ATOM   1578  CA  VAL H 205      24.471   8.876  27.304  1.00 20.93           C  
ATOM   1579  CB  VAL H 205      25.027   8.556  28.661  1.00 21.47           C  
ATOM   1580  CG1 VAL H 205      23.858   8.183  29.589  1.00 21.10           C  
ATOM   1581  CG2 VAL H 205      26.081   7.446  28.516  1.00 20.82           C  
ATOM   1582  C   VAL H 205      23.525  10.026  27.461  1.00 21.01           C  
ATOM   1583  O   VAL H 205      23.949  11.169  27.616  1.00 21.48           O  
ATOM   1584  N   TYR H 206      22.206   9.746  27.414  1.00 20.81           N  
ATOM   1585  CA  TYR H 206      21.227  10.793  27.511  1.00 20.64           C  
ATOM   1586  CB  TYR H 206      20.210  10.801  26.352  1.00 19.93           C  
ATOM   1587  CG  TYR H 206      20.918  11.195  25.099  1.00 21.28           C  
ATOM   1588  CD1 TYR H 206      21.511  10.261  24.283  1.00 21.15           C  
ATOM   1589  CD2 TYR H 206      20.989  12.520  24.740  1.00 21.48           C  
ATOM   1590  CE1 TYR H 206      22.157  10.649  23.131  1.00 21.64           C  
ATOM   1591  CE2 TYR H 206      21.632  12.914  23.592  1.00 21.34           C  
ATOM   1592  CZ  TYR H 206      22.222  11.977  22.783  1.00 21.34           C  
ATOM   1593  OH  TYR H 206      22.885  12.375  21.602  1.00 22.81           O  
ATOM   1594  C   TYR H 206      20.450  10.590  28.774  1.00 20.84           C  
ATOM   1595  O   TYR H 206      20.056   9.470  29.098  1.00 21.20           O  
ATOM   1596  N   TYR H 207      20.210  11.695  29.519  1.00 21.14           N  
ATOM   1597  CA  TYR H 207      19.527  11.605  30.781  1.00 21.43           C  
ATOM   1598  CB  TYR H 207      20.298  12.179  31.984  1.00 21.52           C  
ATOM   1599  CG  TYR H 207      21.642  11.563  32.150  1.00 22.05           C  
ATOM   1600  CD1 TYR H 207      21.799  10.354  32.786  1.00 21.97           C  
ATOM   1601  CD2 TYR H 207      22.755  12.211  31.669  1.00 21.76           C  
ATOM   1602  CE1 TYR H 207      23.049   9.802  32.942  1.00 23.02           C  
ATOM   1603  CE2 TYR H 207      24.007  11.664  31.822  1.00 22.81           C  
ATOM   1604  CZ  TYR H 207      24.155  10.458  32.463  1.00 24.14           C  
ATOM   1605  OH  TYR H 207      25.434   9.888  32.627  1.00 25.63           O  
ATOM   1606  C   TYR H 207      18.320  12.489  30.752  1.00 21.95           C  
ATOM   1607  O   TYR H 207      18.300  13.531  30.098  1.00 21.85           O  
ATOM   1608  N   CYS H 208      17.269  12.062  31.480  1.00 22.89           N  
ATOM   1609  CA  CYS H 208      16.098  12.857  31.706  1.00 23.23           C  
ATOM   1610  CB  CYS H 208      14.766  12.096  31.492  1.00 23.48           C  
ATOM   1611  SG  CYS H 208      14.644  10.551  32.450  1.00 26.38           S  
ATOM   1612  C   CYS H 208      16.194  13.223  33.153  1.00 23.59           C  
ATOM   1613  O   CYS H 208      16.670  12.433  33.967  1.00 23.02           O  
ATOM   1614  N   ALA H 209      15.797  14.456  33.515  1.00 23.21           N  
ATOM   1615  CA  ALA H 209      15.892  14.811  34.899  1.00 24.16           C  
ATOM   1616  CB  ALA H 209      17.176  15.589  35.237  1.00 22.84           C  
ATOM   1617  C   ALA H 209      14.736  15.693  35.216  1.00 25.23           C  
ATOM   1618  O   ALA H 209      14.325  16.515  34.400  1.00 24.95           O  
ATOM   1619  N   ARG H 210      14.181  15.544  36.431  1.00 25.19           N  
ATOM   1620  CA  ARG H 210      13.050  16.328  36.817  1.00 25.15           C  
ATOM   1621  CB  ARG H 210      12.104  15.579  37.777  1.00 25.45           C  
ATOM   1622  CG  ARG H 210      10.805  16.330  38.075  1.00 26.45           C  
ATOM   1623  CD  ARG H 210      10.670  16.811  39.522  1.00 27.93           C  
ATOM   1624  NE  ARG H 210      10.251  15.655  40.358  1.00 25.49           N  
ATOM   1625  CZ  ARG H 210       9.987  15.835  41.685  1.00 26.61           C  
ATOM   1626  NH1 ARG H 210      10.230  17.040  42.272  1.00 23.93           N1+
ATOM   1627  NH2 ARG H 210       9.490  14.803  42.426  1.00 25.99           N  
ATOM   1628  C   ARG H 210      13.560  17.543  37.492  1.00 26.19           C  
ATOM   1629  O   ARG H 210      14.518  17.494  38.261  1.00 26.63           O  
ATOM   1630  N   SER H 211      12.916  18.687  37.207  1.00 26.09           N  
ATOM   1631  CA  SER H 211      13.391  19.892  37.795  1.00 26.93           C  
ATOM   1632  CB  SER H 211      13.775  20.977  36.774  1.00 28.17           C  
ATOM   1633  OG  SER H 211      14.235  22.145  37.439  1.00  0.00           O  
ATOM   1634  C   SER H 211      12.325  20.455  38.655  1.00 27.61           C  
ATOM   1635  O   SER H 211      11.143  20.444  38.308  1.00 27.81           O  
ATOM   1636  N   ILE H 212      12.767  20.710  39.924  1.00 41.57           N  
ATOM   1637  CA  ILE H 212      11.949  21.078  41.045  1.00 43.04           C  
ATOM   1638  CB  ILE H 212      12.221  20.267  42.288  1.00 45.58           C  
ATOM   1639  CG1 ILE H 212      11.212  20.634  43.388  1.00  0.00           C  
ATOM   1640  CG2 ILE H 212      13.700  20.408  42.691  1.00  0.00           C  
ATOM   1641  CD1 ILE H 212      11.200  19.654  44.561  1.00 48.90           C  
ATOM   1642  C   ILE H 212      12.133  22.524  41.341  1.00 44.74           C  
ATOM   1643  O   ILE H 212      13.129  22.965  41.911  1.00 46.96           O  
ATOM   1644  N   TYR H 213      11.122  23.313  40.963  1.00 45.86           N  
ATOM   1645  CA  TYR H 213      11.210  24.717  41.188  1.00 47.66           C  
ATOM   1646  CB  TYR H 213      10.407  25.589  40.219  1.00 47.39           C  
ATOM   1647  CG  TYR H 213      11.304  25.607  39.027  1.00 48.17           C  
ATOM   1648  CD1 TYR H 213      11.399  24.513  38.204  1.00 46.88           C  
ATOM   1649  CD2 TYR H 213      12.076  26.712  38.750  1.00 48.32           C  
ATOM   1650  CE1 TYR H 213      12.240  24.530  37.117  1.00 50.57           C  
ATOM   1651  CE2 TYR H 213      12.918  26.735  37.661  1.00 47.43           C  
ATOM   1652  CZ  TYR H 213      12.999  25.636  36.840  1.00 52.00           C  
ATOM   1653  OH  TYR H 213      13.855  25.636  35.720  1.00 53.84           O  
ATOM   1654  C   TYR H 213      10.975  25.038  42.618  1.00 49.89           C  
ATOM   1655  O   TYR H 213      10.412  24.242  43.368  1.00 46.84           O  
ATOM   1656  N   GLY H 214      11.450  26.227  43.030  1.00 50.13           N  
ATOM   1657  CA  GLY H 214      11.499  26.585  44.410  1.00 52.21           C  
ATOM   1658  C   GLY H 214      12.960  26.584  44.683  1.00 52.73           C  
ATOM   1659  O   GLY H 214      13.434  26.820  45.791  1.00 52.24           O  
ATOM   1660  N   HIS H 215      13.707  26.272  43.617  1.00 53.03           N  
ATOM   1661  CA  HIS H 215      15.131  26.278  43.599  1.00 54.79           C  
ATOM   1662  ND1 HIS H 215      14.051  23.543  45.265  1.00  0.00           N  
ATOM   1663  CG  HIS H 215      15.154  24.366  45.213  1.00113.71           C  
ATOM   1664  CB  HIS H 215      15.724  24.904  43.937  1.00 58.50           C  
ATOM   1665  NE2 HIS H 215      14.689  23.881  47.367  1.00  0.00           N  
ATOM   1666  CD2 HIS H 215      15.530  24.562  46.506  1.00  0.00           C  
ATOM   1667  CE1 HIS H 215      13.817  23.284  46.575  1.00  0.00           C  
ATOM   1668  C   HIS H 215      15.397  26.559  42.164  1.00 54.16           C  
ATOM   1669  O   HIS H 215      14.978  27.594  41.652  1.00 53.16           O  
ATOM   1670  N   SER H 216      16.157  25.685  41.486  1.00 53.18           N  
ATOM   1671  CA  SER H 216      16.235  25.813  40.065  1.00 51.83           C  
ATOM   1672  CB  SER H 216      16.728  27.182  39.579  1.00 52.35           C  
ATOM   1673  OG  SER H 216      16.727  27.222  38.160  1.00 51.51           O  
ATOM   1674  C   SER H 216      17.219  24.793  39.620  1.00 52.82           C  
ATOM   1675  O   SER H 216      18.357  25.097  39.270  1.00 51.58           O  
ATOM   1676  N   VAL H 217      16.778  23.535  39.541  1.00 52.68           N  
ATOM   1677  CA  VAL H 217      17.784  22.548  39.371  1.00 52.24           C  
ATOM   1678  CB  VAL H 217      18.618  22.547  40.606  1.00 54.32           C  
ATOM   1679  CG1 VAL H 217      17.684  22.820  41.787  1.00  0.00           C  
ATOM   1680  CG2 VAL H 217      19.506  21.298  40.708  1.00  0.00           C  
ATOM   1681  C   VAL H 217      17.097  21.250  39.261  1.00 51.81           C  
ATOM   1682  O   VAL H 217      15.937  21.114  39.638  1.00 51.47           O  
ATOM   1683  N   LEU H 218      17.812  20.254  38.732  1.00 50.02           N  
ATOM   1684  CA  LEU H 218      17.227  18.961  38.628  1.00 49.42           C  
ATOM   1685  CB  LEU H 218      17.771  18.155  37.439  1.00 48.64           C  
ATOM   1686  CG  LEU H 218      19.224  18.508  37.084  1.00 58.76           C  
ATOM   1687  CD1 LEU H 218      20.205  18.091  38.190  1.00 60.72           C  
ATOM   1688  CD2 LEU H 218      19.585  17.977  35.689  1.00 59.22           C  
ATOM   1689  C   LEU H 218      17.424  18.243  39.924  1.00 48.35           C  
ATOM   1690  O   LEU H 218      18.473  18.332  40.562  1.00 46.62           O  
ATOM   1691  N   ASP H 219      16.373  17.511  40.345  1.00 48.30           N  
ATOM   1692  CA  ASP H 219      16.362  16.913  41.646  1.00 49.50           C  
ATOM   1693  CB  ASP H 219      14.975  17.077  42.287  1.00 48.73           C  
ATOM   1694  CG  ASP H 219      15.130  17.081  43.793  1.00 49.88           C  
ATOM   1695  OD1 ASP H 219      16.286  17.251  44.260  1.00 50.85           O  
ATOM   1696  OD2 ASP H 219      14.095  16.926  44.492  1.00 51.75           O1-
ATOM   1697  C   ASP H 219      16.623  15.443  41.521  1.00 50.57           C  
ATOM   1698  O   ASP H 219      17.485  14.890  42.203  1.00 51.02           O  
ATOM   1699  N   TYR H 220      15.858  14.792  40.629  1.00 26.73           N  
ATOM   1700  CA  TYR H 220      15.874  13.381  40.322  1.00 26.32           C  
ATOM   1701  CB  TYR H 220      14.489  12.716  40.396  1.00 27.65           C  
ATOM   1702  CG  TYR H 220      14.044  12.738  41.812  1.00 30.47           C  
ATOM   1703  CD1 TYR H 220      13.471  13.869  42.343  1.00 31.19           C  
ATOM   1704  CD2 TYR H 220      14.197  11.625  42.603  1.00 30.74           C  
ATOM   1705  CE1 TYR H 220      13.056  13.897  43.653  1.00 31.64           C  
ATOM   1706  CE2 TYR H 220      13.784  11.648  43.913  1.00 32.55           C  
ATOM   1707  CZ  TYR H 220      13.213  12.781  44.439  1.00 32.39           C  
ATOM   1708  OH  TYR H 220      12.790  12.799  45.784  1.00 30.05           O  
ATOM   1709  C   TYR H 220      16.351  13.152  38.920  1.00 26.52           C  
ATOM   1710  O   TYR H 220      15.930  13.829  37.983  1.00 26.64           O  
ATOM   1711  N   TRP H 221      17.223  12.136  38.740  1.00 24.94           N  
ATOM   1712  CA  TRP H 221      17.769  11.831  37.445  1.00 24.35           C  
ATOM   1713  CB  TRP H 221      19.305  11.911  37.411  1.00 22.62           C  
ATOM   1714  CG  TRP H 221      19.850  13.307  37.573  1.00 23.47           C  
ATOM   1715  CD2 TRP H 221      20.647  13.984  36.590  1.00 22.95           C  
ATOM   1716  CD1 TRP H 221      19.742  14.153  38.638  1.00 22.96           C  
ATOM   1717  NE1 TRP H 221      20.414  15.320  38.378  1.00 23.39           N  
ATOM   1718  CE2 TRP H 221      20.979  15.229  37.121  1.00 23.48           C  
ATOM   1719  CE3 TRP H 221      21.074  13.598  35.350  1.00 22.72           C  
ATOM   1720  CZ2 TRP H 221      21.742  16.112  36.414  1.00 23.52           C  
ATOM   1721  CZ3 TRP H 221      21.838  14.493  34.638  1.00 23.47           C  
ATOM   1722  CH2 TRP H 221      22.164  15.727  35.161  1.00 23.12           C  
ATOM   1723  C   TRP H 221      17.412  10.425  37.063  1.00 24.34           C  
ATOM   1724  O   TRP H 221      17.206   9.559  37.913  1.00 24.41           O  
ATOM   1725  N   GLY H 222      17.319  10.176  35.740  1.00 23.57           N  
ATOM   1726  CA  GLY H 222      17.047   8.859  35.241  1.00 22.09           C  
ATOM   1727  C   GLY H 222      18.358   8.133  35.217  1.00 22.67           C  
ATOM   1728  O   GLY H 222      19.401   8.716  35.502  1.00 21.62           O  
ATOM   1729  N   GLN H 223      18.325   6.826  34.879  1.00 22.65           N  
ATOM   1730  CA  GLN H 223      19.485   5.973  34.826  1.00 23.53           C  
ATOM   1731  CB  GLN H 223      19.174   4.513  34.466  1.00 24.50           C  
ATOM   1732  CG  GLN H 223      17.973   3.917  35.181  1.00 27.59           C  
ATOM   1733  CD  GLN H 223      16.783   4.229  34.287  1.00 27.78           C  
ATOM   1734  OE1 GLN H 223      16.216   5.320  34.335  1.00 28.36           O  
ATOM   1735  NE2 GLN H 223      16.408   3.247  33.424  1.00 30.15           N  
ATOM   1736  C   GLN H 223      20.343   6.413  33.684  1.00 23.43           C  
ATOM   1737  O   GLN H 223      21.561   6.259  33.711  1.00 23.88           O  
ATOM   1738  N   GLY H 224      19.705   6.911  32.610  1.00 23.81           N  
ATOM   1739  CA  GLY H 224      20.432   7.306  31.439  1.00 23.07           C  
ATOM   1740  C   GLY H 224      20.237   6.251  30.396  1.00 23.96           C  
ATOM   1741  O   GLY H 224      19.952   5.093  30.701  1.00 23.77           O  
ATOM   1742  N   THR H 225      20.367   6.654  29.115  1.00 23.73           N  
ATOM   1743  CA  THR H 225      20.228   5.746  28.010  1.00 23.86           C  
ATOM   1744  CB  THR H 225      19.024   6.031  27.158  1.00 23.40           C  
ATOM   1745  OG1 THR H 225      17.840   5.946  27.938  1.00 23.61           O  
ATOM   1746  CG2 THR H 225      18.974   5.004  26.015  1.00 22.94           C  
ATOM   1747  C   THR H 225      21.436   5.916  27.143  1.00 24.87           C  
ATOM   1748  O   THR H 225      21.803   7.033  26.781  1.00 24.66           O  
ATOM   1749  N   SER H 226      22.082   4.797  26.766  1.00 25.08           N  
ATOM   1750  CA  SER H 226      23.270   4.908  25.970  1.00 25.34           C  
ATOM   1751  CB  SER H 226      24.312   3.813  26.270  1.00 25.34           C  
ATOM   1752  OG  SER H 226      24.781   3.930  27.606  1.00  0.00           O  
ATOM   1753  C   SER H 226      22.881   4.769  24.534  1.00 25.96           C  
ATOM   1754  O   SER H 226      22.187   3.829  24.146  1.00 26.14           O  
ATOM   1755  N   VAL H 227      23.317   5.732  23.702  1.00 25.98           N  
ATOM   1756  CA  VAL H 227      23.003   5.671  22.306  1.00 26.44           C  
ATOM   1757  CB  VAL H 227      22.316   6.910  21.806  1.00 26.08           C  
ATOM   1758  CG1 VAL H 227      22.044   6.757  20.299  1.00 28.53           C  
ATOM   1759  CG2 VAL H 227      21.052   7.149  22.652  1.00 29.49           C  
ATOM   1760  C   VAL H 227      24.296   5.550  21.564  1.00 27.01           C  
ATOM   1761  O   VAL H 227      25.221   6.336  21.761  1.00 26.64           O  
ATOM   1762  N   SER H 228      24.395   4.539  20.682  1.00 27.88           N  
ATOM   1763  CA  SER H 228      25.597   4.394  19.918  1.00 28.75           C  
ATOM   1764  CB  SER H 228      26.299   3.048  20.147  1.00 29.08           C  
ATOM   1765  OG  SER H 228      25.419   1.988  19.806  1.00  0.00           O  
ATOM   1766  C   SER H 228      25.217   4.480  18.477  1.00 29.59           C  
ATOM   1767  O   SER H 228      24.338   3.758  18.008  1.00 29.37           O  
ATOM   1768  N   VAL H 229      25.878   5.386  17.734  1.00 30.52           N  
ATOM   1769  CA  VAL H 229      25.569   5.537  16.344  1.00 32.00           C  
ATOM   1770  CB  VAL H 229      25.442   6.976  15.940  1.00 32.15           C  
ATOM   1771  CG1 VAL H 229      25.214   7.047  14.421  1.00 32.91           C  
ATOM   1772  CG2 VAL H 229      24.327   7.622  16.782  1.00 31.42           C  
ATOM   1773  C   VAL H 229      26.716   4.956  15.586  1.00 33.50           C  
ATOM   1774  O   VAL H 229      27.838   5.447  15.680  1.00 33.84           O  
ATOM   1775  N   SER H 230      26.462   3.880  14.815  0.90 35.45           N  
ATOM   1776  CA  SER H 230      27.539   3.276  14.087  0.90 37.75           C  
ATOM   1777  CB  SER H 230      28.350   2.258  14.908  0.90 37.99           C  
ATOM   1778  OG  SER H 230      29.027   2.911  15.970  0.90 38.72           O  
ATOM   1779  C   SER H 230      26.973   2.520  12.932  0.90 39.05           C  
ATOM   1780  O   SER H 230      25.786   2.204  12.893  0.90 38.73           O  
ATOM   1781  N   SER H 231      27.837   2.214  11.947  1.00 41.40           N  
ATOM   1782  CA  SER H 231      27.411   1.476  10.797  1.00 43.07           C  
ATOM   1783  CB  SER H 231      28.102   1.929   9.500  1.00 43.60           C  
ATOM   1784  OG  SER H 231      27.758   3.275   9.205  1.00 42.29           O  
ATOM   1785  C   SER H 231      27.805   0.019  11.019  1.00 43.76           C  
ATOM   1786  O   SER H 231      28.263  -0.315  12.145  1.00 44.31           O  
ATOM   1787  OXT SER H 231      27.661  -0.778  10.055  1.00 73.43           O1-
TER    1788      SER H 231 
CONECT  160  706
CONECT  706  160
CONECT 1018 1611
CONECT 1611 1018
END
