# Supplementary material for: Fully automated antibody structure prediction using BIOVIA tools: Validation study
Source: PLoS One. 2017 May 18;12(5):e0177923. doi: 10.1371/journal.pone.0177923 (PMC5436848; doi:10.1371/journal.pone.0177923)
Supplement: S1 Dataset — Predicted structures using the Top5 framework method, Chothia CDR definition with no canonical filtering and generating 50 models. These were used in the detailed discussion of outliers and for comparison against predictions using canonical filtering. (ZIP) [file pone.0177923.s003.zip › 4K3J_LH_FV_FinalModel.pdb]

REMARK   Accelrys Discovery Studio PDB file
REMARK   Created:  2015-05-08T04:07:43Z
SSBOND   1 CYS L   23    CYS L   94                                     
SSBOND   2 CYS H  135    CYS H  209                                     
ATOM      1  N   ASP L   1      26.140  32.503  25.908  1.00 45.70           N1+
ATOM      2  CA  ASP L   1      25.572  32.112  27.216  1.00 45.34           C  
ATOM      3  CB  ASP L   1      25.035  30.667  27.179  1.00 46.44           C  
ATOM      4  CG  ASP L   1      26.163  29.711  26.822  1.00 50.77           C  
ATOM      5  OD1 ASP L   1      26.776  29.885  25.737  1.00 51.82           O  
ATOM      6  OD2 ASP L   1      26.411  28.773  27.625  1.00 51.33           O1-
ATOM      7  C   ASP L   1      26.574  32.256  28.314  1.00 45.89           C  
ATOM      8  O   ASP L   1      27.647  32.826  28.125  1.00 47.04           O  
ATOM      9  N   ILE L   2      26.232  31.755  29.512  1.00 43.37           N  
ATOM     10  CA  ILE L   2      27.117  31.880  30.629  1.00 42.26           C  
ATOM     11  CB  ILE L   2      26.429  31.800  31.959  1.00 40.92           C  
ATOM     12  CG1 ILE L   2      25.481  32.997  32.150  1.00 40.71           C  
ATOM     13  CG2 ILE L   2      27.517  31.686  33.034  1.00 40.37           C  
ATOM     14  CD1 ILE L   2      24.275  32.975  31.213  1.00 41.33           C  
ATOM     15  C   ILE L   2      28.098  30.759  30.572  1.00 43.98           C  
ATOM     16  O   ILE L   2      27.738  29.601  30.368  1.00 45.00           O  
ATOM     17  N   GLN L   3      29.389  31.092  30.740  1.00 42.71           N  
ATOM     18  CA  GLN L   3      30.410  30.094  30.681  1.00 43.36           C  
ATOM     19  CB  GLN L   3      31.633  30.590  29.896  1.00 45.95           C  
ATOM     20  CG  GLN L   3      32.695  29.533  29.616  1.00 52.89           C  
ATOM     21  CD  GLN L   3      33.800  30.226  28.835  0.80 63.50           C  
ATOM     22  OE1 GLN L   3      34.425  31.166  29.326  1.00 68.18           O  
ATOM     23  NE2 GLN L   3      34.040  29.761  27.581  0.80 62.52           N  
ATOM     24  C   GLN L   3      30.826  29.805  32.088  1.00 42.88           C  
ATOM     25  O   GLN L   3      31.048  30.723  32.875  1.00 42.79           O  
ATOM     26  N   MET L   4      30.928  28.509  32.447  1.00 41.17           N  
ATOM     27  CA  MET L   4      31.307  28.169  33.789  1.00 40.13           C  
ATOM     28  CB  MET L   4      30.323  27.195  34.460  1.00 39.82           C  
ATOM     29  CG  MET L   4      28.890  27.727  34.525  1.00 39.92           C  
ATOM     30  SD  MET L   4      28.695  29.300  35.418  1.00 41.03           S  
ATOM     31  CE  MET L   4      29.018  28.606  37.064  1.00 39.13           C  
ATOM     32  C   MET L   4      32.639  27.486  33.725  1.00 41.80           C  
ATOM     33  O   MET L   4      32.824  26.528  32.975  1.00 41.91           O  
ATOM     34  N   THR L   5      33.614  27.975  34.521  1.00 40.92           N  
ATOM     35  CA  THR L   5      34.921  27.384  34.515  1.00 40.35           C  
ATOM     36  CB  THR L   5      36.007  28.361  34.162  1.00 42.02           C  
ATOM     37  OG1 THR L   5      35.758  28.921  32.880  1.00 42.31           O  
ATOM     38  CG2 THR L   5      37.362  27.632  34.162  1.00 40.86           C  
ATOM     39  C   THR L   5      35.201  26.880  35.896  1.00 41.63           C  
ATOM     40  O   THR L   5      35.175  27.642  36.861  1.00 41.65           O  
ATOM     41  N   GLN L   6      35.491  25.569  36.017  1.00 41.54           N  
ATOM     42  CA  GLN L   6      35.747  24.979  37.299  1.00 42.21           C  
ATOM     43  CB  GLN L   6      35.120  23.588  37.494  1.00 43.40           C  
ATOM     44  CG  GLN L   6      33.595  23.579  37.583  1.00 44.62           C  
ATOM     45  CD  GLN L   6      33.147  22.137  37.773  1.00 47.01           C  
ATOM     46  OE1 GLN L   6      32.381  21.604  36.973  1.00 44.96           O  
ATOM     47  NE2 GLN L   6      33.638  21.482  38.860  1.00 45.03           N  
ATOM     48  C   GLN L   6      37.221  24.789  37.458  1.00 43.79           C  
ATOM     49  O   GLN L   6      37.954  24.630  36.483  1.00 43.61           O  
ATOM     50  N   SER L   7      37.699  24.827  38.715  1.00 43.13           N  
ATOM     51  CA  SER L   7      39.093  24.615  38.977  1.00 44.74           C  
ATOM     52  CB  SER L   7      39.864  25.936  39.140  1.00 45.59           C  
ATOM     53  OG  SER L   7      41.236  25.683  39.400  1.00 50.65           O  
ATOM     54  C   SER L   7      39.190  23.874  40.273  1.00 45.27           C  
ATOM     55  O   SER L   7      38.437  24.172  41.199  1.00 46.04           O  
ATOM     56  N   PRO L   8      40.073  22.913  40.407  1.00 43.83           N  
ATOM     57  CA  PRO L   8      40.953  22.458  39.361  1.00 43.44           C  
ATOM     58  CD  PRO L   8      40.585  22.579  41.727  1.00 43.70           C  
ATOM     59  CB  PRO L   8      42.178  21.872  40.064  1.00 44.26           C  
ATOM     60  CG  PRO L   8      41.675  21.527  41.474  1.00 44.42           C  
ATOM     61  C   PRO L   8      40.252  21.430  38.532  1.00 43.91           C  
ATOM     62  O   PRO L   8      39.144  21.028  38.885  1.00 43.66           O  
ATOM     63  N   SER L   9      40.873  21.008  37.413  1.00 43.90           N  
ATOM     64  CA  SER L   9      40.319  19.985  36.573  1.00 44.52           C  
ATOM     65  CB  SER L   9      41.115  19.785  35.273  1.00 46.85           C  
ATOM     66  OG  SER L   9      41.057  20.963  34.482  1.00 52.87           O  
ATOM     67  C   SER L   9      40.341  18.682  37.314  1.00 44.59           C  
ATOM     68  O   SER L   9      39.404  17.892  37.217  1.00 43.72           O  
ATOM     69  N   SER L  10      41.426  18.415  38.071  1.00 43.91           N  
ATOM     70  CA  SER L  10      41.528  17.177  38.793  1.00 43.26           C  
ATOM     71  CB  SER L  10      42.283  16.077  38.027  1.00 44.96           C  
ATOM     72  OG  SER L  10      43.615  16.492  37.764  1.00 48.24           O  
ATOM     73  C   SER L  10      42.266  17.436  40.071  1.00 44.27           C  
ATOM     74  O   SER L  10      42.998  18.418  40.191  1.00 45.17           O  
ATOM     75  N   LEU L  11      42.074  16.551  41.071  1.00 42.25           N  
ATOM     76  CA  LEU L  11      42.673  16.755  42.360  1.00 43.09           C  
ATOM     77  CB  LEU L  11      41.752  17.650  43.216  1.00 42.66           C  
ATOM     78  CG  LEU L  11      42.123  17.858  44.691  1.00 43.60           C  
ATOM     79  CD1 LEU L  11      43.511  18.487  44.859  1.00 44.32           C  
ATOM     80  CD2 LEU L  11      41.024  18.674  45.393  1.00 44.30           C  
ATOM     81  C   LEU L  11      42.830  15.422  43.036  1.00 44.52           C  
ATOM     82  O   LEU L  11      42.023  14.515  42.832  1.00 44.39           O  
ATOM     83  N   SER L  12      43.905  15.261  43.840  1.00 44.10           N  
ATOM     84  CA  SER L  12      44.105  14.060  44.607  1.00 44.23           C  
ATOM     85  CB  SER L  12      45.413  13.313  44.294  1.00 45.55           C  
ATOM     86  OG  SER L  12      45.376  12.756  42.990  1.00 50.29           O  
ATOM     87  C   SER L  12      44.230  14.492  46.033  1.00 44.46           C  
ATOM     88  O   SER L  12      44.977  15.420  46.337  1.00 45.19           O  
ATOM     89  N   ALA L  13      43.503  13.824  46.951  1.00 42.75           N  
ATOM     90  CA  ALA L  13      43.591  14.213  48.330  1.00 42.78           C  
ATOM     91  CB  ALA L  13      42.504  15.214  48.759  1.00 42.09           C  
ATOM     92  C   ALA L  13      43.426  12.992  49.178  1.00 44.46           C  
ATOM     93  O   ALA L  13      42.878  11.983  48.738  1.00 44.54           O  
ATOM     94  N   SER L  14      43.927  13.058  50.429  1.00 44.50           N  
ATOM     95  CA  SER L  14      43.845  11.952  51.341  1.00 44.50           C  
ATOM     96  CB  SER L  14      44.954  11.946  52.406  1.00 46.47           C  
ATOM     97  OG  SER L  14      46.222  11.777  51.789  1.00 50.02           O  
ATOM     98  C   SER L  14      42.538  12.010  52.060  1.00 44.38           C  
ATOM     99  O   SER L  14      41.818  13.006  52.001  1.00 44.41           O  
ATOM    100  N   VAL L  15      42.200  10.913  52.764  1.00 42.53           N  
ATOM    101  CA  VAL L  15      40.971  10.851  53.492  1.00 42.53           C  
ATOM    102  CB  VAL L  15      40.662   9.482  54.025  1.00 42.69           C  
ATOM    103  CG1 VAL L  15      39.358   9.552  54.837  1.00 43.00           C  
ATOM    104  CG2 VAL L  15      40.615   8.490  52.850  1.00 43.23           C  
ATOM    105  C   VAL L  15      41.092  11.764  54.668  1.00 45.10           C  
ATOM    106  O   VAL L  15      42.120  11.797  55.343  1.00 45.37           O  
ATOM    107  N   GLY L  16      40.027  12.547  54.930  1.00 45.09           N  
ATOM    108  CA  GLY L  16      40.007  13.417  56.069  1.00 45.88           C  
ATOM    109  C   GLY L  16      40.468  14.791  55.689  1.00 47.37           C  
ATOM    110  O   GLY L  16      40.383  15.715  56.496  1.00 48.69           O  
ATOM    111  N   ASP L  17      40.962  14.973  54.450  1.00 45.76           N  
ATOM    112  CA  ASP L  17      41.441  16.271  54.062  1.00 46.37           C  
ATOM    113  CB  ASP L  17      42.341  16.260  52.813  1.00 46.73           C  
ATOM    114  CG  ASP L  17      43.673  15.615  53.166  1.00 49.96           C  
ATOM    115  OD1 ASP L  17      43.905  15.345  54.374  1.00 51.44           O  
ATOM    116  OD2 ASP L  17      44.482  15.385  52.227  1.00 49.88           O1-
ATOM    117  C   ASP L  17      40.268  17.135  53.732  1.00 47.52           C  
ATOM    118  O   ASP L  17      39.143  16.660  53.588  1.00 47.18           O  
ATOM    119  N   ARG L  18      40.511  18.455  53.625  1.00 47.10           N  
ATOM    120  CA  ARG L  18      39.470  19.359  53.240  1.00 46.17           C  
ATOM    121  CB  ARG L  18      39.507  20.703  53.991  1.00 45.55           C  
ATOM    122  CG  ARG L  18      38.276  21.575  53.740  1.00 46.61           C  
ATOM    123  CD  ARG L  18      38.303  22.915  54.480  1.00 51.90           C  
ATOM    124  NE  ARG L  18      37.042  23.634  54.144  1.00 57.19           N  
ATOM    125  CZ  ARG L  18      36.910  24.961  54.438  1.00 61.19           C  
ATOM    126  NH1 ARG L  18      37.946  25.639  55.011  1.00 57.88           N1+
ATOM    127  NH2 ARG L  18      35.744  25.612  54.153  1.00 58.76           N  
ATOM    128  C   ARG L  18      39.705  19.635  51.790  1.00 46.98           C  
ATOM    129  O   ARG L  18      40.830  19.921  51.385  1.00 48.34           O  
ATOM    130  N   VAL L  19      38.649  19.529  50.961  1.00 45.80           N  
ATOM    131  CA  VAL L  19      38.827  19.741  49.553  1.00 45.93           C  
ATOM    132  CB  VAL L  19      38.380  18.572  48.722  1.00 46.52           C  
ATOM    133  CG1 VAL L  19      38.469  18.955  47.239  1.00 47.23           C  
ATOM    134  CG2 VAL L  19      39.245  17.355  49.088  1.00 46.29           C  
ATOM    135  C   VAL L  19      38.012  20.930  49.150  1.00 46.02           C  
ATOM    136  O   VAL L  19      36.896  21.125  49.631  1.00 45.13           O  
ATOM    137  N   THR L  20      38.573  21.774  48.259  1.00 44.68           N  
ATOM    138  CA  THR L  20      37.876  22.951  47.825  1.00 45.57           C  
ATOM    139  CB  THR L  20      38.554  24.216  48.266  1.00 49.37           C  
ATOM    140  OG1 THR L  20      38.663  24.247  49.681  1.00 52.35           O  
ATOM    141  CG2 THR L  20      37.740  25.422  47.772  1.00 49.03           C  
ATOM    142  C   THR L  20      37.849  22.967  46.324  1.00 45.89           C  
ATOM    143  O   THR L  20      38.889  22.875  45.675  1.00 47.23           O  
ATOM    144  N   ILE L  21      36.642  23.097  45.734  1.00 43.64           N  
ATOM    145  CA  ILE L  21      36.513  23.161  44.304  1.00 43.00           C  
ATOM    146  CB  ILE L  21      35.672  22.059  43.725  1.00 43.52           C  
ATOM    147  CG1 ILE L  21      36.331  20.695  43.995  1.00 43.75           C  
ATOM    148  CG2 ILE L  21      35.453  22.348  42.231  1.00 43.66           C  
ATOM    149  CD1 ILE L  21      35.423  19.504  43.688  1.00 45.17           C  
ATOM    150  C   ILE L  21      35.846  24.465  43.992  1.00 43.27           C  
ATOM    151  O   ILE L  21      34.889  24.853  44.661  1.00 42.24           O  
ATOM    152  N   THR L  22      36.342  25.182  42.960  1.00 42.55           N  
ATOM    153  CA  THR L  22      35.809  26.481  42.654  1.00 42.77           C  
ATOM    154  CB  THR L  22      36.854  27.559  42.632  1.00 44.68           C  
ATOM    155  OG1 THR L  22      37.820  27.284  41.629  1.00 47.16           O  
ATOM    156  CG2 THR L  22      37.528  27.627  44.015  1.00 43.05           C  
ATOM    157  C   THR L  22      35.162  26.469  41.304  1.00 43.18           C  
ATOM    158  O   THR L  22      35.487  25.660  40.438  1.00 42.32           O  
ATOM    159  N   CYS L  23      34.181  27.377  41.114  1.00 42.74           N  
ATOM    160  CA  CYS L  23      33.477  27.497  39.867  1.00 43.86           C  
ATOM    161  CB  CYS L  23      32.109  26.764  39.915  1.00 44.91           C  
ATOM    162  SG  CYS L  23      31.116  26.836  38.391  1.00 48.43           S  
ATOM    163  C   CYS L  23      33.276  28.968  39.627  1.00 45.82           C  
ATOM    164  O   CYS L  23      32.760  29.678  40.489  1.00 45.91           O  
ATOM    165  N   LYS L  24      33.706  29.480  38.452  1.00 45.34           N  
ATOM    166  CA  LYS L  24      33.521  30.883  38.201  1.00 46.01           C  
ATOM    167  CB  LYS L  24      34.820  31.692  38.025  1.00 48.38           C  
ATOM    168  CG  LYS L  24      35.639  31.321  36.794  1.00 55.26           C  
ATOM    169  CD  LYS L  24      36.690  32.371  36.427  1.00 60.48           C  
ATOM    170  CE  LYS L  24      37.866  32.446  37.403  1.00  0.00           C  
ATOM    171  NZ  LYS L  24      37.492  33.239  38.595  1.00  0.00           N1+
ATOM    172  C   LYS L  24      32.684  31.047  36.971  1.00 45.45           C  
ATOM    173  O   LYS L  24      32.843  30.329  35.985  1.00 45.42           O  
ATOM    174  N   SER L  25      31.759  32.028  37.015  1.00 43.42           N  
ATOM    175  CA  SER L  25      30.842  32.268  35.941  1.00 43.19           C  
ATOM    176  CB  SER L  25      29.422  32.570  36.448  1.00 42.54           C  
ATOM    177  OG  SER L  25      28.545  32.804  35.359  1.00  0.00           O  
ATOM    178  C   SER L  25      31.305  33.470  35.179  1.00 45.27           C  
ATOM    179  O   SER L  25      31.916  34.385  35.729  1.00 46.11           O  
ATOM    180  N   SER L  26      30.945  33.472  33.877  1.00 41.57           N  
ATOM    181  CA  SER L  26      31.219  34.538  32.961  1.00 42.83           C  
ATOM    182  CB  SER L  26      30.856  34.183  31.507  1.00 44.54           C  
ATOM    183  OG  SER L  26      29.454  33.995  31.384  1.00 49.65           O  
ATOM    184  C   SER L  26      30.396  35.736  33.351  1.00 48.10           C  
ATOM    185  O   SER L  26      30.813  36.870  33.113  1.00 48.96           O  
ATOM    186  N   GLN L  27      29.199  35.509  33.942  1.00 45.17           N  
ATOM    187  CA  GLN L  27      28.320  36.583  34.347  1.00 46.05           C  
ATOM    188  CB  GLN L  27      27.104  36.787  33.432  1.00 47.52           C  
ATOM    189  CG  GLN L  27      27.445  37.294  32.035  1.00 53.60           C  
ATOM    190  CD  GLN L  27      26.129  37.515  31.311  1.00 69.21           C  
ATOM    191  OE1 GLN L  27      25.428  36.568  30.958  1.00 67.15           O  
ATOM    192  NE2 GLN L  27      25.779  38.808  31.092  1.00 63.40           N  
ATOM    193  C   GLN L  27      27.749  36.262  35.699  1.00 47.93           C  
ATOM    194  O   GLN L  27      27.829  35.131  36.167  1.00 46.36           O  
ATOM    195  N   SER L  28      27.144  37.268  36.370  1.00 46.73           N  
ATOM    196  CA  SER L  28      26.619  37.049  37.692  1.00 46.35           C  
ATOM    197  CB  SER L  28      26.281  38.341  38.461  1.00 49.64           C  
ATOM    198  OG  SER L  28      25.778  38.021  39.750  1.00 58.64           O  
ATOM    199  C   SER L  28      25.384  36.196  37.641  1.00 48.47           C  
ATOM    200  O   SER L  28      24.496  36.387  36.814  1.00 48.54           O  
ATOM    201  N   LEU L  29      25.377  35.163  38.504  1.00 44.86           N  
ATOM    202  CA  LEU L  29      24.331  34.201  38.740  1.00 44.38           C  
ATOM    203  CB  LEU L  29      24.853  32.835  39.209  1.00 43.59           C  
ATOM    204  CG  LEU L  29      25.730  32.162  38.131  1.00 23.43           C  
ATOM    205  CD1 LEU L  29      26.044  30.700  38.485  1.00 22.58           C  
ATOM    206  CD2 LEU L  29      25.125  32.335  36.729  1.00 24.01           C  
ATOM    207  C   LEU L  29      23.280  34.691  39.691  1.00 49.31           C  
ATOM    208  O   LEU L  29      22.243  34.043  39.835  1.00 48.76           O  
ATOM    209  N   LEU L  30      23.571  35.760  40.461  1.00 50.24           N  
ATOM    210  CA  LEU L  30      22.650  36.217  41.463  1.00 51.66           C  
ATOM    211  CB  LEU L  30      23.309  37.177  42.471  1.00 52.68           C  
ATOM    212  CG  LEU L  30      22.406  37.555  43.659  1.00 57.54           C  
ATOM    213  CD1 LEU L  30      22.064  36.328  44.522  1.00 57.92           C  
ATOM    214  CD2 LEU L  30      23.028  38.691  44.485  1.00 60.05           C  
ATOM    215  C   LEU L  30      21.484  36.908  40.827  1.00 55.90           C  
ATOM    216  O   LEU L  30      21.619  37.648  39.855  1.00 57.09           O  
ATOM    217  N   TYR L  31      20.282  36.668  41.388  1.00 53.54           N  
ATOM    218  CA  TYR L  31      19.068  37.269  40.917  1.00 54.58           C  
ATOM    219  CB  TYR L  31      17.948  36.216  40.773  1.00 54.44           C  
ATOM    220  CG  TYR L  31      16.681  36.775  40.218  1.00 55.20           C  
ATOM    221  CD1 TYR L  31      16.609  37.225  38.919  1.00 55.48           C  
ATOM    222  CD2 TYR L  31      15.539  36.784  40.986  1.00 56.85           C  
ATOM    223  CE1 TYR L  31      15.429  37.722  38.415  1.00 56.47           C  
ATOM    224  CE2 TYR L  31      14.356  37.278  40.487  1.00 57.52           C  
ATOM    225  CZ  TYR L  31      14.302  37.751  39.198  1.00 60.75           C  
ATOM    226  OH  TYR L  31      13.093  38.258  38.679  1.00 60.81           O  
ATOM    227  C   TYR L  31      18.725  38.246  41.992  1.00 60.85           C  
ATOM    228  O   TYR L  31      18.548  37.869  43.146  1.00 61.62           O  
ATOM    229  N   THR L  32      18.645  39.538  41.636  1.00 59.82           N  
ATOM    230  CA  THR L  32      18.478  40.591  42.599  1.00 62.04           C  
ATOM    231  CB  THR L  32      18.473  41.948  41.960  1.00 65.09           C  
ATOM    232  OG1 THR L  32      17.385  42.055  41.056  1.00  0.00           O  
ATOM    233  CG2 THR L  32      19.803  42.162  41.218  1.00  0.00           C  
ATOM    234  C   THR L  32      17.184  40.466  43.341  1.00 66.91           C  
ATOM    235  O   THR L  32      17.135  40.677  44.553  1.00 68.34           O  
ATOM    236  N   SER L  33      16.090  40.128  42.642  1.00 63.88           N  
ATOM    237  CA  SER L  33      14.817  40.106  43.297  1.00 65.82           C  
ATOM    238  CB  SER L  33      13.688  39.671  42.349  1.00 68.04           C  
ATOM    239  OG  SER L  33      12.450  39.668  43.041  1.00 75.43           O  
ATOM    240  C   SER L  33      14.840  39.149  44.448  1.00 68.53           C  
ATOM    241  O   SER L  33      14.582  39.536  45.587  1.00 70.51           O  
ATOM    242  N   SER L  34      15.134  37.861  44.161  1.00 63.11           N  
ATOM    243  CA  SER L  34      15.140  36.804  45.136  1.00 61.41           C  
ATOM    244  CB  SER L  34      15.019  35.405  44.503  1.00 60.84           C  
ATOM    245  OG  SER L  34      16.171  35.117  43.722  1.00  0.00           O  
ATOM    246  C   SER L  34      16.386  36.812  45.975  1.00 61.65           C  
ATOM    247  O   SER L  34      16.400  36.257  47.073  1.00 61.18           O  
ATOM    248  N   GLN L  35      17.468  37.442  45.483  1.00 57.81           N  
ATOM    249  CA  GLN L  35      18.729  37.458  46.170  1.00 57.67           C  
ATOM    250  CB  GLN L  35      18.668  38.124  47.554  1.00 60.86           C  
ATOM    251  CG  GLN L  35      18.479  39.635  47.475  1.00 75.44           C  
ATOM    252  CD  GLN L  35      19.795  40.232  47.005  1.00 93.02           C  
ATOM    253  OE1 GLN L  35      20.841  40.018  47.616  1.00 90.44           O  
ATOM    254  NE2 GLN L  35      19.747  41.004  45.888  1.00 89.00           N  
ATOM    255  C   GLN L  35      19.256  36.065  46.337  1.00 57.50           C  
ATOM    256  O   GLN L  35      19.892  35.747  47.341  1.00 56.46           O  
ATOM    257  N   LYS L  36      19.020  35.191  45.341  1.00 52.77           N  
ATOM    258  CA  LYS L  36      19.558  33.869  45.430  1.00 50.48           C  
ATOM    259  CB  LYS L  36      18.494  32.761  45.388  1.00 51.29           C  
ATOM    260  CG  LYS L  36      17.617  32.711  46.638  1.00 54.80           C  
ATOM    261  CD  LYS L  36      16.371  31.841  46.477  1.00 81.06           C  
ATOM    262  CE  LYS L  36      15.615  31.619  47.785  1.00 68.45           C  
ATOM    263  NZ  LYS L  36      16.393  30.716  48.662  1.00100.44           N1+
ATOM    264  C   LYS L  36      20.470  33.675  44.259  1.00 50.66           C  
ATOM    265  O   LYS L  36      20.272  34.260  43.195  1.00 48.93           O  
ATOM    266  N   ASN L  37      21.522  32.857  44.445  1.00 46.27           N  
ATOM    267  CA  ASN L  37      22.438  32.581  43.377  1.00 44.12           C  
ATOM    268  CB  ASN L  37      23.894  32.330  43.827  1.00 43.24           C  
ATOM    269  CG  ASN L  37      24.584  33.650  44.156  1.00 52.87           C  
ATOM    270  OD1 ASN L  37      24.854  34.463  43.273  1.00 43.72           O  
ATOM    271  ND2 ASN L  37      24.891  33.872  45.461  1.00 50.05           N  
ATOM    272  C   ASN L  37      21.973  31.311  42.760  1.00 45.09           C  
ATOM    273  O   ASN L  37      21.684  30.338  43.456  1.00 43.69           O  
ATOM    274  N   TYR L  38      21.894  31.279  41.421  1.00 40.87           N  
ATOM    275  CA  TYR L  38      21.415  30.060  40.852  1.00 39.10           C  
ATOM    276  CB  TYR L  38      20.670  30.274  39.516  1.00 40.15           C  
ATOM    277  CG  TYR L  38      19.477  31.151  39.739  1.00 42.13           C  
ATOM    278  CD1 TYR L  38      19.629  32.507  39.891  1.00 43.46           C  
ATOM    279  CD2 TYR L  38      18.205  30.631  39.774  1.00 43.85           C  
ATOM    280  CE1 TYR L  38      18.539  33.323  40.091  1.00 46.51           C  
ATOM    281  CE2 TYR L  38      17.110  31.439  39.973  1.00 45.86           C  
ATOM    282  CZ  TYR L  38      17.276  32.788  40.131  1.00 52.22           C  
ATOM    283  OH  TYR L  38      16.149  33.613  40.333  1.00 52.94           O  
ATOM    284  C   TYR L  38      22.632  29.208  40.536  1.00 39.02           C  
ATOM    285  O   TYR L  38      22.952  29.081  39.354  1.00 37.21           O  
ATOM    286  N   LEU L  39      23.338  28.604  41.555  1.00 37.34           N  
ATOM    287  CA  LEU L  39      24.407  27.718  41.197  1.00 37.20           C  
ATOM    288  CB  LEU L  39      25.813  28.148  41.637  1.00 37.80           C  
ATOM    289  CG  LEU L  39      26.879  27.126  41.204  1.00 35.09           C  
ATOM    290  CD1 LEU L  39      27.069  27.131  39.682  1.00 30.40           C  
ATOM    291  CD2 LEU L  39      28.187  27.294  41.988  1.00 31.16           C  
ATOM    292  C   LEU L  39      24.173  26.451  41.952  1.00 37.58           C  
ATOM    293  O   LEU L  39      23.949  26.486  43.161  1.00 38.02           O  
ATOM    294  N   ALA L  40      24.252  25.296  41.261  1.00 35.81           N  
ATOM    295  CA  ALA L  40      24.003  24.028  41.893  1.00 35.01           C  
ATOM    296  CB  ALA L  40      22.816  23.265  41.282  1.00 34.94           C  
ATOM    297  C   ALA L  40      25.213  23.160  41.717  1.00 36.07           C  
ATOM    298  O   ALA L  40      25.996  23.351  40.786  1.00 37.06           O  
ATOM    299  N   TRP L  41      25.410  22.189  42.637  1.00 35.44           N  
ATOM    300  CA  TRP L  41      26.540  21.303  42.554  1.00 35.01           C  
ATOM    301  CB  TRP L  41      27.478  21.394  43.771  1.00 35.16           C  
ATOM    302  CG  TRP L  41      28.217  22.704  43.886  1.00 35.18           C  
ATOM    303  CD2 TRP L  41      29.477  22.977  43.252  1.00 35.67           C  
ATOM    304  CD1 TRP L  41      27.876  23.835  44.569  1.00 36.67           C  
ATOM    305  NE1 TRP L  41      28.846  24.794  44.403  1.00 36.70           N  
ATOM    306  CE2 TRP L  41      29.837  24.279  43.594  1.00 36.75           C  
ATOM    307  CE3 TRP L  41      30.269  22.203  42.451  1.00 36.21           C  
ATOM    308  CZ2 TRP L  41      31.000  24.831  43.137  1.00 37.17           C  
ATOM    309  CZ3 TRP L  41      31.441  22.761  41.992  1.00 36.86           C  
ATOM    310  CH2 TRP L  41      31.799  24.051  42.329  1.00 36.79           C  
ATOM    311  C   TRP L  41      26.051  19.885  42.486  1.00 35.14           C  
ATOM    312  O   TRP L  41      25.131  19.497  43.206  1.00 34.76           O  
ATOM    313  N   TYR L  42      26.685  19.070  41.611  1.00 33.61           N  
ATOM    314  CA  TYR L  42      26.317  17.688  41.430  1.00 33.68           C  
ATOM    315  CB  TYR L  42      25.904  17.301  40.008  1.00 32.10           C  
ATOM    316  CG  TYR L  42      24.663  18.011  39.672  1.00 31.87           C  
ATOM    317  CD1 TYR L  42      23.457  17.441  39.985  1.00 31.61           C  
ATOM    318  CD2 TYR L  42      24.723  19.235  39.059  1.00 32.18           C  
ATOM    319  CE1 TYR L  42      22.298  18.094  39.674  1.00 33.64           C  
ATOM    320  CE2 TYR L  42      23.566  19.893  38.746  1.00 33.39           C  
ATOM    321  CZ  TYR L  42      22.369  19.310  39.058  1.00 34.17           C  
ATOM    322  OH  TYR L  42      21.186  19.971  38.743  1.00 32.32           O  
ATOM    323  C   TYR L  42      27.525  16.832  41.620  1.00 35.16           C  
ATOM    324  O   TYR L  42      28.652  17.247  41.353  1.00 35.88           O  
ATOM    325  N   GLN L  43      27.289  15.586  42.083  1.00 33.79           N  
ATOM    326  CA  GLN L  43      28.329  14.611  42.247  1.00 32.49           C  
ATOM    327  CB  GLN L  43      28.370  14.022  43.669  1.00 33.05           C  
ATOM    328  CG  GLN L  43      29.461  12.974  43.890  1.00 34.45           C  
ATOM    329  CD  GLN L  43      29.230  12.363  45.267  1.00 39.82           C  
ATOM    330  OE1 GLN L  43      28.149  11.850  45.554  1.00 40.61           O  
ATOM    331  NE2 GLN L  43      30.268  12.426  46.143  1.00 36.64           N  
ATOM    332  C   GLN L  43      27.990  13.475  41.330  1.00 33.22           C  
ATOM    333  O   GLN L  43      26.859  12.995  41.323  1.00 34.68           O  
ATOM    334  N   GLN L  44      28.958  13.017  40.509  1.00 32.28           N  
ATOM    335  CA  GLN L  44      28.648  11.917  39.640  1.00 33.83           C  
ATOM    336  CB  GLN L  44      28.626  12.288  38.145  1.00 33.81           C  
ATOM    337  CG  GLN L  44      28.291  11.107  37.228  1.00 32.72           C  
ATOM    338  CD  GLN L  44      28.253  11.602  35.784  1.00 36.29           C  
ATOM    339  OE1 GLN L  44      29.209  12.194  35.286  1.00 36.36           O  
ATOM    340  NE2 GLN L  44      27.110  11.352  35.090  1.00 34.14           N  
ATOM    341  C   GLN L  44      29.673  10.845  39.822  1.00 36.49           C  
ATOM    342  O   GLN L  44      30.868  11.072  39.646  1.00 36.46           O  
ATOM    343  N   LYS L  45      29.212   9.631  40.184  1.00 37.36           N  
ATOM    344  CA  LYS L  45      30.101   8.517  40.353  1.00 39.70           C  
ATOM    345  CB  LYS L  45      29.707   7.591  41.515  1.00 39.78           C  
ATOM    346  CG  LYS L  45      29.953   8.266  42.869  1.00 42.58           C  
ATOM    347  CD  LYS L  45      29.310   7.565  44.066  1.00 46.81           C  
ATOM    348  CE  LYS L  45      29.585   8.270  45.396  1.00 49.04           C  
ATOM    349  NZ  LYS L  45      29.047   7.469  46.519  1.00 49.34           N1+
ATOM    350  C   LYS L  45      30.132   7.767  39.059  1.00 44.11           C  
ATOM    351  O   LYS L  45      29.269   7.950  38.201  1.00 45.33           O  
ATOM    352  N   PRO L  46      31.119   6.932  38.883  1.00 45.25           N  
ATOM    353  CA  PRO L  46      31.250   6.268  37.620  1.00 46.58           C  
ATOM    354  CD  PRO L  46      32.409   7.133  39.525  1.00 46.25           C  
ATOM    355  CB  PRO L  46      32.618   5.592  37.647  1.00 46.63           C  
ATOM    356  CG  PRO L  46      33.445   6.508  38.570  1.00 47.43           C  
ATOM    357  C   PRO L  46      30.108   5.381  37.259  1.00 47.31           C  
ATOM    358  O   PRO L  46      29.705   4.546  38.067  1.00 47.76           O  
ATOM    359  N   GLY L  47      29.580   5.558  36.030  1.00 46.32           N  
ATOM    360  CA  GLY L  47      28.537   4.732  35.496  1.00 46.24           C  
ATOM    361  C   GLY L  47      27.219   5.075  36.119  1.00 46.67           C  
ATOM    362  O   GLY L  47      26.251   4.334  35.954  1.00 46.94           O  
ATOM    363  N   LYS L  48      27.131   6.201  36.851  1.00 43.64           N  
ATOM    364  CA  LYS L  48      25.878   6.534  37.472  1.00 42.20           C  
ATOM    365  CB  LYS L  48      25.912   6.425  39.008  1.00 44.04           C  
ATOM    366  CG  LYS L  48      25.638   5.007  39.525  1.00 49.18           C  
ATOM    367  CD  LYS L  48      26.639   3.937  39.080  1.00 53.41           C  
ATOM    368  CE  LYS L  48      26.255   2.521  39.524  1.00 59.95           C  
ATOM    369  NZ  LYS L  48      27.079   1.515  38.815  1.00 62.31           N1+
ATOM    370  C   LYS L  48      25.492   7.928  37.090  1.00 40.61           C  
ATOM    371  O   LYS L  48      26.301   8.696  36.572  1.00 39.28           O  
ATOM    372  N   ALA L  49      24.205   8.269  37.309  1.00 38.05           N  
ATOM    373  CA  ALA L  49      23.686   9.574  37.007  1.00 36.67           C  
ATOM    374  CB  ALA L  49      22.149   9.637  36.985  1.00 37.63           C  
ATOM    375  C   ALA L  49      24.163  10.511  38.075  1.00 35.70           C  
ATOM    376  O   ALA L  49      24.536  10.079  39.163  1.00 35.99           O  
ATOM    377  N   PRO L  50      24.167  11.789  37.786  1.00 33.42           N  
ATOM    378  CA  PRO L  50      24.625  12.774  38.734  1.00 32.43           C  
ATOM    379  CD  PRO L  50      24.295  12.245  36.411  1.00 32.98           C  
ATOM    380  CB  PRO L  50      24.753  14.075  37.946  1.00 33.18           C  
ATOM    381  CG  PRO L  50      25.001  13.608  36.500  1.00 34.59           C  
ATOM    382  C   PRO L  50      23.673  12.878  39.888  1.00 33.11           C  
ATOM    383  O   PRO L  50      22.498  12.556  39.724  1.00 33.50           O  
ATOM    384  N   LYS L  51      24.164  13.304  41.070  1.00 32.39           N  
ATOM    385  CA  LYS L  51      23.326  13.433  42.230  1.00 32.70           C  
ATOM    386  CB  LYS L  51      23.740  12.469  43.357  1.00 34.27           C  
ATOM    387  CG  LYS L  51      22.800  12.444  44.562  1.00 38.05           C  
ATOM    388  CD  LYS L  51      23.027  11.225  45.459  1.00 41.24           C  
ATOM    389  CE  LYS L  51      22.258  11.272  46.780  0.80 49.90           C  
ATOM    390  NZ  LYS L  51      22.912  12.215  47.712  1.00 55.83           N1+
ATOM    391  C   LYS L  51      23.471  14.838  42.734  1.00 33.89           C  
ATOM    392  O   LYS L  51      24.585  15.343  42.867  1.00 34.79           O  
ATOM    393  N   LEU L  52      22.328  15.495  43.031  1.00 32.79           N  
ATOM    394  CA  LEU L  52      22.306  16.875  43.442  1.00 32.82           C  
ATOM    395  CB  LEU L  52      20.888  17.466  43.350  1.00 32.53           C  
ATOM    396  CG  LEU L  52      20.763  18.939  43.771  1.00 37.28           C  
ATOM    397  CD1 LEU L  52      21.503  19.871  42.799  1.00 38.15           C  
ATOM    398  CD2 LEU L  52      19.289  19.322  43.962  1.00 37.77           C  
ATOM    399  C   LEU L  52      22.772  16.990  44.867  1.00 34.17           C  
ATOM    400  O   LEU L  52      22.182  16.390  45.763  1.00 34.18           O  
ATOM    401  N   LEU L  53      23.941  17.641  45.077  1.00 34.51           N  
ATOM    402  CA  LEU L  53      24.454  17.943  46.392  1.00 34.74           C  
ATOM    403  CB  LEU L  53      25.988  18.059  46.399  1.00 33.35           C  
ATOM    404  CG  LEU L  53      26.697  16.746  46.020  1.00 34.60           C  
ATOM    405  CD1 LEU L  53      28.225  16.912  46.042  1.00 34.91           C  
ATOM    406  CD2 LEU L  53      26.218  15.580  46.899  1.00 34.87           C  
ATOM    407  C   LEU L  53      23.918  19.227  46.960  1.00 35.48           C  
ATOM    408  O   LEU L  53      23.339  19.254  48.046  1.00 35.88           O  
ATOM    409  N   ILE L  54      24.091  20.338  46.205  1.00 34.55           N  
ATOM    410  CA  ILE L  54      23.742  21.646  46.696  1.00 34.80           C  
ATOM    411  CB  ILE L  54      24.931  22.430  47.168  1.00 35.22           C  
ATOM    412  CG1 ILE L  54      25.558  21.728  48.382  1.00 36.37           C  
ATOM    413  CG2 ILE L  54      24.497  23.878  47.447  1.00 35.47           C  
ATOM    414  CD1 ILE L  54      26.893  22.327  48.816  1.00 38.04           C  
ATOM    415  C   ILE L  54      23.083  22.427  45.603  1.00 36.68           C  
ATOM    416  O   ILE L  54      23.369  22.225  44.424  1.00 36.09           O  
ATOM    417  N   TYR L  55      22.139  23.319  45.979  1.00 35.81           N  
ATOM    418  CA  TYR L  55      21.494  24.162  45.016  1.00 35.62           C  
ATOM    419  CB  TYR L  55      20.116  23.637  44.558  1.00 35.97           C  
ATOM    420  CG  TYR L  55      19.225  23.504  45.746  1.00 36.61           C  
ATOM    421  CD1 TYR L  55      19.255  22.374  46.523  1.00 37.80           C  
ATOM    422  CD2 TYR L  55      18.361  24.507  46.098  1.00 36.34           C  
ATOM    423  CE1 TYR L  55      18.442  22.237  47.623  1.00 38.08           C  
ATOM    424  CE2 TYR L  55      17.542  24.381  47.196  1.00 38.29           C  
ATOM    425  CZ  TYR L  55      17.577  23.244  47.963  1.00 38.92           C  
ATOM    426  OH  TYR L  55      16.739  23.114  49.090  1.00 39.26           O  
ATOM    427  C   TYR L  55      21.348  25.521  45.629  1.00 37.08           C  
ATOM    428  O   TYR L  55      21.474  25.673  46.843  1.00 36.63           O  
ATOM    429  N   TRP L  56      21.039  26.589  44.857  1.00 18.69           N  
ATOM    430  CA  TRP L  56      20.882  27.917  45.414  1.00 18.60           C  
ATOM    431  CB  TRP L  56      19.733  28.080  46.431  1.00 18.38           C  
ATOM    432  CG  TRP L  56      18.347  28.041  45.834  1.00 19.34           C  
ATOM    433  CD2 TRP L  56      17.909  28.889  44.756  1.00 19.67           C  
ATOM    434  CD1 TRP L  56      17.287  27.244  46.149  1.00 20.46           C  
ATOM    435  NE1 TRP L  56      16.213  27.548  45.351  1.00 20.49           N  
ATOM    436  CE2 TRP L  56      16.581  28.556  44.486  1.00 19.57           C  
ATOM    437  CE3 TRP L  56      18.562  29.862  44.054  1.00 20.48           C  
ATOM    438  CZ2 TRP L  56      15.882  29.199  43.502  1.00 20.19           C  
ATOM    439  CZ3 TRP L  56      17.850  30.506  43.062  1.00 19.63           C  
ATOM    440  CH2 TRP L  56      16.535  30.179  42.795  1.00 21.25           C  
ATOM    441  C   TRP L  56      22.168  28.313  46.073  1.00 22.52           C  
ATOM    442  O   TRP L  56      22.207  29.163  46.963  1.00 22.86           O  
ATOM    443  N   ALA L  57      23.254  27.665  45.620  1.00 20.06           N  
ATOM    444  CA  ALA L  57      24.637  27.876  45.945  1.00 20.52           C  
ATOM    445  CB  ALA L  57      25.092  29.336  45.752  1.00 20.85           C  
ATOM    446  C   ALA L  57      25.012  27.438  47.337  1.00 21.26           C  
ATOM    447  O   ALA L  57      26.173  27.097  47.560  1.00 22.07           O  
ATOM    448  N   SER L  58      24.075  27.346  48.304  1.00 20.23           N  
ATOM    449  CA  SER L  58      24.552  26.989  49.620  1.00 20.39           C  
ATOM    450  CB  SER L  58      24.746  28.218  50.524  1.00 22.74           C  
ATOM    451  OG  SER L  58      23.497  28.860  50.733  1.00 27.65           O  
ATOM    452  C   SER L  58      23.551  26.116  50.287  1.00 23.14           C  
ATOM    453  O   SER L  58      23.737  25.685  51.426  1.00 23.58           O  
ATOM    454  N   THR L  59      22.467  25.796  49.574  1.00 40.01           N  
ATOM    455  CA  THR L  59      21.478  24.968  50.210  1.00 40.43           C  
ATOM    456  CB  THR L  59      20.089  25.190  49.687  1.00 40.23           C  
ATOM    457  OG1 THR L  59      19.710  26.547  49.863  1.00 14.91           O  
ATOM    458  CG2 THR L  59      19.123  24.274  50.457  1.00 14.45           C  
ATOM    459  C   THR L  59      21.821  23.526  49.988  1.00 42.21           C  
ATOM    460  O   THR L  59      22.172  23.115  48.883  1.00 41.60           O  
ATOM    461  N   ARG L  60      21.717  22.710  51.056  1.00 41.39           N  
ATOM    462  CA  ARG L  60      22.049  21.317  50.961  1.00 41.42           C  
ATOM    463  CB  ARG L  60      22.631  20.733  52.259  1.00 41.82           C  
ATOM    464  CG  ARG L  60      23.964  21.364  52.661  1.00 43.31           C  
ATOM    465  CD  ARG L  60      24.573  20.744  53.920  1.00  0.00           C  
ATOM    466  NE  ARG L  60      23.608  20.957  55.034  1.00  0.00           N  
ATOM    467  CZ  ARG L  60      23.690  20.190  56.160  1.00  0.00           C  
ATOM    468  NH1 ARG L  60      24.667  19.243  56.268  1.00  0.00           N1+
ATOM    469  NH2 ARG L  60      22.796  20.367  57.176  1.00  0.00           N  
ATOM    470  C   ARG L  60      20.801  20.552  50.648  1.00 42.54           C  
ATOM    471  O   ARG L  60      19.747  20.784  51.235  1.00 42.95           O  
ATOM    472  N   GLU L  61      20.904  19.608  49.693  1.00 41.34           N  
ATOM    473  CA  GLU L  61      19.782  18.795  49.323  1.00 41.58           C  
ATOM    474  CB  GLU L  61      20.003  18.008  48.019  1.00 40.13           C  
ATOM    475  CG  GLU L  61      18.809  17.149  47.600  1.00 43.17           C  
ATOM    476  CD  GLU L  61      17.725  18.071  47.058  1.00 19.34           C  
ATOM    477  OE1 GLU L  61      17.927  19.315  47.102  1.00 20.60           O  
ATOM    478  OE2 GLU L  61      16.679  17.543  46.596  1.00  0.00           O1-
ATOM    479  C   GLU L  61      19.563  17.818  50.430  1.00 43.22           C  
ATOM    480  O   GLU L  61      20.492  17.467  51.153  1.00 42.46           O  
ATOM    481  N   SER L  62      18.314  17.352  50.609  1.00 44.40           N  
ATOM    482  CA  SER L  62      18.063  16.455  51.697  1.00 45.76           C  
ATOM    483  CB  SER L  62      16.574  16.115  51.892  1.00 47.91           C  
ATOM    484  OG  SER L  62      16.086  15.394  50.771  1.00 55.29           O  
ATOM    485  C   SER L  62      18.793  15.180  51.436  1.00 46.70           C  
ATOM    486  O   SER L  62      18.900  14.728  50.297  1.00 46.34           O  
ATOM    487  N   GLY L  63      19.343  14.587  52.513  1.00 46.41           N  
ATOM    488  CA  GLY L  63      19.997  13.315  52.429  1.00 46.46           C  
ATOM    489  C   GLY L  63      21.466  13.485  52.181  1.00 47.63           C  
ATOM    490  O   GLY L  63      22.227  12.530  52.330  1.00 49.23           O  
ATOM    491  N   VAL L  64      21.919  14.699  51.808  1.00 44.98           N  
ATOM    492  CA  VAL L  64      23.318  14.875  51.523  1.00 43.88           C  
ATOM    493  CB  VAL L  64      23.614  16.080  50.677  1.00 43.73           C  
ATOM    494  CG1 VAL L  64      25.137  16.189  50.497  1.00 43.07           C  
ATOM    495  CG2 VAL L  64      22.846  15.960  49.350  1.00 43.66           C  
ATOM    496  C   VAL L  64      24.049  15.041  52.822  1.00 45.50           C  
ATOM    497  O   VAL L  64      23.557  15.692  53.743  1.00 45.32           O  
ATOM    498  N   PRO L  65      25.234  14.482  52.906  1.00 45.45           N  
ATOM    499  CA  PRO L  65      26.009  14.542  54.122  1.00 45.46           C  
ATOM    500  CD  PRO L  65      25.568  13.314  52.107  1.00 46.18           C  
ATOM    501  CB  PRO L  65      27.170  13.572  53.921  1.00 46.22           C  
ATOM    502  CG  PRO L  65      26.611  12.536  52.929  1.00 47.38           C  
ATOM    503  C   PRO L  65      26.447  15.938  54.437  1.00 46.01           C  
ATOM    504  O   PRO L  65      26.619  16.741  53.521  1.00 45.14           O  
ATOM    505  N   SER L  66      26.650  16.232  55.736  1.00 44.93           N  
ATOM    506  CA  SER L  66      26.980  17.542  56.224  1.00 44.49           C  
ATOM    507  CB  SER L  66      26.964  17.619  57.760  1.00 46.91           C  
ATOM    508  OG  SER L  66      27.966  16.772  58.302  1.00 52.20           O  
ATOM    509  C   SER L  66      28.343  17.968  55.764  1.00 44.30           C  
ATOM    510  O   SER L  66      28.648  19.159  55.763  1.00 44.51           O  
ATOM    511  N   ARG L  67      29.190  17.014  55.335  1.00 42.69           N  
ATOM    512  CA  ARG L  67      30.546  17.308  54.954  1.00 42.41           C  
ATOM    513  CB  ARG L  67      31.300  16.088  54.402  1.00 42.33           C  
ATOM    514  CG  ARG L  67      31.341  14.885  55.337  1.00 43.79           C  
ATOM    515  CD  ARG L  67      32.272  13.778  54.838  1.00 41.41           C  
ATOM    516  NE  ARG L  67      31.815  13.377  53.478  1.00 46.82           N  
ATOM    517  CZ  ARG L  67      30.881  12.395  53.329  1.00 49.57           C  
ATOM    518  NH1 ARG L  67      30.341  11.792  54.429  1.00 47.06           N1+
ATOM    519  NH2 ARG L  67      30.486  12.010  52.081  1.00 46.49           N  
ATOM    520  C   ARG L  67      30.527  18.272  53.814  1.00 43.09           C  
ATOM    521  O   ARG L  67      31.436  19.092  53.675  1.00 44.86           O  
ATOM    522  N   PHE L  68      29.512  18.152  52.937  1.00 41.11           N  
ATOM    523  CA  PHE L  68      29.434  18.983  51.770  1.00 39.87           C  
ATOM    524  CB  PHE L  68      28.598  18.355  50.640  1.00 38.99           C  
ATOM    525  CG  PHE L  68      29.292  17.120  50.177  1.00 39.71           C  
ATOM    526  CD1 PHE L  68      30.354  17.200  49.309  1.00 39.67           C  
ATOM    527  CD2 PHE L  68      28.879  15.877  50.595  1.00 40.67           C  
ATOM    528  CE1 PHE L  68      30.995  16.064  48.877  1.00 40.54           C  
ATOM    529  CE2 PHE L  68      29.517  14.736  50.165  1.00 41.01           C  
ATOM    530  CZ  PHE L  68      30.581  14.827  49.304  1.00 39.88           C  
ATOM    531  C   PHE L  68      28.791  20.296  52.109  1.00 40.71           C  
ATOM    532  O   PHE L  68      27.815  20.356  52.854  1.00 40.47           O  
ATOM    533  N   SER L  69      29.342  21.397  51.554  1.00 40.20           N  
ATOM    534  CA  SER L  69      28.777  22.698  51.772  1.00 41.12           C  
ATOM    535  CB  SER L  69      29.337  23.421  53.008  1.00 43.23           C  
ATOM    536  OG  SER L  69      30.711  23.723  52.818  1.00 45.70           O  
ATOM    537  C   SER L  69      29.105  23.541  50.578  1.00 41.25           C  
ATOM    538  O   SER L  69      30.037  23.238  49.833  1.00 41.18           O  
ATOM    539  N   GLY L  70      28.336  24.631  50.365  1.00 39.66           N  
ATOM    540  CA  GLY L  70      28.590  25.482  49.238  1.00 40.28           C  
ATOM    541  C   GLY L  70      28.534  26.903  49.703  1.00 41.86           C  
ATOM    542  O   GLY L  70      27.859  27.221  50.681  1.00 41.38           O  
ATOM    543  N   SER L  71      29.265  27.796  48.999  1.00 41.93           N  
ATOM    544  CA  SER L  71      29.276  29.190  49.349  1.00 44.04           C  
ATOM    545  CB  SER L  71      30.274  29.536  50.468  1.00 46.01           C  
ATOM    546  OG  SER L  71      31.604  29.299  50.026  1.00 50.76           O  
ATOM    547  C   SER L  71      29.688  29.974  48.142  1.00 44.73           C  
ATOM    548  O   SER L  71      30.154  29.409  47.155  1.00 43.72           O  
ATOM    549  N   GLY L  72      29.507  31.312  48.188  1.00 45.61           N  
ATOM    550  CA  GLY L  72      29.911  32.143  47.082  1.00 47.74           C  
ATOM    551  C   GLY L  72      28.800  33.080  46.761  1.00 49.27           C  
ATOM    552  O   GLY L  72      27.759  33.044  47.411  1.00 48.10           O  
ATOM    553  N   SER L  73      29.002  33.939  45.741  1.00 49.93           N  
ATOM    554  CA  SER L  73      27.970  34.811  45.259  1.00 51.18           C  
ATOM    555  CB  SER L  73      27.631  35.962  46.219  1.00 53.90           C  
ATOM    556  OG  SER L  73      28.749  36.825  46.361  1.00 58.43           O  
ATOM    557  C   SER L  73      28.471  35.421  43.988  1.00 51.39           C  
ATOM    558  O   SER L  73      29.670  35.420  43.718  1.00 51.32           O  
ATOM    559  N   GLY L  74      27.557  35.952  43.156  1.00 49.39           N  
ATOM    560  CA  GLY L  74      27.969  36.611  41.950  1.00 48.90           C  
ATOM    561  C   GLY L  74      28.615  35.634  41.011  1.00 49.27           C  
ATOM    562  O   GLY L  74      27.965  34.729  40.492  1.00 48.68           O  
ATOM    563  N   THR L  75      29.885  35.919  40.654  1.00 47.61           N  
ATOM    564  CA  THR L  75      30.706  35.148  39.759  1.00 47.37           C  
ATOM    565  CB  THR L  75      31.742  35.993  39.085  1.00 46.92           C  
ATOM    566  OG1 THR L  75      32.496  35.207  38.178  1.00 45.82           O  
ATOM    567  CG2 THR L  75      32.650  36.615  40.156  1.00 44.85           C  
ATOM    568  C   THR L  75      31.416  33.969  40.372  1.00 48.33           C  
ATOM    569  O   THR L  75      31.672  32.991  39.670  1.00 48.67           O  
ATOM    570  N   ASP L  76      31.807  34.028  41.666  1.00 47.95           N  
ATOM    571  CA  ASP L  76      32.644  32.971  42.180  1.00 47.89           C  
ATOM    572  CB  ASP L  76      33.951  33.484  42.804  1.00 50.71           C  
ATOM    573  CG  ASP L  76      34.827  33.968  41.656  1.00 55.61           C  
ATOM    574  OD1 ASP L  76      34.889  33.251  40.620  1.00 57.91           O  
ATOM    575  OD2 ASP L  76      35.435  35.062  41.789  1.00 58.89           O1-
ATOM    576  C   ASP L  76      31.929  32.131  43.197  1.00 47.01           C  
ATOM    577  O   ASP L  76      31.295  32.645  44.117  1.00 46.29           O  
ATOM    578  N   PHE L  77      32.045  30.788  43.058  1.00 44.01           N  
ATOM    579  CA  PHE L  77      31.349  29.881  43.930  1.00 42.54           C  
ATOM    580  CB  PHE L  77      30.205  29.148  43.208  1.00 42.04           C  
ATOM    581  CG  PHE L  77      29.435  30.130  42.383  1.00 41.56           C  
ATOM    582  CD1 PHE L  77      28.405  30.883  42.898  1.00 42.23           C  
ATOM    583  CD2 PHE L  77      29.767  30.306  41.059  1.00 42.80           C  
ATOM    584  CE1 PHE L  77      27.712  31.776  42.119  1.00 44.26           C  
ATOM    585  CE2 PHE L  77      29.079  31.198  40.270  1.00 44.30           C  
ATOM    586  CZ  PHE L  77      28.048  31.935  40.800  1.00 44.11           C  
ATOM    587  C   PHE L  77      32.318  28.803  44.337  1.00 43.09           C  
ATOM    588  O   PHE L  77      33.280  28.528  43.620  1.00 43.89           O  
ATOM    589  N   THR L  78      32.088  28.161  45.509  1.00 41.50           N  
ATOM    590  CA  THR L  78      32.989  27.129  45.948  1.00 41.38           C  
ATOM    591  CB  THR L  78      33.956  27.607  46.991  1.00 43.97           C  
ATOM    592  OG1 THR L  78      34.722  28.692  46.491  1.00 45.07           O  
ATOM    593  CG2 THR L  78      34.881  26.441  47.373  1.00 43.43           C  
ATOM    594  C   THR L  78      32.223  25.997  46.569  1.00 41.32           C  
ATOM    595  O   THR L  78      31.213  26.198  47.242  1.00 41.44           O  
ATOM    596  N   LEU L  79      32.710  24.759  46.341  1.00 39.65           N  
ATOM    597  CA  LEU L  79      32.166  23.564  46.925  1.00 39.14           C  
ATOM    598  CB  LEU L  79      31.947  22.443  45.894  1.00 38.12           C  
ATOM    599  CG  LEU L  79      31.404  21.129  46.484  1.00 37.96           C  
ATOM    600  CD1 LEU L  79      29.981  21.293  47.037  1.00 38.68           C  
ATOM    601  CD2 LEU L  79      31.523  19.981  45.470  1.00 37.98           C  
ATOM    602  C   LEU L  79      33.205  23.075  47.884  1.00 40.76           C  
ATOM    603  O   LEU L  79      34.376  22.961  47.526  1.00 41.97           O  
ATOM    604  N   THR L  80      32.813  22.781  49.141  1.00 40.53           N  
ATOM    605  CA  THR L  80      33.805  22.358  50.087  1.00 41.41           C  
ATOM    606  CB  THR L  80      33.959  23.311  51.234  1.00 44.24           C  
ATOM    607  OG1 THR L  80      34.306  24.602  50.759  1.00 45.68           O  
ATOM    608  CG2 THR L  80      35.058  22.781  52.167  1.00 44.03           C  
ATOM    609  C   THR L  80      33.415  21.038  50.673  1.00 41.62           C  
ATOM    610  O   THR L  80      32.273  20.828  51.073  1.00 42.08           O  
ATOM    611  N   ILE L  81      34.385  20.104  50.725  1.00 40.14           N  
ATOM    612  CA  ILE L  81      34.186  18.840  51.367  1.00 39.73           C  
ATOM    613  CB  ILE L  81      34.669  17.681  50.545  1.00 40.03           C  
ATOM    614  CG1 ILE L  81      33.931  17.647  49.197  1.00 40.39           C  
ATOM    615  CG2 ILE L  81      34.489  16.394  51.366  1.00 39.69           C  
ATOM    616  CD1 ILE L  81      34.561  16.705  48.173  1.00 42.67           C  
ATOM    617  C   ILE L  81      35.049  18.930  52.588  1.00 42.24           C  
ATOM    618  O   ILE L  81      36.275  18.944  52.490  1.00 42.03           O  
ATOM    619  N   SER L  82      34.421  19.004  53.776  1.00 43.22           N  
ATOM    620  CA  SER L  82      35.149  19.213  54.997  1.00 44.99           C  
ATOM    621  CB  SER L  82      34.227  19.328  56.223  1.00 45.90           C  
ATOM    622  OG  SER L  82      33.533  18.107  56.439  1.00 46.06           O  
ATOM    623  C   SER L  82      36.109  18.090  55.240  1.00 46.89           C  
ATOM    624  O   SER L  82      37.299  18.330  55.439  1.00 47.76           O  
ATOM    625  N   SER L  83      35.625  16.832  55.247  1.00 45.72           N  
ATOM    626  CA  SER L  83      36.533  15.741  55.458  1.00 46.68           C  
ATOM    627  CB  SER L  83      36.355  15.037  56.816  1.00 49.37           C  
ATOM    628  OG  SER L  83      35.071  14.437  56.894  1.00 53.66           O  
ATOM    629  C   SER L  83      36.269  14.736  54.384  1.00 46.64           C  
ATOM    630  O   SER L  83      35.213  14.108  54.340  1.00 47.44           O  
ATOM    631  N   LEU L  84      37.268  14.529  53.511  1.00 44.79           N  
ATOM    632  CA  LEU L  84      37.122  13.673  52.374  1.00 44.32           C  
ATOM    633  CB  LEU L  84      38.335  13.777  51.430  1.00 43.84           C  
ATOM    634  CG  LEU L  84      38.200  13.025  50.097  1.00 44.64           C  
ATOM    635  CD1 LEU L  84      37.084  13.631  49.230  1.00 43.57           C  
ATOM    636  CD2 LEU L  84      39.550  12.973  49.366  1.00 44.19           C  
ATOM    637  C   LEU L  84      36.984  12.256  52.840  1.00 45.67           C  
ATOM    638  O   LEU L  84      37.710  11.804  53.726  1.00 47.15           O  
ATOM    639  N   GLN L  85      36.028  11.517  52.237  1.00 43.91           N  
ATOM    640  CA  GLN L  85      35.785  10.144  52.584  1.00 44.28           C  
ATOM    641  CB  GLN L  85      34.330   9.876  53.009  1.00 45.71           C  
ATOM    642  CG  GLN L  85      33.906  10.649  54.261  1.00 50.79           C  
ATOM    643  CD  GLN L  85      34.619  10.040  55.458  1.00 57.86           C  
ATOM    644  OE1 GLN L  85      35.135   8.928  55.387  1.00 61.02           O  
ATOM    645  NE2 GLN L  85      34.645  10.783  56.597  0.80 55.19           N  
ATOM    646  C   GLN L  85      36.051   9.332  51.351  1.00 44.14           C  
ATOM    647  O   GLN L  85      36.067   9.860  50.242  1.00 43.32           O  
ATOM    648  N   PRO L  86      36.269   8.054  51.510  1.00 42.95           N  
ATOM    649  CA  PRO L  86      36.583   7.215  50.385  1.00 42.68           C  
ATOM    650  CD  PRO L  86      36.774   7.512  52.760  1.00 43.45           C  
ATOM    651  CB  PRO L  86      36.942   5.856  50.981  1.00 43.81           C  
ATOM    652  CG  PRO L  86      37.495   6.209  52.374  1.00 45.42           C  
ATOM    653  C   PRO L  86      35.497   7.169  49.358  1.00 43.04           C  
ATOM    654  O   PRO L  86      35.811   7.022  48.177  1.00 43.54           O  
ATOM    655  N   GLU L  87      34.225   7.284  49.780  1.00 42.22           N  
ATOM    656  CA  GLU L  87      33.092   7.230  48.897  1.00 42.05           C  
ATOM    657  CB  GLU L  87      31.733   7.093  49.612  1.00 44.17           C  
ATOM    658  CG  GLU L  87      31.371   8.255  50.537  0.80 51.35           C  
ATOM    659  CD  GLU L  87      31.703   7.848  51.966  1.00 60.47           C  
ATOM    660  OE1 GLU L  87      32.740   7.163  52.166  1.00 56.02           O  
ATOM    661  OE2 GLU L  87      30.913   8.211  52.877  1.00 59.88           O1-
ATOM    662  C   GLU L  87      33.038   8.468  48.056  1.00 41.45           C  
ATOM    663  O   GLU L  87      32.408   8.481  47.000  1.00 41.99           O  
ATOM    664  N   ASP L  88      33.680   9.549  48.529  1.00 40.33           N  
ATOM    665  CA  ASP L  88      33.651  10.857  47.933  1.00 40.07           C  
ATOM    666  CB  ASP L  88      34.332  11.924  48.809  1.00 40.79           C  
ATOM    667  CG  ASP L  88      33.442  12.131  50.031  1.00 42.48           C  
ATOM    668  OD1 ASP L  88      32.301  11.594  50.022  1.00 42.03           O  
ATOM    669  OD2 ASP L  88      33.882  12.826  50.985  1.00 45.40           O1-
ATOM    670  C   ASP L  88      34.273  10.869  46.567  1.00 41.75           C  
ATOM    671  O   ASP L  88      34.131  11.850  45.841  1.00 43.34           O  
ATOM    672  N   PHE L  89      35.047   9.831  46.203  1.00 41.16           N  
ATOM    673  CA  PHE L  89      35.633   9.762  44.890  1.00 41.31           C  
ATOM    674  CB  PHE L  89      36.312   8.395  44.665  1.00 43.44           C  
ATOM    675  CG  PHE L  89      36.581   8.148  43.220  1.00 45.84           C  
ATOM    676  CD1 PHE L  89      37.645   8.727  42.570  1.00 47.83           C  
ATOM    677  CD2 PHE L  89      35.763   7.293  42.517  1.00 47.80           C  
ATOM    678  CE1 PHE L  89      37.871   8.469  41.237  1.00 49.32           C  
ATOM    679  CE2 PHE L  89      35.985   7.031  41.185  1.00 48.86           C  
ATOM    680  CZ  PHE L  89      37.042   7.624  40.540  1.00 48.85           C  
ATOM    681  C   PHE L  89      34.553   9.948  43.862  1.00 41.16           C  
ATOM    682  O   PHE L  89      33.548   9.239  43.868  1.00 41.99           O  
ATOM    683  N   ALA L  90      34.740  10.928  42.945  1.00 39.37           N  
ATOM    684  CA  ALA L  90      33.750  11.176  41.931  1.00 38.51           C  
ATOM    685  CB  ALA L  90      32.344  11.420  42.504  1.00 37.71           C  
ATOM    686  C   ALA L  90      34.137  12.410  41.171  1.00 38.96           C  
ATOM    687  O   ALA L  90      35.154  13.041  41.449  1.00 40.01           O  
ATOM    688  N   THR L  91      33.326  12.759  40.150  1.00 36.52           N  
ATOM    689  CA  THR L  91      33.537  13.965  39.403  1.00 36.27           C  
ATOM    690  CB  THR L  91      33.396  13.792  37.919  1.00 38.83           C  
ATOM    691  OG1 THR L  91      34.332  12.834  37.446  1.00 41.30           O  
ATOM    692  CG2 THR L  91      33.640  15.152  37.242  1.00 37.45           C  
ATOM    693  C   THR L  91      32.463  14.903  39.861  1.00 36.82           C  
ATOM    694  O   THR L  91      31.310  14.501  40.004  1.00 37.84           O  
ATOM    695  N   TYR L  92      32.815  16.181  40.109  1.00 35.18           N  
ATOM    696  CA  TYR L  92      31.856  17.119  40.629  1.00 34.31           C  
ATOM    697  CB  TYR L  92      32.329  17.828  41.912  1.00 34.42           C  
ATOM    698  CG  TYR L  92      32.435  16.816  43.004  1.00 34.65           C  
ATOM    699  CD1 TYR L  92      33.542  16.004  43.109  1.00 36.01           C  
ATOM    700  CD2 TYR L  92      31.425  16.684  43.931  1.00 35.45           C  
ATOM    701  CE1 TYR L  92      33.638  15.076  44.119  1.00 35.27           C  
ATOM    702  CE2 TYR L  92      31.516  15.758  44.943  1.00 35.10           C  
ATOM    703  CZ  TYR L  92      32.623  14.951  45.036  1.00 36.80           C  
ATOM    704  OH  TYR L  92      32.718  13.999  46.073  1.00 36.39           O  
ATOM    705  C   TYR L  92      31.620  18.188  39.602  1.00 35.00           C  
ATOM    706  O   TYR L  92      32.554  18.638  38.938  1.00 35.32           O  
ATOM    707  N   TYR L  93      30.343  18.616  39.444  1.00 33.46           N  
ATOM    708  CA  TYR L  93      30.026  19.610  38.452  1.00 33.44           C  
ATOM    709  CB  TYR L  93      29.085  19.126  37.327  1.00 32.45           C  
ATOM    710  CG  TYR L  93      29.609  17.921  36.621  1.00 31.87           C  
ATOM    711  CD1 TYR L  93      30.546  18.020  35.619  1.00 32.66           C  
ATOM    712  CD2 TYR L  93      29.147  16.674  36.968  1.00 31.73           C  
ATOM    713  CE1 TYR L  93      31.011  16.896  34.976  1.00 32.56           C  
ATOM    714  CE2 TYR L  93      29.606  15.547  36.328  1.00 30.96           C  
ATOM    715  CZ  TYR L  93      30.540  15.656  35.328  1.00 33.42           C  
ATOM    716  OH  TYR L  93      31.016  14.504  34.668  1.00 34.62           O  
ATOM    717  C   TYR L  93      29.238  20.724  39.089  1.00 35.05           C  
ATOM    718  O   TYR L  93      28.449  20.504  40.006  1.00 34.02           O  
ATOM    719  N   CYS L  94      29.444  21.968  38.601  1.00 34.46           N  
ATOM    720  CA  CYS L  94      28.658  23.097  39.026  1.00 35.84           C  
ATOM    721  CB  CYS L  94      29.491  24.368  39.344  1.00 37.42           C  
ATOM    722  SG  CYS L  94      30.581  24.903  37.981  1.00 42.65           S  
ATOM    723  C   CYS L  94      27.737  23.402  37.878  1.00 36.23           C  
ATOM    724  O   CYS L  94      28.065  23.097  36.732  1.00 35.91           O  
ATOM    725  N   GLN L  95      26.535  23.967  38.158  1.00 34.84           N  
ATOM    726  CA  GLN L  95      25.605  24.267  37.098  1.00 33.97           C  
ATOM    727  CB  GLN L  95      24.486  23.230  36.941  1.00 34.16           C  
ATOM    728  CG  GLN L  95      23.538  23.603  35.804  1.00 34.66           C  
ATOM    729  CD  GLN L  95      22.197  22.938  36.045  1.00 38.69           C  
ATOM    730  OE1 GLN L  95      22.115  21.792  36.487  1.00 40.17           O  
ATOM    731  NE2 GLN L  95      21.110  23.703  35.762  1.00 41.17           N  
ATOM    732  C   GLN L  95      24.893  25.544  37.429  1.00 35.26           C  
ATOM    733  O   GLN L  95      24.481  25.755  38.567  1.00 35.23           O  
ATOM    734  N   GLN L  96      24.698  26.424  36.424  1.00 34.96           N  
ATOM    735  CA  GLN L  96      24.011  27.664  36.659  1.00 33.99           C  
ATOM    736  CB  GLN L  96      24.703  28.880  36.009  1.00 34.53           C  
ATOM    737  CG  GLN L  96      24.773  28.840  34.479  1.00 35.11           C  
ATOM    738  CD  GLN L  96      23.453  29.333  33.903  1.00 37.14           C  
ATOM    739  OE1 GLN L  96      22.655  29.968  34.588  1.00 36.30           O  
ATOM    740  NE2 GLN L  96      23.219  29.036  32.596  1.00 32.59           N  
ATOM    741  C   GLN L  96      22.619  27.563  36.118  1.00 35.48           C  
ATOM    742  O   GLN L  96      22.399  27.005  35.044  1.00 35.42           O  
ATOM    743  N   TYR L  97      21.603  28.029  36.861  1.00 30.04           N  
ATOM    744  CA  TYR L  97      20.324  28.032  36.210  1.00 31.73           C  
ATOM    745  CB  TYR L  97      19.359  26.955  36.740  1.00 31.32           C  
ATOM    746  CG  TYR L  97      19.454  26.907  38.226  1.00 31.61           C  
ATOM    747  CD1 TYR L  97      18.866  27.857  39.027  1.00 30.98           C  
ATOM    748  CD2 TYR L  97      20.141  25.872  38.818  1.00 32.42           C  
ATOM    749  CE1 TYR L  97      18.974  27.774  40.396  1.00 31.38           C  
ATOM    750  CE2 TYR L  97      20.252  25.781  40.183  1.00 33.39           C  
ATOM    751  CZ  TYR L  97      19.667  26.738  40.975  1.00 36.71           C  
ATOM    752  OH  TYR L  97      19.774  26.659  42.379  1.00 38.38           O  
ATOM    753  C   TYR L  97      19.688  29.391  36.292  1.00 34.56           C  
ATOM    754  O   TYR L  97      18.465  29.503  36.247  1.00 35.38           O  
ATOM    755  N   TYR L  98      20.500  30.459  36.429  1.00 35.25           N  
ATOM    756  CA  TYR L  98      20.015  31.814  36.436  1.00 37.17           C  
ATOM    757  CB  TYR L  98      21.040  32.815  36.996  1.00 38.18           C  
ATOM    758  CG  TYR L  98      20.490  34.192  36.820  1.00 40.14           C  
ATOM    759  CD1 TYR L  98      19.482  34.663  37.629  1.00 55.81           C  
ATOM    760  CD2 TYR L  98      20.999  35.020  35.847  1.00 42.57           C  
ATOM    761  CE1 TYR L  98      18.985  35.936  37.462  1.00 44.80           C  
ATOM    762  CE2 TYR L  98      20.508  36.293  35.675  1.00 59.70           C  
ATOM    763  CZ  TYR L  98      19.499  36.755  36.484  1.00 64.82           C  
ATOM    764  OH  TYR L  98      18.994  38.061  36.313  1.00 67.50           O  
ATOM    765  C   TYR L  98      19.673  32.261  35.056  1.00 40.21           C  
ATOM    766  O   TYR L  98      18.619  32.851  34.816  1.00 41.75           O  
ATOM    767  N   ALA L  99      20.571  31.952  34.102  1.00 39.73           N  
ATOM    768  CA  ALA L  99      20.434  32.476  32.782  1.00 40.65           C  
ATOM    769  CB  ALA L  99      21.595  33.391  32.365  1.00 44.17           C  
ATOM    770  C   ALA L  99      20.395  31.348  31.831  1.00 43.20           C  
ATOM    771  O   ALA L  99      20.642  30.188  32.156  1.00 42.68           O  
ATOM    772  N   TYR L 100      20.065  31.704  30.593  1.00 42.74           N  
ATOM    773  CA  TYR L 100      19.797  30.737  29.599  1.00 43.31           C  
ATOM    774  CB  TYR L 100      18.465  31.122  28.972  1.00 44.36           C  
ATOM    775  CG  TYR L 100      18.110  29.929  28.240  1.00 45.54           C  
ATOM    776  CD1 TYR L 100      17.695  28.842  28.963  1.00 45.75           C  
ATOM    777  CD2 TYR L 100      18.203  29.937  26.876  1.00 47.83           C  
ATOM    778  CE1 TYR L 100      17.369  27.702  28.302  1.00 45.89           C  
ATOM    779  CE2 TYR L 100      17.878  28.802  26.209  1.00 47.59           C  
ATOM    780  CZ  TYR L 100      17.472  27.722  26.941  1.00 49.10           C  
ATOM    781  OH  TYR L 100      17.151  26.575  26.249  1.00 51.35           O  
ATOM    782  C   TYR L 100      20.895  30.819  28.582  1.00 45.96           C  
ATOM    783  O   TYR L 100      21.311  31.928  28.251  1.00 47.60           O  
ATOM    784  N   PRO L 101      21.424  29.737  28.051  1.00 45.18           N  
ATOM    785  CA  PRO L 101      21.025  28.391  28.401  1.00 43.90           C  
ATOM    786  CD  PRO L 101      21.864  29.816  26.668  1.00 47.61           C  
ATOM    787  CB  PRO L 101      21.418  27.507  27.219  1.00 45.88           C  
ATOM    788  CG  PRO L 101      21.487  28.472  26.027  1.00 48.82           C  
ATOM    789  C   PRO L 101      21.699  27.940  29.659  1.00 43.81           C  
ATOM    790  O   PRO L 101      22.692  28.552  30.044  1.00 43.60           O  
ATOM    791  N   TRP L 102      21.188  26.862  30.296  1.00 40.44           N  
ATOM    792  CA  TRP L 102      21.729  26.341  31.521  1.00 38.86           C  
ATOM    793  CB  TRP L 102      20.676  25.499  32.258  1.00 36.54           C  
ATOM    794  CG  TRP L 102      19.480  26.381  32.557  1.00 37.80           C  
ATOM    795  CD2 TRP L 102      18.193  25.928  33.004  1.00 36.37           C  
ATOM    796  CD1 TRP L 102      19.383  27.734  32.423  1.00 39.41           C  
ATOM    797  NE1 TRP L 102      18.119  28.156  32.759  1.00 48.88           N  
ATOM    798  CE2 TRP L 102      17.377  27.056  33.118  1.00 39.09           C  
ATOM    799  CE3 TRP L 102      17.732  24.680  33.296  1.00 46.36           C  
ATOM    800  CZ2 TRP L 102      16.077  26.948  33.529  1.00 48.33           C  
ATOM    801  CZ3 TRP L 102      16.423  24.580  33.707  1.00 47.72           C  
ATOM    802  CH2 TRP L 102      15.612  25.688  33.822  1.00 48.79           C  
ATOM    803  C   TRP L 102      22.971  25.562  31.174  1.00 39.98           C  
ATOM    804  O   TRP L 102      22.990  24.719  30.282  1.00 41.30           O  
ATOM    805  N   THR L 103      24.047  25.809  31.927  1.00 32.28           N  
ATOM    806  CA  THR L 103      25.373  25.429  31.529  1.00 34.05           C  
ATOM    807  CB  THR L 103      26.218  26.626  31.211  1.00 35.61           C  
ATOM    808  OG1 THR L 103      25.521  27.518  30.357  1.00 35.72           O  
ATOM    809  CG2 THR L 103      27.450  26.130  30.453  1.00 33.97           C  
ATOM    810  C   THR L 103      26.026  24.751  32.700  1.00 35.60           C  
ATOM    811  O   THR L 103      25.770  25.101  33.850  1.00 35.55           O  
ATOM    812  N   PHE L 104      26.907  23.764  32.431  1.00 34.45           N  
ATOM    813  CA  PHE L 104      27.584  23.045  33.478  1.00 33.08           C  
ATOM    814  CB  PHE L 104      27.514  21.510  33.333  1.00 32.91           C  
ATOM    815  CG  PHE L 104      26.129  20.983  33.534  1.00 32.82           C  
ATOM    816  CD1 PHE L 104      25.202  21.013  32.517  1.00 33.87           C  
ATOM    817  CD2 PHE L 104      25.763  20.425  34.738  1.00 32.65           C  
ATOM    818  CE1 PHE L 104      23.932  20.514  32.706  1.00 33.93           C  
ATOM    819  CE2 PHE L 104      24.496  19.925  34.932  1.00 32.81           C  
ATOM    820  CZ  PHE L 104      23.573  19.968  33.915  1.00 33.92           C  
ATOM    821  C   PHE L 104      29.049  23.363  33.386  1.00 34.76           C  
ATOM    822  O   PHE L 104      29.537  23.820  32.354  1.00 33.45           O  
ATOM    823  N   GLY L 105      29.788  23.153  34.495  1.00 34.52           N  
ATOM    824  CA  GLY L 105      31.214  23.328  34.467  1.00 35.77           C  
ATOM    825  C   GLY L 105      31.758  22.089  33.818  1.00 37.89           C  
ATOM    826  O   GLY L 105      31.016  21.138  33.583  1.00 37.31           O  
ATOM    827  N   GLN L 106      33.070  22.078  33.496  1.00 38.40           N  
ATOM    828  CA  GLN L 106      33.690  20.950  32.850  1.00 40.05           C  
ATOM    829  CB  GLN L 106      35.112  21.193  32.299  1.00 42.74           C  
ATOM    830  CG  GLN L 106      36.200  21.362  33.357  0.80 49.36           C  
ATOM    831  CD  GLN L 106      36.133  22.768  33.919  1.00 53.87           C  
ATOM    832  OE1 GLN L 106      36.658  23.039  34.996  1.00 52.17           O  
ATOM    833  NE2 GLN L 106      35.476  23.695  33.172  1.00 52.24           N  
ATOM    834  C   GLN L 106      33.771  19.803  33.811  1.00 40.08           C  
ATOM    835  O   GLN L 106      33.792  18.645  33.398  1.00 40.92           O  
ATOM    836  N   GLY L 107      33.881  20.093  35.124  1.00 37.88           N  
ATOM    837  CA  GLY L 107      33.913  19.036  36.099  1.00 37.32           C  
ATOM    838  C   GLY L 107      35.267  18.945  36.732  1.00 37.98           C  
ATOM    839  O   GLY L 107      36.280  19.327  36.147  1.00 37.38           O  
ATOM    840  N   THR L 108      35.294  18.443  37.988  1.00 37.38           N  
ATOM    841  CA  THR L 108      36.523  18.266  38.709  1.00 37.49           C  
ATOM    842  CB  THR L 108      36.624  19.162  39.914  1.00 37.45           C  
ATOM    843  OG1 THR L 108      36.519  20.521  39.516  1.00 38.17           O  
ATOM    844  CG2 THR L 108      37.974  18.923  40.614  1.00 35.74           C  
ATOM    845  C   THR L 108      36.560  16.845  39.187  1.00 39.35           C  
ATOM    846  O   THR L 108      35.689  16.408  39.938  1.00 39.55           O  
ATOM    847  N   LYS L 109      37.592  16.081  38.769  1.00 40.53           N  
ATOM    848  CA  LYS L 109      37.687  14.704  39.166  1.00 42.52           C  
ATOM    849  CB  LYS L 109      38.453  13.823  38.162  1.00 44.91           C  
ATOM    850  CG  LYS L 109      37.740  13.647  36.820  1.00 53.42           C  
ATOM    851  CD  LYS L 109      38.641  13.112  35.704  1.00 58.67           C  
ATOM    852  CE  LYS L 109      37.927  12.968  34.357  1.00 63.38           C  
ATOM    853  NZ  LYS L 109      38.893  12.565  33.308  1.00 66.07           N1+
ATOM    854  C   LYS L 109      38.452  14.653  40.449  1.00 42.59           C  
ATOM    855  O   LYS L 109      39.583  15.129  40.534  1.00 43.40           O  
ATOM    856  N   VAL L 110      37.843  14.058  41.491  1.00 40.28           N  
ATOM    857  CA  VAL L 110      38.515  13.971  42.752  1.00 39.21           C  
ATOM    858  CB  VAL L 110      37.644  14.352  43.916  1.00 39.18           C  
ATOM    859  CG1 VAL L 110      38.420  14.125  45.224  1.00 39.45           C  
ATOM    860  CG2 VAL L 110      37.190  15.807  43.724  1.00 38.77           C  
ATOM    861  C   VAL L 110      38.940  12.550  42.929  1.00 41.61           C  
ATOM    862  O   VAL L 110      38.149  11.625  42.752  1.00 40.79           O  
ATOM    863  N   GLU L 111      40.228  12.350  43.273  1.00 42.42           N  
ATOM    864  CA  GLU L 111      40.765  11.035  43.470  1.00 45.09           C  
ATOM    865  CB  GLU L 111      42.006  10.731  42.616  1.00 47.95           C  
ATOM    866  CG  GLU L 111      41.705  10.619  41.122  1.00 55.30           C  
ATOM    867  CD  GLU L 111      43.009  10.310  40.404  1.00 60.14           C  
ATOM    868  OE1 GLU L 111      44.046  10.933  40.756  1.00 60.53           O  
ATOM    869  OE2 GLU L 111      42.985   9.439  39.495  1.00 62.26           O1-
ATOM    870  C   GLU L 111      41.184  10.934  44.901  1.00 44.98           C  
ATOM    871  O   GLU L 111      41.482  11.940  45.543  1.00 43.82           O  
ATOM    872  N   ILE L 112      41.218   9.698  45.437  1.00 44.42           N  
ATOM    873  CA  ILE L 112      41.553   9.513  46.819  1.00 44.97           C  
ATOM    874  CB  ILE L 112      40.724   8.455  47.489  1.00 45.79           C  
ATOM    875  CG1 ILE L 112      39.230   8.806  47.418  1.00 46.74           C  
ATOM    876  CG2 ILE L 112      41.243   8.286  48.925  1.00 45.00           C  
ATOM    877  CD1 ILE L 112      38.878  10.125  48.102  1.00 48.84           C  
ATOM    878  C   ILE L 112      42.968   9.047  46.888  1.00 46.16           C  
ATOM    879  O   ILE L 112      43.352   8.068  46.252  1.00 45.74           O  
ATOM    880  N   LYS L 113      43.788   9.764  47.676  1.00 45.55           N  
ATOM    881  CA  LYS L 113      45.167   9.414  47.815  1.00 46.05           C  
ATOM    882  CB  LYS L 113      46.047  10.638  48.117  1.00 47.38           C  
ATOM    883  CG  LYS L 113      47.550  10.366  48.066  1.00 50.05           C  
ATOM    884  CD  LYS L 113      48.378  11.648  47.969  1.00 52.91           C  
ATOM    885  CE  LYS L 113      49.882  11.433  48.134  1.00 59.44           C  
ATOM    886  NZ  LYS L 113      50.200  11.200  49.561  1.00 63.38           N1+
ATOM    887  C   LYS L 113      45.268   8.438  48.980  1.00 46.08           C  
ATOM    888  O   LYS L 113      44.837   8.806  50.105  1.00 45.42           O  
ATOM    889  OXT LYS L 113      45.771   7.306  48.755  1.00  0.00           O1-
TER     890      LYS L 113 
ATOM    891  N   GLU H 114       7.415   6.598  45.435  1.00 57.91           N1+
ATOM    892  CA  GLU H 114       8.832   6.750  45.032  1.00 58.32           C  
ATOM    893  CB  GLU H 114       9.546   5.392  45.070  1.00 60.32           C  
ATOM    894  CG  GLU H 114       8.881   4.358  44.163  1.00 67.50           C  
ATOM    895  CD  GLU H 114       9.781   3.135  44.101  1.00 76.09           C  
ATOM    896  OE1 GLU H 114      10.935   3.216  44.601  0.80 80.39           O  
ATOM    897  OE2 GLU H 114       9.323   2.102  43.547  1.00 78.56           O1-
ATOM    898  C   GLU H 114       8.927   7.284  43.642  1.00 55.78           C  
ATOM    899  O   GLU H 114       8.306   6.762  42.718  1.00 55.77           O  
ATOM    900  N   VAL H 115       9.715   8.360  43.463  1.00 51.27           N  
ATOM    901  CA  VAL H 115       9.848   8.941  42.162  1.00 47.81           C  
ATOM    902  CB  VAL H 115      10.353  10.358  42.188  1.00 47.38           C  
ATOM    903  CG1 VAL H 115      10.609  10.828  40.747  1.00 46.98           C  
ATOM    904  CG2 VAL H 115       9.338  11.228  42.947  1.00 46.06           C  
ATOM    905  C   VAL H 115      10.824   8.127  41.377  1.00 46.90           C  
ATOM    906  O   VAL H 115      11.851   7.694  41.897  1.00 46.93           O  
ATOM    907  N   GLN H 116      10.514   7.890  40.088  1.00 45.09           N  
ATOM    908  CA  GLN H 116      11.404   7.114  39.275  1.00 45.30           C  
ATOM    909  CB  GLN H 116      11.072   5.617  39.337  1.00 47.89           C  
ATOM    910  CG  GLN H 116       9.660   5.309  38.840  1.00 57.53           C  
ATOM    911  CD  GLN H 116       9.428   3.813  38.960  1.00 63.62           C  
ATOM    912  OE1 GLN H 116      10.268   3.081  39.482  1.00 64.22           O  
ATOM    913  NE2 GLN H 116       8.252   3.342  38.469  1.00 62.19           N  
ATOM    914  C   GLN H 116      11.290   7.569  37.851  1.00 44.68           C  
ATOM    915  O   GLN H 116      10.203   7.891  37.370  1.00 45.45           O  
ATOM    916  N   LEU H 117      12.440   7.628  37.146  1.00 41.49           N  
ATOM    917  CA  LEU H 117      12.473   7.999  35.758  1.00 39.90           C  
ATOM    918  CB  LEU H 117      13.284   9.280  35.493  1.00 39.57           C  
ATOM    919  CG  LEU H 117      12.717  10.524  36.201  1.00 40.08           C  
ATOM    920  CD1 LEU H 117      13.558  11.772  35.899  1.00 39.41           C  
ATOM    921  CD2 LEU H 117      11.227  10.720  35.888  1.00 42.65           C  
ATOM    922  C   LEU H 117      13.169   6.888  35.033  1.00 39.83           C  
ATOM    923  O   LEU H 117      14.264   6.488  35.422  1.00 38.89           O  
ATOM    924  N   VAL H 118      12.549   6.353  33.960  1.00 39.74           N  
ATOM    925  CA  VAL H 118      13.175   5.270  33.253  1.00 39.90           C  
ATOM    926  CB  VAL H 118      12.377   4.000  33.322  1.00 40.61           C  
ATOM    927  CG1 VAL H 118      13.118   2.899  32.545  1.00 41.21           C  
ATOM    928  CG2 VAL H 118      12.125   3.661  34.800  1.00 40.66           C  
ATOM    929  C   VAL H 118      13.289   5.643  31.805  1.00 41.31           C  
ATOM    930  O   VAL H 118      12.284   5.877  31.135  1.00 41.35           O  
ATOM    931  N   GLU H 119      14.535   5.698  31.284  1.00 40.37           N  
ATOM    932  CA  GLU H 119      14.765   6.026  29.903  1.00 40.93           C  
ATOM    933  CB  GLU H 119      16.118   6.703  29.610  1.00 40.46           C  
ATOM    934  CG  GLU H 119      16.239   8.143  30.116  1.00 39.90           C  
ATOM    935  CD  GLU H 119      16.979   8.141  31.444  1.00 42.66           C  
ATOM    936  OE1 GLU H 119      17.129   7.042  32.038  1.00 44.72           O  
ATOM    937  OE2 GLU H 119      17.411   9.243  31.878  1.00 44.07           O1-
ATOM    938  C   GLU H 119      14.747   4.772  29.088  1.00 43.26           C  
ATOM    939  O   GLU H 119      14.981   3.676  29.600  1.00 44.21           O  
ATOM    940  N   SER H 120      14.451   4.913  27.780  1.00 43.41           N  
ATOM    941  CA  SER H 120      14.435   3.776  26.904  1.00 43.80           C  
ATOM    942  CB  SER H 120      13.121   2.983  27.011  1.00 44.62           C  
ATOM    943  OG  SER H 120      13.135   1.870  26.132  1.00 47.22           O  
ATOM    944  C   SER H 120      14.561   4.275  25.493  1.00 45.36           C  
ATOM    945  O   SER H 120      14.428   5.472  25.232  1.00 44.11           O  
ATOM    946  N   GLY H 121      14.838   3.358  24.538  1.00 45.70           N  
ATOM    947  CA  GLY H 121      14.901   3.720  23.146  1.00 46.78           C  
ATOM    948  C   GLY H 121      16.314   3.950  22.694  1.00 48.16           C  
ATOM    949  O   GLY H 121      16.545   4.241  21.522  1.00 48.24           O  
ATOM    950  N   GLY H 122      17.307   3.811  23.589  1.00 47.35           N  
ATOM    951  CA  GLY H 122      18.657   4.061  23.171  1.00 46.70           C  
ATOM    952  C   GLY H 122      19.147   2.878  22.404  1.00 47.69           C  
ATOM    953  O   GLY H 122      18.456   1.870  22.269  1.00 49.21           O  
ATOM    954  N   GLY H 123      20.374   2.976  21.858  1.00 45.86           N  
ATOM    955  CA  GLY H 123      20.878   1.855  21.128  1.00 45.54           C  
ATOM    956  C   GLY H 123      21.689   2.352  19.980  1.00 45.76           C  
ATOM    957  O   GLY H 123      22.138   3.497  19.957  1.00 45.39           O  
ATOM    958  N   LEU H 124      21.899   1.466  18.990  1.00 43.98           N  
ATOM    959  CA  LEU H 124      22.710   1.778  17.853  1.00 42.56           C  
ATOM    960  CB  LEU H 124      23.363   0.516  17.260  1.00 42.44           C  
ATOM    961  CG  LEU H 124      24.314   0.759  16.078  1.00 43.59           C  
ATOM    962  CD1 LEU H 124      25.537   1.587  16.504  1.00 43.60           C  
ATOM    963  CD2 LEU H 124      24.709  -0.569  15.414  1.00 43.23           C  
ATOM    964  C   LEU H 124      21.863   2.428  16.798  1.00 42.73           C  
ATOM    965  O   LEU H 124      20.724   2.027  16.563  1.00 42.21           O  
ATOM    966  N   VAL H 125      22.406   3.485  16.155  1.00 42.51           N  
ATOM    967  CA  VAL H 125      21.745   4.157  15.071  1.00 43.87           C  
ATOM    968  CB  VAL H 125      21.043   5.425  15.465  1.00 44.38           C  
ATOM    969  CG1 VAL H 125      19.828   5.073  16.332  1.00 44.80           C  
ATOM    970  CG2 VAL H 125      22.049   6.334  16.185  1.00 44.91           C  
ATOM    971  C   VAL H 125      22.791   4.531  14.068  1.00 45.20           C  
ATOM    972  O   VAL H 125      23.928   4.837  14.422  1.00 45.17           O  
ATOM    973  N   GLN H 126      22.417   4.510  12.774  1.00 45.00           N  
ATOM    974  CA  GLN H 126      23.334   4.822  11.716  1.00 45.63           C  
ATOM    975  CB  GLN H 126      22.898   4.248  10.357  1.00 48.73           C  
ATOM    976  CG  GLN H 126      22.839   2.719  10.350  1.00 57.16           C  
ATOM    977  CD  GLN H 126      22.342   2.261   8.988  1.00 64.06           C  
ATOM    978  OE1 GLN H 126      22.947   2.552   7.957  1.00 64.73           O  
ATOM    979  NE2 GLN H 126      21.201   1.523   8.982  1.00 64.67           N  
ATOM    980  C   GLN H 126      23.410   6.308  11.593  1.00 45.52           C  
ATOM    981  O   GLN H 126      22.510   7.032  12.013  1.00 45.61           O  
ATOM    982  N   PRO H 127      24.484   6.784  11.026  1.00 43.83           N  
ATOM    983  CA  PRO H 127      24.646   8.198  10.867  1.00 42.78           C  
ATOM    984  CD  PRO H 127      25.759   6.086  11.092  1.00 44.27           C  
ATOM    985  CB  PRO H 127      26.080   8.395  10.381  1.00 43.46           C  
ATOM    986  CG  PRO H 127      26.829   7.187  10.977  1.00 44.59           C  
ATOM    987  C   PRO H 127      23.598   8.723   9.944  1.00 44.27           C  
ATOM    988  O   PRO H 127      23.308   8.073   8.942  1.00 44.09           O  
ATOM    989  N   GLY H 128      23.020   9.894  10.270  1.00 43.41           N  
ATOM    990  CA  GLY H 128      22.009  10.482   9.442  1.00 43.52           C  
ATOM    991  C   GLY H 128      20.686   9.903   9.835  1.00 44.13           C  
ATOM    992  O   GLY H 128      19.650  10.293   9.299  1.00 43.41           O  
ATOM    993  N   GLY H 129      20.683   8.965  10.801  1.00 43.60           N  
ATOM    994  CA  GLY H 129      19.460   8.324  11.188  1.00 42.82           C  
ATOM    995  C   GLY H 129      18.780   9.133  12.243  1.00 43.16           C  
ATOM    996  O   GLY H 129      19.248  10.198  12.639  1.00 42.42           O  
ATOM    997  N   SER H 130      17.630   8.617  12.723  1.00 43.21           N  
ATOM    998  CA  SER H 130      16.870   9.293  13.730  1.00 43.07           C  
ATOM    999  CB  SER H 130      15.516   9.826  13.231  1.00 44.56           C  
ATOM   1000  OG  SER H 130      15.713  10.842  12.261  1.00 48.92           O  
ATOM   1001  C   SER H 130      16.570   8.309  14.809  1.00 43.71           C  
ATOM   1002  O   SER H 130      16.527   7.100  14.581  1.00 43.51           O  
ATOM   1003  N   LEU H 131      16.373   8.817  16.037  1.00 42.21           N  
ATOM   1004  CA  LEU H 131      16.099   7.940  17.131  1.00 41.34           C  
ATOM   1005  CB  LEU H 131      17.385   7.579  17.899  1.00 41.09           C  
ATOM   1006  CG  LEU H 131      17.222   6.520  19.001  1.00 42.98           C  
ATOM   1007  CD1 LEU H 131      16.785   5.168  18.416  1.00 43.05           C  
ATOM   1008  CD2 LEU H 131      18.504   6.401  19.841  1.00 42.96           C  
ATOM   1009  C   LEU H 131      15.175   8.676  18.047  1.00 41.29           C  
ATOM   1010  O   LEU H 131      15.202   9.905  18.109  1.00 40.60           O  
ATOM   1011  N   ARG H 132      14.307   7.935  18.764  1.00 40.45           N  
ATOM   1012  CA  ARG H 132      13.376   8.560  19.657  1.00 41.44           C  
ATOM   1013  CB  ARG H 132      11.925   8.304  19.213  1.00 42.49           C  
ATOM   1014  CG  ARG H 132      10.849   9.136  19.911  1.00 46.46           C  
ATOM   1015  CD  ARG H 132       9.451   8.789  19.392  1.00 52.94           C  
ATOM   1016  NE  ARG H 132       8.486   9.799  19.903  1.00 57.15           N  
ATOM   1017  CZ  ARG H 132       7.392   9.402  20.617  1.00 62.07           C  
ATOM   1018  NH1 ARG H 132       7.233   8.090  20.959  1.00 61.00           N1+
ATOM   1019  NH2 ARG H 132       6.448  10.321  20.971  1.00 58.38           N  
ATOM   1020  C   ARG H 132      13.568   7.936  21.009  1.00 41.96           C  
ATOM   1021  O   ARG H 132      13.449   6.721  21.167  1.00 41.66           O  
ATOM   1022  N   LEU H 133      13.867   8.769  22.026  1.00 39.71           N  
ATOM   1023  CA  LEU H 133      14.098   8.286  23.358  1.00 39.03           C  
ATOM   1024  CB  LEU H 133      15.282   8.986  24.049  1.00 37.45           C  
ATOM   1025  CG  LEU H 133      16.632   8.781  23.337  1.00 38.50           C  
ATOM   1026  CD1 LEU H 133      17.767   9.503  24.078  1.00 38.76           C  
ATOM   1027  CD2 LEU H 133      16.934   7.290  23.120  1.00 39.32           C  
ATOM   1028  C   LEU H 133      12.881   8.601  24.170  1.00 40.26           C  
ATOM   1029  O   LEU H 133      12.182   9.579  23.910  1.00 40.53           O  
ATOM   1030  N   SER H 134      12.586   7.757  25.182  1.00 40.37           N  
ATOM   1031  CA  SER H 134      11.436   8.011  25.998  1.00 41.98           C  
ATOM   1032  CB  SER H 134      10.313   6.980  25.794  1.00 44.05           C  
ATOM   1033  OG  SER H 134      10.804   5.667  26.008  1.00 50.20           O  
ATOM   1034  C   SER H 134      11.848   8.008  27.437  1.00 42.52           C  
ATOM   1035  O   SER H 134      12.791   7.321  27.831  1.00 41.77           O  
ATOM   1036  N   CYS H 135      11.161   8.832  28.256  1.00 41.77           N  
ATOM   1037  CA  CYS H 135      11.442   8.891  29.662  1.00 41.48           C  
ATOM   1038  CB  CYS H 135      12.040  10.248  30.103  1.00 42.96           C  
ATOM   1039  SG  CYS H 135      12.400  10.348  31.885  1.00 46.12           S  
ATOM   1040  C   CYS H 135      10.139   8.686  30.371  1.00 41.37           C  
ATOM   1041  O   CYS H 135       9.282   9.569  30.393  1.00 40.61           O  
ATOM   1042  N   ALA H 136       9.966   7.500  30.987  1.00 39.61           N  
ATOM   1043  CA  ALA H 136       8.737   7.193  31.656  1.00 38.92           C  
ATOM   1044  CB  ALA H 136       8.380   5.697  31.628  1.00 39.44           C  
ATOM   1045  C   ALA H 136       8.899   7.588  33.081  1.00 39.51           C  
ATOM   1046  O   ALA H 136       9.870   7.223  33.741  1.00 39.99           O  
ATOM   1047  N   ALA H 137       7.928   8.357  33.597  1.00 38.23           N  
ATOM   1048  CA  ALA H 137       8.020   8.818  34.946  1.00 38.65           C  
ATOM   1049  CB  ALA H 137       7.784  10.331  35.084  1.00 38.20           C  
ATOM   1050  C   ALA H 137       6.972   8.114  35.746  1.00 40.74           C  
ATOM   1051  O   ALA H 137       5.913   7.757  35.230  1.00 41.36           O  
ATOM   1052  N   SER H 138       7.277   7.849  37.032  1.00 40.67           N  
ATOM   1053  CA  SER H 138       6.313   7.230  37.892  1.00 41.91           C  
ATOM   1054  CB  SER H 138       6.485   5.709  38.041  1.00 43.99           C  
ATOM   1055  OG  SER H 138       6.229   5.058  36.804  1.00 47.18           O  
ATOM   1056  C   SER H 138       6.479   7.821  39.255  1.00 42.16           C  
ATOM   1057  O   SER H 138       7.547   8.324  39.604  1.00 41.08           O  
ATOM   1058  N   GLY H 139       5.400   7.841  40.062  1.00 26.29           N  
ATOM   1059  CA  GLY H 139       5.535   8.246  41.435  1.00 26.06           C  
ATOM   1060  C   GLY H 139       5.318   9.717  41.662  1.00 25.79           C  
ATOM   1061  O   GLY H 139       5.271  10.142  42.815  1.00 26.45           O  
ATOM   1062  N   TYR H 140       5.190  10.555  40.613  1.00 26.57           N  
ATOM   1063  CA  TYR H 140       5.001  11.949  40.920  1.00 26.33           C  
ATOM   1064  CB  TYR H 140       6.310  12.757  40.940  1.00 24.57           C  
ATOM   1065  CG  TYR H 140       6.832  12.894  39.552  1.00 22.65           C  
ATOM   1066  CD1 TYR H 140       7.453  11.844  38.916  1.00 21.31           C  
ATOM   1067  CD2 TYR H 140       6.713  14.096  38.895  1.00 21.97           C  
ATOM   1068  CE1 TYR H 140       7.936  11.996  37.637  1.00 19.81           C  
ATOM   1069  CE2 TYR H 140       7.195  14.256  37.618  1.00 20.89           C  
ATOM   1070  CZ  TYR H 140       7.808  13.201  36.987  1.00 20.15           C  
ATOM   1071  OH  TYR H 140       8.308  13.354  35.677  1.00 19.55           O  
ATOM   1072  C   TYR H 140       4.098  12.573  39.896  1.00 26.93           C  
ATOM   1073  O   TYR H 140       3.796  11.975  38.865  1.00 27.76           O  
ATOM   1074  N   THR H 141       3.634  13.812  40.171  1.00 27.07           N  
ATOM   1075  CA  THR H 141       2.741  14.506  39.282  1.00 28.09           C  
ATOM   1076  CB  THR H 141       2.082  15.682  39.941  1.00 28.33           C  
ATOM   1077  OG1 THR H 141       1.374  15.254  41.094  1.00 30.81           O  
ATOM   1078  CG2 THR H 141       1.110  16.335  38.942  1.00 29.18           C  
ATOM   1079  C   THR H 141       3.551  15.027  38.135  1.00 27.99           C  
ATOM   1080  O   THR H 141       4.417  15.882  38.308  1.00 28.38           O  
ATOM   1081  N   PHE H 142       3.240  14.551  36.916  1.00 27.90           N  
ATOM   1082  CA  PHE H 142       3.994  14.858  35.726  1.00 27.02           C  
ATOM   1083  CB  PHE H 142       3.357  14.422  34.421  1.00 25.05           C  
ATOM   1084  CG  PHE H 142       4.452  14.354  33.411  1.00 23.58           C  
ATOM   1085  CD1 PHE H 142       5.468  13.438  33.577  1.00 23.35           C  
ATOM   1086  CD2 PHE H 142       4.457  15.149  32.294  1.00 22.71           C  
ATOM   1087  CE1 PHE H 142       6.493  13.342  32.665  1.00 21.56           C  
ATOM   1088  CE2 PHE H 142       5.478  15.055  31.379  1.00 23.71           C  
ATOM   1089  CZ  PHE H 142       6.499  14.159  31.563  1.00 23.18           C  
ATOM   1090  C   PHE H 142       3.960  16.309  35.446  1.00 27.86           C  
ATOM   1091  O   PHE H 142       4.962  16.894  35.047  1.00 27.30           O  
ATOM   1092  N   THR H 143       2.756  16.885  35.567  1.00 29.57           N  
ATOM   1093  CA  THR H 143       2.477  18.238  35.197  1.00 29.64           C  
ATOM   1094  CB  THR H 143       1.018  18.586  35.280  1.00 31.19           C  
ATOM   1095  OG1 THR H 143       0.560  18.451  36.616  1.00 34.14           O  
ATOM   1096  CG2 THR H 143       0.223  17.659  34.345  1.00 31.46           C  
ATOM   1097  C   THR H 143       3.200  19.191  36.092  1.00 28.41           C  
ATOM   1098  O   THR H 143       3.491  20.317  35.690  1.00 29.61           O  
ATOM   1099  N   SER H 144       3.454  18.783  37.345  1.00 29.52           N  
ATOM   1100  CA  SER H 144       4.039  19.646  38.333  1.00 30.05           C  
ATOM   1101  CB  SER H 144       4.067  19.015  39.738  1.00 30.66           C  
ATOM   1102  OG  SER H 144       2.750  18.736  40.188  1.00 33.13           O  
ATOM   1103  C   SER H 144       5.460  20.004  38.015  1.00 29.40           C  
ATOM   1104  O   SER H 144       5.936  21.044  38.462  1.00 29.76           O  
ATOM   1105  N   TYR H 145       6.183  19.165  37.249  1.00 29.50           N  
ATOM   1106  CA  TYR H 145       7.583  19.423  37.079  1.00 28.36           C  
ATOM   1107  CB  TYR H 145       8.453  18.295  37.657  1.00 26.90           C  
ATOM   1108  CG  TYR H 145       8.192  18.123  39.117  1.00 27.12           C  
ATOM   1109  CD1 TYR H 145       7.175  17.308  39.557  1.00 26.92           C  
ATOM   1110  CD2 TYR H 145       8.970  18.770  40.046  1.00 28.47           C  
ATOM   1111  CE1 TYR H 145       6.939  17.138  40.901  1.00 27.63           C  
ATOM   1112  CE2 TYR H 145       8.739  18.604  41.391  1.00 27.91           C  
ATOM   1113  CZ  TYR H 145       7.727  17.785  41.821  1.00 29.51           C  
ATOM   1114  OH  TYR H 145       7.492  17.614  43.203  1.00 30.98           O  
ATOM   1115  C   TYR H 145       7.925  19.445  35.615  1.00 28.82           C  
ATOM   1116  O   TYR H 145       7.322  18.767  34.791  1.00 29.38           O  
ATOM   1117  N   TRP H 146       8.931  20.262  35.283  1.00 35.52           N  
ATOM   1118  CA  TRP H 146       9.573  20.447  34.008  1.00 34.98           C  
ATOM   1119  CB  TRP H 146      10.519  21.662  33.950  1.00 34.28           C  
ATOM   1120  CG  TRP H 146       9.873  23.027  33.981  1.00 35.11           C  
ATOM   1121  CD2 TRP H 146       9.582  23.797  32.803  1.00 34.89           C  
ATOM   1122  CD1 TRP H 146       9.492  23.789  35.046  1.00 35.70           C  
ATOM   1123  NE1 TRP H 146       8.980  24.987  34.607  1.00 37.64           N  
ATOM   1124  CE2 TRP H 146       9.031  25.006  33.228  1.00 35.55           C  
ATOM   1125  CE3 TRP H 146       9.764  23.521  31.478  1.00 35.88           C  
ATOM   1126  CZ2 TRP H 146       8.652  25.960  32.328  1.00 36.09           C  
ATOM   1127  CZ3 TRP H 146       9.376  24.484  30.573  1.00 35.42           C  
ATOM   1128  CH2 TRP H 146       8.830  25.679  30.991  1.00 35.77           C  
ATOM   1129  C   TRP H 146      10.467  19.258  33.813  1.00 35.89           C  
ATOM   1130  O   TRP H 146      11.129  18.824  34.754  1.00 36.90           O  
ATOM   1131  N   LEU H 147      10.503  18.672  32.593  1.00 35.26           N  
ATOM   1132  CA  LEU H 147      11.425  17.585  32.417  1.00 33.91           C  
ATOM   1133  CB  LEU H 147      10.821  16.234  32.008  1.00 34.35           C  
ATOM   1134  CG  LEU H 147      10.113  15.561  33.199  1.00 15.39           C  
ATOM   1135  CD1 LEU H 147       8.788  16.257  33.543  1.00 45.71           C  
ATOM   1136  CD2 LEU H 147       9.997  14.044  33.013  1.00  0.00           C  
ATOM   1137  C   LEU H 147      12.491  17.989  31.450  1.00 35.03           C  
ATOM   1138  O   LEU H 147      12.232  18.677  30.465  1.00 35.75           O  
ATOM   1139  N   HIS H 148      13.740  17.561  31.728  1.00 32.58           N  
ATOM   1140  CA  HIS H 148      14.875  18.005  30.965  1.00 32.47           C  
ATOM   1141  ND1 HIS H 148      15.524  21.309  31.712  1.00 35.03           N  
ATOM   1142  CG  HIS H 148      15.364  20.096  32.342  1.00 34.33           C  
ATOM   1143  CB  HIS H 148      15.891  18.799  31.806  1.00 31.62           C  
ATOM   1144  NE2 HIS H 148      14.397  21.713  33.584  1.00 35.39           N  
ATOM   1145  CD2 HIS H 148      14.673  20.361  33.484  1.00 35.73           C  
ATOM   1146  CE1 HIS H 148      14.928  22.241  32.498  1.00 35.74           C  
ATOM   1147  C   HIS H 148      15.639  16.836  30.427  1.00 33.59           C  
ATOM   1148  O   HIS H 148      15.536  15.717  30.928  1.00 34.68           O  
ATOM   1149  N   TRP H 149      16.424  17.085  29.355  1.00 33.55           N  
ATOM   1150  CA  TRP H 149      17.292  16.083  28.811  1.00 33.01           C  
ATOM   1151  CB  TRP H 149      16.999  15.751  27.339  1.00 34.08           C  
ATOM   1152  CG  TRP H 149      15.673  15.055  27.139  1.00 35.42           C  
ATOM   1153  CD2 TRP H 149      15.495  13.633  27.226  1.00 36.49           C  
ATOM   1154  CD1 TRP H 149      14.446  15.583  26.864  1.00 36.96           C  
ATOM   1155  NE1 TRP H 149      13.513  14.578  26.773  1.00 37.02           N  
ATOM   1156  CE2 TRP H 149      14.144  13.372  26.994  1.00 37.48           C  
ATOM   1157  CE3 TRP H 149      16.382  12.627  27.480  1.00 38.07           C  
ATOM   1158  CZ2 TRP H 149      13.660  12.095  27.012  1.00 38.52           C  
ATOM   1159  CZ3 TRP H 149      15.891  11.341  27.497  1.00 38.79           C  
ATOM   1160  CH2 TRP H 149      14.555  11.080  27.268  1.00 38.74           C  
ATOM   1161  C   TRP H 149      18.695  16.617  28.897  1.00 33.73           C  
ATOM   1162  O   TRP H 149      18.951  17.771  28.557  1.00 33.33           O  
ATOM   1163  N   VAL H 150      19.637  15.777  29.383  1.00 31.76           N  
ATOM   1164  CA  VAL H 150      21.019  16.155  29.533  1.00 31.41           C  
ATOM   1165  CB  VAL H 150      21.440  16.304  30.968  1.00 31.07           C  
ATOM   1166  CG1 VAL H 150      22.951  16.586  31.018  1.00 30.49           C  
ATOM   1167  CG2 VAL H 150      20.581  17.402  31.620  1.00 30.72           C  
ATOM   1168  C   VAL H 150      21.830  15.033  28.949  1.00 33.24           C  
ATOM   1169  O   VAL H 150      21.520  13.863  29.171  1.00 33.97           O  
ATOM   1170  N   ARG H 151      22.901  15.347  28.186  1.00 32.56           N  
ATOM   1171  CA  ARG H 151      23.638  14.263  27.589  1.00 33.33           C  
ATOM   1172  CB  ARG H 151      23.577  14.235  26.053  1.00 34.35           C  
ATOM   1173  CG  ARG H 151      24.211  15.451  25.377  1.00 35.54           C  
ATOM   1174  CD  ARG H 151      24.134  15.389  23.850  1.00 37.77           C  
ATOM   1175  NE  ARG H 151      24.945  16.512  23.304  1.00 40.78           N  
ATOM   1176  CZ  ARG H 151      25.275  16.522  21.980  1.00 43.90           C  
ATOM   1177  NH1 ARG H 151      24.833  15.524  21.160  1.00 38.15           N1+
ATOM   1178  NH2 ARG H 151      26.045  17.529  21.474  1.00 43.52           N  
ATOM   1179  C   ARG H 151      25.082  14.372  27.951  1.00 34.18           C  
ATOM   1180  O   ARG H 151      25.579  15.459  28.244  1.00 34.04           O  
ATOM   1181  N   GLN H 152      25.790  13.219  27.987  1.00 33.32           N  
ATOM   1182  CA  GLN H 152      27.200  13.301  28.221  1.00 34.40           C  
ATOM   1183  CB  GLN H 152      27.657  13.076  29.678  1.00 33.68           C  
ATOM   1184  CG  GLN H 152      27.484  11.668  30.238  1.00 33.72           C  
ATOM   1185  CD  GLN H 152      28.115  11.680  31.629  1.00 37.11           C  
ATOM   1186  OE1 GLN H 152      27.996  10.721  32.387  1.00 38.51           O  
ATOM   1187  NE2 GLN H 152      28.807  12.800  31.976  1.00 36.11           N  
ATOM   1188  C   GLN H 152      27.913  12.323  27.342  1.00 36.70           C  
ATOM   1189  O   GLN H 152      27.656  11.120  27.374  1.00 36.31           O  
ATOM   1190  N   ALA H 153      28.851  12.842  26.524  1.00 38.93           N  
ATOM   1191  CA  ALA H 153      29.635  12.026  25.643  1.00 41.52           C  
ATOM   1192  CB  ALA H 153      30.425  12.830  24.594  1.00 42.78           C  
ATOM   1193  C   ALA H 153      30.614  11.292  26.498  1.00 45.38           C  
ATOM   1194  O   ALA H 153      30.936  11.725  27.603  1.00 45.10           O  
ATOM   1195  N   PRO H 154      31.101  10.178  26.025  1.00 46.42           N  
ATOM   1196  CA  PRO H 154      31.994   9.413  26.840  0.80 48.68           C  
ATOM   1197  CD  PRO H 154      30.358   9.343  25.094  1.00 46.85           C  
ATOM   1198  CB  PRO H 154      32.185   8.085  26.111  1.00 49.12           C  
ATOM   1199  CG  PRO H 154      30.854   7.907  25.352  1.00 49.28           C  
ATOM   1200  C   PRO H 154      33.250  10.152  27.170  1.00 48.83           C  
ATOM   1201  O   PRO H 154      33.947  10.593  26.258  1.00 48.67           O  
ATOM   1202  N   GLY H 155      33.558  10.278  28.475  1.00 47.82           N  
ATOM   1203  CA  GLY H 155      34.763  10.916  28.920  1.00 47.25           C  
ATOM   1204  C   GLY H 155      34.571  12.402  28.963  1.00 48.08           C  
ATOM   1205  O   GLY H 155      35.473  13.133  29.371  1.00 48.58           O  
ATOM   1206  N   LYS H 156      33.384  12.894  28.557  1.00 46.13           N  
ATOM   1207  CA  LYS H 156      33.153  14.313  28.535  1.00 45.76           C  
ATOM   1208  CB  LYS H 156      32.490  14.843  27.248  1.00 48.44           C  
ATOM   1209  CG  LYS H 156      33.440  15.050  26.065  1.00 53.71           C  
ATOM   1210  CD  LYS H 156      33.983  13.760  25.451  1.00 57.56           C  
ATOM   1211  CE  LYS H 156      34.762  13.977  24.149  1.00 61.19           C  
ATOM   1212  NZ  LYS H 156      36.144  14.424  24.439  1.00 63.20           N1+
ATOM   1213  C   LYS H 156      32.248  14.689  29.665  1.00 43.84           C  
ATOM   1214  O   LYS H 156      31.877  13.858  30.492  1.00 44.28           O  
ATOM   1215  N   GLY H 157      31.908  15.995  29.729  1.00 41.24           N  
ATOM   1216  CA  GLY H 157      31.087  16.536  30.777  1.00 39.56           C  
ATOM   1217  C   GLY H 157      29.634  16.533  30.387  1.00 39.40           C  
ATOM   1218  O   GLY H 157      29.251  16.003  29.347  1.00 40.11           O  
ATOM   1219  N   LEU H 158      28.792  17.160  31.242  1.00 37.22           N  
ATOM   1220  CA  LEU H 158      27.361  17.206  31.079  1.00 35.59           C  
ATOM   1221  CB  LEU H 158      26.631  17.387  32.420  1.00 34.19           C  
ATOM   1222  CG  LEU H 158      26.852  16.216  33.394  1.00 34.63           C  
ATOM   1223  CD1 LEU H 158      26.106  16.442  34.715  1.00 34.07           C  
ATOM   1224  CD2 LEU H 158      26.493  14.870  32.747  1.00 34.48           C  
ATOM   1225  C   LEU H 158      26.983  18.357  30.200  1.00 36.87           C  
ATOM   1226  O   LEU H 158      27.569  19.436  30.277  1.00 36.36           O  
ATOM   1227  N   GLU H 159      25.975  18.138  29.326  1.00 36.37           N  
ATOM   1228  CA  GLU H 159      25.508  19.172  28.448  1.00 36.37           C  
ATOM   1229  CB  GLU H 159      25.953  18.949  26.992  1.00 37.29           C  
ATOM   1230  CG  GLU H 159      25.684  20.126  26.057  1.00 42.19           C  
ATOM   1231  CD  GLU H 159      26.321  19.788  24.715  1.00 50.00           C  
ATOM   1232  OE1 GLU H 159      27.054  18.765  24.656  1.00 49.72           O  
ATOM   1233  OE2 GLU H 159      26.088  20.541  23.733  1.00 47.96           O1-
ATOM   1234  C   GLU H 159      24.007  19.163  28.493  1.00 36.68           C  
ATOM   1235  O   GLU H 159      23.381  18.109  28.399  1.00 36.37           O  
ATOM   1236  N   TRP H 160      23.390  20.355  28.625  1.00 34.23           N  
ATOM   1237  CA  TRP H 160      21.959  20.459  28.739  1.00 33.18           C  
ATOM   1238  CB  TRP H 160      21.532  21.709  29.531  1.00 32.63           C  
ATOM   1239  CG  TRP H 160      20.045  21.902  29.690  1.00 33.18           C  
ATOM   1240  CD2 TRP H 160      19.291  22.934  29.033  1.00 32.70           C  
ATOM   1241  CD1 TRP H 160      19.165  21.221  30.476  1.00 34.16           C  
ATOM   1242  NE1 TRP H 160      17.907  21.760  30.350  1.00 33.15           N  
ATOM   1243  CE2 TRP H 160      17.971  22.817  29.466  1.00 33.76           C  
ATOM   1244  CE3 TRP H 160      19.667  23.904  28.149  1.00 33.92           C  
ATOM   1245  CZ2 TRP H 160      17.003  23.672  29.021  1.00 33.46           C  
ATOM   1246  CZ3 TRP H 160      18.688  24.760  27.697  1.00 34.36           C  
ATOM   1247  CH2 TRP H 160      17.381  24.646  28.124  1.00 33.47           C  
ATOM   1248  C   TRP H 160      21.381  20.562  27.357  1.00 34.11           C  
ATOM   1249  O   TRP H 160      21.779  21.428  26.582  1.00 34.98           O  
ATOM   1250  N   VAL H 161      20.510  19.595  26.982  1.00 32.90           N  
ATOM   1251  CA  VAL H 161      19.837  19.566  25.709  1.00 33.05           C  
ATOM   1252  CB  VAL H 161      19.323  18.194  25.382  1.00 33.61           C  
ATOM   1253  CG1 VAL H 161      18.612  18.235  24.018  1.00 33.73           C  
ATOM   1254  CG2 VAL H 161      20.502  17.205  25.448  1.00 35.14           C  
ATOM   1255  C   VAL H 161      18.667  20.513  25.648  1.00 34.91           C  
ATOM   1256  O   VAL H 161      18.584  21.354  24.754  1.00 35.37           O  
ATOM   1257  N   GLY H 162      17.732  20.420  26.626  1.00 34.27           N  
ATOM   1258  CA  GLY H 162      16.538  21.233  26.586  1.00 35.04           C  
ATOM   1259  C   GLY H 162      15.546  20.734  27.605  1.00 35.77           C  
ATOM   1260  O   GLY H 162      15.821  19.788  28.341  1.00 35.62           O  
ATOM   1261  N   MET H 163      14.348  21.370  27.660  1.00 34.56           N  
ATOM   1262  CA  MET H 163      13.357  21.030  28.650  1.00 34.98           C  
ATOM   1263  CB  MET H 163      13.415  21.945  29.881  1.00 33.05           C  
ATOM   1264  CG  MET H 163      13.054  23.398  29.561  1.00 28.83           C  
ATOM   1265  SD  MET H 163      13.111  24.527  30.983  1.00 18.31           S  
ATOM   1266  CE  MET H 163      12.352  25.923  30.104  1.00 17.34           C  
ATOM   1267  C   MET H 163      11.978  21.197  28.079  1.00 36.61           C  
ATOM   1268  O   MET H 163      11.788  21.833  27.042  1.00 36.47           O  
ATOM   1269  N   ILE H 164      10.972  20.583  28.743  1.00 36.07           N  
ATOM   1270  CA  ILE H 164       9.602  20.723  28.338  1.00 34.98           C  
ATOM   1271  CB  ILE H 164       9.094  19.541  27.558  1.00 34.38           C  
ATOM   1272  CG1 ILE H 164       7.700  19.831  26.978  1.00 33.16           C  
ATOM   1273  CG2 ILE H 164       9.168  18.297  28.458  1.00 34.26           C  
ATOM   1274  CD1 ILE H 164       7.254  18.822  25.921  1.00 32.76           C  
ATOM   1275  C   ILE H 164       8.741  20.877  29.558  1.00 37.23           C  
ATOM   1276  O   ILE H 164       8.978  20.235  30.582  1.00 37.07           O  
ATOM   1277  N   ASP H 165       7.726  21.768  29.476  1.00 37.50           N  
ATOM   1278  CA  ASP H 165       6.769  21.937  30.539  1.00 38.19           C  
ATOM   1279  CB  ASP H 165       6.389  23.407  30.798  1.00 38.31           C  
ATOM   1280  CG  ASP H 165       5.544  23.495  32.065  1.00 40.55           C  
ATOM   1281  OD1 ASP H 165       4.710  22.580  32.298  1.00 19.06           O  
ATOM   1282  OD2 ASP H 165       5.730  24.483  32.824  1.00 18.62           O1-
ATOM   1283  C   ASP H 165       5.540  21.224  30.062  1.00 40.23           C  
ATOM   1284  O   ASP H 165       4.887  21.648  29.110  1.00 40.38           O  
ATOM   1285  N   PRO H 166       5.262  20.106  30.689  1.00 20.99           N  
ATOM   1286  CA  PRO H 166       4.227  19.179  30.295  1.00 21.80           C  
ATOM   1287  CD  PRO H 166       6.198  19.527  31.634  1.00 21.06           C  
ATOM   1288  CB  PRO H 166       4.372  17.980  31.227  1.00 22.41           C  
ATOM   1289  CG  PRO H 166       5.844  18.036  31.686  1.00 23.03           C  
ATOM   1290  C   PRO H 166       2.851  19.756  30.339  1.00 23.84           C  
ATOM   1291  O   PRO H 166       1.972  19.271  29.626  1.00 24.57           O  
ATOM   1292  N   SER H 167       2.626  20.770  31.185  1.00 23.11           N  
ATOM   1293  CA  SER H 167       1.301  21.291  31.297  1.00 24.38           C  
ATOM   1294  CB  SER H 167       1.210  22.447  32.303  1.00 24.79           C  
ATOM   1295  OG  SER H 167       1.970  23.554  31.841  1.00 26.92           O  
ATOM   1296  C   SER H 167       0.869  21.824  29.966  1.00 26.38           C  
ATOM   1297  O   SER H 167      -0.219  21.492  29.493  1.00 27.11           O  
ATOM   1298  N   ASN H 168       1.709  22.666  29.324  1.00 25.24           N  
ATOM   1299  CA  ASN H 168       1.283  23.245  28.083  1.00 26.19           C  
ATOM   1300  CB  ASN H 168       1.047  24.758  28.216  1.00 27.44           C  
ATOM   1301  CG  ASN H 168       2.342  25.414  28.675  1.00 31.02           C  
ATOM   1302  OD1 ASN H 168       3.352  24.748  28.892  1.00 20.93           O  
ATOM   1303  ND2 ASN H 168       2.307  26.761  28.855  1.00 26.57           N  
ATOM   1304  C   ASN H 168       2.294  23.026  26.993  1.00 26.48           C  
ATOM   1305  O   ASN H 168       2.277  23.727  25.983  1.00 27.05           O  
ATOM   1306  N   SER H 169       3.178  22.023  27.154  1.00 25.12           N  
ATOM   1307  CA  SER H 169       4.141  21.627  26.158  1.00 24.90           C  
ATOM   1308  CB  SER H 169       3.495  21.073  24.878  1.00 29.31           C  
ATOM   1309  OG  SER H 169       2.778  19.884  25.178  1.00 31.34           O  
ATOM   1310  C   SER H 169       5.085  22.729  25.761  1.00 25.45           C  
ATOM   1311  O   SER H 169       5.624  22.704  24.655  1.00 25.52           O  
ATOM   1312  N   ASP H 170       5.346  23.704  26.651  1.00 40.83           N  
ATOM   1313  CA  ASP H 170       6.296  24.739  26.357  1.00 40.87           C  
ATOM   1314  CB  ASP H 170       6.334  25.809  27.459  1.00 41.35           C  
ATOM   1315  CG  ASP H 170       6.935  27.067  26.871  1.00 41.76           C  
ATOM   1316  OD1 ASP H 170       8.183  27.132  26.709  1.00  0.00           O  
ATOM   1317  OD2 ASP H 170       6.132  27.992  26.580  1.00 23.48           O1-
ATOM   1318  C   ASP H 170       7.639  24.077  26.290  1.00 40.90           C  
ATOM   1319  O   ASP H 170       7.939  23.194  27.093  1.00 39.00           O  
ATOM   1320  N   THR H 171       8.493  24.478  25.328  1.00 40.69           N  
ATOM   1321  CA  THR H 171       9.753  23.806  25.208  1.00 39.65           C  
ATOM   1322  CB  THR H 171       9.778  22.893  24.018  1.00 43.28           C  
ATOM   1323  OG1 THR H 171      11.030  22.234  23.915  1.00 46.32           O  
ATOM   1324  CG2 THR H 171       9.466  23.707  22.755  1.00 42.88           C  
ATOM   1325  C   THR H 171      10.854  24.816  25.091  1.00 38.87           C  
ATOM   1326  O   THR H 171      10.661  25.908  24.559  1.00 38.53           O  
ATOM   1327  N   ARG H 172      12.047  24.462  25.614  1.00 36.41           N  
ATOM   1328  CA  ARG H 172      13.196  25.324  25.596  1.00 35.36           C  
ATOM   1329  CB  ARG H 172      13.583  25.803  27.004  1.00 34.26           C  
ATOM   1330  CG  ARG H 172      14.579  26.959  27.037  1.00 44.47           C  
ATOM   1331  CD  ARG H 172      13.915  28.320  26.846  1.00 25.61           C  
ATOM   1332  NE  ARG H 172      14.948  29.367  27.079  1.00 28.65           N  
ATOM   1333  CZ  ARG H 172      14.567  30.637  27.408  1.00 36.33           C  
ATOM   1334  NH1 ARG H 172      13.243  30.943  27.540  1.00 33.21           N1+
ATOM   1335  NH2 ARG H 172      15.513  31.600  27.612  1.00 33.36           N  
ATOM   1336  C   ARG H 172      14.352  24.496  25.115  1.00 36.55           C  
ATOM   1337  O   ARG H 172      14.577  23.395  25.617  1.00 35.46           O  
ATOM   1338  N   PHE H 173      15.137  25.003  24.143  1.00 36.96           N  
ATOM   1339  CA  PHE H 173      16.224  24.199  23.654  1.00 37.24           C  
ATOM   1340  CB  PHE H 173      16.172  23.885  22.145  1.00 38.18           C  
ATOM   1341  CG  PHE H 173      15.001  23.028  21.824  1.00 37.68           C  
ATOM   1342  CD1 PHE H 173      15.048  21.671  22.036  1.00 38.28           C  
ATOM   1343  CD2 PHE H 173      13.851  23.581  21.314  1.00 38.25           C  
ATOM   1344  CE1 PHE H 173      13.968  20.876  21.737  1.00 39.52           C  
ATOM   1345  CE2 PHE H 173      12.768  22.789  21.013  1.00 38.69           C  
ATOM   1346  CZ  PHE H 173      12.824  21.434  21.224  1.00 39.96           C  
ATOM   1347  C   PHE H 173      17.513  24.941  23.806  1.00 38.33           C  
ATOM   1348  O   PHE H 173      17.543  26.169  23.867  1.00 38.93           O  
ATOM   1349  N   ASN H 174      18.621  24.176  23.895  1.00 37.00           N  
ATOM   1350  CA  ASN H 174      19.930  24.753  23.861  1.00 38.56           C  
ATOM   1351  CB  ASN H 174      21.034  23.746  24.241  1.00 37.97           C  
ATOM   1352  CG  ASN H 174      22.397  24.431  24.242  1.00 33.90           C  
ATOM   1353  OD1 ASN H 174      22.761  25.131  23.299  1.00 31.34           O  
ATOM   1354  ND2 ASN H 174      23.181  24.217  25.333  1.00 33.96           N  
ATOM   1355  C   ASN H 174      20.088  25.123  22.419  1.00 41.31           C  
ATOM   1356  O   ASN H 174      19.603  24.406  21.546  1.00 40.31           O  
ATOM   1357  N   PRO H 175      20.737  26.207  22.116  1.00 44.03           N  
ATOM   1358  CA  PRO H 175      20.801  26.643  20.748  1.00 46.97           C  
ATOM   1359  CD  PRO H 175      20.872  27.310  23.052  1.00 60.78           C  
ATOM   1360  CB  PRO H 175      21.456  28.022  20.795  1.00 48.76           C  
ATOM   1361  CG  PRO H 175      21.044  28.565  22.178  1.00 56.63           C  
ATOM   1362  C   PRO H 175      21.461  25.666  19.830  1.00 48.12           C  
ATOM   1363  O   PRO H 175      21.108  25.626  18.653  1.00 48.59           O  
ATOM   1364  N   ASN H 176      22.415  24.869  20.335  1.00 46.77           N  
ATOM   1365  CA  ASN H 176      23.117  23.948  19.492  1.00 47.25           C  
ATOM   1366  CB  ASN H 176      24.275  23.251  20.225  1.00 48.94           C  
ATOM   1367  CG  ASN H 176      25.327  24.310  20.533  0.67 54.36           C  
ATOM   1368  OD1 ASN H 176      25.620  25.170  19.703  1.00 87.91           O  
ATOM   1369  ND2 ASN H 176      25.908  24.253  21.761  1.00 91.00           N  
ATOM   1370  C   ASN H 176      22.176  22.887  18.991  1.00 46.81           C  
ATOM   1371  O   ASN H 176      22.294  22.416  17.861  1.00 47.11           O  
ATOM   1372  N   PHE H 177      21.247  22.453  19.858  1.00 44.93           N  
ATOM   1373  CA  PHE H 177      20.305  21.393  19.620  1.00 44.36           C  
ATOM   1374  CB  PHE H 177      19.746  20.819  20.929  1.00 44.56           C  
ATOM   1375  CG  PHE H 177      20.935  20.269  21.631  1.00 35.88           C  
ATOM   1376  CD1 PHE H 177      21.668  21.055  22.492  1.00 36.09           C  
ATOM   1377  CD2 PHE H 177      21.333  18.972  21.411  1.00 36.95           C  
ATOM   1378  CE1 PHE H 177      22.774  20.548  23.134  1.00 37.58           C  
ATOM   1379  CE2 PHE H 177      22.437  18.463  22.049  1.00 37.45           C  
ATOM   1380  CZ  PHE H 177      23.158  19.248  22.915  1.00 36.01           C  
ATOM   1381  C   PHE H 177      19.155  21.764  18.741  1.00 45.62           C  
ATOM   1382  O   PHE H 177      18.576  20.892  18.094  1.00 44.93           O  
ATOM   1383  N   LYS H 178      18.746  23.045  18.726  1.00 46.01           N  
ATOM   1384  CA  LYS H 178      17.543  23.388  18.028  1.00 47.89           C  
ATOM   1385  CB  LYS H 178      17.174  24.880  18.106  1.00 50.01           C  
ATOM   1386  CG  LYS H 178      18.212  25.828  17.512  1.00 56.89           C  
ATOM   1387  CD  LYS H 178      17.693  27.258  17.360  1.00 61.28           C  
ATOM   1388  CE  LYS H 178      17.422  27.947  18.700  1.00 71.66           C  
ATOM   1389  NZ  LYS H 178      16.251  27.333  19.364  1.00 74.23           N1+
ATOM   1390  C   LYS H 178      17.585  22.954  16.593  1.00 47.91           C  
ATOM   1391  O   LYS H 178      18.621  22.951  15.930  1.00 47.64           O  
ATOM   1392  N   ASP H 179      16.393  22.530  16.128  1.00 46.79           N  
ATOM   1393  CA  ASP H 179      16.006  22.052  14.831  1.00 47.81           C  
ATOM   1394  CB  ASP H 179      16.475  22.955  13.675  1.00 46.69           C  
ATOM   1395  CG  ASP H 179      15.547  24.162  13.630  1.00 54.87           C  
ATOM   1396  OD1 ASP H 179      14.498  24.127  14.326  1.00 57.74           O  
ATOM   1397  OD2 ASP H 179      15.868  25.131  12.891  1.00 59.38           O1-
ATOM   1398  C   ASP H 179      16.481  20.653  14.574  1.00 47.00           C  
ATOM   1399  O   ASP H 179      15.933  19.991  13.695  1.00 47.18           O  
ATOM   1400  N   ARG H 180      17.522  20.158  15.274  1.00 44.19           N  
ATOM   1401  CA  ARG H 180      17.861  18.765  15.138  1.00 42.63           C  
ATOM   1402  CB  ARG H 180      19.357  18.464  15.338  1.00 41.65           C  
ATOM   1403  CG  ARG H 180      20.220  19.062  14.224  1.00 41.51           C  
ATOM   1404  CD  ARG H 180      21.557  18.347  14.026  1.00 39.99           C  
ATOM   1405  NE  ARG H 180      22.321  18.452  15.299  1.00 40.34           N  
ATOM   1406  CZ  ARG H 180      22.742  17.317  15.928  1.00 42.73           C  
ATOM   1407  NH1 ARG H 180      22.422  16.092  15.416  1.00 38.24           N1+
ATOM   1408  NH2 ARG H 180      23.475  17.406  17.074  1.00 40.03           N  
ATOM   1409  C   ARG H 180      17.053  17.916  16.080  1.00 42.54           C  
ATOM   1410  O   ARG H 180      16.623  16.816  15.735  1.00 42.46           O  
ATOM   1411  N   PHE H 181      16.816  18.429  17.309  1.00 40.92           N  
ATOM   1412  CA  PHE H 181      16.199  17.650  18.352  1.00 40.19           C  
ATOM   1413  CB  PHE H 181      16.996  17.688  19.672  1.00 40.11           C  
ATOM   1414  CG  PHE H 181      18.305  16.989  19.503  1.00 47.00           C  
ATOM   1415  CD1 PHE H 181      19.288  17.517  18.700  1.00 47.63           C  
ATOM   1416  CD2 PHE H 181      18.569  15.821  20.182  1.00 48.35           C  
ATOM   1417  CE1 PHE H 181      20.498  16.877  18.552  1.00 50.53           C  
ATOM   1418  CE2 PHE H 181      19.778  15.177  20.040  1.00 50.24           C  
ATOM   1419  CZ  PHE H 181      20.746  15.702  19.219  1.00 49.59           C  
ATOM   1420  C   PHE H 181      14.849  18.221  18.669  1.00 39.89           C  
ATOM   1421  O   PHE H 181      14.643  19.432  18.618  1.00 39.45           O  
ATOM   1422  N   THR H 182      13.881  17.339  19.003  1.00 37.70           N  
ATOM   1423  CA  THR H 182      12.562  17.788  19.346  1.00 37.37           C  
ATOM   1424  CB  THR H 182      11.532  17.429  18.317  1.00 37.92           C  
ATOM   1425  OG1 THR H 182      11.885  17.991  17.061  1.00 39.11           O  
ATOM   1426  CG2 THR H 182      10.166  17.967  18.773  1.00 35.88           C  
ATOM   1427  C   THR H 182      12.160  17.126  20.631  1.00 37.76           C  
ATOM   1428  O   THR H 182      12.314  15.917  20.798  1.00 38.14           O  
ATOM   1429  N   ILE H 183      11.610  17.912  21.578  0.90 35.67           N  
ATOM   1430  CA  ILE H 183      11.204  17.360  22.838  0.90 35.29           C  
ATOM   1431  CB  ILE H 183      11.761  18.093  24.022  0.90 34.57           C  
ATOM   1432  CG1 ILE H 183      13.298  18.003  24.019  0.90 33.05           C  
ATOM   1433  CG2 ILE H 183      11.116  17.516  25.291  0.90 33.68           C  
ATOM   1434  CD1 ILE H 183      13.969  18.935  25.027  0.90 31.69           C  
ATOM   1435  C   ILE H 183       9.711  17.446  22.904  0.90 37.47           C  
ATOM   1436  O   ILE H 183       9.124  18.474  22.573  0.90 37.09           O  
ATOM   1437  N   SER H 184       9.060  16.339  23.328  1.00 38.19           N  
ATOM   1438  CA  SER H 184       7.626  16.273  23.364  1.00 40.17           C  
ATOM   1439  CB  SER H 184       7.086  15.469  22.171  1.00 41.44           C  
ATOM   1440  OG  SER H 184       5.673  15.400  22.208  1.00 44.98           O  
ATOM   1441  C   SER H 184       7.217  15.573  24.631  1.00 42.15           C  
ATOM   1442  O   SER H 184       8.061  15.033  25.344  1.00 41.52           O  
ATOM   1443  N   ALA H 185       5.905  15.595  24.970  1.00 42.97           N  
ATOM   1444  CA  ALA H 185       5.468  14.928  26.171  1.00 43.98           C  
ATOM   1445  CB  ALA H 185       5.526  15.823  27.421  1.00 44.30           C  
ATOM   1446  C   ALA H 185       4.045  14.485  26.015  1.00 46.15           C  
ATOM   1447  O   ALA H 185       3.245  15.134  25.344  1.00 47.32           O  
ATOM   1448  N   ASP H 186       3.700  13.343  26.649  1.00 45.05           N  
ATOM   1449  CA  ASP H 186       2.368  12.811  26.608  1.00 45.52           C  
ATOM   1450  CB  ASP H 186       2.310  11.426  25.938  1.00 46.59           C  
ATOM   1451  CG  ASP H 186       0.864  11.084  25.612  1.00 49.06           C  
ATOM   1452  OD1 ASP H 186      -0.047  11.652  26.272  1.00 49.16           O  
ATOM   1453  OD2 ASP H 186       0.650  10.249  24.693  1.00 51.65           O1-
ATOM   1454  C   ASP H 186       1.939  12.668  28.035  1.00 47.09           C  
ATOM   1455  O   ASP H 186       2.387  11.769  28.745  1.00 46.79           O  
ATOM   1456  N   THR H 187       1.042  13.559  28.491  1.00 47.04           N  
ATOM   1457  CA  THR H 187       0.629  13.556  29.863  1.00 49.25           C  
ATOM   1458  CB  THR H 187      -0.236  14.728  30.224  1.00 50.08           C  
ATOM   1459  OG1 THR H 187      -0.446  14.759  31.627  1.00 66.93           O  
ATOM   1460  CG2 THR H 187      -1.580  14.626  29.486  1.00 63.81           C  
ATOM   1461  C   THR H 187      -0.098  12.284  30.199  1.00 50.57           C  
ATOM   1462  O   THR H 187       0.026  11.774  31.311  1.00 50.57           O  
ATOM   1463  N   SER H 188      -0.891  11.728  29.265  1.00 50.14           N  
ATOM   1464  CA  SER H 188      -1.626  10.533  29.584  1.00 50.43           C  
ATOM   1465  CB  SER H 188      -2.544  10.065  28.439  1.00 51.79           C  
ATOM   1466  OG  SER H 188      -1.776   9.656  27.318  1.00 55.67           O  
ATOM   1467  C   SER H 188      -0.657   9.425  29.881  1.00 50.36           C  
ATOM   1468  O   SER H 188      -0.893   8.603  30.767  1.00 51.70           O  
ATOM   1469  N   LYS H 189       0.438   9.369  29.101  1.00 47.02           N  
ATOM   1470  CA  LYS H 189       1.516   8.419  29.190  1.00 46.07           C  
ATOM   1471  CB  LYS H 189       2.469   8.522  27.987  1.00 46.41           C  
ATOM   1472  CG  LYS H 189       1.832   8.284  26.617  1.00 51.55           C  
ATOM   1473  CD  LYS H 189       1.376   6.850  26.350  1.00 55.23           C  
ATOM   1474  CE  LYS H 189       0.834   6.657  24.930  1.00 58.62           C  
ATOM   1475  NZ  LYS H 189       0.769   5.217  24.601  1.00 60.77           N1+
ATOM   1476  C   LYS H 189       2.370   8.705  30.397  1.00 45.62           C  
ATOM   1477  O   LYS H 189       3.011   7.808  30.944  1.00 45.78           O  
ATOM   1478  N   ASN H 190       2.429   9.983  30.820  1.00 43.32           N  
ATOM   1479  CA  ASN H 190       3.305  10.418  31.874  1.00 41.61           C  
ATOM   1480  CB  ASN H 190       3.084   9.697  33.215  1.00 40.59           C  
ATOM   1481  CG  ASN H 190       3.654  10.579  34.312  1.00 45.87           C  
ATOM   1482  OD1 ASN H 190       3.411  11.785  34.337  1.00 45.17           O  
ATOM   1483  ND2 ASN H 190       4.430   9.970  35.248  1.00 46.06           N  
ATOM   1484  C   ASN H 190       4.706  10.170  31.414  1.00 41.11           C  
ATOM   1485  O   ASN H 190       5.576   9.776  32.192  1.00 40.99           O  
ATOM   1486  N   THR H 191       4.952  10.410  30.109  1.00 39.25           N  
ATOM   1487  CA  THR H 191       6.253  10.185  29.551  1.00 38.51           C  
ATOM   1488  CB  THR H 191       6.282   9.006  28.623  1.00 38.74           C  
ATOM   1489  OG1 THR H 191       5.854   7.837  29.306  1.00 38.31           O  
ATOM   1490  CG2 THR H 191       7.718   8.814  28.110  1.00 37.21           C  
ATOM   1491  C   THR H 191       6.670  11.395  28.761  1.00 39.76           C  
ATOM   1492  O   THR H 191       5.834  12.139  28.250  1.00 41.70           O  
ATOM   1493  N   ALA H 192       7.999  11.620  28.657  1.00 38.77           N  
ATOM   1494  CA  ALA H 192       8.553  12.704  27.887  1.00 38.00           C  
ATOM   1495  CB  ALA H 192       9.549  13.596  28.646  1.00 38.03           C  
ATOM   1496  C   ALA H 192       9.354  12.066  26.798  1.00 37.57           C  
ATOM   1497  O   ALA H 192       9.800  10.931  26.953  1.00 37.46           O  
ATOM   1498  N   TYR H 193       9.544  12.769  25.657  1.00 35.84           N  
ATOM   1499  CA  TYR H 193      10.274  12.150  24.583  1.00 36.25           C  
ATOM   1500  CB  TYR H 193       9.401  11.768  23.376  1.00 36.38           C  
ATOM   1501  CG  TYR H 193       8.288  10.883  23.824  1.00 36.55           C  
ATOM   1502  CD1 TYR H 193       8.491   9.550  24.094  1.00 37.38           C  
ATOM   1503  CD2 TYR H 193       7.027  11.401  23.991  1.00 38.24           C  
ATOM   1504  CE1 TYR H 193       7.451   8.748  24.505  1.00 38.81           C  
ATOM   1505  CE2 TYR H 193       5.984  10.605  24.401  1.00 39.88           C  
ATOM   1506  CZ  TYR H 193       6.193   9.273  24.658  1.00 42.93           C  
ATOM   1507  OH  TYR H 193       5.125   8.452  25.077  1.00 45.30           O  
ATOM   1508  C   TYR H 193      11.303  13.097  24.037  1.00 37.18           C  
ATOM   1509  O   TYR H 193      11.165  14.317  24.118  1.00 37.60           O  
ATOM   1510  N   LEU H 194      12.390  12.524  23.476  1.00 35.46           N  
ATOM   1511  CA  LEU H 194      13.422  13.281  22.825  1.00 36.02           C  
ATOM   1512  CB  LEU H 194      14.780  13.192  23.541  1.00 34.17           C  
ATOM   1513  CG  LEU H 194      15.924  13.929  22.819  1.00 35.32           C  
ATOM   1514  CD1 LEU H 194      15.641  15.434  22.695  1.00 34.45           C  
ATOM   1515  CD2 LEU H 194      17.277  13.637  23.487  1.00 35.50           C  
ATOM   1516  C   LEU H 194      13.597  12.700  21.455  1.00 38.51           C  
ATOM   1517  O   LEU H 194      14.030  11.558  21.302  1.00 37.85           O  
ATOM   1518  N   GLN H 195      13.265  13.492  20.417  1.00 38.40           N  
ATOM   1519  CA  GLN H 195      13.394  13.067  19.050  1.00 38.95           C  
ATOM   1520  CB  GLN H 195      12.280  13.629  18.150  1.00 40.12           C  
ATOM   1521  CG  GLN H 195      12.483  13.366  16.655  1.00 42.97           C  
ATOM   1522  CD  GLN H 195      12.176  11.908  16.352  1.00 48.62           C  
ATOM   1523  OE1 GLN H 195      11.410  11.258  17.062  1.00 46.61           O  
ATOM   1524  NE2 GLN H 195      12.788  11.376  15.259  1.00 49.28           N  
ATOM   1525  C   GLN H 195      14.691  13.618  18.549  1.00 39.84           C  
ATOM   1526  O   GLN H 195      14.956  14.813  18.664  1.00 40.67           O  
ATOM   1527  N   MET H 196      15.542  12.744  17.977  1.00 40.35           N  
ATOM   1528  CA  MET H 196      16.834  13.160  17.510  1.00 41.87           C  
ATOM   1529  CB  MET H 196      17.953  12.355  18.187  1.00 42.06           C  
ATOM   1530  CG  MET H 196      17.999  12.554  19.704  1.00 46.03           C  
ATOM   1531  SD  MET H 196      18.757  11.183  20.628  1.00 50.34           S  
ATOM   1532  CE  MET H 196      20.392  11.303  19.853  1.00 48.95           C  
ATOM   1533  C   MET H 196      16.902  12.846  16.045  1.00 43.75           C  
ATOM   1534  O   MET H 196      16.593  11.729  15.630  1.00 44.65           O  
ATOM   1535  N   ASN H 197      17.334  13.824  15.218  1.00 43.09           N  
ATOM   1536  CA  ASN H 197      17.374  13.605  13.799  1.00 43.13           C  
ATOM   1537  CB  ASN H 197      16.419  14.526  13.021  1.00 43.53           C  
ATOM   1538  CG  ASN H 197      14.992  14.220  13.448  1.00 49.41           C  
ATOM   1539  OD1 ASN H 197      14.517  13.093  13.322  1.00 49.82           O  
ATOM   1540  ND2 ASN H 197      14.288  15.257  13.978  1.00 48.77           N  
ATOM   1541  C   ASN H 197      18.746  13.930  13.293  1.00 43.25           C  
ATOM   1542  O   ASN H 197      19.507  14.647  13.944  1.00 42.91           O  
ATOM   1543  N   SER H 198      19.089  13.389  12.104  1.00 42.02           N  
ATOM   1544  CA  SER H 198      20.338  13.665  11.448  1.00 42.43           C  
ATOM   1545  CB  SER H 198      20.415  15.100  10.898  1.00 44.34           C  
ATOM   1546  OG  SER H 198      21.665  15.310  10.260  1.00 45.35           O  
ATOM   1547  C   SER H 198      21.463  13.475  12.413  1.00 42.94           C  
ATOM   1548  O   SER H 198      22.280  14.372  12.608  1.00 42.49           O  
ATOM   1549  N   LEU H 199      21.542  12.280  13.026  1.00 43.08           N  
ATOM   1550  CA  LEU H 199      22.538  12.016  14.024  1.00 43.32           C  
ATOM   1551  CB  LEU H 199      22.274  10.710  14.796  1.00 41.56           C  
ATOM   1552  CG  LEU H 199      21.008  10.771  15.672  1.00 40.87           C  
ATOM   1553  CD1 LEU H 199      20.779   9.451  16.423  1.00 40.64           C  
ATOM   1554  CD2 LEU H 199      21.049  11.981  16.617  1.00 40.64           C  
ATOM   1555  C   LEU H 199      23.903  11.935  13.413  1.00 45.48           C  
ATOM   1556  O   LEU H 199      24.079  11.507  12.272  1.00 46.06           O  
ATOM   1557  N   ARG H 200      24.913  12.366  14.196  1.00 45.93           N  
ATOM   1558  CA  ARG H 200      26.290  12.377  13.790  1.00 46.67           C  
ATOM   1559  CB  ARG H 200      26.851  13.799  13.631  1.00 47.72           C  
ATOM   1560  CG  ARG H 200      26.229  14.547  12.451  1.00 51.09           C  
ATOM   1561  CD  ARG H 200      26.614  16.025  12.368  1.00 52.58           C  
ATOM   1562  NE  ARG H 200      25.806  16.764  13.379  1.00 57.06           N  
ATOM   1563  CZ  ARG H 200      25.800  18.130  13.375  1.00 59.57           C  
ATOM   1564  NH1 ARG H 200      26.547  18.811  12.460  1.00 58.97           N1+
ATOM   1565  NH2 ARG H 200      25.046  18.814  14.284  1.00 55.33           N  
ATOM   1566  C   ARG H 200      27.073  11.694  14.873  1.00 47.45           C  
ATOM   1567  O   ARG H 200      26.539  11.358  15.929  1.00 45.46           O  
ATOM   1568  N   ALA H 201      28.379  11.479  14.630  1.00 46.60           N  
ATOM   1569  CA  ALA H 201      29.237  10.776  15.545  1.00 46.28           C  
ATOM   1570  CB  ALA H 201      30.678  10.643  15.026  1.00 45.93           C  
ATOM   1571  C   ALA H 201      29.291  11.503  16.856  1.00 46.37           C  
ATOM   1572  O   ALA H 201      29.320  10.875  17.913  1.00 47.05           O  
ATOM   1573  N   GLU H 202      29.285  12.849  16.824  1.00 45.69           N  
ATOM   1574  CA  GLU H 202      29.418  13.658  18.007  1.00 45.92           C  
ATOM   1575  CB  GLU H 202      29.414  15.171  17.724  1.00 48.35           C  
ATOM   1576  CG  GLU H 202      30.614  15.663  16.910  0.80 53.99           C  
ATOM   1577  CD  GLU H 202      30.191  15.823  15.457  1.00 58.81           C  
ATOM   1578  OE1 GLU H 202      29.363  16.733  15.190  1.00 61.04           O  
ATOM   1579  OE2 GLU H 202      30.690  15.051  14.595  1.00 58.36           O1-
ATOM   1580  C   GLU H 202      28.279  13.382  18.940  1.00 45.57           C  
ATOM   1581  O   GLU H 202      28.402  13.567  20.150  1.00 44.95           O  
ATOM   1582  N   ASP H 203      27.127  12.969  18.387  1.00 42.79           N  
ATOM   1583  CA  ASP H 203      25.926  12.698  19.128  1.00 41.39           C  
ATOM   1584  CB  ASP H 203      24.703  12.453  18.227  1.00 42.20           C  
ATOM   1585  CG  ASP H 203      24.288  13.797  17.642  1.00 44.51           C  
ATOM   1586  OD1 ASP H 203      24.371  14.818  18.378  1.00 43.99           O  
ATOM   1587  OD2 ASP H 203      23.889  13.825  16.446  1.00 44.80           O1-
ATOM   1588  C   ASP H 203      26.085  11.513  20.038  1.00 41.07           C  
ATOM   1589  O   ASP H 203      25.286  11.346  20.957  1.00 41.17           O  
ATOM   1590  N   THR H 204      27.063  10.616  19.790  1.00 39.45           N  
ATOM   1591  CA  THR H 204      27.175   9.476  20.665  1.00 38.72           C  
ATOM   1592  CB  THR H 204      28.303   8.534  20.347  1.00 41.74           C  
ATOM   1593  OG1 THR H 204      29.546   9.218  20.349  1.00 42.31           O  
ATOM   1594  CG2 THR H 204      28.055   7.884  18.983  1.00 41.57           C  
ATOM   1595  C   THR H 204      27.361   9.948  22.070  1.00 39.35           C  
ATOM   1596  O   THR H 204      28.276  10.715  22.374  1.00 39.71           O  
ATOM   1597  N   ALA H 205      26.460   9.501  22.972  1.00 37.73           N  
ATOM   1598  CA  ALA H 205      26.556   9.916  24.341  1.00 37.31           C  
ATOM   1599  CB  ALA H 205      26.359  11.430  24.532  1.00 37.45           C  
ATOM   1600  C   ALA H 205      25.481   9.234  25.129  1.00 36.86           C  
ATOM   1601  O   ALA H 205      24.601   8.573  24.577  1.00 37.22           O  
ATOM   1602  N   VAL H 206      25.567   9.349  26.469  1.00 34.37           N  
ATOM   1603  CA  VAL H 206      24.553   8.828  27.334  1.00 33.16           C  
ATOM   1604  CB  VAL H 206      25.061   8.499  28.708  1.00 34.64           C  
ATOM   1605  CG1 VAL H 206      23.884   8.008  29.566  1.00 32.84           C  
ATOM   1606  CG2 VAL H 206      26.206   7.480  28.577  1.00 34.43           C  
ATOM   1607  C   VAL H 206      23.549   9.928  27.480  1.00 34.80           C  
ATOM   1608  O   VAL H 206      23.919  11.084  27.680  1.00 35.05           O  
ATOM   1609  N   TYR H 207      22.246   9.602  27.387  1.00 34.05           N  
ATOM   1610  CA  TYR H 207      21.254  10.634  27.487  1.00 34.44           C  
ATOM   1611  CB  TYR H 207      20.272  10.661  26.300  1.00 34.43           C  
ATOM   1612  CG  TYR H 207      21.001  11.170  25.103  1.00 36.95           C  
ATOM   1613  CD1 TYR H 207      21.889  10.374  24.415  1.00 37.32           C  
ATOM   1614  CD2 TYR H 207      20.777  12.453  24.655  1.00 37.34           C  
ATOM   1615  CE1 TYR H 207      22.550  10.857  23.311  1.00 37.65           C  
ATOM   1616  CE2 TYR H 207      21.434  12.942  23.550  1.00 37.87           C  
ATOM   1617  CZ  TYR H 207      22.326  12.142  22.877  1.00 39.64           C  
ATOM   1618  OH  TYR H 207      23.003  12.641  21.743  1.00 41.90           O  
ATOM   1619  C   TYR H 207      20.455  10.407  28.730  1.00 35.54           C  
ATOM   1620  O   TYR H 207      19.952   9.309  28.966  1.00 35.69           O  
ATOM   1621  N   TYR H 208      20.314  11.466  29.558  1.00 34.36           N  
ATOM   1622  CA  TYR H 208      19.598  11.350  30.796  1.00 33.46           C  
ATOM   1623  CB  TYR H 208      20.363  11.847  32.038  1.00 32.92           C  
ATOM   1624  CG  TYR H 208      21.595  11.049  32.298  1.00 33.13           C  
ATOM   1625  CD1 TYR H 208      21.550   9.920  33.078  1.00 33.30           C  
ATOM   1626  CD2 TYR H 208      22.803  11.438  31.770  1.00 33.26           C  
ATOM   1627  CE1 TYR H 208      22.685   9.187  33.329  1.00 34.18           C  
ATOM   1628  CE2 TYR H 208      23.943  10.712  32.017  1.00 34.45           C  
ATOM   1629  CZ  TYR H 208      23.887   9.583  32.798  1.00 35.94           C  
ATOM   1630  OH  TYR H 208      25.057   8.836  33.054  1.00 38.33           O  
ATOM   1631  C   TYR H 208      18.418  12.263  30.736  1.00 35.40           C  
ATOM   1632  O   TYR H 208      18.461  13.319  30.106  1.00 35.03           O  
ATOM   1633  N   CYS H 209      17.307  11.837  31.367  1.00 36.28           N  
ATOM   1634  CA  CYS H 209      16.181  12.702  31.536  1.00 38.48           C  
ATOM   1635  CB  CYS H 209      14.813  12.082  31.156  1.00 40.72           C  
ATOM   1636  SG  CYS H 209      14.426  10.535  32.029  1.00 48.60           S  
ATOM   1637  C   CYS H 209      16.191  13.034  32.996  1.00 38.95           C  
ATOM   1638  O   CYS H 209      16.595  12.210  33.815  1.00 38.11           O  
ATOM   1639  N   ALA H 210      15.802  14.273  33.361  1.00 36.97           N  
ATOM   1640  CA  ALA H 210      15.830  14.647  34.749  1.00 36.52           C  
ATOM   1641  CB  ALA H 210      17.099  15.421  35.151  1.00 35.97           C  
ATOM   1642  C   ALA H 210      14.661  15.539  35.037  1.00 36.46           C  
ATOM   1643  O   ALA H 210      14.162  16.250  34.164  1.00 36.43           O  
ATOM   1644  N   THR H 211      14.199  15.522  36.304  1.00 34.75           N  
ATOM   1645  CA  THR H 211      13.069  16.323  36.689  1.00 35.75           C  
ATOM   1646  CB  THR H 211      12.149  15.630  37.650  1.00 36.99           C  
ATOM   1647  OG1 THR H 211      10.961  16.387  37.828  1.00  0.00           O  
ATOM   1648  CG2 THR H 211      12.877  15.456  38.995  1.00  0.00           C  
ATOM   1649  C   THR H 211      13.559  17.563  37.366  1.00 35.53           C  
ATOM   1650  O   THR H 211      14.520  17.546  38.135  1.00 35.26           O  
ATOM   1651  N   TYR H 212      12.902  18.696  37.064  1.00 33.81           N  
ATOM   1652  CA  TYR H 212      13.299  19.941  37.646  1.00 34.44           C  
ATOM   1653  CB  TYR H 212      13.806  20.927  36.578  1.00 38.76           C  
ATOM   1654  CG  TYR H 212      13.904  22.278  37.194  1.00 31.78           C  
ATOM   1655  CD1 TYR H 212      15.017  22.655  37.906  1.00 42.58           C  
ATOM   1656  CD2 TYR H 212      12.871  23.174  37.049  1.00 39.57           C  
ATOM   1657  CE1 TYR H 212      15.098  23.905  38.473  1.00  0.00           C  
ATOM   1658  CE2 TYR H 212      12.944  24.424  37.613  1.00 40.69           C  
ATOM   1659  CZ  TYR H 212      14.060  24.789  38.327  1.00  0.00           C  
ATOM   1660  OH  TYR H 212      14.126  26.072  38.907  1.00  0.00           O  
ATOM   1661  C   TYR H 212      12.121  20.561  38.323  1.00 37.52           C  
ATOM   1662  O   TYR H 212      11.154  20.959  37.677  1.00 37.34           O  
ATOM   1663  N   ARG H 213      12.044  20.742  39.646  1.00 33.89           N  
ATOM   1664  CA  ARG H 213      10.849  21.435  40.065  1.00 36.30           C  
ATOM   1665  CB  ARG H 213      10.554  21.239  41.562  1.00 34.18           C  
ATOM   1666  CG  ARG H 213       9.140  21.635  41.987  1.00  0.00           C  
ATOM   1667  CD  ARG H 213       8.872  21.389  43.475  1.00  0.00           C  
ATOM   1668  NE  ARG H 213       7.455  21.756  43.745  1.00  0.00           N  
ATOM   1669  CZ  ARG H 213       7.002  21.817  45.032  1.00  0.00           C  
ATOM   1670  NH1 ARG H 213       7.866  21.608  46.070  1.00  0.00           N1+
ATOM   1671  NH2 ARG H 213       5.688  22.081  45.281  1.00  0.00           N  
ATOM   1672  C   ARG H 213      11.163  22.877  39.817  1.00 36.96           C  
ATOM   1673  O   ARG H 213      12.305  23.285  39.995  1.00 36.04           O  
ATOM   1674  N   SER H 214      10.214  23.693  39.327  1.00 35.24           N  
ATOM   1675  CA  SER H 214      10.576  25.079  39.204  1.00 34.83           C  
ATOM   1676  CB  SER H 214       9.577  25.947  38.456  1.00 38.47           C  
ATOM   1677  OG  SER H 214       9.977  27.292  38.657  1.00  0.00           O  
ATOM   1678  C   SER H 214      10.616  25.635  40.584  1.00 35.12           C  
ATOM   1679  O   SER H 214      11.146  26.714  40.884  1.00 35.51           O  
ATOM   1680  N   TYR H 215       9.923  24.915  41.462  1.00 33.97           N  
ATOM   1681  CA  TYR H 215       9.910  25.385  42.795  1.00 36.74           C  
ATOM   1682  CB  TYR H 215       8.829  24.702  43.643  1.00 34.30           C  
ATOM   1683  CG  TYR H 215       7.539  25.071  43.003  1.00 35.33           C  
ATOM   1684  CD1 TYR H 215       6.965  26.300  43.236  1.00 38.36           C  
ATOM   1685  CD2 TYR H 215       6.907  24.189  42.159  1.00 37.82           C  
ATOM   1686  CE1 TYR H 215       5.773  26.643  42.640  1.00 37.91           C  
ATOM   1687  CE2 TYR H 215       5.716  24.525  41.561  1.00 42.67           C  
ATOM   1688  CZ  TYR H 215       5.149  25.754  41.799  1.00 38.77           C  
ATOM   1689  OH  TYR H 215       3.928  26.100  41.183  1.00 41.74           O  
ATOM   1690  C   TYR H 215      11.234  25.190  43.466  1.00 35.78           C  
ATOM   1691  O   TYR H 215      11.788  26.119  44.058  1.00 36.57           O  
ATOM   1692  N   VAL H 216      11.775  23.962  43.378  1.00 34.38           N  
ATOM   1693  CA  VAL H 216      12.974  23.629  44.080  1.00 33.24           C  
ATOM   1694  CB  VAL H 216      13.295  22.168  43.987  1.00 33.32           C  
ATOM   1695  CG1 VAL H 216      14.409  21.848  44.994  1.00 34.24           C  
ATOM   1696  CG2 VAL H 216      12.010  21.352  44.164  1.00 33.62           C  
ATOM   1697  C   VAL H 216      14.118  24.370  43.481  1.00 33.90           C  
ATOM   1698  O   VAL H 216      14.906  24.988  44.192  1.00 34.06           O  
ATOM   1699  N   THR H 217      14.190  24.341  42.132  1.00 33.74           N  
ATOM   1700  CA  THR H 217      15.210  24.849  41.246  1.00 32.81           C  
ATOM   1701  CB  THR H 217      15.822  26.148  41.657  1.00 32.20           C  
ATOM   1702  OG1 THR H 217      16.374  26.787  40.516  1.00  0.00           O  
ATOM   1703  CG2 THR H 217      16.973  25.854  42.636  1.00  0.00           C  
ATOM   1704  C   THR H 217      16.377  23.909  41.002  1.00 32.20           C  
ATOM   1705  O   THR H 217      17.298  24.330  40.305  1.00 31.83           O  
ATOM   1706  N   PRO H 218      16.449  22.695  41.449  1.00 31.56           N  
ATOM   1707  CA  PRO H 218      17.517  21.875  40.896  1.00 29.44           C  
ATOM   1708  CD  PRO H 218      16.436  22.596  42.888  1.00 33.41           C  
ATOM   1709  CB  PRO H 218      18.371  21.466  42.069  1.00 26.90           C  
ATOM   1710  CG  PRO H 218      17.394  21.495  43.250  1.00 28.90           C  
ATOM   1711  C   PRO H 218      17.007  20.704  40.079  1.00 31.25           C  
ATOM   1712  O   PRO H 218      15.792  20.545  39.962  1.00 32.45           O  
ATOM   1713  N   LEU H 219      17.914  19.867  39.508  1.00 32.15           N  
ATOM   1714  CA  LEU H 219      17.519  18.644  38.846  1.00 31.21           C  
ATOM   1715  CB  LEU H 219      18.384  18.275  37.628  1.00 30.19           C  
ATOM   1716  CG  LEU H 219      18.245  19.245  36.443  1.00 31.06           C  
ATOM   1717  CD1 LEU H 219      19.127  18.824  35.253  1.00 30.68           C  
ATOM   1718  CD2 LEU H 219      16.771  19.430  36.059  1.00 31.45           C  
ATOM   1719  C   LEU H 219      17.743  17.563  39.870  1.00 32.94           C  
ATOM   1720  O   LEU H 219      18.801  16.934  39.915  1.00 33.33           O  
ATOM   1721  N   ASP H 220      16.737  17.354  40.740  1.00 32.23           N  
ATOM   1722  CA  ASP H 220      16.789  16.428  41.835  1.00 34.77           C  
ATOM   1723  CB  ASP H 220      15.773  16.742  42.952  1.00 34.03           C  
ATOM   1724  CG  ASP H 220      14.348  16.705  42.431  1.00 37.68           C  
ATOM   1725  OD1 ASP H 220      14.145  16.602  41.192  1.00 34.70           O  
ATOM   1726  OD2 ASP H 220      13.430  16.796  43.290  1.00 37.94           O1-
ATOM   1727  C   ASP H 220      16.681  14.996  41.424  1.00 35.57           C  
ATOM   1728  O   ASP H 220      17.275  14.144  42.090  1.00 36.74           O  
ATOM   1729  N   TYR H 221      15.923  14.658  40.353  1.00 33.75           N  
ATOM   1730  CA  TYR H 221      15.883  13.230  40.109  1.00 33.70           C  
ATOM   1731  CB  TYR H 221      14.482  12.600  40.186  1.00 35.42           C  
ATOM   1732  CG  TYR H 221      13.996  12.636  41.590  1.00 36.77           C  
ATOM   1733  CD1 TYR H 221      13.300  13.722  42.064  1.00 38.24           C  
ATOM   1734  CD2 TYR H 221      14.237  11.575  42.431  1.00 36.63           C  
ATOM   1735  CE1 TYR H 221      12.851  13.747  43.362  1.00 40.76           C  
ATOM   1736  CE2 TYR H 221      13.791  11.594  43.730  1.00 39.09           C  
ATOM   1737  CZ  TYR H 221      13.093  12.681  44.196  1.00 41.55           C  
ATOM   1738  OH  TYR H 221      12.633  12.704  45.529  1.00 42.74           O  
ATOM   1739  C   TYR H 221      16.331  12.968  38.704  1.00 36.34           C  
ATOM   1740  O   TYR H 221      16.065  13.763  37.805  1.00 36.24           O  
ATOM   1741  N   TRP H 222      17.003  11.817  38.475  1.00 35.47           N  
ATOM   1742  CA  TRP H 222      17.529  11.528  37.167  1.00 34.75           C  
ATOM   1743  CB  TRP H 222      19.065  11.632  37.123  1.00 33.00           C  
ATOM   1744  CG  TRP H 222      19.623  12.997  37.452  1.00 32.22           C  
ATOM   1745  CD2 TRP H 222      20.359  13.828  36.539  1.00 32.26           C  
ATOM   1746  CD1 TRP H 222      19.593  13.663  38.642  1.00 32.32           C  
ATOM   1747  NE1 TRP H 222      20.255  14.861  38.527  1.00 33.69           N  
ATOM   1748  CE2 TRP H 222      20.735  14.975  37.239  1.00 33.40           C  
ATOM   1749  CE3 TRP H 222      20.700  13.650  35.229  1.00 32.17           C  
ATOM   1750  CZ2 TRP H 222      21.458  15.964  36.635  1.00 33.49           C  
ATOM   1751  CZ3 TRP H 222      21.424  14.653  34.623  1.00 32.57           C  
ATOM   1752  CH2 TRP H 222      21.797  15.789  35.312  1.00 33.56           C  
ATOM   1753  C   TRP H 222      17.229  10.097  36.816  1.00 36.11           C  
ATOM   1754  O   TRP H 222      17.052   9.250  37.689  1.00 37.50           O  
ATOM   1755  N   GLY H 223      17.161   9.795  35.501  1.00 35.41           N  
ATOM   1756  CA  GLY H 223      16.976   8.443  35.051  1.00 35.57           C  
ATOM   1757  C   GLY H 223      18.336   7.806  35.000  1.00 37.76           C  
ATOM   1758  O   GLY H 223      19.347   8.464  35.238  1.00 37.95           O  
ATOM   1759  N   GLN H 224      18.386   6.498  34.672  1.00 38.31           N  
ATOM   1760  CA  GLN H 224      19.601   5.721  34.620  1.00 38.87           C  
ATOM   1761  CB  GLN H 224      19.376   4.259  34.207  1.00 40.62           C  
ATOM   1762  CG  GLN H 224      18.106   3.632  34.764  1.00 49.00           C  
ATOM   1763  CD  GLN H 224      17.037   3.945  33.723  1.00 53.61           C  
ATOM   1764  OE1 GLN H 224      16.076   4.664  33.990  1.00 53.17           O  
ATOM   1765  NE2 GLN H 224      17.223   3.406  32.488  1.00 51.71           N  
ATOM   1766  C   GLN H 224      20.430   6.251  33.497  1.00 41.14           C  
ATOM   1767  O   GLN H 224      21.659   6.242  33.549  1.00 41.03           O  
ATOM   1768  N   GLY H 225      19.753   6.671  32.412  1.00 40.87           N  
ATOM   1769  CA  GLY H 225      20.424   7.154  31.243  1.00 40.91           C  
ATOM   1770  C   GLY H 225      20.441   6.041  30.245  1.00 43.26           C  
ATOM   1771  O   GLY H 225      20.464   4.865  30.606  1.00 44.00           O  
ATOM   1772  N   THR H 226      20.419   6.396  28.945  1.00 41.82           N  
ATOM   1773  CA  THR H 226      20.465   5.404  27.910  1.00 42.27           C  
ATOM   1774  CB  THR H 226      19.180   5.308  27.141  1.00 45.59           C  
ATOM   1775  OG1 THR H 226      19.192   4.171  26.292  1.00 47.09           O  
ATOM   1776  CG2 THR H 226      18.992   6.593  26.320  1.00 45.63           C  
ATOM   1777  C   THR H 226      21.561   5.799  26.966  1.00 41.46           C  
ATOM   1778  O   THR H 226      21.755   6.982  26.684  1.00 40.68           O  
ATOM   1779  N   LEU H 227      22.311   4.808  26.443  1.00 39.75           N  
ATOM   1780  CA  LEU H 227      23.422   5.115  25.587  1.00 39.08           C  
ATOM   1781  CB  LEU H 227      24.598   4.133  25.744  1.00 39.19           C  
ATOM   1782  CG  LEU H 227      25.798   4.438  24.826  1.00 39.98           C  
ATOM   1783  CD1 LEU H 227      26.429   5.802  25.149  1.00 38.93           C  
ATOM   1784  CD2 LEU H 227      26.821   3.292  24.846  1.00 40.81           C  
ATOM   1785  C   LEU H 227      22.984   5.063  24.158  1.00 39.42           C  
ATOM   1786  O   LEU H 227      22.355   4.103  23.713  1.00 39.71           O  
ATOM   1787  N   VAL H 228      23.303   6.137  23.410  1.00 37.91           N  
ATOM   1788  CA  VAL H 228      23.014   6.182  22.008  1.00 37.35           C  
ATOM   1789  CB  VAL H 228      22.302   7.437  21.592  1.00 38.03           C  
ATOM   1790  CG1 VAL H 228      22.179   7.456  20.061  1.00 38.05           C  
ATOM   1791  CG2 VAL H 228      20.946   7.493  22.317  1.00 36.22           C  
ATOM   1792  C   VAL H 228      24.341   6.166  21.316  1.00 38.07           C  
ATOM   1793  O   VAL H 228      25.186   7.026  21.562  1.00 37.67           O  
ATOM   1794  N   THR H 229      24.561   5.169  20.436  1.00 37.05           N  
ATOM   1795  CA  THR H 229      25.817   5.088  19.746  1.00 38.04           C  
ATOM   1796  CB  THR H 229      26.518   3.773  19.933  1.00 38.65           C  
ATOM   1797  OG1 THR H 229      26.764   3.540  21.311  1.00 38.25           O  
ATOM   1798  CG2 THR H 229      27.846   3.805  19.161  1.00 37.78           C  
ATOM   1799  C   THR H 229      25.538   5.247  18.286  1.00 39.80           C  
ATOM   1800  O   THR H 229      24.693   4.555  17.721  1.00 40.62           O  
ATOM   1801  N   VAL H 230      26.254   6.183  17.635  1.00 39.10           N  
ATOM   1802  CA  VAL H 230      26.050   6.429  16.239  1.00 39.59           C  
ATOM   1803  CB  VAL H 230      26.051   7.891  15.905  1.00 40.26           C  
ATOM   1804  CG1 VAL H 230      25.948   8.054  14.380  1.00 40.71           C  
ATOM   1805  CG2 VAL H 230      24.922   8.576  16.692  1.00 39.13           C  
ATOM   1806  C   VAL H 230      27.195   5.816  15.497  1.00 41.11           C  
ATOM   1807  O   VAL H 230      28.337   6.255  15.626  1.00 40.86           O  
ATOM   1808  N   SER H 231      26.917   4.774  14.689  1.00 41.40           N  
ATOM   1809  CA  SER H 231      27.968   4.156  13.930  1.00 43.01           C  
ATOM   1810  CB  SER H 231      28.801   3.130  14.719  1.00 42.80           C  
ATOM   1811  OG  SER H 231      29.534   3.781  15.746  1.00 44.58           O  
ATOM   1812  C   SER H 231      27.337   3.420  12.794  1.00 45.65           C  
ATOM   1813  O   SER H 231      26.136   3.156  12.796  1.00 45.40           O  
ATOM   1814  N   SER H 232      28.145   3.067  11.777  1.00 46.61           N  
ATOM   1815  CA  SER H 232      27.605   2.367  10.652  1.00 48.23           C  
ATOM   1816  CB  SER H 232      28.563   2.302   9.455  1.00 49.69           C  
ATOM   1817  OG  SER H 232      27.953   1.593   8.387  1.00 54.08           O  
ATOM   1818  C   SER H 232      27.317   0.936  11.093  1.00 49.00           C  
ATOM   1819  O   SER H 232      27.902   0.002  10.483  1.00 49.40           O  
ATOM   1820  OXT SER H 232      26.505   0.757  12.042  1.00  0.00           O1-
TER    1821      SER H 232 
CONECT  162  722
CONECT  722  162
CONECT 1039 1636
CONECT 1636 1039
END
