# Supplementary material for: Fully automated antibody structure prediction using BIOVIA tools: Validation study
Source: PLoS One. 2017 May 18;12(5):e0177923. doi: 10.1371/journal.pone.0177923 (PMC5436848; doi:10.1371/journal.pone.0177923)
Supplement: S1 Dataset — Predicted structures using the Top5 framework method, Chothia CDR definition with no canonical filtering and generating 50 models. These were used in the detailed discussion of outliers and for comparison against predictions using canonical filtering. (ZIP) [file pone.0177923.s003.zip › 4K7P_LH_FV_FinalModel.pdb]

REMARK   Accelrys Discovery Studio PDB file
REMARK   Created:  2015-05-08T04:12:09Z
SSBOND   1 CYS L   23    CYS L   88                                     
SSBOND   2 CYS H  129    CYS H  203                                     
ATOM      1  N   ASP L   1      24.661  34.011  26.685  1.00 35.66           N1+
ATOM      2  CA  ASP L   1      24.709  32.884  27.637  1.00 36.23           C  
ATOM      3  CB  ASP L   1      24.751  31.526  26.905  1.00 44.75           C  
ATOM      4  CG  ASP L   1      26.011  31.416  26.056  1.00 49.81           C  
ATOM      5  OD1 ASP L   1      26.710  32.448  25.876  1.00 52.47           O  
ATOM      6  OD2 ASP L   1      26.285  30.288  25.569  1.00 52.18           O1-
ATOM      7  C   ASP L   1      25.880  33.004  28.552  1.00 34.32           C  
ATOM      8  O   ASP L   1      26.876  33.650  28.228  1.00 35.25           O  
ATOM      9  N   ILE L   2      25.772  32.387  29.744  1.00 26.01           N  
ATOM     10  CA  ILE L   2      26.828  32.484  30.703  1.00 23.09           C  
ATOM     11  CB  ILE L   2      26.390  32.969  32.060  1.00 22.00           C  
ATOM     12  CG1 ILE L   2      25.337  32.064  32.692  1.00 19.56           C  
ATOM     13  CG2 ILE L   2      25.899  34.409  31.919  1.00 21.65           C  
ATOM     14  CD1 ILE L   2      24.939  32.548  34.085  1.00 18.48           C  
ATOM     15  C   ILE L   2      27.490  31.155  30.845  1.00 22.03           C  
ATOM     16  O   ILE L   2      26.838  30.119  30.972  1.00 21.83           O  
ATOM     17  N   GLN L   3      28.838  31.174  30.796  1.00 20.44           N  
ATOM     18  CA  GLN L   3      29.605  29.966  30.869  1.00 19.59           C  
ATOM     19  CB  GLN L   3      30.778  29.916  29.880  1.00 21.64           C  
ATOM     20  CG  GLN L   3      30.319  29.932  28.423  1.00 28.76           C  
ATOM     21  CD  GLN L   3      29.398  28.736  28.230  1.00 35.60           C  
ATOM     22  OE1 GLN L   3      29.701  27.628  28.670  1.00 37.54           O  
ATOM     23  NE2 GLN L   3      28.235  28.970  27.565  1.00 38.60           N  
ATOM     24  C   GLN L   3      30.173  29.836  32.246  1.00 19.63           C  
ATOM     25  O   GLN L   3      30.347  30.824  32.959  1.00 19.96           O  
ATOM     26  N   MET L   4      30.468  28.587  32.656  1.00 18.94           N  
ATOM     27  CA  MET L   4      30.977  28.358  33.976  1.00 17.92           C  
ATOM     28  CB  MET L   4      30.136  27.347  34.774  1.00 18.26           C  
ATOM     29  CG  MET L   4      28.687  27.793  34.990  1.00 18.38           C  
ATOM     30  SD  MET L   4      28.488  29.259  36.045  1.00 20.65           S  
ATOM     31  CE  MET L   4      28.813  28.380  37.601  1.00 21.76           C  
ATOM     32  C   MET L   4      32.352  27.784  33.863  1.00 18.39           C  
ATOM     33  O   MET L   4      32.575  26.811  33.143  1.00 18.34           O  
ATOM     34  N   THR L   5      33.320  28.378  34.586  1.00 17.92           N  
ATOM     35  CA  THR L   5      34.653  27.861  34.538  1.00 18.61           C  
ATOM     36  CB  THR L   5      35.690  28.917  34.261  1.00 18.12           C  
ATOM     37  OG1 THR L   5      36.952  28.308  34.048  1.00 16.78           O  
ATOM     38  CG2 THR L   5      35.758  29.923  35.422  1.00 15.33           C  
ATOM     39  C   THR L   5      34.916  27.200  35.857  1.00 18.61           C  
ATOM     40  O   THR L   5      34.840  27.824  36.915  1.00 19.63           O  
ATOM     41  N   GLN L   6      35.222  25.887  35.822  1.00 16.99           N  
ATOM     42  CA  GLN L   6      35.408  25.157  37.042  1.00 17.78           C  
ATOM     43  CB  GLN L   6      34.554  23.873  37.101  1.00 16.97           C  
ATOM     44  CG  GLN L   6      34.689  23.064  38.394  1.00 16.99           C  
ATOM     45  CD  GLN L   6      33.724  21.888  38.300  1.00 16.21           C  
ATOM     46  OE1 GLN L   6      32.969  21.767  37.336  1.00 16.82           O  
ATOM     47  NE2 GLN L   6      33.737  20.998  39.329  1.00 14.90           N  
ATOM     48  C   GLN L   6      36.847  24.766  37.159  1.00 18.38           C  
ATOM     49  O   GLN L   6      37.479  24.367  36.183  1.00 19.88           O  
ATOM     50  N   SER L   7      37.408  24.899  38.380  1.00 17.93           N  
ATOM     51  CA  SER L   7      38.780  24.540  38.606  1.00 18.65           C  
ATOM     52  CB  SER L   7      39.730  25.749  38.597  1.00 21.41           C  
ATOM     53  OG  SER L   7      39.722  26.371  37.321  1.00 25.77           O  
ATOM     54  C   SER L   7      38.868  23.931  39.971  1.00 18.10           C  
ATOM     55  O   SER L   7      38.077  24.260  40.854  1.00 17.35           O  
ATOM     56  N   PRO L   8      39.810  23.047  40.190  1.00 18.36           N  
ATOM     57  CA  PRO L   8      40.721  22.591  39.171  1.00 18.61           C  
ATOM     58  CD  PRO L   8      40.370  22.897  41.522  1.00 16.51           C  
ATOM     59  CB  PRO L   8      42.003  22.181  39.895  1.00 16.95           C  
ATOM     60  CG  PRO L   8      41.554  21.934  41.343  1.00 16.51           C  
ATOM     61  C   PRO L   8      40.101  21.447  38.433  1.00 19.46           C  
ATOM     62  O   PRO L   8      39.070  20.946  38.871  1.00 20.03           O  
ATOM     63  N   ALA L   9      40.702  21.027  37.304  1.00 19.88           N  
ATOM     64  CA  ALA L   9      40.206  19.911  36.551  1.00 20.28           C  
ATOM     65  CB  ALA L   9      40.991  19.686  35.246  1.00 18.97           C  
ATOM     66  C   ALA L   9      40.335  18.660  37.368  1.00 20.02           C  
ATOM     67  O   ALA L   9      39.440  17.816  37.365  1.00 19.79           O  
ATOM     68  N   SER L  10      41.463  18.497  38.088  1.00 19.84           N  
ATOM     69  CA  SER L  10      41.644  17.291  38.846  1.00 20.24           C  
ATOM     70  CB  SER L  10      42.661  16.326  38.212  1.00 23.21           C  
ATOM     71  OG  SER L  10      43.941  16.937  38.158  1.00 29.24           O  
ATOM     72  C   SER L  10      42.152  17.641  40.213  1.00 19.78           C  
ATOM     73  O   SER L  10      42.868  18.625  40.390  1.00 19.91           O  
ATOM     74  N   LEU L  11      41.755  16.837  41.227  1.00 18.20           N  
ATOM     75  CA  LEU L  11      42.185  17.035  42.583  1.00 18.63           C  
ATOM     76  CB  LEU L  11      41.082  17.504  43.554  1.00 21.52           C  
ATOM     77  CG  LEU L  11      40.583  18.947  43.374  1.00 24.33           C  
ATOM     78  CD1 LEU L  11      41.705  19.958  43.646  1.00 24.71           C  
ATOM     79  CD2 LEU L  11      39.888  19.142  42.021  1.00 23.88           C  
ATOM     80  C   LEU L  11      42.610  15.713  43.133  1.00 18.67           C  
ATOM     81  O   LEU L  11      42.026  14.678  42.813  1.00 17.44           O  
ATOM     82  N   SER L  12      43.648  15.720  43.989  1.00 17.82           N  
ATOM     83  CA  SER L  12      44.078  14.496  44.599  1.00 17.47           C  
ATOM     84  CB  SER L  12      45.480  14.070  44.126  1.00 20.01           C  
ATOM     85  OG  SER L  12      45.837  12.821  44.693  1.00 23.22           O  
ATOM     86  C   SER L  12      44.127  14.758  46.073  1.00 17.68           C  
ATOM     87  O   SER L  12      44.719  15.741  46.516  1.00 18.44           O  
ATOM     88  N   ALA L  13      43.496  13.879  46.880  1.00 15.82           N  
ATOM     89  CA  ALA L  13      43.468  14.101  48.297  1.00 15.79           C  
ATOM     90  CB  ALA L  13      42.280  14.967  48.750  1.00 13.55           C  
ATOM     91  C   ALA L  13      43.344  12.779  48.979  1.00 16.49           C  
ATOM     92  O   ALA L  13      43.118  11.750  48.346  1.00 17.16           O  
ATOM     93  N   SER L  14      43.513  12.780  50.315  1.00 16.89           N  
ATOM     94  CA  SER L  14      43.435  11.566  51.071  1.00 17.39           C  
ATOM     95  CB  SER L  14      44.679  11.298  51.934  1.00 17.66           C  
ATOM     96  OG  SER L  14      45.813  11.104  51.102  1.00 22.11           O  
ATOM     97  C   SER L  14      42.269  11.679  51.993  1.00 16.67           C  
ATOM     98  O   SER L  14      41.721  12.759  52.208  1.00 17.05           O  
ATOM     99  N   VAL L  15      41.848  10.534  52.558  1.00 16.71           N  
ATOM    100  CA  VAL L  15      40.713  10.534  53.427  1.00 15.81           C  
ATOM    101  CB  VAL L  15      40.341   9.164  53.915  1.00 16.29           C  
ATOM    102  CG1 VAL L  15      39.176   9.294  54.911  1.00 12.95           C  
ATOM    103  CG2 VAL L  15      40.026   8.282  52.694  1.00  9.56           C  
ATOM    104  C   VAL L  15      41.045  11.365  54.621  1.00 16.69           C  
ATOM    105  O   VAL L  15      42.157  11.305  55.144  1.00 18.31           O  
ATOM    106  N   GLY L  16      40.069  12.185  55.063  1.00 15.46           N  
ATOM    107  CA  GLY L  16      40.229  12.998  56.235  1.00 15.43           C  
ATOM    108  C   GLY L  16      40.610  14.397  55.853  1.00 16.55           C  
ATOM    109  O   GLY L  16      40.532  15.306  56.676  1.00 17.02           O  
ATOM    110  N   GLU L  17      41.031  14.615  54.595  1.00 18.24           N  
ATOM    111  CA  GLU L  17      41.451  15.925  54.180  1.00 18.73           C  
ATOM    112  CB  GLU L  17      42.523  15.899  53.079  1.00 19.42           C  
ATOM    113  CG  GLU L  17      43.851  15.306  53.551  1.00 22.60           C  
ATOM    114  CD  GLU L  17      44.822  15.334  52.381  1.00 24.91           C  
ATOM    115  OE1 GLU L  17      44.352  15.197  51.219  1.00 26.81           O  
ATOM    116  OE2 GLU L  17      46.045  15.494  52.631  1.00 27.01           O1-
ATOM    117  C   GLU L  17      40.276  16.684  53.644  1.00 19.45           C  
ATOM    118  O   GLU L  17      39.212  16.118  53.402  1.00 19.18           O  
ATOM    119  N   THR L  18      40.439  18.015  53.479  1.00 19.04           N  
ATOM    120  CA  THR L  18      39.393  18.829  52.924  1.00 20.03           C  
ATOM    121  CB  THR L  18      39.015  20.036  53.736  1.00 19.96           C  
ATOM    122  OG1 THR L  18      40.156  20.833  54.007  1.00 19.03           O  
ATOM    123  CG2 THR L  18      38.337  19.590  55.035  1.00 13.39           C  
ATOM    124  C   THR L  18      39.842  19.341  51.598  1.00 19.58           C  
ATOM    125  O   THR L  18      41.028  19.567  51.367  1.00 20.17           O  
ATOM    126  N   VAL L  19      38.877  19.523  50.671  1.00 19.14           N  
ATOM    127  CA  VAL L  19      39.183  19.975  49.346  1.00 19.17           C  
ATOM    128  CB  VAL L  19      38.983  18.884  48.330  1.00 20.65           C  
ATOM    129  CG1 VAL L  19      39.323  19.412  46.936  1.00 20.24           C  
ATOM    130  CG2 VAL L  19      39.790  17.647  48.743  1.00 19.06           C  
ATOM    131  C   VAL L  19      38.198  21.054  49.002  1.00 18.94           C  
ATOM    132  O   VAL L  19      37.094  21.087  49.541  1.00 18.39           O  
ATOM    133  N   THR L  20      38.583  21.978  48.096  1.00 18.44           N  
ATOM    134  CA  THR L  20      37.677  23.020  47.696  1.00 18.06           C  
ATOM    135  CB  THR L  20      38.077  24.377  48.197  1.00 19.96           C  
ATOM    136  OG1 THR L  20      38.171  24.365  49.616  1.00 22.28           O  
ATOM    137  CG2 THR L  20      37.015  25.396  47.753  1.00 17.68           C  
ATOM    138  C   THR L  20      37.649  23.069  46.195  1.00 17.73           C  
ATOM    139  O   THR L  20      38.689  22.990  45.542  1.00 19.75           O  
ATOM    140  N   ILE L  21      36.437  23.215  45.618  1.00 17.15           N  
ATOM    141  CA  ILE L  21      36.234  23.257  44.193  1.00 17.42           C  
ATOM    142  CB  ILE L  21      35.156  22.314  43.733  1.00 16.90           C  
ATOM    143  CG1 ILE L  21      35.440  20.852  44.125  1.00 18.06           C  
ATOM    144  CG2 ILE L  21      34.990  22.517  42.218  1.00 17.44           C  
ATOM    145  CD1 ILE L  21      36.598  20.204  43.376  1.00 17.80           C  
ATOM    146  C   ILE L  21      35.678  24.618  43.900  1.00 18.59           C  
ATOM    147  O   ILE L  21      34.819  25.104  44.633  1.00 19.07           O  
ATOM    148  N   THR L  22      36.141  25.275  42.815  1.00 17.77           N  
ATOM    149  CA  THR L  22      35.651  26.599  42.543  1.00 19.53           C  
ATOM    150  CB  THR L  22      36.744  27.626  42.485  1.00 22.07           C  
ATOM    151  OG1 THR L  22      37.492  27.626  43.691  1.00 26.94           O  
ATOM    152  CG2 THR L  22      36.102  29.005  42.286  1.00 24.07           C  
ATOM    153  C   THR L  22      34.991  26.625  41.195  1.00 18.77           C  
ATOM    154  O   THR L  22      35.349  25.866  40.296  1.00 20.24           O  
ATOM    155  N   CYS L  23      33.967  27.491  41.041  1.00 18.85           N  
ATOM    156  CA  CYS L  23      33.323  27.706  39.773  1.00 20.42           C  
ATOM    157  CB  CYS L  23      31.964  26.995  39.589  1.00 20.80           C  
ATOM    158  SG  CYS L  23      32.164  25.263  39.075  1.00 29.86           S  
ATOM    159  C   CYS L  23      33.091  29.180  39.628  1.00 19.86           C  
ATOM    160  O   CYS L  23      32.608  29.835  40.552  1.00 19.57           O  
ATOM    161  N   ARG L  24      33.442  29.742  38.452  1.00 19.17           N  
ATOM    162  CA  ARG L  24      33.263  31.150  38.238  1.00 20.51           C  
ATOM    163  CB  ARG L  24      34.582  31.882  37.927  1.00 26.05           C  
ATOM    164  CG  ARG L  24      34.481  33.410  37.943  1.00 30.20           C  
ATOM    165  CD  ARG L  24      35.750  34.096  37.431  1.00 37.15           C  
ATOM    166  NE  ARG L  24      35.570  35.569  37.565  1.00 52.17           N  
ATOM    167  CZ  ARG L  24      36.067  36.217  38.658  1.00 53.63           C  
ATOM    168  NH1 ARG L  24      36.733  35.516  39.620  1.00 51.89           N1+
ATOM    169  NH2 ARG L  24      35.912  37.568  38.784  1.00 51.76           N  
ATOM    170  C   ARG L  24      32.367  31.320  37.048  1.00 19.49           C  
ATOM    171  O   ARG L  24      32.568  30.687  36.014  1.00 19.07           O  
ATOM    172  N   ALA L  25      31.336  32.180  37.179  1.00 18.10           N  
ATOM    173  CA  ALA L  25      30.410  32.413  36.105  1.00 18.35           C  
ATOM    174  CB  ALA L  25      28.977  32.702  36.587  1.00 18.43           C  
ATOM    175  C   ALA L  25      30.865  33.598  35.309  1.00 19.25           C  
ATOM    176  O   ALA L  25      31.521  34.501  35.827  1.00 19.61           O  
ATOM    177  N   SER L  26      30.542  33.626  34.004  1.00 38.91           N  
ATOM    178  CA  SER L  26      30.939  34.713  33.153  1.00 39.57           C  
ATOM    179  CB  SER L  26      30.654  34.434  31.667  1.00 40.70           C  
ATOM    180  OG  SER L  26      29.255  34.337  31.442  1.00 40.00           O  
ATOM    181  C   SER L  26      30.188  35.961  33.527  1.00 40.22           C  
ATOM    182  O   SER L  26      30.673  37.069  33.294  1.00 40.64           O  
ATOM    183  N   GLU L  27      28.974  35.810  34.098  1.00 44.25           N  
ATOM    184  CA  GLU L  27      28.152  36.942  34.445  1.00 44.91           C  
ATOM    185  CB  GLU L  27      27.024  37.194  33.431  1.00 63.22           C  
ATOM    186  CG  GLU L  27      26.264  38.496  33.679  1.00 64.29           C  
ATOM    187  CD  GLU L  27      25.207  38.651  32.592  1.00 65.18           C  
ATOM    188  OE1 GLU L  27      25.581  38.597  31.389  1.00 66.60           O  
ATOM    189  OE2 GLU L  27      24.013  38.833  32.950  1.00 66.81           O1-
ATOM    190  C   GLU L  27      27.520  36.680  35.788  1.00 44.67           C  
ATOM    191  O   GLU L  27      27.623  35.575  36.319  1.00 44.65           O  
ATOM    192  N   ASN L  28      26.857  37.707  36.376  1.00 46.23           N  
ATOM    193  CA  ASN L  28      26.271  37.601  37.693  1.00 45.76           C  
ATOM    194  CB  ASN L  28      25.837  38.957  38.287  1.00 48.30           C  
ATOM    195  CG  ASN L  28      25.496  38.773  39.767  1.00 48.69           C  
ATOM    196  OD1 ASN L  28      25.281  37.661  40.245  1.00 48.16           O  
ATOM    197  ND2 ASN L  28      25.442  39.905  40.520  1.00 49.83           N  
ATOM    198  C   ASN L  28      25.063  36.710  37.684  1.00 44.93           C  
ATOM    199  O   ASN L  28      24.041  36.996  37.062  1.00 44.99           O  
ATOM    200  N   ILE L  29      25.230  35.541  38.321  1.00 43.42           N  
ATOM    201  CA  ILE L  29      24.284  34.495  38.590  1.00 42.09           C  
ATOM    202  CB  ILE L  29      24.874  33.120  38.495  1.00 36.88           C  
ATOM    203  CG1 ILE L  29      25.996  32.895  39.513  1.00 35.73           C  
ATOM    204  CG2 ILE L  29      25.324  32.942  37.036  1.00 36.56           C  
ATOM    205  CD1 ILE L  29      26.452  31.436  39.571  1.00 34.63           C  
ATOM    206  C   ILE L  29      23.477  34.655  39.845  1.00 41.64           C  
ATOM    207  O   ILE L  29      22.518  33.902  40.030  1.00 41.26           O  
ATOM    208  N   TYR L  30      23.914  35.495  40.816  1.00 41.20           N  
ATOM    209  CA  TYR L  30      23.159  35.497  42.035  1.00 40.94           C  
ATOM    210  CB  TYR L  30      21.632  35.672  41.904  1.00 49.14           C  
ATOM    211  CG  TYR L  30      21.375  37.031  41.357  1.00 55.26           C  
ATOM    212  CD1 TYR L  30      21.374  37.239  40.000  1.00 55.89           C  
ATOM    213  CD2 TYR L  30      21.140  38.096  42.195  1.00 55.47           C  
ATOM    214  CE1 TYR L  30      21.139  38.487  39.480  1.00 55.64           C  
ATOM    215  CE2 TYR L  30      20.904  39.349  41.684  1.00 55.68           C  
ATOM    216  CZ  TYR L  30      20.902  39.545  40.323  1.00 56.15           C  
ATOM    217  OH  TYR L  30      20.659  40.830  39.795  1.00 56.00           O  
ATOM    218  C   TYR L  30      23.474  34.188  42.683  1.00 40.00           C  
ATOM    219  O   TYR L  30      24.597  33.702  42.575  1.00 39.90           O  
ATOM    220  N   SER L  31      22.566  33.694  43.538  1.00 38.77           N  
ATOM    221  CA  SER L  31      22.733  32.436  44.209  1.00 38.41           C  
ATOM    222  CB  SER L  31      21.911  32.350  45.503  1.00 42.10           C  
ATOM    223  OG  SER L  31      22.350  33.330  46.431  1.00 43.49           O  
ATOM    224  C   SER L  31      22.327  31.250  43.366  1.00 37.27           C  
ATOM    225  O   SER L  31      22.312  30.134  43.885  1.00 35.89           O  
ATOM    226  N   TYR L  32      21.998  31.408  42.064  1.00 36.71           N  
ATOM    227  CA  TYR L  32      21.421  30.288  41.358  1.00 36.40           C  
ATOM    228  CB  TYR L  32      20.480  30.732  40.226  1.00 43.69           C  
ATOM    229  CG  TYR L  32      19.463  31.619  40.860  1.00 44.43           C  
ATOM    230  CD1 TYR L  32      18.473  31.100  41.663  1.00 44.75           C  
ATOM    231  CD2 TYR L  32      19.507  32.975  40.643  1.00 44.88           C  
ATOM    232  CE1 TYR L  32      17.543  31.928  42.246  1.00 46.34           C  
ATOM    233  CE2 TYR L  32      18.581  33.807  41.221  1.00 46.23           C  
ATOM    234  CZ  TYR L  32      17.599  33.284  42.026  1.00 45.91           C  
ATOM    235  OH  TYR L  32      16.648  34.138  42.623  1.00 47.95           O  
ATOM    236  C   TYR L  32      22.481  29.417  40.752  1.00 35.73           C  
ATOM    237  O   TYR L  32      22.911  29.598  39.615  1.00 35.04           O  
ATOM    238  N   LEU L  33      22.879  28.389  41.520  1.00 16.09           N  
ATOM    239  CA  LEU L  33      23.919  27.462  41.176  1.00 15.65           C  
ATOM    240  CB  LEU L  33      25.302  27.969  41.615  1.00 16.67           C  
ATOM    241  CG  LEU L  33      26.471  27.028  41.278  1.00 19.84           C  
ATOM    242  CD1 LEU L  33      26.781  27.040  39.773  1.00 19.00           C  
ATOM    243  CD2 LEU L  33      27.698  27.327  42.153  1.00 19.34           C  
ATOM    244  C   LEU L  33      23.686  26.183  41.928  1.00 15.75           C  
ATOM    245  O   LEU L  33      23.232  26.198  43.071  1.00 15.76           O  
ATOM    246  N   ALA L  34      24.004  25.033  41.294  1.00 17.33           N  
ATOM    247  CA  ALA L  34      23.848  23.767  41.962  1.00 17.40           C  
ATOM    248  CB  ALA L  34      22.692  22.921  41.406  1.00 16.36           C  
ATOM    249  C   ALA L  34      25.106  22.968  41.781  1.00 18.28           C  
ATOM    250  O   ALA L  34      25.856  23.176  40.830  1.00 19.22           O  
ATOM    251  N   TRP L  35      25.378  22.037  42.720  1.00 16.44           N  
ATOM    252  CA  TRP L  35      26.551  21.207  42.647  1.00 14.98           C  
ATOM    253  CB  TRP L  35      27.468  21.358  43.872  1.00 13.97           C  
ATOM    254  CG  TRP L  35      28.108  22.721  43.970  1.00 14.83           C  
ATOM    255  CD2 TRP L  35      29.374  23.055  43.380  1.00 13.46           C  
ATOM    256  CD1 TRP L  35      27.659  23.853  44.585  1.00 14.24           C  
ATOM    257  NE1 TRP L  35      28.564  24.873  44.413  1.00 13.81           N  
ATOM    258  CE2 TRP L  35      29.626  24.395  43.673  1.00 14.82           C  
ATOM    259  CE3 TRP L  35      30.254  22.305  42.655  1.00 14.63           C  
ATOM    260  CZ2 TRP L  35      30.767  25.008  43.241  1.00 15.66           C  
ATOM    261  CZ3 TRP L  35      31.404  22.925  42.220  1.00 15.50           C  
ATOM    262  CH2 TRP L  35      31.656  24.251  42.509  1.00 15.15           C  
ATOM    263  C   TRP L  35      26.104  19.775  42.585  1.00 15.55           C  
ATOM    264  O   TRP L  35      25.207  19.366  43.322  1.00 15.01           O  
ATOM    265  N   TYR L  36      26.743  18.972  41.703  1.00 14.54           N  
ATOM    266  CA  TYR L  36      26.361  17.594  41.536  1.00 14.62           C  
ATOM    267  CB  TYR L  36      25.833  17.238  40.133  1.00 13.65           C  
ATOM    268  CG  TYR L  36      24.546  17.931  39.845  1.00 16.11           C  
ATOM    269  CD1 TYR L  36      23.348  17.362  40.204  1.00 15.80           C  
ATOM    270  CD2 TYR L  36      24.534  19.150  39.210  1.00 16.42           C  
ATOM    271  CE1 TYR L  36      22.160  17.999  39.929  1.00 16.80           C  
ATOM    272  CE2 TYR L  36      23.349  19.790  38.933  1.00 17.25           C  
ATOM    273  CZ  TYR L  36      22.158  19.216  39.292  1.00 17.41           C  
ATOM    274  OH  TYR L  36      20.942  19.871  39.010  1.00 18.18           O  
ATOM    275  C   TYR L  36      27.560  16.708  41.706  1.00 15.51           C  
ATOM    276  O   TYR L  36      28.704  17.117  41.500  1.00 14.75           O  
ATOM    277  N   GLN L  37      27.310  15.447  42.112  1.00 15.70           N  
ATOM    278  CA  GLN L  37      28.345  14.463  42.245  1.00 16.35           C  
ATOM    279  CB  GLN L  37      28.434  13.854  43.654  1.00 17.28           C  
ATOM    280  CG  GLN L  37      29.541  12.806  43.787  1.00 16.98           C  
ATOM    281  CD  GLN L  37      29.459  12.211  45.183  1.00 19.24           C  
ATOM    282  OE1 GLN L  37      28.391  12.163  45.790  1.00 19.58           O  
ATOM    283  NE2 GLN L  37      30.619  11.738  45.709  1.00 19.88           N  
ATOM    284  C   GLN L  37      27.986  13.348  41.314  1.00 17.90           C  
ATOM    285  O   GLN L  37      26.821  12.966  41.215  1.00 19.60           O  
ATOM    286  N   GLN L  38      28.977  12.810  40.578  1.00 17.91           N  
ATOM    287  CA  GLN L  38      28.669  11.721  39.697  1.00 18.18           C  
ATOM    288  CB  GLN L  38      28.669  12.100  38.204  1.00 16.23           C  
ATOM    289  CG  GLN L  38      28.341  10.921  37.284  1.00 15.38           C  
ATOM    290  CD  GLN L  38      28.332  11.415  35.843  1.00 16.39           C  
ATOM    291  OE1 GLN L  38      29.146  12.250  35.454  1.00 17.57           O  
ATOM    292  NE2 GLN L  38      27.382  10.886  35.026  1.00 15.53           N  
ATOM    293  C   GLN L  38      29.688  10.646  39.896  1.00 19.57           C  
ATOM    294  O   GLN L  38      30.891  10.899  39.934  1.00 19.43           O  
ATOM    295  N   LYS L  39      29.206   9.396  40.020  1.00 20.76           N  
ATOM    296  CA  LYS L  39      30.059   8.270  40.229  1.00 23.39           C  
ATOM    297  CB  LYS L  39      29.558   7.368  41.366  1.00 23.85           C  
ATOM    298  CG  LYS L  39      29.660   8.055  42.732  1.00 26.92           C  
ATOM    299  CD  LYS L  39      28.798   7.408  43.816  1.00 29.90           C  
ATOM    300  CE  LYS L  39      29.093   7.915  45.228  1.00 31.15           C  
ATOM    301  NZ  LYS L  39      30.349   7.310  45.719  1.00 33.18           N1+
ATOM    302  C   LYS L  39      30.074   7.500  38.952  1.00 25.68           C  
ATOM    303  O   LYS L  39      29.216   7.677  38.088  1.00 26.71           O  
ATOM    304  N   GLN L  40      31.063   6.609  38.811  1.00 27.40           N  
ATOM    305  CA  GLN L  40      31.274   5.879  37.600  1.00 29.13           C  
ATOM    306  CB  GLN L  40      32.310   4.762  37.798  1.00 45.62           C  
ATOM    307  CG  GLN L  40      31.831   3.719  38.813  1.00 49.05           C  
ATOM    308  CD  GLN L  40      32.945   2.725  39.080  1.00 52.18           C  
ATOM    309  OE1 GLN L  40      33.932   3.054  39.735  1.00 87.61           O  
ATOM    310  NE2 GLN L  40      32.780   1.473  38.575  1.00 84.92           N  
ATOM    311  C   GLN L  40      30.007   5.225  37.145  1.00 30.43           C  
ATOM    312  O   GLN L  40      29.372   4.465  37.875  1.00 28.91           O  
ATOM    313  N   GLY L  41      29.596   5.542  35.902  1.00 35.33           N  
ATOM    314  CA  GLY L  41      28.494   4.870  35.271  1.00 34.73           C  
ATOM    315  C   GLY L  41      27.207   5.126  35.988  1.00 35.19           C  
ATOM    316  O   GLY L  41      26.322   4.269  35.987  1.00 35.35           O  
ATOM    317  N   LYS L  42      27.043   6.297  36.627  1.00 30.97           N  
ATOM    318  CA  LYS L  42      25.781   6.471  37.284  1.00 29.04           C  
ATOM    319  CB  LYS L  42      25.827   6.188  38.797  1.00 33.05           C  
ATOM    320  CG  LYS L  42      25.978   4.692  39.098  1.00 37.35           C  
ATOM    321  CD  LYS L  42      26.318   4.357  40.551  1.00 40.65           C  
ATOM    322  CE  LYS L  42      26.265   2.855  40.853  1.00 42.90           C  
ATOM    323  NZ  LYS L  42      27.375   2.152  40.171  1.00 44.07           N1+
ATOM    324  C   LYS L  42      25.273   7.856  37.049  1.00 26.96           C  
ATOM    325  O   LYS L  42      25.983   8.720  36.538  1.00 26.77           O  
ATOM    326  N   SER L  43      23.988   8.088  37.384  1.00 24.58           N  
ATOM    327  CA  SER L  43      23.398   9.378  37.176  1.00 22.78           C  
ATOM    328  CB  SER L  43      21.859   9.358  37.186  1.00 27.57           C  
ATOM    329  OG  SER L  43      21.386   8.832  38.415  1.00 31.49           O  
ATOM    330  C   SER L  43      23.893  10.309  38.239  1.00 22.10           C  
ATOM    331  O   SER L  43      24.238   9.893  39.342  1.00 21.12           O  
ATOM    332  N   PRO L  44      23.929  11.576  37.915  1.00 19.45           N  
ATOM    333  CA  PRO L  44      24.428  12.556  38.840  1.00 18.02           C  
ATOM    334  CD  PRO L  44      24.122  11.984  36.532  1.00 19.37           C  
ATOM    335  CB  PRO L  44      24.606  13.837  38.026  1.00 18.66           C  
ATOM    336  CG  PRO L  44      24.867  13.327  36.598  1.00 17.29           C  
ATOM    337  C   PRO L  44      23.506  12.710  40.006  1.00 17.93           C  
ATOM    338  O   PRO L  44      22.316  12.431  39.860  1.00 17.86           O  
ATOM    339  N   GLN L  45      24.046  13.118  41.175  1.00 18.40           N  
ATOM    340  CA  GLN L  45      23.231  13.332  42.337  1.00 18.48           C  
ATOM    341  CB  GLN L  45      23.591  12.454  43.544  1.00 24.59           C  
ATOM    342  CG  GLN L  45      23.218  10.983  43.376  1.00 31.51           C  
ATOM    343  CD  GLN L  45      23.566  10.279  44.680  1.00 38.09           C  
ATOM    344  OE1 GLN L  45      24.410  10.746  45.443  1.00 42.78           O  
ATOM    345  NE2 GLN L  45      22.894   9.129  44.949  1.00 42.67           N  
ATOM    346  C   GLN L  45      23.420  14.749  42.775  1.00 17.74           C  
ATOM    347  O   GLN L  45      24.533  15.271  42.772  1.00 17.57           O  
ATOM    348  N   LEU L  46      22.313  15.405  43.179  1.00 17.60           N  
ATOM    349  CA  LEU L  46      22.336  16.790  43.574  1.00 16.69           C  
ATOM    350  CB  LEU L  46      20.942  17.430  43.511  1.00 14.37           C  
ATOM    351  CG  LEU L  46      20.896  18.911  43.920  1.00 16.78           C  
ATOM    352  CD1 LEU L  46      21.698  19.787  42.948  1.00 14.36           C  
ATOM    353  CD2 LEU L  46      19.442  19.382  44.091  1.00 14.38           C  
ATOM    354  C   LEU L  46      22.822  16.918  44.992  1.00 17.86           C  
ATOM    355  O   LEU L  46      22.258  16.318  45.905  1.00 18.03           O  
ATOM    356  N   LEU L  47      23.975  17.600  45.176  1.00 17.72           N  
ATOM    357  CA  LEU L  47      24.546  17.920  46.462  1.00 17.84           C  
ATOM    358  CB  LEU L  47      26.064  18.108  46.346  1.00 16.48           C  
ATOM    359  CG  LEU L  47      26.804  16.842  45.872  1.00 17.64           C  
ATOM    360  CD1 LEU L  47      28.312  17.100  45.766  1.00 16.16           C  
ATOM    361  CD2 LEU L  47      26.491  15.631  46.765  1.00 14.96           C  
ATOM    362  C   LEU L  47      23.988  19.171  47.093  1.00 17.30           C  
ATOM    363  O   LEU L  47      23.548  19.164  48.243  1.00 17.55           O  
ATOM    364  N   VAL L  48      23.996  20.296  46.338  1.00 18.50           N  
ATOM    365  CA  VAL L  48      23.597  21.565  46.893  1.00 18.29           C  
ATOM    366  CB  VAL L  48      24.755  22.362  47.420  1.00 17.75           C  
ATOM    367  CG1 VAL L  48      24.234  23.713  47.938  1.00 17.22           C  
ATOM    368  CG2 VAL L  48      25.485  21.527  48.484  1.00 15.89           C  
ATOM    369  C   VAL L  48      22.952  22.385  45.816  1.00 18.96           C  
ATOM    370  O   VAL L  48      23.328  22.302  44.648  1.00 19.96           O  
ATOM    371  N   TYR L  49      21.947  23.209  46.192  1.00 18.88           N  
ATOM    372  CA  TYR L  49      21.284  24.056  45.238  1.00 19.35           C  
ATOM    373  CB  TYR L  49      19.885  23.558  44.831  1.00 19.16           C  
ATOM    374  CG  TYR L  49      19.009  23.472  46.035  1.00 20.63           C  
ATOM    375  CD1 TYR L  49      18.342  24.581  46.500  1.00 23.43           C  
ATOM    376  CD2 TYR L  49      18.848  22.276  46.694  1.00 21.29           C  
ATOM    377  CE1 TYR L  49      17.530  24.498  47.606  1.00 22.03           C  
ATOM    378  CE2 TYR L  49      18.039  22.187  47.802  1.00 24.11           C  
ATOM    379  CZ  TYR L  49      17.377  23.300  48.261  1.00 24.72           C  
ATOM    380  OH  TYR L  49      16.545  23.211  49.396  1.00 28.30           O  
ATOM    381  C   TYR L  49      21.162  25.435  45.823  1.00 20.60           C  
ATOM    382  O   TYR L  49      21.254  25.615  47.036  1.00 20.96           O  
ATOM    383  N   ASN L  50      20.977  26.475  44.969  1.00 38.39           N  
ATOM    384  CA  ASN L  50      20.886  27.841  45.431  1.00 39.17           C  
ATOM    385  CB  ASN L  50      19.756  28.081  46.455  1.00 41.01           C  
ATOM    386  CG  ASN L  50      18.419  28.142  45.724  1.00 42.34           C  
ATOM    387  OD1 ASN L  50      18.280  28.849  44.728  1.00 42.16           O  
ATOM    388  ND2 ASN L  50      17.399  27.398  46.233  1.00 42.12           N  
ATOM    389  C   ASN L  50      22.178  28.250  46.073  1.00 39.26           C  
ATOM    390  O   ASN L  50      22.206  29.066  46.992  1.00 39.41           O  
ATOM    391  N   ALA L  51      23.286  27.669  45.589  1.00 39.37           N  
ATOM    392  CA  ALA L  51      24.637  27.968  45.971  1.00 38.90           C  
ATOM    393  CB  ALA L  51      24.931  29.479  45.985  1.00 34.63           C  
ATOM    394  C   ALA L  51      24.989  27.428  47.333  1.00 39.04           C  
ATOM    395  O   ALA L  51      26.075  26.877  47.496  1.00 39.15           O  
ATOM    396  N   LYS L  52      24.146  27.677  48.361  1.00 39.79           N  
ATOM    397  CA  LYS L  52      24.350  27.231  49.723  1.00 40.51           C  
ATOM    398  CB  LYS L  52      24.257  28.387  50.737  1.00 49.11           C  
ATOM    399  CG  LYS L  52      22.883  29.040  50.839  1.00 50.82           C  
ATOM    400  CD  LYS L  52      22.773  30.003  52.018  1.00 52.17           C  
ATOM    401  CE  LYS L  52      21.398  30.660  52.138  1.00 53.09           C  
ATOM    402  NZ  LYS L  52      21.153  31.548  50.980  1.00 53.49           N1+
ATOM    403  C   LYS L  52      23.549  26.059  50.277  1.00 40.10           C  
ATOM    404  O   LYS L  52      23.983  25.467  51.265  1.00 40.32           O  
ATOM    405  N   THR L  53      22.343  25.722  49.752  1.00 20.43           N  
ATOM    406  CA  THR L  53      21.492  24.805  50.471  1.00 19.92           C  
ATOM    407  CB  THR L  53      20.032  25.060  50.234  1.00 19.62           C  
ATOM    408  OG1 THR L  53      19.705  26.392  50.606  1.00 21.14           O  
ATOM    409  CG2 THR L  53      19.212  24.065  51.074  1.00 18.23           C  
ATOM    410  C   THR L  53      21.756  23.372  50.147  1.00 20.50           C  
ATOM    411  O   THR L  53      21.810  22.973  48.987  1.00 19.33           O  
ATOM    412  N   LEU L  54      21.915  22.556  51.214  1.00 20.28           N  
ATOM    413  CA  LEU L  54      22.157  21.149  51.077  1.00 20.13           C  
ATOM    414  CB  LEU L  54      22.691  20.470  52.353  1.00 19.51           C  
ATOM    415  CG  LEU L  54      24.147  20.827  52.702  1.00 22.12           C  
ATOM    416  CD1 LEU L  54      24.603  20.112  53.985  1.00 21.14           C  
ATOM    417  CD2 LEU L  54      25.083  20.544  51.517  1.00 23.25           C  
ATOM    418  C   LEU L  54      20.875  20.463  50.725  1.00 21.26           C  
ATOM    419  O   LEU L  54      19.817  20.764  51.278  1.00 22.44           O  
ATOM    420  N   ALA L  55      20.958  19.502  49.784  1.00 21.89           N  
ATOM    421  CA  ALA L  55      19.815  18.737  49.387  1.00 22.70           C  
ATOM    422  CB  ALA L  55      20.039  17.917  48.104  1.00 19.71           C  
ATOM    423  C   ALA L  55      19.546  17.783  50.505  1.00 23.96           C  
ATOM    424  O   ALA L  55      20.421  17.518  51.328  1.00 22.84           O  
ATOM    425  N   GLU L  56      18.315  17.249  50.578  1.00 25.37           N  
ATOM    426  CA  GLU L  56      18.008  16.381  51.675  1.00 26.38           C  
ATOM    427  CB  GLU L  56      16.520  15.993  51.760  1.00 32.72           C  
ATOM    428  CG  GLU L  56      16.171  15.209  53.026  1.00 37.20           C  
ATOM    429  CD  GLU L  56      14.673  14.940  53.023  1.00 16.49           C  
ATOM    430  OE1 GLU L  56      14.007  15.301  52.015  1.00  0.00           O  
ATOM    431  OE2 GLU L  56      14.174  14.371  54.031  1.00  0.00           O1-
ATOM    432  C   GLU L  56      18.819  15.128  51.565  1.00 25.16           C  
ATOM    433  O   GLU L  56      19.015  14.586  50.478  1.00 24.70           O  
ATOM    434  N   GLY L  57      19.338  14.656  52.718  1.00 25.18           N  
ATOM    435  CA  GLY L  57      20.058  13.416  52.786  1.00 24.58           C  
ATOM    436  C   GLY L  57      21.525  13.621  52.552  1.00 24.23           C  
ATOM    437  O   GLY L  57      22.302  12.677  52.685  1.00 25.86           O  
ATOM    438  N   VAL L  58      21.957  14.850  52.207  1.00 21.92           N  
ATOM    439  CA  VAL L  58      23.353  15.068  51.931  1.00 19.49           C  
ATOM    440  CB  VAL L  58      23.604  16.260  51.053  1.00 19.25           C  
ATOM    441  CG1 VAL L  58      25.122  16.428  50.864  1.00 17.15           C  
ATOM    442  CG2 VAL L  58      22.823  16.080  49.739  1.00 17.20           C  
ATOM    443  C   VAL L  58      24.083  15.301  53.222  1.00 19.29           C  
ATOM    444  O   VAL L  58      23.597  16.001  54.109  1.00 18.08           O  
ATOM    445  N   PRO L  59      25.263  14.740  53.329  1.00 20.31           N  
ATOM    446  CA  PRO L  59      26.051  14.878  54.528  1.00 19.37           C  
ATOM    447  CD  PRO L  59      25.569  13.512  52.614  1.00 18.64           C  
ATOM    448  CB  PRO L  59      27.195  13.877  54.387  1.00 18.32           C  
ATOM    449  CG  PRO L  59      26.605  12.779  53.482  1.00 17.80           C  
ATOM    450  C   PRO L  59      26.507  16.293  54.720  1.00 20.03           C  
ATOM    451  O   PRO L  59      26.721  16.995  53.734  1.00 20.63           O  
ATOM    452  N   SER L  60      26.677  16.717  55.988  1.00 18.69           N  
ATOM    453  CA  SER L  60      27.031  18.061  56.359  1.00 18.78           C  
ATOM    454  CB  SER L  60      26.963  18.297  57.876  1.00 18.53           C  
ATOM    455  OG  SER L  60      25.633  18.126  58.339  1.00 25.43           O  
ATOM    456  C   SER L  60      28.431  18.381  55.937  1.00 19.54           C  
ATOM    457  O   SER L  60      28.816  19.549  55.893  1.00 19.80           O  
ATOM    458  N   ARG L  61      29.237  17.359  55.614  1.00 18.45           N  
ATOM    459  CA  ARG L  61      30.604  17.599  55.256  1.00 18.87           C  
ATOM    460  CB  ARG L  61      31.428  16.312  55.064  1.00 19.07           C  
ATOM    461  CG  ARG L  61      30.933  15.335  53.997  1.00 19.08           C  
ATOM    462  CD  ARG L  61      31.838  14.103  53.907  1.00 17.39           C  
ATOM    463  NE  ARG L  61      31.316  13.187  52.853  1.00 16.64           N  
ATOM    464  CZ  ARG L  61      30.562  12.100  53.193  1.00 17.63           C  
ATOM    465  NH1 ARG L  61      30.219  11.890  54.496  1.00 16.50           N1+
ATOM    466  NH2 ARG L  61      30.164  11.218  52.230  1.00 14.90           N  
ATOM    467  C   ARG L  61      30.642  18.429  54.006  1.00 17.82           C  
ATOM    468  O   ARG L  61      31.619  19.137  53.763  1.00 17.22           O  
ATOM    469  N   PHE L  62      29.593  18.327  53.160  1.00 16.92           N  
ATOM    470  CA  PHE L  62      29.536  19.099  51.946  1.00 16.56           C  
ATOM    471  CB  PHE L  62      28.659  18.475  50.845  1.00 14.12           C  
ATOM    472  CG  PHE L  62      29.307  17.228  50.358  1.00 13.90           C  
ATOM    473  CD1 PHE L  62      30.238  17.282  49.353  1.00 14.53           C  
ATOM    474  CD2 PHE L  62      28.995  16.004  50.896  1.00 15.43           C  
ATOM    475  CE1 PHE L  62      30.847  16.142  48.888  1.00 15.71           C  
ATOM    476  CE2 PHE L  62      29.601  14.860  50.433  1.00 16.70           C  
ATOM    477  CZ  PHE L  62      30.529  14.923  49.426  1.00 16.20           C  
ATOM    478  C   PHE L  62      28.943  20.446  52.235  1.00 18.10           C  
ATOM    479  O   PHE L  62      27.993  20.570  53.005  1.00 18.84           O  
ATOM    480  N   SER L  63      29.509  21.509  51.620  1.00 17.09           N  
ATOM    481  CA  SER L  63      28.980  22.833  51.813  1.00 18.08           C  
ATOM    482  CB  SER L  63      29.603  23.572  53.011  1.00 16.72           C  
ATOM    483  OG  SER L  63      30.988  23.788  52.783  1.00 18.93           O  
ATOM    484  C   SER L  63      29.277  23.648  50.590  1.00 18.65           C  
ATOM    485  O   SER L  63      30.250  23.394  49.880  1.00 17.95           O  
ATOM    486  N   GLY L  64      28.435  24.667  50.315  1.00 18.94           N  
ATOM    487  CA  GLY L  64      28.645  25.507  49.171  1.00 18.76           C  
ATOM    488  C   GLY L  64      28.565  26.927  49.636  1.00 18.94           C  
ATOM    489  O   GLY L  64      27.922  27.223  50.641  1.00 19.39           O  
ATOM    490  N   SER L  65      29.232  27.848  48.909  1.00 18.87           N  
ATOM    491  CA  SER L  65      29.208  29.230  49.295  1.00 20.12           C  
ATOM    492  CB  SER L  65      30.272  29.589  50.345  1.00 22.40           C  
ATOM    493  OG  SER L  65      31.570  29.401  49.804  1.00 24.03           O  
ATOM    494  C   SER L  65      29.489  30.058  48.080  1.00 19.96           C  
ATOM    495  O   SER L  65      29.738  29.528  46.998  1.00 18.10           O  
ATOM    496  N   GLY L  66      29.460  31.399  48.235  1.00 19.23           N  
ATOM    497  CA  GLY L  66      29.761  32.262  47.125  1.00 19.87           C  
ATOM    498  C   GLY L  66      28.565  33.077  46.750  1.00 20.72           C  
ATOM    499  O   GLY L  66      27.461  32.872  47.251  1.00 20.16           O  
ATOM    500  N   SER L  67      28.795  34.076  45.871  1.00 22.85           N  
ATOM    501  CA  SER L  67      27.746  34.934  45.408  1.00 23.80           C  
ATOM    502  CB  SER L  67      27.383  36.040  46.415  1.00 22.70           C  
ATOM    503  OG  SER L  67      26.338  36.848  45.897  1.00 23.72           O  
ATOM    504  C   SER L  67      28.247  35.597  44.162  1.00 24.00           C  
ATOM    505  O   SER L  67      29.434  35.535  43.843  1.00 23.16           O  
ATOM    506  N   GLY L  68      27.340  36.246  43.407  1.00 25.57           N  
ATOM    507  CA  GLY L  68      27.766  36.915  42.214  1.00 24.99           C  
ATOM    508  C   GLY L  68      28.270  35.883  41.252  1.00 24.39           C  
ATOM    509  O   GLY L  68      27.543  34.979  40.849  1.00 24.65           O  
ATOM    510  N   THR L  69      29.503  36.105  40.760  1.00 20.82           N  
ATOM    511  CA  THR L  69      30.219  35.258  39.846  1.00 21.04           C  
ATOM    512  CB  THR L  69      31.219  36.021  39.030  1.00 22.65           C  
ATOM    513  OG1 THR L  69      32.219  36.578  39.871  1.00 22.76           O  
ATOM    514  CG2 THR L  69      30.477  37.139  38.279  1.00 21.98           C  
ATOM    515  C   THR L  69      30.963  34.124  40.499  1.00 21.02           C  
ATOM    516  O   THR L  69      31.224  33.113  39.847  1.00 21.47           O  
ATOM    517  N   GLN L  70      31.385  34.264  41.774  1.00 19.32           N  
ATOM    518  CA  GLN L  70      32.286  33.267  42.291  1.00 20.95           C  
ATOM    519  CB  GLN L  70      33.551  33.895  42.895  1.00 30.83           C  
ATOM    520  CG  GLN L  70      34.338  34.693  41.852  1.00 36.20           C  
ATOM    521  CD  GLN L  70      35.559  35.302  42.520  1.00 45.69           C  
ATOM    522  OE1 GLN L  70      36.433  34.589  43.010  1.00 57.67           O  
ATOM    523  NE2 GLN L  70      35.624  36.660  42.543  1.00 55.83           N  
ATOM    524  C   GLN L  70      31.637  32.393  43.322  1.00 19.55           C  
ATOM    525  O   GLN L  70      31.021  32.870  44.273  1.00 18.77           O  
ATOM    526  N   PHE L  71      31.791  31.059  43.147  1.00 18.46           N  
ATOM    527  CA  PHE L  71      31.202  30.109  44.049  1.00 17.81           C  
ATOM    528  CB  PHE L  71      29.940  29.440  43.482  1.00 18.21           C  
ATOM    529  CG  PHE L  71      28.928  30.511  43.276  1.00 16.92           C  
ATOM    530  CD1 PHE L  71      28.942  31.269  42.128  1.00 16.15           C  
ATOM    531  CD2 PHE L  71      27.965  30.761  44.226  1.00 16.69           C  
ATOM    532  CE1 PHE L  71      28.008  32.258  41.932  1.00 17.94           C  
ATOM    533  CE2 PHE L  71      27.030  31.750  44.034  1.00 16.78           C  
ATOM    534  CZ  PHE L  71      27.050  32.502  42.887  1.00 18.13           C  
ATOM    535  C   PHE L  71      32.188  29.011  44.306  1.00 18.32           C  
ATOM    536  O   PHE L  71      33.125  28.805  43.536  1.00 18.17           O  
ATOM    537  N   SER L  72      31.995  28.276  45.422  1.00 17.76           N  
ATOM    538  CA  SER L  72      32.894  27.204  45.732  1.00 19.18           C  
ATOM    539  CB  SER L  72      34.071  27.649  46.618  1.00 17.93           C  
ATOM    540  OG  SER L  72      33.586  28.205  47.832  1.00 21.46           O  
ATOM    541  C   SER L  72      32.151  26.126  46.460  1.00 18.62           C  
ATOM    542  O   SER L  72      31.134  26.371  47.108  1.00 19.87           O  
ATOM    543  N   LEU L  73      32.650  24.881  46.328  1.00 19.41           N  
ATOM    544  CA  LEU L  73      32.096  23.745  47.007  1.00 18.57           C  
ATOM    545  CB  LEU L  73      31.676  22.605  46.064  1.00 15.69           C  
ATOM    546  CG  LEU L  73      31.122  21.364  46.792  1.00 16.69           C  
ATOM    547  CD1 LEU L  73      29.799  21.669  47.511  1.00 14.92           C  
ATOM    548  CD2 LEU L  73      31.027  20.159  45.839  1.00 16.29           C  
ATOM    549  C   LEU L  73      33.196  23.203  47.860  1.00 18.82           C  
ATOM    550  O   LEU L  73      34.310  22.996  47.382  1.00 19.00           O  
ATOM    551  N   LYS L  74      32.911  22.967  49.156  1.00 18.16           N  
ATOM    552  CA  LYS L  74      33.940  22.463  50.020  1.00 19.10           C  
ATOM    553  CB  LYS L  74      34.210  23.346  51.249  1.00 23.41           C  
ATOM    554  CG  LYS L  74      35.321  22.790  52.144  1.00 28.96           C  
ATOM    555  CD  LYS L  74      35.776  23.752  53.241  1.00 34.15           C  
ATOM    556  CE  LYS L  74      34.945  23.647  54.520  1.00 38.24           C  
ATOM    557  NZ  LYS L  74      35.448  24.606  55.527  1.00 41.88           N1+
ATOM    558  C   LYS L  74      33.513  21.134  50.559  1.00 18.83           C  
ATOM    559  O   LYS L  74      32.351  20.938  50.914  1.00 19.21           O  
ATOM    560  N   ILE L  75      34.463  20.178  50.608  1.00 18.39           N  
ATOM    561  CA  ILE L  75      34.208  18.890  51.184  1.00 18.02           C  
ATOM    562  CB  ILE L  75      34.494  17.720  50.273  1.00 17.35           C  
ATOM    563  CG1 ILE L  75      33.635  17.725  48.998  1.00 15.65           C  
ATOM    564  CG2 ILE L  75      34.319  16.443  51.106  1.00 15.72           C  
ATOM    565  CD1 ILE L  75      34.165  18.623  47.884  1.00 14.54           C  
ATOM    566  C   ILE L  75      35.190  18.738  52.301  1.00 19.77           C  
ATOM    567  O   ILE L  75      36.399  18.819  52.084  1.00 18.51           O  
ATOM    568  N   ASN L  76      34.715  18.498  53.535  1.00 21.66           N  
ATOM    569  CA  ASN L  76      35.679  18.359  54.586  1.00 23.57           C  
ATOM    570  CB  ASN L  76      35.446  19.290  55.791  1.00 27.68           C  
ATOM    571  CG  ASN L  76      34.118  18.933  56.441  1.00 39.42           C  
ATOM    572  OD1 ASN L  76      33.977  17.875  57.050  1.00 42.80           O  
ATOM    573  ND2 ASN L  76      33.117  19.846  56.320  1.00 43.73           N  
ATOM    574  C   ASN L  76      35.638  16.947  55.068  1.00 22.05           C  
ATOM    575  O   ASN L  76      34.619  16.267  54.965  1.00 23.12           O  
ATOM    576  N   ASN L  77      36.771  16.472  55.620  1.00 20.80           N  
ATOM    577  CA  ASN L  77      36.872  15.131  56.121  1.00 20.81           C  
ATOM    578  CB  ASN L  77      36.070  14.912  57.418  1.00 20.61           C  
ATOM    579  CG  ASN L  77      36.464  13.568  58.015  1.00 23.58           C  
ATOM    580  OD1 ASN L  77      37.564  13.407  58.542  1.00 26.33           O  
ATOM    581  ND2 ASN L  77      35.537  12.576  57.939  1.00 24.02           N  
ATOM    582  C   ASN L  77      36.383  14.169  55.084  1.00 19.53           C  
ATOM    583  O   ASN L  77      35.334  13.547  55.241  1.00 18.69           O  
ATOM    584  N   LEU L  78      37.159  14.026  53.989  1.00 18.63           N  
ATOM    585  CA  LEU L  78      36.812  13.178  52.884  1.00 17.47           C  
ATOM    586  CB  LEU L  78      37.896  13.131  51.785  1.00 15.14           C  
ATOM    587  CG  LEU L  78      38.075  14.431  50.980  1.00 15.25           C  
ATOM    588  CD1 LEU L  78      39.190  14.284  49.930  1.00 14.98           C  
ATOM    589  CD2 LEU L  78      36.750  14.874  50.339  1.00 14.48           C  
ATOM    590  C   LEU L  78      36.630  11.763  53.340  1.00 18.52           C  
ATOM    591  O   LEU L  78      37.369  11.251  54.181  1.00 17.08           O  
ATOM    592  N   GLN L  79      35.597  11.108  52.767  1.00 16.80           N  
ATOM    593  CA  GLN L  79      35.267   9.731  53.010  1.00 16.92           C  
ATOM    594  CB  GLN L  79      33.765   9.503  53.262  1.00 16.42           C  
ATOM    595  CG  GLN L  79      33.214  10.212  54.503  1.00 15.79           C  
ATOM    596  CD  GLN L  79      33.514   9.362  55.727  1.00 18.19           C  
ATOM    597  OE1 GLN L  79      33.120   8.199  55.800  1.00 17.86           O  
ATOM    598  NE2 GLN L  79      34.226   9.956  56.721  1.00 14.70           N  
ATOM    599  C   GLN L  79      35.597   9.020  51.728  1.00 18.08           C  
ATOM    600  O   GLN L  79      35.708   9.652  50.681  1.00 16.94           O  
ATOM    601  N   PRO L  80      35.766   7.728  51.757  1.00 17.51           N  
ATOM    602  CA  PRO L  80      36.121   7.018  50.556  1.00 18.01           C  
ATOM    603  CD  PRO L  80      36.221   7.042  52.955  1.00 16.42           C  
ATOM    604  CB  PRO L  80      36.445   5.596  51.006  1.00 16.13           C  
ATOM    605  CG  PRO L  80      36.948   5.783  52.451  1.00 19.32           C  
ATOM    606  C   PRO L  80      35.067   7.110  49.494  1.00 17.74           C  
ATOM    607  O   PRO L  80      35.397   6.982  48.317  1.00 18.39           O  
ATOM    608  N   GLU L  81      33.799   7.319  49.889  1.00 17.05           N  
ATOM    609  CA  GLU L  81      32.682   7.399  48.986  1.00 17.73           C  
ATOM    610  CB  GLU L  81      31.326   7.487  49.707  1.00 17.94           C  
ATOM    611  CG  GLU L  81      30.999   6.281  50.589  1.00 20.40           C  
ATOM    612  CD  GLU L  81      31.548   6.551  51.982  1.00 24.86           C  
ATOM    613  OE1 GLU L  81      30.939   7.388  52.699  1.00 24.60           O  
ATOM    614  OE2 GLU L  81      32.578   5.926  52.351  1.00 25.79           O1-
ATOM    615  C   GLU L  81      32.780   8.644  48.156  1.00 16.86           C  
ATOM    616  O   GLU L  81      32.245   8.707  47.052  1.00 17.03           O  
ATOM    617  N   ASP L  82      33.443   9.681  48.700  1.00 16.68           N  
ATOM    618  CA  ASP L  82      33.517  11.006  48.146  1.00 15.80           C  
ATOM    619  CB  ASP L  82      34.214  12.002  49.089  1.00 15.77           C  
ATOM    620  CG  ASP L  82      33.305  12.197  50.292  1.00 17.73           C  
ATOM    621  OD1 ASP L  82      32.104  11.832  50.195  1.00 16.89           O  
ATOM    622  OD2 ASP L  82      33.801  12.707  51.331  1.00 16.67           O1-
ATOM    623  C   ASP L  82      34.237  11.065  46.832  1.00 15.41           C  
ATOM    624  O   ASP L  82      34.028  12.003  46.066  1.00 15.27           O  
ATOM    625  N   PHE L  83      35.146  10.122  46.540  1.00 16.13           N  
ATOM    626  CA  PHE L  83      35.870  10.241  45.308  1.00 17.76           C  
ATOM    627  CB  PHE L  83      37.060   9.267  45.230  1.00 15.42           C  
ATOM    628  CG  PHE L  83      37.997   9.723  46.299  1.00 15.38           C  
ATOM    629  CD1 PHE L  83      37.788   9.363  47.611  1.00 16.13           C  
ATOM    630  CD2 PHE L  83      39.075  10.524  45.996  1.00 14.34           C  
ATOM    631  CE1 PHE L  83      38.639   9.787  48.605  1.00 15.02           C  
ATOM    632  CE2 PHE L  83      39.932  10.950  46.984  1.00 14.26           C  
ATOM    633  CZ  PHE L  83      39.714  10.582  48.291  1.00 15.03           C  
ATOM    634  C   PHE L  83      34.941  10.044  44.149  1.00 18.19           C  
ATOM    635  O   PHE L  83      34.104   9.143  44.138  1.00 17.00           O  
ATOM    636  N   GLY L  84      35.076  10.917  43.128  1.00 16.59           N  
ATOM    637  CA  GLY L  84      34.237  10.868  41.964  1.00 15.53           C  
ATOM    638  C   GLY L  84      34.394  12.182  41.261  1.00 16.06           C  
ATOM    639  O   GLY L  84      35.355  12.913  41.499  1.00 15.66           O  
ATOM    640  N   SER L  85      33.448  12.521  40.361  1.00 15.84           N  
ATOM    641  CA  SER L  85      33.554  13.763  39.651  1.00 15.75           C  
ATOM    642  CB  SER L  85      33.397  13.617  38.127  1.00 17.59           C  
ATOM    643  OG  SER L  85      34.476  12.857  37.598  1.00 19.78           O  
ATOM    644  C   SER L  85      32.483  14.688  40.151  1.00 16.68           C  
ATOM    645  O   SER L  85      31.402  14.248  40.539  1.00 17.48           O  
ATOM    646  N   TYR L  86      32.776  16.009  40.161  1.00 16.74           N  
ATOM    647  CA  TYR L  86      31.852  16.998  40.654  1.00 16.44           C  
ATOM    648  CB  TYR L  86      32.388  17.784  41.864  1.00 14.82           C  
ATOM    649  CG  TYR L  86      32.507  16.860  43.027  1.00 15.66           C  
ATOM    650  CD1 TYR L  86      33.589  16.019  43.155  1.00 14.01           C  
ATOM    651  CD2 TYR L  86      31.533  16.844  43.996  1.00 15.10           C  
ATOM    652  CE1 TYR L  86      33.692  15.171  44.233  1.00 15.67           C  
ATOM    653  CE2 TYR L  86      31.631  15.998  45.075  1.00 14.99           C  
ATOM    654  CZ  TYR L  86      32.712  15.159  45.194  1.00 15.42           C  
ATOM    655  OH  TYR L  86      32.812  14.291  46.302  1.00 14.03           O  
ATOM    656  C   TYR L  86      31.607  18.017  39.576  1.00 17.62           C  
ATOM    657  O   TYR L  86      32.516  18.356  38.818  1.00 18.61           O  
ATOM    658  N   TYR L  87      30.352  18.521  39.475  1.00 15.46           N  
ATOM    659  CA  TYR L  87      30.028  19.505  38.473  1.00 15.46           C  
ATOM    660  CB  TYR L  87      29.111  19.002  37.341  1.00 14.49           C  
ATOM    661  CG  TYR L  87      29.689  17.821  36.644  1.00 15.51           C  
ATOM    662  CD1 TYR L  87      30.585  17.967  35.610  1.00 14.62           C  
ATOM    663  CD2 TYR L  87      29.318  16.554  37.027  1.00 14.52           C  
ATOM    664  CE1 TYR L  87      31.105  16.865  34.972  1.00 14.61           C  
ATOM    665  CE2 TYR L  87      29.833  15.449  36.393  1.00 15.05           C  
ATOM    666  CZ  TYR L  87      30.726  15.604  35.362  1.00 16.59           C  
ATOM    667  OH  TYR L  87      31.255  14.469  34.712  1.00 18.02           O  
ATOM    668  C   TYR L  87      29.200  20.589  39.099  1.00 16.47           C  
ATOM    669  O   TYR L  87      28.385  20.337  39.985  1.00 15.93           O  
ATOM    670  N   CYS L  88      29.381  21.841  38.627  1.00 15.96           N  
ATOM    671  CA  CYS L  88      28.551  22.929  39.060  1.00 18.09           C  
ATOM    672  CB  CYS L  88      29.343  24.198  39.442  1.00 17.49           C  
ATOM    673  SG  CYS L  88      30.432  24.792  38.114  1.00 19.97           S  
ATOM    674  C   CYS L  88      27.653  23.227  37.897  1.00 18.86           C  
ATOM    675  O   CYS L  88      27.980  22.890  36.759  1.00 18.49           O  
ATOM    676  N   GLN L  89      26.463  23.811  38.154  1.00 17.24           N  
ATOM    677  CA  GLN L  89      25.554  24.121  37.084  1.00 17.79           C  
ATOM    678  CB  GLN L  89      24.484  23.043  36.858  1.00 16.05           C  
ATOM    679  CG  GLN L  89      23.523  23.382  35.719  1.00 16.73           C  
ATOM    680  CD  GLN L  89      22.372  22.394  35.783  1.00 17.30           C  
ATOM    681  OE1 GLN L  89      21.987  21.944  36.860  1.00 18.67           O  
ATOM    682  NE2 GLN L  89      21.801  22.042  34.602  1.00 19.47           N  
ATOM    683  C   GLN L  89      24.809  25.368  37.461  1.00 17.42           C  
ATOM    684  O   GLN L  89      24.319  25.476  38.583  1.00 17.02           O  
ATOM    685  N   HIS L  90      24.681  26.339  36.531  1.00 17.70           N  
ATOM    686  CA  HIS L  90      23.975  27.553  36.851  1.00 18.08           C  
ATOM    687  ND1 HIS L  90      24.991  28.657  33.895  1.00 23.16           N  
ATOM    688  CG  HIS L  90      24.355  29.190  34.992  1.00 19.60           C  
ATOM    689  CB  HIS L  90      24.681  28.845  36.411  1.00 19.14           C  
ATOM    690  NE2 HIS L  90      23.415  30.017  33.117  1.00 17.45           N  
ATOM    691  CD2 HIS L  90      23.397  30.020  34.500  1.00 22.24           C  
ATOM    692  CE1 HIS L  90      24.389  29.185  32.800  1.00 20.69           C  
ATOM    693  C   HIS L  90      22.660  27.529  36.131  1.00 18.72           C  
ATOM    694  O   HIS L  90      22.545  27.007  35.028  1.00 17.37           O  
ATOM    695  N   HIS L  91      21.695  27.615  37.098  1.00 36.31           N  
ATOM    696  CA  HIS L  91      20.257  27.596  37.072  1.00 37.27           C  
ATOM    697  ND1 HIS L  91      19.355  27.851  40.461  1.00 38.73           N  
ATOM    698  CG  HIS L  91      19.923  26.942  39.599  1.00 38.98           C  
ATOM    699  CB  HIS L  91      19.527  26.774  38.166  1.00 38.61           C  
ATOM    700  NE2 HIS L  91      20.812  26.666  41.653  1.00 37.57           N  
ATOM    701  CD2 HIS L  91      20.813  26.227  40.341  1.00 38.59           C  
ATOM    702  CE1 HIS L  91      19.923  27.642  41.677  1.00 38.91           C  
ATOM    703  C   HIS L  91      19.628  28.933  36.851  1.00 37.86           C  
ATOM    704  O   HIS L  91      18.440  29.097  37.115  1.00 38.00           O  
ATOM    705  N   TYR L  92      20.423  29.961  36.509  1.00 44.94           N  
ATOM    706  CA  TYR L  92      19.880  31.280  36.343  1.00 46.40           C  
ATOM    707  CB  TYR L  92      20.956  32.303  36.760  1.00 49.17           C  
ATOM    708  CG  TYR L  92      20.491  33.714  36.684  1.00 50.57           C  
ATOM    709  CD1 TYR L  92      19.804  34.278  37.733  1.00 51.26           C  
ATOM    710  CD2 TYR L  92      20.765  34.481  35.578  1.00 50.58           C  
ATOM    711  CE1 TYR L  92      19.386  35.585  37.677  1.00 51.39           C  
ATOM    712  CE2 TYR L  92      20.352  35.789  35.516  1.00 51.67           C  
ATOM    713  CZ  TYR L  92      19.660  36.343  36.566  1.00 52.13           C  
ATOM    714  OH  TYR L  92      19.238  37.687  36.501  1.00 53.58           O  
ATOM    715  C   TYR L  92      19.543  31.498  34.884  1.00 47.36           C  
ATOM    716  O   TYR L  92      20.359  31.982  34.105  1.00 48.19           O  
ATOM    717  N   VAL L  93      18.310  31.155  34.466  1.00 49.67           N  
ATOM    718  CA  VAL L  93      17.883  31.416  33.117  1.00 49.89           C  
ATOM    719  CB  VAL L  93      18.184  32.823  32.667  1.00  0.00           C  
ATOM    720  CG1 VAL L  93      17.708  33.022  31.218  1.00  0.00           C  
ATOM    721  CG2 VAL L  93      17.546  33.794  33.672  1.00  0.00           C  
ATOM    722  C   VAL L  93      18.518  30.436  32.168  1.00 50.14           C  
ATOM    723  O   VAL L  93      19.572  29.863  32.434  1.00 50.96           O  
ATOM    724  N   THR L  94      17.851  30.216  31.019  1.00 46.30           N  
ATOM    725  CA  THR L  94      18.265  29.305  29.989  1.00 45.70           C  
ATOM    726  CB  THR L  94      17.061  28.871  29.191  1.00 45.20           C  
ATOM    727  OG1 THR L  94      16.104  28.283  30.058  1.00 46.33           O  
ATOM    728  CG2 THR L  94      17.444  27.872  28.092  1.00 45.40           C  
ATOM    729  C   THR L  94      19.192  30.059  29.075  1.00 45.45           C  
ATOM    730  O   THR L  94      19.068  31.279  28.976  1.00 45.34           O  
ATOM    731  N   PRO L  95      20.133  29.426  28.407  1.00 45.04           N  
ATOM    732  CA  PRO L  95      20.377  28.015  28.567  1.00 44.20           C  
ATOM    733  CD  PRO L  95      20.454  29.873  27.058  1.00 41.01           C  
ATOM    734  CB  PRO L  95      21.140  27.565  27.324  1.00 40.45           C  
ATOM    735  CG  PRO L  95      20.745  28.595  26.255  1.00 40.54           C  
ATOM    736  C   PRO L  95      21.148  27.774  29.819  1.00 44.04           C  
ATOM    737  O   PRO L  95      21.913  28.650  30.221  1.00 43.36           O  
ATOM    738  N   VAL L  96      20.980  26.607  30.461  1.00 41.94           N  
ATOM    739  CA  VAL L  96      21.770  26.423  31.639  1.00 41.66           C  
ATOM    740  CB  VAL L  96      21.104  25.647  32.739  1.00 38.53           C  
ATOM    741  CG1 VAL L  96      19.838  26.405  33.175  1.00  0.00           C  
ATOM    742  CG2 VAL L  96      20.853  24.218  32.256  1.00  0.00           C  
ATOM    743  C   VAL L  96      23.025  25.725  31.237  1.00 41.22           C  
ATOM    744  O   VAL L  96      23.016  24.881  30.341  1.00 41.21           O  
ATOM    745  N   THR L  97      24.154  26.103  31.874  1.00 15.46           N  
ATOM    746  CA  THR L  97      25.400  25.442  31.579  1.00 16.97           C  
ATOM    747  CB  THR L  97      26.408  26.353  30.939  1.00 20.10           C  
ATOM    748  OG1 THR L  97      26.692  27.451  31.793  1.00 21.82           O  
ATOM    749  CG2 THR L  97      25.842  26.856  29.601  1.00 18.84           C  
ATOM    750  C   THR L  97      26.052  24.825  32.783  1.00 17.04           C  
ATOM    751  O   THR L  97      25.951  25.317  33.906  1.00 18.09           O  
ATOM    752  N   PHE L  98      26.761  23.700  32.539  1.00 18.52           N  
ATOM    753  CA  PHE L  98      27.485  22.981  33.551  1.00 17.58           C  
ATOM    754  CB  PHE L  98      27.502  21.451  33.352  1.00 17.18           C  
ATOM    755  CG  PHE L  98      26.137  20.868  33.512  1.00 17.30           C  
ATOM    756  CD1 PHE L  98      25.261  20.825  32.451  1.00 16.80           C  
ATOM    757  CD2 PHE L  98      25.736  20.346  34.720  1.00 16.02           C  
ATOM    758  CE1 PHE L  98      24.007  20.280  32.595  1.00 16.11           C  
ATOM    759  CE2 PHE L  98      24.482  19.800  34.869  1.00 16.08           C  
ATOM    760  CZ  PHE L  98      23.612  19.766  33.807  1.00 16.93           C  
ATOM    761  C   PHE L  98      28.924  23.392  33.474  1.00 17.74           C  
ATOM    762  O   PHE L  98      29.398  23.873  32.446  1.00 18.03           O  
ATOM    763  N   GLY L  99      29.659  23.221  34.590  1.00 15.19           N  
ATOM    764  CA  GLY L  99      31.065  23.496  34.592  1.00 14.04           C  
ATOM    765  C   GLY L  99      31.721  22.310  33.956  1.00 14.42           C  
ATOM    766  O   GLY L  99      31.079  21.291  33.708  1.00 14.32           O  
ATOM    767  N   ALA L 100      33.037  22.421  33.695  1.00 15.90           N  
ATOM    768  CA  ALA L 100      33.833  21.410  33.052  1.00 15.73           C  
ATOM    769  CB  ALA L 100      35.286  21.858  32.822  1.00 19.13           C  
ATOM    770  C   ALA L 100      33.871  20.173  33.898  1.00 16.81           C  
ATOM    771  O   ALA L 100      33.968  19.063  33.376  1.00 17.01           O  
ATOM    772  N   GLY L 101      33.853  20.326  35.234  1.00 17.09           N  
ATOM    773  CA  GLY L 101      33.869  19.174  36.094  1.00 18.21           C  
ATOM    774  C   GLY L 101      35.215  19.035  36.737  1.00 18.13           C  
ATOM    775  O   GLY L 101      36.231  19.477  36.201  1.00 19.95           O  
ATOM    776  N   THR L 102      35.229  18.414  37.938  1.00 16.73           N  
ATOM    777  CA  THR L 102      36.431  18.168  38.689  1.00 15.43           C  
ATOM    778  CB  THR L 102      36.465  18.866  40.015  1.00 16.22           C  
ATOM    779  OG1 THR L 102      35.295  18.551  40.750  1.00 15.59           O  
ATOM    780  CG2 THR L 102      36.573  20.376  39.820  1.00 13.56           C  
ATOM    781  C   THR L 102      36.483  16.715  39.028  1.00 17.37           C  
ATOM    782  O   THR L 102      35.529  16.147  39.556  1.00 16.17           O  
ATOM    783  N   LYS L 103      37.638  16.085  38.762  1.00 17.50           N  
ATOM    784  CA  LYS L 103      37.832  14.693  39.040  1.00 18.13           C  
ATOM    785  CB  LYS L 103      38.732  14.058  37.964  1.00 25.19           C  
ATOM    786  CG  LYS L 103      38.882  12.540  37.988  1.00 30.67           C  
ATOM    787  CD  LYS L 103      39.588  12.034  36.726  1.00 34.47           C  
ATOM    788  CE  LYS L 103      39.846  10.528  36.694  1.00 37.29           C  
ATOM    789  NZ  LYS L 103      40.535  10.169  35.434  1.00 38.74           N1+
ATOM    790  C   LYS L 103      38.566  14.626  40.345  1.00 17.80           C  
ATOM    791  O   LYS L 103      39.670  15.152  40.465  1.00 18.57           O  
ATOM    792  N   LEU L 104      37.968  13.977  41.366  1.00 16.88           N  
ATOM    793  CA  LEU L 104      38.616  13.887  42.649  1.00 15.81           C  
ATOM    794  CB  LEU L 104      37.675  14.237  43.814  1.00 15.33           C  
ATOM    795  CG  LEU L 104      38.333  14.165  45.202  1.00 16.74           C  
ATOM    796  CD1 LEU L 104      39.438  15.222  45.355  1.00 16.96           C  
ATOM    797  CD2 LEU L 104      37.278  14.245  46.316  1.00 17.80           C  
ATOM    798  C   LEU L 104      39.068  12.468  42.837  1.00 15.32           C  
ATOM    799  O   LEU L 104      38.250  11.550  42.842  1.00 15.97           O  
ATOM    800  N   ASP L 105      40.392  12.248  42.996  1.00 15.36           N  
ATOM    801  CA  ASP L 105      40.876  10.901  43.139  1.00 16.38           C  
ATOM    802  CB  ASP L 105      41.748  10.413  41.965  1.00 17.62           C  
ATOM    803  CG  ASP L 105      43.008  11.263  41.874  1.00 21.50           C  
ATOM    804  OD1 ASP L 105      42.882  12.514  41.802  1.00  0.00           O  
ATOM    805  OD2 ASP L 105      44.118  10.669  41.881  1.00  0.00           O1-
ATOM    806  C   ASP L 105      41.668  10.750  44.404  1.00 16.13           C  
ATOM    807  O   ASP L 105      42.036  11.726  45.058  1.00 17.11           O  
ATOM    808  N   LEU L 106      41.916   9.476  44.778  1.00 17.19           N  
ATOM    809  CA  LEU L 106      42.639   9.100  45.963  1.00 18.06           C  
ATOM    810  CB  LEU L 106      42.576   7.592  46.277  1.00 16.82           C  
ATOM    811  CG  LEU L 106      41.215   7.052  46.750  1.00  0.00           C  
ATOM    812  CD1 LEU L 106      41.289   5.539  47.016  1.00 16.25           C  
ATOM    813  CD2 LEU L 106      40.731   7.804  47.996  1.00  0.00           C  
ATOM    814  C   LEU L 106      44.096   9.380  45.783  1.00 18.87           C  
ATOM    815  O   LEU L 106      44.691   9.070  44.751  1.00 19.95           O  
ATOM    816  N   LYS L 107      44.712   9.949  46.836  1.00 17.82           N  
ATOM    817  CA  LYS L 107      46.118  10.221  46.828  1.00 18.65           C  
ATOM    818  CB  LYS L 107      46.467  11.591  47.435  1.00 23.04           C  
ATOM    819  CG  LYS L 107      47.965  11.908  47.434  1.00 26.47           C  
ATOM    820  CD  LYS L 107      48.273  13.388  47.679  1.00 30.39           C  
ATOM    821  CE  LYS L 107      47.535  13.974  48.883  1.00 33.17           C  
ATOM    822  NZ  LYS L 107      48.046  13.368  50.132  1.00 36.60           N1+
ATOM    823  C   LYS L 107      46.761   9.153  47.704  1.00 18.98           C  
ATOM    824  O   LYS L 107      46.347   9.026  48.888  1.00 19.15           O  
ATOM    825  OXT LYS L 107      47.676   8.447  47.201  1.00  0.00           O1-
TER     826      LYS L 107 
ATOM    827  N   GLN H 108       8.690   6.446  45.564  1.00 40.72           N1+
ATOM    828  CA  GLN H 108       9.344   7.763  45.406  1.00 40.27           C  
ATOM    829  CB  GLN H 108      10.871   7.631  45.511  1.00 49.42           C  
ATOM    830  CG  GLN H 108      11.363   7.148  46.873  1.00 52.50           C  
ATOM    831  CD  GLN H 108      12.883   7.075  46.810  1.00 62.47           C  
ATOM    832  OE1 GLN H 108      13.547   6.817  47.811  1.00 64.17           O  
ATOM    833  NE2 GLN H 108      13.451   7.315  45.596  1.00 63.11           N  
ATOM    834  C   GLN H 108       9.046   8.312  44.054  1.00 38.72           C  
ATOM    835  O   GLN H 108       8.274   7.729  43.294  1.00 38.38           O  
ATOM    836  N   ILE H 109       9.642   9.468  43.710  1.00 40.90           N  
ATOM    837  CA  ILE H 109       9.251   9.977  42.434  1.00 40.16           C  
ATOM    838  CB  ILE H 109       9.852  11.331  42.180  1.00 35.90           C  
ATOM    839  CG1 ILE H 109       9.325  12.342  43.215  1.00 35.46           C  
ATOM    840  CG2 ILE H 109       9.571  11.728  40.722  1.00 35.03           C  
ATOM    841  CD1 ILE H 109      10.087  13.666  43.231  1.00 40.43           C  
ATOM    842  C   ILE H 109       9.686   9.039  41.331  1.00 39.84           C  
ATOM    843  O   ILE H 109       8.907   8.219  40.865  1.00 39.77           O  
ATOM    844  N   GLN H 110      10.987   8.996  41.001  1.00 38.40           N  
ATOM    845  CA  GLN H 110      11.526   8.111  39.993  1.00 37.84           C  
ATOM    846  CB  GLN H 110      11.051   6.650  40.120  1.00 55.26           C  
ATOM    847  CG  GLN H 110      11.661   5.884  41.292  1.00 57.71           C  
ATOM    848  CD  GLN H 110      13.089   5.512  40.919  1.00 60.65           C  
ATOM    849  OE1 GLN H 110      13.606   5.925  39.883  1.00 68.27           O  
ATOM    850  NE2 GLN H 110      13.746   4.703  41.792  1.00 67.67           N  
ATOM    851  C   GLN H 110      11.272   8.513  38.566  1.00 36.52           C  
ATOM    852  O   GLN H 110      10.147   8.772  38.139  1.00 35.68           O  
ATOM    853  N   LEU H 111      12.370   8.542  37.777  1.00 30.22           N  
ATOM    854  CA  LEU H 111      12.325   8.770  36.359  1.00 27.41           C  
ATOM    855  CB  LEU H 111      13.148   9.990  35.915  1.00 23.72           C  
ATOM    856  CG  LEU H 111      12.606  11.334  36.439  1.00 24.16           C  
ATOM    857  CD1 LEU H 111      13.471  12.507  35.959  1.00 25.59           C  
ATOM    858  CD2 LEU H 111      11.125  11.521  36.076  1.00 22.07           C  
ATOM    859  C   LEU H 111      12.964   7.560  35.751  1.00 25.89           C  
ATOM    860  O   LEU H 111      14.103   7.222  36.077  1.00 25.78           O  
ATOM    861  N   VAL H 112      12.247   6.861  34.848  1.00 26.11           N  
ATOM    862  CA  VAL H 112      12.827   5.681  34.277  1.00 24.70           C  
ATOM    863  CB  VAL H 112      12.012   4.447  34.521  1.00 23.15           C  
ATOM    864  CG1 VAL H 112      10.771   4.458  33.614  1.00 24.70           C  
ATOM    865  CG2 VAL H 112      12.926   3.227  34.353  1.00 23.79           C  
ATOM    866  C   VAL H 112      12.949   5.902  32.802  1.00 24.27           C  
ATOM    867  O   VAL H 112      12.031   6.411  32.160  1.00 25.96           O  
ATOM    868  N   GLN H 113      14.105   5.516  32.224  1.00 20.44           N  
ATOM    869  CA  GLN H 113      14.351   5.742  30.828  1.00 20.11           C  
ATOM    870  CB  GLN H 113      15.670   6.489  30.568  1.00 18.43           C  
ATOM    871  CG  GLN H 113      15.660   7.916  31.119  1.00 17.57           C  
ATOM    872  CD  GLN H 113      17.007   8.560  30.821  1.00 19.07           C  
ATOM    873  OE1 GLN H 113      17.874   8.629  31.688  1.00 20.31           O  
ATOM    874  NE2 GLN H 113      17.198   9.046  29.566  1.00 16.62           N  
ATOM    875  C   GLN H 113      14.421   4.425  30.118  1.00 20.52           C  
ATOM    876  O   GLN H 113      14.536   3.370  30.740  1.00 20.57           O  
ATOM    877  N   SER H 114      14.335   4.470  28.773  1.00 19.07           N  
ATOM    878  CA  SER H 114      14.357   3.289  27.955  1.00 19.08           C  
ATOM    879  CB  SER H 114      13.872   3.538  26.516  1.00 22.00           C  
ATOM    880  OG  SER H 114      14.706   4.494  25.879  1.00 22.31           O  
ATOM    881  C   SER H 114      15.758   2.748  27.912  1.00 19.09           C  
ATOM    882  O   SER H 114      16.704   3.398  28.352  1.00 19.51           O  
ATOM    883  N   GLY H 115      15.918   1.522  27.366  1.00 20.31           N  
ATOM    884  CA  GLY H 115      17.182   0.830  27.362  1.00 20.25           C  
ATOM    885  C   GLY H 115      18.086   1.329  26.272  1.00 21.09           C  
ATOM    886  O   GLY H 115      17.741   2.183  25.454  1.00 21.16           O  
ATOM    887  N   PRO H 116      19.259   0.744  26.271  1.00 25.08           N  
ATOM    888  CA  PRO H 116      20.336   1.089  25.376  1.00 24.89           C  
ATOM    889  CD  PRO H 116      19.429  -0.583  26.841  1.00 22.31           C  
ATOM    890  CB  PRO H 116      21.450   0.092  25.685  1.00 21.85           C  
ATOM    891  CG  PRO H 116      20.680  -1.155  26.153  1.00 22.99           C  
ATOM    892  C   PRO H 116      19.911   0.988  23.946  1.00 25.25           C  
ATOM    893  O   PRO H 116      19.095   0.127  23.624  1.00 25.48           O  
ATOM    894  N   GLU H 117      20.453   1.862  23.072  1.00 21.26           N  
ATOM    895  CA  GLU H 117      20.059   1.836  21.694  1.00 20.27           C  
ATOM    896  CB  GLU H 117      19.260   3.083  21.275  1.00 19.34           C  
ATOM    897  CG  GLU H 117      17.901   3.213  21.971  1.00 21.34           C  
ATOM    898  CD  GLU H 117      16.923   2.264  21.292  1.00 23.94           C  
ATOM    899  OE1 GLU H 117      17.337   1.585  20.315  1.00 24.40           O  
ATOM    900  OE2 GLU H 117      15.746   2.208  21.740  1.00 25.85           O1-
ATOM    901  C   GLU H 117      21.280   1.795  20.825  1.00 20.80           C  
ATOM    902  O   GLU H 117      22.297   2.421  21.122  1.00 21.39           O  
ATOM    903  N   LEU H 118      21.207   1.012  19.726  1.00 20.97           N  
ATOM    904  CA  LEU H 118      22.257   0.966  18.746  1.00 20.80           C  
ATOM    905  CB  LEU H 118      22.845  -0.428  18.454  1.00 17.58           C  
ATOM    906  CG  LEU H 118      23.732  -1.019  19.562  1.00 17.30           C  
ATOM    907  CD1 LEU H 118      22.919  -1.357  20.819  1.00 16.36           C  
ATOM    908  CD2 LEU H 118      24.554  -2.206  19.035  1.00 18.35           C  
ATOM    909  C   LEU H 118      21.653   1.414  17.456  1.00 21.41           C  
ATOM    910  O   LEU H 118      20.638   0.875  17.017  1.00 21.07           O  
ATOM    911  N   LYS H 119      22.267   2.421  16.808  1.00 20.29           N  
ATOM    912  CA  LYS H 119      21.713   2.899  15.575  1.00 19.68           C  
ATOM    913  CB  LYS H 119      20.936   4.221  15.718  1.00 17.51           C  
ATOM    914  CG  LYS H 119      19.663   4.108  16.564  1.00 17.18           C  
ATOM    915  CD  LYS H 119      18.615   3.150  15.991  1.00 18.59           C  
ATOM    916  CE  LYS H 119      17.361   3.035  16.860  1.00 19.81           C  
ATOM    917  NZ  LYS H 119      16.400   2.087  16.252  1.00 21.34           N1+
ATOM    918  C   LYS H 119      22.834   3.152  14.620  1.00 20.00           C  
ATOM    919  O   LYS H 119      23.983   3.337  15.020  1.00 20.35           O  
ATOM    920  N   LYS H 120      22.511   3.147  13.311  1.00 21.81           N  
ATOM    921  CA  LYS H 120      23.476   3.396  12.280  1.00 23.25           C  
ATOM    922  CB  LYS H 120      23.186   2.609  10.992  1.00 26.60           C  
ATOM    923  CG  LYS H 120      23.268   1.097  11.219  1.00 28.81           C  
ATOM    924  CD  LYS H 120      22.645   0.260  10.104  1.00 32.94           C  
ATOM    925  CE  LYS H 120      22.740  -1.248  10.355  1.00 37.16           C  
ATOM    926  NZ  LYS H 120      22.073  -1.984   9.259  1.00 38.00           N1+
ATOM    927  C   LYS H 120      23.421   4.858  11.975  1.00 22.74           C  
ATOM    928  O   LYS H 120      22.438   5.525  12.291  1.00 22.33           O  
ATOM    929  N   PRO H 121      24.449   5.389  11.371  1.00 22.32           N  
ATOM    930  CA  PRO H 121      24.455   6.795  11.100  1.00 22.42           C  
ATOM    931  CD  PRO H 121      25.793   4.849  11.513  1.00 20.83           C  
ATOM    932  CB  PRO H 121      25.865   7.111  10.607  1.00 19.18           C  
ATOM    933  CG  PRO H 121      26.735   6.050  11.309  1.00 20.98           C  
ATOM    934  C   PRO H 121      23.361   7.167  10.154  1.00 23.09           C  
ATOM    935  O   PRO H 121      23.121   6.425   9.202  1.00 24.32           O  
ATOM    936  N   GLY H 122      22.686   8.308  10.407  1.00 21.95           N  
ATOM    937  CA  GLY H 122      21.651   8.779   9.534  1.00 20.98           C  
ATOM    938  C   GLY H 122      20.307   8.307  10.008  1.00 20.99           C  
ATOM    939  O   GLY H 122      19.284   8.719   9.464  1.00 20.36           O  
ATOM    940  N   GLU H 123      20.262   7.433  11.032  1.00 22.04           N  
ATOM    941  CA  GLU H 123      19.001   6.923  11.503  1.00 21.62           C  
ATOM    942  CB  GLU H 123      19.078   5.478  12.031  1.00 22.20           C  
ATOM    943  CG  GLU H 123      19.337   4.468  10.910  1.00 24.21           C  
ATOM    944  CD  GLU H 123      19.398   3.070  11.504  1.00 26.58           C  
ATOM    945  OE1 GLU H 123      19.898   2.932  12.652  1.00 26.88           O  
ATOM    946  OE2 GLU H 123      18.945   2.118  10.815  1.00 28.91           O1-
ATOM    947  C   GLU H 123      18.465   7.816  12.583  1.00 20.85           C  
ATOM    948  O   GLU H 123      19.089   8.810  12.954  1.00 20.33           O  
ATOM    949  N   THR H 124      17.246   7.506  13.077  1.00 18.47           N  
ATOM    950  CA  THR H 124      16.636   8.301  14.109  1.00 19.52           C  
ATOM    951  CB  THR H 124      15.312   8.880  13.702  1.00 21.39           C  
ATOM    952  OG1 THR H 124      15.472   9.696  12.551  1.00 22.74           O  
ATOM    953  CG2 THR H 124      14.756   9.714  14.865  1.00 20.32           C  
ATOM    954  C   THR H 124      16.395   7.432  15.308  1.00 20.91           C  
ATOM    955  O   THR H 124      16.206   6.223  15.189  1.00 21.50           O  
ATOM    956  N   VAL H 125      16.430   8.037  16.516  1.00 20.88           N  
ATOM    957  CA  VAL H 125      16.187   7.285  17.715  1.00 19.89           C  
ATOM    958  CB  VAL H 125      17.440   6.943  18.467  1.00 21.52           C  
ATOM    959  CG1 VAL H 125      18.094   8.246  18.954  1.00 19.46           C  
ATOM    960  CG2 VAL H 125      17.085   5.964  19.596  1.00 20.75           C  
ATOM    961  C   VAL H 125      15.315   8.107  18.614  1.00 20.50           C  
ATOM    962  O   VAL H 125      15.372   9.336  18.600  1.00 20.24           O  
ATOM    963  N   LYS H 126      14.460   7.434  19.412  1.00 22.67           N  
ATOM    964  CA  LYS H 126      13.587   8.137  20.306  1.00 24.30           C  
ATOM    965  CB  LYS H 126      12.106   7.968  19.920  1.00 27.46           C  
ATOM    966  CG  LYS H 126      11.186   9.079  20.426  1.00 30.56           C  
ATOM    967  CD  LYS H 126       9.801   9.067  19.770  1.00 32.18           C  
ATOM    968  CE  LYS H 126       8.882  10.187  20.266  1.00 24.16           C  
ATOM    969  NZ  LYS H 126       7.532  10.043  19.682  1.00 25.40           N1+
ATOM    970  C   LYS H 126      13.802   7.537  21.665  1.00 25.21           C  
ATOM    971  O   LYS H 126      13.692   6.324  21.838  1.00 25.51           O  
ATOM    972  N   ILE H 127      14.114   8.381  22.672  1.00 23.79           N  
ATOM    973  CA  ILE H 127      14.389   7.899  23.999  1.00 22.75           C  
ATOM    974  CB  ILE H 127      15.673   8.444  24.556  1.00 23.77           C  
ATOM    975  CG1 ILE H 127      16.854   8.062  23.647  1.00 26.10           C  
ATOM    976  CG2 ILE H 127      15.825   7.946  26.004  1.00 25.42           C  
ATOM    977  CD1 ILE H 127      18.130   8.847  23.942  1.00 24.35           C  
ATOM    978  C   ILE H 127      13.282   8.379  24.887  1.00 22.98           C  
ATOM    979  O   ILE H 127      12.872   9.535  24.805  1.00 22.62           O  
ATOM    980  N   SER H 128      12.764   7.497  25.768  1.00 22.67           N  
ATOM    981  CA  SER H 128      11.647   7.874  26.590  1.00 23.03           C  
ATOM    982  CB  SER H 128      10.484   6.869  26.534  1.00 22.29           C  
ATOM    983  OG  SER H 128      10.898   5.617  27.059  1.00 24.61           O  
ATOM    984  C   SER H 128      12.077   7.990  28.022  1.00 23.39           C  
ATOM    985  O   SER H 128      13.032   7.354  28.460  1.00 23.59           O  
ATOM    986  N   CYS H 129      11.374   8.864  28.777  1.00 21.62           N  
ATOM    987  CA  CYS H 129      11.634   9.080  30.174  1.00 22.20           C  
ATOM    988  CB  CYS H 129      12.351  10.430  30.431  1.00 21.60           C  
ATOM    989  SG  CYS H 129      12.718  10.779  32.180  1.00 20.59           S  
ATOM    990  C   CYS H 129      10.300   9.101  30.862  1.00 23.52           C  
ATOM    991  O   CYS H 129       9.533  10.051  30.717  1.00 23.87           O  
ATOM    992  N   LYS H 130       9.992   8.047  31.645  1.00 23.99           N  
ATOM    993  CA  LYS H 130       8.712   7.962  32.297  1.00 26.01           C  
ATOM    994  CB  LYS H 130       8.150   6.531  32.325  1.00 42.26           C  
ATOM    995  CG  LYS H 130       6.729   6.447  32.877  1.00 46.61           C  
ATOM    996  CD  LYS H 130       6.033   5.122  32.565  1.00 50.11           C  
ATOM    997  CE  LYS H 130       4.615   5.028  33.130  1.00 51.73           C  
ATOM    998  NZ  LYS H 130       4.672   4.859  34.597  1.00 52.12           N1+
ATOM    999  C   LYS H 130       8.852   8.428  33.715  1.00 25.76           C  
ATOM   1000  O   LYS H 130       9.734   7.984  34.446  1.00 24.77           O  
ATOM   1001  N   ALA H 131       7.949   9.335  34.147  1.00 25.94           N  
ATOM   1002  CA  ALA H 131       8.014   9.900  35.465  1.00 28.47           C  
ATOM   1003  CB  ALA H 131       7.939  11.437  35.473  1.00 33.57           C  
ATOM   1004  C   ALA H 131       6.859   9.409  36.273  1.00 30.25           C  
ATOM   1005  O   ALA H 131       5.785   9.129  35.745  1.00 30.44           O  
ATOM   1006  N   SER H 132       7.075   9.265  37.594  1.00 42.53           N  
ATOM   1007  CA  SER H 132       6.013   8.835  38.454  1.00 43.98           C  
ATOM   1008  CB  SER H 132       5.991   7.311  38.670  1.00 34.40           C  
ATOM   1009  OG  SER H 132       7.197   6.885  39.291  1.00 36.40           O  
ATOM   1010  C   SER H 132       6.237   9.471  39.792  1.00 44.75           C  
ATOM   1011  O   SER H 132       7.315   9.993  40.071  1.00 44.12           O  
ATOM   1012  N   GLY H 133       5.185   9.473  40.634  1.00 37.30           N  
ATOM   1013  CA  GLY H 133       5.299   9.937  41.986  1.00 37.85           C  
ATOM   1014  C   GLY H 133       4.843  11.357  42.125  1.00 37.98           C  
ATOM   1015  O   GLY H 133       4.579  11.801  43.241  1.00 39.47           O  
ATOM   1016  N   TYR H 134       4.740  12.123  41.023  1.00 36.69           N  
ATOM   1017  CA  TYR H 134       4.327  13.492  41.189  1.00 35.13           C  
ATOM   1018  CB  TYR H 134       5.497  14.472  41.388  1.00 34.88           C  
ATOM   1019  CG  TYR H 134       6.323  14.458  40.150  1.00 35.70           C  
ATOM   1020  CD1 TYR H 134       7.266  13.478  39.939  1.00 35.86           C  
ATOM   1021  CD2 TYR H 134       6.155  15.436  39.201  1.00 34.36           C  
ATOM   1022  CE1 TYR H 134       8.024  13.474  38.791  1.00 36.17           C  
ATOM   1023  CE2 TYR H 134       6.909  15.436  38.052  1.00 33.63           C  
ATOM   1024  CZ  TYR H 134       7.844  14.453  37.845  1.00 34.78           C  
ATOM   1025  OH  TYR H 134       8.620  14.451  36.666  1.00 36.04           O  
ATOM   1026  C   TYR H 134       3.545  13.923  39.983  1.00 33.34           C  
ATOM   1027  O   TYR H 134       3.379  13.161  39.033  1.00 33.53           O  
ATOM   1028  N   THR H 135       3.026  15.171  40.007  1.00 30.78           N  
ATOM   1029  CA  THR H 135       2.280  15.674  38.890  1.00 30.01           C  
ATOM   1030  CB  THR H 135       1.404  16.843  39.231  1.00 29.72           C  
ATOM   1031  OG1 THR H 135       0.472  16.480  40.240  1.00 31.19           O  
ATOM   1032  CG2 THR H 135       0.654  17.279  37.964  1.00 30.36           C  
ATOM   1033  C   THR H 135       3.280  16.110  37.864  1.00 28.18           C  
ATOM   1034  O   THR H 135       4.067  17.030  38.079  1.00 29.31           O  
ATOM   1035  N   PHE H 136       3.230  15.448  36.693  1.00 27.02           N  
ATOM   1036  CA  PHE H 136       4.157  15.561  35.601  1.00 25.59           C  
ATOM   1037  CB  PHE H 136       3.771  14.572  34.482  1.00 25.39           C  
ATOM   1038  CG  PHE H 136       4.673  14.747  33.314  1.00 26.74           C  
ATOM   1039  CD1 PHE H 136       5.956  14.250  33.324  1.00 25.12           C  
ATOM   1040  CD2 PHE H 136       4.212  15.393  32.192  1.00 26.02           C  
ATOM   1041  CE1 PHE H 136       6.771  14.417  32.229  1.00 26.93           C  
ATOM   1042  CE2 PHE H 136       5.022  15.562  31.097  1.00 28.26           C  
ATOM   1043  CZ  PHE H 136       6.305  15.076  31.116  1.00 26.66           C  
ATOM   1044  C   PHE H 136       4.184  16.956  35.039  1.00 24.62           C  
ATOM   1045  O   PHE H 136       5.259  17.490  34.763  1.00 24.62           O  
ATOM   1046  N   THR H 137       3.000  17.577  34.872  1.00 23.43           N  
ATOM   1047  CA  THR H 137       2.820  18.863  34.252  1.00 22.75           C  
ATOM   1048  CB  THR H 137       1.374  19.191  33.999  1.00 23.33           C  
ATOM   1049  OG1 THR H 137       0.652  19.241  35.221  1.00 23.60           O  
ATOM   1050  CG2 THR H 137       0.779  18.111  33.075  1.00 25.06           C  
ATOM   1051  C   THR H 137       3.404  19.975  35.076  1.00 22.58           C  
ATOM   1052  O   THR H 137       3.661  21.059  34.558  1.00 23.08           O  
ATOM   1053  N   ASN H 138       3.535  19.777  36.398  1.00 22.63           N  
ATOM   1054  CA  ASN H 138       4.039  20.783  37.298  1.00 23.48           C  
ATOM   1055  CB  ASN H 138       3.768  20.452  38.774  1.00 24.04           C  
ATOM   1056  CG  ASN H 138       2.267  20.594  38.977  1.00 26.48           C  
ATOM   1057  OD1 ASN H 138       1.638  21.496  38.423  1.00 25.87           O  
ATOM   1058  ND2 ASN H 138       1.668  19.677  39.781  1.00 27.39           N  
ATOM   1059  C   ASN H 138       5.510  21.056  37.141  1.00 24.15           C  
ATOM   1060  O   ASN H 138       5.950  22.170  37.424  1.00 25.48           O  
ATOM   1061  N   PHE H 139       6.327  20.059  36.736  1.00 22.86           N  
ATOM   1062  CA  PHE H 139       7.751  20.288  36.718  1.00 21.41           C  
ATOM   1063  CB  PHE H 139       8.522  19.256  37.552  1.00 21.06           C  
ATOM   1064  CG  PHE H 139       8.106  19.438  38.968  1.00 23.29           C  
ATOM   1065  CD1 PHE H 139       6.907  18.929  39.410  1.00 22.84           C  
ATOM   1066  CD2 PHE H 139       8.921  20.108  39.852  1.00 23.35           C  
ATOM   1067  CE1 PHE H 139       6.521  19.091  40.720  1.00 26.43           C  
ATOM   1068  CE2 PHE H 139       8.538  20.273  41.163  1.00 26.52           C  
ATOM   1069  CZ  PHE H 139       7.335  19.767  41.598  1.00 27.54           C  
ATOM   1070  C   PHE H 139       8.285  20.181  35.330  1.00 20.55           C  
ATOM   1071  O   PHE H 139       7.908  19.305  34.554  1.00 19.11           O  
ATOM   1072  N   GLY H 140       9.219  21.080  34.980  1.00 29.38           N  
ATOM   1073  CA  GLY H 140       9.782  20.974  33.663  1.00 26.62           C  
ATOM   1074  C   GLY H 140      10.759  19.832  33.630  1.00 25.25           C  
ATOM   1075  O   GLY H 140      11.238  19.378  34.669  1.00 24.67           O  
ATOM   1076  N   MET H 141      11.085  19.352  32.406  1.00 24.63           N  
ATOM   1077  CA  MET H 141      12.005  18.263  32.209  1.00 23.21           C  
ATOM   1078  CB  MET H 141      11.454  17.108  31.359  1.00 27.16           C  
ATOM   1079  CG  MET H 141      10.660  16.064  32.126  1.00 28.95           C  
ATOM   1080  SD  MET H 141      11.697  15.060  33.222  1.00 39.37           S  
ATOM   1081  CE  MET H 141      10.467  13.735  33.325  1.00 38.48           C  
ATOM   1082  C   MET H 141      13.182  18.744  31.425  1.00 22.52           C  
ATOM   1083  O   MET H 141      13.034  19.414  30.403  1.00 23.74           O  
ATOM   1084  N   ASN H 142      14.397  18.364  31.870  1.00 20.14           N  
ATOM   1085  CA  ASN H 142      15.591  18.788  31.195  1.00 18.47           C  
ATOM   1086  CB  ASN H 142      16.588  19.497  32.125  1.00 19.31           C  
ATOM   1087  CG  ASN H 142      15.886  20.726  32.673  1.00 18.82           C  
ATOM   1088  OD1 ASN H 142      16.160  21.859  32.281  1.00 15.80           O  
ATOM   1089  ND2 ASN H 142      14.929  20.489  33.606  1.00 13.62           N  
ATOM   1090  C   ASN H 142      16.280  17.569  30.661  1.00 17.42           C  
ATOM   1091  O   ASN H 142      16.089  16.466  31.171  1.00 16.95           O  
ATOM   1092  N   TRP H 143      17.078  17.732  29.582  1.00 16.35           N  
ATOM   1093  CA  TRP H 143      17.805  16.617  29.040  1.00 17.06           C  
ATOM   1094  CB  TRP H 143      17.358  16.231  27.619  1.00 18.87           C  
ATOM   1095  CG  TRP H 143      15.960  15.654  27.586  1.00 19.51           C  
ATOM   1096  CD2 TRP H 143      15.668  14.249  27.634  1.00 19.53           C  
ATOM   1097  CD1 TRP H 143      14.758  16.295  27.516  1.00 18.93           C  
ATOM   1098  NE1 TRP H 143      13.735  15.376  27.522  1.00 19.80           N  
ATOM   1099  CE2 TRP H 143      14.281  14.112  27.595  1.00 19.76           C  
ATOM   1100  CE3 TRP H 143      16.489  13.163  27.709  1.00 19.07           C  
ATOM   1101  CZ2 TRP H 143      13.693  12.879  27.630  1.00 19.15           C  
ATOM   1102  CZ3 TRP H 143      15.895  11.923  27.742  1.00 19.63           C  
ATOM   1103  CH2 TRP H 143      14.523  11.783  27.703  1.00 18.18           C  
ATOM   1104  C   TRP H 143      19.259  16.983  29.030  1.00 17.55           C  
ATOM   1105  O   TRP H 143      19.621  18.128  28.763  1.00 17.98           O  
ATOM   1106  N   VAL H 144      20.133  16.001  29.350  1.00 16.30           N  
ATOM   1107  CA  VAL H 144      21.547  16.252  29.427  1.00 15.93           C  
ATOM   1108  CB  VAL H 144      22.071  16.201  30.832  1.00 16.97           C  
ATOM   1109  CG1 VAL H 144      23.588  16.449  30.821  1.00 15.11           C  
ATOM   1110  CG2 VAL H 144      21.281  17.214  31.678  1.00 14.04           C  
ATOM   1111  C   VAL H 144      22.272  15.195  28.641  1.00 16.33           C  
ATOM   1112  O   VAL H 144      21.867  14.033  28.607  1.00 16.13           O  
ATOM   1113  N   LYS H 145      23.388  15.590  27.990  1.00 15.92           N  
ATOM   1114  CA  LYS H 145      24.168  14.688  27.187  1.00 16.42           C  
ATOM   1115  CB  LYS H 145      24.417  15.245  25.776  1.00 16.19           C  
ATOM   1116  CG  LYS H 145      25.277  14.360  24.874  1.00 15.94           C  
ATOM   1117  CD  LYS H 145      25.463  14.957  23.477  1.00 18.91           C  
ATOM   1118  CE  LYS H 145      26.554  14.275  22.649  1.00 14.29           C  
ATOM   1119  NZ  LYS H 145      25.946  13.343  21.679  1.00 14.44           N1+
ATOM   1120  C   LYS H 145      25.517  14.511  27.816  1.00 17.41           C  
ATOM   1121  O   LYS H 145      26.084  15.455  28.365  1.00 18.30           O  
ATOM   1122  N   GLN H 146      26.055  13.274  27.775  1.00 16.42           N  
ATOM   1123  CA  GLN H 146      27.375  13.054  28.291  1.00 16.91           C  
ATOM   1124  CB  GLN H 146      27.390  12.502  29.727  1.00 16.15           C  
ATOM   1125  CG  GLN H 146      28.801  12.354  30.300  1.00 16.50           C  
ATOM   1126  CD  GLN H 146      28.672  11.982  31.769  1.00 17.65           C  
ATOM   1127  OE1 GLN H 146      27.754  11.267  32.166  1.00 17.80           O  
ATOM   1128  NE2 GLN H 146      29.617  12.492  32.603  1.00 17.53           N  
ATOM   1129  C   GLN H 146      28.076  12.066  27.409  1.00 18.60           C  
ATOM   1130  O   GLN H 146      27.739  10.885  27.385  1.00 17.48           O  
ATOM   1131  N   ALA H 147      29.089  12.543  26.657  1.00 21.10           N  
ATOM   1132  CA  ALA H 147      29.850  11.696  25.782  1.00 23.35           C  
ATOM   1133  CB  ALA H 147      30.625  12.477  24.706  1.00 23.81           C  
ATOM   1134  C   ALA H 147      30.841  10.952  26.623  1.00 23.61           C  
ATOM   1135  O   ALA H 147      31.197  11.397  27.712  1.00 23.61           O  
ATOM   1136  N   PRO H 148      31.286   9.814  26.154  1.00 25.00           N  
ATOM   1137  CA  PRO H 148      32.217   9.015  26.903  1.00 25.14           C  
ATOM   1138  CD  PRO H 148      31.363   9.541  24.728  1.00 27.21           C  
ATOM   1139  CB  PRO H 148      32.631   7.885  25.965  1.00 27.91           C  
ATOM   1140  CG  PRO H 148      32.522   8.540  24.574  1.00 28.40           C  
ATOM   1141  C   PRO H 148      33.408   9.832  27.302  1.00 25.13           C  
ATOM   1142  O   PRO H 148      34.030  10.446  26.438  1.00 25.09           O  
ATOM   1143  N   GLY H 149      33.748   9.846  28.604  1.00 23.79           N  
ATOM   1144  CA  GLY H 149      34.927  10.522  29.059  1.00 22.55           C  
ATOM   1145  C   GLY H 149      34.725  12.005  29.015  1.00 23.26           C  
ATOM   1146  O   GLY H 149      35.680  12.765  29.167  1.00 23.53           O  
ATOM   1147  N   LYS H 150      33.473  12.465  28.831  1.00 22.80           N  
ATOM   1148  CA  LYS H 150      33.257  13.880  28.700  1.00 21.98           C  
ATOM   1149  CB  LYS H 150      32.508  14.255  27.411  1.00 25.89           C  
ATOM   1150  CG  LYS H 150      33.213  13.794  26.134  1.00 29.68           C  
ATOM   1151  CD  LYS H 150      34.617  14.365  25.962  1.00 33.44           C  
ATOM   1152  CE  LYS H 150      34.622  15.817  25.494  1.00 35.96           C  
ATOM   1153  NZ  LYS H 150      36.016  16.288  25.361  1.00 38.17           N1+
ATOM   1154  C   LYS H 150      32.396  14.338  29.835  1.00 20.37           C  
ATOM   1155  O   LYS H 150      31.900  13.534  30.623  1.00 21.08           O  
ATOM   1156  N   GLY H 151      32.220  15.671  29.951  1.00 17.90           N  
ATOM   1157  CA  GLY H 151      31.434  16.237  31.010  1.00 17.35           C  
ATOM   1158  C   GLY H 151      29.996  16.312  30.594  1.00 18.06           C  
ATOM   1159  O   GLY H 151      29.628  15.938  29.482  1.00 17.36           O  
ATOM   1160  N   LEU H 152      29.141  16.818  31.511  1.00 18.17           N  
ATOM   1161  CA  LEU H 152      27.728  16.950  31.300  1.00 17.74           C  
ATOM   1162  CB  LEU H 152      26.959  17.186  32.611  1.00 14.06           C  
ATOM   1163  CG  LEU H 152      27.025  16.011  33.600  1.00 15.40           C  
ATOM   1164  CD1 LEU H 152      26.245  16.322  34.886  1.00 12.72           C  
ATOM   1165  CD2 LEU H 152      26.555  14.702  32.943  1.00 12.22           C  
ATOM   1166  C   LEU H 152      27.477  18.139  30.422  1.00 17.61           C  
ATOM   1167  O   LEU H 152      28.115  19.182  30.568  1.00 17.91           O  
ATOM   1168  N   LYS H 153      26.515  18.001  29.487  1.00 16.43           N  
ATOM   1169  CA  LYS H 153      26.169  19.053  28.574  1.00 17.43           C  
ATOM   1170  CB  LYS H 153      26.508  18.660  27.125  1.00 18.10           C  
ATOM   1171  CG  LYS H 153      26.375  19.767  26.080  1.00 22.59           C  
ATOM   1172  CD  LYS H 153      27.503  20.796  26.118  1.00 24.39           C  
ATOM   1173  CE  LYS H 153      27.498  21.734  24.909  1.00 26.11           C  
ATOM   1174  NZ  LYS H 153      27.760  20.962  23.672  1.00 28.93           N1+
ATOM   1175  C   LYS H 153      24.677  19.208  28.647  1.00 17.95           C  
ATOM   1176  O   LYS H 153      23.948  18.225  28.537  1.00 18.46           O  
ATOM   1177  N   TRP H 154      24.180  20.453  28.814  1.00 18.47           N  
ATOM   1178  CA  TRP H 154      22.762  20.682  28.937  1.00 18.24           C  
ATOM   1179  CB  TRP H 154      22.452  21.946  29.765  1.00 17.75           C  
ATOM   1180  CG  TRP H 154      20.994  22.234  30.036  1.00 17.53           C  
ATOM   1181  CD2 TRP H 154      20.227  23.240  29.357  1.00 18.14           C  
ATOM   1182  CD1 TRP H 154      20.162  21.677  30.964  1.00 17.30           C  
ATOM   1183  NE1 TRP H 154      18.927  22.276  30.908  1.00 16.86           N  
ATOM   1184  CE2 TRP H 154      18.954  23.241  29.924  1.00 18.86           C  
ATOM   1185  CE3 TRP H 154      20.561  24.100  28.350  1.00 17.99           C  
ATOM   1186  CZ2 TRP H 154      17.989  24.107  29.491  1.00 18.98           C  
ATOM   1187  CZ3 TRP H 154      19.584  24.965  27.910  1.00 18.90           C  
ATOM   1188  CH2 TRP H 154      18.323  24.969  28.469  1.00 19.10           C  
ATOM   1189  C   TRP H 154      22.219  20.874  27.553  1.00 18.23           C  
ATOM   1190  O   TRP H 154      22.666  21.754  26.823  1.00 19.34           O  
ATOM   1191  N   MET H 155      21.322  19.963  27.127  1.00 16.74           N  
ATOM   1192  CA  MET H 155      20.669  19.983  25.847  1.00 17.52           C  
ATOM   1193  CB  MET H 155      20.058  18.615  25.514  1.00 18.01           C  
ATOM   1194  CG  MET H 155      21.128  17.528  25.406  1.00 13.99           C  
ATOM   1195  SD  MET H 155      20.486  15.840  25.217  1.00 16.25           S  
ATOM   1196  CE  MET H 155      19.864  16.111  23.534  1.00 13.67           C  
ATOM   1197  C   MET H 155      19.588  21.021  25.764  1.00 17.87           C  
ATOM   1198  O   MET H 155      19.447  21.700  24.749  1.00 18.67           O  
ATOM   1199  N   GLY H 156      18.784  21.165  26.838  1.00 16.82           N  
ATOM   1200  CA  GLY H 156      17.676  22.083  26.829  1.00 15.77           C  
ATOM   1201  C   GLY H 156      16.629  21.556  27.767  1.00 18.29           C  
ATOM   1202  O   GLY H 156      16.870  20.609  28.516  1.00 17.58           O  
ATOM   1203  N   TRP H 157      15.427  22.173  27.759  1.00 19.97           N  
ATOM   1204  CA  TRP H 157      14.397  21.709  28.649  1.00 21.75           C  
ATOM   1205  CB  TRP H 157      14.358  22.480  29.982  1.00 22.24           C  
ATOM   1206  CG  TRP H 157      13.908  23.917  29.873  1.00 23.86           C  
ATOM   1207  CD2 TRP H 157      12.632  24.391  30.335  1.00 25.29           C  
ATOM   1208  CD1 TRP H 157      14.582  25.011  29.413  1.00 25.75           C  
ATOM   1209  NE1 TRP H 157      13.796  26.132  29.538  1.00 26.65           N  
ATOM   1210  CE2 TRP H 157      12.596  25.765  30.110  1.00 25.58           C  
ATOM   1211  CE3 TRP H 157      11.580  23.736  30.911  1.00 25.37           C  
ATOM   1212  CZ2 TRP H 157      11.505  26.510  30.456  1.00 26.64           C  
ATOM   1213  CZ3 TRP H 157      10.477  24.487  31.247  1.00 27.07           C  
ATOM   1214  CH2 TRP H 157      10.440  25.848  31.024  1.00 26.54           C  
ATOM   1215  C   TRP H 157      13.066  21.879  27.975  1.00 22.60           C  
ATOM   1216  O   TRP H 157      12.937  22.633  27.013  1.00 22.80           O  
ATOM   1217  N   ILE H 158      12.037  21.151  28.461  1.00 21.38           N  
ATOM   1218  CA  ILE H 158      10.720  21.238  27.895  1.00 22.50           C  
ATOM   1219  CB  ILE H 158      10.278  19.958  27.242  1.00 24.21           C  
ATOM   1220  CG1 ILE H 158       8.979  20.173  26.443  1.00 18.45           C  
ATOM   1221  CG2 ILE H 158      10.191  18.871  28.327  1.00 17.66           C  
ATOM   1222  CD1 ILE H 158       8.640  19.019  25.498  1.00 25.63           C  
ATOM   1223  C   ILE H 158       9.738  21.564  28.979  1.00 23.08           C  
ATOM   1224  O   ILE H 158       9.787  21.010  30.077  1.00 22.32           O  
ATOM   1225  N   ASN H 159       8.806  22.492  28.680  1.00 26.89           N  
ATOM   1226  CA  ASN H 159       7.807  22.879  29.633  1.00 29.11           C  
ATOM   1227  CB  ASN H 159       7.195  24.259  29.324  1.00 30.22           C  
ATOM   1228  CG  ASN H 159       6.321  24.686  30.495  1.00 31.69           C  
ATOM   1229  OD1 ASN H 159       5.520  23.905  31.006  1.00 29.85           O  
ATOM   1230  ND2 ASN H 159       6.478  25.962  30.936  1.00 31.50           N  
ATOM   1231  C   ASN H 159       6.719  21.853  29.560  1.00 30.03           C  
ATOM   1232  O   ASN H 159       6.051  21.695  28.542  1.00 30.56           O  
ATOM   1233  N   THR H 160       6.509  21.079  30.637  1.00 20.55           N  
ATOM   1234  CA  THR H 160       5.574  19.982  30.645  1.00 20.36           C  
ATOM   1235  CB  THR H 160       5.692  19.144  31.885  1.00 19.94           C  
ATOM   1236  OG1 THR H 160       5.419  19.925  33.038  1.00 20.12           O  
ATOM   1237  CG2 THR H 160       7.120  18.572  31.951  1.00 19.16           C  
ATOM   1238  C   THR H 160       4.156  20.462  30.544  1.00 21.37           C  
ATOM   1239  O   THR H 160       3.279  19.725  30.091  1.00 20.74           O  
ATOM   1240  N   TYR H 161       3.873  21.659  31.085  1.00 22.25           N  
ATOM   1241  CA  TYR H 161       2.546  22.203  31.064  1.00 23.99           C  
ATOM   1242  CB  TYR H 161       2.514  23.463  31.955  1.00 26.29           C  
ATOM   1243  CG  TYR H 161       1.140  23.803  32.420  1.00 29.67           C  
ATOM   1244  CD1 TYR H 161       0.646  23.186  33.546  1.00 31.19           C  
ATOM   1245  CD2 TYR H 161       0.358  24.735  31.780  1.00 31.13           C  
ATOM   1246  CE1 TYR H 161      -0.608  23.476  34.022  1.00 33.13           C  
ATOM   1247  CE2 TYR H 161      -0.901  25.031  32.250  1.00 32.68           C  
ATOM   1248  CZ  TYR H 161      -1.386  24.402  33.372  1.00 33.17           C  
ATOM   1249  OH  TYR H 161      -2.675  24.703  33.860  1.00 34.82           O  
ATOM   1250  C   TYR H 161       2.177  22.619  29.657  1.00 23.76           C  
ATOM   1251  O   TYR H 161       1.164  22.183  29.110  1.00 23.79           O  
ATOM   1252  N   THR H 162       3.001  23.507  29.051  1.00 23.59           N  
ATOM   1253  CA  THR H 162       2.784  24.068  27.739  1.00 23.33           C  
ATOM   1254  CB  THR H 162       3.499  25.374  27.556  1.00 23.26           C  
ATOM   1255  OG1 THR H 162       4.904  25.191  27.654  1.00 23.51           O  
ATOM   1256  CG2 THR H 162       3.015  26.347  28.642  1.00 22.95           C  
ATOM   1257  C   THR H 162       3.199  23.172  26.614  1.00 23.19           C  
ATOM   1258  O   THR H 162       2.507  23.055  25.605  1.00 22.77           O  
ATOM   1259  N   GLY H 163       4.358  22.515  26.767  1.00 22.03           N  
ATOM   1260  CA  GLY H 163       4.937  21.705  25.742  1.00 21.11           C  
ATOM   1261  C   GLY H 163       5.993  22.514  25.023  1.00 21.11           C  
ATOM   1262  O   GLY H 163       6.662  21.950  24.159  1.00 20.64           O  
ATOM   1263  N   GLU H 164       6.189  23.832  25.353  1.00 29.84           N  
ATOM   1264  CA  GLU H 164       7.168  24.618  24.641  1.00 30.94           C  
ATOM   1265  CB  GLU H 164       7.052  26.126  24.928  1.00 30.25           C  
ATOM   1266  CG  GLU H 164       7.971  26.993  24.066  1.00 26.09           C  
ATOM   1267  CD  GLU H 164       7.751  28.449  24.455  1.00 28.98           C  
ATOM   1268  OE1 GLU H 164       7.594  28.723  25.674  1.00 30.50           O  
ATOM   1269  OE2 GLU H 164       7.737  29.307  23.532  1.00 30.73           O1-
ATOM   1270  C   GLU H 164       8.563  24.184  25.011  1.00 30.35           C  
ATOM   1271  O   GLU H 164       8.907  24.075  26.188  1.00 30.55           O  
ATOM   1272  N   PRO H 165       9.362  23.898  24.005  1.00 28.69           N  
ATOM   1273  CA  PRO H 165      10.733  23.498  24.235  1.00 28.15           C  
ATOM   1274  CD  PRO H 165       8.803  23.226  22.841  1.00 28.18           C  
ATOM   1275  CB  PRO H 165      11.048  22.423  23.193  1.00 25.36           C  
ATOM   1276  CG  PRO H 165      10.011  22.658  22.085  1.00 27.68           C  
ATOM   1277  C   PRO H 165      11.721  24.630  24.172  1.00 28.28           C  
ATOM   1278  O   PRO H 165      11.435  25.648  23.545  1.00 28.67           O  
ATOM   1279  N   THR H 166      12.902  24.456  24.805  1.00 27.22           N  
ATOM   1280  CA  THR H 166      13.975  25.409  24.713  1.00 27.23           C  
ATOM   1281  CB  THR H 166      14.172  26.213  25.966  1.00 33.58           C  
ATOM   1282  OG1 THR H 166      12.986  26.935  26.270  1.00 22.21           O  
ATOM   1283  CG2 THR H 166      15.339  27.189  25.750  1.00 21.67           C  
ATOM   1284  C   THR H 166      15.221  24.608  24.478  1.00 26.36           C  
ATOM   1285  O   THR H 166      15.522  23.689  25.237  1.00 25.95           O  
ATOM   1286  N   TYR H 167      16.004  24.962  23.437  1.00 25.34           N  
ATOM   1287  CA  TYR H 167      17.135  24.146  23.086  1.00 24.64           C  
ATOM   1288  CB  TYR H 167      17.131  23.703  21.609  1.00 23.17           C  
ATOM   1289  CG  TYR H 167      15.893  22.940  21.275  1.00 22.88           C  
ATOM   1290  CD1 TYR H 167      15.804  21.585  21.502  1.00 22.12           C  
ATOM   1291  CD2 TYR H 167      14.818  23.593  20.715  1.00 20.80           C  
ATOM   1292  CE1 TYR H 167      14.659  20.895  21.178  1.00 22.56           C  
ATOM   1293  CE2 TYR H 167      13.670  22.908  20.389  1.00 21.21           C  
ATOM   1294  CZ  TYR H 167      13.590  21.557  20.621  1.00 21.92           C  
ATOM   1295  OH  TYR H 167      12.414  20.851  20.286  1.00 23.44           O  
ATOM   1296  C   TYR H 167      18.385  24.956  23.218  1.00 25.21           C  
ATOM   1297  O   TYR H 167      18.392  26.169  23.012  1.00 25.30           O  
ATOM   1298  N   SER H 168      19.488  24.278  23.590  1.00 24.87           N  
ATOM   1299  CA  SER H 168      20.773  24.912  23.642  1.00 25.83           C  
ATOM   1300  CB  SER H 168      21.841  24.032  24.312  1.00 22.06           C  
ATOM   1301  OG  SER H 168      23.125  24.619  24.172  1.00 26.89           O  
ATOM   1302  C   SER H 168      21.165  25.101  22.208  1.00 27.30           C  
ATOM   1303  O   SER H 168      20.657  24.415  21.326  1.00 25.00           O  
ATOM   1304  N   ASP H 169      22.101  26.027  21.938  1.00 27.26           N  
ATOM   1305  CA  ASP H 169      22.467  26.364  20.590  1.00 27.94           C  
ATOM   1306  CB  ASP H 169      23.560  27.447  20.531  1.00 35.61           C  
ATOM   1307  CG  ASP H 169      22.961  28.774  20.976  1.00 39.88           C  
ATOM   1308  OD1 ASP H 169      21.775  29.034  20.633  1.00 30.57           O  
ATOM   1309  OD2 ASP H 169      23.678  29.543  21.671  1.00 30.33           O1-
ATOM   1310  C   ASP H 169      23.006  25.160  19.878  1.00 27.80           C  
ATOM   1311  O   ASP H 169      22.722  24.949  18.701  1.00 28.72           O  
ATOM   1312  N   ASP H 170      23.800  24.335  20.579  1.00 26.10           N  
ATOM   1313  CA  ASP H 170      24.453  23.198  19.990  1.00 26.60           C  
ATOM   1314  CB  ASP H 170      25.398  22.507  20.991  1.00 30.19           C  
ATOM   1315  CG  ASP H 170      26.562  23.450  21.267  1.00 33.50           C  
ATOM   1316  OD1 ASP H 170      27.369  23.684  20.327  1.00 35.14           O  
ATOM   1317  OD2 ASP H 170      26.663  23.945  22.422  1.00 32.91           O1-
ATOM   1318  C   ASP H 170      23.449  22.179  19.538  1.00 25.13           C  
ATOM   1319  O   ASP H 170      23.678  21.462  18.567  1.00 25.31           O  
ATOM   1320  N   PHE H 171      22.342  22.039  20.281  1.00 24.65           N  
ATOM   1321  CA  PHE H 171      21.331  21.048  20.033  1.00 23.85           C  
ATOM   1322  CB  PHE H 171      20.634  20.541  21.301  1.00 21.52           C  
ATOM   1323  CG  PHE H 171      21.749  19.919  22.068  1.00 20.10           C  
ATOM   1324  CD1 PHE H 171      22.493  18.906  21.514  1.00 18.27           C  
ATOM   1325  CD2 PHE H 171      22.113  20.388  23.304  1.00 18.29           C  
ATOM   1326  CE1 PHE H 171      23.540  18.335  22.196  1.00 18.36           C  
ATOM   1327  CE2 PHE H 171      23.158  19.817  23.992  1.00 19.15           C  
ATOM   1328  CZ  PHE H 171      23.875  18.785  23.445  1.00 17.60           C  
ATOM   1329  C   PHE H 171      20.321  21.361  18.971  1.00 24.55           C  
ATOM   1330  O   PHE H 171      19.604  20.457  18.546  1.00 26.18           O  
ATOM   1331  N   LYS H 172      20.155  22.637  18.578  1.00 23.94           N  
ATOM   1332  CA  LYS H 172      19.099  22.993  17.671  1.00 25.71           C  
ATOM   1333  CB  LYS H 172      19.027  24.504  17.393  1.00 37.00           C  
ATOM   1334  CG  LYS H 172      18.759  25.333  18.651  1.00 42.59           C  
ATOM   1335  CD  LYS H 172      18.933  26.838  18.447  1.00 46.99           C  
ATOM   1336  CE  LYS H 172      18.647  27.662  19.704  1.00 52.60           C  
ATOM   1337  NZ  LYS H 172      18.829  29.101  19.417  1.00 55.60           N1+
ATOM   1338  C   LYS H 172      19.220  22.289  16.352  1.00 25.06           C  
ATOM   1339  O   LYS H 172      20.307  22.131  15.797  1.00 25.97           O  
ATOM   1340  N   GLY H 173      18.057  21.825  15.841  1.00 26.41           N  
ATOM   1341  CA  GLY H 173      17.901  21.243  14.537  1.00 26.38           C  
ATOM   1342  C   GLY H 173      17.630  19.770  14.609  1.00 26.74           C  
ATOM   1343  O   GLY H 173      16.546  19.316  14.243  1.00 27.59           O  
ATOM   1344  N   ARG H 174      18.625  18.984  15.057  1.00 25.95           N  
ATOM   1345  CA  ARG H 174      18.549  17.550  15.111  1.00 24.19           C  
ATOM   1346  CB  ARG H 174      19.933  16.884  15.105  1.00 21.32           C  
ATOM   1347  CG  ARG H 174      20.663  17.138  13.782  1.00 21.28           C  
ATOM   1348  CD  ARG H 174      21.849  16.212  13.521  1.00 23.17           C  
ATOM   1349  NE  ARG H 174      22.903  16.524  14.523  1.00 24.73           N  
ATOM   1350  CZ  ARG H 174      23.683  15.516  15.006  1.00 25.64           C  
ATOM   1351  NH1 ARG H 174      23.466  14.234  14.589  1.00 27.96           N1+
ATOM   1352  NH2 ARG H 174      24.674  15.786  15.904  1.00 25.91           N  
ATOM   1353  C   ARG H 174      17.750  17.027  16.270  1.00 24.02           C  
ATOM   1354  O   ARG H 174      17.226  15.915  16.196  1.00 24.28           O  
ATOM   1355  N   PHE H 175      17.672  17.787  17.382  1.00 22.51           N  
ATOM   1356  CA  PHE H 175      17.068  17.268  18.580  1.00 21.49           C  
ATOM   1357  CB  PHE H 175      17.882  17.615  19.838  1.00 18.54           C  
ATOM   1358  CG  PHE H 175      19.235  17.016  19.666  1.00 18.37           C  
ATOM   1359  CD1 PHE H 175      20.155  17.617  18.839  1.00 15.97           C  
ATOM   1360  CD2 PHE H 175      19.588  15.868  20.333  1.00 17.22           C  
ATOM   1361  CE1 PHE H 175      21.409  17.079  18.672  1.00 16.75           C  
ATOM   1362  CE2 PHE H 175      20.842  15.325  20.170  1.00 18.52           C  
ATOM   1363  CZ  PHE H 175      21.752  15.928  19.336  1.00 16.64           C  
ATOM   1364  C   PHE H 175      15.696  17.837  18.786  1.00 21.57           C  
ATOM   1365  O   PHE H 175      15.450  19.018  18.542  1.00 22.92           O  
ATOM   1366  N   ALA H 176      14.755  16.982  19.247  1.00 20.11           N  
ATOM   1367  CA  ALA H 176      13.417  17.439  19.501  1.00 20.19           C  
ATOM   1368  CB  ALA H 176      12.425  17.081  18.382  1.00 15.10           C  
ATOM   1369  C   ALA H 176      12.909  16.793  20.754  1.00 20.15           C  
ATOM   1370  O   ALA H 176      13.104  15.601  20.988  1.00 20.49           O  
ATOM   1371  N   LEU H 177      12.216  17.585  21.597  1.00 20.50           N  
ATOM   1372  CA  LEU H 177      11.658  17.060  22.808  1.00 21.44           C  
ATOM   1373  CB  LEU H 177      11.936  17.938  24.038  1.00 19.25           C  
ATOM   1374  CG  LEU H 177      13.437  18.055  24.351  1.00 19.58           C  
ATOM   1375  CD1 LEU H 177      14.039  16.679  24.683  1.00 19.91           C  
ATOM   1376  CD2 LEU H 177      14.192  18.786  23.226  1.00 19.82           C  
ATOM   1377  C   LEU H 177      10.177  16.995  22.610  1.00 22.73           C  
ATOM   1378  O   LEU H 177       9.594  17.852  21.949  1.00 22.77           O  
ATOM   1379  N   SER H 178       9.532  15.946  23.158  1.00 23.47           N  
ATOM   1380  CA  SER H 178       8.112  15.809  23.000  1.00 24.83           C  
ATOM   1381  CB  SER H 178       7.713  14.864  21.854  1.00 23.03           C  
ATOM   1382  OG  SER H 178       8.202  13.555  22.104  1.00 23.81           O  
ATOM   1383  C   SER H 178       7.551  15.253  24.273  1.00 25.51           C  
ATOM   1384  O   SER H 178       8.295  14.834  25.160  1.00 25.41           O  
ATOM   1385  N   LEU H 179       6.207  15.269  24.408  1.00 32.35           N  
ATOM   1386  CA  LEU H 179       5.592  14.794  25.615  1.00 34.27           C  
ATOM   1387  CB  LEU H 179       5.097  15.920  26.541  1.00 24.90           C  
ATOM   1388  CG  LEU H 179       6.206  16.793  27.159  1.00 24.92           C  
ATOM   1389  CD1 LEU H 179       5.604  17.884  28.063  1.00 25.37           C  
ATOM   1390  CD2 LEU H 179       7.249  15.933  27.896  1.00 25.18           C  
ATOM   1391  C   LEU H 179       4.368  13.987  25.301  1.00 35.99           C  
ATOM   1392  O   LEU H 179       3.726  14.166  24.266  1.00 37.16           O  
ATOM   1393  N   GLU H 180       4.063  13.030  26.202  1.00 46.14           N  
ATOM   1394  CA  GLU H 180       2.835  12.289  26.197  1.00 48.05           C  
ATOM   1395  CB  GLU H 180       3.040  10.788  25.916  1.00 50.54           C  
ATOM   1396  CG  GLU H 180       1.747  10.003  25.682  1.00 54.42           C  
ATOM   1397  CD  GLU H 180       1.302  10.208  24.238  1.00 56.77           C  
ATOM   1398  OE1 GLU H 180       2.188  10.379  23.358  1.00 58.34           O  
ATOM   1399  OE2 GLU H 180       0.066  10.192  23.997  1.00 58.20           O1-
ATOM   1400  C   GLU H 180       2.377  12.432  27.619  1.00 47.89           C  
ATOM   1401  O   GLU H 180       2.717  11.617  28.473  1.00 48.22           O  
ATOM   1402  N   THR H 181       1.565  13.470  27.895  1.00 36.44           N  
ATOM   1403  CA  THR H 181       1.179  13.855  29.226  1.00 36.35           C  
ATOM   1404  CB  THR H 181       0.352  15.106  29.233  1.00 42.21           C  
ATOM   1405  OG1 THR H 181       1.070  16.171  28.629  1.00 42.95           O  
ATOM   1406  CG2 THR H 181       0.010  15.465  30.687  1.00 42.49           C  
ATOM   1407  C   THR H 181       0.379  12.784  29.904  1.00 35.82           C  
ATOM   1408  O   THR H 181       0.545  12.545  31.100  1.00 35.88           O  
ATOM   1409  N   SER H 182      -0.514  12.105  29.166  1.00 19.49           N  
ATOM   1410  CA  SER H 182      -1.349  11.108  29.775  1.00 19.39           C  
ATOM   1411  CB  SER H 182      -2.225  10.383  28.743  1.00 19.85           C  
ATOM   1412  OG  SER H 182      -3.025   9.410  29.393  1.00 20.09           O  
ATOM   1413  C   SER H 182      -0.473  10.070  30.408  1.00 18.86           C  
ATOM   1414  O   SER H 182      -0.737   9.603  31.515  1.00 19.52           O  
ATOM   1415  N   ALA H 183       0.569   9.671  29.661  1.00 17.91           N  
ATOM   1416  CA  ALA H 183       1.603   8.722  29.966  1.00 17.10           C  
ATOM   1417  CB  ALA H 183       2.422   8.312  28.732  1.00 16.81           C  
ATOM   1418  C   ALA H 183       2.564   9.241  31.003  1.00 17.08           C  
ATOM   1419  O   ALA H 183       3.302   8.460  31.600  1.00 16.13           O  
ATOM   1420  N   SER H 184       2.658  10.576  31.181  1.00 17.16           N  
ATOM   1421  CA  SER H 184       3.629  11.146  32.077  1.00 17.73           C  
ATOM   1422  CB  SER H 184       3.530  10.624  33.522  1.00 17.61           C  
ATOM   1423  OG  SER H 184       2.318  11.058  34.122  1.00 16.63           O  
ATOM   1424  C   SER H 184       4.990  10.800  31.558  1.00 17.33           C  
ATOM   1425  O   SER H 184       5.902  10.488  32.325  1.00 17.02           O  
ATOM   1426  N   THR H 185       5.157  10.860  30.220  1.00 28.75           N  
ATOM   1427  CA  THR H 185       6.423  10.514  29.642  1.00 27.34           C  
ATOM   1428  CB  THR H 185       6.358   9.272  28.802  1.00 25.75           C  
ATOM   1429  OG1 THR H 185       5.900   8.178  29.583  1.00 27.39           O  
ATOM   1430  CG2 THR H 185       7.762   8.971  28.255  1.00 24.73           C  
ATOM   1431  C   THR H 185       6.922  11.631  28.771  1.00 27.10           C  
ATOM   1432  O   THR H 185       6.154  12.321  28.102  1.00 28.25           O  
ATOM   1433  N   ALA H 186       8.257  11.826  28.777  1.00 21.91           N  
ATOM   1434  CA  ALA H 186       8.910  12.819  27.972  1.00 21.34           C  
ATOM   1435  CB  ALA H 186       9.809  13.769  28.782  1.00 20.02           C  
ATOM   1436  C   ALA H 186       9.793  12.077  27.014  1.00 21.97           C  
ATOM   1437  O   ALA H 186      10.313  11.012  27.343  1.00 23.82           O  
ATOM   1438  N   TYR H 187       9.979  12.613  25.786  1.00 21.88           N  
ATOM   1439  CA  TYR H 187      10.772  11.891  24.829  1.00 22.30           C  
ATOM   1440  CB  TYR H 187       9.980  11.376  23.614  1.00 24.12           C  
ATOM   1441  CG  TYR H 187       8.839  10.529  24.064  1.00 25.52           C  
ATOM   1442  CD1 TYR H 187       9.007   9.202  24.385  1.00 27.71           C  
ATOM   1443  CD2 TYR H 187       7.583  11.076  24.168  1.00 25.86           C  
ATOM   1444  CE1 TYR H 187       7.940   8.435  24.795  1.00 28.53           C  
ATOM   1445  CE2 TYR H 187       6.514  10.315  24.575  1.00 27.66           C  
ATOM   1446  CZ  TYR H 187       6.689   8.991  24.889  1.00 29.86           C  
ATOM   1447  OH  TYR H 187       5.592   8.207  25.308  1.00 31.12           O  
ATOM   1448  C   TYR H 187      11.816  12.799  24.252  1.00 22.27           C  
ATOM   1449  O   TYR H 187      11.636  14.013  24.169  1.00 22.77           O  
ATOM   1450  N   LEU H 188      12.961  12.206  23.859  1.00 21.17           N  
ATOM   1451  CA  LEU H 188      14.027  12.907  23.203  1.00 21.18           C  
ATOM   1452  CB  LEU H 188      15.347  12.852  23.990  1.00 21.78           C  
ATOM   1453  CG  LEU H 188      16.546  13.469  23.248  1.00 23.03           C  
ATOM   1454  CD1 LEU H 188      16.325  14.958  22.955  1.00 23.50           C  
ATOM   1455  CD2 LEU H 188      17.856  13.207  24.002  1.00 21.92           C  
ATOM   1456  C   LEU H 188      14.249  12.209  21.898  1.00 21.40           C  
ATOM   1457  O   LEU H 188      14.553  11.019  21.871  1.00 22.14           O  
ATOM   1458  N   GLN H 189      14.100  12.937  20.774  1.00 19.15           N  
ATOM   1459  CA  GLN H 189      14.272  12.318  19.488  1.00 19.23           C  
ATOM   1460  CB  GLN H 189      13.039  12.469  18.579  1.00 23.32           C  
ATOM   1461  CG  GLN H 189      13.192  11.817  17.204  1.00 26.51           C  
ATOM   1462  CD  GLN H 189      11.868  11.971  16.467  1.00 30.47           C  
ATOM   1463  OE1 GLN H 189      10.834  11.470  16.909  1.00 31.28           O  
ATOM   1464  NE2 GLN H 189      11.891  12.691  15.313  1.00 30.41           N  
ATOM   1465  C   GLN H 189      15.433  12.970  18.809  1.00 17.84           C  
ATOM   1466  O   GLN H 189      15.553  14.194  18.797  1.00 18.19           O  
ATOM   1467  N   ILE H 190      16.336  12.148  18.240  1.00 19.86           N  
ATOM   1468  CA  ILE H 190      17.481  12.679  17.563  1.00 20.33           C  
ATOM   1469  CB  ILE H 190      18.777  12.222  18.169  1.00 17.56           C  
ATOM   1470  CG1 ILE H 190      18.831  12.595  19.658  1.00 18.34           C  
ATOM   1471  CG2 ILE H 190      19.928  12.828  17.348  1.00 15.80           C  
ATOM   1472  CD1 ILE H 190      19.950  11.890  20.422  1.00 19.02           C  
ATOM   1473  C   ILE H 190      17.440  12.145  16.164  1.00 21.69           C  
ATOM   1474  O   ILE H 190      17.340  10.938  15.953  1.00 21.06           O  
ATOM   1475  N   ASP H 191      17.504  13.040  15.162  1.00 22.87           N  
ATOM   1476  CA  ASP H 191      17.456  12.588  13.803  1.00 23.13           C  
ATOM   1477  CB  ASP H 191      16.324  13.248  12.993  1.00 32.90           C  
ATOM   1478  CG  ASP H 191      16.433  14.754  13.144  1.00 36.98           C  
ATOM   1479  OD1 ASP H 191      17.556  15.299  12.981  1.00 41.71           O  
ATOM   1480  OD2 ASP H 191      15.386  15.378  13.462  1.00  0.00           O1-
ATOM   1481  C   ASP H 191      18.790  12.786  13.150  1.00 23.05           C  
ATOM   1482  O   ASP H 191      19.641  13.520  13.648  1.00 21.94           O  
ATOM   1483  N   ASN H 192      19.010  12.092  12.012  1.00 19.34           N  
ATOM   1484  CA  ASN H 192      20.246  12.184  11.284  1.00 21.02           C  
ATOM   1485  CB  ASN H 192      20.457  13.543  10.594  1.00 26.21           C  
ATOM   1486  CG  ASN H 192      19.511  13.623   9.406  1.00 28.18           C  
ATOM   1487  OD1 ASN H 192      18.593  14.441   9.377  1.00 29.58           O  
ATOM   1488  ND2 ASN H 192      19.743  12.750   8.389  1.00 28.55           N  
ATOM   1489  C   ASN H 192      21.390  11.959  12.219  1.00 20.90           C  
ATOM   1490  O   ASN H 192      22.295  12.785  12.319  1.00 20.21           O  
ATOM   1491  N   LEU H 193      21.387  10.803  12.905  1.00 21.72           N  
ATOM   1492  CA  LEU H 193      22.381  10.472  13.887  1.00 21.32           C  
ATOM   1493  CB  LEU H 193      22.165   9.079  14.505  1.00 19.96           C  
ATOM   1494  CG  LEU H 193      20.901   8.958  15.375  1.00 20.58           C  
ATOM   1495  CD1 LEU H 193      20.713   7.520  15.884  1.00 19.91           C  
ATOM   1496  CD2 LEU H 193      20.931   9.973  16.528  1.00 20.43           C  
ATOM   1497  C   LEU H 193      23.745  10.448  13.270  1.00 21.96           C  
ATOM   1498  O   LEU H 193      23.931  10.012  12.134  1.00 22.02           O  
ATOM   1499  N   LYS H 194      24.739  10.941  14.040  1.00 21.99           N  
ATOM   1500  CA  LYS H 194      26.117  10.959  13.635  1.00 23.03           C  
ATOM   1501  CB  LYS H 194      26.711  12.370  13.504  1.00 29.73           C  
ATOM   1502  CG  LYS H 194      26.093  13.213  12.391  1.00 33.11           C  
ATOM   1503  CD  LYS H 194      26.437  14.698  12.509  1.00 36.27           C  
ATOM   1504  CE  LYS H 194      25.840  15.564  11.399  1.00 39.12           C  
ATOM   1505  NZ  LYS H 194      26.604  15.375  10.148  1.00 42.43           N1+
ATOM   1506  C   LYS H 194      26.896  10.289  14.725  1.00 23.10           C  
ATOM   1507  O   LYS H 194      26.385  10.047  15.816  1.00 21.15           O  
ATOM   1508  N   ASN H 195      28.180   9.993  14.456  1.00 23.26           N  
ATOM   1509  CA  ASN H 195      29.010   9.313  15.410  1.00 25.41           C  
ATOM   1510  CB  ASN H 195      30.440   9.049  14.904  1.00 31.32           C  
ATOM   1511  CG  ASN H 195      30.383   7.913  13.891  1.00 34.91           C  
ATOM   1512  OD1 ASN H 195      29.747   6.887  14.125  1.00 36.08           O  
ATOM   1513  ND2 ASN H 195      31.070   8.099  12.733  1.00 36.31           N  
ATOM   1514  C   ASN H 195      29.118  10.143  16.656  1.00 25.68           C  
ATOM   1515  O   ASN H 195      29.198   9.603  17.758  1.00 26.42           O  
ATOM   1516  N   GLU H 196      29.098  11.483  16.515  1.00 27.15           N  
ATOM   1517  CA  GLU H 196      29.264  12.405  17.605  1.00 27.44           C  
ATOM   1518  CB  GLU H 196      29.159  13.879  17.177  1.00 33.01           C  
ATOM   1519  CG  GLU H 196      30.318  14.378  16.314  1.00 40.10           C  
ATOM   1520  CD  GLU H 196      30.002  14.156  14.841  1.00 44.88           C  
ATOM   1521  OE1 GLU H 196      29.684  12.999  14.461  1.00 46.15           O  
ATOM   1522  OE2 GLU H 196      30.077  15.152  14.073  1.00 47.70           O1-
ATOM   1523  C   GLU H 196      28.184  12.195  18.624  1.00 25.85           C  
ATOM   1524  O   GLU H 196      28.371  12.495  19.800  1.00 24.92           O  
ATOM   1525  N   ASP H 197      27.010  11.713  18.182  1.00 23.18           N  
ATOM   1526  CA  ASP H 197      25.847  11.501  19.000  1.00 21.28           C  
ATOM   1527  CB  ASP H 197      24.607  11.120  18.173  1.00 21.44           C  
ATOM   1528  CG  ASP H 197      24.207  12.336  17.343  1.00 20.38           C  
ATOM   1529  OD1 ASP H 197      24.471  13.479  17.802  1.00 19.05           O  
ATOM   1530  OD2 ASP H 197      23.640  12.135  16.237  1.00 20.14           O1-
ATOM   1531  C   ASP H 197      26.075  10.411  20.010  1.00 20.65           C  
ATOM   1532  O   ASP H 197      25.317  10.300  20.972  1.00 18.63           O  
ATOM   1533  N   MET H 198      27.075   9.532  19.801  1.00 17.63           N  
ATOM   1534  CA  MET H 198      27.271   8.459  20.737  1.00 16.87           C  
ATOM   1535  CB  MET H 198      28.467   7.561  20.359  1.00 20.10           C  
ATOM   1536  CG  MET H 198      28.589   6.254  21.149  1.00 19.35           C  
ATOM   1537  SD  MET H 198      29.127   6.437  22.875  1.00  0.00           S  
ATOM   1538  CE  MET H 198      29.531   4.679  23.093  1.00  0.00           C  
ATOM   1539  C   MET H 198      27.512   9.061  22.089  1.00 17.01           C  
ATOM   1540  O   MET H 198      28.402   9.892  22.266  1.00 16.11           O  
ATOM   1541  N   GLY H 199      26.704   8.644  23.088  1.00 19.28           N  
ATOM   1542  CA  GLY H 199      26.836   9.175  24.416  1.00 19.30           C  
ATOM   1543  C   GLY H 199      25.691   8.670  25.234  1.00 18.64           C  
ATOM   1544  O   GLY H 199      24.862   7.892  24.763  1.00 19.63           O  
ATOM   1545  N   THR H 200      25.625   9.108  26.508  1.00 15.98           N  
ATOM   1546  CA  THR H 200      24.547   8.697  27.354  1.00 17.08           C  
ATOM   1547  CB  THR H 200      24.988   8.209  28.704  1.00 18.07           C  
ATOM   1548  OG1 THR H 200      23.928   7.512  29.339  1.00 17.34           O  
ATOM   1549  CG2 THR H 200      25.404   9.418  29.556  1.00 16.15           C  
ATOM   1550  C   THR H 200      23.694   9.910  27.544  1.00 17.09           C  
ATOM   1551  O   THR H 200      24.204  11.022  27.672  1.00 18.04           O  
ATOM   1552  N   TYR H 201      22.359   9.730  27.541  1.00 15.81           N  
ATOM   1553  CA  TYR H 201      21.484  10.860  27.662  1.00 14.97           C  
ATOM   1554  CB  TYR H 201      20.481  10.975  26.501  1.00 13.29           C  
ATOM   1555  CG  TYR H 201      21.251  11.207  25.248  1.00 14.23           C  
ATOM   1556  CD1 TYR H 201      21.759  10.145  24.535  1.00 13.83           C  
ATOM   1557  CD2 TYR H 201      21.470  12.485  24.786  1.00 13.59           C  
ATOM   1558  CE1 TYR H 201      22.469  10.355  23.376  1.00 14.26           C  
ATOM   1559  CE2 TYR H 201      22.178  12.699  23.628  1.00 13.27           C  
ATOM   1560  CZ  TYR H 201      22.679  11.635  22.921  1.00 14.52           C  
ATOM   1561  OH  TYR H 201      23.406  11.861  21.733  1.00 15.65           O  
ATOM   1562  C   TYR H 201      20.677  10.702  28.912  1.00 15.62           C  
ATOM   1563  O   TYR H 201      20.176   9.617  29.204  1.00 16.98           O  
ATOM   1564  N   PHE H 202      20.536  11.800  29.690  1.00 16.94           N  
ATOM   1565  CA  PHE H 202      19.789  11.727  30.916  1.00 16.77           C  
ATOM   1566  CB  PHE H 202      20.560  12.154  32.180  1.00 15.34           C  
ATOM   1567  CG  PHE H 202      21.767  11.312  32.410  1.00 15.95           C  
ATOM   1568  CD1 PHE H 202      21.672  10.049  32.944  1.00 13.51           C  
ATOM   1569  CD2 PHE H 202      23.013  11.794  32.089  1.00 16.34           C  
ATOM   1570  CE1 PHE H 202      22.797   9.287  33.156  1.00 16.74           C  
ATOM   1571  CE2 PHE H 202      24.140  11.037  32.300  1.00 17.57           C  
ATOM   1572  CZ  PHE H 202      24.037   9.778  32.837  1.00 16.22           C  
ATOM   1573  C   PHE H 202      18.656  12.708  30.859  1.00 17.29           C  
ATOM   1574  O   PHE H 202      18.758  13.775  30.258  1.00 18.54           O  
ATOM   1575  N   CYS H 203      17.523  12.343  31.493  1.00 15.45           N  
ATOM   1576  CA  CYS H 203      16.420  13.244  31.659  1.00 16.22           C  
ATOM   1577  CB  CYS H 203      15.042  12.614  31.347  1.00 18.99           C  
ATOM   1578  SG  CYS H 203      14.733  11.072  32.266  1.00 25.70           S  
ATOM   1579  C   CYS H 203      16.453  13.603  33.116  1.00 17.58           C  
ATOM   1580  O   CYS H 203      16.882  12.797  33.941  1.00 17.80           O  
ATOM   1581  N   ALA H 204      16.060  14.845  33.473  1.00 18.13           N  
ATOM   1582  CA  ALA H 204      16.075  15.206  34.866  1.00 18.86           C  
ATOM   1583  CB  ALA H 204      17.393  15.857  35.317  1.00 16.91           C  
ATOM   1584  C   ALA H 204      14.976  16.195  35.124  1.00 20.28           C  
ATOM   1585  O   ALA H 204      14.688  17.061  34.299  1.00 19.34           O  
ATOM   1586  N   ARG H 205      14.341  16.092  36.309  1.00 19.93           N  
ATOM   1587  CA  ARG H 205      13.238  16.948  36.652  1.00 21.93           C  
ATOM   1588  CB  ARG H 205      12.234  16.260  37.601  1.00 24.68           C  
ATOM   1589  CG  ARG H 205      11.021  17.115  37.972  1.00 14.91           C  
ATOM   1590  CD  ARG H 205      10.083  16.452  38.986  1.00 15.25           C  
ATOM   1591  NE  ARG H 205      10.696  16.616  40.334  1.00 14.70           N  
ATOM   1592  CZ  ARG H 205       9.903  16.678  41.444  1.00 15.93           C  
ATOM   1593  NH1 ARG H 205       8.548  16.569  41.331  1.00 15.09           N1+
ATOM   1594  NH2 ARG H 205      10.466  16.855  42.676  1.00 16.15           N  
ATOM   1595  C   ARG H 205      13.752  18.172  37.346  1.00 22.81           C  
ATOM   1596  O   ARG H 205      14.726  18.112  38.097  1.00 22.67           O  
ATOM   1597  N   GLU H 206      13.106  19.333  37.089  1.00 25.61           N  
ATOM   1598  CA  GLU H 206      13.474  20.543  37.772  1.00 27.51           C  
ATOM   1599  CB  GLU H 206      12.975  21.827  37.081  1.00 28.58           C  
ATOM   1600  CG  GLU H 206      13.685  22.105  35.753  1.00 29.22           C  
ATOM   1601  CD  GLU H 206      13.131  23.385  35.144  1.00 28.03           C  
ATOM   1602  OE1 GLU H 206      12.264  24.028  35.794  1.00 31.57           O  
ATOM   1603  OE2 GLU H 206      13.568  23.738  34.017  1.00 27.35           O1-
ATOM   1604  C   GLU H 206      12.868  20.458  39.153  1.00 28.56           C  
ATOM   1605  O   GLU H 206      11.716  20.058  39.319  1.00 29.02           O  
ATOM   1606  N   GLY H 207      13.499  21.120  40.124  1.00 42.61           N  
ATOM   1607  CA  GLY H 207      12.827  21.264  41.374  1.00 42.56           C  
ATOM   1608  C   GLY H 207      12.470  22.720  41.481  1.00 45.10           C  
ATOM   1609  O   GLY H 207      13.106  23.573  40.864  1.00 46.16           O  
ATOM   1610  N   ASN H 208      11.404  23.026  42.249  1.00 44.52           N  
ATOM   1611  CA  ASN H 208      10.986  24.361  42.539  1.00 41.08           C  
ATOM   1612  CB  ASN H 208       9.899  24.885  41.586  1.00 43.99           C  
ATOM   1613  CG  ASN H 208      10.571  25.210  40.254  1.00 69.99           C  
ATOM   1614  OD1 ASN H 208      11.420  26.096  40.179  1.00 97.95           O  
ATOM   1615  ND2 ASN H 208      10.188  24.480  39.172  1.00 87.01           N  
ATOM   1616  C   ASN H 208      10.403  24.256  43.904  1.00 45.83           C  
ATOM   1617  O   ASN H 208       9.829  23.228  44.256  1.00 51.41           O  
ATOM   1618  N   LEU H 209      10.545  25.313  44.719  1.00 45.92           N  
ATOM   1619  CA  LEU H 209      10.013  25.255  46.048  1.00 44.31           C  
ATOM   1620  CB  LEU H 209      10.382  26.492  46.889  1.00 44.65           C  
ATOM   1621  CG  LEU H 209       9.827  26.465  48.324  1.00 56.32           C  
ATOM   1622  CD1 LEU H 209      10.473  25.341  49.150  1.00 62.00           C  
ATOM   1623  CD2 LEU H 209       9.955  27.844  48.992  1.00 45.07           C  
ATOM   1624  C   LEU H 209       8.526  25.221  45.886  1.00 44.83           C  
ATOM   1625  O   LEU H 209       8.012  25.718  44.886  1.00 41.55           O  
ATOM   1626  N   TRP H 210       7.794  24.623  46.851  1.00 44.26           N  
ATOM   1627  CA  TRP H 210       6.370  24.518  46.705  1.00 41.02           C  
ATOM   1628  CB  TRP H 210       5.674  23.736  47.842  1.00 40.74           C  
ATOM   1629  CG  TRP H 210       5.735  24.358  49.218  1.00 71.55           C  
ATOM   1630  CD2 TRP H 210       6.726  24.053  50.214  1.00 50.83           C  
ATOM   1631  CD1 TRP H 210       4.889  25.266  49.784  1.00 70.72           C  
ATOM   1632  NE1 TRP H 210       5.283  25.540  51.073  1.00  0.00           N  
ATOM   1633  CE2 TRP H 210       6.413  24.801  51.350  1.00 63.51           C  
ATOM   1634  CE3 TRP H 210       7.805  23.217  50.186  1.00  0.00           C  
ATOM   1635  CZ2 TRP H 210       7.178  24.722  52.480  1.00  0.00           C  
ATOM   1636  CZ3 TRP H 210       8.576  23.142  51.326  1.00  0.00           C  
ATOM   1637  CH2 TRP H 210       8.267  23.879  52.450  1.00  0.00           C  
ATOM   1638  C   TRP H 210       5.820  25.906  46.662  1.00 43.95           C  
ATOM   1639  O   TRP H 210       4.931  26.214  45.868  1.00 46.68           O  
ATOM   1640  N   GLY H 211       6.359  26.779  47.528  1.00 48.60           N  
ATOM   1641  CA  GLY H 211       6.000  28.163  47.580  1.00 51.96           C  
ATOM   1642  C   GLY H 211       6.409  28.759  46.275  1.00 54.27           C  
ATOM   1643  O   GLY H 211       5.819  29.739  45.819  1.00 56.49           O  
ATOM   1644  N   ASN H 212       7.446  28.155  45.656  1.00 54.17           N  
ATOM   1645  CA  ASN H 212       8.064  28.593  44.437  1.00 52.80           C  
ATOM   1646  CB  ASN H 212       7.059  28.979  43.335  1.00 70.31           C  
ATOM   1647  CG  ASN H 212       6.440  27.696  42.796  1.00 72.38           C  
ATOM   1648  OD1 ASN H 212       5.405  27.235  43.277  1.00  0.00           O  
ATOM   1649  ND2 ASN H 212       7.093  27.102  41.763  1.00  0.00           N  
ATOM   1650  C   ASN H 212       8.927  29.767  44.748  1.00 52.61           C  
ATOM   1651  O   ASN H 212       9.343  30.511  43.860  1.00 54.02           O  
ATOM   1652  N   TYR H 213       9.242  29.930  46.043  1.00 57.33           N  
ATOM   1653  CA  TYR H 213      10.069  31.003  46.494  1.00 57.37           C  
ATOM   1654  CB  TYR H 213      10.173  31.042  48.028  1.00 49.62           C  
ATOM   1655  CG  TYR H 213      10.891  32.290  48.428  1.00 39.02           C  
ATOM   1656  CD1 TYR H 213      12.264  32.374  48.377  1.00  0.00           C  
ATOM   1657  CD2 TYR H 213      10.182  33.385  48.868  1.00  0.00           C  
ATOM   1658  CE1 TYR H 213      12.912  33.529  48.750  1.00  0.00           C  
ATOM   1659  CE2 TYR H 213      10.824  34.541  49.240  1.00  0.00           C  
ATOM   1660  CZ  TYR H 213      12.193  34.615  49.181  1.00  0.00           C  
ATOM   1661  OH  TYR H 213      12.859  35.800  49.563  1.00  0.00           O  
ATOM   1662  C   TYR H 213      11.457  30.815  45.975  1.00 54.72           C  
ATOM   1663  O   TYR H 213      12.063  31.734  45.424  1.00 52.14           O  
ATOM   1664  N   ALA H 214      11.994  29.592  46.102  1.00 50.01           N  
ATOM   1665  CA  ALA H 214      13.364  29.427  45.736  1.00 48.46           C  
ATOM   1666  CB  ALA H 214      14.184  28.650  46.780  1.00 47.39           C  
ATOM   1667  C   ALA H 214      13.442  28.672  44.456  1.00 51.16           C  
ATOM   1668  O   ALA H 214      12.711  27.705  44.233  1.00 51.49           O  
ATOM   1669  N   ASN H 215      14.347  29.123  43.572  1.00 52.06           N  
ATOM   1670  CA  ASN H 215      14.524  28.435  42.341  1.00 50.67           C  
ATOM   1671  CB  ASN H 215      15.169  29.253  41.219  1.00 49.36           C  
ATOM   1672  CG  ASN H 215      14.781  28.536  39.936  1.00 47.03           C  
ATOM   1673  OD1 ASN H 215      14.011  27.576  39.970  1.00 76.59           O  
ATOM   1674  ND2 ASN H 215      15.322  28.998  38.778  1.00 73.26           N  
ATOM   1675  C   ASN H 215      15.403  27.269  42.633  1.00 50.92           C  
ATOM   1676  O   ASN H 215      16.160  27.260  43.602  1.00 49.38           O  
ATOM   1677  N   TRP H 216      15.365  26.241  41.776  1.00 48.39           N  
ATOM   1678  CA  TRP H 216      16.053  25.077  42.221  1.00 43.64           C  
ATOM   1679  CB  TRP H 216      15.146  23.921  42.648  1.00 42.41           C  
ATOM   1680  CG  TRP H 216      14.526  24.169  43.991  1.00 44.15           C  
ATOM   1681  CD2 TRP H 216      13.627  23.275  44.661  1.00 42.20           C  
ATOM   1682  CD1 TRP H 216      14.704  25.234  44.819  1.00 40.83           C  
ATOM   1683  NE1 TRP H 216      13.981  25.055  45.970  1.00 56.86           N  
ATOM   1684  CE2 TRP H 216      13.311  23.855  45.886  1.00 42.47           C  
ATOM   1685  CE3 TRP H 216      13.108  22.073  44.286  1.00 60.55           C  
ATOM   1686  CZ2 TRP H 216      12.467  23.235  46.763  1.00 59.60           C  
ATOM   1687  CZ3 TRP H 216      12.259  21.448  45.168  1.00 64.82           C  
ATOM   1688  CH2 TRP H 216      11.945  22.019  46.383  1.00 63.51           C  
ATOM   1689  C   TRP H 216      17.061  24.514  41.302  1.00 47.20           C  
ATOM   1690  O   TRP H 216      17.933  25.199  40.768  1.00 50.13           O  
ATOM   1691  N   PHE H 217      16.956  23.180  41.209  1.00 47.82           N  
ATOM   1692  CA  PHE H 217      17.946  22.306  40.667  1.00 43.28           C  
ATOM   1693  CB  PHE H 217      18.746  21.759  41.847  1.00 49.51           C  
ATOM   1694  CG  PHE H 217      17.688  21.418  42.865  1.00 43.41           C  
ATOM   1695  CD1 PHE H 217      16.952  20.250  42.834  1.00 39.70           C  
ATOM   1696  CD2 PHE H 217      17.398  22.324  43.860  1.00 54.25           C  
ATOM   1697  CE1 PHE H 217      15.996  19.987  43.791  1.00 53.64           C  
ATOM   1698  CE2 PHE H 217      16.447  22.075  44.819  1.00 47.29           C  
ATOM   1699  CZ  PHE H 217      15.748  20.894  44.790  1.00 59.73           C  
ATOM   1700  C   PHE H 217      17.292  21.124  40.047  1.00 44.32           C  
ATOM   1701  O   PHE H 217      16.075  21.075  39.937  1.00 44.22           O  
ATOM   1702  N   PHE H 218      18.102  20.137  39.597  1.00 42.14           N  
ATOM   1703  CA  PHE H 218      17.501  18.933  39.094  1.00 41.81           C  
ATOM   1704  CB  PHE H 218      18.180  18.322  37.859  1.00 37.10           C  
ATOM   1705  CG  PHE H 218      18.208  19.351  36.790  1.00 39.05           C  
ATOM   1706  CD1 PHE H 218      17.061  20.015  36.429  1.00 55.88           C  
ATOM   1707  CD2 PHE H 218      19.380  19.608  36.117  1.00 54.12           C  
ATOM   1708  CE1 PHE H 218      17.094  20.962  35.431  1.00 55.71           C  
ATOM   1709  CE2 PHE H 218      19.417  20.548  35.118  1.00 48.78           C  
ATOM   1710  CZ  PHE H 218      18.274  21.231  34.779  1.00 51.58           C  
ATOM   1711  C   PHE H 218      17.642  17.905  40.176  1.00 39.10           C  
ATOM   1712  O   PHE H 218      18.714  17.332  40.371  1.00 41.49           O  
ATOM   1713  N   ASP H 219      16.556  17.679  40.940  1.00 39.94           N  
ATOM   1714  CA  ASP H 219      16.572  16.733  42.022  1.00 42.51           C  
ATOM   1715  CB  ASP H 219      15.440  16.952  43.044  1.00 47.13           C  
ATOM   1716  CG  ASP H 219      14.091  16.768  42.368  1.00 52.15           C  
ATOM   1717  OD1 ASP H 219      14.031  16.863  41.112  1.00 53.31           O  
ATOM   1718  OD2 ASP H 219      13.097  16.535  43.103  1.00 50.65           O1-
ATOM   1719  C   ASP H 219      16.516  15.307  41.564  1.00 46.20           C  
ATOM   1720  O   ASP H 219      17.154  14.451  42.177  1.00 49.13           O  
ATOM   1721  N   VAL H 220      15.758  14.997  40.484  1.00 24.23           N  
ATOM   1722  CA  VAL H 220      15.615  13.601  40.172  1.00 23.63           C  
ATOM   1723  CB  VAL H 220      14.192  13.125  40.209  1.00 26.52           C  
ATOM   1724  CG1 VAL H 220      14.158  11.655  39.761  1.00  0.00           C  
ATOM   1725  CG2 VAL H 220      13.638  13.361  41.624  1.00  0.00           C  
ATOM   1726  C   VAL H 220      16.120  13.367  38.788  1.00 22.07           C  
ATOM   1727  O   VAL H 220      15.786  14.099  37.857  1.00 22.05           O  
ATOM   1728  N   TRP H 221      16.936  12.309  38.620  1.00 20.48           N  
ATOM   1729  CA  TRP H 221      17.507  12.048  37.332  1.00 19.13           C  
ATOM   1730  CB  TRP H 221      19.044  12.161  37.330  1.00 18.85           C  
ATOM   1731  CG  TRP H 221      19.578  13.567  37.494  1.00 17.65           C  
ATOM   1732  CD2 TRP H 221      20.427  14.222  36.538  1.00 16.36           C  
ATOM   1733  CD1 TRP H 221      19.420  14.437  38.532  1.00 16.75           C  
ATOM   1734  NE1 TRP H 221      20.099  15.604  38.274  1.00 17.84           N  
ATOM   1735  CE2 TRP H 221      20.730  15.483  37.052  1.00 16.01           C  
ATOM   1736  CE3 TRP H 221      20.918  13.807  35.333  1.00 16.27           C  
ATOM   1737  CZ2 TRP H 221      21.530  16.351  36.364  1.00 16.26           C  
ATOM   1738  CZ3 TRP H 221      21.723  14.686  34.641  1.00 15.40           C  
ATOM   1739  CH2 TRP H 221      22.022  15.934  35.147  1.00 16.33           C  
ATOM   1740  C   TRP H 221      17.175  10.650  36.919  1.00 19.13           C  
ATOM   1741  O   TRP H 221      17.018   9.752  37.745  1.00 18.45           O  
ATOM   1742  N   GLY H 222      17.056  10.435  35.595  1.00 18.37           N  
ATOM   1743  CA  GLY H 222      16.802   9.118  35.096  1.00 18.70           C  
ATOM   1744  C   GLY H 222      18.104   8.386  35.193  1.00 18.86           C  
ATOM   1745  O   GLY H 222      19.141   8.978  35.485  1.00 18.17           O  
ATOM   1746  N   ALA H 223      18.064   7.061  34.962  1.00 18.10           N  
ATOM   1747  CA  ALA H 223      19.204   6.187  35.008  1.00 18.46           C  
ATOM   1748  CB  ALA H 223      18.821   4.707  34.837  1.00 18.12           C  
ATOM   1749  C   ALA H 223      20.164   6.540  33.911  1.00 18.62           C  
ATOM   1750  O   ALA H 223      21.369   6.334  34.038  1.00 17.98           O  
ATOM   1751  N   GLY H 224      19.646   7.027  32.769  1.00 18.84           N  
ATOM   1752  CA  GLY H 224      20.484   7.376  31.655  1.00 18.63           C  
ATOM   1753  C   GLY H 224      20.296   6.330  30.600  1.00 19.85           C  
ATOM   1754  O   GLY H 224      20.023   5.171  30.907  1.00 19.17           O  
ATOM   1755  N   THR H 225      20.418   6.734  29.317  1.00 21.40           N  
ATOM   1756  CA  THR H 225      20.270   5.807  28.230  1.00 20.45           C  
ATOM   1757  CB  THR H 225      19.052   6.063  27.391  1.00 19.52           C  
ATOM   1758  OG1 THR H 225      17.880   5.990  28.189  1.00 19.81           O  
ATOM   1759  CG2 THR H 225      18.992   5.009  26.274  1.00 17.72           C  
ATOM   1760  C   THR H 225      21.462   5.957  27.338  1.00 21.15           C  
ATOM   1761  O   THR H 225      21.810   7.063  26.926  1.00 20.31           O  
ATOM   1762  N   THR H 226      22.114   4.832  26.987  1.00 18.56           N  
ATOM   1763  CA  THR H 226      23.298   4.937  26.189  1.00 19.99           C  
ATOM   1764  CB  THR H 226      24.370   3.964  26.589  1.00 23.57           C  
ATOM   1765  OG1 THR H 226      25.607   4.330  26.001  1.00 29.00           O  
ATOM   1766  CG2 THR H 226      23.963   2.556  26.131  1.00 24.98           C  
ATOM   1767  C   THR H 226      22.943   4.707  24.756  1.00 19.66           C  
ATOM   1768  O   THR H 226      22.202   3.784  24.417  1.00 18.97           O  
ATOM   1769  N   LEU H 227      23.457   5.583  23.875  1.00 19.09           N  
ATOM   1770  CA  LEU H 227      23.198   5.478  22.472  1.00 18.02           C  
ATOM   1771  CB  LEU H 227      22.544   6.746  21.894  1.00 18.53           C  
ATOM   1772  CG  LEU H 227      22.299   6.702  20.376  1.00 21.39           C  
ATOM   1773  CD1 LEU H 227      21.342   5.569  19.982  1.00 19.84           C  
ATOM   1774  CD2 LEU H 227      21.832   8.069  19.858  1.00 20.25           C  
ATOM   1775  C   LEU H 227      24.504   5.294  21.781  1.00 17.19           C  
ATOM   1776  O   LEU H 227      25.445   6.058  21.992  1.00 17.27           O  
ATOM   1777  N   THR H 228      24.600   4.252  20.935  1.00 17.27           N  
ATOM   1778  CA  THR H 228      25.822   4.068  20.220  1.00 18.68           C  
ATOM   1779  CB  THR H 228      26.480   2.746  20.487  1.00 18.38           C  
ATOM   1780  OG1 THR H 228      27.805   2.762  19.985  1.00 20.12           O  
ATOM   1781  CG2 THR H 228      25.673   1.616  19.827  1.00 17.22           C  
ATOM   1782  C   THR H 228      25.491   4.181  18.767  1.00 19.74           C  
ATOM   1783  O   THR H 228      24.538   3.573  18.281  1.00 21.67           O  
ATOM   1784  N   VAL H 229      26.257   5.009  18.034  1.00 21.46           N  
ATOM   1785  CA  VAL H 229      25.988   5.154  16.634  1.00 20.75           C  
ATOM   1786  CB  VAL H 229      25.876   6.586  16.204  1.00 18.15           C  
ATOM   1787  CG1 VAL H 229      25.660   6.630  14.683  1.00 17.08           C  
ATOM   1788  CG2 VAL H 229      24.752   7.252  17.016  1.00 15.84           C  
ATOM   1789  C   VAL H 229      27.149   4.560  15.913  1.00 22.13           C  
ATOM   1790  O   VAL H 229      28.263   5.075  15.993  1.00 21.82           O  
ATOM   1791  N   SER H 230      26.911   3.458  15.177  1.00 22.29           N  
ATOM   1792  CA  SER H 230      27.998   2.821  14.496  1.00 22.81           C  
ATOM   1793  CB  SER H 230      28.673   1.717  15.329  1.00 21.36           C  
ATOM   1794  OG  SER H 230      29.736   1.132  14.592  1.00 19.77           O  
ATOM   1795  C   SER H 230      27.456   2.164  13.269  1.00 24.58           C  
ATOM   1796  O   SER H 230      26.269   1.855  13.180  1.00 23.42           O  
ATOM   1797  N   SER H 231      28.337   1.925  12.279  1.00 25.59           N  
ATOM   1798  CA  SER H 231      27.905   1.314  11.061  1.00 26.31           C  
ATOM   1799  CB  SER H 231      28.886   1.533   9.901  1.00 31.47           C  
ATOM   1800  OG  SER H 231      28.394   0.908   8.727  1.00 34.85           O  
ATOM   1801  C   SER H 231      27.803  -0.183  11.315  1.00 26.51           C  
ATOM   1802  O   SER H 231      28.387  -0.958  10.513  1.00 25.68           O  
ATOM   1803  OXT SER H 231      27.138  -0.574  12.310  1.00  0.00           O1-
TER    1804      SER H 231 
CONECT  158  673
CONECT  673  158
CONECT  989 1578
CONECT 1578  989
END
