# Supplementary material for: Fully automated antibody structure prediction using BIOVIA tools: Validation study
Source: PLoS One. 2017 May 18;12(5):e0177923. doi: 10.1371/journal.pone.0177923 (PMC5436848; doi:10.1371/journal.pone.0177923)
Supplement: S1 Dataset — Predicted structures using the Top5 framework method, Chothia CDR definition with no canonical filtering and generating 50 models. These were used in the detailed discussion of outliers and for comparison against predictions using canonical filtering. (ZIP) [file pone.0177923.s003.zip › 4K7P_XY_FV_FinalModel.pdb]

REMARK   Accelrys Discovery Studio PDB file
REMARK   Created:  2015-05-08T04:13:24Z
SSBOND   1 CYS L   23    CYS L   87                                     
SSBOND   2 CYS H  128    CYS H  202                                     
ATOM      1  N   ASP L   1      25.352  32.458  26.389  1.00 41.58           N1+
ATOM      2  CA  ASP L   1      24.917  31.957  27.710  1.00 40.68           C  
ATOM      3  CB  ASP L   1      24.441  30.493  27.606  1.00 42.62           C  
ATOM      4  CG  ASP L   1      25.557  29.610  27.063  1.00 48.20           C  
ATOM      5  OD1 ASP L   1      26.741  30.036  27.120  1.00 49.74           O  
ATOM      6  OD2 ASP L   1      25.233  28.497  26.571  1.00 50.04           O1-
ATOM      7  C   ASP L   1      25.982  32.113  28.743  1.00 40.28           C  
ATOM      8  O   ASP L   1      27.052  32.656  28.472  1.00 41.26           O  
ATOM      9  N   ILE L   2      25.699  31.652  29.974  1.00 36.81           N  
ATOM     10  CA  ILE L   2      26.638  31.816  31.042  1.00 34.32           C  
ATOM     11  CB  ILE L   2      25.991  31.811  32.399  1.00 33.19           C  
ATOM     12  CG1 ILE L   2      25.046  33.019  32.542  1.00 32.29           C  
ATOM     13  CG2 ILE L   2      27.096  31.756  33.464  1.00 31.99           C  
ATOM     14  CD1 ILE L   2      24.143  32.958  33.773  1.00 33.45           C  
ATOM     15  C   ILE L   2      27.624  30.693  30.987  1.00 34.98           C  
ATOM     16  O   ILE L   2      27.255  29.522  30.913  1.00 35.58           O  
ATOM     17  N   GLN L   3      28.928  31.037  31.019  1.00 33.15           N  
ATOM     18  CA  GLN L   3      29.957  30.038  30.973  1.00 33.25           C  
ATOM     19  CB  GLN L   3      31.252  30.507  30.297  1.00 36.93           C  
ATOM     20  CG  GLN L   3      31.105  30.796  28.806  1.00 45.62           C  
ATOM     21  CD  GLN L   3      32.440  31.337  28.332  0.80 56.95           C  
ATOM     22  OE1 GLN L   3      33.475  30.689  28.470  1.00 63.32           O  
ATOM     23  NE2 GLN L   3      32.414  32.575  27.770  0.80 56.71           N  
ATOM     24  C   GLN L   3      30.334  29.732  32.377  1.00 32.38           C  
ATOM     25  O   GLN L   3      30.398  30.624  33.221  1.00 31.91           O  
ATOM     26  N   MET L   4      30.586  28.441  32.664  1.00 31.04           N  
ATOM     27  CA  MET L   4      30.976  28.082  33.993  1.00 30.87           C  
ATOM     28  CB  MET L   4      30.025  27.068  34.645  1.00 30.04           C  
ATOM     29  CG  MET L   4      28.582  27.574  34.725  1.00 31.53           C  
ATOM     30  SD  MET L   4      28.359  29.115  35.661  1.00 34.24           S  
ATOM     31  CE  MET L   4      28.649  28.352  37.283  1.00 32.55           C  
ATOM     32  C   MET L   4      32.322  27.437  33.890  1.00 31.60           C  
ATOM     33  O   MET L   4      32.523  26.524  33.091  1.00 32.59           O  
ATOM     34  N   THR L   5      33.286  27.910  34.706  1.00 31.11           N  
ATOM     35  CA  THR L   5      34.612  27.366  34.680  1.00 30.77           C  
ATOM     36  CB  THR L   5      35.655  28.401  34.372  1.00 32.37           C  
ATOM     37  OG1 THR L   5      35.396  28.994  33.108  1.00 33.43           O  
ATOM     38  CG2 THR L   5      37.039  27.731  34.371  1.00 33.40           C  
ATOM     39  C   THR L   5      34.908  26.830  36.045  1.00 32.12           C  
ATOM     40  O   THR L   5      34.827  27.555  37.035  1.00 31.99           O  
ATOM     41  N   GLN L   6      35.274  25.534  36.132  1.00 30.48           N  
ATOM     42  CA  GLN L   6      35.558  24.954  37.414  1.00 31.24           C  
ATOM     43  CB  GLN L   6      34.914  23.575  37.653  1.00 32.54           C  
ATOM     44  CG  GLN L   6      33.390  23.596  37.750  1.00 33.49           C  
ATOM     45  CD  GLN L   6      32.905  22.175  38.004  1.00 35.19           C  
ATOM     46  OE1 GLN L   6      31.918  21.728  37.422  1.00 33.54           O  
ATOM     47  NE2 GLN L   6      33.611  21.444  38.906  1.00 33.82           N  
ATOM     48  C   GLN L   6      37.029  24.735  37.527  1.00 32.21           C  
ATOM     49  O   GLN L   6      37.725  24.541  36.532  1.00 32.18           O  
ATOM     50  N   SER L   7      37.556  24.809  38.764  1.00 31.17           N  
ATOM     51  CA  SER L   7      38.943  24.505  38.957  1.00 32.96           C  
ATOM     52  CB  SER L   7      39.880  25.725  38.880  1.00 34.73           C  
ATOM     53  OG  SER L   7      39.649  26.602  39.969  1.00 40.44           O  
ATOM     54  C   SER L   7      39.073  23.889  40.314  1.00 33.60           C  
ATOM     55  O   SER L   7      38.321  24.231  41.227  1.00 34.36           O  
ATOM     56  N   PRO L   8      39.982  22.969  40.489  1.00 32.46           N  
ATOM     57  CA  PRO L   8      40.843  22.484  39.444  1.00 32.38           C  
ATOM     58  CD  PRO L   8      40.523  22.702  41.811  1.00 31.90           C  
ATOM     59  CB  PRO L   8      42.064  21.888  40.146  1.00 33.08           C  
ATOM     60  CG  PRO L   8      41.586  21.619  41.581  1.00 33.48           C  
ATOM     61  C   PRO L   8      40.108  21.476  38.623  1.00 32.44           C  
ATOM     62  O   PRO L   8      39.010  21.078  39.005  1.00 31.60           O  
ATOM     63  N   SER L   9      40.678  21.085  37.470  1.00 32.29           N  
ATOM     64  CA  SER L   9      40.074  20.084  36.645  1.00 32.74           C  
ATOM     65  CB  SER L   9      40.764  19.945  35.281  1.00 35.25           C  
ATOM     66  OG  SER L   9      40.637  21.156  34.550  1.00 42.30           O  
ATOM     67  C   SER L   9      40.165  18.761  37.346  1.00 32.63           C  
ATOM     68  O   SER L   9      39.241  17.954  37.272  1.00 32.15           O  
ATOM     69  N   SER L  10      41.291  18.494  38.042  1.00 31.66           N  
ATOM     70  CA  SER L  10      41.433  17.233  38.719  1.00 31.87           C  
ATOM     71  CB  SER L  10      42.179  16.176  37.889  1.00 33.78           C  
ATOM     72  OG  SER L  10      41.450  15.865  36.712  1.00 38.30           O  
ATOM     73  C   SER L  10      42.252  17.449  39.952  1.00 32.32           C  
ATOM     74  O   SER L  10      43.031  18.398  40.036  1.00 33.20           O  
ATOM     75  N   LEU L  11      42.068  16.580  40.969  1.00 31.14           N  
ATOM     76  CA  LEU L  11      42.871  16.706  42.148  1.00 31.95           C  
ATOM     77  CB  LEU L  11      42.370  17.773  43.148  1.00 31.33           C  
ATOM     78  CG  LEU L  11      41.021  17.483  43.841  1.00 32.66           C  
ATOM     79  CD1 LEU L  11      41.131  16.392  44.918  1.00 33.79           C  
ATOM     80  CD2 LEU L  11      40.390  18.775  44.380  1.00 33.34           C  
ATOM     81  C   LEU L  11      42.932  15.377  42.834  1.00 33.43           C  
ATOM     82  O   LEU L  11      42.030  14.551  42.703  1.00 33.80           O  
ATOM     83  N   SER L  12      44.031  15.128  43.573  1.00 32.82           N  
ATOM     84  CA  SER L  12      44.137  13.926  44.347  1.00 33.62           C  
ATOM     85  CB  SER L  12      45.307  13.017  43.930  1.00 35.43           C  
ATOM     86  OG  SER L  12      46.544  13.689  44.110  1.00 42.69           O  
ATOM     87  C   SER L  12      44.370  14.365  45.757  1.00 33.76           C  
ATOM     88  O   SER L  12      45.196  15.240  46.008  1.00 34.86           O  
ATOM     89  N   ALA L  13      43.640  13.773  46.725  1.00 31.15           N  
ATOM     90  CA  ALA L  13      43.811  14.196  48.087  1.00 31.07           C  
ATOM     91  CB  ALA L  13      42.774  15.237  48.544  1.00 29.99           C  
ATOM     92  C   ALA L  13      43.659  13.005  48.977  1.00 32.60           C  
ATOM     93  O   ALA L  13      43.057  12.003  48.597  1.00 33.51           O  
ATOM     94  N   SER L  14      44.225  13.093  50.198  1.00 33.42           N  
ATOM     95  CA  SER L  14      44.177  12.015  51.145  1.00 33.48           C  
ATOM     96  CB  SER L  14      45.304  12.084  52.189  1.00 36.97           C  
ATOM     97  OG  SER L  14      46.565  11.959  51.548  1.00 40.48           O  
ATOM     98  C   SER L  14      42.875  12.076  51.874  1.00 33.58           C  
ATOM     99  O   SER L  14      42.187  13.096  51.863  1.00 33.15           O  
ATOM    100  N   VAL L  15      42.497  10.963  52.534  1.00 32.08           N  
ATOM    101  CA  VAL L  15      41.252  10.968  53.242  1.00 31.97           C  
ATOM    102  CB  VAL L  15      40.732   9.608  53.612  1.00 33.16           C  
ATOM    103  CG1 VAL L  15      40.316   8.877  52.327  1.00 32.85           C  
ATOM    104  CG2 VAL L  15      41.808   8.863  54.411  1.00 33.75           C  
ATOM    105  C   VAL L  15      41.399  11.786  54.481  1.00 34.40           C  
ATOM    106  O   VAL L  15      42.415  11.733  55.173  1.00 34.84           O  
ATOM    107  N   GLY L  16      40.356  12.585  54.774  1.00 34.70           N  
ATOM    108  CA  GLY L  16      40.341  13.408  55.944  1.00 34.52           C  
ATOM    109  C   GLY L  16      40.752  14.808  55.594  1.00 36.05           C  
ATOM    110  O   GLY L  16      40.614  15.712  56.415  1.00 37.22           O  
ATOM    111  N   ASP L  17      41.260  15.039  54.367  1.00 34.33           N  
ATOM    112  CA  ASP L  17      41.691  16.368  54.031  1.00 34.04           C  
ATOM    113  CB  ASP L  17      42.708  16.425  52.875  1.00 34.20           C  
ATOM    114  CG  ASP L  17      44.040  15.863  53.364  1.00 37.53           C  
ATOM    115  OD1 ASP L  17      44.092  15.363  54.520  1.00 38.50           O  
ATOM    116  OD2 ASP L  17      45.028  15.933  52.588  1.00 39.50           O1-
ATOM    117  C   ASP L  17      40.510  17.210  53.652  1.00 34.55           C  
ATOM    118  O   ASP L  17      39.423  16.706  53.369  1.00 33.96           O  
ATOM    119  N   ARG L  18      40.709  18.546  53.661  1.00 34.17           N  
ATOM    120  CA  ARG L  18      39.683  19.466  53.264  1.00 33.63           C  
ATOM    121  CB  ARG L  18      39.762  20.832  53.971  1.00 33.53           C  
ATOM    122  CG  ARG L  18      38.766  21.849  53.412  1.00 35.14           C  
ATOM    123  CD  ARG L  18      39.026  23.291  53.850  1.00 39.70           C  
ATOM    124  NE  ARG L  18      38.736  23.377  55.306  1.00 44.97           N  
ATOM    125  CZ  ARG L  18      37.450  23.554  55.724  1.00 49.93           C  
ATOM    126  NH1 ARG L  18      36.435  23.612  54.813  1.00 46.25           N1+
ATOM    127  NH2 ARG L  18      37.171  23.654  57.055  1.00 46.48           N  
ATOM    128  C   ARG L  18      39.910  19.733  51.812  1.00 34.95           C  
ATOM    129  O   ARG L  18      41.032  20.027  51.402  1.00 35.26           O  
ATOM    130  N   VAL L  19      38.847  19.623  50.989  1.00 33.91           N  
ATOM    131  CA  VAL L  19      38.998  19.839  49.578  1.00 33.80           C  
ATOM    132  CB  VAL L  19      38.602  18.644  48.758  1.00 35.26           C  
ATOM    133  CG1 VAL L  19      38.669  19.011  47.272  1.00 35.55           C  
ATOM    134  CG2 VAL L  19      39.522  17.472  49.119  1.00 34.71           C  
ATOM    135  C   VAL L  19      38.103  20.973  49.177  1.00 34.43           C  
ATOM    136  O   VAL L  19      36.961  21.060  49.624  1.00 34.11           O  
ATOM    137  N   THR L  20      38.616  21.881  48.319  1.00 32.69           N  
ATOM    138  CA  THR L  20      37.852  23.019  47.887  1.00 32.57           C  
ATOM    139  CB  THR L  20      38.477  24.315  48.323  1.00 35.76           C  
ATOM    140  OG1 THR L  20      38.593  24.346  49.736  1.00 38.50           O  
ATOM    141  CG2 THR L  20      37.608  25.484  47.839  1.00 34.10           C  
ATOM    142  C   THR L  20      37.801  23.032  46.385  1.00 33.86           C  
ATOM    143  O   THR L  20      38.834  23.017  45.719  1.00 34.37           O  
ATOM    144  N   ILE L  21      36.577  23.077  45.813  1.00 31.30           N  
ATOM    145  CA  ILE L  21      36.396  23.115  44.385  1.00 30.69           C  
ATOM    146  CB  ILE L  21      35.525  22.000  43.869  1.00 31.35           C  
ATOM    147  CG1 ILE L  21      36.179  20.636  44.146  1.00 33.17           C  
ATOM    148  CG2 ILE L  21      35.245  22.251  42.379  1.00 32.48           C  
ATOM    149  CD1 ILE L  21      35.243  19.447  43.929  1.00 35.27           C  
ATOM    150  C   ILE L  21      35.716  24.419  44.081  1.00 30.81           C  
ATOM    151  O   ILE L  21      34.775  24.809  44.770  1.00 29.50           O  
ATOM    152  N   THR L  22      36.180  25.138  43.036  1.00 29.51           N  
ATOM    153  CA  THR L  22      35.626  26.438  42.777  1.00 29.42           C  
ATOM    154  CB  THR L  22      36.666  27.519  42.855  1.00 30.81           C  
ATOM    155  OG1 THR L  22      36.063  28.801  42.916  1.00 33.53           O  
ATOM    156  CG2 THR L  22      37.573  27.418  41.627  1.00 29.14           C  
ATOM    157  C   THR L  22      34.971  26.467  41.425  1.00 30.22           C  
ATOM    158  O   THR L  22      35.352  25.736  40.511  1.00 29.62           O  
ATOM    159  N   CYS L  23      33.920  27.305  41.288  1.00 29.40           N  
ATOM    160  CA  CYS L  23      33.202  27.425  40.048  1.00 30.89           C  
ATOM    161  CB  CYS L  23      31.836  26.688  40.097  0.89 31.44           C  
ATOM    162  SG  CYS L  23      30.886  26.732  38.543  0.89 33.40           S  
ATOM    163  C   CYS L  23      32.995  28.891  39.788  1.00 32.24           C  
ATOM    164  O   CYS L  23      32.457  29.619  40.623  1.00 32.83           O  
ATOM    165  N   ARG L  24      33.443  29.371  38.607  1.00 32.15           N  
ATOM    166  CA  ARG L  24      33.309  30.766  38.293  1.00 31.88           C  
ATOM    167  CB  ARG L  24      34.630  31.439  37.890  1.00 33.86           C  
ATOM    168  CG  ARG L  24      34.449  32.897  37.461  1.00 42.84           C  
ATOM    169  CD  ARG L  24      35.720  33.547  36.919  1.00 47.33           C  
ATOM    170  NE  ARG L  24      36.555  33.950  38.084  1.00 52.66           N  
ATOM    171  CZ  ARG L  24      36.521  35.243  38.521  1.00 56.67           C  
ATOM    172  NH1 ARG L  24      35.720  36.153  37.895  1.00 54.84           N1+
ATOM    173  NH2 ARG L  24      37.305  35.630  39.569  1.00 52.75           N  
ATOM    174  C   ARG L  24      32.377  30.908  37.133  1.00 32.30           C  
ATOM    175  O   ARG L  24      32.466  30.170  36.154  1.00 32.71           O  
ATOM    176  N   ALA L  25      31.461  31.894  37.219  1.00 29.70           N  
ATOM    177  CA  ALA L  25      30.487  32.118  36.188  1.00 29.84           C  
ATOM    178  CB  ALA L  25      29.057  32.308  36.722  1.00 27.88           C  
ATOM    179  C   ALA L  25      30.861  33.372  35.462  1.00 31.81           C  
ATOM    180  O   ALA L  25      31.404  34.307  36.047  1.00 32.79           O  
ATOM    181  N   SER L  26      30.668  33.361  34.115  1.00 30.78           N  
ATOM    182  CA  SER L  26      31.056  34.431  33.228  1.00 31.67           C  
ATOM    183  CB  SER L  26      30.883  34.089  31.736  1.00 27.87           C  
ATOM    184  OG  SER L  26      31.765  33.037  31.373  1.00 29.65           O  
ATOM    185  C   SER L  26      30.226  35.633  33.512  1.00 33.49           C  
ATOM    186  O   SER L  26      30.677  36.768  33.354  1.00 35.00           O  
ATOM    187  N   SER L  27      28.975  35.406  33.928  1.00 35.76           N  
ATOM    188  CA  SER L  27      28.120  36.501  34.259  1.00 35.74           C  
ATOM    189  CB  SER L  27      26.856  36.584  33.386  1.00 36.74           C  
ATOM    190  OG  SER L  27      26.068  35.417  33.571  1.00 44.18           O  
ATOM    191  C   SER L  27      27.665  36.234  35.648  1.00 36.22           C  
ATOM    192  O   SER L  27      27.778  35.110  36.130  1.00 38.01           O  
ATOM    193  N   SER L  28      27.149  37.262  36.342  1.00 37.09           N  
ATOM    194  CA  SER L  28      26.700  37.020  37.678  1.00 36.33           C  
ATOM    195  CB  SER L  28      26.263  38.290  38.423  1.00 38.02           C  
ATOM    196  OG  SER L  28      25.750  37.952  39.702  1.00 41.29           O  
ATOM    197  C   SER L  28      25.530  36.104  37.600  1.00 36.51           C  
ATOM    198  O   SER L  28      24.759  36.116  36.641  1.00 37.81           O  
ATOM    199  N   VAL L  29      25.389  35.247  38.625  1.00 34.46           N  
ATOM    200  CA  VAL L  29      24.289  34.341  38.628  1.00 31.73           C  
ATOM    201  CB  VAL L  29      24.690  32.913  38.416  1.00 30.87           C  
ATOM    202  CG1 VAL L  29      23.414  32.068  38.406  1.00 29.62           C  
ATOM    203  CG2 VAL L  29      25.540  32.799  37.141  1.00 30.20           C  
ATOM    204  C   VAL L  29      23.695  34.437  39.995  1.00 32.27           C  
ATOM    205  O   VAL L  29      24.396  34.715  40.966  1.00 33.44           O  
ATOM    206  N   SER L  30      22.367  34.255  40.096  1.00 34.16           N  
ATOM    207  CA  SER L  30      21.680  34.337  41.351  1.00 36.62           C  
ATOM    208  CB  SER L  30      20.157  34.312  41.176  1.00 38.34           C  
ATOM    209  OG  SER L  30      19.754  33.072  40.615  1.00 56.61           O  
ATOM    210  C   SER L  30      22.044  33.175  42.211  1.00 36.01           C  
ATOM    211  O   SER L  30      22.407  33.352  43.374  1.00 36.63           O  
ATOM    212  N   TYR L  31      21.946  31.956  41.637  1.00 34.87           N  
ATOM    213  CA  TYR L  31      22.178  30.720  42.322  1.00 32.99           C  
ATOM    214  CB  TYR L  31      20.908  29.916  42.658  1.00 32.37           C  
ATOM    215  CG  TYR L  31      20.153  30.681  43.686  1.00 35.66           C  
ATOM    216  CD1 TYR L  31      20.403  30.473  45.024  1.00 37.29           C  
ATOM    217  CD2 TYR L  31      19.210  31.610  43.317  1.00 38.14           C  
ATOM    218  CE1 TYR L  31      19.711  31.179  45.980  1.00 40.09           C  
ATOM    219  CE2 TYR L  31      18.515  32.318  44.269  1.00 41.90           C  
ATOM    220  CZ  TYR L  31      18.765  32.103  45.604  1.00 42.64           C  
ATOM    221  OH  TYR L  31      18.055  32.832  46.582  1.00 46.86           O  
ATOM    222  C   TYR L  31      23.000  29.837  41.451  1.00 30.54           C  
ATOM    223  O   TYR L  31      23.397  30.131  40.336  1.00 30.24           O  
ATOM    224  N   LEU L  32      23.282  28.677  41.991  1.00 27.81           N  
ATOM    225  CA  LEU L  32      24.253  27.719  41.508  1.00 28.60           C  
ATOM    226  CB  LEU L  32      25.715  28.150  41.705  1.00 28.78           C  
ATOM    227  CG  LEU L  32      26.717  27.105  41.182  1.00 30.21           C  
ATOM    228  CD1 LEU L  32      26.697  27.027  39.649  1.00 25.70           C  
ATOM    229  CD2 LEU L  32      28.119  27.311  41.773  1.00 26.35           C  
ATOM    230  C   LEU L  32      24.113  26.436  42.288  1.00 28.68           C  
ATOM    231  O   LEU L  32      24.017  26.464  43.516  1.00 27.84           O  
ATOM    232  N   HIS L  33      24.114  25.264  41.597  1.00 27.38           N  
ATOM    233  CA  HIS L  33      24.041  24.023  42.332  1.00 26.33           C  
ATOM    234  ND1 HIS L  33      20.826  23.531  40.627  1.00  0.00           N  
ATOM    235  CG  HIS L  33      22.128  23.166  40.870  1.00 28.67           C  
ATOM    236  CB  HIS L  33      22.744  23.204  42.222  1.00 25.99           C  
ATOM    237  NE2 HIS L  33      21.693  22.930  38.680  1.00  0.00           N  
ATOM    238  CD2 HIS L  33      22.647  22.803  39.670  1.00 21.65           C  
ATOM    239  CE1 HIS L  33      20.616  23.370  39.300  1.00 23.14           C  
ATOM    240  C   HIS L  33      25.183  23.115  41.990  1.00 26.78           C  
ATOM    241  O   HIS L  33      25.898  23.320  41.010  1.00 27.23           O  
ATOM    242  N   TRP L  34      25.385  22.082  42.839  1.00 25.86           N  
ATOM    243  CA  TRP L  34      26.478  21.165  42.686  1.00 25.29           C  
ATOM    244  CB  TRP L  34      27.463  21.222  43.861  1.00 24.31           C  
ATOM    245  CG  TRP L  34      28.189  22.539  43.968  1.00 24.90           C  
ATOM    246  CD2 TRP L  34      29.433  22.820  43.310  1.00 24.49           C  
ATOM    247  CD1 TRP L  34      27.847  23.669  44.651  1.00 26.63           C  
ATOM    248  NE1 TRP L  34      28.803  24.637  44.463  1.00 26.20           N  
ATOM    249  CE2 TRP L  34      29.783  24.130  43.638  1.00 25.64           C  
ATOM    250  CE3 TRP L  34      30.217  22.051  42.498  1.00 24.02           C  
ATOM    251  CZ2 TRP L  34      30.931  24.691  43.157  1.00 25.40           C  
ATOM    252  CZ3 TRP L  34      31.371  22.622  42.012  1.00 25.84           C  
ATOM    253  CH2 TRP L  34      31.720  23.916  42.336  1.00 25.86           C  
ATOM    254  C   TRP L  34      25.950  19.764  42.619  1.00 26.76           C  
ATOM    255  O   TRP L  34      25.032  19.396  43.352  1.00 25.91           O  
ATOM    256  N   TYR L  35      26.552  18.943  41.729  1.00 25.74           N  
ATOM    257  CA  TYR L  35      26.155  17.575  41.536  1.00 25.87           C  
ATOM    258  CB  TYR L  35      25.625  17.265  40.127  1.00 24.84           C  
ATOM    259  CG  TYR L  35      24.415  18.080  39.834  1.00 26.07           C  
ATOM    260  CD1 TYR L  35      23.166  17.653  40.218  1.00 26.06           C  
ATOM    261  CD2 TYR L  35      24.533  19.277  39.172  1.00 26.31           C  
ATOM    262  CE1 TYR L  35      22.049  18.403  39.943  1.00 27.77           C  
ATOM    263  CE2 TYR L  35      23.415  20.027  38.895  1.00 27.85           C  
ATOM    264  CZ  TYR L  35      22.170  19.594  39.278  1.00 28.59           C  
ATOM    265  OH  TYR L  35      21.021  20.363  38.994  1.00 25.31           O  
ATOM    266  C   TYR L  35      27.373  16.711  41.678  1.00 27.35           C  
ATOM    267  O   TYR L  35      28.495  17.133  41.394  1.00 28.69           O  
ATOM    268  N   GLN L  36      27.162  15.463  42.140  1.00 25.53           N  
ATOM    269  CA  GLN L  36      28.210  14.492  42.293  1.00 23.95           C  
ATOM    270  CB  GLN L  36      28.240  13.879  43.704  1.00 24.23           C  
ATOM    271  CG  GLN L  36      29.260  12.754  43.886  1.00 25.63           C  
ATOM    272  CD  GLN L  36      28.974  12.088  45.225  1.00 31.35           C  
ATOM    273  OE1 GLN L  36      27.872  11.598  45.465  1.00 33.21           O  
ATOM    274  NE2 GLN L  36      29.989  12.069  46.130  1.00 27.35           N  
ATOM    275  C   GLN L  36      27.880  13.372  41.358  1.00 25.14           C  
ATOM    276  O   GLN L  36      26.733  12.932  41.294  1.00 25.79           O  
ATOM    277  N   GLN L  37      28.871  12.886  40.584  1.00 24.29           N  
ATOM    278  CA  GLN L  37      28.563  11.794  39.705  1.00 25.97           C  
ATOM    279  CB  GLN L  37      28.492  12.174  38.218  1.00 26.28           C  
ATOM    280  CG  GLN L  37      28.154  10.965  37.345  1.00 25.22           C  
ATOM    281  CD  GLN L  37      27.950  11.428  35.913  1.00 29.22           C  
ATOM    282  OE1 GLN L  37      28.716  12.230  35.382  1.00 29.87           O  
ATOM    283  NE2 GLN L  37      26.876  10.900  35.270  1.00 26.18           N  
ATOM    284  C   GLN L  37      29.601  10.724  39.830  1.00 28.91           C  
ATOM    285  O   GLN L  37      30.802  10.976  39.728  1.00 27.90           O  
ATOM    286  N   LYS L  38      29.137   9.481  40.063  1.00 29.86           N  
ATOM    287  CA  LYS L  38      29.996   8.337  40.144  1.00 32.37           C  
ATOM    288  CB  LYS L  38      29.513   7.314  41.181  1.00 32.89           C  
ATOM    289  CG  LYS L  38      29.610   7.908  42.589  1.00 36.51           C  
ATOM    290  CD  LYS L  38      28.862   7.145  43.680  1.00 39.62           C  
ATOM    291  CE  LYS L  38      28.998   7.797  45.058  1.00 42.75           C  
ATOM    292  NZ  LYS L  38      28.341   6.958  46.082  1.00 42.75           N1+
ATOM    293  C   LYS L  38      30.024   7.735  38.768  1.00 36.63           C  
ATOM    294  O   LYS L  38      29.106   7.943  37.979  1.00 37.50           O  
ATOM    295  N   PRO L  39      31.047   6.981  38.462  1.00 38.40           N  
ATOM    296  CA  PRO L  39      31.292   6.539  37.111  1.00 39.86           C  
ATOM    297  CD  PRO L  39      31.717   6.153  39.453  1.00 39.32           C  
ATOM    298  CB  PRO L  39      32.405   5.492  37.225  1.00 39.96           C  
ATOM    299  CG  PRO L  39      32.260   4.953  38.662  1.00 41.05           C  
ATOM    300  C   PRO L  39      30.140   6.083  36.250  1.00 41.34           C  
ATOM    301  O   PRO L  39      29.870   6.722  35.237  1.00 41.81           O  
ATOM    302  N   GLY L  40      29.462   4.983  36.587  1.00 40.87           N  
ATOM    303  CA  GLY L  40      28.381   4.430  35.818  1.00 41.09           C  
ATOM    304  C   GLY L  40      27.112   5.195  35.960  1.00 41.72           C  
ATOM    305  O   GLY L  40      26.236   5.071  35.113  1.00 42.14           O  
ATOM    306  N   LYS L  41      26.950   5.942  37.065  1.00 38.26           N  
ATOM    307  CA  LYS L  41      25.650   6.432  37.420  1.00 35.68           C  
ATOM    308  CB  LYS L  41      25.429   6.284  38.923  1.00 36.88           C  
ATOM    309  CG  LYS L  41      25.595   4.820  39.317  1.00 41.60           C  
ATOM    310  CD  LYS L  41      25.792   4.575  40.807  0.80 45.09           C  
ATOM    311  CE  LYS L  41      25.914   3.087  41.125  0.80 51.77           C  
ATOM    312  NZ  LYS L  41      24.723   2.376  40.610  0.80 53.84           N1+
ATOM    313  C   LYS L  41      25.374   7.851  37.035  1.00 33.62           C  
ATOM    314  O   LYS L  41      26.237   8.585  36.558  1.00 32.15           O  
ATOM    315  N   ALA L  42      24.087   8.236  37.215  1.00 30.96           N  
ATOM    316  CA  ALA L  42      23.589   9.556  36.951  1.00 30.07           C  
ATOM    317  CB  ALA L  42      22.054   9.642  36.889  1.00 31.12           C  
ATOM    318  C   ALA L  42      24.045  10.450  38.066  1.00 28.99           C  
ATOM    319  O   ALA L  42      24.425   9.980  39.136  1.00 30.15           O  
ATOM    320  N   PRO L  43      24.024  11.738  37.824  1.00 26.42           N  
ATOM    321  CA  PRO L  43      24.479  12.686  38.807  1.00 25.71           C  
ATOM    322  CD  PRO L  43      24.173  12.239  36.466  1.00 25.98           C  
ATOM    323  CB  PRO L  43      24.619  14.013  38.066  1.00 25.97           C  
ATOM    324  CG  PRO L  43      24.884  13.593  36.609  1.00 27.37           C  
ATOM    325  C   PRO L  43      23.528  12.763  39.961  1.00 26.97           C  
ATOM    326  O   PRO L  43      22.350  12.463  39.779  1.00 28.46           O  
ATOM    327  N   LYS L  44      24.025  13.147  41.157  1.00 26.11           N  
ATOM    328  CA  LYS L  44      23.200  13.267  42.331  1.00 27.28           C  
ATOM    329  CB  LYS L  44      23.644  12.298  43.442  1.00 28.60           C  
ATOM    330  CG  LYS L  44      22.807  12.330  44.722  1.00 32.86           C  
ATOM    331  CD  LYS L  44      23.094  11.148  45.655  1.00 37.43           C  
ATOM    332  CE  LYS L  44      22.411  11.237  47.021  0.80 46.15           C  
ATOM    333  NZ  LYS L  44      23.146  12.170  47.904  1.00 52.48           N1+
ATOM    334  C   LYS L  44      23.349  14.671  42.843  1.00 28.42           C  
ATOM    335  O   LYS L  44      24.449  15.215  42.906  1.00 28.61           O  
ATOM    336  N   PRO L  45      22.243  15.279  43.177  1.00 27.59           N  
ATOM    337  CA  PRO L  45      22.219  16.642  43.664  1.00 27.04           C  
ATOM    338  CD  PRO L  45      20.980  14.874  42.585  1.00 23.21           C  
ATOM    339  CB  PRO L  45      20.751  17.037  43.657  1.00 26.84           C  
ATOM    340  CG  PRO L  45      20.117  16.138  42.585  1.00 27.94           C  
ATOM    341  C   PRO L  45      22.798  16.779  45.042  1.00 28.18           C  
ATOM    342  O   PRO L  45      22.242  16.167  45.949  1.00 28.13           O  
ATOM    343  N   LEU L  46      23.937  17.482  45.225  1.00 26.99           N  
ATOM    344  CA  LEU L  46      24.454  17.757  46.540  1.00 26.42           C  
ATOM    345  CB  LEU L  46      25.984  17.858  46.533  1.00 25.13           C  
ATOM    346  CG  LEU L  46      26.662  16.537  46.137  1.00 26.44           C  
ATOM    347  CD1 LEU L  46      28.189  16.681  46.142  1.00 27.61           C  
ATOM    348  CD2 LEU L  46      26.187  15.377  47.022  1.00 27.69           C  
ATOM    349  C   LEU L  46      23.937  19.022  47.168  1.00 26.83           C  
ATOM    350  O   LEU L  46      23.388  19.033  48.271  1.00 27.75           O  
ATOM    351  N   ILE L  47      24.101  20.145  46.441  1.00 24.96           N  
ATOM    352  CA  ILE L  47      23.805  21.434  47.001  1.00 25.58           C  
ATOM    353  CB  ILE L  47      25.042  22.170  47.427  1.00 26.33           C  
ATOM    354  CG1 ILE L  47      25.750  21.409  48.558  1.00 28.40           C  
ATOM    355  CG2 ILE L  47      24.654  23.607  47.800  1.00 27.17           C  
ATOM    356  CD1 ILE L  47      27.157  21.925  48.850  1.00 30.26           C  
ATOM    357  C   ILE L  47      23.128  22.268  45.959  1.00 26.59           C  
ATOM    358  O   ILE L  47      23.463  22.197  44.779  1.00 25.89           O  
ATOM    359  N   TYR L  48      22.140  23.084  46.374  1.00 25.76           N  
ATOM    360  CA  TYR L  48      21.497  23.945  45.426  1.00 25.45           C  
ATOM    361  CB  TYR L  48      20.098  23.471  45.005  1.00 27.66           C  
ATOM    362  CG  TYR L  48      19.159  23.476  46.163  1.00 29.67           C  
ATOM    363  CD1 TYR L  48      19.253  22.525  47.152  1.00 31.15           C  
ATOM    364  CD2 TYR L  48      18.178  24.425  46.256  1.00 30.36           C  
ATOM    365  CE1 TYR L  48      18.381  22.517  48.213  1.00 32.09           C  
ATOM    366  CE2 TYR L  48      17.299  24.425  47.311  1.00 32.11           C  
ATOM    367  CZ  TYR L  48      17.397  23.469  48.290  1.00 32.74           C  
ATOM    368  OH  TYR L  48      16.494  23.468  49.373  1.00 33.03           O  
ATOM    369  C   TYR L  48      21.402  25.297  46.041  1.00 26.61           C  
ATOM    370  O   TYR L  48      21.497  25.406  47.263  1.00 26.80           O  
ATOM    371  N   ALA L  49      21.060  26.352  45.274  1.00 35.35           N  
ATOM    372  CA  ALA L  49      20.954  27.671  45.873  1.00 33.03           C  
ATOM    373  CB  ALA L  49      19.687  27.856  46.721  1.00 30.61           C  
ATOM    374  C   ALA L  49      22.137  27.846  46.764  1.00 31.51           C  
ATOM    375  O   ALA L  49      21.953  27.802  47.976  1.00 30.91           O  
ATOM    376  N   PRO L  50      23.268  28.150  46.233  1.00 31.79           N  
ATOM    377  CA  PRO L  50      24.571  27.747  46.722  1.00 30.29           C  
ATOM    378  CD  PRO L  50      23.341  29.343  45.405  1.00 45.58           C  
ATOM    379  CB  PRO L  50      25.522  28.888  46.341  1.00 29.55           C  
ATOM    380  CG  PRO L  50      24.835  29.577  45.151  1.00 45.25           C  
ATOM    381  C   PRO L  50      24.856  27.221  48.103  1.00 31.84           C  
ATOM    382  O   PRO L  50      25.806  26.443  48.185  1.00 30.05           O  
ATOM    383  N   SER L  51      24.230  27.672  49.197  1.00 32.94           N  
ATOM    384  CA  SER L  51      24.484  27.052  50.471  1.00 33.04           C  
ATOM    385  CB  SER L  51      24.374  28.030  51.653  1.00 33.88           C  
ATOM    386  OG  SER L  51      23.032  28.465  51.803  1.00 36.22           O  
ATOM    387  C   SER L  51      23.563  25.899  50.782  1.00 33.52           C  
ATOM    388  O   SER L  51      23.837  25.179  51.746  1.00 33.23           O  
ATOM    389  N   ASN L  52      22.454  25.677  50.033  1.00 30.18           N  
ATOM    390  CA  ASN L  52      21.530  24.704  50.587  1.00 30.67           C  
ATOM    391  CB  ASN L  52      20.075  24.929  50.147  1.00 30.77           C  
ATOM    392  CG  ASN L  52      19.576  26.167  50.876  1.00 49.61           C  
ATOM    393  OD1 ASN L  52      19.673  26.262  52.098  1.00 47.60           O  
ATOM    394  ND2 ASN L  52      19.039  27.154  50.109  1.00 47.12           N  
ATOM    395  C   ASN L  52      21.909  23.286  50.268  1.00 32.44           C  
ATOM    396  O   ASN L  52      22.333  22.976  49.157  1.00 31.85           O  
ATOM    397  N   LEU L  53      21.746  22.373  51.260  1.00 31.55           N  
ATOM    398  CA  LEU L  53      22.036  20.985  51.035  1.00 32.55           C  
ATOM    399  CB  LEU L  53      22.721  20.233  52.194  1.00 33.55           C  
ATOM    400  CG  LEU L  53      24.242  20.454  52.305  1.00 35.27           C  
ATOM    401  CD1 LEU L  53      24.590  21.890  52.705  1.00 28.97           C  
ATOM    402  CD2 LEU L  53      24.893  19.404  53.220  1.00 35.89           C  
ATOM    403  C   LEU L  53      20.762  20.272  50.738  1.00 33.36           C  
ATOM    404  O   LEU L  53      19.708  20.586  51.287  1.00 33.97           O  
ATOM    405  N   ALA L  54      20.836  19.297  49.814  1.00 31.75           N  
ATOM    406  CA  ALA L  54      19.678  18.531  49.476  1.00 31.61           C  
ATOM    407  CB  ALA L  54      19.839  17.663  48.216  1.00 32.00           C  
ATOM    408  C   ALA L  54      19.457  17.620  50.629  1.00 33.61           C  
ATOM    409  O   ALA L  54      20.375  17.355  51.403  1.00 32.18           O  
ATOM    410  N   SER L  55      18.222  17.126  50.800  1.00 35.14           N  
ATOM    411  CA  SER L  55      18.016  16.272  51.928  1.00 36.16           C  
ATOM    412  CB  SER L  55      16.546  15.892  52.172  1.00 38.52           C  
ATOM    413  OG  SER L  55      16.081  15.036  51.139  1.00 43.15           O  
ATOM    414  C   SER L  55      18.776  15.006  51.698  1.00 36.27           C  
ATOM    415  O   SER L  55      18.857  14.512  50.575  1.00 35.58           O  
ATOM    416  N   GLY L  56      19.369  14.466  52.782  1.00 35.09           N  
ATOM    417  CA  GLY L  56      20.057  13.206  52.734  1.00 34.94           C  
ATOM    418  C   GLY L  56      21.522  13.386  52.454  1.00 36.28           C  
ATOM    419  O   GLY L  56      22.275  12.415  52.493  1.00 37.62           O  
ATOM    420  N   VAL L  57      21.980  14.621  52.167  1.00 33.75           N  
ATOM    421  CA  VAL L  57      23.378  14.815  51.873  1.00 32.56           C  
ATOM    422  CB  VAL L  57      23.641  16.036  51.037  1.00 32.09           C  
ATOM    423  CG1 VAL L  57      25.160  16.225  50.899  1.00 31.24           C  
ATOM    424  CG2 VAL L  57      22.927  15.867  49.688  1.00 31.34           C  
ATOM    425  C   VAL L  57      24.127  14.977  53.162  1.00 34.22           C  
ATOM    426  O   VAL L  57      23.662  15.642  54.084  1.00 34.44           O  
ATOM    427  N   PRO L  58      25.300  14.391  53.231  1.00 34.30           N  
ATOM    428  CA  PRO L  58      26.128  14.430  54.409  1.00 35.23           C  
ATOM    429  CD  PRO L  58      25.686  13.327  52.323  1.00 35.23           C  
ATOM    430  CB  PRO L  58      27.238  13.398  54.183  1.00 36.55           C  
ATOM    431  CG  PRO L  58      27.154  13.055  52.683  1.00 37.44           C  
ATOM    432  C   PRO L  58      26.619  15.819  54.693  1.00 36.40           C  
ATOM    433  O   PRO L  58      26.852  16.583  53.759  1.00 34.82           O  
ATOM    434  N   SER L  59      26.809  16.140  55.988  1.00 35.52           N  
ATOM    435  CA  SER L  59      27.159  17.453  56.454  1.00 35.15           C  
ATOM    436  CB  SER L  59      27.112  17.579  57.987  1.00 36.93           C  
ATOM    437  OG  SER L  59      25.774  17.459  58.443  1.00 41.62           O  
ATOM    438  C   SER L  59      28.531  17.860  56.017  1.00 34.44           C  
ATOM    439  O   SER L  59      28.841  19.050  56.009  1.00 34.56           O  
ATOM    440  N   ARG L  60      29.396  16.905  55.632  1.00 32.65           N  
ATOM    441  CA  ARG L  60      30.736  17.278  55.277  1.00 31.92           C  
ATOM    442  CB  ARG L  60      31.696  16.100  55.023  1.00 31.86           C  
ATOM    443  CG  ARG L  60      31.284  15.143  53.910  1.00 33.49           C  
ATOM    444  CD  ARG L  60      32.299  14.014  53.722  1.00 32.01           C  
ATOM    445  NE  ARG L  60      31.738  13.072  52.718  1.00 37.39           N  
ATOM    446  CZ  ARG L  60      30.982  12.018  53.139  1.00 40.64           C  
ATOM    447  NH1 ARG L  60      30.809  11.795  54.473  1.00 37.99           N1+
ATOM    448  NH2 ARG L  60      30.394  11.189  52.228  1.00 38.11           N  
ATOM    449  C   ARG L  60      30.710  18.175  54.078  1.00 31.84           C  
ATOM    450  O   ARG L  60      31.627  18.974  53.888  1.00 33.16           O  
ATOM    451  N   PHE L  61      29.684  18.038  53.211  1.00 30.05           N  
ATOM    452  CA  PHE L  61      29.593  18.873  52.042  1.00 29.38           C  
ATOM    453  CB  PHE L  61      28.715  18.269  50.932  1.00 28.73           C  
ATOM    454  CG  PHE L  61      29.412  17.067  50.393  1.00 30.02           C  
ATOM    455  CD1 PHE L  61      29.271  15.835  50.986  1.00 30.12           C  
ATOM    456  CD2 PHE L  61      30.208  17.172  49.281  1.00 30.69           C  
ATOM    457  CE1 PHE L  61      29.917  14.730  50.483  1.00 30.41           C  
ATOM    458  CE2 PHE L  61      30.857  16.072  48.774  1.00 30.66           C  
ATOM    459  CZ  PHE L  61      30.714  14.845  49.372  1.00 30.65           C  
ATOM    460  C   PHE L  61      28.988  20.205  52.399  1.00 31.11           C  
ATOM    461  O   PHE L  61      27.997  20.282  53.124  1.00 31.17           O  
ATOM    462  N   SER L  62      29.584  21.305  51.882  1.00 30.30           N  
ATOM    463  CA  SER L  62      29.081  22.634  52.129  1.00 31.07           C  
ATOM    464  CB  SER L  62      29.839  23.409  53.224  1.00 32.90           C  
ATOM    465  OG  SER L  62      29.642  22.819  54.498  1.00 35.25           O  
ATOM    466  C   SER L  62      29.287  23.440  50.883  1.00 31.45           C  
ATOM    467  O   SER L  62      30.082  23.075  50.017  1.00 31.58           O  
ATOM    468  N   GLY L  63      28.572  24.580  50.769  1.00 30.19           N  
ATOM    469  CA  GLY L  63      28.725  25.417  49.610  1.00 31.21           C  
ATOM    470  C   GLY L  63      28.643  26.853  50.038  1.00 32.70           C  
ATOM    471  O   GLY L  63      27.973  27.189  51.013  1.00 32.45           O  
ATOM    472  N   SER L  64      29.331  27.746  49.295  1.00 32.05           N  
ATOM    473  CA  SER L  64      29.328  29.146  49.621  1.00 34.05           C  
ATOM    474  CB  SER L  64      30.438  29.527  50.617  1.00 35.85           C  
ATOM    475  OG  SER L  64      31.710  29.203  50.074  1.00 43.72           O  
ATOM    476  C   SER L  64      29.556  29.925  48.357  1.00 34.05           C  
ATOM    477  O   SER L  64      29.805  29.354  47.296  1.00 33.01           O  
ATOM    478  N   GLY L  65      29.474  31.270  48.441  1.00 34.80           N  
ATOM    479  CA  GLY L  65      29.718  32.084  47.275  1.00 36.67           C  
ATOM    480  C   GLY L  65      28.486  32.830  46.864  1.00 38.42           C  
ATOM    481  O   GLY L  65      27.364  32.492  47.235  1.00 37.79           O  
ATOM    482  N   SER L  66      28.698  33.915  46.090  1.00 38.28           N  
ATOM    483  CA  SER L  66      27.628  34.713  45.563  1.00 39.63           C  
ATOM    484  CB  SER L  66      27.175  35.839  46.508  1.00 41.87           C  
ATOM    485  OG  SER L  66      28.234  36.764  46.704  1.00 48.05           O  
ATOM    486  C   SER L  66      28.153  35.358  44.316  1.00 39.42           C  
ATOM    487  O   SER L  66      29.356  35.357  44.065  1.00 39.80           O  
ATOM    488  N   GLY L  67      27.255  35.915  43.481  1.00 37.08           N  
ATOM    489  CA  GLY L  67      27.701  36.592  42.297  1.00 36.20           C  
ATOM    490  C   GLY L  67      28.294  35.603  41.338  1.00 36.37           C  
ATOM    491  O   GLY L  67      27.616  34.692  40.868  1.00 35.95           O  
ATOM    492  N   THR L  68      29.543  35.878  40.911  1.00 34.38           N  
ATOM    493  CA  THR L  68      30.312  35.071  39.998  1.00 33.69           C  
ATOM    494  CB  THR L  68      31.303  35.879  39.214  1.00 33.74           C  
ATOM    495  OG1 THR L  68      32.237  36.499  40.085  1.00 33.20           O  
ATOM    496  CG2 THR L  68      30.533  36.947  38.421  1.00 32.32           C  
ATOM    497  C   THR L  68      31.049  33.907  40.621  1.00 34.82           C  
ATOM    498  O   THR L  68      31.284  32.910  39.939  1.00 35.62           O  
ATOM    499  N   ASP L  69      31.479  33.997  41.902  1.00 34.05           N  
ATOM    500  CA  ASP L  69      32.358  32.979  42.431  1.00 33.55           C  
ATOM    501  CB  ASP L  69      33.573  33.583  43.157  1.00 36.17           C  
ATOM    502  CG  ASP L  69      34.409  34.333  42.128  1.00 41.26           C  
ATOM    503  OD1 ASP L  69      34.727  33.738  41.064  1.00 43.97           O  
ATOM    504  OD2 ASP L  69      34.728  35.524  42.389  1.00 43.06           O1-
ATOM    505  C   ASP L  69      31.648  32.100  43.423  1.00 33.77           C  
ATOM    506  O   ASP L  69      30.968  32.594  44.321  1.00 33.68           O  
ATOM    507  N   PHE L  70      31.812  30.759  43.288  1.00 32.56           N  
ATOM    508  CA  PHE L  70      31.160  29.829  44.173  1.00 31.65           C  
ATOM    509  CB  PHE L  70      29.946  29.128  43.536  1.00 30.91           C  
ATOM    510  CG  PHE L  70      28.938  30.152  43.132  1.00 31.67           C  
ATOM    511  CD1 PHE L  70      27.952  30.560  44.000  1.00 32.23           C  
ATOM    512  CD2 PHE L  70      28.976  30.707  41.873  1.00 33.13           C  
ATOM    513  CE1 PHE L  70      27.022  31.502  43.623  1.00 33.79           C  
ATOM    514  CE2 PHE L  70      28.048  31.649  41.488  1.00 33.94           C  
ATOM    515  CZ  PHE L  70      27.069  32.049  42.364  1.00 34.10           C  
ATOM    516  C   PHE L  70      32.138  28.740  44.532  1.00 31.99           C  
ATOM    517  O   PHE L  70      33.072  28.464  43.778  1.00 32.33           O  
ATOM    518  N   THR L  71      31.953  28.088  45.708  1.00 31.03           N  
ATOM    519  CA  THR L  71      32.872  27.053  46.102  1.00 30.72           C  
ATOM    520  CB  THR L  71      33.883  27.521  47.107  1.00 32.83           C  
ATOM    521  OG1 THR L  71      34.618  28.622  46.596  1.00 33.81           O  
ATOM    522  CG2 THR L  71      34.835  26.361  47.402  1.00 31.75           C  
ATOM    523  C   THR L  71      32.128  25.915  46.743  1.00 31.43           C  
ATOM    524  O   THR L  71      31.097  26.106  47.384  1.00 31.53           O  
ATOM    525  N   LEU L  72      32.659  24.687  46.559  1.00 30.04           N  
ATOM    526  CA  LEU L  72      32.153  23.485  47.164  1.00 29.31           C  
ATOM    527  CB  LEU L  72      31.901  22.362  46.143  1.00 29.28           C  
ATOM    528  CG  LEU L  72      31.364  21.057  46.759  1.00 30.08           C  
ATOM    529  CD1 LEU L  72      29.932  21.223  47.288  1.00 31.88           C  
ATOM    530  CD2 LEU L  72      31.508  19.879  45.784  1.00 30.78           C  
ATOM    531  C   LEU L  72      33.248  23.004  48.062  1.00 31.00           C  
ATOM    532  O   LEU L  72      34.398  22.913  47.639  1.00 31.81           O  
ATOM    533  N   THR L  73      32.928  22.693  49.335  1.00 29.68           N  
ATOM    534  CA  THR L  73      33.964  22.258  50.229  1.00 30.09           C  
ATOM    535  CB  THR L  73      34.205  23.209  51.368  1.00 33.38           C  
ATOM    536  OG1 THR L  73      34.586  24.484  50.875  1.00 34.83           O  
ATOM    537  CG2 THR L  73      35.315  22.637  52.266  1.00 32.99           C  
ATOM    538  C   THR L  73      33.581  20.951  50.842  1.00 30.80           C  
ATOM    539  O   THR L  73      32.458  20.761  51.306  1.00 30.37           O  
ATOM    540  N   ILE L  74      34.540  20.007  50.844  1.00 29.07           N  
ATOM    541  CA  ILE L  74      34.351  18.750  51.498  1.00 28.98           C  
ATOM    542  CB  ILE L  74      34.785  17.585  50.654  1.00 29.01           C  
ATOM    543  CG1 ILE L  74      33.973  17.566  49.348  1.00 28.74           C  
ATOM    544  CG2 ILE L  74      34.629  16.296  51.477  1.00 29.23           C  
ATOM    545  CD1 ILE L  74      34.512  16.602  48.293  1.00 31.92           C  
ATOM    546  C   ILE L  74      35.234  18.850  52.702  1.00 30.62           C  
ATOM    547  O   ILE L  74      36.454  18.952  52.587  1.00 31.39           O  
ATOM    548  N   SER L  75      34.613  18.862  53.896  1.00 31.26           N  
ATOM    549  CA  SER L  75      35.311  19.077  55.133  1.00 33.38           C  
ATOM    550  CB  SER L  75      34.371  19.020  56.345  1.00 34.72           C  
ATOM    551  OG  SER L  75      35.120  19.229  57.531  1.00 34.12           O  
ATOM    552  C   SER L  75      36.338  18.020  55.343  1.00 34.72           C  
ATOM    553  O   SER L  75      37.512  18.323  55.554  1.00 35.83           O  
ATOM    554  N   SER L  76      35.919  16.742  55.315  1.00 33.53           N  
ATOM    555  CA  SER L  76      36.875  15.693  55.489  1.00 34.67           C  
ATOM    556  CB  SER L  76      36.749  14.980  56.846  1.00 36.76           C  
ATOM    557  OG  SER L  76      37.738  13.967  56.958  1.00 40.70           O  
ATOM    558  C   SER L  76      36.591  14.698  54.410  1.00 34.83           C  
ATOM    559  O   SER L  76      35.536  14.065  54.397  1.00 35.76           O  
ATOM    560  N   LEU L  77      37.556  14.518  53.493  1.00 33.03           N  
ATOM    561  CA  LEU L  77      37.386  13.685  52.340  1.00 32.73           C  
ATOM    562  CB  LEU L  77      38.571  13.844  51.368  1.00 32.40           C  
ATOM    563  CG  LEU L  77      38.418  13.152  50.006  1.00 34.34           C  
ATOM    564  CD1 LEU L  77      37.270  13.777  49.196  1.00 31.96           C  
ATOM    565  CD2 LEU L  77      39.755  13.153  49.246  1.00 33.14           C  
ATOM    566  C   LEU L  77      37.297  12.255  52.781  1.00 33.92           C  
ATOM    567  O   LEU L  77      38.049  11.809  53.645  1.00 34.67           O  
ATOM    568  N   GLN L  78      36.350  11.496  52.188  1.00 32.97           N  
ATOM    569  CA  GLN L  78      36.158  10.112  52.533  1.00 33.66           C  
ATOM    570  CB  GLN L  78      34.748   9.808  53.069  1.00 34.91           C  
ATOM    571  CG  GLN L  78      34.418  10.520  54.384  1.00 39.50           C  
ATOM    572  CD  GLN L  78      35.285   9.923  55.483  1.00 47.85           C  
ATOM    573  OE1 GLN L  78      36.365   9.396  55.223  1.00 51.23           O  
ATOM    574  NE2 GLN L  78      34.803  10.002  56.750  0.80 45.33           N  
ATOM    575  C   GLN L  78      36.351   9.307  51.279  1.00 33.27           C  
ATOM    576  O   GLN L  78      36.321   9.850  50.177  1.00 32.14           O  
ATOM    577  N   PRO L  79      36.556   8.020  51.404  1.00 32.07           N  
ATOM    578  CA  PRO L  79      36.797   7.193  50.251  1.00 32.25           C  
ATOM    579  CD  PRO L  79      37.112   7.444  52.617  1.00 32.12           C  
ATOM    580  CB  PRO L  79      37.172   5.818  50.800  1.00 33.27           C  
ATOM    581  CG  PRO L  79      37.798   6.139  52.170  1.00 34.21           C  
ATOM    582  C   PRO L  79      35.656   7.165  49.287  1.00 32.89           C  
ATOM    583  O   PRO L  79      35.896   6.995  48.092  1.00 33.29           O  
ATOM    584  N   GLU L  80      34.414   7.308  49.783  1.00 31.58           N  
ATOM    585  CA  GLU L  80      33.229   7.277  48.972  1.00 31.73           C  
ATOM    586  CB  GLU L  80      31.912   7.138  49.761  1.00 34.61           C  
ATOM    587  CG  GLU L  80      31.658   8.232  50.796  0.80 42.94           C  
ATOM    588  CD  GLU L  80      32.059   7.677  52.154  1.00 52.20           C  
ATOM    589  OE1 GLU L  80      32.743   6.621  52.184  1.00 48.16           O  
ATOM    590  OE2 GLU L  80      31.681   8.300  53.183  1.00 51.53           O1-
ATOM    591  C   GLU L  80      33.138   8.516  48.134  1.00 30.71           C  
ATOM    592  O   GLU L  80      32.420   8.538  47.138  1.00 30.84           O  
ATOM    593  N   ASP L  81      33.832   9.590  48.555  1.00 30.46           N  
ATOM    594  CA  ASP L  81      33.792  10.896  47.955  1.00 29.96           C  
ATOM    595  CB  ASP L  81      34.510  11.955  48.803  1.00 30.62           C  
ATOM    596  CG  ASP L  81      33.635  12.178  50.028  1.00 32.74           C  
ATOM    597  OD1 ASP L  81      32.485  11.662  50.028  1.00 32.83           O  
ATOM    598  OD2 ASP L  81      34.097  12.866  50.974  1.00 36.05           O1-
ATOM    599  C   ASP L  81      34.369  10.908  46.573  1.00 31.89           C  
ATOM    600  O   ASP L  81      34.162  11.865  45.830  1.00 33.11           O  
ATOM    601  N   PHE L  82      35.174   9.895  46.218  1.00 31.75           N  
ATOM    602  CA  PHE L  82      35.732   9.794  44.899  1.00 32.76           C  
ATOM    603  CB  PHE L  82      36.401   8.411  44.748  1.00 34.87           C  
ATOM    604  CG  PHE L  82      36.603   8.021  43.327  1.00 36.56           C  
ATOM    605  CD1 PHE L  82      35.614   7.326  42.671  1.00 37.84           C  
ATOM    606  CD2 PHE L  82      37.762   8.321  42.652  1.00 39.05           C  
ATOM    607  CE1 PHE L  82      35.764   6.940  41.362  1.00 39.00           C  
ATOM    608  CE2 PHE L  82      37.920   7.937  41.340  1.00 40.62           C  
ATOM    609  CZ  PHE L  82      36.922   7.247  40.692  1.00 40.02           C  
ATOM    610  C   PHE L  82      34.629   9.947  43.895  1.00 32.83           C  
ATOM    611  O   PHE L  82      33.644   9.213  43.926  1.00 34.33           O  
ATOM    612  N   ALA L  83      34.765  10.931  42.974  1.00 30.67           N  
ATOM    613  CA  ALA L  83      33.749  11.151  41.982  1.00 29.80           C  
ATOM    614  CB  ALA L  83      32.340  11.335  42.571  1.00 28.27           C  
ATOM    615  C   ALA L  83      34.087  12.403  41.234  1.00 30.28           C  
ATOM    616  O   ALA L  83      35.092  13.061  41.502  1.00 31.70           O  
ATOM    617  N   THR L  84      33.253  12.737  40.233  1.00 27.87           N  
ATOM    618  CA  THR L  84      33.432  13.951  39.499  1.00 27.55           C  
ATOM    619  CB  THR L  84      33.319  13.770  38.015  1.00 30.24           C  
ATOM    620  OG1 THR L  84      34.292  12.837  37.568  1.00 32.86           O  
ATOM    621  CG2 THR L  84      33.546  15.131  37.336  1.00 29.46           C  
ATOM    622  C   THR L  84      32.331  14.852  39.961  1.00 28.50           C  
ATOM    623  O   THR L  84      31.190  14.417  40.106  1.00 29.18           O  
ATOM    624  N   TYR L  85      32.655  16.137  40.220  1.00 26.83           N  
ATOM    625  CA  TYR L  85      31.680  17.059  40.734  1.00 25.74           C  
ATOM    626  CB  TYR L  85      32.124  17.766  42.028  1.00 25.73           C  
ATOM    627  CG  TYR L  85      32.206  16.732  43.099  1.00 27.45           C  
ATOM    628  CD1 TYR L  85      33.320  15.932  43.221  1.00 27.68           C  
ATOM    629  CD2 TYR L  85      31.167  16.568  43.986  1.00 27.89           C  
ATOM    630  CE1 TYR L  85      33.393  14.978  44.209  1.00 28.03           C  
ATOM    631  CE2 TYR L  85      31.236  15.615  44.975  1.00 28.41           C  
ATOM    632  CZ  TYR L  85      32.351  14.819  45.089  1.00 29.84           C  
ATOM    633  OH  TYR L  85      32.421  13.842  46.104  1.00 29.94           O  
ATOM    634  C   TYR L  85      31.450  18.121  39.706  1.00 26.62           C  
ATOM    635  O   TYR L  85      32.385  18.566  39.041  1.00 27.17           O  
ATOM    636  N   TYR L  86      30.171  18.532  39.537  1.00 24.64           N  
ATOM    637  CA  TYR L  86      29.852  19.527  38.553  1.00 24.15           C  
ATOM    638  CB  TYR L  86      28.932  19.052  37.411  1.00 23.28           C  
ATOM    639  CG  TYR L  86      29.491  17.889  36.664  1.00 24.81           C  
ATOM    640  CD1 TYR L  86      30.457  18.049  35.698  1.00 26.59           C  
ATOM    641  CD2 TYR L  86      29.042  16.620  36.936  1.00 25.79           C  
ATOM    642  CE1 TYR L  86      30.957  16.966  35.011  1.00 26.40           C  
ATOM    643  CE2 TYR L  86      29.535  15.533  36.253  1.00 25.66           C  
ATOM    644  CZ  TYR L  86      30.494  15.704  35.285  1.00 27.25           C  
ATOM    645  OH  TYR L  86      31.005  14.594  34.579  1.00 29.18           O  
ATOM    646  C   TYR L  86      29.049  20.618  39.201  1.00 26.39           C  
ATOM    647  O   TYR L  86      28.248  20.375  40.102  1.00 26.33           O  
ATOM    648  N   CYS L  87      29.260  21.868  38.742  1.00 26.06           N  
ATOM    649  CA  CYS L  87      28.453  22.974  39.173  1.00 26.53           C  
ATOM    650  CB  CYS L  87      29.259  24.260  39.498  0.89 27.42           C  
ATOM    651  SG  CYS L  87      30.344  24.800  38.136  0.89 30.38           S  
ATOM    652  C   CYS L  87      27.523  23.268  38.030  1.00 27.73           C  
ATOM    653  O   CYS L  87      27.828  22.944  36.884  1.00 27.82           O  
ATOM    654  N   GLN L  88      26.327  23.830  38.318  1.00 27.01           N  
ATOM    655  CA  GLN L  88      25.410  24.174  37.266  1.00 26.67           C  
ATOM    656  CB  GLN L  88      24.300  23.146  36.992  1.00 27.07           C  
ATOM    657  CG  GLN L  88      23.378  23.592  35.850  1.00 29.31           C  
ATOM    658  CD  GLN L  88      22.094  22.782  35.914  1.00 25.72           C  
ATOM    659  OE1 GLN L  88      22.088  21.650  36.393  1.00 27.40           O  
ATOM    660  NE2 GLN L  88      20.959  23.396  35.486  1.00 31.05           N  
ATOM    661  C   GLN L  88      24.685  25.414  37.680  1.00 27.91           C  
ATOM    662  O   GLN L  88      24.416  25.625  38.860  1.00 28.44           O  
ATOM    663  N   GLN L  89      24.336  26.271  36.701  1.00 26.55           N  
ATOM    664  CA  GLN L  89      23.614  27.469  37.026  1.00 25.90           C  
ATOM    665  CB  GLN L  89      24.239  28.735  36.404  1.00 25.57           C  
ATOM    666  CG  GLN L  89      24.247  28.756  34.872  1.00 26.60           C  
ATOM    667  CD  GLN L  89      22.904  29.281  34.392  1.00 29.61           C  
ATOM    668  OE1 GLN L  89      22.063  29.702  35.187  1.00 30.20           O  
ATOM    669  NE2 GLN L  89      22.699  29.266  33.048  1.00 25.24           N  
ATOM    670  C   GLN L  89      22.217  27.313  36.505  1.00 27.75           C  
ATOM    671  O   GLN L  89      22.025  26.811  35.400  1.00 28.22           O  
ATOM    672  N   TRP L  90      21.107  27.867  37.084  1.00 53.06           N  
ATOM    673  CA  TRP L  90      19.782  28.005  36.414  1.00 51.21           C  
ATOM    674  CB  TRP L  90      18.588  27.661  37.310  1.00 55.13           C  
ATOM    675  CG  TRP L  90      18.147  26.227  37.175  1.00 53.29           C  
ATOM    676  CD2 TRP L  90      17.074  25.857  36.299  1.00 39.78           C  
ATOM    677  CD1 TRP L  90      18.583  25.076  37.758  1.00 52.60           C  
ATOM    678  NE1 TRP L  90      17.850  24.006  37.288  1.00 38.66           N  
ATOM    679  CE2 TRP L  90      16.917  24.479  36.390  1.00 35.11           C  
ATOM    680  CE3 TRP L  90      16.290  26.612  35.476  1.00 39.56           C  
ATOM    681  CZ2 TRP L  90      15.964  23.831  35.657  1.00 38.00           C  
ATOM    682  CZ3 TRP L  90      15.325  25.961  34.742  1.00 43.00           C  
ATOM    683  CH2 TRP L  90      15.168  24.595  34.832  1.00 45.32           C  
ATOM    684  C   TRP L  90      19.394  29.289  35.655  1.00 41.74           C  
ATOM    685  O   TRP L  90      18.678  29.224  34.651  1.00 44.33           O  
ATOM    686  N   ALA L  91      19.837  30.490  36.108  1.00 35.19           N  
ATOM    687  CA  ALA L  91      19.392  31.806  35.702  1.00 36.57           C  
ATOM    688  CB  ALA L  91      20.203  32.921  36.387  1.00 41.11           C  
ATOM    689  C   ALA L  91      19.416  32.109  34.231  1.00 33.41           C  
ATOM    690  O   ALA L  91      18.435  32.652  33.724  1.00 41.18           O  
ATOM    691  N   PHE L  92      20.477  31.800  33.468  1.00 29.75           N  
ATOM    692  CA  PHE L  92      20.388  32.252  32.103  1.00 33.56           C  
ATOM    693  CB  PHE L  92      21.702  32.899  31.631  1.00 33.92           C  
ATOM    694  CG  PHE L  92      21.413  33.843  30.517  1.00 62.53           C  
ATOM    695  CD1 PHE L  92      21.250  33.414  29.223  1.00 85.22           C  
ATOM    696  CD2 PHE L  92      21.318  35.190  30.783  1.00 67.40           C  
ATOM    697  CE1 PHE L  92      20.989  34.315  28.216  1.00 92.10           C  
ATOM    698  CE2 PHE L  92      21.058  36.097  29.784  1.00 69.89           C  
ATOM    699  CZ  PHE L  92      20.891  35.658  28.494  1.00 81.26           C  
ATOM    700  C   PHE L  92      20.127  31.048  31.252  1.00 38.21           C  
ATOM    701  O   PHE L  92      20.812  30.040  31.376  1.00 38.26           O  
ATOM    702  N   ASN L  93      19.111  31.076  30.369  1.00 37.71           N  
ATOM    703  CA  ASN L  93      18.964  29.875  29.594  1.00 34.60           C  
ATOM    704  CB  ASN L  93      17.533  29.561  29.104  1.00 44.51           C  
ATOM    705  CG  ASN L  93      17.087  30.599  28.097  1.00 46.20           C  
ATOM    706  OD1 ASN L  93      17.675  31.673  27.996  1.00 33.45           O  
ATOM    707  ND2 ASN L  93      16.003  30.280  27.339  1.00 46.23           N  
ATOM    708  C   ASN L  93      19.890  30.008  28.435  1.00 42.82           C  
ATOM    709  O   ASN L  93      20.141  31.118  27.964  1.00 47.95           O  
ATOM    710  N   PRO L  94      20.460  28.936  27.962  1.00 40.37           N  
ATOM    711  CA  PRO L  94      20.249  27.623  28.516  1.00 27.26           C  
ATOM    712  CD  PRO L  94      20.752  28.881  26.537  1.00 43.85           C  
ATOM    713  CB  PRO L  94      20.745  26.645  27.452  1.00 25.28           C  
ATOM    714  CG  PRO L  94      20.602  27.408  26.127  1.00 44.02           C  
ATOM    715  C   PRO L  94      20.995  27.414  29.793  1.00 31.54           C  
ATOM    716  O   PRO L  94      21.926  28.160  30.092  1.00 37.80           O  
ATOM    717  N   PRO L  95      20.596  26.413  30.528  1.00 33.47           N  
ATOM    718  CA  PRO L  95      21.316  26.069  31.718  1.00 34.95           C  
ATOM    719  CD  PRO L  95      19.182  26.094  30.637  1.00 30.86           C  
ATOM    720  CB  PRO L  95      20.401  25.118  32.497  1.00 25.75           C  
ATOM    721  CG  PRO L  95      18.988  25.550  32.062  1.00 34.61           C  
ATOM    722  C   PRO L  95      22.639  25.505  31.285  1.00 38.61           C  
ATOM    723  O   PRO L  95      22.708  24.920  30.206  1.00 46.89           O  
ATOM    724  N   THR L  96      23.699  25.688  32.093  1.00 26.99           N  
ATOM    725  CA  THR L  96      25.030  25.301  31.758  1.00 27.02           C  
ATOM    726  CB  THR L  96      25.880  26.469  31.358  1.00 28.05           C  
ATOM    727  OG1 THR L  96      25.925  27.422  32.410  1.00 23.77           O  
ATOM    728  CG2 THR L  96      25.273  27.107  30.099  1.00 24.36           C  
ATOM    729  C   THR L  96      25.662  24.665  32.949  1.00 28.32           C  
ATOM    730  O   THR L  96      25.321  24.965  34.094  1.00 28.84           O  
ATOM    731  N   PHE L  97      26.620  23.759  32.679  1.00 27.06           N  
ATOM    732  CA  PHE L  97      27.338  23.049  33.695  1.00 26.20           C  
ATOM    733  CB  PHE L  97      27.327  21.517  33.519  1.00 26.16           C  
ATOM    734  CG  PHE L  97      25.959  20.947  33.669  1.00 26.77           C  
ATOM    735  CD1 PHE L  97      25.051  21.007  32.637  1.00 28.92           C  
ATOM    736  CD2 PHE L  97      25.595  20.322  34.839  1.00 27.04           C  
ATOM    737  CE1 PHE L  97      23.793  20.467  32.777  1.00 29.17           C  
ATOM    738  CE2 PHE L  97      24.340  19.781  34.986  1.00 27.24           C  
ATOM    739  CZ  PHE L  97      23.435  19.854  33.954  1.00 28.28           C  
ATOM    740  C   PHE L  97      28.784  23.395  33.535  1.00 27.83           C  
ATOM    741  O   PHE L  97      29.219  23.857  32.480  1.00 27.55           O  
ATOM    742  N   GLY L  98      29.570  23.189  34.609  1.00 26.08           N  
ATOM    743  CA  GLY L  98      30.988  23.374  34.517  1.00 27.36           C  
ATOM    744  C   GLY L  98      31.520  22.128  33.866  1.00 29.29           C  
ATOM    745  O   GLY L  98      30.773  21.183  33.623  1.00 29.00           O  
ATOM    746  N   GLN L  99      32.833  22.105  33.549  1.00 30.01           N  
ATOM    747  CA  GLN L  99      33.459  20.984  32.897  1.00 31.05           C  
ATOM    748  CB  GLN L  99      34.899  21.243  32.413  1.00 32.98           C  
ATOM    749  CG  GLN L  99      35.938  21.348  33.531  0.75 43.51           C  
ATOM    750  CD  GLN L  99      35.825  22.707  34.196  1.00 47.40           C  
ATOM    751  OE1 GLN L  99      36.223  22.876  35.346  1.00 45.03           O  
ATOM    752  NE2 GLN L  99      35.280  23.707  33.458  1.00 44.41           N  
ATOM    753  C   GLN L  99      33.534  19.819  33.839  1.00 31.64           C  
ATOM    754  O   GLN L  99      33.527  18.668  33.406  1.00 32.34           O  
ATOM    755  N   GLY L 100      33.673  20.081  35.155  1.00 29.39           N  
ATOM    756  CA  GLY L 100      33.736  19.011  36.113  1.00 28.47           C  
ATOM    757  C   GLY L 100      35.088  18.951  36.754  1.00 29.68           C  
ATOM    758  O   GLY L 100      36.097  19.352  36.175  1.00 28.90           O  
ATOM    759  N   THR L 101      35.117  18.456  38.013  1.00 28.25           N  
ATOM    760  CA  THR L 101      36.343  18.301  38.743  1.00 27.88           C  
ATOM    761  CB  THR L 101      36.419  19.179  39.960  1.00 27.35           C  
ATOM    762  OG1 THR L 101      36.285  20.545  39.593  1.00 28.00           O  
ATOM    763  CG2 THR L 101      37.772  18.950  40.654  1.00 24.32           C  
ATOM    764  C   THR L 101      36.403  16.876  39.210  1.00 29.95           C  
ATOM    765  O   THR L 101      35.530  16.410  39.942  1.00 29.65           O  
ATOM    766  N   LYS L 102      37.460  16.147  38.806  1.00 30.69           N  
ATOM    767  CA  LYS L 102      37.593  14.766  39.171  1.00 32.40           C  
ATOM    768  CB  LYS L 102      38.398  13.954  38.143  1.00 35.08           C  
ATOM    769  CG  LYS L 102      38.451  12.455  38.438  1.00 44.18           C  
ATOM    770  CD  LYS L 102      39.253  11.658  37.408  1.00 51.67           C  
ATOM    771  CE  LYS L 102      38.927  12.013  35.957  1.00 57.13           C  
ATOM    772  NZ  LYS L 102      39.922  11.398  35.048  1.00 60.97           N1+
ATOM    773  C   LYS L 102      38.365  14.707  40.449  1.00 32.26           C  
ATOM    774  O   LYS L 102      39.496  15.185  40.533  1.00 33.52           O  
ATOM    775  N   VAL L 103      37.762  14.106  41.489  1.00 30.08           N  
ATOM    776  CA  VAL L 103      38.427  13.986  42.751  1.00 28.86           C  
ATOM    777  CB  VAL L 103      37.520  14.255  43.917  1.00 29.43           C  
ATOM    778  CG1 VAL L 103      38.273  13.920  45.214  1.00 29.21           C  
ATOM    779  CG2 VAL L 103      37.052  15.720  43.841  1.00 28.01           C  
ATOM    780  C   VAL L 103      38.896  12.572  42.857  1.00 30.75           C  
ATOM    781  O   VAL L 103      38.125  11.633  42.655  1.00 29.07           O  
ATOM    782  N   GLU L 104      40.195  12.395  43.166  1.00 31.95           N  
ATOM    783  CA  GLU L 104      40.777  11.091  43.291  1.00 35.33           C  
ATOM    784  CB  GLU L 104      41.958  10.870  42.330  1.00 38.45           C  
ATOM    785  CG  GLU L 104      41.509  10.787  40.869  1.00 45.77           C  
ATOM    786  CD  GLU L 104      42.740  10.716  39.978  1.00 51.55           C  
ATOM    787  OE1 GLU L 104      43.496  11.722  39.940  1.00 52.72           O  
ATOM    788  OE2 GLU L 104      42.940   9.658  39.320  1.00 54.11           O1-
ATOM    789  C   GLU L 104      41.269  10.964  44.697  1.00 36.26           C  
ATOM    790  O   GLU L 104      41.668  11.948  45.318  1.00 35.52           O  
ATOM    791  N   ILE L 105      41.254   9.729  45.236  1.00 36.55           N  
ATOM    792  CA  ILE L 105      41.599   9.516  46.609  1.00 38.01           C  
ATOM    793  CB  ILE L 105      40.714   8.474  47.240  1.00 39.06           C  
ATOM    794  CG1 ILE L 105      40.727   8.587  48.761  1.00 39.78           C  
ATOM    795  CG2 ILE L 105      41.126   7.078  46.740  1.00 38.91           C  
ATOM    796  CD1 ILE L 105      39.596   7.785  49.393  1.00 41.35           C  
ATOM    797  C   ILE L 105      43.027   9.075  46.668  1.00 39.82           C  
ATOM    798  O   ILE L 105      43.470   8.217  45.908  1.00 39.77           O  
ATOM    799  N   LYS L 106      43.798   9.710  47.568  1.00 40.20           N  
ATOM    800  CA  LYS L 106      45.186   9.406  47.731  1.00 41.61           C  
ATOM    801  CB  LYS L 106      45.970  10.599  48.295  1.00 42.40           C  
ATOM    802  CG  LYS L 106      47.479  10.516  48.081  1.00 43.41           C  
ATOM    803  CD  LYS L 106      48.169  11.866  48.290  1.00 46.70           C  
ATOM    804  CE  LYS L 106      49.669  11.847  48.007  1.00 54.75           C  
ATOM    805  NZ  LYS L 106      50.224  13.211  48.167  1.00 60.10           N1+
ATOM    806  C   LYS L 106      45.263   8.272  48.742  1.00 42.62           C  
ATOM    807  O   LYS L 106      44.736   8.457  49.873  1.00 42.21           O  
ATOM    808  OXT LYS L 106      45.844   7.209  48.400  1.00  0.00           O1-
TER     809      LYS L 106 
ATOM    810  N   GLU H 107       7.335   6.272  45.413  1.00 55.49           N1+
ATOM    811  CA  GLU H 107       8.690   6.802  45.145  1.00 55.90           C  
ATOM    812  CB  GLU H 107       9.727   5.670  45.265  1.00 57.28           C  
ATOM    813  CG  GLU H 107       9.443   4.499  44.323  1.00 72.22           C  
ATOM    814  CD  GLU H 107      10.522   3.445  44.520  1.00 82.59           C  
ATOM    815  OE1 GLU H 107      11.323   3.589  45.483  0.75 86.93           O  
ATOM    816  OE2 GLU H 107      10.560   2.483  43.708  1.00 85.61           O1-
ATOM    817  C   GLU H 107       8.769   7.386  43.772  1.00 53.05           C  
ATOM    818  O   GLU H 107       8.180   6.860  42.828  1.00 53.30           O  
ATOM    819  N   VAL H 108       9.496   8.515  43.634  1.00 48.86           N  
ATOM    820  CA  VAL H 108       9.619   9.153  42.355  1.00 45.37           C  
ATOM    821  CB  VAL H 108      10.107  10.573  42.429  1.00 44.93           C  
ATOM    822  CG1 VAL H 108      10.363  11.080  41.002  1.00 44.47           C  
ATOM    823  CG2 VAL H 108       9.080  11.413  43.202  1.00 44.16           C  
ATOM    824  C   VAL H 108      10.635   8.394  41.572  1.00 44.12           C  
ATOM    825  O   VAL H 108      11.704   8.064  42.082  1.00 44.14           O  
ATOM    826  N   GLN H 109      10.316   8.075  40.303  1.00 41.86           N  
ATOM    827  CA  GLN H 109      11.300   7.402  39.511  1.00 41.40           C  
ATOM    828  CB  GLN H 109      11.262   5.866  39.612  1.00 44.76           C  
ATOM    829  CG  GLN H 109       9.971   5.227  39.106  1.00 54.27           C  
ATOM    830  CD  GLN H 109      10.179   3.719  39.113  1.00 60.72           C  
ATOM    831  OE1 GLN H 109      10.878   3.178  39.967  1.00 61.02           O  
ATOM    832  NE2 GLN H 109       9.568   3.020  38.120  1.00 59.97           N  
ATOM    833  C   GLN H 109      11.120   7.784  38.079  1.00 40.69           C  
ATOM    834  O   GLN H 109      10.006   8.019  37.611  1.00 40.56           O  
ATOM    835  N   LEU H 110      12.251   7.892  37.355  1.00 37.31           N  
ATOM    836  CA  LEU H 110      12.246   8.211  35.957  1.00 35.43           C  
ATOM    837  CB  LEU H 110      12.982   9.524  35.639  1.00 35.28           C  
ATOM    838  CG  LEU H 110      12.310  10.773  36.243  1.00 36.78           C  
ATOM    839  CD1 LEU H 110      13.085  12.051  35.895  1.00 36.45           C  
ATOM    840  CD2 LEU H 110      10.834  10.869  35.833  1.00 37.16           C  
ATOM    841  C   LEU H 110      12.975   7.099  35.275  1.00 35.16           C  
ATOM    842  O   LEU H 110      14.091   6.752  35.662  1.00 34.74           O  
ATOM    843  N   VAL H 111      12.356   6.487  34.246  1.00 35.07           N  
ATOM    844  CA  VAL H 111      13.035   5.412  33.586  1.00 34.86           C  
ATOM    845  CB  VAL H 111      12.373   4.078  33.770  1.00 36.07           C  
ATOM    846  CG1 VAL H 111      13.168   3.015  32.993  1.00 36.57           C  
ATOM    847  CG2 VAL H 111      12.280   3.797  35.278  1.00 37.12           C  
ATOM    848  C   VAL H 111      13.073   5.719  32.127  1.00 35.72           C  
ATOM    849  O   VAL H 111      12.050   5.999  31.505  1.00 36.22           O  
ATOM    850  N   GLU H 112      14.282   5.662  31.544  1.00 34.75           N  
ATOM    851  CA  GLU H 112      14.459   5.987  30.161  1.00 34.99           C  
ATOM    852  CB  GLU H 112      15.756   6.765  29.934  1.00 35.40           C  
ATOM    853  CG  GLU H 112      15.625   8.172  30.508  1.00 34.86           C  
ATOM    854  CD  GLU H 112      16.992   8.633  30.955  1.00 37.66           C  
ATOM    855  OE1 GLU H 112      17.455   8.155  32.023  1.00 39.64           O  
ATOM    856  OE2 GLU H 112      17.588   9.478  30.243  1.00 40.38           O1-
ATOM    857  C   GLU H 112      14.470   4.736  29.347  1.00 36.93           C  
ATOM    858  O   GLU H 112      14.861   3.669  29.816  1.00 37.31           O  
ATOM    859  N   SER H 113      14.003   4.851  28.087  1.00 37.24           N  
ATOM    860  CA  SER H 113      13.953   3.727  27.200  1.00 38.18           C  
ATOM    861  CB  SER H 113      12.583   3.025  27.177  1.00 39.14           C  
ATOM    862  OG  SER H 113      11.591   3.911  26.681  1.00 41.38           O  
ATOM    863  C   SER H 113      14.223   4.229  25.822  1.00 39.67           C  
ATOM    864  O   SER H 113      14.290   5.434  25.579  1.00 38.74           O  
ATOM    865  N   GLY H 114      14.353   3.294  24.865  1.00 40.03           N  
ATOM    866  CA  GLY H 114      14.779   3.678  23.561  1.00 41.00           C  
ATOM    867  C   GLY H 114      16.257   3.633  23.715  1.00 42.68           C  
ATOM    868  O   GLY H 114      16.766   3.015  24.641  1.00 44.08           O  
ATOM    869  N   GLY H 115      17.019   4.267  22.834  1.00 41.49           N  
ATOM    870  CA  GLY H 115      18.430   4.177  23.047  1.00 41.00           C  
ATOM    871  C   GLY H 115      18.909   2.971  22.313  1.00 42.12           C  
ATOM    872  O   GLY H 115      18.156   2.027  22.083  1.00 43.46           O  
ATOM    873  N   GLY H 116      20.201   2.962  21.938  1.00 39.43           N  
ATOM    874  CA  GLY H 116      20.699   1.829  21.223  1.00 38.90           C  
ATOM    875  C   GLY H 116      21.550   2.334  20.106  1.00 38.35           C  
ATOM    876  O   GLY H 116      22.071   3.447  20.151  1.00 38.67           O  
ATOM    877  N   LEU H 117      21.697   1.510  19.054  1.00 36.29           N  
ATOM    878  CA  LEU H 117      22.554   1.850  17.957  1.00 34.99           C  
ATOM    879  CB  LEU H 117      23.313   0.625  17.417  1.00 34.19           C  
ATOM    880  CG  LEU H 117      24.261   0.907  16.235  1.00 34.58           C  
ATOM    881  CD1 LEU H 117      25.463   1.769  16.654  1.00 34.48           C  
ATOM    882  CD2 LEU H 117      24.682  -0.400  15.549  1.00 34.51           C  
ATOM    883  C   LEU H 117      21.728   2.398  16.831  1.00 35.41           C  
ATOM    884  O   LEU H 117      20.637   1.904  16.545  1.00 35.25           O  
ATOM    885  N   VAL H 118      22.230   3.471  16.178  1.00 34.89           N  
ATOM    886  CA  VAL H 118      21.580   4.037  15.026  1.00 36.44           C  
ATOM    887  CB  VAL H 118      20.773   5.273  15.304  1.00 37.04           C  
ATOM    888  CG1 VAL H 118      19.604   4.906  16.225  1.00 36.33           C  
ATOM    889  CG2 VAL H 118      21.700   6.354  15.879  1.00 38.14           C  
ATOM    890  C   VAL H 118      22.654   4.435  14.060  1.00 38.17           C  
ATOM    891  O   VAL H 118      23.778   4.751  14.450  1.00 37.93           O  
ATOM    892  N   GLN H 119      22.340   4.416  12.752  1.00 37.67           N  
ATOM    893  CA  GLN H 119      23.319   4.793  11.777  1.00 38.95           C  
ATOM    894  CB  GLN H 119      23.163   4.063  10.431  1.00 41.60           C  
ATOM    895  CG  GLN H 119      21.833   4.310   9.725  1.00 49.32           C  
ATOM    896  CD  GLN H 119      21.861   3.503   8.436  0.80 55.45           C  
ATOM    897  OE1 GLN H 119      22.192   2.320   8.433  0.80 55.94           O  
ATOM    898  NE2 GLN H 119      21.516   4.168   7.301  0.80 55.73           N  
ATOM    899  C   GLN H 119      23.245   6.273  11.591  1.00 38.79           C  
ATOM    900  O   GLN H 119      22.259   6.913  11.955  1.00 39.77           O  
ATOM    901  N   PRO H 120      24.284   6.841  11.048  1.00 37.11           N  
ATOM    902  CA  PRO H 120      24.312   8.263  10.873  1.00 36.04           C  
ATOM    903  CD  PRO H 120      25.618   6.276  11.164  1.00 36.97           C  
ATOM    904  CB  PRO H 120      25.728   8.589  10.405  1.00 35.78           C  
ATOM    905  CG  PRO H 120      26.579   7.471  11.044  1.00 37.77           C  
ATOM    906  C   PRO H 120      23.226   8.703   9.952  1.00 36.76           C  
ATOM    907  O   PRO H 120      23.000   8.047   8.937  1.00 36.68           O  
ATOM    908  N   GLY H 121      22.548   9.817  10.289  1.00 36.53           N  
ATOM    909  CA  GLY H 121      21.486  10.318   9.469  1.00 36.78           C  
ATOM    910  C   GLY H 121      20.206   9.689   9.922  1.00 37.89           C  
ATOM    911  O   GLY H 121      19.133  10.024   9.422  1.00 37.30           O  
ATOM    912  N   GLY H 122      20.285   8.771  10.903  1.00 37.53           N  
ATOM    913  CA  GLY H 122      19.108   8.085  11.354  1.00 37.68           C  
ATOM    914  C   GLY H 122      18.413   8.914  12.387  1.00 38.46           C  
ATOM    915  O   GLY H 122      18.856  10.004  12.742  1.00 37.01           O  
ATOM    916  N   SER H 123      17.276   8.392  12.892  1.00 38.71           N  
ATOM    917  CA  SER H 123      16.518   9.084  13.890  1.00 38.59           C  
ATOM    918  CB  SER H 123      15.193   9.656  13.357  1.00 39.97           C  
ATOM    919  OG  SER H 123      14.392   8.616  12.819  1.00 44.97           O  
ATOM    920  C   SER H 123      16.201   8.111  14.981  1.00 39.50           C  
ATOM    921  O   SER H 123      16.150   6.903  14.755  1.00 39.26           O  
ATOM    922  N   LEU H 124      16.013   8.627  16.213  1.00 38.47           N  
ATOM    923  CA  LEU H 124      15.747   7.771  17.328  1.00 38.14           C  
ATOM    924  CB  LEU H 124      17.052   7.445  18.078  1.00 37.72           C  
ATOM    925  CG  LEU H 124      16.953   6.330  19.129  1.00 38.92           C  
ATOM    926  CD1 LEU H 124      16.602   4.985  18.476  1.00 40.10           C  
ATOM    927  CD2 LEU H 124      18.239   6.247  19.968  1.00 38.55           C  
ATOM    928  C   LEU H 124      14.824   8.523  18.245  1.00 38.04           C  
ATOM    929  O   LEU H 124      14.880   9.752  18.309  1.00 37.62           O  
ATOM    930  N   ARG H 125      13.924   7.805  18.952  1.00 37.52           N  
ATOM    931  CA  ARG H 125      13.037   8.454  19.880  1.00 38.02           C  
ATOM    932  CB  ARG H 125      11.541   8.252  19.580  1.00 40.33           C  
ATOM    933  CG  ARG H 125      10.657   8.705  20.746  1.00 46.60           C  
ATOM    934  CD  ARG H 125       9.193   8.262  20.677  1.00 52.11           C  
ATOM    935  NE  ARG H 125       8.440   9.280  19.895  1.00 56.53           N  
ATOM    936  CZ  ARG H 125       7.078   9.328  19.976  1.00 61.47           C  
ATOM    937  NH1 ARG H 125       6.410   8.421  20.745  1.00 60.39           N1+
ATOM    938  NH2 ARG H 125       6.384  10.279  19.285  1.00 57.39           N  
ATOM    939  C   ARG H 125      13.262   7.856  21.236  1.00 38.39           C  
ATOM    940  O   ARG H 125      13.101   6.652  21.430  1.00 38.34           O  
ATOM    941  N   LEU H 126      13.617   8.705  22.219  1.00 36.05           N  
ATOM    942  CA  LEU H 126      13.872   8.264  23.563  1.00 35.18           C  
ATOM    943  CB  LEU H 126      15.021   9.037  24.237  1.00 33.45           C  
ATOM    944  CG  LEU H 126      16.374   8.930  23.506  1.00 34.55           C  
ATOM    945  CD1 LEU H 126      17.463   9.723  24.242  1.00 33.80           C  
ATOM    946  CD2 LEU H 126      16.787   7.468  23.288  1.00 35.80           C  
ATOM    947  C   LEU H 126      12.642   8.552  24.375  1.00 36.16           C  
ATOM    948  O   LEU H 126      11.927   9.520  24.112  1.00 36.52           O  
ATOM    949  N   SER H 127      12.353   7.703  25.390  1.00 36.51           N  
ATOM    950  CA  SER H 127      11.200   7.910  26.224  1.00 38.16           C  
ATOM    951  CB  SER H 127      10.175   6.766  26.164  1.00 40.31           C  
ATOM    952  OG  SER H 127       9.626   6.656  24.861  1.00 46.28           O  
ATOM    953  C   SER H 127      11.649   7.974  27.655  1.00 38.54           C  
ATOM    954  O   SER H 127      12.626   7.336  28.043  1.00 38.42           O  
ATOM    955  N   CYS H 128      10.941   8.779  28.475  1.00 38.10           N  
ATOM    956  CA  CYS H 128      11.238   8.880  29.877  1.00 37.53           C  
ATOM    957  CB  CYS H 128      11.887  10.232  30.265  1.00 37.40           C  
ATOM    958  SG  CYS H 128      12.217  10.421  32.047  1.00 40.28           S  
ATOM    959  C   CYS H 128       9.935   8.741  30.606  1.00 38.64           C  
ATOM    960  O   CYS H 128       9.085   9.629  30.563  1.00 38.89           O  
ATOM    961  N   ALA H 129       9.750   7.607  31.313  1.00 37.56           N  
ATOM    962  CA  ALA H 129       8.518   7.369  32.010  1.00 36.90           C  
ATOM    963  CB  ALA H 129       8.125   5.882  32.062  1.00 37.57           C  
ATOM    964  C   ALA H 129       8.689   7.843  33.418  1.00 37.33           C  
ATOM    965  O   ALA H 129       9.656   7.497  34.093  1.00 37.54           O  
ATOM    966  N   ALA H 130       7.727   8.649  33.904  1.00 36.51           N  
ATOM    967  CA  ALA H 130       7.841   9.202  35.222  1.00 36.63           C  
ATOM    968  CB  ALA H 130       7.714  10.733  35.249  1.00 36.38           C  
ATOM    969  C   ALA H 130       6.737   8.659  36.068  1.00 38.92           C  
ATOM    970  O   ALA H 130       5.642   8.388  35.582  1.00 39.28           O  
ATOM    971  N   SER H 131       7.014   8.456  37.372  1.00 38.33           N  
ATOM    972  CA  SER H 131       5.971   7.972  38.226  1.00 39.33           C  
ATOM    973  CB  SER H 131       5.875   6.437  38.256  1.00 41.29           C  
ATOM    974  OG  SER H 131       7.072   5.883  38.781  1.00 45.03           O  
ATOM    975  C   SER H 131       6.243   8.443  39.620  1.00 40.24           C  
ATOM    976  O   SER H 131       7.365   8.822  39.955  1.00 40.07           O  
ATOM    977  N   GLY H 132       5.205   8.484  40.478  1.00 52.59           N  
ATOM    978  CA  GLY H 132       5.424   8.873  41.842  1.00 55.31           C  
ATOM    979  C   GLY H 132       5.091  10.321  42.064  1.00 57.64           C  
ATOM    980  O   GLY H 132       5.005  10.758  43.209  1.00 57.95           O  
ATOM    981  N   TYR H 133       4.918  11.129  41.000  1.00 58.89           N  
ATOM    982  CA  TYR H 133       4.572  12.503  41.250  1.00 60.32           C  
ATOM    983  CB  TYR H 133       5.793  13.435  41.416  1.00 58.27           C  
ATOM    984  CG  TYR H 133       6.586  13.390  40.157  1.00 59.14           C  
ATOM    985  CD1 TYR H 133       6.216  14.162  39.085  1.00 58.49           C  
ATOM    986  CD2 TYR H 133       7.703  12.598  40.035  1.00 58.19           C  
ATOM    987  CE1 TYR H 133       6.920  14.137  37.910  1.00 57.97           C  
ATOM    988  CE2 TYR H 133       8.415  12.569  38.856  1.00 58.35           C  
ATOM    989  CZ  TYR H 133       8.022  13.339  37.790  1.00 57.78           C  
ATOM    990  OH  TYR H 133       8.743  13.315  36.579  1.00 57.88           O  
ATOM    991  C   TYR H 133       3.716  13.010  40.124  1.00 61.57           C  
ATOM    992  O   TYR H 133       3.620  12.376  39.075  1.00 62.50           O  
ATOM    993  N   THR H 134       3.065  14.179  40.329  1.00 63.26           N  
ATOM    994  CA  THR H 134       2.233  14.777  39.316  1.00 60.99           C  
ATOM    995  CB  THR H 134       1.508  16.007  39.793  1.00 62.91           C  
ATOM    996  OG1 THR H 134       2.433  17.017  40.163  1.00 62.36           O  
ATOM    997  CG2 THR H 134       0.648  15.637  41.006  1.00 61.23           C  
ATOM    998  C   THR H 134       3.118  15.199  38.184  1.00 59.62           C  
ATOM    999  O   THR H 134       3.956  16.090  38.304  1.00 61.15           O  
ATOM   1000  N   PHE H 135       2.909  14.567  37.023  1.00 60.60           N  
ATOM   1001  CA  PHE H 135       3.731  14.752  35.868  1.00 59.43           C  
ATOM   1002  CB  PHE H 135       3.377  13.737  34.778  1.00 60.73           C  
ATOM   1003  CG  PHE H 135       4.393  13.928  33.731  1.00 61.48           C  
ATOM   1004  CD1 PHE H 135       5.660  13.421  33.871  1.00 60.66           C  
ATOM   1005  CD2 PHE H 135       4.065  14.629  32.612  1.00 61.85           C  
ATOM   1006  CE1 PHE H 135       6.607  13.604  32.893  1.00 60.68           C  
ATOM   1007  CE2 PHE H 135       5.006  14.811  31.645  1.00 61.06           C  
ATOM   1008  CZ  PHE H 135       6.276  14.307  31.766  1.00 61.29           C  
ATOM   1009  C   PHE H 135       3.633  16.149  35.317  1.00 59.40           C  
ATOM   1010  O   PHE H 135       4.637  16.728  34.903  1.00 57.91           O  
ATOM   1011  N   THR H 136       2.414  16.721  35.288  1.00 58.99           N  
ATOM   1012  CA  THR H 136       2.165  18.015  34.710  1.00 60.45           C  
ATOM   1013  CB  THR H 136       0.705  18.319  34.534  1.00 60.69           C  
ATOM   1014  OG1 THR H 136       0.549  19.499  33.760  1.00 63.93           O  
ATOM   1015  CG2 THR H 136       0.047  18.492  35.911  1.00 60.65           C  
ATOM   1016  C   THR H 136       2.781  19.118  35.525  1.00 60.50           C  
ATOM   1017  O   THR H 136       3.068  20.193  35.002  1.00 60.58           O  
ATOM   1018  N   SER H 137       2.946  18.906  36.840  1.00 60.16           N  
ATOM   1019  CA  SER H 137       3.406  19.934  37.728  1.00 60.85           C  
ATOM   1020  CB  SER H 137       3.089  19.632  39.201  1.00 60.78           C  
ATOM   1021  OG  SER H 137       1.682  19.645  39.396  1.00 67.66           O  
ATOM   1022  C   SER H 137       4.882  20.261  37.637  1.00 59.77           C  
ATOM   1023  O   SER H 137       5.294  21.246  38.249  1.00 61.17           O  
ATOM   1024  N   TYR H 138       5.727  19.483  36.915  1.00 58.52           N  
ATOM   1025  CA  TYR H 138       7.155  19.769  36.924  1.00 55.97           C  
ATOM   1026  CB  TYR H 138       8.010  18.670  37.575  1.00 58.59           C  
ATOM   1027  CG  TYR H 138       7.817  18.635  39.046  1.00 61.72           C  
ATOM   1028  CD1 TYR H 138       8.623  19.403  39.844  1.00 63.03           C  
ATOM   1029  CD2 TYR H 138       6.858  17.846  39.630  1.00 62.22           C  
ATOM   1030  CE1 TYR H 138       8.478  19.384  41.206  1.00 64.46           C  
ATOM   1031  CE2 TYR H 138       6.712  17.826  40.996  1.00 63.66           C  
ATOM   1032  CZ  TYR H 138       7.524  18.596  41.786  1.00 64.38           C  
ATOM   1033  OH  TYR H 138       7.387  18.584  43.190  1.00 64.60           O  
ATOM   1034  C   TYR H 138       7.723  19.868  35.530  1.00 53.37           C  
ATOM   1035  O   TYR H 138       7.129  19.310  34.604  1.00 54.94           O  
ATOM   1036  N   ASN H 139       8.896  20.570  35.334  1.00 33.36           N  
ATOM   1037  CA  ASN H 139       9.366  20.557  33.981  1.00 32.39           C  
ATOM   1038  CB  ASN H 139      10.037  21.876  33.554  1.00 32.03           C  
ATOM   1039  CG  ASN H 139      11.191  22.168  34.498  1.00 37.70           C  
ATOM   1040  OD1 ASN H 139      11.427  21.438  35.459  1.00  0.00           O  
ATOM   1041  ND2 ASN H 139      11.923  23.282  34.229  1.00  0.00           N  
ATOM   1042  C   ASN H 139      10.323  19.404  33.837  1.00 32.98           C  
ATOM   1043  O   ASN H 139      10.914  18.936  34.810  1.00 32.99           O  
ATOM   1044  N   MET H 140      10.484  18.888  32.604  1.00 31.85           N  
ATOM   1045  CA  MET H 140      11.343  17.760  32.399  1.00 30.41           C  
ATOM   1046  CB  MET H 140      10.620  16.578  31.735  1.00 31.68           C  
ATOM   1047  CG  MET H 140       9.486  16.029  32.604  1.00 20.47           C  
ATOM   1048  SD  MET H 140      10.023  15.334  34.196  1.00 24.43           S  
ATOM   1049  CE  MET H 140      10.723  13.825  33.470  1.00 24.02           C  
ATOM   1050  C   MET H 140      12.451  18.203  31.506  1.00 30.73           C  
ATOM   1051  O   MET H 140      12.249  19.019  30.607  1.00 31.39           O  
ATOM   1052  N   HIS H 141      13.667  17.678  31.745  1.00 28.39           N  
ATOM   1053  CA  HIS H 141      14.790  18.127  30.979  1.00 27.87           C  
ATOM   1054  ND1 HIS H 141      14.151  19.894  33.421  1.00 38.19           N  
ATOM   1055  CG  HIS H 141      15.271  19.998  32.632  1.00 34.31           C  
ATOM   1056  CB  HIS H 141      15.833  18.862  31.834  1.00 28.32           C  
ATOM   1057  NE2 HIS H 141      14.913  21.967  33.675  1.00 38.16           N  
ATOM   1058  CD2 HIS H 141      15.724  21.273  32.797  1.00 35.51           C  
ATOM   1059  CE1 HIS H 141      13.982  21.099  34.021  1.00 36.26           C  
ATOM   1060  C   HIS H 141      15.516  16.939  30.444  1.00 28.52           C  
ATOM   1061  O   HIS H 141      15.411  15.834  30.975  1.00 28.71           O  
ATOM   1062  N   TRP H 142      16.265  17.152  29.347  1.00 28.51           N  
ATOM   1063  CA  TRP H 142      17.110  16.122  28.819  1.00 28.20           C  
ATOM   1064  CB  TRP H 142      16.827  15.776  27.348  1.00 28.76           C  
ATOM   1065  CG  TRP H 142      15.508  15.075  27.138  1.00 30.84           C  
ATOM   1066  CD2 TRP H 142      15.326  13.656  27.259  1.00 31.73           C  
ATOM   1067  CD1 TRP H 142      14.287  15.595  26.822  1.00 33.45           C  
ATOM   1068  NE1 TRP H 142      13.355  14.588  26.738  1.00 32.47           N  
ATOM   1069  CE2 TRP H 142      13.982  13.389  27.005  1.00 33.25           C  
ATOM   1070  CE3 TRP H 142      16.208  12.658  27.556  1.00 33.58           C  
ATOM   1071  CZ2 TRP H 142      13.495  12.115  27.045  1.00 34.17           C  
ATOM   1072  CZ3 TRP H 142      15.714  11.373  27.596  1.00 33.93           C  
ATOM   1073  CH2 TRP H 142      14.384  11.106  27.347  1.00 34.68           C  
ATOM   1074  C   TRP H 142      18.511  16.648  28.903  1.00 28.99           C  
ATOM   1075  O   TRP H 142      18.773  17.797  28.548  1.00 30.05           O  
ATOM   1076  N   VAL H 143      19.443  15.816  29.417  1.00 27.30           N  
ATOM   1077  CA  VAL H 143      20.831  16.176  29.538  1.00 26.84           C  
ATOM   1078  CB  VAL H 143      21.282  16.319  30.968  1.00 28.12           C  
ATOM   1079  CG1 VAL H 143      22.796  16.581  30.988  1.00 30.22           C  
ATOM   1080  CG2 VAL H 143      20.457  17.430  31.644  1.00 31.29           C  
ATOM   1081  C   VAL H 143      21.617  15.051  28.931  1.00 28.42           C  
ATOM   1082  O   VAL H 143      21.266  13.884  29.094  1.00 27.50           O  
ATOM   1083  N   ARG H 144      22.710  15.365  28.205  1.00 27.43           N  
ATOM   1084  CA  ARG H 144      23.465  14.311  27.581  1.00 28.83           C  
ATOM   1085  CB  ARG H 144      23.532  14.415  26.045  1.00 29.50           C  
ATOM   1086  CG  ARG H 144      24.171  15.726  25.577  1.00 31.54           C  
ATOM   1087  CD  ARG H 144      24.907  15.638  24.236  1.00 33.07           C  
ATOM   1088  NE  ARG H 144      23.928  15.766  23.123  1.00 35.96           N  
ATOM   1089  CZ  ARG H 144      24.376  16.146  21.892  1.00 39.27           C  
ATOM   1090  NH1 ARG H 144      25.676  16.530  21.725  1.00 37.55           N1+
ATOM   1091  NH2 ARG H 144      23.538  16.125  20.817  1.00 33.43           N  
ATOM   1092  C   ARG H 144      24.887  14.391  28.033  1.00 29.26           C  
ATOM   1093  O   ARG H 144      25.371  15.460  28.404  1.00 28.35           O  
ATOM   1094  N   GLN H 145      25.592  13.238  28.054  1.00 28.22           N  
ATOM   1095  CA  GLN H 145      26.996  13.313  28.330  1.00 28.85           C  
ATOM   1096  CB  GLN H 145      27.420  13.051  29.791  1.00 28.15           C  
ATOM   1097  CG  GLN H 145      27.250  11.622  30.300  1.00 28.87           C  
ATOM   1098  CD  GLN H 145      27.738  11.629  31.745  1.00 33.59           C  
ATOM   1099  OE1 GLN H 145      26.956  11.423  32.668  1.00 35.17           O  
ATOM   1100  NE2 GLN H 145      29.056  11.890  31.953  1.00 32.03           N  
ATOM   1101  C   GLN H 145      27.723  12.351  27.446  1.00 31.05           C  
ATOM   1102  O   GLN H 145      27.514  11.140  27.503  1.00 30.07           O  
ATOM   1103  N   ALA H 146      28.623  12.893  26.605  1.00 33.30           N  
ATOM   1104  CA  ALA H 146      29.405  12.089  25.712  1.00 36.25           C  
ATOM   1105  CB  ALA H 146      30.201  12.903  24.674  1.00 36.64           C  
ATOM   1106  C   ALA H 146      30.385  11.344  26.552  1.00 40.17           C  
ATOM   1107  O   ALA H 146      30.715  11.756  27.665  1.00 40.04           O  
ATOM   1108  N   PRO H 147      30.853  10.236  26.051  1.00 41.87           N  
ATOM   1109  CA  PRO H 147      31.769   9.466  26.831  0.80 43.97           C  
ATOM   1110  CD  PRO H 147      30.068   9.402  25.156  1.00 42.66           C  
ATOM   1111  CB  PRO H 147      31.931   8.138  26.100  1.00 45.06           C  
ATOM   1112  CG  PRO H 147      30.570   7.965  25.395  1.00 45.52           C  
ATOM   1113  C   PRO H 147      33.034  10.206  27.102  1.00 43.80           C  
ATOM   1114  O   PRO H 147      33.684  10.665  26.164  1.00 43.20           O  
ATOM   1115  N   GLY H 148      33.400  10.312  28.391  1.00 42.57           N  
ATOM   1116  CA  GLY H 148      34.623  10.943  28.785  1.00 42.59           C  
ATOM   1117  C   GLY H 148      34.425  12.425  28.913  1.00 43.12           C  
ATOM   1118  O   GLY H 148      35.340  13.132  29.329  1.00 43.89           O  
ATOM   1119  N   LYS H 149      33.222  12.940  28.585  1.00 41.50           N  
ATOM   1120  CA  LYS H 149      33.012  14.363  28.616  1.00 40.83           C  
ATOM   1121  CB  LYS H 149      32.453  14.939  27.301  1.00 43.27           C  
ATOM   1122  CG  LYS H 149      33.460  14.958  26.141  1.00 48.17           C  
ATOM   1123  CD  LYS H 149      34.703  15.809  26.419  1.00 53.98           C  
ATOM   1124  CE  LYS H 149      35.064  16.786  25.294  1.00 57.90           C  
ATOM   1125  NZ  LYS H 149      35.807  16.093  24.217  1.00 59.97           N1+
ATOM   1126  C   LYS H 149      32.052  14.708  29.717  1.00 39.50           C  
ATOM   1127  O   LYS H 149      31.638  13.846  30.492  1.00 39.49           O  
ATOM   1128  N   GLY H 150      31.717  16.015  29.821  1.00 36.54           N  
ATOM   1129  CA  GLY H 150      30.863  16.526  30.861  1.00 34.99           C  
ATOM   1130  C   GLY H 150      29.430  16.561  30.422  1.00 35.16           C  
ATOM   1131  O   GLY H 150      29.075  16.092  29.343  1.00 35.81           O  
ATOM   1132  N   LEU H 151      28.571  17.148  31.285  1.00 32.92           N  
ATOM   1133  CA  LEU H 151      27.153  17.214  31.078  1.00 31.44           C  
ATOM   1134  CB  LEU H 151      26.381  17.392  32.394  1.00 29.69           C  
ATOM   1135  CG  LEU H 151      26.618  16.241  33.389  1.00 29.93           C  
ATOM   1136  CD1 LEU H 151      25.835  16.456  34.689  1.00 30.17           C  
ATOM   1137  CD2 LEU H 151      26.323  14.877  32.756  1.00 29.02           C  
ATOM   1138  C   LEU H 151      26.809  18.373  30.187  1.00 32.65           C  
ATOM   1139  O   LEU H 151      27.418  19.438  30.264  1.00 32.87           O  
ATOM   1140  N   GLU H 152      25.798  18.174  29.312  1.00 31.40           N  
ATOM   1141  CA  GLU H 152      25.341  19.200  28.415  1.00 31.96           C  
ATOM   1142  CB  GLU H 152      25.737  18.932  26.954  1.00 32.69           C  
ATOM   1143  CG  GLU H 152      25.551  20.129  26.024  1.00 38.43           C  
ATOM   1144  CD  GLU H 152      25.963  19.690  24.625  1.00 46.61           C  
ATOM   1145  OE1 GLU H 152      26.054  18.454  24.402  1.00 45.17           O  
ATOM   1146  OE2 GLU H 152      26.189  20.575  23.762  1.00 44.94           O1-
ATOM   1147  C   GLU H 152      23.841  19.195  28.479  1.00 32.79           C  
ATOM   1148  O   GLU H 152      23.214  18.136  28.477  1.00 33.60           O  
ATOM   1149  N   TRP H 153      23.217  20.387  28.522  1.00 30.07           N  
ATOM   1150  CA  TRP H 153      21.786  20.458  28.646  1.00 29.84           C  
ATOM   1151  CB  TRP H 153      21.340  21.687  29.456  1.00 29.76           C  
ATOM   1152  CG  TRP H 153      19.850  21.871  29.584  1.00 29.46           C  
ATOM   1153  CD2 TRP H 153      19.099  22.857  28.859  1.00 28.70           C  
ATOM   1154  CD1 TRP H 153      18.958  21.215  30.381  1.00 30.33           C  
ATOM   1155  NE1 TRP H 153      17.696  21.726  30.192  1.00 29.99           N  
ATOM   1156  CE2 TRP H 153      17.769  22.740  29.260  1.00 29.79           C  
ATOM   1157  CE3 TRP H 153      19.488  23.790  27.940  1.00 30.00           C  
ATOM   1158  CZ2 TRP H 153      16.803  23.556  28.742  1.00 29.83           C  
ATOM   1159  CZ3 TRP H 153      18.512  24.607  27.416  1.00 30.73           C  
ATOM   1160  CH2 TRP H 153      17.195  24.490  27.809  1.00 30.40           C  
ATOM   1161  C   TRP H 153      21.201  20.560  27.274  1.00 30.10           C  
ATOM   1162  O   TRP H 153      21.568  21.449  26.509  1.00 30.51           O  
ATOM   1163  N   VAL H 154      20.358  19.573  26.899  1.00 28.93           N  
ATOM   1164  CA  VAL H 154      19.678  19.518  25.635  1.00 29.20           C  
ATOM   1165  CB  VAL H 154      19.209  18.127  25.325  1.00 30.37           C  
ATOM   1166  CG1 VAL H 154      18.485  18.139  23.968  1.00 31.36           C  
ATOM   1167  CG2 VAL H 154      20.422  17.184  25.377  1.00 31.62           C  
ATOM   1168  C   VAL H 154      18.477  20.431  25.552  1.00 30.63           C  
ATOM   1169  O   VAL H 154      18.381  21.262  24.649  1.00 30.94           O  
ATOM   1170  N   GLY H 155      17.523  20.321  26.510  1.00 30.17           N  
ATOM   1171  CA  GLY H 155      16.319  21.108  26.395  1.00 30.74           C  
ATOM   1172  C   GLY H 155      15.331  20.694  27.448  1.00 31.76           C  
ATOM   1173  O   GLY H 155      15.586  19.781  28.234  1.00 31.12           O  
ATOM   1174  N   ALA H 156      14.152  21.366  27.472  1.00 30.93           N  
ATOM   1175  CA  ALA H 156      13.184  21.089  28.500  1.00 30.89           C  
ATOM   1176  CB  ALA H 156      13.365  21.960  29.755  1.00 37.17           C  
ATOM   1177  C   ALA H 156      11.792  21.335  27.994  1.00 32.63           C  
ATOM   1178  O   ALA H 156      11.574  21.989  26.976  1.00 32.24           O  
ATOM   1179  N   ILE H 157      10.798  20.758  28.700  1.00 31.99           N  
ATOM   1180  CA  ILE H 157       9.413  20.938  28.358  1.00 32.85           C  
ATOM   1181  CB  ILE H 157       8.852  19.778  27.580  1.00 32.34           C  
ATOM   1182  CG1 ILE H 157       7.434  20.080  27.066  1.00 30.44           C  
ATOM   1183  CG2 ILE H 157       8.953  18.518  28.453  1.00 31.36           C  
ATOM   1184  CD1 ILE H 157       6.925  19.049  26.058  1.00 30.87           C  
ATOM   1185  C   ILE H 157       8.618  21.076  29.630  1.00 34.86           C  
ATOM   1186  O   ILE H 157       8.953  20.485  30.655  1.00 34.64           O  
ATOM   1187  N   TYR H 158       7.534  21.880  29.592  1.00 35.89           N  
ATOM   1188  CA  TYR H 158       6.654  22.048  30.721  1.00 37.36           C  
ATOM   1189  CB  TYR H 158       6.237  23.526  30.887  1.00 38.08           C  
ATOM   1190  CG  TYR H 158       5.192  23.685  31.936  1.00 38.44           C  
ATOM   1191  CD1 TYR H 158       5.506  23.536  33.266  1.00 47.51           C  
ATOM   1192  CD2 TYR H 158       3.892  23.962  31.586  1.00 62.10           C  
ATOM   1193  CE1 TYR H 158       4.542  23.684  34.234  1.00 64.57           C  
ATOM   1194  CE2 TYR H 158       2.922  24.113  32.550  1.00 49.96           C  
ATOM   1195  CZ  TYR H 158       3.248  23.976  33.878  1.00 69.04           C  
ATOM   1196  OH  TYR H 158       2.258  24.129  34.873  1.00 71.43           O  
ATOM   1197  C   TYR H 158       5.462  21.211  30.378  1.00 39.98           C  
ATOM   1198  O   TYR H 158       4.764  21.487  29.408  1.00 40.75           O  
ATOM   1199  N   PRO H 159       5.245  20.074  31.021  1.00 34.96           N  
ATOM   1200  CA  PRO H 159       4.250  19.106  30.600  1.00 37.77           C  
ATOM   1201  CD  PRO H 159       6.252  19.483  31.886  1.00 35.03           C  
ATOM   1202  CB  PRO H 159       4.430  17.901  31.527  1.00 38.10           C  
ATOM   1203  CG  PRO H 159       5.911  17.981  31.943  1.00 37.21           C  
ATOM   1204  C   PRO H 159       2.858  19.620  30.548  1.00 40.00           C  
ATOM   1205  O   PRO H 159       2.075  19.126  29.734  1.00 40.42           O  
ATOM   1206  N   GLY H 160       2.512  20.584  31.415  1.00 40.45           N  
ATOM   1207  CA  GLY H 160       1.159  21.037  31.421  1.00 43.61           C  
ATOM   1208  C   GLY H 160       0.834  21.714  30.124  1.00 44.73           C  
ATOM   1209  O   GLY H 160      -0.198  21.437  29.514  1.00 46.27           O  
ATOM   1210  N   ASN H 161       1.684  22.678  29.715  1.00 44.48           N  
ATOM   1211  CA  ASN H 161       1.483  23.419  28.500  1.00 44.66           C  
ATOM   1212  CB  ASN H 161       2.179  24.786  28.502  1.00 46.51           C  
ATOM   1213  CG  ASN H 161       1.472  25.654  29.514  1.00 47.52           C  
ATOM   1214  OD1 ASN H 161       0.247  25.651  29.605  1.00 48.32           O  
ATOM   1215  ND2 ASN H 161       2.265  26.427  30.298  1.00 47.25           N  
ATOM   1216  C   ASN H 161       1.998  22.719  27.290  1.00 42.80           C  
ATOM   1217  O   ASN H 161       1.336  22.669  26.253  1.00 43.78           O  
ATOM   1218  N   GLY H 162       3.199  22.131  27.421  1.00 40.41           N  
ATOM   1219  CA  GLY H 162       3.922  21.626  26.300  1.00 38.28           C  
ATOM   1220  C   GLY H 162       4.901  22.705  25.916  1.00 36.84           C  
ATOM   1221  O   GLY H 162       5.523  22.617  24.856  1.00 36.36           O  
ATOM   1222  N   ALA H 163       5.068  23.761  26.760  1.00 40.77           N  
ATOM   1223  CA  ALA H 163       6.031  24.757  26.377  1.00 40.54           C  
ATOM   1224  CB  ALA H 163       6.133  25.928  27.370  1.00 48.61           C  
ATOM   1225  C   ALA H 163       7.365  24.086  26.313  1.00 39.48           C  
ATOM   1226  O   ALA H 163       7.677  23.229  27.137  1.00 37.48           O  
ATOM   1227  N   THR H 164       8.195  24.468  25.322  1.00 38.86           N  
ATOM   1228  CA  THR H 164       9.455  23.803  25.163  1.00 37.86           C  
ATOM   1229  CB  THR H 164       9.452  22.893  23.970  1.00 39.61           C  
ATOM   1230  OG1 THR H 164      10.678  22.186  23.873  1.00 42.35           O  
ATOM   1231  CG2 THR H 164       9.205  23.734  22.709  1.00 38.45           C  
ATOM   1232  C   THR H 164      10.547  24.814  24.994  1.00 37.88           C  
ATOM   1233  O   THR H 164      10.314  25.935  24.545  1.00 38.12           O  
ATOM   1234  N   SER H 165      11.781  24.432  25.387  1.00 35.18           N  
ATOM   1235  CA  SER H 165      12.926  25.293  25.261  1.00 35.00           C  
ATOM   1236  CB  SER H 165      13.313  25.987  26.576  1.00 34.29           C  
ATOM   1237  OG  SER H 165      13.687  25.017  27.544  1.00 24.15           O  
ATOM   1238  C   SER H 165      14.090  24.439  24.857  1.00 35.34           C  
ATOM   1239  O   SER H 165      14.245  23.315  25.336  1.00 34.92           O  
ATOM   1240  N   TYR H 166      14.963  24.960  23.969  1.00 35.62           N  
ATOM   1241  CA  TYR H 166      16.056  24.147  23.517  1.00 35.21           C  
ATOM   1242  CB  TYR H 166      16.002  23.790  22.019  1.00 35.63           C  
ATOM   1243  CG  TYR H 166      14.783  22.987  21.740  1.00 35.69           C  
ATOM   1244  CD1 TYR H 166      14.749  21.642  22.023  1.00 36.48           C  
ATOM   1245  CD2 TYR H 166      13.665  23.582  21.206  1.00 35.90           C  
ATOM   1246  CE1 TYR H 166      13.622  20.899  21.766  1.00 37.42           C  
ATOM   1247  CE2 TYR H 166      12.536  22.845  20.945  1.00 36.84           C  
ATOM   1248  CZ  TYR H 166      12.513  21.500  21.225  1.00 38.08           C  
ATOM   1249  OH  TYR H 166      11.354  20.742  20.958  1.00 38.36           O  
ATOM   1250  C   TYR H 166      17.349  24.883  23.666  1.00 35.99           C  
ATOM   1251  O   TYR H 166      17.389  26.111  23.731  1.00 36.27           O  
ATOM   1252  N   ASN H 167      18.448  24.107  23.765  1.00 34.40           N  
ATOM   1253  CA  ASN H 167      19.772  24.643  23.722  1.00 35.79           C  
ATOM   1254  CB  ASN H 167      20.840  23.589  24.077  1.00 34.69           C  
ATOM   1255  CG  ASN H 167      22.212  24.240  24.197  1.00 38.15           C  
ATOM   1256  OD1 ASN H 167      22.629  25.013  23.336  1.00 33.97           O  
ATOM   1257  ND2 ASN H 167      22.943  23.909  25.294  1.00 33.96           N  
ATOM   1258  C   ASN H 167      19.918  25.018  22.279  1.00 38.56           C  
ATOM   1259  O   ASN H 167      19.409  24.321  21.404  1.00 37.49           O  
ATOM   1260  N   GLN H 168      20.632  26.118  21.986  1.00 40.74           N  
ATOM   1261  CA  GLN H 168      20.691  26.634  20.647  1.00 43.99           C  
ATOM   1262  CB  GLN H 168      21.540  27.913  20.559  1.00 47.67           C  
ATOM   1263  CG  GLN H 168      20.932  29.061  21.363  1.00 56.70           C  
ATOM   1264  CD  GLN H 168      21.825  30.283  21.229  1.00 78.44           C  
ATOM   1265  OE1 GLN H 168      22.939  30.204  20.714  1.00 81.01           O  
ATOM   1266  NE2 GLN H 168      21.323  31.449  21.714  0.50 83.16           N  
ATOM   1267  C   GLN H 168      21.278  25.617  19.721  1.00 44.75           C  
ATOM   1268  O   GLN H 168      20.845  25.474  18.579  1.00 44.85           O  
ATOM   1269  N   LYS H 169      22.282  24.870  20.200  1.00 43.49           N  
ATOM   1270  CA  LYS H 169      22.967  23.905  19.392  1.00 43.94           C  
ATOM   1271  CB  LYS H 169      24.065  23.195  20.200  1.00 45.14           C  
ATOM   1272  CG  LYS H 169      24.750  22.026  19.489  0.50 63.24           C  
ATOM   1273  CD  LYS H 169      25.936  21.488  20.290  0.00 36.21           C  
ATOM   1274  CE  LYS H 169      26.403  20.095  19.869  1.00 45.44           C  
ATOM   1275  NZ  LYS H 169      27.296  19.536  20.912  1.00 34.32           N1+
ATOM   1276  C   LYS H 169      22.016  22.844  18.902  1.00 43.64           C  
ATOM   1277  O   LYS H 169      22.104  22.404  17.756  1.00 43.15           O  
ATOM   1278  N   PHE H 170      21.107  22.390  19.784  1.00 41.51           N  
ATOM   1279  CA  PHE H 170      20.177  21.312  19.557  1.00 41.18           C  
ATOM   1280  CB  PHE H 170      19.606  20.742  20.863  1.00 40.31           C  
ATOM   1281  CG  PHE H 170      20.765  20.147  21.581  1.00 41.83           C  
ATOM   1282  CD1 PHE H 170      21.567  20.931  22.378  1.00 43.17           C  
ATOM   1283  CD2 PHE H 170      21.056  18.811  21.448  1.00 44.19           C  
ATOM   1284  CE1 PHE H 170      22.643  20.388  23.038  1.00 44.37           C  
ATOM   1285  CE2 PHE H 170      22.131  18.264  22.107  1.00 45.10           C  
ATOM   1286  CZ  PHE H 170      22.925  19.051  22.905  1.00 42.31           C  
ATOM   1287  C   PHE H 170      19.026  21.649  18.665  1.00 42.86           C  
ATOM   1288  O   PHE H 170      18.492  20.768  17.991  1.00 42.35           O  
ATOM   1289  N   LYS H 171      18.581  22.918  18.665  1.00 43.00           N  
ATOM   1290  CA  LYS H 171      17.365  23.250  17.984  1.00 44.01           C  
ATOM   1291  CB  LYS H 171      16.985  24.740  18.044  1.00 46.85           C  
ATOM   1292  CG  LYS H 171      17.939  25.666  17.296  0.80 52.91           C  
ATOM   1293  CD  LYS H 171      17.357  27.064  17.093  0.80 56.89           C  
ATOM   1294  CE  LYS H 171      16.818  27.685  18.383  0.80 59.96           C  
ATOM   1295  NZ  LYS H 171      17.943  28.126  19.234  0.80 61.65           N1+
ATOM   1296  C   LYS H 171      17.398  22.833  16.553  1.00 43.82           C  
ATOM   1297  O   LYS H 171      18.414  22.910  15.864  1.00 43.67           O  
ATOM   1298  N   GLY H 172      16.238  22.317  16.106  1.00 42.20           N  
ATOM   1299  CA  GLY H 172      16.002  21.934  14.751  1.00 43.20           C  
ATOM   1300  C   GLY H 172      16.112  20.449  14.634  1.00 42.73           C  
ATOM   1301  O   GLY H 172      15.241  19.812  14.048  1.00 43.24           O  
ATOM   1302  N   ARG H 173      17.223  19.870  15.135  1.00 40.14           N  
ATOM   1303  CA  ARG H 173      17.439  18.452  15.080  1.00 38.20           C  
ATOM   1304  CB  ARG H 173      18.925  18.059  15.158  1.00 36.65           C  
ATOM   1305  CG  ARG H 173      19.677  18.472  13.888  1.00 36.48           C  
ATOM   1306  CD  ARG H 173      21.030  17.784  13.692  1.00 34.63           C  
ATOM   1307  NE  ARG H 173      21.983  18.320  14.702  1.00 36.08           N  
ATOM   1308  CZ  ARG H 173      22.869  17.477  15.307  1.00 38.82           C  
ATOM   1309  NH1 ARG H 173      22.833  16.139  15.035  1.00 35.77           N1+
ATOM   1310  NH2 ARG H 173      23.793  17.969  16.182  1.00 36.42           N  
ATOM   1311  C   ARG H 173      16.665  17.697  16.124  1.00 39.18           C  
ATOM   1312  O   ARG H 173      16.174  16.600  15.861  1.00 39.86           O  
ATOM   1313  N   PHE H 174      16.533  18.261  17.343  1.00 37.72           N  
ATOM   1314  CA  PHE H 174      15.936  17.529  18.432  1.00 36.93           C  
ATOM   1315  CB  PHE H 174      16.763  17.640  19.730  1.00 36.54           C  
ATOM   1316  CG  PHE H 174      18.083  16.975  19.525  1.00 37.39           C  
ATOM   1317  CD1 PHE H 174      19.013  17.509  18.662  1.00 37.37           C  
ATOM   1318  CD2 PHE H 174      18.414  15.836  20.221  1.00 38.51           C  
ATOM   1319  CE1 PHE H 174      20.235  16.905  18.472  1.00 39.45           C  
ATOM   1320  CE2 PHE H 174      19.636  15.228  20.036  1.00 39.21           C  
ATOM   1321  CZ  PHE H 174      20.550  15.758  19.159  1.00 37.55           C  
ATOM   1322  C   PHE H 174      14.589  18.111  18.747  1.00 36.59           C  
ATOM   1323  O   PHE H 174      14.386  19.320  18.645  1.00 37.12           O  
ATOM   1324  N   THR H 175      13.619  17.245  19.128  1.00 34.75           N  
ATOM   1325  CA  THR H 175      12.309  17.720  19.488  1.00 34.38           C  
ATOM   1326  CB  THR H 175      11.257  17.388  18.470  1.00 34.76           C  
ATOM   1327  OG1 THR H 175      11.618  17.920  17.205  1.00 35.30           O  
ATOM   1328  CG2 THR H 175       9.920  18.001  18.923  1.00 33.49           C  
ATOM   1329  C   THR H 175      11.898  17.068  20.780  1.00 35.69           C  
ATOM   1330  O   THR H 175      12.016  15.855  20.946  1.00 34.77           O  
ATOM   1331  N   ILE H 176      11.379  17.869  21.734  1.00 34.21           N  
ATOM   1332  CA  ILE H 176      10.956  17.337  23.000  1.00 34.34           C  
ATOM   1333  CB  ILE H 176      11.464  18.120  24.179  1.00 33.66           C  
ATOM   1334  CG1 ILE H 176      12.991  18.019  24.290  1.00 32.47           C  
ATOM   1335  CG2 ILE H 176      10.731  17.636  25.435  1.00 33.37           C  
ATOM   1336  CD1 ILE H 176      13.582  18.961  25.340  1.00 31.52           C  
ATOM   1337  C   ILE H 176       9.459  17.398  23.043  1.00 36.15           C  
ATOM   1338  O   ILE H 176       8.864  18.422  22.710  1.00 36.88           O  
ATOM   1339  N   SER H 177       8.808  16.280  23.438  1.00 35.83           N  
ATOM   1340  CA  SER H 177       7.372  16.244  23.503  1.00 36.57           C  
ATOM   1341  CB  SER H 177       6.728  15.539  22.299  1.00 37.36           C  
ATOM   1342  OG  SER H 177       7.178  14.194  22.231  1.00 39.52           O  
ATOM   1343  C   SER H 177       6.962  15.498  24.740  1.00 38.54           C  
ATOM   1344  O   SER H 177       7.795  14.904  25.422  1.00 37.97           O  
ATOM   1345  N   VAL H 178       5.653  15.541  25.082  1.00 39.23           N  
ATOM   1346  CA  VAL H 178       5.211  14.865  26.272  1.00 40.17           C  
ATOM   1347  CB  VAL H 178       5.197  15.760  27.481  1.00 40.07           C  
ATOM   1348  CG1 VAL H 178       4.014  16.738  27.374  1.00 16.18           C  
ATOM   1349  CG2 VAL H 178       5.188  14.885  28.743  1.00 16.16           C  
ATOM   1350  C   VAL H 178       3.813  14.353  26.077  1.00 42.16           C  
ATOM   1351  O   VAL H 178       3.044  14.877  25.272  1.00 43.73           O  
ATOM   1352  N   ASP H 179       3.470  13.268  26.805  1.00 41.85           N  
ATOM   1353  CA  ASP H 179       2.151  12.699  26.798  1.00 43.35           C  
ATOM   1354  CB  ASP H 179       2.128  11.248  26.280  1.00 44.81           C  
ATOM   1355  CG  ASP H 179       0.684  10.822  26.058  1.00 46.35           C  
ATOM   1356  OD1 ASP H 179      -0.209  11.377  26.750  1.00 45.95           O  
ATOM   1357  OD2 ASP H 179       0.453   9.941  25.189  1.00 48.38           O1-
ATOM   1358  C   ASP H 179       1.722  12.696  28.236  1.00 44.96           C  
ATOM   1359  O   ASP H 179       2.118  11.831  29.015  1.00 44.10           O  
ATOM   1360  N   LYS H 180       0.882  13.671  28.621  1.00 46.10           N  
ATOM   1361  CA  LYS H 180       0.483  13.867  29.986  1.00 48.83           C  
ATOM   1362  CB  LYS H 180      -0.423  15.103  30.140  1.00 50.26           C  
ATOM   1363  CG  LYS H 180      -0.665  15.551  31.583  1.00 48.96           C  
ATOM   1364  CD  LYS H 180      -1.434  14.542  32.434  1.00 52.25           C  
ATOM   1365  CE  LYS H 180      -1.799  15.062  33.823  1.00 55.61           C  
ATOM   1366  NZ  LYS H 180      -3.042  15.863  33.751  1.00 57.47           N1+
ATOM   1367  C   LYS H 180      -0.256  12.666  30.493  1.00 50.22           C  
ATOM   1368  O   LYS H 180      -0.097  12.280  31.650  1.00 50.49           O  
ATOM   1369  N   SER H 181      -1.096  12.046  29.645  1.00 50.31           N  
ATOM   1370  CA  SER H 181      -1.881  10.919  30.067  1.00 50.77           C  
ATOM   1371  CB  SER H 181      -2.774  10.374  28.941  1.00 52.55           C  
ATOM   1372  OG  SER H 181      -3.621  11.402  28.455  1.00 56.23           O  
ATOM   1373  C   SER H 181      -0.956   9.805  30.439  1.00 50.78           C  
ATOM   1374  O   SER H 181      -1.184   9.085  31.411  1.00 51.72           O  
ATOM   1375  N   LYS H 182       0.092   9.629  29.615  1.00 48.00           N  
ATOM   1376  CA  LYS H 182       1.119   8.632  29.714  1.00 46.36           C  
ATOM   1377  CB  LYS H 182       1.962   8.540  28.434  1.00 46.86           C  
ATOM   1378  CG  LYS H 182       1.168   8.085  27.209  1.00 50.51           C  
ATOM   1379  CD  LYS H 182       0.571   6.689  27.362  1.00 53.41           C  
ATOM   1380  CE  LYS H 182       1.632   5.596  27.473  1.00 57.33           C  
ATOM   1381  NZ  LYS H 182       0.989   4.305  27.792  1.00 59.52           N1+
ATOM   1382  C   LYS H 182       2.074   8.925  30.838  1.00 45.63           C  
ATOM   1383  O   LYS H 182       2.733   8.017  31.343  1.00 45.58           O  
ATOM   1384  N   ASN H 183       2.210  10.204  31.241  1.00 42.95           N  
ATOM   1385  CA  ASN H 183       3.205  10.576  32.213  1.00 41.05           C  
ATOM   1386  CB  ASN H 183       3.125   9.803  33.545  1.00 40.78           C  
ATOM   1387  CG  ASN H 183       2.020  10.392  34.412  1.00 46.74           C  
ATOM   1388  OD1 ASN H 183       1.051  10.960  33.915  1.00 47.13           O  
ATOM   1389  ND2 ASN H 183       2.180  10.270  35.758  1.00 46.20           N  
ATOM   1390  C   ASN H 183       4.548  10.293  31.617  1.00 40.12           C  
ATOM   1391  O   ASN H 183       5.484   9.914  32.320  1.00 39.43           O  
ATOM   1392  N   THR H 184       4.682  10.492  30.289  1.00 37.78           N  
ATOM   1393  CA  THR H 184       5.934  10.209  29.653  1.00 37.13           C  
ATOM   1394  CB  THR H 184       5.846   9.072  28.681  1.00 37.80           C  
ATOM   1395  OG1 THR H 184       5.380   7.906  29.344  1.00 36.84           O  
ATOM   1396  CG2 THR H 184       7.241   8.815  28.090  1.00 36.01           C  
ATOM   1397  C   THR H 184       6.405  11.414  28.891  1.00 38.26           C  
ATOM   1398  O   THR H 184       5.612  12.193  28.362  1.00 39.61           O  
ATOM   1399  N   LEU H 185       7.742  11.580  28.837  1.00 36.87           N  
ATOM   1400  CA  LEU H 185       8.432  12.633  28.142  1.00 35.78           C  
ATOM   1401  CB  LEU H 185       9.509  13.285  29.027  1.00 35.86           C  
ATOM   1402  CG  LEU H 185      10.409  14.309  28.318  1.00 21.90           C  
ATOM   1403  CD1 LEU H 185       9.619  15.548  27.870  1.00 21.22           C  
ATOM   1404  CD2 LEU H 185      11.630  14.650  29.187  1.00 22.41           C  
ATOM   1405  C   LEU H 185       9.155  11.971  27.002  1.00 35.08           C  
ATOM   1406  O   LEU H 185       9.583  10.826  27.135  1.00 35.11           O  
ATOM   1407  N   TYR H 186       9.302  12.659  25.844  1.00 33.92           N  
ATOM   1408  CA  TYR H 186       9.975  12.023  24.739  1.00 34.13           C  
ATOM   1409  CB  TYR H 186       9.073  11.701  23.528  1.00 35.40           C  
ATOM   1410  CG  TYR H 186       7.872  10.897  23.917  1.00 36.64           C  
ATOM   1411  CD1 TYR H 186       7.953   9.554  24.202  1.00 38.11           C  
ATOM   1412  CD2 TYR H 186       6.644  11.505  24.003  1.00 39.49           C  
ATOM   1413  CE1 TYR H 186       6.832   8.835  24.554  1.00 39.55           C  
ATOM   1414  CE2 TYR H 186       5.521  10.794  24.351  1.00 41.16           C  
ATOM   1415  CZ  TYR H 186       5.610   9.454  24.627  1.00 43.30           C  
ATOM   1416  OH  TYR H 186       4.460   8.720  24.986  1.00 46.02           O  
ATOM   1417  C   TYR H 186      11.009  12.962  24.184  1.00 34.83           C  
ATOM   1418  O   TYR H 186      10.892  14.180  24.308  1.00 35.68           O  
ATOM   1419  N   LEU H 187      12.079  12.397  23.578  1.00 32.73           N  
ATOM   1420  CA  LEU H 187      13.077  13.184  22.903  1.00 33.13           C  
ATOM   1421  CB  LEU H 187      14.450  13.169  23.597  1.00 32.46           C  
ATOM   1422  CG  LEU H 187      15.518  13.998  22.862  1.00 32.87           C  
ATOM   1423  CD1 LEU H 187      15.111  15.475  22.758  1.00 32.30           C  
ATOM   1424  CD2 LEU H 187      16.902  13.810  23.504  1.00 32.55           C  
ATOM   1425  C   LEU H 187      13.255  12.593  21.541  1.00 35.43           C  
ATOM   1426  O   LEU H 187      13.695  11.454  21.399  1.00 35.89           O  
ATOM   1427  N   GLN H 188      12.920  13.366  20.492  1.00 35.07           N  
ATOM   1428  CA  GLN H 188      13.059  12.893  19.145  1.00 35.43           C  
ATOM   1429  CB  GLN H 188      11.909  13.353  18.231  1.00 36.90           C  
ATOM   1430  CG  GLN H 188      12.076  12.963  16.762  1.00 39.60           C  
ATOM   1431  CD  GLN H 188      11.923  11.458  16.634  1.00 45.13           C  
ATOM   1432  OE1 GLN H 188      10.955  10.875  17.118  1.00 43.26           O  
ATOM   1433  NE2 GLN H 188      12.912  10.811  15.959  1.00 46.95           N  
ATOM   1434  C   GLN H 188      14.335  13.464  18.608  1.00 37.20           C  
ATOM   1435  O   GLN H 188      14.543  14.676  18.632  1.00 36.67           O  
ATOM   1436  N   MET H 189      15.238  12.590  18.116  1.00 36.13           N  
ATOM   1437  CA  MET H 189      16.493  13.062  17.606  1.00 36.90           C  
ATOM   1438  CB  MET H 189      17.694  12.412  18.310  1.00 37.24           C  
ATOM   1439  CG  MET H 189      17.715  12.692  19.815  1.00 40.96           C  
ATOM   1440  SD  MET H 189      19.105  11.945  20.715  1.00 45.90           S  
ATOM   1441  CE  MET H 189      18.590  10.224  20.462  1.00 44.53           C  
ATOM   1442  C   MET H 189      16.562  12.697  16.157  1.00 38.67           C  
ATOM   1443  O   MET H 189      16.342  11.544  15.787  1.00 39.20           O  
ATOM   1444  N   ASN H 190      16.889  13.682  15.295  1.00 38.05           N  
ATOM   1445  CA  ASN H 190      16.907  13.427  13.881  1.00 38.10           C  
ATOM   1446  CB  ASN H 190      15.894  14.285  13.102  1.00 38.92           C  
ATOM   1447  CG  ASN H 190      14.493  13.953  13.593  1.00 45.05           C  
ATOM   1448  OD1 ASN H 190      14.058  12.804  13.545  1.00 45.17           O  
ATOM   1449  ND2 ASN H 190      13.768  14.990  14.091  1.00 43.89           N  
ATOM   1450  C   ASN H 190      18.255  13.789  13.340  1.00 38.52           C  
ATOM   1451  O   ASN H 190      19.001  14.547  13.954  1.00 38.33           O  
ATOM   1452  N   SER H 191      18.590  13.228  12.157  1.00 37.31           N  
ATOM   1453  CA  SER H 191      19.812  13.514  11.456  1.00 37.60           C  
ATOM   1454  CB  SER H 191      19.830  14.915  10.821  1.00 39.65           C  
ATOM   1455  OG  SER H 191      21.060  15.133  10.148  1.00 42.43           O  
ATOM   1456  C   SER H 191      20.972  13.398  12.394  1.00 37.67           C  
ATOM   1457  O   SER H 191      21.775  14.321  12.521  1.00 37.33           O  
ATOM   1458  N   LEU H 192      21.101  12.229  13.052  1.00 36.51           N  
ATOM   1459  CA  LEU H 192      22.125  11.999  14.034  1.00 36.50           C  
ATOM   1460  CB  LEU H 192      21.896  10.718  14.855  1.00 33.82           C  
ATOM   1461  CG  LEU H 192      20.687  10.812  15.804  1.00 34.00           C  
ATOM   1462  CD1 LEU H 192      20.482   9.514  16.601  1.00 32.60           C  
ATOM   1463  CD2 LEU H 192      20.808  12.039  16.722  1.00 33.31           C  
ATOM   1464  C   LEU H 192      23.488  11.917  13.410  1.00 38.50           C  
ATOM   1465  O   LEU H 192      23.648  11.534  12.251  1.00 38.51           O  
ATOM   1466  N   ARG H 193      24.513  12.304  14.202  1.00 38.47           N  
ATOM   1467  CA  ARG H 193      25.891  12.312  13.785  1.00 39.85           C  
ATOM   1468  CB  ARG H 193      26.481  13.727  13.680  1.00 40.88           C  
ATOM   1469  CG  ARG H 193      25.685  14.646  12.757  1.00 44.20           C  
ATOM   1470  CD  ARG H 193      26.162  16.098  12.776  1.00 45.22           C  
ATOM   1471  NE  ARG H 193      25.145  16.894  12.032  1.00 48.92           N  
ATOM   1472  CZ  ARG H 193      25.233  18.255  11.983  1.00 50.88           C  
ATOM   1473  NH1 ARG H 193      26.280  18.899  12.576  1.00 50.21           N1+
ATOM   1474  NH2 ARG H 193      24.272  18.971  11.331  1.00 46.70           N  
ATOM   1475  C   ARG H 193      26.683  11.619  14.856  1.00 40.23           C  
ATOM   1476  O   ARG H 193      26.176  11.335  15.939  1.00 39.03           O  
ATOM   1477  N   ALA H 194      27.975  11.358  14.578  1.00 39.68           N  
ATOM   1478  CA  ALA H 194      28.848  10.643  15.472  1.00 38.53           C  
ATOM   1479  CB  ALA H 194      30.269  10.465  14.908  1.00 39.22           C  
ATOM   1480  C   ALA H 194      28.970  11.387  16.771  1.00 38.62           C  
ATOM   1481  O   ALA H 194      29.070  10.780  17.836  1.00 39.13           O  
ATOM   1482  N   GLU H 195      28.967  12.730  16.713  1.00 37.59           N  
ATOM   1483  CA  GLU H 195      29.132  13.568  17.868  1.00 38.39           C  
ATOM   1484  CB  GLU H 195      29.233  15.057  17.490  1.00 40.02           C  
ATOM   1485  CG  GLU H 195      28.076  15.558  16.624  0.60 44.31           C  
ATOM   1486  CD  GLU H 195      28.494  16.882  16.001  0.80 48.41           C  
ATOM   1487  OE1 GLU H 195      29.704  17.035  15.687  0.80 49.95           O  
ATOM   1488  OE2 GLU H 195      27.605  17.757  15.825  0.80 47.24           O1-
ATOM   1489  C   GLU H 195      28.005  13.357  18.839  1.00 38.53           C  
ATOM   1490  O   GLU H 195      28.169  13.583  20.037  1.00 38.69           O  
ATOM   1491  N   ASP H 196      26.826  12.947  18.338  1.00 36.27           N  
ATOM   1492  CA  ASP H 196      25.631  12.729  19.110  1.00 34.13           C  
ATOM   1493  CB  ASP H 196      24.395  12.496  18.221  1.00 34.57           C  
ATOM   1494  CG  ASP H 196      24.042  13.831  17.571  1.00 37.21           C  
ATOM   1495  OD1 ASP H 196      24.186  14.877  18.260  1.00 37.19           O  
ATOM   1496  OD2 ASP H 196      23.629  13.828  16.380  1.00 37.50           O1-
ATOM   1497  C   ASP H 196      25.781  11.573  20.057  1.00 33.99           C  
ATOM   1498  O   ASP H 196      24.993  11.441  20.991  1.00 33.97           O  
ATOM   1499  N   THR H 197      26.747  10.666  19.826  1.00 32.33           N  
ATOM   1500  CA  THR H 197      26.884   9.537  20.707  1.00 31.37           C  
ATOM   1501  CB  THR H 197      28.060   8.666  20.379  1.00 33.75           C  
ATOM   1502  OG1 THR H 197      27.947   8.170  19.054  1.00 34.76           O  
ATOM   1503  CG2 THR H 197      28.103   7.497  21.375  1.00 33.92           C  
ATOM   1504  C   THR H 197      27.059  10.028  22.110  1.00 32.80           C  
ATOM   1505  O   THR H 197      27.962  10.810  22.405  1.00 32.98           O  
ATOM   1506  N   ALA H 198      26.163   9.586  23.021  1.00 31.25           N  
ATOM   1507  CA  ALA H 198      26.270  10.002  24.392  1.00 30.56           C  
ATOM   1508  CB  ALA H 198      26.026  11.507  24.589  1.00 30.84           C  
ATOM   1509  C   ALA H 198      25.228   9.285  25.191  1.00 30.60           C  
ATOM   1510  O   ALA H 198      24.342   8.628  24.644  1.00 31.36           O  
ATOM   1511  N   VAL H 199      25.353   9.363  26.532  1.00 28.18           N  
ATOM   1512  CA  VAL H 199      24.347   8.815  27.391  1.00 27.06           C  
ATOM   1513  CB  VAL H 199      24.870   8.424  28.743  1.00 28.02           C  
ATOM   1514  CG1 VAL H 199      23.712   7.860  29.581  1.00 28.23           C  
ATOM   1515  CG2 VAL H 199      26.032   7.439  28.542  1.00 28.75           C  
ATOM   1516  C   VAL H 199      23.361   9.929  27.573  1.00 29.48           C  
ATOM   1517  O   VAL H 199      23.754  11.065  27.829  1.00 29.82           O  
ATOM   1518  N   TYR H 200      22.051   9.640  27.443  1.00 28.34           N  
ATOM   1519  CA  TYR H 200      21.078  10.686  27.570  1.00 29.36           C  
ATOM   1520  CB  TYR H 200      20.075  10.754  26.403  1.00 28.66           C  
ATOM   1521  CG  TYR H 200      20.773  11.292  25.199  1.00 31.75           C  
ATOM   1522  CD1 TYR H 200      21.628  10.506  24.459  1.00 32.84           C  
ATOM   1523  CD2 TYR H 200      20.555  12.591  24.801  1.00 32.40           C  
ATOM   1524  CE1 TYR H 200      22.263  11.016  23.350  1.00 31.86           C  
ATOM   1525  CE2 TYR H 200      21.185  13.106  23.692  1.00 33.19           C  
ATOM   1526  CZ  TYR H 200      22.044  12.317  22.965  1.00 34.77           C  
ATOM   1527  OH  TYR H 200      22.696  12.837  21.826  1.00 35.54           O  
ATOM   1528  C   TYR H 200      20.295  10.454  28.821  1.00 30.75           C  
ATOM   1529  O   TYR H 200      19.835   9.343  29.082  1.00 30.53           O  
ATOM   1530  N   TYR H 201      20.136  11.526  29.630  1.00 29.25           N  
ATOM   1531  CA  TYR H 201      19.432  11.416  30.875  1.00 28.74           C  
ATOM   1532  CB  TYR H 201      20.217  11.889  32.114  1.00 27.89           C  
ATOM   1533  CG  TYR H 201      21.445  11.077  32.346  1.00 28.85           C  
ATOM   1534  CD1 TYR H 201      21.387   9.884  33.024  1.00 29.05           C  
ATOM   1535  CD2 TYR H 201      22.666  11.510  31.888  1.00 29.31           C  
ATOM   1536  CE1 TYR H 201      22.521   9.137  33.244  1.00 29.66           C  
ATOM   1537  CE2 TYR H 201      23.804  10.769  32.105  1.00 29.84           C  
ATOM   1538  CZ  TYR H 201      23.734   9.578  32.786  1.00 31.02           C  
ATOM   1539  OH  TYR H 201      24.894   8.809  33.015  1.00 33.60           O  
ATOM   1540  C   TYR H 201      18.251  12.336  30.839  1.00 30.11           C  
ATOM   1541  O   TYR H 201      18.298  13.418  30.255  1.00 30.20           O  
ATOM   1542  N   CYS H 202      17.132  11.893  31.443  1.00 30.04           N  
ATOM   1543  CA  CYS H 202      16.019  12.775  31.631  1.00 31.49           C  
ATOM   1544  CB  CYS H 202      14.632  12.163  31.303  1.00 32.80           C  
ATOM   1545  SG  CYS H 202      14.237  10.648  32.229  1.00 39.36           S  
ATOM   1546  C   CYS H 202      16.077  13.145  33.083  1.00 31.72           C  
ATOM   1547  O   CYS H 202      16.540  12.358  33.909  1.00 31.33           O  
ATOM   1548  N   ALA H 203      15.664  14.378  33.437  1.00 30.97           N  
ATOM   1549  CA  ALA H 203      15.743  14.778  34.814  1.00 29.87           C  
ATOM   1550  CB  ALA H 203      17.025  15.556  35.154  1.00 30.53           C  
ATOM   1551  C   ALA H 203      14.593  15.678  35.108  1.00 29.83           C  
ATOM   1552  O   ALA H 203      14.040  16.318  34.215  1.00 29.41           O  
ATOM   1553  N   ARG H 204      14.213  15.755  36.396  1.00 29.52           N  
ATOM   1554  CA  ARG H 204      13.083  16.537  36.790  1.00 31.20           C  
ATOM   1555  CB  ARG H 204      12.177  15.749  37.749  1.00 32.15           C  
ATOM   1556  CG  ARG H 204      10.936  16.489  38.234  1.00 32.37           C  
ATOM   1557  CD  ARG H 204      10.107  15.666  39.220  0.80 34.83           C  
ATOM   1558  NE  ARG H 204      10.692  15.853  40.578  1.00 35.86           N  
ATOM   1559  CZ  ARG H 204       9.987  15.434  41.671  1.00 36.68           C  
ATOM   1560  NH1 ARG H 204       8.786  14.815  41.500  1.00 35.10           N1+
ATOM   1561  NH2 ARG H 204      10.463  15.639  42.933  1.00 33.48           N  
ATOM   1562  C   ARG H 204      13.576  17.752  37.516  1.00 31.57           C  
ATOM   1563  O   ARG H 204      14.480  17.670  38.344  1.00 31.31           O  
ATOM   1564  N   VAL H 205      13.006  18.926  37.185  1.00 31.20           N  
ATOM   1565  CA  VAL H 205      13.304  20.147  37.874  1.00 33.02           C  
ATOM   1566  CB  VAL H 205      14.008  21.174  37.045  1.00 39.34           C  
ATOM   1567  CG1 VAL H 205      14.101  22.480  37.851  1.00  0.00           C  
ATOM   1568  CG2 VAL H 205      15.384  20.604  36.654  1.00  0.00           C  
ATOM   1569  C   VAL H 205      11.965  20.666  38.275  1.00 36.60           C  
ATOM   1570  O   VAL H 205      10.963  20.290  37.681  1.00 36.06           O  
ATOM   1571  N   VAL H 206      12.196  21.104  39.579  1.00 34.17           N  
ATOM   1572  CA  VAL H 206      11.469  21.672  40.690  1.00 34.72           C  
ATOM   1573  CB  VAL H 206      11.626  20.869  41.954  1.00 73.45           C  
ATOM   1574  CG1 VAL H 206      10.754  21.495  43.053  1.00 75.97           C  
ATOM   1575  CG2 VAL H 206      11.380  19.380  41.675  1.00 70.94           C  
ATOM   1576  C   VAL H 206      12.085  22.999  40.996  1.00 35.25           C  
ATOM   1577  O   VAL H 206      13.159  23.118  41.594  1.00 36.08           O  
ATOM   1578  N   TYR H 207      11.332  24.042  40.650  1.00 36.47           N  
ATOM   1579  CA  TYR H 207      11.727  25.399  40.813  1.00 38.27           C  
ATOM   1580  CB  TYR H 207      10.679  26.394  40.285  1.00 40.68           C  
ATOM   1581  CG  TYR H 207      11.053  27.725  40.827  1.00 55.05           C  
ATOM   1582  CD1 TYR H 207      12.145  28.397  40.336  1.00 55.99           C  
ATOM   1583  CD2 TYR H 207      10.305  28.303  41.829  1.00 55.57           C  
ATOM   1584  CE1 TYR H 207      12.491  29.626  40.842  1.00 56.17           C  
ATOM   1585  CE2 TYR H 207      10.646  29.534  42.339  1.00 58.97           C  
ATOM   1586  CZ  TYR H 207      11.743  30.193  41.842  1.00 59.98           C  
ATOM   1587  OH  TYR H 207      12.105  31.453  42.355  1.00 61.29           O  
ATOM   1588  C   TYR H 207      11.911  25.676  42.264  1.00 39.30           C  
ATOM   1589  O   TYR H 207      12.724  26.519  42.644  1.00 39.56           O  
ATOM   1590  N   TYR H 208      11.129  25.012  43.133  1.00 39.24           N  
ATOM   1591  CA  TYR H 208      11.253  25.465  44.476  1.00 39.45           C  
ATOM   1592  CB  TYR H 208       9.933  26.088  44.971  1.00 40.63           C  
ATOM   1593  CG  TYR H 208      10.207  27.084  46.052  1.00 55.17           C  
ATOM   1594  CD1 TYR H 208      10.697  28.324  45.707  1.00 56.76           C  
ATOM   1595  CD2 TYR H 208       9.968  26.820  47.380  1.00 56.98           C  
ATOM   1596  CE1 TYR H 208      10.952  29.279  46.662  1.00 58.42           C  
ATOM   1597  CE2 TYR H 208      10.220  27.770  48.343  1.00 61.76           C  
ATOM   1598  CZ  TYR H 208      10.713  29.001  47.987  1.00 61.79           C  
ATOM   1599  OH  TYR H 208      10.967  29.970  48.982  1.00 63.60           O  
ATOM   1600  C   TYR H 208      11.619  24.341  45.383  1.00 39.80           C  
ATOM   1601  O   TYR H 208      10.880  23.378  45.584  1.00 39.26           O  
ATOM   1602  N   SER H 209      12.816  24.486  45.961  1.00 36.13           N  
ATOM   1603  CA  SER H 209      13.326  23.668  47.005  1.00 35.88           C  
ATOM   1604  CB  SER H 209      14.700  23.046  46.693  1.00 46.34           C  
ATOM   1605  OG  SER H 209      15.043  22.074  47.670  1.00 82.45           O  
ATOM   1606  C   SER H 209      13.482  24.712  48.059  1.00 38.26           C  
ATOM   1607  O   SER H 209      12.503  25.127  48.680  1.00 39.76           O  
ATOM   1608  N   ALA H 210      14.721  25.128  48.348  1.00 37.12           N  
ATOM   1609  CA  ALA H 210      14.852  26.205  49.284  1.00 39.32           C  
ATOM   1610  CB  ALA H 210      16.292  26.414  49.780  1.00 41.02           C  
ATOM   1611  C   ALA H 210      14.389  27.493  48.659  1.00 38.96           C  
ATOM   1612  O   ALA H 210      13.550  28.195  49.224  1.00 39.92           O  
ATOM   1613  N   SER H 211      14.920  27.834  47.459  1.00 35.52           N  
ATOM   1614  CA  SER H 211      14.505  29.039  46.780  1.00 36.79           C  
ATOM   1615  CB  SER H 211      14.829  30.339  47.552  1.00 40.53           C  
ATOM   1616  OG  SER H 211      16.230  30.566  47.625  1.00 53.65           O  
ATOM   1617  C   SER H 211      15.209  29.112  45.445  1.00 35.38           C  
ATOM   1618  O   SER H 211      15.620  30.190  45.012  1.00 37.85           O  
ATOM   1619  N   TYR H 212      15.367  27.963  44.750  1.00 34.45           N  
ATOM   1620  CA  TYR H 212      16.059  27.951  43.487  1.00 34.18           C  
ATOM   1621  CB  TYR H 212      17.578  28.016  43.737  1.00 36.17           C  
ATOM   1622  CG  TYR H 212      18.402  27.697  42.543  1.00 37.77           C  
ATOM   1623  CD1 TYR H 212      18.442  28.486  41.411  1.00 48.13           C  
ATOM   1624  CD2 TYR H 212      19.193  26.580  42.617  1.00 48.47           C  
ATOM   1625  CE1 TYR H 212      19.251  28.128  40.352  1.00 50.87           C  
ATOM   1626  CE2 TYR H 212      19.997  26.223  41.572  1.00 51.10           C  
ATOM   1627  CZ  TYR H 212      20.026  26.991  40.439  1.00 52.31           C  
ATOM   1628  OH  TYR H 212      20.867  26.588  39.386  1.00 55.94           O  
ATOM   1629  C   TYR H 212      15.641  26.734  42.700  1.00 35.88           C  
ATOM   1630  O   TYR H 212      15.091  25.783  43.253  1.00 35.99           O  
ATOM   1631  N   TRP H 213      15.882  26.744  41.367  1.00 35.60           N  
ATOM   1632  CA  TRP H 213      15.505  25.651  40.504  1.00 36.57           C  
ATOM   1633  CB  TRP H 213      15.682  25.996  39.020  1.00 38.92           C  
ATOM   1634  CG  TRP H 213      14.847  27.131  38.482  1.00 40.47           C  
ATOM   1635  CD2 TRP H 213      15.071  28.509  38.822  1.00 42.53           C  
ATOM   1636  CD1 TRP H 213      13.799  27.111  37.610  1.00 44.34           C  
ATOM   1637  NE1 TRP H 213      13.382  28.398  37.351  1.00 45.31           N  
ATOM   1638  CE2 TRP H 213      14.152  29.266  38.099  1.00 44.13           C  
ATOM   1639  CE3 TRP H 213      15.973  29.093  39.667  1.00 39.58           C  
ATOM   1640  CZ2 TRP H 213      14.127  30.629  38.205  1.00 44.88           C  
ATOM   1641  CZ3 TRP H 213      15.943  30.465  39.776  1.00 40.75           C  
ATOM   1642  CH2 TRP H 213      15.038  31.220  39.056  1.00 43.43           C  
ATOM   1643  C   TRP H 213      16.480  24.537  40.742  1.00 37.88           C  
ATOM   1644  O   TRP H 213      17.685  24.779  40.771  1.00 37.59           O  
ATOM   1645  N   TYR H 214      16.012  23.279  40.912  1.00 35.05           N  
ATOM   1646  CA  TYR H 214      17.005  22.271  41.152  1.00 35.30           C  
ATOM   1647  CB  TYR H 214      17.246  22.044  42.658  1.00 34.83           C  
ATOM   1648  CG  TYR H 214      16.174  21.196  43.263  1.00 35.54           C  
ATOM   1649  CD1 TYR H 214      14.919  21.678  43.552  1.00 35.92           C  
ATOM   1650  CD2 TYR H 214      16.439  19.876  43.541  1.00 36.99           C  
ATOM   1651  CE1 TYR H 214      13.959  20.859  44.109  1.00 36.35           C  
ATOM   1652  CE2 TYR H 214      15.487  19.059  44.098  1.00 37.23           C  
ATOM   1653  CZ  TYR H 214      14.242  19.545  44.385  1.00 37.72           C  
ATOM   1654  OH  TYR H 214      13.275  18.691  44.955  1.00 38.64           O  
ATOM   1655  C   TYR H 214      16.582  20.975  40.521  1.00 34.22           C  
ATOM   1656  O   TYR H 214      15.398  20.646  40.518  1.00 34.01           O  
ATOM   1657  N   PHE H 215      17.547  20.194  39.975  1.00 34.08           N  
ATOM   1658  CA  PHE H 215      17.228  18.919  39.382  1.00 32.06           C  
ATOM   1659  CB  PHE H 215      18.280  18.421  38.373  1.00 31.33           C  
ATOM   1660  CG  PHE H 215      18.166  19.233  37.127  1.00 32.68           C  
ATOM   1661  CD1 PHE H 215      18.682  20.506  37.051  1.00 31.06           C  
ATOM   1662  CD2 PHE H 215      17.553  18.707  36.017  1.00 31.20           C  
ATOM   1663  CE1 PHE H 215      18.576  21.244  35.896  1.00 32.45           C  
ATOM   1664  CE2 PHE H 215      17.445  19.438  34.861  1.00 31.60           C  
ATOM   1665  CZ  PHE H 215      17.954  20.711  34.796  1.00 32.85           C  
ATOM   1666  C   PHE H 215      17.195  17.931  40.500  1.00 32.57           C  
ATOM   1667  O   PHE H 215      18.237  17.561  41.035  1.00 32.43           O  
ATOM   1668  N   ASP H 216      15.983  17.517  40.910  1.00 31.45           N  
ATOM   1669  CA  ASP H 216      15.769  16.622  42.016  1.00 31.28           C  
ATOM   1670  CB  ASP H 216      14.328  16.667  42.553  1.00 32.42           C  
ATOM   1671  CG  ASP H 216      14.299  15.865  43.845  1.00 32.24           C  
ATOM   1672  OD1 ASP H 216      15.358  15.806  44.523  1.00 33.33           O  
ATOM   1673  OD2 ASP H 216      13.217  15.313  44.182  1.00 32.95           O1-
ATOM   1674  C   ASP H 216      16.053  15.167  41.733  1.00 31.31           C  
ATOM   1675  O   ASP H 216      16.534  14.470  42.626  1.00 31.13           O  
ATOM   1676  N   VAL H 217      15.748  14.681  40.504  1.00 28.30           N  
ATOM   1677  CA  VAL H 217      15.658  13.283  40.186  1.00 29.07           C  
ATOM   1678  CB  VAL H 217      14.246  12.762  40.241  1.00 30.46           C  
ATOM   1679  CG1 VAL H 217      14.220  11.314  39.724  1.00 21.40           C  
ATOM   1680  CG2 VAL H 217      13.725  12.919  41.681  1.00 25.17           C  
ATOM   1681  C   VAL H 217      16.150  13.095  38.789  1.00 30.44           C  
ATOM   1682  O   VAL H 217      15.864  13.900  37.903  1.00 31.66           O  
ATOM   1683  N   TRP H 218      16.909  12.002  38.566  1.00 30.18           N  
ATOM   1684  CA  TRP H 218      17.468  11.726  37.275  1.00 29.46           C  
ATOM   1685  CB  TRP H 218      19.007  11.813  37.265  1.00 28.70           C  
ATOM   1686  CG  TRP H 218      19.590  13.188  37.494  1.00 28.89           C  
ATOM   1687  CD2 TRP H 218      20.325  13.925  36.505  1.00 28.57           C  
ATOM   1688  CD1 TRP H 218      19.584  13.957  38.623  1.00 29.40           C  
ATOM   1689  NE1 TRP H 218      20.258  15.133  38.394  1.00 30.00           N  
ATOM   1690  CE2 TRP H 218      20.726  15.124  37.096  1.00 30.37           C  
ATOM   1691  CE3 TRP H 218      20.649  13.624  35.213  1.00 29.32           C  
ATOM   1692  CZ2 TRP H 218      21.452  16.046  36.396  1.00 29.64           C  
ATOM   1693  CZ3 TRP H 218      21.381  14.555  34.509  1.00 29.75           C  
ATOM   1694  CH2 TRP H 218      21.773  15.742  35.091  1.00 30.63           C  
ATOM   1695  C   TRP H 218      17.149  10.306  36.928  1.00 30.99           C  
ATOM   1696  O   TRP H 218      17.005   9.456  37.806  1.00 31.82           O  
ATOM   1697  N   GLY H 219      17.021  10.022  35.616  1.00 30.06           N  
ATOM   1698  CA  GLY H 219      16.816   8.679  35.164  1.00 31.09           C  
ATOM   1699  C   GLY H 219      18.167   8.028  35.132  1.00 33.00           C  
ATOM   1700  O   GLY H 219      19.193   8.679  35.320  1.00 33.18           O  
ATOM   1701  N   GLN H 220      18.184   6.706  34.895  1.00 33.28           N  
ATOM   1702  CA  GLN H 220      19.373   5.907  34.817  1.00 33.69           C  
ATOM   1703  CB  GLN H 220      19.064   4.399  34.951  1.00 35.75           C  
ATOM   1704  CG  GLN H 220      17.802   3.918  34.223  1.00 44.44           C  
ATOM   1705  CD  GLN H 220      17.960   3.958  32.722  1.00 49.70           C  
ATOM   1706  OE1 GLN H 220      17.214   4.651  32.033  1.00 49.25           O  
ATOM   1707  NE2 GLN H 220      18.934   3.173  32.200  1.00 48.12           N  
ATOM   1708  C   GLN H 220      20.209   6.265  33.622  1.00 35.25           C  
ATOM   1709  O   GLN H 220      21.433   6.134  33.660  1.00 35.74           O  
ATOM   1710  N   GLY H 221      19.580   6.710  32.521  1.00 35.16           N  
ATOM   1711  CA  GLY H 221      20.325   7.138  31.367  1.00 35.96           C  
ATOM   1712  C   GLY H 221      20.299   6.045  30.349  1.00 37.88           C  
ATOM   1713  O   GLY H 221      20.328   4.864  30.686  1.00 38.74           O  
ATOM   1714  N   THR H 222      20.242   6.423  29.056  1.00 36.66           N  
ATOM   1715  CA  THR H 222      20.240   5.445  28.010  1.00 37.38           C  
ATOM   1716  CB  THR H 222      18.945   5.417  27.250  1.00 40.83           C  
ATOM   1717  OG1 THR H 222      18.872   4.267  26.422  1.00 42.90           O  
ATOM   1718  CG2 THR H 222      18.846   6.693  26.401  1.00 41.39           C  
ATOM   1719  C   THR H 222      21.335   5.833  27.069  1.00 36.28           C  
ATOM   1720  O   THR H 222      21.548   7.016  26.810  1.00 35.54           O  
ATOM   1721  N   LEU H 223      22.052   4.833  26.522  1.00 34.83           N  
ATOM   1722  CA  LEU H 223      23.181   5.084  25.674  1.00 34.13           C  
ATOM   1723  CB  LEU H 223      24.258   3.994  25.797  1.00 35.22           C  
ATOM   1724  CG  LEU H 223      25.478   4.218  24.890  1.00 35.90           C  
ATOM   1725  CD1 LEU H 223      26.248   5.488  25.281  1.00 36.14           C  
ATOM   1726  CD2 LEU H 223      26.362   2.961  24.846  1.00 37.35           C  
ATOM   1727  C   LEU H 223      22.742   5.092  24.247  1.00 34.25           C  
ATOM   1728  O   LEU H 223      22.039   4.192  23.792  1.00 34.76           O  
ATOM   1729  N   VAL H 224      23.146   6.144  23.508  1.00 32.91           N  
ATOM   1730  CA  VAL H 224      22.848   6.224  22.109  1.00 31.96           C  
ATOM   1731  CB  VAL H 224      22.141   7.493  21.723  1.00 33.47           C  
ATOM   1732  CG1 VAL H 224      21.992   7.532  20.191  1.00 32.94           C  
ATOM   1733  CG2 VAL H 224      20.801   7.561  22.474  1.00 32.69           C  
ATOM   1734  C   VAL H 224      24.169   6.227  21.401  1.00 32.68           C  
ATOM   1735  O   VAL H 224      25.004   7.099  21.637  1.00 31.54           O  
ATOM   1736  N   THR H 225      24.400   5.238  20.515  1.00 30.60           N  
ATOM   1737  CA  THR H 225      25.641   5.201  19.789  1.00 30.46           C  
ATOM   1738  CB  THR H 225      26.400   3.907  19.906  1.00 30.91           C  
ATOM   1739  OG1 THR H 225      25.564   2.820  19.547  1.00 29.97           O  
ATOM   1740  CG2 THR H 225      26.937   3.730  21.330  1.00 28.89           C  
ATOM   1741  C   THR H 225      25.333   5.353  18.337  1.00 32.60           C  
ATOM   1742  O   THR H 225      24.539   4.602  17.777  1.00 33.33           O  
ATOM   1743  N   VAL H 226      25.973   6.341  17.682  1.00 31.87           N  
ATOM   1744  CA  VAL H 226      25.747   6.519  16.279  1.00 32.39           C  
ATOM   1745  CB  VAL H 226      25.598   7.962  15.887  1.00 31.86           C  
ATOM   1746  CG1 VAL H 226      25.482   8.043  14.356  1.00 31.95           C  
ATOM   1747  CG2 VAL H 226      24.393   8.557  16.638  1.00 30.73           C  
ATOM   1748  C   VAL H 226      26.944   5.970  15.572  1.00 34.73           C  
ATOM   1749  O   VAL H 226      28.051   6.489  15.707  1.00 34.92           O  
ATOM   1750  N   SER H 227      26.750   4.887  14.793  1.00 36.17           N  
ATOM   1751  CA  SER H 227      27.860   4.305  14.098  1.00 38.66           C  
ATOM   1752  CB  SER H 227      28.659   3.309  14.954  1.00 39.38           C  
ATOM   1753  OG  SER H 227      29.740   2.774  14.205  1.00 41.58           O  
ATOM   1754  C   SER H 227      27.320   3.539  12.939  1.00 41.82           C  
ATOM   1755  O   SER H 227      26.148   3.165  12.915  1.00 41.67           O  
ATOM   1756  N   SER H 228      28.176   3.285  11.932  1.00 43.45           N  
ATOM   1757  CA  SER H 228      27.733   2.540  10.795  1.00 45.35           C  
ATOM   1758  CB  SER H 228      28.597   2.759   9.543  1.00 46.59           C  
ATOM   1759  OG  SER H 228      28.086   1.983   8.469  1.00 51.37           O  
ATOM   1760  C   SER H 228      27.828   1.066  11.173  1.00 46.80           C  
ATOM   1761  O   SER H 228      28.960   0.610  11.486  1.00 47.85           O  
ATOM   1762  OXT SER H 228      26.771   0.382  11.156  1.00 53.06           O1-
TER    1763      SER H 228 
CONECT  162  651
CONECT  651  162
CONECT  958 1545
CONECT 1545  958
END
