# Supplementary material for: Fully automated antibody structure prediction using BIOVIA tools: Validation study
Source: PLoS One. 2017 May 18;12(5):e0177923. doi: 10.1371/journal.pone.0177923 (PMC5436848; doi:10.1371/journal.pone.0177923)
Supplement: S1 Dataset — Predicted structures using the Top5 framework method, Chothia CDR definition with no canonical filtering and generating 50 models. These were used in the detailed discussion of outliers and for comparison against predictions using canonical filtering. (ZIP) [file pone.0177923.s003.zip › 4K94_LH_FV_FinalModel.pdb]

REMARK   Accelrys Discovery Studio PDB file
REMARK   Created:  2015-05-08T04:02:21Z
SSBOND   1 CYS L   21    CYS L   86                                     
SSBOND   2 CYS H  128    CYS H  202                                     
ATOM      1  N   GLN L   1      28.960  31.202  30.981  1.00 72.91           N1+
ATOM      2  CA  GLN L   1      29.832  30.006  31.020  1.00 68.79           C  
ATOM      3  CB  GLN L   1      31.048  30.221  30.105  1.00 72.43           C  
ATOM      4  CG  GLN L   1      30.649  30.394  28.637  1.00 72.81           C  
ATOM      5  CD  GLN L   1      31.903  30.665  27.816  1.00 76.44           C  
ATOM      6  OE1 GLN L   1      32.894  29.945  27.913  1.00 79.06           O  
ATOM      7  NE2 GLN L   1      31.858  31.742  26.985  1.00 77.08           N  
ATOM      8  C   GLN L   1      30.296  29.758  32.418  1.00 67.33           C  
ATOM      9  O   GLN L   1      30.630  30.690  33.149  1.00 67.83           O  
ATOM     10  N   MET L   2      30.300  28.481  32.839  1.00 67.52           N  
ATOM     11  CA  MET L   2      30.730  28.180  34.171  1.00 62.60           C  
ATOM     12  CB  MET L   2      29.789  27.214  34.909  1.00 61.37           C  
ATOM     13  CG  MET L   2      28.383  27.783  35.118  1.00 60.17           C  
ATOM     14  SD  MET L   2      28.301  29.221  36.228  1.00 64.01           S  
ATOM     15  CE  MET L   2      28.471  28.250  37.752  1.00 60.73           C  
ATOM     16  C   MET L   2      32.059  27.516  34.050  1.00 65.87           C  
ATOM     17  O   MET L   2      32.180  26.457  33.437  1.00 67.85           O  
ATOM     18  N   THR L   3      33.107  28.126  34.635  1.00 64.34           N  
ATOM     19  CA  THR L   3      34.393  27.510  34.517  1.00 64.09           C  
ATOM     20  CB  THR L   3      35.468  28.429  33.999  1.00 63.71           C  
ATOM     21  OG1 THR L   3      36.655  27.695  33.746  1.00 63.97           O  
ATOM     22  CG2 THR L   3      35.738  29.553  35.011  1.00 64.60           C  
ATOM     23  C   THR L   3      34.777  26.995  35.864  1.00 63.66           C  
ATOM     24  O   THR L   3      34.835  27.735  36.846  1.00 61.40           O  
ATOM     25  N   GLN L   4      35.042  25.679  35.954  1.00 60.55           N  
ATOM     26  CA  GLN L   4      35.374  25.173  37.247  1.00 63.59           C  
ATOM     27  CB  GLN L   4      34.457  24.040  37.750  1.00 61.38           C  
ATOM     28  CG  GLN L   4      34.449  22.755  36.928  1.00 58.39           C  
ATOM     29  CD  GLN L   4      33.428  21.827  37.573  1.00 59.62           C  
ATOM     30  OE1 GLN L   4      32.389  21.527  36.986  1.00 56.60           O  
ATOM     31  NE2 GLN L   4      33.718  21.368  38.819  1.00 61.44           N  
ATOM     32  C   GLN L   4      36.808  24.769  37.271  1.00 66.91           C  
ATOM     33  O   GLN L   4      37.393  24.402  36.252  1.00 68.04           O  
ATOM     34  N   SER L   5      37.421  24.898  38.461  1.00 68.44           N  
ATOM     35  CA  SER L   5      38.802  24.564  38.640  1.00 68.37           C  
ATOM     36  CB  SER L   5      39.703  25.811  38.656  1.00 68.83           C  
ATOM     37  OG  SER L   5      41.062  25.444  38.838  1.00 73.44           O  
ATOM     38  C   SER L   5      38.912  23.915  39.983  1.00 68.72           C  
ATOM     39  O   SER L   5      38.120  24.222  40.873  1.00 71.13           O  
ATOM     40  N   PRO L   6      39.834  23.012  40.189  1.00 67.29           N  
ATOM     41  CA  PRO L   6      40.730  22.540  39.168  1.00 68.09           C  
ATOM     42  CD  PRO L   6      40.406  22.861  41.517  1.00 67.47           C  
ATOM     43  CB  PRO L   6      41.980  22.032  39.892  1.00 69.55           C  
ATOM     44  CG  PRO L   6      41.528  21.830  41.346  1.00 70.27           C  
ATOM     45  C   PRO L   6      40.049  21.472  38.372  1.00 67.37           C  
ATOM     46  O   PRO L   6      38.983  21.014  38.778  1.00 68.13           O  
ATOM     47  N   SER L   7      40.638  21.084  37.225  1.00 73.19           N  
ATOM     48  CA  SER L   7      40.074  20.044  36.418  1.00 73.80           C  
ATOM     49  CB  SER L   7      40.828  19.843  35.091  1.00 70.77           C  
ATOM     50  OG  SER L   7      42.170  19.451  35.336  1.00 77.38           O  
ATOM     51  C   SER L   7      40.128  18.760  37.191  1.00 66.94           C  
ATOM     52  O   SER L   7      39.153  18.010  37.217  1.00 67.51           O  
ATOM     53  N   SER L   8      41.271  18.469  37.847  1.00 67.71           N  
ATOM     54  CA  SER L   8      41.381  17.255  38.613  1.00 71.11           C  
ATOM     55  CB  SER L   8      42.181  16.136  37.923  1.00 70.46           C  
ATOM     56  OG  SER L   8      41.465  15.624  36.811  1.00 73.80           O  
ATOM     57  C   SER L   8      42.119  17.560  39.877  1.00 67.84           C  
ATOM     58  O   SER L   8      42.863  18.536  39.955  1.00 72.67           O  
ATOM     59  N   LEU L   9      41.897  16.739  40.926  1.00 67.18           N  
ATOM     60  CA  LEU L   9      42.620  16.939  42.148  1.00 67.50           C  
ATOM     61  CB  LEU L   9      42.006  18.022  43.065  1.00 66.33           C  
ATOM     62  CG  LEU L   9      40.604  17.715  43.638  1.00 65.19           C  
ATOM     63  CD1 LEU L   9      40.643  16.658  44.755  1.00 66.51           C  
ATOM     64  CD2 LEU L   9      39.895  19.007  44.073  1.00 64.31           C  
ATOM     65  C   LEU L   9      42.674  15.638  42.893  1.00 69.31           C  
ATOM     66  O   LEU L   9      41.784  14.797  42.768  1.00 68.28           O  
ATOM     67  N   SER L  10      43.748  15.431  43.684  1.00 69.40           N  
ATOM     68  CA  SER L  10      43.843  14.238  44.478  1.00 70.71           C  
ATOM     69  CB  SER L  10      45.022  13.322  44.108  1.00 74.96           C  
ATOM     70  OG  SER L  10      46.253  13.942  44.447  1.00 76.02           O  
ATOM     71  C   SER L  10      44.046  14.670  45.896  1.00 75.33           C  
ATOM     72  O   SER L  10      44.782  15.619  46.164  1.00 72.48           O  
ATOM     73  N   ALA L  11      43.382  13.983  46.849  1.00 69.91           N  
ATOM     74  CA  ALA L  11      43.515  14.358  48.230  1.00 70.01           C  
ATOM     75  CB  ALA L  11      42.428  15.338  48.705  1.00 68.35           C  
ATOM     76  C   ALA L  11      43.395  13.123  49.068  1.00 70.56           C  
ATOM     77  O   ALA L  11      42.857  12.108  48.630  1.00 74.96           O  
ATOM     78  N   SER L  12      43.925  13.183  50.308  1.00 71.78           N  
ATOM     79  CA  SER L  12      43.890  12.068  51.210  1.00 77.50           C  
ATOM     80  CB  SER L  12      45.031  12.078  52.243  1.00 74.88           C  
ATOM     81  OG  SER L  12      46.284  11.947  51.589  1.00 64.34           O  
ATOM     82  C   SER L  12      42.604  12.101  51.970  1.00 75.76           C  
ATOM     83  O   SER L  12      41.875  13.090  51.944  1.00 70.43           O  
ATOM     84  N   VAL L  13      42.294  10.994  52.675  1.00 75.55           N  
ATOM     85  CA  VAL L  13      41.080  10.939  53.434  1.00 70.87           C  
ATOM     86  CB  VAL L  13      40.769   9.572  53.979  1.00 71.80           C  
ATOM     87  CG1 VAL L  13      39.479   9.655  54.815  1.00 71.54           C  
ATOM     88  CG2 VAL L  13      40.693   8.577  52.810  1.00 75.33           C  
ATOM     89  C   VAL L  13      41.229  11.860  54.600  1.00 74.94           C  
ATOM     90  O   VAL L  13      42.249  11.849  55.290  1.00 75.77           O  
ATOM     91  N   GLY L  14      40.196  12.691  54.845  1.00 75.36           N  
ATOM     92  CA  GLY L  14      40.209  13.587  55.964  1.00 71.95           C  
ATOM     93  C   GLY L  14      40.608  14.967  55.530  1.00 73.93           C  
ATOM     94  O   GLY L  14      40.427  15.924  56.281  1.00 74.39           O  
ATOM     95  N   ASP L  15      41.146  15.122  54.305  1.00 74.57           N  
ATOM     96  CA  ASP L  15      41.580  16.427  53.881  1.00 71.81           C  
ATOM     97  CB  ASP L  15      42.489  16.407  52.639  1.00 75.54           C  
ATOM     98  CG  ASP L  15      43.841  15.821  53.023  1.00 81.34           C  
ATOM     99  OD1 ASP L  15      44.074  15.610  54.243  1.00 82.63           O  
ATOM    100  OD2 ASP L  15      44.661  15.580  52.098  1.00 83.34           O1-
ATOM    101  C   ASP L  15      40.378  17.246  53.533  1.00 72.05           C  
ATOM    102  O   ASP L  15      39.293  16.715  53.301  1.00 68.88           O  
ATOM    103  N   ARG L  16      40.539  18.585  53.506  1.00 70.44           N  
ATOM    104  CA  ARG L  16      39.422  19.397  53.126  1.00 69.65           C  
ATOM    105  CB  ARG L  16      39.264  20.709  53.910  1.00 71.30           C  
ATOM    106  CG  ARG L  16      40.409  21.700  53.718  1.00 71.09           C  
ATOM    107  CD  ARG L  16      40.199  22.994  54.501  1.00 74.23           C  
ATOM    108  NE  ARG L  16      38.973  23.644  53.958  1.00 80.16           N  
ATOM    109  CZ  ARG L  16      37.917  23.905  54.783  1.00 81.85           C  
ATOM    110  NH1 ARG L  16      37.968  23.535  56.096  1.00 80.77           N1+
ATOM    111  NH2 ARG L  16      36.807  24.531  54.297  1.00 85.03           N  
ATOM    112  C   ARG L  16      39.638  19.757  51.694  1.00 68.53           C  
ATOM    113  O   ARG L  16      40.694  20.267  51.321  1.00 69.20           O  
ATOM    114  N   VAL L  17      38.625  19.493  50.849  1.00 66.30           N  
ATOM    115  CA  VAL L  17      38.765  19.739  49.446  1.00 67.45           C  
ATOM    116  CB  VAL L  17      38.308  18.581  48.606  1.00 65.91           C  
ATOM    117  CG1 VAL L  17      38.378  18.986  47.124  1.00 69.05           C  
ATOM    118  CG2 VAL L  17      39.160  17.351  48.962  1.00 65.56           C  
ATOM    119  C   VAL L  17      37.915  20.914  49.083  1.00 65.71           C  
ATOM    120  O   VAL L  17      36.820  21.087  49.614  1.00 65.60           O  
ATOM    121  N   THR L  18      38.426  21.770  48.172  1.00 63.40           N  
ATOM    122  CA  THR L  18      37.691  22.930  47.757  1.00 62.50           C  
ATOM    123  CB  THR L  18      38.356  24.211  48.175  1.00 63.47           C  
ATOM    124  OG1 THR L  18      38.516  24.243  49.585  1.00 74.09           O  
ATOM    125  CG2 THR L  18      37.490  25.393  47.718  1.00 64.14           C  
ATOM    126  C   THR L  18      37.636  22.944  46.257  1.00 61.40           C  
ATOM    127  O   THR L  18      38.664  22.838  45.591  1.00 63.16           O  
ATOM    128  N   ILE L  19      36.421  23.082  45.685  1.00 64.69           N  
ATOM    129  CA  ILE L  19      36.272  23.142  44.255  1.00 58.34           C  
ATOM    130  CB  ILE L  19      35.396  22.055  43.702  1.00 58.23           C  
ATOM    131  CG1 ILE L  19      36.016  20.678  43.995  1.00 59.30           C  
ATOM    132  CG2 ILE L  19      35.175  22.324  42.203  1.00 56.27           C  
ATOM    133  CD1 ILE L  19      35.070  19.510  43.724  1.00 59.13           C  
ATOM    134  C   ILE L  19      35.615  24.454  43.938  1.00 61.16           C  
ATOM    135  O   ILE L  19      34.606  24.813  44.542  1.00 58.68           O  
ATOM    136  N   THR L  20      36.170  25.208  42.966  1.00 65.70           N  
ATOM    137  CA  THR L  20      35.640  26.508  42.657  1.00 62.01           C  
ATOM    138  CB  THR L  20      36.689  27.582  42.617  1.00 64.10           C  
ATOM    139  OG1 THR L  20      37.658  27.280  41.624  1.00 96.36           O  
ATOM    140  CG2 THR L  20      37.358  27.690  43.995  1.00 71.60           C  
ATOM    141  C   THR L  20      35.007  26.480  41.299  1.00 65.05           C  
ATOM    142  O   THR L  20      35.406  25.710  40.427  1.00 66.12           O  
ATOM    143  N   CYS L  21      33.964  27.318  41.106  1.00 65.22           N  
ATOM    144  CA  CYS L  21      33.281  27.419  39.845  1.00 65.36           C  
ATOM    145  CB  CYS L  21      31.962  26.607  39.842  1.00 66.94           C  
ATOM    146  SG  CYS L  21      31.018  26.657  38.286  1.00 75.45           S  
ATOM    147  C   CYS L  21      32.988  28.881  39.637  1.00 64.66           C  
ATOM    148  O   CYS L  21      32.335  29.512  40.468  1.00 63.71           O  
ATOM    149  N   ARG L  22      33.464  29.463  38.511  1.00 65.91           N  
ATOM    150  CA  ARG L  22      33.302  30.878  38.289  1.00 65.53           C  
ATOM    151  CB  ARG L  22      34.626  31.575  37.932  1.00 69.61           C  
ATOM    152  CG  ARG L  22      34.474  33.077  37.686  1.00 75.53           C  
ATOM    153  CD  ARG L  22      35.758  33.778  37.238  1.00 72.64           C  
ATOM    154  NE  ARG L  22      36.663  33.885  38.415  1.00 77.37           N  
ATOM    155  CZ  ARG L  22      37.504  34.955  38.514  1.00 78.11           C  
ATOM    156  NH1 ARG L  22      37.487  35.920  37.550  1.00 79.62           N1+
ATOM    157  NH2 ARG L  22      38.351  35.070  39.578  1.00 79.40           N  
ATOM    158  C   ARG L  22      32.359  31.117  37.148  1.00 64.69           C  
ATOM    159  O   ARG L  22      32.553  30.595  36.051  1.00 67.78           O  
ATOM    160  N   ALA L  23      31.300  31.921  37.394  1.00 65.90           N  
ATOM    161  CA  ALA L  23      30.344  32.262  36.375  1.00 65.42           C  
ATOM    162  CB  ALA L  23      28.967  32.655  36.937  1.00 63.20           C  
ATOM    163  C   ALA L  23      30.868  33.433  35.596  1.00 66.44           C  
ATOM    164  O   ALA L  23      31.513  34.325  36.144  1.00 67.27           O  
ATOM    165  N   SER L  24      30.684  33.402  34.240  1.00 58.34           N  
ATOM    166  CA  SER L  24      31.046  34.473  33.330  1.00 59.49           C  
ATOM    167  CB  SER L  24      30.994  34.063  31.850  1.00 59.81           C  
ATOM    168  OG  SER L  24      29.650  33.813  31.466  1.00 57.07           O  
ATOM    169  C   SER L  24      30.037  35.554  33.527  1.00 60.31           C  
ATOM    170  O   SER L  24      30.353  36.743  33.564  1.00 61.22           O  
ATOM    171  N   GLN L  25      28.764  35.128  33.622  1.00 59.12           N  
ATOM    172  CA  GLN L  25      27.682  36.001  33.945  1.00 59.59           C  
ATOM    173  CB  GLN L  25      26.536  36.045  32.929  1.00 59.86           C  
ATOM    174  CG  GLN L  25      26.868  36.812  31.656  1.00 63.14           C  
ATOM    175  CD  GLN L  25      25.561  36.944  30.894  1.00 60.85           C  
ATOM    176  OE1 GLN L  25      25.004  35.958  30.417  1.00 62.21           O  
ATOM    177  NE2 GLN L  25      25.043  38.198  30.794  1.00 62.07           N  
ATOM    178  C   GLN L  25      27.125  35.418  35.188  1.00 58.18           C  
ATOM    179  O   GLN L  25      26.900  34.211  35.273  1.00 56.31           O  
ATOM    180  N   SER L  26      26.893  36.276  36.188  1.00 58.39           N  
ATOM    181  CA  SER L  26      26.493  35.805  37.473  1.00 58.36           C  
ATOM    182  CB  SER L  26      26.820  36.800  38.599  1.00 59.82           C  
ATOM    183  OG  SER L  26      26.166  38.037  38.358  1.00 59.26           O  
ATOM    184  C   SER L  26      25.026  35.536  37.505  1.00 57.15           C  
ATOM    185  O   SER L  26      24.274  35.930  36.612  1.00 56.87           O  
ATOM    186  N   VAL L  27      24.602  34.836  38.578  1.00 56.24           N  
ATOM    187  CA  VAL L  27      23.240  34.444  38.780  1.00 54.79           C  
ATOM    188  CB  VAL L  27      23.066  32.955  38.680  1.00 53.81           C  
ATOM    189  CG1 VAL L  27      23.493  32.513  37.270  1.00 52.32           C  
ATOM    190  CG2 VAL L  27      23.894  32.280  39.786  1.00 50.88           C  
ATOM    191  C   VAL L  27      22.833  34.867  40.168  1.00 55.61           C  
ATOM    192  O   VAL L  27      23.673  35.155  41.017  1.00 55.34           O  
ATOM    193  N   SER L  28      21.512  34.951  40.423  1.00 54.70           N  
ATOM    194  CA  SER L  28      20.990  35.350  41.704  1.00 55.76           C  
ATOM    195  CB  SER L  28      19.456  35.470  41.689  1.00 55.66           C  
ATOM    196  OG  SER L  28      18.879  34.228  41.315  1.00 42.25           O  
ATOM    197  C   SER L  28      21.368  34.353  42.754  1.00 54.56           C  
ATOM    198  O   SER L  28      21.843  34.709  43.825  1.00 55.56           O  
ATOM    199  N   SER L  29      21.144  33.058  42.526  1.00 52.34           N  
ATOM    200  CA  SER L  29      21.586  32.155  43.545  1.00 50.99           C  
ATOM    201  CB  SER L  29      20.729  32.204  44.821  1.00 51.58           C  
ATOM    202  OG  SER L  29      21.230  31.284  45.778  1.00 53.86           O  
ATOM    203  C   SER L  29      21.396  30.809  42.968  1.00 47.82           C  
ATOM    204  O   SER L  29      21.647  29.795  43.620  1.00 46.68           O  
ATOM    205  N   ALA L  30      20.972  30.770  41.693  1.00 45.49           N  
ATOM    206  CA  ALA L  30      20.643  29.493  41.162  1.00 44.10           C  
ATOM    207  CB  ALA L  30      19.709  29.571  39.942  1.00 43.46           C  
ATOM    208  C   ALA L  30      21.881  28.783  40.735  1.00 42.49           C  
ATOM    209  O   ALA L  30      22.136  28.623  39.542  1.00 41.01           O  
ATOM    210  N   VAL L  31      22.675  28.305  41.716  1.00 49.16           N  
ATOM    211  CA  VAL L  31      23.720  27.404  41.312  1.00 47.28           C  
ATOM    212  CB  VAL L  31      25.102  27.902  41.631  1.00 49.80           C  
ATOM    213  CG1 VAL L  31      26.116  26.799  41.286  1.00 45.82           C  
ATOM    214  CG2 VAL L  31      25.339  29.215  40.866  1.00 46.33           C  
ATOM    215  C   VAL L  31      23.538  26.116  42.060  1.00 46.80           C  
ATOM    216  O   VAL L  31      23.117  26.106  43.216  1.00 48.29           O  
ATOM    217  N   ALA L  32      23.858  24.980  41.406  1.00 45.30           N  
ATOM    218  CA  ALA L  32      23.714  23.697  42.038  1.00 45.88           C  
ATOM    219  CB  ALA L  32      22.572  22.851  41.450  1.00 44.76           C  
ATOM    220  C   ALA L  32      24.984  22.921  41.844  1.00 46.95           C  
ATOM    221  O   ALA L  32      25.742  23.173  40.910  1.00 46.09           O  
ATOM    222  N   TRP L  33      25.262  21.963  42.758  1.00 46.18           N  
ATOM    223  CA  TRP L  33      26.439  21.145  42.651  1.00 45.52           C  
ATOM    224  CB  TRP L  33      27.402  21.296  43.842  1.00 46.12           C  
ATOM    225  CG  TRP L  33      28.059  22.653  43.917  1.00 49.25           C  
ATOM    226  CD2 TRP L  33      29.278  22.996  43.240  1.00 49.64           C  
ATOM    227  CD1 TRP L  33      27.662  23.774  44.589  1.00 51.17           C  
ATOM    228  NE1 TRP L  33      28.559  24.794  44.373  1.00 46.60           N  
ATOM    229  CE2 TRP L  33      29.558  24.328  43.544  1.00 50.79           C  
ATOM    230  CE3 TRP L  33      30.098  22.262  42.430  1.00 50.17           C  
ATOM    231  CZ2 TRP L  33      30.667  24.947  43.039  1.00 49.90           C  
ATOM    232  CZ3 TRP L  33      31.214  22.890  41.923  1.00 48.46           C  
ATOM    233  CH2 TRP L  33      31.494  24.207  42.222  1.00 50.14           C  
ATOM    234  C   TRP L  33      26.010  19.710  42.587  1.00 45.82           C  
ATOM    235  O   TRP L  33      25.105  19.286  43.306  1.00 47.29           O  
ATOM    236  N   TYR L  34      26.674  18.917  41.717  1.00 45.62           N  
ATOM    237  CA  TYR L  34      26.303  17.542  41.515  1.00 45.36           C  
ATOM    238  CB  TYR L  34      25.785  17.258  40.093  1.00 42.61           C  
ATOM    239  CG  TYR L  34      24.525  18.023  39.861  1.00 42.33           C  
ATOM    240  CD1 TYR L  34      23.303  17.476  40.177  1.00 41.22           C  
ATOM    241  CD2 TYR L  34      24.570  19.289  39.326  1.00 42.43           C  
ATOM    242  CE1 TYR L  34      22.143  18.183  39.960  1.00 42.58           C  
ATOM    243  CE2 TYR L  34      23.415  20.001  39.107  1.00 43.59           C  
ATOM    244  CZ  TYR L  34      22.198  19.446  39.422  1.00 41.18           C  
ATOM    245  OH  TYR L  34      21.010  20.174  39.197  1.00 42.30           O  
ATOM    246  C   TYR L  34      27.511  16.670  41.680  1.00 45.49           C  
ATOM    247  O   TYR L  34      28.643  17.089  41.445  1.00 47.93           O  
ATOM    248  N   GLN L  35      27.278  15.412  42.110  1.00 47.38           N  
ATOM    249  CA  GLN L  35      28.332  14.449  42.262  1.00 49.08           C  
ATOM    250  CB  GLN L  35      28.384  13.847  43.673  1.00 48.44           C  
ATOM    251  CG  GLN L  35      29.494  12.816  43.873  1.00 53.53           C  
ATOM    252  CD  GLN L  35      29.288  12.187  45.243  1.00 57.96           C  
ATOM    253  OE1 GLN L  35      28.177  11.796  45.598  1.00 55.83           O  
ATOM    254  NE2 GLN L  35      30.385  12.093  46.042  1.00 61.58           N  
ATOM    255  C   GLN L  35      28.024  13.319  41.332  1.00 50.17           C  
ATOM    256  O   GLN L  35      26.939  12.747  41.384  1.00 51.36           O  
ATOM    257  N   GLN L  36      28.972  12.960  40.445  1.00 50.38           N  
ATOM    258  CA  GLN L  36      28.693  11.869  39.556  1.00 52.22           C  
ATOM    259  CB  GLN L  36      28.647  12.265  38.071  1.00 54.89           C  
ATOM    260  CG  GLN L  36      28.255  11.098  37.163  1.00 52.43           C  
ATOM    261  CD  GLN L  36      28.229  11.572  35.718  1.00 58.25           C  
ATOM    262  OE1 GLN L  36      28.884  12.546  35.353  1.00 55.90           O  
ATOM    263  NE2 GLN L  36      27.447  10.855  34.867  1.00 52.94           N  
ATOM    264  C   GLN L  36      29.756  10.831  39.708  1.00 55.93           C  
ATOM    265  O   GLN L  36      30.946  11.109  39.574  1.00 57.52           O  
ATOM    266  N   LYS L  37      29.328   9.590  40.004  1.00 61.60           N  
ATOM    267  CA  LYS L  37      30.210   8.469  40.127  1.00 63.22           C  
ATOM    268  CB  LYS L  37      29.671   7.416  41.108  1.00 63.15           C  
ATOM    269  CG  LYS L  37      29.482   7.989  42.516  1.00 63.39           C  
ATOM    270  CD  LYS L  37      28.555   7.155  43.401  1.00 67.54           C  
ATOM    271  CE  LYS L  37      28.163   7.837  44.714  1.00 68.40           C  
ATOM    272  NZ  LYS L  37      29.266   7.740  45.695  1.00 69.75           N1+
ATOM    273  C   LYS L  37      30.296   7.872  38.760  1.00 64.87           C  
ATOM    274  O   LYS L  37      29.414   8.089  37.930  1.00 67.69           O  
ATOM    275  N   PRO L  38      31.330   7.133  38.478  1.00 67.01           N  
ATOM    276  CA  PRO L  38      31.460   6.616  37.148  1.00 68.20           C  
ATOM    277  CD  PRO L  38      32.621   7.350  39.109  1.00 67.33           C  
ATOM    278  CB  PRO L  38      32.872   6.043  37.065  1.00 72.35           C  
ATOM    279  CG  PRO L  38      33.663   6.912  38.063  1.00 69.64           C  
ATOM    280  C   PRO L  38      30.366   5.664  36.797  1.00 68.04           C  
ATOM    281  O   PRO L  38      30.081   4.754  37.574  1.00 70.34           O  
ATOM    282  N   GLY L  39      29.744   5.863  35.619  1.00 68.40           N  
ATOM    283  CA  GLY L  39      28.733   4.970  35.139  1.00 68.45           C  
ATOM    284  C   GLY L  39      27.441   5.175  35.870  1.00 69.81           C  
ATOM    285  O   GLY L  39      26.567   4.310  35.814  1.00 71.09           O  
ATOM    286  N   LYS L  40      27.269   6.305  36.586  1.00 69.35           N  
ATOM    287  CA  LYS L  40      26.011   6.494  37.256  1.00 66.87           C  
ATOM    288  CB  LYS L  40      26.048   6.228  38.771  1.00 67.23           C  
ATOM    289  CG  LYS L  40      26.078   4.736  39.106  1.00 71.42           C  
ATOM    290  CD  LYS L  40      26.323   4.429  40.582  1.00 74.58           C  
ATOM    291  CE  LYS L  40      26.127   2.953  40.933  1.00 78.04           C  
ATOM    292  NZ  LYS L  40      27.234   2.146  40.372  1.00 76.85           N1+
ATOM    293  C   LYS L  40      25.533   7.896  37.038  1.00 62.92           C  
ATOM    294  O   LYS L  40      26.276   8.758  36.571  1.00 61.85           O  
ATOM    295  N   ALA L  41      24.245   8.141  37.361  1.00 58.82           N  
ATOM    296  CA  ALA L  41      23.628   9.426  37.174  1.00 56.58           C  
ATOM    297  CB  ALA L  41      22.094   9.387  37.277  1.00 56.81           C  
ATOM    298  C   ALA L  41      24.131  10.370  38.221  1.00 56.22           C  
ATOM    299  O   ALA L  41      24.545   9.962  39.305  1.00 54.53           O  
ATOM    300  N   PRO L  42      24.099  11.640  37.905  1.00 54.87           N  
ATOM    301  CA  PRO L  42      24.564  12.649  38.816  1.00 51.55           C  
ATOM    302  CD  PRO L  42      24.184  12.072  36.518  1.00 51.87           C  
ATOM    303  CB  PRO L  42      24.616  13.945  38.009  1.00 51.16           C  
ATOM    304  CG  PRO L  42      24.836  13.464  36.564  1.00 52.00           C  
ATOM    305  C   PRO L  42      23.666  12.727  40.009  1.00 51.67           C  
ATOM    306  O   PRO L  42      22.473  12.455  39.876  1.00 53.80           O  
ATOM    307  N   LYS L  43      24.225  13.083  41.186  1.00 53.05           N  
ATOM    308  CA  LYS L  43      23.434  13.206  42.376  1.00 53.84           C  
ATOM    309  CB  LYS L  43      23.913  12.301  43.524  1.00 54.78           C  
ATOM    310  CG  LYS L  43      23.065  12.431  44.787  1.00 65.58           C  
ATOM    311  CD  LYS L  43      23.326  11.345  45.831  1.00 70.43           C  
ATOM    312  CE  LYS L  43      22.432  10.116  45.670  1.00 73.84           C  
ATOM    313  NZ  LYS L  43      22.749   9.121  46.716  1.00 75.16           N1+
ATOM    314  C   LYS L  43      23.547  14.629  42.840  1.00 52.20           C  
ATOM    315  O   LYS L  43      24.630  15.210  42.829  1.00 50.71           O  
ATOM    316  N   LEU L  44      22.415  15.220  43.275  1.00 49.48           N  
ATOM    317  CA  LEU L  44      22.366  16.604  43.670  1.00 49.56           C  
ATOM    318  CB  LEU L  44      20.936  17.170  43.613  1.00 48.32           C  
ATOM    319  CG  LEU L  44      20.813  18.628  44.086  1.00 45.20           C  
ATOM    320  CD1 LEU L  44      21.597  19.586  43.177  1.00 43.96           C  
ATOM    321  CD2 LEU L  44      19.337  19.029  44.248  1.00 46.57           C  
ATOM    322  C   LEU L  44      22.851  16.772  45.081  1.00 46.87           C  
ATOM    323  O   LEU L  44      22.302  16.174  46.005  1.00 50.17           O  
ATOM    324  N   LEU L  45      23.997  17.476  45.255  1.00 47.57           N  
ATOM    325  CA  LEU L  45      24.528  17.824  46.549  1.00 47.97           C  
ATOM    326  CB  LEU L  45      26.052  17.990  46.494  1.00 48.21           C  
ATOM    327  CG  LEU L  45      26.776  16.700  46.068  1.00 48.13           C  
ATOM    328  CD1 LEU L  45      28.298  16.904  46.030  1.00 49.38           C  
ATOM    329  CD2 LEU L  45      26.359  15.508  46.947  1.00 49.60           C  
ATOM    330  C   LEU L  45      23.968  19.095  47.130  1.00 48.33           C  
ATOM    331  O   LEU L  45      23.438  19.112  48.241  1.00 46.62           O  
ATOM    332  N   ILE L  46      24.066  20.206  46.366  1.00 45.21           N  
ATOM    333  CA  ILE L  46      23.695  21.493  46.886  1.00 45.04           C  
ATOM    334  CB  ILE L  46      24.879  22.319  47.289  1.00 47.25           C  
ATOM    335  CG1 ILE L  46      25.595  21.627  48.460  1.00 47.11           C  
ATOM    336  CG2 ILE L  46      24.407  23.747  47.602  1.00 45.98           C  
ATOM    337  CD1 ILE L  46      26.944  22.237  48.811  1.00 51.90           C  
ATOM    338  C   ILE L  46      22.931  22.242  45.845  1.00 44.45           C  
ATOM    339  O   ILE L  46      23.164  22.075  44.651  1.00 47.00           O  
ATOM    340  N   TYR L  47      21.969  23.076  46.293  1.00 46.43           N  
ATOM    341  CA  TYR L  47      21.197  23.879  45.389  1.00 44.75           C  
ATOM    342  CB  TYR L  47      19.759  23.373  45.163  1.00 48.38           C  
ATOM    343  CG  TYR L  47      19.006  23.424  46.449  1.00 46.84           C  
ATOM    344  CD1 TYR L  47      19.164  22.433  47.392  1.00 47.63           C  
ATOM    345  CD2 TYR L  47      18.129  24.454  46.703  1.00 52.34           C  
ATOM    346  CE1 TYR L  47      18.466  22.476  48.575  1.00 49.77           C  
ATOM    347  CE2 TYR L  47      17.428  24.501  47.885  1.00 47.95           C  
ATOM    348  CZ  TYR L  47      17.599  23.512  48.824  1.00 49.00           C  
ATOM    349  OH  TYR L  47      16.882  23.556  50.038  1.00 51.27           O  
ATOM    350  C   TYR L  47      21.123  25.261  45.964  1.00 47.73           C  
ATOM    351  O   TYR L  47      21.386  25.467  47.148  1.00 46.36           O  
ATOM    352  N   SER L  48      20.776  26.269  45.143  1.00 43.66           N  
ATOM    353  CA  SER L  48      20.631  27.614  45.635  1.00 44.65           C  
ATOM    354  CB  SER L  48      19.493  27.762  46.663  1.00 45.17           C  
ATOM    355  OG  SER L  48      18.237  27.515  46.048  1.00 45.02           O  
ATOM    356  C   SER L  48      21.907  28.088  46.272  1.00 46.03           C  
ATOM    357  O   SER L  48      21.884  28.865  47.226  1.00 46.99           O  
ATOM    358  N   ALA L  49      23.051  27.608  45.753  1.00 45.50           N  
ATOM    359  CA  ALA L  49      24.387  28.000  46.111  1.00 46.54           C  
ATOM    360  CB  ALA L  49      24.569  29.526  46.133  1.00 46.96           C  
ATOM    361  C   ALA L  49      24.816  27.484  47.452  1.00 47.40           C  
ATOM    362  O   ALA L  49      25.975  27.097  47.601  1.00 47.49           O  
ATOM    363  N   SER L  50      23.911  27.353  48.440  1.00 48.08           N  
ATOM    364  CA  SER L  50      24.435  27.009  49.734  1.00 49.77           C  
ATOM    365  CB  SER L  50      24.559  28.240  50.642  1.00 50.50           C  
ATOM    366  OG  SER L  50      25.061  27.858  51.911  1.00 54.03           O  
ATOM    367  C   SER L  50      23.524  26.061  50.433  1.00 49.45           C  
ATOM    368  O   SER L  50      23.888  25.496  51.464  1.00 50.38           O  
ATOM    369  N   SER L  51      22.308  25.856  49.908  1.00 53.34           N  
ATOM    370  CA  SER L  51      21.438  24.948  50.602  1.00 54.23           C  
ATOM    371  CB  SER L  51      19.963  25.087  50.192  1.00 53.98           C  
ATOM    372  OG  SER L  51      19.485  26.381  50.529  1.00 56.63           O  
ATOM    373  C   SER L  51      21.857  23.542  50.313  1.00 52.56           C  
ATOM    374  O   SER L  51      22.236  23.203  49.193  1.00 55.13           O  
ATOM    375  N   LEU L  52      21.767  22.675  51.340  1.00 54.35           N  
ATOM    376  CA  LEU L  52      22.175  21.307  51.210  1.00 52.37           C  
ATOM    377  CB  LEU L  52      22.854  20.786  52.491  1.00 52.73           C  
ATOM    378  CG  LEU L  52      23.326  19.324  52.436  1.00 58.05           C  
ATOM    379  CD1 LEU L  52      24.430  19.133  51.381  1.00 57.91           C  
ATOM    380  CD2 LEU L  52      23.751  18.832  53.829  1.00 58.36           C  
ATOM    381  C   LEU L  52      20.948  20.485  50.955  1.00 52.59           C  
ATOM    382  O   LEU L  52      19.932  20.630  51.632  1.00 55.94           O  
ATOM    383  N   TYR L  53      21.031  19.592  49.949  1.00 51.34           N  
ATOM    384  CA  TYR L  53      19.949  18.736  49.551  1.00 54.61           C  
ATOM    385  CB  TYR L  53      20.221  18.063  48.192  1.00 53.69           C  
ATOM    386  CG  TYR L  53      19.032  17.280  47.746  1.00 54.18           C  
ATOM    387  CD1 TYR L  53      17.900  17.922  47.302  1.00 54.45           C  
ATOM    388  CD2 TYR L  53      19.061  15.904  47.740  1.00 50.51           C  
ATOM    389  CE1 TYR L  53      16.806  17.204  46.878  1.00 54.99           C  
ATOM    390  CE2 TYR L  53      17.970  15.182  47.317  1.00 51.56           C  
ATOM    391  CZ  TYR L  53      16.838  15.831  46.886  1.00 54.36           C  
ATOM    392  OH  TYR L  53      15.719  15.089  46.452  1.00 53.83           O  
ATOM    393  C   TYR L  53      19.789  17.692  50.612  1.00 55.71           C  
ATOM    394  O   TYR L  53      20.766  17.247  51.211  1.00 53.36           O  
ATOM    395  N   SER L  54      18.534  17.297  50.898  1.00 56.93           N  
ATOM    396  CA  SER L  54      18.295  16.373  51.968  1.00 59.40           C  
ATOM    397  CB  SER L  54      16.799  16.107  52.220  1.00 63.46           C  
ATOM    398  OG  SER L  54      16.638  15.184  53.287  1.00 71.27           O  
ATOM    399  C   SER L  54      18.954  15.064  51.671  1.00 62.14           C  
ATOM    400  O   SER L  54      19.006  14.615  50.528  1.00 62.71           O  
ATOM    401  N   GLY L  55      19.497  14.430  52.730  1.00 58.68           N  
ATOM    402  CA  GLY L  55      20.096  13.131  52.624  1.00 61.40           C  
ATOM    403  C   GLY L  55      21.565  13.252  52.354  1.00 62.92           C  
ATOM    404  O   GLY L  55      22.280  12.253  52.410  1.00 66.71           O  
ATOM    405  N   VAL L  56      22.061  14.468  52.051  1.00 60.47           N  
ATOM    406  CA  VAL L  56      23.464  14.619  51.775  1.00 62.31           C  
ATOM    407  CB  VAL L  56      23.766  15.764  50.851  1.00 59.88           C  
ATOM    408  CG1 VAL L  56      25.290  15.859  50.664  1.00 58.36           C  
ATOM    409  CG2 VAL L  56      22.991  15.548  49.539  1.00 58.52           C  
ATOM    410  C   VAL L  56      24.174  14.854  53.076  1.00 64.95           C  
ATOM    411  O   VAL L  56      23.649  15.513  53.973  1.00 64.73           O  
ATOM    412  N   PRO L  57      25.369  14.327  53.196  1.00 65.19           N  
ATOM    413  CA  PRO L  57      26.121  14.472  54.416  1.00 66.06           C  
ATOM    414  CD  PRO L  57      25.703  13.091  52.504  1.00 64.17           C  
ATOM    415  CB  PRO L  57      27.287  13.495  54.307  1.00 65.39           C  
ATOM    416  CG  PRO L  57      26.734  12.381  53.399  1.00 65.68           C  
ATOM    417  C   PRO L  57      26.523  15.897  54.644  1.00 60.75           C  
ATOM    418  O   PRO L  57      26.703  16.636  53.679  1.00 61.45           O  
ATOM    419  N   SER L  58      26.683  16.285  55.924  1.00 63.23           N  
ATOM    420  CA  SER L  58      26.957  17.637  56.331  1.00 63.39           C  
ATOM    421  CB  SER L  58      26.903  17.814  57.859  1.00 65.13           C  
ATOM    422  OG  SER L  58      27.933  17.055  58.476  1.00 69.86           O  
ATOM    423  C   SER L  58      28.314  18.081  55.878  1.00 63.21           C  
ATOM    424  O   SER L  58      28.588  19.279  55.833  1.00 63.56           O  
ATOM    425  N   ARG L  59      29.204  17.139  55.524  1.00 63.79           N  
ATOM    426  CA  ARG L  59      30.538  17.501  55.137  1.00 65.54           C  
ATOM    427  CB  ARG L  59      31.425  16.279  54.833  1.00 64.33           C  
ATOM    428  CG  ARG L  59      30.870  15.374  53.733  1.00 63.27           C  
ATOM    429  CD  ARG L  59      31.623  14.050  53.578  1.00 63.64           C  
ATOM    430  NE  ARG L  59      30.837  13.220  52.620  1.00 65.11           N  
ATOM    431  CZ  ARG L  59      30.484  11.943  52.946  1.00 69.04           C  
ATOM    432  NH1 ARG L  59      30.963  11.370  54.087  1.00 63.67           N1+
ATOM    433  NH2 ARG L  59      29.640  11.240  52.135  1.00 65.07           N  
ATOM    434  C   ARG L  59      30.485  18.381  53.922  1.00 64.64           C  
ATOM    435  O   ARG L  59      31.315  19.277  53.771  1.00 65.04           O  
ATOM    436  N   PHE L  60      29.522  18.135  53.012  1.00 60.88           N  
ATOM    437  CA  PHE L  60      29.416  18.920  51.811  1.00 57.59           C  
ATOM    438  CB  PHE L  60      28.535  18.259  50.735  1.00 53.76           C  
ATOM    439  CG  PHE L  60      29.201  17.001  50.289  1.00 57.19           C  
ATOM    440  CD1 PHE L  60      30.157  17.028  49.301  1.00 55.24           C  
ATOM    441  CD2 PHE L  60      28.866  15.792  50.857  1.00 57.16           C  
ATOM    442  CE1 PHE L  60      30.771  15.870  48.885  1.00 56.54           C  
ATOM    443  CE2 PHE L  60      29.476  14.630  50.446  1.00 58.48           C  
ATOM    444  CZ  PHE L  60      30.431  14.667  49.458  1.00 58.20           C  
ATOM    445  C   PHE L  60      28.791  20.248  52.134  1.00 58.52           C  
ATOM    446  O   PHE L  60      27.815  20.327  52.879  1.00 59.99           O  
ATOM    447  N   SER L  61      29.347  21.340  51.566  1.00 56.76           N  
ATOM    448  CA  SER L  61      28.805  22.650  51.803  1.00 57.39           C  
ATOM    449  CB  SER L  61      29.459  23.372  52.993  1.00 59.07           C  
ATOM    450  OG  SER L  61      30.844  23.565  52.743  1.00 60.66           O  
ATOM    451  C   SER L  61      29.052  23.483  50.581  1.00 60.18           C  
ATOM    452  O   SER L  61      29.945  23.188  49.789  1.00 60.00           O  
ATOM    453  N   GLY L  62      28.255  24.557  50.396  1.00 60.53           N  
ATOM    454  CA  GLY L  62      28.429  25.403  49.246  1.00 57.15           C  
ATOM    455  C   GLY L  62      28.422  26.824  49.712  1.00 58.78           C  
ATOM    456  O   GLY L  62      27.736  27.171  50.672  1.00 61.09           O  
ATOM    457  N   SER L  63      29.190  27.694  49.021  1.00 62.57           N  
ATOM    458  CA  SER L  63      29.267  29.076  49.400  1.00 63.45           C  
ATOM    459  CB  SER L  63      30.528  29.402  50.219  1.00 62.92           C  
ATOM    460  OG  SER L  63      31.690  29.128  49.451  1.00 62.15           O  
ATOM    461  C   SER L  63      29.314  29.911  48.158  1.00 60.81           C  
ATOM    462  O   SER L  63      29.657  29.426  47.080  1.00 60.67           O  
ATOM    463  N   ARG L  64      28.950  31.206  48.281  1.00 61.49           N  
ATOM    464  CA  ARG L  64      28.944  32.069  47.133  1.00 60.97           C  
ATOM    465  CB  ARG L  64      27.519  32.399  46.653  1.00 60.28           C  
ATOM    466  CG  ARG L  64      27.464  33.459  45.553  1.00 59.39           C  
ATOM    467  CD  ARG L  64      26.052  33.987  45.296  1.00 60.70           C  
ATOM    468  NE  ARG L  64      26.161  35.126  44.342  1.00 60.49           N  
ATOM    469  CZ  ARG L  64      25.113  35.984  44.186  1.00 63.95           C  
ATOM    470  NH1 ARG L  64      23.963  35.792  44.896  1.00 63.82           N1+
ATOM    471  NH2 ARG L  64      25.215  37.038  43.325  1.00 66.53           N  
ATOM    472  C   ARG L  64      29.582  33.372  47.484  1.00 63.90           C  
ATOM    473  O   ARG L  64      29.287  33.969  48.518  1.00 65.88           O  
ATOM    474  N   SER L  65      30.504  33.838  46.621  1.00 66.37           N  
ATOM    475  CA  SER L  65      31.068  35.140  46.789  1.00 68.31           C  
ATOM    476  CB  SER L  65      32.555  35.123  47.182  1.00 68.82           C  
ATOM    477  OG  SER L  65      33.036  36.450  47.326  1.00 73.30           O  
ATOM    478  C   SER L  65      30.973  35.774  45.444  1.00 67.96           C  
ATOM    479  O   SER L  65      31.794  35.513  44.566  1.00 65.34           O  
ATOM    480  N   GLY L  66      29.967  36.641  45.249  1.00 64.94           N  
ATOM    481  CA  GLY L  66      29.815  37.257  43.969  1.00 62.77           C  
ATOM    482  C   GLY L  66      29.563  36.172  42.967  1.00 69.89           C  
ATOM    483  O   GLY L  66      28.644  35.369  43.105  1.00 62.00           O  
ATOM    484  N   THR L  67      30.362  36.185  41.887  1.00 65.99           N  
ATOM    485  CA  THR L  67      30.347  35.270  40.778  1.00 61.99           C  
ATOM    486  CB  THR L  67      31.034  35.834  39.570  1.00 62.65           C  
ATOM    487  OG1 THR L  67      32.398  36.099  39.860  1.00 67.67           O  
ATOM    488  CG2 THR L  67      30.317  37.134  39.167  1.00 62.17           C  
ATOM    489  C   THR L  67      30.998  33.955  41.109  1.00 62.81           C  
ATOM    490  O   THR L  67      30.826  32.986  40.371  1.00 61.38           O  
ATOM    491  N   ASP L  68      31.843  33.900  42.160  1.00 62.95           N  
ATOM    492  CA  ASP L  68      32.566  32.688  42.453  1.00 62.88           C  
ATOM    493  CB  ASP L  68      33.933  32.951  43.110  1.00 65.34           C  
ATOM    494  CG  ASP L  68      34.833  33.629  42.084  1.00 72.42           C  
ATOM    495  OD1 ASP L  68      34.620  33.398  40.863  1.00 73.66           O  
ATOM    496  OD2 ASP L  68      35.742  34.392  42.507  1.00 77.58           O1-
ATOM    497  C   ASP L  68      31.784  31.804  43.384  1.00 61.86           C  
ATOM    498  O   ASP L  68      31.294  32.247  44.421  1.00 64.97           O  
ATOM    499  N   PHE L  69      31.661  30.502  43.030  1.00 58.89           N  
ATOM    500  CA  PHE L  69      30.928  29.566  43.841  1.00 56.43           C  
ATOM    501  CB  PHE L  69      29.778  28.883  43.081  1.00 53.68           C  
ATOM    502  CG  PHE L  69      28.823  29.951  42.676  1.00 56.01           C  
ATOM    503  CD1 PHE L  69      28.996  30.627  41.490  1.00 51.88           C  
ATOM    504  CD2 PHE L  69      27.758  30.281  43.480  1.00 52.15           C  
ATOM    505  CE1 PHE L  69      28.119  31.615  41.110  1.00 57.66           C  
ATOM    506  CE2 PHE L  69      26.878  31.269  43.105  1.00 52.47           C  
ATOM    507  CZ  PHE L  69      27.057  31.938  41.919  1.00 57.30           C  
ATOM    508  C   PHE L  69      31.877  28.483  44.260  1.00 55.51           C  
ATOM    509  O   PHE L  69      32.711  28.046  43.469  1.00 61.85           O  
ATOM    510  N   THR L  70      31.778  28.016  45.526  1.00 57.73           N  
ATOM    511  CA  THR L  70      32.721  27.031  45.971  1.00 55.57           C  
ATOM    512  CB  THR L  70      33.707  27.590  46.953  1.00 57.12           C  
ATOM    513  OG1 THR L  70      34.388  28.698  46.384  1.00 58.54           O  
ATOM    514  CG2 THR L  70      34.716  26.492  47.317  1.00 60.62           C  
ATOM    515  C   THR L  70      32.018  25.899  46.658  1.00 57.86           C  
ATOM    516  O   THR L  70      31.184  26.097  47.540  1.00 57.43           O  
ATOM    517  N   LEU L  71      32.370  24.661  46.260  1.00 54.66           N  
ATOM    518  CA  LEU L  71      31.871  23.471  46.886  1.00 54.03           C  
ATOM    519  CB  LEU L  71      31.562  22.353  45.875  1.00 55.31           C  
ATOM    520  CG  LEU L  71      31.098  21.033  46.515  1.00 53.74           C  
ATOM    521  CD1 LEU L  71      29.765  21.198  47.254  1.00 53.88           C  
ATOM    522  CD2 LEU L  71      31.059  19.897  45.484  1.00 55.21           C  
ATOM    523  C   LEU L  71      32.987  22.992  47.763  1.00 53.81           C  
ATOM    524  O   LEU L  71      34.111  22.821  47.296  1.00 59.61           O  
ATOM    525  N   THR L  72      32.715  22.775  49.066  1.00 56.93           N  
ATOM    526  CA  THR L  72      33.776  22.361  49.944  1.00 55.51           C  
ATOM    527  CB  THR L  72      34.071  23.355  51.030  1.00 58.18           C  
ATOM    528  OG1 THR L  72      34.452  24.603  50.471  1.00 58.88           O  
ATOM    529  CG2 THR L  72      35.204  22.805  51.911  1.00 58.04           C  
ATOM    530  C   THR L  72      33.400  21.086  50.632  1.00 58.68           C  
ATOM    531  O   THR L  72      32.266  20.909  51.074  1.00 59.42           O  
ATOM    532  N   ILE L  73      34.368  20.153  50.735  1.00 57.50           N  
ATOM    533  CA  ILE L  73      34.151  18.923  51.442  1.00 58.13           C  
ATOM    534  CB  ILE L  73      34.537  17.711  50.640  1.00 62.02           C  
ATOM    535  CG1 ILE L  73      33.722  17.657  49.338  1.00 61.82           C  
ATOM    536  CG2 ILE L  73      34.348  16.465  51.520  1.00 58.70           C  
ATOM    537  CD1 ILE L  73      34.235  16.623  48.337  1.00 58.89           C  
ATOM    538  C   ILE L  73      35.050  18.994  52.643  1.00 60.30           C  
ATOM    539  O   ILE L  73      36.273  18.986  52.515  1.00 63.68           O  
ATOM    540  N   SER L  74      34.453  19.064  53.850  1.00 67.81           N  
ATOM    541  CA  SER L  74      35.196  19.259  55.068  1.00 70.51           C  
ATOM    542  CB  SER L  74      34.295  19.344  56.310  1.00 69.37           C  
ATOM    543  OG  SER L  74      33.390  20.430  56.191  1.00 71.38           O  
ATOM    544  C   SER L  74      36.138  18.125  55.313  1.00 76.11           C  
ATOM    545  O   SER L  74      37.331  18.343  55.511  1.00 77.99           O  
ATOM    546  N   SER L  75      35.623  16.881  55.332  1.00 77.48           N  
ATOM    547  CA  SER L  75      36.481  15.760  55.582  1.00 77.18           C  
ATOM    548  CB  SER L  75      36.164  15.054  56.911  1.00 78.54           C  
ATOM    549  OG  SER L  75      37.041  13.954  57.107  1.00 82.58           O  
ATOM    550  C   SER L  75      36.237  14.777  54.485  1.00 75.54           C  
ATOM    551  O   SER L  75      35.204  14.113  54.450  1.00 76.32           O  
ATOM    552  N   LEU L  76      37.222  14.621  53.584  1.00 72.60           N  
ATOM    553  CA  LEU L  76      37.055  13.775  52.440  1.00 69.96           C  
ATOM    554  CB  LEU L  76      38.224  13.904  51.444  1.00 67.14           C  
ATOM    555  CG  LEU L  76      38.030  13.145  50.119  1.00 73.01           C  
ATOM    556  CD1 LEU L  76      36.850  13.721  49.319  1.00 69.03           C  
ATOM    557  CD2 LEU L  76      39.334  13.118  49.303  1.00 75.95           C  
ATOM    558  C   LEU L  76      36.965  12.353  52.902  1.00 70.95           C  
ATOM    559  O   LEU L  76      37.668  11.937  53.822  1.00 73.08           O  
ATOM    560  N   GLN L  77      36.063  11.576  52.266  1.00 66.90           N  
ATOM    561  CA  GLN L  77      35.842  10.198  52.607  1.00 68.88           C  
ATOM    562  CB  GLN L  77      34.388   9.930  53.032  1.00 74.75           C  
ATOM    563  CG  GLN L  77      33.929  10.740  54.247  1.00 58.51           C  
ATOM    564  CD  GLN L  77      34.323   9.992  55.511  1.00 61.19           C  
ATOM    565  OE1 GLN L  77      34.124  10.477  56.623  1.00 64.11           O  
ATOM    566  NE2 GLN L  77      34.890   8.770  55.338  1.00 61.40           N  
ATOM    567  C   GLN L  77      36.066   9.401  51.354  1.00 71.89           C  
ATOM    568  O   GLN L  77      35.831   9.893  50.253  1.00 70.65           O  
ATOM    569  N   PRO L  78      36.495   8.175  51.491  1.00 73.75           N  
ATOM    570  CA  PRO L  78      36.816   7.326  50.370  1.00 73.46           C  
ATOM    571  CD  PRO L  78      36.311   7.422  52.720  1.00 76.30           C  
ATOM    572  CB  PRO L  78      37.182   5.974  50.980  1.00 74.59           C  
ATOM    573  CG  PRO L  78      36.381   5.945  52.295  1.00 77.71           C  
ATOM    574  C   PRO L  78      35.688   7.209  49.382  1.00 73.78           C  
ATOM    575  O   PRO L  78      35.967   7.014  48.200  1.00 76.51           O  
ATOM    576  N   GLU L  79      34.420   7.280  49.833  1.00 71.35           N  
ATOM    577  CA  GLU L  79      33.268   7.177  48.975  1.00 70.34           C  
ATOM    578  CB  GLU L  79      31.938   6.932  49.718  1.00 72.41           C  
ATOM    579  CG  GLU L  79      31.622   7.927  50.834  1.00 71.01           C  
ATOM    580  CD  GLU L  79      32.155   7.331  52.128  1.00 77.94           C  
ATOM    581  OE1 GLU L  79      32.815   6.259  52.058  1.00 80.04           O  
ATOM    582  OE2 GLU L  79      31.907   7.934  53.206  1.00 77.92           O1-
ATOM    583  C   GLU L  79      33.124   8.404  48.123  1.00 67.44           C  
ATOM    584  O   GLU L  79      32.437   8.381  47.104  1.00 67.14           O  
ATOM    585  N   ASP L  80      33.737   9.519  48.552  1.00 64.85           N  
ATOM    586  CA  ASP L  80      33.644  10.814  47.936  1.00 63.82           C  
ATOM    587  CB  ASP L  80      34.254  11.919  48.812  1.00 63.70           C  
ATOM    588  CG  ASP L  80      33.347  12.055  50.029  1.00 66.93           C  
ATOM    589  OD1 ASP L  80      32.234  11.463  50.003  1.00 66.13           O  
ATOM    590  OD2 ASP L  80      33.751  12.749  51.000  1.00 69.36           O1-
ATOM    591  C   ASP L  80      34.277  10.863  46.571  1.00 62.95           C  
ATOM    592  O   ASP L  80      34.058  11.826  45.838  1.00 60.74           O  
ATOM    593  N   PHE L  81      35.125   9.887  46.192  0.90 62.04           N  
ATOM    594  CA  PHE L  81      35.765  10.048  44.914  0.90 61.97           C  
ATOM    595  CB  PHE L  81      36.821   8.971  44.579  0.80 65.67           C  
ATOM    596  CG  PHE L  81      36.196   7.735  44.025  1.00 68.81           C  
ATOM    597  CD1 PHE L  81      35.660   6.746  44.818  1.00 72.03           C  
ATOM    598  CD2 PHE L  81      36.161   7.581  42.660  1.00 67.88           C  
ATOM    599  CE1 PHE L  81      35.099   5.623  44.249  1.00 69.56           C  
ATOM    600  CE2 PHE L  81      35.605   6.463  42.088  1.00 69.60           C  
ATOM    601  CZ  PHE L  81      35.070   5.477  42.883  1.00 70.89           C  
ATOM    602  C   PHE L  81      34.713  10.046  43.848  0.90 61.80           C  
ATOM    603  O   PHE L  81      33.857   9.163  43.797  0.90 61.60           O  
ATOM    604  N   ALA L  82      34.754  11.068  42.967  1.00 60.88           N  
ATOM    605  CA  ALA L  82      33.792  11.188  41.910  1.00 56.06           C  
ATOM    606  CB  ALA L  82      32.341  11.317  42.411  1.00 55.06           C  
ATOM    607  C   ALA L  82      34.121  12.439  41.159  1.00 58.00           C  
ATOM    608  O   ALA L  82      35.120  13.101  41.437  1.00 57.62           O  
ATOM    609  N   THR L  83      33.298  12.770  40.144  1.00 53.78           N  
ATOM    610  CA  THR L  83      33.490  13.988  39.414  1.00 54.95           C  
ATOM    611  CB  THR L  83      33.387  13.817  37.926  1.00 54.41           C  
ATOM    612  OG1 THR L  83      34.352  12.875  37.478  1.00 54.45           O  
ATOM    613  CG2 THR L  83      33.634  15.178  37.254  1.00 52.23           C  
ATOM    614  C   THR L  83      32.392  14.902  39.864  1.00 56.73           C  
ATOM    615  O   THR L  83      31.250  14.475  40.022  1.00 52.50           O  
ATOM    616  N   TYR L  84      32.713  16.191  40.094  1.00 49.87           N  
ATOM    617  CA  TYR L  84      31.729  17.103  40.607  1.00 49.50           C  
ATOM    618  CB  TYR L  84      32.168  17.821  41.896  1.00 47.97           C  
ATOM    619  CG  TYR L  84      32.285  16.802  42.979  1.00 52.19           C  
ATOM    620  CD1 TYR L  84      33.404  16.007  43.074  1.00 50.23           C  
ATOM    621  CD2 TYR L  84      31.280  16.649  43.907  1.00 49.59           C  
ATOM    622  CE1 TYR L  84      33.516  15.070  44.075  1.00 55.32           C  
ATOM    623  CE2 TYR L  84      31.386  15.715  44.911  1.00 49.23           C  
ATOM    624  CZ  TYR L  84      32.505  14.922  44.994  1.00 50.40           C  
ATOM    625  OH  TYR L  84      32.616  13.962  46.023  1.00 53.08           O  
ATOM    626  C   TYR L  84      31.476  18.163  39.580  1.00 48.46           C  
ATOM    627  O   TYR L  84      32.404  18.651  38.938  1.00 51.88           O  
ATOM    628  N   TYR L  85      30.187  18.535  39.396  1.00 48.84           N  
ATOM    629  CA  TYR L  85      29.826  19.516  38.410  1.00 46.68           C  
ATOM    630  CB  TYR L  85      28.889  18.975  37.312  1.00 47.03           C  
ATOM    631  CG  TYR L  85      29.550  17.911  36.499  1.00 48.68           C  
ATOM    632  CD1 TYR L  85      30.319  18.233  35.405  1.00 50.39           C  
ATOM    633  CD2 TYR L  85      29.381  16.583  36.823  1.00 49.27           C  
ATOM    634  CE1 TYR L  85      30.918  17.249  34.653  1.00 52.12           C  
ATOM    635  CE2 TYR L  85      29.977  15.595  36.075  1.00 51.20           C  
ATOM    636  CZ  TYR L  85      30.747  15.926  34.987  1.00 52.27           C  
ATOM    637  OH  TYR L  85      31.358  14.914  34.216  1.00 52.80           O  
ATOM    638  C   TYR L  85      29.028  20.611  39.063  1.00 47.15           C  
ATOM    639  O   TYR L  85      28.183  20.356  39.919  1.00 47.07           O  
ATOM    640  N   CYS L  86      29.301  21.876  38.672  1.00 50.07           N  
ATOM    641  CA  CYS L  86      28.511  22.999  39.100  1.00 49.54           C  
ATOM    642  CB  CYS L  86      29.342  24.288  39.340  1.00 51.55           C  
ATOM    643  SG  CYS L  86      30.434  24.727  37.948  1.00 68.12           S  
ATOM    644  C   CYS L  86      27.515  23.252  38.000  1.00 48.80           C  
ATOM    645  O   CYS L  86      27.742  22.849  36.859  1.00 50.86           O  
ATOM    646  N   GLN L  87      26.361  23.886  38.319  1.00 48.32           N  
ATOM    647  CA  GLN L  87      25.364  24.154  37.316  1.00 46.91           C  
ATOM    648  CB  GLN L  87      24.245  23.102  37.259  1.00 46.35           C  
ATOM    649  CG  GLN L  87      23.194  23.405  36.188  1.00 50.75           C  
ATOM    650  CD  GLN L  87      22.030  22.444  36.367  1.00 49.93           C  
ATOM    651  OE1 GLN L  87      21.680  22.078  37.487  1.00 53.38           O  
ATOM    652  NE2 GLN L  87      21.404  22.024  35.236  1.00 50.46           N  
ATOM    653  C   GLN L  87      24.685  25.447  37.657  1.00 48.01           C  
ATOM    654  O   GLN L  87      24.392  25.725  38.818  1.00 52.31           O  
ATOM    655  N   GLN L  88      24.392  26.260  36.627  1.00 48.92           N  
ATOM    656  CA  GLN L  88      23.752  27.531  36.794  1.00 48.52           C  
ATOM    657  CB  GLN L  88      24.570  28.631  36.087  1.00 46.56           C  
ATOM    658  CG  GLN L  88      23.857  29.955  35.847  1.00 49.67           C  
ATOM    659  CD  GLN L  88      23.355  29.926  34.409  1.00 51.43           C  
ATOM    660  OE1 GLN L  88      22.852  28.912  33.927  1.00 51.19           O  
ATOM    661  NE2 GLN L  88      23.510  31.067  33.688  1.00 52.16           N  
ATOM    662  C   GLN L  88      22.380  27.438  36.189  1.00 47.36           C  
ATOM    663  O   GLN L  88      22.186  26.749  35.189  1.00 50.27           O  
ATOM    664  N   TRP L  89      21.449  28.167  36.847  1.00 20.62           N  
ATOM    665  CA  TRP L  89      20.161  28.418  36.301  1.00 22.26           C  
ATOM    666  CB  TRP L  89      19.038  27.565  36.899  1.00 22.95           C  
ATOM    667  CG  TRP L  89      17.737  27.925  36.245  1.00 24.65           C  
ATOM    668  CD2 TRP L  89      16.645  28.628  36.862  1.00 14.73           C  
ATOM    669  CD1 TRP L  89      17.361  27.678  34.961  1.00 16.37           C  
ATOM    670  NE1 TRP L  89      16.115  28.195  34.732  1.00 16.69           N  
ATOM    671  CE2 TRP L  89      15.658  28.776  35.889  1.00 15.72           C  
ATOM    672  CE3 TRP L  89      16.475  29.108  38.128  1.00 16.85           C  
ATOM    673  CZ2 TRP L  89      14.482  29.412  36.168  1.00 20.41           C  
ATOM    674  CZ3 TRP L  89      15.287  29.750  38.404  1.00 23.48           C  
ATOM    675  CH2 TRP L  89      14.308  29.900  37.444  1.00 24.55           C  
ATOM    676  C   TRP L  89      19.830  29.851  36.616  1.00 24.01           C  
ATOM    677  O   TRP L  89      18.904  30.129  37.380  1.00 23.95           O  
ATOM    678  N   ALA L  90      20.569  30.824  36.048  1.00 25.02           N  
ATOM    679  CA  ALA L  90      20.191  32.167  36.383  1.00 28.58           C  
ATOM    680  CB  ALA L  90      21.092  33.235  35.743  1.00 29.32           C  
ATOM    681  C   ALA L  90      18.843  32.376  35.794  1.00 30.10           C  
ATOM    682  O   ALA L  90      17.882  32.733  36.472  1.00 30.67           O  
ATOM    683  N   VAL L  91      18.729  32.094  34.488  1.00 33.67           N  
ATOM    684  CA  VAL L  91      17.458  32.260  33.874  1.00 35.78           C  
ATOM    685  CB  VAL L  91      17.285  33.607  33.226  1.00 35.96           C  
ATOM    686  CG1 VAL L  91      17.337  34.667  34.339  1.00  0.00           C  
ATOM    687  CG2 VAL L  91      18.360  33.808  32.142  1.00  0.00           C  
ATOM    688  C   VAL L  91      17.344  31.194  32.838  1.00 38.24           C  
ATOM    689  O   VAL L  91      18.174  31.081  31.938  1.00 39.94           O  
ATOM    690  N   HIS L  92      16.286  30.374  32.929  1.00 40.30           N  
ATOM    691  CA  HIS L  92      16.141  29.353  31.941  1.00 40.11           C  
ATOM    692  ND1 HIS L  92      12.958  29.531  33.151  1.00  0.00           N  
ATOM    693  CG  HIS L  92      13.629  28.949  32.096  1.00 39.95           C  
ATOM    694  CB  HIS L  92      15.001  28.350  32.194  1.00 41.37           C  
ATOM    695  NE2 HIS L  92      11.611  29.669  31.387  1.00  0.00           N  
ATOM    696  CD2 HIS L  92      12.792  29.042  31.028  1.00 40.64           C  
ATOM    697  CE1 HIS L  92      11.759  29.943  32.670  1.00 67.09           C  
ATOM    698  C   HIS L  92      15.818  30.073  30.683  1.00 39.67           C  
ATOM    699  O   HIS L  92      15.547  31.272  30.699  1.00 39.77           O  
ATOM    700  N   SER L  93      15.843  29.365  29.543  1.00 40.25           N  
ATOM    701  CA  SER L  93      16.141  27.968  29.478  1.00 39.32           C  
ATOM    702  CB  SER L  93      15.711  27.340  28.145  1.00 40.33           C  
ATOM    703  OG  SER L  93      16.428  27.935  27.074  1.00  0.00           O  
ATOM    704  C   SER L  93      17.608  27.759  29.597  1.00 36.14           C  
ATOM    705  O   SER L  93      18.057  26.627  29.771  1.00 38.69           O  
ATOM    706  N   LEU L  94      18.401  28.839  29.501  1.00 32.69           N  
ATOM    707  CA  LEU L  94      19.815  28.640  29.458  1.00 30.56           C  
ATOM    708  CB  LEU L  94      20.613  29.939  29.243  1.00 31.09           C  
ATOM    709  CG  LEU L  94      20.272  30.684  27.939  1.00 35.38           C  
ATOM    710  CD1 LEU L  94      21.123  31.956  27.795  1.00  0.00           C  
ATOM    711  CD2 LEU L  94      20.360  29.757  26.715  1.00  0.00           C  
ATOM    712  C   LEU L  94      20.294  28.060  30.749  1.00 29.70           C  
ATOM    713  O   LEU L  94      20.236  28.701  31.800  1.00 30.96           O  
ATOM    714  N   ILE L  95      20.778  26.800  30.695  1.00 25.26           N  
ATOM    715  CA  ILE L  95      21.409  26.217  31.842  1.00 22.62           C  
ATOM    716  CB  ILE L  95      20.614  25.174  32.586  1.00 22.37           C  
ATOM    717  CG1 ILE L  95      20.310  23.953  31.708  1.00 20.92           C  
ATOM    718  CG2 ILE L  95      19.373  25.851  33.186  1.00 21.86           C  
ATOM    719  CD1 ILE L  95      19.772  22.768  32.511  1.00  8.74           C  
ATOM    720  C   ILE L  95      22.674  25.587  31.353  1.00 22.81           C  
ATOM    721  O   ILE L  95      22.694  24.954  30.298  1.00 20.43           O  
ATOM    722  N   THR L  96      23.776  25.770  32.109  1.00 47.90           N  
ATOM    723  CA  THR L  96      25.049  25.262  31.720  1.00 47.94           C  
ATOM    724  CB  THR L  96      25.981  26.341  31.254  1.00 49.02           C  
ATOM    725  OG1 THR L  96      26.222  27.265  32.306  1.00 50.74           O  
ATOM    726  CG2 THR L  96      25.337  27.060  30.056  1.00 50.25           C  
ATOM    727  C   THR L  96      25.694  24.611  32.887  1.00 46.96           C  
ATOM    728  O   THR L  96      25.448  24.968  34.038  1.00 47.45           O  
ATOM    729  N   PHE L  97      26.552  23.621  32.586  1.00 47.26           N  
ATOM    730  CA  PHE L  97      27.267  22.908  33.599  1.00 48.41           C  
ATOM    731  CB  PHE L  97      27.222  21.376  33.446  1.00 48.25           C  
ATOM    732  CG  PHE L  97      25.845  20.879  33.717  1.00 50.27           C  
ATOM    733  CD1 PHE L  97      24.885  20.881  32.731  1.00 47.12           C  
ATOM    734  CD2 PHE L  97      25.516  20.392  34.962  1.00 48.91           C  
ATOM    735  CE1 PHE L  97      23.617  20.415  32.987  1.00 50.95           C  
ATOM    736  CE2 PHE L  97      24.250  19.924  35.221  1.00 49.56           C  
ATOM    737  CZ  PHE L  97      23.295  19.934  34.234  1.00 46.62           C  
ATOM    738  C   PHE L  97      28.708  23.277  33.469  1.00 51.18           C  
ATOM    739  O   PHE L  97      29.142  23.787  32.436  1.00 51.47           O  
ATOM    740  N   GLY L  98      29.482  23.050  34.547  1.00 50.37           N  
ATOM    741  CA  GLY L  98      30.890  23.312  34.513  1.00 49.96           C  
ATOM    742  C   GLY L  98      31.539  22.141  33.838  1.00 51.69           C  
ATOM    743  O   GLY L  98      30.886  21.144  33.533  1.00 50.43           O  
ATOM    744  N   GLN L  99      32.863  22.249  33.608  1.00 52.36           N  
ATOM    745  CA  GLN L  99      33.666  21.268  32.931  1.00 54.31           C  
ATOM    746  CB  GLN L  99      35.138  21.705  32.820  1.00 59.20           C  
ATOM    747  CG  GLN L  99      35.335  23.135  32.313  0.80 67.64           C  
ATOM    748  CD  GLN L  99      34.576  23.302  31.010  0.80 73.44           C  
ATOM    749  OE1 GLN L  99      34.585  22.421  30.153  0.80 70.55           O  
ATOM    750  NE2 GLN L  99      33.888  24.465  30.859  0.80 77.32           N  
ATOM    751  C   GLN L  99      33.686  20.021  33.761  1.00 59.64           C  
ATOM    752  O   GLN L  99      33.685  18.910  33.232  1.00 55.50           O  
ATOM    753  N   GLY L 100      33.727  20.181  35.096  1.00 56.31           N  
ATOM    754  CA  GLY L 100      33.761  19.049  35.979  1.00 52.36           C  
ATOM    755  C   GLY L 100      35.090  18.995  36.665  1.00 55.17           C  
ATOM    756  O   GLY L 100      36.103  19.450  36.135  1.00 54.38           O  
ATOM    757  N   THR L 101      35.098  18.446  37.900  1.00 52.96           N  
ATOM    758  CA  THR L 101      36.310  18.292  38.653  1.00 56.33           C  
ATOM    759  CB  THR L 101      36.357  19.158  39.879  1.00 54.91           C  
ATOM    760  OG1 THR L 101      36.243  20.525  39.513  1.00 53.08           O  
ATOM    761  CG2 THR L 101      37.688  18.916  40.611  1.00 54.72           C  
ATOM    762  C   THR L 101      36.383  16.866  39.103  1.00 59.02           C  
ATOM    763  O   THR L 101      35.490  16.369  39.788  1.00 58.58           O  
ATOM    764  N   LYS L 102      37.473  16.169  38.737  1.00 64.91           N  
ATOM    765  CA  LYS L 102      37.625  14.790  39.096  1.00 57.70           C  
ATOM    766  CB  LYS L 102      38.437  14.012  38.047  1.00 60.23           C  
ATOM    767  CG  LYS L 102      38.533  12.505  38.276  1.00 56.01           C  
ATOM    768  CD  LYS L 102      39.121  11.774  37.069  1.00 58.86           C  
ATOM    769  CE  LYS L 102      39.447  10.303  37.326  1.00 60.81           C  
ATOM    770  NZ  LYS L 102      40.012   9.691  36.103  1.00 61.75           N1+
ATOM    771  C   LYS L 102      38.378  14.748  40.387  1.00 64.70           C  
ATOM    772  O   LYS L 102      39.479  15.285  40.494  1.00 57.96           O  
ATOM    773  N   VAL L 103      37.789  14.104  41.412  1.00 56.58           N  
ATOM    774  CA  VAL L 103      38.434  14.016  42.690  1.00 57.00           C  
ATOM    775  CB  VAL L 103      37.507  14.284  43.840  1.00 57.20           C  
ATOM    776  CG1 VAL L 103      38.255  13.997  45.153  1.00 57.92           C  
ATOM    777  CG2 VAL L 103      36.986  15.726  43.721  1.00 54.00           C  
ATOM    778  C   VAL L 103      38.931  12.614  42.847  1.00 58.83           C  
ATOM    779  O   VAL L 103      38.185  11.653  42.656  1.00 59.26           O  
ATOM    780  N   GLU L 104      40.221  12.465  43.206  1.00 61.12           N  
ATOM    781  CA  GLU L 104      40.795  11.159  43.363  1.00 64.66           C  
ATOM    782  CB  GLU L 104      42.016  10.921  42.463  1.00 67.03           C  
ATOM    783  CG  GLU L 104      41.659  10.888  40.978  1.00 79.67           C  
ATOM    784  CD  GLU L 104      42.934  10.648  40.185  1.00 81.15           C  
ATOM    785  OE1 GLU L 104      44.035  10.800  40.777  1.00 84.44           O  
ATOM    786  OE2 GLU L 104      42.824  10.318  38.974  1.00 76.73           O1-
ATOM    787  C   GLU L 104      41.249  11.018  44.783  1.00 66.67           C  
ATOM    788  O   GLU L 104      41.604  12.000  45.432  1.00 64.23           O  
ATOM    789  N   ILE L 105      41.251   9.770  45.297  1.00 70.09           N  
ATOM    790  CA  ILE L 105      41.607   9.516  46.665  1.00 71.48           C  
ATOM    791  CB  ILE L 105      40.844   8.368  47.262  1.00 71.11           C  
ATOM    792  CG1 ILE L 105      39.332   8.653  47.238  1.00 71.31           C  
ATOM    793  CG2 ILE L 105      41.399   8.113  48.672  1.00 67.33           C  
ATOM    794  CD1 ILE L 105      38.929   9.891  48.038  1.00 70.96           C  
ATOM    795  C   ILE L 105      43.054   9.150  46.708  1.00 71.38           C  
ATOM    796  O   ILE L 105      43.508   8.289  45.958  1.00 69.55           O  
ATOM    797  N   LYS L 106      43.819   9.823  47.590  1.00 70.66           N  
ATOM    798  CA  LYS L 106      45.221   9.564  47.729  1.00 70.40           C  
ATOM    799  CB  LYS L 106      46.038  10.851  47.919  1.00 71.10           C  
ATOM    800  CG  LYS L 106      47.542  10.624  48.063  1.00 77.17           C  
ATOM    801  CD  LYS L 106      48.346  11.922  47.987  1.00 81.85           C  
ATOM    802  CE  LYS L 106      49.843  11.734  48.222  1.00 82.26           C  
ATOM    803  NZ  LYS L 106      50.534  13.038  48.121  1.00 81.50           N1+
ATOM    804  C   LYS L 106      45.426   8.711  48.977  1.00 68.81           C  
ATOM    805  O   LYS L 106      44.495   8.647  49.824  1.00 69.57           O  
ATOM    806  OXT LYS L 106      46.530   8.118  49.102  1.00  0.00           O1-
TER     807      LYS L 106 
ATOM    808  N   GLU H 107       9.491   4.881  45.988  1.00 75.24           N1+
ATOM    809  CA  GLU H 107       9.646   6.352  46.049  1.00 74.46           C  
ATOM    810  CB  GLU H 107      11.014   6.723  46.643  1.00 77.16           C  
ATOM    811  CG  GLU H 107      11.181   6.348  48.115  0.88 79.11           C  
ATOM    812  CD  GLU H 107      12.577   6.786  48.532  0.88 80.66           C  
ATOM    813  OE1 GLU H 107      13.475   6.804  47.648  0.88 81.85           O  
ATOM    814  OE2 GLU H 107      12.766   7.111  49.734  0.88 80.48           O1-
ATOM    815  C   GLU H 107       9.562   6.968  44.691  1.00 71.74           C  
ATOM    816  O   GLU H 107       8.971   6.409  43.769  1.00 72.11           O  
ATOM    817  N   VAL H 108      10.154   8.168  44.549  1.00 74.15           N  
ATOM    818  CA  VAL H 108      10.142   8.853  43.293  1.00 71.08           C  
ATOM    819  CB  VAL H 108      10.473  10.311  43.434  1.00 70.72           C  
ATOM    820  CG1 VAL H 108      10.508  10.955  42.040  1.00 72.76           C  
ATOM    821  CG2 VAL H 108       9.465  10.950  44.403  1.00 71.09           C  
ATOM    822  C   VAL H 108      11.200   8.231  42.442  1.00 68.09           C  
ATOM    823  O   VAL H 108      12.313   7.990  42.909  1.00 68.88           O  
ATOM    824  N   GLN H 109      10.882   7.926  41.166  1.00 65.07           N  
ATOM    825  CA  GLN H 109      11.910   7.362  40.339  1.00 66.22           C  
ATOM    826  CB  GLN H 109      12.068   5.837  40.479  1.00 68.89           C  
ATOM    827  CG  GLN H 109      10.848   5.041  40.023  1.00 74.99           C  
ATOM    828  CD  GLN H 109      11.152   3.561  40.217  1.00 80.50           C  
ATOM    829  OE1 GLN H 109      12.306   3.160  40.355  1.00 85.22           O  
ATOM    830  NE2 GLN H 109      10.082   2.723  40.220  1.00 81.51           N  
ATOM    831  C   GLN H 109      11.624   7.645  38.895  1.00 62.29           C  
ATOM    832  O   GLN H 109      10.472   7.762  38.479  1.00 62.17           O  
ATOM    833  N   LEU H 110      12.702   7.788  38.095  1.00 61.29           N  
ATOM    834  CA  LEU H 110      12.579   7.978  36.676  1.00 56.71           C  
ATOM    835  CB  LEU H 110      13.261   9.248  36.127  1.00 54.99           C  
ATOM    836  CG  LEU H 110      12.605  10.586  36.521  1.00 55.75           C  
ATOM    837  CD1 LEU H 110      11.193  10.724  35.934  1.00 54.54           C  
ATOM    838  CD2 LEU H 110      12.647  10.813  38.035  1.00 52.61           C  
ATOM    839  C   LEU H 110      13.273   6.825  36.017  1.00 61.26           C  
ATOM    840  O   LEU H 110      14.418   6.510  36.343  1.00 60.12           O  
ATOM    841  N   VAL H 111      12.591   6.156  35.065  1.00 58.21           N  
ATOM    842  CA  VAL H 111      13.192   5.046  34.381  1.00 60.86           C  
ATOM    843  CB  VAL H 111      12.407   3.775  34.533  1.00 62.85           C  
ATOM    844  CG1 VAL H 111      13.081   2.672  33.703  1.00 64.94           C  
ATOM    845  CG2 VAL H 111      12.299   3.443  36.029  1.00 63.82           C  
ATOM    846  C   VAL H 111      13.214   5.380  32.920  1.00 61.73           C  
ATOM    847  O   VAL H 111      12.196   5.750  32.340  1.00 65.33           O  
ATOM    848  N   GLU H 112      14.388   5.225  32.276  1.00 58.08           N  
ATOM    849  CA  GLU H 112      14.542   5.593  30.896  1.00 60.90           C  
ATOM    850  CB  GLU H 112      15.818   6.411  30.662  1.00 61.29           C  
ATOM    851  CG  GLU H 112      15.812   7.736  31.414  1.00 62.54           C  
ATOM    852  CD  GLU H 112      17.255   8.154  31.632  1.00 65.51           C  
ATOM    853  OE1 GLU H 112      18.102   7.875  30.745  1.00 67.10           O  
ATOM    854  OE2 GLU H 112      17.531   8.753  32.706  1.00 63.29           O1-
ATOM    855  C   GLU H 112      14.703   4.349  30.080  1.00 59.97           C  
ATOM    856  O   GLU H 112      15.109   3.308  30.594  1.00 62.64           O  
ATOM    857  N   SER H 113      14.360   4.430  28.776  1.00 61.53           N  
ATOM    858  CA  SER H 113      14.514   3.297  27.906  1.00 63.46           C  
ATOM    859  CB  SER H 113      13.386   2.263  28.048  1.00 61.41           C  
ATOM    860  OG  SER H 113      12.143   2.843  27.677  1.00 65.35           O  
ATOM    861  C   SER H 113      14.498   3.778  26.482  1.00 61.34           C  
ATOM    862  O   SER H 113      14.218   4.944  26.212  1.00 58.75           O  
ATOM    863  N   GLY H 114      14.807   2.868  25.529  1.00 61.55           N  
ATOM    864  CA  GLY H 114      14.726   3.191  24.128  1.00 62.26           C  
ATOM    865  C   GLY H 114      16.064   3.501  23.512  1.00 65.86           C  
ATOM    866  O   GLY H 114      16.122   3.836  22.329  1.00 69.29           O  
ATOM    867  N   GLY H 115      17.178   3.404  24.265  1.00 64.92           N  
ATOM    868  CA  GLY H 115      18.460   3.707  23.679  1.00 66.62           C  
ATOM    869  C   GLY H 115      18.943   2.512  22.913  1.00 65.37           C  
ATOM    870  O   GLY H 115      18.362   1.432  22.991  1.00 63.73           O  
ATOM    871  N   GLY H 116      20.045   2.675  22.147  1.00 65.18           N  
ATOM    872  CA  GLY H 116      20.542   1.560  21.391  1.00 62.80           C  
ATOM    873  C   GLY H 116      21.412   2.061  20.278  1.00 62.83           C  
ATOM    874  O   GLY H 116      21.890   3.194  20.299  1.00 61.65           O  
ATOM    875  N   LEU H 117      21.638   1.201  19.264  1.00 63.07           N  
ATOM    876  CA  LEU H 117      22.499   1.538  18.164  1.00 63.81           C  
ATOM    877  CB  LEU H 117      23.385   0.341  17.744  1.00 66.08           C  
ATOM    878  CG  LEU H 117      24.494   0.606  16.698  1.00 67.49           C  
ATOM    879  CD1 LEU H 117      25.294  -0.677  16.433  1.00 66.38           C  
ATOM    880  CD2 LEU H 117      23.963   1.199  15.385  1.00 68.88           C  
ATOM    881  C   LEU H 117      21.634   1.960  17.014  1.00 64.45           C  
ATOM    882  O   LEU H 117      20.591   1.361  16.754  1.00 63.59           O  
ATOM    883  N   VAL H 118      22.032   3.045  16.313  1.00 65.90           N  
ATOM    884  CA  VAL H 118      21.287   3.500  15.174  1.00 70.98           C  
ATOM    885  CB  VAL H 118      20.317   4.605  15.486  1.00 67.65           C  
ATOM    886  CG1 VAL H 118      19.228   4.059  16.425  1.00 67.46           C  
ATOM    887  CG2 VAL H 118      21.097   5.790  16.078  1.00 67.46           C  
ATOM    888  C   VAL H 118      22.251   4.025  14.155  1.00 66.14           C  
ATOM    889  O   VAL H 118      23.322   4.530  14.484  1.00 74.96           O  
ATOM    890  N   GLN H 119      21.869   3.913  12.870  1.00 67.32           N  
ATOM    891  CA  GLN H 119      22.672   4.359  11.769  1.00 69.11           C  
ATOM    892  CB  GLN H 119      22.151   3.805  10.439  1.00 73.43           C  
ATOM    893  CG  GLN H 119      22.194   2.278  10.396  1.00 89.09           C  
ATOM    894  CD  GLN H 119      21.240   1.822   9.308  1.00 92.92           C  
ATOM    895  OE1 GLN H 119      20.025   1.949   9.448  1.00 94.83           O  
ATOM    896  NE2 GLN H 119      21.799   1.272   8.198  1.00 80.34           N  
ATOM    897  C   GLN H 119      22.562   5.847  11.718  1.00 66.56           C  
ATOM    898  O   GLN H 119      21.588   6.424  12.196  1.00 64.78           O  
ATOM    899  N   PRO H 120      23.544   6.490  11.152  1.00 69.85           N  
ATOM    900  CA  PRO H 120      23.495   7.920  11.074  1.00 65.83           C  
ATOM    901  CD  PRO H 120      24.909   5.993  11.197  1.00 67.80           C  
ATOM    902  CB  PRO H 120      24.880   8.356  10.606  1.00 67.00           C  
ATOM    903  CG  PRO H 120      25.801   7.246  11.147  1.00 68.17           C  
ATOM    904  C   PRO H 120      22.372   8.339  10.188  1.00 66.97           C  
ATOM    905  O   PRO H 120      22.111   7.670   9.190  1.00 70.66           O  
ATOM    906  N   GLY H 121      21.686   9.441  10.547  1.00 65.40           N  
ATOM    907  CA  GLY H 121      20.589   9.923   9.763  1.00 64.91           C  
ATOM    908  C   GLY H 121      19.357   9.192  10.198  1.00 64.48           C  
ATOM    909  O   GLY H 121      18.254   9.506   9.754  1.00 64.76           O  
ATOM    910  N   GLY H 122      19.512   8.205  11.102  1.00 64.28           N  
ATOM    911  CA  GLY H 122      18.391   7.418  11.534  1.00 66.12           C  
ATOM    912  C   GLY H 122      17.706   8.125  12.661  1.00 62.79           C  
ATOM    913  O   GLY H 122      18.083   9.235  13.030  1.00 61.51           O  
ATOM    914  N   SER H 123      16.670   7.480  13.242  1.00 62.19           N  
ATOM    915  CA  SER H 123      15.926   8.092  14.308  1.00 65.76           C  
ATOM    916  CB  SER H 123      14.488   8.479  13.921  1.00 60.88           C  
ATOM    917  OG  SER H 123      14.499   9.528  12.966  1.00 70.81           O  
ATOM    918  C   SER H 123      15.806   7.133  15.452  1.00 59.73           C  
ATOM    919  O   SER H 123      15.945   5.921  15.289  1.00 61.31           O  
ATOM    920  N   LEU H 124      15.566   7.678  16.664  1.00 63.83           N  
ATOM    921  CA  LEU H 124      15.419   6.856  17.830  1.00 60.02           C  
ATOM    922  CB  LEU H 124      16.783   6.585  18.494  1.00 60.07           C  
ATOM    923  CG  LEU H 124      16.781   5.515  19.595  1.00 61.57           C  
ATOM    924  CD1 LEU H 124      16.365   4.145  19.041  1.00 62.88           C  
ATOM    925  CD2 LEU H 124      18.148   5.451  20.293  1.00 63.67           C  
ATOM    926  C   LEU H 124      14.533   7.610  18.786  1.00 60.11           C  
ATOM    927  O   LEU H 124      14.532   8.841  18.788  1.00 59.70           O  
ATOM    928  N   ARG H 125      13.732   6.900  19.614  1.00 59.16           N  
ATOM    929  CA  ARG H 125      12.859   7.600  20.523  1.00 60.67           C  
ATOM    930  CB  ARG H 125      11.367   7.326  20.259  1.00 59.74           C  
ATOM    931  CG  ARG H 125      10.429   8.327  20.936  1.00 60.69           C  
ATOM    932  CD  ARG H 125       8.948   8.048  20.673  1.00 64.93           C  
ATOM    933  NE  ARG H 125       8.190   9.282  21.025  1.00 66.89           N  
ATOM    934  CZ  ARG H 125       6.864   9.210  21.339  1.00 70.06           C  
ATOM    935  NH1 ARG H 125       6.256   7.995  21.468  1.00 68.14           N1+
ATOM    936  NH2 ARG H 125       6.146  10.355  21.522  1.00 73.04           N  
ATOM    937  C   ARG H 125      13.153   7.137  21.919  1.00 57.39           C  
ATOM    938  O   ARG H 125      13.151   5.940  22.204  1.00 58.64           O  
ATOM    939  N   LEU H 126      13.393   8.090  22.843  1.00 55.47           N  
ATOM    940  CA  LEU H 126      13.724   7.752  24.200  1.00 55.71           C  
ATOM    941  CB  LEU H 126      14.850   8.630  24.773  1.00 53.98           C  
ATOM    942  CG  LEU H 126      16.180   8.504  24.009  1.00 57.80           C  
ATOM    943  CD1 LEU H 126      17.268   9.395  24.629  1.00 56.77           C  
ATOM    944  CD2 LEU H 126      16.617   7.036  23.886  1.00 54.25           C  
ATOM    945  C   LEU H 126      12.516   7.992  25.050  1.00 54.70           C  
ATOM    946  O   LEU H 126      11.761   8.935  24.819  1.00 56.57           O  
ATOM    947  N   SER H 127      12.306   7.129  26.067  1.00 59.39           N  
ATOM    948  CA  SER H 127      11.166   7.271  26.930  1.00 59.11           C  
ATOM    949  CB  SER H 127      10.262   6.026  26.940  1.00 56.63           C  
ATOM    950  OG  SER H 127       9.778   5.764  25.632  1.00 76.51           O  
ATOM    951  C   SER H 127      11.662   7.443  28.334  1.00 59.90           C  
ATOM    952  O   SER H 127      12.684   6.875  28.714  1.00 57.59           O  
ATOM    953  N   CYS H 128      10.958   8.264  29.142  1.00 59.58           N  
ATOM    954  CA  CYS H 128      11.314   8.448  30.524  1.00 59.32           C  
ATOM    955  CB  CYS H 128      11.914   9.847  30.814  1.00 59.35           C  
ATOM    956  SG  CYS H 128      12.371  10.127  32.558  1.00 62.87           S  
ATOM    957  C   CYS H 128      10.051   8.280  31.317  1.00 58.71           C  
ATOM    958  O   CYS H 128       9.213   9.178  31.357  1.00 52.49           O  
ATOM    959  N   ALA H 129       9.889   7.120  31.987  1.00 53.81           N  
ATOM    960  CA  ALA H 129       8.676   6.857  32.713  1.00 56.64           C  
ATOM    961  CB  ALA H 129       8.318   5.361  32.785  1.00 55.82           C  
ATOM    962  C   ALA H 129       8.851   7.338  34.115  1.00 56.62           C  
ATOM    963  O   ALA H 129       9.828   7.006  34.784  1.00 62.10           O  
ATOM    964  N   ALA H 130       7.878   8.129  34.610  1.00 55.79           N  
ATOM    965  CA  ALA H 130       8.015   8.681  35.925  1.00 58.49           C  
ATOM    966  CB  ALA H 130       7.682  10.183  36.000  1.00 53.44           C  
ATOM    967  C   ALA H 130       7.087   7.981  36.860  1.00 59.41           C  
ATOM    968  O   ALA H 130       6.001   7.547  36.477  1.00 60.65           O  
ATOM    969  N   SER H 131       7.532   7.818  38.122  1.00 60.60           N  
ATOM    970  CA  SER H 131       6.698   7.227  39.125  1.00 63.01           C  
ATOM    971  CB  SER H 131       6.986   5.739  39.385  1.00 66.00           C  
ATOM    972  OG  SER H 131       6.667   4.969  38.236  1.00 70.92           O  
ATOM    973  C   SER H 131       6.969   7.952  40.403  1.00 63.65           C  
ATOM    974  O   SER H 131       8.093   8.375  40.667  1.00 65.67           O  
ATOM    975  N   GLY H 132       5.972   7.967  41.320  1.00 47.11           N  
ATOM    976  CA  GLY H 132       6.215   8.405  42.670  1.00 49.60           C  
ATOM    977  C   GLY H 132       5.886   9.845  42.884  1.00 50.46           C  
ATOM    978  O   GLY H 132       5.920  10.319  44.018  1.00 51.92           O  
ATOM    979  N   PHE H 133       5.572  10.588  41.813  1.00 48.94           N  
ATOM    980  CA  PHE H 133       5.234  11.965  42.003  1.00 48.58           C  
ATOM    981  CB  PHE H 133       6.448  12.925  41.888  1.00 47.89           C  
ATOM    982  CG  PHE H 133       7.115  12.901  40.541  1.00 45.13           C  
ATOM    983  CD1 PHE H 133       8.103  11.990  40.240  1.00 44.62           C  
ATOM    984  CD2 PHE H 133       6.774  13.805  39.562  1.00 43.75           C  
ATOM    985  CE1 PHE H 133       8.723  11.976  39.005  1.00 42.53           C  
ATOM    986  CE2 PHE H 133       7.390  13.797  38.327  1.00 39.59           C  
ATOM    987  CZ  PHE H 133       8.370  12.881  38.033  1.00 38.70           C  
ATOM    988  C   PHE H 133       4.202  12.322  40.982  1.00 49.12           C  
ATOM    989  O   PHE H 133       3.882  11.518  40.106  1.00 54.47           O  
ATOM    990  N   ASN H 134       3.607  13.527  41.097  1.00 44.36           N  
ATOM    991  CA  ASN H 134       2.630  13.913  40.120  1.00 46.59           C  
ATOM    992  CB  ASN H 134       1.615  14.947  40.638  1.00 47.06           C  
ATOM    993  CG  ASN H 134       0.664  14.217  41.572  1.00  0.00           C  
ATOM    994  OD1 ASN H 134       0.499  14.587  42.733  1.00  0.00           O  
ATOM    995  ND2 ASN H 134       0.019  13.141  41.045  1.00  0.00           N  
ATOM    996  C   ASN H 134       3.385  14.514  38.978  1.00 44.59           C  
ATOM    997  O   ASN H 134       3.771  15.680  39.004  1.00 43.92           O  
ATOM    998  N   ILE H 135       3.577  13.712  37.915  1.00 43.36           N  
ATOM    999  CA  ILE H 135       4.406  14.069  36.802  1.00 42.92           C  
ATOM   1000  CB  ILE H 135       4.602  12.983  35.766  1.00 43.18           C  
ATOM   1001  CG1 ILE H 135       5.984  13.115  35.102  1.00  0.00           C  
ATOM   1002  CG2 ILE H 135       3.511  13.110  34.682  1.00  0.00           C  
ATOM   1003  CD1 ILE H 135       6.166  14.375  34.260  1.00 45.29           C  
ATOM   1004  C   ILE H 135       3.816  15.252  36.103  1.00 45.06           C  
ATOM   1005  O   ILE H 135       4.537  16.115  35.612  1.00 44.61           O  
ATOM   1006  N   SER H 136       2.478  15.334  36.039  1.00 47.32           N  
ATOM   1007  CA  SER H 136       1.853  16.364  35.274  1.00 49.20           C  
ATOM   1008  CB  SER H 136       0.321  16.284  35.322  1.00 52.27           C  
ATOM   1009  OG  SER H 136      -0.111  15.041  34.793  1.00 63.12           O  
ATOM   1010  C   SER H 136       2.256  17.697  35.821  1.00 48.87           C  
ATOM   1011  O   SER H 136       2.233  18.688  35.098  1.00 49.97           O  
ATOM   1012  N   SER H 137       2.592  17.742  37.123  1.00 45.62           N  
ATOM   1013  CA  SER H 137       2.960  18.930  37.849  1.00 46.09           C  
ATOM   1014  CB  SER H 137       2.789  18.769  39.370  1.00 47.18           C  
ATOM   1015  OG  SER H 137       1.425  18.544  39.697  1.00 44.11           O  
ATOM   1016  C   SER H 137       4.388  19.362  37.629  1.00 47.16           C  
ATOM   1017  O   SER H 137       4.732  20.496  37.963  1.00 48.39           O  
ATOM   1018  N   TYR H 138       5.267  18.502  37.073  1.00 45.37           N  
ATOM   1019  CA  TYR H 138       6.660  18.870  37.053  1.00 45.89           C  
ATOM   1020  CB  TYR H 138       7.630  17.918  37.783  1.00 45.32           C  
ATOM   1021  CG  TYR H 138       7.672  18.217  39.238  1.00 45.58           C  
ATOM   1022  CD1 TYR H 138       6.730  17.710  40.101  1.00 45.06           C  
ATOM   1023  CD2 TYR H 138       8.685  19.005  39.737  1.00 42.47           C  
ATOM   1024  CE1 TYR H 138       6.797  17.997  41.443  1.00 41.73           C  
ATOM   1025  CE2 TYR H 138       8.758  19.295  41.077  1.00 40.12           C  
ATOM   1026  CZ  TYR H 138       7.808  18.792  41.931  1.00 39.81           C  
ATOM   1027  OH  TYR H 138       7.871  19.083  43.310  1.00 41.57           O  
ATOM   1028  C   TYR H 138       7.226  18.915  35.699  1.00 47.38           C  
ATOM   1029  O   TYR H 138       6.737  18.349  34.722  1.00 51.06           O  
ATOM   1030  N   SER H 139       8.349  19.631  35.663  1.00 47.16           N  
ATOM   1031  CA  SER H 139       9.028  19.827  34.408  1.00 45.75           C  
ATOM   1032  CB  SER H 139       9.543  21.261  34.197  1.00 43.32           C  
ATOM   1033  OG  SER H 139      10.433  21.623  35.238  1.00 53.63           O  
ATOM   1034  C   SER H 139      10.169  18.861  34.258  1.00 45.81           C  
ATOM   1035  O   SER H 139      10.894  18.560  35.206  1.00 47.15           O  
ATOM   1036  N   MET H 140      10.364  18.364  33.017  1.00 44.04           N  
ATOM   1037  CA  MET H 140      11.339  17.344  32.748  1.00 45.58           C  
ATOM   1038  CB  MET H 140      10.714  16.096  32.094  1.00 45.96           C  
ATOM   1039  CG  MET H 140      11.702  14.969  31.781  1.00  0.00           C  
ATOM   1040  SD  MET H 140      12.705  15.235  30.287  1.00  0.00           S  
ATOM   1041  CE  MET H 140      11.300  15.055  29.150  1.00  0.00           C  
ATOM   1042  C   MET H 140      12.397  17.869  31.828  1.00 46.65           C  
ATOM   1043  O   MET H 140      12.135  18.657  30.919  1.00 43.62           O  
ATOM   1044  N   HIS H 141      13.649  17.418  32.051  1.00 46.58           N  
ATOM   1045  CA  HIS H 141      14.750  17.884  31.257  1.00 43.76           C  
ATOM   1046  ND1 HIS H 141      15.030  21.220  31.963  1.00 45.40           N  
ATOM   1047  CG  HIS H 141      15.032  19.998  32.596  1.00 46.96           C  
ATOM   1048  CB  HIS H 141      15.711  18.774  32.058  1.00 43.01           C  
ATOM   1049  NE2 HIS H 141      13.840  21.468  33.825  1.00 46.27           N  
ATOM   1050  CD2 HIS H 141      14.302  20.167  33.733  1.00 45.75           C  
ATOM   1051  CE1 HIS H 141      14.303  22.062  32.740  1.00 46.68           C  
ATOM   1052  C   HIS H 141      15.533  16.701  30.781  1.00 44.94           C  
ATOM   1053  O   HIS H 141      15.561  15.656  31.429  1.00 47.35           O  
ATOM   1054  N   TRP H 142      16.174  16.837  29.600  1.00 44.06           N  
ATOM   1055  CA  TRP H 142      17.021  15.795  29.092  1.00 45.70           C  
ATOM   1056  CB  TRP H 142      16.649  15.318  27.677  1.00 43.43           C  
ATOM   1057  CG  TRP H 142      15.360  14.533  27.631  1.00 46.13           C  
ATOM   1058  CD2 TRP H 142      15.281  13.109  27.797  1.00 43.22           C  
ATOM   1059  CD1 TRP H 142      14.082  14.971  27.443  1.00 44.57           C  
ATOM   1060  NE1 TRP H 142      13.212  13.907  27.482  1.00 45.05           N  
ATOM   1061  CE2 TRP H 142      13.936  12.755  27.701  1.00 44.14           C  
ATOM   1062  CE3 TRP H 142      16.249  12.172  28.014  1.00 45.41           C  
ATOM   1063  CZ2 TRP H 142      13.536  11.455  27.823  1.00 47.02           C  
ATOM   1064  CZ3 TRP H 142      15.844  10.862  28.135  1.00 49.30           C  
ATOM   1065  CH2 TRP H 142      14.513  10.509  28.042  1.00 49.70           C  
ATOM   1066  C   TRP H 142      18.416  16.342  29.055  1.00 46.02           C  
ATOM   1067  O   TRP H 142      18.648  17.459  28.593  1.00 47.06           O  
ATOM   1068  N   VAL H 143      19.385  15.562  29.578  1.00 46.69           N  
ATOM   1069  CA  VAL H 143      20.761  15.976  29.602  1.00 45.30           C  
ATOM   1070  CB  VAL H 143      21.257  16.279  30.987  1.00 47.80           C  
ATOM   1071  CG1 VAL H 143      22.762  16.589  30.921  1.00 45.28           C  
ATOM   1072  CG2 VAL H 143      20.411  17.424  31.570  1.00 44.93           C  
ATOM   1073  C   VAL H 143      21.570  14.830  29.077  1.00 46.76           C  
ATOM   1074  O   VAL H 143      21.288  13.672  29.384  1.00 53.88           O  
ATOM   1075  N   ARG H 144      22.609  15.113  28.265  1.00 49.99           N  
ATOM   1076  CA  ARG H 144      23.366  14.019  27.723  1.00 49.65           C  
ATOM   1077  CB  ARG H 144      23.206  13.849  26.202  1.00 50.88           C  
ATOM   1078  CG  ARG H 144      23.652  15.064  25.387  1.00 53.40           C  
ATOM   1079  CD  ARG H 144      23.466  14.870  23.881  1.00 54.66           C  
ATOM   1080  NE  ARG H 144      23.920  16.115  23.199  1.00 56.56           N  
ATOM   1081  CZ  ARG H 144      23.753  16.243  21.851  1.00 58.67           C  
ATOM   1082  NH1 ARG H 144      23.178  15.232  21.138  1.00 58.95           N1+
ATOM   1083  NH2 ARG H 144      24.162  17.381  21.217  1.00 59.97           N  
ATOM   1084  C   ARG H 144      24.819  14.214  28.003  1.00 52.82           C  
ATOM   1085  O   ARG H 144      25.282  15.335  28.204  1.00 52.74           O  
ATOM   1086  N   GLN H 145      25.575  13.096  28.077  1.00 51.48           N  
ATOM   1087  CA  GLN H 145      26.987  13.240  28.261  1.00 53.89           C  
ATOM   1088  CB  GLN H 145      27.482  13.037  29.705  1.00 59.04           C  
ATOM   1089  CG  GLN H 145      27.391  11.617  30.256  1.00 54.17           C  
ATOM   1090  CD  GLN H 145      27.878  11.700  31.698  1.00 59.16           C  
ATOM   1091  OE1 GLN H 145      27.154  12.170  32.572  1.00 55.47           O  
ATOM   1092  NE2 GLN H 145      29.136  11.256  31.959  1.00 55.01           N  
ATOM   1093  C   GLN H 145      27.687  12.271  27.365  1.00 59.02           C  
ATOM   1094  O   GLN H 145      27.485  11.061  27.442  1.00 56.44           O  
ATOM   1095  N   ALA H 146      28.557  12.806  26.488  1.00 58.33           N  
ATOM   1096  CA  ALA H 146      29.294  12.005  25.556  1.00 65.88           C  
ATOM   1097  CB  ALA H 146      30.024  12.828  24.480  1.00 61.37           C  
ATOM   1098  C   ALA H 146      30.316  11.239  26.327  1.00 68.20           C  
ATOM   1099  O   ALA H 146      30.632  11.566  27.471  1.00 67.06           O  
ATOM   1100  N   PRO H 147      30.834  10.206  25.728  1.00 68.75           N  
ATOM   1101  CA  PRO H 147      31.784   9.388  26.416  1.00 70.99           C  
ATOM   1102  CD  PRO H 147      30.155   9.493  24.660  1.00 68.41           C  
ATOM   1103  CB  PRO H 147      32.059   8.213  25.484  1.00 73.40           C  
ATOM   1104  CG  PRO H 147      30.748   8.073  24.683  1.00 68.22           C  
ATOM   1105  C   PRO H 147      32.988  10.178  26.796  1.00 72.10           C  
ATOM   1106  O   PRO H 147      33.621  10.768  25.923  1.00 69.40           O  
ATOM   1107  N   GLY H 148      33.328  10.187  28.098  1.00 72.02           N  
ATOM   1108  CA  GLY H 148      34.502  10.870  28.547  1.00 73.04           C  
ATOM   1109  C   GLY H 148      34.308  12.350  28.444  1.00 71.14           C  
ATOM   1110  O   GLY H 148      35.280  13.094  28.329  1.00 72.86           O  
ATOM   1111  N   LYS H 149      33.052  12.835  28.483  1.00 69.07           N  
ATOM   1112  CA  LYS H 149      32.865  14.255  28.375  1.00 68.12           C  
ATOM   1113  CB  LYS H 149      32.265  14.694  27.031  1.00 69.38           C  
ATOM   1114  CG  LYS H 149      33.271  14.515  25.896  1.00 71.96           C  
ATOM   1115  CD  LYS H 149      32.664  14.562  24.499  1.00 75.05           C  
ATOM   1116  CE  LYS H 149      33.707  14.376  23.398  1.00 81.25           C  
ATOM   1117  NZ  LYS H 149      33.036  14.153  22.100  1.00 83.09           N1+
ATOM   1118  C   LYS H 149      31.964  14.713  29.477  1.00 66.60           C  
ATOM   1119  O   LYS H 149      31.538  13.923  30.317  1.00 66.33           O  
ATOM   1120  N   GLY H 150      31.684  16.034  29.506  1.00 64.75           N  
ATOM   1121  CA  GLY H 150      30.893  16.627  30.549  1.00 66.06           C  
ATOM   1122  C   GLY H 150      29.434  16.553  30.214  1.00 65.32           C  
ATOM   1123  O   GLY H 150      29.037  15.999  29.191  1.00 67.27           O  
ATOM   1124  N   LEU H 151      28.597  17.127  31.106  1.00 62.32           N  
ATOM   1125  CA  LEU H 151      27.166  17.128  30.978  1.00 61.38           C  
ATOM   1126  CB  LEU H 151      26.461  17.356  32.327  1.00 59.23           C  
ATOM   1127  CG  LEU H 151      26.725  16.236  33.352  1.00 58.06           C  
ATOM   1128  CD1 LEU H 151      26.002  16.509  34.680  1.00 56.30           C  
ATOM   1129  CD2 LEU H 151      26.372  14.857  32.773  1.00 57.06           C  
ATOM   1130  C   LEU H 151      26.740  18.231  30.053  1.00 56.69           C  
ATOM   1131  O   LEU H 151      27.311  19.321  30.065  1.00 58.67           O  
ATOM   1132  N   GLU H 152      25.710  17.959  29.219  1.00 55.87           N  
ATOM   1133  CA  GLU H 152      25.199  18.938  28.294  1.00 56.57           C  
ATOM   1134  CB  GLU H 152      25.593  18.649  26.835  1.00 58.03           C  
ATOM   1135  CG  GLU H 152      25.077  19.678  25.826  1.00 62.38           C  
ATOM   1136  CD  GLU H 152      25.552  19.252  24.443  1.00 67.97           C  
ATOM   1137  OE1 GLU H 152      26.105  18.126  24.330  1.00 75.55           O  
ATOM   1138  OE2 GLU H 152      25.364  20.044  23.480  1.00 70.75           O1-
ATOM   1139  C   GLU H 152      23.698  18.892  28.352  1.00 54.56           C  
ATOM   1140  O   GLU H 152      23.101  17.817  28.334  1.00 51.63           O  
ATOM   1141  N   TRP H 153      23.044  20.075  28.397  1.00 52.83           N  
ATOM   1142  CA  TRP H 153      21.607  20.150  28.482  1.00 51.47           C  
ATOM   1143  CB  TRP H 153      21.137  21.420  29.207  1.00 50.78           C  
ATOM   1144  CG  TRP H 153      19.645  21.594  29.248  1.00 56.10           C  
ATOM   1145  CD2 TRP H 153      18.931  22.470  28.367  1.00 50.73           C  
ATOM   1146  CD1 TRP H 153      18.717  21.023  30.068  1.00 51.80           C  
ATOM   1147  NE1 TRP H 153      17.464  21.488  29.749  1.00 52.30           N  
ATOM   1148  CE2 TRP H 153      17.582  22.380  28.704  1.00 53.40           C  
ATOM   1149  CE3 TRP H 153      19.367  23.283  27.361  1.00 53.13           C  
ATOM   1150  CZ2 TRP H 153      16.641  23.106  28.034  1.00 50.47           C  
ATOM   1151  CZ3 TRP H 153      18.416  24.014  26.687  1.00 51.78           C  
ATOM   1152  CH2 TRP H 153      17.080  23.928  27.018  1.00 51.46           C  
ATOM   1153  C   TRP H 153      21.039  20.146  27.088  1.00 53.59           C  
ATOM   1154  O   TRP H 153      21.412  20.983  26.270  1.00 54.04           O  
ATOM   1155  N   VAL H 154      20.229  19.108  26.751  1.00 49.62           N  
ATOM   1156  CA  VAL H 154      19.591  18.948  25.466  1.00 48.11           C  
ATOM   1157  CB  VAL H 154      19.333  17.507  25.153  1.00 47.88           C  
ATOM   1158  CG1 VAL H 154      18.651  17.432  23.784  1.00 51.03           C  
ATOM   1159  CG2 VAL H 154      20.644  16.724  25.239  1.00 47.99           C  
ATOM   1160  C   VAL H 154      18.267  19.652  25.285  1.00 50.06           C  
ATOM   1161  O   VAL H 154      18.083  20.405  24.330  1.00 49.69           O  
ATOM   1162  N   ALA H 155      17.288  19.412  26.195  1.00 47.46           N  
ATOM   1163  CA  ALA H 155      15.965  19.950  25.973  1.00 46.84           C  
ATOM   1164  CB  ALA H 155      15.179  19.200  24.885  1.00 45.33           C  
ATOM   1165  C   ALA H 155      15.155  19.853  27.236  1.00 45.39           C  
ATOM   1166  O   ALA H 155      15.550  19.192  28.196  1.00 47.09           O  
ATOM   1167  N   SER H 156      13.988  20.544  27.271  1.00 45.51           N  
ATOM   1168  CA  SER H 156      13.158  20.503  28.443  1.00 45.69           C  
ATOM   1169  CB  SER H 156      13.563  21.524  29.520  1.00 46.24           C  
ATOM   1170  OG  SER H 156      13.443  22.846  29.020  1.00 57.70           O  
ATOM   1171  C   SER H 156      11.728  20.761  28.067  1.00 45.92           C  
ATOM   1172  O   SER H 156      11.442  21.355  27.030  1.00 47.59           O  
ATOM   1173  N   ILE H 157      10.779  20.285  28.907  1.00 45.22           N  
ATOM   1174  CA  ILE H 157       9.382  20.470  28.619  1.00 44.89           C  
ATOM   1175  CB  ILE H 157       8.767  19.257  27.975  1.00 45.28           C  
ATOM   1176  CG1 ILE H 157       7.347  19.551  27.465  1.00 47.25           C  
ATOM   1177  CG2 ILE H 157       8.842  18.100  28.984  1.00 43.61           C  
ATOM   1178  CD1 ILE H 157       6.777  18.444  26.576  1.00 44.06           C  
ATOM   1179  C   ILE H 157       8.631  20.710  29.895  1.00 47.65           C  
ATOM   1180  O   ILE H 157       8.975  20.159  30.941  1.00 46.84           O  
ATOM   1181  N   TYR H 158       7.596  21.581  29.849  1.00 46.86           N  
ATOM   1182  CA  TYR H 158       6.736  21.738  30.994  1.00 46.71           C  
ATOM   1183  CB  TYR H 158       6.743  23.167  31.568  1.00 45.70           C  
ATOM   1184  CG  TYR H 158       6.137  23.118  32.929  1.00 40.67           C  
ATOM   1185  CD1 TYR H 158       4.776  23.168  33.105  1.00 41.70           C  
ATOM   1186  CD2 TYR H 158       6.945  23.016  34.038  1.00 40.17           C  
ATOM   1187  CE1 TYR H 158       4.230  23.121  34.366  1.00 41.39           C  
ATOM   1188  CE2 TYR H 158       6.407  22.968  35.302  1.00 40.05           C  
ATOM   1189  CZ  TYR H 158       5.045  23.020  35.467  1.00 41.04           C  
ATOM   1190  OH  TYR H 158       4.485  22.971  36.761  1.00 41.88           O  
ATOM   1191  C   TYR H 158       5.350  21.425  30.487  1.00 48.16           C  
ATOM   1192  O   TYR H 158       4.736  22.255  29.820  1.00 46.67           O  
ATOM   1193  N   PRO H 159       4.784  20.356  30.963  1.00 40.81           N  
ATOM   1194  CA  PRO H 159       3.457  20.000  30.534  1.00 40.58           C  
ATOM   1195  CD  PRO H 159       5.558  19.204  31.393  1.00 40.66           C  
ATOM   1196  CB  PRO H 159       3.212  18.601  31.095  1.00 40.86           C  
ATOM   1197  CG  PRO H 159       4.626  17.997  31.188  1.00 40.55           C  
ATOM   1198  C   PRO H 159       2.336  20.975  30.823  1.00 40.18           C  
ATOM   1199  O   PRO H 159       1.424  21.090  30.007  1.00 41.90           O  
ATOM   1200  N   TYR H 160       2.360  21.711  31.946  1.00 39.94           N  
ATOM   1201  CA  TYR H 160       1.221  22.539  32.246  1.00 40.76           C  
ATOM   1202  CB  TYR H 160       1.414  23.190  33.618  1.00 43.63           C  
ATOM   1203  CG  TYR H 160       0.474  24.284  33.915  1.00 44.05           C  
ATOM   1204  CD1 TYR H 160      -0.816  24.041  34.325  1.00 44.69           C  
ATOM   1205  CD2 TYR H 160       0.933  25.573  33.821  1.00 44.99           C  
ATOM   1206  CE1 TYR H 160      -1.650  25.092  34.611  1.00 45.50           C  
ATOM   1207  CE2 TYR H 160       0.102  26.625  34.106  1.00 46.32           C  
ATOM   1208  CZ  TYR H 160      -1.190  26.381  34.500  1.00 45.71           C  
ATOM   1209  OH  TYR H 160      -2.046  27.459  34.796  1.00 44.72           O  
ATOM   1210  C   TYR H 160       1.025  23.543  31.149  1.00 39.77           C  
ATOM   1211  O   TYR H 160      -0.088  23.689  30.643  1.00 39.68           O  
ATOM   1212  N   SER H 161       2.080  24.274  30.747  1.00 40.04           N  
ATOM   1213  CA  SER H 161       1.907  25.135  29.611  1.00 40.78           C  
ATOM   1214  CB  SER H 161       2.905  26.263  29.499  1.00 42.57           C  
ATOM   1215  OG  SER H 161       2.775  26.762  28.178  1.00 44.04           O  
ATOM   1216  C   SER H 161       2.063  24.387  28.321  1.00 40.42           C  
ATOM   1217  O   SER H 161       1.332  24.608  27.358  1.00 42.32           O  
ATOM   1218  N   GLY H 162       3.032  23.460  28.272  1.00 41.01           N  
ATOM   1219  CA  GLY H 162       3.341  22.780  27.049  1.00 42.49           C  
ATOM   1220  C   GLY H 162       4.537  23.440  26.422  1.00 42.57           C  
ATOM   1221  O   GLY H 162       4.866  23.157  25.272  1.00 42.61           O  
ATOM   1222  N   TYR H 163       5.216  24.342  27.169  1.00 53.03           N  
ATOM   1223  CA  TYR H 163       6.386  25.012  26.677  1.00 51.43           C  
ATOM   1224  CB  TYR H 163       7.002  26.068  27.616  1.00 53.17           C  
ATOM   1225  CG  TYR H 163       6.106  27.250  27.689  1.00 54.09           C  
ATOM   1226  CD1 TYR H 163       5.942  28.071  26.597  1.00 55.46           C  
ATOM   1227  CD2 TYR H 163       5.456  27.558  28.860  1.00 50.48           C  
ATOM   1228  CE1 TYR H 163       5.119  29.170  26.668  1.00 57.36           C  
ATOM   1229  CE2 TYR H 163       4.631  28.654  28.937  1.00 55.46           C  
ATOM   1230  CZ  TYR H 163       4.459  29.460  27.839  1.00 60.27           C  
ATOM   1231  OH  TYR H 163       3.613  30.586  27.916  1.00 62.97           O  
ATOM   1232  C   TYR H 163       7.468  24.005  26.454  1.00 51.61           C  
ATOM   1233  O   TYR H 163       7.634  23.066  27.230  1.00 50.02           O  
ATOM   1234  N   THR H 164       8.223  24.166  25.350  1.00 51.27           N  
ATOM   1235  CA  THR H 164       9.301  23.264  25.077  1.00 50.43           C  
ATOM   1236  CB  THR H 164       9.020  22.402  23.883  1.00 53.14           C  
ATOM   1237  OG1 THR H 164      10.065  21.464  23.691  1.00 56.90           O  
ATOM   1238  CG2 THR H 164       8.857  23.299  22.646  1.00 50.90           C  
ATOM   1239  C   THR H 164      10.530  24.085  24.804  1.00 51.80           C  
ATOM   1240  O   THR H 164      10.438  25.184  24.259  1.00 52.90           O  
ATOM   1241  N   TYR H 165      11.718  23.588  25.215  1.00 51.40           N  
ATOM   1242  CA  TYR H 165      12.940  24.318  24.977  1.00 49.89           C  
ATOM   1243  CB  TYR H 165      13.566  24.915  26.252  1.00 49.91           C  
ATOM   1244  CG  TYR H 165      12.576  25.804  26.928  1.00 54.35           C  
ATOM   1245  CD1 TYR H 165      12.448  27.129  26.580  1.00 55.66           C  
ATOM   1246  CD2 TYR H 165      11.762  25.301  27.917  1.00 56.36           C  
ATOM   1247  CE1 TYR H 165      11.529  27.935  27.215  1.00 63.05           C  
ATOM   1248  CE2 TYR H 165      10.843  26.100  28.556  1.00 56.53           C  
ATOM   1249  CZ  TYR H 165      10.725  27.422  28.206  1.00 64.72           C  
ATOM   1250  OH  TYR H 165       9.783  28.246  28.859  1.00 64.38           O  
ATOM   1251  C   TYR H 165      13.953  23.348  24.432  1.00 53.52           C  
ATOM   1252  O   TYR H 165      14.015  22.199  24.874  1.00 53.12           O  
ATOM   1253  N   TYR H 166      14.778  23.785  23.451  1.00 51.66           N  
ATOM   1254  CA  TYR H 166      15.766  22.903  22.880  1.00 55.53           C  
ATOM   1255  CB  TYR H 166      15.455  22.446  21.442  1.00 51.46           C  
ATOM   1256  CG  TYR H 166      14.180  21.679  21.400  1.00 50.67           C  
ATOM   1257  CD1 TYR H 166      14.169  20.315  21.589  1.00 53.53           C  
ATOM   1258  CD2 TYR H 166      12.990  22.328  21.167  1.00 50.32           C  
ATOM   1259  CE1 TYR H 166      12.990  19.610  21.545  1.00 51.08           C  
ATOM   1260  CE2 TYR H 166      11.807  21.628  21.120  1.00 51.43           C  
ATOM   1261  CZ  TYR H 166      11.806  20.267  21.310  1.00 52.01           C  
ATOM   1262  OH  TYR H 166      10.592  19.551  21.262  1.00 53.91           O  
ATOM   1263  C   TYR H 166      17.065  23.637  22.753  1.00 52.72           C  
ATOM   1264  O   TYR H 166      17.089  24.852  22.572  1.00 56.60           O  
ATOM   1265  N   ALA H 167      18.191  22.896  22.845  1.00 54.74           N  
ATOM   1266  CA  ALA H 167      19.493  23.465  22.650  1.00 57.73           C  
ATOM   1267  CB  ALA H 167      20.637  22.572  23.161  1.00 54.26           C  
ATOM   1268  C   ALA H 167      19.671  23.660  21.174  1.00 56.83           C  
ATOM   1269  O   ALA H 167      19.075  22.956  20.361  1.00 61.92           O  
ATOM   1270  N   ASP H 168      20.529  24.623  20.792  1.00 61.92           N  
ATOM   1271  CA  ASP H 168      20.705  24.962  19.409  1.00 63.13           C  
ATOM   1272  CB  ASP H 168      21.711  26.105  19.190  1.00 64.27           C  
ATOM   1273  CG  ASP H 168      21.076  27.402  19.674  1.00 72.41           C  
ATOM   1274  OD1 ASP H 168      20.811  27.521  20.900  1.00 79.12           O  
ATOM   1275  OD2 ASP H 168      20.853  28.298  18.818  1.00 69.24           O1-
ATOM   1276  C   ASP H 168      21.201  23.774  18.647  1.00 63.08           C  
ATOM   1277  O   ASP H 168      20.797  23.555  17.505  1.00 63.02           O  
ATOM   1278  N   SER H 169      22.085  22.962  19.252  1.00 62.25           N  
ATOM   1279  CA  SER H 169      22.656  21.867  18.522  1.00 60.94           C  
ATOM   1280  CB  SER H 169      23.673  21.065  19.355  1.00 61.67           C  
ATOM   1281  OG  SER H 169      23.031  20.453  20.465  1.00 67.53           O  
ATOM   1282  C   SER H 169      21.580  20.919  18.068  1.00 59.89           C  
ATOM   1283  O   SER H 169      21.630  20.410  16.948  1.00 60.38           O  
ATOM   1284  N   VAL H 170      20.626  20.603  18.963  1.00 58.35           N  
ATOM   1285  CA  VAL H 170      19.533  19.695  18.718  1.00 60.70           C  
ATOM   1286  CB  VAL H 170      19.011  19.034  19.962  1.00 57.49           C  
ATOM   1287  CG1 VAL H 170      20.133  18.184  20.571  1.00 57.45           C  
ATOM   1288  CG2 VAL H 170      18.468  20.097  20.919  1.00 56.77           C  
ATOM   1289  C   VAL H 170      18.357  20.287  17.991  1.00 61.35           C  
ATOM   1290  O   VAL H 170      17.566  19.546  17.412  1.00 57.60           O  
ATOM   1291  N   LYS H 171      18.168  21.618  18.044  1.00 59.65           N  
ATOM   1292  CA  LYS H 171      16.962  22.225  17.541  1.00 62.63           C  
ATOM   1293  CB  LYS H 171      17.014  23.763  17.550  1.00 61.89           C  
ATOM   1294  CG  LYS H 171      15.672  24.430  17.251  1.00 68.42           C  
ATOM   1295  CD  LYS H 171      15.665  25.927  17.565  1.00 72.02           C  
ATOM   1296  CE  LYS H 171      15.915  26.236  19.042  1.00 71.92           C  
ATOM   1297  NZ  LYS H 171      15.914  27.699  19.262  1.00 71.33           N1+
ATOM   1298  C   LYS H 171      16.650  21.790  16.140  1.00 60.62           C  
ATOM   1299  O   LYS H 171      17.501  21.813  15.251  1.00 61.77           O  
ATOM   1300  N   GLY H 172      15.384  21.357  15.939  1.00 60.14           N  
ATOM   1301  CA  GLY H 172      14.836  20.973  14.668  1.00 60.93           C  
ATOM   1302  C   GLY H 172      14.822  19.479  14.560  1.00 61.73           C  
ATOM   1303  O   GLY H 172      13.860  18.892  14.067  1.00 62.19           O  
ATOM   1304  N   ARG H 173      15.928  18.836  14.974  1.00 59.47           N  
ATOM   1305  CA  ARG H 173      16.083  17.410  14.915  1.00 59.03           C  
ATOM   1306  CB  ARG H 173      17.563  16.998  14.977  1.00 59.51           C  
ATOM   1307  CG  ARG H 173      18.359  17.625  13.830  1.00 61.19           C  
ATOM   1308  CD  ARG H 173      19.811  17.159  13.711  1.00 64.45           C  
ATOM   1309  NE  ARG H 173      20.515  17.503  14.978  1.00 60.40           N  
ATOM   1310  CZ  ARG H 173      20.705  16.543  15.928  1.00 68.82           C  
ATOM   1311  NH1 ARG H 173      20.283  15.266  15.697  1.00 61.39           N1+
ATOM   1312  NH2 ARG H 173      21.333  16.852  17.100  1.00 60.60           N  
ATOM   1313  C   ARG H 173      15.334  16.693  16.004  1.00 57.63           C  
ATOM   1314  O   ARG H 173      14.760  15.629  15.774  1.00 62.40           O  
ATOM   1315  N   PHE H 174      15.325  17.265  17.224  1.00 56.27           N  
ATOM   1316  CA  PHE H 174      14.791  16.604  18.384  1.00 61.08           C  
ATOM   1317  CB  PHE H 174      15.686  16.809  19.620  1.00 60.23           C  
ATOM   1318  CG  PHE H 174      16.913  15.970  19.492  1.00 57.87           C  
ATOM   1319  CD1 PHE H 174      17.705  16.027  18.368  1.00 64.33           C  
ATOM   1320  CD2 PHE H 174      17.304  15.160  20.533  1.00 55.93           C  
ATOM   1321  CE1 PHE H 174      18.840  15.256  18.270  1.00 61.74           C  
ATOM   1322  CE2 PHE H 174      18.437  14.389  20.441  1.00 55.77           C  
ATOM   1323  CZ  PHE H 174      19.207  14.432  19.305  1.00 59.78           C  
ATOM   1324  C   PHE H 174      13.458  17.176  18.733  1.00 59.41           C  
ATOM   1325  O   PHE H 174      13.185  18.353  18.504  1.00 59.60           O  
ATOM   1326  N   THR H 175      12.569  16.319  19.279  1.00 59.04           N  
ATOM   1327  CA  THR H 175      11.295  16.799  19.714  1.00 57.68           C  
ATOM   1328  CB  THR H 175      10.182  16.458  18.762  1.00 56.95           C  
ATOM   1329  OG1 THR H 175       9.041  17.247  19.046  1.00 58.01           O  
ATOM   1330  CG2 THR H 175       9.833  14.968  18.881  1.00 54.72           C  
ATOM   1331  C   THR H 175      11.020  16.179  21.053  1.00 53.23           C  
ATOM   1332  O   THR H 175      11.193  14.977  21.252  1.00 54.04           O  
ATOM   1333  N   ILE H 176      10.592  17.004  22.025  1.00 53.47           N  
ATOM   1334  CA  ILE H 176      10.311  16.505  23.337  1.00 51.89           C  
ATOM   1335  CB  ILE H 176      10.936  17.331  24.428  1.00 49.96           C  
ATOM   1336  CG1 ILE H 176      10.943  16.567  25.759  1.00 51.68           C  
ATOM   1337  CG2 ILE H 176      10.208  18.681  24.494  1.00 50.38           C  
ATOM   1338  CD1 ILE H 176      11.825  17.228  26.817  1.00 51.16           C  
ATOM   1339  C   ILE H 176       8.828  16.554  23.492  1.00 54.19           C  
ATOM   1340  O   ILE H 176       8.185  17.510  23.061  1.00 56.60           O  
ATOM   1341  N   SER H 177       8.238  15.486  24.062  1.00 53.89           N  
ATOM   1342  CA  SER H 177       6.815  15.450  24.235  1.00 55.11           C  
ATOM   1343  CB  SER H 177       6.085  14.739  23.084  1.00 55.50           C  
ATOM   1344  OG  SER H 177       6.526  13.393  22.987  1.00 60.43           O  
ATOM   1345  C   SER H 177       6.522  14.691  25.491  1.00 55.69           C  
ATOM   1346  O   SER H 177       7.426  14.138  26.116  1.00 57.65           O  
ATOM   1347  N   ALA H 178       5.241  14.679  25.920  1.00 58.72           N  
ATOM   1348  CA  ALA H 178       4.911  13.948  27.111  1.00 57.31           C  
ATOM   1349  CB  ALA H 178       4.988  14.795  28.392  1.00 53.61           C  
ATOM   1350  C   ALA H 178       3.505  13.439  27.009  1.00 59.28           C  
ATOM   1351  O   ALA H 178       2.617  14.119  26.494  1.00 61.31           O  
ATOM   1352  N   ASP H 179       3.283  12.207  27.513  1.00 61.75           N  
ATOM   1353  CA  ASP H 179       1.981  11.606  27.547  1.00 60.32           C  
ATOM   1354  CB  ASP H 179       1.990  10.146  27.054  1.00 62.41           C  
ATOM   1355  CG  ASP H 179       0.561   9.621  26.954  1.00 65.60           C  
ATOM   1356  OD1 ASP H 179      -0.335  10.148  27.667  1.00 68.06           O  
ATOM   1357  OD2 ASP H 179       0.353   8.669  26.155  1.00 67.51           O1-
ATOM   1358  C   ASP H 179       1.580  11.603  28.987  1.00 61.37           C  
ATOM   1359  O   ASP H 179       2.105  10.832  29.787  1.00 62.61           O  
ATOM   1360  N   THR H 180       0.618  12.472  29.345  1.00 60.22           N  
ATOM   1361  CA  THR H 180       0.199  12.638  30.705  1.00 62.25           C  
ATOM   1362  CB  THR H 180      -0.838  13.711  30.856  1.00 64.88           C  
ATOM   1363  OG1 THR H 180      -0.333  14.951  30.384  1.00 64.21           O  
ATOM   1364  CG2 THR H 180      -1.212  13.826  32.342  1.00 66.44           C  
ATOM   1365  C   THR H 180      -0.395  11.363  31.227  1.00 64.47           C  
ATOM   1366  O   THR H 180      -0.120  10.973  32.360  1.00 67.38           O  
ATOM   1367  N   SER H 181      -1.221  10.669  30.420  1.00 64.75           N  
ATOM   1368  CA  SER H 181      -1.879   9.490  30.915  1.00 65.54           C  
ATOM   1369  CB  SER H 181      -2.845   8.854  29.896  1.00 63.29           C  
ATOM   1370  OG  SER H 181      -2.136   8.343  28.778  1.00 68.46           O  
ATOM   1371  C   SER H 181      -0.860   8.462  31.304  1.00 64.08           C  
ATOM   1372  O   SER H 181      -0.984   7.821  32.348  1.00 68.21           O  
ATOM   1373  N   LYS H 182       0.165   8.266  30.454  1.00 65.55           N  
ATOM   1374  CA  LYS H 182       1.234   7.333  30.680  1.00 64.62           C  
ATOM   1375  CB  LYS H 182       2.055   7.030  29.418  1.00 62.76           C  
ATOM   1376  CG  LYS H 182       1.262   6.189  28.413  1.00 67.47           C  
ATOM   1377  CD  LYS H 182       1.917   6.059  27.040  1.00 72.68           C  
ATOM   1378  CE  LYS H 182       1.103   5.208  26.063  1.00 75.15           C  
ATOM   1379  NZ  LYS H 182       0.988   3.821  26.571  1.00 78.13           N1+
ATOM   1380  C   LYS H 182       2.149   7.834  31.760  1.00 59.41           C  
ATOM   1381  O   LYS H 182       2.877   7.055  32.373  1.00 59.25           O  
ATOM   1382  N   ASN H 183       2.154   9.158  32.006  1.00 57.80           N  
ATOM   1383  CA  ASN H 183       3.037   9.732  32.982  1.00 57.79           C  
ATOM   1384  CB  ASN H 183       2.843   9.140  34.393  1.00 62.01           C  
ATOM   1385  CG  ASN H 183       3.485  10.071  35.415  1.00 65.65           C  
ATOM   1386  OD1 ASN H 183       4.705  10.118  35.561  1.00 67.32           O  
ATOM   1387  ND2 ASN H 183       2.635  10.839  36.147  1.00 68.06           N  
ATOM   1388  C   ASN H 183       4.440   9.483  32.521  1.00 57.33           C  
ATOM   1389  O   ASN H 183       5.316   9.117  33.304  1.00 54.23           O  
ATOM   1390  N   THR H 184       4.673   9.676  31.203  1.00 54.89           N  
ATOM   1391  CA  THR H 184       5.979   9.458  30.648  1.00 54.05           C  
ATOM   1392  CB  THR H 184       6.062   8.194  29.844  1.00 56.87           C  
ATOM   1393  OG1 THR H 184       5.716   7.080  30.653  1.00 60.73           O  
ATOM   1394  CG2 THR H 184       7.497   8.035  29.317  1.00 55.88           C  
ATOM   1395  C   THR H 184       6.335  10.596  29.732  1.00 52.25           C  
ATOM   1396  O   THR H 184       5.468  11.243  29.146  1.00 53.08           O  
ATOM   1397  N   ALA H 185       7.653  10.863  29.591  1.00 53.47           N  
ATOM   1398  CA  ALA H 185       8.151  11.902  28.731  1.00 49.48           C  
ATOM   1399  CB  ALA H 185       9.087  12.892  29.445  1.00 55.13           C  
ATOM   1400  C   ALA H 185       8.940  11.229  27.649  1.00 50.40           C  
ATOM   1401  O   ALA H 185       9.526  10.169  27.867  1.00 52.87           O  
ATOM   1402  N   TYR H 186       8.963  11.824  26.437  1.00 50.30           N  
ATOM   1403  CA  TYR H 186       9.639  11.189  25.341  1.00 50.38           C  
ATOM   1404  CB  TYR H 186       8.681  10.723  24.233  1.00 51.86           C  
ATOM   1405  CG  TYR H 186       7.758   9.699  24.797  1.00 52.85           C  
ATOM   1406  CD1 TYR H 186       8.121   8.373  24.828  1.00 54.35           C  
ATOM   1407  CD2 TYR H 186       6.527  10.068  25.292  1.00 52.43           C  
ATOM   1408  CE1 TYR H 186       7.267   7.429  25.345  1.00 57.57           C  
ATOM   1409  CE2 TYR H 186       5.670   9.127  25.810  1.00 54.41           C  
ATOM   1410  CZ  TYR H 186       6.040   7.804  25.837  1.00 56.03           C  
ATOM   1411  OH  TYR H 186       5.163   6.835  26.367  1.00 59.42           O  
ATOM   1412  C   TYR H 186      10.562  12.168  24.690  1.00 51.14           C  
ATOM   1413  O   TYR H 186      10.359  13.380  24.749  1.00 52.74           O  
ATOM   1414  N   LEU H 187      11.640  11.643  24.074  1.00 50.56           N  
ATOM   1415  CA  LEU H 187      12.541  12.474  23.335  1.00 53.61           C  
ATOM   1416  CB  LEU H 187      13.931  12.563  23.990  1.00 51.61           C  
ATOM   1417  CG  LEU H 187      14.914  13.504  23.271  1.00 49.82           C  
ATOM   1418  CD1 LEU H 187      14.411  14.955  23.298  1.00 48.74           C  
ATOM   1419  CD2 LEU H 187      16.334  13.363  23.844  1.00 51.08           C  
ATOM   1420  C   LEU H 187      12.691  11.834  21.990  1.00 56.82           C  
ATOM   1421  O   LEU H 187      13.273  10.756  21.867  1.00 53.45           O  
ATOM   1422  N   GLN H 188      12.161  12.487  20.936  1.00 53.03           N  
ATOM   1423  CA  GLN H 188      12.270  11.942  19.614  1.00 54.94           C  
ATOM   1424  CB  GLN H 188      11.086  12.303  18.703  1.00 56.13           C  
ATOM   1425  CG  GLN H 188      11.237  11.817  17.261  1.00 60.44           C  
ATOM   1426  CD  GLN H 188      11.165  10.298  17.251  1.00 63.88           C  
ATOM   1427  OE1 GLN H 188      10.282   9.703  17.867  1.00 62.05           O  
ATOM   1428  NE2 GLN H 188      12.122   9.651  16.534  1.00 64.10           N  
ATOM   1429  C   GLN H 188      13.506  12.519  19.014  1.00 55.71           C  
ATOM   1430  O   GLN H 188      13.694  13.735  19.004  1.00 56.37           O  
ATOM   1431  N   MET H 189      14.402  11.648  18.512  1.00 56.76           N  
ATOM   1432  CA  MET H 189      15.628  12.135  17.959  1.00 58.36           C  
ATOM   1433  CB  MET H 189      16.863  11.526  18.640  1.00 58.78           C  
ATOM   1434  CG  MET H 189      16.928  11.827  20.139  1.00 59.28           C  
ATOM   1435  SD  MET H 189      18.374  11.122  20.985  1.00 62.96           S  
ATOM   1436  CE  MET H 189      17.835   9.395  20.831  1.00 73.19           C  
ATOM   1437  C   MET H 189      15.674  11.731  16.520  1.00 59.41           C  
ATOM   1438  O   MET H 189      15.641  10.544  16.194  1.00 59.87           O  
ATOM   1439  N   ASN H 190      15.779  12.725  15.617  1.00 59.33           N  
ATOM   1440  CA  ASN H 190      15.797  12.445  14.209  1.00 59.91           C  
ATOM   1441  CB  ASN H 190      14.696  13.187  13.431  1.00 60.53           C  
ATOM   1442  CG  ASN H 190      13.337  12.692  13.911  1.00 60.80           C  
ATOM   1443  OD1 ASN H 190      13.051  11.496  13.891  1.00 61.70           O  
ATOM   1444  ND2 ASN H 190      12.472  13.640  14.361  1.00 62.03           N  
ATOM   1445  C   ASN H 190      17.104  12.929  13.660  1.00 60.68           C  
ATOM   1446  O   ASN H 190      17.782  13.753  14.274  1.00 60.65           O  
ATOM   1447  N   SER H 191      17.494  12.405  12.478  1.00 61.98           N  
ATOM   1448  CA  SER H 191      18.696  12.817  11.806  1.00 62.41           C  
ATOM   1449  CB  SER H 191      18.619  14.252  11.258  1.00 71.20           C  
ATOM   1450  OG  SER H 191      17.598  14.347  10.277  1.00 65.56           O  
ATOM   1451  C   SER H 191      19.859  12.743  12.743  1.00 61.33           C  
ATOM   1452  O   SER H 191      20.601  13.711  12.900  1.00 65.89           O  
ATOM   1453  N   LEU H 192      20.061  11.571  13.375  1.00 60.74           N  
ATOM   1454  CA  LEU H 192      21.121  11.406  14.327  1.00 61.18           C  
ATOM   1455  CB  LEU H 192      21.015  10.096  15.129  1.00 60.16           C  
ATOM   1456  CG  LEU H 192      19.816  10.058  16.093  1.00 61.70           C  
ATOM   1457  CD1 LEU H 192      19.755   8.731  16.862  1.00 59.07           C  
ATOM   1458  CD2 LEU H 192      19.828  11.270  17.036  1.00 58.33           C  
ATOM   1459  C   LEU H 192      22.456  11.428  13.650  1.00 63.25           C  
ATOM   1460  O   LEU H 192      22.610  10.979  12.515  1.00 66.04           O  
ATOM   1461  N   ARG H 193      23.462  11.971  14.371  1.00 65.30           N  
ATOM   1462  CA  ARG H 193      24.809  12.103  13.890  1.00 67.04           C  
ATOM   1463  CB  ARG H 193      25.290  13.563  13.806  1.00 74.66           C  
ATOM   1464  CG  ARG H 193      24.501  14.450  12.845  1.00 77.05           C  
ATOM   1465  CD  ARG H 193      25.110  15.844  12.676  1.00 77.34           C  
ATOM   1466  NE  ARG H 193      24.912  16.596  13.947  1.00 75.89           N  
ATOM   1467  CZ  ARG H 193      23.954  17.566  14.024  1.00 76.79           C  
ATOM   1468  NH1 ARG H 193      23.197  17.864  12.928  1.00 78.94           N1+
ATOM   1469  NH2 ARG H 193      23.766  18.247  15.190  1.00 75.61           N  
ATOM   1470  C   ARG H 193      25.708  11.463  14.903  1.00 67.92           C  
ATOM   1471  O   ARG H 193      25.288  11.134  16.010  1.00 66.78           O  
ATOM   1472  N   ALA H 194      26.991  11.292  14.540  1.00 69.67           N  
ATOM   1473  CA  ALA H 194      27.967  10.661  15.383  1.00 70.31           C  
ATOM   1474  CB  ALA H 194      29.359  10.581  14.731  1.00 71.87           C  
ATOM   1475  C   ALA H 194      28.107  11.458  16.642  1.00 69.86           C  
ATOM   1476  O   ALA H 194      28.292  10.908  17.725  1.00 70.26           O  
ATOM   1477  N   GLU H 195      28.005  12.791  16.521  1.00 74.42           N  
ATOM   1478  CA  GLU H 195      28.182  13.716  17.605  1.00 69.61           C  
ATOM   1479  CB  GLU H 195      27.985  15.158  17.124  1.00 72.09           C  
ATOM   1480  CG  GLU H 195      29.011  15.552  16.060  1.00 81.11           C  
ATOM   1481  CD  GLU H 195      28.448  16.720  15.271  1.00 83.52           C  
ATOM   1482  OE1 GLU H 195      27.550  17.421  15.805  1.00 84.88           O  
ATOM   1483  OE2 GLU H 195      28.905  16.920  14.114  1.00 85.39           O1-
ATOM   1484  C   GLU H 195      27.159  13.435  18.662  1.00 71.27           C  
ATOM   1485  O   GLU H 195      27.386  13.695  19.840  1.00 66.56           O  
ATOM   1486  N   ASP H 196      25.985  12.927  18.251  1.00 67.51           N  
ATOM   1487  CA  ASP H 196      24.874  12.633  19.116  1.00 63.72           C  
ATOM   1488  CB  ASP H 196      23.590  12.294  18.341  1.00 62.29           C  
ATOM   1489  CG  ASP H 196      23.076  13.584  17.714  1.00 62.62           C  
ATOM   1490  OD1 ASP H 196      23.308  14.667  18.316  1.00 61.09           O  
ATOM   1491  OD2 ASP H 196      22.449  13.504  16.625  1.00 61.82           O1-
ATOM   1492  C   ASP H 196      25.167  11.487  20.046  1.00 62.98           C  
ATOM   1493  O   ASP H 196      24.462  11.304  21.036  1.00 59.39           O  
ATOM   1494  N   THR H 197      26.162  10.634  19.742  1.00 60.55           N  
ATOM   1495  CA  THR H 197      26.411   9.501  20.597  1.00 60.14           C  
ATOM   1496  CB  THR H 197      27.594   8.689  20.157  1.00 61.85           C  
ATOM   1497  OG1 THR H 197      27.396   8.211  18.835  1.00 62.84           O  
ATOM   1498  CG2 THR H 197      27.778   7.513  21.128  1.00 62.24           C  
ATOM   1499  C   THR H 197      26.674   9.976  21.996  1.00 59.94           C  
ATOM   1500  O   THR H 197      27.534  10.825  22.223  1.00 69.32           O  
ATOM   1501  N   ALA H 198      25.921   9.432  22.982  1.00 52.78           N  
ATOM   1502  CA  ALA H 198      26.119   9.842  24.345  1.00 52.75           C  
ATOM   1503  CB  ALA H 198      25.861  11.341  24.574  1.00 52.82           C  
ATOM   1504  C   ALA H 198      25.160   9.093  25.220  1.00 51.41           C  
ATOM   1505  O   ALA H 198      24.342   8.306  24.745  1.00 53.76           O  
ATOM   1506  N   VAL H 199      25.275   9.302  26.549  1.00 49.07           N  
ATOM   1507  CA  VAL H 199      24.355   8.711  27.475  1.00 51.39           C  
ATOM   1508  CB  VAL H 199      24.975   8.336  28.788  1.00 49.36           C  
ATOM   1509  CG1 VAL H 199      23.868   7.817  29.723  1.00 49.06           C  
ATOM   1510  CG2 VAL H 199      26.095   7.316  28.527  1.00 50.29           C  
ATOM   1511  C   VAL H 199      23.335   9.772  27.743  1.00 50.70           C  
ATOM   1512  O   VAL H 199      23.681  10.905  28.072  1.00 50.19           O  
ATOM   1513  N   TYR H 200      22.039   9.429  27.621  1.00 50.26           N  
ATOM   1514  CA  TYR H 200      21.024  10.429  27.783  1.00 50.77           C  
ATOM   1515  CB  TYR H 200      19.960  10.413  26.671  1.00 52.16           C  
ATOM   1516  CG  TYR H 200      20.558  10.939  25.408  1.00 52.07           C  
ATOM   1517  CD1 TYR H 200      21.414  10.175  24.647  1.00 51.43           C  
ATOM   1518  CD2 TYR H 200      20.239  12.206  24.979  1.00 51.03           C  
ATOM   1519  CE1 TYR H 200      21.950  10.676  23.484  1.00 51.11           C  
ATOM   1520  CE2 TYR H 200      20.771  12.713  23.817  1.00 54.46           C  
ATOM   1521  CZ  TYR H 200      21.630  11.947  23.068  1.00 50.30           C  
ATOM   1522  OH  TYR H 200      22.178  12.463  21.874  1.00 53.00           O  
ATOM   1523  C   TYR H 200      20.307  10.197  29.073  1.00 51.50           C  
ATOM   1524  O   TYR H 200      19.833   9.097  29.348  1.00 50.03           O  
ATOM   1525  N   TYR H 201      20.209  11.260  29.898  1.00 47.58           N  
ATOM   1526  CA  TYR H 201      19.555  11.160  31.170  1.00 50.62           C  
ATOM   1527  CB  TYR H 201      20.387  11.675  32.363  1.00 46.25           C  
ATOM   1528  CG  TYR H 201      21.630  10.874  32.559  1.00 47.58           C  
ATOM   1529  CD1 TYR H 201      21.616   9.737  33.334  1.00 47.91           C  
ATOM   1530  CD2 TYR H 201      22.811  11.262  31.972  1.00 45.58           C  
ATOM   1531  CE1 TYR H 201      22.761   8.999  33.521  1.00 47.73           C  
ATOM   1532  CE2 TYR H 201      23.961  10.530  32.156  1.00 50.52           C  
ATOM   1533  CZ  TYR H 201      23.937   9.395  32.930  1.00 49.24           C  
ATOM   1534  OH  TYR H 201      25.115   8.642  33.121  1.00 53.89           O  
ATOM   1535  C   TYR H 201      18.362  12.068  31.149  1.00 50.52           C  
ATOM   1536  O   TYR H 201      18.387  13.130  30.531  1.00 50.02           O  
ATOM   1537  N   CYS H 202      17.260  11.636  31.800  1.00 52.66           N  
ATOM   1538  CA  CYS H 202      16.128  12.498  31.988  1.00 50.58           C  
ATOM   1539  CB  CYS H 202      14.752  11.854  31.668  1.00 50.19           C  
ATOM   1540  SG  CYS H 202      14.402  10.322  32.587  1.00 62.42           S  
ATOM   1541  C   CYS H 202      16.160  12.871  33.442  1.00 51.67           C  
ATOM   1542  O   CYS H 202      16.532  12.054  34.282  1.00 53.27           O  
ATOM   1543  N   ALA H 203      15.814  14.133  33.776  1.00 51.18           N  
ATOM   1544  CA  ALA H 203      15.863  14.551  35.153  1.00 49.75           C  
ATOM   1545  CB  ALA H 203      17.129  15.352  35.502  1.00 45.81           C  
ATOM   1546  C   ALA H 203      14.688  15.443  35.419  1.00 49.90           C  
ATOM   1547  O   ALA H 203      14.137  16.040  34.496  1.00 47.88           O  
ATOM   1548  N   ARG H 204      14.258  15.549  36.700  1.00 49.54           N  
ATOM   1549  CA  ARG H 204      13.144  16.415  36.960  1.00 47.33           C  
ATOM   1550  CB  ARG H 204      12.010  15.876  37.858  1.00 51.46           C  
ATOM   1551  CG  ARG H 204      12.361  15.692  39.333  1.00 52.39           C  
ATOM   1552  CD  ARG H 204      11.117  15.667  40.233  1.00 54.96           C  
ATOM   1553  NE  ARG H 204      11.577  15.888  41.633  1.00 55.73           N  
ATOM   1554  CZ  ARG H 204      10.711  16.266  42.621  1.00 57.14           C  
ATOM   1555  NH1 ARG H 204       9.383  16.438  42.361  1.00 63.38           N1+
ATOM   1556  NH2 ARG H 204      11.180  16.477  43.886  1.00 57.25           N  
ATOM   1557  C   ARG H 204      13.664  17.644  37.638  1.00 46.73           C  
ATOM   1558  O   ARG H 204      14.678  17.625  38.335  1.00 48.00           O  
ATOM   1559  N   TYR H 205      12.933  18.753  37.433  1.00 46.57           N  
ATOM   1560  CA  TYR H 205      13.259  20.073  37.876  1.00 43.94           C  
ATOM   1561  CB  TYR H 205      12.502  21.113  37.026  1.00 44.96           C  
ATOM   1562  CG  TYR H 205      12.812  22.524  37.391  1.00 42.34           C  
ATOM   1563  CD1 TYR H 205      13.980  23.114  36.962  1.00 44.58           C  
ATOM   1564  CD2 TYR H 205      11.915  23.269  38.122  1.00 42.62           C  
ATOM   1565  CE1 TYR H 205      14.261  24.421  37.280  1.00 42.94           C  
ATOM   1566  CE2 TYR H 205      12.191  24.577  38.443  1.00 43.58           C  
ATOM   1567  CZ  TYR H 205      13.366  25.153  38.023  1.00 34.86           C  
ATOM   1568  OH  TYR H 205      13.653  26.494  38.348  1.00 41.58           O  
ATOM   1569  C   TYR H 205      12.870  20.216  39.298  1.00 44.02           C  
ATOM   1570  O   TYR H 205      11.844  19.714  39.748  1.00 44.74           O  
ATOM   1571  N   VAL H 206      13.616  21.009  40.034  1.00 24.32           N  
ATOM   1572  CA  VAL H 206      13.077  21.250  41.315  1.00 24.00           C  
ATOM   1573  CB  VAL H 206      13.488  20.225  42.325  1.00 30.81           C  
ATOM   1574  CG1 VAL H 206      15.006  20.358  42.531  1.00  0.00           C  
ATOM   1575  CG2 VAL H 206      12.617  20.380  43.585  1.00  0.00           C  
ATOM   1576  C   VAL H 206      13.667  22.557  41.664  1.00 25.65           C  
ATOM   1577  O   VAL H 206      14.000  23.346  40.781  1.00 25.96           O  
ATOM   1578  N   TYR H 207      13.768  22.858  42.961  1.00 25.71           N  
ATOM   1579  CA  TYR H 207      14.435  24.071  43.263  1.00 25.78           C  
ATOM   1580  CB  TYR H 207      14.466  24.409  44.760  1.00 26.03           C  
ATOM   1581  CG  TYR H 207      14.530  23.127  45.511  1.00 35.09           C  
ATOM   1582  CD1 TYR H 207      15.714  22.491  45.802  1.00 35.96           C  
ATOM   1583  CD2 TYR H 207      13.347  22.554  45.914  1.00 35.46           C  
ATOM   1584  CE1 TYR H 207      15.702  21.302  46.499  1.00 37.52           C  
ATOM   1585  CE2 TYR H 207      13.330  21.371  46.608  1.00  0.00           C  
ATOM   1586  CZ  TYR H 207      14.513  20.743  46.904  1.00  0.00           C  
ATOM   1587  OH  TYR H 207      14.500  19.526  47.618  1.00  0.00           O  
ATOM   1588  C   TYR H 207      15.814  23.974  42.723  1.00 25.81           C  
ATOM   1589  O   TYR H 207      16.554  23.046  43.045  1.00 26.49           O  
ATOM   1590  N   HIS H 208      16.147  24.998  41.909  1.00 23.14           N  
ATOM   1591  CA  HIS H 208      17.302  25.200  41.080  1.00 24.71           C  
ATOM   1592  ND1 HIS H 208      17.608  28.940  41.807  1.00  0.00           N  
ATOM   1593  CG  HIS H 208      17.218  27.686  41.398  1.00 28.39           C  
ATOM   1594  CB  HIS H 208      18.088  26.466  41.448  1.00 27.98           C  
ATOM   1595  NE2 HIS H 208      15.495  29.123  41.150  1.00  0.00           N  
ATOM   1596  CD2 HIS H 208      15.923  27.816  40.996  1.00 30.66           C  
ATOM   1597  CE1 HIS H 208      16.541  29.761  41.637  1.00 33.03           C  
ATOM   1598  C   HIS H 208      18.224  24.040  41.144  1.00 23.26           C  
ATOM   1599  O   HIS H 208      19.350  24.146  41.628  1.00 24.50           O  
ATOM   1600  N   ALA H 209      17.745  22.890  40.634  1.00 20.74           N  
ATOM   1601  CA  ALA H 209      18.567  21.725  40.587  1.00 20.98           C  
ATOM   1602  CB  ALA H 209      19.140  21.313  41.955  1.00 18.99           C  
ATOM   1603  C   ALA H 209      17.720  20.601  40.102  1.00 19.23           C  
ATOM   1604  O   ALA H 209      16.493  20.684  40.073  1.00 19.77           O  
ATOM   1605  N   LEU H 210      18.375  19.507  39.687  1.00 20.51           N  
ATOM   1606  CA  LEU H 210      17.615  18.380  39.250  1.00 20.38           C  
ATOM   1607  CB  LEU H 210      18.168  17.733  37.972  1.00 20.04           C  
ATOM   1608  CG  LEU H 210      18.154  18.691  36.768  1.00 22.02           C  
ATOM   1609  CD1 LEU H 210      18.550  17.962  35.474  1.00 23.33           C  
ATOM   1610  CD2 LEU H 210      16.815  19.437  36.659  1.00 24.85           C  
ATOM   1611  C   LEU H 210      17.694  17.382  40.363  1.00 20.13           C  
ATOM   1612  O   LEU H 210      18.738  16.776  40.597  1.00 21.66           O  
ATOM   1613  N   ASP H 211      16.576  17.218  41.097  1.00 21.42           N  
ATOM   1614  CA  ASP H 211      16.503  16.353  42.237  1.00 20.77           C  
ATOM   1615  CB  ASP H 211      15.134  16.364  42.918  1.00 23.57           C  
ATOM   1616  CG  ASP H 211      14.986  17.638  43.697  1.00 24.75           C  
ATOM   1617  OD1 ASP H 211      16.027  18.283  43.985  1.00 24.91           O  
ATOM   1618  OD2 ASP H 211      13.821  17.961  44.039  1.00 27.92           O1-
ATOM   1619  C   ASP H 211      16.660  14.924  41.854  1.00 21.83           C  
ATOM   1620  O   ASP H 211      17.437  14.196  42.468  1.00 22.92           O  
ATOM   1621  N   TYR H 212      15.916  14.496  40.820  1.00 49.23           N  
ATOM   1622  CA  TYR H 212      15.859  13.090  40.505  1.00 49.42           C  
ATOM   1623  CB  TYR H 212      14.473  12.429  40.644  1.00 52.20           C  
ATOM   1624  CG  TYR H 212      14.158  12.221  42.086  1.00 53.51           C  
ATOM   1625  CD1 TYR H 212      14.587  11.080  42.726  1.00 54.95           C  
ATOM   1626  CD2 TYR H 212      13.441  13.148  42.800  1.00 55.62           C  
ATOM   1627  CE1 TYR H 212      14.305  10.869  44.054  1.00 56.23           C  
ATOM   1628  CE2 TYR H 212      13.153  12.945  44.130  1.00 57.97           C  
ATOM   1629  CZ  TYR H 212      13.586  11.804  44.758  1.00 59.40           C  
ATOM   1630  OH  TYR H 212      13.292  11.592  46.121  1.00 63.01           O  
ATOM   1631  C   TYR H 212      16.274  12.884  39.087  1.00 53.66           C  
ATOM   1632  O   TYR H 212      15.811  13.576  38.182  1.00 51.21           O  
ATOM   1633  N   TRP H 213      17.163  11.893  38.868  1.00 51.88           N  
ATOM   1634  CA  TRP H 213      17.679  11.626  37.555  1.00 47.19           C  
ATOM   1635  CB  TRP H 213      19.207  11.796  37.475  1.00 45.21           C  
ATOM   1636  CG  TRP H 213      19.699  13.211  37.665  1.00 44.88           C  
ATOM   1637  CD2 TRP H 213      20.391  13.973  36.663  1.00 43.47           C  
ATOM   1638  CD1 TRP H 213      19.636  14.002  38.776  1.00 43.47           C  
ATOM   1639  NE1 TRP H 213      20.234  15.213  38.525  1.00 53.60           N  
ATOM   1640  CE2 TRP H 213      20.707  15.208  37.229  1.00 43.36           C  
ATOM   1641  CE3 TRP H 213      20.740  13.667  35.379  1.00 43.33           C  
ATOM   1642  CZ2 TRP H 213      21.380  16.159  36.516  1.00 46.12           C  
ATOM   1643  CZ3 TRP H 213      21.413  14.629  34.660  1.00 44.23           C  
ATOM   1644  CH2 TRP H 213      21.727  15.852  35.218  1.00 43.10           C  
ATOM   1645  C   TRP H 213      17.404  10.193  37.217  1.00 49.78           C  
ATOM   1646  O   TRP H 213      17.247   9.348  38.096  1.00 52.55           O  
ATOM   1647  N   GLY H 214      17.319   9.893  35.905  1.00 50.88           N  
ATOM   1648  CA  GLY H 214      17.112   8.543  35.462  1.00 53.25           C  
ATOM   1649  C   GLY H 214      18.451   7.873  35.445  1.00 51.46           C  
ATOM   1650  O   GLY H 214      19.479   8.525  35.605  1.00 52.03           O  
ATOM   1651  N   GLN H 215      18.466   6.539  35.239  1.00 53.73           N  
ATOM   1652  CA  GLN H 215      19.690   5.786  35.226  1.00 55.47           C  
ATOM   1653  CB  GLN H 215      19.504   4.255  35.176  1.00 57.04           C  
ATOM   1654  CG  GLN H 215      18.971   3.695  33.855  1.00 68.18           C  
ATOM   1655  CD  GLN H 215      17.466   3.880  33.765  1.00 70.84           C  
ATOM   1656  OE1 GLN H 215      16.852   4.585  34.564  1.00 68.35           O  
ATOM   1657  NE2 GLN H 215      16.848   3.217  32.753  1.00 71.69           N  
ATOM   1658  C   GLN H 215      20.491   6.192  34.029  1.00 55.68           C  
ATOM   1659  O   GLN H 215      21.719   6.200  34.066  1.00 56.95           O  
ATOM   1660  N   GLY H 216      19.807   6.509  32.913  1.00 55.69           N  
ATOM   1661  CA  GLY H 216      20.492   6.939  31.728  1.00 55.38           C  
ATOM   1662  C   GLY H 216      20.494   5.815  30.746  1.00 58.01           C  
ATOM   1663  O   GLY H 216      20.661   4.650  31.104  1.00 55.33           O  
ATOM   1664  N   THR H 217      20.317   6.159  29.458  1.00 59.36           N  
ATOM   1665  CA  THR H 217      20.301   5.175  28.417  1.00 61.15           C  
ATOM   1666  CB  THR H 217      18.988   5.147  27.690  1.00 64.62           C  
ATOM   1667  OG1 THR H 217      18.930   4.047  26.799  1.00 65.91           O  
ATOM   1668  CG2 THR H 217      18.814   6.473  26.936  1.00 56.26           C  
ATOM   1669  C   THR H 217      21.392   5.542  27.455  1.00 59.53           C  
ATOM   1670  O   THR H 217      21.673   6.720  27.240  1.00 56.81           O  
ATOM   1671  N   LEU H 218      22.045   4.528  26.853  1.00 60.12           N  
ATOM   1672  CA  LEU H 218      23.170   4.761  25.991  1.00 55.79           C  
ATOM   1673  CB  LEU H 218      24.262   3.688  26.213  1.00 56.97           C  
ATOM   1674  CG  LEU H 218      25.515   3.771  25.321  1.00 61.56           C  
ATOM   1675  CD1 LEU H 218      25.208   3.311  23.890  1.00 58.20           C  
ATOM   1676  CD2 LEU H 218      26.170   5.158  25.381  1.00 58.05           C  
ATOM   1677  C   LEU H 218      22.725   4.749  24.561  1.00 58.07           C  
ATOM   1678  O   LEU H 218      22.126   3.784  24.090  1.00 56.58           O  
ATOM   1679  N   VAL H 219      23.005   5.852  23.832  1.00 54.43           N  
ATOM   1680  CA  VAL H 219      22.650   5.937  22.443  1.00 55.53           C  
ATOM   1681  CB  VAL H 219      21.880   7.180  22.101  1.00 55.15           C  
ATOM   1682  CG1 VAL H 219      21.630   7.203  20.584  1.00 56.01           C  
ATOM   1683  CG2 VAL H 219      20.595   7.216  22.943  1.00 55.73           C  
ATOM   1684  C   VAL H 219      23.925   5.985  21.660  1.00 60.24           C  
ATOM   1685  O   VAL H 219      24.755   6.872  21.860  1.00 59.11           O  
ATOM   1686  N   THR H 220      24.113   5.022  20.734  1.00 58.86           N  
ATOM   1687  CA  THR H 220      25.316   4.994  19.950  1.00 57.59           C  
ATOM   1688  CB  THR H 220      26.064   3.694  20.054  1.00 59.01           C  
ATOM   1689  OG1 THR H 220      26.445   3.446  21.398  1.00 61.41           O  
ATOM   1690  CG2 THR H 220      27.312   3.766  19.164  1.00 60.98           C  
ATOM   1691  C   THR H 220      24.936   5.148  18.513  1.00 58.69           C  
ATOM   1692  O   THR H 220      24.136   4.376  17.986  1.00 59.21           O  
ATOM   1693  N   VAL H 221      25.514   6.159  17.836  1.00 60.72           N  
ATOM   1694  CA  VAL H 221      25.202   6.357  16.451  1.00 59.82           C  
ATOM   1695  CB  VAL H 221      24.962   7.799  16.110  1.00 60.78           C  
ATOM   1696  CG1 VAL H 221      24.705   7.915  14.598  1.00 60.19           C  
ATOM   1697  CG2 VAL H 221      23.810   8.322  16.985  1.00 57.99           C  
ATOM   1698  C   VAL H 221      26.382   5.904  15.655  1.00 68.44           C  
ATOM   1699  O   VAL H 221      27.421   6.564  15.633  1.00 67.51           O  
ATOM   1700  N   SER H 222      26.248   4.757  14.963  1.00 64.11           N  
ATOM   1701  CA  SER H 222      27.349   4.273  14.186  1.00 69.66           C  
ATOM   1702  CB  SER H 222      28.250   3.284  14.946  1.00 71.69           C  
ATOM   1703  OG  SER H 222      29.314   2.855  14.109  1.00 72.83           O  
ATOM   1704  C   SER H 222      26.796   3.547  13.003  1.00 71.16           C  
ATOM   1705  O   SER H 222      25.660   3.075  13.020  1.00 71.67           O  
ATOM   1706  N   SER H 223      27.603   3.454  11.929  1.00 74.09           N  
ATOM   1707  CA  SER H 223      27.174   2.769  10.748  1.00 75.98           C  
ATOM   1708  CB  SER H 223      27.122   3.678   9.508  1.00 75.19           C  
ATOM   1709  OG  SER H 223      28.416   4.182   9.211  1.00 82.35           O  
ATOM   1710  C   SER H 223      28.188   1.671  10.466  1.00 73.91           C  
ATOM   1711  O   SER H 223      27.786   0.478  10.479  1.00 75.88           O  
ATOM   1712  OXT SER H 223      29.378   2.011  10.229  1.00  0.00           O1-
TER    1713      SER H 223 
CONECT  146  643
CONECT  643  146
CONECT  956 1540
CONECT 1540  956
END
