# Supplementary material for: Fully automated antibody structure prediction using BIOVIA tools: Validation study
Source: PLoS One. 2017 May 18;12(5):e0177923. doi: 10.1371/journal.pone.0177923 (PMC5436848; doi:10.1371/journal.pone.0177923)
Supplement: S1 Dataset — Predicted structures using the Top5 framework method, Chothia CDR definition with no canonical filtering and generating 50 models. These were used in the detailed discussion of outliers and for comparison against predictions using canonical filtering. (ZIP) [file pone.0177923.s003.zip › 4KI5_DC_FV_FinalModel.pdb]

REMARK   Accelrys Discovery Studio PDB file
REMARK   Created:  2015-05-08T04:09:05Z
SSBOND   1 CYS L   23    CYS L   87                                     
SSBOND   2 CYS H  127    CYS H  201                                     
ATOM      1  N   GLN L   1      26.174  32.850  26.183  1.00 22.51           N1+
ATOM      2  CA  GLN L   1      25.838  31.935  27.293  1.00 21.38           C  
ATOM      3  CB  GLN L   1      26.214  30.489  26.941  1.00 21.91           C  
ATOM      4  CG  GLN L   1      25.457  29.913  25.744  1.00 22.07           C  
ATOM      5  CD  GLN L   1      25.948  28.488  25.535  1.00 27.39           C  
ATOM      6  OE1 GLN L   1      25.399  27.739  24.729  1.00 30.79           O  
ATOM      7  NE2 GLN L   1      27.013  28.100  26.287  1.00  0.00           N  
ATOM      8  C   GLN L   1      26.639  32.303  28.493  1.00 21.07           C  
ATOM      9  O   GLN L   1      27.595  33.072  28.406  1.00 21.47           O  
ATOM     10  N   ILE L   2      26.257  31.749  29.656  1.00 20.64           N  
ATOM     11  CA  ILE L   2      27.003  32.012  30.846  1.00 19.51           C  
ATOM     12  CB  ILE L   2      26.141  32.127  32.072  1.00 19.32           C  
ATOM     13  CG1 ILE L   2      25.207  33.347  31.957  1.00 15.61           C  
ATOM     14  CG2 ILE L   2      27.066  32.180  33.299  1.00 16.50           C  
ATOM     15  CD1 ILE L   2      24.153  33.226  30.857  1.00 15.96           C  
ATOM     16  C   ILE L   2      27.896  30.829  31.007  1.00 19.76           C  
ATOM     17  O   ILE L   2      27.443  29.741  31.355  1.00 19.92           O  
ATOM     18  N   VAL L   3      29.204  31.019  30.747  1.00 19.38           N  
ATOM     19  CA  VAL L   3      30.134  29.928  30.777  1.00 20.08           C  
ATOM     20  CB  VAL L   3      31.363  30.192  29.958  1.00 20.05           C  
ATOM     21  CG1 VAL L   3      32.321  28.999  30.100  1.00 19.71           C  
ATOM     22  CG2 VAL L   3      30.926  30.477  28.511  1.00 20.58           C  
ATOM     23  C   VAL L   3      30.584  29.700  32.182  1.00 20.09           C  
ATOM     24  O   VAL L   3      30.911  30.642  32.900  1.00 19.83           O  
ATOM     25  N   LEU L   4      30.610  28.417  32.600  1.00 20.07           N  
ATOM     26  CA  LEU L   4      31.052  28.075  33.921  1.00 19.41           C  
ATOM     27  CB  LEU L   4      30.101  27.129  34.674  1.00 18.79           C  
ATOM     28  CG  LEU L   4      28.705  27.725  34.939  1.00 18.28           C  
ATOM     29  CD1 LEU L   4      27.815  26.743  35.717  1.00 19.94           C  
ATOM     30  CD2 LEU L   4      28.799  29.102  35.615  1.00 20.51           C  
ATOM     31  C   LEU L   4      32.356  27.360  33.771  1.00 19.82           C  
ATOM     32  O   LEU L   4      32.482  26.436  32.969  1.00 20.34           O  
ATOM     33  N   THR L   5      33.370  27.781  34.551  1.00 19.93           N  
ATOM     34  CA  THR L   5      34.665  27.180  34.454  1.00 20.59           C  
ATOM     35  CB  THR L   5      35.738  28.187  34.156  1.00 21.24           C  
ATOM     36  OG1 THR L   5      35.429  28.889  32.960  1.00 21.43           O  
ATOM     37  CG2 THR L   5      37.076  27.451  33.992  1.00 21.20           C  
ATOM     38  C   THR L   5      34.963  26.587  35.797  1.00 21.05           C  
ATOM     39  O   THR L   5      34.745  27.227  36.825  1.00 20.84           O  
ATOM     40  N   GLN L   6      35.470  25.336  35.825  1.00 21.57           N  
ATOM     41  CA  GLN L   6      35.740  24.718  37.091  1.00 21.62           C  
ATOM     42  CB  GLN L   6      34.971  23.405  37.311  1.00 20.41           C  
ATOM     43  CG  GLN L   6      33.462  23.605  37.478  1.00 19.84           C  
ATOM     44  CD  GLN L   6      32.806  22.235  37.577  1.00 20.58           C  
ATOM     45  OE1 GLN L   6      31.853  21.939  36.857  1.00 20.79           O  
ATOM     46  NE2 GLN L   6      33.320  21.374  38.495  1.00 21.06           N  
ATOM     47  C   GLN L   6      37.195  24.402  37.197  1.00 23.41           C  
ATOM     48  O   GLN L   6      37.835  24.006  36.223  1.00 24.51           O  
ATOM     49  N   SER L   7      37.759  24.596  38.407  1.00 24.90           N  
ATOM     50  CA  SER L   7      39.139  24.270  38.618  1.00 25.86           C  
ATOM     51  CB  SER L   7      40.073  25.491  38.523  1.00 25.83           C  
ATOM     52  OG  SER L   7      39.757  26.426  39.543  1.00 31.10           O  
ATOM     53  C   SER L   7      39.267  23.674  39.988  1.00 26.43           C  
ATOM     54  O   SER L   7      38.504  24.009  40.894  1.00 27.62           O  
ATOM     55  N   PRO L   8      40.191  22.763  40.176  1.00 26.19           N  
ATOM     56  CA  PRO L   8      41.015  22.260  39.103  1.00 25.55           C  
ATOM     57  CD  PRO L   8      40.894  22.731  41.450  1.00 25.72           C  
ATOM     58  CB  PRO L   8      42.260  21.664  39.759  1.00 25.73           C  
ATOM     59  CG  PRO L   8      42.352  22.386  41.113  1.00 25.78           C  
ATOM     60  C   PRO L   8      40.223  21.206  38.393  1.00 25.06           C  
ATOM     61  O   PRO L   8      39.183  20.805  38.909  1.00 24.65           O  
ATOM     62  N   ALA L   9      40.678  20.755  37.208  1.00 25.45           N  
ATOM     63  CA  ALA L   9      39.992  19.713  36.499  1.00 26.38           C  
ATOM     64  CB  ALA L   9      40.630  19.422  35.130  1.00 27.77           C  
ATOM     65  C   ALA L   9      40.054  18.455  37.312  1.00 26.01           C  
ATOM     66  O   ALA L   9      39.063  17.737  37.435  1.00 25.39           O  
ATOM     67  N   ILE L  10      41.232  18.140  37.886  1.00 26.08           N  
ATOM     68  CA  ILE L  10      41.328  16.957  38.694  1.00 26.59           C  
ATOM     69  CB  ILE L  10      42.098  15.840  38.050  1.00 28.17           C  
ATOM     70  CG1 ILE L  10      41.396  15.402  36.753  1.00 20.65           C  
ATOM     71  CG2 ILE L  10      42.244  14.708  39.081  1.00 20.47           C  
ATOM     72  CD1 ILE L  10      42.227  14.460  35.885  1.00 31.31           C  
ATOM     73  C   ILE L  10      42.016  17.327  39.972  1.00 26.00           C  
ATOM     74  O   ILE L  10      42.956  18.120  39.976  1.00 25.70           O  
ATOM     75  N   MET L  11      41.540  16.778  41.107  1.00 25.70           N  
ATOM     76  CA  MET L  11      42.182  17.074  42.355  1.00 25.67           C  
ATOM     77  CB  MET L  11      41.437  18.095  43.230  1.00 25.34           C  
ATOM     78  CG  MET L  11      39.990  17.717  43.527  1.00 26.29           C  
ATOM     79  SD  MET L  11      39.221  18.712  44.836  1.00 28.52           S  
ATOM     80  CE  MET L  11      39.475  20.311  44.018  1.00 27.27           C  
ATOM     81  C   MET L  11      42.326  15.810  43.141  1.00 25.05           C  
ATOM     82  O   MET L  11      41.539  14.876  43.005  1.00 24.75           O  
ATOM     83  N   SER L  12      43.377  15.742  43.984  1.00 24.98           N  
ATOM     84  CA  SER L  12      43.585  14.568  44.781  1.00 24.84           C  
ATOM     85  CB  SER L  12      44.821  13.747  44.369  1.00 25.21           C  
ATOM     86  OG  SER L  12      46.000  14.517  44.536  1.00 26.63           O  
ATOM     87  C   SER L  12      43.765  15.007  46.199  1.00 24.15           C  
ATOM     88  O   SER L  12      44.356  16.053  46.468  1.00 24.54           O  
ATOM     89  N   ALA L  13      43.228  14.211  47.149  1.00 22.98           N  
ATOM     90  CA  ALA L  13      43.344  14.552  48.538  1.00 21.81           C  
ATOM     91  CB  ALA L  13      42.182  15.426  49.037  1.00 21.70           C  
ATOM     92  C   ALA L  13      43.314  13.284  49.335  1.00 21.63           C  
ATOM     93  O   ALA L  13      42.701  12.299  48.929  1.00 21.73           O  
ATOM     94  N   SER L  14      43.998  13.277  50.498  1.00 20.66           N  
ATOM     95  CA  SER L  14      44.006  12.125  51.355  1.00 19.92           C  
ATOM     96  CB  SER L  14      45.197  12.079  52.330  1.00 20.55           C  
ATOM     97  OG  SER L  14      46.416  11.953  51.614  1.00 25.22           O  
ATOM     98  C   SER L  14      42.769  12.197  52.182  1.00 19.37           C  
ATOM     99  O   SER L  14      42.212  13.274  52.364  1.00 18.62           O  
ATOM    100  N   PRO L  15      42.325  11.096  52.715  1.00 19.03           N  
ATOM    101  CA  PRO L  15      41.115  11.149  53.479  1.00 19.34           C  
ATOM    102  CD  PRO L  15      42.503   9.809  52.063  1.00 23.65           C  
ATOM    103  CB  PRO L  15      40.694   9.698  53.688  1.00 19.59           C  
ATOM    104  CG  PRO L  15      41.267   8.981  52.452  1.00 19.48           C  
ATOM    105  C   PRO L  15      41.293  11.943  54.730  1.00 19.91           C  
ATOM    106  O   PRO L  15      42.354  11.863  55.347  1.00 19.42           O  
ATOM    107  N   GLY L  16      40.261  12.717  55.118  1.00 20.48           N  
ATOM    108  CA  GLY L  16      40.322  13.502  56.316  1.00 21.79           C  
ATOM    109  C   GLY L  16      40.710  14.909  55.969  1.00 22.54           C  
ATOM    110  O   GLY L  16      40.527  15.819  56.775  1.00 23.76           O  
ATOM    111  N   GLU L  17      41.236  15.134  54.750  1.00 23.05           N  
ATOM    112  CA  GLU L  17      41.661  16.453  54.364  1.00 24.18           C  
ATOM    113  CB  GLU L  17      42.578  16.494  53.130  1.00 25.24           C  
ATOM    114  CG  GLU L  17      44.003  15.991  53.361  1.00 27.41           C  
ATOM    115  CD  GLU L  17      44.772  16.227  52.065  1.00 22.42           C  
ATOM    116  OE1 GLU L  17      44.145  16.103  50.979  1.00 23.14           O  
ATOM    117  OE2 GLU L  17      45.989  16.543  52.146  1.00 24.27           O1-
ATOM    118  C   GLU L  17      40.460  17.271  54.004  1.00 24.02           C  
ATOM    119  O   GLU L  17      39.366  16.752  53.800  1.00 24.01           O  
ATOM    120  N   LYS L  18      40.642  18.606  53.959  1.00 24.09           N  
ATOM    121  CA  LYS L  18      39.583  19.488  53.564  1.00 24.51           C  
ATOM    122  CB  LYS L  18      39.509  20.748  54.445  1.00 26.75           C  
ATOM    123  CG  LYS L  18      38.232  21.572  54.275  1.00 30.03           C  
ATOM    124  CD  LYS L  18      38.049  22.617  55.377  1.00 32.86           C  
ATOM    125  CE  LYS L  18      36.771  23.447  55.238  1.00 29.80           C  
ATOM    126  NZ  LYS L  18      36.648  24.391  56.372  1.00 31.06           N1+
ATOM    127  C   LYS L  18      39.910  19.919  52.163  1.00 23.10           C  
ATOM    128  O   LYS L  18      41.052  20.277  51.875  1.00 23.35           O  
ATOM    129  N   VAL L  19      38.919  19.879  51.243  1.00 21.26           N  
ATOM    130  CA  VAL L  19      39.195  20.267  49.885  1.00 19.25           C  
ATOM    131  CB  VAL L  19      39.166  19.134  48.899  1.00 18.88           C  
ATOM    132  CG1 VAL L  19      40.258  18.121  49.260  1.00 19.22           C  
ATOM    133  CG2 VAL L  19      37.750  18.543  48.865  1.00 19.08           C  
ATOM    134  C   VAL L  19      38.141  21.220  49.426  1.00 18.58           C  
ATOM    135  O   VAL L  19      36.998  21.171  49.878  1.00 18.11           O  
ATOM    136  N   THR L  20      38.522  22.134  48.512  1.00 18.18           N  
ATOM    137  CA  THR L  20      37.582  23.066  47.964  1.00 17.55           C  
ATOM    138  CB  THR L  20      37.781  24.472  48.447  1.00 17.29           C  
ATOM    139  OG1 THR L  20      37.648  24.534  49.857  1.00 17.32           O  
ATOM    140  CG2 THR L  20      36.731  25.374  47.786  1.00 17.27           C  
ATOM    141  C   THR L  20      37.781  23.087  46.483  1.00 17.55           C  
ATOM    142  O   THR L  20      38.911  23.106  45.997  1.00 18.50           O  
ATOM    143  N   MET L  21      36.670  23.074  45.725  1.00 17.11           N  
ATOM    144  CA  MET L  21      36.745  23.153  44.299  1.00 17.28           C  
ATOM    145  CB  MET L  21      36.119  21.940  43.594  1.00 16.88           C  
ATOM    146  CG  MET L  21      34.644  21.724  43.930  1.00 17.40           C  
ATOM    147  SD  MET L  21      33.933  20.230  43.176  1.00 20.44           S  
ATOM    148  CE  MET L  21      34.882  19.080  44.214  1.00 18.60           C  
ATOM    149  C   MET L  21      35.982  24.379  43.918  1.00 17.84           C  
ATOM    150  O   MET L  21      34.975  24.708  44.542  1.00 18.95           O  
ATOM    151  N   THR L  22      36.435  25.094  42.874  1.00 18.46           N  
ATOM    152  CA  THR L  22      35.797  26.342  42.573  1.00 19.22           C  
ATOM    153  CB  THR L  22      36.764  27.482  42.446  1.00 19.86           C  
ATOM    154  OG1 THR L  22      37.684  27.220  41.397  1.00 20.57           O  
ATOM    155  CG2 THR L  22      37.521  27.662  43.772  1.00 20.28           C  
ATOM    156  C   THR L  22      35.065  26.260  41.271  1.00 19.00           C  
ATOM    157  O   THR L  22      35.414  25.482  40.385  1.00 19.87           O  
ATOM    158  N   CYS L  23      33.985  27.062  41.162  1.00 18.31           N  
ATOM    159  CA  CYS L  23      33.216  27.201  39.959  1.00 17.47           C  
ATOM    160  CB  CYS L  23      31.794  26.601  40.059  1.00 16.17           C  
ATOM    161  SG  CYS L  23      30.821  26.785  38.531  1.00 15.74           S  
ATOM    162  C   CYS L  23      33.095  28.677  39.723  1.00 17.95           C  
ATOM    163  O   CYS L  23      32.659  29.422  40.601  1.00 17.16           O  
ATOM    164  N   SER L  24      33.495  29.140  38.521  1.00 18.54           N  
ATOM    165  CA  SER L  24      33.470  30.547  38.233  1.00 19.88           C  
ATOM    166  CB  SER L  24      34.870  31.100  37.897  1.00 21.70           C  
ATOM    167  OG  SER L  24      34.812  32.496  37.652  1.00  0.00           O  
ATOM    168  C   SER L  24      32.613  30.749  37.023  1.00 19.20           C  
ATOM    169  O   SER L  24      32.632  29.944  36.095  1.00 18.61           O  
ATOM    170  N   ALA L  25      31.844  31.858  36.998  1.00 19.43           N  
ATOM    171  CA  ALA L  25      30.935  32.106  35.914  1.00 20.01           C  
ATOM    172  CB  ALA L  25      29.476  32.293  36.370  1.00 19.64           C  
ATOM    173  C   ALA L  25      31.349  33.362  35.218  1.00 20.21           C  
ATOM    174  O   ALA L  25      32.044  34.204  35.781  1.00 19.25           O  
ATOM    175  N   SER L  26      31.065  33.460  33.899  1.00 31.84           N  
ATOM    176  CA  SER L  26      31.505  34.582  33.104  1.00 34.26           C  
ATOM    177  CB  SER L  26      31.237  34.398  31.599  1.00 33.88           C  
ATOM    178  OG  SER L  26      29.839  34.342  31.350  1.00 35.07           O  
ATOM    179  C   SER L  26      30.793  35.814  33.552  1.00 35.37           C  
ATOM    180  O   SER L  26      31.382  36.893  33.617  1.00 37.56           O  
ATOM    181  N   SER L  27      29.492  35.678  33.865  1.00 35.02           N  
ATOM    182  CA  SER L  27      28.751  36.805  34.338  1.00 35.35           C  
ATOM    183  CB  SER L  27      27.707  37.335  33.343  1.00 37.11           C  
ATOM    184  OG  SER L  27      27.051  38.465  33.897  1.00 37.82           O  
ATOM    185  C   SER L  27      28.037  36.336  35.564  1.00 35.37           C  
ATOM    186  O   SER L  27      27.960  35.138  35.828  1.00 34.63           O  
ATOM    187  N   THR L  28      27.488  37.281  36.345  1.00 36.03           N  
ATOM    188  CA  THR L  28      26.902  36.957  37.613  1.00 35.66           C  
ATOM    189  CB  THR L  28      26.423  38.171  38.349  1.00 37.11           C  
ATOM    190  OG1 THR L  28      27.503  39.070  38.549  1.00  0.00           O  
ATOM    191  CG2 THR L  28      25.840  37.743  39.702  1.00  0.00           C  
ATOM    192  C   THR L  28      25.738  36.033  37.450  1.00 34.26           C  
ATOM    193  O   THR L  28      24.994  36.097  36.472  1.00 33.86           O  
ATOM    194  N   VAL L  29      25.577  35.123  38.435  1.00 33.73           N  
ATOM    195  CA  VAL L  29      24.483  34.195  38.441  1.00 33.73           C  
ATOM    196  CB  VAL L  29      24.902  32.774  38.208  1.00 31.73           C  
ATOM    197  CG1 VAL L  29      25.577  32.691  36.827  1.00 30.05           C  
ATOM    198  CG2 VAL L  29      25.788  32.314  39.375  1.00 28.60           C  
ATOM    199  C   VAL L  29      23.806  34.275  39.783  1.00 31.81           C  
ATOM    200  O   VAL L  29      24.448  34.494  40.810  1.00 32.24           O  
ATOM    201  N   SER L  30      22.462  34.134  39.787  1.00 32.80           N  
ATOM    202  CA  SER L  30      21.652  34.229  40.975  1.00 31.06           C  
ATOM    203  CB  SER L  30      20.152  34.321  40.645  1.00 31.81           C  
ATOM    204  OG  SER L  30      19.901  35.496  39.889  1.00 35.80           O  
ATOM    205  C   SER L  30      21.837  33.045  41.870  1.00 30.87           C  
ATOM    206  O   SER L  30      21.985  33.195  43.083  1.00 32.87           O  
ATOM    207  N   TYR L  31      21.803  31.838  41.274  1.00 32.15           N  
ATOM    208  CA  TYR L  31      21.930  30.587  41.960  1.00 29.73           C  
ATOM    209  CB  TYR L  31      20.639  29.761  42.096  1.00 31.04           C  
ATOM    210  CG  TYR L  31      19.676  30.504  42.939  1.00 32.76           C  
ATOM    211  CD1 TYR L  31      19.802  30.510  44.306  1.00 35.23           C  
ATOM    212  CD2 TYR L  31      18.654  31.215  42.363  1.00 33.89           C  
ATOM    213  CE1 TYR L  31      18.907  31.199  45.088  1.00 37.62           C  
ATOM    214  CE2 TYR L  31      17.753  31.906  43.139  1.00 37.11           C  
ATOM    215  CZ  TYR L  31      17.881  31.900  44.506  1.00 38.20           C  
ATOM    216  OH  TYR L  31      16.965  32.606  45.314  1.00 40.83           O  
ATOM    217  C   TYR L  31      22.806  29.743  41.104  1.00 27.02           C  
ATOM    218  O   TYR L  31      23.212  30.079  40.008  1.00 27.42           O  
ATOM    219  N   MET L  32      23.097  28.572  41.612  1.00 13.41           N  
ATOM    220  CA  MET L  32      24.095  27.645  41.187  1.00 13.23           C  
ATOM    221  CB  MET L  32      25.537  28.073  41.501  1.00 12.26           C  
ATOM    222  CG  MET L  32      26.123  29.048  40.480  1.00 16.67           C  
ATOM    223  SD  MET L  32      26.405  28.283  38.856  1.00  0.00           S  
ATOM    224  CE  MET L  32      27.399  29.641  38.178  1.00  0.00           C  
ATOM    225  C   MET L  32      23.845  26.374  41.922  1.00 13.28           C  
ATOM    226  O   MET L  32      23.545  26.381  43.115  1.00 14.01           O  
ATOM    227  N   TYR L  33      23.979  25.242  41.209  1.00 12.92           N  
ATOM    228  CA  TYR L  33      23.718  23.954  41.776  1.00 13.17           C  
ATOM    229  CB  TYR L  33      22.658  23.141  41.014  1.00 12.80           C  
ATOM    230  CG  TYR L  33      21.335  23.823  41.017  1.00 16.10           C  
ATOM    231  CD1 TYR L  33      20.520  23.783  42.126  1.00  0.00           C  
ATOM    232  CD2 TYR L  33      20.899  24.484  39.891  1.00 15.94           C  
ATOM    233  CE1 TYR L  33      19.291  24.401  42.114  1.00 15.33           C  
ATOM    234  CE2 TYR L  33      19.672  25.102  39.875  1.00  0.00           C  
ATOM    235  CZ  TYR L  33      18.868  25.063  40.988  1.00  0.00           C  
ATOM    236  OH  TYR L  33      17.607  25.696  40.970  1.00  0.00           O  
ATOM    237  C   TYR L  33      24.959  23.144  41.594  1.00 13.60           C  
ATOM    238  O   TYR L  33      25.780  23.436  40.726  1.00 13.90           O  
ATOM    239  N   TRP L  34      25.133  22.112  42.441  1.00 12.62           N  
ATOM    240  CA  TRP L  34      26.254  21.226  42.315  1.00 12.01           C  
ATOM    241  CB  TRP L  34      27.170  21.220  43.548  1.00 11.23           C  
ATOM    242  CG  TRP L  34      27.906  22.519  43.780  1.00 12.53           C  
ATOM    243  CD2 TRP L  34      29.178  22.833  43.192  1.00 12.03           C  
ATOM    244  CD1 TRP L  34      27.557  23.595  44.542  1.00 12.06           C  
ATOM    245  NE1 TRP L  34      28.535  24.559  44.470  1.00 11.60           N  
ATOM    246  CE2 TRP L  34      29.539  24.102  43.641  1.00 11.59           C  
ATOM    247  CE3 TRP L  34      29.981  22.118  42.349  1.00 11.18           C  
ATOM    248  CZ2 TRP L  34      30.714  24.680  43.251  1.00 10.27           C  
ATOM    249  CZ3 TRP L  34      31.163  22.704  41.954  1.00 10.22           C  
ATOM    250  CH2 TRP L  34      31.520  23.959  42.399  1.00 10.25           C  
ATOM    251  C   TRP L  34      25.715  19.833  42.187  1.00 12.38           C  
ATOM    252  O   TRP L  34      24.771  19.452  42.878  1.00 12.79           O  
ATOM    253  N   TYR L  35      26.319  19.032  41.285  1.00 12.33           N  
ATOM    254  CA  TYR L  35      25.906  17.672  41.075  1.00 12.39           C  
ATOM    255  CB  TYR L  35      25.424  17.380  39.644  1.00 11.87           C  
ATOM    256  CG  TYR L  35      24.183  18.158  39.375  1.00 12.68           C  
ATOM    257  CD1 TYR L  35      24.250  19.442  38.884  1.00 13.07           C  
ATOM    258  CD2 TYR L  35      22.950  17.596  39.612  1.00 14.25           C  
ATOM    259  CE1 TYR L  35      23.101  20.155  38.633  1.00 13.95           C  
ATOM    260  CE2 TYR L  35      21.798  18.305  39.364  1.00 14.17           C  
ATOM    261  CZ  TYR L  35      21.873  19.585  38.873  1.00 14.50           C  
ATOM    262  OH  TYR L  35      20.691  20.312  38.616  1.00 16.24           O  
ATOM    263  C   TYR L  35      27.111  16.809  41.269  1.00 13.17           C  
ATOM    264  O   TYR L  35      28.240  17.231  41.016  1.00 13.58           O  
ATOM    265  N   GLN L  36      26.888  15.573  41.759  1.00 13.56           N  
ATOM    266  CA  GLN L  36      27.946  14.622  41.951  1.00 14.06           C  
ATOM    267  CB  GLN L  36      27.964  14.026  43.369  1.00 13.76           C  
ATOM    268  CG  GLN L  36      29.081  13.006  43.597  1.00 13.89           C  
ATOM    269  CD  GLN L  36      28.756  12.231  44.868  1.00 14.31           C  
ATOM    270  OE1 GLN L  36      27.757  11.519  44.939  1.00 13.67           O  
ATOM    271  NE2 GLN L  36      29.624  12.371  45.905  1.00 14.44           N  
ATOM    272  C   GLN L  36      27.664  13.480  41.027  1.00 15.60           C  
ATOM    273  O   GLN L  36      26.530  13.010  40.938  1.00 16.94           O  
ATOM    274  N   GLN L  37      28.689  13.001  40.296  1.00 16.47           N  
ATOM    275  CA  GLN L  37      28.455  11.893  39.418  1.00 17.88           C  
ATOM    276  CB  GLN L  37      28.502  12.285  37.931  1.00 17.80           C  
ATOM    277  CG  GLN L  37      28.255  11.117  36.977  1.00 18.51           C  
ATOM    278  CD  GLN L  37      28.302  11.654  35.553  1.00 19.96           C  
ATOM    279  OE1 GLN L  37      29.117  12.515  35.225  1.00 19.51           O  
ATOM    280  NE2 GLN L  37      27.390  11.137  34.686  1.00 20.63           N  
ATOM    281  C   GLN L  37      29.520  10.875  39.662  1.00 18.95           C  
ATOM    282  O   GLN L  37      30.712  11.180  39.646  1.00 17.98           O  
ATOM    283  N   LYS L  38      29.100   9.621  39.905  1.00 21.14           N  
ATOM    284  CA  LYS L  38      30.032   8.553  40.108  1.00 22.48           C  
ATOM    285  CB  LYS L  38      29.680   7.628  41.285  1.00 22.36           C  
ATOM    286  CG  LYS L  38      29.863   8.279  42.656  1.00 21.85           C  
ATOM    287  CD  LYS L  38      29.214   7.491  43.795  1.00 22.22           C  
ATOM    288  CE  LYS L  38      29.522   8.052  45.185  1.00 21.93           C  
ATOM    289  NZ  LYS L  38      28.895   7.203  46.221  1.00 23.73           N1+
ATOM    290  C   LYS L  38      30.013   7.734  38.865  1.00 23.87           C  
ATOM    291  O   LYS L  38      29.085   7.811  38.060  1.00 22.88           O  
ATOM    292  N   PRO L  39      31.029   6.948  38.679  1.00 25.82           N  
ATOM    293  CA  PRO L  39      31.083   6.175  37.482  1.00 27.22           C  
ATOM    294  CD  PRO L  39      32.357   7.264  39.181  1.00 22.97           C  
ATOM    295  CB  PRO L  39      32.475   5.555  37.445  1.00 27.37           C  
ATOM    296  CG  PRO L  39      33.336   6.588  38.199  1.00 23.22           C  
ATOM    297  C   PRO L  39      29.945   5.217  37.385  1.00 27.48           C  
ATOM    298  O   PRO L  39      29.699   4.461  38.324  1.00 27.13           O  
ATOM    299  N   GLY L  40      29.258   5.221  36.231  1.00 27.87           N  
ATOM    300  CA  GLY L  40      28.178   4.310  36.007  1.00 28.12           C  
ATOM    301  C   GLY L  40      26.952   4.752  36.740  1.00 27.69           C  
ATOM    302  O   GLY L  40      26.121   3.917  37.095  1.00 28.53           O  
ATOM    303  N   SER L  41      26.789   6.066  36.997  1.00 26.68           N  
ATOM    304  CA  SER L  41      25.594   6.456  37.694  1.00 25.00           C  
ATOM    305  CB  SER L  41      25.805   6.631  39.207  1.00 25.86           C  
ATOM    306  OG  SER L  41      26.168   5.388  39.790  1.00 14.79           O  
ATOM    307  C   SER L  41      25.122   7.776  37.171  1.00 23.29           C  
ATOM    308  O   SER L  41      25.840   8.477  36.461  1.00 22.39           O  
ATOM    309  N   SER L  42      23.863   8.129  37.508  1.00 22.11           N  
ATOM    310  CA  SER L  42      23.291   9.375  37.093  1.00 21.02           C  
ATOM    311  CB  SER L  42      21.757   9.380  37.164  1.00 21.61           C  
ATOM    312  OG  SER L  42      21.238   8.347  36.341  1.00 23.70           O  
ATOM    313  C   SER L  42      23.799  10.423  38.031  1.00 19.48           C  
ATOM    314  O   SER L  42      24.229  10.119  39.142  1.00 19.62           O  
ATOM    315  N   PRO L  43      23.768  11.659  37.616  1.00 17.39           N  
ATOM    316  CA  PRO L  43      24.227  12.698  38.481  1.00 16.11           C  
ATOM    317  CD  PRO L  43      23.947  11.993  36.213  1.00 16.36           C  
ATOM    318  CB  PRO L  43      24.335  13.947  37.609  1.00 15.46           C  
ATOM    319  CG  PRO L  43      24.615  13.378  36.205  1.00 15.16           C  
ATOM    320  C   PRO L  43      23.256  12.810  39.604  1.00 17.02           C  
ATOM    321  O   PRO L  43      22.068  12.553  39.405  1.00 17.28           O  
ATOM    322  N   ARG L  44      23.757  13.168  40.798  1.00 16.86           N  
ATOM    323  CA  ARG L  44      22.924  13.321  41.944  1.00 16.21           C  
ATOM    324  CB  ARG L  44      23.416  12.520  43.162  0.80 16.05           C  
ATOM    325  CG  ARG L  44      23.369  11.006  42.969  0.80 16.51           C  
ATOM    326  CD  ARG L  44      24.150  10.224  44.029  0.80 16.63           C  
ATOM    327  NE  ARG L  44      23.509  10.467  45.351  1.00  0.00           N  
ATOM    328  CZ  ARG L  44      23.561   9.503  46.316  1.00  0.00           C  
ATOM    329  NH1 ARG L  44      24.153   8.302  46.048  1.00  0.00           N1+
ATOM    330  NH2 ARG L  44      23.029   9.742  47.550  1.00  0.00           N  
ATOM    331  C   ARG L  44      23.055  14.752  42.319  1.00 16.22           C  
ATOM    332  O   ARG L  44      24.144  15.320  42.289  1.00 15.56           O  
ATOM    333  N   PHE L  45      21.934  15.388  42.677  1.00 15.73           N  
ATOM    334  CA  PHE L  45      22.013  16.770  43.039  1.00 15.50           C  
ATOM    335  CB  PHE L  45      20.659  17.501  42.919  1.00 15.58           C  
ATOM    336  CG  PHE L  45      19.620  16.762  43.696  1.00 14.98           C  
ATOM    337  CD1 PHE L  45      18.910  15.739  43.106  1.00 14.86           C  
ATOM    338  CD2 PHE L  45      19.345  17.085  45.003  1.00 13.14           C  
ATOM    339  CE1 PHE L  45      17.948  15.049  43.809  1.00  0.00           C  
ATOM    340  CE2 PHE L  45      18.386  16.401  45.712  1.00  0.00           C  
ATOM    341  CZ  PHE L  45      17.686  15.379  45.116  1.00  0.00           C  
ATOM    342  C   PHE L  45      22.541  16.828  44.439  1.00 15.82           C  
ATOM    343  O   PHE L  45      21.938  16.279  45.360  1.00 15.89           O  
ATOM    344  N   LEU L  46      23.783  17.349  44.579  1.00 15.34           N  
ATOM    345  CA  LEU L  46      24.461  17.456  45.835  1.00 14.56           C  
ATOM    346  CB  LEU L  46      25.981  17.475  45.593  1.00 14.24           C  
ATOM    347  CG  LEU L  46      26.834  17.061  46.798  1.00 14.38           C  
ATOM    348  CD1 LEU L  46      26.548  15.588  47.144  1.00 14.23           C  
ATOM    349  CD2 LEU L  46      28.330  17.314  46.537  1.00 14.30           C  
ATOM    350  C   LEU L  46      24.060  18.675  46.623  1.00 14.30           C  
ATOM    351  O   LEU L  46      23.682  18.573  47.790  1.00 14.23           O  
ATOM    352  N   ILE L  47      24.135  19.871  45.990  1.00 14.06           N  
ATOM    353  CA  ILE L  47      23.843  21.105  46.673  1.00 14.00           C  
ATOM    354  CB  ILE L  47      25.072  21.828  47.143  1.00 13.90           C  
ATOM    355  CG1 ILE L  47      25.837  20.983  48.178  1.00 13.89           C  
ATOM    356  CG2 ILE L  47      24.649  23.206  47.675  1.00 13.22           C  
ATOM    357  CD1 ILE L  47      27.229  21.530  48.495  1.00 15.10           C  
ATOM    358  C   ILE L  47      23.114  21.995  45.713  1.00 14.10           C  
ATOM    359  O   ILE L  47      23.458  22.071  44.533  1.00 14.16           O  
ATOM    360  N   SER L  48      22.079  22.707  46.203  1.00 13.85           N  
ATOM    361  CA  SER L  48      21.315  23.545  45.323  1.00 13.84           C  
ATOM    362  CB  SER L  48      19.888  23.024  45.068  1.00 13.34           C  
ATOM    363  OG  SER L  48      19.939  21.763  44.417  1.00  0.00           O  
ATOM    364  C   SER L  48      21.179  24.898  45.933  1.00 13.64           C  
ATOM    365  O   SER L  48      21.216  25.058  47.148  1.00 13.27           O  
ATOM    366  N   ASP L  49      20.900  25.929  45.112  1.00 22.90           N  
ATOM    367  CA  ASP L  49      20.689  27.250  45.638  1.00 22.81           C  
ATOM    368  CB  ASP L  49      19.465  27.352  46.567  1.00 22.83           C  
ATOM    369  CG  ASP L  49      18.213  27.294  45.703  1.00 24.69           C  
ATOM    370  OD1 ASP L  49      18.358  27.159  44.458  1.00 24.11           O  
ATOM    371  OD2 ASP L  49      17.094  27.392  46.276  1.00 27.47           O1-
ATOM    372  C   ASP L  49      21.911  27.684  46.381  1.00 24.19           C  
ATOM    373  O   ASP L  49      21.840  28.365  47.401  1.00 27.74           O  
ATOM    374  N   THR L  50      23.065  27.247  45.859  1.00 20.78           N  
ATOM    375  CA  THR L  50      24.404  27.587  46.230  1.00 22.44           C  
ATOM    376  CB  THR L  50      24.715  29.059  46.118  1.00 21.45           C  
ATOM    377  OG1 THR L  50      23.916  29.838  46.992  1.00 25.31           O  
ATOM    378  CG2 THR L  50      24.459  29.479  44.666  1.00 21.66           C  
ATOM    379  C   THR L  50      24.803  27.067  47.574  1.00 24.60           C  
ATOM    380  O   THR L  50      25.993  26.858  47.789  1.00 25.13           O  
ATOM    381  N   SER L  51      23.863  26.727  48.481  1.00 25.30           N  
ATOM    382  CA  SER L  51      24.385  26.307  49.752  1.00 25.33           C  
ATOM    383  CB  SER L  51      24.585  27.492  50.712  1.00 28.72           C  
ATOM    384  OG  SER L  51      25.161  27.053  51.933  1.00 33.46           O  
ATOM    385  C   SER L  51      23.478  25.316  50.451  1.00 23.27           C  
ATOM    386  O   SER L  51      23.775  24.916  51.573  1.00 24.31           O  
ATOM    387  N   ASN L  52      22.380  24.842  49.825  1.00 16.06           N  
ATOM    388  CA  ASN L  52      21.475  23.958  50.493  1.00 15.73           C  
ATOM    389  CB  ASN L  52      20.003  24.206  50.124  1.00 15.69           C  
ATOM    390  CG  ASN L  52      19.636  25.583  50.659  1.00 18.94           C  
ATOM    391  OD1 ASN L  52      19.723  25.844  51.859  1.00 18.84           O  
ATOM    392  ND2 ASN L  52      19.230  26.499  49.740  1.00 18.57           N  
ATOM    393  C   ASN L  52      21.837  22.571  50.092  1.00 15.87           C  
ATOM    394  O   ASN L  52      21.989  22.280  48.908  1.00 16.32           O  
ATOM    395  N   LEU L  53      22.026  21.685  51.088  1.00 14.83           N  
ATOM    396  CA  LEU L  53      22.402  20.344  50.769  1.00 14.89           C  
ATOM    397  CB  LEU L  53      23.213  19.639  51.864  1.00 15.39           C  
ATOM    398  CG  LEU L  53      24.578  20.309  52.083  1.00 16.44           C  
ATOM    399  CD1 LEU L  53      24.428  21.683  52.748  1.00 17.65           C  
ATOM    400  CD2 LEU L  53      25.546  19.384  52.821  1.00 18.12           C  
ATOM    401  C   LEU L  53      21.183  19.546  50.478  1.00 13.72           C  
ATOM    402  O   LEU L  53      20.146  19.690  51.125  1.00 13.52           O  
ATOM    403  N   ALA L  54      21.303  18.666  49.468  1.00 14.08           N  
ATOM    404  CA  ALA L  54      20.231  17.810  49.061  1.00 16.23           C  
ATOM    405  CB  ALA L  54      20.493  17.103  47.722  1.00 15.98           C  
ATOM    406  C   ALA L  54      20.075  16.754  50.110  1.00 17.63           C  
ATOM    407  O   ALA L  54      20.975  16.526  50.915  1.00 17.51           O  
ATOM    408  N   SER L  55      18.905  16.087  50.146  1.00 19.50           N  
ATOM    409  CA  SER L  55      18.689  15.094  51.154  1.00 21.19           C  
ATOM    410  CB  SER L  55      17.256  14.529  51.170  1.00 21.02           C  
ATOM    411  OG  SER L  55      16.984  13.847  49.954  1.00 24.96           O  
ATOM    412  C   SER L  55      19.628  13.961  50.909  1.00 21.98           C  
ATOM    413  O   SER L  55      19.879  13.574  49.769  1.00 21.50           O  
ATOM    414  N   GLY L  56      20.189  13.410  52.002  1.00 23.56           N  
ATOM    415  CA  GLY L  56      21.062  12.278  51.902  1.00 24.29           C  
ATOM    416  C   GLY L  56      22.486  12.731  51.795  1.00 24.44           C  
ATOM    417  O   GLY L  56      23.401  11.916  51.918  1.00 25.09           O  
ATOM    418  N   VAL L  57      22.720  14.039  51.566  1.00 23.42           N  
ATOM    419  CA  VAL L  57      24.072  14.510  51.444  1.00 22.03           C  
ATOM    420  CB  VAL L  57      24.176  15.823  50.721  1.00 21.23           C  
ATOM    421  CG1 VAL L  57      25.629  16.319  50.795  1.00 20.11           C  
ATOM    422  CG2 VAL L  57      23.671  15.630  49.279  1.00 19.72           C  
ATOM    423  C   VAL L  57      24.624  14.707  52.823  1.00 22.93           C  
ATOM    424  O   VAL L  57      23.955  15.255  53.696  1.00 23.21           O  
ATOM    425  N   PRO L  58      25.841  14.281  53.040  1.00 23.38           N  
ATOM    426  CA  PRO L  58      26.449  14.417  54.339  1.00 23.98           C  
ATOM    427  CD  PRO L  58      26.404  13.173  52.288  1.00 23.84           C  
ATOM    428  CB  PRO L  58      27.616  13.426  54.370  1.00 23.95           C  
ATOM    429  CG  PRO L  58      27.797  12.979  52.905  1.00 24.13           C  
ATOM    430  C   PRO L  58      26.829  15.839  54.638  1.00 24.05           C  
ATOM    431  O   PRO L  58      27.129  16.596  53.718  1.00 23.66           O  
ATOM    432  N   VAL L  59      26.862  16.195  55.935  1.00 24.33           N  
ATOM    433  CA  VAL L  59      27.119  17.516  56.439  1.00 25.00           C  
ATOM    434  CB  VAL L  59      26.950  17.621  57.927  1.00 26.70           C  
ATOM    435  CG1 VAL L  59      25.472  17.371  58.266  1.00  0.00           C  
ATOM    436  CG2 VAL L  59      27.917  16.640  58.607  1.00  0.00           C  
ATOM    437  C   VAL L  59      28.506  17.962  56.088  1.00 23.98           C  
ATOM    438  O   VAL L  59      28.793  19.157  56.105  1.00 24.44           O  
ATOM    439  N   ARG L  60      29.417  17.018  55.785  1.00 21.96           N  
ATOM    440  CA  ARG L  60      30.780  17.368  55.494  1.00 20.73           C  
ATOM    441  CB  ARG L  60      31.676  16.161  55.140  1.00 20.46           C  
ATOM    442  CG  ARG L  60      31.264  15.409  53.871  1.00 20.37           C  
ATOM    443  CD  ARG L  60      32.286  14.351  53.444  1.00 20.57           C  
ATOM    444  NE  ARG L  60      31.923  13.068  54.106  1.00 20.48           N  
ATOM    445  CZ  ARG L  60      31.190  12.129  53.439  1.00 21.45           C  
ATOM    446  NH1 ARG L  60      30.821  12.338  52.143  1.00 22.68           N1+
ATOM    447  NH2 ARG L  60      30.822  10.977  54.068  1.00 21.85           N  
ATOM    448  C   ARG L  60      30.810  18.300  54.315  1.00 20.08           C  
ATOM    449  O   ARG L  60      31.734  19.105  54.188  1.00 20.94           O  
ATOM    450  N   PHE L  61      29.835  18.179  53.391  1.00 18.94           N  
ATOM    451  CA  PHE L  61      29.788  19.029  52.229  1.00 17.47           C  
ATOM    452  CB  PHE L  61      28.958  18.449  51.070  1.00 17.20           C  
ATOM    453  CG  PHE L  61      29.689  17.292  50.483  1.00 16.83           C  
ATOM    454  CD1 PHE L  61      29.574  16.029  51.015  1.00 16.52           C  
ATOM    455  CD2 PHE L  61      30.493  17.474  49.383  1.00 17.07           C  
ATOM    456  CE1 PHE L  61      30.254  14.968  50.459  1.00 16.46           C  
ATOM    457  CE2 PHE L  61      31.173  16.419  48.824  1.00 16.41           C  
ATOM    458  CZ  PHE L  61      31.054  15.161  49.361  1.00 16.76           C  
ATOM    459  C   PHE L  61      29.175  20.357  52.567  1.00 16.62           C  
ATOM    460  O   PHE L  61      28.253  20.456  53.377  1.00 15.29           O  
ATOM    461  N   SER L  62      29.705  21.424  51.932  1.00 16.67           N  
ATOM    462  CA  SER L  62      29.195  22.756  52.094  1.00 17.09           C  
ATOM    463  CB  SER L  62      29.967  23.610  53.112  1.00 16.95           C  
ATOM    464  OG  SER L  62      29.811  23.094  54.423  1.00 15.64           O  
ATOM    465  C   SER L  62      29.394  23.452  50.789  1.00 17.52           C  
ATOM    466  O   SER L  62      30.212  23.035  49.971  1.00 17.29           O  
ATOM    467  N   GLY L  63      28.635  24.541  50.562  1.00 18.56           N  
ATOM    468  CA  GLY L  63      28.814  25.297  49.359  1.00 19.10           C  
ATOM    469  C   GLY L  63      28.686  26.735  49.739  1.00 19.80           C  
ATOM    470  O   GLY L  63      27.994  27.074  50.698  1.00 19.71           O  
ATOM    471  N   SER L  64      29.368  27.624  48.991  1.00 20.53           N  
ATOM    472  CA  SER L  64      29.284  29.025  49.277  1.00 20.83           C  
ATOM    473  CB  SER L  64      30.297  29.494  50.338  1.00 21.41           C  
ATOM    474  OG  SER L  64      31.626  29.313  49.871  1.00 24.43           O  
ATOM    475  C   SER L  64      29.590  29.758  48.012  1.00 20.42           C  
ATOM    476  O   SER L  64      30.023  29.159  47.030  1.00 21.08           O  
ATOM    477  N   GLY L  65      29.341  31.083  47.987  1.00 19.88           N  
ATOM    478  CA  GLY L  65      29.679  31.823  46.807  1.00 19.80           C  
ATOM    479  C   GLY L  65      28.648  32.874  46.558  1.00 19.89           C  
ATOM    480  O   GLY L  65      27.573  32.877  47.158  1.00 20.04           O  
ATOM    481  N   SER L  66      28.983  33.808  45.647  1.00 20.73           N  
ATOM    482  CA  SER L  66      28.094  34.860  45.259  1.00 20.71           C  
ATOM    483  CB  SER L  66      28.083  36.041  46.244  1.00 21.12           C  
ATOM    484  OG  SER L  66      29.371  36.636  46.304  1.00 22.19           O  
ATOM    485  C   SER L  66      28.599  35.375  43.954  1.00 20.92           C  
ATOM    486  O   SER L  66      29.718  35.068  43.547  1.00 21.23           O  
ATOM    487  N   GLY L  67      27.758  36.147  43.240  1.00 20.75           N  
ATOM    488  CA  GLY L  67      28.173  36.742  42.006  1.00 19.81           C  
ATOM    489  C   GLY L  67      28.692  35.685  41.081  1.00 19.94           C  
ATOM    490  O   GLY L  67      27.974  34.775  40.670  1.00 19.98           O  
ATOM    491  N   THR L  68      29.955  35.885  40.664  1.00 19.70           N  
ATOM    492  CA  THR L  68      30.737  35.076  39.772  1.00 19.22           C  
ATOM    493  CB  THR L  68      31.899  35.845  39.230  1.00 19.29           C  
ATOM    494  OG1 THR L  68      31.450  36.983  38.510  1.00 19.40           O  
ATOM    495  CG2 THR L  68      32.725  34.919  38.330  1.00 18.44           C  
ATOM    496  C   THR L  68      31.336  33.852  40.399  1.00 19.03           C  
ATOM    497  O   THR L  68      31.541  32.856  39.705  1.00 18.65           O  
ATOM    498  N   SER L  69      31.696  33.897  41.699  1.00 19.20           N  
ATOM    499  CA  SER L  69      32.473  32.799  42.204  1.00 19.52           C  
ATOM    500  CB  SER L  69      33.797  33.240  42.850  1.00 20.46           C  
ATOM    501  OG  SER L  69      34.652  33.812  41.872  1.00 20.54           O  
ATOM    502  C   SER L  69      31.731  32.006  43.227  1.00 18.57           C  
ATOM    503  O   SER L  69      31.106  32.548  44.137  1.00 18.60           O  
ATOM    504  N   TYR L  70      31.818  30.667  43.086  1.00 17.16           N  
ATOM    505  CA  TYR L  70      31.181  29.748  43.979  1.00 16.15           C  
ATOM    506  CB  TYR L  70      29.901  29.122  43.403  1.00 15.06           C  
ATOM    507  CG  TYR L  70      28.921  30.230  43.239  1.00 14.21           C  
ATOM    508  CD1 TYR L  70      28.885  30.974  42.084  1.00 13.97           C  
ATOM    509  CD2 TYR L  70      28.044  30.533  44.253  1.00 13.23           C  
ATOM    510  CE1 TYR L  70      27.982  32.000  41.939  1.00 13.85           C  
ATOM    511  CE2 TYR L  70      27.140  31.558  44.114  1.00 12.52           C  
ATOM    512  CZ  TYR L  70      27.107  32.291  42.955  1.00 13.60           C  
ATOM    513  OH  TYR L  70      26.181  33.345  42.807  1.00 14.25           O  
ATOM    514  C   TYR L  70      32.149  28.637  44.235  1.00 16.10           C  
ATOM    515  O   TYR L  70      33.093  28.440  43.471  1.00 16.19           O  
ATOM    516  N   SER L  71      31.964  27.891  45.344  1.00 15.86           N  
ATOM    517  CA  SER L  71      32.860  26.799  45.592  1.00 16.04           C  
ATOM    518  CB  SER L  71      34.124  27.208  46.366  1.00 16.17           C  
ATOM    519  OG  SER L  71      33.771  27.646  47.670  1.00 18.33           O  
ATOM    520  C   SER L  71      32.157  25.754  46.402  1.00 15.80           C  
ATOM    521  O   SER L  71      31.196  26.038  47.115  1.00 16.14           O  
ATOM    522  N   LEU L  72      32.625  24.494  46.279  1.00 14.81           N  
ATOM    523  CA  LEU L  72      32.096  23.398  47.035  1.00 14.42           C  
ATOM    524  CB  LEU L  72      31.548  22.278  46.124  1.00 13.20           C  
ATOM    525  CG  LEU L  72      31.019  21.014  46.829  1.00 11.77           C  
ATOM    526  CD1 LEU L  72      30.199  20.147  45.862  1.00 10.72           C  
ATOM    527  CD2 LEU L  72      32.168  20.192  47.427  1.00 10.50           C  
ATOM    528  C   LEU L  72      33.216  22.907  47.898  1.00 14.66           C  
ATOM    529  O   LEU L  72      34.344  22.750  47.433  1.00 13.83           O  
ATOM    530  N   THR L  73      32.933  22.681  49.198  1.00 15.82           N  
ATOM    531  CA  THR L  73      33.970  22.303  50.120  1.00 16.81           C  
ATOM    532  CB  THR L  73      34.168  23.325  51.202  1.00 17.03           C  
ATOM    533  OG1 THR L  73      34.534  24.573  50.633  1.00 17.70           O  
ATOM    534  CG2 THR L  73      35.258  22.840  52.171  1.00 17.35           C  
ATOM    535  C   THR L  73      33.604  21.029  50.811  1.00 17.55           C  
ATOM    536  O   THR L  73      32.434  20.766  51.090  1.00 18.78           O  
ATOM    537  N   ILE L  74      34.628  20.198  51.093  1.00 17.99           N  
ATOM    538  CA  ILE L  74      34.436  18.974  51.815  1.00 18.04           C  
ATOM    539  CB  ILE L  74      34.876  17.763  51.042  1.00 17.35           C  
ATOM    540  CG1 ILE L  74      34.126  17.694  49.697  1.00 16.80           C  
ATOM    541  CG2 ILE L  74      34.644  16.528  51.926  1.00 16.80           C  
ATOM    542  CD1 ILE L  74      34.699  16.672  48.715  1.00 15.16           C  
ATOM    543  C   ILE L  74      35.289  19.087  53.048  1.00 19.17           C  
ATOM    544  O   ILE L  74      36.500  19.278  52.951  1.00 19.39           O  
ATOM    545  N   SER L  75      34.665  18.972  54.241  1.00 20.86           N  
ATOM    546  CA  SER L  75      35.329  19.171  55.505  1.00 21.86           C  
ATOM    547  CB  SER L  75      34.379  18.985  56.699  1.00 22.09           C  
ATOM    548  OG  SER L  75      33.313  19.919  56.622  1.00 22.47           O  
ATOM    549  C   SER L  75      36.427  18.177  55.671  1.00 22.44           C  
ATOM    550  O   SER L  75      37.583  18.548  55.873  1.00 22.72           O  
ATOM    551  N   ARG L  76      36.072  16.880  55.628  1.00 22.19           N  
ATOM    552  CA  ARG L  76      37.055  15.841  55.705  1.00 22.26           C  
ATOM    553  CB  ARG L  76      37.099  15.131  57.068  1.00 23.21           C  
ATOM    554  CG  ARG L  76      37.508  16.067  58.209  1.00  0.00           C  
ATOM    555  CD  ARG L  76      37.823  15.351  59.524  1.00  0.00           C  
ATOM    556  NE  ARG L  76      38.129  16.397  60.541  1.00  0.00           N  
ATOM    557  CZ  ARG L  76      39.384  16.927  60.631  1.00  0.00           C  
ATOM    558  NH1 ARG L  76      40.361  16.510  59.775  1.00  0.00           N1+
ATOM    559  NH2 ARG L  76      39.660  17.878  61.570  1.00  0.00           N  
ATOM    560  C   ARG L  76      36.640  14.849  54.667  1.00 21.85           C  
ATOM    561  O   ARG L  76      35.546  14.287  54.733  1.00 22.27           O  
ATOM    562  N   ILE L  77      37.514  14.584  53.678  1.00 20.73           N  
ATOM    563  CA  ILE L  77      37.078  13.728  52.617  1.00 19.86           C  
ATOM    564  CB  ILE L  77      37.744  13.889  51.271  1.00 19.15           C  
ATOM    565  CG1 ILE L  77      39.251  13.641  51.326  1.00 20.64           C  
ATOM    566  CG2 ILE L  77      37.372  15.279  50.731  1.00 20.67           C  
ATOM    567  CD1 ILE L  77      39.975  14.779  52.021  1.00  0.00           C  
ATOM    568  C   ILE L  77      37.117  12.300  53.014  1.00 20.02           C  
ATOM    569  O   ILE L  77      37.959  11.853  53.791  1.00 20.75           O  
ATOM    570  N   GLU L  78      36.117  11.560  52.508  1.00 20.43           N  
ATOM    571  CA  GLU L  78      36.016  10.164  52.767  1.00 21.38           C  
ATOM    572  CB  GLU L  78      34.678   9.778  53.413  1.00 22.69           C  
ATOM    573  CG  GLU L  78      34.557  10.409  54.801  1.00 25.41           C  
ATOM    574  CD  GLU L  78      33.233  10.018  55.426  1.00 27.81           C  
ATOM    575  OE1 GLU L  78      32.567   9.090  54.896  1.00 29.46           O  
ATOM    576  OE2 GLU L  78      32.872  10.649  56.455  1.00 25.96           O1-
ATOM    577  C   GLU L  78      36.172   9.474  51.450  1.00 20.75           C  
ATOM    578  O   GLU L  78      36.125  10.103  50.394  1.00 20.65           O  
ATOM    579  N   ALA L  79      36.368   8.148  51.491  1.00 20.54           N  
ATOM    580  CA  ALA L  79      36.621   7.364  50.318  1.00 20.50           C  
ATOM    581  CB  ALA L  79      36.794   5.870  50.635  1.00 20.04           C  
ATOM    582  C   ALA L  79      35.469   7.497  49.367  1.00 20.90           C  
ATOM    583  O   ALA L  79      35.664   7.539  48.154  1.00 20.81           O  
ATOM    584  N   GLU L  80      34.241   7.595  49.907  1.00 21.72           N  
ATOM    585  CA  GLU L  80      33.012   7.634  49.156  1.00 23.14           C  
ATOM    586  CB  GLU L  80      31.775   7.829  50.044  1.00 24.96           C  
ATOM    587  CG  GLU L  80      31.516   6.719  51.056  1.00 29.09           C  
ATOM    588  CD  GLU L  80      30.255   7.106  51.812  1.00 31.09           C  
ATOM    589  OE1 GLU L  80      30.133   8.292  52.219  1.00 33.89           O  
ATOM    590  OE2 GLU L  80      29.387   6.210  51.977  1.00 34.68           O1-
ATOM    591  C   GLU L  80      32.996   8.820  48.247  1.00 22.10           C  
ATOM    592  O   GLU L  80      32.352   8.801  47.201  1.00 22.89           O  
ATOM    593  N   ASP L  81      33.689   9.893  48.651  1.00 20.05           N  
ATOM    594  CA  ASP L  81      33.668  11.164  47.989  1.00 17.94           C  
ATOM    595  CB  ASP L  81      34.443  12.228  48.778  1.00 16.92           C  
ATOM    596  CG  ASP L  81      33.645  12.449  50.053  1.00 17.28           C  
ATOM    597  OD1 ASP L  81      32.423  12.149  50.028  1.00 15.82           O  
ATOM    598  OD2 ASP L  81      34.240  12.902  51.066  1.00 18.99           O1-
ATOM    599  C   ASP L  81      34.220  11.105  46.593  1.00 17.83           C  
ATOM    600  O   ASP L  81      33.951  12.012  45.805  1.00 18.42           O  
ATOM    601  N   ALA L  82      35.051  10.098  46.253  1.00 17.12           N  
ATOM    602  CA  ALA L  82      35.612  10.052  44.927  1.00 16.90           C  
ATOM    603  CB  ALA L  82      36.424   8.775  44.650  1.00 17.08           C  
ATOM    604  C   ALA L  82      34.499  10.105  43.926  1.00 17.04           C  
ATOM    605  O   ALA L  82      33.594   9.271  43.936  1.00 18.03           O  
ATOM    606  N   ALA L  83      34.554  11.114  43.030  1.00 15.91           N  
ATOM    607  CA  ALA L  83      33.537  11.287  42.034  1.00 15.25           C  
ATOM    608  CB  ALA L  83      32.127  11.459  42.625  1.00 14.96           C  
ATOM    609  C   ALA L  83      33.864  12.530  41.269  1.00 15.56           C  
ATOM    610  O   ALA L  83      34.858  13.203  41.540  1.00 15.18           O  
ATOM    611  N   THR L  84      33.038  12.846  40.253  1.00 15.74           N  
ATOM    612  CA  THR L  84      33.228  14.051  39.503  1.00 15.60           C  
ATOM    613  CB  THR L  84      33.114  13.853  38.021  1.00 16.21           C  
ATOM    614  OG1 THR L  84      34.083  12.916  37.571  1.00 17.56           O  
ATOM    615  CG2 THR L  84      33.325  15.209  37.328  1.00 17.23           C  
ATOM    616  C   THR L  84      32.125  14.966  39.922  1.00 15.87           C  
ATOM    617  O   THR L  84      30.976  14.540  40.022  1.00 16.42           O  
ATOM    618  N   TYR L  85      32.451  16.249  40.195  1.00 15.19           N  
ATOM    619  CA  TYR L  85      31.444  17.167  40.644  1.00 15.07           C  
ATOM    620  CB  TYR L  85      31.777  17.867  41.979  1.00 15.08           C  
ATOM    621  CG  TYR L  85      31.874  16.841  43.063  1.00 14.64           C  
ATOM    622  CD1 TYR L  85      33.050  16.160  43.271  1.00 14.21           C  
ATOM    623  CD2 TYR L  85      30.802  16.560  43.878  1.00 14.25           C  
ATOM    624  CE1 TYR L  85      33.156  15.217  44.268  1.00 14.18           C  
ATOM    625  CE2 TYR L  85      30.904  15.617  44.876  1.00 14.27           C  
ATOM    626  CZ  TYR L  85      32.080  14.938  45.074  1.00 14.32           C  
ATOM    627  OH  TYR L  85      32.175  13.973  46.100  1.00 13.78           O  
ATOM    628  C   TYR L  85      31.291  18.234  39.599  1.00 15.72           C  
ATOM    629  O   TYR L  85      32.275  18.777  39.098  1.00 17.02           O  
ATOM    630  N   TYR L  86      30.028  18.550  39.241  1.00 15.25           N  
ATOM    631  CA  TYR L  86      29.754  19.525  38.218  1.00 14.44           C  
ATOM    632  CB  TYR L  86      28.896  18.989  37.055  1.00 13.80           C  
ATOM    633  CG  TYR L  86      29.631  17.968  36.251  1.00 14.38           C  
ATOM    634  CD1 TYR L  86      30.475  18.350  35.234  1.00 14.29           C  
ATOM    635  CD2 TYR L  86      29.457  16.627  36.498  1.00 15.02           C  
ATOM    636  CE1 TYR L  86      31.143  17.410  34.484  1.00 15.08           C  
ATOM    637  CE2 TYR L  86      30.122  15.681  35.753  1.00 14.81           C  
ATOM    638  CZ  TYR L  86      30.967  16.073  34.745  1.00 15.48           C  
ATOM    639  OH  TYR L  86      31.650  15.104  33.981  1.00 17.22           O  
ATOM    640  C   TYR L  86      28.923  20.629  38.806  1.00 13.49           C  
ATOM    641  O   TYR L  86      27.999  20.378  39.576  1.00 13.30           O  
ATOM    642  N   CYS L  87      29.240  21.894  38.455  1.00 12.56           N  
ATOM    643  CA  CYS L  87      28.426  22.998  38.881  1.00 13.15           C  
ATOM    644  CB  CYS L  87      29.217  24.271  39.271  1.00 12.62           C  
ATOM    645  SG  CYS L  87      30.323  24.889  37.963  1.00 14.99           S  
ATOM    646  C   CYS L  87      27.516  23.326  37.735  1.00 12.99           C  
ATOM    647  O   CYS L  87      27.854  23.077  36.578  1.00 12.39           O  
ATOM    648  N   GLN L  88      26.303  23.842  38.031  1.00 12.46           N  
ATOM    649  CA  GLN L  88      25.398  24.187  36.971  1.00 12.33           C  
ATOM    650  CB  GLN L  88      24.208  23.237  36.794  1.00 11.79           C  
ATOM    651  CG  GLN L  88      23.296  23.713  35.663  1.00 11.65           C  
ATOM    652  CD  GLN L  88      21.912  23.129  35.879  1.00 12.89           C  
ATOM    653  OE1 GLN L  88      21.732  22.182  36.641  1.00 14.92           O  
ATOM    654  NE2 GLN L  88      20.896  23.726  35.203  1.00 13.49           N  
ATOM    655  C   GLN L  88      24.770  25.491  37.324  1.00 12.77           C  
ATOM    656  O   GLN L  88      24.547  25.779  38.498  1.00 13.78           O  
ATOM    657  N   HIS L  89      24.443  26.309  36.306  1.00 13.19           N  
ATOM    658  CA  HIS L  89      23.868  27.574  36.625  1.00 13.52           C  
ATOM    659  ND1 HIS L  89      23.787  30.539  34.766  1.00  0.00           N  
ATOM    660  CG  HIS L  89      24.473  29.359  34.950  1.00 14.71           C  
ATOM    661  CB  HIS L  89      24.766  28.778  36.303  1.00 14.23           C  
ATOM    662  NE2 HIS L  89      24.260  29.763  32.739  1.00 14.30           N  
ATOM    663  CD2 HIS L  89      24.754  28.898  33.701  1.00  0.00           C  
ATOM    664  CE1 HIS L  89      23.688  30.733  33.428  1.00  0.00           C  
ATOM    665  C   HIS L  89      22.634  27.758  35.806  1.00 13.83           C  
ATOM    666  O   HIS L  89      22.394  27.082  34.804  1.00 14.04           O  
ATOM    667  N   TRP L  90      21.629  28.509  36.319  1.00 18.54           N  
ATOM    668  CA  TRP L  90      20.345  28.520  35.640  1.00 18.92           C  
ATOM    669  CB  TRP L  90      19.294  27.781  36.504  1.00 18.18           C  
ATOM    670  CG  TRP L  90      17.947  27.453  35.902  1.00 20.63           C  
ATOM    671  CD2 TRP L  90      17.531  26.131  35.521  1.00 19.81           C  
ATOM    672  CD1 TRP L  90      16.866  28.261  35.702  1.00 22.02           C  
ATOM    673  NE1 TRP L  90      15.816  27.532  35.204  1.00 20.74           N  
ATOM    674  CE2 TRP L  90      16.206  26.217  35.097  1.00 21.46           C  
ATOM    675  CE3 TRP L  90      18.191  24.935  35.538  1.00 19.87           C  
ATOM    676  CZ2 TRP L  90      15.523  25.112  34.678  1.00 20.59           C  
ATOM    677  CZ3 TRP L  90      17.498  23.823  35.107  1.00 21.98           C  
ATOM    678  CH2 TRP L  90      16.189  23.907  34.685  1.00 21.20           C  
ATOM    679  C   TRP L  90      19.905  29.954  35.511  1.00 18.62           C  
ATOM    680  O   TRP L  90      18.714  30.259  35.515  1.00 16.60           O  
ATOM    681  N   SER L  91      20.868  30.884  35.394  1.00 20.37           N  
ATOM    682  CA  SER L  91      20.571  32.285  35.290  1.00 24.74           C  
ATOM    683  CB  SER L  91      21.823  33.153  35.480  1.00 23.54           C  
ATOM    684  OG  SER L  91      22.370  32.932  36.771  1.00 29.42           O  
ATOM    685  C   SER L  91      20.012  32.615  33.942  1.00 26.48           C  
ATOM    686  O   SER L  91      18.985  33.286  33.829  1.00 29.40           O  
ATOM    687  N   SER L  92      20.690  32.154  32.873  1.00 26.76           N  
ATOM    688  CA  SER L  92      20.230  32.497  31.559  1.00 26.84           C  
ATOM    689  CB  SER L  92      21.108  33.563  30.884  1.00 29.30           C  
ATOM    690  OG  SER L  92      20.600  33.862  29.593  1.00 31.62           O  
ATOM    691  C   SER L  92      20.293  31.266  30.706  1.00 25.71           C  
ATOM    692  O   SER L  92      21.102  30.371  30.945  1.00 25.46           O  
ATOM    693  N   TYR L  93      19.421  31.201  29.678  1.00 24.97           N  
ATOM    694  CA  TYR L  93      19.360  30.079  28.786  1.00 24.29           C  
ATOM    695  CB  TYR L  93      18.009  29.912  28.058  1.00 24.01           C  
ATOM    696  CG  TYR L  93      16.933  29.729  29.075  1.00 24.01           C  
ATOM    697  CD1 TYR L  93      16.865  28.588  29.843  1.00 28.70           C  
ATOM    698  CD2 TYR L  93      15.970  30.698  29.242  1.00 28.61           C  
ATOM    699  CE1 TYR L  93      15.866  28.434  30.776  1.00 29.19           C  
ATOM    700  CE2 TYR L  93      14.969  30.551  30.172  1.00 28.88           C  
ATOM    701  CZ  TYR L  93      14.919  29.416  30.943  1.00 28.58           C  
ATOM    702  OH  TYR L  93      13.898  29.252  31.902  1.00 29.42           O  
ATOM    703  C   TYR L  93      20.399  30.304  27.738  1.00 25.10           C  
ATOM    704  O   TYR L  93      20.638  31.441  27.332  1.00 26.98           O  
ATOM    705  N   PRO L  94      21.061  29.264  27.303  1.00 23.73           N  
ATOM    706  CA  PRO L  94      20.825  27.942  27.810  1.00 22.48           C  
ATOM    707  CD  PRO L  94      21.576  29.234  25.946  1.00 24.42           C  
ATOM    708  CB  PRO L  94      21.300  26.970  26.734  1.00 21.61           C  
ATOM    709  CG  PRO L  94      22.169  27.825  25.801  1.00 22.29           C  
ATOM    710  C   PRO L  94      21.512  27.730  29.116  1.00 23.20           C  
ATOM    711  O   PRO L  94      22.433  28.471  29.452  1.00 25.36           O  
ATOM    712  N   LEU L  95      21.075  26.698  29.854  1.00 21.82           N  
ATOM    713  CA  LEU L  95      21.623  26.388  31.134  1.00 19.27           C  
ATOM    714  CB  LEU L  95      20.723  25.386  31.863  1.00 18.29           C  
ATOM    715  CG  LEU L  95      19.281  25.931  31.958  1.00 17.97           C  
ATOM    716  CD1 LEU L  95      18.312  24.876  32.496  1.00 23.41           C  
ATOM    717  CD2 LEU L  95      19.217  27.258  32.734  1.00 23.01           C  
ATOM    718  C   LEU L  95      22.991  25.818  30.902  1.00 19.76           C  
ATOM    719  O   LEU L  95      23.197  25.143  29.891  1.00 18.73           O  
ATOM    720  N   THR L  96      23.985  26.086  31.795  1.00 14.82           N  
ATOM    721  CA  THR L  96      25.246  25.540  31.403  1.00 15.14           C  
ATOM    722  CB  THR L  96      26.242  26.579  30.975  1.00 15.07           C  
ATOM    723  OG1 THR L  96      26.532  27.439  32.065  1.00 15.94           O  
ATOM    724  CG2 THR L  96      25.661  27.392  29.805  1.00 16.33           C  
ATOM    725  C   THR L  96      25.824  24.829  32.577  1.00 15.32           C  
ATOM    726  O   THR L  96      25.493  25.121  33.724  1.00 15.76           O  
ATOM    727  N   PHE L  97      26.698  23.845  32.294  1.00 14.76           N  
ATOM    728  CA  PHE L  97      27.353  23.080  33.315  1.00 15.20           C  
ATOM    729  CB  PHE L  97      27.297  21.553  33.106  1.00 14.31           C  
ATOM    730  CG  PHE L  97      25.914  21.024  33.267  1.00 12.82           C  
ATOM    731  CD1 PHE L  97      25.041  20.976  32.207  1.00 12.82           C  
ATOM    732  CD2 PHE L  97      25.488  20.560  34.487  1.00 12.83           C  
ATOM    733  CE1 PHE L  97      23.769  20.477  32.364  1.00 12.52           C  
ATOM    734  CE2 PHE L  97      24.219  20.060  34.648  1.00 12.92           C  
ATOM    735  CZ  PHE L  97      23.351  20.016  33.586  1.00 13.36           C  
ATOM    736  C   PHE L  97      28.811  23.400  33.222  1.00 15.56           C  
ATOM    737  O   PHE L  97      29.292  23.859  32.189  1.00 16.92           O  
ATOM    738  N   GLY L  98      29.546  23.195  34.330  1.00 15.97           N  
ATOM    739  CA  GLY L  98      30.966  23.387  34.314  1.00 16.38           C  
ATOM    740  C   GLY L  98      31.572  22.108  33.810  1.00 17.09           C  
ATOM    741  O   GLY L  98      30.890  21.095  33.667  1.00 18.14           O  
ATOM    742  N   GLY L  99      32.897  22.130  33.567  1.00 16.81           N  
ATOM    743  CA  GLY L  99      33.655  21.034  33.026  1.00 16.71           C  
ATOM    744  C   GLY L  99      33.650  19.864  33.963  1.00 17.47           C  
ATOM    745  O   GLY L  99      33.787  18.720  33.532  1.00 17.79           O  
ATOM    746  N   GLY L 100      33.570  20.117  35.282  1.00 16.41           N  
ATOM    747  CA  GLY L 100      33.572  19.034  36.226  1.00 15.29           C  
ATOM    748  C   GLY L 100      34.918  18.979  36.871  1.00 15.39           C  
ATOM    749  O   GLY L 100      35.926  19.358  36.275  1.00 15.71           O  
ATOM    750  N   THR L 101      34.950  18.526  38.139  1.00 14.75           N  
ATOM    751  CA  THR L 101      36.184  18.365  38.851  1.00 13.37           C  
ATOM    752  CB  THR L 101      36.283  19.234  40.070  1.00 12.83           C  
ATOM    753  OG1 THR L 101      36.141  20.602  39.715  1.00 11.48           O  
ATOM    754  CG2 THR L 101      37.653  19.000  40.728  1.00 11.98           C  
ATOM    755  C   THR L 101      36.208  16.943  39.306  1.00 14.45           C  
ATOM    756  O   THR L 101      35.265  16.464  39.931  1.00 14.42           O  
ATOM    757  N   LYS L 102      37.302  16.224  39.003  1.00 16.25           N  
ATOM    758  CA  LYS L 102      37.368  14.843  39.366  1.00 18.02           C  
ATOM    759  CB  LYS L 102      38.091  14.017  38.286  1.00 19.37           C  
ATOM    760  CG  LYS L 102      37.767  12.523  38.286  1.00 23.12           C  
ATOM    761  CD  LYS L 102      38.197  11.841  36.987  1.00 24.98           C  
ATOM    762  CE  LYS L 102      37.753  10.382  36.879  1.00 28.93           C  
ATOM    763  NZ  LYS L 102      38.113   9.847  35.547  1.00 31.26           N1+
ATOM    764  C   LYS L 102      38.141  14.776  40.644  1.00 18.15           C  
ATOM    765  O   LYS L 102      39.265  15.267  40.733  1.00 17.93           O  
ATOM    766  N   LEU L 103      37.533  14.171  41.683  1.00 18.61           N  
ATOM    767  CA  LEU L 103      38.160  14.078  42.967  1.00 17.94           C  
ATOM    768  CB  LEU L 103      37.153  14.251  44.116  1.00 17.56           C  
ATOM    769  CG  LEU L 103      37.777  14.158  45.520  1.00 17.76           C  
ATOM    770  CD1 LEU L 103      38.721  15.335  45.801  1.00 16.90           C  
ATOM    771  CD2 LEU L 103      36.697  13.982  46.601  1.00 17.05           C  
ATOM    772  C   LEU L 103      38.741  12.707  43.092  1.00 18.31           C  
ATOM    773  O   LEU L 103      38.030  11.704  43.023  1.00 18.55           O  
ATOM    774  N   GLU L 104      40.072  12.642  43.284  1.00 18.02           N  
ATOM    775  CA  GLU L 104      40.753  11.390  43.437  1.00 17.74           C  
ATOM    776  CB  GLU L 104      42.028  11.294  42.585  0.80 17.64           C  
ATOM    777  CG  GLU L 104      42.646   9.897  42.558  0.80 18.60           C  
ATOM    778  CD  GLU L 104      43.912   9.984  41.722  0.80 20.81           C  
ATOM    779  OE1 GLU L 104      44.346  11.130  41.431  0.80 22.07           O  
ATOM    780  OE2 GLU L 104      44.467   8.910  41.368  0.80 21.84           O1-
ATOM    781  C   GLU L 104      41.175  11.324  44.865  1.00 17.87           C  
ATOM    782  O   GLU L 104      41.494  12.346  45.471  1.00 17.76           O  
ATOM    783  N   LEU L 105      41.168  10.117  45.460  1.00 17.81           N  
ATOM    784  CA  LEU L 105      41.542  10.049  46.841  1.00 18.67           C  
ATOM    785  CB  LEU L 105      40.547   9.266  47.709  1.00 18.80           C  
ATOM    786  CG  LEU L 105      39.171   9.951  47.735  1.00  0.00           C  
ATOM    787  CD1 LEU L 105      38.201   9.230  48.678  1.00 19.56           C  
ATOM    788  CD2 LEU L 105      39.302  11.451  48.045  1.00  0.00           C  
ATOM    789  C   LEU L 105      42.886   9.416  46.942  1.00 19.15           C  
ATOM    790  O   LEU L 105      43.168   8.406  46.300  1.00 19.17           O  
ATOM    791  N   LYS L 106      43.763  10.031  47.756  1.00 19.62           N  
ATOM    792  CA  LYS L 106      45.085   9.514  47.928  1.00 20.04           C  
ATOM    793  CB  LYS L 106      46.095  10.578  48.391  0.80 20.06           C  
ATOM    794  CG  LYS L 106      46.319  11.718  47.393  0.80 20.35           C  
ATOM    795  CD  LYS L 106      47.044  12.919  48.008  0.80 20.98           C  
ATOM    796  CE  LYS L 106      47.278  14.069  47.028  0.80 22.22           C  
ATOM    797  NZ  LYS L 106      47.903  15.210  47.734  0.80 23.76           N1+
ATOM    798  C   LYS L 106      45.004   8.471  49.036  1.00 20.64           C  
ATOM    799  O   LYS L 106      43.999   8.497  49.796  1.00 21.22           O  
ATOM    800  OXT LYS L 106      45.949   7.645  49.146  1.00  0.00           O1-
TER     801      LYS L 106 
ATOM    802  N   ILE H 107       9.733   8.810  44.163  1.00 23.22           N1+
ATOM    803  CA  ILE H 107       9.938   9.550  42.892  1.00 21.06           C  
ATOM    804  CB  ILE H 107      10.430  10.944  43.173  1.00 18.73           C  
ATOM    805  CG1 ILE H 107       9.403  11.742  43.991  1.00 19.23           C  
ATOM    806  CG2 ILE H 107      10.780  11.597  41.823  1.00 19.58           C  
ATOM    807  CD1 ILE H 107       8.094  11.976  43.250  1.00 12.44           C  
ATOM    808  C   ILE H 107      10.999   8.875  42.090  1.00 21.66           C  
ATOM    809  O   ILE H 107      12.146   8.782  42.525  1.00 22.77           O  
ATOM    810  N   GLN H 108      10.643   8.355  40.899  1.00 21.57           N  
ATOM    811  CA  GLN H 108      11.667   7.753  40.099  1.00 21.62           C  
ATOM    812  CB  GLN H 108      11.906   6.262  40.403  1.00 23.01           C  
ATOM    813  CG  GLN H 108      10.692   5.362  40.181  1.00 25.16           C  
ATOM    814  CD  GLN H 108      11.114   3.946  40.539  1.00 27.65           C  
ATOM    815  OE1 GLN H 108      11.802   3.281  39.769  1.00 30.08           O  
ATOM    816  NE2 GLN H 108      10.705   3.478  41.751  1.00 28.16           N  
ATOM    817  C   GLN H 108      11.344   7.932  38.650  1.00 20.52           C  
ATOM    818  O   GLN H 108      10.181   7.928  38.242  1.00 20.66           O  
ATOM    819  N   LEU H 109      12.396   8.138  37.833  1.00 19.34           N  
ATOM    820  CA  LEU H 109      12.218   8.271  36.420  1.00 19.33           C  
ATOM    821  CB  LEU H 109      12.800   9.570  35.839  1.00 19.03           C  
ATOM    822  CG  LEU H 109      12.090  10.833  36.357  1.00 19.36           C  
ATOM    823  CD1 LEU H 109      12.696  12.108  35.752  1.00 18.98           C  
ATOM    824  CD2 LEU H 109      10.569  10.740  36.155  1.00 19.96           C  
ATOM    825  C   LEU H 109      12.950   7.131  35.796  1.00 19.50           C  
ATOM    826  O   LEU H 109      14.174   7.047  35.882  1.00 19.96           O  
ATOM    827  N   VAL H 110      12.206   6.213  35.151  1.00 19.92           N  
ATOM    828  CA  VAL H 110      12.811   5.080  34.513  1.00 20.82           C  
ATOM    829  CB  VAL H 110      12.079   3.795  34.773  1.00 21.48           C  
ATOM    830  CG1 VAL H 110      12.627   2.699  33.848  1.00 19.96           C  
ATOM    831  CG2 VAL H 110      12.248   3.446  36.259  1.00 19.61           C  
ATOM    832  C   VAL H 110      12.780   5.339  33.043  1.00 20.06           C  
ATOM    833  O   VAL H 110      11.759   5.757  32.500  1.00 20.70           O  
ATOM    834  N   GLN H 111      13.914   5.091  32.359  1.00 19.61           N  
ATOM    835  CA  GLN H 111      14.009   5.373  30.956  1.00 19.35           C  
ATOM    836  CB  GLN H 111      15.281   6.150  30.587  1.00 18.51           C  
ATOM    837  CG  GLN H 111      15.356   7.523  31.257  1.00 17.60           C  
ATOM    838  CD  GLN H 111      16.650   8.192  30.821  1.00 17.59           C  
ATOM    839  OE1 GLN H 111      17.071   8.073  29.672  1.00 18.00           O  
ATOM    840  NE2 GLN H 111      17.308   8.916  31.765  1.00 18.60           N  
ATOM    841  C   GLN H 111      14.049   4.087  30.192  1.00 20.67           C  
ATOM    842  O   GLN H 111      14.132   3.003  30.765  1.00 21.29           O  
ATOM    843  N   SER H 112      13.975   4.195  28.850  1.00 21.50           N  
ATOM    844  CA  SER H 112      13.986   3.043  27.995  1.00 22.34           C  
ATOM    845  CB  SER H 112      13.490   3.337  26.570  1.00 22.37           C  
ATOM    846  OG  SER H 112      14.305   4.327  25.963  1.00 23.08           O  
ATOM    847  C   SER H 112      15.384   2.508  27.919  1.00 22.80           C  
ATOM    848  O   SER H 112      16.328   3.139  28.391  1.00 23.06           O  
ATOM    849  N   GLY H 113      15.542   1.312  27.313  1.00 23.39           N  
ATOM    850  CA  GLY H 113      16.813   0.640  27.240  1.00 23.76           C  
ATOM    851  C   GLY H 113      17.664   1.268  26.176  1.00 24.21           C  
ATOM    852  O   GLY H 113      17.239   2.165  25.450  1.00 24.28           O  
ATOM    853  N   PRO H 114      18.878   0.781  26.082  1.00 24.21           N  
ATOM    854  CA  PRO H 114      19.825   1.325  25.143  1.00 24.59           C  
ATOM    855  CD  PRO H 114      19.539   0.238  27.258  1.00 23.95           C  
ATOM    856  CB  PRO H 114      21.188   0.772  25.556  1.00 24.41           C  
ATOM    857  CG  PRO H 114      21.037   0.528  27.067  1.00 24.31           C  
ATOM    858  C   PRO H 114      19.459   1.024  23.729  1.00 25.06           C  
ATOM    859  O   PRO H 114      18.780   0.028  23.489  1.00 25.97           O  
ATOM    860  N   GLU H 115      19.883   1.871  22.771  1.00 24.25           N  
ATOM    861  CA  GLU H 115      19.498   1.563  21.431  1.00 23.76           C  
ATOM    862  CB  GLU H 115      18.268   2.348  20.959  1.00 25.05           C  
ATOM    863  CG  GLU H 115      17.011   1.832  21.664  1.00 28.41           C  
ATOM    864  CD  GLU H 115      15.807   2.637  21.219  1.00 31.76           C  
ATOM    865  OE1 GLU H 115      15.873   3.890  21.307  1.00 33.26           O  
ATOM    866  OE2 GLU H 115      14.801   2.011  20.790  1.00 39.39           O1-
ATOM    867  C   GLU H 115      20.634   1.757  20.489  1.00 22.34           C  
ATOM    868  O   GLU H 115      21.538   2.561  20.712  1.00 22.37           O  
ATOM    869  N   LEU H 116      20.612   0.951  19.410  1.00 20.33           N  
ATOM    870  CA  LEU H 116      21.586   0.964  18.358  1.00 19.26           C  
ATOM    871  CB  LEU H 116      22.156  -0.439  18.072  1.00 18.46           C  
ATOM    872  CG  LEU H 116      23.171  -0.509  16.917  1.00 18.73           C  
ATOM    873  CD1 LEU H 116      24.466   0.254  17.240  1.00 17.11           C  
ATOM    874  CD2 LEU H 116      23.422  -1.968  16.508  1.00 18.16           C  
ATOM    875  C   LEU H 116      20.859   1.401  17.127  1.00 19.07           C  
ATOM    876  O   LEU H 116      19.794   0.870  16.815  1.00 18.59           O  
ATOM    877  N   LYS H 117      21.404   2.400  16.402  1.00 19.21           N  
ATOM    878  CA  LYS H 117      20.733   2.866  15.220  1.00 19.97           C  
ATOM    879  CB  LYS H 117      19.876   4.123  15.468  1.00 20.74           C  
ATOM    880  CG  LYS H 117      18.709   3.924  16.439  1.00 20.96           C  
ATOM    881  CD  LYS H 117      17.665   2.911  15.971  1.00 22.10           C  
ATOM    882  CE  LYS H 117      16.485   2.777  16.936  1.00 22.52           C  
ATOM    883  NZ  LYS H 117      15.605   1.664  16.519  1.00 24.45           N1+
ATOM    884  C   LYS H 117      21.767   3.266  14.211  1.00 19.76           C  
ATOM    885  O   LYS H 117      22.854   3.720  14.565  1.00 18.91           O  
ATOM    886  N   LYS H 118      21.445   3.095  12.911  1.00 20.07           N  
ATOM    887  CA  LYS H 118      22.337   3.495  11.859  1.00 20.35           C  
ATOM    888  CB  LYS H 118      22.051   2.858  10.491  0.80 19.93           C  
ATOM    889  CG  LYS H 118      22.324   1.357  10.427  0.80 19.89           C  
ATOM    890  CD  LYS H 118      21.770   0.716   9.156  0.80 20.87           C  
ATOM    891  CE  LYS H 118      22.004  -0.793   9.067  0.80 20.95           C  
ATOM    892  NZ  LYS H 118      21.410  -1.324   7.817  0.80 22.59           N1+
ATOM    893  C   LYS H 118      22.154   4.963  11.682  1.00 20.72           C  
ATOM    894  O   LYS H 118      21.164   5.538  12.130  1.00 20.59           O  
ATOM    895  N   PRO H 119      23.094   5.595  11.042  1.00 21.85           N  
ATOM    896  CA  PRO H 119      22.998   7.009  10.838  1.00 22.28           C  
ATOM    897  CD  PRO H 119      24.471   5.136  11.035  1.00 21.96           C  
ATOM    898  CB  PRO H 119      24.383   7.466  10.365  1.00 22.37           C  
ATOM    899  CG  PRO H 119      25.171   6.160  10.128  1.00 22.53           C  
ATOM    900  C   PRO H 119      21.860   7.346   9.928  1.00 23.08           C  
ATOM    901  O   PRO H 119      21.568   6.570   9.020  1.00 23.12           O  
ATOM    902  N   GLY H 120      21.192   8.490  10.180  1.00 23.59           N  
ATOM    903  CA  GLY H 120      20.104   8.932   9.359  1.00 24.18           C  
ATOM    904  C   GLY H 120      18.817   8.395   9.907  1.00 24.33           C  
ATOM    905  O   GLY H 120      17.740   8.791   9.464  1.00 24.37           O  
ATOM    906  N   LYS H 121      18.892   7.487  10.899  1.00 24.46           N  
ATOM    907  CA  LYS H 121      17.712   6.892  11.466  1.00 25.11           C  
ATOM    908  CB  LYS H 121      17.959   5.510  12.094  1.00 26.32           C  
ATOM    909  CG  LYS H 121      18.353   4.448  11.067  1.00 28.52           C  
ATOM    910  CD  LYS H 121      17.291   4.229   9.987  1.00 30.13           C  
ATOM    911  CE  LYS H 121      17.676   3.168   8.952  1.00  0.00           C  
ATOM    912  NZ  LYS H 121      16.582   3.002   7.971  1.00  0.00           N1+
ATOM    913  C   LYS H 121      17.181   7.793  12.536  1.00 24.73           C  
ATOM    914  O   LYS H 121      17.781   8.817  12.861  1.00 24.16           O  
ATOM    915  N   THR H 122      15.998   7.441  13.085  1.00 24.47           N  
ATOM    916  CA  THR H 122      15.392   8.226  14.124  1.00 24.61           C  
ATOM    917  CB  THR H 122      14.008   8.695  13.780  1.00 24.48           C  
ATOM    918  OG1 THR H 122      14.024   9.448  12.576  1.00 26.06           O  
ATOM    919  CG2 THR H 122      13.496   9.579  14.928  1.00 24.61           C  
ATOM    920  C   THR H 122      15.266   7.356  15.337  1.00 24.32           C  
ATOM    921  O   THR H 122      15.221   6.130  15.236  1.00 24.83           O  
ATOM    922  N   VAL H 123      15.239   7.972  16.537  1.00 24.04           N  
ATOM    923  CA  VAL H 123      15.109   7.197  17.737  1.00 23.22           C  
ATOM    924  CB  VAL H 123      16.426   6.973  18.426  1.00 23.10           C  
ATOM    925  CG1 VAL H 123      17.015   8.335  18.830  1.00 22.95           C  
ATOM    926  CG2 VAL H 123      16.212   6.017  19.608  1.00 23.48           C  
ATOM    927  C   VAL H 123      14.207   7.929  18.681  1.00 22.90           C  
ATOM    928  O   VAL H 123      14.169   9.159  18.708  1.00 22.65           O  
ATOM    929  N   LYS H 124      13.431   7.174  19.482  1.00 22.04           N  
ATOM    930  CA  LYS H 124      12.557   7.799  20.427  1.00 21.59           C  
ATOM    931  CB  LYS H 124      11.077   7.535  20.110  0.80 21.25           C  
ATOM    932  CG  LYS H 124      10.102   8.474  20.813  0.80 20.87           C  
ATOM    933  CD  LYS H 124       8.709   8.446  20.186  0.80 21.28           C  
ATOM    934  CE  LYS H 124       7.755   9.488  20.766  0.75 23.73           C  
ATOM    935  NZ  LYS H 124       6.447   9.414  20.081  0.75 24.53           N1+
ATOM    936  C   LYS H 124      12.871   7.192  21.759  1.00 21.55           C  
ATOM    937  O   LYS H 124      12.786   5.976  21.923  1.00 22.25           O  
ATOM    938  N   ILE H 125      13.241   8.031  22.748  1.00 20.54           N  
ATOM    939  CA  ILE H 125      13.594   7.546  24.056  1.00 19.44           C  
ATOM    940  CB  ILE H 125      14.898   8.104  24.562  1.00 19.34           C  
ATOM    941  CG1 ILE H 125      16.053   7.692  23.634  1.00 20.07           C  
ATOM    942  CG2 ILE H 125      15.089   7.661  26.023  1.00 19.19           C  
ATOM    943  CD1 ILE H 125      17.350   8.457  23.892  1.00 19.43           C  
ATOM    944  C   ILE H 125      12.523   8.005  25.000  1.00 19.07           C  
ATOM    945  O   ILE H 125      12.121   9.167  24.976  1.00 18.74           O  
ATOM    946  N   SER H 126      12.022   7.093  25.858  1.00 18.74           N  
ATOM    947  CA  SER H 126      10.954   7.444  26.749  1.00 19.15           C  
ATOM    948  CB  SER H 126       9.840   6.383  26.802  1.00 19.66           C  
ATOM    949  OG  SER H 126      10.341   5.174  27.352  1.00 21.86           O  
ATOM    950  C   SER H 126      11.483   7.605  28.144  1.00 19.35           C  
ATOM    951  O   SER H 126      12.527   7.057  28.497  1.00 19.66           O  
ATOM    952  N   CYS H 127      10.772   8.417  28.960  1.00 18.73           N  
ATOM    953  CA  CYS H 127      11.086   8.635  30.346  1.00 18.36           C  
ATOM    954  CB  CYS H 127      11.751  10.012  30.589  1.00 17.94           C  
ATOM    955  SG  CYS H 127      12.175  10.364  32.325  1.00 19.21           S  
ATOM    956  C   CYS H 127       9.775   8.593  31.083  1.00 18.11           C  
ATOM    957  O   CYS H 127       8.912   9.446  30.876  1.00 17.58           O  
ATOM    958  N   LYS H 128       9.598   7.591  31.973  1.00 18.22           N  
ATOM    959  CA  LYS H 128       8.358   7.412  32.681  1.00 18.62           C  
ATOM    960  CB  LYS H 128       7.950   5.936  32.801  0.80 18.58           C  
ATOM    961  CG  LYS H 128       7.807   5.228  31.454  0.80 18.99           C  
ATOM    962  CD  LYS H 128       7.676   3.711  31.576  0.80 19.34           C  
ATOM    963  CE  LYS H 128       6.225   3.244  31.689  0.80 20.10           C  
ATOM    964  NZ  LYS H 128       6.173   1.775  31.855  0.80 21.21           N1+
ATOM    965  C   LYS H 128       8.549   7.909  34.078  1.00 19.27           C  
ATOM    966  O   LYS H 128       9.476   7.500  34.774  1.00 19.08           O  
ATOM    967  N   ALA H 129       7.636   8.782  34.543  1.00 20.19           N  
ATOM    968  CA  ALA H 129       7.783   9.377  35.840  1.00 20.45           C  
ATOM    969  CB  ALA H 129       7.513  10.890  35.835  1.00 20.68           C  
ATOM    970  C   ALA H 129       6.820   8.754  36.793  1.00 20.90           C  
ATOM    971  O   ALA H 129       5.733   8.320  36.413  1.00 20.68           O  
ATOM    972  N   SER H 130       7.234   8.664  38.075  1.00 21.14           N  
ATOM    973  CA  SER H 130       6.358   8.124  39.068  1.00 21.04           C  
ATOM    974  CB  SER H 130       6.571   6.625  39.327  1.00 22.18           C  
ATOM    975  OG  SER H 130       7.861   6.409  39.877  1.00 24.76           O  
ATOM    976  C   SER H 130       6.609   8.836  40.361  1.00 20.48           C  
ATOM    977  O   SER H 130       7.647   9.468  40.558  1.00 19.78           O  
ATOM    978  N   ASP H 131       5.667   8.619  41.303  1.00 34.35           N  
ATOM    979  CA  ASP H 131       5.638   9.061  42.672  1.00 36.28           C  
ATOM    980  CB  ASP H 131       6.920   8.740  43.457  1.00  0.00           C  
ATOM    981  CG  ASP H 131       6.955   7.247  43.737  1.00  0.00           C  
ATOM    982  OD1 ASP H 131       6.755   6.462  42.772  1.00  0.00           O  
ATOM    983  OD2 ASP H 131       7.196   6.873  44.915  1.00  0.00           O1-
ATOM    984  C   ASP H 131       5.381  10.525  42.841  1.00 37.87           C  
ATOM    985  O   ASP H 131       5.489  11.028  43.960  1.00 38.43           O  
ATOM    986  N   TYR H 132       5.022  11.260  41.774  1.00 33.52           N  
ATOM    987  CA  TYR H 132       4.649  12.622  42.005  1.00 33.14           C  
ATOM    988  CB  TYR H 132       5.833  13.610  42.056  1.00 32.06           C  
ATOM    989  CG  TYR H 132       6.453  13.762  40.713  1.00 31.79           C  
ATOM    990  CD1 TYR H 132       7.449  12.929  40.277  1.00 31.11           C  
ATOM    991  CD2 TYR H 132       6.038  14.758  39.873  1.00 34.95           C  
ATOM    992  CE1 TYR H 132       8.016  13.087  39.035  1.00 30.61           C  
ATOM    993  CE2 TYR H 132       6.596  14.929  38.628  1.00 31.91           C  
ATOM    994  CZ  TYR H 132       7.590  14.090  38.205  1.00 32.12           C  
ATOM    995  OH  TYR H 132       8.169  14.257  36.929  1.00 27.68           O  
ATOM    996  C   TYR H 132       3.693  13.012  40.925  1.00 34.19           C  
ATOM    997  O   TYR H 132       3.357  12.201  40.062  1.00 33.36           O  
ATOM    998  N   THR H 133       3.202  14.267  40.957  1.00 35.35           N  
ATOM    999  CA  THR H 133       2.288  14.656  39.928  1.00 35.97           C  
ATOM   1000  CB  THR H 133       1.312  15.722  40.346  1.00 39.44           C  
ATOM   1001  OG1 THR H 133       0.404  16.001  39.292  1.00 44.66           O  
ATOM   1002  CG2 THR H 133       2.087  16.984  40.744  1.00 39.38           C  
ATOM   1003  C   THR H 133       3.107  15.144  38.773  1.00 32.34           C  
ATOM   1004  O   THR H 133       3.874  16.101  38.869  1.00 32.70           O  
ATOM   1005  N   PHE H 134       2.917  14.478  37.623  1.00 31.64           N  
ATOM   1006  CA  PHE H 134       3.682  14.659  36.425  1.00 29.52           C  
ATOM   1007  CB  PHE H 134       3.212  13.698  35.318  1.00 33.23           C  
ATOM   1008  CG  PHE H 134       3.971  13.962  34.067  1.00 29.21           C  
ATOM   1009  CD1 PHE H 134       5.297  13.613  33.955  1.00 27.48           C  
ATOM   1010  CD2 PHE H 134       3.344  14.534  32.984  1.00 32.25           C  
ATOM   1011  CE1 PHE H 134       5.991  13.855  32.791  1.00 28.95           C  
ATOM   1012  CE2 PHE H 134       4.033  14.776  31.819  1.00 31.65           C  
ATOM   1013  CZ  PHE H 134       5.359  14.438  31.719  1.00 31.73           C  
ATOM   1014  C   PHE H 134       3.575  16.065  35.917  1.00 28.71           C  
ATOM   1015  O   PHE H 134       4.565  16.650  35.484  1.00 28.21           O  
ATOM   1016  N   THR H 135       2.365  16.642  35.954  1.00 28.17           N  
ATOM   1017  CA  THR H 135       2.090  17.946  35.419  1.00 28.11           C  
ATOM   1018  CB  THR H 135       0.619  18.248  35.378  1.00 31.64           C  
ATOM   1019  OG1 THR H 135       0.071  18.222  36.688  1.00 33.72           O  
ATOM   1020  CG2 THR H 135      -0.074  17.206  34.481  1.00 32.59           C  
ATOM   1021  C   THR H 135       2.765  19.041  36.201  1.00 31.28           C  
ATOM   1022  O   THR H 135       2.972  20.130  35.671  1.00 29.49           O  
ATOM   1023  N   ASP H 136       3.053  18.830  37.496  1.00 31.31           N  
ATOM   1024  CA  ASP H 136       3.616  19.871  38.318  1.00 31.21           C  
ATOM   1025  CB  ASP H 136       3.546  19.579  39.826  1.00 33.11           C  
ATOM   1026  CG  ASP H 136       2.129  19.894  40.296  1.00 40.05           C  
ATOM   1027  OD1 ASP H 136       1.281  20.277  39.447  1.00 41.87           O  
ATOM   1028  OD2 ASP H 136       1.885  19.766  41.526  1.00 43.75           O1-
ATOM   1029  C   ASP H 136       5.030  20.252  37.972  1.00 28.03           C  
ATOM   1030  O   ASP H 136       5.404  21.409  38.167  1.00 31.45           O  
ATOM   1031  N   TYR H 137       5.865  19.313  37.474  1.00 26.31           N  
ATOM   1032  CA  TYR H 137       7.249  19.638  37.227  1.00 25.62           C  
ATOM   1033  CB  TYR H 137       8.222  18.775  38.056  1.00 24.73           C  
ATOM   1034  CG  TYR H 137       8.102  19.160  39.493  1.00 30.87           C  
ATOM   1035  CD1 TYR H 137       8.836  20.207  39.997  1.00 27.25           C  
ATOM   1036  CD2 TYR H 137       7.255  18.480  40.335  1.00 34.64           C  
ATOM   1037  CE1 TYR H 137       8.734  20.566  41.320  1.00 32.78           C  
ATOM   1038  CE2 TYR H 137       7.148  18.834  41.659  1.00 36.97           C  
ATOM   1039  CZ  TYR H 137       7.889  19.878  42.156  1.00 37.58           C  
ATOM   1040  OH  TYR H 137       7.784  20.246  43.515  1.00 38.91           O  
ATOM   1041  C   TYR H 137       7.589  19.397  35.778  1.00 22.98           C  
ATOM   1042  O   TYR H 137       7.081  18.484  35.133  1.00 25.09           O  
ATOM   1043  N   SER H 138       8.484  20.228  35.216  1.00 14.90           N  
ATOM   1044  CA  SER H 138       8.891  20.129  33.839  1.00 15.15           C  
ATOM   1045  CB  SER H 138       9.456  21.444  33.286  1.00  0.00           C  
ATOM   1046  OG  SER H 138      10.641  21.776  33.995  1.00  0.00           O  
ATOM   1047  C   SER H 138       9.971  19.093  33.704  1.00 15.51           C  
ATOM   1048  O   SER H 138      10.601  18.714  34.691  1.00 16.23           O  
ATOM   1049  N   LEU H 139      10.210  18.595  32.464  1.00 14.92           N  
ATOM   1050  CA  LEU H 139      11.239  17.607  32.309  1.00 14.61           C  
ATOM   1051  CB  LEU H 139      10.768  16.294  31.663  1.00 13.56           C  
ATOM   1052  CG  LEU H 139      11.908  15.263  31.561  1.00 15.38           C  
ATOM   1053  CD1 LEU H 139      12.438  14.894  32.955  1.00 13.37           C  
ATOM   1054  CD2 LEU H 139      11.493  14.028  30.741  1.00  0.00           C  
ATOM   1055  C   LEU H 139      12.351  18.161  31.473  1.00 14.96           C  
ATOM   1056  O   LEU H 139      12.123  18.823  30.463  1.00 15.76           O  
ATOM   1057  N   HIS H 140      13.610  17.901  31.879  1.00 14.36           N  
ATOM   1058  CA  HIS H 140      14.705  18.415  31.110  1.00 13.81           C  
ATOM   1059  ND1 HIS H 140      17.797  18.340  32.571  1.00  0.00           N  
ATOM   1060  CG  HIS H 140      16.571  18.895  32.866  1.00 16.23           C  
ATOM   1061  CB  HIS H 140      15.628  19.423  31.830  1.00 14.30           C  
ATOM   1062  NE2 HIS H 140      17.632  18.377  34.788  1.00 12.01           N  
ATOM   1063  CD2 HIS H 140      16.483  18.905  34.223  1.00  0.00           C  
ATOM   1064  CE1 HIS H 140      18.389  18.047  33.756  1.00  0.00           C  
ATOM   1065  C   HIS H 140      15.487  17.264  30.591  1.00 13.79           C  
ATOM   1066  O   HIS H 140      15.469  16.182  31.175  1.00 14.61           O  
ATOM   1067  N   TRP H 141      16.155  17.468  29.436  1.00 12.82           N  
ATOM   1068  CA  TRP H 141      16.918  16.415  28.841  1.00 12.77           C  
ATOM   1069  CB  TRP H 141      16.454  16.073  27.417  1.00 12.82           C  
ATOM   1070  CG  TRP H 141      15.080  15.452  27.390  1.00 13.35           C  
ATOM   1071  CD2 TRP H 141      14.841  14.043  27.501  1.00 13.80           C  
ATOM   1072  CD1 TRP H 141      13.857  16.048  27.282  1.00 14.16           C  
ATOM   1073  NE1 TRP H 141      12.868  15.094  27.323  1.00 14.90           N  
ATOM   1074  CE2 TRP H 141      13.459  13.854  27.456  1.00 14.39           C  
ATOM   1075  CE3 TRP H 141      15.701  12.993  27.635  1.00 14.11           C  
ATOM   1076  CZ2 TRP H 141      12.916  12.605  27.546  1.00 14.85           C  
ATOM   1077  CZ3 TRP H 141      15.152  11.734  27.718  1.00 14.64           C  
ATOM   1078  CH2 TRP H 141      13.786  11.544  27.675  1.00 14.79           C  
ATOM   1079  C   TRP H 141      18.354  16.841  28.804  1.00 13.57           C  
ATOM   1080  O   TRP H 141      18.664  17.994  28.506  1.00 13.98           O  
ATOM   1081  N   VAL H 142      19.271  15.901  29.121  1.00 14.98           N  
ATOM   1082  CA  VAL H 142      20.669  16.219  29.202  1.00 15.27           C  
ATOM   1083  CB  VAL H 142      21.189  16.196  30.612  1.00 14.33           C  
ATOM   1084  CG1 VAL H 142      22.706  16.440  30.593  1.00 14.20           C  
ATOM   1085  CG2 VAL H 142      20.407  17.229  31.442  1.00 13.06           C  
ATOM   1086  C   VAL H 142      21.434  15.192  28.433  1.00 16.57           C  
ATOM   1087  O   VAL H 142      21.106  14.005  28.448  1.00 15.91           O  
ATOM   1088  N   LYS H 143      22.496  15.649  27.744  1.00 17.88           N  
ATOM   1089  CA  LYS H 143      23.304  14.783  26.938  1.00 19.72           C  
ATOM   1090  CB  LYS H 143      23.522  15.359  25.528  1.00 20.59           C  
ATOM   1091  CG  LYS H 143      24.398  14.519  24.599  1.00 21.87           C  
ATOM   1092  CD  LYS H 143      24.427  15.073  23.171  1.00 23.25           C  
ATOM   1093  CE  LYS H 143      25.482  14.424  22.275  1.00 27.62           C  
ATOM   1094  NZ  LYS H 143      25.486  15.075  20.945  1.00 29.10           N1+
ATOM   1095  C   LYS H 143      24.655  14.677  27.559  1.00 19.78           C  
ATOM   1096  O   LYS H 143      25.280  15.683  27.891  1.00 20.62           O  
ATOM   1097  N   GLN H 144      25.140  13.438  27.759  1.00 20.09           N  
ATOM   1098  CA  GLN H 144      26.478  13.301  28.239  1.00 20.95           C  
ATOM   1099  CB  GLN H 144      26.597  12.658  29.631  1.00 21.37           C  
ATOM   1100  CG  GLN H 144      28.022  12.734  30.187  1.00 23.19           C  
ATOM   1101  CD  GLN H 144      27.993  12.322  31.651  1.00 24.56           C  
ATOM   1102  OE1 GLN H 144      27.310  11.374  32.032  1.00 26.77           O  
ATOM   1103  NE2 GLN H 144      28.750  13.064  32.502  1.00 27.63           N  
ATOM   1104  C   GLN H 144      27.177  12.434  27.248  1.00 21.19           C  
ATOM   1105  O   GLN H 144      26.857  11.256  27.105  1.00 21.07           O  
ATOM   1106  N   ALA H 145      28.147  13.022  26.523  1.00 22.52           N  
ATOM   1107  CA  ALA H 145      28.891  12.298  25.531  1.00 23.56           C  
ATOM   1108  CB  ALA H 145      29.697  13.210  24.588  1.00 23.98           C  
ATOM   1109  C   ALA H 145      29.837  11.393  26.255  1.00 24.86           C  
ATOM   1110  O   ALA H 145      30.150  11.624  27.421  1.00 24.82           O  
ATOM   1111  N   PRO H 146      30.305  10.354  25.615  1.00 25.68           N  
ATOM   1112  CA  PRO H 146      31.161   9.439  26.309  1.00 25.83           C  
ATOM   1113  CD  PRO H 146      29.550   9.694  24.563  1.00 26.19           C  
ATOM   1114  CB  PRO H 146      31.330   8.239  25.384  1.00 25.95           C  
ATOM   1115  CG  PRO H 146      30.009   8.223  24.590  1.00 26.65           C  
ATOM   1116  C   PRO H 146      32.429  10.063  26.778  1.00 26.16           C  
ATOM   1117  O   PRO H 146      33.163  10.621  25.966  1.00 27.23           O  
ATOM   1118  N   GLY H 147      32.705   9.960  28.091  0.80 25.84           N  
ATOM   1119  CA  GLY H 147      33.923  10.464  28.647  0.80 25.42           C  
ATOM   1120  C   GLY H 147      33.913  11.957  28.610  0.80 25.01           C  
ATOM   1121  O   GLY H 147      34.962  12.585  28.729  0.80 25.00           O  
ATOM   1122  N   LYS H 148      32.728  12.577  28.465  0.80 24.33           N  
ATOM   1123  CA  LYS H 148      32.703  14.006  28.357  0.80 23.81           C  
ATOM   1124  CB  LYS H 148      32.312  14.497  26.951  0.80 23.84           C  
ATOM   1125  CG  LYS H 148      33.409  14.181  25.930  0.80 24.86           C  
ATOM   1126  CD  LYS H 148      32.968  14.223  24.468  0.80 26.64           C  
ATOM   1127  CE  LYS H 148      34.076  13.783  23.505  0.80 26.82           C  
ATOM   1128  NZ  LYS H 148      33.509  13.512  22.165  0.80 27.75           N1+
ATOM   1129  C   LYS H 148      31.757  14.557  29.367  0.80 23.34           C  
ATOM   1130  O   LYS H 148      31.292  13.850  30.262  0.80 23.22           O  
ATOM   1131  N   GLY H 149      31.473  15.865  29.250  1.00 22.80           N  
ATOM   1132  CA  GLY H 149      30.691  16.539  30.239  1.00 22.07           C  
ATOM   1133  C   GLY H 149      29.229  16.463  29.944  1.00 21.65           C  
ATOM   1134  O   GLY H 149      28.775  15.757  29.044  1.00 22.23           O  
ATOM   1135  N   LEU H 150      28.458  17.238  30.734  1.00 20.50           N  
ATOM   1136  CA  LEU H 150      27.027  17.275  30.679  1.00 19.01           C  
ATOM   1137  CB  LEU H 150      26.407  17.469  32.074  1.00 17.18           C  
ATOM   1138  CG  LEU H 150      26.693  16.328  33.064  1.00 15.64           C  
ATOM   1139  CD1 LEU H 150      26.142  16.657  34.459  1.00 14.04           C  
ATOM   1140  CD2 LEU H 150      26.157  14.990  32.534  1.00 15.35           C  
ATOM   1141  C   LEU H 150      26.610  18.465  29.872  1.00 19.58           C  
ATOM   1142  O   LEU H 150      27.196  19.540  29.990  1.00 19.44           O  
ATOM   1143  N   LYS H 151      25.583  18.290  29.010  1.00 19.85           N  
ATOM   1144  CA  LYS H 151      25.085  19.406  28.260  1.00 20.29           C  
ATOM   1145  CB  LYS H 151      25.481  19.395  26.776  1.00 21.60           C  
ATOM   1146  CG  LYS H 151      25.250  20.754  26.116  1.00 24.27           C  
ATOM   1147  CD  LYS H 151      26.038  20.956  24.825  1.00 27.15           C  
ATOM   1148  CE  LYS H 151      26.073  22.411  24.357  1.00 27.05           C  
ATOM   1149  NZ  LYS H 151      27.178  22.600  23.392  1.00 29.55           N1+
ATOM   1150  C   LYS H 151      23.587  19.401  28.351  1.00 20.14           C  
ATOM   1151  O   LYS H 151      22.944  18.356  28.279  1.00 20.70           O  
ATOM   1152  N   TRP H 152      22.990  20.599  28.497  1.00 18.97           N  
ATOM   1153  CA  TRP H 152      21.571  20.692  28.685  1.00 18.18           C  
ATOM   1154  CB  TRP H 152      21.207  21.850  29.634  1.00 17.04           C  
ATOM   1155  CG  TRP H 152      19.749  21.983  29.981  1.00 17.43           C  
ATOM   1156  CD2 TRP H 152      18.896  23.003  29.447  1.00 17.28           C  
ATOM   1157  CD1 TRP H 152      18.988  21.254  30.849  1.00 17.14           C  
ATOM   1158  NE1 TRP H 152      17.711  21.759  30.890  1.00 16.11           N  
ATOM   1159  CE2 TRP H 152      17.642  22.835  30.032  1.00 17.42           C  
ATOM   1160  CE3 TRP H 152      19.146  24.003  28.551  1.00 16.38           C  
ATOM   1161  CZ2 TRP H 152      16.608  23.670  29.725  1.00 17.32           C  
ATOM   1162  CZ3 TRP H 152      18.099  24.838  28.234  1.00 17.49           C  
ATOM   1163  CH2 TRP H 152      16.858  24.668  28.812  1.00 17.21           C  
ATOM   1164  C   TRP H 152      20.936  20.915  27.347  1.00 17.90           C  
ATOM   1165  O   TRP H 152      21.252  21.876  26.651  1.00 18.20           O  
ATOM   1166  N   MET H 153      20.089  19.950  26.931  1.00 16.94           N  
ATOM   1167  CA  MET H 153      19.355  19.920  25.695  1.00 16.45           C  
ATOM   1168  CB  MET H 153      18.820  18.509  25.398  1.00 15.97           C  
ATOM   1169  CG  MET H 153      19.947  17.490  25.209  1.00 16.77           C  
ATOM   1170  SD  MET H 153      19.409  15.753  25.174  1.00 19.53           S  
ATOM   1171  CE  MET H 153      18.585  15.882  23.564  1.00 18.34           C  
ATOM   1172  C   MET H 153      18.190  20.865  25.665  1.00 16.66           C  
ATOM   1173  O   MET H 153      17.915  21.490  24.642  1.00 17.12           O  
ATOM   1174  N   GLY H 154      17.448  20.983  26.782  1.00 16.27           N  
ATOM   1175  CA  GLY H 154      16.266  21.793  26.767  1.00 15.39           C  
ATOM   1176  C   GLY H 154      15.339  21.282  27.827  1.00 15.32           C  
ATOM   1177  O   GLY H 154      15.699  20.410  28.618  1.00 15.73           O  
ATOM   1178  N   TRP H 155      14.092  21.792  27.821  1.00 14.54           N  
ATOM   1179  CA  TRP H 155      13.154  21.608  28.890  1.00 13.99           C  
ATOM   1180  CB  TRP H 155      13.301  22.914  29.679  1.00 13.26           C  
ATOM   1181  CG  TRP H 155      12.543  23.257  30.925  1.00 13.17           C  
ATOM   1182  CD2 TRP H 155      11.257  23.896  30.956  1.00 12.52           C  
ATOM   1183  CD1 TRP H 155      12.970  23.179  32.215  1.00 13.08           C  
ATOM   1184  NE1 TRP H 155      12.052  23.766  33.045  1.00 12.62           N  
ATOM   1185  CE2 TRP H 155      10.988  24.203  32.287  1.00 12.34           C  
ATOM   1186  CE3 TRP H 155      10.385  24.221  29.959  1.00 11.55           C  
ATOM   1187  CZ2 TRP H 155       9.838  24.845  32.644  1.00 12.28           C  
ATOM   1188  CZ3 TRP H 155       9.215  24.850  30.326  1.00 11.13           C  
ATOM   1189  CH2 TRP H 155       8.946  25.158  31.644  1.00 11.39           C  
ATOM   1190  C   TRP H 155      11.781  21.532  28.291  1.00 14.11           C  
ATOM   1191  O   TRP H 155      11.525  22.128  27.248  1.00 13.19           O  
ATOM   1192  N   ILE H 156      10.858  20.784  28.930  1.00 14.09           N  
ATOM   1193  CA  ILE H 156       9.507  20.673  28.447  1.00 13.74           C  
ATOM   1194  CB  ILE H 156       9.171  19.280  27.979  1.00 13.65           C  
ATOM   1195  CG1 ILE H 156       7.751  19.193  27.389  1.00 13.17           C  
ATOM   1196  CG2 ILE H 156       9.404  18.319  29.156  1.00 14.28           C  
ATOM   1197  CD1 ILE H 156       7.587  19.860  26.024  1.00 13.73           C  
ATOM   1198  C   ILE H 156       8.574  21.002  29.570  1.00 14.17           C  
ATOM   1199  O   ILE H 156       8.706  20.485  30.678  1.00 13.06           O  
ATOM   1200  N   ASN H 157       7.592  21.880  29.292  1.00 14.33           N  
ATOM   1201  CA  ASN H 157       6.600  22.257  30.258  1.00 13.71           C  
ATOM   1202  CB  ASN H 157       5.931  23.596  29.886  1.00 14.03           C  
ATOM   1203  CG  ASN H 157       5.129  24.119  31.066  1.00 14.90           C  
ATOM   1204  OD1 ASN H 157       4.606  23.343  31.863  1.00 13.71           O  
ATOM   1205  ND2 ASN H 157       5.019  25.472  31.174  1.00 14.80           N  
ATOM   1206  C   ASN H 157       5.560  21.182  30.194  1.00 14.24           C  
ATOM   1207  O   ASN H 157       4.887  21.000  29.185  1.00 14.58           O  
ATOM   1208  N   THR H 158       5.389  20.430  31.291  1.00 21.35           N  
ATOM   1209  CA  THR H 158       4.487  19.316  31.367  1.00 23.89           C  
ATOM   1210  CB  THR H 158       4.688  18.493  32.602  1.00 24.25           C  
ATOM   1211  OG1 THR H 158       4.505  19.290  33.763  1.00 24.46           O  
ATOM   1212  CG2 THR H 158       6.110  17.910  32.564  1.00 21.58           C  
ATOM   1213  C   THR H 158       3.056  19.754  31.327  1.00 25.90           C  
ATOM   1214  O   THR H 158       2.189  18.968  30.945  1.00 25.90           O  
ATOM   1215  N   GLU H 159       2.735  20.954  31.849  1.00 24.76           N  
ATOM   1216  CA  GLU H 159       1.364  21.377  31.796  1.00 29.67           C  
ATOM   1217  CB  GLU H 159       1.105  22.548  32.754  1.00 31.36           C  
ATOM   1218  CG  GLU H 159       1.311  22.135  34.213  1.00 37.22           C  
ATOM   1219  CD  GLU H 159       1.074  23.348  35.096  1.00 46.04           C  
ATOM   1220  OE1 GLU H 159       1.712  24.406  34.845  1.00 45.92           O  
ATOM   1221  OE2 GLU H 159       0.245  23.233  36.036  1.00 47.44           O1-
ATOM   1222  C   GLU H 159       0.961  21.787  30.405  1.00 30.97           C  
ATOM   1223  O   GLU H 159      -0.011  21.278  29.850  1.00 31.12           O  
ATOM   1224  N   THR H 160       1.697  22.749  29.813  1.00 26.71           N  
ATOM   1225  CA  THR H 160       1.393  23.276  28.508  1.00 27.66           C  
ATOM   1226  CB  THR H 160       2.034  24.609  28.286  1.00 30.65           C  
ATOM   1227  OG1 THR H 160       3.445  24.478  28.341  1.00 26.78           O  
ATOM   1228  CG2 THR H 160       1.548  25.571  29.383  1.00 30.27           C  
ATOM   1229  C   THR H 160       1.835  22.366  27.409  1.00 28.84           C  
ATOM   1230  O   THR H 160       1.149  22.186  26.405  1.00 28.59           O  
ATOM   1231  N   GLY H 161       3.016  21.764  27.573  1.00 27.73           N  
ATOM   1232  CA  GLY H 161       3.586  20.932  26.563  1.00 22.77           C  
ATOM   1233  C   GLY H 161       4.577  21.746  25.764  1.00 22.83           C  
ATOM   1234  O   GLY H 161       5.185  21.169  24.862  1.00 25.04           O  
ATOM   1235  N   ASP H 162       4.771  23.080  26.041  1.00 20.37           N  
ATOM   1236  CA  ASP H 162       5.712  23.809  25.227  1.00 20.96           C  
ATOM   1237  CB  ASP H 162       5.582  25.336  25.361  1.00 22.36           C  
ATOM   1238  CG  ASP H 162       4.300  25.765  24.664  1.00 29.11           C  
ATOM   1239  OD1 ASP H 162       4.226  25.613  23.416  1.00  0.00           O  
ATOM   1240  OD2 ASP H 162       3.377  26.254  25.369  1.00  0.00           O1-
ATOM   1241  C   ASP H 162       7.126  23.450  25.581  1.00 19.67           C  
ATOM   1242  O   ASP H 162       7.524  23.457  26.746  1.00 19.82           O  
ATOM   1243  N   PRO H 163       7.883  23.106  24.566  1.00 18.88           N  
ATOM   1244  CA  PRO H 163       9.270  22.772  24.761  1.00 18.48           C  
ATOM   1245  CD  PRO H 163       7.305  22.377  23.450  1.00 19.27           C  
ATOM   1246  CB  PRO H 163       9.601  21.701  23.723  1.00 18.66           C  
ATOM   1247  CG  PRO H 163       8.510  21.854  22.655  1.00 18.75           C  
ATOM   1248  C   PRO H 163      10.167  23.965  24.652  1.00 18.11           C  
ATOM   1249  O   PRO H 163       9.800  24.947  24.008  1.00 18.51           O  
ATOM   1250  N   ALA H 164      11.355  23.889  25.278  1.00 17.33           N  
ATOM   1251  CA  ALA H 164      12.352  24.904  25.125  1.00 17.51           C  
ATOM   1252  CB  ALA H 164      12.682  25.652  26.428  1.00 17.01           C  
ATOM   1253  C   ALA H 164      13.579  24.149  24.728  1.00 18.34           C  
ATOM   1254  O   ALA H 164      13.945  23.169  25.373  1.00 19.12           O  
ATOM   1255  N   TYR H 165      14.265  24.591  23.660  1.00 18.37           N  
ATOM   1256  CA  TYR H 165      15.396  23.838  23.201  1.00 17.96           C  
ATOM   1257  CB  TYR H 165      15.307  23.439  21.718  1.00 17.18           C  
ATOM   1258  CG  TYR H 165      14.113  22.575  21.497  1.00 16.91           C  
ATOM   1259  CD1 TYR H 165      14.157  21.224  21.755  1.00 16.06           C  
ATOM   1260  CD2 TYR H 165      12.948  23.122  21.010  1.00 16.60           C  
ATOM   1261  CE1 TYR H 165      13.051  20.435  21.537  1.00 15.66           C  
ATOM   1262  CE2 TYR H 165      11.841  22.337  20.791  1.00 17.08           C  
ATOM   1263  CZ  TYR H 165      11.891  20.991  21.054  1.00 16.13           C  
ATOM   1264  OH  TYR H 165      10.757  20.183  20.828  1.00 16.28           O  
ATOM   1265  C   TYR H 165      16.598  24.718  23.292  1.00 18.56           C  
ATOM   1266  O   TYR H 165      16.509  25.930  23.100  1.00 18.17           O  
ATOM   1267  N   ALA H 166      17.758  24.116  23.622  1.00 19.67           N  
ATOM   1268  CA  ALA H 166      18.993  24.841  23.647  1.00 21.34           C  
ATOM   1269  CB  ALA H 166      20.152  24.073  24.306  1.00 19.09           C  
ATOM   1270  C   ALA H 166      19.336  25.080  22.207  1.00 22.53           C  
ATOM   1271  O   ALA H 166      18.828  24.398  21.321  1.00 22.32           O  
ATOM   1272  N   ASP H 167      20.215  26.062  21.935  1.00 23.43           N  
ATOM   1273  CA  ASP H 167      20.519  26.447  20.586  1.00 24.97           C  
ATOM   1274  CB  ASP H 167      21.576  27.563  20.519  1.00 26.58           C  
ATOM   1275  CG  ASP H 167      20.961  28.850  21.056  1.00 29.84           C  
ATOM   1276  OD1 ASP H 167      19.705  28.928  21.126  1.00 24.43           O  
ATOM   1277  OD2 ASP H 167      21.744  29.773  21.404  1.00 25.10           O1-
ATOM   1278  C   ASP H 167      21.065  25.281  19.817  1.00 24.40           C  
ATOM   1279  O   ASP H 167      20.667  25.041  18.679  1.00 24.14           O  
ATOM   1280  N   ASP H 168      21.978  24.506  20.424  1.00 24.01           N  
ATOM   1281  CA  ASP H 168      22.614  23.430  19.716  1.00 24.39           C  
ATOM   1282  CB  ASP H 168      23.731  22.763  20.532  1.00 25.60           C  
ATOM   1283  CG  ASP H 168      24.887  23.748  20.564  1.00 28.32           C  
ATOM   1284  OD1 ASP H 168      25.103  24.428  19.525  1.00 24.72           O  
ATOM   1285  OD2 ASP H 168      25.560  23.848  21.625  1.00 26.41           O1-
ATOM   1286  C   ASP H 168      21.617  22.379  19.334  1.00 23.90           C  
ATOM   1287  O   ASP H 168      21.794  21.682  18.338  1.00 24.31           O  
ATOM   1288  N   PHE H 169      20.590  22.173  20.168  1.00 22.41           N  
ATOM   1289  CA  PHE H 169      19.587  21.168  19.959  1.00 21.62           C  
ATOM   1290  CB  PHE H 169      19.006  20.603  21.260  1.00 20.22           C  
ATOM   1291  CG  PHE H 169      20.199  19.992  21.909  1.00 19.10           C  
ATOM   1292  CD1 PHE H 169      20.905  18.998  21.278  1.00 18.58           C  
ATOM   1293  CD2 PHE H 169      20.667  20.452  23.111  1.00 18.14           C  
ATOM   1294  CE1 PHE H 169      22.019  18.440  21.858  1.00 18.56           C  
ATOM   1295  CE2 PHE H 169      21.779  19.894  23.697  1.00 17.99           C  
ATOM   1296  CZ  PHE H 169      22.459  18.877  23.080  1.00 18.73           C  
ATOM   1297  C   PHE H 169      18.483  21.526  19.010  1.00 22.65           C  
ATOM   1298  O   PHE H 169      17.795  20.632  18.529  1.00 22.90           O  
ATOM   1299  N   LYS H 170      18.202  22.820  18.774  1.00 23.91           N  
ATOM   1300  CA  LYS H 170      17.076  23.139  17.938  1.00 25.10           C  
ATOM   1301  CB  LYS H 170      16.890  24.650  17.740  0.80 24.48           C  
ATOM   1302  CG  LYS H 170      16.696  25.408  19.055  0.80 24.00           C  
ATOM   1303  CD  LYS H 170      16.894  26.919  18.931  0.80 24.80           C  
ATOM   1304  CE  LYS H 170      15.630  27.737  19.204  0.80 24.99           C  
ATOM   1305  NZ  LYS H 170      15.425  27.880  20.663  0.80 25.82           N1+
ATOM   1306  C   LYS H 170      17.279  22.521  16.596  1.00 25.77           C  
ATOM   1307  O   LYS H 170      18.333  22.691  15.984  1.00 27.10           O  
ATOM   1308  N   GLY H 171      16.260  21.784  16.099  1.00 25.36           N  
ATOM   1309  CA  GLY H 171      16.423  21.192  14.806  1.00 24.37           C  
ATOM   1310  C   GLY H 171      15.943  19.774  14.833  1.00 23.97           C  
ATOM   1311  O   GLY H 171      14.757  19.486  14.681  1.00 24.27           O  
ATOM   1312  N   ARG H 172      16.909  18.852  14.972  1.00 22.76           N  
ATOM   1313  CA  ARG H 172      16.735  17.431  14.953  1.00 21.22           C  
ATOM   1314  CB  ARG H 172      18.087  16.692  14.894  1.00 21.46           C  
ATOM   1315  CG  ARG H 172      18.879  17.065  13.637  1.00 21.50           C  
ATOM   1316  CD  ARG H 172      20.184  16.295  13.420  1.00 20.77           C  
ATOM   1317  NE  ARG H 172      21.117  16.623  14.534  1.00 19.37           N  
ATOM   1318  CZ  ARG H 172      21.235  15.765  15.589  1.00 19.12           C  
ATOM   1319  NH1 ARG H 172      20.510  14.607  15.608  1.00 18.97           N1+
ATOM   1320  NH2 ARG H 172      22.091  16.049  16.614  1.00 18.60           N  
ATOM   1321  C   ARG H 172      15.982  16.943  16.155  1.00 20.34           C  
ATOM   1322  O   ARG H 172      15.323  15.907  16.086  1.00 20.25           O  
ATOM   1323  N   PHE H 173      16.097  17.649  17.297  1.00 19.87           N  
ATOM   1324  CA  PHE H 173      15.527  17.184  18.531  1.00 19.93           C  
ATOM   1325  CB  PHE H 173      16.337  17.661  19.745  1.00 19.90           C  
ATOM   1326  CG  PHE H 173      17.679  17.033  19.620  1.00 20.77           C  
ATOM   1327  CD1 PHE H 173      18.647  17.587  18.816  1.00 20.96           C  
ATOM   1328  CD2 PHE H 173      17.971  15.883  20.304  1.00 20.80           C  
ATOM   1329  CE1 PHE H 173      19.886  17.002  18.698  1.00 20.77           C  
ATOM   1330  CE2 PHE H 173      19.207  15.295  20.190  1.00 21.46           C  
ATOM   1331  CZ  PHE H 173      20.170  15.851  19.387  1.00 20.94           C  
ATOM   1332  C   PHE H 173      14.119  17.664  18.719  1.00 20.00           C  
ATOM   1333  O   PHE H 173      13.782  18.801  18.387  1.00 19.76           O  
ATOM   1334  N   ALA H 174      13.252  16.777  19.268  1.00 19.59           N  
ATOM   1335  CA  ALA H 174      11.887  17.136  19.535  1.00 19.06           C  
ATOM   1336  CB  ALA H 174      10.909  16.654  18.450  1.00 19.33           C  
ATOM   1337  C   ALA H 174      11.459  16.503  20.829  1.00 18.62           C  
ATOM   1338  O   ALA H 174      11.648  15.306  21.041  1.00 18.77           O  
ATOM   1339  N   PHE H 175      10.834  17.300  21.726  1.00 18.18           N  
ATOM   1340  CA  PHE H 175      10.370  16.774  22.979  1.00 18.02           C  
ATOM   1341  CB  PHE H 175      10.571  17.706  24.186  1.00 17.44           C  
ATOM   1342  CG  PHE H 175      12.007  18.081  24.277  1.00 17.31           C  
ATOM   1343  CD1 PHE H 175      12.985  17.119  24.368  1.00 17.57           C  
ATOM   1344  CD2 PHE H 175      12.374  19.407  24.314  1.00 16.96           C  
ATOM   1345  CE1 PHE H 175      14.310  17.475  24.464  1.00 17.09           C  
ATOM   1346  CE2 PHE H 175      13.697  19.769  24.415  1.00 16.63           C  
ATOM   1347  CZ  PHE H 175      14.670  18.801  24.480  1.00 17.00           C  
ATOM   1348  C   PHE H 175       8.890  16.615  22.842  1.00 19.02           C  
ATOM   1349  O   PHE H 175       8.230  17.425  22.194  1.00 19.41           O  
ATOM   1350  N   SER H 176       8.333  15.545  23.441  1.00 19.94           N  
ATOM   1351  CA  SER H 176       6.919  15.306  23.369  1.00 20.58           C  
ATOM   1352  CB  SER H 176       6.518  14.399  22.190  1.00 21.14           C  
ATOM   1353  OG  SER H 176       7.188  13.152  22.286  1.00 21.57           O  
ATOM   1354  C   SER H 176       6.530  14.618  24.639  1.00 21.41           C  
ATOM   1355  O   SER H 176       7.394  14.243  25.429  1.00 21.67           O  
ATOM   1356  N   LEU H 177       5.216  14.467  24.905  1.00 21.72           N  
ATOM   1357  CA  LEU H 177       4.865  13.813  26.133  1.00 22.16           C  
ATOM   1358  CB  LEU H 177       4.850  14.772  27.341  1.00 22.66           C  
ATOM   1359  CG  LEU H 177       4.340  16.193  27.024  1.00 22.74           C  
ATOM   1360  CD1 LEU H 177       2.855  16.212  26.639  1.00 23.27           C  
ATOM   1361  CD2 LEU H 177       4.673  17.160  28.169  1.00 22.61           C  
ATOM   1362  C   LEU H 177       3.539  13.132  26.034  1.00 23.27           C  
ATOM   1363  O   LEU H 177       2.671  13.538  25.265  1.00 23.97           O  
ATOM   1364  N   GLU H 178       3.387  12.014  26.777  1.00 24.88           N  
ATOM   1365  CA  GLU H 178       2.101  11.401  26.936  1.00 26.82           C  
ATOM   1366  CB  GLU H 178       2.063   9.872  26.778  1.00 27.66           C  
ATOM   1367  CG  GLU H 178       2.055   9.376  25.336  1.00 30.19           C  
ATOM   1368  CD  GLU H 178       1.703   7.898  25.377  1.00 31.58           C  
ATOM   1369  OE1 GLU H 178       2.410   7.136  26.090  1.00 33.57           O  
ATOM   1370  OE2 GLU H 178       0.708   7.513  24.707  1.00 34.57           O1-
ATOM   1371  C   GLU H 178       1.767  11.665  28.359  1.00 26.87           C  
ATOM   1372  O   GLU H 178       2.150  10.912  29.252  1.00 26.60           O  
ATOM   1373  N   THR H 179       1.009  12.744  28.594  1.00 27.46           N  
ATOM   1374  CA  THR H 179       0.708  13.183  29.920  1.00 28.32           C  
ATOM   1375  CB  THR H 179      -0.035  14.487  29.941  1.00 28.86           C  
ATOM   1376  OG1 THR H 179      -0.308  14.876  31.276  1.00 30.56           O  
ATOM   1377  CG2 THR H 179      -1.324  14.363  29.119  1.00 29.01           C  
ATOM   1378  C   THR H 179      -0.074  12.135  30.638  1.00 28.16           C  
ATOM   1379  O   THR H 179       0.125  11.919  31.832  1.00 28.46           O  
ATOM   1380  N   SER H 180      -0.976  11.442  29.925  1.00 28.48           N  
ATOM   1381  CA  SER H 180      -1.801  10.443  30.537  1.00 28.51           C  
ATOM   1382  CB  SER H 180      -2.708   9.750  29.509  1.00 29.20           C  
ATOM   1383  OG  SER H 180      -3.504  10.714  28.839  1.00 29.89           O  
ATOM   1384  C   SER H 180      -0.915   9.379  31.114  1.00 27.33           C  
ATOM   1385  O   SER H 180      -1.197   8.843  32.186  1.00 27.12           O  
ATOM   1386  N   VAL H 181       0.144   9.026  30.363  1.00 26.02           N  
ATOM   1387  CA  VAL H 181       1.130   8.025  30.666  1.00 24.88           C  
ATOM   1388  CB  VAL H 181       1.858   7.568  29.433  1.00 25.13           C  
ATOM   1389  CG1 VAL H 181       2.896   6.503  29.825  1.00  0.00           C  
ATOM   1390  CG2 VAL H 181       0.816   7.089  28.409  1.00  0.00           C  
ATOM   1391  C   VAL H 181       2.142   8.532  31.667  1.00 23.90           C  
ATOM   1392  O   VAL H 181       2.873   7.744  32.265  1.00 23.93           O  
ATOM   1393  N   ARG H 182       2.256   9.864  31.852  1.00 22.35           N  
ATOM   1394  CA  ARG H 182       3.292  10.400  32.694  1.00 20.80           C  
ATOM   1395  CB  ARG H 182       3.338   9.816  34.121  1.00 20.62           C  
ATOM   1396  CG  ARG H 182       2.287  10.366  35.090  1.00  0.00           C  
ATOM   1397  CD  ARG H 182       0.856   9.905  34.821  1.00  0.00           C  
ATOM   1398  NE  ARG H 182       0.028  10.411  35.952  1.00  0.00           N  
ATOM   1399  CZ  ARG H 182      -1.303  10.654  35.771  1.00  0.00           C  
ATOM   1400  NH1 ARG H 182      -1.866  10.445  34.545  1.00  0.00           N1+
ATOM   1401  NH2 ARG H 182      -2.066  11.107  36.809  1.00  0.00           N  
ATOM   1402  C   ARG H 182       4.606  10.069  32.060  1.00 19.54           C  
ATOM   1403  O   ARG H 182       5.547   9.648  32.732  1.00 19.16           O  
ATOM   1404  N   THR H 183       4.699  10.237  30.727  1.00 19.10           N  
ATOM   1405  CA  THR H 183       5.942   9.930  30.089  1.00 19.33           C  
ATOM   1406  CB  THR H 183       5.864   8.708  29.225  1.00 19.24           C  
ATOM   1407  OG1 THR H 183       5.460   7.590  30.001  1.00 20.82           O  
ATOM   1408  CG2 THR H 183       7.251   8.445  28.620  1.00 20.58           C  
ATOM   1409  C   THR H 183       6.355  11.081  29.221  1.00 18.56           C  
ATOM   1410  O   THR H 183       5.519  11.770  28.637  1.00 19.07           O  
ATOM   1411  N   ALA H 184       7.683  11.317  29.139  1.00 18.05           N  
ATOM   1412  CA  ALA H 184       8.244  12.335  28.297  1.00 18.14           C  
ATOM   1413  CB  ALA H 184       9.175  13.310  29.037  1.00 17.56           C  
ATOM   1414  C   ALA H 184       9.081  11.599  27.303  1.00 18.76           C  
ATOM   1415  O   ALA H 184       9.630  10.546  27.619  1.00 19.66           O  
ATOM   1416  N   TYR H 185       9.187  12.117  26.063  1.00 18.93           N  
ATOM   1417  CA  TYR H 185       9.947  11.392  25.083  1.00 19.33           C  
ATOM   1418  CB  TYR H 185       9.096  10.805  23.941  1.00 19.24           C  
ATOM   1419  CG  TYR H 185       8.080   9.853  24.480  1.00 20.03           C  
ATOM   1420  CD1 TYR H 185       6.857  10.312  24.913  1.00 20.56           C  
ATOM   1421  CD2 TYR H 185       8.341   8.504  24.542  1.00 19.65           C  
ATOM   1422  CE1 TYR H 185       5.911   9.442  25.403  1.00 21.28           C  
ATOM   1423  CE2 TYR H 185       7.400   7.628  25.032  1.00 21.21           C  
ATOM   1424  CZ  TYR H 185       6.184   8.096  25.466  1.00 20.91           C  
ATOM   1425  OH  TYR H 185       5.218   7.198  25.968  1.00 26.48           O  
ATOM   1426  C   TYR H 185      10.897  12.328  24.411  1.00 19.40           C  
ATOM   1427  O   TYR H 185      10.619  13.512  24.239  1.00 20.17           O  
ATOM   1428  N   LEU H 186      12.071  11.793  24.027  1.00 18.86           N  
ATOM   1429  CA  LEU H 186      13.055  12.530  23.294  1.00 18.83           C  
ATOM   1430  CB  LEU H 186      14.457  12.439  23.925  1.00 18.37           C  
ATOM   1431  CG  LEU H 186      15.565  13.106  23.090  1.00 17.92           C  
ATOM   1432  CD1 LEU H 186      15.304  14.607  22.898  1.00 17.73           C  
ATOM   1433  CD2 LEU H 186      16.949  12.820  23.688  1.00 17.90           C  
ATOM   1434  C   LEU H 186      13.137  11.877  21.959  1.00 19.34           C  
ATOM   1435  O   LEU H 186      13.366  10.672  21.862  1.00 19.67           O  
ATOM   1436  N   GLN H 187      12.927  12.652  20.883  1.00 20.07           N  
ATOM   1437  CA  GLN H 187      13.042  12.052  19.591  1.00 20.85           C  
ATOM   1438  CB  GLN H 187      11.762  12.156  18.743  1.00 22.31           C  
ATOM   1439  CG  GLN H 187      11.882  11.475  17.379  1.00 24.81           C  
ATOM   1440  CD  GLN H 187      10.516  11.500  16.713  1.00 27.01           C  
ATOM   1441  OE1 GLN H 187       9.633  10.714  17.052  1.00 30.24           O  
ATOM   1442  NE2 GLN H 187      10.335  12.427  15.733  1.00 27.77           N  
ATOM   1443  C   GLN H 187      14.145  12.761  18.880  1.00 20.29           C  
ATOM   1444  O   GLN H 187      14.211  13.990  18.877  1.00 19.40           O  
ATOM   1445  N   ILE H 188      15.060  11.976  18.281  1.00 20.59           N  
ATOM   1446  CA  ILE H 188      16.165  12.522  17.551  1.00 20.85           C  
ATOM   1447  CB  ILE H 188      17.495  12.017  18.027  1.00 20.72           C  
ATOM   1448  CG1 ILE H 188      17.677  12.321  19.521  1.00 21.06           C  
ATOM   1449  CG2 ILE H 188      18.586  12.647  17.141  1.00 20.25           C  
ATOM   1450  CD1 ILE H 188      18.839  11.563  20.161  1.00 21.62           C  
ATOM   1451  C   ILE H 188      15.999  12.040  16.148  1.00 21.95           C  
ATOM   1452  O   ILE H 188      15.854  10.842  15.907  1.00 21.60           O  
ATOM   1453  N   ASN H 189      16.014  12.976  15.182  1.00 22.68           N  
ATOM   1454  CA  ASN H 189      15.801  12.610  13.815  1.00 23.11           C  
ATOM   1455  CB  ASN H 189      14.772  13.504  13.098  1.00 23.93           C  
ATOM   1456  CG  ASN H 189      13.432  13.362  13.804  1.00 29.34           C  
ATOM   1457  OD1 ASN H 189      13.225  12.456  14.608  1.00 30.89           O  
ATOM   1458  ND2 ASN H 189      12.489  14.290  13.497  1.00 29.82           N  
ATOM   1459  C   ASN H 189      17.094  12.795  13.088  1.00 23.25           C  
ATOM   1460  O   ASN H 189      17.946  13.574  13.514  1.00 22.91           O  
ATOM   1461  N   ASN H 190      17.265  12.072  11.958  1.00 23.11           N  
ATOM   1462  CA  ASN H 190      18.451  12.197  11.155  1.00 23.13           C  
ATOM   1463  CB  ASN H 190      18.537  13.571  10.458  1.00 23.96           C  
ATOM   1464  CG  ASN H 190      19.616  13.522   9.387  1.00 26.57           C  
ATOM   1465  OD1 ASN H 190      20.318  14.503   9.153  1.00 28.71           O  
ATOM   1466  ND2 ASN H 190      19.750  12.353   8.707  1.00 26.46           N  
ATOM   1467  C   ASN H 190      19.655  12.020  12.031  1.00 22.48           C  
ATOM   1468  O   ASN H 190      20.497  12.911  12.140  1.00 21.72           O  
ATOM   1469  N   LEU H 191      19.776  10.834  12.658  1.00 22.37           N  
ATOM   1470  CA  LEU H 191      20.831  10.569  13.596  1.00 22.70           C  
ATOM   1471  CB  LEU H 191      20.834   9.115  14.107  1.00 22.20           C  
ATOM   1472  CG  LEU H 191      19.666   8.753  15.039  1.00 21.46           C  
ATOM   1473  CD1 LEU H 191      19.748   7.284  15.477  1.00 20.27           C  
ATOM   1474  CD2 LEU H 191      19.603   9.703  16.245  1.00 21.25           C  
ATOM   1475  C   LEU H 191      22.167  10.795  12.964  1.00 23.02           C  
ATOM   1476  O   LEU H 191      22.429  10.383  11.835  1.00 23.31           O  
ATOM   1477  N   LYS H 192      23.049  11.485  13.715  1.00 23.02           N  
ATOM   1478  CA  LYS H 192      24.404  11.714  13.310  1.00 23.82           C  
ATOM   1479  CB  LYS H 192      24.877  13.164  13.497  1.00 24.29           C  
ATOM   1480  CG  LYS H 192      24.240  14.176  12.543  1.00 26.25           C  
ATOM   1481  CD  LYS H 192      24.528  15.624  12.944  1.00 28.10           C  
ATOM   1482  CE  LYS H 192      24.161  16.656  11.879  1.00 28.35           C  
ATOM   1483  NZ  LYS H 192      24.654  17.990  12.286  1.00 29.85           N1+
ATOM   1484  C   LYS H 192      25.237  10.870  14.222  1.00 24.55           C  
ATOM   1485  O   LYS H 192      24.780  10.449  15.282  1.00 23.68           O  
ATOM   1486  N   ASN H 193      26.489  10.590  13.824  1.00 25.88           N  
ATOM   1487  CA  ASN H 193      27.346   9.753  14.614  1.00 27.67           C  
ATOM   1488  CB  ASN H 193      28.677   9.418  13.925  1.00 28.81           C  
ATOM   1489  CG  ASN H 193      29.255   8.216  14.653  1.00 31.21           C  
ATOM   1490  OD1 ASN H 193      29.727   8.319  15.784  1.00 33.66           O  
ATOM   1491  ND2 ASN H 193      29.204   7.034  13.986  1.00 31.98           N  
ATOM   1492  C   ASN H 193      27.646  10.429  15.920  1.00 27.46           C  
ATOM   1493  O   ASN H 193      27.833   9.767  16.939  1.00 28.04           O  
ATOM   1494  N   GLU H 194      27.688  11.774  15.923  1.00 26.45           N  
ATOM   1495  CA  GLU H 194      28.027  12.568  17.074  1.00 25.69           C  
ATOM   1496  CB  GLU H 194      28.072  14.080  16.789  0.80 25.90           C  
ATOM   1497  CG  GLU H 194      26.734  14.669  16.343  0.80 26.92           C  
ATOM   1498  CD  GLU H 194      26.889  16.177  16.231  0.80 28.34           C  
ATOM   1499  OE1 GLU H 194      27.483  16.640  15.220  0.80 29.86           O  
ATOM   1500  OE2 GLU H 194      26.416  16.886  17.160  0.80 29.69           O1-
ATOM   1501  C   GLU H 194      27.016  12.349  18.158  1.00 25.09           C  
ATOM   1502  O   GLU H 194      27.294  12.617  19.325  1.00 25.21           O  
ATOM   1503  N   ASP H 195      25.804  11.903  17.780  1.00 24.36           N  
ATOM   1504  CA  ASP H 195      24.695  11.674  18.665  1.00 23.15           C  
ATOM   1505  CB  ASP H 195      23.389  11.324  17.932  1.00 22.59           C  
ATOM   1506  CG  ASP H 195      22.871  12.596  17.272  1.00 22.12           C  
ATOM   1507  OD1 ASP H 195      23.363  13.698  17.635  1.00 21.52           O  
ATOM   1508  OD2 ASP H 195      21.973  12.487  16.397  1.00 21.62           O1-
ATOM   1509  C   ASP H 195      24.996  10.566  19.630  1.00 22.77           C  
ATOM   1510  O   ASP H 195      24.261  10.382  20.598  1.00 22.81           O  
ATOM   1511  N   THR H 196      26.021   9.737  19.361  1.00 22.75           N  
ATOM   1512  CA  THR H 196      26.341   8.678  20.279  1.00 22.41           C  
ATOM   1513  CB  THR H 196      27.542   7.887  19.845  1.00 22.78           C  
ATOM   1514  OG1 THR H 196      27.312   7.310  18.569  1.00 20.84           O  
ATOM   1515  CG2 THR H 196      27.822   6.790  20.883  1.00 20.21           C  
ATOM   1516  C   THR H 196      26.638   9.290  21.617  1.00 21.53           C  
ATOM   1517  O   THR H 196      27.565  10.087  21.759  1.00 20.76           O  
ATOM   1518  N   ALA H 197      25.839   8.919  22.641  1.00 20.05           N  
ATOM   1519  CA  ALA H 197      26.011   9.461  23.959  1.00 19.51           C  
ATOM   1520  CB  ALA H 197      25.868  10.991  24.020  1.00 18.50           C  
ATOM   1521  C   ALA H 197      24.927   8.890  24.820  1.00 19.25           C  
ATOM   1522  O   ALA H 197      24.124   8.074  24.369  1.00 19.24           O  
ATOM   1523  N   ILE H 198      24.898   9.306  26.103  1.00 18.63           N  
ATOM   1524  CA  ILE H 198      23.881   8.864  27.013  1.00 17.86           C  
ATOM   1525  CB  ILE H 198      24.432   8.384  28.326  1.00 17.35           C  
ATOM   1526  CG1 ILE H 198      25.169   9.523  29.051  1.00  0.00           C  
ATOM   1527  CG2 ILE H 198      25.304   7.151  28.041  1.00 17.01           C  
ATOM   1528  CD1 ILE H 198      25.571   9.171  30.483  1.00  0.00           C  
ATOM   1529  C   ILE H 198      22.987  10.040  27.264  1.00 17.65           C  
ATOM   1530  O   ILE H 198      23.454  11.158  27.480  1.00 18.19           O  
ATOM   1531  N   TYR H 199      21.658   9.813  27.212  1.00 17.31           N  
ATOM   1532  CA  TYR H 199      20.719  10.882  27.375  1.00 16.51           C  
ATOM   1533  CB  TYR H 199      19.695  10.954  26.230  1.00 16.68           C  
ATOM   1534  CG  TYR H 199      20.446  11.276  24.979  1.00 15.55           C  
ATOM   1535  CD1 TYR H 199      21.044  10.290  24.229  1.00 14.85           C  
ATOM   1536  CD2 TYR H 199      20.557  12.577  24.550  1.00 15.52           C  
ATOM   1537  CE1 TYR H 199      21.737  10.599  23.079  1.00 14.86           C  
ATOM   1538  CE2 TYR H 199      21.246  12.891  23.403  1.00 15.16           C  
ATOM   1539  CZ  TYR H 199      21.839  11.903  22.661  1.00 14.57           C  
ATOM   1540  OH  TYR H 199      22.546  12.229  21.484  1.00 15.15           O  
ATOM   1541  C   TYR H 199      19.975  10.645  28.650  1.00 16.38           C  
ATOM   1542  O   TYR H 199      19.497   9.542  28.908  1.00 16.58           O  
ATOM   1543  N   PHE H 200      19.885  11.694  29.495  1.00 16.60           N  
ATOM   1544  CA  PHE H 200      19.223  11.580  30.763  1.00 15.05           C  
ATOM   1545  CB  PHE H 200      20.065  12.069  31.961  1.00 13.60           C  
ATOM   1546  CG  PHE H 200      21.274  11.221  32.178  1.00 12.58           C  
ATOM   1547  CD1 PHE H 200      21.179  10.036  32.871  1.00 12.98           C  
ATOM   1548  CD2 PHE H 200      22.507  11.626  31.715  1.00 12.97           C  
ATOM   1549  CE1 PHE H 200      22.294   9.259  33.081  1.00 13.03           C  
ATOM   1550  CE2 PHE H 200      23.625  10.853  31.923  1.00 12.92           C  
ATOM   1551  CZ  PHE H 200      23.520   9.669  32.613  1.00 12.60           C  
ATOM   1552  C   PHE H 200      18.041  12.495  30.758  1.00 15.13           C  
ATOM   1553  O   PHE H 200      18.094  13.595  30.214  1.00 15.49           O  
ATOM   1554  N   CYS H 201      16.925  12.039  31.360  1.00 14.46           N  
ATOM   1555  CA  CYS H 201      15.798  12.895  31.561  1.00 13.80           C  
ATOM   1556  CB  CYS H 201      14.428  12.209  31.334  1.00 14.03           C  
ATOM   1557  SG  CYS H 201      14.186  10.708  32.338  1.00 15.57           S  
ATOM   1558  C   CYS H 201      15.913  13.267  33.001  1.00 13.38           C  
ATOM   1559  O   CYS H 201      16.303  12.444  33.828  1.00 13.03           O  
ATOM   1560  N   ALA H 202      15.651  14.538  33.340  1.00 13.17           N  
ATOM   1561  CA  ALA H 202      15.765  14.898  34.716  1.00 13.77           C  
ATOM   1562  CB  ALA H 202      17.072  15.627  35.054  1.00 13.94           C  
ATOM   1563  C   ALA H 202      14.633  15.813  35.016  1.00 13.85           C  
ATOM   1564  O   ALA H 202      14.255  16.643  34.191  1.00 13.76           O  
ATOM   1565  N   ARG H 203      14.052  15.676  36.220  1.00 13.50           N  
ATOM   1566  CA  ARG H 203      12.938  16.500  36.565  1.00 12.79           C  
ATOM   1567  CB  ARG H 203      12.079  15.925  37.710  1.00 12.07           C  
ATOM   1568  CG  ARG H 203      10.788  16.702  37.964  1.00 11.55           C  
ATOM   1569  CD  ARG H 203       9.861  16.047  38.991  1.00 10.99           C  
ATOM   1570  NE  ARG H 203      10.563  16.046  40.304  1.00 11.17           N  
ATOM   1571  CZ  ARG H 203       9.855  16.086  41.470  1.00 10.70           C  
ATOM   1572  NH1 ARG H 203       8.492  16.151  41.452  1.00 11.20           N1+
ATOM   1573  NH2 ARG H 203      10.513  16.051  42.663  1.00  9.98           N  
ATOM   1574  C   ARG H 203      13.461  17.836  36.954  1.00 13.39           C  
ATOM   1575  O   ARG H 203      14.484  17.952  37.629  1.00 12.79           O  
ATOM   1576  N   GLU H 204      12.760  18.885  36.490  1.00 13.73           N  
ATOM   1577  CA  GLU H 204      13.119  20.223  36.816  1.00 13.84           C  
ATOM   1578  CB  GLU H 204      12.779  21.224  35.695  1.00 17.23           C  
ATOM   1579  CG  GLU H 204      13.526  22.560  35.770  1.00 17.99           C  
ATOM   1580  CD  GLU H 204      12.702  23.558  36.574  1.00  0.00           C  
ATOM   1581  OE1 GLU H 204      11.735  23.124  37.255  1.00  0.00           O  
ATOM   1582  OE2 GLU H 204      13.024  24.775  36.513  1.00  0.00           O1-
ATOM   1583  C   GLU H 204      12.246  20.511  37.960  1.00 14.24           C  
ATOM   1584  O   GLU H 204      11.025  20.545  37.828  1.00 15.46           O  
ATOM   1585  N   ASP H 205      12.968  20.930  39.026  1.00 24.59           N  
ATOM   1586  CA  ASP H 205      12.558  21.528  40.244  1.00 25.89           C  
ATOM   1587  CB  ASP H 205      12.798  20.625  41.464  1.00 26.47           C  
ATOM   1588  CG  ASP H 205      12.321  21.374  42.695  1.00 29.07           C  
ATOM   1589  OD1 ASP H 205      11.802  22.510  42.525  1.00  0.00           O  
ATOM   1590  OD2 ASP H 205      12.472  20.827  43.819  1.00  0.00           O1-
ATOM   1591  C   ASP H 205      13.511  22.683  40.361  1.00 26.99           C  
ATOM   1592  O   ASP H 205      14.320  22.745  41.285  1.00 27.77           O  
ATOM   1593  N   ASP H 206      13.396  23.654  39.430  1.00 28.57           N  
ATOM   1594  CA  ASP H 206      14.272  24.786  39.327  1.00 30.22           C  
ATOM   1595  CB  ASP H 206      14.514  25.447  40.695  1.00 38.99           C  
ATOM   1596  CG  ASP H 206      15.069  26.844  40.471  1.00 42.47           C  
ATOM   1597  OD1 ASP H 206      15.029  27.325  39.305  1.00  0.00           O  
ATOM   1598  OD2 ASP H 206      15.536  27.453  41.469  1.00  0.00           O1-
ATOM   1599  C   ASP H 206      15.602  24.335  38.771  1.00 29.91           C  
ATOM   1600  O   ASP H 206      16.553  25.111  38.717  1.00 31.43           O  
ATOM   1601  N   GLY H 207      15.703  23.097  38.245  1.00 28.42           N  
ATOM   1602  CA  GLY H 207      16.987  22.674  37.747  1.00 28.13           C  
ATOM   1603  C   GLY H 207      16.947  21.213  37.436  1.00 27.10           C  
ATOM   1604  O   GLY H 207      16.027  20.735  36.773  1.00 28.13           O  
ATOM   1605  N   LEU H 208      17.987  20.469  37.878  1.00 25.71           N  
ATOM   1606  CA  LEU H 208      18.019  19.070  37.553  1.00 24.54           C  
ATOM   1607  CB  LEU H 208      19.361  18.619  36.931  1.00 24.89           C  
ATOM   1608  CG  LEU H 208      20.073  19.641  35.998  1.00 24.78           C  
ATOM   1609  CD1 LEU H 208      21.056  18.924  35.068  1.00 25.19           C  
ATOM   1610  CD2 LEU H 208      19.156  20.666  35.313  1.00 24.97           C  
ATOM   1611  C   LEU H 208      18.016  18.311  38.840  1.00 24.49           C  
ATOM   1612  O   LEU H 208      19.035  17.731  39.207  1.00 24.62           O  
ATOM   1613  N   ALA H 209      16.913  18.311  39.606  1.00 24.82           N  
ATOM   1614  CA  ALA H 209      17.074  17.576  40.828  1.00 24.56           C  
ATOM   1615  CB  ALA H 209      15.948  17.874  41.833  1.00 25.21           C  
ATOM   1616  C   ALA H 209      17.083  16.093  40.609  1.00 23.13           C  
ATOM   1617  O   ALA H 209      18.100  15.408  40.630  1.00 24.26           O  
ATOM   1618  N   SER H 210      15.938  15.586  40.177  1.00 18.54           N  
ATOM   1619  CA  SER H 210      15.672  14.138  40.121  1.00 18.25           C  
ATOM   1620  CB  SER H 210      14.182  13.768  40.266  1.00 19.98           C  
ATOM   1621  OG  SER H 210      13.714  14.076  41.570  1.00  0.00           O  
ATOM   1622  C   SER H 210      16.098  13.653  38.746  1.00 17.06           C  
ATOM   1623  O   SER H 210      15.711  14.264  37.753  1.00 16.42           O  
ATOM   1624  N   TRP H 211      16.838  12.513  38.620  1.00 16.12           N  
ATOM   1625  CA  TRP H 211      17.358  12.111  37.320  1.00 15.59           C  
ATOM   1626  CB  TRP H 211      18.894  12.130  37.274  1.00 14.04           C  
ATOM   1627  CG  TRP H 211      19.511  13.495  37.444  1.00 13.33           C  
ATOM   1628  CD2 TRP H 211      20.272  14.170  36.431  1.00 12.46           C  
ATOM   1629  CD1 TRP H 211      19.518  14.310  38.538  1.00 12.03           C  
ATOM   1630  NE1 TRP H 211      20.230  15.454  38.269  1.00 11.81           N  
ATOM   1631  CE2 TRP H 211      20.701  15.380  36.976  1.00 12.23           C  
ATOM   1632  CE3 TRP H 211      20.588  13.809  35.152  1.00 12.08           C  
ATOM   1633  CZ2 TRP H 211      21.455  16.252  36.246  1.00 11.89           C  
ATOM   1634  CZ3 TRP H 211      21.351  14.691  34.421  1.00 11.04           C  
ATOM   1635  CH2 TRP H 211      21.775  15.888  34.958  1.00 11.44           C  
ATOM   1636  C   TRP H 211      16.982  10.694  36.976  1.00 16.27           C  
ATOM   1637  O   TRP H 211      16.762   9.857  37.848  1.00 16.73           O  
ATOM   1638  N   GLY H 212      16.901  10.395  35.656  1.00 16.79           N  
ATOM   1639  CA  GLY H 212      16.634   9.064  35.181  1.00 18.04           C  
ATOM   1640  C   GLY H 212      17.952   8.353  35.079  1.00 18.70           C  
ATOM   1641  O   GLY H 212      19.012   8.960  35.199  1.00 18.41           O  
ATOM   1642  N   GLN H 213      17.895   7.036  34.816  1.00 19.12           N  
ATOM   1643  CA  GLN H 213      18.997   6.116  34.699  1.00 18.97           C  
ATOM   1644  CB  GLN H 213      18.469   4.699  34.453  1.00 20.41           C  
ATOM   1645  CG  GLN H 213      17.694   4.649  33.137  1.00 22.75           C  
ATOM   1646  CD  GLN H 213      17.114   3.269  32.942  1.00 24.59           C  
ATOM   1647  OE1 GLN H 213      15.951   3.128  32.572  1.00 27.33           O  
ATOM   1648  NE2 GLN H 213      17.947   2.223  33.187  1.00 25.05           N  
ATOM   1649  C   GLN H 213      19.850   6.470  33.517  1.00 18.85           C  
ATOM   1650  O   GLN H 213      21.061   6.261  33.534  1.00 18.71           O  
ATOM   1651  N   GLY H 214      19.232   6.974  32.432  1.00 18.44           N  
ATOM   1652  CA  GLY H 214      19.979   7.322  31.256  1.00 17.26           C  
ATOM   1653  C   GLY H 214      19.763   6.262  30.221  1.00 16.89           C  
ATOM   1654  O   GLY H 214      19.575   5.088  30.539  1.00 16.54           O  
ATOM   1655  N   THR H 215      19.765   6.670  28.937  1.00 16.53           N  
ATOM   1656  CA  THR H 215      19.631   5.738  27.856  1.00 16.30           C  
ATOM   1657  CB  THR H 215      18.380   5.948  27.052  1.00 15.75           C  
ATOM   1658  OG1 THR H 215      17.247   5.820  27.897  1.00 15.20           O  
ATOM   1659  CG2 THR H 215      18.313   4.899  25.931  1.00 14.71           C  
ATOM   1660  C   THR H 215      20.814   5.966  26.972  1.00 17.13           C  
ATOM   1661  O   THR H 215      21.145   7.103  26.638  1.00 17.28           O  
ATOM   1662  N   THR H 216      21.492   4.879  26.564  1.00 17.90           N  
ATOM   1663  CA  THR H 216      22.671   5.043  25.767  1.00 18.89           C  
ATOM   1664  CB  THR H 216      23.781   4.117  26.157  1.00 18.79           C  
ATOM   1665  OG1 THR H 216      24.126   4.326  27.519  1.00 23.89           O  
ATOM   1666  CG2 THR H 216      24.999   4.386  25.255  1.00 21.71           C  
ATOM   1667  C   THR H 216      22.317   4.772  24.345  1.00 19.41           C  
ATOM   1668  O   THR H 216      21.698   3.763  24.011  1.00 19.95           O  
ATOM   1669  N   LEU H 217      22.703   5.714  23.471  1.00 19.09           N  
ATOM   1670  CA  LEU H 217      22.409   5.612  22.079  1.00 19.42           C  
ATOM   1671  CB  LEU H 217      21.746   6.899  21.560  1.00 18.80           C  
ATOM   1672  CG  LEU H 217      21.393   6.898  20.065  1.00 20.03           C  
ATOM   1673  CD1 LEU H 217      20.355   5.810  19.736  1.00 18.41           C  
ATOM   1674  CD2 LEU H 217      20.961   8.302  19.604  1.00 19.77           C  
ATOM   1675  C   LEU H 217      23.711   5.435  21.375  1.00 19.94           C  
ATOM   1676  O   LEU H 217      24.650   6.209  21.567  1.00 19.71           O  
ATOM   1677  N   THR H 218      23.806   4.373  20.557  1.00 20.57           N  
ATOM   1678  CA  THR H 218      24.997   4.151  19.801  1.00 21.70           C  
ATOM   1679  CB  THR H 218      25.560   2.774  19.989  1.00 22.03           C  
ATOM   1680  OG1 THR H 218      25.867   2.551  21.359  1.00 23.26           O  
ATOM   1681  CG2 THR H 218      26.826   2.635  19.129  1.00 23.13           C  
ATOM   1682  C   THR H 218      24.602   4.283  18.368  1.00 21.11           C  
ATOM   1683  O   THR H 218      23.756   3.538  17.880  1.00 20.72           O  
ATOM   1684  N   VAL H 219      25.199   5.253  17.651  1.00 20.40           N  
ATOM   1685  CA  VAL H 219      24.866   5.399  16.265  1.00 20.10           C  
ATOM   1686  CB  VAL H 219      24.751   6.835  15.833  1.00 20.39           C  
ATOM   1687  CG1 VAL H 219      24.520   6.878  14.313  1.00 20.36           C  
ATOM   1688  CG2 VAL H 219      23.631   7.504  16.649  1.00 20.86           C  
ATOM   1689  C   VAL H 219      25.979   4.773  15.493  1.00 19.82           C  
ATOM   1690  O   VAL H 219      27.124   5.214  15.577  1.00 19.92           O  
ATOM   1691  N   SER H 220      25.671   3.706  14.727  1.00 19.64           N  
ATOM   1692  CA  SER H 220      26.720   3.068  13.989  1.00 20.00           C  
ATOM   1693  CB  SER H 220      27.516   2.042  14.812  1.00 20.35           C  
ATOM   1694  OG  SER H 220      28.536   1.459  14.012  1.00 21.64           O  
ATOM   1695  C   SER H 220      26.127   2.323  12.838  1.00 20.34           C  
ATOM   1696  O   SER H 220      24.972   1.899  12.873  1.00 20.30           O  
ATOM   1697  N   SER H 221      26.936   2.142  11.777  1.00 20.99           N  
ATOM   1698  CA  SER H 221      26.499   1.427  10.616  1.00 21.49           C  
ATOM   1699  CB  SER H 221      27.076   2.007   9.315  1.00 21.57           C  
ATOM   1700  OG  SER H 221      28.494   1.988   9.358  1.00 22.90           O  
ATOM   1701  C   SER H 221      26.999  -0.004  10.760  1.00 21.28           C  
ATOM   1702  O   SER H 221      26.795  -0.798   9.804  1.00 20.48           O  
ATOM   1703  OXT SER H 221      27.590  -0.321  11.827  1.00  0.00           O1-
TER    1704      SER H 221 
CONECT  161  645
CONECT  645  161
CONECT  955 1557
CONECT 1557  955
END
