# Supplementary material for: Fully automated antibody structure prediction using BIOVIA tools: Validation study
Source: PLoS One. 2017 May 18;12(5):e0177923. doi: 10.1371/journal.pone.0177923 (PMC5436848; doi:10.1371/journal.pone.0177923)
Supplement: S1 Dataset — Predicted structures using the Top5 framework method, Chothia CDR definition with no canonical filtering and generating 50 models. These were used in the detailed discussion of outliers and for comparison against predictions using canonical filtering. (ZIP) [file pone.0177923.s003.zip › 4KI5_FE_FV_FinalModel.pdb]

REMARK   Accelrys Discovery Studio PDB file
REMARK   Created:  2015-05-08T04:29:59Z
SSBOND   1 CYS L   23    CYS L   87                                     
SSBOND   2 CYS H  128    CYS H  202                                     
ATOM      1  N   ASP L   1      25.320  32.895  26.163  1.00 48.11           N1+
ATOM      2  CA  ASP L   1      25.256  31.843  27.201  1.00 48.06           C  
ATOM      3  CB  ASP L   1      25.654  30.481  26.614  1.00 48.32           C  
ATOM      4  CG  ASP L   1      24.613  30.107  25.572  1.00 50.07           C  
ATOM      5  OD1 ASP L   1      23.656  30.903  25.382  1.00 50.62           O  
ATOM      6  OD2 ASP L   1      24.765  29.023  24.947  1.00 50.19           O1-
ATOM      7  C   ASP L   1      26.221  32.171  28.291  1.00 47.44           C  
ATOM      8  O   ASP L   1      27.273  32.765  28.053  1.00 46.98           O  
ATOM      9  N   ILE L   2      25.864  31.799  29.534  1.00 45.71           N  
ATOM     10  CA  ILE L   2      26.719  32.052  30.651  1.00 44.27           C  
ATOM     11  CB  ILE L   2      26.006  32.128  31.972  1.00 42.70           C  
ATOM     12  CG1 ILE L   2      25.079  33.351  32.015  1.00 41.18           C  
ATOM     13  CG2 ILE L   2      27.051  32.111  33.096  1.00 40.14           C  
ATOM     14  CD1 ILE L   2      24.158  33.381  33.237  1.00 41.47           C  
ATOM     15  C   ILE L   2      27.683  30.923  30.725  1.00 44.00           C  
ATOM     16  O   ILE L   2      27.309  29.752  30.656  1.00 43.63           O  
ATOM     17  N   GLN L   3      28.973  31.262  30.867  1.00 43.62           N  
ATOM     18  CA  GLN L   3      29.957  30.230  30.847  1.00 44.61           C  
ATOM     19  CB  GLN L   3      31.219  30.654  30.082  1.00 48.16           C  
ATOM     20  CG  GLN L   3      31.986  29.486  29.467  1.00 53.77           C  
ATOM     21  CD  GLN L   3      31.347  29.253  28.104  1.00 58.38           C  
ATOM     22  OE1 GLN L   3      31.185  30.187  27.320  1.00 61.72           O  
ATOM     23  NE2 GLN L   3      30.952  27.984  27.818  1.00 60.65           N  
ATOM     24  C   GLN L   3      30.360  29.974  32.261  1.00 43.09           C  
ATOM     25  O   GLN L   3      30.579  30.906  33.037  1.00 41.93           O  
ATOM     26  N   MET L   4      30.449  28.683  32.637  1.00 42.97           N  
ATOM     27  CA  MET L   4      30.849  28.356  33.970  1.00 42.17           C  
ATOM     28  CB  MET L   4      29.919  27.343  34.655  1.00 42.23           C  
ATOM     29  CG  MET L   4      28.490  27.873  34.804  1.00 41.04           C  
ATOM     30  SD  MET L   4      28.366  29.459  35.688  1.00 43.32           S  
ATOM     31  CE  MET L   4      28.844  28.794  37.309  1.00 42.18           C  
ATOM     32  C   MET L   4      32.218  27.762  33.880  1.00 41.54           C  
ATOM     33  O   MET L   4      32.447  26.810  33.137  1.00 42.50           O  
ATOM     34  N   THR L   5      33.176  28.331  34.635  1.00 40.54           N  
ATOM     35  CA  THR L   5      34.518  27.836  34.574  1.00 41.20           C  
ATOM     36  CB  THR L   5      35.549  28.922  34.446  1.00 41.74           C  
ATOM     37  OG1 THR L   5      35.309  29.690  33.276  1.00 43.02           O  
ATOM     38  CG2 THR L   5      36.941  28.271  34.374  1.00 41.79           C  
ATOM     39  C   THR L   5      34.784  27.136  35.861  1.00 41.18           C  
ATOM     40  O   THR L   5      34.645  27.713  36.938  1.00 41.02           O  
ATOM     41  N   GLN L   6      35.183  25.855  35.781  1.00 41.42           N  
ATOM     42  CA  GLN L   6      35.398  25.134  36.994  1.00 41.96           C  
ATOM     43  CB  GLN L   6      34.542  23.856  37.076  1.00 41.58           C  
ATOM     44  CG  GLN L   6      34.504  23.212  38.460  1.00 41.67           C  
ATOM     45  CD  GLN L   6      33.508  22.062  38.405  1.00 41.09           C  
ATOM     46  OE1 GLN L   6      33.585  21.113  39.183  1.00 42.84           O  
ATOM     47  NE2 GLN L   6      32.537  22.146  37.455  1.00 37.68           N  
ATOM     48  C   GLN L   6      36.839  24.757  37.073  1.00 43.09           C  
ATOM     49  O   GLN L   6      37.455  24.354  36.087  1.00 42.79           O  
ATOM     50  N   SER L   7      37.430  24.925  38.269  1.00 44.98           N  
ATOM     51  CA  SER L   7      38.791  24.529  38.442  1.00 46.00           C  
ATOM     52  CB  SER L   7      39.786  25.699  38.357  1.00 45.94           C  
ATOM     53  OG  SER L   7      39.518  26.645  39.382  1.00 22.44           O  
ATOM     54  C   SER L   7      38.906  23.926  39.804  1.00 46.33           C  
ATOM     55  O   SER L   7      38.147  24.279  40.707  1.00 46.63           O  
ATOM     56  N   PRO L   8      39.820  23.008  39.986  1.00 45.40           N  
ATOM     57  CA  PRO L   8      40.659  22.514  38.922  1.00 43.68           C  
ATOM     58  CD  PRO L   8      40.451  22.851  41.287  1.00 16.93           C  
ATOM     59  CB  PRO L   8      41.951  22.031  39.586  1.00 43.23           C  
ATOM     60  CG  PRO L   8      41.568  21.822  41.059  1.00 16.24           C  
ATOM     61  C   PRO L   8      39.928  21.412  38.221  1.00 42.56           C  
ATOM     62  O   PRO L   8      38.882  20.996  38.714  1.00 43.50           O  
ATOM     63  N   SER L   9      40.434  20.947  37.060  1.00 42.16           N  
ATOM     64  CA  SER L   9      39.808  19.863  36.355  1.00 43.29           C  
ATOM     65  CB  SER L   9      40.369  19.644  34.938  1.00 43.47           C  
ATOM     66  OG  SER L   9      41.724  19.227  35.000  1.00 47.61           O  
ATOM     67  C   SER L   9      40.011  18.587  37.118  1.00 42.22           C  
ATOM     68  O   SER L   9      39.127  17.732  37.149  1.00 42.14           O  
ATOM     69  N   SER L  10      41.189  18.413  37.750  1.00 42.90           N  
ATOM     70  CA  SER L  10      41.445  17.192  38.462  1.00 44.92           C  
ATOM     71  CB  SER L  10      42.453  16.280  37.738  1.00 44.51           C  
ATOM     72  OG  SER L  10      42.683  15.094  38.481  1.00 51.97           O  
ATOM     73  C   SER L  10      42.023  17.565  39.789  1.00 45.13           C  
ATOM     74  O   SER L  10      42.735  18.561  39.907  1.00 45.33           O  
ATOM     75  N   LEU L  11      41.707  16.776  40.836  1.00 45.21           N  
ATOM     76  CA  LEU L  11      42.176  17.116  42.147  1.00 45.78           C  
ATOM     77  CB  LEU L  11      41.073  17.833  42.948  1.00 47.69           C  
ATOM     78  CG  LEU L  11      41.445  18.266  44.372  1.00 49.04           C  
ATOM     79  CD1 LEU L  11      42.543  19.341  44.363  1.00 50.06           C  
ATOM     80  CD2 LEU L  11      40.192  18.716  45.142  1.00 49.87           C  
ATOM     81  C   LEU L  11      42.525  15.840  42.857  1.00 45.19           C  
ATOM     82  O   LEU L  11      41.746  14.889  42.855  1.00 46.02           O  
ATOM     83  N   SER L  12      43.719  15.782  43.484  1.00 44.14           N  
ATOM     84  CA  SER L  12      44.096  14.595  44.198  1.00 43.77           C  
ATOM     85  CB  SER L  12      45.430  13.998  43.721  1.00 44.65           C  
ATOM     86  OG  SER L  12      45.673  12.760  44.373  1.00 49.71           O  
ATOM     87  C   SER L  12      44.251  14.999  45.631  1.00 42.42           C  
ATOM     88  O   SER L  12      44.864  16.021  45.931  1.00 43.06           O  
ATOM     89  N   ALA L  13      43.681  14.210  46.563  1.00 41.06           N  
ATOM     90  CA  ALA L  13      43.778  14.604  47.939  1.00 40.21           C  
ATOM     91  CB  ALA L  13      42.636  15.534  48.384  1.00 39.78           C  
ATOM     92  C   ALA L  13      43.732  13.385  48.808  1.00 39.69           C  
ATOM     93  O   ALA L  13      43.159  12.359  48.443  1.00 38.81           O  
ATOM     94  N   SER L  14      44.356  13.485  49.998  1.00 40.07           N  
ATOM     95  CA  SER L  14      44.407  12.397  50.931  1.00 40.89           C  
ATOM     96  CB  SER L  14      45.600  12.493  51.897  1.00 42.33           C  
ATOM     97  OG  SER L  14      45.572  13.739  52.577  1.00 44.95           O  
ATOM     98  C   SER L  14      43.141  12.375  51.731  1.00 40.96           C  
ATOM     99  O   SER L  14      42.416  13.366  51.808  1.00 40.54           O  
ATOM    100  N   LEU L  15      42.850  11.219  52.359  1.00 41.50           N  
ATOM    101  CA  LEU L  15      41.639  11.064  53.110  1.00 41.54           C  
ATOM    102  CB  LEU L  15      41.434   9.633  53.638  1.00 43.66           C  
ATOM    103  CG  LEU L  15      41.202   8.590  52.529  1.00 44.57           C  
ATOM    104  CD1 LEU L  15      41.025   7.183  53.120  1.00 48.15           C  
ATOM    105  CD2 LEU L  15      40.024   8.991  51.623  1.00 45.78           C  
ATOM    106  C   LEU L  15      41.683  11.966  54.305  1.00 41.78           C  
ATOM    107  O   LEU L  15      42.719  12.125  54.946  1.00 41.75           O  
ATOM    108  N   GLY L  16      40.535  12.592  54.626  1.00 40.62           N  
ATOM    109  CA  GLY L  16      40.439  13.419  55.793  1.00 40.43           C  
ATOM    110  C   GLY L  16      40.734  14.845  55.444  1.00 40.95           C  
ATOM    111  O   GLY L  16      40.555  15.732  56.278  1.00 40.26           O  
ATOM    112  N   GLU L  17      41.183  15.115  54.202  1.00 40.73           N  
ATOM    113  CA  GLU L  17      41.499  16.468  53.835  1.00 41.58           C  
ATOM    114  CB  GLU L  17      42.357  16.616  52.564  1.00 44.37           C  
ATOM    115  CG  GLU L  17      43.864  16.471  52.779  1.00 47.77           C  
ATOM    116  CD  GLU L  17      44.415  17.833  53.187  1.00 20.33           C  
ATOM    117  OE1 GLU L  17      44.052  18.323  54.290  1.00 21.12           O  
ATOM    118  OE2 GLU L  17      45.211  18.401  52.394  1.00 21.03           O1-
ATOM    119  C   GLU L  17      40.238  17.213  53.562  1.00 41.79           C  
ATOM    120  O   GLU L  17      39.203  16.634  53.240  1.00 41.45           O  
ATOM    121  N   ARG L  18      40.307  18.545  53.725  1.00 42.42           N  
ATOM    122  CA  ARG L  18      39.204  19.391  53.412  1.00 43.20           C  
ATOM    123  CB  ARG L  18      39.074  20.590  54.364  1.00 45.57           C  
ATOM    124  CG  ARG L  18      37.687  21.233  54.360  1.00 48.04           C  
ATOM    125  CD  ARG L  18      37.506  22.262  55.478  1.00 51.38           C  
ATOM    126  NE  ARG L  18      36.046  22.513  55.639  1.00 55.53           N  
ATOM    127  CZ  ARG L  18      35.451  23.556  54.990  1.00 58.09           C  
ATOM    128  NH1 ARG L  18      36.205  24.398  54.226  1.00 58.63           N1+
ATOM    129  NH2 ARG L  18      34.106  23.752  55.106  1.00 59.68           N  
ATOM    130  C   ARG L  18      39.539  19.903  52.055  1.00 42.22           C  
ATOM    131  O   ARG L  18      40.641  20.408  51.839  1.00 42.06           O  
ATOM    132  N   VAL L  19      38.612  19.754  51.091  1.00 41.08           N  
ATOM    133  CA  VAL L  19      38.916  20.157  49.751  1.00 41.58           C  
ATOM    134  CB  VAL L  19      39.006  18.993  48.808  1.00 40.65           C  
ATOM    135  CG1 VAL L  19      40.234  18.153  49.191  1.00 40.73           C  
ATOM    136  CG2 VAL L  19      37.690  18.204  48.889  1.00 40.05           C  
ATOM    137  C   VAL L  19      37.833  21.060  49.259  1.00 40.78           C  
ATOM    138  O   VAL L  19      36.683  20.967  49.693  1.00 41.27           O  
ATOM    139  N   SER L  20      38.194  21.984  48.345  1.00 40.83           N  
ATOM    140  CA  SER L  20      37.207  22.878  47.823  1.00 42.26           C  
ATOM    141  CB  SER L  20      37.328  24.305  48.379  1.00 43.49           C  
ATOM    142  OG  SER L  20      37.132  24.286  49.785  1.00 26.60           O  
ATOM    143  C   SER L  20      37.353  22.944  46.333  1.00 41.48           C  
ATOM    144  O   SER L  20      38.462  22.941  45.800  1.00 41.87           O  
ATOM    145  N   LEU L  21      36.206  22.999  45.626  1.00 41.01           N  
ATOM    146  CA  LEU L  21      36.170  23.074  44.196  1.00 41.15           C  
ATOM    147  CB  LEU L  21      35.275  21.994  43.571  1.00 42.00           C  
ATOM    148  CG  LEU L  21      35.727  20.558  43.889  1.00 18.64           C  
ATOM    149  CD1 LEU L  21      34.791  19.535  43.241  1.00 44.13           C  
ATOM    150  CD2 LEU L  21      37.190  20.324  43.492  1.00 21.46           C  
ATOM    151  C   LEU L  21      35.549  24.400  43.889  1.00 40.86           C  
ATOM    152  O   LEU L  21      34.651  24.833  44.609  1.00 40.85           O  
ATOM    153  N   THR L  22      36.007  25.082  42.817  1.00 40.20           N  
ATOM    154  CA  THR L  22      35.499  26.399  42.557  1.00 40.50           C  
ATOM    155  CB  THR L  22      36.574  27.446  42.599  1.00 41.97           C  
ATOM    156  OG1 THR L  22      37.255  27.398  43.845  1.00 20.49           O  
ATOM    157  CG2 THR L  22      35.916  28.825  42.420  1.00 18.12           C  
ATOM    158  C   THR L  22      34.899  26.450  41.186  1.00 39.35           C  
ATOM    159  O   THR L  22      35.343  25.766  40.266  1.00 39.52           O  
ATOM    160  N   CYS L  23      33.841  27.273  41.029  1.00 39.04           N  
ATOM    161  CA  CYS L  23      33.172  27.442  39.770  1.00 40.08           C  
ATOM    162  CB  CYS L  23      31.805  26.708  39.763  1.00 40.17           C  
ATOM    163  SG  CYS L  23      30.905  26.745  38.185  1.00 43.00           S  
ATOM    164  C   CYS L  23      32.965  28.924  39.615  1.00 40.14           C  
ATOM    165  O   CYS L  23      32.435  29.581  40.509  1.00 40.07           O  
ATOM    166  N   ARG L  24      33.394  29.502  38.474  1.00 41.34           N  
ATOM    167  CA  ARG L  24      33.288  30.925  38.302  1.00 41.88           C  
ATOM    168  CB  ARG L  24      34.634  31.559  37.908  1.00 44.53           C  
ATOM    169  CG  ARG L  24      34.704  33.063  38.157  1.00 47.96           C  
ATOM    170  CD  ARG L  24      36.072  33.670  37.846  1.00 51.44           C  
ATOM    171  NE  ARG L  24      36.003  35.105  38.232  1.00 54.75           N  
ATOM    172  CZ  ARG L  24      37.121  35.883  38.189  1.00 56.11           C  
ATOM    173  NH1 ARG L  24      38.301  35.363  37.739  1.00 55.15           N1+
ATOM    174  NH2 ARG L  24      37.060  37.182  38.604  1.00 56.26           N  
ATOM    175  C   ARG L  24      32.304  31.186  37.203  1.00 41.00           C  
ATOM    176  O   ARG L  24      32.333  30.524  36.168  1.00 40.59           O  
ATOM    177  N   ALA L  25      31.397  32.169  37.400  1.00 40.98           N  
ATOM    178  CA  ALA L  25      30.394  32.443  36.407  1.00 41.29           C  
ATOM    179  CB  ALA L  25      29.008  32.732  37.007  1.00 41.87           C  
ATOM    180  C   ALA L  25      30.801  33.662  35.636  1.00 41.68           C  
ATOM    181  O   ALA L  25      31.332  34.621  36.192  1.00 42.28           O  
ATOM    182  N   SER L  26      30.543  33.634  34.313  1.00 22.05           N  
ATOM    183  CA  SER L  26      30.867  34.705  33.412  1.00 23.28           C  
ATOM    184  CB  SER L  26      30.694  34.301  31.937  1.00 23.14           C  
ATOM    185  OG  SER L  26      29.332  33.995  31.666  1.00 25.67           O  
ATOM    186  C   SER L  26      29.964  35.868  33.675  1.00 23.72           C  
ATOM    187  O   SER L  26      30.342  37.014  33.427  1.00 25.22           O  
ATOM    188  N   GLN L  27      28.739  35.611  34.173  1.00 24.52           N  
ATOM    189  CA  GLN L  27      27.844  36.710  34.391  1.00 25.70           C  
ATOM    190  CB  GLN L  27      26.838  36.899  33.243  1.00 27.95           C  
ATOM    191  CG  GLN L  27      26.162  38.268  33.241  1.00 33.22           C  
ATOM    192  CD  GLN L  27      25.528  38.464  31.873  1.00 35.99           C  
ATOM    193  OE1 GLN L  27      24.580  39.230  31.717  1.00 38.25           O  
ATOM    194  NE2 GLN L  27      26.072  37.759  30.844  1.00 37.22           N  
ATOM    195  C   GLN L  27      27.119  36.485  35.691  1.00 25.03           C  
ATOM    196  O   GLN L  27      27.314  35.464  36.346  1.00 25.09           O  
ATOM    197  N   GLU L  28      26.273  37.458  36.102  1.00 24.13           N  
ATOM    198  CA  GLU L  28      25.597  37.424  37.377  1.00 22.90           C  
ATOM    199  CB  GLU L  28      24.979  38.777  37.775  1.00 22.31           C  
ATOM    200  CG  GLU L  28      24.189  38.734  39.087  1.00 23.95           C  
ATOM    201  CD  GLU L  28      25.169  38.527  40.229  1.00 26.34           C  
ATOM    202  OE1 GLU L  28      26.308  39.055  40.127  1.00 28.85           O  
ATOM    203  OE2 GLU L  28      24.799  37.841  41.217  1.00 27.41           O1-
ATOM    204  C   GLU L  28      24.474  36.431  37.388  1.00 22.39           C  
ATOM    205  O   GLU L  28      23.423  36.637  36.787  1.00 23.06           O  
ATOM    206  N   ILE L  29      24.731  35.288  38.050  1.00 19.11           N  
ATOM    207  CA  ILE L  29      23.841  34.195  38.322  1.00 17.20           C  
ATOM    208  CB  ILE L  29      24.544  32.878  38.453  1.00 17.42           C  
ATOM    209  CG1 ILE L  29      25.543  32.886  39.612  1.00 17.74           C  
ATOM    210  CG2 ILE L  29      25.183  32.575  37.087  1.00 15.83           C  
ATOM    211  CD1 ILE L  29      26.128  31.503  39.890  1.00 18.09           C  
ATOM    212  C   ILE L  29      22.926  34.430  39.496  1.00 17.17           C  
ATOM    213  O   ILE L  29      21.894  33.773  39.619  1.00 18.29           O  
ATOM    214  N   SER L  30      23.345  35.280  40.457  1.00 16.45           N  
ATOM    215  CA  SER L  30      22.583  35.621  41.630  1.00 18.10           C  
ATOM    216  CB  SER L  30      21.316  36.448  41.329  1.00 18.80           C  
ATOM    217  OG  SER L  30      20.452  35.757  40.440  1.00 22.21           O  
ATOM    218  C   SER L  30      22.244  34.423  42.474  1.00 18.38           C  
ATOM    219  O   SER L  30      21.135  34.305  42.991  1.00 20.79           O  
ATOM    220  N   GLY L  31      23.204  33.493  42.638  1.00 17.08           N  
ATOM    221  CA  GLY L  31      23.032  32.419  43.579  1.00 16.53           C  
ATOM    222  C   GLY L  31      22.294  31.271  42.979  1.00 16.78           C  
ATOM    223  O   GLY L  31      22.014  30.292  43.672  1.00 17.40           O  
ATOM    224  N   TYR L  32      21.968  31.332  41.674  1.00 16.31           N  
ATOM    225  CA  TYR L  32      21.284  30.192  41.150  1.00 15.91           C  
ATOM    226  CB  TYR L  32      20.433  30.477  39.896  1.00 16.15           C  
ATOM    227  CG  TYR L  32      19.297  31.399  40.196  1.00 16.65           C  
ATOM    228  CD1 TYR L  32      18.255  30.995  40.999  1.00 19.20           C  
ATOM    229  CD2 TYR L  32      19.246  32.656  39.638  1.00 16.90           C  
ATOM    230  CE1 TYR L  32      17.197  31.833  41.262  1.00 18.56           C  
ATOM    231  CE2 TYR L  32      18.191  33.500  39.896  1.00 17.60           C  
ATOM    232  CZ  TYR L  32      17.166  33.093  40.714  1.00 17.89           C  
ATOM    233  OH  TYR L  32      16.080  33.956  40.981  1.00 19.34           O  
ATOM    234  C   TYR L  32      22.358  29.271  40.685  1.00 15.76           C  
ATOM    235  O   TYR L  32      22.581  29.125  39.480  1.00 14.24           O  
ATOM    236  N   LEU L  33      23.060  28.624  41.639  1.00 39.15           N  
ATOM    237  CA  LEU L  33      24.078  27.687  41.244  1.00 37.74           C  
ATOM    238  CB  LEU L  33      25.488  28.119  41.670  1.00 37.62           C  
ATOM    239  CG  LEU L  33      26.597  27.157  41.208  1.00 39.35           C  
ATOM    240  CD1 LEU L  33      26.879  27.310  39.705  1.00 38.61           C  
ATOM    241  CD2 LEU L  33      27.850  27.277  42.086  1.00 38.21           C  
ATOM    242  C   LEU L  33      23.841  26.378  41.950  1.00 37.07           C  
ATOM    243  O   LEU L  33      23.573  26.353  43.151  1.00 36.06           O  
ATOM    244  N   SER L  34      23.970  25.247  41.222  1.00 36.70           N  
ATOM    245  CA  SER L  34      23.763  23.952  41.825  1.00 35.67           C  
ATOM    246  CB  SER L  34      22.581  23.187  41.214  1.00 42.06           C  
ATOM    247  OG  SER L  34      21.380  23.880  41.509  1.00 12.06           O  
ATOM    248  C   SER L  34      25.008  23.115  41.662  1.00 35.05           C  
ATOM    249  O   SER L  34      25.855  23.373  40.808  1.00 34.09           O  
ATOM    250  N   TRP L  35      25.168  22.094  42.533  1.00 34.63           N  
ATOM    251  CA  TRP L  35      26.317  21.227  42.472  1.00 34.21           C  
ATOM    252  CB  TRP L  35      27.234  21.313  43.707  1.00 34.73           C  
ATOM    253  CG  TRP L  35      27.985  22.620  43.821  1.00 34.60           C  
ATOM    254  CD2 TRP L  35      29.252  22.881  43.196  1.00 34.06           C  
ATOM    255  CD1 TRP L  35      27.643  23.758  44.490  1.00 34.50           C  
ATOM    256  NE1 TRP L  35      28.615  24.716  44.312  1.00 35.45           N  
ATOM    257  CE2 TRP L  35      29.610  24.189  43.519  1.00 34.10           C  
ATOM    258  CE3 TRP L  35      30.049  22.096  42.414  1.00 34.01           C  
ATOM    259  CZ2 TRP L  35      30.777  24.734  43.063  1.00 34.90           C  
ATOM    260  CZ3 TRP L  35      31.227  22.649  41.958  1.00 34.54           C  
ATOM    261  CH2 TRP L  35      31.584  23.944  42.276  1.00 35.04           C  
ATOM    262  C   TRP L  35      25.838  19.812  42.370  1.00 34.30           C  
ATOM    263  O   TRP L  35      24.918  19.391  43.070  1.00 34.51           O  
ATOM    264  N   LEU L  36      26.495  19.029  41.498  1.00 34.44           N  
ATOM    265  CA  LEU L  36      26.069  17.691  41.195  1.00 35.51           C  
ATOM    266  CB  LEU L  36      25.745  17.609  39.707  1.00 36.27           C  
ATOM    267  CG  LEU L  36      24.954  16.396  39.236  1.00 38.12           C  
ATOM    268  CD1 LEU L  36      23.461  16.573  39.537  1.00 39.70           C  
ATOM    269  CD2 LEU L  36      25.256  16.075  37.768  1.00 38.81           C  
ATOM    270  C   LEU L  36      27.234  16.757  41.404  1.00 35.02           C  
ATOM    271  O   LEU L  36      28.391  17.150  41.247  1.00 35.16           O  
ATOM    272  N   GLN L  37      26.954  15.484  41.762  1.00 34.67           N  
ATOM    273  CA  GLN L  37      27.997  14.506  41.935  1.00 34.43           C  
ATOM    274  CB  GLN L  37      28.062  13.920  43.357  1.00 34.72           C  
ATOM    275  CG  GLN L  37      29.170  12.879  43.534  1.00 33.86           C  
ATOM    276  CD  GLN L  37      28.990  12.201  44.886  1.00 35.50           C  
ATOM    277  OE1 GLN L  37      27.923  11.666  45.184  1.00 37.54           O  
ATOM    278  NE2 GLN L  37      30.063  12.217  45.724  1.00 35.09           N  
ATOM    279  C   GLN L  37      27.703  13.346  41.035  1.00 34.03           C  
ATOM    280  O   GLN L  37      26.568  12.871  40.970  1.00 35.65           O  
ATOM    281  N   GLN L  38      28.725  12.862  40.300  1.00 33.63           N  
ATOM    282  CA  GLN L  38      28.512  11.714  39.469  1.00 34.71           C  
ATOM    283  CB  GLN L  38      28.652  12.004  37.961  1.00 32.80           C  
ATOM    284  CG  GLN L  38      28.382  10.789  37.069  1.00 32.17           C  
ATOM    285  CD  GLN L  38      28.517  11.228  35.616  1.00 32.89           C  
ATOM    286  OE1 GLN L  38      29.529  11.800  35.216  1.00 34.83           O  
ATOM    287  NE2 GLN L  38      27.459  10.965  34.802  1.00 32.33           N  
ATOM    288  C   GLN L  38      29.543  10.694  39.846  1.00 35.79           C  
ATOM    289  O   GLN L  38      30.743  10.946  39.758  1.00 35.44           O  
ATOM    290  N   LYS L  39      29.093   9.505  40.292  1.00 38.39           N  
ATOM    291  CA  LYS L  39      29.992   8.451  40.669  1.00 41.43           C  
ATOM    292  CB  LYS L  39      29.378   7.450  41.669  1.00 42.91           C  
ATOM    293  CG  LYS L  39      29.043   8.093  43.017  1.00 46.73           C  
ATOM    294  CD  LYS L  39      28.244   7.199  43.969  1.00 50.80           C  
ATOM    295  CE  LYS L  39      27.933   7.867  45.311  1.00 53.24           C  
ATOM    296  NZ  LYS L  39      27.334   6.884  46.243  1.00 54.84           N1+
ATOM    297  C   LYS L  39      30.396   7.726  39.419  1.00 42.52           C  
ATOM    298  O   LYS L  39      29.804   7.926  38.358  1.00 42.36           O  
ATOM    299  N   PRO L  40      31.406   6.902  39.511  1.00 44.79           N  
ATOM    300  CA  PRO L  40      31.909   6.211  38.353  1.00 45.60           C  
ATOM    301  CD  PRO L  40      32.444   7.100  40.511  1.00 44.95           C  
ATOM    302  CB  PRO L  40      33.203   5.540  38.806  1.00 45.61           C  
ATOM    303  CG  PRO L  40      33.718   6.473  39.919  1.00 46.31           C  
ATOM    304  C   PRO L  40      30.915   5.298  37.706  1.00 46.58           C  
ATOM    305  O   PRO L  40      31.074   5.000  36.523  1.00 48.16           O  
ATOM    306  N   ASP L  41      29.905   4.823  38.455  1.00 46.84           N  
ATOM    307  CA  ASP L  41      28.891   3.973  37.902  1.00 47.04           C  
ATOM    308  CB  ASP L  41      28.032   3.233  38.950  1.00 48.35           C  
ATOM    309  CG  ASP L  41      27.325   4.215  39.867  1.00 51.17           C  
ATOM    310  OD1 ASP L  41      27.633   5.432  39.788  1.00 51.63           O  
ATOM    311  OD2 ASP L  41      26.470   3.755  40.672  1.00 53.02           O1-
ATOM    312  C   ASP L  41      28.039   4.772  36.959  1.00 45.96           C  
ATOM    313  O   ASP L  41      27.359   4.211  36.103  1.00 45.87           O  
ATOM    314  N   GLY L  42      28.036   6.111  37.095  1.00 44.05           N  
ATOM    315  CA  GLY L  42      27.256   6.920  36.197  1.00 42.48           C  
ATOM    316  C   GLY L  42      26.120   7.535  36.948  1.00 42.44           C  
ATOM    317  O   GLY L  42      25.437   8.420  36.435  1.00 42.76           O  
ATOM    318  N   THR L  43      25.897   7.102  38.200  1.00 41.54           N  
ATOM    319  CA  THR L  43      24.811   7.646  38.961  1.00 40.31           C  
ATOM    320  CB  THR L  43      24.602   6.937  40.267  1.00 40.41           C  
ATOM    321  OG1 THR L  43      24.325   5.564  40.037  1.00 42.08           O  
ATOM    322  CG2 THR L  43      23.427   7.589  41.010  1.00 41.95           C  
ATOM    323  C   THR L  43      25.095   9.092  39.237  1.00 39.36           C  
ATOM    324  O   THR L  43      26.230   9.481  39.510  1.00 37.47           O  
ATOM    325  N   ILE L  44      24.045   9.935  39.143  1.00 37.98           N  
ATOM    326  CA  ILE L  44      24.178  11.350  39.354  1.00 36.43           C  
ATOM    327  CB  ILE L  44      23.856  12.150  38.126  1.00 36.00           C  
ATOM    328  CG1 ILE L  44      24.851  11.850  36.995  1.00 36.82           C  
ATOM    329  CG2 ILE L  44      23.796  13.628  38.526  1.00 36.65           C  
ATOM    330  CD1 ILE L  44      24.415  12.421  35.649  1.00  8.28           C  
ATOM    331  C   ILE L  44      23.185  11.765  40.400  1.00 36.31           C  
ATOM    332  O   ILE L  44      22.023  11.360  40.362  1.00 35.44           O  
ATOM    333  N   LYS L  45      23.633  12.588  41.370  1.00 36.45           N  
ATOM    334  CA  LYS L  45      22.779  13.061  42.430  1.00 37.94           C  
ATOM    335  CB  LYS L  45      23.138  12.523  43.825  1.00 41.66           C  
ATOM    336  CG  LYS L  45      22.912  11.037  44.081  1.00 47.30           C  
ATOM    337  CD  LYS L  45      23.646  10.561  45.339  1.00 52.01           C  
ATOM    338  CE  LYS L  45      23.607  11.568  46.495  1.00 55.31           C  
ATOM    339  NZ  LYS L  45      24.365  11.052  47.659  1.00 57.32           N1+
ATOM    340  C   LYS L  45      23.030  14.530  42.589  1.00 37.08           C  
ATOM    341  O   LYS L  45      24.120  15.017  42.294  1.00 36.10           O  
ATOM    342  N   ARG L  46      22.025  15.279  43.090  1.00 37.88           N  
ATOM    343  CA  ARG L  46      22.230  16.685  43.301  1.00 38.86           C  
ATOM    344  CB  ARG L  46      20.984  17.533  43.017  1.00 38.23           C  
ATOM    345  CG  ARG L  46      21.227  19.029  43.193  1.00 38.76           C  
ATOM    346  CD  ARG L  46      19.981  19.858  42.905  1.00 13.38           C  
ATOM    347  NE  ARG L  46      18.999  19.627  43.998  1.00 12.71           N  
ATOM    348  CZ  ARG L  46      17.794  20.259  43.929  1.00 15.84           C  
ATOM    349  NH1 ARG L  46      17.528  21.052  42.850  1.00 13.38           N1+
ATOM    350  NH2 ARG L  46      16.856  20.090  44.908  1.00 15.60           N  
ATOM    351  C   ARG L  46      22.626  16.905  44.734  1.00 39.27           C  
ATOM    352  O   ARG L  46      22.003  16.368  45.649  1.00 40.45           O  
ATOM    353  N   LEU L  47      23.789  17.564  44.942  1.00 37.97           N  
ATOM    354  CA  LEU L  47      24.284  17.886  46.255  1.00 38.86           C  
ATOM    355  CB  LEU L  47      25.813  18.012  46.251  1.00 38.08           C  
ATOM    356  CG  LEU L  47      26.513  16.728  45.772  1.00 39.71           C  
ATOM    357  CD1 LEU L  47      28.035  16.899  45.780  1.00 40.42           C  
ATOM    358  CD2 LEU L  47      26.042  15.491  46.555  1.00 40.75           C  
ATOM    359  C   LEU L  47      23.738  19.164  46.841  1.00 39.37           C  
ATOM    360  O   LEU L  47      23.207  19.174  47.952  1.00 39.08           O  
ATOM    361  N   ILE L  48      23.856  20.284  46.084  1.00 39.11           N  
ATOM    362  CA  ILE L  48      23.543  21.592  46.605  1.00 38.73           C  
ATOM    363  CB  ILE L  48      24.779  22.415  46.870  1.00 40.28           C  
ATOM    364  CG1 ILE L  48      25.720  21.738  47.882  1.00 41.10           C  
ATOM    365  CG2 ILE L  48      24.327  23.815  47.324  1.00 39.11           C  
ATOM    366  CD1 ILE L  48      25.188  21.710  49.310  1.00 42.92           C  
ATOM    367  C   ILE L  48      22.801  22.358  45.558  1.00 39.91           C  
ATOM    368  O   ILE L  48      23.021  22.158  44.365  1.00 39.34           O  
ATOM    369  N   TYR L  49      21.898  23.260  45.995  1.00 40.53           N  
ATOM    370  CA  TYR L  49      21.139  24.063  45.090  1.00 41.75           C  
ATOM    371  CB  TYR L  49      19.783  23.381  44.800  1.00 42.41           C  
ATOM    372  CG  TYR L  49      18.819  23.417  45.933  1.00 44.05           C  
ATOM    373  CD1 TYR L  49      18.958  22.608  47.034  1.00 44.25           C  
ATOM    374  CD2 TYR L  49      17.757  24.283  45.882  1.00 43.89           C  
ATOM    375  CE1 TYR L  49      18.042  22.659  48.059  1.00 45.93           C  
ATOM    376  CE2 TYR L  49      16.839  24.340  46.901  1.00 46.09           C  
ATOM    377  CZ  TYR L  49      16.978  23.524  47.993  1.00 46.76           C  
ATOM    378  OH  TYR L  49      16.035  23.581  49.040  1.00 49.30           O  
ATOM    379  C   TYR L  49      21.027  25.430  45.727  1.00 41.82           C  
ATOM    380  O   TYR L  49      21.220  25.558  46.934  1.00 41.92           O  
ATOM    381  N   ALA L  50      20.741  26.503  44.957  1.00 17.79           N  
ATOM    382  CA  ALA L  50      20.662  27.812  45.560  1.00 16.03           C  
ATOM    383  CB  ALA L  50      19.606  27.886  46.676  1.00 16.34           C  
ATOM    384  C   ALA L  50      21.998  28.201  46.137  1.00 16.16           C  
ATOM    385  O   ALA L  50      22.089  28.969  47.091  1.00 17.73           O  
ATOM    386  N   ALA L  51      23.074  27.651  45.552  1.00 15.85           N  
ATOM    387  CA  ALA L  51      24.441  27.973  45.865  1.00 16.28           C  
ATOM    388  CB  ALA L  51      24.717  29.487  45.823  1.00 15.48           C  
ATOM    389  C   ALA L  51      24.870  27.463  47.210  1.00 16.38           C  
ATOM    390  O   ALA L  51      26.051  27.170  47.388  1.00 16.26           O  
ATOM    391  N   SER L  52      23.944  27.268  48.178  1.00 17.41           N  
ATOM    392  CA  SER L  52      24.457  26.838  49.449  1.00 16.73           C  
ATOM    393  CB  SER L  52      24.855  28.032  50.335  1.00 17.70           C  
ATOM    394  OG  SER L  52      25.382  27.574  51.568  1.00 18.92           O  
ATOM    395  C   SER L  52      23.425  26.030  50.210  1.00 17.39           C  
ATOM    396  O   SER L  52      23.688  25.640  51.346  1.00 17.67           O  
ATOM    397  N   THR L  53      22.251  25.711  49.614  1.00 44.34           N  
ATOM    398  CA  THR L  53      21.253  24.975  50.330  1.00 44.75           C  
ATOM    399  CB  THR L  53      19.852  25.344  49.927  1.00 44.70           C  
ATOM    400  OG1 THR L  53      19.630  26.731  50.137  1.00 16.70           O  
ATOM    401  CG2 THR L  53      18.857  24.515  50.756  1.00 15.73           C  
ATOM    402  C   THR L  53      21.453  23.534  49.982  1.00 45.14           C  
ATOM    403  O   THR L  53      21.454  23.158  48.809  1.00 45.32           O  
ATOM    404  N   LEU L  54      21.642  22.699  51.026  1.00 43.89           N  
ATOM    405  CA  LEU L  54      21.903  21.294  50.880  1.00 44.45           C  
ATOM    406  CB  LEU L  54      22.418  20.596  52.155  1.00 46.66           C  
ATOM    407  CG  LEU L  54      23.862  20.940  52.560  1.00 47.04           C  
ATOM    408  CD1 LEU L  54      24.014  22.420  52.925  1.00 47.95           C  
ATOM    409  CD2 LEU L  54      24.353  20.012  53.681  1.00 47.31           C  
ATOM    410  C   LEU L  54      20.652  20.577  50.517  1.00 44.73           C  
ATOM    411  O   LEU L  54      19.556  20.898  50.977  1.00 44.89           O  
ATOM    412  N   ASP L  55      20.803  19.551  49.665  1.00 45.74           N  
ATOM    413  CA  ASP L  55      19.660  18.784  49.303  1.00 46.47           C  
ATOM    414  CB  ASP L  55      19.860  17.895  48.066  1.00 46.83           C  
ATOM    415  CG  ASP L  55      19.897  18.803  46.853  1.00 48.69           C  
ATOM    416  OD1 ASP L  55      19.066  19.747  46.788  1.00 24.62           O  
ATOM    417  OD2 ASP L  55      20.771  18.571  45.976  1.00 22.31           O1-
ATOM    418  C   ASP L  55      19.316  17.904  50.440  1.00 47.29           C  
ATOM    419  O   ASP L  55      20.162  17.550  51.260  1.00 46.51           O  
ATOM    420  N   SER L  56      18.033  17.526  50.517  1.00 48.02           N  
ATOM    421  CA  SER L  56      17.693  16.690  51.615  1.00 49.59           C  
ATOM    422  CB  SER L  56      16.184  16.418  51.756  1.00 49.71           C  
ATOM    423  OG  SER L  56      15.505  17.606  52.139  1.00 52.74           O  
ATOM    424  C   SER L  56      18.394  15.387  51.393  1.00 49.07           C  
ATOM    425  O   SER L  56      18.544  14.923  50.264  1.00 50.15           O  
ATOM    426  N   SER L  57      18.808  14.743  52.494  1.00 48.57           N  
ATOM    427  CA  SER L  57      19.500  13.488  52.460  1.00 48.62           C  
ATOM    428  CB  SER L  57      18.825  12.468  51.527  1.00  0.00           C  
ATOM    429  OG  SER L  57      17.503  12.206  51.973  1.00  0.00           O  
ATOM    430  C   SER L  57      20.932  13.621  52.022  1.00 48.51           C  
ATOM    431  O   SER L  57      21.562  12.613  51.700  1.00 48.98           O  
ATOM    432  N   VAL L  58      21.508  14.841  52.023  1.00 47.55           N  
ATOM    433  CA  VAL L  58      22.904  14.973  51.686  1.00 46.17           C  
ATOM    434  CB  VAL L  58      23.210  16.206  50.879  1.00 46.08           C  
ATOM    435  CG1 VAL L  58      24.735  16.349  50.753  1.00 44.16           C  
ATOM    436  CG2 VAL L  58      22.503  16.100  49.518  1.00 44.48           C  
ATOM    437  C   VAL L  58      23.672  15.089  52.973  1.00 44.98           C  
ATOM    438  O   VAL L  58      23.203  15.709  53.927  1.00 45.10           O  
ATOM    439  N   PRO L  59      24.849  14.513  53.023  1.00 44.54           N  
ATOM    440  CA  PRO L  59      25.641  14.560  54.228  1.00 44.39           C  
ATOM    441  CD  PRO L  59      25.123  13.314  52.245  1.00 44.11           C  
ATOM    442  CB  PRO L  59      26.772  13.555  54.016  1.00 43.49           C  
ATOM    443  CG  PRO L  59      26.162  12.517  53.056  1.00 44.04           C  
ATOM    444  C   PRO L  59      26.104  15.955  54.533  1.00 44.94           C  
ATOM    445  O   PRO L  59      26.296  16.739  53.607  1.00 44.93           O  
ATOM    446  N   LYS L  60      26.308  16.261  55.831  1.00 44.95           N  
ATOM    447  CA  LYS L  60      26.681  17.555  56.348  1.00 45.31           C  
ATOM    448  CB  LYS L  60      26.737  17.626  57.883  1.00 46.87           C  
ATOM    449  CG  LYS L  60      25.374  17.486  58.559  1.00 24.68           C  
ATOM    450  CD  LYS L  60      25.464  17.493  60.084  1.00 27.81           C  
ATOM    451  CE  LYS L  60      26.516  16.536  60.648  1.00 29.91           C  
ATOM    452  NZ  LYS L  60      26.654  16.750  62.105  1.00 31.61           N1+
ATOM    453  C   LYS L  60      28.033  17.965  55.858  1.00 44.37           C  
ATOM    454  O   LYS L  60      28.350  19.152  55.818  1.00 44.93           O  
ATOM    455  N   ARG L  61      28.871  16.991  55.479  1.00 42.91           N  
ATOM    456  CA  ARG L  61      30.233  17.246  55.093  1.00 41.26           C  
ATOM    457  CB  ARG L  61      30.915  16.020  54.466  1.00 39.80           C  
ATOM    458  CG  ARG L  61      30.825  14.728  55.269  1.00 39.62           C  
ATOM    459  CD  ARG L  61      31.730  13.635  54.699  1.00 39.22           C  
ATOM    460  NE  ARG L  61      31.247  13.276  53.336  1.00 39.25           N  
ATOM    461  CZ  ARG L  61      30.514  12.140  53.148  1.00 41.05           C  
ATOM    462  NH1 ARG L  61      30.191  11.354  54.216  1.00 42.92           N1+
ATOM    463  NH2 ARG L  61      30.128  11.779  51.891  1.00 41.48           N  
ATOM    464  C   ARG L  61      30.232  18.236  53.971  1.00 40.61           C  
ATOM    465  O   ARG L  61      31.167  19.031  53.838  1.00 41.23           O  
ATOM    466  N   PHE L  62      29.201  18.162  53.105  1.00 39.85           N  
ATOM    467  CA  PHE L  62      29.134  19.006  51.948  1.00 40.18           C  
ATOM    468  CB  PHE L  62      28.173  18.489  50.861  1.00 39.11           C  
ATOM    469  CG  PHE L  62      28.733  17.246  50.257  1.00 39.96           C  
ATOM    470  CD1 PHE L  62      29.632  17.320  49.222  1.00 39.93           C  
ATOM    471  CD2 PHE L  62      28.354  16.008  50.716  1.00 39.73           C  
ATOM    472  CE1 PHE L  62      30.152  16.181  48.656  1.00 39.50           C  
ATOM    473  CE2 PHE L  62      28.871  14.864  50.154  1.00 40.86           C  
ATOM    474  CZ  PHE L  62      29.772  14.947  49.122  1.00 40.54           C  
ATOM    475  C   PHE L  62      28.614  20.349  52.343  1.00 40.00           C  
ATOM    476  O   PHE L  62      27.751  20.466  53.211  1.00 40.52           O  
ATOM    477  N   SER L  63      29.150  21.407  51.696  1.00 40.45           N  
ATOM    478  CA  SER L  63      28.732  22.750  51.960  1.00 41.12           C  
ATOM    479  CB  SER L  63      29.490  23.375  53.143  1.00 40.66           C  
ATOM    480  OG  SER L  63      29.051  24.705  53.363  1.00 41.89           O  
ATOM    481  C   SER L  63      29.064  23.558  50.742  1.00 40.68           C  
ATOM    482  O   SER L  63      29.962  23.196  49.984  1.00 39.71           O  
ATOM    483  N   GLY L  64      28.342  24.680  50.522  1.00 39.92           N  
ATOM    484  CA  GLY L  64      28.633  25.504  49.383  1.00 39.79           C  
ATOM    485  C   GLY L  64      28.636  26.934  49.831  1.00 40.30           C  
ATOM    486  O   GLY L  64      27.928  27.297  50.768  1.00 40.77           O  
ATOM    487  N   SER L  65      29.433  27.783  49.144  1.00 40.00           N  
ATOM    488  CA  SER L  65      29.554  29.165  49.517  1.00 41.24           C  
ATOM    489  CB  SER L  65      30.822  29.482  50.332  1.00 42.35           C  
ATOM    490  OG  SER L  65      30.823  28.783  51.565  1.00 44.35           O  
ATOM    491  C   SER L  65      29.686  29.985  48.275  1.00 40.87           C  
ATOM    492  O   SER L  65      29.879  29.464  47.177  1.00 39.91           O  
ATOM    493  N   ARG L  66      29.573  31.319  48.433  1.00 41.16           N  
ATOM    494  CA  ARG L  66      29.697  32.203  47.314  1.00 41.91           C  
ATOM    495  CB  ARG L  66      28.339  32.734  46.830  1.00 16.37           C  
ATOM    496  CG  ARG L  66      28.462  33.814  45.757  1.00 15.66           C  
ATOM    497  CD  ARG L  66      27.124  34.419  45.339  1.00 18.87           C  
ATOM    498  NE  ARG L  66      27.426  35.584  44.463  1.00 19.76           N  
ATOM    499  CZ  ARG L  66      26.434  36.458  44.131  1.00 20.71           C  
ATOM    500  NH1 ARG L  66      25.156  36.224  44.548  1.00 18.47           N1+
ATOM    501  NH2 ARG L  66      26.722  37.567  43.391  1.00 19.59           N  
ATOM    502  C   ARG L  66      30.491  33.398  47.734  1.00 42.36           C  
ATOM    503  O   ARG L  66      30.335  33.905  48.844  1.00 42.78           O  
ATOM    504  N   SER L  67      31.401  33.851  46.850  1.00 43.70           N  
ATOM    505  CA  SER L  67      32.114  35.071  47.074  1.00 45.18           C  
ATOM    506  CB  SER L  67      33.532  34.880  47.650  1.00 46.44           C  
ATOM    507  OG  SER L  67      34.345  34.132  46.758  1.00 50.08           O  
ATOM    508  C   SER L  67      32.219  35.718  45.731  1.00 45.14           C  
ATOM    509  O   SER L  67      33.022  35.319  44.888  1.00 45.26           O  
ATOM    510  N   GLY L  68      31.400  36.755  45.496  1.00 44.59           N  
ATOM    511  CA  GLY L  68      31.456  37.395  44.218  1.00 44.35           C  
ATOM    512  C   GLY L  68      31.009  36.413  43.179  1.00 44.12           C  
ATOM    513  O   GLY L  68      29.984  35.747  43.316  1.00 44.00           O  
ATOM    514  N   SER L  69      31.774  36.351  42.074  1.00 43.78           N  
ATOM    515  CA  SER L  69      31.518  35.510  40.942  1.00 43.34           C  
ATOM    516  CB  SER L  69      32.290  35.985  39.708  1.00 45.44           C  
ATOM    517  OG  SER L  69      32.009  35.127  38.620  1.00 23.77           O  
ATOM    518  C   SER L  69      31.932  34.098  41.224  1.00 42.97           C  
ATOM    519  O   SER L  69      31.660  33.202  40.424  1.00 41.61           O  
ATOM    520  N   ASP L  70      32.636  33.865  42.346  1.00 42.10           N  
ATOM    521  CA  ASP L  70      33.130  32.545  42.618  1.00 41.12           C  
ATOM    522  CB  ASP L  70      34.518  32.530  43.284  1.00 42.44           C  
ATOM    523  CG  ASP L  70      35.545  32.958  42.247  1.00 44.40           C  
ATOM    524  OD1 ASP L  70      35.259  32.810  41.029  1.00 45.02           O  
ATOM    525  OD2 ASP L  70      36.634  33.437  42.659  1.00 44.67           O1-
ATOM    526  C   ASP L  70      32.202  31.823  43.541  1.00 40.54           C  
ATOM    527  O   ASP L  70      31.757  32.358  44.557  1.00 41.89           O  
ATOM    528  N   TYR L  71      31.883  30.563  43.180  1.00 40.22           N  
ATOM    529  CA  TYR L  71      31.054  29.720  43.988  1.00 40.08           C  
ATOM    530  CB  TYR L  71      29.792  29.221  43.268  1.00 39.92           C  
ATOM    531  CG  TYR L  71      28.911  30.389  42.987  1.00 39.62           C  
ATOM    532  CD1 TYR L  71      29.182  31.246  41.943  1.00 40.32           C  
ATOM    533  CD2 TYR L  71      27.800  30.610  43.766  1.00 41.20           C  
ATOM    534  CE1 TYR L  71      28.358  32.319  41.692  1.00 41.43           C  
ATOM    535  CE2 TYR L  71      26.975  31.679  43.517  1.00 41.82           C  
ATOM    536  CZ  TYR L  71      27.253  32.537  42.480  1.00 42.66           C  
ATOM    537  OH  TYR L  71      26.407  33.638  42.225  1.00 43.11           O  
ATOM    538  C   TYR L  71      31.881  28.510  44.299  1.00 40.39           C  
ATOM    539  O   TYR L  71      32.626  28.024  43.448  1.00 41.26           O  
ATOM    540  N   SER L  72      31.782  27.992  45.542  1.00 40.68           N  
ATOM    541  CA  SER L  72      32.624  26.883  45.882  1.00 41.22           C  
ATOM    542  CB  SER L  72      33.750  27.262  46.859  1.00 41.35           C  
ATOM    543  OG  SER L  72      34.644  28.177  46.247  1.00 45.05           O  
ATOM    544  C   SER L  72      31.848  25.806  46.567  1.00 40.51           C  
ATOM    545  O   SER L  72      30.863  26.054  47.263  1.00 41.01           O  
ATOM    546  N   LEU L  73      32.304  24.555  46.360  1.00 38.12           N  
ATOM    547  CA  LEU L  73      31.769  23.395  47.006  1.00 37.97           C  
ATOM    548  CB  LEU L  73      31.465  22.248  46.027  1.00 36.65           C  
ATOM    549  CG  LEU L  73      30.993  20.946  46.701  1.00 37.42           C  
ATOM    550  CD1 LEU L  73      29.644  21.130  47.420  1.00 37.91           C  
ATOM    551  CD2 LEU L  73      30.999  19.782  45.698  1.00 37.67           C  
ATOM    552  C   LEU L  73      32.864  22.933  47.908  1.00 38.09           C  
ATOM    553  O   LEU L  73      34.008  22.798  47.473  1.00 37.15           O  
ATOM    554  N   THR L  74      32.550  22.698  49.195  1.00 38.12           N  
ATOM    555  CA  THR L  74      33.565  22.283  50.119  1.00 39.53           C  
ATOM    556  CB  THR L  74      33.704  23.195  51.301  1.00 40.45           C  
ATOM    557  OG1 THR L  74      32.490  23.227  52.032  1.00 42.55           O  
ATOM    558  CG2 THR L  74      34.047  24.608  50.808  1.00 40.46           C  
ATOM    559  C   THR L  74      33.179  20.950  50.654  1.00 39.93           C  
ATOM    560  O   THR L  74      32.007  20.682  50.917  1.00 39.79           O  
ATOM    561  N   ILE L  75      34.175  20.067  50.831  1.00 40.62           N  
ATOM    562  CA  ILE L  75      33.833  18.766  51.290  1.00 41.73           C  
ATOM    563  CB  ILE L  75      33.924  17.734  50.202  1.00 41.86           C  
ATOM    564  CG1 ILE L  75      33.129  18.166  48.962  1.00 41.14           C  
ATOM    565  CG2 ILE L  75      33.402  16.405  50.771  1.00 41.04           C  
ATOM    566  CD1 ILE L  75      33.464  17.327  47.729  1.00 41.26           C  
ATOM    567  C   ILE L  75      34.798  18.366  52.336  1.00 42.10           C  
ATOM    568  O   ILE L  75      35.932  18.843  52.395  1.00 42.35           O  
ATOM    569  N   SER L  76      34.323  17.474  53.216  1.00 43.92           N  
ATOM    570  CA  SER L  76      35.230  16.863  54.138  1.00 45.59           C  
ATOM    571  CB  SER L  76      34.534  16.202  55.341  1.00 45.75           C  
ATOM    572  OG  SER L  76      35.497  15.621  56.208  1.00 48.41           O  
ATOM    573  C   SER L  76      35.884  15.756  53.285  1.00 46.33           C  
ATOM    574  O   SER L  76      35.721  15.791  52.072  1.00 47.63           O  
ATOM    575  N   LEU L  77      36.705  14.774  53.760  1.00 44.71           N  
ATOM    576  CA  LEU L  77      37.063  13.862  52.684  1.00 43.94           C  
ATOM    577  CB  LEU L  77      38.457  14.110  52.088  1.00 43.34           C  
ATOM    578  CG  LEU L  77      38.676  13.337  50.774  1.00 43.51           C  
ATOM    579  CD1 LEU L  77      37.691  13.805  49.691  1.00 41.96           C  
ATOM    580  CD2 LEU L  77      40.130  13.424  50.297  1.00 43.47           C  
ATOM    581  C   LEU L  77      36.954  12.406  53.072  1.00 44.07           C  
ATOM    582  O   LEU L  77      37.664  11.922  53.956  1.00 44.54           O  
ATOM    583  N   ASP L  78      36.064  11.661  52.367  1.00 42.87           N  
ATOM    584  CA  ASP L  78      35.818  10.257  52.599  1.00 42.51           C  
ATOM    585  CB  ASP L  78      34.388   9.965  53.085  1.00 42.96           C  
ATOM    586  CG  ASP L  78      34.252  10.543  54.485  1.00 45.11           C  
ATOM    587  OD1 ASP L  78      34.919  10.011  55.414  1.00  0.00           O  
ATOM    588  OD2 ASP L  78      33.481  11.525  54.647  1.00  0.00           O1-
ATOM    589  C   ASP L  78      36.007   9.515  51.303  1.00 42.04           C  
ATOM    590  O   ASP L  78      35.977  10.099  50.222  1.00 41.88           O  
ATOM    591  N   SER L  79      36.193   8.181  51.387  1.00 41.53           N  
ATOM    592  CA  SER L  79      36.448   7.349  50.240  1.00 42.42           C  
ATOM    593  CB  SER L  79      36.723   5.886  50.629  1.00 43.40           C  
ATOM    594  OG  SER L  79      35.593   5.333  51.287  1.00 19.46           O  
ATOM    595  C   SER L  79      35.268   7.370  49.310  1.00 42.27           C  
ATOM    596  O   SER L  79      35.418   7.204  48.100  1.00 42.06           O  
ATOM    597  N   GLU L  80      34.061   7.585  49.857  1.00 42.15           N  
ATOM    598  CA  GLU L  80      32.836   7.604  49.103  1.00 43.07           C  
ATOM    599  CB  GLU L  80      31.599   7.841  49.977  1.00 44.49           C  
ATOM    600  CG  GLU L  80      31.275   6.714  50.952  1.00 49.57           C  
ATOM    601  CD  GLU L  80      30.068   7.178  51.747  1.00 52.90           C  
ATOM    602  OE1 GLU L  80      29.683   8.366  51.578  1.00 54.15           O  
ATOM    603  OE2 GLU L  80      29.513   6.361  52.528  1.00 53.84           O1-
ATOM    604  C   GLU L  80      32.858   8.764  48.161  1.00 41.72           C  
ATOM    605  O   GLU L  80      32.232   8.728  47.103  1.00 42.29           O  
ATOM    606  N   ASP L  81      33.565   9.832  48.554  1.00 40.49           N  
ATOM    607  CA  ASP L  81      33.615  11.091  47.870  1.00 40.52           C  
ATOM    608  CB  ASP L  81      34.295  12.188  48.709  1.00 40.20           C  
ATOM    609  CG  ASP L  81      33.326  12.534  49.839  1.00 39.69           C  
ATOM    610  OD1 ASP L  81      32.120  12.204  49.696  1.00 40.65           O  
ATOM    611  OD2 ASP L  81      33.775  13.133  50.853  1.00 40.61           O1-
ATOM    612  C   ASP L  81      34.273  11.004  46.522  1.00 40.68           C  
ATOM    613  O   ASP L  81      34.134  11.930  45.726  1.00 40.74           O  
ATOM    614  N   PHE L  82      35.062   9.950  46.237  1.00 39.03           N  
ATOM    615  CA  PHE L  82      35.685   9.856  44.942  1.00 38.04           C  
ATOM    616  CB  PHE L  82      36.423   8.512  44.761  1.00 38.72           C  
ATOM    617  CG  PHE L  82      37.019   8.446  43.400  1.00 11.69           C  
ATOM    618  CD1 PHE L  82      38.283   8.929  43.156  1.00 39.37           C  
ATOM    619  CD2 PHE L  82      36.305   7.893  42.364  1.00 12.71           C  
ATOM    620  CE1 PHE L  82      38.823   8.865  41.892  1.00 12.85           C  
ATOM    621  CE2 PHE L  82      36.838   7.825  41.100  1.00 12.70           C  
ATOM    622  CZ  PHE L  82      38.101   8.312  40.861  1.00 13.37           C  
ATOM    623  C   PHE L  82      34.602   9.934  43.908  1.00 37.71           C  
ATOM    624  O   PHE L  82      33.701   9.098  43.882  1.00 37.47           O  
ATOM    625  N   ALA L  83      34.667  10.959  43.025  1.00 37.55           N  
ATOM    626  CA  ALA L  83      33.667  11.115  42.005  1.00 36.84           C  
ATOM    627  CB  ALA L  83      32.241  11.262  42.560  1.00 35.44           C  
ATOM    628  C   ALA L  83      33.973  12.369  41.242  1.00 37.01           C  
ATOM    629  O   ALA L  83      34.948  13.066  41.527  1.00 36.20           O  
ATOM    630  N   VAL L  84      33.149  12.669  40.218  1.00 37.04           N  
ATOM    631  CA  VAL L  84      33.314  13.866  39.445  1.00 36.27           C  
ATOM    632  CB  VAL L  84      33.134  13.651  37.973  1.00 38.79           C  
ATOM    633  CG1 VAL L  84      34.216  12.676  37.482  1.00  0.00           C  
ATOM    634  CG2 VAL L  84      31.698  13.156  37.736  1.00 75.63           C  
ATOM    635  C   VAL L  84      32.239  14.811  39.886  1.00 35.78           C  
ATOM    636  O   VAL L  84      31.100  14.403  40.111  1.00 35.38           O  
ATOM    637  N   TYR L  85      32.575  16.110  40.021  1.00 35.10           N  
ATOM    638  CA  TYR L  85      31.618  17.070  40.496  1.00 34.91           C  
ATOM    639  CB  TYR L  85      32.073  17.807  41.763  1.00 33.16           C  
ATOM    640  CG  TYR L  85      32.150  16.806  42.859  1.00 33.50           C  
ATOM    641  CD1 TYR L  85      33.258  16.002  42.995  1.00 33.68           C  
ATOM    642  CD2 TYR L  85      31.113  16.679  43.753  1.00 33.59           C  
ATOM    643  CE1 TYR L  85      33.326  15.079  44.011  1.00 33.05           C  
ATOM    644  CE2 TYR L  85      31.174  15.759  44.772  1.00 33.68           C  
ATOM    645  CZ  TYR L  85      32.283  14.958  44.898  1.00 33.79           C  
ATOM    646  OH  TYR L  85      32.356  14.012  45.943  1.00 33.00           O  
ATOM    647  C   TYR L  85      31.412  18.120  39.448  1.00 35.19           C  
ATOM    648  O   TYR L  85      32.359  18.552  38.793  1.00 34.93           O  
ATOM    649  N   TYR L  86      30.144  18.560  39.269  1.00 34.86           N  
ATOM    650  CA  TYR L  86      29.824  19.550  38.275  1.00 34.51           C  
ATOM    651  CB  TYR L  86      28.888  19.046  37.158  1.00 34.09           C  
ATOM    652  CG  TYR L  86      29.462  17.874  36.436  1.00 34.39           C  
ATOM    653  CD1 TYR L  86      30.341  18.046  35.393  1.00 34.42           C  
ATOM    654  CD2 TYR L  86      29.113  16.594  36.800  1.00 34.23           C  
ATOM    655  CE1 TYR L  86      30.864  16.966  34.723  1.00 35.32           C  
ATOM    656  CE2 TYR L  86      29.632  15.510  36.133  1.00 34.37           C  
ATOM    657  CZ  TYR L  86      30.508  15.693  35.091  1.00 34.66           C  
ATOM    658  OH  TYR L  86      31.042  14.579  34.407  1.00 10.55           O  
ATOM    659  C   TYR L  86      29.024  20.646  38.918  1.00 34.21           C  
ATOM    660  O   TYR L  86      28.227  20.395  39.818  1.00 33.94           O  
ATOM    661  N   CYS L  87      29.216  21.898  38.447  1.00 33.17           N  
ATOM    662  CA  CYS L  87      28.446  23.031  38.883  1.00 32.73           C  
ATOM    663  CB  CYS L  87      29.298  24.293  39.186  1.00 34.58           C  
ATOM    664  SG  CYS L  87      30.378  24.806  37.809  1.00 38.37           S  
ATOM    665  C   CYS L  87      27.529  23.345  37.744  1.00 33.45           C  
ATOM    666  O   CYS L  87      27.831  23.017  36.594  1.00 32.03           O  
ATOM    667  N   LEU L  88      26.360  23.957  38.036  1.00 34.13           N  
ATOM    668  CA  LEU L  88      25.405  24.187  36.993  1.00 35.01           C  
ATOM    669  CB  LEU L  88      24.521  22.954  36.936  1.00 34.75           C  
ATOM    670  CG  LEU L  88      23.395  22.885  35.924  1.00 35.28           C  
ATOM    671  CD1 LEU L  88      23.802  23.184  34.474  1.00 12.88           C  
ATOM    672  CD2 LEU L  88      22.882  21.459  36.062  1.00 14.19           C  
ATOM    673  C   LEU L  88      24.631  25.430  37.321  1.00 35.71           C  
ATOM    674  O   LEU L  88      24.194  25.615  38.455  1.00 35.61           O  
ATOM    675  N   GLN L  89      24.442  26.329  36.330  1.00 35.62           N  
ATOM    676  CA  GLN L  89      23.761  27.568  36.599  1.00 35.43           C  
ATOM    677  CB  GLN L  89      24.462  28.817  36.032  1.00 35.47           C  
ATOM    678  CG  GLN L  89      24.533  28.874  34.507  1.00 35.44           C  
ATOM    679  CD  GLN L  89      23.281  29.565  33.996  1.00 35.71           C  
ATOM    680  OE1 GLN L  89      22.524  30.156  34.766  1.00 35.74           O  
ATOM    681  NE2 GLN L  89      23.065  29.507  32.656  1.00 35.08           N  
ATOM    682  C   GLN L  89      22.342  27.511  36.096  1.00 36.02           C  
ATOM    683  O   GLN L  89      22.043  27.026  35.008  1.00 36.23           O  
ATOM    684  N   TYR L  90      21.378  27.765  36.984  1.00  8.34           N  
ATOM    685  CA  TYR L  90      19.985  27.804  36.644  1.00  8.31           C  
ATOM    686  CB  TYR L  90      19.044  26.961  37.524  1.00  7.72           C  
ATOM    687  CG  TYR L  90      19.192  27.213  38.976  1.00  8.63           C  
ATOM    688  CD1 TYR L  90      20.306  26.803  39.673  1.00  8.85           C  
ATOM    689  CD2 TYR L  90      18.168  27.826  39.644  1.00  8.57           C  
ATOM    690  CE1 TYR L  90      20.399  27.021  41.027  1.00  8.81           C  
ATOM    691  CE2 TYR L  90      18.254  28.044  40.993  1.00  8.08           C  
ATOM    692  CZ  TYR L  90      19.369  27.652  41.683  1.00  8.85           C  
ATOM    693  OH  TYR L  90      19.435  27.886  43.069  1.00  8.85           O  
ATOM    694  C   TYR L  90      19.440  29.154  36.277  1.00  8.46           C  
ATOM    695  O   TYR L  90      18.269  29.265  35.942  1.00  7.81           O  
ATOM    696  N   ALA L  91      20.216  30.235  36.478  1.00  8.89           N  
ATOM    697  CA  ALA L  91      19.721  31.580  36.322  1.00 11.18           C  
ATOM    698  CB  ALA L  91      20.801  32.637  36.615  1.00 10.04           C  
ATOM    699  C   ALA L  91      19.187  31.879  34.949  1.00 13.45           C  
ATOM    700  O   ALA L  91      18.124  32.492  34.838  1.00 14.44           O  
ATOM    701  N   SER L  92      19.878  31.469  33.864  1.00 15.57           N  
ATOM    702  CA  SER L  92      19.405  31.833  32.554  1.00 16.25           C  
ATOM    703  CB  SER L  92      20.321  32.829  31.823  1.00 19.00           C  
ATOM    704  OG  SER L  92      20.389  34.055  32.529  1.00 23.90           O  
ATOM    705  C   SER L  92      19.386  30.611  31.689  1.00 14.51           C  
ATOM    706  O   SER L  92      19.830  29.543  32.076  1.00 12.47           O  
ATOM    707  N   TYR L  93      18.848  30.762  30.463  1.00 13.74           N  
ATOM    708  CA  TYR L  93      18.831  29.661  29.549  1.00 13.64           C  
ATOM    709  CB  TYR L  93      17.436  29.363  28.979  1.00 13.97           C  
ATOM    710  CG  TYR L  93      16.909  30.660  28.494  1.00  9.45           C  
ATOM    711  CD1 TYR L  93      17.260  31.157  27.260  1.00  8.99           C  
ATOM    712  CD2 TYR L  93      16.061  31.385  29.294  1.00  9.44           C  
ATOM    713  CE1 TYR L  93      16.764  32.363  26.831  1.00 10.31           C  
ATOM    714  CE2 TYR L  93      15.563  32.591  28.870  1.00 10.39           C  
ATOM    715  CZ  TYR L  93      15.914  33.083  27.635  1.00  9.55           C  
ATOM    716  OH  TYR L  93      15.402  34.324  27.198  1.00 10.66           O  
ATOM    717  C   TYR L  93      19.732  30.075  28.448  1.00 11.98           C  
ATOM    718  O   TYR L  93      19.847  31.265  28.170  1.00 13.31           O  
ATOM    719  N   PRO L  94      20.435  29.159  27.841  1.00 10.53           N  
ATOM    720  CA  PRO L  94      20.383  27.770  28.190  1.00  8.83           C  
ATOM    721  CD  PRO L  94      20.945  29.369  26.503  1.00  8.29           C  
ATOM    722  CB  PRO L  94      20.994  27.008  27.009  1.00  6.69           C  
ATOM    723  CG  PRO L  94      21.732  28.085  26.198  1.00  8.67           C  
ATOM    724  C   PRO L  94      21.090  27.524  29.472  1.00  8.57           C  
ATOM    725  O   PRO L  94      21.927  28.329  29.880  1.00  9.19           O  
ATOM    726  N   TYR L  95      20.753  26.393  30.111  1.00  6.30           N  
ATOM    727  CA  TYR L  95      21.282  26.018  31.385  1.00  7.61           C  
ATOM    728  CB  TYR L  95      20.292  25.097  32.106  1.00  7.50           C  
ATOM    729  CG  TYR L  95      19.069  25.924  31.897  1.00  7.06           C  
ATOM    730  CD1 TYR L  95      18.835  27.048  32.656  1.00  7.34           C  
ATOM    731  CD2 TYR L  95      18.173  25.591  30.906  1.00  6.71           C  
ATOM    732  CE1 TYR L  95      17.725  27.826  32.422  1.00 10.68           C  
ATOM    733  CE2 TYR L  95      17.063  26.364  30.669  1.00 11.19           C  
ATOM    734  CZ  TYR L  95      16.839  27.483  31.429  1.00  9.93           C  
ATOM    735  OH  TYR L  95      15.704  28.283  31.180  1.00 14.34           O  
ATOM    736  C   TYR L  95      22.598  25.385  31.090  1.00  7.94           C  
ATOM    737  O   TYR L  95      22.725  24.598  30.153  1.00  8.21           O  
ATOM    738  N   THR L  96      23.619  25.753  31.883  1.00 32.71           N  
ATOM    739  CA  THR L  96      24.977  25.450  31.525  1.00 32.32           C  
ATOM    740  CB  THR L  96      25.764  26.647  31.076  1.00 33.15           C  
ATOM    741  OG1 THR L  96      25.791  27.634  32.096  1.00 33.68           O  
ATOM    742  CG2 THR L  96      25.124  27.213  29.799  1.00 33.17           C  
ATOM    743  C   THR L  96      25.714  24.843  32.676  1.00 32.81           C  
ATOM    744  O   THR L  96      25.515  25.219  33.828  1.00 32.61           O  
ATOM    745  N   PHE L  97      26.633  23.904  32.360  1.00 32.44           N  
ATOM    746  CA  PHE L  97      27.380  23.162  33.343  1.00 33.43           C  
ATOM    747  CB  PHE L  97      27.448  21.646  33.053  1.00 31.84           C  
ATOM    748  CG  PHE L  97      26.130  20.941  33.141  1.00 32.48           C  
ATOM    749  CD1 PHE L  97      25.285  20.837  32.059  1.00 32.28           C  
ATOM    750  CD2 PHE L  97      25.742  20.350  34.317  1.00 31.89           C  
ATOM    751  CE1 PHE L  97      24.085  20.166  32.156  1.00 31.13           C  
ATOM    752  CE2 PHE L  97      24.545  19.681  34.415  1.00 31.93           C  
ATOM    753  CZ  PHE L  97      23.710  19.580  33.337  1.00 31.89           C  
ATOM    754  C   PHE L  97      28.826  23.583  33.291  1.00 34.19           C  
ATOM    755  O   PHE L  97      29.302  24.129  32.296  1.00 34.53           O  
ATOM    756  N   GLY L  98      29.566  23.346  34.398  1.00 34.30           N  
ATOM    757  CA  GLY L  98      30.979  23.600  34.432  1.00 33.00           C  
ATOM    758  C   GLY L  98      31.642  22.397  33.825  1.00 32.95           C  
ATOM    759  O   GLY L  98      30.992  21.394  33.535  1.00 32.85           O  
ATOM    760  N   GLY L  99      32.973  22.469  33.629  1.00 32.70           N  
ATOM    761  CA  GLY L  99      33.752  21.419  33.027  1.00 34.09           C  
ATOM    762  C   GLY L  99      33.749  20.188  33.885  1.00 34.89           C  
ATOM    763  O   GLY L  99      33.819  19.071  33.372  1.00 35.22           O  
ATOM    764  N   GLY L 100      33.729  20.357  35.221  1.00 33.72           N  
ATOM    765  CA  GLY L 100      33.721  19.224  36.106  1.00 33.68           C  
ATOM    766  C   GLY L 100      35.079  19.067  36.717  1.00 33.86           C  
ATOM    767  O   GLY L 100      36.078  19.547  36.181  1.00 34.29           O  
ATOM    768  N   THR L 101      35.138  18.405  37.892  1.00 34.68           N  
ATOM    769  CA  THR L 101      36.398  18.165  38.537  1.00 35.78           C  
ATOM    770  CB  THR L 101      36.589  18.993  39.774  1.00 36.38           C  
ATOM    771  OG1 THR L 101      36.488  20.372  39.456  1.00 36.23           O  
ATOM    772  CG2 THR L 101      37.973  18.688  40.371  1.00 36.09           C  
ATOM    773  C   THR L 101      36.428  16.727  38.962  1.00 36.55           C  
ATOM    774  O   THR L 101      35.503  16.249  39.615  1.00 36.93           O  
ATOM    775  N   LYS L 102      37.497  15.986  38.598  1.00 37.33           N  
ATOM    776  CA  LYS L 102      37.594  14.624  39.045  1.00 38.63           C  
ATOM    777  CB  LYS L 102      38.411  13.674  38.155  1.00 41.61           C  
ATOM    778  CG  LYS L 102      37.661  13.022  36.998  1.00 46.87           C  
ATOM    779  CD  LYS L 102      38.586  12.142  36.159  1.00 50.01           C  
ATOM    780  CE  LYS L 102      37.849  11.106  35.312  1.00 52.91           C  
ATOM    781  NZ  LYS L 102      38.825  10.202  34.664  1.00 54.12           N1+
ATOM    782  C   LYS L 102      38.346  14.641  40.330  1.00 38.60           C  
ATOM    783  O   LYS L 102      39.450  15.175  40.410  1.00 37.88           O  
ATOM    784  N   VAL L 103      37.762  14.026  41.372  1.00 38.57           N  
ATOM    785  CA  VAL L 103      38.412  13.999  42.646  1.00 38.47           C  
ATOM    786  CB  VAL L 103      37.462  14.203  43.792  1.00 38.13           C  
ATOM    787  CG1 VAL L 103      38.224  14.040  45.119  1.00 14.23           C  
ATOM    788  CG2 VAL L 103      36.790  15.574  43.626  1.00 13.64           C  
ATOM    789  C   VAL L 103      39.014  12.647  42.802  1.00 38.27           C  
ATOM    790  O   VAL L 103      38.324  11.633  42.709  1.00 39.14           O  
ATOM    791  N   GLU L 104      40.334  12.610  43.050  1.00 39.67           N  
ATOM    792  CA  GLU L 104      41.046  11.379  43.193  1.00 40.30           C  
ATOM    793  CB  GLU L 104      42.278  11.323  42.276  1.00 43.28           C  
ATOM    794  CG  GLU L 104      42.991   9.977  42.258  1.00 47.93           C  
ATOM    795  CD  GLU L 104      44.100  10.089  41.225  1.00 51.63           C  
ATOM    796  OE1 GLU L 104      43.761  10.265  40.023  1.00 52.71           O  
ATOM    797  OE2 GLU L 104      45.294  10.010  41.616  1.00 54.61           O1-
ATOM    798  C   GLU L 104      41.506  11.296  44.615  1.00 39.77           C  
ATOM    799  O   GLU L 104      41.798  12.311  45.243  1.00 39.23           O  
ATOM    800  N   ILE L 105      41.580  10.068  45.168  1.00 39.75           N  
ATOM    801  CA  ILE L 105      41.948   9.925  46.545  1.00 39.86           C  
ATOM    802  CB  ILE L 105      41.115   8.909  47.267  1.00 41.11           C  
ATOM    803  CG1 ILE L 105      39.635   9.330  47.280  1.00 43.36           C  
ATOM    804  CG2 ILE L 105      41.725   8.706  48.664  1.00 41.64           C  
ATOM    805  CD1 ILE L 105      38.688   8.211  47.712  1.00 45.79           C  
ATOM    806  C   ILE L 105      43.354   9.431  46.609  1.00 39.50           C  
ATOM    807  O   ILE L 105      43.673   8.363  46.093  1.00 38.93           O  
ATOM    808  N   LYS L 106      44.236  10.219  47.254  1.00 38.72           N  
ATOM    809  CA  LYS L 106      45.598   9.813  47.420  1.00 40.16           C  
ATOM    810  CB  LYS L 106      46.604  10.924  47.075  1.00 41.22           C  
ATOM    811  CG  LYS L 106      46.472  12.168  47.957  1.00 45.21           C  
ATOM    812  CD  LYS L 106      47.655  13.132  47.837  1.00 47.65           C  
ATOM    813  CE  LYS L 106      47.639  13.967  46.558  1.00 50.14           C  
ATOM    814  NZ  LYS L 106      48.788  14.898  46.547  1.00 52.27           N1+
ATOM    815  C   LYS L 106      45.770   9.503  48.903  1.00 40.97           C  
ATOM    816  O   LYS L 106      44.851   8.875  49.496  1.00 41.26           O  
ATOM    817  OXT LYS L 106      46.823   9.900  49.469  1.00  0.00           O1-
TER     818      LYS L 106 
ATOM    819  N   GLN H 107       8.911   6.196  46.481  1.00 82.01           N1+
ATOM    820  CA  GLN H 107       9.882   7.280  46.203  1.00 80.93           C  
ATOM    821  CB  GLN H 107      11.312   6.817  46.527  1.00 82.12           C  
ATOM    822  CG  GLN H 107      11.527   6.455  47.997  1.00 79.94           C  
ATOM    823  CD  GLN H 107      11.616   7.739  48.809  1.00 78.44           C  
ATOM    824  OE1 GLN H 107      12.645   8.030  49.415  1.00 76.82           O  
ATOM    825  NE2 GLN H 107      10.509   8.527  48.835  1.00 76.76           N  
ATOM    826  C   GLN H 107       9.844   7.680  44.758  1.00 80.84           C  
ATOM    827  O   GLN H 107       9.401   6.919  43.898  1.00 80.42           O  
ATOM    828  N   VAL H 108      10.302   8.908  44.443  1.00 72.08           N  
ATOM    829  CA  VAL H 108      10.280   9.300  43.064  1.00 70.37           C  
ATOM    830  CB  VAL H 108      10.354  10.785  42.820  1.00 70.46           C  
ATOM    831  CG1 VAL H 108       9.111  11.444  43.438  1.00 84.56           C  
ATOM    832  CG2 VAL H 108      11.684  11.331  43.356  1.00 83.84           C  
ATOM    833  C   VAL H 108      11.438   8.655  42.390  1.00 68.39           C  
ATOM    834  O   VAL H 108      12.521   8.539  42.962  1.00 67.97           O  
ATOM    835  N   GLN H 109      11.214   8.199  41.142  1.00 65.82           N  
ATOM    836  CA  GLN H 109      12.230   7.501  40.412  1.00 62.69           C  
ATOM    837  CB  GLN H 109      12.122   5.988  40.638  1.00 65.74           C  
ATOM    838  CG  GLN H 109      13.157   5.155  39.897  1.00 69.11           C  
ATOM    839  CD  GLN H 109      12.667   3.719  39.956  1.00 71.69           C  
ATOM    840  OE1 GLN H 109      11.494   3.449  39.705  1.00 72.74           O  
ATOM    841  NE2 GLN H 109      13.578   2.770  40.298  1.00 72.80           N  
ATOM    842  C   GLN H 109      11.982   7.729  38.951  1.00 59.02           C  
ATOM    843  O   GLN H 109      10.842   7.926  38.531  1.00 57.21           O  
ATOM    844  N   LEU H 110      13.057   7.717  38.131  1.00 55.08           N  
ATOM    845  CA  LEU H 110      12.883   7.871  36.713  1.00 50.40           C  
ATOM    846  CB  LEU H 110      13.533   9.149  36.152  1.00 49.80           C  
ATOM    847  CG  LEU H 110      12.911  10.450  36.697  1.00 49.58           C  
ATOM    848  CD1 LEU H 110      13.605  11.683  36.102  1.00 50.55           C  
ATOM    849  CD2 LEU H 110      11.386  10.480  36.498  1.00 49.62           C  
ATOM    850  C   LEU H 110      13.528   6.696  36.034  1.00 48.72           C  
ATOM    851  O   LEU H 110      14.717   6.438  36.217  1.00 47.67           O  
ATOM    852  N   GLN H 111      12.750   5.944  35.225  1.00 47.21           N  
ATOM    853  CA  GLN H 111      13.312   4.819  34.526  1.00 46.94           C  
ATOM    854  CB  GLN H 111      12.408   3.576  34.393  1.00 51.37           C  
ATOM    855  CG  GLN H 111      12.249   2.720  35.650  1.00 57.27           C  
ATOM    856  CD  GLN H 111      11.472   1.470  35.252  1.00 61.01           C  
ATOM    857  OE1 GLN H 111      11.656   0.931  34.162  1.00 64.10           O  
ATOM    858  NE2 GLN H 111      10.578   0.989  36.157  1.00 62.68           N  
ATOM    859  C   GLN H 111      13.565   5.227  33.113  1.00 44.50           C  
ATOM    860  O   GLN H 111      12.707   5.824  32.463  1.00 43.61           O  
ATOM    861  N   GLN H 112      14.764   4.893  32.597  1.00 43.61           N  
ATOM    862  CA  GLN H 112      15.083   5.221  31.238  1.00 42.99           C  
ATOM    863  CB  GLN H 112      16.422   5.946  31.040  1.00 41.40           C  
ATOM    864  CG  GLN H 112      16.423   7.386  31.551  1.00 39.72           C  
ATOM    865  CD  GLN H 112      17.750   8.014  31.159  1.00 39.40           C  
ATOM    866  OE1 GLN H 112      18.418   8.642  31.977  1.00 38.73           O  
ATOM    867  NE2 GLN H 112      18.144   7.846  29.869  1.00 38.02           N  
ATOM    868  C   GLN H 112      15.158   3.954  30.444  1.00 43.32           C  
ATOM    869  O   GLN H 112      15.290   2.860  30.990  1.00 44.15           O  
ATOM    870  N   SER H 113      15.075   4.094  29.106  1.00 43.73           N  
ATOM    871  CA  SER H 113      15.075   2.993  28.184  1.00 44.53           C  
ATOM    872  CB  SER H 113      14.696   3.446  26.763  1.00 43.47           C  
ATOM    873  OG  SER H 113      14.695   2.348  25.869  1.00 41.65           O  
ATOM    874  C   SER H 113      16.445   2.388  28.160  1.00 44.97           C  
ATOM    875  O   SER H 113      17.410   2.983  28.639  1.00 45.65           O  
ATOM    876  N   GLY H 114      16.554   1.166  27.601  1.00 45.78           N  
ATOM    877  CA  GLY H 114      17.800   0.449  27.574  1.00 45.85           C  
ATOM    878  C   GLY H 114      18.681   1.005  26.503  1.00 46.19           C  
ATOM    879  O   GLY H 114      18.254   1.808  25.675  1.00 47.08           O  
ATOM    880  N   ALA H 115      19.951   0.548  26.490  1.00 44.17           N  
ATOM    881  CA  ALA H 115      20.939   1.026  25.562  1.00 45.11           C  
ATOM    882  CB  ALA H 115      22.340   0.438  25.795  1.00 41.33           C  
ATOM    883  C   ALA H 115      20.519   0.665  24.173  1.00 43.54           C  
ATOM    884  O   ALA H 115      19.896  -0.372  23.952  1.00 44.37           O  
ATOM    885  N   GLU H 116      20.848   1.535  23.191  1.00 42.73           N  
ATOM    886  CA  GLU H 116      20.432   1.254  21.849  1.00 42.54           C  
ATOM    887  CB  GLU H 116      19.241   2.110  21.388  1.00 44.77           C  
ATOM    888  CG  GLU H 116      17.987   1.846  22.221  1.00 55.53           C  
ATOM    889  CD  GLU H 116      16.832   2.587  21.582  1.00 58.25           C  
ATOM    890  OE1 GLU H 116      16.377   2.137  20.498  1.00 58.09           O  
ATOM    891  OE2 GLU H 116      16.385   3.611  22.167  1.00 59.63           O1-
ATOM    892  C   GLU H 116      21.563   1.485  20.898  1.00 41.79           C  
ATOM    893  O   GLU H 116      22.476   2.271  21.152  1.00 40.55           O  
ATOM    894  N   LEU H 117      21.532   0.749  19.770  1.00 40.58           N  
ATOM    895  CA  LEU H 117      22.526   0.889  18.744  1.00 40.47           C  
ATOM    896  CB  LEU H 117      23.302  -0.412  18.486  1.00 39.61           C  
ATOM    897  CG  LEU H 117      24.386  -0.289  17.401  1.00 40.59           C  
ATOM    898  CD1 LEU H 117      25.504   0.672  17.840  1.00 41.10           C  
ATOM    899  CD2 LEU H 117      24.915  -1.672  16.991  1.00 42.07           C  
ATOM    900  C   LEU H 117      21.778   1.246  17.496  1.00 40.55           C  
ATOM    901  O   LEU H 117      20.747   0.643  17.195  1.00 41.61           O  
ATOM    902  N   MET H 118      22.260   2.259  16.745  1.00 41.05           N  
ATOM    903  CA  MET H 118      21.566   2.645  15.547  1.00 42.57           C  
ATOM    904  CB  MET H 118      20.633   3.850  15.737  1.00 43.40           C  
ATOM    905  CG  MET H 118      19.460   3.563  16.678  1.00 85.76           C  
ATOM    906  SD  MET H 118      18.257   2.335  16.078  1.00 86.90           S  
ATOM    907  CE  MET H 118      17.160   2.435  17.524  1.00 82.13           C  
ATOM    908  C   MET H 118      22.570   3.021  14.500  1.00 43.32           C  
ATOM    909  O   MET H 118      23.720   3.336  14.802  1.00 43.13           O  
ATOM    910  N   LYS H 119      22.145   2.980  13.221  1.00 44.07           N  
ATOM    911  CA  LYS H 119      23.011   3.303  12.126  1.00 43.98           C  
ATOM    912  CB  LYS H 119      22.631   2.593  10.816  1.00 46.52           C  
ATOM    913  CG  LYS H 119      22.847   1.081  10.892  1.00 48.03           C  
ATOM    914  CD  LYS H 119      22.193   0.308   9.749  1.00 49.90           C  
ATOM    915  CE  LYS H 119      22.417  -1.202   9.840  1.00 49.33           C  
ATOM    916  NZ  LYS H 119      21.775  -1.881   8.690  1.00 49.40           N1+
ATOM    917  C   LYS H 119      22.955   4.776  11.899  1.00 42.60           C  
ATOM    918  O   LYS H 119      21.988   5.445  12.262  1.00 42.18           O  
ATOM    919  N   PRO H 120      23.991   5.301  11.310  1.00 42.44           N  
ATOM    920  CA  PRO H 120      24.059   6.708  11.053  1.00 42.57           C  
ATOM    921  CD  PRO H 120      25.300   4.675  11.320  1.00 41.76           C  
ATOM    922  CB  PRO H 120      25.508   6.991  10.639  1.00 42.64           C  
ATOM    923  CG  PRO H 120      26.136   5.599  10.423  1.00 42.32           C  
ATOM    924  C   PRO H 120      23.026   7.103  10.052  1.00 43.07           C  
ATOM    925  O   PRO H 120      22.775   6.343   9.117  1.00 43.43           O  
ATOM    926  N   GLY H 121      22.412   8.289  10.240  1.00 44.10           N  
ATOM    927  CA  GLY H 121      21.419   8.773   9.328  1.00 43.74           C  
ATOM    928  C   GLY H 121      20.062   8.399   9.843  1.00 44.08           C  
ATOM    929  O   GLY H 121      19.050   8.911   9.371  1.00 44.74           O  
ATOM    930  N   ALA H 122      20.014   7.491  10.835  1.00 43.04           N  
ATOM    931  CA  ALA H 122      18.780   7.015  11.401  1.00 42.78           C  
ATOM    932  CB  ALA H 122      18.878   5.583  11.953  1.00 51.01           C  
ATOM    933  C   ALA H 122      18.379   7.910  12.533  1.00 42.46           C  
ATOM    934  O   ALA H 122      18.991   8.949  12.775  1.00 42.67           O  
ATOM    935  N   SER H 123      17.277   7.543  13.221  1.00 43.09           N  
ATOM    936  CA  SER H 123      16.809   8.313  14.337  1.00 43.85           C  
ATOM    937  CB  SER H 123      15.507   9.079  14.042  1.00 44.57           C  
ATOM    938  OG  SER H 123      15.718  10.017  12.998  1.00 47.57           O  
ATOM    939  C   SER H 123      16.508   7.372  15.464  1.00 43.32           C  
ATOM    940  O   SER H 123      16.385   6.164  15.265  1.00 43.80           O  
ATOM    941  N   VAL H 124      16.417   7.911  16.700  1.00 41.90           N  
ATOM    942  CA  VAL H 124      16.103   7.097  17.837  1.00 42.16           C  
ATOM    943  CB  VAL H 124      17.274   6.782  18.727  1.00 41.48           C  
ATOM    944  CG1 VAL H 124      18.296   5.949  17.952  1.00 42.34           C  
ATOM    945  CG2 VAL H 124      17.853   8.094  19.272  1.00 40.41           C  
ATOM    946  C   VAL H 124      15.194   7.885  18.717  1.00 41.29           C  
ATOM    947  O   VAL H 124      15.171   9.115  18.679  1.00 41.00           O  
ATOM    948  N   LYS H 125      14.401   7.166  19.530  1.00 41.69           N  
ATOM    949  CA  LYS H 125      13.560   7.807  20.489  1.00 41.97           C  
ATOM    950  CB  LYS H 125      12.062   7.622  20.194  1.00 43.13           C  
ATOM    951  CG  LYS H 125      11.150   8.510  21.044  1.00 44.63           C  
ATOM    952  CD  LYS H 125       9.686   8.520  20.589  1.00 47.65           C  
ATOM    953  CE  LYS H 125       9.414   9.399  19.369  1.00 49.79           C  
ATOM    954  NZ  LYS H 125       7.980   9.338  19.011  1.00 51.82           N1+
ATOM    955  C   LYS H 125      13.866   7.130  21.787  1.00 41.62           C  
ATOM    956  O   LYS H 125      13.754   5.911  21.897  1.00 43.44           O  
ATOM    957  N   ILE H 126      14.252   7.918  22.807  1.00 41.45           N  
ATOM    958  CA  ILE H 126      14.609   7.395  24.095  1.00 40.82           C  
ATOM    959  CB  ILE H 126      15.865   8.015  24.638  1.00 41.02           C  
ATOM    960  CG1 ILE H 126      17.036   7.830  23.659  1.00 86.29           C  
ATOM    961  CG2 ILE H 126      16.140   7.399  26.018  1.00 86.82           C  
ATOM    962  CD1 ILE H 126      18.229   8.732  23.970  1.00 49.72           C  
ATOM    963  C   ILE H 126      13.494   7.778  25.016  1.00 41.27           C  
ATOM    964  O   ILE H 126      12.840   8.799  24.806  1.00 41.38           O  
ATOM    965  N   SER H 127      13.223   6.946  26.046  1.00 41.09           N  
ATOM    966  CA  SER H 127      12.105   7.219  26.906  1.00 41.38           C  
ATOM    967  CB  SER H 127      11.061   6.090  26.914  1.00 42.29           C  
ATOM    968  OG  SER H 127      11.621   4.909  27.470  1.00 43.89           O  
ATOM    969  C   SER H 127      12.547   7.402  28.328  1.00 40.92           C  
ATOM    970  O   SER H 127      13.560   6.855  28.763  1.00 40.41           O  
ATOM    971  N   CYS H 128      11.776   8.218  29.079  1.00 40.04           N  
ATOM    972  CA  CYS H 128      12.028   8.458  30.472  1.00 40.97           C  
ATOM    973  CB  CYS H 128      12.634   9.855  30.735  1.00 41.06           C  
ATOM    974  SG  CYS H 128      13.035  10.175  32.480  1.00 43.61           S  
ATOM    975  C   CYS H 128      10.701   8.363  31.168  1.00 41.94           C  
ATOM    976  O   CYS H 128       9.822   9.206  30.980  1.00 41.97           O  
ATOM    977  N   LYS H 129      10.532   7.318  32.004  1.00 44.49           N  
ATOM    978  CA  LYS H 129       9.290   7.065  32.680  1.00 45.88           C  
ATOM    979  CB  LYS H 129       8.993   5.559  32.789  1.00 45.54           C  
ATOM    980  CG  LYS H 129       7.600   5.214  33.313  1.00 65.93           C  
ATOM    981  CD  LYS H 129       7.259   3.731  33.149  1.00 67.51           C  
ATOM    982  CE  LYS H 129       5.875   3.350  33.681  1.00 68.56           C  
ATOM    983  NZ  LYS H 129       5.593   1.927  33.384  1.00 70.06           N1+
ATOM    984  C   LYS H 129       9.417   7.604  34.070  1.00 46.72           C  
ATOM    985  O   LYS H 129      10.330   7.242  34.809  1.00 45.96           O  
ATOM    986  N   ALA H 130       8.482   8.488  34.465  1.00 47.49           N  
ATOM    987  CA  ALA H 130       8.560   9.094  35.762  1.00 49.72           C  
ATOM    988  CB  ALA H 130       8.303  10.611  35.728  1.00 48.91           C  
ATOM    989  C   ALA H 130       7.505   8.496  36.626  1.00 52.17           C  
ATOM    990  O   ALA H 130       6.329   8.458  36.273  1.00 52.13           O  
ATOM    991  N   THR H 131       7.904   7.988  37.801  1.00 55.12           N  
ATOM    992  CA  THR H 131       6.898   7.475  38.674  1.00 57.44           C  
ATOM    993  CB  THR H 131       6.849   5.977  38.713  1.00 58.00           C  
ATOM    994  OG1 THR H 131       8.056   5.455  39.250  1.00 88.08           O  
ATOM    995  CG2 THR H 131       6.642   5.464  37.278  1.00 87.17           C  
ATOM    996  C   THR H 131       7.236   7.938  40.047  1.00 59.30           C  
ATOM    997  O   THR H 131       8.405   7.953  40.425  1.00 59.07           O  
ATOM    998  N   GLY H 132       6.175   8.207  40.854  1.00 49.04           N  
ATOM    999  CA  GLY H 132       6.289   8.642  42.219  1.00 49.57           C  
ATOM   1000  C   GLY H 132       5.750  10.033  42.395  1.00 49.22           C  
ATOM   1001  O   GLY H 132       5.592  10.484  43.528  1.00 50.26           O  
ATOM   1002  N   TYR H 133       5.463  10.774  41.306  1.00 49.19           N  
ATOM   1003  CA  TYR H 133       4.938  12.102  41.503  1.00 48.41           C  
ATOM   1004  CB  TYR H 133       6.010  13.214  41.529  1.00 48.91           C  
ATOM   1005  CG  TYR H 133       6.771  13.257  40.244  1.00 47.97           C  
ATOM   1006  CD1 TYR H 133       6.218  13.768  39.095  1.00 48.28           C  
ATOM   1007  CD2 TYR H 133       8.069  12.820  40.184  1.00 48.12           C  
ATOM   1008  CE1 TYR H 133       6.920  13.815  37.914  1.00 47.87           C  
ATOM   1009  CE2 TYR H 133       8.779  12.863  39.006  1.00 48.33           C  
ATOM   1010  CZ  TYR H 133       8.209  13.358  37.864  1.00 48.33           C  
ATOM   1011  OH  TYR H 133       8.940  13.401  36.659  1.00 48.60           O  
ATOM   1012  C   TYR H 133       3.954  12.441  40.420  1.00 47.94           C  
ATOM   1013  O   TYR H 133       3.651  11.625  39.549  1.00 48.05           O  
ATOM   1014  N   THR H 134       3.428  13.686  40.468  1.00 49.55           N  
ATOM   1015  CA  THR H 134       2.479  14.182  39.509  1.00 50.13           C  
ATOM   1016  CB  THR H 134       1.732  15.380  40.025  1.00 48.99           C  
ATOM   1017  OG1 THR H 134       1.079  15.065  41.246  1.00 50.01           O  
ATOM   1018  CG2 THR H 134       0.693  15.804  38.978  1.00 49.38           C  
ATOM   1019  C   THR H 134       3.274  14.643  38.319  1.00 49.43           C  
ATOM   1020  O   THR H 134       3.894  15.703  38.334  1.00 50.37           O  
ATOM   1021  N   PHE H 135       3.206  13.863  37.226  1.00 48.85           N  
ATOM   1022  CA  PHE H 135       4.011  14.022  36.039  1.00 48.18           C  
ATOM   1023  CB  PHE H 135       3.701  12.895  35.035  1.00 50.67           C  
ATOM   1024  CG  PHE H 135       4.688  12.895  33.920  1.00 50.85           C  
ATOM   1025  CD1 PHE H 135       5.981  12.481  34.141  1.00 51.49           C  
ATOM   1026  CD2 PHE H 135       4.311  13.266  32.651  1.00 50.63           C  
ATOM   1027  CE1 PHE H 135       6.894  12.468  33.114  1.00 50.97           C  
ATOM   1028  CE2 PHE H 135       5.220  13.253  31.620  1.00 51.92           C  
ATOM   1029  CZ  PHE H 135       6.515  12.857  31.851  1.00 50.83           C  
ATOM   1030  C   PHE H 135       3.787  15.355  35.371  1.00 48.04           C  
ATOM   1031  O   PHE H 135       4.732  15.974  34.880  1.00 48.33           O  
ATOM   1032  N   SER H 136       2.528  15.827  35.319  1.00 48.36           N  
ATOM   1033  CA  SER H 136       2.165  17.032  34.612  1.00 47.09           C  
ATOM   1034  CB  SER H 136       0.643  17.243  34.595  1.00 61.71           C  
ATOM   1035  OG  SER H 136       0.322  18.437  33.898  1.00 62.23           O  
ATOM   1036  C   SER H 136       2.761  18.277  35.211  1.00 46.65           C  
ATOM   1037  O   SER H 136       2.991  19.261  34.507  1.00 47.48           O  
ATOM   1038  N   SER H 137       2.976  18.286  36.536  1.00 41.03           N  
ATOM   1039  CA  SER H 137       3.424  19.458  37.237  1.00 40.87           C  
ATOM   1040  CB  SER H 137       3.206  19.344  38.756  1.00 55.94           C  
ATOM   1041  OG  SER H 137       1.822  19.206  39.042  1.00 56.93           O  
ATOM   1042  C   SER H 137       4.877  19.792  37.048  1.00 41.65           C  
ATOM   1043  O   SER H 137       5.242  20.958  37.192  1.00 42.42           O  
ATOM   1044  N   TYR H 138       5.757  18.826  36.707  1.00 46.04           N  
ATOM   1045  CA  TYR H 138       7.163  19.157  36.779  1.00 46.13           C  
ATOM   1046  CB  TYR H 138       7.976  18.183  37.652  1.00 47.25           C  
ATOM   1047  CG  TYR H 138       7.380  18.134  39.017  1.00 48.42           C  
ATOM   1048  CD1 TYR H 138       6.335  17.280  39.275  1.00 50.36           C  
ATOM   1049  CD2 TYR H 138       7.856  18.925  40.035  1.00 49.31           C  
ATOM   1050  CE1 TYR H 138       5.769  17.214  40.526  1.00 50.49           C  
ATOM   1051  CE2 TYR H 138       7.294  18.864  41.289  1.00 51.04           C  
ATOM   1052  CZ  TYR H 138       6.250  18.007  41.537  1.00 51.16           C  
ATOM   1053  OH  TYR H 138       5.671  17.940  42.820  1.00 51.33           O  
ATOM   1054  C   TYR H 138       7.806  19.086  35.437  1.00 45.46           C  
ATOM   1055  O   TYR H 138       7.360  18.401  34.521  1.00 45.79           O  
ATOM   1056  N   TRP H 139       8.914  19.828  35.284  1.00 49.30           N  
ATOM   1057  CA  TRP H 139       9.542  19.807  33.987  1.00 46.30           C  
ATOM   1058  CB  TRP H 139      10.393  21.065  33.722  1.00 43.88           C  
ATOM   1059  CG  TRP H 139       9.647  22.377  33.647  1.00 42.05           C  
ATOM   1060  CD2 TRP H 139       9.701  23.287  32.535  1.00 42.31           C  
ATOM   1061  CD1 TRP H 139       8.884  22.987  34.600  1.00 42.55           C  
ATOM   1062  NE1 TRP H 139       8.455  24.213  34.151  1.00 78.78           N  
ATOM   1063  CE2 TRP H 139       8.957  24.414  32.883  1.00 47.69           C  
ATOM   1064  CE3 TRP H 139      10.331  23.199  31.327  1.00 78.43           C  
ATOM   1065  CZ2 TRP H 139       8.831  25.475  32.027  1.00 77.20           C  
ATOM   1066  CZ3 TRP H 139      10.193  24.267  30.464  1.00 78.10           C  
ATOM   1067  CH2 TRP H 139       9.460  25.386  30.805  1.00 78.10           C  
ATOM   1068  C   TRP H 139      10.486  18.635  33.932  1.00 44.25           C  
ATOM   1069  O   TRP H 139      10.964  18.160  34.961  1.00 43.64           O  
ATOM   1070  N   ILE H 140      10.754  18.118  32.711  1.00 41.79           N  
ATOM   1071  CA  ILE H 140      11.707  17.053  32.538  1.00 39.72           C  
ATOM   1072  CB  ILE H 140      11.152  15.825  31.879  1.00 39.97           C  
ATOM   1073  CG1 ILE H 140      10.093  15.178  32.785  1.00 73.83           C  
ATOM   1074  CG2 ILE H 140      12.325  14.890  31.539  1.00 73.65           C  
ATOM   1075  CD1 ILE H 140       9.335  14.031  32.122  1.00 54.16           C  
ATOM   1076  C   ILE H 140      12.809  17.584  31.671  1.00 38.81           C  
ATOM   1077  O   ILE H 140      12.554  18.237  30.660  1.00 38.12           O  
ATOM   1078  N   GLU H 141      14.078  17.324  32.051  1.00 36.42           N  
ATOM   1079  CA  GLU H 141      15.157  17.881  31.288  1.00 35.92           C  
ATOM   1080  CB  GLU H 141      15.964  18.922  32.088  1.00 35.95           C  
ATOM   1081  CG  GLU H 141      15.024  20.051  32.538  1.00 18.05           C  
ATOM   1082  CD  GLU H 141      15.784  21.271  33.042  1.00 12.34           C  
ATOM   1083  OE1 GLU H 141      16.963  21.446  32.649  1.00  0.00           O  
ATOM   1084  OE2 GLU H 141      15.181  22.055  33.825  1.00 13.79           O1-
ATOM   1085  C   GLU H 141      16.019  16.766  30.771  1.00 35.82           C  
ATOM   1086  O   GLU H 141      16.051  15.675  31.337  1.00 36.09           O  
ATOM   1087  N   TRP H 142      16.699  17.000  29.627  1.00 35.01           N  
ATOM   1088  CA  TRP H 142      17.517  15.976  29.038  1.00 34.11           C  
ATOM   1089  CB  TRP H 142      17.062  15.577  27.624  1.00 34.78           C  
ATOM   1090  CG  TRP H 142      15.730  14.871  27.629  1.00 36.42           C  
ATOM   1091  CD2 TRP H 142      15.569  13.444  27.657  1.00 36.89           C  
ATOM   1092  CD1 TRP H 142      14.474  15.403  27.627  1.00 37.41           C  
ATOM   1093  NE1 TRP H 142      13.539  14.399  27.654  1.00 37.76           N  
ATOM   1094  CE2 TRP H 142      14.198  13.187  27.676  1.00 36.74           C  
ATOM   1095  CE3 TRP H 142      16.485  12.432  27.669  1.00 37.56           C  
ATOM   1096  CZ2 TRP H 142      13.723  11.908  27.707  1.00 36.93           C  
ATOM   1097  CZ3 TRP H 142      16.003  11.143  27.700  1.00 37.55           C  
ATOM   1098  CH2 TRP H 142      14.647  10.888  27.720  1.00 36.65           C  
ATOM   1099  C   TRP H 142      18.922  16.480  28.957  1.00 34.62           C  
ATOM   1100  O   TRP H 142      19.169  17.617  28.555  1.00 34.57           O  
ATOM   1101  N   VAL H 143      19.888  15.617  29.339  1.00 34.12           N  
ATOM   1102  CA  VAL H 143      21.272  16.001  29.353  1.00 32.91           C  
ATOM   1103  CB  VAL H 143      21.850  16.040  30.736  1.00 33.89           C  
ATOM   1104  CG1 VAL H 143      23.350  16.365  30.639  1.00 33.90           C  
ATOM   1105  CG2 VAL H 143      21.040  17.042  31.575  1.00 33.94           C  
ATOM   1106  C   VAL H 143      22.073  15.000  28.568  1.00 32.99           C  
ATOM   1107  O   VAL H 143      21.736  13.818  28.506  1.00 32.98           O  
ATOM   1108  N   LYS H 144      23.174  15.462  27.937  1.00 33.64           N  
ATOM   1109  CA  LYS H 144      23.999  14.593  27.137  1.00 33.86           C  
ATOM   1110  CB  LYS H 144      24.132  15.071  25.682  1.00 34.17           C  
ATOM   1111  CG  LYS H 144      24.998  14.166  24.807  1.00 34.97           C  
ATOM   1112  CD  LYS H 144      25.022  14.595  23.340  1.00 35.91           C  
ATOM   1113  CE  LYS H 144      26.011  13.795  22.490  1.00 35.66           C  
ATOM   1114  NZ  LYS H 144      25.963  14.267  21.089  1.00 36.65           N1+
ATOM   1115  C   LYS H 144      25.383  14.558  27.706  1.00 33.98           C  
ATOM   1116  O   LYS H 144      25.899  15.569  28.177  1.00 34.80           O  
ATOM   1117  N   GLN H 145      26.014  13.364  27.694  1.00 35.02           N  
ATOM   1118  CA  GLN H 145      27.366  13.266  28.163  1.00 35.80           C  
ATOM   1119  CB  GLN H 145      27.483  12.693  29.587  1.00 34.54           C  
ATOM   1120  CG  GLN H 145      28.915  12.710  30.127  1.00 34.87           C  
ATOM   1121  CD  GLN H 145      28.903  12.126  31.531  1.00 35.91           C  
ATOM   1122  OE1 GLN H 145      27.939  11.487  31.946  1.00 35.84           O  
ATOM   1123  NE2 GLN H 145      30.006  12.353  32.292  1.00 35.48           N  
ATOM   1124  C   GLN H 145      28.129  12.360  27.245  1.00 37.25           C  
ATOM   1125  O   GLN H 145      27.801  11.182  27.104  1.00 36.79           O  
ATOM   1126  N   ARG H 146      29.186  12.897  26.604  1.00 39.87           N  
ATOM   1127  CA  ARG H 146      29.991  12.126  25.697  1.00 42.91           C  
ATOM   1128  CB  ARG H 146      30.719  12.971  24.639  1.00 43.92           C  
ATOM   1129  CG  ARG H 146      29.748  13.702  23.711  1.00 46.68           C  
ATOM   1130  CD  ARG H 146      30.378  14.235  22.423  1.00 48.96           C  
ATOM   1131  NE  ARG H 146      30.214  13.174  21.390  1.00 55.75           N  
ATOM   1132  CZ  ARG H 146      31.282  12.414  21.011  1.00 56.47           C  
ATOM   1133  NH1 ARG H 146      32.519  12.678  21.519  1.00 56.59           N1+
ATOM   1134  NH2 ARG H 146      31.119  11.393  20.121  1.00 57.37           N  
ATOM   1135  C   ARG H 146      31.008  11.387  26.502  1.00 44.26           C  
ATOM   1136  O   ARG H 146      31.277  11.726  27.652  1.00 43.64           O  
ATOM   1137  N   PRO H 147      31.589  10.373  25.929  1.00 47.74           N  
ATOM   1138  CA  PRO H 147      32.514   9.591  26.687  1.00 49.17           C  
ATOM   1139  CD  PRO H 147      30.958   9.600  24.871  1.00 55.57           C  
ATOM   1140  CB  PRO H 147      32.851   8.383  25.816  1.00 49.57           C  
ATOM   1141  CG  PRO H 147      31.566   8.189  24.985  1.00 57.34           C  
ATOM   1142  C   PRO H 147      33.673  10.391  27.161  1.00 49.95           C  
ATOM   1143  O   PRO H 147      34.335  11.047  26.357  1.00 50.66           O  
ATOM   1144  N   GLY H 148      33.927  10.346  28.477  1.00 50.90           N  
ATOM   1145  CA  GLY H 148      35.057  11.019  29.037  1.00 52.75           C  
ATOM   1146  C   GLY H 148      34.858  12.499  28.955  1.00 53.14           C  
ATOM   1147  O   GLY H 148      35.827  13.255  28.999  1.00 53.25           O  
ATOM   1148  N   HIS H 149      33.597  12.960  28.847  1.00 52.43           N  
ATOM   1149  CA  HIS H 149      33.371  14.372  28.713  1.00 51.68           C  
ATOM   1150  ND1 HIS H 149      34.371  15.919  25.826  1.00 94.74           N  
ATOM   1151  CG  HIS H 149      33.680  14.801  26.232  1.00 56.79           C  
ATOM   1152  CB  HIS H 149      32.730  14.794  27.383  1.00 53.93           C  
ATOM   1153  NE2 HIS H 149      34.967  14.268  24.462  1.00 60.53           N  
ATOM   1154  CD2 HIS H 149      34.052  13.802  25.391  1.00 95.33           C  
ATOM   1155  CE1 HIS H 149      35.124  15.545  24.763  1.00 93.82           C  
ATOM   1156  C   HIS H 149      32.407  14.824  29.752  1.00 50.92           C  
ATOM   1157  O   HIS H 149      31.923  14.040  30.564  1.00 51.12           O  
ATOM   1158  N   GLY H 150      32.108  16.138  29.711  1.00 48.01           N  
ATOM   1159  CA  GLY H 150      31.269  16.795  30.671  1.00 44.47           C  
ATOM   1160  C   GLY H 150      29.829  16.649  30.287  1.00 42.51           C  
ATOM   1161  O   GLY H 150      29.478  15.856  29.416  1.00 42.33           O  
ATOM   1162  N   LEU H 151      28.953  17.430  30.953  1.00 39.49           N  
ATOM   1163  CA  LEU H 151      27.536  17.332  30.741  1.00 37.44           C  
ATOM   1164  CB  LEU H 151      26.744  17.360  32.064  1.00 36.09           C  
ATOM   1165  CG  LEU H 151      27.033  16.163  32.991  1.00 35.63           C  
ATOM   1166  CD1 LEU H 151      26.216  16.254  34.288  1.00 33.68           C  
ATOM   1167  CD2 LEU H 151      26.811  14.832  32.259  1.00 33.90           C  
ATOM   1168  C   LEU H 151      27.066  18.488  29.909  1.00 36.37           C  
ATOM   1169  O   LEU H 151      27.525  19.619  30.067  1.00 36.45           O  
ATOM   1170  N   GLU H 152      26.127  18.213  28.978  1.00 36.31           N  
ATOM   1171  CA  GLU H 152      25.559  19.223  28.126  1.00 36.55           C  
ATOM   1172  CB  GLU H 152      25.725  18.921  26.627  1.00 38.56           C  
ATOM   1173  CG  GLU H 152      27.161  18.921  26.110  1.00 42.05           C  
ATOM   1174  CD  GLU H 152      27.101  18.540  24.635  1.00 44.39           C  
ATOM   1175  OE1 GLU H 152      26.386  19.245  23.875  1.00 44.95           O  
ATOM   1176  OE2 GLU H 152      27.762  17.538  24.251  1.00 45.71           O1-
ATOM   1177  C   GLU H 152      24.075  19.220  28.351  1.00 36.06           C  
ATOM   1178  O   GLU H 152      23.466  18.159  28.478  1.00 36.93           O  
ATOM   1179  N   TRP H 153      23.445  20.416  28.386  1.00 35.79           N  
ATOM   1180  CA  TRP H 153      22.019  20.492  28.593  1.00 35.02           C  
ATOM   1181  CB  TRP H 153      21.598  21.753  29.360  1.00 36.41           C  
ATOM   1182  CG  TRP H 153      20.110  21.886  29.561  1.00 36.72           C  
ATOM   1183  CD2 TRP H 153      19.262  22.759  28.796  1.00 37.24           C  
ATOM   1184  CD1 TRP H 153      19.306  21.261  30.467  1.00 37.28           C  
ATOM   1185  NE1 TRP H 153      18.010  21.680  30.309  1.00 37.37           N  
ATOM   1186  CE2 TRP H 153      17.966  22.605  29.288  1.00 37.31           C  
ATOM   1187  CE3 TRP H 153      19.536  23.619  27.767  1.00 35.79           C  
ATOM   1188  CZ2 TRP H 153      16.922  23.309  28.761  1.00 37.80           C  
ATOM   1189  CZ3 TRP H 153      18.479  24.329  27.238  1.00 36.74           C  
ATOM   1190  CH2 TRP H 153      17.197  24.177  27.725  1.00 37.75           C  
ATOM   1191  C   TRP H 153      21.362  20.556  27.244  1.00 35.45           C  
ATOM   1192  O   TRP H 153      21.635  21.464  26.464  1.00 35.63           O  
ATOM   1193  N   ILE H 154      20.548  19.533  26.906  1.00 34.47           N  
ATOM   1194  CA  ILE H 154      19.837  19.446  25.656  1.00 34.85           C  
ATOM   1195  CB  ILE H 154      19.390  18.041  25.376  1.00 34.04           C  
ATOM   1196  CG1 ILE H 154      20.609  17.103  25.316  1.00 34.80           C  
ATOM   1197  CG2 ILE H 154      18.564  18.051  24.080  1.00 34.66           C  
ATOM   1198  CD1 ILE H 154      20.238  15.621  25.351  1.00 35.51           C  
ATOM   1199  C   ILE H 154      18.622  20.335  25.595  1.00 36.61           C  
ATOM   1200  O   ILE H 154      18.452  21.108  24.652  1.00 36.06           O  
ATOM   1201  N   GLY H 155      17.735  20.256  26.612  1.00 36.30           N  
ATOM   1202  CA  GLY H 155      16.517  21.026  26.577  1.00 36.47           C  
ATOM   1203  C   GLY H 155      15.613  20.546  27.677  1.00 37.91           C  
ATOM   1204  O   GLY H 155      16.021  19.753  28.522  1.00 37.23           O  
ATOM   1205  N   GLU H 156      14.350  21.030  27.703  1.00 38.11           N  
ATOM   1206  CA  GLU H 156      13.446  20.634  28.755  1.00 38.13           C  
ATOM   1207  CB  GLU H 156      13.559  21.548  29.981  1.00 39.49           C  
ATOM   1208  CG  GLU H 156      13.308  23.016  29.633  1.00 40.66           C  
ATOM   1209  CD  GLU H 156      13.681  23.855  30.840  1.00 49.33           C  
ATOM   1210  OE1 GLU H 156      14.209  23.273  31.821  1.00 85.17           O  
ATOM   1211  OE2 GLU H 156      13.451  25.094  30.791  1.00 85.52           O1-
ATOM   1212  C   GLU H 156      12.029  20.728  28.263  1.00 39.38           C  
ATOM   1213  O   GLU H 156      11.729  21.484  27.341  1.00 38.69           O  
ATOM   1214  N   ILE H 157      11.114  19.938  28.871  1.00 39.21           N  
ATOM   1215  CA  ILE H 157       9.733  19.984  28.468  1.00 38.91           C  
ATOM   1216  CB  ILE H 157       9.335  18.813  27.624  1.00 39.10           C  
ATOM   1217  CG1 ILE H 157       7.978  19.072  26.954  1.00 39.55           C  
ATOM   1218  CG2 ILE H 157       9.370  17.554  28.505  1.00 39.09           C  
ATOM   1219  CD1 ILE H 157       7.677  18.095  25.821  1.00 38.96           C  
ATOM   1220  C   ILE H 157       8.857  19.979  29.691  1.00 41.17           C  
ATOM   1221  O   ILE H 157       9.232  19.439  30.729  1.00 39.21           O  
ATOM   1222  N   LEU H 158       7.667  20.623  29.605  1.00 41.73           N  
ATOM   1223  CA  LEU H 158       6.713  20.590  30.687  1.00 42.82           C  
ATOM   1224  CB  LEU H 158       5.853  21.847  30.889  1.00 43.48           C  
ATOM   1225  CG  LEU H 158       6.598  23.150  31.119  1.00 45.61           C  
ATOM   1226  CD1 LEU H 158       7.410  23.496  29.867  1.00 60.47           C  
ATOM   1227  CD2 LEU H 158       5.638  24.274  31.546  1.00 60.95           C  
ATOM   1228  C   LEU H 158       5.666  19.643  30.222  1.00 45.04           C  
ATOM   1229  O   LEU H 158       5.048  19.909  29.199  1.00 44.72           O  
ATOM   1230  N   PRO H 159       5.415  18.577  30.943  1.00 71.23           N  
ATOM   1231  CA  PRO H 159       4.356  17.695  30.545  1.00 72.39           C  
ATOM   1232  CD  PRO H 159       6.484  17.868  31.628  1.00 73.25           C  
ATOM   1233  CB  PRO H 159       4.558  16.408  31.346  1.00 73.42           C  
ATOM   1234  CG  PRO H 159       6.075  16.384  31.608  1.00 74.05           C  
ATOM   1235  C   PRO H 159       3.036  18.363  30.772  1.00 74.02           C  
ATOM   1236  O   PRO H 159       2.832  18.948  31.834  1.00 73.80           O  
ATOM   1237  N   GLY H 160       2.121  18.262  29.792  1.00 75.20           N  
ATOM   1238  CA  GLY H 160       0.797  18.808  29.869  1.00 76.71           C  
ATOM   1239  C   GLY H 160       0.700  19.962  28.922  1.00 77.35           C  
ATOM   1240  O   GLY H 160       0.081  19.848  27.866  1.00 77.92           O  
ATOM   1241  N   SER H 161       1.343  21.099  29.255  1.00 77.90           N  
ATOM   1242  CA  SER H 161       1.279  22.244  28.392  1.00 78.31           C  
ATOM   1243  CB  SER H 161       1.863  23.514  29.027  1.00 77.48           C  
ATOM   1244  OG  SER H 161       3.231  23.310  29.338  1.00 73.97           O  
ATOM   1245  C   SER H 161       2.037  21.942  27.138  1.00 78.95           C  
ATOM   1246  O   SER H 161       1.599  22.274  26.039  1.00 79.71           O  
ATOM   1247  N   GLY H 162       3.207  21.291  27.256  1.00 79.52           N  
ATOM   1248  CA  GLY H 162       3.912  20.932  26.053  1.00 78.74           C  
ATOM   1249  C   GLY H 162       5.080  21.854  25.768  1.00 77.84           C  
ATOM   1250  O   GLY H 162       5.949  21.524  24.971  1.00 77.59           O  
ATOM   1251  N   SER H 163       5.116  23.024  26.428  1.00 48.00           N  
ATOM   1252  CA  SER H 163       6.127  24.041  26.453  1.00 48.13           C  
ATOM   1253  CB  SER H 163       6.076  24.958  27.683  1.00 58.98           C  
ATOM   1254  OG  SER H 163       4.853  25.670  27.728  1.00 88.51           O  
ATOM   1255  C   SER H 163       7.444  23.359  26.539  1.00 47.60           C  
ATOM   1256  O   SER H 163       7.625  22.429  27.320  1.00 47.55           O  
ATOM   1257  N   THR H 164       8.405  23.817  25.714  1.00 45.10           N  
ATOM   1258  CA  THR H 164       9.699  23.214  25.738  1.00 43.76           C  
ATOM   1259  CB  THR H 164       9.801  22.090  24.752  1.00 43.26           C  
ATOM   1260  OG1 THR H 164      11.089  21.504  24.794  1.00 46.61           O  
ATOM   1261  CG2 THR H 164       9.485  22.621  23.348  1.00 43.54           C  
ATOM   1262  C   THR H 164      10.727  24.256  25.421  1.00 43.50           C  
ATOM   1263  O   THR H 164      10.456  25.221  24.713  1.00 42.51           O  
ATOM   1264  N   ASN H 165      11.943  24.079  25.979  1.00 43.22           N  
ATOM   1265  CA  ASN H 165      13.037  24.976  25.737  1.00 41.75           C  
ATOM   1266  CB  ASN H 165      13.520  25.727  26.991  1.00 43.37           C  
ATOM   1267  CG  ASN H 165      12.420  26.682  27.445  1.00 44.86           C  
ATOM   1268  OD1 ASN H 165      11.249  26.506  27.119  1.00 91.18           O  
ATOM   1269  ND2 ASN H 165      12.805  27.728  28.222  1.00 90.39           N  
ATOM   1270  C   ASN H 165      14.177  24.129  25.262  1.00 41.23           C  
ATOM   1271  O   ASN H 165      14.431  23.058  25.808  1.00 41.22           O  
ATOM   1272  N   TYR H 166      14.901  24.599  24.227  1.00 40.69           N  
ATOM   1273  CA  TYR H 166      15.970  23.825  23.658  1.00 39.93           C  
ATOM   1274  CB  TYR H 166      15.792  23.502  22.161  1.00 40.71           C  
ATOM   1275  CG  TYR H 166      14.711  22.507  21.931  1.00 41.89           C  
ATOM   1276  CD1 TYR H 166      13.386  22.871  21.917  1.00 42.02           C  
ATOM   1277  CD2 TYR H 166      15.035  21.193  21.699  1.00 42.47           C  
ATOM   1278  CE1 TYR H 166      12.402  21.934  21.694  1.00 42.76           C  
ATOM   1279  CE2 TYR H 166      14.057  20.255  21.475  1.00 42.56           C  
ATOM   1280  CZ  TYR H 166      12.734  20.620  21.474  1.00 42.76           C  
ATOM   1281  OH  TYR H 166      11.731  19.652  21.245  1.00 43.68           O  
ATOM   1282  C   TYR H 166      17.238  24.619  23.689  1.00 40.15           C  
ATOM   1283  O   TYR H 166      17.225  25.850  23.669  1.00 40.36           O  
ATOM   1284  N   ASN H 167      18.374  23.896  23.758  1.00 40.98           N  
ATOM   1285  CA  ASN H 167      19.682  24.476  23.657  1.00 41.51           C  
ATOM   1286  CB  ASN H 167      20.787  23.461  24.021  1.00 40.96           C  
ATOM   1287  CG  ASN H 167      22.187  24.069  23.980  1.00 43.18           C  
ATOM   1288  OD1 ASN H 167      22.442  25.111  23.382  1.00 42.17           O  
ATOM   1289  ND2 ASN H 167      23.151  23.374  24.637  1.00 59.88           N  
ATOM   1290  C   ASN H 167      19.810  24.811  22.207  1.00 42.33           C  
ATOM   1291  O   ASN H 167      19.343  24.065  21.351  1.00 42.72           O  
ATOM   1292  N   GLU H 168      20.472  25.934  21.889  1.00 43.45           N  
ATOM   1293  CA  GLU H 168      20.552  26.397  20.537  1.00 45.48           C  
ATOM   1294  CB  GLU H 168      21.425  27.660  20.421  1.00 45.94           C  
ATOM   1295  CG  GLU H 168      20.937  28.839  21.271  1.00 48.64           C  
ATOM   1296  CD  GLU H 168      19.711  29.454  20.616  1.00 49.42           C  
ATOM   1297  OE1 GLU H 168      19.887  30.373  19.774  1.00 77.04           O  
ATOM   1298  OE2 GLU H 168      18.579  29.012  20.954  1.00 75.95           O1-
ATOM   1299  C   GLU H 168      21.191  25.336  19.693  1.00 45.31           C  
ATOM   1300  O   GLU H 168      20.777  25.100  18.558  1.00 45.84           O  
ATOM   1301  N   ARG H 169      22.218  24.660  20.239  1.00 43.62           N  
ATOM   1302  CA  ARG H 169      22.983  23.690  19.504  1.00 43.44           C  
ATOM   1303  CB  ARG H 169      24.126  23.099  20.343  1.00 43.88           C  
ATOM   1304  CG  ARG H 169      25.215  24.107  20.705  1.00 46.65           C  
ATOM   1305  CD  ARG H 169      26.228  24.321  19.581  1.00 49.19           C  
ATOM   1306  NE  ARG H 169      26.775  22.984  19.218  1.00  0.00           N  
ATOM   1307  CZ  ARG H 169      27.839  22.466  19.899  1.00  0.00           C  
ATOM   1308  NH1 ARG H 169      28.422  23.178  20.907  1.00  0.00           N1+
ATOM   1309  NH2 ARG H 169      28.314  21.229  19.573  1.00  0.00           N  
ATOM   1310  C   ARG H 169      22.130  22.532  19.077  1.00 43.49           C  
ATOM   1311  O   ARG H 169      22.196  22.082  17.934  1.00 44.62           O  
ATOM   1312  N   PHE H 170      21.307  22.029  20.007  1.00 43.11           N  
ATOM   1313  CA  PHE H 170      20.453  20.889  19.838  1.00 43.43           C  
ATOM   1314  CB  PHE H 170      19.995  20.245  21.158  1.00 41.73           C  
ATOM   1315  CG  PHE H 170      21.192  19.521  21.681  1.00 41.09           C  
ATOM   1316  CD1 PHE H 170      21.509  18.278  21.190  1.00 40.68           C  
ATOM   1317  CD2 PHE H 170      22.020  20.073  22.630  1.00 40.39           C  
ATOM   1318  CE1 PHE H 170      22.610  17.593  21.645  1.00 40.38           C  
ATOM   1319  CE2 PHE H 170      23.124  19.392  23.090  1.00 40.06           C  
ATOM   1320  CZ  PHE H 170      23.424  18.147  22.600  1.00 40.23           C  
ATOM   1321  C   PHE H 170      19.279  21.205  18.979  1.00 44.77           C  
ATOM   1322  O   PHE H 170      18.519  20.313  18.611  1.00 44.89           O  
ATOM   1323  N   LYS H 171      19.021  22.499  18.742  1.00 46.54           N  
ATOM   1324  CA  LYS H 171      17.902  22.874  17.936  1.00 49.10           C  
ATOM   1325  CB  LYS H 171      17.900  24.383  17.625  1.00 54.89           C  
ATOM   1326  CG  LYS H 171      16.533  24.962  17.269  1.00 51.63           C  
ATOM   1327  CD  LYS H 171      15.657  25.244  18.493  1.00 53.47           C  
ATOM   1328  CE  LYS H 171      16.032  26.538  19.225  1.00125.81           C  
ATOM   1329  NZ  LYS H 171      15.127  26.763  20.378  1.00125.56           N1+
ATOM   1330  C   LYS H 171      18.009  22.142  16.627  1.00 48.65           C  
ATOM   1331  O   LYS H 171      19.042  22.159  15.958  1.00 49.96           O  
ATOM   1332  N   GLY H 172      16.923  21.441  16.252  1.00 48.66           N  
ATOM   1333  CA  GLY H 172      16.833  20.746  15.000  1.00 49.46           C  
ATOM   1334  C   GLY H 172      17.218  19.314  15.206  1.00 49.24           C  
ATOM   1335  O   GLY H 172      16.657  18.415  14.581  1.00 51.40           O  
ATOM   1336  N   LYS H 173      18.223  19.072  16.067  1.00 46.95           N  
ATOM   1337  CA  LYS H 173      18.677  17.741  16.348  1.00 44.96           C  
ATOM   1338  CB  LYS H 173      20.038  17.712  17.064  1.00 47.44           C  
ATOM   1339  CG  LYS H 173      20.529  16.294  17.363  1.00 48.48           C  
ATOM   1340  CD  LYS H 173      20.882  15.473  16.121  1.00 48.80           C  
ATOM   1341  CE  LYS H 173      22.379  15.429  15.809  1.00 48.00           C  
ATOM   1342  NZ  LYS H 173      22.634  14.495  14.690  1.00 49.47           N1+
ATOM   1343  C   LYS H 173      17.706  16.991  17.212  1.00 43.57           C  
ATOM   1344  O   LYS H 173      17.427  15.820  16.956  1.00 41.93           O  
ATOM   1345  N   ALA H 174      17.152  17.639  18.259  1.00 42.42           N  
ATOM   1346  CA  ALA H 174      16.346  16.886  19.181  1.00 40.93           C  
ATOM   1347  CB  ALA H 174      16.933  16.821  20.600  1.00 39.33           C  
ATOM   1348  C   ALA H 174      14.978  17.468  19.303  1.00 41.33           C  
ATOM   1349  O   ALA H 174      14.765  18.664  19.108  1.00 41.54           O  
ATOM   1350  N   SER H 175      14.000  16.593  19.615  1.00 40.30           N  
ATOM   1351  CA  SER H 175      12.647  17.013  19.820  1.00 40.43           C  
ATOM   1352  CB  SER H 175      11.732  16.711  18.624  1.00 42.31           C  
ATOM   1353  OG  SER H 175      11.753  15.320  18.344  1.00  0.00           O  
ATOM   1354  C   SER H 175      12.127  16.269  21.013  1.00 40.68           C  
ATOM   1355  O   SER H 175      12.303  15.055  21.129  1.00 40.29           O  
ATOM   1356  N   PHE H 176      11.451  16.988  21.934  1.00 41.63           N  
ATOM   1357  CA  PHE H 176      10.991  16.358  23.140  1.00 42.35           C  
ATOM   1358  CB  PHE H 176      11.253  17.178  24.416  1.00 40.71           C  
ATOM   1359  CG  PHE H 176      12.681  17.590  24.435  1.00 59.78           C  
ATOM   1360  CD1 PHE H 176      13.679  16.662  24.603  1.00 59.01           C  
ATOM   1361  CD2 PHE H 176      13.022  18.909  24.242  1.00 38.42           C  
ATOM   1362  CE1 PHE H 176      14.999  17.048  24.608  1.00 79.32           C  
ATOM   1363  CE2 PHE H 176      14.340  19.301  24.250  1.00 78.32           C  
ATOM   1364  CZ  PHE H 176      15.332  18.370  24.436  1.00 77.47           C  
ATOM   1365  C   PHE H 176       9.501  16.227  23.072  1.00 43.92           C  
ATOM   1366  O   PHE H 176       8.803  17.147  22.649  1.00 44.06           O  
ATOM   1367  N   THR H 177       8.977  15.058  23.491  1.00 44.67           N  
ATOM   1368  CA  THR H 177       7.556  14.845  23.533  1.00 46.75           C  
ATOM   1369  CB  THR H 177       7.057  13.830  22.545  1.00 47.06           C  
ATOM   1370  OG1 THR H 177       7.725  12.592  22.737  1.00 48.78           O  
ATOM   1371  CG2 THR H 177       7.276  14.356  21.118  1.00 47.21           C  
ATOM   1372  C   THR H 177       7.211  14.326  24.898  1.00 46.86           C  
ATOM   1373  O   THR H 177       8.023  13.671  25.546  1.00 46.93           O  
ATOM   1374  N   ALA H 178       5.992  14.623  25.393  1.00 47.48           N  
ATOM   1375  CA  ALA H 178       5.620  14.121  26.685  1.00 49.62           C  
ATOM   1376  CB  ALA H 178       5.578  15.198  27.783  1.00 46.77           C  
ATOM   1377  C   ALA H 178       4.249  13.542  26.581  1.00 51.14           C  
ATOM   1378  O   ALA H 178       3.353  14.150  26.001  1.00 51.14           O  
ATOM   1379  N   ASP H 179       4.060  12.342  27.165  1.00 52.37           N  
ATOM   1380  CA  ASP H 179       2.808  11.641  27.124  1.00 54.41           C  
ATOM   1381  CB  ASP H 179       2.982  10.161  26.721  1.00 56.29           C  
ATOM   1382  CG  ASP H 179       1.630   9.554  26.375  1.00 59.16           C  
ATOM   1383  OD1 ASP H 179       0.618  10.303  26.374  1.00 60.70           O  
ATOM   1384  OD2 ASP H 179       1.591   8.324  26.105  1.00 61.91           O1-
ATOM   1385  C   ASP H 179       2.263  11.668  28.515  1.00 55.50           C  
ATOM   1386  O   ASP H 179       2.832  11.083  29.435  1.00 54.97           O  
ATOM   1387  N   SER H 180       1.138  12.373  28.704  1.00 57.07           N  
ATOM   1388  CA  SER H 180       0.557  12.490  30.005  1.00 58.13           C  
ATOM   1389  CB  SER H 180      -0.590  13.510  30.043  1.00 57.83           C  
ATOM   1390  OG  SER H 180      -0.079  14.807  29.777  1.00  0.00           O  
ATOM   1391  C   SER H 180       0.009  11.172  30.465  1.00 58.79           C  
ATOM   1392  O   SER H 180       0.087  10.848  31.649  1.00 59.59           O  
ATOM   1393  N   SER H 181      -0.569  10.377  29.543  1.00 60.39           N  
ATOM   1394  CA  SER H 181      -1.213   9.150  29.929  1.00 61.13           C  
ATOM   1395  CB  SER H 181      -1.836   8.407  28.736  1.00 61.29           C  
ATOM   1396  OG  SER H 181      -2.831   9.213  28.127  1.00 62.87           O  
ATOM   1397  C   SER H 181      -0.237   8.201  30.553  1.00 60.69           C  
ATOM   1398  O   SER H 181      -0.403   7.794  31.703  1.00 60.77           O  
ATOM   1399  N   SER H 182       0.802   7.830  29.780  1.00 59.90           N  
ATOM   1400  CA  SER H 182       1.806   6.860  30.126  1.00 57.45           C  
ATOM   1401  CB  SER H 182       2.582   6.394  28.881  1.00 56.77           C  
ATOM   1402  OG  SER H 182       3.565   5.437  29.240  1.00 54.79           O  
ATOM   1403  C   SER H 182       2.797   7.408  31.114  1.00 57.11           C  
ATOM   1404  O   SER H 182       3.563   6.659  31.720  1.00 56.80           O  
ATOM   1405  N   ASN H 183       2.810   8.730  31.338  1.00 55.29           N  
ATOM   1406  CA  ASN H 183       3.806   9.284  32.215  1.00 53.69           C  
ATOM   1407  CB  ASN H 183       3.759   8.756  33.663  1.00 54.76           C  
ATOM   1408  CG  ASN H 183       2.604   9.407  34.415  1.00 56.26           C  
ATOM   1409  OD1 ASN H 183       2.049  10.418  33.988  1.00 60.30           O  
ATOM   1410  ND2 ASN H 183       2.245   8.823  35.587  1.00 58.90           N  
ATOM   1411  C   ASN H 183       5.166   8.980  31.673  1.00 52.09           C  
ATOM   1412  O   ASN H 183       6.023   8.430  32.366  1.00 51.21           O  
ATOM   1413  N   THR H 184       5.391   9.307  30.388  1.00 50.21           N  
ATOM   1414  CA  THR H 184       6.685   9.079  29.826  1.00 48.14           C  
ATOM   1415  CB  THR H 184       6.693   7.904  28.893  1.00 48.67           C  
ATOM   1416  OG1 THR H 184       6.233   6.741  29.564  1.00 50.17           O  
ATOM   1417  CG2 THR H 184       8.127   7.676  28.400  1.00 47.54           C  
ATOM   1418  C   THR H 184       7.066  10.296  29.030  1.00 47.54           C  
ATOM   1419  O   THR H 184       6.218  10.957  28.430  1.00 48.07           O  
ATOM   1420  N   ALA H 185       8.372  10.634  29.021  1.00 46.03           N  
ATOM   1421  CA  ALA H 185       8.864  11.738  28.244  1.00 44.81           C  
ATOM   1422  CB  ALA H 185       9.714  12.739  29.043  1.00 45.01           C  
ATOM   1423  C   ALA H 185       9.751  11.123  27.210  1.00 43.76           C  
ATOM   1424  O   ALA H 185      10.368  10.088  27.461  1.00 43.36           O  
ATOM   1425  N   TYR H 186       9.823  11.722  26.004  1.00 42.97           N  
ATOM   1426  CA  TYR H 186      10.623  11.115  24.979  1.00 42.78           C  
ATOM   1427  CB  TYR H 186       9.814  10.563  23.793  1.00 43.25           C  
ATOM   1428  CG  TYR H 186       8.953   9.428  24.235  1.00 44.38           C  
ATOM   1429  CD1 TYR H 186       9.425   8.135  24.198  1.00 43.76           C  
ATOM   1430  CD2 TYR H 186       7.671   9.655  24.680  1.00 45.15           C  
ATOM   1431  CE1 TYR H 186       8.632   7.084  24.599  1.00 45.10           C  
ATOM   1432  CE2 TYR H 186       6.874   8.609  25.082  1.00 46.47           C  
ATOM   1433  CZ  TYR H 186       7.354   7.321  25.043  1.00 46.27           C  
ATOM   1434  OH  TYR H 186       6.538   6.247  25.453  1.00 48.76           O  
ATOM   1435  C   TYR H 186      11.553  12.125  24.390  1.00 42.87           C  
ATOM   1436  O   TYR H 186      11.264  13.320  24.347  1.00 43.28           O  
ATOM   1437  N   MET H 187      12.733  11.650  23.942  1.00 40.49           N  
ATOM   1438  CA  MET H 187      13.638  12.523  23.262  1.00 40.29           C  
ATOM   1439  CB  MET H 187      14.954  12.781  24.009  1.00 40.05           C  
ATOM   1440  CG  MET H 187      15.833  13.818  23.307  1.00 40.31           C  
ATOM   1441  SD  MET H 187      17.360  14.233  24.200  1.00 86.46           S  
ATOM   1442  CE  MET H 187      18.127  12.609  23.934  1.00 86.05           C  
ATOM   1443  C   MET H 187      13.974  11.857  21.970  1.00 40.67           C  
ATOM   1444  O   MET H 187      14.522  10.755  21.944  1.00 40.15           O  
ATOM   1445  N   GLN H 188      13.650  12.518  20.848  1.00 41.04           N  
ATOM   1446  CA  GLN H 188      13.925  11.918  19.581  1.00 42.88           C  
ATOM   1447  CB  GLN H 188      12.738  12.013  18.607  1.00 44.43           C  
ATOM   1448  CG  GLN H 188      12.974  11.305  17.273  1.00 50.98           C  
ATOM   1449  CD  GLN H 188      11.710  11.458  16.438  1.00 55.74           C  
ATOM   1450  OE1 GLN H 188      10.737  12.081  16.863  1.00 57.99           O  
ATOM   1451  NE2 GLN H 188      11.716  10.866  15.215  1.00 66.03           N  
ATOM   1452  C   GLN H 188      15.091  12.646  18.995  1.00 42.21           C  
ATOM   1453  O   GLN H 188      15.112  13.876  18.965  1.00 42.78           O  
ATOM   1454  N   LEU H 189      16.113  11.883  18.554  1.00 41.28           N  
ATOM   1455  CA  LEU H 189      17.291  12.425  17.936  1.00 41.02           C  
ATOM   1456  CB  LEU H 189      18.613  11.819  18.458  1.00 41.10           C  
ATOM   1457  CG  LEU H 189      19.056  12.201  19.890  1.00 40.75           C  
ATOM   1458  CD1 LEU H 189      19.574  13.643  19.968  1.00 41.23           C  
ATOM   1459  CD2 LEU H 189      17.966  11.920  20.925  1.00 41.39           C  
ATOM   1460  C   LEU H 189      17.223  12.037  16.489  1.00 41.41           C  
ATOM   1461  O   LEU H 189      16.942  10.886  16.157  1.00 40.74           O  
ATOM   1462  N   SER H 190      17.502  12.989  15.577  1.00 41.20           N  
ATOM   1463  CA  SER H 190      17.395  12.680  14.176  1.00 42.39           C  
ATOM   1464  CB  SER H 190      16.365  13.560  13.443  1.00 44.93           C  
ATOM   1465  OG  SER H 190      16.743  14.924  13.533  1.00 40.89           O  
ATOM   1466  C   SER H 190      18.725  12.888  13.519  1.00 42.09           C  
ATOM   1467  O   SER H 190      19.626  13.489  14.103  1.00 41.75           O  
ATOM   1468  N   SER H 191      18.880  12.353  12.286  1.00 42.13           N  
ATOM   1469  CA  SER H 191      20.077  12.517  11.506  1.00 42.90           C  
ATOM   1470  CB  SER H 191      20.239  13.956  10.985  1.00 45.69           C  
ATOM   1471  OG  SER H 191      21.435  14.070  10.230  1.00 43.73           O  
ATOM   1472  C   SER H 191      21.264  12.178  12.349  1.00 41.96           C  
ATOM   1473  O   SER H 191      22.187  12.976  12.494  1.00 42.31           O  
ATOM   1474  N   LEU H 192      21.271  10.959  12.916  1.00 41.04           N  
ATOM   1475  CA  LEU H 192      22.308  10.551  13.821  1.00 39.97           C  
ATOM   1476  CB  LEU H 192      22.007   9.206  14.501  1.00 38.94           C  
ATOM   1477  CG  LEU H 192      20.787   9.251  15.437  1.00 37.83           C  
ATOM   1478  CD1 LEU H 192      20.533   7.882  16.084  1.00 37.54           C  
ATOM   1479  CD2 LEU H 192      20.929  10.372  16.478  1.00 37.54           C  
ATOM   1480  C   LEU H 192      23.625  10.416  13.127  1.00 39.87           C  
ATOM   1481  O   LEU H 192      23.717   9.979  11.981  1.00 40.15           O  
ATOM   1482  N   THR H 193      24.693  10.813  13.853  1.00 39.52           N  
ATOM   1483  CA  THR H 193      26.049  10.717  13.394  1.00 39.86           C  
ATOM   1484  CB  THR H 193      26.668  12.033  13.020  1.00 39.54           C  
ATOM   1485  OG1 THR H 193      26.759  12.879  14.156  1.00 40.79           O  
ATOM   1486  CG2 THR H 193      25.802  12.696  11.937  1.00 39.64           C  
ATOM   1487  C   THR H 193      26.852  10.182  14.541  1.00 40.91           C  
ATOM   1488  O   THR H 193      26.320   9.904  15.613  1.00 39.50           O  
ATOM   1489  N   SER H 194      28.172  10.027  14.337  1.00 41.44           N  
ATOM   1490  CA  SER H 194      29.042   9.471  15.334  1.00 42.23           C  
ATOM   1491  CB  SER H 194      30.490   9.318  14.841  1.00 43.32           C  
ATOM   1492  OG  SER H 194      31.295   8.767  15.873  1.00 46.76           O  
ATOM   1493  C   SER H 194      29.083  10.377  16.529  1.00 41.56           C  
ATOM   1494  O   SER H 194      29.376   9.936  17.638  1.00 40.93           O  
ATOM   1495  N   GLU H 195      28.795  11.674  16.328  1.00 40.39           N  
ATOM   1496  CA  GLU H 195      28.841  12.667  17.369  1.00 40.36           C  
ATOM   1497  CB  GLU H 195      28.571  14.088  16.848  1.00 43.51           C  
ATOM   1498  CG  GLU H 195      29.622  14.579  15.855  1.00 48.90           C  
ATOM   1499  CD  GLU H 195      30.917  14.849  16.606  1.00 52.10           C  
ATOM   1500  OE1 GLU H 195      30.883  14.906  17.864  1.00 53.67           O  
ATOM   1501  OE2 GLU H 195      31.963  15.001  15.922  1.00 54.13           O1-
ATOM   1502  C   GLU H 195      27.790  12.386  18.399  1.00 39.39           C  
ATOM   1503  O   GLU H 195      27.960  12.720  19.569  1.00 38.88           O  
ATOM   1504  N   ASP H 196      26.655  11.807  17.972  1.00 37.30           N  
ATOM   1505  CA  ASP H 196      25.513  11.522  18.799  1.00 36.94           C  
ATOM   1506  CB  ASP H 196      24.271  11.136  17.974  1.00 36.72           C  
ATOM   1507  CG  ASP H 196      23.820  12.390  17.235  1.00 37.59           C  
ATOM   1508  OD1 ASP H 196      23.771  13.468  17.886  1.00 36.72           O  
ATOM   1509  OD2 ASP H 196      23.534  12.291  16.012  1.00 37.71           O1-
ATOM   1510  C   ASP H 196      25.792  10.422  19.782  1.00 36.38           C  
ATOM   1511  O   ASP H 196      25.062  10.277  20.760  1.00 35.66           O  
ATOM   1512  N   SER H 197      26.798   9.565  19.530  1.00 35.93           N  
ATOM   1513  CA  SER H 197      27.030   8.510  20.474  1.00 35.72           C  
ATOM   1514  CB  SER H 197      28.201   7.591  20.091  1.00 36.12           C  
ATOM   1515  OG  SER H 197      27.911   6.920  18.874  1.00 57.91           O  
ATOM   1516  C   SER H 197      27.345   9.143  21.793  1.00 35.12           C  
ATOM   1517  O   SER H 197      28.221   9.999  21.887  1.00 36.24           O  
ATOM   1518  N   ALA H 198      26.620   8.724  22.853  1.00 34.72           N  
ATOM   1519  CA  ALA H 198      26.833   9.291  24.153  1.00 33.79           C  
ATOM   1520  CB  ALA H 198      26.654  10.817  24.193  1.00 33.89           C  
ATOM   1521  C   ALA H 198      25.813   8.706  25.081  1.00 33.94           C  
ATOM   1522  O   ALA H 198      25.004   7.867  24.686  1.00 33.54           O  
ATOM   1523  N   VAL H 199      25.853   9.120  26.363  1.00 34.09           N  
ATOM   1524  CA  VAL H 199      24.895   8.666  27.329  1.00 33.78           C  
ATOM   1525  CB  VAL H 199      25.499   8.372  28.670  1.00 33.53           C  
ATOM   1526  CG1 VAL H 199      24.368   7.988  29.639  1.00 33.35           C  
ATOM   1527  CG2 VAL H 199      26.587   7.298  28.503  1.00 34.80           C  
ATOM   1528  C   VAL H 199      23.942   9.803  27.522  1.00 33.84           C  
ATOM   1529  O   VAL H 199      24.363  10.950  27.664  1.00 34.21           O  
ATOM   1530  N   TYR H 200      22.624   9.519  27.531  1.00 33.92           N  
ATOM   1531  CA  TYR H 200      21.661  10.577  27.668  1.00 34.22           C  
ATOM   1532  CB  TYR H 200      20.599  10.585  26.549  1.00 32.96           C  
ATOM   1533  CG  TYR H 200      21.265  10.911  25.253  1.00 33.29           C  
ATOM   1534  CD1 TYR H 200      21.869   9.932  24.496  1.00 33.54           C  
ATOM   1535  CD2 TYR H 200      21.276  12.206  24.787  1.00 33.76           C  
ATOM   1536  CE1 TYR H 200      22.475  10.245  23.300  1.00 33.93           C  
ATOM   1537  CE2 TYR H 200      21.880  12.523  23.593  1.00 32.89           C  
ATOM   1538  CZ  TYR H 200      22.482  11.540  22.845  1.00 34.92           C  
ATOM   1539  OH  TYR H 200      23.101  11.867  21.620  1.00 35.43           O  
ATOM   1540  C   TYR H 200      20.936  10.405  28.973  1.00 34.43           C  
ATOM   1541  O   TYR H 200      20.548   9.297  29.338  1.00 35.81           O  
ATOM   1542  N   TYR H 201      20.731  11.520  29.709  1.00 34.14           N  
ATOM   1543  CA  TYR H 201      20.090  11.459  30.996  1.00 34.50           C  
ATOM   1544  CB  TYR H 201      20.923  12.049  32.151  1.00 34.50           C  
ATOM   1545  CG  TYR H 201      22.128  11.220  32.430  1.00 36.28           C  
ATOM   1546  CD1 TYR H 201      23.308  11.441  31.759  1.00 36.68           C  
ATOM   1547  CD2 TYR H 201      22.079  10.227  33.383  1.00 37.14           C  
ATOM   1548  CE1 TYR H 201      24.416  10.674  32.034  1.00 36.60           C  
ATOM   1549  CE2 TYR H 201      23.184   9.458  33.661  1.00 36.78           C  
ATOM   1550  CZ  TYR H 201      24.358   9.683  32.983  1.00 37.67           C  
ATOM   1551  OH  TYR H 201      25.501   8.901  33.258  1.00 40.13           O  
ATOM   1552  C   TYR H 201      18.848  12.298  30.965  1.00 36.04           C  
ATOM   1553  O   TYR H 201      18.750  13.265  30.212  1.00 34.70           O  
ATOM   1554  N   CYS H 202      17.841  11.905  31.776  1.00 37.08           N  
ATOM   1555  CA  CYS H 202      16.648  12.683  31.938  1.00 37.77           C  
ATOM   1556  CB  CYS H 202      15.345  11.936  31.561  1.00 39.35           C  
ATOM   1557  SG  CYS H 202      15.058  10.414  32.513  1.00 43.76           S  
ATOM   1558  C   CYS H 202      16.599  13.049  33.391  1.00 38.40           C  
ATOM   1559  O   CYS H 202      17.018  12.270  34.248  1.00 36.74           O  
ATOM   1560  N   THR H 203      16.117  14.270  33.704  1.00 37.00           N  
ATOM   1561  CA  THR H 203      16.084  14.690  35.076  1.00 37.80           C  
ATOM   1562  CB  THR H 203      17.051  15.769  35.392  1.00 37.33           C  
ATOM   1563  OG1 THR H 203      17.325  15.793  36.785  1.00 32.55           O  
ATOM   1564  CG2 THR H 203      16.345  17.082  34.986  1.00 29.93           C  
ATOM   1565  C   THR H 203      14.770  15.361  35.314  1.00 38.98           C  
ATOM   1566  O   THR H 203      14.050  15.719  34.381  1.00 38.65           O  
ATOM   1567  N   ARG H 204      14.446  15.569  36.603  1.00 40.52           N  
ATOM   1568  CA  ARG H 204      13.230  16.232  36.957  1.00 42.59           C  
ATOM   1569  CB  ARG H 204      12.416  15.466  38.014  1.00 44.02           C  
ATOM   1570  CG  ARG H 204      11.034  16.054  38.305  1.00 62.36           C  
ATOM   1571  CD  ARG H 204      10.349  15.426  39.523  1.00 64.37           C  
ATOM   1572  NE  ARG H 204      10.625  16.310  40.690  1.00 66.68           N  
ATOM   1573  CZ  ARG H 204      10.339  15.904  41.962  1.00 67.56           C  
ATOM   1574  NH1 ARG H 204       9.860  14.647  42.196  1.00 67.82           N1+
ATOM   1575  NH2 ARG H 204      10.526  16.760  43.006  1.00 68.15           N  
ATOM   1576  C   ARG H 204      13.619  17.537  37.570  1.00 44.16           C  
ATOM   1577  O   ARG H 204      14.606  17.624  38.300  1.00 44.43           O  
ATOM   1578  N   THR H 205      12.862  18.602  37.249  1.00 45.19           N  
ATOM   1579  CA  THR H 205      13.126  19.885  37.816  1.00 46.66           C  
ATOM   1580  CB  THR H 205      13.582  20.904  36.812  1.00 50.46           C  
ATOM   1581  OG1 THR H 205      12.564  21.134  35.851  1.00  0.00           O  
ATOM   1582  CG2 THR H 205      14.855  20.388  36.120  1.00  0.00           C  
ATOM   1583  C   THR H 205      11.829  20.352  38.384  1.00 46.83           C  
ATOM   1584  O   THR H 205      10.765  20.164  37.802  1.00 46.50           O  
ATOM   1585  N   SER H 206      11.868  21.181  39.452  1.00 29.05           N  
ATOM   1586  CA  SER H 206      10.653  21.632  40.096  1.00 29.15           C  
ATOM   1587  CB  SER H 206      10.913  22.183  41.512  1.00 37.54           C  
ATOM   1588  OG  SER H 206       9.695  22.596  42.110  1.00 43.40           O  
ATOM   1589  C   SER H 206       9.885  22.684  39.332  1.00 30.71           C  
ATOM   1590  O   SER H 206      10.451  23.586  38.722  1.00 31.50           O  
ATOM   1591  N   TYR H 207       8.535  22.601  39.418  1.00 30.38           N  
ATOM   1592  CA  TYR H 207       7.578  23.477  38.793  1.00 30.99           C  
ATOM   1593  CB  TYR H 207       6.128  22.997  38.965  1.00 34.45           C  
ATOM   1594  CG  TYR H 207       5.246  23.985  38.285  1.00 18.65           C  
ATOM   1595  CD1 TYR H 207       5.188  24.052  36.909  1.00 37.89           C  
ATOM   1596  CD2 TYR H 207       4.460  24.833  39.024  1.00 16.88           C  
ATOM   1597  CE1 TYR H 207       4.369  24.968  36.290  1.00 17.31           C  
ATOM   1598  CE2 TYR H 207       3.639  25.750  38.410  1.00 17.67           C  
ATOM   1599  CZ  TYR H 207       3.593  25.818  37.039  1.00 19.14           C  
ATOM   1600  OH  TYR H 207       2.753  26.756  36.403  1.00 17.74           O  
ATOM   1601  C   TYR H 207       7.696  24.867  39.368  1.00 32.37           C  
ATOM   1602  O   TYR H 207       7.409  25.853  38.690  1.00 31.80           O  
ATOM   1603  N   TYR H 208       8.042  25.002  40.661  1.00 31.50           N  
ATOM   1604  CA  TYR H 208       8.212  26.346  41.139  1.00 31.28           C  
ATOM   1605  CB  TYR H 208       8.610  26.428  42.618  1.00 31.76           C  
ATOM   1606  CG  TYR H 208       7.549  25.734  43.394  1.00 39.54           C  
ATOM   1607  CD1 TYR H 208       6.365  26.363  43.694  1.00 41.25           C  
ATOM   1608  CD2 TYR H 208       7.753  24.442  43.821  1.00 40.81           C  
ATOM   1609  CE1 TYR H 208       5.395  25.704  44.414  1.00 41.05           C  
ATOM   1610  CE2 TYR H 208       6.789  23.779  44.540  1.00 44.97           C  
ATOM   1611  CZ  TYR H 208       5.608  24.414  44.837  1.00 47.95           C  
ATOM   1612  OH  TYR H 208       4.616  23.733  45.576  1.00 50.22           O  
ATOM   1613  C   TYR H 208       9.349  26.880  40.328  1.00 33.30           C  
ATOM   1614  O   TYR H 208      10.418  26.267  40.271  1.00 32.09           O  
ATOM   1615  N   PHE H 209       9.155  28.032  39.658  1.00 32.58           N  
ATOM   1616  CA  PHE H 209      10.219  28.475  38.811  1.00 30.95           C  
ATOM   1617  CB  PHE H 209       9.840  29.505  37.729  1.00 39.60           C  
ATOM   1618  CG  PHE H 209      11.041  29.634  36.847  1.00 59.42           C  
ATOM   1619  CD1 PHE H 209      11.414  28.596  36.021  1.00 58.47           C  
ATOM   1620  CD2 PHE H 209      11.790  30.789  36.836  1.00 61.11           C  
ATOM   1621  CE1 PHE H 209      12.519  28.702  35.209  1.00 56.52           C  
ATOM   1622  CE2 PHE H 209      12.896  30.902  36.025  1.00 61.66           C  
ATOM   1623  CZ  PHE H 209      13.263  29.859  35.210  1.00 65.93           C  
ATOM   1624  C   PHE H 209      11.285  29.029  39.690  1.00 34.23           C  
ATOM   1625  O   PHE H 209      11.042  29.426  40.828  1.00 34.77           O  
ATOM   1626  N   GLY H 210      12.519  29.030  39.171  1.00 32.14           N  
ATOM   1627  CA  GLY H 210      13.671  29.415  39.913  1.00 32.65           C  
ATOM   1628  C   GLY H 210      14.272  28.090  40.239  1.00 33.05           C  
ATOM   1629  O   GLY H 210      15.485  27.908  40.194  1.00 31.55           O  
ATOM   1630  N   SER H 211      13.386  27.131  40.584  1.00 29.97           N  
ATOM   1631  CA  SER H 211      13.689  25.753  40.863  1.00 30.35           C  
ATOM   1632  CB  SER H 211      12.675  25.098  41.811  1.00 34.08           C  
ATOM   1633  OG  SER H 211      12.747  25.721  43.082  1.00 19.25           O  
ATOM   1634  C   SER H 211      13.709  24.933  39.604  1.00 30.46           C  
ATOM   1635  O   SER H 211      14.102  23.769  39.631  1.00 32.40           O  
ATOM   1636  N   SER H 212      13.273  25.498  38.463  1.00 28.22           N  
ATOM   1637  CA  SER H 212      13.127  24.730  37.256  1.00 26.61           C  
ATOM   1638  CB  SER H 212      12.483  25.535  36.121  1.00 28.93           C  
ATOM   1639  OG  SER H 212      12.428  24.752  34.939  1.00  0.00           O  
ATOM   1640  C   SER H 212      14.445  24.227  36.749  1.00 29.26           C  
ATOM   1641  O   SER H 212      14.471  23.319  35.926  1.00 29.65           O  
ATOM   1642  N   TYR H 213      15.599  24.798  37.130  1.00 26.92           N  
ATOM   1643  CA  TYR H 213      16.698  24.103  36.523  1.00 27.08           C  
ATOM   1644  CB  TYR H 213      17.570  25.041  35.682  1.00 26.97           C  
ATOM   1645  CG  TYR H 213      16.546  25.702  34.830  1.00 27.70           C  
ATOM   1646  CD1 TYR H 213      15.805  24.969  33.938  1.00 30.62           C  
ATOM   1647  CD2 TYR H 213      16.263  27.038  34.972  1.00 28.94           C  
ATOM   1648  CE1 TYR H 213      14.836  25.568  33.171  1.00 29.91           C  
ATOM   1649  CE2 TYR H 213      15.293  27.646  34.205  1.00 37.70           C  
ATOM   1650  CZ  TYR H 213      14.577  26.904  33.299  1.00 38.72           C  
ATOM   1651  OH  TYR H 213      13.578  27.501  32.502  1.00 38.34           O  
ATOM   1652  C   TYR H 213      17.494  23.508  37.622  1.00 30.24           C  
ATOM   1653  O   TYR H 213      18.723  23.490  37.593  1.00 30.10           O  
ATOM   1654  N   ASP H 214      16.769  22.933  38.590  1.00 26.98           N  
ATOM   1655  CA  ASP H 214      17.319  22.348  39.768  1.00 27.22           C  
ATOM   1656  CB  ASP H 214      16.578  22.934  40.981  1.00 26.12           C  
ATOM   1657  CG  ASP H 214      17.006  24.382  41.176  1.00 17.83           C  
ATOM   1658  OD1 ASP H 214      17.299  25.059  40.155  1.00  0.00           O  
ATOM   1659  OD2 ASP H 214      17.058  24.824  42.354  1.00  0.00           O1-
ATOM   1660  C   ASP H 214      17.045  20.878  39.662  1.00 29.39           C  
ATOM   1661  O   ASP H 214      16.004  20.402  40.108  1.00 29.72           O  
ATOM   1662  N   PHE H 215      18.010  20.120  39.100  1.00 29.31           N  
ATOM   1663  CA  PHE H 215      17.829  18.736  38.764  1.00 27.99           C  
ATOM   1664  CB  PHE H 215      18.932  18.270  37.801  1.00 27.11           C  
ATOM   1665  CG  PHE H 215      19.019  19.289  36.707  1.00 29.27           C  
ATOM   1666  CD1 PHE H 215      19.748  20.439  36.878  1.00 26.85           C  
ATOM   1667  CD2 PHE H 215      18.385  19.116  35.502  1.00 26.89           C  
ATOM   1668  CE1 PHE H 215      19.835  21.378  35.873  1.00 20.38           C  
ATOM   1669  CE2 PHE H 215      18.463  20.047  34.494  1.00 19.19           C  
ATOM   1670  CZ  PHE H 215      19.192  21.192  34.674  1.00 21.56           C  
ATOM   1671  C   PHE H 215      17.925  17.895  40.006  1.00 31.13           C  
ATOM   1672  O   PHE H 215      18.998  17.415  40.366  1.00 31.46           O  
ATOM   1673  N   ASP H 216      16.769  17.704  40.674  1.00 29.44           N  
ATOM   1674  CA  ASP H 216      16.584  16.968  41.899  1.00 29.30           C  
ATOM   1675  CB  ASP H 216      15.145  17.210  42.395  1.00 31.00           C  
ATOM   1676  CG  ASP H 216      14.888  16.501  43.707  1.00 37.55           C  
ATOM   1677  OD1 ASP H 216      15.860  15.924  44.263  1.00 39.37           O  
ATOM   1678  OD2 ASP H 216      13.720  16.520  44.174  1.00 43.98           O1-
ATOM   1679  C   ASP H 216      16.781  15.485  41.727  1.00 30.16           C  
ATOM   1680  O   ASP H 216      17.594  14.874  42.422  1.00 29.69           O  
ATOM   1681  N   VAL H 217      16.032  14.868  40.788  1.00 39.34           N  
ATOM   1682  CA  VAL H 217      16.103  13.445  40.592  1.00 39.03           C  
ATOM   1683  CB  VAL H 217      14.782  12.749  40.770  1.00 42.36           C  
ATOM   1684  CG1 VAL H 217      14.328  12.927  42.229  1.00  0.00           C  
ATOM   1685  CG2 VAL H 217      13.784  13.307  39.744  1.00  0.00           C  
ATOM   1686  C   VAL H 217      16.561  13.172  39.197  1.00 37.94           C  
ATOM   1687  O   VAL H 217      16.057  13.760  38.242  1.00 36.58           O  
ATOM   1688  N   TRP H 218      17.519  12.235  39.046  1.00 36.12           N  
ATOM   1689  CA  TRP H 218      18.065  11.945  37.751  1.00 34.61           C  
ATOM   1690  CB  TRP H 218      19.585  12.178  37.680  1.00 34.65           C  
ATOM   1691  CG  TRP H 218      19.990  13.631  37.759  1.00 35.26           C  
ATOM   1692  CD2 TRP H 218      20.687  14.332  36.718  1.00 35.31           C  
ATOM   1693  CD1 TRP H 218      19.837  14.517  38.784  1.00 35.42           C  
ATOM   1694  NE1 TRP H 218      20.387  15.729  38.444  1.00 35.27           N  
ATOM   1695  CE2 TRP H 218      20.917  15.628  37.177  1.00 35.57           C  
ATOM   1696  CE3 TRP H 218      21.120  13.922  35.490  1.00 37.27           C  
ATOM   1697  CZ2 TRP H 218      21.591  16.534  36.413  1.00 36.02           C  
ATOM   1698  CZ3 TRP H 218      21.768  14.849  34.706  1.00 36.77           C  
ATOM   1699  CH2 TRP H 218      21.997  16.130  35.161  1.00 36.47           C  
ATOM   1700  C   TRP H 218      17.815  10.506  37.415  1.00 34.99           C  
ATOM   1701  O   TRP H 218      17.701   9.651  38.292  1.00 34.46           O  
ATOM   1702  N   GLY H 219      17.702  10.213  36.103  1.00 34.58           N  
ATOM   1703  CA  GLY H 219      17.498   8.871  35.646  1.00 33.70           C  
ATOM   1704  C   GLY H 219      18.843   8.207  35.601  1.00 34.47           C  
ATOM   1705  O   GLY H 219      19.868   8.829  35.874  1.00 34.76           O  
ATOM   1706  N   ALA H 220      18.850   6.897  35.286  1.00 35.04           N  
ATOM   1707  CA  ALA H 220      20.024   6.069  35.186  1.00 35.72           C  
ATOM   1708  CB  ALA H 220      19.682   4.576  35.054  1.00 38.99           C  
ATOM   1709  C   ALA H 220      20.870   6.456  34.007  1.00 36.17           C  
ATOM   1710  O   ALA H 220      22.093   6.341  34.054  1.00 35.77           O  
ATOM   1711  N   GLY H 221      20.241   6.875  32.892  1.00 35.68           N  
ATOM   1712  CA  GLY H 221      20.991   7.244  31.723  1.00 35.42           C  
ATOM   1713  C   GLY H 221      20.845   6.158  30.708  1.00 36.27           C  
ATOM   1714  O   GLY H 221      20.774   4.977  31.044  1.00 36.10           O  
ATOM   1715  N   THR H 222      20.793   6.543  29.417  1.00 36.26           N  
ATOM   1716  CA  THR H 222      20.681   5.553  28.389  1.00 35.41           C  
ATOM   1717  CB  THR H 222      19.412   5.664  27.589  1.00 36.01           C  
ATOM   1718  OG1 THR H 222      19.124   4.423  26.971  1.00 37.60           O  
ATOM   1719  CG2 THR H 222      19.580   6.745  26.510  1.00 36.99           C  
ATOM   1720  C   THR H 222      21.856   5.755  27.478  1.00 35.05           C  
ATOM   1721  O   THR H 222      22.235   6.887  27.179  1.00 34.46           O  
ATOM   1722  N   THR H 223      22.479   4.652  27.021  1.00 33.96           N  
ATOM   1723  CA  THR H 223      23.649   4.783  26.200  1.00 34.65           C  
ATOM   1724  CB  THR H 223      24.728   3.796  26.539  1.00 34.50           C  
ATOM   1725  OG1 THR H 223      25.143   3.967  27.887  1.00 43.12           O  
ATOM   1726  CG2 THR H 223      25.919   4.012  25.590  1.00 39.99           C  
ATOM   1727  C   THR H 223      23.266   4.559  24.775  1.00 34.29           C  
ATOM   1728  O   THR H 223      22.645   3.555  24.431  1.00 35.30           O  
ATOM   1729  N   VAL H 224      23.626   5.523  23.904  1.00 34.69           N  
ATOM   1730  CA  VAL H 224      23.308   5.398  22.512  1.00 34.98           C  
ATOM   1731  CB  VAL H 224      22.588   6.594  21.955  1.00 35.73           C  
ATOM   1732  CG1 VAL H 224      22.343   6.373  20.452  1.00  9.96           C  
ATOM   1733  CG2 VAL H 224      21.296   6.801  22.764  1.00 10.33           C  
ATOM   1734  C   VAL H 224      24.593   5.256  21.759  1.00 35.14           C  
ATOM   1735  O   VAL H 224      25.545   6.001  21.986  1.00 36.22           O  
ATOM   1736  N   THR H 225      24.658   4.260  20.852  1.00 35.25           N  
ATOM   1737  CA  THR H 225      25.842   4.070  20.067  1.00 35.89           C  
ATOM   1738  CB  THR H 225      26.489   2.733  20.280  1.00 36.73           C  
ATOM   1739  OG1 THR H 225      26.833   2.571  21.648  1.00 37.57           O  
ATOM   1740  CG2 THR H 225      27.750   2.653  19.404  1.00 37.37           C  
ATOM   1741  C   THR H 225      25.438   4.143  18.630  1.00 36.33           C  
ATOM   1742  O   THR H 225      24.578   3.390  18.177  1.00 35.20           O  
ATOM   1743  N   VAL H 226      26.052   5.072  17.872  1.00 36.47           N  
ATOM   1744  CA  VAL H 226      25.721   5.176  16.479  1.00 37.14           C  
ATOM   1745  CB  VAL H 226      25.559   6.593  16.012  1.00 36.35           C  
ATOM   1746  CG1 VAL H 226      25.350   6.584  14.489  1.00 36.17           C  
ATOM   1747  CG2 VAL H 226      24.400   7.236  16.793  1.00 35.45           C  
ATOM   1748  C   VAL H 226      26.853   4.577  15.707  1.00 37.44           C  
ATOM   1749  O   VAL H 226      27.974   5.082  15.742  1.00 37.48           O  
ATOM   1750  N   SER H 227      26.579   3.466  14.991  1.00 38.23           N  
ATOM   1751  CA  SER H 227      27.614   2.855  14.213  1.00 39.08           C  
ATOM   1752  CB  SER H 227      28.477   1.860  15.003  1.00 39.62           C  
ATOM   1753  OG  SER H 227      29.473   1.309  14.154  1.00 40.57           O  
ATOM   1754  C   SER H 227      26.972   2.084  13.102  1.00 39.79           C  
ATOM   1755  O   SER H 227      25.808   1.692  13.181  1.00 40.12           O  
ATOM   1756  N   SER H 228      27.735   1.854  12.017  1.00 41.97           N  
ATOM   1757  CA  SER H 228      27.215   1.115  10.906  1.00 43.76           C  
ATOM   1758  CB  SER H 228      27.181   1.926   9.599  1.00 45.20           C  
ATOM   1759  OG  SER H 228      28.493   2.304   9.211  1.00 48.97           O  
ATOM   1760  C   SER H 228      28.133  -0.079  10.686  1.00 44.24           C  
ATOM   1761  O   SER H 228      29.016  -0.317  11.554  1.00 44.44           O  
ATOM   1762  OXT SER H 228      27.969  -0.767   9.644  1.00  0.00           O1-
TER    1763      SER H 228 
CONECT  163  664
CONECT  664  163
CONECT  974 1557
CONECT 1557  974
END
