# Supplementary material for: Fully automated antibody structure prediction using BIOVIA tools: Validation study
Source: PLoS One. 2017 May 18;12(5):e0177923. doi: 10.1371/journal.pone.0177923 (PMC5436848; doi:10.1371/journal.pone.0177923)
Supplement: S1 Dataset — Predicted structures using the Top5 framework method, Chothia CDR definition with no canonical filtering and generating 50 models. These were used in the detailed discussion of outliers and for comparison against predictions using canonical filtering. (ZIP) [file pone.0177923.s003.zip › 4KMT_LH_FV_FinalModel.pdb]

REMARK   Accelrys Discovery Studio PDB file
REMARK   Created:  2015-05-08T04:07:41Z
SSBOND   1 CYS L   23    CYS L   88                                     
SSBOND   2 CYS H  129    CYS H  203                                     
ATOM      1  N   ASP L   1      24.011  31.438  27.551  1.00 75.06           N1+
ATOM      2  CA  ASP L   1      25.382  31.711  27.077  1.00 71.55           C  
ATOM      3  CB  ASP L   1      25.366  32.923  26.128  1.00 72.00           C  
ATOM      4  CG  ASP L   1      26.716  33.024  25.431  1.00 75.30           C  
ATOM      5  OD1 ASP L   1      27.559  32.110  25.638  1.00 79.49           O  
ATOM      6  OD2 ASP L   1      26.925  34.020  24.691  1.00 77.98           O1-
ATOM      7  C   ASP L   1      26.274  32.025  28.238  1.00 64.78           C  
ATOM      8  O   ASP L   1      27.255  32.753  28.102  1.00 68.99           O  
ATOM      9  N   ILE L   2      25.967  31.465  29.426  1.00 52.06           N  
ATOM     10  CA  ILE L   2      26.821  31.720  30.548  1.00 48.51           C  
ATOM     11  CB  ILE L   2      26.129  31.778  31.882  1.00 47.92           C  
ATOM     12  CG1 ILE L   2      25.147  32.958  31.957  1.00 49.39           C  
ATOM     13  CG2 ILE L   2      27.218  31.819  32.966  1.00 48.15           C  
ATOM     14  CD1 ILE L   2      23.881  32.759  31.128  1.00 50.34           C  
ATOM     15  C   ILE L   2      27.775  30.577  30.627  1.00 46.63           C  
ATOM     16  O   ILE L   2      27.374  29.417  30.720  1.00 47.91           O  
ATOM     17  N   GLN L   3      29.084  30.887  30.587  1.00 43.89           N  
ATOM     18  CA  GLN L   3      30.068  29.847  30.609  1.00 45.26           C  
ATOM     19  CB  GLN L   3      31.355  30.206  29.846  1.00 51.14           C  
ATOM     20  CG  GLN L   3      31.128  30.519  28.365  1.00 65.25           C  
ATOM     21  CD  GLN L   3      30.611  29.260  27.685  1.00 74.50           C  
ATOM     22  OE1 GLN L   3      31.122  28.164  27.907  1.00 78.10           O  
ATOM     23  NE2 GLN L   3      29.560  29.418  26.836  1.00 76.54           N  
ATOM     24  C   GLN L   3      30.458  29.614  32.031  1.00 44.78           C  
ATOM     25  O   GLN L   3      30.707  30.555  32.782  1.00 42.08           O  
ATOM     26  N   MET L   4      30.516  28.331  32.437  1.00 39.43           N  
ATOM     27  CA  MET L   4      30.900  28.009  33.779  1.00 39.36           C  
ATOM     28  CB  MET L   4      29.949  27.015  34.464  1.00 38.52           C  
ATOM     29  CG  MET L   4      28.514  27.534  34.581  1.00 41.81           C  
ATOM     30  SD  MET L   4      28.325  29.030  35.596  1.00 45.04           S  
ATOM     31  CE  MET L   4      28.541  28.170  37.179  1.00 47.53           C  
ATOM     32  C   MET L   4      32.245  27.357  33.708  1.00 41.21           C  
ATOM     33  O   MET L   4      32.447  26.418  32.940  1.00 41.62           O  
ATOM     34  N   THR L   5      33.211  27.855  34.509  1.00 38.53           N  
ATOM     35  CA  THR L   5      34.529  27.290  34.485  1.00 38.65           C  
ATOM     36  CB  THR L   5      35.585  28.279  34.088  1.00 42.78           C  
ATOM     37  OG1 THR L   5      35.298  28.814  32.803  1.00 49.93           O  
ATOM     38  CG2 THR L   5      36.948  27.568  34.067  1.00 48.15           C  
ATOM     39  C   THR L   5      34.858  26.816  35.868  1.00 36.99           C  
ATOM     40  O   THR L   5      34.775  27.574  36.834  1.00 37.75           O  
ATOM     41  N   GLN L   6      35.261  25.536  35.992  1.00 33.80           N  
ATOM     42  CA  GLN L   6      35.572  24.988  37.281  1.00 33.84           C  
ATOM     43  CB  GLN L   6      34.929  23.610  37.523  1.00 37.17           C  
ATOM     44  CG  GLN L   6      33.399  23.641  37.539  1.00 35.67           C  
ATOM     45  CD  GLN L   6      32.892  22.223  37.772  1.00 28.82           C  
ATOM     46  OE1 GLN L   6      31.986  21.758  37.083  1.00 33.16           O  
ATOM     47  NE2 GLN L   6      33.485  21.515  38.770  1.00 28.20           N  
ATOM     48  C   GLN L   6      37.051  24.796  37.369  1.00 35.38           C  
ATOM     49  O   GLN L   6      37.735  24.648  36.359  1.00 35.70           O  
ATOM     50  N   SER L   7      37.601  24.850  38.594  1.00 32.40           N  
ATOM     51  CA  SER L   7      38.999  24.577  38.753  1.00 38.71           C  
ATOM     52  CB  SER L   7      39.886  25.836  38.744  1.00 48.42           C  
ATOM     53  OG  SER L   7      39.567  26.673  39.846  1.00 55.28           O  
ATOM     54  C   SER L   7      39.157  23.915  40.083  1.00 36.87           C  
ATOM     55  O   SER L   7      38.396  24.201  41.007  1.00 37.25           O  
ATOM     56  N   PRO L   8      40.089  23.010  40.221  1.00 33.75           N  
ATOM     57  CA  PRO L   8      40.934  22.555  39.149  1.00 34.50           C  
ATOM     58  CD  PRO L   8      40.684  22.759  41.523  1.00 32.40           C  
ATOM     59  CB  PRO L   8      42.193  21.988  39.807  1.00 31.08           C  
ATOM     60  CG  PRO L   8      41.771  21.706  41.258  1.00 31.22           C  
ATOM     61  C   PRO L   8      40.174  21.519  38.388  1.00 33.72           C  
ATOM     62  O   PRO L   8      39.073  21.167  38.806  1.00 35.65           O  
ATOM     63  N   SER L   9      40.723  21.050  37.250  1.00 31.95           N  
ATOM     64  CA  SER L   9      40.076  20.017  36.496  1.00 35.88           C  
ATOM     65  CB  SER L   9      40.771  19.730  35.156  1.00 42.63           C  
ATOM     66  OG  SER L   9      40.078  18.704  34.463  1.00 55.01           O  
ATOM     67  C   SER L   9      40.108  18.755  37.306  1.00 30.35           C  
ATOM     68  O   SER L   9      39.145  17.991  37.316  1.00 29.71           O  
ATOM     69  N   SER L  10      41.231  18.490  38.002  1.00 28.35           N  
ATOM     70  CA  SER L  10      41.290  17.302  38.804  1.00 28.73           C  
ATOM     71  CB  SER L  10      41.823  16.068  38.053  1.00 32.80           C  
ATOM     72  OG  SER L  10      43.167  16.283  37.647  1.00 35.60           O  
ATOM     73  C   SER L  10      42.204  17.566  39.955  1.00 28.57           C  
ATOM     74  O   SER L  10      43.049  18.459  39.902  1.00 30.11           O  
ATOM     75  N   LEU L  11      42.027  16.808  41.057  1.00 25.51           N  
ATOM     76  CA  LEU L  11      42.882  16.978  42.194  1.00 26.71           C  
ATOM     77  CB  LEU L  11      42.385  18.069  43.163  1.00 30.48           C  
ATOM     78  CG  LEU L  11      40.956  17.859  43.704  1.00 31.01           C  
ATOM     79  CD1 LEU L  11      40.884  16.711  44.724  1.00 30.34           C  
ATOM     80  CD2 LEU L  11      40.371  19.176  44.237  1.00 33.13           C  
ATOM     81  C   LEU L  11      42.960  15.670  42.916  1.00 29.73           C  
ATOM     82  O   LEU L  11      42.063  14.834  42.808  1.00 27.84           O  
ATOM     83  N   SER L  12      44.057  15.451  43.668  1.00 25.04           N  
ATOM     84  CA  SER L  12      44.185  14.233  44.414  1.00 24.36           C  
ATOM     85  CB  SER L  12      45.521  13.504  44.189  1.00 26.90           C  
ATOM     86  OG  SER L  12      45.611  13.053  42.845  1.00 34.36           O  
ATOM     87  C   SER L  12      44.108  14.602  45.860  1.00 23.58           C  
ATOM     88  O   SER L  12      44.693  15.597  46.286  1.00 28.75           O  
ATOM     89  N   ALA L  13      43.370  13.804  46.657  1.00 22.31           N  
ATOM     90  CA  ALA L  13      43.223  14.132  48.044  1.00 23.09           C  
ATOM     91  CB  ALA L  13      41.922  14.885  48.364  1.00 23.49           C  
ATOM     92  C   ALA L  13      43.201  12.865  48.835  1.00 22.71           C  
ATOM     93  O   ALA L  13      43.042  11.772  48.291  1.00 23.62           O  
ATOM     94  N   SER L  14      43.377  12.993  50.164  1.00 22.20           N  
ATOM     95  CA  SER L  14      43.389  11.845  51.019  1.00 23.53           C  
ATOM     96  CB  SER L  14      44.608  11.785  51.956  1.00 26.15           C  
ATOM     97  OG  SER L  14      45.800  11.645  51.198  1.00 32.55           O  
ATOM     98  C   SER L  14      42.175  11.920  51.882  1.00 23.44           C  
ATOM     99  O   SER L  14      41.577  12.982  52.055  1.00 24.54           O  
ATOM    100  N   VAL L  15      41.764  10.767  52.439  1.00 23.67           N  
ATOM    101  CA  VAL L  15      40.604  10.766  53.275  1.00 24.43           C  
ATOM    102  CB  VAL L  15      40.233   9.403  53.776  1.00 25.58           C  
ATOM    103  CG1 VAL L  15      39.071   9.547  54.772  1.00 25.28           C  
ATOM    104  CG2 VAL L  15      39.914   8.506  52.569  1.00 25.87           C  
ATOM    105  C   VAL L  15      40.909  11.617  54.462  1.00 23.33           C  
ATOM    106  O   VAL L  15      41.994  11.535  55.036  1.00 23.41           O  
ATOM    107  N   GLY L  16      39.940  12.471  54.853  1.00 21.99           N  
ATOM    108  CA  GLY L  16      40.105  13.319  55.999  1.00 22.76           C  
ATOM    109  C   GLY L  16      40.506  14.698  55.567  1.00 24.92           C  
ATOM    110  O   GLY L  16      40.525  15.621  56.380  1.00 24.59           O  
ATOM    111  N   ASP L  17      40.827  14.891  54.272  1.00 23.36           N  
ATOM    112  CA  ASP L  17      41.262  16.187  53.832  1.00 23.18           C  
ATOM    113  CB  ASP L  17      42.005  16.174  52.482  1.00 22.95           C  
ATOM    114  CG  ASP L  17      43.387  15.566  52.675  1.00 29.22           C  
ATOM    115  OD1 ASP L  17      43.796  15.373  53.849  1.00 29.12           O  
ATOM    116  OD2 ASP L  17      44.057  15.294  51.642  1.00 28.92           O1-
ATOM    117  C   ASP L  17      40.082  17.086  53.648  1.00 25.76           C  
ATOM    118  O   ASP L  17      38.939  16.643  53.552  1.00 25.43           O  
ATOM    119  N   ARG L  18      40.354  18.408  53.617  1.00 26.93           N  
ATOM    120  CA  ARG L  18      39.345  19.383  53.331  1.00 26.33           C  
ATOM    121  CB  ARG L  18      39.496  20.688  54.132  1.00 31.94           C  
ATOM    122  CG  ARG L  18      38.415  21.724  53.820  1.00 33.86           C  
ATOM    123  CD  ARG L  18      38.624  23.060  54.534  1.00 44.46           C  
ATOM    124  NE  ARG L  18      37.531  23.974  54.101  1.00 56.93           N  
ATOM    125  CZ  ARG L  18      37.394  25.196  54.694  1.00 64.26           C  
ATOM    126  NH1 ARG L  18      38.254  25.571  55.684  1.00 65.22           N1+
ATOM    127  NH2 ARG L  18      36.399  26.042  54.296  1.00 64.63           N  
ATOM    128  C   ARG L  18      39.562  19.719  51.893  1.00 28.63           C  
ATOM    129  O   ARG L  18      40.648  20.152  51.511  1.00 35.21           O  
ATOM    130  N   VAL L  19      38.534  19.517  51.047  1.00 27.31           N  
ATOM    131  CA  VAL L  19      38.735  19.750  49.647  1.00 26.42           C  
ATOM    132  CB  VAL L  19      38.353  18.572  48.795  1.00 28.45           C  
ATOM    133  CG1 VAL L  19      38.491  18.962  47.315  1.00 31.16           C  
ATOM    134  CG2 VAL L  19      39.220  17.369  49.202  1.00 31.70           C  
ATOM    135  C   VAL L  19      37.883  20.901  49.219  1.00 29.18           C  
ATOM    136  O   VAL L  19      36.733  21.032  49.631  1.00 27.89           O  
ATOM    137  N   THR L  20      38.454  21.785  48.373  1.00 27.87           N  
ATOM    138  CA  THR L  20      37.718  22.912  47.879  1.00 28.78           C  
ATOM    139  CB  THR L  20      38.258  24.236  48.337  1.00 37.48           C  
ATOM    140  OG1 THR L  20      39.612  24.376  47.936  1.00 45.87           O  
ATOM    141  CG2 THR L  20      38.141  24.329  49.864  1.00 40.62           C  
ATOM    142  C   THR L  20      37.789  22.909  46.384  1.00 32.54           C  
ATOM    143  O   THR L  20      38.855  22.722  45.797  1.00 33.60           O  
ATOM    144  N   ILE L  21      36.628  23.113  45.729  1.00 27.65           N  
ATOM    145  CA  ILE L  21      36.564  23.171  44.297  1.00 26.00           C  
ATOM    146  CB  ILE L  21      35.729  22.073  43.703  1.00 32.14           C  
ATOM    147  CG1 ILE L  21      36.305  20.699  44.079  1.00 35.06           C  
ATOM    148  CG2 ILE L  21      35.649  22.304  42.186  1.00 35.14           C  
ATOM    149  CD1 ILE L  21      35.354  19.538  43.790  1.00 36.93           C  
ATOM    150  C   ILE L  21      35.894  24.474  43.970  1.00 29.35           C  
ATOM    151  O   ILE L  21      34.944  24.869  44.646  1.00 30.90           O  
ATOM    152  N   THR L  22      36.363  25.186  42.923  1.00 30.69           N  
ATOM    153  CA  THR L  22      35.789  26.476  42.653  1.00 33.93           C  
ATOM    154  CB  THR L  22      36.797  27.588  42.619  1.00 40.59           C  
ATOM    155  OG1 THR L  22      37.710  27.396  41.550  1.00 49.05           O  
ATOM    156  CG2 THR L  22      37.550  27.609  43.960  1.00 38.81           C  
ATOM    157  C   THR L  22      35.093  26.470  41.324  1.00 34.28           C  
ATOM    158  O   THR L  22      35.431  25.703  40.424  1.00 31.81           O  
ATOM    159  N   CYS L  23      34.060  27.332  41.193  1.00 34.01           N  
ATOM    160  CA  CYS L  23      33.309  27.451  39.972  1.00 36.23           C  
ATOM    161  CB  CYS L  23      31.913  26.769  40.078  1.00 40.06           C  
ATOM    162  SG  CYS L  23      30.902  26.812  38.561  1.00 70.48           S  
ATOM    163  C   CYS L  23      33.160  28.923  39.692  1.00 40.34           C  
ATOM    164  O   CYS L  23      32.810  29.703  40.578  1.00 40.89           O  
ATOM    165  N   ARG L  24      33.447  29.351  38.443  1.00 38.31           N  
ATOM    166  CA  ARG L  24      33.356  30.752  38.126  1.00 42.60           C  
ATOM    167  CB  ARG L  24      34.704  31.363  37.718  1.00 51.73           C  
ATOM    168  CG  ARG L  24      34.659  32.881  37.544  1.00 66.27           C  
ATOM    169  CD  ARG L  24      36.018  33.478  37.181  1.00 77.44           C  
ATOM    170  NE  ARG L  24      36.960  33.095  38.267  1.00 86.26           N  
ATOM    171  CZ  ARG L  24      38.096  33.821  38.470  1.00 90.83           C  
ATOM    172  NH1 ARG L  24      38.350  34.917  37.697  1.00 91.63           N1+
ATOM    173  NH2 ARG L  24      38.971  33.455  39.450  1.00 91.11           N  
ATOM    174  C   ARG L  24      32.416  30.915  36.971  1.00 44.46           C  
ATOM    175  O   ARG L  24      32.419  30.114  36.038  1.00 44.56           O  
ATOM    176  N   ALA L  25      31.584  31.977  37.009  1.00 42.84           N  
ATOM    177  CA  ALA L  25      30.622  32.211  35.971  1.00 42.98           C  
ATOM    178  CB  ALA L  25      29.213  32.523  36.506  1.00 43.60           C  
ATOM    179  C   ALA L  25      31.072  33.393  35.168  1.00 44.99           C  
ATOM    180  O   ALA L  25      31.723  34.302  35.680  1.00 49.39           O  
ATOM    181  N   SER L  26      30.750  33.377  33.860  1.00 47.60           N  
ATOM    182  CA  SER L  26      31.104  34.462  32.990  1.00 49.69           C  
ATOM    183  CB  SER L  26      30.876  34.146  31.502  1.00 49.65           C  
ATOM    184  OG  SER L  26      29.488  34.018  31.237  1.00 49.22           O  
ATOM    185  C   SER L  26      30.260  35.650  33.340  1.00 50.63           C  
ATOM    186  O   SER L  26      30.718  36.792  33.274  1.00 51.01           O  
ATOM    187  N   GLN L  27      28.991  35.402  33.724  1.00 50.95           N  
ATOM    188  CA  GLN L  27      28.088  36.468  34.061  1.00 52.20           C  
ATOM    189  CB  GLN L  27      26.919  36.593  33.068  1.00 52.71           C  
ATOM    190  CG  GLN L  27      27.391  36.850  31.635  1.00 54.72           C  
ATOM    191  CD  GLN L  27      26.171  36.885  30.726  1.00 56.04           C  
ATOM    192  OE1 GLN L  27      26.284  36.761  29.506  1.00 55.21           O  
ATOM    193  NE2 GLN L  27      24.967  37.046  31.335  1.00 56.48           N  
ATOM    194  C   GLN L  27      27.528  36.165  35.422  1.00 52.38           C  
ATOM    195  O   GLN L  27      27.572  35.026  35.882  1.00 52.37           O  
ATOM    196  N   SER L  28      26.996  37.195  36.118  1.00 51.66           N  
ATOM    197  CA  SER L  28      26.535  37.003  37.467  1.00 51.67           C  
ATOM    198  CB  SER L  28      26.211  38.313  38.205  1.00 51.98           C  
ATOM    199  OG  SER L  28      25.760  38.031  39.521  1.00 52.16           O  
ATOM    200  C   SER L  28      25.310  36.138  37.503  1.00 51.53           C  
ATOM    201  O   SER L  28      24.261  36.481  36.968  1.00 50.76           O  
ATOM    202  N   ILE L  29      25.473  34.953  38.124  1.00 51.40           N  
ATOM    203  CA  ILE L  29      24.480  33.948  38.370  1.00 52.62           C  
ATOM    204  CB  ILE L  29      25.038  32.556  38.460  1.00 52.64           C  
ATOM    205  CG1 ILE L  29      26.002  32.372  39.637  1.00 51.99           C  
ATOM    206  CG2 ILE L  29      25.680  32.240  37.098  1.00 51.69           C  
ATOM    207  CD1 ILE L  29      26.374  30.902  39.827  1.00 50.25           C  
ATOM    208  C   ILE L  29      23.609  34.265  39.543  1.00 53.59           C  
ATOM    209  O   ILE L  29      22.555  33.648  39.705  1.00 52.83           O  
ATOM    210  N   SER L  30      24.108  35.099  40.478  1.00 55.07           N  
ATOM    211  CA  SER L  30      23.364  35.431  41.661  1.00 56.15           C  
ATOM    212  CB  SER L  30      21.840  35.588  41.473  1.00 56.13           C  
ATOM    213  OG  SER L  30      21.239  36.065  42.667  1.00 57.97           O  
ATOM    214  C   SER L  30      23.680  34.314  42.598  1.00 56.50           C  
ATOM    215  O   SER L  30      24.817  34.211  43.058  1.00 56.57           O  
ATOM    216  N   SER L  31      22.689  33.469  42.943  1.00 56.83           N  
ATOM    217  CA  SER L  31      23.035  32.351  43.780  1.00 56.88           C  
ATOM    218  CB  SER L  31      22.605  32.563  45.237  1.00 57.00           C  
ATOM    219  OG  SER L  31      23.282  33.691  45.771  1.00 57.50           O  
ATOM    220  C   SER L  31      22.343  31.097  43.288  1.00 56.30           C  
ATOM    221  O   SER L  31      22.137  30.161  44.060  1.00 57.03           O  
ATOM    222  N   TYR L  32      22.086  31.012  41.972  1.00 55.31           N  
ATOM    223  CA  TYR L  32      21.410  29.997  41.184  1.00 54.12           C  
ATOM    224  CB  TYR L  32      21.030  30.412  39.752  1.00 56.58           C  
ATOM    225  CG  TYR L  32      19.703  31.090  39.778  1.00 58.19           C  
ATOM    226  CD1 TYR L  32      19.582  32.447  39.970  1.00 58.67           C  
ATOM    227  CD2 TYR L  32      18.561  30.339  39.606  1.00 59.26           C  
ATOM    228  CE1 TYR L  32      18.339  33.040  39.980  1.00 59.42           C  
ATOM    229  CE2 TYR L  32      17.320  30.927  39.619  1.00 60.92           C  
ATOM    230  CZ  TYR L  32      17.206  32.282  39.808  1.00 61.53           C  
ATOM    231  OH  TYR L  32      15.930  32.885  39.819  1.00 63.53           O  
ATOM    232  C   TYR L  32      22.171  28.705  41.058  1.00 52.41           C  
ATOM    233  O   TYR L  32      21.856  27.891  40.196  1.00 52.98           O  
ATOM    234  N   LEU L  33      23.281  28.556  41.780  1.00 35.01           N  
ATOM    235  CA  LEU L  33      24.345  27.666  41.409  1.00 31.62           C  
ATOM    236  CB  LEU L  33      25.713  28.229  41.854  1.00 35.35           C  
ATOM    237  CG  LEU L  33      26.969  27.412  41.492  1.00 39.40           C  
ATOM    238  CD1 LEU L  33      27.015  26.075  42.232  1.00 37.78           C  
ATOM    239  CD2 LEU L  33      27.141  27.269  39.976  1.00 37.63           C  
ATOM    240  C   LEU L  33      24.086  26.371  42.130  1.00 31.44           C  
ATOM    241  O   LEU L  33      23.716  26.373  43.304  1.00 32.49           O  
ATOM    242  N   ASN L  34      24.263  25.222  41.442  1.00 31.98           N  
ATOM    243  CA  ASN L  34      23.999  23.954  42.070  1.00 30.74           C  
ATOM    244  CB  ASN L  34      22.781  23.226  41.476  1.00 31.06           C  
ATOM    245  CG  ASN L  34      21.539  24.053  41.778  1.00  0.00           C  
ATOM    246  OD1 ASN L  34      21.503  24.814  42.743  1.00  0.00           O  
ATOM    247  ND2 ASN L  34      20.486  23.898  40.930  1.00  0.00           N  
ATOM    248  C   ASN L  34      25.186  23.077  41.838  1.00 30.19           C  
ATOM    249  O   ASN L  34      25.923  23.270  40.873  1.00 29.10           O  
ATOM    250  N   TRP L  35      25.405  22.095  42.740  1.00 28.98           N  
ATOM    251  CA  TRP L  35      26.519  21.198  42.604  1.00 27.68           C  
ATOM    252  CB  TRP L  35      27.483  21.254  43.803  1.00 27.88           C  
ATOM    253  CG  TRP L  35      28.200  22.575  43.931  1.00 28.33           C  
ATOM    254  CD2 TRP L  35      29.436  22.889  43.270  1.00 28.41           C  
ATOM    255  CD1 TRP L  35      27.848  23.686  44.641  1.00 31.43           C  
ATOM    256  NE1 TRP L  35      28.786  24.674  44.460  1.00 30.37           N  
ATOM    257  CE2 TRP L  35      29.770  24.196  43.620  1.00 28.51           C  
ATOM    258  CE3 TRP L  35      30.227  22.147  42.439  1.00 29.38           C  
ATOM    259  CZ2 TRP L  35      30.904  24.785  43.141  1.00 29.61           C  
ATOM    260  CZ3 TRP L  35      31.372  22.744  41.960  1.00 28.84           C  
ATOM    261  CH2 TRP L  35      31.705  24.037  42.305  1.00 29.94           C  
ATOM    262  C   TRP L  35      25.998  19.796  42.514  1.00 28.99           C  
ATOM    263  O   TRP L  35      25.037  19.431  43.194  1.00 28.90           O  
ATOM    264  N   TYR L  36      26.634  18.972  41.651  1.00 25.45           N  
ATOM    265  CA  TYR L  36      26.216  17.609  41.466  1.00 24.04           C  
ATOM    266  CB  TYR L  36      25.608  17.330  40.078  1.00 23.01           C  
ATOM    267  CG  TYR L  36      24.360  18.132  39.924  1.00 24.51           C  
ATOM    268  CD1 TYR L  36      24.419  19.446  39.519  1.00 25.15           C  
ATOM    269  CD2 TYR L  36      23.128  17.569  40.177  1.00 24.47           C  
ATOM    270  CE1 TYR L  36      23.271  20.188  39.369  1.00 27.76           C  
ATOM    271  CE2 TYR L  36      21.977  18.305  40.030  1.00 26.90           C  
ATOM    272  CZ  TYR L  36      22.048  19.617  39.627  1.00 29.37           C  
ATOM    273  OH  TYR L  36      20.868  20.375  39.475  1.00 29.66           O  
ATOM    274  C   TYR L  36      27.420  16.722  41.581  1.00 24.39           C  
ATOM    275  O   TYR L  36      28.545  17.135  41.301  1.00 24.89           O  
ATOM    276  N   GLN L  37      27.199  15.465  42.022  1.00 22.70           N  
ATOM    277  CA  GLN L  37      28.256  14.500  42.149  1.00 23.52           C  
ATOM    278  CB  GLN L  37      28.331  13.875  43.554  1.00 23.47           C  
ATOM    279  CG  GLN L  37      29.448  12.842  43.719  1.00 24.91           C  
ATOM    280  CD  GLN L  37      29.242  12.140  45.055  1.00 29.20           C  
ATOM    281  OE1 GLN L  37      28.250  11.442  45.256  1.00 30.27           O  
ATOM    282  NE2 GLN L  37      30.203  12.331  45.998  1.00 24.71           N  
ATOM    283  C   GLN L  37      27.935  13.375  41.213  1.00 24.05           C  
ATOM    284  O   GLN L  37      26.777  12.988  41.072  1.00 26.05           O  
ATOM    285  N   GLN L  38      28.958  12.830  40.520  1.00 20.83           N  
ATOM    286  CA  GLN L  38      28.696  11.714  39.654  1.00 22.25           C  
ATOM    287  CB  GLN L  38      28.534  12.092  38.169  1.00 23.45           C  
ATOM    288  CG  GLN L  38      28.131  10.902  37.294  1.00 24.38           C  
ATOM    289  CD  GLN L  38      27.996  11.376  35.852  1.00 28.29           C  
ATOM    290  OE1 GLN L  38      28.570  12.389  35.459  1.00 29.69           O  
ATOM    291  NE2 GLN L  38      27.210  10.621  35.039  1.00 25.80           N  
ATOM    292  C   GLN L  38      29.828  10.740  39.746  1.00 21.55           C  
ATOM    293  O   GLN L  38      30.996  11.121  39.805  1.00 23.27           O  
ATOM    294  N   LYS L  39      29.495   9.434  39.762  1.00 26.02           N  
ATOM    295  CA  LYS L  39      30.483   8.395  39.791  1.00 26.02           C  
ATOM    296  CB  LYS L  39      30.263   7.348  40.898  1.00 29.85           C  
ATOM    297  CG  LYS L  39      30.532   7.912  42.297  1.00 30.72           C  
ATOM    298  CD  LYS L  39      30.121   6.989  43.446  1.00 35.17           C  
ATOM    299  CE  LYS L  39      30.473   7.556  44.824  1.00 34.90           C  
ATOM    300  NZ  LYS L  39      30.110   6.590  45.886  1.00 36.68           N1+
ATOM    301  C   LYS L  39      30.428   7.715  38.459  1.00 33.06           C  
ATOM    302  O   LYS L  39      29.481   7.890  37.693  1.00 31.84           O  
ATOM    303  N   PRO L  40      31.433   6.953  38.144  1.00 31.43           N  
ATOM    304  CA  PRO L  40      31.453   6.347  36.848  1.00 33.45           C  
ATOM    305  CD  PRO L  40      32.773   7.205  38.649  1.00 30.58           C  
ATOM    306  CB  PRO L  40      32.850   5.752  36.692  1.00 36.91           C  
ATOM    307  CG  PRO L  40      33.725   6.681  37.558  1.00 34.27           C  
ATOM    308  C   PRO L  40      30.326   5.393  36.636  1.00 35.93           C  
ATOM    309  O   PRO L  40      30.103   4.524  37.477  1.00 37.82           O  
ATOM    310  N   GLY L  41      29.611   5.551  35.506  1.00 40.56           N  
ATOM    311  CA  GLY L  41      28.549   4.669  35.122  1.00 46.58           C  
ATOM    312  C   GLY L  41      27.282   5.023  35.846  1.00 46.89           C  
ATOM    313  O   GLY L  41      26.246   4.403  35.605  1.00 45.93           O  
ATOM    314  N   LYS L  42      27.310   6.046  36.727  1.00 37.96           N  
ATOM    315  CA  LYS L  42      26.136   6.335  37.509  0.90 33.04           C  
ATOM    316  CB  LYS L  42      26.415   6.416  39.021  0.90 35.98           C  
ATOM    317  CG  LYS L  42      27.012   5.146  39.634  0.90 45.35           C  
ATOM    318  CD  LYS L  42      26.117   3.912  39.534  0.90 50.30           C  
ATOM    319  CE  LYS L  42      26.739   2.662  40.161  0.90 54.65           C  
ATOM    320  NZ  LYS L  42      25.823   1.511  40.010  0.90 58.95           N1+
ATOM    321  C   LYS L  42      25.600   7.685  37.134  1.00 30.62           C  
ATOM    322  O   LYS L  42      26.293   8.503  36.532  1.00 31.08           O  
ATOM    323  N   ALA L  43      24.318   7.930  37.483  1.00 27.59           N  
ATOM    324  CA  ALA L  43      23.664   9.186  37.234  1.00 28.43           C  
ATOM    325  CB  ALA L  43      22.133   9.113  37.344  1.00 29.56           C  
ATOM    326  C   ALA L  43      24.148  10.173  38.257  1.00 27.56           C  
ATOM    327  O   ALA L  43      24.594   9.797  39.340  1.00 28.89           O  
ATOM    328  N   PRO L  44      24.071  11.436  37.921  1.00 27.54           N  
ATOM    329  CA  PRO L  44      24.500  12.491  38.805  1.00 27.21           C  
ATOM    330  CD  PRO L  44      24.142  11.830  36.524  1.00 28.99           C  
ATOM    331  CB  PRO L  44      24.540  13.754  37.949  1.00 27.58           C  
ATOM    332  CG  PRO L  44      24.776  13.229  36.523  1.00 26.62           C  
ATOM    333  C   PRO L  44      23.564  12.622  39.966  1.00 29.36           C  
ATOM    334  O   PRO L  44      22.418  12.187  39.861  1.00 31.42           O  
ATOM    335  N   LYS L  45      24.043  13.199  41.087  1.00 28.49           N  
ATOM    336  CA  LYS L  45      23.214  13.381  42.244  1.00 31.25           C  
ATOM    337  CB  LYS L  45      23.643  12.500  43.427  1.00 37.51           C  
ATOM    338  CG  LYS L  45      22.729  12.614  44.646  1.00 48.27           C  
ATOM    339  CD  LYS L  45      23.024  11.565  45.718  1.00 53.52           C  
ATOM    340  CE  LYS L  45      24.384  11.761  46.393  1.00 57.86           C  
ATOM    341  NZ  LYS L  45      24.583  10.738  47.441  1.00 58.92           N1+
ATOM    342  C   LYS L  45      23.357  14.809  42.680  1.00 25.72           C  
ATOM    343  O   LYS L  45      24.448  15.370  42.633  1.00 25.59           O  
ATOM    344  N   LEU L  46      22.246  15.433  43.126  1.00 26.60           N  
ATOM    345  CA  LEU L  46      22.274  16.814  43.532  1.00 25.94           C  
ATOM    346  CB  LEU L  46      20.891  17.474  43.519  1.00 26.62           C  
ATOM    347  CG  LEU L  46      20.913  18.890  44.119  1.00 26.51           C  
ATOM    348  CD1 LEU L  46      21.635  19.891  43.204  1.00 27.10           C  
ATOM    349  CD2 LEU L  46      19.509  19.331  44.548  1.00 29.34           C  
ATOM    350  C   LEU L  46      22.745  16.935  44.954  1.00 27.29           C  
ATOM    351  O   LEU L  46      22.148  16.350  45.855  1.00 29.17           O  
ATOM    352  N   LEU L  47      23.913  17.590  45.161  1.00 25.46           N  
ATOM    353  CA  LEU L  47      24.454  17.879  46.467  1.00 27.29           C  
ATOM    354  CB  LEU L  47      25.986  17.974  46.423  1.00 27.32           C  
ATOM    355  CG  LEU L  47      26.654  16.662  45.971  1.00 26.27           C  
ATOM    356  CD1 LEU L  47      28.180  16.801  45.941  1.00 25.58           C  
ATOM    357  CD2 LEU L  47      26.191  15.468  46.821  1.00 28.07           C  
ATOM    358  C   LEU L  47      23.956  19.148  47.102  1.00 30.22           C  
ATOM    359  O   LEU L  47      23.478  19.147  48.236  1.00 32.01           O  
ATOM    360  N   ILE L  48      24.070  20.282  46.371  1.00 30.00           N  
ATOM    361  CA  ILE L  48      23.760  21.565  46.946  1.00 30.59           C  
ATOM    362  CB  ILE L  48      24.974  22.286  47.461  1.00 33.05           C  
ATOM    363  CG1 ILE L  48      25.572  21.485  48.629  1.00 32.93           C  
ATOM    364  CG2 ILE L  48      24.584  23.727  47.833  1.00 31.33           C  
ATOM    365  CD1 ILE L  48      26.908  22.020  49.135  1.00 37.84           C  
ATOM    366  C   ILE L  48      23.097  22.424  45.920  1.00 32.05           C  
ATOM    367  O   ILE L  48      23.360  22.298  44.724  1.00 31.41           O  
ATOM    368  N   TYR L  49      22.195  23.318  46.382  1.00 31.08           N  
ATOM    369  CA  TYR L  49      21.491  24.192  45.482  1.00 34.68           C  
ATOM    370  CB  TYR L  49      20.049  23.732  45.190  1.00 34.23           C  
ATOM    371  CG  TYR L  49      19.289  23.657  46.474  1.00 37.15           C  
ATOM    372  CD1 TYR L  49      19.482  22.607  47.343  1.00 40.43           C  
ATOM    373  CD2 TYR L  49      18.362  24.619  46.801  1.00 39.74           C  
ATOM    374  CE1 TYR L  49      18.781  22.526  48.523  1.00 43.78           C  
ATOM    375  CE2 TYR L  49      17.657  24.545  47.980  1.00 43.17           C  
ATOM    376  CZ  TYR L  49      17.866  23.499  48.844  1.00 46.66           C  
ATOM    377  OH  TYR L  49      17.141  23.423  50.054  1.00 46.61           O  
ATOM    378  C   TYR L  49      21.431  25.566  46.077  1.00 34.07           C  
ATOM    379  O   TYR L  49      21.613  25.748  47.279  1.00 34.43           O  
ATOM    380  N   ALA L  50      21.134  26.569  45.232  1.00 49.68           N  
ATOM    381  CA  ALA L  50      21.062  27.914  45.714  1.00 49.67           C  
ATOM    382  CB  ALA L  50      19.934  28.142  46.734  1.00 50.01           C  
ATOM    383  C   ALA L  50      22.366  28.217  46.369  1.00 49.48           C  
ATOM    384  O   ALA L  50      22.428  28.878  47.407  1.00 50.01           O  
ATOM    385  N   ALA L  51      23.435  27.657  45.791  1.00 48.58           N  
ATOM    386  CA  ALA L  51      24.797  27.929  46.141  1.00 47.60           C  
ATOM    387  CB  ALA L  51      25.102  29.435  46.178  1.00 46.52           C  
ATOM    388  C   ALA L  51      25.174  27.374  47.480  1.00 47.27           C  
ATOM    389  O   ALA L  51      26.334  27.021  47.675  1.00 46.73           O  
ATOM    390  N   SER L  52      24.218  27.192  48.416  1.00 46.65           N  
ATOM    391  CA  SER L  52      24.670  26.802  49.728  1.00 46.05           C  
ATOM    392  CB  SER L  52      24.752  28.000  50.690  1.00 46.13           C  
ATOM    393  OG  SER L  52      23.458  28.547  50.899  1.00 47.44           O  
ATOM    394  C   SER L  52      23.707  25.847  50.356  1.00 45.57           C  
ATOM    395  O   SER L  52      24.037  25.189  51.342  1.00 46.21           O  
ATOM    396  N   SER L  53      22.496  25.723  49.796  1.00 33.76           N  
ATOM    397  CA  SER L  53      21.491  24.959  50.482  1.00 35.34           C  
ATOM    398  CB  SER L  53      20.065  25.208  49.960  1.00 37.44           C  
ATOM    399  OG  SER L  53      19.681  26.550  50.217  1.00 40.70           O  
ATOM    400  C   SER L  53      21.812  23.509  50.292  1.00 37.50           C  
ATOM    401  O   SER L  53      22.111  23.067  49.185  1.00 33.46           O  
ATOM    402  N   LEU L  54      21.746  22.723  51.387  1.00 35.96           N  
ATOM    403  CA  LEU L  54      22.115  21.336  51.333  1.00 33.82           C  
ATOM    404  CB  LEU L  54      22.657  20.829  52.682  1.00 38.22           C  
ATOM    405  CG  LEU L  54      23.218  19.398  52.655  1.00 41.56           C  
ATOM    406  CD1 LEU L  54      24.483  19.310  51.785  1.00 37.66           C  
ATOM    407  CD2 LEU L  54      23.446  18.867  54.078  1.00 41.79           C  
ATOM    408  C   LEU L  54      20.906  20.522  50.969  1.00 35.02           C  
ATOM    409  O   LEU L  54      19.836  20.671  51.558  1.00 35.86           O  
ATOM    410  N   GLN L  55      21.060  19.628  49.967  1.00 35.98           N  
ATOM    411  CA  GLN L  55      19.987  18.792  49.500  1.00 35.24           C  
ATOM    412  CB  GLN L  55      20.329  18.029  48.207  1.00 35.14           C  
ATOM    413  CG  GLN L  55      19.263  17.022  47.762  1.00 35.81           C  
ATOM    414  CD  GLN L  55      18.050  17.770  47.228  1.00 40.95           C  
ATOM    415  OE1 GLN L  55      17.954  18.990  47.337  1.00 40.69           O  
ATOM    416  NE2 GLN L  55      17.091  17.011  46.634  1.00 42.64           N  
ATOM    417  C   GLN L  55      19.685  17.782  50.555  1.00 36.54           C  
ATOM    418  O   GLN L  55      20.572  17.339  51.282  1.00 35.34           O  
ATOM    419  N   SER L  56      18.404  17.384  50.665  1.00 40.76           N  
ATOM    420  CA  SER L  56      18.027  16.465  51.692  1.00 43.84           C  
ATOM    421  CB  SER L  56      16.513  16.195  51.750  1.00 51.66           C  
ATOM    422  OG  SER L  56      16.218  15.274  52.789  1.00 57.66           O  
ATOM    423  C   SER L  56      18.716  15.162  51.454  1.00 39.59           C  
ATOM    424  O   SER L  56      18.800  14.684  50.325  1.00 40.62           O  
ATOM    425  N   GLY L  57      19.248  14.566  52.541  1.00 39.76           N  
ATOM    426  CA  GLY L  57      19.867  13.274  52.479  1.00 40.71           C  
ATOM    427  C   GLY L  57      21.347  13.399  52.277  1.00 41.50           C  
ATOM    428  O   GLY L  57      22.075  12.421  52.452  1.00 42.08           O  
ATOM    429  N   VAL L  58      21.843  14.597  51.909  1.00 37.76           N  
ATOM    430  CA  VAL L  58      23.252  14.749  51.665  1.00 33.89           C  
ATOM    431  CB  VAL L  58      23.570  15.874  50.723  1.00 33.46           C  
ATOM    432  CG1 VAL L  58      25.096  15.969  50.554  1.00 31.13           C  
ATOM    433  CG2 VAL L  58      22.814  15.632  49.406  1.00 33.21           C  
ATOM    434  C   VAL L  58      23.950  15.024  52.966  1.00 32.96           C  
ATOM    435  O   VAL L  58      23.425  15.725  53.830  1.00 35.48           O  
ATOM    436  N   PRO L  59      25.140  14.493  53.116  1.00 33.10           N  
ATOM    437  CA  PRO L  59      25.880  14.677  54.341  1.00 33.67           C  
ATOM    438  CD  PRO L  59      25.485  13.244  52.457  1.00 31.26           C  
ATOM    439  CB  PRO L  59      27.045  13.695  54.273  1.00 35.64           C  
ATOM    440  CG  PRO L  59      26.506  12.560  53.383  1.00 34.73           C  
ATOM    441  C   PRO L  59      26.298  16.105  54.527  1.00 32.47           C  
ATOM    442  O   PRO L  59      26.594  16.779  53.544  1.00 30.23           O  
ATOM    443  N   SER L  60      26.360  16.567  55.792  1.00 31.83           N  
ATOM    444  CA  SER L  60      26.654  17.929  56.147  1.00 31.36           C  
ATOM    445  CB  SER L  60      26.467  18.205  57.648  1.00 38.50           C  
ATOM    446  OG  SER L  60      25.109  18.021  58.016  1.00 45.54           O  
ATOM    447  C   SER L  60      28.073  18.278  55.823  1.00 31.66           C  
ATOM    448  O   SER L  60      28.440  19.452  55.833  1.00 33.09           O  
ATOM    449  N   ARG L  61      28.920  17.279  55.534  1.00 31.25           N  
ATOM    450  CA  ARG L  61      30.299  17.567  55.258  1.00 28.92           C  
ATOM    451  CB  ARG L  61      31.193  16.325  55.090  1.00 30.11           C  
ATOM    452  CG  ARG L  61      30.794  15.365  53.970  1.00 29.26           C  
ATOM    453  CD  ARG L  61      31.763  14.186  53.840  1.00 28.32           C  
ATOM    454  NE  ARG L  61      31.218  13.252  52.817  1.00 26.93           N  
ATOM    455  CZ  ARG L  61      30.390  12.237  53.202  1.00 29.93           C  
ATOM    456  NH1 ARG L  61      30.041  12.101  54.514  1.00 28.47           N1+
ATOM    457  NH2 ARG L  61      29.909  11.358  52.273  1.00 27.46           N  
ATOM    458  C   ARG L  61      30.376  18.407  54.019  1.00 27.47           C  
ATOM    459  O   ARG L  61      31.354  19.131  53.825  1.00 27.67           O  
ATOM    460  N   PHE L  62      29.373  18.287  53.123  1.00 27.42           N  
ATOM    461  CA  PHE L  62      29.354  19.074  51.919  1.00 28.80           C  
ATOM    462  CB  PHE L  62      28.503  18.458  50.795  1.00 27.52           C  
ATOM    463  CG  PHE L  62      29.171  17.225  50.295  1.00 27.77           C  
ATOM    464  CD1 PHE L  62      30.100  17.301  49.283  1.00 27.66           C  
ATOM    465  CD2 PHE L  62      28.867  15.993  50.831  1.00 29.92           C  
ATOM    466  CE1 PHE L  62      30.719  16.165  48.813  1.00 25.57           C  
ATOM    467  CE2 PHE L  62      29.483  14.855  50.365  1.00 30.94           C  
ATOM    468  CZ  PHE L  62      30.408  14.941  49.353  1.00 26.76           C  
ATOM    469  C   PHE L  62      28.747  20.414  52.219  1.00 30.37           C  
ATOM    470  O   PHE L  62      27.705  20.508  52.866  1.00 32.69           O  
ATOM    471  N   SER L  63      29.401  21.498  51.746  1.00 27.76           N  
ATOM    472  CA  SER L  63      28.881  22.822  51.952  1.00 31.84           C  
ATOM    473  CB  SER L  63      29.470  23.537  53.180  1.00 34.95           C  
ATOM    474  OG  SER L  63      30.857  23.775  52.992  1.00 36.47           O  
ATOM    475  C   SER L  63      29.237  23.648  50.752  1.00 32.61           C  
ATOM    476  O   SER L  63      30.217  23.365  50.063  1.00 33.83           O  
ATOM    477  N   GLY L  64      28.444  24.705  50.477  1.00 32.34           N  
ATOM    478  CA  GLY L  64      28.715  25.536  49.339  1.00 33.77           C  
ATOM    479  C   GLY L  64      28.667  26.965  49.777  1.00 34.35           C  
ATOM    480  O   GLY L  64      28.024  27.303  50.771  1.00 34.38           O  
ATOM    481  N   SER L  65      29.367  27.848  49.035  1.00 32.66           N  
ATOM    482  CA  SER L  65      29.357  29.240  49.378  1.00 36.89           C  
ATOM    483  CB  SER L  65      30.457  29.630  50.378  1.00 43.39           C  
ATOM    484  OG  SER L  65      31.737  29.400  49.807  1.00 45.75           O  
ATOM    485  C   SER L  65      29.589  30.037  48.131  1.00 37.76           C  
ATOM    486  O   SER L  65      29.923  29.490  47.080  1.00 37.21           O  
ATOM    487  N   GLY L  66      29.409  31.373  48.226  1.00 38.48           N  
ATOM    488  CA  GLY L  66      29.662  32.229  47.102  1.00 39.72           C  
ATOM    489  C   GLY L  66      28.384  32.803  46.572  1.00 43.48           C  
ATOM    490  O   GLY L  66      27.286  32.356  46.896  1.00 42.31           O  
ATOM    491  N   SER L  67      28.525  33.870  45.759  1.00 44.30           N  
ATOM    492  CA  SER L  67      27.419  34.520  45.121  1.00 48.70           C  
ATOM    493  CB  SER L  67      26.701  35.544  46.018  1.00 56.61           C  
ATOM    494  OG  SER L  67      27.583  36.601  46.365  1.00 62.27           O  
ATOM    495  C   SER L  67      27.995  35.260  43.959  1.00 52.86           C  
ATOM    496  O   SER L  67      29.206  35.455  43.876  1.00 57.52           O  
ATOM    497  N   GLY L  68      27.138  35.694  43.018  1.00 47.44           N  
ATOM    498  CA  GLY L  68      27.650  36.427  41.900  1.00 48.78           C  
ATOM    499  C   GLY L  68      28.389  35.494  40.986  1.00 45.99           C  
ATOM    500  O   GLY L  68      27.810  34.571  40.418  1.00 43.76           O  
ATOM    501  N   THR L  69      29.660  35.836  40.707  1.00 46.25           N  
ATOM    502  CA  THR L  69      30.559  35.115  39.841  1.00 44.71           C  
ATOM    503  CB  THR L  69      31.577  36.031  39.228  1.00 52.73           C  
ATOM    504  OG1 THR L  69      32.392  36.611  40.236  1.00 52.84           O  
ATOM    505  CG2 THR L  69      30.824  37.131  38.458  1.00 53.69           C  
ATOM    506  C   THR L  69      31.305  33.958  40.461  1.00 44.55           C  
ATOM    507  O   THR L  69      31.624  32.998  39.761  1.00 45.07           O  
ATOM    508  N   ASP L  70      31.659  34.021  41.766  1.00 42.18           N  
ATOM    509  CA  ASP L  70      32.553  33.014  42.287  1.00 43.72           C  
ATOM    510  CB  ASP L  70      33.807  33.610  42.949  1.00 51.64           C  
ATOM    511  CG  ASP L  70      34.665  34.241  41.860  1.00 65.36           C  
ATOM    512  OD1 ASP L  70      34.368  34.006  40.659  1.00 66.85           O  
ATOM    513  OD2 ASP L  70      35.633  34.964  42.217  1.00 71.60           O1-
ATOM    514  C   ASP L  70      31.884  32.146  43.310  1.00 41.90           C  
ATOM    515  O   ASP L  70      31.246  32.639  44.239  1.00 41.74           O  
ATOM    516  N   PHE L  71      32.048  30.808  43.170  1.00 37.11           N  
ATOM    517  CA  PHE L  71      31.426  29.893  44.088  1.00 35.14           C  
ATOM    518  CB  PHE L  71      30.200  29.182  43.493  1.00 32.86           C  
ATOM    519  CG  PHE L  71      29.167  30.219  43.224  1.00 34.41           C  
ATOM    520  CD1 PHE L  71      29.227  30.978  42.077  1.00 35.42           C  
ATOM    521  CD2 PHE L  71      28.141  30.432  44.114  1.00 35.61           C  
ATOM    522  CE1 PHE L  71      28.276  31.937  41.822  1.00 36.56           C  
ATOM    523  CE2 PHE L  71      27.187  31.388  43.865  1.00 36.66           C  
ATOM    524  CZ  PHE L  71      27.254  32.145  42.719  1.00 39.45           C  
ATOM    525  C   PHE L  71      32.401  28.816  44.453  1.00 36.39           C  
ATOM    526  O   PHE L  71      33.334  28.526  43.704  1.00 34.00           O  
ATOM    527  N   THR L  72      32.209  28.197  45.641  1.00 32.84           N  
ATOM    528  CA  THR L  72      33.090  27.146  46.054  0.73 31.46           C  
ATOM    529  CB  THR L  72      34.075  27.576  47.102  0.73 35.51           C  
ATOM    530  OG1 THR L  72      34.851  28.666  46.628  0.73 37.37           O  
ATOM    531  CG2 THR L  72      34.993  26.388  47.431  0.73 33.66           C  
ATOM    532  C   THR L  72      32.284  26.037  46.656  1.00 33.14           C  
ATOM    533  O   THR L  72      31.260  26.263  47.301  1.00 34.27           O  
ATOM    534  N   LEU L  73      32.738  24.789  46.426  1.00 28.09           N  
ATOM    535  CA  LEU L  73      32.158  23.624  47.024  1.00 27.26           C  
ATOM    536  CB  LEU L  73      31.881  22.501  46.010  1.00 23.96           C  
ATOM    537  CG  LEU L  73      31.320  21.211  46.636  1.00 25.62           C  
ATOM    538  CD1 LEU L  73      29.949  21.446  47.290  1.00 28.89           C  
ATOM    539  CD2 LEU L  73      31.305  20.064  45.612  1.00 27.54           C  
ATOM    540  C   LEU L  73      33.203  23.127  47.968  1.00 27.57           C  
ATOM    541  O   LEU L  73      34.356  22.946  47.578  1.00 26.56           O  
ATOM    542  N   THR L  74      32.839  22.912  49.247  1.00 25.94           N  
ATOM    543  CA  THR L  74      33.832  22.463  50.179  1.00 26.62           C  
ATOM    544  CB  THR L  74      34.029  23.401  51.334  1.00 31.55           C  
ATOM    545  OG1 THR L  74      34.427  24.681  50.865  1.00 33.97           O  
ATOM    546  CG2 THR L  74      35.106  22.820  52.265  1.00 31.03           C  
ATOM    547  C   THR L  74      33.403  21.152  50.745  1.00 28.78           C  
ATOM    548  O   THR L  74      32.249  20.969  51.129  1.00 29.21           O  
ATOM    549  N   ILE L  75      34.343  20.191  50.788  1.00 25.87           N  
ATOM    550  CA  ILE L  75      34.056  18.917  51.368  1.00 27.11           C  
ATOM    551  CB  ILE L  75      34.389  17.774  50.451  1.00 25.46           C  
ATOM    552  CG1 ILE L  75      33.595  17.890  49.139  1.00 29.89           C  
ATOM    553  CG2 ILE L  75      34.133  16.459  51.205  1.00 28.80           C  
ATOM    554  CD1 ILE L  75      34.091  16.946  48.044  1.00 30.94           C  
ATOM    555  C   ILE L  75      34.956  18.814  52.552  1.00 31.49           C  
ATOM    556  O   ILE L  75      36.174  18.710  52.409  1.00 32.92           O  
ATOM    557  N   SER L  76      34.382  18.875  53.766  1.00 30.29           N  
ATOM    558  CA  SER L  76      35.210  18.743  54.923  0.55 35.08           C  
ATOM    559  CB  SER L  76      34.618  19.387  56.188  0.55 35.53           C  
ATOM    560  OG  SER L  76      33.412  18.731  56.554  0.55 36.89           O  
ATOM    561  C   SER L  76      35.330  17.278  55.177  1.00 36.38           C  
ATOM    562  O   SER L  76      34.404  16.519  54.904  1.00 47.56           O  
ATOM    563  N   SER L  77      36.488  16.851  55.715  1.00 33.20           N  
ATOM    564  CA  SER L  77      36.722  15.478  56.070  0.88 32.30           C  
ATOM    565  CB  SER L  77      36.006  15.071  57.370  0.88 37.40           C  
ATOM    566  OG  SER L  77      36.269  13.711  57.676  0.88 47.39           O  
ATOM    567  C   SER L  77      36.296  14.548  54.972  1.00 29.92           C  
ATOM    568  O   SER L  77      35.319  13.816  55.112  1.00 30.89           O  
ATOM    569  N   LEU L  78      37.040  14.547  53.851  1.00 23.65           N  
ATOM    570  CA  LEU L  78      36.721  13.753  52.696  1.00 22.40           C  
ATOM    571  CB  LEU L  78      37.815  13.872  51.615  1.00 25.19           C  
ATOM    572  CG  LEU L  78      37.495  13.198  50.268  1.00 26.17           C  
ATOM    573  CD1 LEU L  78      36.365  13.939  49.536  1.00 27.61           C  
ATOM    574  CD2 LEU L  78      38.757  13.043  49.406  1.00 28.26           C  
ATOM    575  C   LEU L  78      36.628  12.311  53.109  1.00 24.38           C  
ATOM    576  O   LEU L  78      37.446  11.816  53.884  1.00 26.32           O  
ATOM    577  N   GLN L  79      35.600  11.598  52.594  1.00 23.35           N  
ATOM    578  CA  GLN L  79      35.384  10.214  52.926  1.00 25.72           C  
ATOM    579  CB  GLN L  79      33.963   9.925  53.435  1.00 27.83           C  
ATOM    580  CG  GLN L  79      33.640  10.638  54.751  1.00 30.24           C  
ATOM    581  CD  GLN L  79      34.584  10.100  55.816  1.00 37.94           C  
ATOM    582  OE1 GLN L  79      35.292  10.860  56.476  1.00 44.39           O  
ATOM    583  NE2 GLN L  79      34.600   8.752  55.993  1.00 33.88           N  
ATOM    584  C   GLN L  79      35.603   9.399  51.685  1.00 23.57           C  
ATOM    585  O   GLN L  79      35.634   9.932  50.577  1.00 24.95           O  
ATOM    586  N   PRO L  80      35.755   8.109  51.842  1.00 25.97           N  
ATOM    587  CA  PRO L  80      36.047   7.249  50.725  1.00 27.93           C  
ATOM    588  CD  PRO L  80      36.208   7.542  53.103  1.00 26.94           C  
ATOM    589  CB  PRO L  80      36.319   5.875  51.331  1.00 31.90           C  
ATOM    590  CG  PRO L  80      36.864   6.200  52.734  1.00 32.24           C  
ATOM    591  C   PRO L  80      34.991   7.261  49.664  1.00 30.21           C  
ATOM    592  O   PRO L  80      35.320   7.057  48.496  1.00 30.68           O  
ATOM    593  N   GLU L  81      33.721   7.481  50.041  1.00 28.31           N  
ATOM    594  CA  GLU L  81      32.627   7.495  49.111  1.00 29.17           C  
ATOM    595  CB  GLU L  81      31.242   7.485  49.785  1.00 31.72           C  
ATOM    596  CG  GLU L  81      30.999   8.629  50.771  1.00 37.10           C  
ATOM    597  CD  GLU L  81      31.349   8.126  52.165  1.00 49.36           C  
ATOM    598  OE1 GLU L  81      32.396   7.437  52.306  1.00 40.07           O  
ATOM    599  OE2 GLU L  81      30.566   8.416  53.107  1.00 55.26           O1-
ATOM    600  C   GLU L  81      32.710   8.706  48.229  1.00 28.27           C  
ATOM    601  O   GLU L  81      32.122   8.729  47.150  1.00 28.93           O  
ATOM    602  N   ASP L  82      33.397   9.760  48.707  1.00 23.66           N  
ATOM    603  CA  ASP L  82      33.506  11.057  48.094  1.00 21.31           C  
ATOM    604  CB  ASP L  82      34.112  12.096  49.050  1.00 20.38           C  
ATOM    605  CG  ASP L  82      33.099  12.317  50.166  1.00 26.02           C  
ATOM    606  OD1 ASP L  82      31.942  11.840  50.011  1.00 28.10           O  
ATOM    607  OD2 ASP L  82      33.464  12.961  51.185  1.00 24.70           O1-
ATOM    608  C   ASP L  82      34.302  11.080  46.817  1.00 22.35           C  
ATOM    609  O   ASP L  82      34.175  12.031  46.049  1.00 23.44           O  
ATOM    610  N   PHE L  83      35.201  10.108  46.568  1.00 22.44           N  
ATOM    611  CA  PHE L  83      35.950  10.191  45.343  1.00 23.04           C  
ATOM    612  CB  PHE L  83      36.973   9.053  45.184  1.00 20.76           C  
ATOM    613  CG  PHE L  83      37.926   9.177  46.322  1.00 20.89           C  
ATOM    614  CD1 PHE L  83      38.949  10.096  46.287  1.00 21.02           C  
ATOM    615  CD2 PHE L  83      37.797   8.371  47.430  1.00 24.66           C  
ATOM    616  CE1 PHE L  83      39.827  10.210  47.340  1.00 22.93           C  
ATOM    617  CE2 PHE L  83      38.672   8.480  48.486  1.00 27.66           C  
ATOM    618  CZ  PHE L  83      39.689   9.401  48.442  1.00 24.03           C  
ATOM    619  C   PHE L  83      34.966  10.108  44.215  1.00 24.69           C  
ATOM    620  O   PHE L  83      34.198   9.153  44.122  1.00 25.00           O  
ATOM    621  N   ALA L  84      34.976  11.119  43.318  1.00 22.59           N  
ATOM    622  CA  ALA L  84      34.023  11.154  42.244  1.00 23.15           C  
ATOM    623  CB  ALA L  84      32.564  11.175  42.728  1.00 20.65           C  
ATOM    624  C   ALA L  84      34.252  12.422  41.479  1.00 22.51           C  
ATOM    625  O   ALA L  84      35.214  13.146  41.728  1.00 23.63           O  
ATOM    626  N   THR L  85      33.371  12.703  40.495  1.00 21.25           N  
ATOM    627  CA  THR L  85      33.485  13.902  39.713  1.00 20.08           C  
ATOM    628  CB  THR L  85      33.297  13.668  38.243  1.00 21.68           C  
ATOM    629  OG1 THR L  85      34.265  12.743  37.770  1.00 22.61           O  
ATOM    630  CG2 THR L  85      33.444  15.009  37.504  1.00 22.93           C  
ATOM    631  C   THR L  85      32.392  14.827  40.162  1.00 23.14           C  
ATOM    632  O   THR L  85      31.281  14.385  40.451  1.00 25.07           O  
ATOM    633  N   TYR L  86      32.689  16.145  40.239  1.00 21.43           N  
ATOM    634  CA  TYR L  86      31.720  17.102  40.706  1.00 22.03           C  
ATOM    635  CB  TYR L  86      32.168  17.839  41.982  1.00 22.33           C  
ATOM    636  CG  TYR L  86      32.242  16.832  43.080  1.00 23.45           C  
ATOM    637  CD1 TYR L  86      33.330  15.994  43.196  1.00 24.47           C  
ATOM    638  CD2 TYR L  86      31.223  16.725  43.998  1.00 20.12           C  
ATOM    639  CE1 TYR L  86      33.398  15.068  44.211  1.00 22.50           C  
ATOM    640  CE2 TYR L  86      31.285  15.802  45.015  1.00 20.52           C  
ATOM    641  CZ  TYR L  86      32.373  14.970  45.122  1.00 21.26           C  
ATOM    642  OH  TYR L  86      32.440  14.020  46.164  1.00 23.02           O  
ATOM    643  C   TYR L  86      31.497  18.138  39.644  1.00 26.29           C  
ATOM    644  O   TYR L  86      32.441  18.597  39.000  1.00 26.17           O  
ATOM    645  N   TYR L  87      30.219  18.533  39.439  1.00 24.14           N  
ATOM    646  CA  TYR L  87      29.876  19.486  38.416  1.00 26.98           C  
ATOM    647  CB  TYR L  87      28.933  18.924  37.334  1.00 27.11           C  
ATOM    648  CG  TYR L  87      29.562  17.792  36.594  1.00 27.20           C  
ATOM    649  CD1 TYR L  87      30.410  18.022  35.535  1.00 28.26           C  
ATOM    650  CD2 TYR L  87      29.284  16.493  36.954  1.00 29.17           C  
ATOM    651  CE1 TYR L  87      30.976  16.972  34.850  1.00 26.90           C  
ATOM    652  CE2 TYR L  87      29.848  15.439  36.274  1.00 27.19           C  
ATOM    653  CZ  TYR L  87      30.697  15.679  35.220  1.00 28.97           C  
ATOM    654  OH  TYR L  87      31.277  14.601  34.517  1.00 29.00           O  
ATOM    655  C   TYR L  87      29.077  20.598  39.031  1.00 27.53           C  
ATOM    656  O   TYR L  87      28.217  20.360  39.878  1.00 27.03           O  
ATOM    657  N   CYS L  88      29.352  21.855  38.615  1.00 27.63           N  
ATOM    658  CA  CYS L  88      28.544  22.970  39.025  1.00 27.70           C  
ATOM    659  CB  CYS L  88      29.337  24.260  39.387  1.00 30.18           C  
ATOM    660  SG  CYS L  88      30.472  24.863  38.091  1.00 37.69           S  
ATOM    661  C   CYS L  88      27.612  23.252  37.884  1.00 30.50           C  
ATOM    662  O   CYS L  88      27.890  22.890  36.741  1.00 29.37           O  
ATOM    663  N   GLN L  89      26.441  23.856  38.176  1.00 30.41           N  
ATOM    664  CA  GLN L  89      25.492  24.139  37.137  1.00 30.37           C  
ATOM    665  CB  GLN L  89      24.461  23.005  36.964  1.00 33.86           C  
ATOM    666  CG  GLN L  89      23.285  23.315  36.035  1.00 39.19           C  
ATOM    667  CD  GLN L  89      22.066  23.581  36.909  1.00 43.46           C  
ATOM    668  OE1 GLN L  89      21.811  22.856  37.870  1.00 41.52           O  
ATOM    669  NE2 GLN L  89      21.290  24.646  36.571  1.00 43.32           N  
ATOM    670  C   GLN L  89      24.778  25.405  37.498  1.00 30.97           C  
ATOM    671  O   GLN L  89      24.296  25.569  38.617  1.00 30.87           O  
ATOM    672  N   GLN L  90      24.697  26.340  36.532  1.00 32.46           N  
ATOM    673  CA  GLN L  90      24.091  27.623  36.724  1.00 31.88           C  
ATOM    674  CB  GLN L  90      24.825  28.685  35.880  1.00 34.40           C  
ATOM    675  CG  GLN L  90      24.133  30.033  35.734  1.00 37.45           C  
ATOM    676  CD  GLN L  90      23.329  29.987  34.443  1.00 41.43           C  
ATOM    677  OE1 GLN L  90      22.427  30.796  34.231  1.00 41.25           O  
ATOM    678  NE2 GLN L  90      23.661  29.015  33.552  1.00 40.28           N  
ATOM    679  C   GLN L  90      22.651  27.533  36.316  1.00 37.25           C  
ATOM    680  O   GLN L  90      22.313  26.885  35.326  1.00 34.72           O  
ATOM    681  N   SER L  91      21.693  28.099  37.084  1.00 26.15           N  
ATOM    682  CA  SER L  91      20.332  27.978  36.613  1.00 27.75           C  
ATOM    683  CB  SER L  91      19.492  26.990  37.450  1.00 28.39           C  
ATOM    684  OG  SER L  91      19.504  27.361  38.818  1.00 34.05           O  
ATOM    685  C   SER L  91      19.690  29.321  36.695  1.00 29.24           C  
ATOM    686  O   SER L  91      18.506  29.441  37.005  1.00 29.59           O  
ATOM    687  N   TYR L  92      20.478  30.373  36.418  1.00 29.50           N  
ATOM    688  CA  TYR L  92      19.945  31.698  36.411  1.00 30.58           C  
ATOM    689  CB  TYR L  92      21.044  32.770  36.324  1.00 31.00           C  
ATOM    690  CG  TYR L  92      20.386  34.107  36.336  1.00 32.86           C  
ATOM    691  CD1 TYR L  92      20.054  34.708  37.529  1.00 32.59           C  
ATOM    692  CD2 TYR L  92      20.098  34.755  35.159  1.00 34.75           C  
ATOM    693  CE1 TYR L  92      19.453  35.945  37.551  1.00 35.66           C  
ATOM    694  CE2 TYR L  92      19.497  35.992  35.173  1.00 38.79           C  
ATOM    695  CZ  TYR L  92      19.171  36.586  36.369  1.00 36.25           C  
ATOM    696  OH  TYR L  92      18.555  37.856  36.380  1.00 39.80           O  
ATOM    697  C   TYR L  92      19.074  31.837  35.205  1.00 32.56           C  
ATOM    698  O   TYR L  92      17.937  32.308  35.299  1.00 31.78           O  
ATOM    699  N   SER L  93      19.577  31.401  34.033  1.00 33.09           N  
ATOM    700  CA  SER L  93      18.822  31.563  32.825  1.00 35.34           C  
ATOM    701  CB  SER L  93      19.061  32.918  32.131  1.00 36.45           C  
ATOM    702  OG  SER L  93      20.428  33.058  31.775  1.00 37.80           O  
ATOM    703  C   SER L  93      19.197  30.481  31.860  1.00 35.72           C  
ATOM    704  O   SER L  93      20.103  29.687  32.107  1.00 35.94           O  
ATOM    705  N   THR L  94      18.468  30.415  30.728  1.00 35.81           N  
ATOM    706  CA  THR L  94      18.723  29.414  29.732  1.00 36.29           C  
ATOM    707  CB  THR L  94      17.532  29.098  28.872  1.00 36.42           C  
ATOM    708  OG1 THR L  94      17.150  30.240  28.119  1.00 36.79           O  
ATOM    709  CG2 THR L  94      16.373  28.649  29.776  1.00 37.13           C  
ATOM    710  C   THR L  94      19.787  29.914  28.810  1.00 34.79           C  
ATOM    711  O   THR L  94      19.980  31.116  28.627  1.00 35.52           O  
ATOM    712  N   PRO L  95      20.485  28.978  28.228  1.00 34.56           N  
ATOM    713  CA  PRO L  95      20.242  27.599  28.541  1.00 33.20           C  
ATOM    714  CD  PRO L  95      20.957  29.141  26.863  1.00 34.98           C  
ATOM    715  CB  PRO L  95      20.708  26.784  27.333  1.00 34.00           C  
ATOM    716  CG  PRO L  95      21.550  27.770  26.506  1.00 32.98           C  
ATOM    717  C   PRO L  95      20.950  27.256  29.805  1.00 32.18           C  
ATOM    718  O   PRO L  95      21.823  28.020  30.227  1.00 31.78           O  
ATOM    719  N   LEU L  96      20.591  26.128  30.440  1.00 30.00           N  
ATOM    720  CA  LEU L  96      21.259  25.744  31.647  1.00 29.12           C  
ATOM    721  CB  LEU L  96      20.640  24.506  32.314  1.00 29.22           C  
ATOM    722  CG  LEU L  96      19.145  24.660  32.641  1.00 30.28           C  
ATOM    723  CD1 LEU L  96      18.600  23.407  33.343  1.00 28.22           C  
ATOM    724  CD2 LEU L  96      18.867  25.961  33.410  1.00 23.25           C  
ATOM    725  C   LEU L  96      22.638  25.347  31.245  1.00 29.40           C  
ATOM    726  O   LEU L  96      22.826  24.736  30.194  1.00 29.38           O  
ATOM    727  N   THR L  97      23.659  25.691  32.059  1.00 33.58           N  
ATOM    728  CA  THR L  97      24.970  25.282  31.647  1.00 34.29           C  
ATOM    729  CB  THR L  97      25.807  26.437  31.181  1.00 38.02           C  
ATOM    730  OG1 THR L  97      25.928  27.398  32.219  1.00 39.28           O  
ATOM    731  CG2 THR L  97      25.138  27.068  29.947  1.00 40.66           C  
ATOM    732  C   THR L  97      25.683  24.648  32.806  1.00 35.10           C  
ATOM    733  O   THR L  97      25.463  25.006  33.963  1.00 34.84           O  
ATOM    734  N   PHE L  98      26.579  23.682  32.505  1.00 31.18           N  
ATOM    735  CA  PHE L  98      27.323  22.981  33.518  1.00 29.43           C  
ATOM    736  CB  PHE L  98      27.285  21.444  33.393  1.00 28.80           C  
ATOM    737  CG  PHE L  98      25.926  20.899  33.674  1.00 29.84           C  
ATOM    738  CD1 PHE L  98      24.987  20.791  32.675  1.00 33.03           C  
ATOM    739  CD2 PHE L  98      25.600  20.473  34.941  1.00 29.47           C  
ATOM    740  CE1 PHE L  98      23.738  20.278  32.941  1.00 32.72           C  
ATOM    741  CE2 PHE L  98      24.354  19.960  35.213  1.00 28.94           C  
ATOM    742  CZ  PHE L  98      23.419  19.862  34.211  1.00 32.18           C  
ATOM    743  C   PHE L  98      28.778  23.306  33.360  1.00 29.65           C  
ATOM    744  O   PHE L  98      29.243  23.664  32.279  1.00 33.35           O  
ATOM    745  N   GLY L  99      29.539  23.194  34.467  1.00 28.15           N  
ATOM    746  CA  GLY L  99      30.964  23.367  34.415  1.00 28.40           C  
ATOM    747  C   GLY L  99      31.506  22.093  33.831  1.00 29.74           C  
ATOM    748  O   GLY L  99      30.772  21.118  33.672  1.00 27.81           O  
ATOM    749  N   GLN L 100      32.811  22.072  33.486  1.00 28.78           N  
ATOM    750  CA  GLN L 100      33.420  20.930  32.853  1.00 29.99           C  
ATOM    751  CB  GLN L 100      34.825  21.149  32.264  1.00 37.34           C  
ATOM    752  CG  GLN L 100      35.942  21.242  33.297  1.00 45.82           C  
ATOM    753  CD  GLN L 100      36.012  22.652  33.838  1.00 51.31           C  
ATOM    754  OE1 GLN L 100      35.043  23.406  33.817  1.00 47.51           O  
ATOM    755  NE2 GLN L 100      37.219  23.014  34.340  1.00 48.48           N  
ATOM    756  C   GLN L 100      33.539  19.788  33.818  1.00 29.02           C  
ATOM    757  O   GLN L 100      33.632  18.634  33.405  1.00 29.49           O  
ATOM    758  N   GLY L 101      33.634  20.072  35.130  1.00 27.77           N  
ATOM    759  CA  GLY L 101      33.712  18.997  36.083  1.00 26.86           C  
ATOM    760  C   GLY L 101      35.077  18.944  36.693  1.00 29.96           C  
ATOM    761  O   GLY L 101      36.078  19.293  36.065  1.00 30.49           O  
ATOM    762  N   THR L 102      35.132  18.515  37.972  1.00 26.61           N  
ATOM    763  CA  THR L 102      36.377  18.353  38.666  1.00 24.99           C  
ATOM    764  CB  THR L 102      36.533  19.281  39.836  1.00 24.99           C  
ATOM    765  OG1 THR L 102      36.457  20.631  39.402  1.00 30.01           O  
ATOM    766  CG2 THR L 102      37.891  19.013  40.507  1.00 24.78           C  
ATOM    767  C   THR L 102      36.400  16.955  39.200  1.00 24.40           C  
ATOM    768  O   THR L 102      35.473  16.525  39.885  1.00 24.64           O  
ATOM    769  N   LYS L 103      37.478  16.202  38.912  1.00 21.33           N  
ATOM    770  CA  LYS L 103      37.523  14.842  39.363  1.00 22.99           C  
ATOM    771  CB  LYS L 103      38.136  13.880  38.329  1.00 24.57           C  
ATOM    772  CG  LYS L 103      37.976  12.401  38.687  1.00 24.98           C  
ATOM    773  CD  LYS L 103      38.255  11.454  37.519  1.00 29.08           C  
ATOM    774  CE  LYS L 103      38.080   9.976  37.874  1.00 33.58           C  
ATOM    775  NZ  LYS L 103      38.348   9.135  36.685  1.00 35.36           N1+
ATOM    776  C   LYS L 103      38.360  14.784  40.602  1.00 22.53           C  
ATOM    777  O   LYS L 103      39.489  15.271  40.628  1.00 25.29           O  
ATOM    778  N   VAL L 104      37.806  14.183  41.676  1.00 20.37           N  
ATOM    779  CA  VAL L 104      38.540  14.062  42.903  1.00 18.60           C  
ATOM    780  CB  VAL L 104      37.688  14.254  44.125  1.00 21.70           C  
ATOM    781  CG1 VAL L 104      38.547  13.995  45.374  1.00 21.89           C  
ATOM    782  CG2 VAL L 104      37.074  15.664  44.072  1.00 22.63           C  
ATOM    783  C   VAL L 104      39.093  12.671  42.943  1.00 19.03           C  
ATOM    784  O   VAL L 104      38.350  11.689  42.961  1.00 20.39           O  
ATOM    785  N   GLU L 105      40.437  12.566  42.988  1.00 20.71           N  
ATOM    786  CA  GLU L 105      41.093  11.293  42.909  1.00 19.02           C  
ATOM    787  CB  GLU L 105      42.093  11.245  41.742  1.00 23.90           C  
ATOM    788  CG  GLU L 105      41.386  11.359  40.386  1.00 29.21           C  
ATOM    789  CD  GLU L 105      42.410  11.685  39.309  1.00 44.89           C  
ATOM    790  OE1 GLU L 105      43.587  11.952  39.668  1.00 45.65           O  
ATOM    791  OE2 GLU L 105      42.023  11.677  38.110  1.00 48.91           O1-
ATOM    792  C   GLU L 105      41.816  11.031  44.193  1.00 20.53           C  
ATOM    793  O   GLU L 105      42.007  11.928  45.012  1.00 22.64           O  
ATOM    794  N   VAL L 106      42.204   9.756  44.415  1.00 21.87           N  
ATOM    795  CA  VAL L 106      42.844   9.384  45.643  1.00 21.46           C  
ATOM    796  CB  VAL L 106      42.665   7.935  45.994  1.00 23.94           C  
ATOM    797  CG1 VAL L 106      41.167   7.660  46.208  1.00 25.81           C  
ATOM    798  CG2 VAL L 106      43.306   7.082  44.887  1.00 25.13           C  
ATOM    799  C   VAL L 106      44.311   9.638  45.551  1.00 24.92           C  
ATOM    800  O   VAL L 106      44.976   9.255  44.588  1.00 24.96           O  
ATOM    801  N   LYS L 107      44.855  10.289  46.595  1.00 23.45           N  
ATOM    802  CA  LYS L 107      46.258  10.554  46.645  1.00 21.68           C  
ATOM    803  CB  LYS L 107      46.626  11.633  47.675  1.00 28.32           C  
ATOM    804  CG  LYS L 107      48.125  11.929  47.737  1.00 30.71           C  
ATOM    805  CD  LYS L 107      48.461  13.150  48.593  1.00 39.53           C  
ATOM    806  CE  LYS L 107      48.163  12.941  50.081  1.00 47.56           C  
ATOM    807  NZ  LYS L 107      48.512  14.158  50.848  1.00 48.83           N1+
ATOM    808  C   LYS L 107      46.900   9.252  47.107  1.00 24.78           C  
ATOM    809  O   LYS L 107      46.968   9.046  48.348  1.00 25.67           O  
ATOM    810  OXT LYS L 107      47.323   8.449  46.231  1.00  0.00           O1-
TER     811      LYS L 107 
ATOM    812  N   GLU H 108       8.530   6.397  46.250  1.00 69.11           N1+
ATOM    813  CA  GLU H 108       9.779   7.129  45.936  1.00 69.09           C  
ATOM    814  CB  GLU H 108      10.988   6.191  46.066  1.00 74.64           C  
ATOM    815  CG  GLU H 108      10.917   4.994  45.115  1.00 85.78           C  
ATOM    816  CD  GLU H 108      12.127   4.106  45.359  1.00 93.30           C  
ATOM    817  OE1 GLU H 108      13.254   4.652  45.491  1.00 95.50           O  
ATOM    818  OE2 GLU H 108      11.935   2.863  45.420  1.00 95.46           O1-
ATOM    819  C   GLU H 108       9.730   7.646  44.537  1.00 61.10           C  
ATOM    820  O   GLU H 108       9.145   7.021  43.654  1.00 60.69           O  
ATOM    821  N   VAL H 109      10.337   8.825  44.310  1.00 54.87           N  
ATOM    822  CA  VAL H 109      10.339   9.394  42.998  1.00 49.18           C  
ATOM    823  CB  VAL H 109      10.775  10.832  42.983  1.00 46.03           C  
ATOM    824  CG1 VAL H 109      10.873  11.309  41.525  1.00 45.04           C  
ATOM    825  CG2 VAL H 109       9.795  11.649  43.843  1.00 50.59           C  
ATOM    826  C   VAL H 109      11.322   8.615  42.188  1.00 51.80           C  
ATOM    827  O   VAL H 109      12.446   8.378  42.627  1.00 49.00           O  
ATOM    828  N   GLN H 110      10.919   8.170  40.980  1.00 51.90           N  
ATOM    829  CA  GLN H 110      11.877   7.444  40.203  1.00 50.96           C  
ATOM    830  CB  GLN H 110      11.888   5.921  40.449  1.00 59.43           C  
ATOM    831  CG  GLN H 110      10.619   5.190  40.011  1.00 67.58           C  
ATOM    832  CD  GLN H 110      10.803   3.711  40.328  1.00 73.81           C  
ATOM    833  OE1 GLN H 110       9.839   2.993  40.581  1.00 78.62           O  
ATOM    834  NE2 GLN H 110      12.078   3.237  40.312  1.00 71.28           N  
ATOM    835  C   GLN H 110      11.641   7.681  38.748  1.00 49.39           C  
ATOM    836  O   GLN H 110      10.507   7.784  38.280  1.00 45.78           O  
ATOM    837  N   LEU H 111      12.752   7.808  37.998  1.00 42.62           N  
ATOM    838  CA  LEU H 111      12.703   7.957  36.575  1.00 39.11           C  
ATOM    839  CB  LEU H 111      13.424   9.217  36.071  1.00 39.22           C  
ATOM    840  CG  LEU H 111      12.769  10.534  36.528  1.00 44.70           C  
ATOM    841  CD1 LEU H 111      13.537  11.753  35.994  1.00 44.25           C  
ATOM    842  CD2 LEU H 111      11.278  10.578  36.159  1.00 45.65           C  
ATOM    843  C   LEU H 111      13.436   6.780  36.018  1.00 40.67           C  
ATOM    844  O   LEU H 111      14.586   6.531  36.381  1.00 40.48           O  
ATOM    845  N   VAL H 112      12.779   6.009  35.131  1.00 41.71           N  
ATOM    846  CA  VAL H 112      13.407   4.864  34.533  1.00 40.84           C  
ATOM    847  CB  VAL H 112      12.688   3.580  34.814  1.00 44.38           C  
ATOM    848  CG1 VAL H 112      12.942   3.185  36.274  1.00 42.25           C  
ATOM    849  CG2 VAL H 112      11.195   3.805  34.532  1.00 46.91           C  
ATOM    850  C   VAL H 112      13.439   5.067  33.053  1.00 39.19           C  
ATOM    851  O   VAL H 112      12.435   5.417  32.436  1.00 42.02           O  
ATOM    852  N   GLN H 113      14.614   4.819  32.443  1.00 36.34           N  
ATOM    853  CA  GLN H 113      14.787   5.054  31.040  1.00 35.49           C  
ATOM    854  CB  GLN H 113      16.051   5.867  30.710  1.00 32.18           C  
ATOM    855  CG  GLN H 113      16.005   7.286  31.284  1.00 34.30           C  
ATOM    856  CD  GLN H 113      17.287   8.014  30.906  1.00 34.01           C  
ATOM    857  OE1 GLN H 113      18.091   8.368  31.766  1.00 30.79           O  
ATOM    858  NE2 GLN H 113      17.483   8.250  29.581  1.00 34.03           N  
ATOM    859  C   GLN H 113      14.870   3.746  30.315  1.00 38.45           C  
ATOM    860  O   GLN H 113      15.086   2.691  30.910  1.00 39.52           O  
ATOM    861  N   SER H 114      14.682   3.808  28.979  1.00 35.61           N  
ATOM    862  CA  SER H 114      14.702   2.653  28.125  1.00 36.19           C  
ATOM    863  CB  SER H 114      14.166   2.934  26.710  1.00 39.50           C  
ATOM    864  OG  SER H 114      14.939   3.941  26.075  1.00 38.40           O  
ATOM    865  C   SER H 114      16.113   2.153  28.023  1.00 35.78           C  
ATOM    866  O   SER H 114      17.056   2.819  28.445  1.00 32.59           O  
ATOM    867  N   GLY H 115      16.282   0.944  27.443  1.00 36.93           N  
ATOM    868  CA  GLY H 115      17.548   0.263  27.394  1.00 34.88           C  
ATOM    869  C   GLY H 115      18.461   0.847  26.361  1.00 34.91           C  
ATOM    870  O   GLY H 115      18.066   1.658  25.524  1.00 37.69           O  
ATOM    871  N   ALA H 116      19.733   0.388  26.396  1.00 33.18           N  
ATOM    872  CA  ALA H 116      20.777   0.866  25.535  1.00 33.63           C  
ATOM    873  CB  ALA H 116      22.154   0.246  25.832  1.00 33.23           C  
ATOM    874  C   ALA H 116      20.434   0.556  24.116  1.00 36.54           C  
ATOM    875  O   ALA H 116      19.765  -0.434  23.822  1.00 38.90           O  
ATOM    876  N   GLU H 117      20.886   1.429  23.192  1.00 32.81           N  
ATOM    877  CA  GLU H 117      20.566   1.235  21.808  1.00 35.98           C  
ATOM    878  CB  GLU H 117      19.627   2.325  21.258  1.00 40.21           C  
ATOM    879  CG  GLU H 117      18.260   2.384  21.948  1.00 45.61           C  
ATOM    880  CD  GLU H 117      17.363   1.307  21.354  1.00 53.87           C  
ATOM    881  OE1 GLU H 117      17.801   0.632  20.384  1.00 52.02           O  
ATOM    882  OE2 GLU H 117      16.221   1.151  21.861  1.00 55.62           O1-
ATOM    883  C   GLU H 117      21.825   1.324  21.002  1.00 34.46           C  
ATOM    884  O   GLU H 117      22.706   2.133  21.289  1.00 33.44           O  
ATOM    885  N   VAL H 118      21.950   0.453  19.982  1.00 35.59           N  
ATOM    886  CA  VAL H 118      23.042   0.541  19.055  1.00 32.46           C  
ATOM    887  CB  VAL H 118      23.891  -0.693  18.975  1.00 33.37           C  
ATOM    888  CG1 VAL H 118      24.661  -0.837  20.295  1.00 33.57           C  
ATOM    889  CG2 VAL H 118      22.983  -1.894  18.682  1.00 31.78           C  
ATOM    890  C   VAL H 118      22.408   0.772  17.721  1.00 32.55           C  
ATOM    891  O   VAL H 118      21.567  -0.010  17.279  1.00 34.14           O  
ATOM    892  N   LYS H 119      22.798   1.866  17.037  1.00 33.73           N  
ATOM    893  CA  LYS H 119      22.132   2.177  15.806  1.00 34.66           C  
ATOM    894  CB  LYS H 119      21.179   3.377  15.935  1.00 37.88           C  
ATOM    895  CG  LYS H 119      20.123   3.212  17.033  1.00 43.64           C  
ATOM    896  CD  LYS H 119      19.185   2.019  16.837  1.00 44.35           C  
ATOM    897  CE  LYS H 119      17.983   2.327  15.943  1.00 49.75           C  
ATOM    898  NZ  LYS H 119      17.131   1.123  15.808  1.00 52.07           N1+
ATOM    899  C   LYS H 119      23.141   2.544  14.762  1.00 35.07           C  
ATOM    900  O   LYS H 119      24.325   2.725  15.043  1.00 36.25           O  
ATOM    901  N   LYS H 120      22.661   2.646  13.504  1.00 37.28           N  
ATOM    902  CA  LYS H 120      23.467   3.014  12.374  1.00 37.57           C  
ATOM    903  CB  LYS H 120      23.108   2.236  11.094  1.00 43.49           C  
ATOM    904  CG  LYS H 120      23.228   0.712  11.201  1.00 48.78           C  
ATOM    905  CD  LYS H 120      24.639   0.202  11.496  1.00 52.49           C  
ATOM    906  CE  LYS H 120      24.918   0.031  12.991  1.00 55.20           C  
ATOM    907  NZ  LYS H 120      26.254  -0.574  13.191  1.00 60.21           N1+
ATOM    908  C   LYS H 120      23.128   4.441  12.078  1.00 36.72           C  
ATOM    909  O   LYS H 120      22.061   4.922  12.456  1.00 40.45           O  
ATOM    910  N   PRO H 121      24.000   5.146  11.413  1.00 38.57           N  
ATOM    911  CA  PRO H 121      23.703   6.516  11.107  1.00 40.30           C  
ATOM    912  CD  PRO H 121      25.428   4.917  11.559  1.00 40.69           C  
ATOM    913  CB  PRO H 121      25.015   7.126  10.618  1.00 42.52           C  
ATOM    914  CG  PRO H 121      26.086   6.293  11.348  1.00 41.47           C  
ATOM    915  C   PRO H 121      22.579   6.598  10.127  1.00 45.45           C  
ATOM    916  O   PRO H 121      22.487   5.740   9.250  1.00 44.30           O  
ATOM    917  N   GLY H 122      21.712   7.620  10.266  1.00 44.08           N  
ATOM    918  CA  GLY H 122      20.622   7.809   9.355  1.00 47.10           C  
ATOM    919  C   GLY H 122      19.378   7.188   9.915  1.00 45.77           C  
ATOM    920  O   GLY H 122      18.281   7.451   9.425  1.00 46.45           O  
ATOM    921  N   GLU H 123      19.504   6.346  10.958  1.00 42.64           N  
ATOM    922  CA  GLU H 123      18.332   5.723  11.508  1.00 42.86           C  
ATOM    923  CB  GLU H 123      18.601   4.396  12.239  1.00 44.44           C  
ATOM    924  CG  GLU H 123      18.999   3.253  11.303  1.00 47.77           C  
ATOM    925  CD  GLU H 123      19.209   2.004  12.149  1.00 52.95           C  
ATOM    926  OE1 GLU H 123      20.031   2.064  13.101  1.00 50.12           O  
ATOM    927  OE2 GLU H 123      18.542   0.973  11.860  1.00 61.13           O1-
ATOM    928  C   GLU H 123      17.685   6.656  12.484  1.00 45.31           C  
ATOM    929  O   GLU H 123      18.321   7.565  13.016  1.00 43.74           O  
ATOM    930  N   SER H 124      16.366   6.475  12.701  1.00 46.85           N  
ATOM    931  CA  SER H 124      15.640   7.274  13.651  0.84 44.88           C  
ATOM    932  CB  SER H 124      14.162   7.478  13.274  0.84 46.05           C  
ATOM    933  OG  SER H 124      13.494   6.226  13.226  0.84 50.79           O  
ATOM    934  C   SER H 124      15.686   6.575  14.973  1.00 42.68           C  
ATOM    935  O   SER H 124      15.927   5.370  15.037  1.00 41.06           O  
ATOM    936  N   LEU H 125      15.472   7.325  16.078  1.00 40.99           N  
ATOM    937  CA  LEU H 125      15.505   6.713  17.374  1.00 37.84           C  
ATOM    938  CB  LEU H 125      16.930   6.648  17.956  1.00 37.17           C  
ATOM    939  CG  LEU H 125      17.024   6.000  19.351  1.00 38.20           C  
ATOM    940  CD1 LEU H 125      16.559   4.534  19.329  1.00 41.42           C  
ATOM    941  CD2 LEU H 125      18.439   6.160  19.937  1.00 35.16           C  
ATOM    942  C   LEU H 125      14.667   7.522  18.314  1.00 42.39           C  
ATOM    943  O   LEU H 125      14.665   8.752  18.265  1.00 44.42           O  
ATOM    944  N   LYS H 126      13.909   6.831  19.188  1.00 39.75           N  
ATOM    945  CA  LYS H 126      13.123   7.496  20.184  1.00 40.93           C  
ATOM    946  CB  LYS H 126      11.612   7.377  19.918  1.00 41.07           C  
ATOM    947  CG  LYS H 126      10.729   8.276  20.784  1.00 45.49           C  
ATOM    948  CD  LYS H 126       9.288   8.350  20.271  1.00 48.15           C  
ATOM    949  CE  LYS H 126       8.368   9.233  21.114  1.00 55.07           C  
ATOM    950  NZ  LYS H 126       7.000   9.218  20.552  1.00 56.11           N1+
ATOM    951  C   LYS H 126      13.420   6.780  21.466  1.00 42.85           C  
ATOM    952  O   LYS H 126      13.266   5.563  21.546  1.00 45.47           O  
ATOM    953  N   ILE H 127      13.854   7.517  22.510  1.00 37.94           N  
ATOM    954  CA  ILE H 127      14.177   6.909  23.772  1.00 36.29           C  
ATOM    955  CB  ILE H 127      15.590   7.159  24.223  1.00 36.75           C  
ATOM    956  CG1 ILE H 127      15.850   8.657  24.446  1.00 36.03           C  
ATOM    957  CG2 ILE H 127      16.534   6.512  23.193  1.00 34.64           C  
ATOM    958  CD1 ILE H 127      17.175   8.938  25.154  1.00 37.81           C  
ATOM    959  C   ILE H 127      13.236   7.479  24.788  1.00 40.02           C  
ATOM    960  O   ILE H 127      12.712   8.576  24.602  1.00 38.00           O  
ATOM    961  N   SER H 128      12.976   6.739  25.891  1.00 39.30           N  
ATOM    962  CA  SER H 128      11.952   7.191  26.791  1.00 39.58           C  
ATOM    963  CB  SER H 128      10.718   6.273  26.786  1.00 42.76           C  
ATOM    964  OG  SER H 128      11.069   4.979  27.258  1.00 44.58           O  
ATOM    965  C   SER H 128      12.420   7.274  28.212  1.00 37.61           C  
ATOM    966  O   SER H 128      13.460   6.737  28.591  1.00 35.46           O  
ATOM    967  N   CYS H 129      11.633   8.006  29.031  1.00 40.51           N  
ATOM    968  CA  CYS H 129      11.879   8.189  30.433  1.00 40.58           C  
ATOM    969  CB  CYS H 129      12.536   9.554  30.734  1.00 36.13           C  
ATOM    970  SG  CYS H 129      12.873   9.846  32.497  1.00 45.69           S  
ATOM    971  C   CYS H 129      10.544   8.148  31.121  1.00 43.41           C  
ATOM    972  O   CYS H 129       9.691   8.999  30.874  1.00 43.66           O  
ATOM    973  N   LYS H 130      10.324   7.158  32.012  1.00 41.11           N  
ATOM    974  CA  LYS H 130       9.055   7.062  32.679  1.00 47.06           C  
ATOM    975  CB  LYS H 130       8.441   5.654  32.674  1.00 54.88           C  
ATOM    976  CG  LYS H 130       7.177   5.587  33.530  1.00 63.14           C  
ATOM    977  CD  LYS H 130       6.286   4.381  33.251  1.00 68.56           C  
ATOM    978  CE  LYS H 130       5.093   4.717  32.358  1.00 74.63           C  
ATOM    979  NZ  LYS H 130       4.288   3.501  32.113  1.00 73.45           N1+
ATOM    980  C   LYS H 130       9.215   7.461  34.109  1.00 44.19           C  
ATOM    981  O   LYS H 130      10.128   7.013  34.798  1.00 42.12           O  
ATOM    982  N   GLY H 131       8.294   8.311  34.603  1.00 44.91           N  
ATOM    983  CA  GLY H 131       8.400   8.765  35.957  1.00 44.28           C  
ATOM    984  C   GLY H 131       7.333   8.110  36.770  1.00 48.43           C  
ATOM    985  O   GLY H 131       6.251   7.803  36.272  1.00 51.20           O  
ATOM    986  N   SER H 132       7.633   7.866  38.063  1.00 48.01           N  
ATOM    987  CA  SER H 132       6.647   7.282  38.923  1.00 52.07           C  
ATOM    988  CB  SER H 132       6.657   5.745  38.924  1.00 53.62           C  
ATOM    989  OG  SER H 132       7.890   5.268  39.442  1.00 51.35           O  
ATOM    990  C   SER H 132       6.923   7.743  40.318  1.00 52.04           C  
ATOM    991  O   SER H 132       8.029   8.182  40.633  1.00 50.70           O  
ATOM    992  N   GLY H 133       5.869   7.757  41.168  1.00 40.68           N  
ATOM    993  CA  GLY H 133       5.983   8.162  42.544  1.00 42.20           C  
ATOM    994  C   GLY H 133       5.603   9.605  42.738  1.00 44.55           C  
ATOM    995  O   GLY H 133       5.541  10.074  43.872  1.00 46.51           O  
ATOM    996  N   TYR H 134       5.338  10.365  41.650  1.00 41.14           N  
ATOM    997  CA  TYR H 134       5.014  11.757  41.826  1.00 40.00           C  
ATOM    998  CB  TYR H 134       6.256  12.664  41.778  1.00 39.21           C  
ATOM    999  CG  TYR H 134       6.852  12.651  40.409  1.00 37.94           C  
ATOM   1000  CD1 TYR H 134       7.727  11.665  40.016  1.00 37.11           C  
ATOM   1001  CD2 TYR H 134       6.527  13.635  39.506  1.00 37.21           C  
ATOM   1002  CE1 TYR H 134       8.273  11.670  38.752  1.00 35.13           C  
ATOM   1003  CE2 TYR H 134       7.071  13.647  38.244  1.00 35.57           C  
ATOM   1004  CZ  TYR H 134       7.947  12.664  37.862  1.00 37.95           C  
ATOM   1005  OH  TYR H 134       8.504  12.677  36.566  1.00 36.32           O  
ATOM   1006  C   TYR H 134       4.060  12.196  40.750  1.00 42.24           C  
ATOM   1007  O   TYR H 134       3.648  11.397  39.906  1.00 42.38           O  
ATOM   1008  N   SER H 135       3.665  13.491  40.772  1.00 41.00           N  
ATOM   1009  CA  SER H 135       2.752  14.014  39.787  1.00 41.91           C  
ATOM   1010  CB  SER H 135       1.937  15.217  40.292  1.00 45.45           C  
ATOM   1011  OG  SER H 135       1.063  15.682  39.271  1.00 51.99           O  
ATOM   1012  C   SER H 135       3.563  14.478  38.612  1.00 41.53           C  
ATOM   1013  O   SER H 135       4.244  15.497  38.656  1.00 41.15           O  
ATOM   1014  N   PHE H 136       3.437  13.736  37.494  1.00 38.88           N  
ATOM   1015  CA  PHE H 136       4.205  13.887  36.287  1.00 37.20           C  
ATOM   1016  CB  PHE H 136       3.789  12.809  35.265  1.00 37.61           C  
ATOM   1017  CG  PHE H 136       4.737  12.792  34.120  1.00 35.95           C  
ATOM   1018  CD1 PHE H 136       5.929  12.112  34.230  1.00 34.89           C  
ATOM   1019  CD2 PHE H 136       4.432  13.430  32.940  1.00 35.61           C  
ATOM   1020  CE1 PHE H 136       6.813  12.081  33.180  1.00 35.41           C  
ATOM   1021  CE2 PHE H 136       5.314  13.401  31.886  1.00 35.41           C  
ATOM   1022  CZ  PHE H 136       6.505  12.725  32.007  1.00 34.21           C  
ATOM   1023  C   PHE H 136       4.008  15.235  35.640  1.00 38.53           C  
ATOM   1024  O   PHE H 136       4.979  15.893  35.263  1.00 38.19           O  
ATOM   1025  N   THR H 137       2.752  15.694  35.497  1.00 39.29           N  
ATOM   1026  CA  THR H 137       2.429  16.917  34.805  1.00 38.67           C  
ATOM   1027  CB  THR H 137       0.952  17.117  34.638  1.00 42.43           C  
ATOM   1028  OG1 THR H 137       0.324  17.216  35.908  1.00 41.80           O  
ATOM   1029  CG2 THR H 137       0.383  15.920  33.859  1.00 40.77           C  
ATOM   1030  C   THR H 137       2.950  18.107  35.549  1.00 40.57           C  
ATOM   1031  O   THR H 137       3.156  19.170  34.966  1.00 44.44           O  
ATOM   1032  N   SER H 138       3.089  17.983  36.876  1.00 36.21           N  
ATOM   1033  CA  SER H 138       3.490  19.069  37.730  1.00 37.26           C  
ATOM   1034  CB  SER H 138       3.199  18.789  39.215  1.00 40.82           C  
ATOM   1035  OG  SER H 138       1.799  18.669  39.429  1.00 43.28           O  
ATOM   1036  C   SER H 138       4.947  19.409  37.637  1.00 37.39           C  
ATOM   1037  O   SER H 138       5.350  20.476  38.099  1.00 39.26           O  
ATOM   1038  N   TYR H 139       5.792  18.523  37.074  1.00 34.24           N  
ATOM   1039  CA  TYR H 139       7.196  18.821  37.102  1.00 32.23           C  
ATOM   1040  CB  TYR H 139       8.006  17.823  37.949  1.00 32.92           C  
ATOM   1041  CG  TYR H 139       7.509  17.888  39.354  1.00 35.93           C  
ATOM   1042  CD1 TYR H 139       6.447  17.112  39.760  1.00 35.64           C  
ATOM   1043  CD2 TYR H 139       8.098  18.725  40.273  1.00 36.08           C  
ATOM   1044  CE1 TYR H 139       5.983  17.164  41.055  1.00 35.92           C  
ATOM   1045  CE2 TYR H 139       7.638  18.782  41.568  1.00 37.48           C  
ATOM   1046  CZ  TYR H 139       6.576  18.004  41.964  1.00 39.84           C  
ATOM   1047  OH  TYR H 139       6.102  18.063  43.293  1.00 44.30           O  
ATOM   1048  C   TYR H 139       7.728  18.754  35.713  1.00 33.78           C  
ATOM   1049  O   TYR H 139       7.248  18.035  34.842  1.00 35.97           O  
ATOM   1050  N   TRP H 140       8.765  19.547  35.466  1.00 42.59           N  
ATOM   1051  CA  TRP H 140       9.381  19.628  34.170  1.00 39.13           C  
ATOM   1052  CB  TRP H 140      10.174  20.927  33.953  1.00 38.53           C  
ATOM   1053  CG  TRP H 140       9.368  22.203  34.008  1.00 41.66           C  
ATOM   1054  CD2 TRP H 140       9.438  23.252  33.028  1.00 45.39           C  
ATOM   1055  CD1 TRP H 140       8.495  22.630  34.966  1.00 45.40           C  
ATOM   1056  NE1 TRP H 140       8.021  23.881  34.647  1.00 48.93           N  
ATOM   1057  CE2 TRP H 140       8.593  24.275  33.456  1.00 50.04           C  
ATOM   1058  CE3 TRP H 140      10.153  23.360  31.870  1.00 48.67           C  
ATOM   1059  CZ2 TRP H 140       8.450  25.424  32.730  1.00 53.11           C  
ATOM   1060  CZ3 TRP H 140      10.001  24.518  31.138  1.00 51.67           C  
ATOM   1061  CH2 TRP H 140       9.167  25.532  31.558  1.00 50.90           C  
ATOM   1062  C   TRP H 140      10.395  18.527  34.079  1.00 40.04           C  
ATOM   1063  O   TRP H 140      10.898  18.053  35.097  1.00 38.00           O  
ATOM   1064  N   ILE H 141      10.704  18.077  32.843  1.00 38.13           N  
ATOM   1065  CA  ILE H 141      11.692  17.053  32.637  1.00 37.15           C  
ATOM   1066  CB  ILE H 141      11.147  15.828  31.956  1.00 37.86           C  
ATOM   1067  CG1 ILE H 141      10.097  15.127  32.835  1.00 40.43           C  
ATOM   1068  CG2 ILE H 141      12.331  14.919  31.586  1.00 37.77           C  
ATOM   1069  CD1 ILE H 141      10.669  14.562  34.134  1.00 42.19           C  
ATOM   1070  C   ILE H 141      12.744  17.610  31.726  1.00 38.08           C  
ATOM   1071  O   ILE H 141      12.435  18.186  30.686  1.00 40.09           O  
ATOM   1072  N   GLY H 142      14.031  17.446  32.095  1.00 34.55           N  
ATOM   1073  CA  GLY H 142      15.090  17.945  31.263  1.00 33.61           C  
ATOM   1074  C   GLY H 142      15.853  16.769  30.742  1.00 37.95           C  
ATOM   1075  O   GLY H 142      15.813  15.681  31.317  1.00 33.90           O  
ATOM   1076  N   TRP H 143      16.563  16.961  29.609  1.00 33.93           N  
ATOM   1077  CA  TRP H 143      17.371  15.913  29.051  1.00 33.30           C  
ATOM   1078  CB  TRP H 143      16.982  15.536  27.611  1.00 34.89           C  
ATOM   1079  CG  TRP H 143      15.630  14.872  27.508  1.00 35.26           C  
ATOM   1080  CD2 TRP H 143      15.415  13.456  27.610  1.00 33.29           C  
ATOM   1081  CD1 TRP H 143      14.402  15.437  27.325  1.00 39.16           C  
ATOM   1082  NE1 TRP H 143      13.433  14.461  27.310  1.00 39.57           N  
ATOM   1083  CE2 TRP H 143      14.043  13.237  27.484  1.00 37.83           C  
ATOM   1084  CE3 TRP H 143      16.288  12.424  27.796  1.00 34.73           C  
ATOM   1085  CZ2 TRP H 143      13.522  11.977  27.542  1.00 37.11           C  
ATOM   1086  CZ3 TRP H 143      15.759  11.153  27.852  1.00 35.90           C  
ATOM   1087  CH2 TRP H 143      14.403  10.935  27.726  1.00 35.11           C  
ATOM   1088  C   TRP H 143      18.783  16.411  29.032  1.00 34.55           C  
ATOM   1089  O   TRP H 143      19.032  17.578  28.735  1.00 34.86           O  
ATOM   1090  N   VAL H 144      19.747  15.526  29.370  1.00 30.89           N  
ATOM   1091  CA  VAL H 144      21.128  15.919  29.420  1.00 30.19           C  
ATOM   1092  CB  VAL H 144      21.670  15.972  30.819  1.00 29.90           C  
ATOM   1093  CG1 VAL H 144      23.167  16.313  30.762  1.00 28.80           C  
ATOM   1094  CG2 VAL H 144      20.835  16.981  31.625  1.00 30.37           C  
ATOM   1095  C   VAL H 144      21.942  14.917  28.655  1.00 31.17           C  
ATOM   1096  O   VAL H 144      21.671  13.716  28.690  1.00 30.76           O  
ATOM   1097  N   ARG H 145      22.986  15.401  27.949  1.00 30.21           N  
ATOM   1098  CA  ARG H 145      23.807  14.535  27.146  1.00 28.78           C  
ATOM   1099  CB  ARG H 145      23.983  15.043  25.702  1.00 28.99           C  
ATOM   1100  CG  ARG H 145      24.868  14.150  24.831  1.00 31.75           C  
ATOM   1101  CD  ARG H 145      25.033  14.661  23.397  1.00 34.96           C  
ATOM   1102  NE  ARG H 145      25.778  15.951  23.446  1.00 36.08           N  
ATOM   1103  CZ  ARG H 145      26.209  16.534  22.288  1.00 43.42           C  
ATOM   1104  NH1 ARG H 145      25.970  15.928  21.089  1.00 40.19           N1+
ATOM   1105  NH2 ARG H 145      26.876  17.724  22.328  1.00 43.16           N  
ATOM   1106  C   ARG H 145      25.173  14.449  27.746  1.00 29.99           C  
ATOM   1107  O   ARG H 145      25.727  15.438  28.221  1.00 32.47           O  
ATOM   1108  N   GLN H 146      25.745  13.229  27.758  1.00 27.22           N  
ATOM   1109  CA  GLN H 146      27.077  13.058  28.266  1.00 27.30           C  
ATOM   1110  CB  GLN H 146      27.098  12.357  29.639  1.00 26.12           C  
ATOM   1111  CG  GLN H 146      28.488  12.246  30.269  1.00 26.71           C  
ATOM   1112  CD  GLN H 146      28.334  11.623  31.652  1.00 27.56           C  
ATOM   1113  OE1 GLN H 146      27.421  10.836  31.898  1.00 28.08           O  
ATOM   1114  NE2 GLN H 146      29.253  11.987  32.586  1.00 27.44           N  
ATOM   1115  C   GLN H 146      27.837  12.211  27.289  1.00 26.89           C  
ATOM   1116  O   GLN H 146      27.613  11.006  27.185  1.00 25.18           O  
ATOM   1117  N   MET H 147      28.781  12.828  26.550  1.00 30.02           N  
ATOM   1118  CA  MET H 147      29.592  12.124  25.594  1.00 32.30           C  
ATOM   1119  CB  MET H 147      30.369  13.075  24.667  1.00 35.91           C  
ATOM   1120  CG  MET H 147      29.449  13.891  23.756  1.00 39.92           C  
ATOM   1121  SD  MET H 147      30.285  15.164  22.767  1.00 50.25           S  
ATOM   1122  CE  MET H 147      30.456  16.337  24.144  1.00 50.05           C  
ATOM   1123  C   MET H 147      30.571  11.308  26.384  1.00 33.55           C  
ATOM   1124  O   MET H 147      30.816  11.607  27.551  1.00 33.91           O  
ATOM   1125  N   PRO H 148      31.158  10.300  25.780  1.00 35.28           N  
ATOM   1126  CA  PRO H 148      31.964   9.323  26.470  1.00 38.52           C  
ATOM   1127  CD  PRO H 148      31.279  10.206  24.335  1.00 38.63           C  
ATOM   1128  CB  PRO H 148      32.735   8.574  25.382  1.00 40.65           C  
ATOM   1129  CG  PRO H 148      31.932   8.835  24.093  1.00 39.41           C  
ATOM   1130  C   PRO H 148      32.874   9.816  27.564  1.00 36.06           C  
ATOM   1131  O   PRO H 148      32.624   9.497  28.721  1.00 36.82           O  
ATOM   1132  N   GLY H 149      33.942  10.557  27.247  1.00 36.60           N  
ATOM   1133  CA  GLY H 149      34.860  11.078  28.226  1.00 36.40           C  
ATOM   1134  C   GLY H 149      34.315  12.280  28.933  1.00 41.11           C  
ATOM   1135  O   GLY H 149      34.705  12.564  30.063  1.00 40.60           O  
ATOM   1136  N   LYS H 150      33.438  13.026  28.235  1.00 34.99           N  
ATOM   1137  CA  LYS H 150      32.998  14.367  28.535  1.00 34.79           C  
ATOM   1138  CB  LYS H 150      32.317  15.021  27.328  1.00 36.78           C  
ATOM   1139  CG  LYS H 150      33.256  15.127  26.126  1.00 43.90           C  
ATOM   1140  CD  LYS H 150      33.638  13.776  25.524  1.00 49.51           C  
ATOM   1141  CE  LYS H 150      34.606  13.875  24.345  1.00 58.72           C  
ATOM   1142  NZ  LYS H 150      35.041  12.522  23.934  1.00 63.12           N1+
ATOM   1143  C   LYS H 150      32.088  14.545  29.713  1.00 33.90           C  
ATOM   1144  O   LYS H 150      31.736  13.618  30.440  1.00 32.57           O  
ATOM   1145  N   GLY H 151      31.740  15.838  29.931  1.00 32.69           N  
ATOM   1146  CA  GLY H 151      30.917  16.316  31.008  1.00 33.13           C  
ATOM   1147  C   GLY H 151      29.474  16.319  30.595  1.00 36.63           C  
ATOM   1148  O   GLY H 151      29.099  15.731  29.582  1.00 34.13           O  
ATOM   1149  N   LEU H 152      28.627  17.011  31.392  1.00 33.07           N  
ATOM   1150  CA  LEU H 152      27.205  17.040  31.187  1.00 30.21           C  
ATOM   1151  CB  LEU H 152      26.429  17.196  32.508  1.00 28.51           C  
ATOM   1152  CG  LEU H 152      26.635  16.034  33.499  1.00 28.16           C  
ATOM   1153  CD1 LEU H 152      25.835  16.260  34.790  1.00 28.38           C  
ATOM   1154  CD2 LEU H 152      26.321  14.674  32.851  1.00 30.15           C  
ATOM   1155  C   LEU H 152      26.849  18.219  30.333  1.00 34.20           C  
ATOM   1156  O   LEU H 152      27.444  19.290  30.448  1.00 36.26           O  
ATOM   1157  N   GLU H 153      25.859  18.026  29.431  1.00 31.34           N  
ATOM   1158  CA  GLU H 153      25.398  19.088  28.580  1.00 32.67           C  
ATOM   1159  CB  GLU H 153      25.759  18.880  27.102  1.00 35.95           C  
ATOM   1160  CG  GLU H 153      27.257  18.982  26.818  1.00 43.06           C  
ATOM   1161  CD  GLU H 153      27.491  18.483  25.400  1.00 44.47           C  
ATOM   1162  OE1 GLU H 153      27.368  17.247  25.186  1.00 41.04           O  
ATOM   1163  OE2 GLU H 153      27.792  19.327  24.514  1.00 45.31           O1-
ATOM   1164  C   GLU H 153      23.900  19.113  28.658  1.00 33.51           C  
ATOM   1165  O   GLU H 153      23.243  18.086  28.501  1.00 33.67           O  
ATOM   1166  N   TRP H 154      23.324  20.308  28.892  1.00 33.89           N  
ATOM   1167  CA  TRP H 154      21.896  20.479  28.994  1.00 34.08           C  
ATOM   1168  CB  TRP H 154      21.545  21.746  29.793  1.00 31.72           C  
ATOM   1169  CG  TRP H 154      20.117  22.212  29.676  1.00 36.02           C  
ATOM   1170  CD2 TRP H 154      18.992  21.545  30.258  1.00 37.22           C  
ATOM   1171  CD1 TRP H 154      19.621  23.291  29.005  1.00 38.27           C  
ATOM   1172  NE1 TRP H 154      18.255  23.347  29.150  1.00 39.97           N  
ATOM   1173  CE2 TRP H 154      17.855  22.275  29.914  1.00 42.20           C  
ATOM   1174  CE3 TRP H 154      18.914  20.413  31.013  1.00 39.92           C  
ATOM   1175  CZ2 TRP H 154      16.616  21.882  30.325  1.00 45.00           C  
ATOM   1176  CZ3 TRP H 154      17.664  20.021  31.430  1.00 44.20           C  
ATOM   1177  CH2 TRP H 154      16.538  20.742  31.093  1.00 45.86           C  
ATOM   1178  C   TRP H 154      21.320  20.617  27.616  1.00 36.29           C  
ATOM   1179  O   TRP H 154      21.672  21.538  26.886  1.00 37.58           O  
ATOM   1180  N   MET H 155      20.506  19.625  27.192  1.00 32.78           N  
ATOM   1181  CA  MET H 155      19.833  19.606  25.918  1.00 33.68           C  
ATOM   1182  CB  MET H 155      19.422  18.178  25.527  1.00 32.91           C  
ATOM   1183  CG  MET H 155      20.630  17.254  25.357  1.00 31.70           C  
ATOM   1184  SD  MET H 155      20.220  15.535  24.933  1.00 36.52           S  
ATOM   1185  CE  MET H 155      19.679  15.904  23.240  1.00 39.12           C  
ATOM   1186  C   MET H 155      18.605  20.474  25.831  1.00 38.38           C  
ATOM   1187  O   MET H 155      18.443  21.234  24.877  1.00 38.58           O  
ATOM   1188  N   GLY H 156      17.704  20.396  26.836  1.00 38.29           N  
ATOM   1189  CA  GLY H 156      16.452  21.104  26.753  1.00 38.20           C  
ATOM   1190  C   GLY H 156      15.502  20.519  27.757  1.00 38.80           C  
ATOM   1191  O   GLY H 156      15.830  19.556  28.449  1.00 36.45           O  
ATOM   1192  N   ILE H 157      14.285  21.097  27.859  1.00 37.72           N  
ATOM   1193  CA  ILE H 157      13.336  20.642  28.838  1.00 37.47           C  
ATOM   1194  CB  ILE H 157      13.315  21.512  30.063  1.00 38.62           C  
ATOM   1195  CG1 ILE H 157      12.472  20.879  31.179  1.00  0.00           C  
ATOM   1196  CG2 ILE H 157      12.833  22.910  29.644  1.00  0.00           C  
ATOM   1197  CD1 ILE H 157      12.679  21.550  32.535  1.00 33.81           C  
ATOM   1198  C   ILE H 157      11.958  20.689  28.256  1.00 39.91           C  
ATOM   1199  O   ILE H 157      11.727  21.297  27.213  1.00 41.32           O  
ATOM   1200  N   ILE H 158      11.009  19.984  28.910  1.00 39.95           N  
ATOM   1201  CA  ILE H 158       9.634  20.014  28.501  1.00 42.50           C  
ATOM   1202  CB  ILE H 158       9.210  18.790  27.736  1.00 43.35           C  
ATOM   1203  CG1 ILE H 158       7.779  18.961  27.197  1.00 48.08           C  
ATOM   1204  CG2 ILE H 158       9.406  17.559  28.637  1.00 41.81           C  
ATOM   1205  CD1 ILE H 158       7.378  17.903  26.170  1.00 47.79           C  
ATOM   1206  C   ILE H 158       8.775  20.109  29.725  1.00 44.12           C  
ATOM   1207  O   ILE H 158       9.085  19.535  30.768  1.00 43.59           O  
ATOM   1208  N   TYR H 159       7.656  20.854  29.621  1.00 43.78           N  
ATOM   1209  CA  TYR H 159       6.730  20.945  30.715  1.00 46.37           C  
ATOM   1210  CB  TYR H 159       6.164  22.367  30.889  1.00 47.71           C  
ATOM   1211  CG  TYR H 159       5.356  22.432  32.141  1.00 53.73           C  
ATOM   1212  CD1 TYR H 159       5.987  22.489  33.360  1.00  0.00           C  
ATOM   1213  CD2 TYR H 159       3.982  22.461  32.102  1.00  0.00           C  
ATOM   1214  CE1 TYR H 159       5.264  22.560  34.527  1.00  0.00           C  
ATOM   1215  CE2 TYR H 159       3.251  22.531  33.265  1.00  0.00           C  
ATOM   1216  CZ  TYR H 159       3.892  22.580  34.480  1.00  0.00           C  
ATOM   1217  OH  TYR H 159       3.147  22.653  35.676  1.00  0.00           O  
ATOM   1218  C   TYR H 159       5.618  20.041  30.288  1.00 50.31           C  
ATOM   1219  O   TYR H 159       4.910  20.333  29.330  1.00 52.68           O  
ATOM   1220  N   PRO H 160       5.481  18.875  30.931  1.00 29.30           N  
ATOM   1221  CA  PRO H 160       4.551  17.815  30.573  1.00 29.80           C  
ATOM   1222  CD  PRO H 160       6.528  18.402  31.823  1.00 29.31           C  
ATOM   1223  CB  PRO H 160       4.860  16.661  31.526  1.00 29.76           C  
ATOM   1224  CG  PRO H 160       6.332  16.880  31.920  1.00 29.67           C  
ATOM   1225  C   PRO H 160       3.116  18.204  30.616  1.00 30.41           C  
ATOM   1226  O   PRO H 160       2.306  17.582  29.921  1.00 30.66           O  
ATOM   1227  N   GLY H 161       2.744  19.171  31.458  1.00 31.01           N  
ATOM   1228  CA  GLY H 161       1.352  19.469  31.484  1.00 31.27           C  
ATOM   1229  C   GLY H 161       0.935  20.040  30.160  1.00 31.30           C  
ATOM   1230  O   GLY H 161      -0.011  19.546  29.545  1.00 31.61           O  
ATOM   1231  N   ASP H 162       1.603  21.130  29.726  1.00 31.27           N  
ATOM   1232  CA  ASP H 162       1.329  21.846  28.499  1.00 31.22           C  
ATOM   1233  CB  ASP H 162       1.470  23.380  28.629  1.00 31.09           C  
ATOM   1234  CG  ASP H 162       2.877  23.769  29.050  1.00 32.25           C  
ATOM   1235  OD1 ASP H 162       3.790  22.911  28.967  1.00 32.01           O  
ATOM   1236  OD2 ASP H 162       3.048  24.946  29.476  1.00 32.49           O1-
ATOM   1237  C   ASP H 162       2.055  21.347  27.274  1.00 31.22           C  
ATOM   1238  O   ASP H 162       1.616  21.576  26.146  1.00 31.37           O  
ATOM   1239  N   SER H 163       3.183  20.647  27.457  1.00 31.12           N  
ATOM   1240  CA  SER H 163       4.065  20.172  26.422  1.00 30.94           C  
ATOM   1241  CB  SER H 163       3.309  19.436  25.304  1.00 31.21           C  
ATOM   1242  OG  SER H 163       2.712  18.258  25.825  1.00 31.46           O  
ATOM   1243  C   SER H 163       4.889  21.275  25.782  1.00 30.76           C  
ATOM   1244  O   SER H 163       5.408  21.104  24.682  1.00 30.93           O  
ATOM   1245  N   ASP H 164       5.062  22.429  26.456  1.00 54.38           N  
ATOM   1246  CA  ASP H 164       5.930  23.470  25.974  1.00 52.13           C  
ATOM   1247  CB  ASP H 164       5.795  24.790  26.754  1.00 52.54           C  
ATOM   1248  CG  ASP H 164       6.456  25.898  25.941  1.00 54.11           C  
ATOM   1249  OD1 ASP H 164       6.950  25.600  24.821  1.00  0.00           O  
ATOM   1250  OD2 ASP H 164       6.476  27.059  26.429  1.00  0.00           O1-
ATOM   1251  C   ASP H 164       7.344  22.981  26.110  1.00 50.49           C  
ATOM   1252  O   ASP H 164       7.675  22.288  27.071  1.00 48.26           O  
ATOM   1253  N   THR H 165       8.224  23.334  25.145  1.00 50.22           N  
ATOM   1254  CA  THR H 165       9.579  22.851  25.204  1.00 49.98           C  
ATOM   1255  CB  THR H 165       9.882  21.811  24.163  1.00 57.52           C  
ATOM   1256  OG1 THR H 165       9.714  22.359  22.864  1.00 57.51           O  
ATOM   1257  CG2 THR H 165       8.937  20.614  24.361  1.00 59.01           C  
ATOM   1258  C   THR H 165      10.548  23.974  24.984  1.00 50.79           C  
ATOM   1259  O   THR H 165      10.219  25.002  24.394  1.00 52.10           O  
ATOM   1260  N   ARG H 166      11.787  23.791  25.494  1.00 47.87           N  
ATOM   1261  CA  ARG H 166      12.854  24.743  25.323  1.00 49.36           C  
ATOM   1262  CB  ARG H 166      13.163  25.557  26.590  1.00 51.24           C  
ATOM   1263  CG  ARG H 166      12.001  26.433  27.059  1.00 54.51           C  
ATOM   1264  CD  ARG H 166      12.345  27.291  28.279  1.00  0.00           C  
ATOM   1265  NE  ARG H 166      12.818  26.370  29.351  1.00  0.00           N  
ATOM   1266  CZ  ARG H 166      12.748  26.752  30.659  1.00  0.00           C  
ATOM   1267  NH1 ARG H 166      12.201  27.959  30.987  1.00  0.00           N1+
ATOM   1268  NH2 ARG H 166      13.222  25.925  31.636  1.00  0.00           N  
ATOM   1269  C   ARG H 166      14.092  23.956  25.003  1.00 48.71           C  
ATOM   1270  O   ARG H 166      14.333  22.904  25.593  1.00 47.13           O  
ATOM   1271  N   TYR H 167      14.924  24.454  24.062  1.00 44.74           N  
ATOM   1272  CA  TYR H 167      16.104  23.722  23.685  1.00 43.92           C  
ATOM   1273  CB  TYR H 167      16.113  23.255  22.217  1.00 43.65           C  
ATOM   1274  CG  TYR H 167      15.020  22.271  21.966  1.00 42.78           C  
ATOM   1275  CD1 TYR H 167      13.736  22.699  21.721  1.00 46.67           C  
ATOM   1276  CD2 TYR H 167      15.283  20.920  21.953  1.00 43.40           C  
ATOM   1277  CE1 TYR H 167      12.729  21.795  21.481  1.00 49.97           C  
ATOM   1278  CE2 TYR H 167      14.281  20.009  21.713  1.00 44.26           C  
ATOM   1279  CZ  TYR H 167      13.000  20.447  21.475  1.00 47.79           C  
ATOM   1280  OH  TYR H 167      11.966  19.519  21.228  1.00 48.24           O  
ATOM   1281  C   TYR H 167      17.296  24.621  23.797  1.00 45.13           C  
ATOM   1282  O   TYR H 167      17.191  25.837  23.649  1.00 49.67           O  
ATOM   1283  N   SER H 168      18.477  24.029  24.078  1.00 43.02           N  
ATOM   1284  CA  SER H 168      19.670  24.825  24.088  1.00 47.74           C  
ATOM   1285  CB  SER H 168      20.910  24.116  24.662  1.00 45.86           C  
ATOM   1286  OG  SER H 168      21.315  23.059  23.808  1.00 67.89           O  
ATOM   1287  C   SER H 168      19.932  25.150  22.653  1.00 52.21           C  
ATOM   1288  O   SER H 168      19.443  24.462  21.758  1.00 51.09           O  
ATOM   1289  N   PRO H 169      20.677  26.184  22.396  1.00 60.34           N  
ATOM   1290  CA  PRO H 169      20.894  26.585  21.035  1.00 62.73           C  
ATOM   1291  CD  PRO H 169      20.766  27.306  23.315  1.00 62.94           C  
ATOM   1292  CB  PRO H 169      21.617  27.926  21.117  1.00 66.19           C  
ATOM   1293  CG  PRO H 169      21.098  28.527  22.437  1.00 67.21           C  
ATOM   1294  C   PRO H 169      21.590  25.545  20.224  1.00 58.03           C  
ATOM   1295  O   PRO H 169      21.349  25.472  19.020  1.00 57.80           O  
ATOM   1296  N   SER H 170      22.458  24.738  20.850  1.00 56.13           N  
ATOM   1297  CA  SER H 170      23.190  23.747  20.123  1.00 55.02           C  
ATOM   1298  CB  SER H 170      24.251  23.066  21.000  1.00 57.36           C  
ATOM   1299  OG  SER H 170      24.946  22.091  20.242  1.00 64.39           O  
ATOM   1300  C   SER H 170      22.256  22.678  19.636  1.00 51.00           C  
ATOM   1301  O   SER H 170      22.361  22.218  18.501  1.00 54.22           O  
ATOM   1302  N   PHE H 171      21.337  22.243  20.517  1.00 46.90           N  
ATOM   1303  CA  PHE H 171      20.400  21.180  20.284  1.00 45.61           C  
ATOM   1304  CB  PHE H 171      19.878  20.546  21.582  1.00 42.88           C  
ATOM   1305  CG  PHE H 171      21.054  19.824  22.150  1.00 41.60           C  
ATOM   1306  CD1 PHE H 171      21.361  18.550  21.729  1.00 39.45           C  
ATOM   1307  CD2 PHE H 171      21.863  20.426  23.086  1.00 41.28           C  
ATOM   1308  CE1 PHE H 171      22.449  17.881  22.242  1.00 39.34           C  
ATOM   1309  CE2 PHE H 171      22.951  19.764  23.604  1.00 41.11           C  
ATOM   1310  CZ  PHE H 171      23.246  18.490  23.181  1.00 40.53           C  
ATOM   1311  C   PHE H 171      19.254  21.568  19.408  1.00 48.13           C  
ATOM   1312  O   PHE H 171      18.631  20.698  18.804  1.00 49.75           O  
ATOM   1313  N   GLN H 172      18.904  22.866  19.361  1.00 49.62           N  
ATOM   1314  CA  GLN H 172      17.755  23.292  18.608  1.00 51.74           C  
ATOM   1315  CB  GLN H 172      17.627  24.823  18.510  1.00 56.75           C  
ATOM   1316  CG  GLN H 172      16.442  25.292  17.661  1.00 61.50           C  
ATOM   1317  CD  GLN H 172      15.158  25.027  18.434  1.00 65.25           C  
ATOM   1318  OE1 GLN H 172      14.970  25.533  19.538  1.00 65.10           O  
ATOM   1319  NE2 GLN H 172      14.246  24.213  17.838  1.00 65.92           N  
ATOM   1320  C   GLN H 172      17.805  22.763  17.207  1.00 54.74           C  
ATOM   1321  O   GLN H 172      18.774  22.957  16.475  1.00 56.24           O  
ATOM   1322  N   GLY H 173      16.729  22.040  16.824  1.00 53.27           N  
ATOM   1323  CA  GLY H 173      16.530  21.544  15.492  1.00 51.68           C  
ATOM   1324  C   GLY H 173      17.117  20.174  15.356  1.00 53.50           C  
ATOM   1325  O   GLY H 173      16.752  19.424  14.453  1.00 54.87           O  
ATOM   1326  N   GLN H 174      18.079  19.834  16.230  1.00 48.93           N  
ATOM   1327  CA  GLN H 174      18.747  18.565  16.178  1.00 48.52           C  
ATOM   1328  CB  GLN H 174      20.028  18.560  17.030  1.00 52.49           C  
ATOM   1329  CG  GLN H 174      20.976  19.717  16.706  1.00 62.54           C  
ATOM   1330  CD  GLN H 174      21.329  19.667  15.228  1.00 54.82           C  
ATOM   1331  OE1 GLN H 174      22.434  19.278  14.857  1.00 56.75           O  
ATOM   1332  NE2 GLN H 174      20.370  20.074  14.354  1.00 71.11           N  
ATOM   1333  C   GLN H 174      17.872  17.457  16.693  1.00 48.64           C  
ATOM   1334  O   GLN H 174      17.859  16.363  16.132  1.00 49.86           O  
ATOM   1335  N   VAL H 175      17.117  17.715  17.784  1.00 48.40           N  
ATOM   1336  CA  VAL H 175      16.392  16.658  18.435  1.00 47.85           C  
ATOM   1337  CB  VAL H 175      17.075  16.234  19.710  1.00 50.78           C  
ATOM   1338  CG1 VAL H 175      16.290  15.120  20.402  1.00 48.45           C  
ATOM   1339  CG2 VAL H 175      18.510  15.830  19.383  1.00 51.78           C  
ATOM   1340  C   VAL H 175      15.040  17.178  18.828  1.00 48.78           C  
ATOM   1341  O   VAL H 175      14.818  18.386  18.881  1.00 46.47           O  
ATOM   1342  N   THR H 176      14.082  16.260  19.091  1.00 45.72           N  
ATOM   1343  CA  THR H 176      12.775  16.672  19.514  1.00 45.15           C  
ATOM   1344  CB  THR H 176      11.685  16.241  18.578  1.00 50.46           C  
ATOM   1345  OG1 THR H 176      11.921  16.765  17.280  1.00 54.22           O  
ATOM   1346  CG2 THR H 176      10.339  16.753  19.119  1.00 52.99           C  
ATOM   1347  C   THR H 176      12.487  16.050  20.847  1.00 45.38           C  
ATOM   1348  O   THR H 176      12.705  14.858  21.062  1.00 42.98           O  
ATOM   1349  N   ILE H 177      11.979  16.866  21.792  1.00 44.21           N  
ATOM   1350  CA  ILE H 177      11.623  16.383  23.098  1.00 42.95           C  
ATOM   1351  CB  ILE H 177      12.135  17.249  24.212  1.00 43.04           C  
ATOM   1352  CG1 ILE H 177      13.673  17.279  24.206  1.00 42.99           C  
ATOM   1353  CG2 ILE H 177      11.529  16.739  25.529  1.00 42.67           C  
ATOM   1354  CD1 ILE H 177      14.266  18.348  25.125  1.00 43.69           C  
ATOM   1355  C   ILE H 177      10.126  16.404  23.162  1.00 46.37           C  
ATOM   1356  O   ILE H 177       9.497  17.366  22.726  1.00 45.85           O  
ATOM   1357  N   SER H 178       9.512  15.318  23.680  1.00 44.74           N  
ATOM   1358  CA  SER H 178       8.076  15.257  23.742  1.00 45.96           C  
ATOM   1359  CB  SER H 178       7.452  14.490  22.565  1.00 49.42           C  
ATOM   1360  OG  SER H 178       7.883  13.136  22.581  1.00 49.18           O  
ATOM   1361  C   SER H 178       7.673  14.546  24.999  1.00 42.96           C  
ATOM   1362  O   SER H 178       8.517  14.049  25.742  1.00 42.41           O  
ATOM   1363  N   ALA H 179       6.353  14.515  25.291  1.00 47.12           N  
ATOM   1364  CA  ALA H 179       5.902  13.847  26.480  1.00 48.53           C  
ATOM   1365  CB  ALA H 179       5.841  14.772  27.708  1.00 48.78           C  
ATOM   1366  C   ALA H 179       4.519  13.310  26.268  1.00 55.76           C  
ATOM   1367  O   ALA H 179       3.717  13.884  25.530  1.00 56.31           O  
ATOM   1368  N   ASP H 180       4.220  12.159  26.911  1.00 56.24           N  
ATOM   1369  CA  ASP H 180       2.902  11.591  26.875  1.00 59.77           C  
ATOM   1370  CB  ASP H 180       2.854  10.187  26.247  1.00 61.80           C  
ATOM   1371  CG  ASP H 180       1.399   9.836  25.962  1.00 71.28           C  
ATOM   1372  OD1 ASP H 180       0.511  10.659  26.310  1.00 72.14           O  
ATOM   1373  OD2 ASP H 180       1.157   8.740  25.390  1.00 73.44           O1-
ATOM   1374  C   ASP H 180       2.484  11.463  28.310  1.00 57.36           C  
ATOM   1375  O   ASP H 180       2.851  10.508  28.992  1.00 55.25           O  
ATOM   1376  N   LYS H 181       1.679  12.424  28.796  1.00 61.24           N  
ATOM   1377  CA  LYS H 181       1.296  12.501  30.178  1.00 64.94           C  
ATOM   1378  CB  LYS H 181       0.474  13.759  30.519  1.00 68.19           C  
ATOM   1379  CG  LYS H 181      -0.877  13.835  29.809  1.00 72.61           C  
ATOM   1380  CD  LYS H 181      -1.814  14.886  30.407  1.00 75.33           C  
ATOM   1381  CE  LYS H 181      -1.213  16.292  30.452  1.00 78.54           C  
ATOM   1382  NZ  LYS H 181      -1.065  16.827  29.080  1.00 81.87           N1+
ATOM   1383  C   LYS H 181       0.492  11.306  30.584  1.00 67.02           C  
ATOM   1384  O   LYS H 181       0.552  10.881  31.736  1.00 64.38           O  
ATOM   1385  N   SER H 182      -0.297  10.732  29.660  1.00 71.62           N  
ATOM   1386  CA  SER H 182      -1.140   9.625  30.015  1.00 73.57           C  
ATOM   1387  CB  SER H 182      -1.849   9.034  28.786  1.00 70.34           C  
ATOM   1388  OG  SER H 182      -2.574  10.050  28.113  1.00 66.82           O  
ATOM   1389  C   SER H 182      -0.272   8.537  30.575  1.00 72.20           C  
ATOM   1390  O   SER H 182      -0.603   7.916  31.584  1.00 72.81           O  
ATOM   1391  N   ILE H 183       0.836   8.270  29.865  1.00 63.46           N  
ATOM   1392  CA  ILE H 183       1.874   7.313  30.137  1.00 61.39           C  
ATOM   1393  CB  ILE H 183       2.767   7.059  28.960  1.00 64.32           C  
ATOM   1394  CG1 ILE H 183       1.960   6.696  27.713  1.00 60.18           C  
ATOM   1395  CG2 ILE H 183       3.723   5.924  29.343  1.00 71.33           C  
ATOM   1396  CD1 ILE H 183       2.832   6.643  26.460  1.00 58.80           C  
ATOM   1397  C   ILE H 183       2.782   7.770  31.250  1.00 55.40           C  
ATOM   1398  O   ILE H 183       3.468   6.958  31.866  1.00 55.13           O  
ATOM   1399  N   SER H 184       2.889   9.094  31.485  1.00 55.27           N  
ATOM   1400  CA  SER H 184       3.855   9.579  32.432  1.00 52.48           C  
ATOM   1401  CB  SER H 184       3.767   8.886  33.804  1.00 54.07           C  
ATOM   1402  OG  SER H 184       2.525   9.180  34.426  1.00 57.51           O  
ATOM   1403  C   SER H 184       5.214   9.304  31.866  1.00 51.16           C  
ATOM   1404  O   SER H 184       6.145   8.938  32.583  1.00 49.25           O  
ATOM   1405  N   THR H 185       5.357   9.476  30.534  1.00 49.51           N  
ATOM   1406  CA  THR H 185       6.632   9.241  29.921  1.00 46.78           C  
ATOM   1407  CB  THR H 185       6.640   8.053  29.006  1.00 47.49           C  
ATOM   1408  OG1 THR H 185       6.306   6.879  29.731  1.00 50.24           O  
ATOM   1409  CG2 THR H 185       8.040   7.908  28.389  1.00 46.33           C  
ATOM   1410  C   THR H 185       7.049  10.437  29.116  1.00 49.10           C  
ATOM   1411  O   THR H 185       6.225  11.131  28.523  1.00 51.91           O  
ATOM   1412  N   ALA H 186       8.375  10.700  29.092  1.00 45.02           N  
ATOM   1413  CA  ALA H 186       8.955  11.779  28.339  1.00 44.05           C  
ATOM   1414  CB  ALA H 186       9.829  12.720  29.187  1.00 43.75           C  
ATOM   1415  C   ALA H 186       9.843  11.142  27.312  1.00 42.45           C  
ATOM   1416  O   ALA H 186      10.375  10.056  27.539  1.00 44.91           O  
ATOM   1417  N   TYR H 187      10.019  11.792  26.139  1.00 40.80           N  
ATOM   1418  CA  TYR H 187      10.788  11.158  25.102  1.00 38.27           C  
ATOM   1419  CB  TYR H 187       9.951  10.707  23.891  1.00 40.93           C  
ATOM   1420  CG  TYR H 187       8.902   9.739  24.323  1.00 43.91           C  
ATOM   1421  CD1 TYR H 187       9.170   8.393  24.405  1.00 44.44           C  
ATOM   1422  CD2 TYR H 187       7.642  10.184  24.647  1.00 48.25           C  
ATOM   1423  CE1 TYR H 187       8.197   7.504  24.799  1.00 48.76           C  
ATOM   1424  CE2 TYR H 187       6.664   9.300  25.042  1.00 52.83           C  
ATOM   1425  CZ  TYR H 187       6.940   7.957  25.116  1.00 52.87           C  
ATOM   1426  OH  TYR H 187       5.939   7.049  25.519  1.00 56.75           O  
ATOM   1427  C   TYR H 187      11.801  12.105  24.532  1.00 40.83           C  
ATOM   1428  O   TYR H 187      11.669  13.325  24.616  1.00 40.62           O  
ATOM   1429  N   LEU H 188      12.873  11.522  23.953  1.00 37.68           N  
ATOM   1430  CA  LEU H 188      13.890  12.251  23.251  1.00 38.93           C  
ATOM   1431  CB  LEU H 188      15.251  12.201  23.968  1.00 36.65           C  
ATOM   1432  CG  LEU H 188      16.365  13.013  23.290  1.00 39.68           C  
ATOM   1433  CD1 LEU H 188      16.023  14.512  23.276  1.00 42.18           C  
ATOM   1434  CD2 LEU H 188      17.728  12.731  23.940  1.00 36.25           C  
ATOM   1435  C   LEU H 188      14.021  11.543  21.932  1.00 42.39           C  
ATOM   1436  O   LEU H 188      14.144  10.320  21.904  1.00 43.12           O  
ATOM   1437  N   GLN H 189      13.984  12.274  20.795  1.00 41.52           N  
ATOM   1438  CA  GLN H 189      14.024  11.548  19.553  1.00 44.68           C  
ATOM   1439  CB  GLN H 189      12.630  11.283  18.953  1.00 54.67           C  
ATOM   1440  CG  GLN H 189      11.879  12.550  18.543  1.00 64.87           C  
ATOM   1441  CD  GLN H 189      10.533  12.128  17.972  1.00 73.94           C  
ATOM   1442  OE1 GLN H 189      10.379  11.019  17.462  1.00 76.01           O  
ATOM   1443  NE2 GLN H 189       9.523  13.034  18.067  1.00 76.45           N  
ATOM   1444  C   GLN H 189      14.832  12.265  18.514  1.00 47.22           C  
ATOM   1445  O   GLN H 189      15.006  13.482  18.553  1.00 45.28           O  
ATOM   1446  N   TRP H 190      15.362  11.474  17.553  1.00 41.83           N  
ATOM   1447  CA  TRP H 190      16.149  11.979  16.463  1.00 42.50           C  
ATOM   1448  CB  TRP H 190      17.605  11.479  16.478  1.00 37.23           C  
ATOM   1449  CG  TRP H 190      18.472  11.990  17.603  1.00 39.35           C  
ATOM   1450  CD2 TRP H 190      18.530  11.404  18.913  1.00 39.56           C  
ATOM   1451  CD1 TRP H 190      19.343  13.040  17.611  1.00 44.25           C  
ATOM   1452  NE1 TRP H 190      19.944  13.143  18.843  1.00 43.38           N  
ATOM   1453  CE2 TRP H 190      19.452  12.141  19.653  1.00 39.96           C  
ATOM   1454  CE3 TRP H 190      17.870  10.337  19.452  1.00 35.63           C  
ATOM   1455  CZ2 TRP H 190      19.731  11.821  20.952  1.00 38.71           C  
ATOM   1456  CZ3 TRP H 190      18.151  10.017  20.762  1.00 35.90           C  
ATOM   1457  CH2 TRP H 190      19.065  10.745  21.497  1.00 37.36           C  
ATOM   1458  C   TRP H 190      15.566  11.432  15.195  1.00 46.09           C  
ATOM   1459  O   TRP H 190      15.170  10.269  15.136  1.00 46.52           O  
ATOM   1460  N   SER H 191      15.459  12.283  14.154  1.00 46.87           N  
ATOM   1461  CA  SER H 191      14.994  11.860  12.862  1.00 49.01           C  
ATOM   1462  CB  SER H 191      14.689  13.042  11.929  1.00 56.19           C  
ATOM   1463  OG  SER H 191      13.633  13.825  12.464  1.00 61.70           O  
ATOM   1464  C   SER H 191      16.064  11.044  12.204  1.00 49.72           C  
ATOM   1465  O   SER H 191      15.801   9.954  11.696  1.00 52.56           O  
ATOM   1466  N   SER H 192      17.308  11.568  12.186  1.00 48.01           N  
ATOM   1467  CA  SER H 192      18.383  10.850  11.564  1.00 49.11           C  
ATOM   1468  CB  SER H 192      18.777  11.417  10.188  1.00 52.57           C  
ATOM   1469  OG  SER H 192      19.843  10.656   9.636  1.00 56.16           O  
ATOM   1470  C   SER H 192      19.584  10.959  12.454  1.00 46.10           C  
ATOM   1471  O   SER H 192      20.093  12.050  12.709  1.00 46.78           O  
ATOM   1472  N   LEU H 193      20.092   9.799  12.915  1.00 41.81           N  
ATOM   1473  CA  LEU H 193      21.184   9.721  13.846  1.00 42.53           C  
ATOM   1474  CB  LEU H 193      21.292   8.346  14.532  1.00 39.00           C  
ATOM   1475  CG  LEU H 193      20.097   8.001  15.443  1.00 39.86           C  
ATOM   1476  CD1 LEU H 193      20.269   6.620  16.095  1.00 41.06           C  
ATOM   1477  CD2 LEU H 193      19.854   9.108  16.481  1.00 35.63           C  
ATOM   1478  C   LEU H 193      22.490   9.961  13.161  1.00 41.53           C  
ATOM   1479  O   LEU H 193      22.653   9.705  11.968  1.00 42.49           O  
ATOM   1480  N   LYS H 194      23.460  10.480  13.943  1.00 39.07           N  
ATOM   1481  CA  LYS H 194      24.795  10.755  13.499  1.00 42.58           C  
ATOM   1482  CB  LYS H 194      25.171  12.233  13.675  1.00 46.93           C  
ATOM   1483  CG  LYS H 194      24.170  13.211  13.060  1.00 52.20           C  
ATOM   1484  CD  LYS H 194      24.145  13.234  11.534  1.00 61.06           C  
ATOM   1485  CE  LYS H 194      24.826  14.478  10.975  1.00 65.69           C  
ATOM   1486  NZ  LYS H 194      24.201  15.686  11.561  1.00 67.69           N1+
ATOM   1487  C   LYS H 194      25.688  10.017  14.450  1.00 41.45           C  
ATOM   1488  O   LYS H 194      25.301   9.730  15.580  1.00 39.13           O  
ATOM   1489  N   ALA H 195      26.921   9.703  14.019  1.00 39.24           N  
ATOM   1490  CA  ALA H 195      27.858   9.012  14.860  1.00 38.97           C  
ATOM   1491  CB  ALA H 195      29.199   8.734  14.160  1.00 38.58           C  
ATOM   1492  C   ALA H 195      28.136   9.884  16.046  1.00 37.59           C  
ATOM   1493  O   ALA H 195      28.336   9.400  17.159  1.00 37.20           O  
ATOM   1494  N   SER H 196      28.152  11.210  15.823  1.00 38.84           N  
ATOM   1495  CA  SER H 196      28.473  12.175  16.837  1.00 40.05           C  
ATOM   1496  CB  SER H 196      28.518  13.611  16.285  1.00 43.89           C  
ATOM   1497  OG  SER H 196      27.247  13.979  15.764  1.00 47.00           O  
ATOM   1498  C   SER H 196      27.459  12.135  17.945  1.00 39.85           C  
ATOM   1499  O   SER H 196      27.700  12.664  19.028  1.00 39.37           O  
ATOM   1500  N   ASP H 197      26.290  11.526  17.689  1.00 35.38           N  
ATOM   1501  CA  ASP H 197      25.219  11.399  18.640  1.00 32.76           C  
ATOM   1502  CB  ASP H 197      23.911  10.896  18.004  1.00 34.68           C  
ATOM   1503  CG  ASP H 197      23.360  12.009  17.118  1.00 40.64           C  
ATOM   1504  OD1 ASP H 197      23.654  13.200  17.407  1.00 38.94           O  
ATOM   1505  OD2 ASP H 197      22.641  11.679  16.138  1.00 41.09           O1-
ATOM   1506  C   ASP H 197      25.594  10.443  19.739  1.00 32.00           C  
ATOM   1507  O   ASP H 197      24.929  10.413  20.773  1.00 32.95           O  
ATOM   1508  N   THR H 198      26.621   9.593  19.536  1.00 31.09           N  
ATOM   1509  CA  THR H 198      26.971   8.607  20.524  1.00 29.53           C  
ATOM   1510  CB  THR H 198      28.235   7.863  20.197  1.00 27.19           C  
ATOM   1511  OG1 THR H 198      28.103   7.190  18.953  1.00 29.95           O  
ATOM   1512  CG2 THR H 198      28.524   6.856  21.321  1.00 26.67           C  
ATOM   1513  C   THR H 198      27.176   9.270  21.850  1.00 31.34           C  
ATOM   1514  O   THR H 198      27.979  10.193  21.985  1.00 31.80           O  
ATOM   1515  N   ALA H 199      26.426   8.809  22.875  1.00 27.02           N  
ATOM   1516  CA  ALA H 199      26.574   9.381  24.182  1.00 26.34           C  
ATOM   1517  CB  ALA H 199      26.308  10.896  24.220  1.00 27.11           C  
ATOM   1518  C   ALA H 199      25.578   8.746  25.100  1.00 28.43           C  
ATOM   1519  O   ALA H 199      24.713   7.979  24.677  1.00 27.96           O  
ATOM   1520  N   MET H 200      25.724   9.025  26.411  1.00 27.76           N  
ATOM   1521  CA  MET H 200      24.785   8.589  27.398  1.00 28.02           C  
ATOM   1522  CB  MET H 200      25.409   8.374  28.788  1.00 28.69           C  
ATOM   1523  CG  MET H 200      24.429   7.830  29.831  1.00 31.83           C  
ATOM   1524  SD  MET H 200      23.975   6.083  29.612  1.00 43.01           S  
ATOM   1525  CE  MET H 200      25.576   5.438  30.177  1.00 47.64           C  
ATOM   1526  C   MET H 200      23.799   9.707  27.515  1.00 27.07           C  
ATOM   1527  O   MET H 200      24.186  10.876  27.492  1.00 29.76           O  
ATOM   1528  N   TYR H 201      22.495   9.382  27.624  1.00 28.12           N  
ATOM   1529  CA  TYR H 201      21.506  10.416  27.737  1.00 26.80           C  
ATOM   1530  CB  TYR H 201      20.479  10.437  26.589  1.00 30.44           C  
ATOM   1531  CG  TYR H 201      21.182  10.873  25.348  1.00 32.59           C  
ATOM   1532  CD1 TYR H 201      21.854   9.965  24.562  1.00 29.97           C  
ATOM   1533  CD2 TYR H 201      21.164  12.196  24.969  1.00 32.27           C  
ATOM   1534  CE1 TYR H 201      22.501  10.371  23.417  1.00 30.45           C  
ATOM   1535  CE2 TYR H 201      21.809  12.607  23.826  1.00 31.29           C  
ATOM   1536  CZ  TYR H 201      22.478  11.695  23.047  1.00 32.88           C  
ATOM   1537  OH  TYR H 201      23.141  12.117  21.873  1.00 32.38           O  
ATOM   1538  C   TYR H 201      20.746  10.207  29.010  1.00 29.16           C  
ATOM   1539  O   TYR H 201      20.335   9.090  29.327  1.00 32.07           O  
ATOM   1540  N   TYR H 202      20.537  11.301  29.776  1.00 27.11           N  
ATOM   1541  CA  TYR H 202      19.841  11.209  31.029  1.00 26.39           C  
ATOM   1542  CB  TYR H 202      20.649  11.703  32.247  1.00 24.58           C  
ATOM   1543  CG  TYR H 202      21.791  10.795  32.555  1.00 23.26           C  
ATOM   1544  CD1 TYR H 202      21.590   9.633  33.268  1.00 26.91           C  
ATOM   1545  CD2 TYR H 202      23.068  11.114  32.155  1.00 24.45           C  
ATOM   1546  CE1 TYR H 202      22.641   8.797  33.563  1.00 24.19           C  
ATOM   1547  CE2 TYR H 202      24.124  10.282  32.448  1.00 23.83           C  
ATOM   1548  CZ  TYR H 202      23.911   9.121  33.151  1.00 26.11           C  
ATOM   1549  OH  TYR H 202      24.993   8.268  33.453  1.00 27.46           O  
ATOM   1550  C   TYR H 202      18.647  12.110  30.992  1.00 29.09           C  
ATOM   1551  O   TYR H 202      18.668  13.178  30.385  1.00 30.83           O  
ATOM   1552  N   CYS H 203      17.552  11.663  31.637  1.00 28.23           N  
ATOM   1553  CA  CYS H 203      16.396  12.487  31.826  1.00 30.69           C  
ATOM   1554  CB  CYS H 203      15.060  11.761  31.564  1.00 35.88           C  
ATOM   1555  SG  CYS H 203      14.861  10.263  32.578  1.00 44.11           S  
ATOM   1556  C   CYS H 203      16.441  12.869  33.275  1.00 33.02           C  
ATOM   1557  O   CYS H 203      16.943  12.104  34.100  1.00 31.28           O  
ATOM   1558  N   ALA H 204      15.961  14.081  33.629  1.00 30.57           N  
ATOM   1559  CA  ALA H 204      16.023  14.460  35.012  1.00 29.50           C  
ATOM   1560  CB  ALA H 204      17.248  15.325  35.353  1.00 30.86           C  
ATOM   1561  C   ALA H 204      14.808  15.260  35.358  1.00 34.31           C  
ATOM   1562  O   ALA H 204      14.284  16.016  34.542  1.00 35.17           O  
ATOM   1563  N   ARG H 205      14.323  15.098  36.604  1.00 33.40           N  
ATOM   1564  CA  ARG H 205      13.171  15.823  37.047  1.00 34.54           C  
ATOM   1565  CB  ARG H 205      12.415  15.111  38.185  1.00 36.93           C  
ATOM   1566  CG  ARG H 205      11.103  15.783  38.591  1.00 40.77           C  
ATOM   1567  CD  ARG H 205      10.322  15.014  39.660  1.00 44.24           C  
ATOM   1568  NE  ARG H 205      10.935  15.310  40.986  1.00 42.86           N  
ATOM   1569  CZ  ARG H 205      10.180  15.217  42.121  1.00 48.13           C  
ATOM   1570  NH1 ARG H 205       8.867  14.852  42.044  1.00 49.57           N1+
ATOM   1571  NH2 ARG H 205      10.738  15.491  43.336  1.00 44.65           N  
ATOM   1572  C   ARG H 205      13.644  17.148  37.547  1.00 36.66           C  
ATOM   1573  O   ARG H 205      14.703  17.255  38.164  1.00 36.03           O  
ATOM   1574  N   TYR H 206      12.852  18.206  37.296  1.00 37.10           N  
ATOM   1575  CA  TYR H 206      13.275  19.503  37.720  1.00 39.47           C  
ATOM   1576  CB  TYR H 206      13.088  20.572  36.624  1.00 41.58           C  
ATOM   1577  CG  TYR H 206      13.781  21.833  37.022  1.00 41.84           C  
ATOM   1578  CD1 TYR H 206      15.135  21.976  36.811  1.00  0.00           C  
ATOM   1579  CD2 TYR H 206      13.083  22.876  37.584  1.00  0.00           C  
ATOM   1580  CE1 TYR H 206      15.785  23.136  37.166  1.00  0.00           C  
ATOM   1581  CE2 TYR H 206      13.727  24.039  37.941  1.00  0.00           C  
ATOM   1582  CZ  TYR H 206      15.080  24.170  37.735  1.00  0.00           C  
ATOM   1583  OH  TYR H 206      15.739  25.363  38.102  1.00  0.00           O  
ATOM   1584  C   TYR H 206      12.416  19.871  38.889  1.00 39.72           C  
ATOM   1585  O   TYR H 206      11.190  19.907  38.784  1.00 39.28           O  
ATOM   1586  N   ASP H 207      12.773  20.644  39.902  1.00 29.55           N  
ATOM   1587  CA  ASP H 207      11.500  21.204  40.449  1.00 29.78           C  
ATOM   1588  CB  ASP H 207      11.638  21.535  41.961  1.00 29.32           C  
ATOM   1589  CG  ASP H 207      10.394  22.200  42.570  1.00 34.00           C  
ATOM   1590  OD1 ASP H 207       9.967  23.275  42.076  1.00 37.54           O  
ATOM   1591  OD2 ASP H 207       9.863  21.647  43.569  1.00 39.99           O1-
ATOM   1592  C   ASP H 207      11.155  22.523  39.743  1.00 32.23           C  
ATOM   1593  O   ASP H 207      11.910  23.473  39.910  1.00 32.37           O  
ATOM   1594  N   GLY H 208       9.975  22.711  39.064  1.00 33.71           N  
ATOM   1595  CA  GLY H 208       9.720  23.855  38.186  1.00 33.09           C  
ATOM   1596  C   GLY H 208      10.040  25.153  38.880  1.00 35.02           C  
ATOM   1597  O   GLY H 208      10.588  26.064  38.255  1.00 35.13           O  
ATOM   1598  N   ILE H 209       9.674  25.308  40.166  1.00 34.14           N  
ATOM   1599  CA  ILE H 209      10.082  26.508  40.838  1.00 35.34           C  
ATOM   1600  CB  ILE H 209       9.427  26.636  42.183  1.00 37.95           C  
ATOM   1601  CG1 ILE H 209       7.902  26.651  42.031  1.00 35.34           C  
ATOM   1602  CG2 ILE H 209       9.986  27.890  42.868  1.00 33.46           C  
ATOM   1603  CD1 ILE H 209       7.397  27.792  41.153  1.00 42.82           C  
ATOM   1604  C   ILE H 209      11.579  26.518  41.105  1.00 34.81           C  
ATOM   1605  O   ILE H 209      12.266  27.460  40.702  1.00 35.41           O  
ATOM   1606  N   TYR H 210      12.101  25.510  41.864  1.00 33.17           N  
ATOM   1607  CA  TYR H 210      13.509  25.444  42.220  1.00 30.95           C  
ATOM   1608  CB  TYR H 210      13.748  24.599  43.477  1.00 30.24           C  
ATOM   1609  CG  TYR H 210      13.053  25.295  44.585  1.00 33.92           C  
ATOM   1610  CD1 TYR H 210      13.624  26.397  45.164  1.00 33.04           C  
ATOM   1611  CD2 TYR H 210      11.833  24.849  45.038  1.00 31.32           C  
ATOM   1612  CE1 TYR H 210      12.988  27.050  46.191  1.00 28.39           C  
ATOM   1613  CE2 TYR H 210      11.192  25.498  46.065  1.00 31.19           C  
ATOM   1614  CZ  TYR H 210      11.774  26.600  46.644  1.00 38.06           C  
ATOM   1615  OH  TYR H 210      11.121  27.270  47.700  1.00 39.04           O  
ATOM   1616  C   TYR H 210      14.449  24.873  41.204  1.00 30.72           C  
ATOM   1617  O   TYR H 210      15.244  25.596  40.610  1.00 31.16           O  
ATOM   1618  N   GLY H 211      14.299  23.538  40.994  1.00 29.16           N  
ATOM   1619  CA  GLY H 211      14.926  22.619  40.072  1.00 27.54           C  
ATOM   1620  C   GLY H 211      16.379  22.258  40.154  1.00 26.66           C  
ATOM   1621  O   GLY H 211      17.155  22.342  39.202  1.00 27.18           O  
ATOM   1622  N   GLU H 212      16.861  21.816  41.294  1.00 27.31           N  
ATOM   1623  CA  GLU H 212      18.089  21.208  40.925  1.00 26.10           C  
ATOM   1624  CB  GLU H 212      18.952  20.802  42.094  1.00 24.12           C  
ATOM   1625  CG  GLU H 212      19.191  21.953  43.046  1.00 30.06           C  
ATOM   1626  CD  GLU H 212      17.919  22.190  43.872  1.00 39.90           C  
ATOM   1627  OE1 GLU H 212      17.399  21.210  44.467  1.00 50.87           O  
ATOM   1628  OE2 GLU H 212      17.457  23.363  43.916  1.00 27.77           O1-
ATOM   1629  C   GLU H 212      17.611  19.935  40.312  1.00 25.83           C  
ATOM   1630  O   GLU H 212      16.461  19.546  40.505  1.00 26.24           O  
ATOM   1631  N   LEU H 213      18.433  19.292  39.477  1.00 25.51           N  
ATOM   1632  CA  LEU H 213      17.854  18.103  38.952  1.00 25.05           C  
ATOM   1633  CB  LEU H 213      18.535  17.644  37.660  1.00 24.20           C  
ATOM   1634  CG  LEU H 213      18.421  18.735  36.578  1.00 24.70           C  
ATOM   1635  CD1 LEU H 213      18.987  18.262  35.234  1.00 19.49           C  
ATOM   1636  CD2 LEU H 213      16.983  19.264  36.464  1.00 20.04           C  
ATOM   1637  C   LEU H 213      18.017  17.105  40.057  1.00 25.96           C  
ATOM   1638  O   LEU H 213      19.062  16.488  40.215  1.00 26.95           O  
ATOM   1639  N   ASP H 214      16.967  17.005  40.904  1.00 26.34           N  
ATOM   1640  CA  ASP H 214      16.945  16.179  42.076  1.00 29.32           C  
ATOM   1641  CB  ASP H 214      15.819  16.571  43.060  1.00 29.20           C  
ATOM   1642  CG  ASP H 214      14.448  16.437  42.402  1.00 33.26           C  
ATOM   1643  OD1 ASP H 214      14.358  16.540  41.152  1.00 50.28           O  
ATOM   1644  OD2 ASP H 214      13.463  16.241  43.164  1.00 40.05           O1-
ATOM   1645  C   ASP H 214      16.818  14.760  41.706  1.00 30.81           C  
ATOM   1646  O   ASP H 214      17.376  13.871  42.359  1.00 32.39           O  
ATOM   1647  N   PHE H 215      16.054  14.481  40.650  1.00 34.05           N  
ATOM   1648  CA  PHE H 215      16.063  13.052  40.458  1.00 33.66           C  
ATOM   1649  CB  PHE H 215      14.689  12.397  40.684  1.00 41.35           C  
ATOM   1650  CG  PHE H 215      14.885  10.922  40.648  1.00  0.00           C  
ATOM   1651  CD1 PHE H 215      15.196  10.232  41.797  1.00  0.00           C  
ATOM   1652  CD2 PHE H 215      14.763  10.226  39.468  1.00  0.00           C  
ATOM   1653  CE1 PHE H 215      15.379   8.869  41.771  1.00  0.00           C  
ATOM   1654  CE2 PHE H 215      14.946   8.864  39.435  1.00  0.00           C  
ATOM   1655  CZ  PHE H 215      15.254   8.181  40.589  1.00  0.00           C  
ATOM   1656  C   PHE H 215      16.461  12.764  39.044  1.00 32.67           C  
ATOM   1657  O   PHE H 215      16.031  13.448  38.117  1.00 34.47           O  
ATOM   1658  N   TRP H 216      17.276  11.708  38.839  1.00 33.34           N  
ATOM   1659  CA  TRP H 216      17.782  11.439  37.523  1.00 33.01           C  
ATOM   1660  CB  TRP H 216      19.312  11.587  37.450  1.00 31.96           C  
ATOM   1661  CG  TRP H 216      19.822  12.986  37.708  1.00 28.90           C  
ATOM   1662  CD2 TRP H 216      20.473  13.813  36.729  1.00 29.04           C  
ATOM   1663  CD1 TRP H 216      19.811  13.701  38.871  1.00 30.05           C  
ATOM   1664  NE1 TRP H 216      20.402  14.926  38.676  1.00 30.96           N  
ATOM   1665  CE2 TRP H 216      20.818  15.007  37.364  1.00 28.93           C  
ATOM   1666  CE3 TRP H 216      20.764  13.593  35.414  1.00 29.74           C  
ATOM   1667  CZ2 TRP H 216      21.463  16.003  36.688  1.00 28.65           C  
ATOM   1668  CZ3 TRP H 216      21.411  14.601  34.733  1.00 28.09           C  
ATOM   1669  CH2 TRP H 216      21.752  15.782  35.359  1.00 29.37           C  
ATOM   1670  C   TRP H 216      17.483  10.020  37.147  1.00 35.65           C  
ATOM   1671  O   TRP H 216      17.383   9.137  37.998  1.00 34.98           O  
ATOM   1672  N   GLY H 217      17.331   9.775  35.828  1.00 31.59           N  
ATOM   1673  CA  GLY H 217      17.119   8.446  35.334  1.00 31.80           C  
ATOM   1674  C   GLY H 217      18.461   7.772  35.344  1.00 31.26           C  
ATOM   1675  O   GLY H 217      19.480   8.405  35.604  1.00 32.46           O  
ATOM   1676  N   GLN H 218      18.474   6.455  35.057  1.00 30.47           N  
ATOM   1677  CA  GLN H 218      19.638   5.605  35.062  1.00 34.08           C  
ATOM   1678  CB  GLN H 218      19.341   4.134  34.742  1.00 35.39           C  
ATOM   1679  CG  GLN H 218      18.132   3.548  35.454  1.00 37.08           C  
ATOM   1680  CD  GLN H 218      16.966   3.735  34.493  1.00 39.40           C  
ATOM   1681  OE1 GLN H 218      16.630   4.856  34.114  1.00 41.19           O  
ATOM   1682  NE2 GLN H 218      16.346   2.606  34.062  1.00 38.82           N  
ATOM   1683  C   GLN H 218      20.544   6.005  33.947  1.00 34.30           C  
ATOM   1684  O   GLN H 218      21.753   5.792  34.007  1.00 35.53           O  
ATOM   1685  N   GLY H 219      19.962   6.512  32.849  1.00 29.54           N  
ATOM   1686  CA  GLY H 219      20.739   6.876  31.705  1.00 27.80           C  
ATOM   1687  C   GLY H 219      20.519   5.835  30.654  1.00 31.90           C  
ATOM   1688  O   GLY H 219      20.279   4.665  30.951  1.00 31.92           O  
ATOM   1689  N   THR H 220      20.577   6.267  29.376  1.00 28.89           N  
ATOM   1690  CA  THR H 220      20.443   5.367  28.266  1.00 30.17           C  
ATOM   1691  CB  THR H 220      19.245   5.646  27.405  1.00 32.23           C  
ATOM   1692  OG1 THR H 220      18.053   5.545  28.169  1.00 34.23           O  
ATOM   1693  CG2 THR H 220      19.220   4.634  26.245  1.00 30.83           C  
ATOM   1694  C   THR H 220      21.654   5.558  27.409  1.00 30.16           C  
ATOM   1695  O   THR H 220      21.959   6.673  26.988  1.00 30.48           O  
ATOM   1696  N   LEU H 221      22.378   4.462  27.109  1.00 27.21           N  
ATOM   1697  CA  LEU H 221      23.565   4.601  26.316  1.00 30.02           C  
ATOM   1698  CB  LEU H 221      24.653   3.562  26.645  1.00 30.94           C  
ATOM   1699  CG  LEU H 221      25.938   3.728  25.813  1.00 40.20           C  
ATOM   1700  CD1 LEU H 221      26.634   5.063  26.125  1.00 40.39           C  
ATOM   1701  CD2 LEU H 221      26.872   2.518  25.976  1.00 43.15           C  
ATOM   1702  C   LEU H 221      23.182   4.425  24.881  1.00 30.56           C  
ATOM   1703  O   LEU H 221      22.545   3.439  24.512  1.00 34.24           O  
ATOM   1704  N   VAL H 222      23.547   5.407  24.033  1.00 26.77           N  
ATOM   1705  CA  VAL H 222      23.231   5.304  22.637  1.00 29.21           C  
ATOM   1706  CB  VAL H 222      22.425   6.466  22.129  1.00 29.90           C  
ATOM   1707  CG1 VAL H 222      22.198   6.294  20.619  1.00 29.82           C  
ATOM   1708  CG2 VAL H 222      21.128   6.554  22.949  1.00 31.53           C  
ATOM   1709  C   VAL H 222      24.519   5.276  21.876  1.00 31.55           C  
ATOM   1710  O   VAL H 222      25.344   6.182  21.988  1.00 29.90           O  
ATOM   1711  N   THR H 223      24.717   4.215  21.070  1.00 30.67           N  
ATOM   1712  CA  THR H 223      25.915   4.086  20.291  1.00 29.61           C  
ATOM   1713  CB  THR H 223      26.603   2.767  20.487  1.00 32.27           C  
ATOM   1714  OG1 THR H 223      26.950   2.588  21.853  1.00 35.60           O  
ATOM   1715  CG2 THR H 223      27.862   2.726  19.608  1.00 30.59           C  
ATOM   1716  C   THR H 223      25.514   4.144  18.853  1.00 32.07           C  
ATOM   1717  O   THR H 223      24.656   3.382  18.409  1.00 33.16           O  
ATOM   1718  N   VAL H 224      26.124   5.066  18.081  1.00 30.61           N  
ATOM   1719  CA  VAL H 224      25.784   5.161  16.691  1.00 29.40           C  
ATOM   1720  CB  VAL H 224      25.249   6.511  16.312  1.00 30.81           C  
ATOM   1721  CG1 VAL H 224      24.947   6.518  14.804  1.00 32.69           C  
ATOM   1722  CG2 VAL H 224      24.030   6.820  17.198  1.00 30.72           C  
ATOM   1723  C   VAL H 224      27.037   4.946  15.908  1.00 29.44           C  
ATOM   1724  O   VAL H 224      28.027   5.652  16.100  1.00 30.57           O  
ATOM   1725  N   SER H 225      27.029   3.954  14.993  1.00 29.65           N  
ATOM   1726  CA  SER H 225      28.209   3.714  14.217  1.00 28.99           C  
ATOM   1727  CB  SER H 225      29.242   2.832  14.932  1.00 31.63           C  
ATOM   1728  OG  SER H 225      28.716   1.527  15.120  1.00 32.08           O  
ATOM   1729  C   SER H 225      27.821   3.003  12.962  1.00 32.57           C  
ATOM   1730  O   SER H 225      26.771   2.367  12.885  1.00 31.92           O  
ATOM   1731  N   SER H 226      28.684   3.101  11.937  1.00 29.61           N  
ATOM   1732  CA  SER H 226      28.437   2.449  10.686  1.00 34.69           C  
ATOM   1733  CB  SER H 226      28.810   3.320   9.474  1.00 39.97           C  
ATOM   1734  OG  SER H 226      28.556   2.617   8.266  1.00 43.25           O  
ATOM   1735  C   SER H 226      29.329   1.212  10.640  1.00 35.75           C  
ATOM   1736  O   SER H 226      29.105   0.279  11.454  1.00 35.53           O  
ATOM   1737  OXT SER H 226      30.249   1.184   9.779  1.00  0.00           O1-
TER    1738      SER H 226 
CONECT  162  660
CONECT  660  162
CONECT  970 1555
CONECT 1555  970
END
