# Supplementary material for: Fully automated antibody structure prediction using BIOVIA tools: Validation study
Source: PLoS One. 2017 May 18;12(5):e0177923. doi: 10.1371/journal.pone.0177923 (PMC5436848; doi:10.1371/journal.pone.0177923)
Supplement: S1 Dataset — Predicted structures using the Top5 framework method, Chothia CDR definition with no canonical filtering and generating 50 models. These were used in the detailed discussion of outliers and for comparison against predictions using canonical filtering. (ZIP) [file pone.0177923.s003.zip › 4KPH_MI_FV_FinalModel.pdb]

REMARK   Accelrys Discovery Studio PDB file
REMARK   Created:  2015-05-08T04:14:54Z
SSBOND   1 CYS L   23    CYS L   87                                     
SSBOND   2 CYS H  127    CYS H  200                                     
HETATM    1  N   UNK L   1      25.848  31.265  26.418  1.00 31.54           N  
HETATM    2  CA  UNK L   1      25.279  31.545  27.749  1.00 30.96           C  
HETATM    3  C   UNK L   1      26.382  31.944  28.667  1.00 28.39           C  
HETATM    4  O   UNK L   1      27.402  32.477  28.238  1.00 27.03           O  
ATOM      5  N   ILE L   2      26.200  31.691  29.972  1.00 26.24           N  
ATOM      6  CA  ILE L   2      27.249  31.936  30.914  1.00 24.63           C  
ATOM      7  CB  ILE L   2      26.755  32.117  32.322  1.00 25.35           C  
ATOM      8  CG1 ILE L   2      25.855  33.358  32.419  1.00 25.30           C  
ATOM      9  CG2 ILE L   2      27.976  32.180  33.253  1.00 24.18           C  
ATOM     10  CD1 ILE L   2      24.531  33.212  31.675  1.00 25.49           C  
ATOM     11  C   ILE L   2      28.133  30.732  30.904  1.00 23.92           C  
ATOM     12  O   ILE L   2      27.651  29.601  30.876  1.00 22.49           O  
ATOM     13  N   VAL L   3      29.465  30.947  30.895  1.00 23.24           N  
ATOM     14  CA  VAL L   3      30.356  29.823  30.889  1.00 22.95           C  
ATOM     15  CB  VAL L   3      31.593  30.023  30.060  1.00 23.74           C  
ATOM     16  CG1 VAL L   3      32.486  28.779  30.211  1.00 22.75           C  
ATOM     17  CG2 VAL L   3      31.177  30.317  28.610  1.00 24.40           C  
ATOM     18  C   VAL L   3      30.801  29.595  32.297  1.00 22.55           C  
ATOM     19  O   VAL L   3      31.143  30.532  33.017  1.00 23.67           O  
ATOM     20  N   LEU L   4      30.788  28.321  32.730  1.00 21.86           N  
ATOM     21  CA  LEU L   4      31.184  28.017  34.069  1.00 21.68           C  
ATOM     22  CB  LEU L   4      30.158  27.149  34.812  1.00 20.71           C  
ATOM     23  CG  LEU L   4      28.784  27.835  34.941  1.00 20.53           C  
ATOM     24  CD1 LEU L   4      27.781  26.952  35.693  1.00 21.26           C  
ATOM     25  CD2 LEU L   4      28.911  29.236  35.554  1.00 21.47           C  
ATOM     26  C   LEU L   4      32.473  27.266  33.994  1.00 21.48           C  
ATOM     27  O   LEU L   4      32.565  26.228  33.339  1.00 23.24           O  
ATOM     28  N   THR L   5      33.514  27.784  34.675  1.00 20.78           N  
ATOM     29  CA  THR L   5      34.796  27.149  34.633  1.00 22.64           C  
ATOM     30  CB  THR L   5      35.917  28.095  34.321  1.00 22.76           C  
ATOM     31  OG1 THR L   5      35.695  28.722  33.068  1.00 24.77           O  
ATOM     32  CG2 THR L   5      37.233  27.301  34.287  1.00 24.09           C  
ATOM     33  C   THR L   5      35.063  26.567  35.981  1.00 23.01           C  
ATOM     34  O   THR L   5      34.915  27.240  37.001  1.00 23.39           O  
ATOM     35  N   GLN L   6      35.461  25.281  36.013  1.00 24.36           N  
ATOM     36  CA  GLN L   6      35.716  24.648  37.273  1.00 25.99           C  
ATOM     37  CB  GLN L   6      34.911  23.357  37.493  1.00 23.89           C  
ATOM     38  CG  GLN L   6      33.411  23.610  37.645  1.00 23.57           C  
ATOM     39  CD  GLN L   6      32.722  22.270  37.855  1.00 23.52           C  
ATOM     40  OE1 GLN L   6      31.798  21.914  37.125  1.00 22.92           O  
ATOM     41  NE2 GLN L   6      33.179  21.506  38.882  1.00 21.37           N  
ATOM     42  C   GLN L   6      37.163  24.291  37.367  1.00 27.60           C  
ATOM     43  O   GLN L   6      37.766  23.802  36.412  1.00 28.49           O  
ATOM     44  N   SER L   7      37.759  24.555  38.547  1.00 28.86           N  
ATOM     45  CA  SER L   7      39.130  24.209  38.770  1.00 31.61           C  
ATOM     46  CB  SER L   7      40.103  25.393  38.623  1.00 34.07           C  
ATOM     47  OG  SER L   7      39.841  26.368  39.619  0.90 38.28           O  
ATOM     48  C   SER L   7      39.245  23.692  40.171  1.00 32.71           C  
ATOM     49  O   SER L   7      38.507  24.101  41.070  1.00 31.75           O  
ATOM     50  N   PRO L   8      40.148  22.772  40.377  1.00 32.86           N  
ATOM     51  CA  PRO L   8      40.968  22.228  39.325  1.00 31.80           C  
ATOM     52  CD  PRO L   8      40.758  22.604  41.684  1.00 33.58           C  
ATOM     53  CB  PRO L   8      42.203  21.638  40.008  1.00 33.18           C  
ATOM     54  CG  PRO L   8      41.792  21.486  41.481  1.00 33.20           C  
ATOM     55  C   PRO L   8      40.173  21.208  38.566  1.00 30.64           C  
ATOM     56  O   PRO L   8      39.130  20.787  39.061  1.00 30.60           O  
ATOM     57  N   ALA L   9      40.620  20.832  37.349  1.00 28.63           N  
ATOM     58  CA  ALA L   9      39.934  19.845  36.562  1.00 28.61           C  
ATOM     59  CB  ALA L   9      40.547  19.677  35.161  1.00 29.06           C  
ATOM     60  C   ALA L   9      40.004  18.510  37.241  1.00 28.42           C  
ATOM     61  O   ALA L   9      39.009  17.791  37.317  1.00 27.56           O  
ATOM     62  N   ILE L  10      41.196  18.133  37.745  1.00 28.39           N  
ATOM     63  CA  ILE L  10      41.351  16.867  38.407  1.00 30.25           C  
ATOM     64  CB  ILE L  10      42.130  15.862  37.609  1.00 31.52           C  
ATOM     65  CG1 ILE L  10      41.414  15.533  36.292  1.00 33.70           C  
ATOM     66  CG2 ILE L  10      42.366  14.628  38.494  1.00 32.14           C  
ATOM     67  CD1 ILE L  10      42.284  14.732  35.329  1.00 35.90           C  
ATOM     68  C   ILE L  10      42.138  17.121  39.654  1.00 30.45           C  
ATOM     69  O   ILE L  10      43.025  17.973  39.665  1.00 31.91           O  
ATOM     70  N   MET L  11      41.822  16.406  40.753  1.00 30.54           N  
ATOM     71  CA  MET L  11      42.599  16.626  41.939  1.00 31.42           C  
ATOM     72  CB  MET L  11      42.125  17.826  42.777  1.00 32.68           C  
ATOM     73  CG  MET L  11      40.742  17.649  43.399  1.00 36.03           C  
ATOM     74  SD  MET L  11      40.166  19.082  44.359  1.00 40.96           S  
ATOM     75  CE  MET L  11      41.332  18.854  45.732  1.00 37.60           C  
ATOM     76  C   MET L  11      42.551  15.402  42.800  1.00 30.96           C  
ATOM     77  O   MET L  11      41.596  14.629  42.756  1.00 29.54           O  
ATOM     78  N   SER L  12      43.616  15.197  43.605  1.00 30.15           N  
ATOM     79  CA  SER L  12      43.679  14.069  44.486  1.00 31.16           C  
ATOM     80  CB  SER L  12      44.882  13.147  44.214  0.80 31.61           C  
ATOM     81  OG  SER L  12      44.780  12.572  42.920  0.80 39.80           O  
ATOM     82  C   SER L  12      43.833  14.601  45.875  1.00 31.37           C  
ATOM     83  O   SER L  12      44.560  15.567  46.106  1.00 31.49           O  
ATOM     84  N   ALA L  13      43.129  13.985  46.846  1.00 29.95           N  
ATOM     85  CA  ALA L  13      43.234  14.451  48.197  1.00 29.81           C  
ATOM     86  CB  ALA L  13      42.011  15.259  48.664  1.00 29.81           C  
ATOM     87  C   ALA L  13      43.336  13.260  49.088  1.00 30.18           C  
ATOM     88  O   ALA L  13      42.752  12.211  48.817  1.00 29.69           O  
ATOM     89  N   SER L  14      44.114  13.396  50.178  1.00 29.84           N  
ATOM     90  CA  SER L  14      44.247  12.318  51.110  1.00 30.29           C  
ATOM     91  CB  SER L  14      45.482  12.437  52.019  1.00 30.79           C  
ATOM     92  OG  SER L  14      46.668  12.365  51.243  1.00 33.20           O  
ATOM     93  C   SER L  14      43.040  12.362  51.978  1.00 30.50           C  
ATOM     94  O   SER L  14      42.467  13.426  52.202  1.00 31.02           O  
ATOM     95  N   LEU L  15      42.627  11.196  52.505  1.00 30.90           N  
ATOM     96  CA  LEU L  15      41.450  11.156  53.313  1.00 31.34           C  
ATOM     97  CB  LEU L  15      40.983   9.733  53.697  0.90 32.61           C  
ATOM     98  CG  LEU L  15      42.086   8.672  53.900  1.00 33.06           C  
ATOM     99  CD1 LEU L  15      41.482   7.365  54.439  1.00 24.75           C  
ATOM    100  CD2 LEU L  15      42.866   8.395  52.602  1.00 22.02           C  
ATOM    101  C   LEU L  15      41.681  11.966  54.546  1.00 30.83           C  
ATOM    102  O   LEU L  15      42.741  11.902  55.165  1.00 31.81           O  
ATOM    103  N   GLY L  16      40.667  12.776  54.914  1.00 29.79           N  
ATOM    104  CA  GLY L  16      40.743  13.600  56.083  1.00 29.06           C  
ATOM    105  C   GLY L  16      41.098  15.007  55.701  1.00 29.77           C  
ATOM    106  O   GLY L  16      40.986  15.915  56.524  1.00 29.84           O  
ATOM    107  N   GLU L  17      41.532  15.241  54.446  1.00 29.14           N  
ATOM    108  CA  GLU L  17      41.902  16.580  54.073  1.00 30.48           C  
ATOM    109  CB  GLU L  17      42.828  16.687  52.849  1.00 31.84           C  
ATOM    110  CG  GLU L  17      44.287  16.336  53.137  0.90 35.96           C  
ATOM    111  CD  GLU L  17      45.100  16.732  51.914  1.00 40.78           C  
ATOM    112  OE1 GLU L  17      45.251  17.959  51.673  1.00 43.97           O  
ATOM    113  OE2 GLU L  17      45.577  15.810  51.199  1.00 41.21           O1-
ATOM    114  C   GLU L  17      40.683  17.383  53.752  1.00 29.73           C  
ATOM    115  O   GLU L  17      39.649  16.849  53.355  1.00 29.80           O  
ATOM    116  N   GLU L  18      40.786  18.715  53.944  1.00 29.05           N  
ATOM    117  CA  GLU L  18      39.711  19.604  53.612  1.00 28.19           C  
ATOM    118  CB  GLU L  18      39.770  20.927  54.399  1.00 30.93           C  
ATOM    119  CG  GLU L  18      38.642  21.913  54.088  1.00 34.34           C  
ATOM    120  CD  GLU L  18      38.863  23.141  54.961  1.00 38.10           C  
ATOM    121  OE1 GLU L  18      39.620  24.047  54.523  1.00  0.00           O  
ATOM    122  OE2 GLU L  18      38.286  23.185  56.082  1.00  0.00           O1-
ATOM    123  C   GLU L  18      39.869  19.908  52.154  1.00 26.98           C  
ATOM    124  O   GLU L  18      40.972  20.201  51.698  1.00 27.20           O  
ATOM    125  N   ILE L  19      38.768  19.839  51.377  1.00 24.99           N  
ATOM    126  CA  ILE L  19      38.899  20.063  49.965  1.00 23.73           C  
ATOM    127  CB  ILE L  19      38.609  18.841  49.145  1.00 24.89           C  
ATOM    128  CG1 ILE L  19      39.604  17.721  49.494  1.00 24.45           C  
ATOM    129  CG2 ILE L  19      38.628  19.246  47.662  1.00 24.52           C  
ATOM    130  CD1 ILE L  19      39.208  16.354  48.935  1.00  0.00           C  
ATOM    131  C   ILE L  19      37.939  21.126  49.528  1.00 23.73           C  
ATOM    132  O   ILE L  19      36.803  21.190  49.992  1.00 22.63           O  
ATOM    133  N   THR L  20      38.397  22.009  48.614  1.00 23.49           N  
ATOM    134  CA  THR L  20      37.545  23.052  48.119  1.00 23.09           C  
ATOM    135  CB  THR L  20      37.984  24.424  48.534  1.00 23.52           C  
ATOM    136  OG1 THR L  20      38.017  24.525  49.949  1.00 26.34           O  
ATOM    137  CG2 THR L  20      36.998  25.452  47.955  1.00 22.61           C  
ATOM    138  C   THR L  20      37.578  23.009  46.623  1.00 22.65           C  
ATOM    139  O   THR L  20      38.644  22.929  46.014  1.00 22.99           O  
ATOM    140  N   LEU L  21      36.387  23.058  45.995  1.00 22.90           N  
ATOM    141  CA  LEU L  21      36.273  23.051  44.566  1.00 22.55           C  
ATOM    142  CB  LEU L  21      35.313  21.962  44.050  1.00 22.70           C  
ATOM    143  CG  LEU L  21      35.685  20.535  44.504  1.00 20.07           C  
ATOM    144  CD1 LEU L  21      34.713  19.491  43.928  1.00 27.14           C  
ATOM    145  CD2 LEU L  21      37.157  20.212  44.207  1.00 21.63           C  
ATOM    146  C   LEU L  21      35.662  24.370  44.211  1.00 21.80           C  
ATOM    147  O   LEU L  21      34.832  24.884  44.959  1.00 21.43           O  
ATOM    148  N   THR L  22      36.052  24.966  43.068  1.00 22.51           N  
ATOM    149  CA  THR L  22      35.517  26.262  42.746  1.00 22.96           C  
ATOM    150  CB  THR L  22      36.564  27.337  42.695  1.00 24.39           C  
ATOM    151  OG1 THR L  22      37.561  26.994  41.745  1.00 26.30           O  
ATOM    152  CG2 THR L  22      37.190  27.499  44.086  1.00 26.48           C  
ATOM    153  C   THR L  22      34.840  26.238  41.410  1.00 23.51           C  
ATOM    154  O   THR L  22      35.139  25.415  40.545  1.00 23.73           O  
ATOM    155  N   CYS L  23      33.863  27.152  41.231  1.00 23.88           N  
ATOM    156  CA  CYS L  23      33.156  27.280  39.989  1.00 24.33           C  
ATOM    157  CB  CYS L  23      31.730  26.693  40.054  1.00 24.98           C  
ATOM    158  SG  CYS L  23      30.795  26.830  38.499  1.00 28.61           S  
ATOM    159  C   CYS L  23      33.082  28.754  39.696  1.00 25.32           C  
ATOM    160  O   CYS L  23      32.502  29.524  40.465  1.00 26.20           O  
ATOM    161  N   SER L  24      33.675  29.183  38.558  1.00 25.22           N  
ATOM    162  CA  SER L  24      33.691  30.585  38.233  1.00 26.72           C  
ATOM    163  CB  SER L  24      35.098  31.095  37.872  1.00 27.89           C  
ATOM    164  OG  SER L  24      35.053  32.478  37.553  1.00 34.57           O  
ATOM    165  C   SER L  24      32.810  30.795  37.040  1.00 26.31           C  
ATOM    166  O   SER L  24      32.864  30.037  36.073  1.00 26.73           O  
ATOM    167  N   ALA L  25      31.981  31.859  37.075  1.00 26.56           N  
ATOM    168  CA  ALA L  25      31.045  32.102  36.014  1.00 27.24           C  
ATOM    169  CB  ALA L  25      29.619  32.386  36.517  1.00 26.82           C  
ATOM    170  C   ALA L  25      31.478  33.292  35.219  1.00 27.66           C  
ATOM    171  O   ALA L  25      32.092  34.221  35.740  1.00 26.77           O  
ATOM    172  N   SER L  26      31.204  33.305  33.899  1.00 35.73           N  
ATOM    173  CA  SER L  26      31.623  34.425  33.095  1.00 32.67           C  
ATOM    174  CB  SER L  26      31.352  34.252  31.594  1.00 39.51           C  
ATOM    175  OG  SER L  26      31.800  35.405  30.898  1.00 47.58           O  
ATOM    176  C   SER L  26      30.894  35.660  33.525  1.00 43.93           C  
ATOM    177  O   SER L  26      31.448  36.758  33.451  1.00 47.29           O  
ATOM    178  N   SER L  27      29.624  35.524  33.960  1.00 48.59           N  
ATOM    179  CA  SER L  27      28.887  36.677  34.398  1.00 46.75           C  
ATOM    180  CB  SER L  27      27.771  37.107  33.429  1.00 47.28           C  
ATOM    181  OG  SER L  27      26.801  36.079  33.284  1.00 62.03           O  
ATOM    182  C   SER L  27      28.252  36.306  35.697  1.00 41.41           C  
ATOM    183  O   SER L  27      28.315  35.150  36.109  1.00 35.31           O  
ATOM    184  N   SER L  28      27.616  37.278  36.380  1.00 38.85           N  
ATOM    185  CA  SER L  28      27.091  37.013  37.689  1.00 40.25           C  
ATOM    186  CB  SER L  28      26.556  38.261  38.412  1.00 51.96           C  
ATOM    187  OG  SER L  28      25.473  38.828  37.689  1.00 58.86           O  
ATOM    188  C   SER L  28      25.990  36.002  37.609  1.00 37.19           C  
ATOM    189  O   SER L  28      25.232  35.953  36.641  1.00 39.81           O  
ATOM    190  N   VAL L  29      25.902  35.157  38.661  1.00 32.04           N  
ATOM    191  CA  VAL L  29      24.928  34.108  38.742  1.00 28.41           C  
ATOM    192  CB  VAL L  29      25.532  32.737  38.867  1.00 33.54           C  
ATOM    193  CG1 VAL L  29      24.388  31.726  39.015  1.00 23.30           C  
ATOM    194  CG2 VAL L  29      26.440  32.451  37.663  1.00 32.41           C  
ATOM    195  C   VAL L  29      24.136  34.306  39.995  1.00 29.58           C  
ATOM    196  O   VAL L  29      24.663  34.754  41.012  1.00 37.88           O  
ATOM    197  N   ASN L  30      22.822  34.026  39.927  1.00 30.55           N  
ATOM    198  CA  ASN L  30      21.955  34.156  41.062  1.00 32.54           C  
ATOM    199  CB  ASN L  30      20.483  34.098  40.642  1.00 44.80           C  
ATOM    200  CG  ASN L  30      20.212  35.318  39.769  1.00 80.62           C  
ATOM    201  OD1 ASN L  30      21.068  35.764  39.004  1.00 76.23           O  
ATOM    202  ND2 ASN L  30      18.984  35.886  39.899  1.00 75.27           N  
ATOM    203  C   ASN L  30      22.197  33.064  42.068  1.00 35.55           C  
ATOM    204  O   ASN L  30      22.419  33.335  43.248  1.00 53.84           O  
ATOM    205  N   TYR L  31      22.148  31.785  41.634  1.00 33.69           N  
ATOM    206  CA  TYR L  31      22.384  30.698  42.541  1.00 40.93           C  
ATOM    207  CB  TYR L  31      21.095  30.059  43.093  1.00 30.87           C  
ATOM    208  CG  TYR L  31      20.211  31.138  43.638  1.00 30.40           C  
ATOM    209  CD1 TYR L  31      20.410  31.708  44.877  1.00 25.37           C  
ATOM    210  CD2 TYR L  31      19.172  31.597  42.861  1.00 37.79           C  
ATOM    211  CE1 TYR L  31      19.569  32.704  45.327  1.00 34.54           C  
ATOM    212  CE2 TYR L  31      18.329  32.588  43.302  1.00 40.47           C  
ATOM    213  CZ  TYR L  31      18.529  33.139  44.541  1.00 44.77           C  
ATOM    214  OH  TYR L  31      17.665  34.157  44.999  1.00 45.16           O  
ATOM    215  C   TYR L  31      23.072  29.648  41.723  1.00 37.62           C  
ATOM    216  O   TYR L  31      22.912  29.588  40.507  1.00 31.27           O  
ATOM    217  N   MET L  32      23.862  28.785  42.373  1.00 21.70           N  
ATOM    218  CA  MET L  32      24.536  27.756  41.661  1.00 20.92           C  
ATOM    219  CB  MET L  32      26.062  27.812  41.855  1.00 20.39           C  
ATOM    220  CG  MET L  32      26.854  26.883  40.935  1.00 21.54           C  
ATOM    221  SD  MET L  32      26.880  27.396  39.191  1.00 25.79           S  
ATOM    222  CE  MET L  32      27.840  28.914  39.473  1.00 25.93           C  
ATOM    223  C   MET L  32      24.056  26.464  42.241  1.00 20.88           C  
ATOM    224  O   MET L  32      23.685  26.396  43.412  1.00 20.60           O  
ATOM    225  N   HIS L  33      24.013  25.404  41.416  1.00 19.91           N  
ATOM    226  CA  HIS L  33      23.634  24.116  41.918  1.00 18.88           C  
ATOM    227  ND1 HIS L  33      20.519  24.704  42.336  1.00 25.45           N  
ATOM    228  CG  HIS L  33      21.269  24.454  41.206  1.00 19.54           C  
ATOM    229  CB  HIS L  33      22.437  23.518  41.163  1.00 17.95           C  
ATOM    230  NE2 HIS L  33      19.683  25.977  40.719  1.00 25.51           N  
ATOM    231  CD2 HIS L  33      20.744  25.239  40.228  1.00 20.27           C  
ATOM    232  CE1 HIS L  33      19.585  25.623  41.989  1.00 20.23           C  
ATOM    233  C   HIS L  33      24.820  23.232  41.687  1.00 18.63           C  
ATOM    234  O   HIS L  33      25.619  23.499  40.791  1.00 18.29           O  
ATOM    235  N   TRP L  34      24.988  22.175  42.513  1.00 18.35           N  
ATOM    236  CA  TRP L  34      26.109  21.288  42.350  1.00 19.76           C  
ATOM    237  CB  TRP L  34      27.076  21.306  43.545  1.00 18.37           C  
ATOM    238  CG  TRP L  34      27.840  22.600  43.693  1.00 18.21           C  
ATOM    239  CD2 TRP L  34      29.180  22.799  43.213  1.00 18.83           C  
ATOM    240  CD1 TRP L  34      27.463  23.771  44.281  1.00 18.79           C  
ATOM    241  NE1 TRP L  34      28.483  24.689  44.197  1.00 19.06           N  
ATOM    242  CE2 TRP L  34      29.545  24.103  43.543  1.00 19.96           C  
ATOM    243  CE3 TRP L  34      30.034  21.963  42.553  1.00 18.38           C  
ATOM    244  CZ2 TRP L  34      30.779  24.593  43.216  1.00 19.30           C  
ATOM    245  CZ3 TRP L  34      31.275  22.460  42.223  1.00 17.78           C  
ATOM    246  CH2 TRP L  34      31.638  23.750  42.550  1.00 19.43           C  
ATOM    247  C   TRP L  34      25.595  19.885  42.219  1.00 20.81           C  
ATOM    248  O   TRP L  34      24.587  19.523  42.827  1.00 20.54           O  
ATOM    249  N   TYR L  35      26.285  19.057  41.402  1.00 21.24           N  
ATOM    250  CA  TYR L  35      25.883  17.691  41.192  1.00 21.54           C  
ATOM    251  CB  TYR L  35      25.358  17.404  39.772  1.00 21.13           C  
ATOM    252  CG  TYR L  35      24.089  18.154  39.536  1.00 21.76           C  
ATOM    253  CD1 TYR L  35      24.120  19.477  39.159  1.00 20.71           C  
ATOM    254  CD2 TYR L  35      22.869  17.532  39.676  1.00 22.76           C  
ATOM    255  CE1 TYR L  35      22.954  20.171  38.934  1.00 20.92           C  
ATOM    256  CE2 TYR L  35      21.698  18.220  39.453  1.00 21.71           C  
ATOM    257  CZ  TYR L  35      21.741  19.542  39.081  1.00 20.74           C  
ATOM    258  OH  TYR L  35      20.547  20.258  38.851  1.00 20.58           O  
ATOM    259  C   TYR L  35      27.072  16.786  41.389  1.00 21.65           C  
ATOM    260  O   TYR L  35      28.212  17.156  41.105  1.00 22.12           O  
ATOM    261  N   GLN L  36      26.822  15.558  41.894  1.00 22.02           N  
ATOM    262  CA  GLN L  36      27.871  14.591  42.093  1.00 21.80           C  
ATOM    263  CB  GLN L  36      27.896  14.000  43.514  1.00 21.52           C  
ATOM    264  CG  GLN L  36      29.013  12.978  43.732  1.00 21.68           C  
ATOM    265  CD  GLN L  36      28.804  12.338  45.098  1.00 22.54           C  
ATOM    266  OE1 GLN L  36      27.725  11.827  45.396  1.00 23.28           O  
ATOM    267  NE2 GLN L  36      29.859  12.368  45.955  1.00 20.82           N  
ATOM    268  C   GLN L  36      27.606  13.438  41.172  1.00 21.51           C  
ATOM    269  O   GLN L  36      26.462  13.022  41.000  1.00 21.16           O  
ATOM    270  N   GLN L  37      28.661  12.891  40.530  1.00 22.04           N  
ATOM    271  CA  GLN L  37      28.429  11.776  39.655  1.00 23.24           C  
ATOM    272  CB  GLN L  37      28.353  12.165  38.169  1.00 21.38           C  
ATOM    273  CG  GLN L  37      28.073  10.992  37.226  1.00 20.22           C  
ATOM    274  CD  GLN L  37      27.903  11.551  35.821  1.00 22.09           C  
ATOM    275  OE1 GLN L  37      27.823  10.808  34.846  1.00 22.79           O  
ATOM    276  NE2 GLN L  37      27.832  12.905  35.714  1.00 21.49           N  
ATOM    277  C   GLN L  37      29.531  10.773  39.811  1.00 25.18           C  
ATOM    278  O   GLN L  37      30.714  11.107  39.826  1.00 25.47           O  
ATOM    279  N   LYS L  38      29.141   9.489  39.924  1.00 27.60           N  
ATOM    280  CA  LYS L  38      30.076   8.411  40.057  1.00 29.51           C  
ATOM    281  CB  LYS L  38      29.692   7.431  41.175  1.00 30.18           C  
ATOM    282  CG  LYS L  38      29.627   8.095  42.552  1.00 30.03           C  
ATOM    283  CD  LYS L  38      28.859   7.276  43.590  1.00 30.77           C  
ATOM    284  CE  LYS L  38      28.634   8.015  44.910  1.00 30.65           C  
ATOM    285  NZ  LYS L  38      29.909   8.132  45.652  1.00 31.73           N1+
ATOM    286  C   LYS L  38      30.009   7.666  38.760  1.00 31.44           C  
ATOM    287  O   LYS L  38      29.001   7.719  38.059  1.00 29.86           O  
ATOM    288  N   SER L  39      31.087   6.945  38.397  1.00 34.03           N  
ATOM    289  CA  SER L  39      31.097   6.281  37.125  1.00 35.08           C  
ATOM    290  CB  SER L  39      32.420   5.554  36.830  0.90 35.16           C  
ATOM    291  OG  SER L  39      32.361   4.920  35.560  1.00  0.00           O  
ATOM    292  C   SER L  39      29.998   5.268  37.084  1.00 35.75           C  
ATOM    293  O   SER L  39      29.769   4.541  38.050  1.00 35.52           O  
ATOM    294  N   GLY L  40      29.284   5.215  35.939  1.00 36.20           N  
ATOM    295  CA  GLY L  40      28.244   4.249  35.734  0.90 36.45           C  
ATOM    296  C   GLY L  40      26.956   4.745  36.319  1.00 37.21           C  
ATOM    297  O   GLY L  40      25.965   4.016  36.337  1.00 37.68           O  
ATOM    298  N   THR L  41      26.924   6.003  36.802  1.00 36.20           N  
ATOM    299  CA  THR L  41      25.725   6.492  37.424  1.00 33.85           C  
ATOM    300  CB  THR L  41      25.896   6.706  38.902  1.00 35.25           C  
ATOM    301  OG1 THR L  41      26.335   5.515  39.529  1.00 35.35           O  
ATOM    302  CG2 THR L  41      24.554   7.123  39.511  1.00 37.19           C  
ATOM    303  C   THR L  41      25.429   7.849  36.865  1.00 31.76           C  
ATOM    304  O   THR L  41      26.314   8.518  36.334  1.00 30.57           O  
ATOM    305  N   SER L  42      24.156   8.285  36.969  1.00 29.86           N  
ATOM    306  CA  SER L  42      23.771   9.591  36.517  1.00 28.77           C  
ATOM    307  CB  SER L  42      22.277   9.702  36.165  1.00 30.23           C  
ATOM    308  OG  SER L  42      21.483   9.421  37.307  1.00 31.99           O  
ATOM    309  C   SER L  42      24.081  10.574  37.609  1.00 27.49           C  
ATOM    310  O   SER L  42      24.355  10.196  38.746  1.00 26.29           O  
ATOM    311  N   PRO L  43      24.043  11.843  37.284  1.00 26.09           N  
ATOM    312  CA  PRO L  43      24.362  12.864  38.250  1.00 24.21           C  
ATOM    313  CD  PRO L  43      24.296  12.280  35.920  1.00 24.88           C  
ATOM    314  CB  PRO L  43      24.503  14.157  37.451  1.00 24.39           C  
ATOM    315  CG  PRO L  43      24.921  13.679  36.048  1.00 24.58           C  
ATOM    316  C   PRO L  43      23.303  12.948  39.304  1.00 24.02           C  
ATOM    317  O   PRO L  43      22.140  12.679  39.004  1.00 22.58           O  
ATOM    318  N   LYS L  44      23.682  13.306  40.549  1.00 23.73           N  
ATOM    319  CA  LYS L  44      22.703  13.471  41.584  1.00 24.61           C  
ATOM    320  CB  LYS L  44      22.852  12.518  42.781  1.00 27.06           C  
ATOM    321  CG  LYS L  44      22.355  11.098  42.510  1.00 32.67           C  
ATOM    322  CD  LYS L  44      22.584  10.139  43.679  0.94 35.71           C  
ATOM    323  CE  LYS L  44      23.865   9.314  43.562  0.94 37.77           C  
ATOM    324  NZ  LYS L  44      23.693   8.265  42.532  1.00 38.81           N1+
ATOM    325  C   LYS L  44      22.835  14.863  42.116  1.00 22.71           C  
ATOM    326  O   LYS L  44      23.936  15.400  42.199  1.00 22.28           O  
ATOM    327  N   LEU L  45      21.703  15.498  42.488  1.00 21.29           N  
ATOM    328  CA  LEU L  45      21.777  16.847  42.984  1.00 20.77           C  
ATOM    329  CB  LEU L  45      20.381  17.468  43.170  1.00 20.51           C  
ATOM    330  CG  LEU L  45      20.368  18.911  43.700  1.00 23.44           C  
ATOM    331  CD1 LEU L  45      20.984  19.884  42.681  1.00 22.58           C  
ATOM    332  CD2 LEU L  45      18.956  19.331  44.133  1.00 23.05           C  
ATOM    333  C   LEU L  45      22.450  16.810  44.331  1.00 20.46           C  
ATOM    334  O   LEU L  45      21.954  16.151  45.242  1.00 20.20           O  
ATOM    335  N   LEU L  46      23.670  17.389  44.452  1.00 19.94           N  
ATOM    336  CA  LEU L  46      24.346  17.511  45.718  1.00 20.42           C  
ATOM    337  CB  LEU L  46      25.875  17.564  45.605  1.00 19.30           C  
ATOM    338  CG  LEU L  46      26.523  16.220  45.240  1.00 16.47           C  
ATOM    339  CD1 LEU L  46      28.051  16.325  45.319  1.00 16.49           C  
ATOM    340  CD2 LEU L  46      25.972  15.072  46.105  1.00 16.91           C  
ATOM    341  C   LEU L  46      23.951  18.716  46.519  1.00 20.40           C  
ATOM    342  O   LEU L  46      23.624  18.615  47.699  1.00 20.37           O  
ATOM    343  N   ILE L  47      23.997  19.908  45.890  1.00 20.86           N  
ATOM    344  CA  ILE L  47      23.741  21.124  46.608  1.00 21.25           C  
ATOM    345  CB  ILE L  47      24.985  21.911  46.897  1.00 21.13           C  
ATOM    346  CG1 ILE L  47      25.907  21.107  47.828  1.00 21.55           C  
ATOM    347  CG2 ILE L  47      24.578  23.283  47.459  1.00 21.02           C  
ATOM    348  CD1 ILE L  47      27.305  21.704  47.968  1.00 21.72           C  
ATOM    349  C   ILE L  47      22.857  21.977  45.759  1.00 21.47           C  
ATOM    350  O   ILE L  47      23.058  22.091  44.550  1.00 22.17           O  
ATOM    351  N   TYR L  48      21.841  22.607  46.380  1.00 21.34           N  
ATOM    352  CA  TYR L  48      20.978  23.449  45.614  1.00 21.86           C  
ATOM    353  CB  TYR L  48      19.524  22.943  45.519  1.00 23.18           C  
ATOM    354  CG  TYR L  48      18.912  22.942  46.874  1.00 24.47           C  
ATOM    355  CD1 TYR L  48      19.003  21.834  47.684  1.00 24.80           C  
ATOM    356  CD2 TYR L  48      18.246  24.052  47.334  1.00 25.04           C  
ATOM    357  CE1 TYR L  48      18.438  21.831  48.937  1.00 26.46           C  
ATOM    358  CE2 TYR L  48      17.677  24.056  48.586  1.00 26.86           C  
ATOM    359  CZ  TYR L  48      17.773  22.943  49.388  1.00 27.33           C  
ATOM    360  OH  TYR L  48      17.192  22.942  50.673  1.00 29.47           O  
ATOM    361  C   TYR L  48      20.986  24.812  46.228  1.00 20.97           C  
ATOM    362  O   TYR L  48      21.199  24.972  47.429  1.00 20.97           O  
ATOM    363  N   THR L  49      20.688  25.827  45.389  1.00 28.74           N  
ATOM    364  CA  THR L  49      20.565  27.196  45.791  1.00 30.12           C  
ATOM    365  CB  THR L  49      19.317  27.514  46.569  1.00 31.06           C  
ATOM    366  OG1 THR L  49      19.277  26.777  47.779  1.00 46.49           O  
ATOM    367  CG2 THR L  49      18.098  27.172  45.699  1.00 42.85           C  
ATOM    368  C   THR L  49      21.773  27.624  46.552  1.00 31.06           C  
ATOM    369  O   THR L  49      21.683  28.240  47.611  1.00 29.78           O  
ATOM    370  N   THR L  50      22.942  27.257  46.009  1.00 28.72           N  
ATOM    371  CA  THR L  50      24.241  27.685  46.434  1.00 27.75           C  
ATOM    372  CB  THR L  50      24.326  29.179  46.570  1.00 29.27           C  
ATOM    373  OG1 THR L  50      24.022  29.809  45.332  1.00 29.81           O  
ATOM    374  CG2 THR L  50      25.745  29.551  47.023  1.00 29.84           C  
ATOM    375  C   THR L  50      24.704  27.094  47.730  1.00 29.03           C  
ATOM    376  O   THR L  50      25.894  26.813  47.857  1.00 29.60           O  
ATOM    377  N   SER L  51      23.823  26.788  48.705  1.00 28.45           N  
ATOM    378  CA  SER L  51      24.449  26.332  49.921  0.88 30.77           C  
ATOM    379  CB  SER L  51      24.805  27.489  50.867  0.88 31.80           C  
ATOM    380  OG  SER L  51      23.629  28.187  51.248  0.88 33.55           O  
ATOM    381  C   SER L  51      23.574  25.393  50.677  1.00 31.86           C  
ATOM    382  O   SER L  51      23.832  25.083  51.837  1.00 32.86           O  
ATOM    383  N   ASN L  52      22.543  24.855  50.027  1.00 23.30           N  
ATOM    384  CA  ASN L  52      21.647  23.976  50.722  1.00 24.56           C  
ATOM    385  CB  ASN L  52      20.166  24.296  50.470  1.00 24.69           C  
ATOM    386  CG  ASN L  52      19.881  25.644  51.122  1.00 28.19           C  
ATOM    387  OD1 ASN L  52      20.427  25.966  52.176  1.00 30.46           O  
ATOM    388  ND2 ASN L  52      19.008  26.462  50.477  1.00 29.29           N  
ATOM    389  C   ASN L  52      21.924  22.574  50.281  1.00 24.24           C  
ATOM    390  O   ASN L  52      21.949  22.270  49.088  1.00 23.92           O  
ATOM    391  N   LEU L  53      22.146  21.682  51.264  1.00 24.58           N  
ATOM    392  CA  LEU L  53      22.496  20.315  51.005  1.00 25.60           C  
ATOM    393  CB  LEU L  53      23.063  19.590  52.239  1.00 26.14           C  
ATOM    394  CG  LEU L  53      24.347  20.229  52.805  1.00 26.78           C  
ATOM    395  CD1 LEU L  53      24.859  19.450  54.026  1.00 26.55           C  
ATOM    396  CD2 LEU L  53      25.424  20.393  51.721  1.00 28.00           C  
ATOM    397  C   LEU L  53      21.276  19.560  50.574  1.00 26.17           C  
ATOM    398  O   LEU L  53      20.169  19.785  51.063  1.00 27.18           O  
ATOM    399  N   ALA L  54      21.473  18.620  49.630  1.00 26.39           N  
ATOM    400  CA  ALA L  54      20.420  17.777  49.139  1.00 27.00           C  
ATOM    401  CB  ALA L  54      20.777  17.021  47.849  1.00 26.88           C  
ATOM    402  C   ALA L  54      20.149  16.766  50.209  1.00 27.85           C  
ATOM    403  O   ALA L  54      20.945  16.611  51.127  1.00 27.41           O  
ATOM    404  N   SER L  55      19.029  16.025  50.101  1.00 29.82           N  
ATOM    405  CA  SER L  55      18.577  15.178  51.170  1.00 30.99           C  
ATOM    406  CB  SER L  55      17.336  14.351  50.790  1.00 32.47           C  
ATOM    407  OG  SER L  55      17.656  13.423  49.763  1.00 35.87           O  
ATOM    408  C   SER L  55      19.628  14.218  51.670  1.00 31.05           C  
ATOM    409  O   SER L  55      19.968  14.238  52.852  1.00 31.75           O  
ATOM    410  N   GLY L  56      20.164  13.356  50.787  1.00 29.96           N  
ATOM    411  CA  GLY L  56      21.094  12.306  51.122  1.00 29.29           C  
ATOM    412  C   GLY L  56      22.431  12.808  51.586  1.00 28.74           C  
ATOM    413  O   GLY L  56      23.106  12.131  52.358  1.00 28.92           O  
ATOM    414  N   VAL L  57      22.874  13.980  51.098  1.00 27.05           N  
ATOM    415  CA  VAL L  57      24.222  14.458  51.304  1.00 26.35           C  
ATOM    416  CB  VAL L  57      24.469  15.763  50.604  1.00 24.73           C  
ATOM    417  CG1 VAL L  57      25.914  16.216  50.871  1.00 23.41           C  
ATOM    418  CG2 VAL L  57      24.127  15.579  49.117  1.00 24.80           C  
ATOM    419  C   VAL L  57      24.581  14.639  52.759  1.00 26.00           C  
ATOM    420  O   VAL L  57      23.811  15.142  53.577  1.00 25.34           O  
ATOM    421  N   PRO L  58      25.794  14.221  53.067  1.00 26.18           N  
ATOM    422  CA  PRO L  58      26.358  14.315  54.396  1.00 25.51           C  
ATOM    423  CD  PRO L  58      26.441  13.191  52.274  1.00 26.38           C  
ATOM    424  CB  PRO L  58      27.537  13.337  54.424  1.00 25.79           C  
ATOM    425  CG  PRO L  58      27.806  13.004  52.944  1.00 27.72           C  
ATOM    426  C   PRO L  58      26.730  15.730  54.748  1.00 24.72           C  
ATOM    427  O   PRO L  58      27.041  16.511  53.853  1.00 23.28           O  
ATOM    428  N   SER L  59      26.746  16.055  56.058  1.00 24.28           N  
ATOM    429  CA  SER L  59      26.965  17.378  56.582  1.00 24.43           C  
ATOM    430  CB  SER L  59      26.742  17.459  58.103  1.00 24.14           C  
ATOM    431  OG  SER L  59      27.738  16.709  58.783  1.00  0.00           O  
ATOM    432  C   SER L  59      28.363  17.859  56.325  1.00 24.06           C  
ATOM    433  O   SER L  59      28.639  19.050  56.456  1.00 25.59           O  
ATOM    434  N   ARG L  60      29.286  16.960  55.950  1.00 22.53           N  
ATOM    435  CA  ARG L  60      30.652  17.352  55.746  1.00 20.96           C  
ATOM    436  CB  ARG L  60      31.610  16.180  55.446  1.00 20.43           C  
ATOM    437  CG  ARG L  60      31.290  15.384  54.179  1.00 21.82           C  
ATOM    438  CD  ARG L  60      32.367  14.351  53.835  1.00 23.06           C  
ATOM    439  NE  ARG L  60      32.040  13.084  54.546  1.00 25.34           N  
ATOM    440  CZ  ARG L  60      31.226  12.163  53.953  1.00 24.99           C  
ATOM    441  NH1 ARG L  60      30.691  12.416  52.725  1.00 24.60           N1+
ATOM    442  NH2 ARG L  60      30.954  10.982  54.580  1.00 24.47           N  
ATOM    443  C   ARG L  60      30.720  18.329  54.605  1.00 21.34           C  
ATOM    444  O   ARG L  60      31.657  19.122  54.524  1.00 21.40           O  
ATOM    445  N   PHE L  61      29.756  18.249  53.664  1.00 20.92           N  
ATOM    446  CA  PHE L  61      29.732  19.114  52.513  1.00 21.66           C  
ATOM    447  CB  PHE L  61      28.942  18.541  51.325  1.00 22.13           C  
ATOM    448  CG  PHE L  61      29.694  17.379  50.775  1.00 22.61           C  
ATOM    449  CD1 PHE L  61      29.598  16.139  51.360  1.00 22.64           C  
ATOM    450  CD2 PHE L  61      30.488  17.532  49.663  1.00 22.59           C  
ATOM    451  CE1 PHE L  61      30.290  15.067  50.849  1.00 22.43           C  
ATOM    452  CE2 PHE L  61      31.182  16.463  49.146  1.00 23.83           C  
ATOM    453  CZ  PHE L  61      31.083  15.228  49.739  1.00 22.55           C  
ATOM    454  C   PHE L  61      29.099  20.435  52.839  1.00 23.37           C  
ATOM    455  O   PHE L  61      28.288  20.552  53.758  1.00 22.71           O  
ATOM    456  N   SER L  62      29.492  21.483  52.081  1.00 23.23           N  
ATOM    457  CA  SER L  62      28.933  22.796  52.238  1.00 23.49           C  
ATOM    458  CB  SER L  62      29.560  23.595  53.393  1.00 23.66           C  
ATOM    459  OG  SER L  62      30.939  23.821  53.138  1.00 27.26           O  
ATOM    460  C   SER L  62      29.193  23.551  50.969  1.00 24.13           C  
ATOM    461  O   SER L  62      30.055  23.174  50.176  1.00 23.50           O  
ATOM    462  N   GLY L  63      28.440  24.646  50.736  1.00 24.04           N  
ATOM    463  CA  GLY L  63      28.640  25.422  49.544  1.00 25.09           C  
ATOM    464  C   GLY L  63      28.516  26.865  49.916  1.00 26.35           C  
ATOM    465  O   GLY L  63      27.872  27.208  50.906  1.00 26.48           O  
ATOM    466  N   SER L  64      29.153  27.753  49.123  1.00 27.10           N  
ATOM    467  CA  SER L  64      29.071  29.158  49.402  1.00 28.42           C  
ATOM    468  CB  SER L  64      30.064  29.634  50.477  1.00 30.43           C  
ATOM    469  OG  SER L  64      31.398  29.490  50.012  1.00 35.58           O  
ATOM    470  C   SER L  64      29.394  29.905  48.146  1.00 28.44           C  
ATOM    471  O   SER L  64      29.806  29.316  47.146  1.00 28.35           O  
ATOM    472  N   GLY L  65      29.183  31.239  48.158  1.00 29.07           N  
ATOM    473  CA  GLY L  65      29.548  32.025  47.012  1.00 28.47           C  
ATOM    474  C   GLY L  65      28.422  32.930  46.622  1.00 28.76           C  
ATOM    475  O   GLY L  65      27.319  32.865  47.165  1.00 28.98           O  
ATOM    476  N   SER L  66      28.706  33.828  45.656  1.00 29.20           N  
ATOM    477  CA  SER L  66      27.725  34.730  45.131  1.00 29.98           C  
ATOM    478  CB  SER L  66      27.367  35.882  46.086  1.00 32.03           C  
ATOM    479  OG  SER L  66      28.502  36.704  46.318  1.00 34.96           O  
ATOM    480  C   SER L  66      28.322  35.335  43.903  1.00 29.79           C  
ATOM    481  O   SER L  66      29.518  35.199  43.652  1.00 28.64           O  
ATOM    482  N   GLY L  67      27.494  36.005  43.083  1.00 30.68           N  
ATOM    483  CA  GLY L  67      28.022  36.646  41.917  1.00 30.48           C  
ATOM    484  C   GLY L  67      28.637  35.614  41.021  1.00 30.73           C  
ATOM    485  O   GLY L  67      27.985  34.664  40.591  1.00 31.21           O  
ATOM    486  N   THR L  68      29.900  35.874  40.638  1.00 30.35           N  
ATOM    487  CA  THR L  68      30.731  35.080  39.774  1.00 30.01           C  
ATOM    488  CB  THR L  68      31.797  35.903  39.110  1.00 31.75           C  
ATOM    489  OG1 THR L  68      32.652  36.482  40.084  1.00 33.53           O  
ATOM    490  CG2 THR L  68      31.113  37.005  38.280  1.00 31.36           C  
ATOM    491  C   THR L  68      31.400  33.907  40.440  1.00 29.55           C  
ATOM    492  O   THR L  68      31.762  32.955  39.750  1.00 29.83           O  
ATOM    493  N   PHE L  69      31.656  33.944  41.767  1.00 28.41           N  
ATOM    494  CA  PHE L  69      32.441  32.875  42.332  1.00 28.34           C  
ATOM    495  CB  PHE L  69      33.739  33.387  42.983  1.00 30.33           C  
ATOM    496  CG  PHE L  69      33.350  34.438  43.963  1.00  0.00           C  
ATOM    497  CD1 PHE L  69      33.056  34.127  45.271  1.00  0.00           C  
ATOM    498  CD2 PHE L  69      33.277  35.751  43.559  1.00  0.00           C  
ATOM    499  CE1 PHE L  69      32.695  35.111  46.162  1.00  0.00           C  
ATOM    500  CE2 PHE L  69      32.917  36.739  44.442  1.00  0.00           C  
ATOM    501  CZ  PHE L  69      32.624  36.419  45.747  1.00  0.00           C  
ATOM    502  C   PHE L  69      31.679  32.057  43.334  1.00 26.89           C  
ATOM    503  O   PHE L  69      31.038  32.575  44.246  1.00 25.33           O  
ATOM    504  N   TYR L  70      31.748  30.716  43.173  1.00 25.07           N  
ATOM    505  CA  TYR L  70      31.075  29.805  44.057  1.00 24.42           C  
ATOM    506  CB  TYR L  70      29.816  29.162  43.449  1.00 23.48           C  
ATOM    507  CG  TYR L  70      28.797  30.226  43.230  1.00 24.42           C  
ATOM    508  CD1 TYR L  70      28.867  31.045  42.127  1.00 24.77           C  
ATOM    509  CD2 TYR L  70      27.766  30.400  44.124  1.00 24.77           C  
ATOM    510  CE1 TYR L  70      27.925  32.025  41.921  1.00 25.77           C  
ATOM    511  CE2 TYR L  70      26.821  31.379  43.924  1.00 25.70           C  
ATOM    512  CZ  TYR L  70      26.901  32.192  42.820  1.00 27.08           C  
ATOM    513  OH  TYR L  70      25.933  33.197  42.610  1.00 29.22           O  
ATOM    514  C   TYR L  70      32.020  28.684  44.356  1.00 23.93           C  
ATOM    515  O   TYR L  70      32.948  28.428  43.589  1.00 23.42           O  
ATOM    516  N   SER L  71      31.818  27.987  45.497  1.00 23.71           N  
ATOM    517  CA  SER L  71      32.696  26.899  45.815  1.00 24.09           C  
ATOM    518  CB  SER L  71      33.900  27.325  46.670  1.00 25.92           C  
ATOM    519  OG  SER L  71      33.459  27.837  47.917  1.00 28.87           O  
ATOM    520  C   SER L  71      31.944  25.847  46.577  1.00 23.93           C  
ATOM    521  O   SER L  71      30.908  26.114  47.187  1.00 23.88           O  
ATOM    522  N   LEU L  72      32.464  24.603  46.524  1.00 22.26           N  
ATOM    523  CA  LEU L  72      31.906  23.488  47.232  1.00 21.69           C  
ATOM    524  CB  LEU L  72      31.455  22.355  46.278  1.00 21.53           C  
ATOM    525  CG  LEU L  72      30.836  21.098  46.923  1.00 21.75           C  
ATOM    526  CD1 LEU L  72      30.259  20.174  45.840  1.00 21.14           C  
ATOM    527  CD2 LEU L  72      31.829  20.333  47.807  1.00 22.45           C  
ATOM    528  C   LEU L  72      33.012  23.007  48.117  1.00 21.08           C  
ATOM    529  O   LEU L  72      34.159  22.905  47.681  1.00 21.10           O  
ATOM    530  N   THR L  73      32.705  22.711  49.399  1.00 20.61           N  
ATOM    531  CA  THR L  73      33.767  22.333  50.289  1.00 21.75           C  
ATOM    532  CB  THR L  73      34.052  23.375  51.330  1.00 21.33           C  
ATOM    533  OG1 THR L  73      34.390  24.608  50.711  1.00 24.09           O  
ATOM    534  CG2 THR L  73      35.222  22.890  52.203  1.00 20.73           C  
ATOM    535  C   THR L  73      33.423  21.072  51.020  1.00 22.16           C  
ATOM    536  O   THR L  73      32.267  20.805  51.345  1.00 23.06           O  
ATOM    537  N   ILE L  74      34.461  20.255  51.284  1.00 22.13           N  
ATOM    538  CA  ILE L  74      34.314  19.044  52.035  1.00 22.33           C  
ATOM    539  CB  ILE L  74      34.815  17.839  51.296  1.00 21.48           C  
ATOM    540  CG1 ILE L  74      34.070  17.692  49.959  1.00 22.02           C  
ATOM    541  CG2 ILE L  74      34.659  16.614  52.211  1.00 20.61           C  
ATOM    542  CD1 ILE L  74      34.690  16.656  49.021  1.00 21.81           C  
ATOM    543  C   ILE L  74      35.181  19.221  53.243  1.00 23.66           C  
ATOM    544  O   ILE L  74      36.388  19.431  53.123  1.00 23.71           O  
ATOM    545  N   SER L  75      34.585  19.149  54.449  1.00 24.27           N  
ATOM    546  CA  SER L  75      35.342  19.370  55.650  1.00 26.35           C  
ATOM    547  CB  SER L  75      34.484  19.288  56.926  1.00 26.11           C  
ATOM    548  OG  SER L  75      33.988  17.970  57.100  1.00 28.60           O  
ATOM    549  C   SER L  75      36.410  18.329  55.768  1.00 27.50           C  
ATOM    550  O   SER L  75      37.579  18.660  55.965  1.00 27.85           O  
ATOM    551  N   SER L  76      36.038  17.037  55.660  1.00 28.39           N  
ATOM    552  CA  SER L  76      37.028  16.002  55.755  1.00 29.78           C  
ATOM    553  CB  SER L  76      36.985  15.241  57.089  1.00 32.12           C  
ATOM    554  OG  SER L  76      35.743  14.566  57.223  1.00 33.83           O  
ATOM    555  C   SER L  76      36.731  15.018  54.669  1.00 29.96           C  
ATOM    556  O   SER L  76      35.650  14.433  54.627  1.00 30.04           O  
ATOM    557  N   VAL L  77      37.710  14.777  53.779  1.00 29.03           N  
ATOM    558  CA  VAL L  77      37.446  13.932  52.653  1.00 29.24           C  
ATOM    559  CB  VAL L  77      38.486  13.983  51.580  1.00 29.44           C  
ATOM    560  CG1 VAL L  77      39.744  13.300  52.121  1.00  0.00           C  
ATOM    561  CG2 VAL L  77      37.923  13.314  50.315  1.00  0.00           C  
ATOM    562  C   VAL L  77      37.331  12.507  53.079  1.00 29.31           C  
ATOM    563  O   VAL L  77      38.102  12.008  53.899  1.00 28.43           O  
ATOM    564  N   GLU L  78      36.330  11.818  52.498  1.00 28.92           N  
ATOM    565  CA  GLU L  78      36.095  10.428  52.748  1.00 28.63           C  
ATOM    566  CB  GLU L  78      34.665  10.118  53.226  1.00 30.24           C  
ATOM    567  CG  GLU L  78      34.328  10.714  54.593  1.00 34.65           C  
ATOM    568  CD  GLU L  78      35.121   9.962  55.650  1.00 37.61           C  
ATOM    569  OE1 GLU L  78      35.083   8.703  55.638  1.00 40.11           O  
ATOM    570  OE2 GLU L  78      35.783  10.638  56.482  1.00 37.97           O1-
ATOM    571  C   GLU L  78      36.276   9.742  51.431  1.00 27.53           C  
ATOM    572  O   GLU L  78      36.190  10.367  50.376  1.00 26.81           O  
ATOM    573  N   ALA L  79      36.525   8.422  51.463  1.00 26.43           N  
ATOM    574  CA  ALA L  79      36.788   7.663  50.274  1.00 25.70           C  
ATOM    575  CB  ALA L  79      37.081   6.185  50.577  1.00 25.56           C  
ATOM    576  C   ALA L  79      35.602   7.727  49.355  1.00 24.67           C  
ATOM    577  O   ALA L  79      35.755   7.811  48.137  1.00 24.54           O  
ATOM    578  N   GLU L  80      34.383   7.701  49.919  1.00 24.73           N  
ATOM    579  CA  GLU L  80      33.159   7.684  49.162  1.00 25.79           C  
ATOM    580  CB  GLU L  80      31.913   7.471  50.040  1.00 28.05           C  
ATOM    581  CG  GLU L  80      31.709   8.524  51.129  1.00 33.28           C  
ATOM    582  CD  GLU L  80      30.528   8.068  51.973  1.00 39.14           C  
ATOM    583  OE1 GLU L  80      30.032   6.938  51.725  1.00 41.92           O  
ATOM    584  OE2 GLU L  80      30.108   8.837  52.878  1.00 40.33           O1-
ATOM    585  C   GLU L  80      32.999   8.956  48.380  1.00 24.42           C  
ATOM    586  O   GLU L  80      32.275   8.990  47.387  1.00 24.07           O  
ATOM    587  N   ASP L  81      33.639  10.044  48.840  1.00 22.04           N  
ATOM    588  CA  ASP L  81      33.565  11.352  48.250  1.00 21.23           C  
ATOM    589  CB  ASP L  81      34.264  12.414  49.114  1.00 20.59           C  
ATOM    590  CG  ASP L  81      33.464  12.542  50.403  1.00 22.15           C  
ATOM    591  OD1 ASP L  81      32.253  12.195  50.384  1.00 21.97           O  
ATOM    592  OD2 ASP L  81      34.052  12.986  51.424  1.00 21.37           O1-
ATOM    593  C   ASP L  81      34.197  11.374  46.886  1.00 21.50           C  
ATOM    594  O   ASP L  81      33.936  12.287  46.103  1.00 21.22           O  
ATOM    595  N   ALA L  82      35.098  10.424  46.568  1.00 21.44           N  
ATOM    596  CA  ALA L  82      35.714  10.471  45.270  1.00 21.72           C  
ATOM    597  CB  ALA L  82      36.705   9.323  45.018  1.00 23.34           C  
ATOM    598  C   ALA L  82      34.633  10.386  44.238  1.00 22.15           C  
ATOM    599  O   ALA L  82      33.776   9.506  44.295  1.00 23.36           O  
ATOM    600  N   ALA L  83      34.655  11.316  43.259  1.00 21.85           N  
ATOM    601  CA  ALA L  83      33.658  11.338  42.225  1.00 20.65           C  
ATOM    602  CB  ALA L  83      32.216  11.342  42.760  1.00 21.38           C  
ATOM    603  C   ALA L  83      33.856  12.609  41.459  1.00 19.91           C  
ATOM    604  O   ALA L  83      34.785  13.366  41.731  1.00 20.10           O  
ATOM    605  N   ASP L  84      33.002  12.858  40.444  1.00 19.08           N  
ATOM    606  CA  ASP L  84      33.108  14.078  39.696  1.00 18.45           C  
ATOM    607  CB  ASP L  84      32.989  13.896  38.174  1.00 19.21           C  
ATOM    608  CG  ASP L  84      34.277  13.237  37.697  1.00  0.00           C  
ATOM    609  OD1 ASP L  84      35.136  12.923  38.565  1.00  0.00           O  
ATOM    610  OD2 ASP L  84      34.426  13.048  36.460  1.00  0.00           O1-
ATOM    611  C   ASP L  84      32.029  15.006  40.159  1.00 18.49           C  
ATOM    612  O   ASP L  84      30.911  14.578  40.440  1.00 18.24           O  
ATOM    613  N   TYR L  85      32.351  16.312  40.273  1.00 17.10           N  
ATOM    614  CA  TYR L  85      31.381  17.264  40.735  1.00 17.30           C  
ATOM    615  CB  TYR L  85      31.817  18.003  42.015  1.00 16.54           C  
ATOM    616  CG  TYR L  85      31.906  17.012  43.130  1.00 16.96           C  
ATOM    617  CD1 TYR L  85      33.012  16.203  43.270  1.00 16.35           C  
ATOM    618  CD2 TYR L  85      30.884  16.897  44.046  1.00 17.15           C  
ATOM    619  CE1 TYR L  85      33.096  15.292  44.299  1.00 17.87           C  
ATOM    620  CE2 TYR L  85      30.965  15.989  45.076  1.00 17.17           C  
ATOM    621  CZ  TYR L  85      32.069  15.184  45.207  1.00 18.37           C  
ATOM    622  OH  TYR L  85      32.141  14.255  46.267  1.00 17.37           O  
ATOM    623  C   TYR L  85      31.188  18.296  39.663  1.00 18.60           C  
ATOM    624  O   TYR L  85      32.152  18.778  39.070  1.00 19.31           O  
ATOM    625  N   TYR L  86      29.915  18.654  39.380  1.00 18.38           N  
ATOM    626  CA  TYR L  86      29.634  19.615  38.351  1.00 18.75           C  
ATOM    627  CB  TYR L  86      28.747  19.073  37.212  1.00 19.28           C  
ATOM    628  CG  TYR L  86      29.386  17.908  36.535  1.00 20.41           C  
ATOM    629  CD1 TYR L  86      29.189  16.632  37.012  1.00 21.06           C  
ATOM    630  CD2 TYR L  86      30.170  18.083  35.418  1.00 22.02           C  
ATOM    631  CE1 TYR L  86      29.764  15.550  36.388  1.00 22.06           C  
ATOM    632  CE2 TYR L  86      30.748  17.007  34.790  1.00 19.36           C  
ATOM    633  CZ  TYR L  86      30.544  15.738  35.275  1.00 19.96           C  
ATOM    634  OH  TYR L  86      31.135  14.632  34.630  1.00 28.35           O  
ATOM    635  C   TYR L  86      28.816  20.719  38.952  1.00 19.98           C  
ATOM    636  O   TYR L  86      27.885  20.469  39.716  1.00 19.46           O  
ATOM    637  N   CYS L  87      29.161  21.982  38.628  1.00 19.54           N  
ATOM    638  CA  CYS L  87      28.368  23.095  39.059  1.00 19.47           C  
ATOM    639  CB  CYS L  87      29.182  24.377  39.374  1.00 20.44           C  
ATOM    640  SG  CYS L  87      30.279  24.913  38.025  1.00 22.57           S  
ATOM    641  C   CYS L  87      27.400  23.371  37.947  1.00 19.40           C  
ATOM    642  O   CYS L  87      27.675  23.062  36.788  1.00 18.36           O  
ATOM    643  N   HIS L  88      26.225  23.942  38.280  1.00 19.02           N  
ATOM    644  CA  HIS L  88      25.190  24.165  37.310  1.00 18.60           C  
ATOM    645  ND1 HIS L  88      22.811  23.242  35.249  1.00 22.24           N  
ATOM    646  CG  HIS L  88      22.858  23.340  36.619  1.00 19.10           C  
ATOM    647  CB  HIS L  88      24.079  23.110  37.453  1.00 18.22           C  
ATOM    648  NE2 HIS L  88      20.753  23.753  35.918  1.00 25.31           N  
ATOM    649  CD2 HIS L  88      21.594  23.653  37.012  1.00 17.79           C  
ATOM    650  CE1 HIS L  88      21.530  23.498  34.882  1.00 23.71           C  
ATOM    651  C   HIS L  88      24.584  25.509  37.559  1.00 19.06           C  
ATOM    652  O   HIS L  88      24.457  25.943  38.704  1.00 18.66           O  
ATOM    653  N   GLN L  89      24.184  26.199  36.471  1.00 19.10           N  
ATOM    654  CA  GLN L  89      23.633  27.516  36.590  1.00 20.53           C  
ATOM    655  CB  GLN L  89      24.629  28.577  36.083  1.00 21.23           C  
ATOM    656  CG  GLN L  89      24.135  30.018  36.132  1.00 23.17           C  
ATOM    657  CD  GLN L  89      23.481  30.315  34.792  1.00 21.77           C  
ATOM    658  OE1 GLN L  89      22.887  31.374  34.598  1.00 24.66           O  
ATOM    659  NE2 GLN L  89      23.598  29.355  33.835  1.00 22.07           N  
ATOM    660  C   GLN L  89      22.391  27.579  35.764  1.00 21.06           C  
ATOM    661  O   GLN L  89      22.358  27.097  34.634  1.00 21.42           O  
ATOM    662  N   TRP L  90      21.423  28.435  36.170  1.00 36.11           N  
ATOM    663  CA  TRP L  90      20.311  28.705  35.282  1.00 37.00           C  
ATOM    664  CB  TRP L  90      18.939  28.431  35.918  1.00 36.67           C  
ATOM    665  CG  TRP L  90      17.773  28.729  35.005  1.00 35.44           C  
ATOM    666  CD2 TRP L  90      17.113  30.000  34.925  1.00 28.37           C  
ATOM    667  CD1 TRP L  90      17.144  27.914  34.111  1.00 29.47           C  
ATOM    668  NE1 TRP L  90      16.146  28.603  33.469  1.00 17.39           N  
ATOM    669  CE2 TRP L  90      16.112  29.888  33.963  1.00 30.11           C  
ATOM    670  CE3 TRP L  90      17.332  31.172  35.587  1.00 14.51           C  
ATOM    671  CZ2 TRP L  90      15.311  30.945  33.644  1.00 19.83           C  
ATOM    672  CZ3 TRP L  90      16.514  32.235  35.279  1.00 16.95           C  
ATOM    673  CH2 TRP L  90      15.525  32.123  34.325  1.00 19.69           C  
ATOM    674  C   TRP L  90      20.301  30.170  34.881  1.00 38.14           C  
ATOM    675  O   TRP L  90      20.100  31.052  35.713  1.00 38.36           O  
ATOM    676  N   SER L  91      20.529  30.472  33.582  1.00 44.87           N  
ATOM    677  CA  SER L  91      20.427  31.804  33.040  1.00 47.27           C  
ATOM    678  CB  SER L  91      21.601  32.196  32.120  1.00 48.74           C  
ATOM    679  OG  SER L  91      21.461  33.539  31.680  1.00 51.23           O  
ATOM    680  C   SER L  91      19.185  31.698  32.234  1.00 47.46           C  
ATOM    681  O   SER L  91      18.240  31.059  32.673  1.00 48.97           O  
ATOM    682  N   SER L  92      19.104  32.322  31.055  1.00 48.87           N  
ATOM    683  CA  SER L  92      17.931  32.089  30.267  1.00 50.87           C  
ATOM    684  CB  SER L  92      17.994  32.833  28.936  1.00 67.78           C  
ATOM    685  OG  SER L  92      17.926  34.229  29.183  1.00 70.93           O  
ATOM    686  C   SER L  92      17.904  30.618  29.988  1.00 51.84           C  
ATOM    687  O   SER L  92      16.833  30.008  29.947  1.00 52.75           O  
ATOM    688  N   TYR L  93      19.099  30.022  29.762  1.00 50.40           N  
ATOM    689  CA  TYR L  93      19.183  28.598  29.596  1.00 48.08           C  
ATOM    690  CB  TYR L  93      19.270  28.078  28.135  1.00 50.99           C  
ATOM    691  CG  TYR L  93      20.538  28.407  27.415  1.00 56.07           C  
ATOM    692  CD1 TYR L  93      21.616  27.557  27.495  1.00 57.16           C  
ATOM    693  CD2 TYR L  93      20.652  29.538  26.640  1.00 58.24           C  
ATOM    694  CE1 TYR L  93      22.790  27.824  26.829  1.00 58.29           C  
ATOM    695  CE2 TYR L  93      21.823  29.816  25.972  1.00 59.41           C  
ATOM    696  CZ  TYR L  93      22.897  28.959  26.063  1.00 60.28           C  
ATOM    697  OH  TYR L  93      24.097  29.246  25.375  1.00 76.57           O  
ATOM    698  C   TYR L  93      20.329  28.097  30.425  1.00 43.15           C  
ATOM    699  O   TYR L  93      21.306  28.791  30.709  1.00 42.16           O  
ATOM    700  N   PRO L  94      20.152  26.885  30.873  1.00 33.37           N  
ATOM    701  CA  PRO L  94      21.113  26.288  31.761  1.00 30.78           C  
ATOM    702  CD  PRO L  94      18.798  26.456  31.186  1.00 40.36           C  
ATOM    703  CB  PRO L  94      20.394  25.124  32.433  1.00 30.18           C  
ATOM    704  CG  PRO L  94      18.920  25.557  32.425  1.00 29.12           C  
ATOM    705  C   PRO L  94      22.418  25.888  31.160  1.00 29.71           C  
ATOM    706  O   PRO L  94      22.463  25.423  30.021  1.00 28.83           O  
ATOM    707  N   THR L  95      23.499  26.054  31.946  1.00 20.38           N  
ATOM    708  CA  THR L  95      24.799  25.594  31.536  1.00 19.67           C  
ATOM    709  CB  THR L  95      25.723  26.713  31.145  1.00 19.58           C  
ATOM    710  OG1 THR L  95      25.925  27.592  32.243  1.00 20.06           O  
ATOM    711  CG2 THR L  95      25.101  27.472  29.961  1.00 18.93           C  
ATOM    712  C   THR L  95      25.446  24.860  32.683  1.00 19.90           C  
ATOM    713  O   THR L  95      25.120  25.088  33.848  1.00 19.16           O  
ATOM    714  N   PHE L  96      26.401  23.955  32.368  1.00 20.45           N  
ATOM    715  CA  PHE L  96      27.090  23.176  33.367  1.00 19.74           C  
ATOM    716  CB  PHE L  96      26.992  21.653  33.158  1.00 19.89           C  
ATOM    717  CG  PHE L  96      25.605  21.171  33.419  1.00 19.90           C  
ATOM    718  CD1 PHE L  96      24.635  21.249  32.446  1.00 18.11           C  
ATOM    719  CD2 PHE L  96      25.281  20.622  34.638  1.00 20.43           C  
ATOM    720  CE1 PHE L  96      23.360  20.795  32.691  1.00 19.35           C  
ATOM    721  CE2 PHE L  96      24.009  20.167  34.889  1.00 19.79           C  
ATOM    722  CZ  PHE L  96      23.044  20.254  33.914  1.00 19.51           C  
ATOM    723  C   PHE L  96      28.555  23.475  33.275  1.00 20.82           C  
ATOM    724  O   PHE L  96      29.055  23.894  32.233  1.00 19.39           O  
ATOM    725  N   GLY L  97      29.285  23.265  34.390  1.00 20.67           N  
ATOM    726  CA  GLY L  97      30.700  23.499  34.403  1.00 20.17           C  
ATOM    727  C   GLY L  97      31.382  22.303  33.810  1.00 22.10           C  
ATOM    728  O   GLY L  97      30.763  21.266  33.581  1.00 21.44           O  
ATOM    729  N   GLY L  98      32.700  22.434  33.565  1.00 23.86           N  
ATOM    730  CA  GLY L  98      33.520  21.406  32.980  1.00 25.25           C  
ATOM    731  C   GLY L  98      33.571  20.228  33.899  1.00 25.47           C  
ATOM    732  O   GLY L  98      33.686  19.087  33.454  1.00 27.00           O  
ATOM    733  N   GLY L  99      33.554  20.478  35.220  1.00 24.23           N  
ATOM    734  CA  GLY L  99      33.554  19.389  36.154  1.00 21.27           C  
ATOM    735  C   GLY L  99      34.905  19.239  36.778  1.00 22.29           C  
ATOM    736  O   GLY L  99      35.927  19.618  36.206  1.00 22.01           O  
ATOM    737  N   THR L 100      34.920  18.682  38.008  1.00 22.16           N  
ATOM    738  CA  THR L 100      36.142  18.423  38.712  1.00 22.65           C  
ATOM    739  CB  THR L 100      36.303  19.250  39.957  1.00 23.57           C  
ATOM    740  OG1 THR L 100      36.306  20.634  39.635  1.00 23.77           O  
ATOM    741  CG2 THR L 100      37.623  18.860  40.643  1.00 22.43           C  
ATOM    742  C   THR L 100      36.121  16.985  39.133  1.00 22.68           C  
ATOM    743  O   THR L 100      35.190  16.534  39.801  1.00 21.83           O  
ATOM    744  N   LYS L 101      37.164  16.219  38.754  1.00 22.36           N  
ATOM    745  CA  LYS L 101      37.210  14.840  39.144  1.00 24.12           C  
ATOM    746  CB  LYS L 101      37.857  13.918  38.093  1.00 25.79           C  
ATOM    747  CG  LYS L 101      37.884  12.443  38.500  1.00 30.89           C  
ATOM    748  CD  LYS L 101      38.213  11.482  37.356  1.00 34.13           C  
ATOM    749  CE  LYS L 101      39.694  11.454  36.979  1.00 35.57           C  
ATOM    750  NZ  LYS L 101      39.956  10.338  36.045  1.00 39.03           N1+
ATOM    751  C   LYS L 101      38.034  14.769  40.389  1.00 23.79           C  
ATOM    752  O   LYS L 101      39.179  15.215  40.413  1.00 24.80           O  
ATOM    753  N   LEU L 102      37.452  14.205  41.464  1.00 22.84           N  
ATOM    754  CA  LEU L 102      38.123  14.146  42.731  1.00 23.77           C  
ATOM    755  CB  LEU L 102      37.189  14.564  43.883  1.00 23.11           C  
ATOM    756  CG  LEU L 102      37.826  14.536  45.281  1.00 23.24           C  
ATOM    757  CD1 LEU L 102      38.973  15.554  45.393  1.00 21.54           C  
ATOM    758  CD2 LEU L 102      36.760  14.730  46.370  1.00 23.25           C  
ATOM    759  C   LEU L 102      38.565  12.733  42.958  1.00 25.10           C  
ATOM    760  O   LEU L 102      37.766  11.800  42.895  1.00 24.64           O  
ATOM    761  N   GLU L 103      39.872  12.545  43.238  1.00 27.34           N  
ATOM    762  CA  GLU L 103      40.408  11.226  43.422  1.00 30.29           C  
ATOM    763  CB  GLU L 103      41.513  10.895  42.409  1.00 33.29           C  
ATOM    764  CG  GLU L 103      41.003  10.917  40.968  0.90 38.90           C  
ATOM    765  CD  GLU L 103      42.178  10.642  40.044  0.90 41.87           C  
ATOM    766  OE1 GLU L 103      42.675   9.486  40.045  0.90 45.15           O  
ATOM    767  OE2 GLU L 103      42.595  11.589  39.326  0.90 44.33           O1-
ATOM    768  C   GLU L 103      41.010  11.146  44.791  1.00 31.66           C  
ATOM    769  O   GLU L 103      41.309  12.162  45.415  1.00 30.88           O  
ATOM    770  N   ILE L 104      41.187   9.910  45.302  1.00 32.88           N  
ATOM    771  CA  ILE L 104      41.728   9.718  46.619  1.00 34.46           C  
ATOM    772  CB  ILE L 104      41.028   8.640  47.403  1.00 33.58           C  
ATOM    773  CG1 ILE L 104      39.553   9.006  47.646  1.00 38.76           C  
ATOM    774  CG2 ILE L 104      41.805   8.419  48.713  1.00 38.86           C  
ATOM    775  CD1 ILE L 104      39.363  10.249  48.519  1.00 37.26           C  
ATOM    776  C   ILE L 104      43.159   9.306  46.474  1.00 35.65           C  
ATOM    777  O   ILE L 104      43.505   8.506  45.605  1.00 36.20           O  
ATOM    778  N   LYS L 105      44.045   9.885  47.311  1.00 37.45           N  
ATOM    779  CA  LYS L 105      45.436   9.541  47.247  1.00 39.30           C  
ATOM    780  CB  LYS L 105      46.368  10.574  47.902  1.00 38.75           C  
ATOM    781  CG  LYS L 105      46.457  11.898  47.145  1.00 39.93           C  
ATOM    782  CD  LYS L 105      47.183  12.994  47.925  1.00 40.26           C  
ATOM    783  CE  LYS L 105      47.306  14.308  47.152  1.00 41.74           C  
ATOM    784  NZ  LYS L 105      48.015  15.314  47.973  1.00 42.67           N1+
ATOM    785  C   LYS L 105      45.659   8.232  47.996  1.00 40.32           C  
ATOM    786  O   LYS L 105      44.765   7.828  48.785  1.00 41.45           O  
ATOM    787  OXT LYS L 105      46.743   7.623  47.799  1.00  0.00           O  
TER     788      LYS L 105 
ATOM    789  N   GLU H 106      10.593   6.237  44.612  0.94 57.70           N1+
ATOM    790  CA  GLU H 106       9.266   6.813  44.309  0.94 57.77           C  
ATOM    791  CB  GLU H 106       9.093   8.167  45.017  0.94 58.90           C  
ATOM    792  CG  GLU H 106       9.006   8.070  46.541  0.94 60.76           C  
ATOM    793  CD  GLU H 106      10.406   7.861  47.103  0.70 62.79           C  
ATOM    794  OE1 GLU H 106      11.090   8.886  47.373  0.70 64.29           O  
ATOM    795  OE2 GLU H 106      10.810   6.680  47.271  0.70 63.52           O1-
ATOM    796  C   GLU H 106       9.142   7.040  42.843  0.94 56.35           C  
ATOM    797  O   GLU H 106       8.693   6.165  42.107  0.94 57.13           O  
ATOM    798  N   VAL H 107       9.556   8.239  42.395  0.94 54.62           N  
ATOM    799  CA  VAL H 107       9.476   8.632  41.020  0.94 51.90           C  
ATOM    800  CB  VAL H 107       9.623  10.114  40.858  0.94 52.26           C  
ATOM    801  CG1 VAL H 107       9.717  10.454  39.367  0.94 52.15           C  
ATOM    802  CG2 VAL H 107       8.448  10.793  41.579  0.94 52.69           C  
ATOM    803  C   VAL H 107      10.584   7.975  40.268  0.94 49.73           C  
ATOM    804  O   VAL H 107      11.698   7.837  40.770  0.94 48.64           O  
ATOM    805  N   GLN H 108      10.290   7.530  39.031  0.82 47.48           N  
ATOM    806  CA  GLN H 108      11.310   6.889  38.263  0.92 45.52           C  
ATOM    807  CB  GLN H 108      11.165   5.359  38.215  0.92 47.49           C  
ATOM    808  CG  GLN H 108      11.326   4.691  39.582  0.92 51.98           C  
ATOM    809  CD  GLN H 108      11.157   3.191  39.404  0.92 55.09           C  
ATOM    810  OE1 GLN H 108      11.271   2.672  38.296  0.92 57.40           O  
ATOM    811  NE2 GLN H 108      10.865   2.476  40.523  0.92 56.52           N  
ATOM    812  C   GLN H 108      11.214   7.373  36.853  0.92 42.50           C  
ATOM    813  O   GLN H 108      10.125   7.573  36.318  0.92 40.78           O  
ATOM    814  N   LEU H 109      12.383   7.594  36.223  0.96 40.13           N  
ATOM    815  CA  LEU H 109      12.421   7.991  34.846  0.96 38.01           C  
ATOM    816  CB  LEU H 109      13.129   9.334  34.591  0.96 37.60           C  
ATOM    817  CG  LEU H 109      12.482  10.538  35.294  0.96 36.73           C  
ATOM    818  CD1 LEU H 109      12.660  10.452  36.814  0.96 36.96           C  
ATOM    819  CD2 LEU H 109      12.996  11.862  34.719  0.96 35.67           C  
ATOM    820  C   LEU H 109      13.252   6.965  34.142  0.96 37.15           C  
ATOM    821  O   LEU H 109      14.263   6.512  34.679  0.96 36.27           O  
ATOM    822  N   GLN H 110      12.844   6.544  32.928  0.94 36.23           N  
ATOM    823  CA  GLN H 110      13.667   5.587  32.247  0.94 36.62           C  
ATOM    824  CB  GLN H 110      13.171   4.138  32.386  0.94 39.28           C  
ATOM    825  CG  GLN H 110      14.183   3.105  31.892  0.94 44.62           C  
ATOM    826  CD  GLN H 110      13.687   1.730  32.311  0.94 47.84           C  
ATOM    827  OE1 GLN H 110      12.580   1.320  31.965  0.94 47.92           O  
ATOM    828  NE2 GLN H 110      14.526   1.001  33.092  0.94 49.68           N  
ATOM    829  C   GLN H 110      13.710   5.943  30.795  0.94 34.70           C  
ATOM    830  O   GLN H 110      12.680   6.188  30.168  0.94 34.58           O  
ATOM    831  N   GLU H 111      14.933   5.989  30.229  1.00 32.24           N  
ATOM    832  CA  GLU H 111      15.116   6.343  28.851  1.00 31.30           C  
ATOM    833  CB  GLU H 111      16.472   7.012  28.574  1.00 31.20           C  
ATOM    834  CG  GLU H 111      16.684   8.307  29.358  1.00 31.10           C  
ATOM    835  CD  GLU H 111      17.101   7.928  30.774  1.00 32.09           C  
ATOM    836  OE1 GLU H 111      17.431   6.731  30.992  1.00 32.22           O  
ATOM    837  OE2 GLU H 111      17.100   8.827  31.655  1.00 31.24           O1-
ATOM    838  C   GLU H 111      15.074   5.094  28.029  1.00 31.28           C  
ATOM    839  O   GLU H 111      15.447   4.019  28.496  1.00 30.57           O  
ATOM    840  N   SER H 112      14.597   5.207  26.773  1.00 31.05           N  
ATOM    841  CA  SER H 112      14.575   4.058  25.914  1.00 32.92           C  
ATOM    842  CB  SER H 112      13.283   3.232  26.040  1.00 32.15           C  
ATOM    843  OG  SER H 112      12.161   4.033  25.705  0.90 35.26           O  
ATOM    844  C   SER H 112      14.691   4.530  24.498  1.00 33.18           C  
ATOM    845  O   SER H 112      14.238   5.624  24.159  1.00 32.24           O  
ATOM    846  N   GLY H 113      15.313   3.705  23.627  1.00 34.25           N  
ATOM    847  CA  GLY H 113      15.469   4.066  22.244  1.00 34.90           C  
ATOM    848  C   GLY H 113      16.649   3.317  21.698  1.00 36.26           C  
ATOM    849  O   GLY H 113      17.311   2.567  22.412  1.00 35.92           O  
ATOM    850  N   PRO H 114      16.926   3.508  20.433  1.00 36.86           N  
ATOM    851  CA  PRO H 114      18.033   2.821  19.818  1.00 37.23           C  
ATOM    852  CD  PRO H 114      15.850   3.744  19.483  1.00 37.13           C  
ATOM    853  CB  PRO H 114      17.834   2.966  18.311  1.00 36.65           C  
ATOM    854  CG  PRO H 114      16.308   3.099  18.164  1.00 37.91           C  
ATOM    855  C   PRO H 114      19.360   3.317  20.297  1.00 36.82           C  
ATOM    856  O   PRO H 114      19.503   4.511  20.555  1.00 38.49           O  
ATOM    857  N   SER H 115      20.327   2.393  20.458  1.00 35.80           N  
ATOM    858  CA  SER H 115      21.661   2.695  20.893  1.00 36.30           C  
ATOM    859  CB  SER H 115      22.385   1.470  21.479  1.00 46.47           C  
ATOM    860  OG  SER H 115      22.569   0.482  20.476  1.00 48.32           O  
ATOM    861  C   SER H 115      22.499   3.207  19.761  1.00 36.02           C  
ATOM    862  O   SER H 115      23.517   3.854  19.995  1.00 36.10           O  
ATOM    863  N   LEU H 116      22.131   2.905  18.500  1.00 35.62           N  
ATOM    864  CA  LEU H 116      22.991   3.321  17.426  1.00 36.45           C  
ATOM    865  CB  LEU H 116      23.764   2.119  16.832  1.00 37.28           C  
ATOM    866  CG  LEU H 116      24.918   2.435  15.860  1.00 37.95           C  
ATOM    867  CD1 LEU H 116      25.571   1.138  15.361  1.00 38.06           C  
ATOM    868  CD2 LEU H 116      24.499   3.339  14.692  1.00 39.14           C  
ATOM    869  C   LEU H 116      22.141   3.928  16.352  1.00 37.32           C  
ATOM    870  O   LEU H 116      21.091   3.392  16.003  1.00 37.22           O  
ATOM    871  N   VAL H 117      22.574   5.084  15.802  1.00 36.88           N  
ATOM    872  CA  VAL H 117      21.836   5.709  14.741  1.00 37.21           C  
ATOM    873  CB  VAL H 117      21.097   6.942  15.169  1.00 37.34           C  
ATOM    874  CG1 VAL H 117      20.355   7.512  13.954  1.00 38.41           C  
ATOM    875  CG2 VAL H 117      20.163   6.579  16.336  1.00 38.17           C  
ATOM    876  C   VAL H 117      22.808   6.118  13.674  1.00 37.70           C  
ATOM    877  O   VAL H 117      23.962   6.438  13.960  1.00 37.37           O  
ATOM    878  N   LYS H 118      22.351   6.111  12.402  1.00 38.23           N  
ATOM    879  CA  LYS H 118      23.184   6.483  11.291  1.00 38.87           C  
ATOM    880  CB  LYS H 118      22.743   5.864   9.952  1.00 39.65           C  
ATOM    881  CG  LYS H 118      22.939   4.348   9.875  0.94 43.07           C  
ATOM    882  CD  LYS H 118      22.283   3.700   8.652  0.94 45.96           C  
ATOM    883  CE  LYS H 118      22.612   2.213   8.497  0.94 48.95           C  
ATOM    884  NZ  LYS H 118      21.912   1.660   7.316  0.94 49.68           N1+
ATOM    885  C   LYS H 118      23.135   7.969  11.143  1.00 38.09           C  
ATOM    886  O   LYS H 118      22.176   8.623  11.549  1.00 37.67           O  
ATOM    887  N   PRO H 119      24.160   8.517  10.551  1.00 38.24           N  
ATOM    888  CA  PRO H 119      24.232   9.940  10.385  1.00 38.84           C  
ATOM    889  CD  PRO H 119      25.479   7.909  10.626  1.00 38.60           C  
ATOM    890  CB  PRO H 119      25.655  10.228   9.911  1.00 38.24           C  
ATOM    891  CG  PRO H 119      26.476   9.077  10.525  1.00 37.72           C  
ATOM    892  C   PRO H 119      23.161  10.421   9.461  1.00 39.78           C  
ATOM    893  O   PRO H 119      22.714   9.654   8.611  1.00 40.10           O  
ATOM    894  N   SER H 120      22.738  11.687   9.633  1.00 41.42           N  
ATOM    895  CA  SER H 120      21.714  12.312   8.847  1.00 42.11           C  
ATOM    896  CB  SER H 120      21.896  12.079   7.338  1.00 43.47           C  
ATOM    897  OG  SER H 120      23.095  12.694   6.894  1.00 47.20           O  
ATOM    898  C   SER H 120      20.373  11.763   9.228  1.00 41.39           C  
ATOM    899  O   SER H 120      19.350  12.248   8.750  1.00 42.75           O  
ATOM    900  N   GLN H 121      20.326  10.766  10.131  1.00 41.38           N  
ATOM    901  CA  GLN H 121      19.046  10.261  10.539  1.00 41.62           C  
ATOM    902  CB  GLN H 121      18.992   8.765  10.897  1.00 43.77           C  
ATOM    903  CG  GLN H 121      18.974   7.839   9.683  1.00 47.41           C  
ATOM    904  CD  GLN H 121      18.528   6.465  10.164  1.00 50.15           C  
ATOM    905  OE1 GLN H 121      18.745   6.090  11.314  1.00 51.05           O  
ATOM    906  NE2 GLN H 121      17.872   5.693   9.257  1.00 51.09           N  
ATOM    907  C   GLN H 121      18.609  11.011  11.750  1.00 40.23           C  
ATOM    908  O   GLN H 121      19.353  11.822  12.298  1.00 39.75           O  
ATOM    909  N   THR H 122      17.359  10.758  12.183  1.00 38.99           N  
ATOM    910  CA  THR H 122      16.831  11.427  13.334  1.00 38.01           C  
ATOM    911  CB  THR H 122      15.381  11.794  13.198  1.00 38.19           C  
ATOM    912  OG1 THR H 122      15.194  12.642  12.076  1.00 41.27           O  
ATOM    913  CG2 THR H 122      14.924  12.506  14.481  1.00 40.92           C  
ATOM    914  C   THR H 122      16.941  10.498  14.499  1.00 36.88           C  
ATOM    915  O   THR H 122      16.684   9.301  14.388  1.00 36.44           O  
ATOM    916  N   LEU H 123      17.342  11.048  15.661  1.00 35.09           N  
ATOM    917  CA  LEU H 123      17.489  10.271  16.856  1.00 33.49           C  
ATOM    918  CB  LEU H 123      18.744  10.704  17.646  1.00 32.38           C  
ATOM    919  CG  LEU H 123      19.050   9.966  18.964  1.00 32.50           C  
ATOM    920  CD1 LEU H 123      20.431  10.376  19.492  1.00 31.53           C  
ATOM    921  CD2 LEU H 123      17.982  10.229  20.034  1.00 32.56           C  
ATOM    922  C   LEU H 123      16.254  10.498  17.671  1.00 32.80           C  
ATOM    923  O   LEU H 123      15.844  11.636  17.896  1.00 32.07           O  
ATOM    924  N   SER H 124      15.606   9.400  18.116  1.00 32.73           N  
ATOM    925  CA  SER H 124      14.406   9.553  18.888  1.00 31.94           C  
ATOM    926  CB  SER H 124      13.142   9.078  18.150  1.00 32.87           C  
ATOM    927  OG  SER H 124      12.930   9.872  16.990  1.00 35.88           O  
ATOM    928  C   SER H 124      14.530   8.743  20.139  1.00 31.08           C  
ATOM    929  O   SER H 124      14.916   7.576  20.106  1.00 31.66           O  
ATOM    930  N   LEU H 125      14.198   9.362  21.288  1.00 29.21           N  
ATOM    931  CA  LEU H 125      14.270   8.687  22.552  1.00 28.14           C  
ATOM    932  CB  LEU H 125      15.414   9.186  23.449  1.00 26.81           C  
ATOM    933  CG  LEU H 125      16.817   8.805  22.943  1.00 27.46           C  
ATOM    934  CD1 LEU H 125      17.911   9.336  23.884  1.00 28.29           C  
ATOM    935  CD2 LEU H 125      16.937   7.287  22.729  1.00 27.18           C  
ATOM    936  C   LEU H 125      12.993   8.929  23.291  1.00 27.90           C  
ATOM    937  O   LEU H 125      12.303   9.922  23.062  1.00 27.14           O  
ATOM    938  N   THR H 126      12.636   7.999  24.199  1.00 27.58           N  
ATOM    939  CA  THR H 126      11.437   8.166  24.966  1.00 28.07           C  
ATOM    940  CB  THR H 126      10.415   7.095  24.720  1.00 27.63           C  
ATOM    941  OG1 THR H 126      10.042   7.076  23.350  1.00 28.02           O  
ATOM    942  CG2 THR H 126       9.188   7.371  25.603  1.00 27.68           C  
ATOM    943  C   THR H 126      11.792   8.102  26.416  1.00 29.65           C  
ATOM    944  O   THR H 126      12.676   7.348  26.823  1.00 30.24           O  
ATOM    945  N   CYS H 127      11.113   8.926  27.240  1.00 29.67           N  
ATOM    946  CA  CYS H 127      11.345   8.891  28.654  1.00 29.82           C  
ATOM    947  CB  CYS H 127      11.813  10.243  29.239  1.00 29.73           C  
ATOM    948  SG  CYS H 127      12.106  10.192  31.035  1.00 29.85           S  
ATOM    949  C   CYS H 127      10.033   8.528  29.275  1.00 30.65           C  
ATOM    950  O   CYS H 127       9.041   9.238  29.111  1.00 30.57           O  
ATOM    951  N   SER H 128       9.998   7.393  30.001  1.00 31.92           N  
ATOM    952  CA  SER H 128       8.787   6.935  30.618  1.00 33.04           C  
ATOM    953  CB  SER H 128       8.672   5.400  30.665  1.00 34.51           C  
ATOM    954  OG  SER H 128       8.719   4.848  29.358  1.00 39.14           O  
ATOM    955  C   SER H 128       8.859   7.373  32.043  1.00 33.87           C  
ATOM    956  O   SER H 128       9.851   7.115  32.721  1.00 33.00           O  
ATOM    957  N   VAL H 129       7.802   8.045  32.536  1.00 35.10           N  
ATOM    958  CA  VAL H 129       7.855   8.518  33.886  1.00 36.38           C  
ATOM    959  CB  VAL H 129       7.477   9.964  34.011  1.00 36.74           C  
ATOM    960  CG1 VAL H 129       7.572  10.360  35.486  1.00 36.27           C  
ATOM    961  CG2 VAL H 129       8.361  10.804  33.082  1.00 36.63           C  
ATOM    962  C   VAL H 129       6.841   7.759  34.684  1.00 37.77           C  
ATOM    963  O   VAL H 129       5.683   7.656  34.285  1.00 37.43           O  
ATOM    964  N   THR H 130       7.261   7.196  35.840  1.00 38.96           N  
ATOM    965  CA  THR H 130       6.331   6.501  36.684  1.00 41.35           C  
ATOM    966  CB  THR H 130       6.542   5.016  36.727  1.00 41.43           C  
ATOM    967  OG1 THR H 130       7.839   4.717  37.221  1.00 42.83           O  
ATOM    968  CG2 THR H 130       6.368   4.449  35.309  1.00 42.21           C  
ATOM    969  C   THR H 130       6.496   7.030  38.077  1.00 42.06           C  
ATOM    970  O   THR H 130       7.607   7.329  38.512  1.00 40.43           O  
ATOM    971  N   GLY H 131       5.334   7.172  38.760  1.00 49.86           N  
ATOM    972  CA  GLY H 131       5.198   7.621  40.118  1.00 54.71           C  
ATOM    973  C   GLY H 131       4.422   8.907  40.179  1.00 56.30           C  
ATOM    974  O   GLY H 131       3.442   8.994  40.919  1.00 58.83           O  
ATOM    975  N   ASP H 132       4.819   9.946  39.412  1.00 57.13           N  
ATOM    976  CA  ASP H 132       4.081  11.184  39.437  1.00 61.89           C  
ATOM    977  CB  ASP H 132       4.815  12.344  40.142  1.00 63.05           C  
ATOM    978  CG  ASP H 132       6.128  12.653  39.433  1.00 72.30           C  
ATOM    979  OD1 ASP H 132       6.537  11.858  38.545  1.00 68.91           O  
ATOM    980  OD2 ASP H 132       6.749  13.691  39.788  1.00 75.43           O1-
ATOM    981  C   ASP H 132       3.782  11.569  38.020  1.00 58.84           C  
ATOM    982  O   ASP H 132       4.366  11.016  37.091  1.00 54.07           O  
ATOM    983  N   SER H 133       2.832  12.505  37.814  1.00 57.42           N  
ATOM    984  CA  SER H 133       2.444  12.864  36.480  1.00 55.58           C  
ATOM    985  CB  SER H 133       0.984  13.329  36.376  1.00 54.40           C  
ATOM    986  OG  SER H 133       0.685  13.660  35.027  1.00 58.67           O  
ATOM    987  C   SER H 133       3.307  13.961  35.927  1.00 52.65           C  
ATOM    988  O   SER H 133       3.909  14.750  36.652  1.00 50.16           O  
ATOM    989  N   ILE H 134       3.374  13.993  34.580  1.00 49.55           N  
ATOM    990  CA  ILE H 134       4.061  14.926  33.722  1.00 45.86           C  
ATOM    991  CB  ILE H 134       4.260  14.457  32.304  1.00 44.07           C  
ATOM    992  CG1 ILE H 134       2.919  14.156  31.618  1.00 45.46           C  
ATOM    993  CG2 ILE H 134       5.274  13.302  32.323  1.00 42.68           C  
ATOM    994  CD1 ILE H 134       3.032  13.979  30.101  1.00 41.92           C  
ATOM    995  C   ILE H 134       3.413  16.274  33.750  1.00 46.15           C  
ATOM    996  O   ILE H 134       3.935  17.256  33.222  1.00 46.94           O  
ATOM    997  N   THR H 135       2.167  16.315  34.223  1.00 48.04           N  
ATOM    998  CA  THR H 135       1.414  17.526  34.330  1.00 48.68           C  
ATOM    999  CB  THR H 135      -0.041  17.288  34.608  1.00 49.17           C  
ATOM   1000  OG1 THR H 135      -0.209  16.561  35.815  1.00 51.93           O  
ATOM   1001  CG2 THR H 135      -0.631  16.512  33.417  1.00 47.08           C  
ATOM   1002  C   THR H 135       2.003  18.433  35.373  1.00 50.12           C  
ATOM   1003  O   THR H 135       1.572  19.581  35.480  1.00 48.56           O  
ATOM   1004  N   SER H 136       2.917  17.937  36.241  1.00 49.32           N  
ATOM   1005  CA  SER H 136       3.483  18.820  37.232  1.00 46.08           C  
ATOM   1006  CB  SER H 136       3.167  18.359  38.664  1.00 47.27           C  
ATOM   1007  OG  SER H 136       3.735  19.248  39.612  1.00 54.11           O  
ATOM   1008  C   SER H 136       4.976  18.843  37.115  1.00 47.77           C  
ATOM   1009  O   SER H 136       5.639  17.815  37.173  1.00 47.96           O  
ATOM   1010  N   GLY H 137       5.576  20.041  37.026  1.00 44.55           N  
ATOM   1011  CA  GLY H 137       6.990  20.093  36.900  1.00 37.64           C  
ATOM   1012  C   GLY H 137       7.330  20.245  35.464  1.00 35.85           C  
ATOM   1013  O   GLY H 137       6.515  20.337  34.553  1.00 38.42           O  
ATOM   1014  N   TYR H 138       8.628  20.292  35.267  1.00 26.40           N  
ATOM   1015  CA  TYR H 138       9.373  20.447  34.042  1.00 24.74           C  
ATOM   1016  CB  TYR H 138      10.499  21.486  34.142  1.00 24.57           C  
ATOM   1017  CG  TYR H 138       9.911  22.700  34.760  1.00 29.84           C  
ATOM   1018  CD1 TYR H 138       9.758  22.734  36.128  1.00 29.28           C  
ATOM   1019  CD2 TYR H 138       9.530  23.783  34.003  1.00 29.64           C  
ATOM   1020  CE1 TYR H 138       9.217  23.833  36.747  1.00 31.03           C  
ATOM   1021  CE2 TYR H 138       8.987  24.885  34.621  1.00 31.14           C  
ATOM   1022  CZ  TYR H 138       8.830  24.910  35.988  1.00 30.60           C  
ATOM   1023  OH  TYR H 138       8.271  26.041  36.619  1.00 31.97           O  
ATOM   1024  C   TYR H 138      10.097  19.161  33.796  1.00 23.57           C  
ATOM   1025  O   TYR H 138      10.584  18.524  34.728  1.00 23.05           O  
ATOM   1026  N   TRP H 139      10.169  18.730  32.522  1.00 23.61           N  
ATOM   1027  CA  TRP H 139      10.919  17.549  32.206  1.00 24.05           C  
ATOM   1028  CB  TRP H 139      10.079  16.353  31.727  1.00 24.80           C  
ATOM   1029  CG  TRP H 139       9.532  15.558  32.887  1.00 26.77           C  
ATOM   1030  CD2 TRP H 139       8.338  15.855  33.622  1.00 27.93           C  
ATOM   1031  CD1 TRP H 139      10.082  14.458  33.477  1.00 28.00           C  
ATOM   1032  NE1 TRP H 139       9.313  14.063  34.542  1.00 28.98           N  
ATOM   1033  CE2 TRP H 139       8.236  14.910  34.644  1.00 28.66           C  
ATOM   1034  CE3 TRP H 139       7.406  16.834  33.460  1.00 28.97           C  
ATOM   1035  CZ2 TRP H 139       7.198  14.931  35.528  1.00 29.19           C  
ATOM   1036  CZ3 TRP H 139       6.359  16.852  34.355  1.00 29.84           C  
ATOM   1037  CH2 TRP H 139       6.259  15.920  35.371  1.00 30.21           C  
ATOM   1038  C   TRP H 139      11.943  17.894  31.180  1.00 24.05           C  
ATOM   1039  O   TRP H 139      11.635  18.432  30.118  1.00 24.26           O  
ATOM   1040  N   ASN H 140      13.215  17.570  31.473  1.00 22.75           N  
ATOM   1041  CA  ASN H 140      14.227  17.973  30.548  1.00 23.01           C  
ATOM   1042  CB  ASN H 140      15.180  19.071  31.081  1.00 21.77           C  
ATOM   1043  CG  ASN H 140      15.922  18.682  32.364  1.00 23.78           C  
ATOM   1044  OD1 ASN H 140      16.204  19.544  33.195  1.00 23.55           O  
ATOM   1045  ND2 ASN H 140      16.280  17.382  32.540  1.00 23.71           N  
ATOM   1046  C   ASN H 140      15.032  16.825  30.037  1.00 23.55           C  
ATOM   1047  O   ASN H 140      14.965  15.699  30.530  1.00 23.97           O  
ATOM   1048  N   TRP H 141      15.783  17.107  28.957  1.00 22.25           N  
ATOM   1049  CA  TRP H 141      16.687  16.156  28.398  1.00 20.57           C  
ATOM   1050  CB  TRP H 141      16.430  15.828  26.918  1.00 20.22           C  
ATOM   1051  CG  TRP H 141      15.221  14.956  26.691  1.00 21.38           C  
ATOM   1052  CD2 TRP H 141      15.261  13.524  26.758  1.00 21.68           C  
ATOM   1053  CD1 TRP H 141      13.931  15.295  26.403  1.00 22.56           C  
ATOM   1054  NE1 TRP H 141      13.166  14.160  26.279  1.00 23.56           N  
ATOM   1055  CE2 TRP H 141      13.972  13.061  26.498  1.00 22.09           C  
ATOM   1056  CE3 TRP H 141      16.290  12.665  27.018  1.00 22.02           C  
ATOM   1057  CZ2 TRP H 141      13.691  11.725  26.492  1.00 21.88           C  
ATOM   1058  CZ3 TRP H 141      16.003  11.317  27.011  1.00 22.27           C  
ATOM   1059  CH2 TRP H 141      14.730  10.858  26.752  1.00 21.83           C  
ATOM   1060  C   TRP H 141      18.042  16.772  28.508  1.00 20.18           C  
ATOM   1061  O   TRP H 141      18.243  17.932  28.145  1.00 18.59           O  
ATOM   1062  N   ILE H 142      18.999  16.006  29.064  1.00 20.32           N  
ATOM   1063  CA  ILE H 142      20.348  16.465  29.219  1.00 21.24           C  
ATOM   1064  CB  ILE H 142      20.715  16.727  30.652  1.00 21.93           C  
ATOM   1065  CG1 ILE H 142      19.833  17.851  31.221  1.00 21.56           C  
ATOM   1066  CG2 ILE H 142      22.221  17.026  30.731  1.00 20.18           C  
ATOM   1067  CD1 ILE H 142      19.965  18.024  32.734  1.00 24.29           C  
ATOM   1068  C   ILE H 142      21.243  15.379  28.704  1.00 21.73           C  
ATOM   1069  O   ILE H 142      20.979  14.197  28.918  1.00 23.21           O  
ATOM   1070  N   ARG H 143      22.331  15.744  27.992  1.00 20.35           N  
ATOM   1071  CA  ARG H 143      23.178  14.708  27.472  1.00 21.05           C  
ATOM   1072  CB  ARG H 143      23.143  14.572  25.937  1.00 20.05           C  
ATOM   1073  CG  ARG H 143      23.531  15.823  25.151  1.00 19.74           C  
ATOM   1074  CD  ARG H 143      23.451  15.589  23.641  1.00 20.48           C  
ATOM   1075  NE  ARG H 143      23.655  16.890  22.945  1.00 20.68           N  
ATOM   1076  CZ  ARG H 143      23.921  16.883  21.607  1.00 21.35           C  
ATOM   1077  NH1 ARG H 143      24.068  15.695  20.959  1.00 20.96           N1+
ATOM   1078  NH2 ARG H 143      24.034  18.051  20.911  1.00 22.04           N  
ATOM   1079  C   ARG H 143      24.587  14.927  27.921  1.00 21.45           C  
ATOM   1080  O   ARG H 143      24.997  16.045  28.228  1.00 20.27           O  
ATOM   1081  N   LYS H 144      25.354  13.820  28.000  1.00 21.09           N  
ATOM   1082  CA  LYS H 144      26.717  13.850  28.443  1.00 22.26           C  
ATOM   1083  CB  LYS H 144      26.929  12.968  29.687  1.00 21.97           C  
ATOM   1084  CG  LYS H 144      28.316  13.084  30.308  1.00 20.58           C  
ATOM   1085  CD  LYS H 144      28.413  12.510  31.721  1.00 22.64           C  
ATOM   1086  CE  LYS H 144      29.821  12.630  32.307  1.00 38.31           C  
ATOM   1087  NZ  LYS H 144      29.827  12.241  33.733  1.00 39.58           N1+
ATOM   1088  C   LYS H 144      27.563  13.303  27.332  1.00 23.08           C  
ATOM   1089  O   LYS H 144      27.363  12.176  26.883  1.00 23.74           O  
ATOM   1090  N   PHE H 145      28.550  14.097  26.872  1.00 25.53           N  
ATOM   1091  CA  PHE H 145      29.401  13.712  25.778  1.00 28.32           C  
ATOM   1092  CB  PHE H 145      30.033  14.905  25.035  1.00 27.08           C  
ATOM   1093  CG  PHE H 145      28.961  15.799  24.508  1.00 28.25           C  
ATOM   1094  CD1 PHE H 145      28.370  15.553  23.292  1.00 26.82           C  
ATOM   1095  CD2 PHE H 145      28.543  16.887  25.240  1.00 27.80           C  
ATOM   1096  CE1 PHE H 145      27.384  16.383  22.812  1.00 27.59           C  
ATOM   1097  CE2 PHE H 145      27.558  17.720  24.765  1.00 28.32           C  
ATOM   1098  CZ  PHE H 145      26.975  17.469  23.547  1.00 28.38           C  
ATOM   1099  C   PHE H 145      30.544  12.934  26.336  1.00 30.16           C  
ATOM   1100  O   PHE H 145      30.753  12.890  27.547  1.00 28.88           O  
ATOM   1101  N   PRO H 146      31.288  12.285  25.486  1.00 32.78           N  
ATOM   1102  CA  PRO H 146      32.448  11.611  25.973  1.00 34.20           C  
ATOM   1103  CD  PRO H 146      30.763  11.683  24.271  1.00 33.88           C  
ATOM   1104  CB  PRO H 146      32.976  10.798  24.795  1.00 35.75           C  
ATOM   1105  CG  PRO H 146      31.704  10.502  23.974  1.00 35.63           C  
ATOM   1106  C   PRO H 146      33.333  12.717  26.442  1.00 35.94           C  
ATOM   1107  O   PRO H 146      33.382  13.754  25.781  1.00 37.71           O  
ATOM   1108  N   GLY H 147      34.057  12.528  27.556  0.96 35.67           N  
ATOM   1109  CA  GLY H 147      34.815  13.623  28.085  0.96 35.23           C  
ATOM   1110  C   GLY H 147      34.035  14.141  29.253  0.96 35.99           C  
ATOM   1111  O   GLY H 147      34.530  14.939  30.048  0.96 35.73           O  
ATOM   1112  N   ASN H 148      32.785  13.650  29.378  0.96 35.35           N  
ATOM   1113  CA  ASN H 148      31.902  13.916  30.479  0.96 35.65           C  
ATOM   1114  CB  ASN H 148      32.599  13.683  31.830  0.90 38.61           C  
ATOM   1115  CG  ASN H 148      33.052  12.230  31.894  1.00 42.58           C  
ATOM   1116  OD1 ASN H 148      32.492  11.358  31.231  1.00 44.75           O  
ATOM   1117  ND2 ASN H 148      34.102  11.960  32.717  1.00 44.75           N  
ATOM   1118  C   ASN H 148      31.358  15.316  30.506  0.96 33.96           C  
ATOM   1119  O   ASN H 148      30.866  15.749  31.545  0.96 33.65           O  
ATOM   1120  N   ARG H 149      31.383  16.069  29.390  1.00 32.07           N  
ATOM   1121  CA  ARG H 149      30.795  17.379  29.473  1.00 31.19           C  
ATOM   1122  CB  ARG H 149      31.307  18.348  28.393  1.00 32.90           C  
ATOM   1123  CG  ARG H 149      30.689  19.742  28.481  1.00 35.87           C  
ATOM   1124  CD  ARG H 149      31.508  20.814  27.761  1.00 40.24           C  
ATOM   1125  NE  ARG H 149      32.707  21.097  28.602  1.00  0.00           N  
ATOM   1126  CZ  ARG H 149      33.962  20.818  28.145  1.00  0.00           C  
ATOM   1127  NH1 ARG H 149      34.139  20.267  26.909  1.00  0.00           N1+
ATOM   1128  NH2 ARG H 149      35.045  21.099  28.928  1.00  0.00           N  
ATOM   1129  C   ARG H 149      29.305  17.218  29.348  1.00 29.19           C  
ATOM   1130  O   ARG H 149      28.827  16.402  28.562  1.00 28.09           O  
ATOM   1131  N   LEU H 150      28.529  17.995  30.136  1.00 27.13           N  
ATOM   1132  CA  LEU H 150      27.093  17.882  30.160  1.00 24.37           C  
ATOM   1133  CB  LEU H 150      26.525  17.894  31.593  1.00 23.53           C  
ATOM   1134  CG  LEU H 150      26.848  16.617  32.392  1.00 22.20           C  
ATOM   1135  CD1 LEU H 150      26.433  16.739  33.863  1.00 21.45           C  
ATOM   1136  CD2 LEU H 150      26.206  15.386  31.735  1.00 21.91           C  
ATOM   1137  C   LEU H 150      26.490  19.041  29.417  1.00 23.53           C  
ATOM   1138  O   LEU H 150      26.963  20.172  29.524  1.00 23.59           O  
ATOM   1139  N   GLU H 151      25.424  18.773  28.626  1.00 22.33           N  
ATOM   1140  CA  GLU H 151      24.772  19.813  27.880  1.00 22.18           C  
ATOM   1141  CB  GLU H 151      24.929  19.678  26.352  1.00 22.82           C  
ATOM   1142  CG  GLU H 151      24.308  20.846  25.580  1.00 24.39           C  
ATOM   1143  CD  GLU H 151      24.516  20.616  24.090  1.00 25.02           C  
ATOM   1144  OE1 GLU H 151      24.509  19.429  23.673  1.00 23.93           O  
ATOM   1145  OE2 GLU H 151      24.674  21.620  23.346  1.00 26.28           O1-
ATOM   1146  C   GLU H 151      23.300  19.764  28.164  1.00 22.04           C  
ATOM   1147  O   GLU H 151      22.685  18.700  28.165  1.00 21.66           O  
ATOM   1148  N   TYR H 152      22.683  20.941  28.384  1.00 21.32           N  
ATOM   1149  CA  TYR H 152      21.280  21.004  28.691  1.00 21.04           C  
ATOM   1150  CB  TYR H 152      20.981  22.221  29.587  1.00 21.19           C  
ATOM   1151  CG  TYR H 152      19.532  22.274  29.900  1.00 20.94           C  
ATOM   1152  CD1 TYR H 152      19.038  21.607  31.000  1.00 19.66           C  
ATOM   1153  CD2 TYR H 152      18.677  22.993  29.107  1.00 20.11           C  
ATOM   1154  CE1 TYR H 152      17.700  21.652  31.300  1.00 25.05           C  
ATOM   1155  CE2 TYR H 152      17.337  23.040  29.405  1.00 20.95           C  
ATOM   1156  CZ  TYR H 152      16.846  22.370  30.500  1.00 24.10           C  
ATOM   1157  OH  TYR H 152      15.468  22.422  30.801  1.00 25.45           O  
ATOM   1158  C   TYR H 152      20.583  21.214  27.374  1.00 21.37           C  
ATOM   1159  O   TYR H 152      20.762  22.248  26.736  1.00 21.95           O  
ATOM   1160  N   MET H 153      19.839  20.187  26.900  1.00 20.23           N  
ATOM   1161  CA  MET H 153      19.133  20.216  25.643  1.00 20.60           C  
ATOM   1162  CB  MET H 153      18.793  18.797  25.153  1.00 19.95           C  
ATOM   1163  CG  MET H 153      20.048  17.938  24.959  1.00 20.63           C  
ATOM   1164  SD  MET H 153      19.756  16.261  24.321  1.00 22.40           S  
ATOM   1165  CE  MET H 153      19.630  16.785  22.587  1.00 22.16           C  
ATOM   1166  C   MET H 153      17.870  21.047  25.631  1.00 20.19           C  
ATOM   1167  O   MET H 153      17.652  21.825  24.701  1.00 19.71           O  
ATOM   1168  N   GLY H 154      16.999  20.921  26.659  1.00 20.59           N  
ATOM   1169  CA  GLY H 154      15.757  21.658  26.637  1.00 20.35           C  
ATOM   1170  C   GLY H 154      14.759  20.964  27.521  1.00 20.72           C  
ATOM   1171  O   GLY H 154      15.078  19.958  28.152  1.00 20.21           O  
ATOM   1172  N   TYR H 155      13.522  21.508  27.619  1.00 21.47           N  
ATOM   1173  CA  TYR H 155      12.533  20.852  28.431  1.00 22.54           C  
ATOM   1174  CB  TYR H 155      12.512  21.281  29.916  1.00 23.15           C  
ATOM   1175  CG  TYR H 155      12.061  22.699  30.079  1.00 23.72           C  
ATOM   1176  CD1 TYR H 155      10.724  23.029  30.039  1.00 24.70           C  
ATOM   1177  CD2 TYR H 155      12.974  23.702  30.301  1.00 24.18           C  
ATOM   1178  CE1 TYR H 155      10.310  24.331  30.202  1.00 24.13           C  
ATOM   1179  CE2 TYR H 155      12.570  25.007  30.465  1.00 24.49           C  
ATOM   1180  CZ  TYR H 155      11.234  25.324  30.414  1.00 25.85           C  
ATOM   1181  OH  TYR H 155      10.816  26.659  30.583  1.00 26.85           O  
ATOM   1182  C   TYR H 155      11.164  21.073  27.873  1.00 22.81           C  
ATOM   1183  O   TYR H 155      10.963  21.847  26.939  1.00 22.33           O  
ATOM   1184  N   ILE H 156      10.192  20.314  28.421  1.00 24.48           N  
ATOM   1185  CA  ILE H 156       8.804  20.450  28.111  1.00 25.47           C  
ATOM   1186  CB  ILE H 156       8.237  19.251  27.396  1.00 25.35           C  
ATOM   1187  CG1 ILE H 156       6.803  19.537  26.919  1.00 26.73           C  
ATOM   1188  CG2 ILE H 156       8.390  18.011  28.297  1.00 26.86           C  
ATOM   1189  CD1 ILE H 156       6.295  18.548  25.872  1.00 25.77           C  
ATOM   1190  C   ILE H 156       8.149  20.609  29.441  1.00 26.69           C  
ATOM   1191  O   ILE H 156       8.373  19.818  30.355  1.00 25.90           O  
ATOM   1192  N   ASN H 157       7.336  21.666  29.574  1.00 26.87           N  
ATOM   1193  CA  ASN H 157       6.721  22.042  30.808  1.00 28.56           C  
ATOM   1194  CB  ASN H 157       6.453  23.561  30.802  1.00 29.46           C  
ATOM   1195  CG  ASN H 157       5.815  24.073  32.081  1.00 32.91           C  
ATOM   1196  OD1 ASN H 157       4.602  24.003  32.255  1.00 27.74           O  
ATOM   1197  ND2 ASN H 157       6.646  24.645  32.989  1.00 26.34           N  
ATOM   1198  C   ASN H 157       5.450  21.278  31.002  1.00 29.28           C  
ATOM   1199  O   ASN H 157       4.948  20.591  30.113  1.00 30.23           O  
ATOM   1200  N   TYR H 158       4.877  21.434  32.217  1.00 34.69           N  
ATOM   1201  CA  TYR H 158       3.627  20.886  32.638  1.00 33.35           C  
ATOM   1202  CB  TYR H 158       3.286  21.234  34.107  1.00 38.63           C  
ATOM   1203  CG  TYR H 158       3.424  22.700  34.395  1.00 45.74           C  
ATOM   1204  CD1 TYR H 158       2.418  23.602  34.107  1.00 48.60           C  
ATOM   1205  CD2 TYR H 158       4.578  23.168  34.985  1.00 49.93           C  
ATOM   1206  CE1 TYR H 158       2.571  24.941  34.392  1.00 51.54           C  
ATOM   1207  CE2 TYR H 158       4.738  24.502  35.274  1.00 53.02           C  
ATOM   1208  CZ  TYR H 158       3.735  25.389  34.976  1.00 53.32           C  
ATOM   1209  OH  TYR H 158       3.911  26.755  35.276  1.00 69.76           O  
ATOM   1210  C   TYR H 158       2.547  21.376  31.721  1.00 31.80           C  
ATOM   1211  O   TYR H 158       1.677  20.604  31.332  1.00 34.30           O  
ATOM   1212  N   SER H 159       2.560  22.667  31.349  1.00 30.10           N  
ATOM   1213  CA  SER H 159       1.587  23.217  30.448  1.00 31.22           C  
ATOM   1214  CB  SER H 159       1.617  24.754  30.394  1.00 33.19           C  
ATOM   1215  OG  SER H 159       2.863  25.201  29.886  1.00 38.30           O  
ATOM   1216  C   SER H 159       1.835  22.703  29.057  1.00 30.94           C  
ATOM   1217  O   SER H 159       0.922  22.680  28.229  1.00 32.60           O  
ATOM   1218  N   GLY H 160       3.073  22.254  28.758  1.00 28.12           N  
ATOM   1219  CA  GLY H 160       3.382  21.769  27.438  1.00 27.85           C  
ATOM   1220  C   GLY H 160       4.290  22.721  26.713  1.00 26.29           C  
ATOM   1221  O   GLY H 160       4.696  22.453  25.579  1.00 25.64           O  
ATOM   1222  N   ASN H 161       4.633  23.865  27.340  1.00 31.17           N  
ATOM   1223  CA  ASN H 161       5.499  24.779  26.654  1.00 32.16           C  
ATOM   1224  CB  ASN H 161       5.554  26.202  27.243  1.00 34.31           C  
ATOM   1225  CG  ASN H 161       6.142  26.156  28.642  1.00 48.26           C  
ATOM   1226  OD1 ASN H 161       5.455  25.813  29.601  1.00 54.67           O  
ATOM   1227  ND2 ASN H 161       7.446  26.523  28.767  1.00  0.00           N  
ATOM   1228  C   ASN H 161       6.877  24.202  26.668  1.00 31.01           C  
ATOM   1229  O   ASN H 161       7.254  23.479  27.590  1.00 29.62           O  
ATOM   1230  N   THR H 162       7.669  24.499  25.621  1.00 29.78           N  
ATOM   1231  CA  THR H 162       8.977  23.918  25.554  1.00 28.79           C  
ATOM   1232  CB  THR H 162       9.160  22.997  24.382  1.00 27.80           C  
ATOM   1233  OG1 THR H 162       8.969  23.711  23.170  1.00 27.27           O  
ATOM   1234  CG2 THR H 162       8.149  21.842  24.477  1.00 26.96           C  
ATOM   1235  C   THR H 162       9.997  24.996  25.405  1.00 28.64           C  
ATOM   1236  O   THR H 162       9.705  26.101  24.948  1.00 29.56           O  
ATOM   1237  N   PHE H 163      11.236  24.693  25.845  1.00 27.58           N  
ATOM   1238  CA  PHE H 163      12.331  25.599  25.659  1.00 26.32           C  
ATOM   1239  CB  PHE H 163      12.811  26.293  26.941  1.00 27.53           C  
ATOM   1240  CG  PHE H 163      13.925  27.186  26.517  1.00 31.58           C  
ATOM   1241  CD1 PHE H 163      13.687  28.478  26.116  1.00 32.78           C  
ATOM   1242  CD2 PHE H 163      15.219  26.725  26.495  1.00 31.92           C  
ATOM   1243  CE1 PHE H 163      14.724  29.293  25.723  1.00 33.93           C  
ATOM   1244  CE2 PHE H 163      16.261  27.529  26.107  1.00 33.25           C  
ATOM   1245  CZ  PHE H 163      16.014  28.823  25.719  1.00 35.10           C  
ATOM   1246  C   PHE H 163      13.475  24.785  25.139  1.00 25.45           C  
ATOM   1247  O   PHE H 163      13.716  23.673  25.609  1.00 23.88           O  
ATOM   1248  N   TYR H 164      14.230  25.323  24.160  1.00 23.68           N  
ATOM   1249  CA  TYR H 164      15.304  24.539  23.616  1.00 23.26           C  
ATOM   1250  CB  TYR H 164      15.139  24.135  22.138  1.00 23.72           C  
ATOM   1251  CG  TYR H 164      13.871  23.372  21.957  1.00 25.25           C  
ATOM   1252  CD1 TYR H 164      13.709  22.122  22.510  1.00 25.83           C  
ATOM   1253  CD2 TYR H 164      12.825  23.930  21.258  1.00 25.92           C  
ATOM   1254  CE1 TYR H 164      12.535  21.428  22.341  1.00 27.02           C  
ATOM   1255  CE2 TYR H 164      11.649  23.240  21.085  1.00 26.77           C  
ATOM   1256  CZ  TYR H 164      11.503  21.984  21.624  1.00 26.74           C  
ATOM   1257  OH  TYR H 164      10.296  21.274  21.446  1.00 28.45           O  
ATOM   1258  C   TYR H 164      16.564  25.342  23.659  1.00 23.67           C  
ATOM   1259  O   TYR H 164      16.547  26.565  23.527  1.00 23.07           O  
ATOM   1260  N   ASN H 165      17.707  24.652  23.849  1.00 23.12           N  
ATOM   1261  CA  ASN H 165      18.982  25.308  23.844  1.00 24.95           C  
ATOM   1262  CB  ASN H 165      20.153  24.354  24.137  1.00 23.63           C  
ATOM   1263  CG  ASN H 165      21.423  25.163  24.373  1.00 24.31           C  
ATOM   1264  OD1 ASN H 165      21.827  25.971  23.541  1.00 24.04           O  
ATOM   1265  ND2 ASN H 165      22.076  24.936  25.543  1.00 22.26           N  
ATOM   1266  C   ASN H 165      19.153  25.856  22.461  1.00 26.81           C  
ATOM   1267  O   ASN H 165      18.846  25.188  21.476  1.00 27.21           O  
ATOM   1268  N   PRO H 166      19.640  27.060  22.359  1.00 28.71           N  
ATOM   1269  CA  PRO H 166      19.760  27.687  21.072  1.00 29.77           C  
ATOM   1270  CD  PRO H 166      19.486  28.034  23.427  1.00 29.56           C  
ATOM   1271  CB  PRO H 166      20.148  29.135  21.359  1.00 30.16           C  
ATOM   1272  CG  PRO H 166      19.512  29.409  22.735  1.00 31.05           C  
ATOM   1273  C   PRO H 166      20.683  26.973  20.144  1.00 30.47           C  
ATOM   1274  O   PRO H 166      20.523  27.109  18.932  1.00 31.07           O  
ATOM   1275  N   SER H 167      21.661  26.223  20.674  1.00 31.35           N  
ATOM   1276  CA  SER H 167      22.581  25.548  19.805  1.00 34.11           C  
ATOM   1277  CB  SER H 167      23.698  24.827  20.583  1.00 33.88           C  
ATOM   1278  OG  SER H 167      23.148  23.839  21.443  1.00 34.59           O  
ATOM   1279  C   SER H 167      21.844  24.520  18.997  1.00 34.89           C  
ATOM   1280  O   SER H 167      22.137  24.301  17.824  1.00 35.05           O  
ATOM   1281  N   LEU H 168      20.911  23.821  19.659  1.00 35.50           N  
ATOM   1282  CA  LEU H 168      20.063  22.753  19.196  1.00 36.93           C  
ATOM   1283  CB  LEU H 168      19.514  21.969  20.395  1.00 35.54           C  
ATOM   1284  CG  LEU H 168      20.636  21.382  21.272  1.00 34.03           C  
ATOM   1285  CD1 LEU H 168      20.082  20.765  22.559  1.00 35.68           C  
ATOM   1286  CD2 LEU H 168      21.492  20.384  20.486  1.00 33.94           C  
ATOM   1287  C   LEU H 168      18.865  23.195  18.391  1.00 39.71           C  
ATOM   1288  O   LEU H 168      18.327  22.408  17.616  1.00 40.33           O  
ATOM   1289  N   LYS H 169      18.433  24.465  18.509  0.96 42.20           N  
ATOM   1290  CA  LYS H 169      17.084  24.867  18.177  0.96 44.11           C  
ATOM   1291  CB  LYS H 169      16.890  26.396  18.165  0.96 45.71           C  
ATOM   1292  CG  LYS H 169      17.547  27.126  16.991  0.96 48.19           C  
ATOM   1293  CD  LYS H 169      17.043  28.563  16.826  0.96 49.30           C  
ATOM   1294  CE  LYS H 169      17.681  29.317  15.656  0.96 49.34           C  
ATOM   1295  NZ  LYS H 169      17.055  28.901  14.382  0.96 50.01           N1+
ATOM   1296  C   LYS H 169      16.520  24.338  16.887  0.96 44.23           C  
ATOM   1297  O   LYS H 169      15.375  23.887  16.891  0.96 44.77           O  
ATOM   1298  N   SER H 170      17.234  24.363  15.751  1.00 43.19           N  
ATOM   1299  CA  SER H 170      16.578  23.904  14.552  1.00 43.21           C  
ATOM   1300  CB  SER H 170      17.417  24.165  13.292  1.00 45.05           C  
ATOM   1301  OG  SER H 170      17.637  25.558  13.139  1.00 47.78           O  
ATOM   1302  C   SER H 170      16.304  22.424  14.603  1.00 41.12           C  
ATOM   1303  O   SER H 170      15.255  21.958  14.158  1.00 41.01           O  
ATOM   1304  N   ARG H 171      17.278  21.657  15.122  1.00 37.82           N  
ATOM   1305  CA  ARG H 171      17.338  20.219  15.161  1.00 34.67           C  
ATOM   1306  CB  ARG H 171      18.759  19.750  15.511  1.00 33.72           C  
ATOM   1307  CG  ARG H 171      19.810  20.284  14.535  1.00 32.90           C  
ATOM   1308  CD  ARG H 171      21.244  20.167  15.052  1.00 33.05           C  
ATOM   1309  NE  ARG H 171      21.709  18.775  14.810  1.00 32.34           N  
ATOM   1310  CZ  ARG H 171      22.718  18.255  15.568  1.00 31.87           C  
ATOM   1311  NH1 ARG H 171      23.244  18.972  16.601  1.00 31.01           N1+
ATOM   1312  NH2 ARG H 171      23.204  17.013  15.290  1.00 31.56           N  
ATOM   1313  C   ARG H 171      16.397  19.548  16.132  1.00 32.62           C  
ATOM   1314  O   ARG H 171      15.941  18.433  15.875  1.00 32.62           O  
ATOM   1315  N   ILE H 172      16.085  20.186  17.274  1.00 30.92           N  
ATOM   1316  CA  ILE H 172      15.444  19.489  18.359  1.00 30.14           C  
ATOM   1317  CB  ILE H 172      16.089  19.825  19.672  1.00 30.85           C  
ATOM   1318  CG1 ILE H 172      15.534  18.952  20.801  1.00 31.39           C  
ATOM   1319  CG2 ILE H 172      15.934  21.336  19.911  1.00 30.98           C  
ATOM   1320  CD1 ILE H 172      16.299  19.116  22.113  1.00 32.53           C  
ATOM   1321  C   ILE H 172      13.977  19.779  18.499  1.00 29.11           C  
ATOM   1322  O   ILE H 172      13.487  20.848  18.136  1.00 29.54           O  
ATOM   1323  N   SER H 173      13.227  18.759  18.988  1.00 29.01           N  
ATOM   1324  CA  SER H 173      11.829  18.883  19.302  1.00 29.19           C  
ATOM   1325  CB  SER H 173      10.879  18.374  18.205  1.00 31.85           C  
ATOM   1326  OG  SER H 173      10.937  19.203  17.056  1.00 36.55           O  
ATOM   1327  C   SER H 173      11.556  18.005  20.486  1.00 28.78           C  
ATOM   1328  O   SER H 173      12.024  16.869  20.550  1.00 28.64           O  
ATOM   1329  N   ILE H 174      10.783  18.515  21.465  1.00 27.45           N  
ATOM   1330  CA  ILE H 174      10.422  17.714  22.597  1.00 26.15           C  
ATOM   1331  CB  ILE H 174      10.914  18.249  23.912  1.00 24.73           C  
ATOM   1332  CG1 ILE H 174      12.453  18.257  23.950  1.00 24.56           C  
ATOM   1333  CG2 ILE H 174      10.279  17.409  25.031  1.00 24.69           C  
ATOM   1334  CD1 ILE H 174      13.038  19.008  25.144  1.00 23.11           C  
ATOM   1335  C   ILE H 174       8.931  17.700  22.642  1.00 26.78           C  
ATOM   1336  O   ILE H 174       8.290  18.749  22.592  1.00 26.62           O  
ATOM   1337  N   THR H 175       8.338  16.495  22.730  1.00 27.95           N  
ATOM   1338  CA  THR H 175       6.907  16.371  22.735  1.00 27.95           C  
ATOM   1339  CB  THR H 175       6.377  15.755  21.475  1.00 27.71           C  
ATOM   1340  OG1 THR H 175       6.914  14.451  21.304  1.00 28.94           O  
ATOM   1341  CG2 THR H 175       6.774  16.647  20.285  1.00 28.25           C  
ATOM   1342  C   THR H 175       6.531  15.483  23.879  1.00 28.92           C  
ATOM   1343  O   THR H 175       7.398  14.894  24.523  1.00 28.01           O  
ATOM   1344  N   ARG H 176       5.218  15.385  24.178  1.00 29.24           N  
ATOM   1345  CA  ARG H 176       4.809  14.590  25.302  1.00 30.64           C  
ATOM   1346  CB  ARG H 176       4.494  15.428  26.550  1.00 30.27           C  
ATOM   1347  CG  ARG H 176       3.318  16.384  26.330  1.00 28.93           C  
ATOM   1348  CD  ARG H 176       2.983  17.247  27.545  1.00 28.16           C  
ATOM   1349  NE  ARG H 176       1.669  17.895  27.273  1.00 26.69           N  
ATOM   1350  CZ  ARG H 176       1.266  18.953  28.033  1.00 26.82           C  
ATOM   1351  NH1 ARG H 176       2.104  19.457  28.983  1.00 26.55           N1+
ATOM   1352  NH2 ARG H 176       0.034  19.508  27.842  1.00 27.01           N  
ATOM   1353  C   ARG H 176       3.536  13.870  24.979  1.00 32.21           C  
ATOM   1354  O   ARG H 176       2.820  14.221  24.041  1.00 32.03           O  
ATOM   1355  N   ASP H 177       3.256  12.804  25.761  1.00 33.72           N  
ATOM   1356  CA  ASP H 177       2.046  12.042  25.655  1.00 36.70           C  
ATOM   1357  CB  ASP H 177       2.285  10.637  25.075  1.00 37.91           C  
ATOM   1358  CG  ASP H 177       0.943  10.019  24.709  1.00 39.28           C  
ATOM   1359  OD1 ASP H 177      -0.026  10.190  25.494  1.00 39.65           O  
ATOM   1360  OD2 ASP H 177       0.870   9.370  23.631  1.00 39.35           O1-
ATOM   1361  C   ASP H 177       1.545  11.903  27.064  1.00 37.56           C  
ATOM   1362  O   ASP H 177       2.013  11.058  27.824  1.00 37.46           O  
ATOM   1363  N   THR H 178       0.564  12.742  27.439  1.00 39.18           N  
ATOM   1364  CA  THR H 178       0.069  12.821  28.784  1.00 40.37           C  
ATOM   1365  CB  THR H 178      -0.985  13.877  28.924  1.00 40.53           C  
ATOM   1366  OG1 THR H 178      -0.484  15.128  28.488  1.00 40.90           O  
ATOM   1367  CG2 THR H 178      -1.377  13.975  30.403  1.00 41.62           C  
ATOM   1368  C   THR H 178      -0.552  11.523  29.206  1.00 41.85           C  
ATOM   1369  O   THR H 178      -0.344  11.074  30.332  1.00 42.57           O  
ATOM   1370  N   SER H 179      -1.337  10.888  28.320  0.96 41.58           N  
ATOM   1371  CA  SER H 179      -2.025   9.680  28.684  0.96 42.05           C  
ATOM   1372  CB  SER H 179      -2.913   9.135  27.552  0.96 42.99           C  
ATOM   1373  OG  SER H 179      -2.115   8.766  26.437  0.96 44.88           O  
ATOM   1374  C   SER H 179      -1.025   8.620  29.029  0.96 41.63           C  
ATOM   1375  O   SER H 179      -1.222   7.854  29.971  0.96 40.93           O  
ATOM   1376  N   LYS H 180       0.052   8.527  28.230  1.00 41.08           N  
ATOM   1377  CA  LYS H 180       1.135   7.596  28.397  1.00 41.32           C  
ATOM   1378  CB  LYS H 180       2.013   7.437  27.148  1.00 42.76           C  
ATOM   1379  CG  LYS H 180       1.334   6.667  26.019  1.00 44.18           C  
ATOM   1380  CD  LYS H 180       2.129   6.679  24.715  1.00 44.92           C  
ATOM   1381  CE  LYS H 180       1.462   5.888  23.590  1.00 42.37           C  
ATOM   1382  NZ  LYS H 180       2.299   5.955  22.373  1.00 43.82           N1+
ATOM   1383  C   LYS H 180       2.045   7.994  29.522  1.00 40.11           C  
ATOM   1384  O   LYS H 180       2.765   7.157  30.063  1.00 40.85           O  
ATOM   1385  N   ASN H 181       2.074   9.293  29.881  1.00 38.77           N  
ATOM   1386  CA  ASN H 181       2.968   9.780  30.894  1.00 36.80           C  
ATOM   1387  CB  ASN H 181       2.805   9.060  32.243  1.00 36.67           C  
ATOM   1388  CG  ASN H 181       3.347   9.983  33.321  1.00 36.85           C  
ATOM   1389  OD1 ASN H 181       3.908  11.038  33.028  1.00 37.64           O  
ATOM   1390  ND2 ASN H 181       3.170   9.584  34.608  1.00 37.51           N  
ATOM   1391  C   ASN H 181       4.384   9.608  30.424  1.00 35.92           C  
ATOM   1392  O   ASN H 181       5.251   9.133  31.158  1.00 35.99           O  
ATOM   1393  N   GLN H 182       4.647   9.991  29.156  1.00 34.30           N  
ATOM   1394  CA  GLN H 182       5.968   9.892  28.605  1.00 33.64           C  
ATOM   1395  CB  GLN H 182       6.115   8.722  27.622  1.00 34.61           C  
ATOM   1396  CG  GLN H 182       5.876   7.360  28.272  1.00 36.10           C  
ATOM   1397  CD  GLN H 182       5.996   6.295  27.191  1.00 36.39           C  
ATOM   1398  OE1 GLN H 182       5.369   6.387  26.138  1.00 35.39           O  
ATOM   1399  NE2 GLN H 182       6.826   5.252  27.456  1.00 36.84           N  
ATOM   1400  C   GLN H 182       6.242  11.144  27.825  1.00 32.78           C  
ATOM   1401  O   GLN H 182       5.319  11.818  27.369  1.00 32.53           O  
ATOM   1402  N   TYR H 183       7.534  11.508  27.683  1.00 31.07           N  
ATOM   1403  CA  TYR H 183       7.879  12.633  26.862  1.00 29.63           C  
ATOM   1404  CB  TYR H 183       8.195  13.942  27.625  1.00 28.64           C  
ATOM   1405  CG  TYR H 183       9.291  13.826  28.630  1.00 22.55           C  
ATOM   1406  CD1 TYR H 183       9.052  13.274  29.866  1.00 21.17           C  
ATOM   1407  CD2 TYR H 183      10.556  14.280  28.344  1.00 20.87           C  
ATOM   1408  CE1 TYR H 183      10.055  13.179  30.801  1.00 19.97           C  
ATOM   1409  CE2 TYR H 183      11.564  14.188  29.274  1.00 20.67           C  
ATOM   1410  CZ  TYR H 183      11.314  13.637  30.505  1.00 20.28           C  
ATOM   1411  OH  TYR H 183      12.344  13.542  31.464  1.00 29.90           O  
ATOM   1412  C   TYR H 183       8.968  12.194  25.936  1.00 29.38           C  
ATOM   1413  O   TYR H 183       9.673  11.226  26.218  1.00 30.32           O  
HETATM 1414  N   UNK H 184       9.108  12.868  24.775  1.00 28.52           N  
HETATM 1415  CA  UNK H 184      10.029  12.353  23.800  1.00 27.72           C  
HETATM 1416  C   UNK H 184      11.028  13.378  23.369  1.00 27.86           C  
HETATM 1417  O   UNK H 184      10.836  14.585  23.511  1.00 28.70           O  
ATOM   1418  N   LEU H 185      12.150  12.876  22.813  1.00 27.41           N  
ATOM   1419  CA  LEU H 185      13.199  13.694  22.285  1.00 27.80           C  
ATOM   1420  CB  LEU H 185      14.565  13.406  22.930  1.00 27.25           C  
ATOM   1421  CG  LEU H 185      15.697  14.284  22.367  1.00 27.29           C  
ATOM   1422  CD1 LEU H 185      15.606  15.717  22.893  1.00 26.32           C  
ATOM   1423  CD2 LEU H 185      17.076  13.650  22.574  1.00 27.55           C  
ATOM   1424  C   LEU H 185      13.358  13.336  20.841  1.00 29.04           C  
ATOM   1425  O   LEU H 185      13.384  12.160  20.484  1.00 27.59           O  
ATOM   1426  N   GLN H 186      13.460  14.356  19.970  1.00 29.54           N  
ATOM   1427  CA  GLN H 186      13.660  14.097  18.576  1.00 30.22           C  
ATOM   1428  CB  GLN H 186      12.396  14.394  17.757  1.00 33.73           C  
ATOM   1429  CG  GLN H 186      12.460  13.933  16.306  1.00 39.87           C  
ATOM   1430  CD  GLN H 186      11.117  14.265  15.677  1.00 42.59           C  
ATOM   1431  OE1 GLN H 186      10.068  13.850  16.166  1.00 43.88           O  
ATOM   1432  NE2 GLN H 186      11.147  15.048  14.567  1.00 41.79           N  
ATOM   1433  C   GLN H 186      14.752  15.026  18.134  1.00 29.53           C  
ATOM   1434  O   GLN H 186      14.628  16.244  18.261  1.00 29.56           O  
ATOM   1435  N   LEU H 187      15.868  14.470  17.621  1.00 28.45           N  
ATOM   1436  CA  LEU H 187      16.970  15.286  17.193  1.00 28.70           C  
ATOM   1437  CB  LEU H 187      18.243  15.018  18.020  1.00 27.52           C  
ATOM   1438  CG  LEU H 187      19.435  15.940  17.705  1.00 26.82           C  
ATOM   1439  CD1 LEU H 187      19.165  17.382  18.157  1.00 27.13           C  
ATOM   1440  CD2 LEU H 187      20.735  15.383  18.297  1.00 27.21           C  
ATOM   1441  C   LEU H 187      17.262  14.903  15.770  1.00 28.87           C  
ATOM   1442  O   LEU H 187      17.592  13.754  15.488  1.00 26.62           O  
ATOM   1443  N   ASN H 188      17.149  15.866  14.832  1.00 29.54           N  
ATOM   1444  CA  ASN H 188      17.329  15.571  13.436  1.00 30.55           C  
ATOM   1445  CB  ASN H 188      16.434  16.417  12.510  1.00 33.06           C  
ATOM   1446  CG  ASN H 188      14.982  16.049  12.782  1.00 36.81           C  
ATOM   1447  OD1 ASN H 188      14.685  15.277  13.691  1.00 33.28           O  
ATOM   1448  ND2 ASN H 188      14.047  16.611  11.970  1.00 37.88           N  
ATOM   1449  C   ASN H 188      18.747  15.817  13.013  1.00 31.28           C  
ATOM   1450  O   ASN H 188      19.525  16.461  13.714  1.00 30.35           O  
ATOM   1451  N   SER H 189      19.108  15.274  11.830  1.00 32.32           N  
ATOM   1452  CA  SER H 189      20.385  15.485  11.202  1.00 33.75           C  
ATOM   1453  CB  SER H 189      20.556  16.918  10.666  1.00 35.16           C  
ATOM   1454  OG  SER H 189      19.554  17.207   9.703  1.00 40.17           O  
ATOM   1455  C   SER H 189      21.501  15.228  12.161  1.00 34.14           C  
ATOM   1456  O   SER H 189      22.368  16.079  12.348  1.00 34.90           O  
ATOM   1457  N   VAL H 190      21.526  14.033  12.777  1.00 33.82           N  
ATOM   1458  CA  VAL H 190      22.538  13.704  13.741  1.00 34.62           C  
ATOM   1459  CB  VAL H 190      22.197  12.495  14.562  1.00 35.33           C  
ATOM   1460  CG1 VAL H 190      20.968  12.822  15.425  1.00 35.23           C  
ATOM   1461  CG2 VAL H 190      21.976  11.307  13.609  1.00 35.02           C  
ATOM   1462  C   VAL H 190      23.851  13.443  13.069  1.00 35.51           C  
ATOM   1463  O   VAL H 190      23.916  13.006  11.921  1.00 35.71           O  
ATOM   1464  N   THR H 191      24.947  13.742  13.800  1.00 35.30           N  
ATOM   1465  CA  THR H 191      26.281  13.511  13.322  1.00 35.70           C  
ATOM   1466  CB  THR H 191      27.056  14.768  13.051  1.00 36.53           C  
ATOM   1467  OG1 THR H 191      27.231  15.506  14.252  1.00 32.16           O  
ATOM   1468  CG2 THR H 191      26.295  15.615  12.017  1.00 30.96           C  
ATOM   1469  C   THR H 191      27.005  12.782  14.412  1.00 36.42           C  
ATOM   1470  O   THR H 191      26.438  12.458  15.452  1.00 36.07           O  
ATOM   1471  N   THR H 192      28.306  12.525  14.198  1.00 37.37           N  
ATOM   1472  CA  THR H 192      29.125  11.798  15.123  1.00 38.17           C  
ATOM   1473  CB  THR H 192      30.539  11.653  14.647  1.00 39.23           C  
ATOM   1474  OG1 THR H 192      30.568  10.972  13.401  1.00 31.17           O  
ATOM   1475  CG2 THR H 192      31.335  10.865  15.700  1.00 31.80           C  
ATOM   1476  C   THR H 192      29.165  12.553  16.418  1.00 37.92           C  
ATOM   1477  O   THR H 192      29.325  11.963  17.483  1.00 38.26           O  
ATOM   1478  N   GLU H 193      29.029  13.887  16.347  1.00 37.11           N  
ATOM   1479  CA  GLU H 193      29.108  14.771  17.481  1.00 36.23           C  
ATOM   1480  CB  GLU H 193      28.917  16.245  17.086  1.00 38.60           C  
ATOM   1481  CG  GLU H 193      30.032  16.796  16.197  1.00 44.31           C  
ATOM   1482  CD  GLU H 193      29.657  18.220  15.811  1.00 47.86           C  
ATOM   1483  OE1 GLU H 193      29.087  18.939  16.675  1.00 49.70           O  
ATOM   1484  OE2 GLU H 193      29.932  18.607  14.644  1.00 50.88           O1-
ATOM   1485  C   GLU H 193      28.028  14.455  18.471  1.00 34.13           C  
ATOM   1486  O   GLU H 193      28.197  14.687  19.666  1.00 34.28           O  
ATOM   1487  N   ASP H 194      26.876  13.966  17.987  1.00 30.84           N  
ATOM   1488  CA  ASP H 194      25.709  13.656  18.768  1.00 30.13           C  
ATOM   1489  CB  ASP H 194      24.467  13.382  17.910  1.00 30.25           C  
ATOM   1490  CG  ASP H 194      24.026  14.694  17.287  1.00 32.10           C  
ATOM   1491  OD1 ASP H 194      24.651  15.748  17.580  1.00 32.09           O  
ATOM   1492  OD2 ASP H 194      23.046  14.653  16.499  1.00 33.15           O1-
ATOM   1493  C   ASP H 194      25.914  12.453  19.638  1.00 29.28           C  
ATOM   1494  O   ASP H 194      25.043  12.139  20.448  1.00 29.09           O  
ATOM   1495  N   THR H 195      26.990  11.672  19.432  1.00 28.45           N  
ATOM   1496  CA  THR H 195      27.166  10.508  20.256  1.00 28.33           C  
ATOM   1497  CB  THR H 195      28.393   9.716  19.909  1.00 28.18           C  
ATOM   1498  OG1 THR H 195      28.340   9.309  18.550  1.00 30.86           O  
ATOM   1499  CG2 THR H 195      28.464   8.482  20.827  1.00 26.91           C  
ATOM   1500  C   THR H 195      27.286  10.944  21.684  1.00 27.91           C  
ATOM   1501  O   THR H 195      28.093  11.812  22.015  1.00 27.47           O  
ATOM   1502  N   ALA H 196      26.458  10.354  22.574  1.00 26.64           N  
ATOM   1503  CA  ALA H 196      26.517  10.720  23.959  1.00 26.23           C  
ATOM   1504  CB  ALA H 196      26.194  12.201  24.211  1.00 26.01           C  
ATOM   1505  C   ALA H 196      25.498   9.916  24.705  1.00 26.08           C  
ATOM   1506  O   ALA H 196      24.708   9.181  24.114  1.00 26.00           O  
ATOM   1507  N   THR H 197      25.512  10.034  26.049  1.00 25.44           N  
ATOM   1508  CA  THR H 197      24.557   9.353  26.872  1.00 24.84           C  
ATOM   1509  CB  THR H 197      25.119   8.937  28.202  1.00 26.23           C  
ATOM   1510  OG1 THR H 197      26.231   8.076  28.014  1.00 29.83           O  
ATOM   1511  CG2 THR H 197      24.032   8.205  29.000  1.00 28.01           C  
ATOM   1512  C   THR H 197      23.475  10.358  27.121  1.00 24.12           C  
ATOM   1513  O   THR H 197      23.752  11.494  27.499  1.00 23.89           O  
ATOM   1514  N   TYR H 198      22.203   9.963  26.910  1.00 23.47           N  
ATOM   1515  CA  TYR H 198      21.106  10.886  27.025  1.00 22.72           C  
ATOM   1516  CB  TYR H 198      20.117  10.793  25.847  1.00 21.70           C  
ATOM   1517  CG  TYR H 198      20.770  11.345  24.624  1.00 21.40           C  
ATOM   1518  CD1 TYR H 198      21.752  10.642  23.965  1.00 21.14           C  
ATOM   1519  CD2 TYR H 198      20.380  12.567  24.124  1.00 22.10           C  
ATOM   1520  CE1 TYR H 198      22.344  11.160  22.835  1.00 20.60           C  
ATOM   1521  CE2 TYR H 198      20.966  13.090  22.995  1.00 21.70           C  
ATOM   1522  CZ  TYR H 198      21.952  12.384  22.350  1.00 22.10           C  
ATOM   1523  OH  TYR H 198      22.557  12.915  21.189  1.00 22.51           O  
ATOM   1524  C   TYR H 198      20.327  10.589  28.271  1.00 23.59           C  
ATOM   1525  O   TYR H 198      20.001   9.438  28.559  1.00 24.74           O  
ATOM   1526  N   TYR H 199      20.010  11.650  29.050  1.00 22.14           N  
ATOM   1527  CA  TYR H 199      19.288  11.478  30.280  1.00 22.86           C  
ATOM   1528  CB  TYR H 199      20.013  12.011  31.534  1.00 21.87           C  
ATOM   1529  CG  TYR H 199      21.352  11.388  31.752  1.00 23.44           C  
ATOM   1530  CD1 TYR H 199      21.491  10.241  32.496  1.00 23.69           C  
ATOM   1531  CD2 TYR H 199      22.479  11.971  31.221  1.00 24.90           C  
ATOM   1532  CE1 TYR H 199      22.732   9.683  32.703  1.00 23.49           C  
ATOM   1533  CE2 TYR H 199      23.723  11.421  31.424  1.00 25.52           C  
ATOM   1534  CZ  TYR H 199      23.850  10.274  32.167  1.00 25.43           C  
ATOM   1535  OH  TYR H 199      25.127   9.710  32.375  1.00 27.09           O  
ATOM   1536  C   TYR H 199      18.064  12.345  30.227  1.00 23.33           C  
ATOM   1537  O   TYR H 199      18.074  13.420  29.630  1.00 23.54           O  
ATOM   1538  N   CYS H 200      16.960  11.874  30.845  1.00 24.51           N  
ATOM   1539  CA  CYS H 200      15.789  12.691  30.993  1.00 26.20           C  
ATOM   1540  CB  CYS H 200      14.477  12.026  30.513  1.00 28.01           C  
ATOM   1541  SG  CYS H 200      14.123  10.401  31.248  1.00 31.25           S  
ATOM   1542  C   CYS H 200      15.712  12.965  32.460  1.00 26.11           C  
ATOM   1543  O   CYS H 200      16.048  12.097  33.265  1.00 25.79           O  
ATOM   1544  N   ALA H 201      15.311  14.189  32.863  1.00 25.38           N  
ATOM   1545  CA  ALA H 201      15.343  14.439  34.273  1.00 24.63           C  
ATOM   1546  CB  ALA H 201      16.731  14.868  34.774  1.00 24.08           C  
ATOM   1547  C   ALA H 201      14.396  15.529  34.644  1.00 24.36           C  
ATOM   1548  O   ALA H 201      13.874  16.251  33.795  1.00 24.07           O  
ATOM   1549  N   THR H 202      14.143  15.634  35.964  1.00 25.37           N  
ATOM   1550  CA  THR H 202      13.323  16.665  36.525  1.00 26.98           C  
ATOM   1551  CB  THR H 202      12.250  16.142  37.435  1.00 27.37           C  
ATOM   1552  OG1 THR H 202      11.360  17.187  37.801  1.00  0.00           O  
ATOM   1553  CG2 THR H 202      12.910  15.542  38.689  1.00 11.28           C  
ATOM   1554  C   THR H 202      14.247  17.533  37.349  1.00 27.42           C  
ATOM   1555  O   THR H 202      15.125  17.039  38.056  1.00 26.76           O  
ATOM   1556  N   TYR H 203      14.048  18.865  37.253  1.00 28.10           N  
ATOM   1557  CA  TYR H 203      14.807  19.936  37.850  1.00 29.98           C  
ATOM   1558  CB  TYR H 203      14.447  21.294  37.199  1.00 35.42           C  
ATOM   1559  CG  TYR H 203      15.114  22.415  37.917  1.00 34.69           C  
ATOM   1560  CD1 TYR H 203      16.436  22.721  37.690  1.00 20.97           C  
ATOM   1561  CD2 TYR H 203      14.406  23.155  38.836  1.00 22.77           C  
ATOM   1562  CE1 TYR H 203      17.036  23.757  38.367  1.00 20.72           C  
ATOM   1563  CE2 TYR H 203      15.001  24.191  39.515  1.00 20.43           C  
ATOM   1564  CZ  TYR H 203      16.319  24.492  39.280  1.00 20.44           C  
ATOM   1565  OH  TYR H 203      16.938  25.554  39.973  1.00  0.00           O  
ATOM   1566  C   TYR H 203      14.563  20.000  39.326  1.00 31.63           C  
ATOM   1567  O   TYR H 203      13.572  19.447  39.798  1.00 31.41           O  
ATOM   1568  N   ARG H 204      15.711  20.434  39.759  1.00 37.11           N  
ATOM   1569  CA  ARG H 204      16.425  20.251  40.905  1.00 42.38           C  
ATOM   1570  CB  ARG H 204      15.616  19.665  42.077  1.00 22.25           C  
ATOM   1571  CG  ARG H 204      14.581  20.601  42.701  1.00 24.33           C  
ATOM   1572  CD  ARG H 204      14.002  20.030  44.001  1.00 24.68           C  
ATOM   1573  NE  ARG H 204      12.946  20.945  44.525  1.00  0.00           N  
ATOM   1574  CZ  ARG H 204      12.405  20.679  45.751  1.00  0.00           C  
ATOM   1575  NH1 ARG H 204      12.891  19.642  46.497  1.00  0.00           N1+
ATOM   1576  NH2 ARG H 204      11.389  21.453  46.236  1.00  0.00           N  
ATOM   1577  C   ARG H 204      17.305  19.161  40.404  1.00 42.22           C  
ATOM   1578  O   ARG H 204      18.339  18.856  40.984  1.00 42.99           O  
ATOM   1579  N   PHE H 205      16.953  18.605  39.215  1.00 40.63           N  
ATOM   1580  CA  PHE H 205      17.696  17.532  38.652  1.00 36.31           C  
ATOM   1581  CB  PHE H 205      19.065  18.028  38.177  1.00 38.62           C  
ATOM   1582  CG  PHE H 205      18.895  18.948  36.988  1.00 38.59           C  
ATOM   1583  CD1 PHE H 205      17.730  19.647  36.739  1.00 50.78           C  
ATOM   1584  CD2 PHE H 205      19.907  19.081  36.066  1.00 48.58           C  
ATOM   1585  CE1 PHE H 205      17.581  20.475  35.652  1.00 49.51           C  
ATOM   1586  CE2 PHE H 205      19.770  19.909  34.976  1.00 43.97           C  
ATOM   1587  CZ  PHE H 205      18.613  20.615  34.761  1.00 52.51           C  
ATOM   1588  C   PHE H 205      17.668  16.512  39.759  1.00 37.17           C  
ATOM   1589  O   PHE H 205      18.640  15.830  40.079  1.00 36.63           O  
ATOM   1590  N   ASN H 206      16.486  16.503  40.418  1.00 37.07           N  
ATOM   1591  CA  ASN H 206      16.071  15.741  41.553  1.00 37.96           C  
ATOM   1592  CB  ASN H 206      14.681  16.228  41.984  1.00 38.55           C  
ATOM   1593  CG  ASN H 206      14.409  15.755  43.380  1.00 29.65           C  
ATOM   1594  OD1 ASN H 206      14.229  14.563  43.610  1.00 33.69           O  
ATOM   1595  ND2 ASN H 206      14.369  16.714  44.343  1.00  0.00           N  
ATOM   1596  C   ASN H 206      15.954  14.317  41.152  1.00 42.64           C  
ATOM   1597  O   ASN H 206      16.511  13.420  41.785  1.00 43.53           O  
ATOM   1598  N   TYR H 207      15.211  14.083  40.060  1.00 26.19           N  
ATOM   1599  CA  TYR H 207      15.140  12.732  39.601  1.00 27.61           C  
ATOM   1600  CB  TYR H 207      13.714  12.148  39.565  1.00 28.63           C  
ATOM   1601  CG  TYR H 207      13.314  11.839  40.970  1.00 31.14           C  
ATOM   1602  CD1 TYR H 207      12.829  12.816  41.809  1.00 33.18           C  
ATOM   1603  CD2 TYR H 207      13.423  10.552  41.444  1.00 32.78           C  
ATOM   1604  CE1 TYR H 207      12.467  12.507  43.101  1.00 34.99           C  
ATOM   1605  CE2 TYR H 207      13.064  10.237  42.732  1.00 34.35           C  
ATOM   1606  CZ  TYR H 207      12.584  11.218  43.565  1.00 35.50           C  
ATOM   1607  OH  TYR H 207      12.213  10.903  44.890  1.00 38.59           O  
ATOM   1608  C   TYR H 207      15.720  12.664  38.226  1.00 27.21           C  
ATOM   1609  O   TYR H 207      15.322  13.404  37.326  1.00 26.28           O  
ATOM   1610  N   TRP H 208      16.692  11.749  38.037  1.00 27.05           N  
ATOM   1611  CA  TRP H 208      17.326  11.572  36.764  1.00 26.66           C  
ATOM   1612  CB  TRP H 208      18.846  11.825  36.797  1.00 25.73           C  
ATOM   1613  CG  TRP H 208      19.258  13.274  36.948  1.00 24.58           C  
ATOM   1614  CD2 TRP H 208      20.097  13.971  36.012  1.00 23.96           C  
ATOM   1615  CD1 TRP H 208      18.991  14.158  37.954  1.00 22.32           C  
ATOM   1616  NE1 TRP H 208      19.603  15.362  37.697  1.00 22.91           N  
ATOM   1617  CE2 TRP H 208      20.291  15.261  36.507  1.00 24.18           C  
ATOM   1618  CE3 TRP H 208      20.670  13.567  34.840  1.00 23.81           C  
ATOM   1619  CZ2 TRP H 208      21.059  16.168  35.833  1.00 23.18           C  
ATOM   1620  CZ3 TRP H 208      21.438  14.485  34.159  1.00 23.56           C  
ATOM   1621  CH2 TRP H 208      21.628  15.762  34.646  1.00 23.56           C  
ATOM   1622  C   TRP H 208      17.128  10.144  36.375  1.00 26.36           C  
ATOM   1623  O   TRP H 208      16.978   9.268  37.226  1.00 26.83           O  
ATOM   1624  N   GLY H 209      17.097   9.878  35.055  1.00 27.49           N  
ATOM   1625  CA  GLY H 209      16.939   8.535  34.586  1.00 28.81           C  
ATOM   1626  C   GLY H 209      18.298   7.909  34.600  1.00 30.49           C  
ATOM   1627  O   GLY H 209      19.292   8.551  34.932  1.00 29.49           O  
ATOM   1628  N   GLN H 210      18.358   6.615  34.243  1.00 32.08           N  
ATOM   1629  CA  GLN H 210      19.575   5.860  34.218  1.00 34.30           C  
ATOM   1630  CB  GLN H 210      19.295   4.379  33.955  1.00 37.78           C  
ATOM   1631  CG  GLN H 210      20.534   3.495  33.943  1.00 43.61           C  
ATOM   1632  CD  GLN H 210      20.015   2.075  33.832  1.00 47.44           C  
ATOM   1633  OE1 GLN H 210      18.831   1.819  34.037  1.00 49.89           O  
ATOM   1634  NE2 GLN H 210      20.925   1.122  33.502  1.00 46.86           N  
ATOM   1635  C   GLN H 210      20.469   6.387  33.139  1.00 33.65           C  
ATOM   1636  O   GLN H 210      21.687   6.420  33.296  1.00 33.49           O  
ATOM   1637  N   GLY H 211      19.882   6.794  31.997  1.00 33.07           N  
ATOM   1638  CA  GLY H 211      20.656   7.318  30.908  1.00 32.40           C  
ATOM   1639  C   GLY H 211      20.821   6.230  29.893  1.00 32.74           C  
ATOM   1640  O   GLY H 211      21.014   5.067  30.244  1.00 33.70           O  
ATOM   1641  N   THR H 212      20.746   6.591  28.594  1.00 32.33           N  
ATOM   1642  CA  THR H 212      20.913   5.623  27.543  1.00 33.19           C  
ATOM   1643  CB  THR H 212      19.728   5.487  26.627  1.00 33.41           C  
ATOM   1644  OG1 THR H 212      19.524   6.700  25.917  1.00 35.67           O  
ATOM   1645  CG2 THR H 212      18.475   5.149  27.442  1.00 34.07           C  
ATOM   1646  C   THR H 212      22.011   6.117  26.656  1.00 33.80           C  
ATOM   1647  O   THR H 212      22.015   7.277  26.248  1.00 33.58           O  
ATOM   1648  N   LEU H 213      22.984   5.249  26.322  1.00 34.51           N  
ATOM   1649  CA  LEU H 213      24.028   5.730  25.465  1.00 34.10           C  
ATOM   1650  CB  LEU H 213      25.383   5.006  25.647  1.00 33.46           C  
ATOM   1651  CG  LEU H 213      25.559   3.662  24.913  1.00  9.45           C  
ATOM   1652  CD1 LEU H 213      24.422   2.685  25.242  1.00  7.36           C  
ATOM   1653  CD2 LEU H 213      25.826   3.852  23.410  1.00  8.18           C  
ATOM   1654  C   LEU H 213      23.561   5.609  24.050  1.00 34.43           C  
ATOM   1655  O   LEU H 213      22.866   4.660  23.688  1.00 35.18           O  
ATOM   1656  N   VAL H 214      23.918   6.600  23.213  1.00 34.08           N  
ATOM   1657  CA  VAL H 214      23.550   6.550  21.828  1.00 33.99           C  
ATOM   1658  CB  VAL H 214      22.506   7.564  21.460  1.00 33.59           C  
ATOM   1659  CG1 VAL H 214      22.234   7.474  19.949  1.00 34.39           C  
ATOM   1660  CG2 VAL H 214      21.264   7.319  22.335  1.00 33.31           C  
ATOM   1661  C   VAL H 214      24.783   6.845  21.037  1.00 34.25           C  
ATOM   1662  O   VAL H 214      25.502   7.804  21.314  1.00 34.30           O  
ATOM   1663  N   THR H 215      25.057   6.018  20.012  1.00 33.99           N  
ATOM   1664  CA  THR H 215      26.232   6.233  19.220  1.00 34.49           C  
ATOM   1665  CB  THR H 215      27.123   5.027  19.160  1.00 34.91           C  
ATOM   1666  OG1 THR H 215      27.518   4.648  20.470  1.00 34.90           O  
ATOM   1667  CG2 THR H 215      28.361   5.360  18.308  1.00 34.04           C  
ATOM   1668  C   THR H 215      25.780   6.515  17.827  1.00 34.65           C  
ATOM   1669  O   THR H 215      24.843   5.892  17.328  1.00 34.62           O  
ATOM   1670  N   VAL H 216      26.426   7.490  17.160  1.00 34.04           N  
ATOM   1671  CA  VAL H 216      26.047   7.775  15.811  1.00 35.13           C  
ATOM   1672  CB  VAL H 216      25.842   9.236  15.542  1.00 34.14           C  
ATOM   1673  CG1 VAL H 216      25.511   9.414  14.051  1.00 32.91           C  
ATOM   1674  CG2 VAL H 216      24.748   9.756  16.488  1.00 33.10           C  
ATOM   1675  C   VAL H 216      27.171   7.315  14.948  1.00 36.31           C  
ATOM   1676  O   VAL H 216      28.301   7.784  15.082  1.00 36.08           O  
ATOM   1677  N   SER H 217      26.890   6.368  14.035  1.00 38.19           N  
ATOM   1678  CA  SER H 217      27.948   5.887  13.200  1.00 38.87           C  
ATOM   1679  CB  SER H 217      28.758   4.750  13.841  1.00 38.26           C  
ATOM   1680  OG  SER H 217      29.784   4.324  12.958  1.00 39.90           O  
ATOM   1681  C   SER H 217      27.354   5.343  11.947  1.00 40.96           C  
ATOM   1682  O   SER H 217      26.184   4.967  11.910  1.00 40.96           O  
ATOM   1683  N   ALA H 218      28.173   5.284  10.881  1.00 43.27           N  
ATOM   1684  CA  ALA H 218      27.727   4.782   9.614  1.00 44.28           C  
ATOM   1685  CB  ALA H 218      28.736   5.023   8.479  1.00 37.12           C  
ATOM   1686  C   ALA H 218      27.521   3.276   9.731  1.00 44.84           C  
ATOM   1687  O   ALA H 218      28.210   2.525   8.987  1.00 45.52           O  
ATOM   1688  OXT ALA H 218      26.668   2.856  10.559  1.00  0.00           O1-
TER    1689      ALA H 218 
CONECT    1    2
CONECT    2    1    3
CONECT    3    2    4
CONECT    4    3
CONECT  158  640
CONECT  640  158
CONECT  948 1541
CONECT 1414 1415
CONECT 1415 1414 1416
CONECT 1416 1415 1417
CONECT 1417 1416
CONECT 1541  948
END
