# Supplementary material for: Fully automated antibody structure prediction using BIOVIA tools: Validation study
Source: PLoS One. 2017 May 18;12(5):e0177923. doi: 10.1371/journal.pone.0177923 (PMC5436848; doi:10.1371/journal.pone.0177923)
Supplement: S1 Dataset — Predicted structures using the Top5 framework method, Chothia CDR definition with no canonical filtering and generating 50 models. These were used in the detailed discussion of outliers and for comparison against predictions using canonical filtering. (ZIP) [file pone.0177923.s003.zip › 4KQ3_LH_FV_FinalModel.pdb]

REMARK   Accelrys Discovery Studio PDB file
REMARK   Created:  2015-05-08T04:28:27Z
SSBOND   1 CYS L   23    CYS L   88                                     
SSBOND   2 CYS H  128    CYS H  202                                     
ATOM      1  N   ASP L   1      26.315  31.664  25.790  1.00 66.95           N1+
ATOM      2  CA  ASP L   1      25.530  31.561  27.033  1.00 68.12           C  
ATOM      3  CB  ASP L   1      25.296  30.080  27.386  1.00 68.71           C  
ATOM      4  CG  ASP L   1      24.409  29.435  26.334  1.00 69.41           C  
ATOM      5  OD1 ASP L   1      23.348  30.027  26.006  1.00 69.07           O  
ATOM      6  OD2 ASP L   1      24.788  28.340  25.837  1.00 68.76           O1-
ATOM      7  C   ASP L   1      26.340  32.124  28.146  1.00 67.13           C  
ATOM      8  O   ASP L   1      27.088  33.085  27.978  1.00 68.10           O  
ATOM      9  N   ILE L   2      26.178  31.509  29.328  1.00 62.35           N  
ATOM     10  CA  ILE L   2      26.941  31.832  30.489  1.00 61.15           C  
ATOM     11  CB  ILE L   2      26.186  31.690  31.779  1.00 59.51           C  
ATOM     12  CG1 ILE L   2      25.013  32.677  31.872  1.00 59.38           C  
ATOM     13  CG2 ILE L   2      27.202  31.835  32.922  1.00 58.96           C  
ATOM     14  CD1 ILE L   2      25.445  34.134  31.962  1.00 58.36           C  
ATOM     15  C   ILE L   2      27.975  30.763  30.535  1.00 62.10           C  
ATOM     16  O   ILE L   2      27.669  29.592  30.314  1.00 62.92           O  
ATOM     17  N   GLN L   3      29.244  31.131  30.779  1.00 61.47           N  
ATOM     18  CA  GLN L   3      30.220  30.087  30.812  1.00 63.03           C  
ATOM     19  CB  GLN L   3      31.520  30.394  30.045  1.00 66.69           C  
ATOM     20  CG  GLN L   3      31.381  30.324  28.521  1.00 70.49           C  
ATOM     21  CD  GLN L   3      30.646  31.559  28.023  1.00 72.33           C  
ATOM     22  OE1 GLN L   3      30.332  32.467  28.788  1.00 72.84           O  
ATOM     23  NE2 GLN L   3      30.361  31.595  26.693  1.00 71.53           N  
ATOM     24  C   GLN L   3      30.600  29.835  32.228  1.00 60.33           C  
ATOM     25  O   GLN L   3      30.812  30.760  33.011  1.00 58.71           O  
ATOM     26  N   MET L   4      30.688  28.545  32.592  1.00 60.37           N  
ATOM     27  CA  MET L   4      31.071  28.223  33.929  1.00 57.40           C  
ATOM     28  CB  MET L   4      30.134  27.218  34.612  1.00 56.42           C  
ATOM     29  CG  MET L   4      28.697  27.734  34.714  1.00 55.75           C  
ATOM     30  SD  MET L   4      28.511  29.317  35.593  1.00 46.82           S  
ATOM     31  CE  MET L   4      28.699  28.612  37.252  1.00 44.29           C  
ATOM     32  C   MET L   4      32.431  27.618  33.842  1.00 56.66           C  
ATOM     33  O   MET L   4      32.653  26.654  33.111  1.00 57.58           O  
ATOM     34  N   THR L   5      33.389  28.194  34.591  1.00 54.23           N  
ATOM     35  CA  THR L   5      34.731  27.706  34.547  1.00 54.10           C  
ATOM     36  CB  THR L   5      35.751  28.796  34.400  1.00 53.20           C  
ATOM     37  OG1 THR L   5      35.495  29.545  33.220  1.00 54.72           O  
ATOM     38  CG2 THR L   5      37.150  28.164  34.324  1.00 51.45           C  
ATOM     39  C   THR L   5      34.979  27.025  35.849  1.00 55.10           C  
ATOM     40  O   THR L   5      34.750  27.598  36.912  1.00 55.14           O  
ATOM     41  N   GLN L   6      35.464  25.771  35.792  1.00 55.54           N  
ATOM     42  CA  GLN L   6      35.619  25.042  37.011  1.00 56.69           C  
ATOM     43  CB  GLN L   6      34.807  23.735  36.996  1.00 56.31           C  
ATOM     44  CG  GLN L   6      34.616  23.107  38.374  1.00 56.15           C  
ATOM     45  CD  GLN L   6      33.568  22.008  38.247  1.00 56.72           C  
ATOM     46  OE1 GLN L   6      32.894  21.888  37.225  1.00 56.47           O  
ATOM     47  NE2 GLN L   6      33.421  21.185  39.318  1.00 56.90           N  
ATOM     48  C   GLN L   6      37.062  24.735  37.224  1.00 59.20           C  
ATOM     49  O   GLN L   6      37.793  24.427  36.283  1.00 59.16           O  
ATOM     50  N   SER L   7      37.514  24.843  38.489  1.00 61.56           N  
ATOM     51  CA  SER L   7      38.889  24.589  38.793  1.00 63.30           C  
ATOM     52  CB  SER L   7      39.715  25.882  38.919  1.00 65.88           C  
ATOM     53  OG  SER L   7      41.072  25.582  39.215  1.00 67.75           O  
ATOM     54  C   SER L   7      38.934  23.895  40.114  1.00 61.84           C  
ATOM     55  O   SER L   7      38.135  24.195  41.001  1.00 62.95           O  
ATOM     56  N   PRO L   8      39.835  22.967  40.302  1.00 59.40           N  
ATOM     57  CA  PRO L   8      40.741  22.547  39.264  1.00 57.66           C  
ATOM     58  CD  PRO L   8      40.459  22.889  41.612  1.00 58.95           C  
ATOM     59  CB  PRO L   8      41.957  21.951  39.967  1.00 58.63           C  
ATOM     60  CG  PRO L   8      41.945  22.600  41.354  1.00 58.67           C  
ATOM     61  C   PRO L   8      40.063  21.514  38.426  1.00 57.39           C  
ATOM     62  O   PRO L   8      38.916  21.175  38.713  1.00 58.15           O  
ATOM     63  N   SER L   9      40.742  21.042  37.359  1.00 56.46           N  
ATOM     64  CA  SER L   9      40.245  19.987  36.525  1.00 57.35           C  
ATOM     65  CB  SER L   9      41.104  19.781  35.267  1.00 56.81           C  
ATOM     66  OG  SER L   9      41.097  20.960  34.477  1.00 58.15           O  
ATOM     67  C   SER L   9      40.285  18.705  37.297  1.00 58.75           C  
ATOM     68  O   SER L   9      39.342  17.916  37.260  1.00 57.72           O  
ATOM     69  N   SER L  10      41.392  18.459  38.023  1.00 69.29           N  
ATOM     70  CA  SER L  10      41.504  17.220  38.738  1.00 71.19           C  
ATOM     71  CB  SER L  10      42.386  16.182  38.018  1.00 73.99           C  
ATOM     72  OG  SER L  10      42.415  14.965  38.748  1.00 74.20           O  
ATOM     73  C   SER L  10      42.120  17.514  40.066  1.00 70.17           C  
ATOM     74  O   SER L  10      42.797  18.526  40.236  1.00 66.60           O  
ATOM     75  N   VAL L  11      41.866  16.643  41.063  1.00 62.01           N  
ATOM     76  CA  VAL L  11      42.445  16.868  42.353  1.00 61.94           C  
ATOM     77  CB  VAL L  11      41.520  17.560  43.310  1.00 60.57           C  
ATOM     78  CG1 VAL L  11      40.325  16.633  43.595  1.00  0.00           C  
ATOM     79  CG2 VAL L  11      42.319  17.947  44.566  1.00  0.00           C  
ATOM     80  C   VAL L  11      42.778  15.541  42.957  1.00 62.19           C  
ATOM     81  O   VAL L  11      42.025  14.576  42.829  1.00 61.83           O  
ATOM     82  N   SER L  12      43.937  15.459  43.636  1.00 61.43           N  
ATOM     83  CA  SER L  12      44.288  14.243  44.304  1.00 59.49           C  
ATOM     84  CB  SER L  12      45.676  13.699  43.922  1.00 58.89           C  
ATOM     85  OG  SER L  12      45.693  13.322  42.553  1.00 58.83           O  
ATOM     86  C   SER L  12      44.321  14.584  45.755  1.00 57.17           C  
ATOM     87  O   SER L  12      44.965  15.554  46.154  1.00 55.80           O  
ATOM     88  N   ALA L  13      43.611  13.799  46.588  1.00 57.22           N  
ATOM     89  CA  ALA L  13      43.571  14.113  47.984  1.00 57.92           C  
ATOM     90  CB  ALA L  13      42.341  14.940  48.391  1.00 56.57           C  
ATOM     91  C   ALA L  13      43.509  12.836  48.747  1.00 59.55           C  
ATOM     92  O   ALA L  13      43.215  11.776  48.198  1.00 59.16           O  
ATOM     93  N   SER L  14      43.838  12.914  50.049  1.00 61.60           N  
ATOM     94  CA  SER L  14      43.791  11.762  50.895  1.00 61.67           C  
ATOM     95  CB  SER L  14      44.928  11.728  51.931  1.00 62.76           C  
ATOM     96  OG  SER L  14      46.184  11.661  51.271  1.00 62.11           O  
ATOM     97  C   SER L  14      42.496  11.806  51.635  1.00 61.51           C  
ATOM     98  O   SER L  14      41.733  12.764  51.528  1.00 61.68           O  
ATOM     99  N   VAL L  15      42.203  10.739  52.396  1.00 60.60           N  
ATOM    100  CA  VAL L  15      40.994  10.732  53.160  1.00 61.67           C  
ATOM    101  CB  VAL L  15      40.597   9.362  53.629  1.00 60.46           C  
ATOM    102  CG1 VAL L  15      39.320   9.485  54.476  1.00 59.60           C  
ATOM    103  CG2 VAL L  15      40.451   8.445  52.401  1.00 58.72           C  
ATOM    104  C   VAL L  15      41.236  11.579  54.368  1.00 63.65           C  
ATOM    105  O   VAL L  15      42.297  11.504  54.985  1.00 64.01           O  
ATOM    106  N   GLY L  16      40.245  12.418  54.729  1.00 67.02           N  
ATOM    107  CA  GLY L  16      40.366  13.254  55.888  1.00 68.58           C  
ATOM    108  C   GLY L  16      40.809  14.623  55.471  1.00 68.68           C  
ATOM    109  O   GLY L  16      40.797  15.555  56.275  1.00 69.84           O  
ATOM    110  N   ASP L  17      41.200  14.794  54.194  1.00 63.92           N  
ATOM    111  CA  ASP L  17      41.668  16.078  53.752  1.00 63.23           C  
ATOM    112  CB  ASP L  17      42.428  16.039  52.412  1.00 64.69           C  
ATOM    113  CG  ASP L  17      43.779  15.369  52.616  1.00 66.44           C  
ATOM    114  OD1 ASP L  17      44.140  15.101  53.793  1.00 68.97           O  
ATOM    115  OD2 ASP L  17      44.474  15.124  51.594  1.00 65.33           O1-
ATOM    116  C   ASP L  17      40.492  16.980  53.553  1.00 62.08           C  
ATOM    117  O   ASP L  17      39.345  16.536  53.539  1.00 62.17           O  
ATOM    118  N   ARG L  18      40.760  18.295  53.423  1.00 59.96           N  
ATOM    119  CA  ARG L  18      39.714  19.244  53.178  1.00 58.88           C  
ATOM    120  CB  ARG L  18      39.789  20.475  54.096  1.00 58.33           C  
ATOM    121  CG  ARG L  18      38.578  21.404  53.990  1.00 59.01           C  
ATOM    122  CD  ARG L  18      38.726  22.692  54.804  1.00 60.93           C  
ATOM    123  NE  ARG L  18      37.374  23.308  54.916  1.00 64.47           N  
ATOM    124  CZ  ARG L  18      36.544  22.888  55.914  1.00 67.19           C  
ATOM    125  NH1 ARG L  18      36.964  21.911  56.769  1.00 68.26           N1+
ATOM    126  NH2 ARG L  18      35.303  23.438  56.062  1.00 68.50           N  
ATOM    127  C   ARG L  18      39.917  19.726  51.775  1.00 58.33           C  
ATOM    128  O   ARG L  18      41.024  20.115  51.407  1.00 57.09           O  
ATOM    129  N   VAL L  19      38.857  19.696  50.942  1.00 59.52           N  
ATOM    130  CA  VAL L  19      39.022  20.139  49.588  1.00 59.54           C  
ATOM    131  CB  VAL L  19      38.872  19.059  48.554  1.00 59.71           C  
ATOM    132  CG1 VAL L  19      40.106  18.147  48.602  1.00 60.39           C  
ATOM    133  CG2 VAL L  19      37.560  18.308  48.828  1.00 58.85           C  
ATOM    134  C   VAL L  19      38.026  21.202  49.271  1.00 58.44           C  
ATOM    135  O   VAL L  19      36.903  21.210  49.777  1.00 58.86           O  
ATOM    136  N   THR L  20      38.451  22.156  48.420  1.00 56.56           N  
ATOM    137  CA  THR L  20      37.615  23.246  48.024  1.00 55.41           C  
ATOM    138  CB  THR L  20      38.151  24.550  48.541  1.00 54.15           C  
ATOM    139  OG1 THR L  20      38.235  24.518  49.957  1.00 55.17           O  
ATOM    140  CG2 THR L  20      37.236  25.694  48.097  1.00 53.48           C  
ATOM    141  C   THR L  20      37.646  23.303  46.524  1.00 54.96           C  
ATOM    142  O   THR L  20      38.687  23.572  45.927  1.00 55.65           O  
ATOM    143  N   ILE L  21      36.492  23.061  45.874  1.00 53.68           N  
ATOM    144  CA  ILE L  21      36.410  23.120  44.443  1.00 52.24           C  
ATOM    145  CB  ILE L  21      35.587  22.006  43.861  1.00 49.81           C  
ATOM    146  CG1 ILE L  21      36.201  20.642  44.222  1.00 48.75           C  
ATOM    147  CG2 ILE L  21      35.462  22.238  42.348  1.00 49.05           C  
ATOM    148  CD1 ILE L  21      35.268  19.465  43.946  1.00 46.74           C  
ATOM    149  C   ILE L  21      35.715  24.408  44.124  1.00 52.29           C  
ATOM    150  O   ILE L  21      34.683  24.716  44.718  1.00 52.55           O  
ATOM    151  N   THR L  22      36.267  25.213  43.190  1.00 52.86           N  
ATOM    152  CA  THR L  22      35.655  26.486  42.913  1.00 53.25           C  
ATOM    153  CB  THR L  22      36.596  27.653  43.021  1.00 52.98           C  
ATOM    154  OG1 THR L  22      37.649  27.525  42.077  1.00 56.65           O  
ATOM    155  CG2 THR L  22      37.165  27.714  44.448  1.00 50.90           C  
ATOM    156  C   THR L  22      35.117  26.499  41.516  1.00 54.07           C  
ATOM    157  O   THR L  22      35.676  25.878  40.614  1.00 53.90           O  
ATOM    158  N   CYS L  23      33.985  27.215  41.321  1.00 53.49           N  
ATOM    159  CA  CYS L  23      33.351  27.346  40.035  1.00 53.81           C  
ATOM    160  CB  CYS L  23      32.002  26.581  39.972  1.00 54.16           C  
ATOM    161  SG  CYS L  23      31.131  26.694  38.377  1.00 57.73           S  
ATOM    162  C   CYS L  23      33.092  28.818  39.818  1.00 53.62           C  
ATOM    163  O   CYS L  23      32.517  29.488  40.676  1.00 53.96           O  
ATOM    164  N   ARG L  24      33.508  29.357  38.650  1.00 54.32           N  
ATOM    165  CA  ARG L  24      33.381  30.770  38.388  1.00 55.10           C  
ATOM    166  CB  ARG L  24      34.720  31.425  37.998  1.00 55.92           C  
ATOM    167  CG  ARG L  24      35.804  31.303  39.069  1.00 57.09           C  
ATOM    168  CD  ARG L  24      37.200  31.698  38.581  1.00 60.35           C  
ATOM    169  NE  ARG L  24      37.389  33.153  38.843  1.00 51.80           N  
ATOM    170  CZ  ARG L  24      37.060  34.078  37.894  1.00 53.53           C  
ATOM    171  NH1 ARG L  24      36.546  33.679  36.694  1.00 53.10           N1+
ATOM    172  NH2 ARG L  24      37.241  35.406  38.148  1.00 54.60           N  
ATOM    173  C   ARG L  24      32.468  30.970  37.213  1.00 55.50           C  
ATOM    174  O   ARG L  24      32.444  30.158  36.290  1.00 54.68           O  
ATOM    175  N   ALA L  25      31.705  32.085  37.210  1.00 55.33           N  
ATOM    176  CA  ALA L  25      30.765  32.337  36.151  1.00 55.01           C  
ATOM    177  CB  ALA L  25      29.329  32.568  36.654  1.00 54.79           C  
ATOM    178  C   ALA L  25      31.176  33.570  35.405  1.00 53.75           C  
ATOM    179  O   ALA L  25      31.827  34.461  35.948  1.00 54.67           O  
ATOM    180  N   SER L  26      30.887  33.590  34.086  1.00 62.96           N  
ATOM    181  CA  SER L  26      31.270  34.670  33.220  1.00 66.08           C  
ATOM    182  CB  SER L  26      30.988  34.381  31.734  1.00 65.41           C  
ATOM    183  OG  SER L  26      29.593  34.244  31.509  1.00 63.95           O  
ATOM    184  C   SER L  26      30.507  35.897  33.600  1.00 69.09           C  
ATOM    185  O   SER L  26      31.037  37.008  33.534  1.00 73.29           O  
ATOM    186  N   GLN L  27      29.233  35.719  34.003  1.00 67.79           N  
ATOM    187  CA  GLN L  27      28.397  36.827  34.370  1.00 70.38           C  
ATOM    188  CB  GLN L  27      27.247  37.067  33.381  1.00 72.51           C  
ATOM    189  CG  GLN L  27      27.736  37.480  31.993  1.00 73.31           C  
ATOM    190  CD  GLN L  27      26.527  37.682  31.094  1.00 75.18           C  
ATOM    191  OE1 GLN L  27      25.388  37.453  31.498  1.00 74.36           O  
ATOM    192  NE2 GLN L  27      26.780  38.117  29.831  1.00 76.89           N  
ATOM    193  C   GLN L  27      27.790  36.513  35.701  1.00 68.75           C  
ATOM    194  O   GLN L  27      27.847  35.375  36.160  1.00 66.12           O  
ATOM    195  N   GLY L  28      27.212  37.540  36.367  1.00 71.18           N  
ATOM    196  CA  GLY L  28      26.638  37.380  37.675  1.00 71.51           C  
ATOM    197  C   GLY L  28      25.410  36.526  37.614  1.00 68.90           C  
ATOM    198  O   GLY L  28      24.389  36.902  37.041  1.00 68.68           O  
ATOM    199  N   ILE L  29      25.525  35.313  38.180  1.00 66.05           N  
ATOM    200  CA  ILE L  29      24.489  34.338  38.359  1.00 62.89           C  
ATOM    201  CB  ILE L  29      24.964  32.910  38.288  1.00 58.00           C  
ATOM    202  CG1 ILE L  29      26.006  32.558  39.350  1.00 56.26           C  
ATOM    203  CG2 ILE L  29      25.462  32.671  36.854  1.00 57.83           C  
ATOM    204  CD1 ILE L  29      26.314  31.060  39.345  1.00 53.32           C  
ATOM    205  C   ILE L  29      23.631  34.592  39.562  1.00 63.93           C  
ATOM    206  O   ILE L  29      22.548  34.021  39.660  1.00 62.18           O  
ATOM    207  N   SER L  30      24.148  35.314  40.582  1.00 67.07           N  
ATOM    208  CA  SER L  30      23.385  35.552  41.777  1.00 68.33           C  
ATOM    209  CB  SER L  30      21.883  35.856  41.562  1.00 68.38           C  
ATOM    210  OG  SER L  30      21.240  36.120  42.800  1.00 60.26           O  
ATOM    211  C   SER L  30      23.573  34.308  42.589  1.00 67.15           C  
ATOM    212  O   SER L  30      24.695  33.848  42.778  1.00 68.97           O  
ATOM    213  N   ASN L  31      22.482  33.802  43.181  1.00 64.99           N  
ATOM    214  CA  ASN L  31      22.440  32.597  43.955  1.00 62.50           C  
ATOM    215  CB  ASN L  31      21.292  32.598  44.972  1.00 65.63           C  
ATOM    216  CG  ASN L  31      21.594  33.690  45.985  1.00 70.31           C  
ATOM    217  OD1 ASN L  31      22.733  33.854  46.417  1.00 71.74           O  
ATOM    218  ND2 ASN L  31      20.545  34.468  46.367  1.00 72.94           N  
ATOM    219  C   ASN L  31      22.285  31.348  43.127  1.00 57.55           C  
ATOM    220  O   ASN L  31      22.517  30.255  43.636  1.00 53.84           O  
ATOM    221  N   TRP L  32      21.838  31.432  41.857  1.00 56.83           N  
ATOM    222  CA  TRP L  32      21.434  30.198  41.234  1.00 53.74           C  
ATOM    223  CB  TRP L  32      20.474  30.410  40.056  1.00 53.73           C  
ATOM    224  CG  TRP L  32      19.264  31.230  40.428  1.00 56.23           C  
ATOM    225  CD2 TRP L  32      19.095  32.596  40.027  1.00 58.35           C  
ATOM    226  CD1 TRP L  32      18.144  30.891  41.129  1.00 57.16           C  
ATOM    227  NE1 TRP L  32      17.299  31.973  41.210  1.00 59.06           N  
ATOM    228  CE2 TRP L  32      17.869  33.028  40.529  1.00 60.50           C  
ATOM    229  CE3 TRP L  32      19.896  33.421  39.295  1.00 58.56           C  
ATOM    230  CZ2 TRP L  32      17.424  34.300  40.305  1.00 63.59           C  
ATOM    231  CZ3 TRP L  32      19.448  34.703  39.076  1.00 60.91           C  
ATOM    232  CH2 TRP L  32      18.235  35.136  39.571  1.00 63.38           C  
ATOM    233  C   TRP L  32      22.592  29.385  40.711  1.00 51.53           C  
ATOM    234  O   TRP L  32      22.805  29.295  39.502  1.00 50.73           O  
ATOM    235  N   LEU L  33      23.332  28.717  41.620  1.00 47.08           N  
ATOM    236  CA  LEU L  33      24.386  27.805  41.280  1.00 44.67           C  
ATOM    237  CB  LEU L  33      25.755  28.307  41.791  1.00 43.68           C  
ATOM    238  CG  LEU L  33      26.978  27.413  41.499  1.00 44.84           C  
ATOM    239  CD1 LEU L  33      26.957  26.134  42.342  1.00 45.86           C  
ATOM    240  CD2 LEU L  33      27.146  27.135  40.000  1.00 45.70           C  
ATOM    241  C   LEU L  33      24.061  26.504  41.941  1.00 43.36           C  
ATOM    242  O   LEU L  33      23.544  26.475  43.057  1.00 42.72           O  
ATOM    243  N   ASN L  34      24.339  25.377  41.253  1.00 41.06           N  
ATOM    244  CA  ASN L  34      23.986  24.096  41.804  1.00 40.58           C  
ATOM    245  CB  ASN L  34      22.868  23.447  40.987  1.00 42.15           C  
ATOM    246  CG  ASN L  34      21.797  24.507  40.909  1.00 42.71           C  
ATOM    247  OD1 ASN L  34      21.625  25.271  41.855  1.00 43.06           O  
ATOM    248  ND2 ASN L  34      21.047  24.557  39.777  1.00 41.77           N  
ATOM    249  C   ASN L  34      25.159  23.181  41.653  1.00 41.76           C  
ATOM    250  O   ASN L  34      25.900  23.298  40.683  1.00 41.64           O  
ATOM    251  N   TRP L  35      25.349  22.226  42.591  1.00 42.32           N  
ATOM    252  CA  TRP L  35      26.451  21.310  42.497  1.00 42.01           C  
ATOM    253  CB  TRP L  35      27.367  21.353  43.730  1.00 41.12           C  
ATOM    254  CG  TRP L  35      28.052  22.688  43.905  1.00 42.21           C  
ATOM    255  CD2 TRP L  35      29.294  23.050  43.284  1.00 42.42           C  
ATOM    256  CD1 TRP L  35      27.653  23.772  44.631  1.00 43.78           C  
ATOM    257  NE1 TRP L  35      28.570  24.788  44.500  1.00 43.82           N  
ATOM    258  CE2 TRP L  35      29.586  24.356  43.674  1.00 44.13           C  
ATOM    259  CE3 TRP L  35      30.123  22.350  42.455  1.00 42.64           C  
ATOM    260  CZ2 TRP L  35      30.717  24.986  43.240  1.00 44.27           C  
ATOM    261  CZ3 TRP L  35      31.263  22.987  42.020  1.00 43.52           C  
ATOM    262  CH2 TRP L  35      31.555  24.280  42.406  1.00 43.51           C  
ATOM    263  C   TRP L  35      25.908  19.913  42.376  1.00 43.41           C  
ATOM    264  O   TRP L  35      24.942  19.547  43.046  1.00 44.53           O  
ATOM    265  N   TYR L  36      26.533  19.089  41.504  1.00 42.48           N  
ATOM    266  CA  TYR L  36      26.079  17.739  41.302  1.00 43.90           C  
ATOM    267  CB  TYR L  36      25.592  17.449  39.870  1.00 43.35           C  
ATOM    268  CG  TYR L  36      24.408  18.293  39.523  1.00 45.21           C  
ATOM    269  CD1 TYR L  36      24.573  19.620  39.208  1.00 45.48           C  
ATOM    270  CD2 TYR L  36      23.138  17.763  39.482  1.00 44.50           C  
ATOM    271  CE1 TYR L  36      23.495  20.403  38.871  1.00 45.81           C  
ATOM    272  CE2 TYR L  36      22.054  18.543  39.145  1.00 45.74           C  
ATOM    273  CZ  TYR L  36      22.232  19.868  38.837  1.00 46.68           C  
ATOM    274  OH  TYR L  36      21.133  20.676  38.486  1.00 45.54           O  
ATOM    275  C   TYR L  36      27.255  16.828  41.499  1.00 46.50           C  
ATOM    276  O   TYR L  36      28.403  17.222  41.301  1.00 47.83           O  
ATOM    277  N   GLN L  37      26.992  15.572  41.917  1.00 47.70           N  
ATOM    278  CA  GLN L  37      28.047  14.614  42.113  1.00 48.76           C  
ATOM    279  CB  GLN L  37      28.079  14.039  43.541  1.00 50.50           C  
ATOM    280  CG  GLN L  37      29.194  13.016  43.779  1.00 51.45           C  
ATOM    281  CD  GLN L  37      29.019  12.442  45.178  1.00 50.98           C  
ATOM    282  OE1 GLN L  37      27.991  11.843  45.490  1.00 51.87           O  
ATOM    283  NE2 GLN L  37      30.043  12.629  46.052  1.00 50.05           N  
ATOM    284  C   GLN L  37      27.768  13.457  41.206  1.00 48.76           C  
ATOM    285  O   GLN L  37      26.637  12.983  41.119  1.00 49.76           O  
ATOM    286  N   GLN L  38      28.800  12.968  40.490  1.00 48.57           N  
ATOM    287  CA  GLN L  38      28.588  11.840  39.630  1.00 50.14           C  
ATOM    288  CB  GLN L  38      28.573  12.193  38.130  1.00 47.68           C  
ATOM    289  CG  GLN L  38      28.208  11.005  37.235  1.00 46.76           C  
ATOM    290  CD  GLN L  38      28.160  11.477  35.787  1.00 45.88           C  
ATOM    291  OE1 GLN L  38      28.541  12.602  35.469  1.00 45.47           O  
ATOM    292  NE2 GLN L  38      27.673  10.589  34.881  1.00 47.10           N  
ATOM    293  C   GLN L  38      29.683  10.848  39.859  1.00 51.93           C  
ATOM    294  O   GLN L  38      30.844  11.205  40.047  1.00 49.46           O  
ATOM    295  N   LYS L  39      29.314   9.553  39.858  1.00 56.19           N  
ATOM    296  CA  LYS L  39      30.251   8.487  40.051  1.00 58.69           C  
ATOM    297  CB  LYS L  39      29.837   7.532  41.184  1.00 61.07           C  
ATOM    298  CG  LYS L  39      29.876   8.199  42.564  1.00 61.94           C  
ATOM    299  CD  LYS L  39      29.141   7.414  43.654  1.00 63.68           C  
ATOM    300  CE  LYS L  39      29.191   8.080  45.032  1.00 63.54           C  
ATOM    301  NZ  LYS L  39      28.303   7.370  45.979  1.00 63.93           N1+
ATOM    302  C   LYS L  39      30.278   7.728  38.762  1.00 59.87           C  
ATOM    303  O   LYS L  39      29.394   7.898  37.922  1.00 59.99           O  
ATOM    304  N   PRO L  40      31.269   6.906  38.558  1.00 59.42           N  
ATOM    305  CA  PRO L  40      31.355   6.220  37.302  1.00 58.50           C  
ATOM    306  CD  PRO L  40      32.580   7.138  39.142  1.00 57.73           C  
ATOM    307  CB  PRO L  40      32.741   5.580  37.274  1.00 56.96           C  
ATOM    308  CG  PRO L  40      33.586   6.530  38.147  1.00 57.04           C  
ATOM    309  C   PRO L  40      30.226   5.274  37.070  1.00 58.85           C  
ATOM    310  O   PRO L  40      29.927   4.462  37.943  1.00 59.60           O  
ATOM    311  N   GLY L  41      29.592   5.361  35.886  1.00 59.21           N  
ATOM    312  CA  GLY L  41      28.549   4.449  35.536  1.00 60.22           C  
ATOM    313  C   GLY L  41      27.302   4.791  36.284  1.00 63.46           C  
ATOM    314  O   GLY L  41      26.346   4.016  36.276  1.00 64.44           O  
ATOM    315  N   LYS L  42      27.256   5.958  36.952  1.00 64.33           N  
ATOM    316  CA  LYS L  42      26.051   6.252  37.666  1.00 64.14           C  
ATOM    317  CB  LYS L  42      26.219   6.286  39.192  1.00 64.47           C  
ATOM    318  CG  LYS L  42      26.439   4.890  39.777  1.00 67.65           C  
ATOM    319  CD  LYS L  42      26.852   4.890  41.246  1.00 71.46           C  
ATOM    320  CE  LYS L  42      27.032   3.485  41.824  1.00 72.58           C  
ATOM    321  NZ  LYS L  42      27.446   3.574  43.242  1.00 72.37           N1+
ATOM    322  C   LYS L  42      25.509   7.568  37.206  1.00 62.80           C  
ATOM    323  O   LYS L  42      26.172   8.325  36.498  1.00 62.05           O  
ATOM    324  N   ALA L  43      24.241   7.845  37.568  1.00 64.25           N  
ATOM    325  CA  ALA L  43      23.588   9.071  37.195  1.00 61.54           C  
ATOM    326  CB  ALA L  43      22.055   9.005  37.286  1.00 62.19           C  
ATOM    327  C   ALA L  43      24.054  10.154  38.118  1.00 58.98           C  
ATOM    328  O   ALA L  43      24.507   9.875  39.225  1.00 60.92           O  
ATOM    329  N   PRO L  44      23.959  11.390  37.689  1.00 53.59           N  
ATOM    330  CA  PRO L  44      24.395  12.487  38.512  1.00 51.07           C  
ATOM    331  CD  PRO L  44      24.095  11.689  36.270  1.00 52.05           C  
ATOM    332  CB  PRO L  44      24.451  13.702  37.588  1.00 49.07           C  
ATOM    333  CG  PRO L  44      24.728  13.090  36.203  1.00 48.91           C  
ATOM    334  C   PRO L  44      23.495  12.675  39.693  1.00 50.51           C  
ATOM    335  O   PRO L  44      22.319  12.324  39.609  1.00 49.16           O  
ATOM    336  N   LYS L  45      24.033  13.220  40.805  1.00 50.48           N  
ATOM    337  CA  LYS L  45      23.252  13.425  41.992  1.00 50.53           C  
ATOM    338  CB  LYS L  45      23.784  12.622  43.192  1.00 52.57           C  
ATOM    339  CG  LYS L  45      22.950  12.759  44.468  1.00 56.95           C  
ATOM    340  CD  LYS L  45      23.350  11.758  45.553  1.00 44.52           C  
ATOM    341  CE  LYS L  45      22.535  11.883  46.839  1.00 45.01           C  
ATOM    342  NZ  LYS L  45      23.036  10.923  47.848  1.00 44.74           N1+
ATOM    343  C   LYS L  45      23.337  14.879  42.353  1.00 49.78           C  
ATOM    344  O   LYS L  45      24.396  15.492  42.236  1.00 50.34           O  
ATOM    345  N   LEU L  46      22.216  15.479  42.809  1.00 47.30           N  
ATOM    346  CA  LEU L  46      22.223  16.874  43.162  1.00 45.98           C  
ATOM    347  CB  LEU L  46      20.863  17.555  42.917  1.00 45.70           C  
ATOM    348  CG  LEU L  46      20.804  19.045  43.306  1.00 42.71           C  
ATOM    349  CD1 LEU L  46      21.798  19.889  42.492  1.00 41.51           C  
ATOM    350  CD2 LEU L  46      19.363  19.574  43.205  1.00 41.15           C  
ATOM    351  C   LEU L  46      22.553  17.016  44.616  1.00 45.49           C  
ATOM    352  O   LEU L  46      21.773  16.614  45.476  1.00 46.51           O  
ATOM    353  N   LEU L  47      23.784  17.486  44.913  1.00 44.22           N  
ATOM    354  CA  LEU L  47      24.231  17.741  46.258  1.00 45.50           C  
ATOM    355  CB  LEU L  47      25.761  17.765  46.370  1.00 45.76           C  
ATOM    356  CG  LEU L  47      26.413  16.417  46.020  1.00 45.47           C  
ATOM    357  CD1 LEU L  47      27.941  16.483  46.167  1.00 46.22           C  
ATOM    358  CD2 LEU L  47      25.777  15.269  46.820  1.00 44.51           C  
ATOM    359  C   LEU L  47      23.740  19.050  46.801  1.00 45.95           C  
ATOM    360  O   LEU L  47      23.145  19.110  47.875  1.00 45.78           O  
ATOM    361  N   ILE L  48      23.969  20.151  46.053  1.00 46.17           N  
ATOM    362  CA  ILE L  48      23.643  21.445  46.587  1.00 47.39           C  
ATOM    363  CB  ILE L  48      24.846  22.217  47.047  1.00 46.98           C  
ATOM    364  CG1 ILE L  48      25.560  21.454  48.175  1.00 46.19           C  
ATOM    365  CG2 ILE L  48      24.389  23.629  47.454  1.00 47.09           C  
ATOM    366  CD1 ILE L  48      26.926  22.033  48.538  1.00 46.43           C  
ATOM    367  C   ILE L  48      22.967  22.267  45.539  1.00 48.30           C  
ATOM    368  O   ILE L  48      23.251  22.149  44.347  1.00 49.10           O  
ATOM    369  N   TYR L  49      22.024  23.123  45.980  1.00 48.38           N  
ATOM    370  CA  TYR L  49      21.318  23.974  45.075  1.00 48.05           C  
ATOM    371  CB  TYR L  49      19.918  23.430  44.746  1.00 47.37           C  
ATOM    372  CG  TYR L  49      19.058  23.458  45.961  1.00 48.49           C  
ATOM    373  CD1 TYR L  49      19.084  22.419  46.862  1.00 48.82           C  
ATOM    374  CD2 TYR L  49      18.227  24.527  46.203  1.00 49.93           C  
ATOM    375  CE1 TYR L  49      18.289  22.444  47.983  1.00 50.16           C  
ATOM    376  CE2 TYR L  49      17.428  24.556  47.321  1.00 50.47           C  
ATOM    377  CZ  TYR L  49      17.455  23.511  48.212  1.00 51.40           C  
ATOM    378  OH  TYR L  49      16.633  23.540  49.358  1.00 51.12           O  
ATOM    379  C   TYR L  49      21.179  25.313  45.718  1.00 49.06           C  
ATOM    380  O   TYR L  49      21.218  25.420  46.940  1.00 49.69           O  
ATOM    381  N   ALA L  50      20.936  26.388  44.946  1.00 52.39           N  
ATOM    382  CA  ALA L  50      20.785  27.684  45.554  1.00 51.95           C  
ATOM    383  CB  ALA L  50      19.669  27.729  46.613  1.00 51.55           C  
ATOM    384  C   ALA L  50      22.067  28.092  46.209  1.00 51.63           C  
ATOM    385  O   ALA L  50      22.077  28.805  47.211  1.00 51.95           O  
ATOM    386  N   ALA L  51      23.185  27.600  45.661  1.00 50.75           N  
ATOM    387  CA  ALA L  51      24.517  27.999  46.012  1.00 50.60           C  
ATOM    388  CB  ALA L  51      24.697  29.527  45.999  1.00 49.28           C  
ATOM    389  C   ALA L  51      24.938  27.507  47.361  1.00 50.63           C  
ATOM    390  O   ALA L  51      26.078  27.074  47.510  1.00 50.77           O  
ATOM    391  N   SER L  52      24.033  27.471  48.362  1.00 50.26           N  
ATOM    392  CA  SER L  52      24.518  27.095  49.663  1.00 49.96           C  
ATOM    393  CB  SER L  52      24.753  28.307  50.578  1.00 50.84           C  
ATOM    394  OG  SER L  52      23.524  28.971  50.835  1.00 52.95           O  
ATOM    395  C   SER L  52      23.511  26.232  50.350  1.00 49.02           C  
ATOM    396  O   SER L  52      23.757  25.770  51.462  1.00 48.94           O  
ATOM    397  N   SER L  53      22.353  25.982  49.716  1.00 51.31           N  
ATOM    398  CA  SER L  53      21.380  25.120  50.342  1.00 51.82           C  
ATOM    399  CB  SER L  53      19.936  25.408  49.908  1.00 52.30           C  
ATOM    400  OG  SER L  53      19.554  26.713  50.312  1.00 53.33           O  
ATOM    401  C   SER L  53      21.637  23.680  50.028  1.00 50.25           C  
ATOM    402  O   SER L  53      21.611  23.266  48.869  1.00 49.44           O  
ATOM    403  N   LEU L  54      21.828  22.875  51.094  1.00 49.90           N  
ATOM    404  CA  LEU L  54      22.112  21.476  50.971  1.00 48.11           C  
ATOM    405  CB  LEU L  54      22.659  20.828  52.253  1.00 48.07           C  
ATOM    406  CG  LEU L  54      24.104  21.219  52.596  1.00 40.04           C  
ATOM    407  CD1 LEU L  54      24.567  20.533  53.889  1.00 41.47           C  
ATOM    408  CD2 LEU L  54      25.055  20.918  51.428  1.00 41.07           C  
ATOM    409  C   LEU L  54      20.881  20.712  50.613  1.00 46.94           C  
ATOM    410  O   LEU L  54      19.775  21.000  51.065  1.00 47.90           O  
ATOM    411  N   GLN L  55      21.079  19.675  49.786  1.00 47.06           N  
ATOM    412  CA  GLN L  55      20.028  18.813  49.352  1.00 48.75           C  
ATOM    413  CB  GLN L  55      20.437  17.977  48.131  1.00 47.34           C  
ATOM    414  CG  GLN L  55      19.383  16.957  47.719  1.00 48.69           C  
ATOM    415  CD  GLN L  55      18.237  17.706  47.075  1.00 50.21           C  
ATOM    416  OE1 GLN L  55      17.899  18.820  47.472  1.00 43.91           O  
ATOM    417  NE2 GLN L  55      17.625  17.073  46.041  1.00 42.96           N  
ATOM    418  C   GLN L  55      19.721  17.867  50.458  1.00 51.05           C  
ATOM    419  O   GLN L  55      20.552  17.626  51.330  1.00 50.47           O  
ATOM    420  N   SER L  56      18.494  17.312  50.460  1.00 55.58           N  
ATOM    421  CA  SER L  56      18.155  16.413  51.520  1.00 57.74           C  
ATOM    422  CB  SER L  56      16.662  16.040  51.573  1.00 62.48           C  
ATOM    423  OG  SER L  56      16.294  15.310  50.412  1.00 44.86           O  
ATOM    424  C   SER L  56      18.933  15.154  51.323  1.00 56.38           C  
ATOM    425  O   SER L  56      19.188  14.733  50.194  1.00 55.15           O  
ATOM    426  N   GLY L  57      19.339  14.529  52.446  1.00 53.43           N  
ATOM    427  CA  GLY L  57      20.046  13.281  52.404  1.00 52.85           C  
ATOM    428  C   GLY L  57      21.499  13.513  52.132  1.00 51.65           C  
ATOM    429  O   GLY L  57      22.202  12.591  51.725  1.00 52.81           O  
ATOM    430  N   VAL L  58      22.002  14.743  52.357  1.00 50.67           N  
ATOM    431  CA  VAL L  58      23.390  14.987  52.079  1.00 49.87           C  
ATOM    432  CB  VAL L  58      23.624  16.244  51.287  1.00 49.30           C  
ATOM    433  CG1 VAL L  58      25.138  16.443  51.112  1.00 47.72           C  
ATOM    434  CG2 VAL L  58      22.847  16.149  49.962  1.00 48.99           C  
ATOM    435  C   VAL L  58      24.132  15.129  53.378  1.00 50.41           C  
ATOM    436  O   VAL L  58      23.651  15.742  54.329  1.00 51.28           O  
ATOM    437  N   PRO L  59      25.318  14.572  53.424  1.00 50.87           N  
ATOM    438  CA  PRO L  59      26.118  14.618  54.625  1.00 51.41           C  
ATOM    439  CD  PRO L  59      25.599  13.384  52.635  1.00 49.73           C  
ATOM    440  CB  PRO L  59      27.245  13.610  54.412  1.00 51.03           C  
ATOM    441  CG  PRO L  59      26.630  12.581  53.447  1.00 49.29           C  
ATOM    442  C   PRO L  59      26.600  16.006  54.928  1.00 52.32           C  
ATOM    443  O   PRO L  59      26.777  16.799  54.007  1.00 52.64           O  
ATOM    444  N   SER L  60      26.838  16.303  56.220  1.00 54.71           N  
ATOM    445  CA  SER L  60      27.214  17.608  56.691  1.00 56.73           C  
ATOM    446  CB  SER L  60      27.235  17.701  58.225  1.00 57.59           C  
ATOM    447  OG  SER L  60      27.612  19.009  58.625  1.00 56.97           O  
ATOM    448  C   SER L  60      28.577  17.990  56.200  1.00 56.76           C  
ATOM    449  O   SER L  60      28.962  19.154  56.289  1.00 57.67           O  
ATOM    450  N   ARG L  61      29.345  17.023  55.674  1.00 56.65           N  
ATOM    451  CA  ARG L  61      30.687  17.269  55.221  1.00 57.60           C  
ATOM    452  CB  ARG L  61      31.350  16.022  54.612  1.00 56.64           C  
ATOM    453  CG  ARG L  61      31.395  14.802  55.529  1.00 55.77           C  
ATOM    454  CD  ARG L  61      32.103  13.602  54.891  1.00 55.44           C  
ATOM    455  NE  ARG L  61      31.309  13.187  53.700  1.00 54.84           N  
ATOM    456  CZ  ARG L  61      30.440  12.137  53.774  1.00 55.92           C  
ATOM    457  NH1 ARG L  61      30.347  11.395  54.914  1.00 55.92           N1+
ATOM    458  NH2 ARG L  61      29.664  11.819  52.698  1.00 55.93           N  
ATOM    459  C   ARG L  61      30.638  18.253  54.093  1.00 58.16           C  
ATOM    460  O   ARG L  61      31.560  19.052  53.919  1.00 59.22           O  
ATOM    461  N   PHE L  62      29.565  18.183  53.280  1.00 57.73           N  
ATOM    462  CA  PHE L  62      29.444  18.991  52.101  1.00 56.65           C  
ATOM    463  CB  PHE L  62      28.555  18.336  51.031  1.00 55.19           C  
ATOM    464  CG  PHE L  62      29.222  17.109  50.512  1.00 54.50           C  
ATOM    465  CD1 PHE L  62      29.270  15.951  51.252  1.00 54.22           C  
ATOM    466  CD2 PHE L  62      29.783  17.110  49.260  1.00 55.01           C  
ATOM    467  CE1 PHE L  62      29.883  14.823  50.754  1.00 54.08           C  
ATOM    468  CE2 PHE L  62      30.396  15.987  48.758  1.00 54.85           C  
ATOM    469  CZ  PHE L  62      30.451  14.839  49.506  1.00 54.41           C  
ATOM    470  C   PHE L  62      28.795  20.307  52.410  1.00 57.29           C  
ATOM    471  O   PHE L  62      27.715  20.373  52.996  1.00 55.95           O  
ATOM    472  N   SER L  63      29.450  21.405  51.984  1.00 63.34           N  
ATOM    473  CA  SER L  63      28.900  22.717  52.168  1.00 65.93           C  
ATOM    474  CB  SER L  63      29.566  23.541  53.284  1.00 68.09           C  
ATOM    475  OG  SER L  63      29.283  22.984  54.557  1.00 45.68           O  
ATOM    476  C   SER L  63      29.143  23.481  50.911  1.00 64.49           C  
ATOM    477  O   SER L  63      30.112  23.230  50.195  1.00 63.50           O  
ATOM    478  N   GLY L  64      28.250  24.447  50.620  1.00 60.02           N  
ATOM    479  CA  GLY L  64      28.398  25.271  49.460  1.00 57.68           C  
ATOM    480  C   GLY L  64      28.334  26.689  49.927  1.00 57.02           C  
ATOM    481  O   GLY L  64      27.666  27.003  50.912  1.00 55.71           O  
ATOM    482  N   SER L  65      29.045  27.588  49.219  1.00 57.71           N  
ATOM    483  CA  SER L  65      29.047  28.971  49.589  1.00 59.49           C  
ATOM    484  CB  SER L  65      30.113  29.320  50.642  1.00 60.51           C  
ATOM    485  OG  SER L  65      31.413  29.082  50.122  1.00 63.65           O  
ATOM    486  C   SER L  65      29.352  29.769  48.361  1.00 59.50           C  
ATOM    487  O   SER L  65      29.707  29.219  47.320  1.00 58.66           O  
ATOM    488  N   GLY L  66      29.208  31.106  48.454  1.00 60.45           N  
ATOM    489  CA  GLY L  66      29.538  31.940  47.334  1.00 61.15           C  
ATOM    490  C   GLY L  66      28.305  32.568  46.769  1.00 62.99           C  
ATOM    491  O   GLY L  66      27.197  32.051  46.887  1.00 60.94           O  
ATOM    492  N   SER L  67      28.488  33.743  46.141  1.00 65.60           N  
ATOM    493  CA  SER L  67      27.400  34.435  45.523  1.00 65.91           C  
ATOM    494  CB  SER L  67      26.738  35.495  46.418  1.00 68.45           C  
ATOM    495  OG  SER L  67      26.065  34.878  47.503  1.00 68.96           O  
ATOM    496  C   SER L  67      27.966  35.179  44.367  1.00 63.08           C  
ATOM    497  O   SER L  67      29.174  35.389  44.272  1.00 62.87           O  
ATOM    498  N   GLY L  68      27.089  35.606  43.447  1.00 60.03           N  
ATOM    499  CA  GLY L  68      27.542  36.375  42.332  1.00 58.10           C  
ATOM    500  C   GLY L  68      28.277  35.506  41.361  1.00 58.46           C  
ATOM    501  O   GLY L  68      27.700  34.624  40.729  1.00 58.69           O  
ATOM    502  N   THR L  69      29.543  35.875  41.097  1.00 59.88           N  
ATOM    503  CA  THR L  69      30.432  35.209  40.184  1.00 61.19           C  
ATOM    504  CB  THR L  69      31.457  36.151  39.628  1.00 60.75           C  
ATOM    505  OG1 THR L  69      32.238  35.492  38.644  1.00 62.00           O  
ATOM    506  CG2 THR L  69      32.346  36.662  40.773  1.00 59.76           C  
ATOM    507  C   THR L  69      31.169  34.014  40.728  1.00 61.51           C  
ATOM    508  O   THR L  69      31.422  33.067  39.985  1.00 61.09           O  
ATOM    509  N   ASP L  70      31.577  34.026  42.015  1.00 59.54           N  
ATOM    510  CA  ASP L  70      32.440  32.962  42.467  1.00 57.87           C  
ATOM    511  CB  ASP L  70      33.723  33.465  43.149  1.00 58.67           C  
ATOM    512  CG  ASP L  70      34.583  34.125  42.083  1.00 62.52           C  
ATOM    513  OD1 ASP L  70      34.148  34.141  40.901  1.00 63.39           O  
ATOM    514  OD2 ASP L  70      35.683  34.626  42.437  1.00 63.54           O1-
ATOM    515  C   ASP L  70      31.726  32.080  43.439  1.00 56.47           C  
ATOM    516  O   ASP L  70      31.099  32.556  44.384  1.00 57.60           O  
ATOM    517  N   PHE L  71      31.820  30.748  43.226  1.00 55.44           N  
ATOM    518  CA  PHE L  71      31.155  29.811  44.085  1.00 53.94           C  
ATOM    519  CB  PHE L  71      30.004  29.064  43.390  1.00 53.55           C  
ATOM    520  CG  PHE L  71      28.979  30.084  43.028  1.00 53.37           C  
ATOM    521  CD1 PHE L  71      29.108  30.818  41.871  1.00 54.29           C  
ATOM    522  CD2 PHE L  71      27.892  30.312  43.840  1.00 52.95           C  
ATOM    523  CE1 PHE L  71      28.169  31.762  41.529  1.00 54.44           C  
ATOM    524  CE2 PHE L  71      26.949  31.255  43.502  1.00 53.86           C  
ATOM    525  CZ  PHE L  71      27.086  31.983  42.345  1.00 54.45           C  
ATOM    526  C   PHE L  71      32.150  28.786  44.543  1.00 52.93           C  
ATOM    527  O   PHE L  71      33.154  28.539  43.875  1.00 52.71           O  
ATOM    528  N   THR L  72      31.897  28.177  45.726  1.00 52.91           N  
ATOM    529  CA  THR L  72      32.810  27.213  46.274  1.00 50.56           C  
ATOM    530  CB  THR L  72      33.601  27.764  47.420  1.00 48.41           C  
ATOM    531  OG1 THR L  72      34.417  28.845  46.996  1.00 50.59           O  
ATOM    532  CG2 THR L  72      34.453  26.643  48.019  1.00 47.20           C  
ATOM    533  C   THR L  72      32.071  26.034  46.830  1.00 50.19           C  
ATOM    534  O   THR L  72      31.075  26.180  47.537  1.00 51.06           O  
ATOM    535  N   LEU L  73      32.570  24.818  46.526  1.00 49.48           N  
ATOM    536  CA  LEU L  73      32.028  23.615  47.089  1.00 49.46           C  
ATOM    537  CB  LEU L  73      31.721  22.525  46.049  1.00 48.53           C  
ATOM    538  CG  LEU L  73      31.147  21.234  46.666  1.00 46.71           C  
ATOM    539  CD1 LEU L  73      29.748  21.475  47.258  1.00 47.81           C  
ATOM    540  CD2 LEU L  73      31.183  20.070  45.663  1.00 45.97           C  
ATOM    541  C   LEU L  73      33.108  23.074  47.974  1.00 50.39           C  
ATOM    542  O   LEU L  73      34.207  22.773  47.513  1.00 49.94           O  
ATOM    543  N   THR L  74      32.833  22.933  49.284  1.00 51.98           N  
ATOM    544  CA  THR L  74      33.869  22.467  50.162  1.00 52.37           C  
ATOM    545  CB  THR L  74      34.220  23.436  51.250  1.00 52.73           C  
ATOM    546  OG1 THR L  74      33.043  23.877  51.906  1.00 53.64           O  
ATOM    547  CG2 THR L  74      34.998  24.619  50.672  1.00 51.25           C  
ATOM    548  C   THR L  74      33.465  21.200  50.835  1.00 55.01           C  
ATOM    549  O   THR L  74      32.315  21.013  51.225  1.00 56.52           O  
ATOM    550  N   ILE L  75      34.436  20.277  50.972  1.00 57.27           N  
ATOM    551  CA  ILE L  75      34.188  19.053  51.671  1.00 58.34           C  
ATOM    552  CB  ILE L  75      34.508  17.828  50.867  1.00 56.86           C  
ATOM    553  CG1 ILE L  75      33.664  17.791  49.585  1.00 55.85           C  
ATOM    554  CG2 ILE L  75      34.282  16.603  51.763  1.00 56.17           C  
ATOM    555  CD1 ILE L  75      34.101  16.697  48.610  1.00 54.12           C  
ATOM    556  C   ILE L  75      35.096  19.068  52.861  1.00 59.73           C  
ATOM    557  O   ILE L  75      36.318  19.110  52.722  1.00 59.41           O  
ATOM    558  N   SER L  76      34.501  19.027  54.071  1.00 60.04           N  
ATOM    559  CA  SER L  76      35.227  19.146  55.306  1.00 59.09           C  
ATOM    560  CB  SER L  76      34.299  19.135  56.532  1.00 59.92           C  
ATOM    561  OG  SER L  76      33.650  17.877  56.643  1.00 59.16           O  
ATOM    562  C   SER L  76      36.218  18.034  55.475  1.00 59.46           C  
ATOM    563  O   SER L  76      37.408  18.290  55.653  1.00 59.48           O  
ATOM    564  N   SER L  77      35.760  16.766  55.447  1.00 60.55           N  
ATOM    565  CA  SER L  77      36.677  15.670  55.592  1.00 60.21           C  
ATOM    566  CB  SER L  77      36.628  15.015  56.984  1.00 60.84           C  
ATOM    567  OG  SER L  77      37.557  13.945  57.062  1.00 61.46           O  
ATOM    568  C   SER L  77      36.267  14.635  54.590  1.00 59.57           C  
ATOM    569  O   SER L  77      35.152  14.118  54.644  1.00 60.18           O  
ATOM    570  N   LEU L  78      37.178  14.278  53.663  1.00 58.23           N  
ATOM    571  CA  LEU L  78      36.834  13.370  52.603  1.00 57.37           C  
ATOM    572  CB  LEU L  78      37.851  13.262  51.449  1.00 57.44           C  
ATOM    573  CG  LEU L  78      37.840  14.434  50.453  1.00 57.27           C  
ATOM    574  CD1 LEU L  78      38.332  15.736  51.093  1.00 55.81           C  
ATOM    575  CD2 LEU L  78      38.603  14.077  49.171  1.00 56.45           C  
ATOM    576  C   LEU L  78      36.641  11.974  53.093  1.00 57.31           C  
ATOM    577  O   LEU L  78      37.320  11.503  54.002  1.00 58.74           O  
ATOM    578  N   GLN L  79      35.683  11.278  52.448  1.00 56.24           N  
ATOM    579  CA  GLN L  79      35.360   9.911  52.735  1.00 57.43           C  
ATOM    580  CB  GLN L  79      33.873   9.703  53.068  1.00 58.21           C  
ATOM    581  CG  GLN L  79      33.387  10.513  54.273  1.00 58.45           C  
ATOM    582  CD  GLN L  79      33.945   9.882  55.538  1.00 60.21           C  
ATOM    583  OE1 GLN L  79      33.918   8.663  55.703  1.00 62.14           O  
ATOM    584  NE2 GLN L  79      34.465  10.733  56.462  1.00 59.83           N  
ATOM    585  C   GLN L  79      35.632   9.145  51.473  1.00 59.48           C  
ATOM    586  O   GLN L  79      35.758   9.725  50.397  1.00 59.25           O  
ATOM    587  N   PRO L  80      35.734   7.850  51.572  1.00 63.22           N  
ATOM    588  CA  PRO L  80      36.019   7.050  50.410  1.00 62.50           C  
ATOM    589  CD  PRO L  80      36.185   7.215  52.799  1.00 64.47           C  
ATOM    590  CB  PRO L  80      36.283   5.642  50.941  1.00 64.16           C  
ATOM    591  CG  PRO L  80      36.834   5.890  52.358  1.00 65.18           C  
ATOM    592  C   PRO L  80      34.934   7.132  49.380  1.00 60.99           C  
ATOM    593  O   PRO L  80      35.211   6.887  48.206  1.00 62.46           O  
ATOM    594  N   GLU L  81      33.691   7.421  49.805  1.00 60.53           N  
ATOM    595  CA  GLU L  81      32.547   7.536  48.942  1.00 61.77           C  
ATOM    596  CB  GLU L  81      31.221   7.637  49.716  1.00 64.28           C  
ATOM    597  CG  GLU L  81      30.915   6.446  50.622  1.00 66.40           C  
ATOM    598  CD  GLU L  81      31.562   6.704  51.975  1.00 70.17           C  
ATOM    599  OE1 GLU L  81      31.086   7.627  52.688  1.00 71.03           O  
ATOM    600  OE2 GLU L  81      32.537   5.986  52.318  1.00 71.32           O1-
ATOM    601  C   GLU L  81      32.630   8.803  48.145  1.00 59.33           C  
ATOM    602  O   GLU L  81      32.102   8.887  47.038  1.00 58.25           O  
ATOM    603  N   ASP L  82      33.269   9.831  48.731  1.00 56.77           N  
ATOM    604  CA  ASP L  82      33.363  11.180  48.245  1.00 52.91           C  
ATOM    605  CB  ASP L  82      34.000  12.134  49.274  1.00 51.78           C  
ATOM    606  CG  ASP L  82      33.031  12.278  50.442  1.00 52.41           C  
ATOM    607  OD1 ASP L  82      31.878  11.783  50.319  1.00 50.98           O  
ATOM    608  OD2 ASP L  82      33.426  12.887  51.472  1.00 52.75           O1-
ATOM    609  C   ASP L  82      34.153  11.278  46.974  1.00 54.02           C  
ATOM    610  O   ASP L  82      34.079  12.296  46.288  1.00 53.53           O  
ATOM    611  N   PHE L  83      34.993  10.280  46.652  1.00 54.34           N  
ATOM    612  CA  PHE L  83      35.757  10.399  45.443  1.00 52.96           C  
ATOM    613  CB  PHE L  83      36.916   9.393  45.375  1.00 53.98           C  
ATOM    614  CG  PHE L  83      37.855   9.770  46.470  1.00 42.07           C  
ATOM    615  CD1 PHE L  83      37.595   9.416  47.773  1.00 56.31           C  
ATOM    616  CD2 PHE L  83      38.999  10.481  46.196  1.00 42.83           C  
ATOM    617  CE1 PHE L  83      38.456   9.764  48.785  1.00 43.25           C  
ATOM    618  CE2 PHE L  83      39.865  10.832  47.204  1.00 43.11           C  
ATOM    619  CZ  PHE L  83      39.596  10.475  48.503  1.00 42.93           C  
ATOM    620  C   PHE L  83      34.844  10.172  44.274  1.00 50.66           C  
ATOM    621  O   PHE L  83      34.297   9.084  44.098  1.00 49.72           O  
ATOM    622  N   ALA L  84      34.670  11.221  43.441  1.00 49.78           N  
ATOM    623  CA  ALA L  84      33.800  11.179  42.296  1.00 48.41           C  
ATOM    624  CB  ALA L  84      32.306  11.141  42.663  1.00 48.57           C  
ATOM    625  C   ALA L  84      34.043  12.451  41.539  1.00 45.95           C  
ATOM    626  O   ALA L  84      34.997  13.173  41.827  1.00 46.43           O  
ATOM    627  N   THR L  85      33.206  12.748  40.521  1.00 44.04           N  
ATOM    628  CA  THR L  85      33.403  13.965  39.780  1.00 43.97           C  
ATOM    629  CB  THR L  85      33.349  13.780  38.292  1.00 42.24           C  
ATOM    630  OG1 THR L  85      33.901  14.912  37.640  1.00 46.06           O  
ATOM    631  CG2 THR L  85      31.883  13.594  37.872  1.00 40.33           C  
ATOM    632  C   THR L  85      32.313  14.921  40.166  1.00 42.85           C  
ATOM    633  O   THR L  85      31.167  14.519  40.355  1.00 41.06           O  
ATOM    634  N   TYR L  86      32.645  16.225  40.301  1.00 43.71           N  
ATOM    635  CA  TYR L  86      31.662  17.185  40.721  1.00 45.54           C  
ATOM    636  CB  TYR L  86      32.049  17.932  42.012  1.00 45.01           C  
ATOM    637  CG  TYR L  86      32.103  16.949  43.132  1.00 46.64           C  
ATOM    638  CD1 TYR L  86      33.223  16.175  43.331  1.00 46.86           C  
ATOM    639  CD2 TYR L  86      31.037  16.808  43.988  1.00 47.49           C  
ATOM    640  CE1 TYR L  86      33.275  15.268  44.364  1.00 47.21           C  
ATOM    641  CE2 TYR L  86      31.083  15.904  45.023  1.00 47.86           C  
ATOM    642  CZ  TYR L  86      32.203  15.131  45.212  1.00 48.62           C  
ATOM    643  OH  TYR L  86      32.255  14.200  46.272  1.00 48.90           O  
ATOM    644  C   TYR L  86      31.488  18.218  39.645  1.00 46.97           C  
ATOM    645  O   TYR L  86      32.462  18.714  39.080  1.00 47.62           O  
ATOM    646  N   TYR L  87      30.216  18.573  39.344  1.00 46.33           N  
ATOM    647  CA  TYR L  87      29.917  19.541  38.322  1.00 44.23           C  
ATOM    648  CB  TYR L  87      28.991  19.033  37.199  1.00 42.21           C  
ATOM    649  CG  TYR L  87      29.595  17.887  36.461  1.00 41.52           C  
ATOM    650  CD1 TYR L  87      30.485  18.098  35.435  1.00 40.89           C  
ATOM    651  CD2 TYR L  87      29.265  16.594  36.794  1.00 40.93           C  
ATOM    652  CE1 TYR L  87      31.034  17.041  34.749  1.00 40.91           C  
ATOM    653  CE2 TYR L  87      29.810  15.532  36.110  1.00 40.10           C  
ATOM    654  CZ  TYR L  87      30.697  15.755  35.085  1.00 40.34           C  
ATOM    655  OH  TYR L  87      31.260  14.670  34.379  1.00 40.84           O  
ATOM    656  C   TYR L  87      29.130  20.657  38.943  1.00 44.84           C  
ATOM    657  O   TYR L  87      28.358  20.446  39.877  1.00 44.88           O  
ATOM    658  N   CYS L  88      29.326  21.894  38.436  1.00 46.14           N  
ATOM    659  CA  CYS L  88      28.574  23.031  38.886  1.00 47.76           C  
ATOM    660  CB  CYS L  88      29.451  24.257  39.250  1.00 49.07           C  
ATOM    661  SG  CYS L  88      30.572  24.781  37.914  1.00 56.51           S  
ATOM    662  C   CYS L  88      27.667  23.413  37.757  1.00 47.67           C  
ATOM    663  O   CYS L  88      28.025  23.265  36.590  1.00 48.18           O  
ATOM    664  N   GLN L  89      26.445  23.891  38.072  1.00 47.48           N  
ATOM    665  CA  GLN L  89      25.506  24.241  37.038  1.00 47.81           C  
ATOM    666  CB  GLN L  89      24.334  23.253  36.931  1.00 46.84           C  
ATOM    667  CG  GLN L  89      23.258  23.701  35.939  1.00 46.47           C  
ATOM    668  CD  GLN L  89      21.985  22.910  36.210  1.00 47.94           C  
ATOM    669  OE1 GLN L  89      21.603  22.041  35.431  1.00 48.68           O  
ATOM    670  NE2 GLN L  89      21.302  23.223  37.342  1.00 48.11           N  
ATOM    671  C   GLN L  89      24.865  25.548  37.375  1.00 48.29           C  
ATOM    672  O   GLN L  89      24.483  25.785  38.521  1.00 46.86           O  
ATOM    673  N   GLN L  90      24.705  26.420  36.356  1.00 50.78           N  
ATOM    674  CA  GLN L  90      24.064  27.686  36.576  1.00 52.15           C  
ATOM    675  CB  GLN L  90      24.811  28.890  35.967  1.00 53.21           C  
ATOM    676  CG  GLN L  90      24.886  28.891  34.442  1.00 56.17           C  
ATOM    677  CD  GLN L  90      23.652  29.588  33.898  1.00 58.31           C  
ATOM    678  OE1 GLN L  90      22.771  30.007  34.647  1.00 58.03           O  
ATOM    679  NE2 GLN L  90      23.596  29.728  32.549  1.00 58.38           N  
ATOM    680  C   GLN L  90      22.677  27.631  36.018  1.00 53.51           C  
ATOM    681  O   GLN L  90      22.430  27.306  34.859  1.00 53.74           O  
ATOM    682  N   TYR L  91      21.671  28.068  36.810  1.00 47.60           N  
ATOM    683  CA  TYR L  91      20.366  28.140  36.209  1.00 49.08           C  
ATOM    684  CB  TYR L  91      19.387  27.160  36.854  1.00 41.43           C  
ATOM    685  CG  TYR L  91      19.266  27.441  38.316  1.00 39.98           C  
ATOM    686  CD1 TYR L  91      20.327  27.264  39.173  1.00 38.00           C  
ATOM    687  CD2 TYR L  91      18.063  27.832  38.843  1.00 45.88           C  
ATOM    688  CE1 TYR L  91      20.200  27.502  40.523  1.00 39.33           C  
ATOM    689  CE2 TYR L  91      17.928  28.072  40.191  1.00 38.05           C  
ATOM    690  CZ  TYR L  91      18.996  27.910  41.038  1.00 39.91           C  
ATOM    691  OH  TYR L  91      18.862  28.151  42.423  1.00 63.45           O  
ATOM    692  C   TYR L  91      19.804  29.522  36.335  1.00 44.49           C  
ATOM    693  O   TYR L  91      18.705  29.701  36.859  1.00 41.79           O  
ATOM    694  N   SER L  92      20.503  30.540  35.803  1.00 40.95           N  
ATOM    695  CA  SER L  92      19.990  31.866  35.924  1.00 43.23           C  
ATOM    696  CB  SER L  92      20.967  32.983  35.511  1.00 36.89           C  
ATOM    697  OG  SER L  92      22.074  33.004  36.399  1.00 51.74           O  
ATOM    698  C   SER L  92      18.691  31.960  35.181  1.00 48.08           C  
ATOM    699  O   SER L  92      17.668  32.171  35.827  1.00 45.76           O  
ATOM    700  N   ASP L  93      18.586  31.802  33.835  1.00 48.60           N  
ATOM    701  CA  ASP L  93      19.440  31.576  32.699  1.00 55.54           C  
ATOM    702  CB  ASP L  93      20.886  32.100  32.728  1.00 51.60           C  
ATOM    703  CG  ASP L  93      21.267  32.374  31.276  1.00  0.00           C  
ATOM    704  OD1 ASP L  93      20.391  32.155  30.398  1.00  0.00           O  
ATOM    705  OD2 ASP L  93      22.414  32.825  31.020  1.00  0.00           O1-
ATOM    706  C   ASP L  93      19.424  30.124  32.364  1.00 52.81           C  
ATOM    707  O   ASP L  93      19.405  29.262  33.242  1.00 55.20           O  
ATOM    708  N   ASP L  94      19.392  29.826  31.051  1.00 53.48           N  
ATOM    709  CA  ASP L  94      19.356  28.471  30.599  1.00 53.88           C  
ATOM    710  CB  ASP L  94      19.254  28.327  29.075  1.00 51.69           C  
ATOM    711  CG  ASP L  94      17.834  28.735  28.707  1.00 38.30           C  
ATOM    712  OD1 ASP L  94      16.951  28.657  29.602  1.00 17.49           O  
ATOM    713  OD2 ASP L  94      17.614  29.132  27.532  1.00 18.58           O1-
ATOM    714  C   ASP L  94      20.607  27.823  31.079  1.00 55.54           C  
ATOM    715  O   ASP L  94      21.705  28.379  31.038  1.00 54.60           O  
ATOM    716  N   PRO L  95      20.412  26.619  31.516  1.00 44.68           N  
ATOM    717  CA  PRO L  95      21.449  25.898  32.191  1.00 48.37           C  
ATOM    718  CD  PRO L  95      19.086  26.178  31.914  1.00 45.22           C  
ATOM    719  CB  PRO L  95      20.778  24.648  32.757  1.00 51.83           C  
ATOM    720  CG  PRO L  95      19.318  25.090  32.975  1.00 44.82           C  
ATOM    721  C   PRO L  95      22.693  25.613  31.422  1.00 50.16           C  
ATOM    722  O   PRO L  95      22.628  25.301  30.235  1.00 56.14           O  
ATOM    723  N   THR L  96      23.838  25.741  32.117  1.00 59.03           N  
ATOM    724  CA  THR L  96      25.132  25.447  31.593  1.00 58.64           C  
ATOM    725  CB  THR L  96      25.887  26.675  31.168  1.00 59.59           C  
ATOM    726  OG1 THR L  96      26.940  26.324  30.287  1.00 58.75           O  
ATOM    727  CG2 THR L  96      26.462  27.359  32.420  1.00 60.26           C  
ATOM    728  C   THR L  96      25.889  24.780  32.700  1.00 56.92           C  
ATOM    729  O   THR L  96      25.614  25.023  33.874  1.00 56.98           O  
ATOM    730  N   PHE L  97      26.871  23.920  32.360  1.00 54.83           N  
ATOM    731  CA  PHE L  97      27.567  23.201  33.392  1.00 52.36           C  
ATOM    732  CB  PHE L  97      27.530  21.671  33.239  1.00 52.28           C  
ATOM    733  CG  PHE L  97      26.140  21.165  33.385  1.00 51.14           C  
ATOM    734  CD1 PHE L  97      25.627  20.883  34.627  1.00 50.11           C  
ATOM    735  CD2 PHE L  97      25.346  20.966  32.280  1.00 50.21           C  
ATOM    736  CE1 PHE L  97      24.345  20.411  34.764  1.00 49.82           C  
ATOM    737  CE2 PHE L  97      24.061  20.493  32.414  1.00 49.59           C  
ATOM    738  CZ  PHE L  97      23.556  20.213  33.659  1.00 48.74           C  
ATOM    739  C   PHE L  97      29.025  23.530  33.335  1.00 52.07           C  
ATOM    740  O   PHE L  97      29.509  24.204  32.428  1.00 52.51           O  
ATOM    741  N   GLY L  98      29.760  23.088  34.374  1.00 51.40           N  
ATOM    742  CA  GLY L  98      31.185  23.228  34.383  1.00 51.30           C  
ATOM    743  C   GLY L  98      31.737  21.995  33.732  1.00 51.77           C  
ATOM    744  O   GLY L  98      31.011  21.039  33.472  1.00 53.19           O  
ATOM    745  N   GLN L  99      33.055  21.994  33.460  0.90 48.46           N  
ATOM    746  CA  GLN L  99      33.749  20.892  32.853  0.90 47.52           C  
ATOM    747  CB  GLN L  99      35.204  21.246  32.507  0.90 47.47           C  
ATOM    748  CG  GLN L  99      36.052  21.567  33.738  0.90 49.42           C  
ATOM    749  CD  GLN L  99      37.455  21.913  33.269  0.90 50.48           C  
ATOM    750  OE1 GLN L  99      37.827  21.641  32.129  0.90 50.19           O  
ATOM    751  NE2 GLN L  99      38.257  22.534  34.174  0.90 50.54           N  
ATOM    752  C   GLN L  99      33.771  19.745  33.815  0.90 47.78           C  
ATOM    753  O   GLN L  99      33.784  18.583  33.414  0.90 47.19           O  
ATOM    754  N   GLY L 100      33.813  20.048  35.125  1.00 46.85           N  
ATOM    755  CA  GLY L 100      33.821  19.008  36.114  1.00 47.08           C  
ATOM    756  C   GLY L 100      35.170  18.940  36.754  1.00 47.66           C  
ATOM    757  O   GLY L 100      36.159  19.424  36.209  1.00 46.41           O  
ATOM    758  N   THR L 101      35.218  18.365  37.974  1.00 48.44           N  
ATOM    759  CA  THR L 101      36.453  18.189  38.684  1.00 47.64           C  
ATOM    760  CB  THR L 101      36.600  19.126  39.845  1.00 45.63           C  
ATOM    761  OG1 THR L 101      36.521  20.470  39.397  1.00 42.92           O  
ATOM    762  CG2 THR L 101      37.958  18.877  40.521  1.00 44.51           C  
ATOM    763  C   THR L 101      36.443  16.800  39.238  1.00 49.17           C  
ATOM    764  O   THR L 101      35.551  16.438  40.003  1.00 49.96           O  
ATOM    765  N   LYS L 102      37.454  15.980  38.891  1.00 50.17           N  
ATOM    766  CA  LYS L 102      37.442  14.627  39.371  1.00 52.06           C  
ATOM    767  CB  LYS L 102      38.021  13.609  38.375  1.00 53.77           C  
ATOM    768  CG  LYS L 102      37.783  12.161  38.809  1.00 55.86           C  
ATOM    769  CD  LYS L 102      38.177  11.115  37.766  1.00 60.63           C  
ATOM    770  CE  LYS L 102      39.610  10.608  37.942  1.00 45.53           C  
ATOM    771  NZ  LYS L 102      39.852   9.446  37.062  1.00 45.53           N1+
ATOM    772  C   LYS L 102      38.271  14.553  40.613  1.00 52.36           C  
ATOM    773  O   LYS L 102      39.389  15.063  40.663  1.00 52.28           O  
ATOM    774  N   VAL L 103      37.729  13.900  41.661  1.00 53.53           N  
ATOM    775  CA  VAL L 103      38.449  13.767  42.893  1.00 53.58           C  
ATOM    776  CB  VAL L 103      37.568  13.878  44.110  1.00 52.95           C  
ATOM    777  CG1 VAL L 103      38.414  13.648  45.376  1.00 35.13           C  
ATOM    778  CG2 VAL L 103      36.871  15.252  44.080  1.00 34.85           C  
ATOM    779  C   VAL L 103      39.074  12.407  42.880  1.00 55.54           C  
ATOM    780  O   VAL L 103      38.389  11.390  42.766  1.00 55.45           O  
ATOM    781  N   GLU L 104      40.413  12.367  43.006  1.00 54.71           N  
ATOM    782  CA  GLU L 104      41.154  11.143  42.921  1.00 55.92           C  
ATOM    783  CB  GLU L 104      42.307  11.252  41.915  1.00 58.56           C  
ATOM    784  CG  GLU L 104      43.105   9.964  41.751  1.00 61.77           C  
ATOM    785  CD  GLU L 104      44.458  10.335  41.165  1.00 63.63           C  
ATOM    786  OE1 GLU L 104      45.319  10.831  41.939  1.00 65.15           O  
ATOM    787  OE2 GLU L 104      44.652  10.127  39.939  1.00 64.39           O1-
ATOM    788  C   GLU L 104      41.778  10.877  44.257  1.00 55.38           C  
ATOM    789  O   GLU L 104      42.088  11.804  45.001  1.00 55.20           O  
ATOM    790  N   ILE L 105      41.987   9.587  44.596  1.00 55.46           N  
ATOM    791  CA  ILE L 105      42.554   9.247  45.871  1.00 56.05           C  
ATOM    792  CB  ILE L 105      42.208   7.861  46.334  1.00 57.68           C  
ATOM    793  CG1 ILE L 105      40.687   7.713  46.497  1.00 58.32           C  
ATOM    794  CG2 ILE L 105      42.999   7.577  47.623  1.00 59.43           C  
ATOM    795  CD1 ILE L 105      40.229   6.269  46.689  1.00 58.45           C  
ATOM    796  C   ILE L 105      44.043   9.320  45.771  1.00 55.35           C  
ATOM    797  O   ILE L 105      44.664   8.703  44.907  1.00 55.66           O  
ATOM    798  N   LYS L 106      44.648  10.093  46.690  1.00 54.82           N  
ATOM    799  CA  LYS L 106      46.066  10.273  46.720  1.00 56.75           C  
ATOM    800  CB  LYS L 106      46.467  11.451  47.620  1.00 56.75           C  
ATOM    801  CG  LYS L 106      47.878  11.982  47.379  1.00 58.55           C  
ATOM    802  CD  LYS L 106      48.089  13.359  48.012  1.00 60.38           C  
ATOM    803  CE  LYS L 106      49.421  14.017  47.656  1.00 60.53           C  
ATOM    804  NZ  LYS L 106      49.447  15.403  48.173  1.00 58.05           N1+
ATOM    805  C   LYS L 106      46.661   8.999  47.304  1.00 58.76           C  
ATOM    806  O   LYS L 106      46.334   8.677  48.479  1.00 59.40           O  
ATOM    807  OXT LYS L 106      47.447   8.329  46.583  1.00  0.00           O1-
TER     808      LYS L 106 
HETATM  809  N   UNK H 107       9.785   6.918  44.689  1.00 75.43           N  
HETATM  810  CA  UNK H 107       8.738   7.949  44.545  1.00 75.58           C  
HETATM  811  C   UNK H 107       8.488   8.193  43.101  1.00 75.43           C  
HETATM  812  O   UNK H 107       7.897   7.366  42.408  1.00 75.79           O  
ATOM    813  N   VAL H 108       8.932   9.361  42.613  1.00 72.55           N  
ATOM    814  CA  VAL H 108       8.828   9.610  41.212  1.00 74.65           C  
ATOM    815  CB  VAL H 108       8.860  11.072  40.868  1.00 72.33           C  
ATOM    816  CG1 VAL H 108      10.239  11.635  41.254  1.00 71.83           C  
ATOM    817  CG2 VAL H 108       8.505  11.245  39.383  1.00 70.68           C  
ATOM    818  C   VAL H 108      10.000   8.950  40.569  1.00 74.90           C  
ATOM    819  O   VAL H 108      11.116   9.002  41.084  1.00 72.18           O  
ATOM    820  N   GLN H 109       9.766   8.271  39.432  1.00 77.96           N  
ATOM    821  CA  GLN H 109      10.858   7.647  38.751  1.00 78.79           C  
ATOM    822  CB  GLN H 109      10.804   6.108  38.742  1.00 81.52           C  
ATOM    823  CG  GLN H 109       9.623   5.545  37.949  1.00 83.50           C  
ATOM    824  CD  GLN H 109       9.686   4.026  38.007  1.00 86.22           C  
ATOM    825  OE1 GLN H 109      10.689   3.445  38.414  1.00 85.38           O  
ATOM    826  NE2 GLN H 109       8.581   3.362  37.577  1.00 87.67           N  
ATOM    827  C   GLN H 109      10.783   8.076  37.327  1.00 77.05           C  
ATOM    828  O   GLN H 109       9.708   8.369  36.807  1.00 76.82           O  
ATOM    829  N   LEU H 110      11.949   8.141  36.664  1.00 74.25           N  
ATOM    830  CA  LEU H 110      11.962   8.533  35.289  1.00 70.21           C  
ATOM    831  CB  LEU H 110      12.991   9.634  34.993  1.00 69.75           C  
ATOM    832  CG  LEU H 110      12.730  10.956  35.737  1.00 69.00           C  
ATOM    833  CD1 LEU H 110      13.798  12.004  35.392  1.00 69.31           C  
ATOM    834  CD2 LEU H 110      11.303  11.470  35.495  1.00 66.44           C  
ATOM    835  C   LEU H 110      12.399   7.331  34.515  1.00 69.18           C  
ATOM    836  O   LEU H 110      13.456   6.765  34.783  1.00 68.46           O  
ATOM    837  N   VAL H 111      11.592   6.882  33.536  1.00 69.24           N  
ATOM    838  CA  VAL H 111      12.036   5.757  32.772  1.00 68.84           C  
ATOM    839  CB  VAL H 111      11.096   4.590  32.788  1.00 69.91           C  
ATOM    840  CG1 VAL H 111      11.143   3.952  34.183  1.00 54.08           C  
ATOM    841  CG2 VAL H 111       9.696   5.093  32.415  1.00 54.81           C  
ATOM    842  C   VAL H 111      12.245   6.196  31.366  1.00 68.07           C  
ATOM    843  O   VAL H 111      11.350   6.745  30.723  1.00 67.87           O  
ATOM    844  N   GLN H 112      13.463   5.946  30.856  1.00 67.43           N  
ATOM    845  CA  GLN H 112      13.808   6.370  29.534  1.00 66.68           C  
ATOM    846  CB  GLN H 112      15.196   7.021  29.436  1.00 65.20           C  
ATOM    847  CG  GLN H 112      15.296   8.319  30.237  1.00 64.90           C  
ATOM    848  CD  GLN H 112      16.700   8.877  30.073  1.00 65.53           C  
ATOM    849  OE1 GLN H 112      17.414   9.091  31.052  1.00 64.46           O  
ATOM    850  NE2 GLN H 112      17.108   9.135  28.802  1.00 55.62           N  
ATOM    851  C   GLN H 112      13.799   5.194  28.613  1.00 68.39           C  
ATOM    852  O   GLN H 112      13.681   4.045  29.036  1.00 69.28           O  
ATOM    853  N   SER H 113      13.920   5.490  27.303  1.00 68.34           N  
ATOM    854  CA  SER H 113      13.902   4.505  26.260  1.00 68.43           C  
ATOM    855  CB  SER H 113      13.889   5.106  24.845  1.00 66.86           C  
ATOM    856  OG  SER H 113      12.715   5.875  24.641  1.00 67.48           O  
ATOM    857  C   SER H 113      15.156   3.695  26.347  1.00 69.16           C  
ATOM    858  O   SER H 113      16.060   4.001  27.122  1.00 68.05           O  
ATOM    859  N   GLY H 114      15.217   2.605  25.554  1.00 72.42           N  
ATOM    860  CA  GLY H 114      16.351   1.725  25.558  1.00 73.25           C  
ATOM    861  C   GLY H 114      17.411   2.257  24.646  1.00 72.40           C  
ATOM    862  O   GLY H 114      17.172   3.159  23.845  1.00 72.41           O  
ATOM    863  N   ALA H 115      18.618   1.656  24.731  1.00 69.25           N  
ATOM    864  CA  ALA H 115      19.741   2.099  23.954  1.00 67.32           C  
ATOM    865  CB  ALA H 115      21.053   1.362  24.280  1.00 65.36           C  
ATOM    866  C   ALA H 115      19.449   1.893  22.507  1.00 68.43           C  
ATOM    867  O   ALA H 115      18.853   0.892  22.111  1.00 68.25           O  
ATOM    868  N   GLU H 116      19.868   2.867  21.671  1.00 68.18           N  
ATOM    869  CA  GLU H 116      19.615   2.743  20.268  1.00 68.33           C  
ATOM    870  CB  GLU H 116      18.491   3.665  19.768  1.00 70.60           C  
ATOM    871  CG  GLU H 116      17.130   3.297  20.367  1.00 74.00           C  
ATOM    872  CD  GLU H 116      16.065   4.200  19.764  1.00 77.13           C  
ATOM    873  OE1 GLU H 116      15.944   4.213  18.510  1.00 78.00           O  
ATOM    874  OE2 GLU H 116      15.356   4.887  20.547  1.00 76.67           O1-
ATOM    875  C   GLU H 116      20.865   3.069  19.517  1.00 68.59           C  
ATOM    876  O   GLU H 116      21.713   3.827  19.983  1.00 69.09           O  
ATOM    877  N   VAL H 117      21.023   2.453  18.329  1.00 68.67           N  
ATOM    878  CA  VAL H 117      22.158   2.735  17.498  1.00 67.07           C  
ATOM    879  CB  VAL H 117      23.035   1.540  17.239  1.00 66.66           C  
ATOM    880  CG1 VAL H 117      23.689   1.105  18.559  1.00 66.82           C  
ATOM    881  CG2 VAL H 117      22.182   0.434  16.598  1.00 65.74           C  
ATOM    882  C   VAL H 117      21.634   3.200  16.180  1.00 67.43           C  
ATOM    883  O   VAL H 117      20.773   2.558  15.579  1.00 67.41           O  
ATOM    884  N   LYS H 118      22.134   4.345  15.682  1.00 68.36           N  
ATOM    885  CA  LYS H 118      21.608   4.766  14.421  1.00 68.83           C  
ATOM    886  CB  LYS H 118      20.578   5.898  14.519  1.00 70.21           C  
ATOM    887  CG  LYS H 118      19.272   5.379  15.120  1.00 70.17           C  
ATOM    888  CD  LYS H 118      18.222   6.445  15.394  1.00 70.51           C  
ATOM    889  CE  LYS H 118      16.932   5.864  15.977  1.00 68.86           C  
ATOM    890  NZ  LYS H 118      16.344   4.884  15.035  1.00 69.15           N1+
ATOM    891  C   LYS H 118      22.716   5.169  13.510  1.00 68.51           C  
ATOM    892  O   LYS H 118      23.754   5.668  13.936  1.00 68.77           O  
ATOM    893  N   LYS H 119      22.515   4.927  12.204  1.00 70.15           N  
ATOM    894  CA  LYS H 119      23.515   5.293  11.250  1.00 70.58           C  
ATOM    895  CB  LYS H 119      23.319   4.658   9.866  1.00 71.33           C  
ATOM    896  CG  LYS H 119      22.021   5.065   9.175  1.00 72.34           C  
ATOM    897  CD  LYS H 119      22.020   4.726   7.686  1.00 73.32           C  
ATOM    898  CE  LYS H 119      20.734   5.115   6.956  1.00 73.83           C  
ATOM    899  NZ  LYS H 119      20.886   4.848   5.509  1.00 73.70           N1+
ATOM    900  C   LYS H 119      23.452   6.774  11.123  1.00 70.05           C  
ATOM    901  O   LYS H 119      22.421   7.394  11.379  1.00 70.35           O  
ATOM    902  N   PRO H 120      24.542   7.365  10.739  1.00 71.63           N  
ATOM    903  CA  PRO H 120      24.608   8.787  10.635  1.00 73.45           C  
ATOM    904  CD  PRO H 120      25.852   6.748  10.808  1.00 72.76           C  
ATOM    905  CB  PRO H 120      26.081   9.125  10.383  1.00 73.57           C  
ATOM    906  CG  PRO H 120      26.749   7.767  10.087  1.00 73.16           C  
ATOM    907  C   PRO H 120      23.655   9.289   9.606  1.00 74.88           C  
ATOM    908  O   PRO H 120      23.470   8.631   8.582  1.00 75.53           O  
ATOM    909  N   GLY H 121      23.032  10.452   9.876  1.00 73.55           N  
ATOM    910  CA  GLY H 121      22.109  11.047   8.958  1.00 72.86           C  
ATOM    911  C   GLY H 121      20.711  10.748   9.401  1.00 73.37           C  
ATOM    912  O   GLY H 121      19.768  11.409   8.971  1.00 74.41           O  
ATOM    913  N   SER H 122      20.531   9.749  10.283  1.00 72.16           N  
ATOM    914  CA  SER H 122      19.206   9.409  10.717  1.00 72.99           C  
ATOM    915  CB  SER H 122      19.055   7.947  11.171  1.00 72.47           C  
ATOM    916  OG  SER H 122      19.859   7.699  12.313  1.00 73.35           O  
ATOM    917  C   SER H 122      18.842  10.292  11.867  1.00 73.12           C  
ATOM    918  O   SER H 122      19.591  11.194  12.237  1.00 72.04           O  
ATOM    919  N   SER H 123      17.638  10.069  12.433  1.00 72.93           N  
ATOM    920  CA  SER H 123      17.175  10.835  13.554  1.00 71.83           C  
ATOM    921  CB  SER H 123      15.923  11.678  13.260  1.00 71.69           C  
ATOM    922  OG  SER H 123      16.227  12.711  12.338  1.00 71.97           O  
ATOM    923  C   SER H 123      16.776   9.863  14.615  1.00 70.78           C  
ATOM    924  O   SER H 123      16.535   8.689  14.340  1.00 70.87           O  
ATOM    925  N   VAL H 124      16.714  10.327  15.878  1.00 69.76           N  
ATOM    926  CA  VAL H 124      16.336   9.428  16.926  1.00 69.78           C  
ATOM    927  CB  VAL H 124      17.503   8.933  17.730  1.00 70.03           C  
ATOM    928  CG1 VAL H 124      18.204  10.142  18.371  1.00 67.84           C  
ATOM    929  CG2 VAL H 124      16.994   7.901  18.750  1.00 69.62           C  
ATOM    930  C   VAL H 124      15.411  10.137  17.865  1.00 67.87           C  
ATOM    931  O   VAL H 124      15.450  11.360  17.995  1.00 67.49           O  
ATOM    932  N   LYS H 125      14.527   9.368  18.533  1.00 66.25           N  
ATOM    933  CA  LYS H 125      13.622   9.951  19.480  1.00 64.91           C  
ATOM    934  CB  LYS H 125      12.157   9.938  19.003  1.00 65.59           C  
ATOM    935  CG  LYS H 125      11.239  10.871  19.792  1.00 65.38           C  
ATOM    936  CD  LYS H 125       9.921  11.173  19.075  1.00 64.52           C  
ATOM    937  CE  LYS H 125       9.076  12.238  19.775  1.00 64.30           C  
ATOM    938  NZ  LYS H 125       7.923  12.614  18.926  1.00 61.66           N1+
ATOM    939  C   LYS H 125      13.727   9.139  20.735  1.00 65.39           C  
ATOM    940  O   LYS H 125      13.689   7.910  20.692  1.00 65.71           O  
ATOM    941  N   VAL H 126      13.869   9.817  21.895  1.00 65.61           N  
ATOM    942  CA  VAL H 126      14.030   9.130  23.147  1.00 65.49           C  
ATOM    943  CB  VAL H 126      15.282   9.532  23.872  1.00 63.76           C  
ATOM    944  CG1 VAL H 126      15.361   8.754  25.195  1.00 63.21           C  
ATOM    945  CG2 VAL H 126      16.485   9.330  22.940  1.00 62.30           C  
ATOM    946  C   VAL H 126      12.880   9.523  24.025  1.00 65.08           C  
ATOM    947  O   VAL H 126      12.405  10.654  23.968  1.00 64.90           O  
ATOM    948  N   SER H 127      12.403   8.591  24.877  1.00 65.31           N  
ATOM    949  CA  SER H 127      11.265   8.900  25.696  1.00 65.23           C  
ATOM    950  CB  SER H 127      10.098   7.912  25.530  1.00 65.58           C  
ATOM    951  OG  SER H 127      10.479   6.618  25.972  1.00 64.88           O  
ATOM    952  C   SER H 127      11.666   8.893  27.140  1.00 65.69           C  
ATOM    953  O   SER H 127      12.631   8.245  27.542  1.00 67.16           O  
ATOM    954  N   CYS H 128      10.931   9.672  27.959  1.00 63.68           N  
ATOM    955  CA  CYS H 128      11.189   9.746  29.368  1.00 63.87           C  
ATOM    956  CB  CYS H 128      11.953  11.043  29.733  1.00 62.07           C  
ATOM    957  SG  CYS H 128      12.380  11.218  31.493  1.00 61.98           S  
ATOM    958  C   CYS H 128       9.846   9.738  30.049  1.00 65.10           C  
ATOM    959  O   CYS H 128       9.179  10.767  30.139  1.00 64.68           O  
ATOM    960  N   LYS H 129       9.423   8.555  30.546  1.00 66.03           N  
ATOM    961  CA  LYS H 129       8.150   8.356  31.195  1.00 67.23           C  
ATOM    962  CB  LYS H 129       7.723   6.877  31.147  1.00 68.17           C  
ATOM    963  CG  LYS H 129       6.480   6.505  31.959  1.00 70.44           C  
ATOM    964  CD  LYS H 129       5.152   6.998  31.385  1.00 71.41           C  
ATOM    965  CE  LYS H 129       3.939   6.388  32.093  1.00 71.22           C  
ATOM    966  NZ  LYS H 129       2.692   6.971  31.564  1.00 71.11           N1+
ATOM    967  C   LYS H 129       8.266   8.754  32.635  1.00 69.03           C  
ATOM    968  O   LYS H 129       9.201   8.355  33.326  1.00 70.05           O  
ATOM    969  N   ALA H 130       7.292   9.538  33.140  1.00 68.62           N  
ATOM    970  CA  ALA H 130       7.352   9.990  34.502  1.00 69.37           C  
ATOM    971  CB  ALA H 130       7.139  11.505  34.655  1.00 67.75           C  
ATOM    972  C   ALA H 130       6.258   9.323  35.261  1.00 70.45           C  
ATOM    973  O   ALA H 130       5.151   9.154  34.755  1.00 70.29           O  
ATOM    974  N   SER H 131       6.542   8.913  36.510  1.00 73.13           N  
ATOM    975  CA  SER H 131       5.506   8.252  37.239  1.00 74.48           C  
ATOM    976  CB  SER H 131       5.656   6.721  37.202  1.00 75.05           C  
ATOM    977  OG  SER H 131       4.552   6.093  37.835  1.00 76.38           O  
ATOM    978  C   SER H 131       5.567   8.701  38.669  1.00 75.60           C  
ATOM    979  O   SER H 131       6.632   9.008  39.197  1.00 74.79           O  
ATOM    980  N   GLY H 132       4.379   8.705  39.307  1.00 73.25           N  
ATOM    981  CA  GLY H 132       4.291   9.231  40.630  1.00 76.26           C  
ATOM    982  C   GLY H 132       3.196  10.255  40.744  1.00 77.71           C  
ATOM    983  O   GLY H 132       2.951  10.752  41.836  1.00 79.00           O  
ATOM    984  N   GLY H 133       2.513  10.652  39.656  1.00 77.93           N  
ATOM    985  CA  GLY H 133       1.372  11.498  39.906  1.00 79.93           C  
ATOM    986  C   GLY H 133       1.667  12.933  39.594  1.00 80.77           C  
ATOM    987  O   GLY H 133       0.737  13.711  39.387  1.00 84.25           O  
ATOM    988  N   THR H 134       2.949  13.343  39.548  1.00 78.20           N  
ATOM    989  CA  THR H 134       3.199  14.716  39.212  1.00 77.64           C  
ATOM    990  CB  THR H 134       4.228  15.395  40.058  1.00 78.76           C  
ATOM    991  OG1 THR H 134       5.455  14.683  40.005  1.00 78.83           O  
ATOM    992  CG2 THR H 134       3.704  15.490  41.495  1.00 79.04           C  
ATOM    993  C   THR H 134       3.715  14.764  37.824  1.00 74.95           C  
ATOM    994  O   THR H 134       4.177  13.769  37.270  1.00 75.73           O  
ATOM    995  N   PHE H 135       3.617  15.945  37.203  1.00 73.89           N  
ATOM    996  CA  PHE H 135       4.106  16.024  35.870  1.00 73.08           C  
ATOM    997  CB  PHE H 135       3.238  15.248  34.872  1.00 74.22           C  
ATOM    998  CG  PHE H 135       3.978  15.197  33.583  1.00 71.95           C  
ATOM    999  CD1 PHE H 135       5.070  14.374  33.438  1.00 75.34           C  
ATOM   1000  CD2 PHE H 135       3.565  15.957  32.515  1.00 78.07           C  
ATOM   1001  CE1 PHE H 135       5.751  14.321  32.245  1.00 67.82           C  
ATOM   1002  CE2 PHE H 135       4.241  15.908  31.320  1.00 70.62           C  
ATOM   1003  CZ  PHE H 135       5.336  15.090  31.184  1.00 70.33           C  
ATOM   1004  C   PHE H 135       4.070  17.464  35.520  1.00 71.51           C  
ATOM   1005  O   PHE H 135       5.085  18.149  35.589  1.00 69.73           O  
ATOM   1006  N   SER H 136       2.849  17.969  35.264  1.00 71.22           N  
ATOM   1007  CA  SER H 136       2.597  19.254  34.681  1.00 71.03           C  
ATOM   1008  CB  SER H 136       1.144  19.701  34.895  1.00 70.48           C  
ATOM   1009  OG  SER H 136       0.870  19.853  36.280  1.00 72.03           O  
ATOM   1010  C   SER H 136       3.484  20.312  35.255  1.00 70.60           C  
ATOM   1011  O   SER H 136       4.003  21.134  34.505  1.00 71.07           O  
ATOM   1012  N   SER H 137       3.688  20.342  36.582  1.00 69.12           N  
ATOM   1013  CA  SER H 137       4.543  21.364  37.119  1.00 69.31           C  
ATOM   1014  CB  SER H 137       4.390  21.538  38.641  1.00 72.41           C  
ATOM   1015  OG  SER H 137       3.090  22.019  38.952  1.00 75.96           O  
ATOM   1016  C   SER H 137       6.004  21.099  36.842  1.00 65.98           C  
ATOM   1017  O   SER H 137       6.739  21.998  36.438  1.00 65.39           O  
ATOM   1018  N   TYR H 138       6.471  19.845  37.013  1.00 61.79           N  
ATOM   1019  CA  TYR H 138       7.888  19.582  36.972  1.00 58.45           C  
ATOM   1020  CB  TYR H 138       8.277  18.183  37.475  1.00 59.25           C  
ATOM   1021  CG  TYR H 138       7.903  18.218  38.921  1.00 61.24           C  
ATOM   1022  CD1 TYR H 138       8.634  18.975  39.807  1.00 71.46           C  
ATOM   1023  CD2 TYR H 138       6.798  17.546  39.391  1.00 63.36           C  
ATOM   1024  CE1 TYR H 138       8.297  19.036  41.139  1.00 75.26           C  
ATOM   1025  CE2 TYR H 138       6.458  17.603  40.725  1.00 65.04           C  
ATOM   1026  CZ  TYR H 138       7.207  18.345  41.603  1.00 71.99           C  
ATOM   1027  OH  TYR H 138       6.857  18.405  42.970  1.00 69.59           O  
ATOM   1028  C   TYR H 138       8.511  19.892  35.641  1.00 56.03           C  
ATOM   1029  O   TYR H 138       7.929  19.644  34.586  1.00 57.52           O  
ATOM   1030  N   ALA H 139       9.740  20.467  35.693  1.00 62.69           N  
ATOM   1031  CA  ALA H 139      10.440  20.993  34.556  1.00 59.50           C  
ATOM   1032  CB  ALA H 139      11.289  22.231  34.899  1.00 58.89           C  
ATOM   1033  C   ALA H 139      11.385  19.945  34.051  1.00 57.24           C  
ATOM   1034  O   ALA H 139      12.445  19.734  34.629  1.00 56.81           O  
ATOM   1035  N   ILE H 140      11.049  19.305  32.914  1.00 54.46           N  
ATOM   1036  CA  ILE H 140      11.860  18.259  32.353  1.00 52.56           C  
ATOM   1037  CB  ILE H 140      11.098  17.314  31.467  1.00 53.33           C  
ATOM   1038  CG1 ILE H 140      10.053  16.543  32.289  1.00 48.32           C  
ATOM   1039  CG2 ILE H 140      12.109  16.395  30.760  1.00 49.45           C  
ATOM   1040  CD1 ILE H 140       8.939  17.426  32.843  1.00 52.95           C  
ATOM   1041  C   ILE H 140      12.950  18.879  31.534  1.00 52.04           C  
ATOM   1042  O   ILE H 140      12.787  19.968  30.987  1.00 52.22           O  
ATOM   1043  N   SER H 141      14.137  18.238  31.499  1.00 51.22           N  
ATOM   1044  CA  SER H 141      15.197  18.746  30.671  1.00 50.62           C  
ATOM   1045  CB  SER H 141      16.182  19.704  31.359  1.00 49.68           C  
ATOM   1046  OG  SER H 141      17.049  18.990  32.225  1.00 44.86           O  
ATOM   1047  C   SER H 141      15.998  17.580  30.191  1.00 50.71           C  
ATOM   1048  O   SER H 141      15.982  16.513  30.802  1.00 50.28           O  
ATOM   1049  N   TRP H 142      16.721  17.754  29.063  1.00 50.97           N  
ATOM   1050  CA  TRP H 142      17.515  16.679  28.537  1.00 49.42           C  
ATOM   1051  CB  TRP H 142      17.123  16.308  27.094  1.00 50.43           C  
ATOM   1052  CG  TRP H 142      15.715  15.764  27.006  1.00 54.27           C  
ATOM   1053  CD2 TRP H 142      15.377  14.368  26.957  1.00 54.57           C  
ATOM   1054  CD1 TRP H 142      14.535  16.447  26.970  1.00 55.31           C  
ATOM   1055  NE1 TRP H 142      13.482  15.565  26.913  1.00 54.93           N  
ATOM   1056  CE2 TRP H 142      13.986  14.283  26.902  1.00 55.39           C  
ATOM   1057  CE3 TRP H 142      16.160  13.249  26.961  1.00 55.12           C  
ATOM   1058  CZ2 TRP H 142      13.354  13.073  26.852  1.00 56.93           C  
ATOM   1059  CZ3 TRP H 142      15.519  12.031  26.906  1.00 57.00           C  
ATOM   1060  CH2 TRP H 142      14.143  11.944  26.853  1.00 58.53           C  
ATOM   1061  C   TRP H 142      18.961  17.090  28.565  1.00 48.96           C  
ATOM   1062  O   TRP H 142      19.328  18.163  28.089  1.00 48.87           O  
ATOM   1063  N   VAL H 143      19.829  16.238  29.153  1.00 48.94           N  
ATOM   1064  CA  VAL H 143      21.234  16.538  29.218  1.00 46.54           C  
ATOM   1065  CB  VAL H 143      21.712  16.753  30.623  1.00 44.69           C  
ATOM   1066  CG1 VAL H 143      23.215  17.063  30.598  1.00 43.30           C  
ATOM   1067  CG2 VAL H 143      20.849  17.850  31.270  1.00 42.97           C  
ATOM   1068  C   VAL H 143      21.974  15.353  28.683  1.00 47.12           C  
ATOM   1069  O   VAL H 143      21.645  14.218  29.016  1.00 47.50           O  
ATOM   1070  N   ARG H 144      23.009  15.573  27.845  1.00 45.53           N  
ATOM   1071  CA  ARG H 144      23.697  14.429  27.309  1.00 45.15           C  
ATOM   1072  CB  ARG H 144      23.695  14.329  25.774  1.00 43.89           C  
ATOM   1073  CG  ARG H 144      24.440  15.445  25.042  1.00 44.41           C  
ATOM   1074  CD  ARG H 144      24.330  15.302  23.523  1.00 44.02           C  
ATOM   1075  NE  ARG H 144      25.321  16.212  22.890  1.00 45.51           N  
ATOM   1076  CZ  ARG H 144      25.275  16.415  21.541  1.00 46.18           C  
ATOM   1077  NH1 ARG H 144      24.276  15.852  20.801  1.00 46.06           N1+
ATOM   1078  NH2 ARG H 144      26.224  17.180  20.928  1.00 47.86           N  
ATOM   1079  C   ARG H 144      25.122  14.464  27.752  1.00 46.41           C  
ATOM   1080  O   ARG H 144      25.646  15.513  28.125  1.00 45.35           O  
ATOM   1081  N   GLN H 145      25.772  13.282  27.767  1.00 47.57           N  
ATOM   1082  CA  GLN H 145      27.144  13.216  28.178  1.00 48.48           C  
ATOM   1083  CB  GLN H 145      27.297  12.672  29.610  1.00 47.81           C  
ATOM   1084  CG  GLN H 145      28.735  12.632  30.128  1.00 46.37           C  
ATOM   1085  CD  GLN H 145      28.689  12.093  31.550  1.00 44.07           C  
ATOM   1086  OE1 GLN H 145      27.996  11.117  31.840  1.00 44.52           O  
ATOM   1087  NE2 GLN H 145      29.435  12.758  32.471  1.00 42.32           N  
ATOM   1088  C   GLN H 145      27.874  12.291  27.251  1.00 50.51           C  
ATOM   1089  O   GLN H 145      27.592  11.094  27.201  1.00 50.21           O  
ATOM   1090  N   ALA H 146      28.851  12.831  26.497  1.00 52.28           N  
ATOM   1091  CA  ALA H 146      29.632  12.023  25.603  1.00 54.57           C  
ATOM   1092  CB  ALA H 146      30.501  12.838  24.630  1.00 55.34           C  
ATOM   1093  C   ALA H 146      30.541  11.206  26.463  1.00 55.67           C  
ATOM   1094  O   ALA H 146      30.804  11.571  27.609  1.00 55.03           O  
ATOM   1095  N   PRO H 147      31.035  10.107  25.968  1.00 55.70           N  
ATOM   1096  CA  PRO H 147      31.851   9.287  26.808  1.00 55.03           C  
ATOM   1097  CD  PRO H 147      30.324   9.322  24.971  1.00 53.41           C  
ATOM   1098  CB  PRO H 147      32.065   7.986  26.042  1.00 52.30           C  
ATOM   1099  CG  PRO H 147      30.779   7.867  25.199  1.00 51.99           C  
ATOM   1100  C   PRO H 147      33.088   9.980  27.272  1.00 56.46           C  
ATOM   1101  O   PRO H 147      33.856  10.472  26.446  1.00 55.88           O  
ATOM   1102  N   GLY H 148      33.296  10.011  28.603  1.00 57.95           N  
ATOM   1103  CA  GLY H 148      34.464  10.604  29.177  1.00 59.26           C  
ATOM   1104  C   GLY H 148      34.318  12.093  29.158  1.00 59.49           C  
ATOM   1105  O   GLY H 148      35.253  12.812  29.507  1.00 59.70           O  
ATOM   1106  N   GLN H 149      33.133  12.597  28.770  1.00 58.72           N  
ATOM   1107  CA  GLN H 149      32.964  14.017  28.669  1.00 58.26           C  
ATOM   1108  CB  GLN H 149      32.377  14.468  27.319  1.00 59.86           C  
ATOM   1109  CG  GLN H 149      33.249  14.071  26.125  1.00 62.95           C  
ATOM   1110  CD  GLN H 149      34.617  14.712  26.303  1.00 65.95           C  
ATOM   1111  OE1 GLN H 149      34.797  15.599  27.135  1.00 66.02           O  
ATOM   1112  NE2 GLN H 149      35.613  14.247  25.501  1.00 66.87           N  
ATOM   1113  C   GLN H 149      32.028  14.464  29.745  1.00 57.72           C  
ATOM   1114  O   GLN H 149      31.504  13.655  30.508  1.00 57.30           O  
ATOM   1115  N   GLY H 150      31.830  15.794  29.842  1.00 55.52           N  
ATOM   1116  CA  GLY H 150      31.001  16.369  30.863  1.00 54.01           C  
ATOM   1117  C   GLY H 150      29.586  16.468  30.388  1.00 54.13           C  
ATOM   1118  O   GLY H 150      29.254  16.083  29.270  1.00 53.54           O  
ATOM   1119  N   LEU H 151      28.722  17.022  31.263  1.00 53.17           N  
ATOM   1120  CA  LEU H 151      27.313  17.157  31.031  1.00 52.19           C  
ATOM   1121  CB  LEU H 151      26.537  17.449  32.324  1.00 51.83           C  
ATOM   1122  CG  LEU H 151      26.647  16.333  33.378  1.00 51.98           C  
ATOM   1123  CD1 LEU H 151      25.851  16.693  34.640  1.00 50.60           C  
ATOM   1124  CD2 LEU H 151      26.241  14.967  32.801  1.00 51.07           C  
ATOM   1125  C   LEU H 151      27.071  18.308  30.110  1.00 53.47           C  
ATOM   1126  O   LEU H 151      27.759  19.327  30.171  1.00 52.83           O  
ATOM   1127  N   GLU H 152      26.075  18.158  29.212  1.00 55.20           N  
ATOM   1128  CA  GLU H 152      25.724  19.222  28.318  1.00 56.07           C  
ATOM   1129  CB  GLU H 152      26.206  18.976  26.875  1.00 56.85           C  
ATOM   1130  CG  GLU H 152      26.066  20.186  25.949  1.00 60.88           C  
ATOM   1131  CD  GLU H 152      26.668  19.813  24.602  1.00 63.24           C  
ATOM   1132  OE1 GLU H 152      26.415  18.671  24.138  1.00 63.08           O  
ATOM   1133  OE2 GLU H 152      27.395  20.664  24.023  1.00 64.66           O1-
ATOM   1134  C   GLU H 152      24.228  19.298  28.308  1.00 55.59           C  
ATOM   1135  O   GLU H 152      23.548  18.319  28.007  1.00 54.53           O  
ATOM   1136  N   TRP H 153      23.674  20.485  28.617  1.00 54.13           N  
ATOM   1137  CA  TRP H 153      22.251  20.646  28.721  1.00 53.15           C  
ATOM   1138  CB  TRP H 153      21.901  21.803  29.677  1.00 53.12           C  
ATOM   1139  CG  TRP H 153      20.449  21.970  30.034  1.00 54.49           C  
ATOM   1140  CD2 TRP H 153      19.586  22.988  29.506  1.00 54.51           C  
ATOM   1141  CD1 TRP H 153      19.708  21.262  30.933  1.00 54.49           C  
ATOM   1142  NE1 TRP H 153      18.437  21.769  30.999  1.00 53.91           N  
ATOM   1143  CE2 TRP H 153      18.346  22.834  30.130  1.00 54.12           C  
ATOM   1144  CE3 TRP H 153      19.811  23.974  28.586  1.00 54.21           C  
ATOM   1145  CZ2 TRP H 153      17.306  23.665  29.848  1.00 52.75           C  
ATOM   1146  CZ3 TRP H 153      18.756  24.808  28.295  1.00 53.44           C  
ATOM   1147  CH2 TRP H 153      17.531  24.654  28.916  1.00 53.75           C  
ATOM   1148  C   TRP H 153      21.735  20.980  27.355  1.00 53.54           C  
ATOM   1149  O   TRP H 153      22.139  21.976  26.764  1.00 54.75           O  
ATOM   1150  N   MET H 154      20.910  20.077  26.781  1.00 53.16           N  
ATOM   1151  CA  MET H 154      20.285  20.252  25.499  1.00 52.78           C  
ATOM   1152  CB  MET H 154      19.757  18.928  24.929  1.00 53.79           C  
ATOM   1153  CG  MET H 154      20.892  17.935  24.659  1.00 47.97           C  
ATOM   1154  SD  MET H 154      20.374  16.330  23.983  1.00 48.40           S  
ATOM   1155  CE  MET H 154      19.980  16.956  22.323  1.00 47.89           C  
ATOM   1156  C   MET H 154      19.151  21.236  25.549  1.00 52.91           C  
ATOM   1157  O   MET H 154      19.007  22.066  24.653  1.00 52.48           O  
ATOM   1158  N   GLY H 155      18.307  21.170  26.601  1.00 54.22           N  
ATOM   1159  CA  GLY H 155      17.178  22.058  26.665  1.00 55.83           C  
ATOM   1160  C   GLY H 155      16.207  21.565  27.695  1.00 54.94           C  
ATOM   1161  O   GLY H 155      16.475  20.613  28.426  1.00 54.17           O  
ATOM   1162  N   SER H 156      15.033  22.222  27.787  1.00 55.04           N  
ATOM   1163  CA  SER H 156      14.071  21.814  28.772  1.00 56.68           C  
ATOM   1164  CB  SER H 156      14.255  22.489  30.146  1.00  0.00           C  
ATOM   1165  OG  SER H 156      13.984  23.882  30.068  1.00  0.00           O  
ATOM   1166  C   SER H 156      12.699  22.157  28.280  1.00 56.53           C  
ATOM   1167  O   SER H 156      12.527  22.758  27.222  1.00 56.96           O  
ATOM   1168  N   ILE H 157      11.667  21.707  29.017  1.00 56.69           N  
ATOM   1169  CA  ILE H 157      10.317  22.029  28.653  1.00 57.12           C  
ATOM   1170  CB  ILE H 157       9.704  21.057  27.688  1.00 56.20           C  
ATOM   1171  CG1 ILE H 157       8.312  21.544  27.246  1.00 51.27           C  
ATOM   1172  CG2 ILE H 157       9.704  19.669  28.351  1.00 51.33           C  
ATOM   1173  CD1 ILE H 157       7.695  20.720  26.118  1.00 56.90           C  
ATOM   1174  C   ILE H 157       9.457  21.996  29.873  1.00 57.56           C  
ATOM   1175  O   ILE H 157       9.820  21.394  30.884  1.00 56.47           O  
ATOM   1176  N   ILE H 158       8.301  22.694  29.828  1.00 58.30           N  
ATOM   1177  CA  ILE H 158       7.406  22.579  30.937  1.00 60.04           C  
ATOM   1178  CB  ILE H 158       7.643  23.656  31.976  1.00 58.52           C  
ATOM   1179  CG1 ILE H 158       9.075  23.452  32.549  1.00 66.73           C  
ATOM   1180  CG2 ILE H 158       6.525  23.591  33.030  1.00 67.21           C  
ATOM   1181  CD1 ILE H 158       9.647  24.620  33.351  1.00 67.96           C  
ATOM   1182  C   ILE H 158       6.018  22.476  30.370  1.00 63.05           C  
ATOM   1183  O   ILE H 158       5.471  23.362  29.719  1.00 62.82           O  
ATOM   1184  N   PRO H 159       5.645  21.296  30.631  1.00 27.20           N  
ATOM   1185  CA  PRO H 159       4.495  20.730  30.052  1.00 28.51           C  
ATOM   1186  CD  PRO H 159       6.331  20.415  31.561  1.00 27.55           C  
ATOM   1187  CB  PRO H 159       4.284  19.396  30.769  1.00 28.64           C  
ATOM   1188  CG  PRO H 159       5.676  19.045  31.331  1.00 30.22           C  
ATOM   1189  C   PRO H 159       3.365  21.675  30.199  1.00 27.38           C  
ATOM   1190  O   PRO H 159       2.542  21.717  29.289  1.00 29.78           O  
ATOM   1191  N   TRP H 160       3.310  22.460  31.292  1.00 29.57           N  
ATOM   1192  CA  TRP H 160       2.193  23.348  31.417  1.00 31.22           C  
ATOM   1193  CB  TRP H 160       2.277  24.262  32.654  1.00 32.36           C  
ATOM   1194  CG  TRP H 160       1.212  25.334  32.699  1.00  0.00           C  
ATOM   1195  CD2 TRP H 160      -0.069  25.197  33.332  1.00  0.00           C  
ATOM   1196  CD1 TRP H 160       1.253  26.597  32.183  1.00 35.50           C  
ATOM   1197  NE1 TRP H 160       0.077  27.254  32.451  1.00  0.00           N  
ATOM   1198  CE2 TRP H 160      -0.747  26.405  33.160  1.00  0.00           C  
ATOM   1199  CE3 TRP H 160      -0.637  24.151  34.002  1.00  0.00           C  
ATOM   1200  CZ2 TRP H 160      -2.007  26.586  33.658  1.00  0.00           C  
ATOM   1201  CZ3 TRP H 160      -1.907  24.337  34.502  1.00  0.00           C  
ATOM   1202  CH2 TRP H 160      -2.578  25.531  34.334  1.00  0.00           C  
ATOM   1203  C   TRP H 160       2.150  24.253  30.223  1.00 29.42           C  
ATOM   1204  O   TRP H 160       1.114  24.366  29.569  1.00 30.27           O  
ATOM   1205  N   PHE H 161       3.267  24.942  29.925  1.00 28.14           N  
ATOM   1206  CA  PHE H 161       3.322  25.855  28.811  1.00 29.41           C  
ATOM   1207  CB  PHE H 161       4.561  26.757  28.881  1.00 27.26           C  
ATOM   1208  CG  PHE H 161       4.495  27.422  30.211  1.00 32.88           C  
ATOM   1209  CD1 PHE H 161       3.748  28.561  30.395  1.00 34.28           C  
ATOM   1210  CD2 PHE H 161       5.168  26.885  31.282  1.00 32.49           C  
ATOM   1211  CE1 PHE H 161       3.687  29.161  31.630  1.00 36.04           C  
ATOM   1212  CE2 PHE H 161       5.111  27.481  32.520  1.00 33.46           C  
ATOM   1213  CZ  PHE H 161       4.369  28.624  32.695  1.00 34.65           C  
ATOM   1214  C   PHE H 161       3.362  25.144  27.481  1.00 27.02           C  
ATOM   1215  O   PHE H 161       2.582  25.453  26.583  1.00 28.72           O  
ATOM   1216  N   GLY H 162       4.267  24.153  27.323  1.00 25.75           N  
ATOM   1217  CA  GLY H 162       4.408  23.441  26.075  1.00 24.71           C  
ATOM   1218  C   GLY H 162       5.413  24.108  25.148  1.00 27.20           C  
ATOM   1219  O   GLY H 162       5.548  23.721  23.991  1.00 26.74           O  
ATOM   1220  N   THR H 163       6.155  25.116  25.642  1.00 68.01           N  
ATOM   1221  CA  THR H 163       7.109  25.934  24.963  1.00 67.81           C  
ATOM   1222  CB  THR H 163       7.288  27.294  25.577  1.00 68.18           C  
ATOM   1223  OG1 THR H 163       7.795  27.167  26.901  1.00 78.91           O  
ATOM   1224  CG2 THR H 163       5.935  28.027  25.595  1.00 53.23           C  
ATOM   1225  C   THR H 163       8.383  25.228  25.249  1.00 68.31           C  
ATOM   1226  O   THR H 163       8.571  24.763  26.369  1.00 68.37           O  
ATOM   1227  N   THR H 164       9.300  25.121  24.280  1.00 67.46           N  
ATOM   1228  CA  THR H 164      10.511  24.438  24.607  1.00 66.01           C  
ATOM   1229  CB  THR H 164      10.786  23.254  23.726  1.00 66.40           C  
ATOM   1230  OG1 THR H 164       9.721  22.318  23.822  1.00  0.00           O  
ATOM   1231  CG2 THR H 164      12.109  22.600  24.163  1.00  0.00           C  
ATOM   1232  C   THR H 164      11.628  25.409  24.419  1.00 65.85           C  
ATOM   1233  O   THR H 164      11.543  26.311  23.590  1.00 66.18           O  
ATOM   1234  N   ASN H 165      12.690  25.266  25.231  1.00 65.07           N  
ATOM   1235  CA  ASN H 165      13.847  26.108  25.147  1.00 64.71           C  
ATOM   1236  CB  ASN H 165      14.131  26.876  26.469  1.00 63.52           C  
ATOM   1237  CG  ASN H 165      14.272  25.961  27.691  1.00 62.11           C  
ATOM   1238  OD1 ASN H 165      14.005  24.763  27.646  1.00 62.64           O  
ATOM   1239  ND2 ASN H 165      14.674  26.559  28.844  1.00 61.02           N  
ATOM   1240  C   ASN H 165      15.011  25.228  24.818  1.00 65.38           C  
ATOM   1241  O   ASN H 165      15.292  24.264  25.528  1.00 63.52           O  
ATOM   1242  N   TYR H 166      15.744  25.540  23.729  1.00 66.97           N  
ATOM   1243  CA  TYR H 166      16.823  24.657  23.385  1.00 67.23           C  
ATOM   1244  CB  TYR H 166      16.792  24.151  21.928  1.00 68.09           C  
ATOM   1245  CG  TYR H 166      15.461  23.564  21.607  1.00 68.98           C  
ATOM   1246  CD1 TYR H 166      15.167  22.243  21.844  1.00 70.62           C  
ATOM   1247  CD2 TYR H 166      14.495  24.368  21.053  1.00 68.62           C  
ATOM   1248  CE1 TYR H 166      13.925  21.738  21.529  1.00 71.66           C  
ATOM   1249  CE2 TYR H 166      13.255  23.870  20.736  1.00 68.03           C  
ATOM   1250  CZ  TYR H 166      12.966  22.551  20.975  1.00 69.09           C  
ATOM   1251  OH  TYR H 166      11.691  22.039  20.649  1.00 66.75           O  
ATOM   1252  C   TYR H 166      18.086  25.453  23.473  1.00 66.18           C  
ATOM   1253  O   TYR H 166      18.062  26.680  23.403  1.00 64.86           O  
ATOM   1254  N   ALA H 167      19.226  24.758  23.661  1.00 64.51           N  
ATOM   1255  CA  ALA H 167      20.501  25.411  23.724  1.00 67.12           C  
ATOM   1256  CB  ALA H 167      21.638  24.496  24.208  1.00 66.12           C  
ATOM   1257  C   ALA H 167      20.820  25.878  22.329  1.00 70.46           C  
ATOM   1258  O   ALA H 167      20.337  25.309  21.352  1.00 70.36           O  
ATOM   1259  N   GLN H 168      21.664  26.923  22.201  1.00 74.52           N  
ATOM   1260  CA  GLN H 168      21.908  27.555  20.930  1.00 76.56           C  
ATOM   1261  CB  GLN H 168      22.877  28.747  21.025  1.00 80.00           C  
ATOM   1262  CG  GLN H 168      22.325  29.943  21.804  1.00 82.47           C  
ATOM   1263  CD  GLN H 168      23.386  31.034  21.790  1.00 84.90           C  
ATOM   1264  OE1 GLN H 168      24.512  30.813  21.348  1.00 86.39           O  
ATOM   1265  NE2 GLN H 168      23.023  32.247  22.286  1.00 84.90           N  
ATOM   1266  C   GLN H 168      22.493  26.602  19.932  1.00 75.41           C  
ATOM   1267  O   GLN H 168      22.043  26.551  18.789  1.00 76.06           O  
ATOM   1268  N   LYS H 169      23.481  25.791  20.342  1.00 72.11           N  
ATOM   1269  CA  LYS H 169      24.159  24.911  19.429  1.00 70.34           C  
ATOM   1270  CB  LYS H 169      25.179  24.040  20.174  1.00 68.51           C  
ATOM   1271  CG  LYS H 169      25.936  23.036  19.309  1.00 67.84           C  
ATOM   1272  CD  LYS H 169      27.047  22.336  20.093  1.00 68.43           C  
ATOM   1273  CE  LYS H 169      27.625  21.101  19.402  1.00 68.59           C  
ATOM   1274  NZ  LYS H 169      28.666  20.493  20.262  1.00 66.53           N1+
ATOM   1275  C   LYS H 169      23.166  23.977  18.802  1.00 69.17           C  
ATOM   1276  O   LYS H 169      23.206  23.719  17.600  1.00 68.81           O  
ATOM   1277  N   PHE H 170      22.243  23.457  19.625  1.00 68.44           N  
ATOM   1278  CA  PHE H 170      21.245  22.493  19.259  1.00 67.80           C  
ATOM   1279  CB  PHE H 170      20.549  21.844  20.464  1.00 65.63           C  
ATOM   1280  CG  PHE H 170      21.560  20.953  21.096  1.00 64.32           C  
ATOM   1281  CD1 PHE H 170      22.397  21.426  22.078  1.00 64.84           C  
ATOM   1282  CD2 PHE H 170      21.680  19.646  20.690  1.00 63.45           C  
ATOM   1283  CE1 PHE H 170      23.333  20.602  22.657  1.00 63.86           C  
ATOM   1284  CE2 PHE H 170      22.615  18.818  21.266  1.00 63.09           C  
ATOM   1285  CZ  PHE H 170      23.444  19.294  22.252  1.00 63.20           C  
ATOM   1286  C   PHE H 170      20.183  23.067  18.377  1.00 69.44           C  
ATOM   1287  O   PHE H 170      19.482  22.314  17.709  1.00 69.30           O  
ATOM   1288  N   GLN H 171      19.992  24.398  18.406  1.00 71.92           N  
ATOM   1289  CA  GLN H 171      18.920  25.057  17.710  1.00 74.13           C  
ATOM   1290  CB  GLN H 171      19.134  26.578  17.603  1.00 77.31           C  
ATOM   1291  CG  GLN H 171      17.982  27.325  16.931  1.00 79.58           C  
ATOM   1292  CD  GLN H 171      16.896  27.530  17.974  1.00 81.63           C  
ATOM   1293  OE1 GLN H 171      17.185  27.681  19.161  1.00 82.06           O  
ATOM   1294  NE2 GLN H 171      15.613  27.533  17.527  1.00 81.86           N  
ATOM   1295  C   GLN H 171      18.737  24.537  16.314  1.00 71.84           C  
ATOM   1296  O   GLN H 171      19.648  24.557  15.486  1.00 72.34           O  
ATOM   1297  N   GLY H 172      17.510  24.038  16.049  1.00 69.65           N  
ATOM   1298  CA  GLY H 172      17.075  23.577  14.762  1.00 67.86           C  
ATOM   1299  C   GLY H 172      17.039  22.080  14.728  1.00 67.89           C  
ATOM   1300  O   GLY H 172      16.068  21.490  14.258  1.00 68.93           O  
ATOM   1301  N   ARG H 173      18.117  21.428  15.202  1.00 67.19           N  
ATOM   1302  CA  ARG H 173      18.233  19.998  15.164  1.00 66.46           C  
ATOM   1303  CB  ARG H 173      19.680  19.526  15.364  1.00 65.26           C  
ATOM   1304  CG  ARG H 173      20.642  20.195  14.383  1.00 64.24           C  
ATOM   1305  CD  ARG H 173      21.883  19.364  14.065  1.00 63.16           C  
ATOM   1306  NE  ARG H 173      22.498  18.945  15.353  1.00 62.54           N  
ATOM   1307  CZ  ARG H 173      23.244  17.803  15.385  1.00 63.26           C  
ATOM   1308  NH1 ARG H 173      23.460  17.107  14.232  1.00 65.10           N1+
ATOM   1309  NH2 ARG H 173      23.768  17.354  16.561  1.00 61.99           N  
ATOM   1310  C   ARG H 173      17.372  19.300  16.179  1.00 65.78           C  
ATOM   1311  O   ARG H 173      16.792  18.258  15.881  1.00 66.00           O  
ATOM   1312  N   VAL H 174      17.261  19.849  17.405  1.00 66.40           N  
ATOM   1313  CA  VAL H 174      16.612  19.147  18.481  1.00 66.46           C  
ATOM   1314  CB  VAL H 174      17.313  19.347  19.793  1.00 65.29           C  
ATOM   1315  CG1 VAL H 174      17.261  20.839  20.151  1.00 65.99           C  
ATOM   1316  CG2 VAL H 174      16.669  18.432  20.845  1.00 63.39           C  
ATOM   1317  C   VAL H 174      15.188  19.580  18.653  1.00 66.41           C  
ATOM   1318  O   VAL H 174      14.835  20.734  18.414  1.00 66.38           O  
ATOM   1319  N   THR H 175      14.319  18.622  19.051  1.00 65.12           N  
ATOM   1320  CA  THR H 175      12.932  18.915  19.291  1.00 64.39           C  
ATOM   1321  CB  THR H 175      12.050  18.402  18.189  1.00 64.60           C  
ATOM   1322  OG1 THR H 175      12.454  18.951  16.944  1.00 65.29           O  
ATOM   1323  CG2 THR H 175      10.598  18.802  18.486  1.00 63.39           C  
ATOM   1324  C   THR H 175      12.519  18.212  20.556  1.00 62.55           C  
ATOM   1325  O   THR H 175      12.671  16.996  20.672  1.00 62.17           O  
ATOM   1326  N   ILE H 176      11.962  18.961  21.533  1.00 61.06           N  
ATOM   1327  CA  ILE H 176      11.553  18.377  22.786  1.00 59.85           C  
ATOM   1328  CB  ILE H 176      12.167  19.060  23.976  1.00 58.27           C  
ATOM   1329  CG1 ILE H 176      13.702  19.023  23.909  1.00 59.64           C  
ATOM   1330  CG2 ILE H 176      11.589  18.408  25.242  1.00 57.62           C  
ATOM   1331  CD1 ILE H 176      14.287  17.615  23.937  1.00 58.56           C  
ATOM   1332  C   ILE H 176      10.074  18.592  22.925  1.00 60.92           C  
ATOM   1333  O   ILE H 176       9.594  19.723  22.865  1.00 60.39           O  
ATOM   1334  N   THR H 177       9.304  17.503  23.130  1.00 61.99           N  
ATOM   1335  CA  THR H 177       7.884  17.641  23.300  1.00 61.96           C  
ATOM   1336  CB  THR H 177       7.086  17.062  22.167  1.00 63.91           C  
ATOM   1337  OG1 THR H 177       7.340  15.671  22.043  1.00 66.63           O  
ATOM   1338  CG2 THR H 177       7.469  17.795  20.870  1.00 62.50           C  
ATOM   1339  C   THR H 177       7.500  16.909  24.548  1.00 62.75           C  
ATOM   1340  O   THR H 177       8.320  16.225  25.156  1.00 62.11           O  
ATOM   1341  N   ALA H 178       6.239  17.084  24.998  1.00 64.55           N  
ATOM   1342  CA  ALA H 178       5.780  16.389  26.166  1.00 66.07           C  
ATOM   1343  CB  ALA H 178       5.989  17.179  27.469  1.00 65.17           C  
ATOM   1344  C   ALA H 178       4.307  16.181  26.012  1.00 69.28           C  
ATOM   1345  O   ALA H 178       3.601  17.054  25.511  1.00 69.61           O  
ATOM   1346  N   ASP H 179       3.803  15.006  26.446  1.00 71.91           N  
ATOM   1347  CA  ASP H 179       2.403  14.714  26.342  1.00 74.67           C  
ATOM   1348  CB  ASP H 179       2.136  13.465  25.479  1.00 77.46           C  
ATOM   1349  CG  ASP H 179       0.644  13.340  25.208  1.00 79.19           C  
ATOM   1350  OD1 ASP H 179      -0.077  14.363  25.354  1.00 78.75           O  
ATOM   1351  OD2 ASP H 179       0.204  12.217  24.844  1.00 79.01           O1-
ATOM   1352  C   ASP H 179       1.912  14.414  27.725  1.00 75.50           C  
ATOM   1353  O   ASP H 179       2.288  13.402  28.308  1.00 75.81           O  
ATOM   1354  N   GLU H 180       1.041  15.280  28.280  1.00 74.87           N  
ATOM   1355  CA  GLU H 180       0.551  15.130  29.623  1.00 75.80           C  
ATOM   1356  CB  GLU H 180      -0.339  16.299  30.082  1.00 76.32           C  
ATOM   1357  CG  GLU H 180       0.391  17.641  30.181  1.00 77.81           C  
ATOM   1358  CD  GLU H 180       0.333  18.323  28.821  1.00 79.18           C  
ATOM   1359  OE1 GLU H 180      -0.446  17.849  27.952  1.00 79.66           O  
ATOM   1360  OE2 GLU H 180       1.066  19.333  28.636  1.00 81.29           O1-
ATOM   1361  C   GLU H 180      -0.266  13.883  29.735  1.00 76.34           C  
ATOM   1362  O   GLU H 180      -0.267  13.233  30.778  1.00 75.41           O  
ATOM   1363  N   SER H 181      -0.991  13.517  28.663  1.00 76.82           N  
ATOM   1364  CA  SER H 181      -1.846  12.366  28.725  1.00 75.45           C  
ATOM   1365  CB  SER H 181      -2.485  12.047  27.364  1.00 73.81           C  
ATOM   1366  OG  SER H 181      -3.315  10.903  27.475  1.00 76.21           O  
ATOM   1367  C   SER H 181      -1.016  11.183  29.131  1.00 76.65           C  
ATOM   1368  O   SER H 181      -1.461  10.350  29.918  1.00 75.67           O  
ATOM   1369  N   THR H 182       0.181  11.050  28.529  1.00 77.52           N  
ATOM   1370  CA  THR H 182       1.166  10.042  28.818  1.00 77.46           C  
ATOM   1371  CB  THR H 182       2.023   9.733  27.629  1.00 78.42           C  
ATOM   1372  OG1 THR H 182       2.690  10.904  27.184  1.00 78.75           O  
ATOM   1373  CG2 THR H 182       1.116   9.184  26.514  1.00 79.81           C  
ATOM   1374  C   THR H 182       2.053  10.394  29.990  1.00 75.51           C  
ATOM   1375  O   THR H 182       2.601   9.512  30.648  1.00 75.60           O  
ATOM   1376  N   SER H 183       2.232  11.695  30.285  1.00 72.61           N  
ATOM   1377  CA  SER H 183       3.174  12.129  31.286  1.00 68.74           C  
ATOM   1378  CB  SER H 183       2.979  11.469  32.662  1.00 68.63           C  
ATOM   1379  OG  SER H 183       1.753  11.886  33.242  1.00 68.57           O  
ATOM   1380  C   SER H 183       4.558  11.788  30.816  1.00 66.58           C  
ATOM   1381  O   SER H 183       5.445  11.497  31.618  1.00 65.70           O  
ATOM   1382  N   THR H 184       4.780  11.840  29.486  1.00 66.36           N  
ATOM   1383  CA  THR H 184       6.071  11.514  28.951  1.00 63.41           C  
ATOM   1384  CB  THR H 184       6.041  10.330  28.027  1.00 65.22           C  
ATOM   1385  OG1 THR H 184       5.557   9.185  28.713  1.00 67.33           O  
ATOM   1386  CG2 THR H 184       7.461  10.068  27.498  1.00 63.45           C  
ATOM   1387  C   THR H 184       6.599  12.681  28.166  1.00 60.94           C  
ATOM   1388  O   THR H 184       5.846  13.498  27.641  1.00 61.56           O  
ATOM   1389  N   ALA H 185       7.940  12.792  28.090  1.00 59.59           N  
ATOM   1390  CA  ALA H 185       8.570  13.837  27.335  1.00 58.07           C  
ATOM   1391  CB  ALA H 185       9.520  14.708  28.173  1.00 56.19           C  
ATOM   1392  C   ALA H 185       9.394  13.160  26.285  1.00 59.86           C  
ATOM   1393  O   ALA H 185      10.000  12.119  26.537  1.00 60.92           O  
ATOM   1394  N   TYR H 186       9.446  13.739  25.070  1.00 60.12           N  
ATOM   1395  CA  TYR H 186      10.160  13.097  24.004  1.00 61.82           C  
ATOM   1396  CB  TYR H 186       9.282  12.812  22.774  1.00 61.67           C  
ATOM   1397  CG  TYR H 186       8.205  11.859  23.164  1.00 62.84           C  
ATOM   1398  CD1 TYR H 186       7.065  12.311  23.787  1.00 63.49           C  
ATOM   1399  CD2 TYR H 186       8.328  10.514  22.901  1.00 63.45           C  
ATOM   1400  CE1 TYR H 186       6.063  11.442  24.144  1.00 64.35           C  
ATOM   1401  CE2 TYR H 186       7.329   9.638  23.255  1.00 65.23           C  
ATOM   1402  CZ  TYR H 186       6.195  10.101  23.878  1.00 64.54           C  
ATOM   1403  OH  TYR H 186       5.171   9.202  24.240  1.00 64.46           O  
ATOM   1404  C   TYR H 186      11.252  14.009  23.547  1.00 61.26           C  
ATOM   1405  O   TYR H 186      11.097  15.228  23.533  1.00 60.90           O  
ATOM   1406  N   MET H 187      12.411  13.425  23.182  1.00 61.79           N  
ATOM   1407  CA  MET H 187      13.500  14.222  22.700  1.00 62.38           C  
ATOM   1408  CB  MET H 187      14.741  14.123  23.606  1.00 62.87           C  
ATOM   1409  CG  MET H 187      15.891  15.047  23.211  1.00 62.55           C  
ATOM   1410  SD  MET H 187      16.830  14.503  21.755  1.00 63.39           S  
ATOM   1411  CE  MET H 187      17.814  13.268  22.650  1.00 61.46           C  
ATOM   1412  C   MET H 187      13.859  13.706  21.341  1.00 62.23           C  
ATOM   1413  O   MET H 187      14.156  12.524  21.175  1.00 61.60           O  
ATOM   1414  N   GLU H 188      13.833  14.583  20.315  1.00 62.01           N  
ATOM   1415  CA  GLU H 188      14.153  14.113  18.996  1.00 62.68           C  
ATOM   1416  CB  GLU H 188      13.006  14.274  17.985  1.00 63.27           C  
ATOM   1417  CG  GLU H 188      13.327  13.670  16.619  1.00 64.09           C  
ATOM   1418  CD  GLU H 188      12.038  13.588  15.818  1.00 66.27           C  
ATOM   1419  OE1 GLU H 188      11.007  14.130  16.297  1.00 68.66           O  
ATOM   1420  OE2 GLU H 188      12.065  12.976  14.718  1.00 65.19           O1-
ATOM   1421  C   GLU H 188      15.329  14.878  18.472  1.00 63.26           C  
ATOM   1422  O   GLU H 188      15.359  16.107  18.520  1.00 64.08           O  
ATOM   1423  N   LEU H 189      16.349  14.155  17.962  1.00 63.89           N  
ATOM   1424  CA  LEU H 189      17.507  14.812  17.422  1.00 64.20           C  
ATOM   1425  CB  LEU H 189      18.772  14.562  18.265  1.00 61.70           C  
ATOM   1426  CG  LEU H 189      20.032  15.291  17.766  1.00 61.61           C  
ATOM   1427  CD1 LEU H 189      19.836  16.815  17.782  1.00 61.65           C  
ATOM   1428  CD2 LEU H 189      21.269  14.853  18.567  1.00 59.47           C  
ATOM   1429  C   LEU H 189      17.730  14.271  16.041  1.00 66.41           C  
ATOM   1430  O   LEU H 189      17.864  13.063  15.851  1.00 67.67           O  
ATOM   1431  N   SER H 190      17.755  15.165  15.030  1.00 66.74           N  
ATOM   1432  CA  SER H 190      17.924  14.758  13.661  1.00 68.31           C  
ATOM   1433  CB  SER H 190      16.979  15.490  12.694  1.00 68.24           C  
ATOM   1434  OG  SER H 190      17.257  16.882  12.702  1.00 55.98           O  
ATOM   1435  C   SER H 190      19.328  15.027  13.204  1.00 68.68           C  
ATOM   1436  O   SER H 190      20.141  15.598  13.929  1.00 67.97           O  
ATOM   1437  N   SER H 191      19.631  14.614  11.953  1.00 68.73           N  
ATOM   1438  CA  SER H 191      20.910  14.826  11.331  1.00 67.04           C  
ATOM   1439  CB  SER H 191      21.161  16.296  10.956  1.00 65.47           C  
ATOM   1440  OG  SER H 191      20.212  16.718   9.989  1.00 66.55           O  
ATOM   1441  C   SER H 191      22.001  14.362  12.244  1.00 65.28           C  
ATOM   1442  O   SER H 191      22.925  15.108  12.561  1.00 63.05           O  
ATOM   1443  N   LEU H 192      21.930  13.083  12.657  1.00 65.66           N  
ATOM   1444  CA  LEU H 192      22.860  12.522  13.594  1.00 64.36           C  
ATOM   1445  CB  LEU H 192      22.478  11.103  14.050  1.00 62.62           C  
ATOM   1446  CG  LEU H 192      21.184  11.051  14.883  1.00 61.84           C  
ATOM   1447  CD1 LEU H 192      20.849   9.615  15.311  1.00 62.26           C  
ATOM   1448  CD2 LEU H 192      21.263  12.014  16.076  1.00 58.47           C  
ATOM   1449  C   LEU H 192      24.236  12.447  13.015  1.00 64.71           C  
ATOM   1450  O   LEU H 192      24.427  12.207  11.824  1.00 65.16           O  
ATOM   1451  N   ARG H 193      25.239  12.662  13.892  1.00 63.58           N  
ATOM   1452  CA  ARG H 193      26.628  12.625  13.545  1.00 63.13           C  
ATOM   1453  CB  ARG H 193      27.284  14.017  13.563  1.00 63.00           C  
ATOM   1454  CG  ARG H 193      26.596  15.000  12.612  1.00 55.74           C  
ATOM   1455  CD  ARG H 193      27.237  16.389  12.558  1.00 57.19           C  
ATOM   1456  NE  ARG H 193      27.114  17.013  13.906  1.00 59.37           N  
ATOM   1457  CZ  ARG H 193      27.141  18.371  14.037  1.00 59.97           C  
ATOM   1458  NH1 ARG H 193      27.176  19.165  12.926  1.00 59.84           N1+
ATOM   1459  NH2 ARG H 193      27.139  18.940  15.277  1.00 59.67           N  
ATOM   1460  C   ARG H 193      27.297  11.802  14.605  1.00 63.09           C  
ATOM   1461  O   ARG H 193      26.695  11.485  15.629  1.00 62.09           O  
ATOM   1462  N   SER H 194      28.572  11.430  14.380  1.00 63.91           N  
ATOM   1463  CA  SER H 194      29.297  10.594  15.297  1.00 62.09           C  
ATOM   1464  CB  SER H 194      30.718  10.266  14.811  1.00 61.50           C  
ATOM   1465  OG  SER H 194      30.661   9.488  13.626  1.00 62.07           O  
ATOM   1466  C   SER H 194      29.443  11.299  16.610  1.00 60.66           C  
ATOM   1467  O   SER H 194      29.461  10.667  17.664  1.00 60.35           O  
ATOM   1468  N   GLU H 195      29.529  12.638  16.574  1.00 58.64           N  
ATOM   1469  CA  GLU H 195      29.730  13.451  17.740  1.00 58.34           C  
ATOM   1470  CB  GLU H 195      29.897  14.944  17.406  1.00 58.97           C  
ATOM   1471  CG  GLU H 195      31.222  15.267  16.709  1.00 60.24           C  
ATOM   1472  CD  GLU H 195      31.110  14.906  15.235  1.00 62.23           C  
ATOM   1473  OE1 GLU H 195      30.238  15.498  14.547  1.00 61.84           O  
ATOM   1474  OE2 GLU H 195      31.898  14.035  14.775  1.00 62.82           O1-
ATOM   1475  C   GLU H 195      28.556  13.311  18.657  1.00 57.87           C  
ATOM   1476  O   GLU H 195      28.667  13.535  19.859  1.00 56.65           O  
ATOM   1477  N   ASP H 196      27.387  12.980  18.092  1.00 58.48           N  
ATOM   1478  CA  ASP H 196      26.142  12.856  18.795  1.00 57.78           C  
ATOM   1479  CB  ASP H 196      24.941  12.739  17.844  1.00 59.66           C  
ATOM   1480  CG  ASP H 196      24.801  14.082  17.140  1.00 59.90           C  
ATOM   1481  OD1 ASP H 196      25.080  15.126  17.790  1.00 60.57           O  
ATOM   1482  OD2 ASP H 196      24.424  14.084  15.939  1.00 60.26           O1-
ATOM   1483  C   ASP H 196      26.134  11.675  19.726  1.00 55.83           C  
ATOM   1484  O   ASP H 196      25.264  11.590  20.589  1.00 55.06           O  
ATOM   1485  N   THR H 197      27.043  10.697  19.546  1.00 55.93           N  
ATOM   1486  CA  THR H 197      27.029   9.533  20.394  1.00 54.08           C  
ATOM   1487  CB  THR H 197      28.102   8.547  20.039  1.00 53.36           C  
ATOM   1488  OG1 THR H 197      27.957   8.135  18.687  1.00 56.79           O  
ATOM   1489  CG2 THR H 197      28.000   7.334  20.979  1.00 52.03           C  
ATOM   1490  C   THR H 197      27.248   9.952  21.817  1.00 52.78           C  
ATOM   1491  O   THR H 197      28.204  10.661  22.127  1.00 54.04           O  
ATOM   1492  N   ALA H 198      26.350   9.517  22.729  1.00 51.32           N  
ATOM   1493  CA  ALA H 198      26.497   9.881  24.110  1.00 51.55           C  
ATOM   1494  CB  ALA H 198      26.441  11.399  24.354  1.00 51.32           C  
ATOM   1495  C   ALA H 198      25.373   9.272  24.887  1.00 50.97           C  
ATOM   1496  O   ALA H 198      24.522   8.573  24.337  1.00 50.86           O  
ATOM   1497  N   VAL H 199      25.370   9.497  26.217  1.00 51.02           N  
ATOM   1498  CA  VAL H 199      24.301   9.009  27.037  1.00 51.74           C  
ATOM   1499  CB  VAL H 199      24.754   8.520  28.380  1.00 53.36           C  
ATOM   1500  CG1 VAL H 199      23.525   8.035  29.163  1.00 52.65           C  
ATOM   1501  CG2 VAL H 199      25.818   7.430  28.166  1.00 54.33           C  
ATOM   1502  C   VAL H 199      23.380  10.170  27.257  1.00 51.04           C  
ATOM   1503  O   VAL H 199      23.806  11.242  27.683  1.00 52.04           O  
ATOM   1504  N   TYR H 200      22.074   9.980  26.982  1.00 49.73           N  
ATOM   1505  CA  TYR H 200      21.148  11.070  27.092  1.00 47.28           C  
ATOM   1506  CB  TYR H 200      20.187  11.171  25.895  1.00 44.41           C  
ATOM   1507  CG  TYR H 200      20.950  11.633  24.700  1.00 43.20           C  
ATOM   1508  CD1 TYR H 200      21.733  10.769  23.968  1.00 43.12           C  
ATOM   1509  CD2 TYR H 200      20.866  12.946  24.303  1.00 42.98           C  
ATOM   1510  CE1 TYR H 200      22.427  11.214  22.865  1.00 43.79           C  
ATOM   1511  CE2 TYR H 200      21.556  13.397  23.202  1.00 42.29           C  
ATOM   1512  CZ  TYR H 200      22.340  12.530  22.481  1.00 43.49           C  
ATOM   1513  OH  TYR H 200      23.049  12.988  21.350  1.00 43.89           O  
ATOM   1514  C   TYR H 200      20.305  10.857  28.308  1.00 49.81           C  
ATOM   1515  O   TYR H 200      19.659   9.822  28.458  1.00 50.51           O  
ATOM   1516  N   TYR H 201      20.280  11.869  29.201  1.00 51.19           N  
ATOM   1517  CA  TYR H 201      19.534  11.772  30.421  1.00 52.75           C  
ATOM   1518  CB  TYR H 201      20.308  12.147  31.704  1.00 53.04           C  
ATOM   1519  CG  TYR H 201      21.469  11.242  31.959  1.00 55.18           C  
ATOM   1520  CD1 TYR H 201      21.282   9.985  32.485  1.00 55.95           C  
ATOM   1521  CD2 TYR H 201      22.751  11.650  31.666  1.00 53.99           C  
ATOM   1522  CE1 TYR H 201      22.351   9.154  32.724  1.00 56.19           C  
ATOM   1523  CE2 TYR H 201      23.825  10.823  31.905  1.00 54.15           C  
ATOM   1524  CZ  TYR H 201      23.627   9.571  32.435  1.00 55.27           C  
ATOM   1525  OH  TYR H 201      24.722   8.718  32.682  1.00 75.49           O  
ATOM   1526  C   TYR H 201      18.439  12.786  30.357  1.00 53.13           C  
ATOM   1527  O   TYR H 201      18.544  13.792  29.659  1.00 52.72           O  
ATOM   1528  N   CYS H 202      17.324  12.495  31.053  1.00 54.41           N  
ATOM   1529  CA  CYS H 202      16.235  13.417  31.184  1.00 54.34           C  
ATOM   1530  CB  CYS H 202      14.877  12.846  30.708  1.00 57.48           C  
ATOM   1531  SG  CYS H 202      14.419  11.291  31.541  1.00 61.82           S  
ATOM   1532  C   CYS H 202      16.142  13.671  32.657  1.00 52.94           C  
ATOM   1533  O   CYS H 202      16.202  12.736  33.451  1.00 53.76           O  
ATOM   1534  N   ALA H 203      16.019  14.944  33.077  1.00 51.08           N  
ATOM   1535  CA  ALA H 203      15.961  15.210  34.488  1.00 50.69           C  
ATOM   1536  CB  ALA H 203      17.198  15.946  35.027  1.00 49.45           C  
ATOM   1537  C   ALA H 203      14.768  16.079  34.778  1.00 49.74           C  
ATOM   1538  O   ALA H 203      14.289  16.803  33.906  1.00 49.16           O  
ATOM   1539  N   ARG H 204      14.256  15.994  36.032  1.00 49.42           N  
ATOM   1540  CA  ARG H 204      13.131  16.756  36.529  1.00 49.11           C  
ATOM   1541  CB  ARG H 204      12.049  15.901  37.210  1.00 49.17           C  
ATOM   1542  CG  ARG H 204      10.925  16.747  37.810  1.00 50.45           C  
ATOM   1543  CD  ARG H 204      11.175  17.186  39.257  1.00 51.36           C  
ATOM   1544  NE  ARG H 204      10.956  16.005  40.138  1.00 49.35           N  
ATOM   1545  CZ  ARG H 204      10.688  16.184  41.464  1.00 52.12           C  
ATOM   1546  NH1 ARG H 204      10.646  17.441  41.993  1.00 50.76           N1+
ATOM   1547  NH2 ARG H 204      10.455  15.099  42.259  1.00 50.56           N  
ATOM   1548  C   ARG H 204      13.656  17.677  37.588  1.00 50.74           C  
ATOM   1549  O   ARG H 204      14.496  17.275  38.382  1.00 50.52           O  
ATOM   1550  N   ASP H 205      13.120  18.911  37.676  1.00 51.46           N  
ATOM   1551  CA  ASP H 205      13.729  19.970  38.444  1.00 51.86           C  
ATOM   1552  CB  ASP H 205      13.753  21.214  37.533  1.00 20.32           C  
ATOM   1553  CG  ASP H 205      14.659  22.257  38.121  1.00 20.08           C  
ATOM   1554  OD1 ASP H 205      15.164  21.979  39.231  1.00  0.00           O  
ATOM   1555  OD2 ASP H 205      14.861  23.328  37.489  1.00  0.00           O1-
ATOM   1556  C   ASP H 205      13.022  20.343  39.743  1.00 52.29           C  
ATOM   1557  O   ASP H 205      11.874  20.765  39.750  1.00 52.77           O  
ATOM   1558  N   SER H 206      13.733  20.372  40.838  1.00 13.31           N  
ATOM   1559  CA  SER H 206      12.962  20.809  41.945  1.00 13.91           C  
ATOM   1560  CB  SER H 206      13.660  20.514  43.282  1.00 13.31           C  
ATOM   1561  OG  SER H 206      13.794  19.113  43.463  1.00  0.00           O  
ATOM   1562  C   SER H 206      12.703  22.298  41.875  1.00 14.53           C  
ATOM   1563  O   SER H 206      12.011  22.845  42.733  1.00 15.21           O  
ATOM   1564  N   GLU H 207      13.228  22.978  40.836  1.00 14.41           N  
ATOM   1565  CA  GLU H 207      13.224  24.406  40.649  1.00 14.32           C  
ATOM   1566  CB  GLU H 207      11.939  25.084  41.153  1.00 15.94           C  
ATOM   1567  CG  GLU H 207      11.889  26.586  40.864  1.00  0.00           C  
ATOM   1568  CD  GLU H 207      10.520  27.093  41.287  1.00  0.00           C  
ATOM   1569  OE1 GLU H 207       9.508  26.440  40.921  1.00  0.00           O  
ATOM   1570  OE2 GLU H 207      10.469  28.140  41.986  1.00  0.00           O1-
ATOM   1571  C   GLU H 207      14.379  24.903  41.445  1.00 13.61           C  
ATOM   1572  O   GLU H 207      14.877  26.007  41.216  1.00 14.16           O  
ATOM   1573  N   TYR H 208      14.827  24.082  42.415  1.00 13.14           N  
ATOM   1574  CA  TYR H 208      16.071  24.317  43.073  1.00 12.12           C  
ATOM   1575  CB  TYR H 208      16.136  23.542  44.394  1.00 11.66           C  
ATOM   1576  CG  TYR H 208      14.937  23.987  45.164  1.00 11.50           C  
ATOM   1577  CD1 TYR H 208      14.942  25.156  45.885  1.00 11.19           C  
ATOM   1578  CD2 TYR H 208      13.781  23.240  45.134  1.00 10.53           C  
ATOM   1579  CE1 TYR H 208      13.828  25.559  46.580  1.00 10.71           C  
ATOM   1580  CE2 TYR H 208      12.661  23.635  45.826  1.00 10.71           C  
ATOM   1581  CZ  TYR H 208      12.683  24.799  46.552  1.00 10.99           C  
ATOM   1582  OH  TYR H 208      11.533  25.208  47.261  1.00 11.11           O  
ATOM   1583  C   TYR H 208      17.119  23.809  42.137  1.00 11.83           C  
ATOM   1584  O   TYR H 208      18.064  24.517  41.795  1.00 11.86           O  
ATOM   1585  N   TYR H 209      16.959  22.524  41.733  1.00 11.89           N  
ATOM   1586  CA  TYR H 209      17.684  21.864  40.680  1.00 12.03           C  
ATOM   1587  CB  TYR H 209      19.112  22.270  40.319  1.00 11.99           C  
ATOM   1588  CG  TYR H 209      18.700  22.981  39.073  1.00 13.09           C  
ATOM   1589  CD1 TYR H 209      18.267  24.285  39.081  1.00 13.21           C  
ATOM   1590  CD2 TYR H 209      18.652  22.287  37.887  1.00 13.41           C  
ATOM   1591  CE1 TYR H 209      17.851  24.895  37.924  1.00 12.56           C  
ATOM   1592  CE2 TYR H 209      18.239  22.899  36.729  1.00 12.60           C  
ATOM   1593  CZ  TYR H 209      17.841  24.207  36.741  1.00 12.58           C  
ATOM   1594  OH  TYR H 209      17.414  24.835  35.553  1.00 13.61           O  
ATOM   1595  C   TYR H 209      17.320  20.432  40.416  1.00 12.51           C  
ATOM   1596  O   TYR H 209      16.318  19.943  40.928  1.00 13.05           O  
ATOM   1597  N   PHE H 210      18.121  19.725  39.579  1.00 12.42           N  
ATOM   1598  CA  PHE H 210      17.735  18.423  39.083  1.00 12.34           C  
ATOM   1599  CB  PHE H 210      18.620  17.882  37.952  1.00 11.76           C  
ATOM   1600  CG  PHE H 210      18.484  18.781  36.786  1.00 11.59           C  
ATOM   1601  CD1 PHE H 210      17.362  18.723  36.006  1.00 12.55           C  
ATOM   1602  CD2 PHE H 210      19.463  19.692  36.487  1.00 11.45           C  
ATOM   1603  CE1 PHE H 210      17.224  19.554  34.928  1.00  8.44           C  
ATOM   1604  CE2 PHE H 210      19.327  20.520  35.401  1.00 10.11           C  
ATOM   1605  CZ  PHE H 210      18.207  20.457  34.614  1.00  9.92           C  
ATOM   1606  C   PHE H 210      17.820  17.377  40.141  1.00 12.48           C  
ATOM   1607  O   PHE H 210      18.892  16.832  40.400  1.00 12.68           O  
ATOM   1608  N   ASP H 211      16.670  17.081  40.780  1.00 12.68           N  
ATOM   1609  CA  ASP H 211      16.577  16.081  41.804  1.00 13.51           C  
ATOM   1610  CB  ASP H 211      15.432  16.329  42.804  1.00 14.26           C  
ATOM   1611  CG  ASP H 211      14.095  16.300  42.093  1.00 16.48           C  
ATOM   1612  OD1 ASP H 211      14.074  16.285  40.833  1.00 17.68           O  
ATOM   1613  OD2 ASP H 211      13.066  16.305  42.819  1.00 16.77           O1-
ATOM   1614  C   ASP H 211      16.500  14.670  41.294  1.00 14.18           C  
ATOM   1615  O   ASP H 211      17.035  13.764  41.935  1.00 14.23           O  
ATOM   1616  N   HIS H 212      15.831  14.417  40.145  1.00 60.21           N  
ATOM   1617  CA  HIS H 212      15.711  13.054  39.795  1.00 57.46           C  
ATOM   1618  ND1 HIS H 212      13.769  11.347  41.984  1.00  0.00           N  
ATOM   1619  CG  HIS H 212      13.635  12.432  41.146  1.00 74.11           C  
ATOM   1620  CB  HIS H 212      14.264  12.529  39.788  1.00 55.19           C  
ATOM   1621  NE2 HIS H 212      12.457  12.803  43.034  1.00  0.00           N  
ATOM   1622  CD2 HIS H 212      12.834  13.313  41.804  1.00  0.00           C  
ATOM   1623  CE1 HIS H 212      13.044  11.621  43.097  1.00  0.00           C  
ATOM   1624  C   HIS H 212      16.186  13.004  38.392  1.00 57.75           C  
ATOM   1625  O   HIS H 212      15.868  13.873  37.580  1.00 57.71           O  
ATOM   1626  N   TRP H 213      16.997  11.986  38.088  1.00 57.23           N  
ATOM   1627  CA  TRP H 213      17.512  11.855  36.767  1.00 56.37           C  
ATOM   1628  CB  TRP H 213      19.048  11.840  36.717  1.00 56.38           C  
ATOM   1629  CG  TRP H 213      19.695  13.162  37.058  1.00 54.65           C  
ATOM   1630  CD2 TRP H 213      20.376  13.994  36.105  1.00 52.95           C  
ATOM   1631  CD1 TRP H 213      19.804  13.790  38.264  1.00 54.46           C  
ATOM   1632  NE1 TRP H 213      20.499  14.967  38.122  1.00 53.90           N  
ATOM   1633  CE2 TRP H 213      20.861  15.105  36.798  1.00 53.18           C  
ATOM   1634  CE3 TRP H 213      20.582  13.844  34.764  1.00 51.11           C  
ATOM   1635  CZ2 TRP H 213      21.565  16.083  36.157  1.00 52.06           C  
ATOM   1636  CZ3 TRP H 213      21.289  14.835  34.119  1.00 50.43           C  
ATOM   1637  CH2 TRP H 213      21.771  15.932  34.804  1.00 50.01           C  
ATOM   1638  C   TRP H 213      17.032  10.546  36.265  1.00 57.46           C  
ATOM   1639  O   TRP H 213      16.506   9.728  37.020  1.00 58.68           O  
ATOM   1640  N   GLY H 214      17.154  10.355  34.944  1.00 58.69           N  
ATOM   1641  CA  GLY H 214      16.732   9.125  34.366  1.00 59.72           C  
ATOM   1642  C   GLY H 214      17.887   8.188  34.403  1.00 60.92           C  
ATOM   1643  O   GLY H 214      18.988   8.554  34.805  1.00 60.91           O  
ATOM   1644  N   GLN H 215      17.644   6.937  33.977  1.00 61.34           N  
ATOM   1645  CA  GLN H 215      18.679   5.952  33.923  1.00 61.62           C  
ATOM   1646  CB  GLN H 215      18.193   4.522  33.606  1.00 63.25           C  
ATOM   1647  CG  GLN H 215      17.620   4.323  32.201  1.00 66.13           C  
ATOM   1648  CD  GLN H 215      16.117   4.555  32.234  1.00 68.92           C  
ATOM   1649  OE1 GLN H 215      15.634   5.531  32.807  1.00 69.74           O  
ATOM   1650  NE2 GLN H 215      15.352   3.625  31.605  1.00 68.07           N  
ATOM   1651  C   GLN H 215      19.638   6.357  32.854  1.00 60.43           C  
ATOM   1652  O   GLN H 215      20.829   6.064  32.941  1.00 62.09           O  
ATOM   1653  N   GLY H 216      19.131   7.016  31.793  1.00 57.90           N  
ATOM   1654  CA  GLY H 216      19.975   7.442  30.715  1.00 57.10           C  
ATOM   1655  C   GLY H 216      19.800   6.480  29.585  1.00 57.33           C  
ATOM   1656  O   GLY H 216      19.443   5.322  29.793  1.00 59.69           O  
ATOM   1657  N   THR H 217      20.035   6.953  28.343  1.00 56.46           N  
ATOM   1658  CA  THR H 217      19.901   6.101  27.196  1.00 55.01           C  
ATOM   1659  CB  THR H 217      18.720   6.456  26.337  1.00 55.71           C  
ATOM   1660  OG1 THR H 217      17.524   6.382  27.098  1.00 56.94           O  
ATOM   1661  CG2 THR H 217      18.650   5.475  25.156  1.00 56.03           C  
ATOM   1662  C   THR H 217      21.137   6.262  26.365  1.00 55.55           C  
ATOM   1663  O   THR H 217      21.583   7.379  26.111  1.00 55.18           O  
ATOM   1664  N   LEU H 218      21.714   5.140  25.890  1.00 56.38           N  
ATOM   1665  CA  LEU H 218      22.940   5.231  25.150  1.00 56.54           C  
ATOM   1666  CB  LEU H 218      23.877   4.034  25.391  1.00 59.45           C  
ATOM   1667  CG  LEU H 218      25.210   4.109  24.619  1.00 67.54           C  
ATOM   1668  CD1 LEU H 218      26.126   5.209  25.185  1.00 65.29           C  
ATOM   1669  CD2 LEU H 218      25.896   2.737  24.547  1.00 65.67           C  
ATOM   1670  C   LEU H 218      22.629   5.256  23.688  1.00 55.65           C  
ATOM   1671  O   LEU H 218      22.110   4.289  23.132  1.00 57.45           O  
ATOM   1672  N   VAL H 219      22.948   6.380  23.019  1.00 53.58           N  
ATOM   1673  CA  VAL H 219      22.727   6.461  21.605  1.00 54.01           C  
ATOM   1674  CB  VAL H 219      22.103   7.756  21.167  1.00 53.35           C  
ATOM   1675  CG1 VAL H 219      22.052   7.787  19.629  1.00 52.10           C  
ATOM   1676  CG2 VAL H 219      20.722   7.878  21.833  1.00 52.18           C  
ATOM   1677  C   VAL H 219      24.066   6.365  20.949  1.00 55.78           C  
ATOM   1678  O   VAL H 219      24.953   7.184  21.191  1.00 55.76           O  
ATOM   1679  N   THR H 220      24.241   5.345  20.089  1.00 57.95           N  
ATOM   1680  CA  THR H 220      25.505   5.163  19.441  1.00 59.06           C  
ATOM   1681  CB  THR H 220      26.009   3.752  19.537  1.00 60.06           C  
ATOM   1682  OG1 THR H 220      26.104   3.360  20.898  1.00 59.86           O  
ATOM   1683  CG2 THR H 220      27.394   3.674  18.874  1.00 58.87           C  
ATOM   1684  C   THR H 220      25.303   5.462  17.994  1.00 59.45           C  
ATOM   1685  O   THR H 220      24.496   4.820  17.324  1.00 60.20           O  
ATOM   1686  N   VAL H 221      26.032   6.462  17.465  1.00 59.06           N  
ATOM   1687  CA  VAL H 221      25.857   6.785  16.081  1.00 60.63           C  
ATOM   1688  CB  VAL H 221      25.756   8.262  15.830  1.00 60.05           C  
ATOM   1689  CG1 VAL H 221      25.607   8.501  14.318  1.00 60.73           C  
ATOM   1690  CG2 VAL H 221      24.592   8.819  16.665  1.00 58.84           C  
ATOM   1691  C   VAL H 221      27.062   6.295  15.351  1.00 62.44           C  
ATOM   1692  O   VAL H 221      28.153   6.841  15.502  1.00 63.65           O  
ATOM   1693  N   SER H 222      26.888   5.240  14.529  1.00 63.63           N  
ATOM   1694  CA  SER H 222      28.003   4.733  13.786  1.00 65.80           C  
ATOM   1695  CB  SER H 222      28.869   3.737  14.580  1.00 64.84           C  
ATOM   1696  OG  SER H 222      28.128   2.562  14.876  1.00 80.02           O  
ATOM   1697  C   SER H 222      27.464   4.004  12.599  1.00 67.18           C  
ATOM   1698  O   SER H 222      26.320   3.554  12.599  1.00 67.13           O  
ATOM   1699  N   SER H 223      28.284   3.881  11.538  1.00 66.93           N  
ATOM   1700  CA  SER H 223      27.855   3.173  10.369  1.00 66.15           C  
ATOM   1701  CB  SER H 223      28.547   3.625   9.069  1.00 66.63           C  
ATOM   1702  OG  SER H 223      28.218   4.971   8.764  1.00 67.32           O  
ATOM   1703  C   SER H 223      28.254   1.720  10.587  1.00 67.27           C  
ATOM   1704  O   SER H 223      27.348   0.845  10.583  1.00 67.80           O  
ATOM   1705  OXT SER H 223      29.477   1.468  10.753  1.00  0.00           O  
TER    1706      SER H 223 
CONECT  161  661
CONECT  661  161
CONECT  809  810
CONECT  810  809  811
CONECT  811  810  812
CONECT  812  811
CONECT  957 1531
CONECT 1531  957
END
