# Supplementary material for: Fully automated antibody structure prediction using BIOVIA tools: Validation study
Source: PLoS One. 2017 May 18;12(5):e0177923. doi: 10.1371/journal.pone.0177923 (PMC5436848; doi:10.1371/journal.pone.0177923)
Supplement: S1 Dataset — Predicted structures using the Top5 framework method, Chothia CDR definition with no canonical filtering and generating 50 models. These were used in the detailed discussion of outliers and for comparison against predictions using canonical filtering. (ZIP) [file pone.0177923.s003.zip › 4KQ4_LH_FV_FinalModel.pdb]

REMARK   Accelrys Discovery Studio PDB file
REMARK   Created:  2015-05-08T04:17:42Z
SSBOND   1 CYS L   23    CYS L   88                                     
SSBOND   2 CYS H  129    CYS H  203                                     
ATOM      1  N   ASP L   1      25.524  32.879  26.023  1.00 41.08           N1+
ATOM      2  CA  ASP L   1      25.439  31.827  27.058  1.00 42.07           C  
ATOM      3  CB  ASP L   1      25.782  30.452  26.463  1.00 43.96           C  
ATOM      4  CG  ASP L   1      24.655  30.066  25.519  1.00 45.59           C  
ATOM      5  OD1 ASP L   1      23.629  30.793  25.499  1.00 50.07           O  
ATOM      6  OD2 ASP L   1      24.804  29.036  24.808  1.00 45.69           O1-
ATOM      7  C   ASP L   1      26.405  32.130  28.151  1.00 41.05           C  
ATOM      8  O   ASP L   1      27.411  32.802  27.935  1.00 40.40           O  
ATOM      9  N   ILE L   2      26.113  31.634  29.367  1.00 38.91           N  
ATOM     10  CA  ILE L   2      26.966  31.894  30.485  1.00 37.68           C  
ATOM     11  CB  ILE L   2      26.219  32.056  31.779  1.00 35.62           C  
ATOM     12  CG1 ILE L   2      25.299  33.287  31.713  1.00 34.53           C  
ATOM     13  CG2 ILE L   2      27.241  32.110  32.925  1.00 34.65           C  
ATOM     14  CD1 ILE L   2      24.321  33.383  32.883  1.00 35.64           C  
ATOM     15  C   ILE L   2      27.870  30.715  30.631  1.00 36.85           C  
ATOM     16  O   ILE L   2      27.422  29.573  30.711  1.00 36.06           O  
ATOM     17  N   VAL L   3      29.187  30.976  30.651  1.00 36.37           N  
ATOM     18  CA  VAL L   3      30.125  29.900  30.745  1.00 37.30           C  
ATOM     19  CB  VAL L   3      31.378  30.146  29.955  1.00 38.91           C  
ATOM     20  CG1 VAL L   3      32.344  28.975  30.187  1.00 27.25           C  
ATOM     21  CG2 VAL L   3      30.997  30.352  28.479  1.00 27.54           C  
ATOM     22  C   VAL L   3      30.517  29.745  32.177  1.00 37.50           C  
ATOM     23  O   VAL L   3      30.797  30.723  32.873  1.00 35.75           O  
ATOM     24  N   MET L   4      30.538  28.487  32.658  1.00 36.85           N  
ATOM     25  CA  MET L   4      30.928  28.218  34.010  1.00 35.93           C  
ATOM     26  CB  MET L   4      29.945  27.283  34.737  1.00 35.94           C  
ATOM     27  CG  MET L   4      28.525  27.846  34.833  1.00 19.39           C  
ATOM     28  SD  MET L   4      28.371  29.340  35.855  1.00 21.92           S  
ATOM     29  CE  MET L   4      28.467  28.443  37.430  1.00 22.12           C  
ATOM     30  C   MET L   4      32.245  27.511  33.936  1.00 36.02           C  
ATOM     31  O   MET L   4      32.381  26.503  33.244  1.00 35.45           O  
ATOM     32  N   THR L   5      33.264  28.024  34.654  1.00 36.26           N  
ATOM     33  CA  THR L   5      34.550  27.393  34.574  1.00 36.70           C  
ATOM     34  CB  THR L   5      35.652  28.336  34.188  1.00 37.14           C  
ATOM     35  OG1 THR L   5      35.362  28.941  32.936  1.00 39.86           O  
ATOM     36  CG2 THR L   5      36.964  27.539  34.087  1.00 35.81           C  
ATOM     37  C   THR L   5      34.893  26.824  35.915  1.00 35.67           C  
ATOM     38  O   THR L   5      34.806  27.510  36.933  1.00 34.61           O  
ATOM     39  N   GLN L   6      35.301  25.535  35.942  1.00 35.54           N  
ATOM     40  CA  GLN L   6      35.635  24.891  37.183  1.00 35.79           C  
ATOM     41  CB  GLN L   6      35.115  23.451  37.324  1.00 36.96           C  
ATOM     42  CG  GLN L   6      33.601  23.394  37.523  1.00 36.93           C  
ATOM     43  CD  GLN L   6      33.210  21.966  37.865  1.00 35.34           C  
ATOM     44  OE1 GLN L   6      32.281  21.407  37.283  1.00 33.26           O  
ATOM     45  NE2 GLN L   6      33.924  21.361  38.852  1.00 32.35           N  
ATOM     46  C   GLN L   6      37.117  24.879  37.350  1.00 36.10           C  
ATOM     47  O   GLN L   6      37.862  24.642  36.402  1.00 36.90           O  
ATOM     48  N   SER L   7      37.551  25.066  38.613  1.00 36.84           N  
ATOM     49  CA  SER L   7      38.911  25.341  38.983  1.00 36.47           C  
ATOM     50  CB  SER L   7      39.114  25.417  40.498  1.00 36.81           C  
ATOM     51  OG  SER L   7      40.478  25.696  40.774  1.00 33.83           O  
ATOM     52  C   SER L   7      39.895  24.351  38.482  1.00 35.92           C  
ATOM     53  O   SER L   7      40.879  24.721  37.845  1.00 35.50           O  
ATOM     54  N   HIS L   8      39.695  23.062  38.766  1.00 36.94           N  
ATOM     55  CA  HIS L   8      40.698  22.160  38.318  1.00 37.37           C  
ATOM     56  ND1 HIS L   8      43.432  23.407  39.630  1.00 14.67           N  
ATOM     57  CG  HIS L   8      42.320  22.774  40.138  1.00 34.36           C  
ATOM     58  CB  HIS L   8      41.605  21.652  39.451  1.00 36.17           C  
ATOM     59  NE2 HIS L   8      42.958  24.407  41.559  1.00 34.45           N  
ATOM     60  CD2 HIS L   8      42.044  23.396  41.317  1.00 14.66           C  
ATOM     61  CE1 HIS L   8      43.769  24.376  40.517  1.00 13.87           C  
ATOM     62  C   HIS L   8      39.995  20.989  37.743  1.00 36.14           C  
ATOM     63  O   HIS L   8      38.899  20.637  38.177  1.00 38.04           O  
ATOM     64  N   LYS L   9      40.592  20.400  36.695  1.00 36.51           N  
ATOM     65  CA  LYS L   9      40.036  19.231  36.094  1.00 36.84           C  
ATOM     66  CB  LYS L   9      40.760  18.824  34.799  1.00 38.92           C  
ATOM     67  CG  LYS L   9      40.517  19.791  33.637  1.00 42.04           C  
ATOM     68  CD  LYS L   9      39.049  19.874  33.205  1.00 45.63           C  
ATOM     69  CE  LYS L   9      38.797  20.849  32.052  1.00 47.41           C  
ATOM     70  NZ  LYS L   9      37.365  20.835  31.676  1.00 48.46           N1+
ATOM     71  C   LYS L   9      40.151  18.099  37.068  1.00 35.18           C  
ATOM     72  O   LYS L   9      39.210  17.326  37.238  1.00 33.85           O  
ATOM     73  N   PHE L  10      41.313  17.972  37.749  1.00 34.34           N  
ATOM     74  CA  PHE L  10      41.488  16.868  38.655  1.00 35.36           C  
ATOM     75  CB  PHE L  10      42.489  15.812  38.144  1.00 39.29           C  
ATOM     76  CG  PHE L  10      42.060  15.331  36.796  1.00 40.12           C  
ATOM     77  CD1 PHE L  10      41.056  14.400  36.649  1.00 41.82           C  
ATOM     78  CD2 PHE L  10      42.688  15.809  35.669  1.00 42.88           C  
ATOM     79  CE1 PHE L  10      40.679  13.966  35.399  1.00 41.85           C  
ATOM     80  CE2 PHE L  10      42.315  15.379  34.417  1.00 43.14           C  
ATOM     81  CZ  PHE L  10      41.308  14.454  34.279  1.00 42.21           C  
ATOM     82  C   PHE L  10      42.077  17.399  39.932  1.00 34.50           C  
ATOM     83  O   PHE L  10      42.778  18.409  39.933  1.00 33.69           O  
ATOM     84  N   MET L  11      41.777  16.731  41.065  1.00 34.22           N  
ATOM     85  CA  MET L  11      42.353  17.099  42.330  1.00 33.91           C  
ATOM     86  CB  MET L  11      41.424  17.893  43.266  1.00 34.08           C  
ATOM     87  CG  MET L  11      41.316  19.387  42.956  1.00 36.75           C  
ATOM     88  SD  MET L  11      40.211  20.280  44.091  1.00 41.44           S  
ATOM     89  CE  MET L  11      40.956  21.914  43.837  1.00 41.60           C  
ATOM     90  C   MET L  11      42.690  15.834  43.047  1.00 33.14           C  
ATOM     91  O   MET L  11      41.966  14.844  42.956  1.00 33.66           O  
ATOM     92  N   SER L  12      43.817  15.831  43.785  1.00 32.05           N  
ATOM     93  CA  SER L  12      44.177  14.646  44.503  1.00 32.18           C  
ATOM     94  CB  SER L  12      45.589  14.134  44.170  1.00 32.42           C  
ATOM     95  OG  SER L  12      45.818  12.886  44.805  1.00 41.26           O  
ATOM     96  C   SER L  12      44.129  15.000  45.957  1.00 31.87           C  
ATOM     97  O   SER L  12      44.634  16.041  46.371  1.00 31.71           O  
ATOM     98  N   THR L  13      43.490  14.133  46.769  1.00 31.03           N  
ATOM     99  CA  THR L  13      43.348  14.411  48.168  0.90 30.95           C  
ATOM    100  CB  THR L  13      41.995  14.952  48.522  0.90 30.77           C  
ATOM    101  OG1 THR L  13      41.959  15.337  49.888  1.00 32.77           O  
ATOM    102  CG2 THR L  13      40.942  13.867  48.239  0.88 31.76           C  
ATOM    103  C   THR L  13      43.519  13.125  48.913  1.00 31.82           C  
ATOM    104  O   THR L  13      43.675  12.064  48.315  1.00 32.43           O  
ATOM    105  N   SER L  14      43.515  13.202  50.259  1.00 31.30           N  
ATOM    106  CA  SER L  14      43.655  12.030  51.076  1.00 32.46           C  
ATOM    107  CB  SER L  14      44.876  12.068  52.013  1.00 32.64           C  
ATOM    108  OG  SER L  14      46.080  12.100  51.262  1.00 34.25           O  
ATOM    109  C   SER L  14      42.449  11.975  51.954  1.00 33.04           C  
ATOM    110  O   SER L  14      41.817  12.992  52.223  1.00 32.32           O  
ATOM    111  N   VAL L  15      42.094  10.767  52.431  1.00 34.38           N  
ATOM    112  CA  VAL L  15      40.933  10.651  53.258  1.00 35.10           C  
ATOM    113  CB  VAL L  15      40.620   9.234  53.643  1.00 36.13           C  
ATOM    114  CG1 VAL L  15      39.435   9.237  54.624  1.00 36.56           C  
ATOM    115  CG2 VAL L  15      40.376   8.421  52.359  1.00 35.72           C  
ATOM    116  C   VAL L  15      41.192  11.419  54.515  1.00 35.69           C  
ATOM    117  O   VAL L  15      42.258  11.302  55.117  1.00 36.97           O  
ATOM    118  N   GLY L  16      40.202  12.234  54.934  1.00 36.38           N  
ATOM    119  CA  GLY L  16      40.322  13.002  56.139  1.00 36.74           C  
ATOM    120  C   GLY L  16      40.703  14.415  55.808  1.00 37.19           C  
ATOM    121  O   GLY L  16      40.605  15.297  56.659  1.00 37.39           O  
ATOM    122  N   ASP L  17      41.135  14.678  54.560  1.00 35.94           N  
ATOM    123  CA  ASP L  17      41.546  16.009  54.205  1.00 37.93           C  
ATOM    124  CB  ASP L  17      42.487  16.066  52.987  1.00 38.37           C  
ATOM    125  CG  ASP L  17      43.855  15.534  53.396  1.00 42.30           C  
ATOM    126  OD1 ASP L  17      44.253  15.744  54.572  1.00 43.86           O  
ATOM    127  OD2 ASP L  17      44.527  14.918  52.527  1.00 41.34           O1-
ATOM    128  C   ASP L  17      40.337  16.823  53.865  1.00 39.37           C  
ATOM    129  O   ASP L  17      39.221  16.315  53.796  1.00 39.65           O  
ATOM    130  N   ARG L  18      40.556  18.137  53.665  1.00 40.07           N  
ATOM    131  CA  ARG L  18      39.523  19.071  53.322  1.00 40.21           C  
ATOM    132  CB  ARG L  18      39.573  20.322  54.219  1.00 42.41           C  
ATOM    133  CG  ARG L  18      38.540  21.404  53.903  1.00 47.08           C  
ATOM    134  CD  ARG L  18      38.675  22.631  54.809  1.00 50.88           C  
ATOM    135  NE  ARG L  18      37.785  23.697  54.270  1.00 56.43           N  
ATOM    136  CZ  ARG L  18      37.889  24.972  54.747  1.00 57.60           C  
ATOM    137  NH1 ARG L  18      38.774  25.256  55.744  1.00 57.14           N1+
ATOM    138  NH2 ARG L  18      37.116  25.965  54.216  1.00 59.24           N  
ATOM    139  C   ARG L  18      39.796  19.505  51.915  1.00 39.77           C  
ATOM    140  O   ARG L  18      40.929  19.846  51.579  1.00 39.98           O  
ATOM    141  N   VAL L  19      38.765  19.486  51.041  1.00 38.70           N  
ATOM    142  CA  VAL L  19      38.984  19.888  49.680  1.00 38.44           C  
ATOM    143  CB  VAL L  19      38.904  18.765  48.683  1.00 38.77           C  
ATOM    144  CG1 VAL L  19      40.131  17.857  48.854  1.00 39.52           C  
ATOM    145  CG2 VAL L  19      37.576  18.022  48.896  1.00 39.41           C  
ATOM    146  C   VAL L  19      37.969  20.910  49.287  1.00 38.19           C  
ATOM    147  O   VAL L  19      36.843  20.919  49.782  1.00 35.73           O  
ATOM    148  N   SER L  20      38.374  21.826  48.383  1.00 38.57           N  
ATOM    149  CA  SER L  20      37.482  22.850  47.927  1.00 37.23           C  
ATOM    150  CB  SER L  20      37.833  24.248  48.465  1.00 38.26           C  
ATOM    151  OG  SER L  20      37.680  24.279  49.876  1.00 39.90           O  
ATOM    152  C   SER L  20      37.579  22.924  46.434  1.00 36.16           C  
ATOM    153  O   SER L  20      38.671  22.939  45.870  1.00 34.56           O  
ATOM    154  N   ILE L  21      36.413  22.990  45.760  1.00 35.94           N  
ATOM    155  CA  ILE L  21      36.362  23.089  44.328  1.00 35.02           C  
ATOM    156  CB  ILE L  21      35.516  22.020  43.696  1.00 36.13           C  
ATOM    157  CG1 ILE L  21      36.092  20.627  44.009  1.00 37.43           C  
ATOM    158  CG2 ILE L  21      35.413  22.314  42.191  1.00 34.49           C  
ATOM    159  CD1 ILE L  21      35.138  19.482  43.673  1.00 35.95           C  
ATOM    160  C   ILE L  21      35.718  24.406  44.030  1.00 35.61           C  
ATOM    161  O   ILE L  21      34.755  24.795  44.691  1.00 36.25           O  
ATOM    162  N   THR L  22      36.242  25.147  43.032  1.00 35.41           N  
ATOM    163  CA  THR L  22      35.668  26.434  42.762  1.00 36.67           C  
ATOM    164  CB  THR L  22      36.654  27.564  42.802  1.00 37.62           C  
ATOM    165  OG1 THR L  22      37.646  27.388  41.804  1.00 31.21           O  
ATOM    166  CG2 THR L  22      37.300  27.600  44.196  1.00 28.39           C  
ATOM    167  C   THR L  22      35.047  26.428  41.403  1.00 37.33           C  
ATOM    168  O   THR L  22      35.433  25.661  40.524  1.00 35.56           O  
ATOM    169  N   CYS L  23      34.020  27.285  41.224  1.00 39.13           N  
ATOM    170  CA  CYS L  23      33.326  27.407  39.974  1.00 39.82           C  
ATOM    171  CB  CYS L  23      31.951  26.692  40.017  1.00 41.14           C  
ATOM    172  SG  CYS L  23      31.014  26.717  38.459  1.00 50.03           S  
ATOM    173  C   CYS L  23      33.135  28.882  39.728  1.00 39.57           C  
ATOM    174  O   CYS L  23      32.693  29.614  40.614  1.00 39.77           O  
ATOM    175  N   LYS L  24      33.489  29.369  38.515  1.00 39.51           N  
ATOM    176  CA  LYS L  24      33.344  30.776  38.235  1.00 40.82           C  
ATOM    177  CB  LYS L  24      34.643  31.488  37.830  1.00 42.52           C  
ATOM    178  CG  LYS L  24      35.618  31.694  38.983  1.00 45.77           C  
ATOM    179  CD  LYS L  24      36.982  32.207  38.525  1.00 48.05           C  
ATOM    180  CE  LYS L  24      37.940  32.485  39.680  1.00 42.54           C  
ATOM    181  NZ  LYS L  24      39.151  33.158  39.170  1.00 41.47           N1+
ATOM    182  C   LYS L  24      32.404  30.960  37.088  1.00 39.63           C  
ATOM    183  O   LYS L  24      32.423  30.197  36.124  1.00 40.49           O  
ATOM    184  N   ALA L  25      31.563  32.013  37.163  1.00 37.39           N  
ATOM    185  CA  ALA L  25      30.605  32.284  36.131  1.00 36.87           C  
ATOM    186  CB  ALA L  25      29.192  32.567  36.668  1.00 35.32           C  
ATOM    187  C   ALA L  25      31.045  33.503  35.382  1.00 36.80           C  
ATOM    188  O   ALA L  25      31.660  34.410  35.939  1.00 36.10           O  
ATOM    189  N   SER L  26      30.749  33.508  34.067  1.00 18.15           N  
ATOM    190  CA  SER L  26      31.093  34.577  33.182  1.00 19.03           C  
ATOM    191  CB  SER L  26      30.791  34.243  31.711  1.00 17.54           C  
ATOM    192  OG  SER L  26      29.396  34.046  31.525  1.00 17.35           O  
ATOM    193  C   SER L  26      30.299  35.791  33.545  1.00 19.44           C  
ATOM    194  O   SER L  26      30.745  36.916  33.313  1.00 17.76           O  
ATOM    195  N   GLN L  27      29.087  35.592  34.105  0.83 20.67           N  
ATOM    196  CA  GLN L  27      28.278  36.720  34.469  0.83 21.24           C  
ATOM    197  CB  GLN L  27      27.156  37.011  33.460  0.83 21.65           C  
ATOM    198  CG  GLN L  27      27.709  37.423  32.093  0.83 23.73           C  
ATOM    199  CD  GLN L  27      26.554  37.649  31.131  0.83 26.27           C  
ATOM    200  OE1 GLN L  27      25.388  37.467  31.478  0.83 25.84           O  
ATOM    201  NE2 GLN L  27      26.892  38.050  29.876  0.83 26.10           N  
ATOM    202  C   GLN L  27      27.672  36.454  35.811  0.83 20.51           C  
ATOM    203  O   GLN L  27      27.598  35.311  36.261  0.83 21.24           O  
ATOM    204  N   ASP L  28      27.234  37.530  36.495  1.00 18.66           N  
ATOM    205  CA  ASP L  28      26.667  37.416  37.810  1.00 17.59           C  
ATOM    206  CB  ASP L  28      26.248  38.783  38.384  1.00 17.36           C  
ATOM    207  CG  ASP L  28      25.747  38.621  39.814  1.00 20.38           C  
ATOM    208  OD1 ASP L  28      25.661  37.460  40.295  1.00 22.31           O  
ATOM    209  OD2 ASP L  28      25.442  39.668  40.447  1.00 24.51           O1-
ATOM    210  C   ASP L  28      25.450  36.554  37.713  1.00 17.97           C  
ATOM    211  O   ASP L  28      24.539  36.831  36.932  1.00 21.60           O  
ATOM    212  N   VAL L  29      25.409  35.454  38.494  1.00 16.61           N  
ATOM    213  CA  VAL L  29      24.237  34.631  38.427  1.00 16.18           C  
ATOM    214  CB  VAL L  29      24.522  33.221  37.983  1.00 16.32           C  
ATOM    215  CG1 VAL L  29      24.994  33.258  36.521  1.00 16.08           C  
ATOM    216  CG2 VAL L  29      25.551  32.590  38.932  1.00 14.48           C  
ATOM    217  C   VAL L  29      23.592  34.564  39.778  1.00 16.26           C  
ATOM    218  O   VAL L  29      22.979  33.552  40.115  1.00 16.68           O  
ATOM    219  N   SER L  30      23.663  35.654  40.573  1.00 17.84           N  
ATOM    220  CA  SER L  30      22.990  35.630  41.843  1.00 17.90           C  
ATOM    221  CB  SER L  30      21.461  35.500  41.728  1.00 17.72           C  
ATOM    222  OG  SER L  30      20.913  36.669  41.141  1.00 24.13           O  
ATOM    223  C   SER L  30      23.514  34.473  42.629  1.00 17.31           C  
ATOM    224  O   SER L  30      24.722  34.268  42.718  1.00 16.65           O  
ATOM    225  N   THR L  31      22.614  33.719  43.290  1.00 16.70           N  
ATOM    226  CA  THR L  31      23.073  32.551  43.978  1.00 16.96           C  
ATOM    227  CB  THR L  31      22.697  32.540  45.430  1.00 17.24           C  
ATOM    228  OG1 THR L  31      21.283  32.544  45.563  1.00 17.41           O  
ATOM    229  CG2 THR L  31      23.292  33.783  46.108  1.00 16.75           C  
ATOM    230  C   THR L  31      22.414  31.358  43.352  1.00 16.29           C  
ATOM    231  O   THR L  31      22.216  30.343  44.018  1.00 16.85           O  
ATOM    232  N   ALA L  32      22.085  31.419  42.042  1.00 16.07           N  
ATOM    233  CA  ALA L  32      21.425  30.279  41.476  1.00 14.73           C  
ATOM    234  CB  ALA L  32      20.439  30.642  40.351  1.00 15.58           C  
ATOM    235  C   ALA L  32      22.464  29.387  40.877  1.00 14.53           C  
ATOM    236  O   ALA L  32      22.742  29.414  39.681  1.00 13.66           O  
ATOM    237  N   VAL L  33      23.030  28.514  41.717  1.00 32.48           N  
ATOM    238  CA  VAL L  33      24.061  27.596  41.322  1.00 31.36           C  
ATOM    239  CB  VAL L  33      25.447  28.077  41.636  1.00 31.11           C  
ATOM    240  CG1 VAL L  33      26.438  26.943  41.327  1.00 23.49           C  
ATOM    241  CG2 VAL L  33      25.714  29.367  40.843  1.00 24.63           C  
ATOM    242  C   VAL L  33      23.862  26.329  42.095  1.00 31.86           C  
ATOM    243  O   VAL L  33      23.559  26.361  43.287  1.00 31.85           O  
ATOM    244  N   ALA L  34      24.050  25.171  41.425  1.00 31.35           N  
ATOM    245  CA  ALA L  34      23.854  23.897  42.062  1.00 29.79           C  
ATOM    246  CB  ALA L  34      22.666  23.104  41.491  1.00 28.32           C  
ATOM    247  C   ALA L  34      25.078  23.057  41.852  1.00 28.95           C  
ATOM    248  O   ALA L  34      25.826  23.260  40.895  1.00 29.27           O  
ATOM    249  N   TRP L  35      25.323  22.097  42.772  1.00 27.66           N  
ATOM    250  CA  TRP L  35      26.463  21.226  42.660  1.00 27.75           C  
ATOM    251  CB  TRP L  35      27.428  21.329  43.850  1.00 28.24           C  
ATOM    252  CG  TRP L  35      28.140  22.656  43.929  1.00 29.57           C  
ATOM    253  CD2 TRP L  35      29.381  22.940  43.263  1.00 32.03           C  
ATOM    254  CD1 TRP L  35      27.784  23.794  44.588  1.00 31.37           C  
ATOM    255  NE1 TRP L  35      28.723  24.774  44.373  1.00 31.32           N  
ATOM    256  CE2 TRP L  35      29.709  24.262  43.558  1.00 31.84           C  
ATOM    257  CE3 TRP L  35      30.174  22.166  42.466  1.00 31.53           C  
ATOM    258  CZ2 TRP L  35      30.846  24.832  43.060  1.00 31.16           C  
ATOM    259  CZ3 TRP L  35      31.322  22.744  41.967  1.00 31.26           C  
ATOM    260  CH2 TRP L  35      31.650  24.052  42.260  1.00 30.31           C  
ATOM    261  C   TRP L  35      25.994  19.800  42.587  1.00 27.05           C  
ATOM    262  O   TRP L  35      25.133  19.369  43.352  1.00 26.68           O  
ATOM    263  N   TYR L  36      26.591  19.020  41.661  1.00 26.51           N  
ATOM    264  CA  TYR L  36      26.190  17.652  41.457  1.00 26.19           C  
ATOM    265  CB  TYR L  36      25.716  17.335  40.027  1.00 25.70           C  
ATOM    266  CG  TYR L  36      24.487  18.098  39.682  1.00 26.88           C  
ATOM    267  CD1 TYR L  36      24.584  19.372  39.172  1.00 24.96           C  
ATOM    268  CD2 TYR L  36      23.246  17.532  39.859  1.00 25.68           C  
ATOM    269  CE1 TYR L  36      23.452  20.072  38.836  1.00 25.71           C  
ATOM    270  CE2 TYR L  36      22.111  18.227  39.525  1.00 25.25           C  
ATOM    271  CZ  TYR L  36      22.218  19.499  39.015  1.00 25.35           C  
ATOM    272  OH  TYR L  36      21.058  20.215  38.667  1.00 24.65           O  
ATOM    273  C   TYR L  36      27.388  16.766  41.631  1.00 27.32           C  
ATOM    274  O   TYR L  36      28.524  17.162  41.354  1.00 27.55           O  
ATOM    275  N   GLN L  37      27.152  15.528  42.105  1.00 27.09           N  
ATOM    276  CA  GLN L  37      28.185  14.541  42.274  1.00 27.12           C  
ATOM    277  CB  GLN L  37      28.216  13.954  43.696  1.00 26.83           C  
ATOM    278  CG  GLN L  37      29.298  12.899  43.926  1.00 26.77           C  
ATOM    279  CD  GLN L  37      29.023  12.279  45.289  1.00 29.03           C  
ATOM    280  OE1 GLN L  37      27.913  12.362  45.809  1.00 27.46           O  
ATOM    281  NE2 GLN L  37      30.056  11.631  45.886  1.00 27.03           N  
ATOM    282  C   GLN L  37      27.848  13.409  41.359  1.00 27.58           C  
ATOM    283  O   GLN L  37      26.692  12.997  41.274  1.00 28.73           O  
ATOM    284  N   GLN L  38      28.850  12.879  40.628  1.00 27.84           N  
ATOM    285  CA  GLN L  38      28.552  11.781  39.757  1.00 27.72           C  
ATOM    286  CB  GLN L  38      28.510  12.175  38.271  1.00 27.42           C  
ATOM    287  CG  GLN L  38      28.179  11.000  37.352  1.00 26.98           C  
ATOM    288  CD  GLN L  38      28.171  11.516  35.922  1.00 27.06           C  
ATOM    289  OE1 GLN L  38      29.017  12.315  35.536  1.00 28.35           O  
ATOM    290  NE2 GLN L  38      27.175  11.048  35.121  1.00 24.61           N  
ATOM    291  C   GLN L  38      29.616  10.737  39.913  1.00 28.57           C  
ATOM    292  O   GLN L  38      30.807  11.017  39.793  1.00 29.44           O  
ATOM    293  N   LYS L  39      29.194   9.489  40.186  1.00 29.08           N  
ATOM    294  CA  LYS L  39      30.111   8.392  40.315  1.00 30.51           C  
ATOM    295  CB  LYS L  39      29.762   7.445  41.474  1.00 31.39           C  
ATOM    296  CG  LYS L  39      29.951   8.121  42.835  1.00 33.35           C  
ATOM    297  CD  LYS L  39      29.330   7.370  44.014  1.00 35.24           C  
ATOM    298  CE  LYS L  39      29.532   8.077  45.356  1.00 37.71           C  
ATOM    299  NZ  LYS L  39      28.895   7.301  46.442  1.00 38.88           N1+
ATOM    300  C   LYS L  39      30.064   7.639  39.023  1.00 31.74           C  
ATOM    301  O   LYS L  39      29.158   7.822  38.214  1.00 31.95           O  
ATOM    302  N   PRO L  40      31.027   6.793  38.793  1.00 32.61           N  
ATOM    303  CA  PRO L  40      31.065   6.120  37.528  1.00 33.01           C  
ATOM    304  CD  PRO L  40      32.359   6.993  39.340  1.00 33.01           C  
ATOM    305  CB  PRO L  40      32.426   5.435  37.465  1.00 33.18           C  
ATOM    306  CG  PRO L  40      33.321   6.354  38.322  1.00 32.51           C  
ATOM    307  C   PRO L  40      29.891   5.228  37.288  1.00 33.79           C  
ATOM    308  O   PRO L  40      29.501   4.483  38.186  1.00 33.98           O  
ATOM    309  N   GLY L  41      29.314   5.304  36.072  1.00 33.63           N  
ATOM    310  CA  GLY L  41      28.221   4.461  35.685  1.00 35.43           C  
ATOM    311  C   GLY L  41      26.960   4.925  36.341  1.00 35.36           C  
ATOM    312  O   GLY L  41      25.956   4.212  36.319  1.00 35.86           O  
ATOM    313  N   GLN L  42      26.957   6.134  36.937  1.00 33.66           N  
ATOM    314  CA  GLN L  42      25.757   6.555  37.602  0.90 30.71           C  
ATOM    315  CB  GLN L  42      25.899   6.609  39.134  0.88 32.24           C  
ATOM    316  CG  GLN L  42      26.172   5.232  39.747  0.88 33.78           C  
ATOM    317  CD  GLN L  42      26.298   5.384  41.256  0.88 35.08           C  
ATOM    318  OE1 GLN L  42      25.818   6.357  41.837  0.88 37.42           O  
ATOM    319  NE2 GLN L  42      26.959   4.395  41.914  0.88 36.89           N  
ATOM    320  C   GLN L  42      25.376   7.916  37.112  1.00 30.46           C  
ATOM    321  O   GLN L  42      26.166   8.605  36.471  1.00 31.07           O  
ATOM    322  N   SER L  43      24.113   8.312  37.374  1.00 29.47           N  
ATOM    323  CA  SER L  43      23.621   9.602  36.972  0.90 29.24           C  
ATOM    324  CB  SER L  43      22.090   9.654  36.852  0.90 29.79           C  
ATOM    325  OG  SER L  43      21.491   9.261  38.076  0.88 31.18           O  
ATOM    326  C   SER L  43      24.060  10.597  38.001  1.00 28.70           C  
ATOM    327  O   SER L  43      24.435  10.230  39.112  1.00 29.83           O  
ATOM    328  N   PRO L  44      24.017  11.858  37.662  1.00 28.03           N  
ATOM    329  CA  PRO L  44      24.456  12.867  38.583  1.00 28.11           C  
ATOM    330  CD  PRO L  44      24.132  12.284  36.277  1.00 26.31           C  
ATOM    331  CB  PRO L  44      24.512  14.162  37.773  1.00 27.64           C  
ATOM    332  CG  PRO L  44      24.770  13.682  36.333  1.00 26.04           C  
ATOM    333  C   PRO L  44      23.530  12.938  39.758  1.00 28.57           C  
ATOM    334  O   PRO L  44      22.341  12.663  39.597  1.00 29.07           O  
ATOM    335  N   LYS L  45      24.058  13.285  40.950  1.00 28.79           N  
ATOM    336  CA  LYS L  45      23.242  13.390  42.126  1.00 30.55           C  
ATOM    337  CB  LYS L  45      23.696  12.483  43.284  1.00 32.20           C  
ATOM    338  CG  LYS L  45      22.793  12.589  44.516  1.00 35.83           C  
ATOM    339  CD  LYS L  45      22.988  11.463  45.533  1.00 39.12           C  
ATOM    340  CE  LYS L  45      22.081  11.599  46.759  1.00 42.96           C  
ATOM    341  NZ  LYS L  45      22.244  10.432  47.654  1.00 45.36           N1+
ATOM    342  C   LYS L  45      23.337  14.809  42.598  1.00 30.22           C  
ATOM    343  O   LYS L  45      24.404  15.416  42.554  1.00 30.20           O  
ATOM    344  N   LEU L  46      22.209  15.369  43.076  1.00 29.87           N  
ATOM    345  CA  LEU L  46      22.142  16.746  43.494  1.00 29.53           C  
ATOM    346  CB  LEU L  46      20.705  17.286  43.384  1.00 29.54           C  
ATOM    347  CG  LEU L  46      20.499  18.689  43.974  1.00 31.91           C  
ATOM    348  CD1 LEU L  46      21.360  19.729  43.256  1.00 31.12           C  
ATOM    349  CD2 LEU L  46      19.010  19.067  43.991  1.00 31.99           C  
ATOM    350  C   LEU L  46      22.575  16.877  44.930  1.00 30.22           C  
ATOM    351  O   LEU L  46      21.933  16.331  45.827  1.00 29.96           O  
ATOM    352  N   LEU L  47      23.768  17.475  45.160  1.00 28.96           N  
ATOM    353  CA  LEU L  47      24.278  17.763  46.477  1.00 29.28           C  
ATOM    354  CB  LEU L  47      25.814  17.760  46.496  1.00 30.09           C  
ATOM    355  CG  LEU L  47      26.407  16.405  46.066  1.00 30.40           C  
ATOM    356  CD1 LEU L  47      27.944  16.428  46.115  1.00 29.43           C  
ATOM    357  CD2 LEU L  47      25.792  15.244  46.868  1.00 30.21           C  
ATOM    358  C   LEU L  47      23.830  19.073  47.073  1.00 30.22           C  
ATOM    359  O   LEU L  47      23.326  19.119  48.191  1.00 31.04           O  
ATOM    360  N   ILE L  48      24.018  20.184  46.319  1.00 29.18           N  
ATOM    361  CA  ILE L  48      23.762  21.502  46.840  1.00 30.24           C  
ATOM    362  CB  ILE L  48      25.024  22.267  47.127  1.00 28.58           C  
ATOM    363  CG1 ILE L  48      25.859  21.565  48.211  1.00 27.04           C  
ATOM    364  CG2 ILE L  48      24.632  23.706  47.498  1.00 28.72           C  
ATOM    365  CD1 ILE L  48      25.158  21.486  49.566  1.00 28.13           C  
ATOM    366  C   ILE L  48      23.013  22.305  45.826  1.00 30.28           C  
ATOM    367  O   ILE L  48      23.254  22.200  44.625  1.00 30.03           O  
ATOM    368  N   TYR L  49      22.065  23.138  46.299  1.00 31.56           N  
ATOM    369  CA  TYR L  49      21.335  23.986  45.405  1.00 32.53           C  
ATOM    370  CB  TYR L  49      19.933  23.466  45.040  1.00 32.70           C  
ATOM    371  CG  TYR L  49      19.163  23.231  46.291  1.00 32.44           C  
ATOM    372  CD1 TYR L  49      18.442  24.244  46.877  1.00 31.61           C  
ATOM    373  CD2 TYR L  49      19.163  21.985  46.871  1.00 33.09           C  
ATOM    374  CE1 TYR L  49      17.732  24.011  48.031  1.00 31.39           C  
ATOM    375  CE2 TYR L  49      18.458  21.746  48.024  1.00 33.93           C  
ATOM    376  CZ  TYR L  49      17.740  22.763  48.604  1.00 32.42           C  
ATOM    377  OH  TYR L  49      17.014  22.523  49.788  1.00 32.95           O  
ATOM    378  C   TYR L  49      21.230  25.342  46.032  1.00 33.10           C  
ATOM    379  O   TYR L  49      21.445  25.501  47.234  1.00 34.30           O  
ATOM    380  N   TRP L  50      20.900  26.389  45.239  1.00 49.05           N  
ATOM    381  CA  TRP L  50      20.786  27.723  45.776  1.00 50.11           C  
ATOM    382  CB  TRP L  50      19.732  27.885  46.888  1.00 48.86           C  
ATOM    383  CG  TRP L  50      18.305  27.939  46.404  1.00 48.85           C  
ATOM    384  CD2 TRP L  50      17.719  29.121  45.834  1.00 48.11           C  
ATOM    385  CD1 TRP L  50      17.333  26.980  46.391  1.00 47.92           C  
ATOM    386  NE1 TRP L  50      16.177  27.493  45.852  1.00 49.34           N  
ATOM    387  CE2 TRP L  50      16.401  28.810  45.505  1.00 46.03           C  
ATOM    388  CE3 TRP L  50      18.240  30.362  45.606  1.00 46.90           C  
ATOM    389  CZ2 TRP L  50      15.581  29.743  44.938  1.00 46.70           C  
ATOM    390  CZ3 TRP L  50      17.410  31.303  45.035  1.00 49.20           C  
ATOM    391  CH2 TRP L  50      16.105  30.996  44.708  1.00 49.72           C  
ATOM    392  C   TRP L  50      22.105  28.132  46.337  1.00 53.26           C  
ATOM    393  O   TRP L  50      22.183  28.954  47.249  1.00 52.77           O  
ATOM    394  N   ALA L  51      23.177  27.530  45.804  1.00 53.68           N  
ATOM    395  CA  ALA L  51      24.531  27.868  46.120  1.00 52.95           C  
ATOM    396  CB  ALA L  51      24.797  29.380  46.033  1.00 54.04           C  
ATOM    397  C   ALA L  51      24.926  27.414  47.493  1.00 55.91           C  
ATOM    398  O   ALA L  51      26.100  27.115  47.709  1.00 56.87           O  
ATOM    399  N   SER L  52      23.984  27.256  48.447  1.00 57.45           N  
ATOM    400  CA  SER L  52      24.501  26.906  49.742  1.00 56.44           C  
ATOM    401  CB  SER L  52      24.723  28.140  50.632  0.67 58.42           C  
ATOM    402  OG  SER L  52      23.485  28.780  50.899  1.00 60.79           O  
ATOM    403  C   SER L  52      23.571  26.002  50.483  1.00 57.96           C  
ATOM    404  O   SER L  52      23.824  25.671  51.639  1.00 58.41           O  
ATOM    405  N   THR L  53      22.500  25.522  49.840  1.00 35.48           N  
ATOM    406  CA  THR L  53      21.573  24.719  50.591  1.00 37.14           C  
ATOM    407  CB  THR L  53      20.132  24.966  50.246  1.00 39.73           C  
ATOM    408  OG1 THR L  53      19.799  26.328  50.471  1.00  0.00           O  
ATOM    409  CG2 THR L  53      19.256  24.053  51.121  1.00  0.00           C  
ATOM    410  C   THR L  53      21.852  23.284  50.290  1.00 36.57           C  
ATOM    411  O   THR L  53      22.004  22.900  49.133  1.00 36.93           O  
ATOM    412  N   ARG L  54      21.949  22.446  51.340  1.00 37.41           N  
ATOM    413  CA  ARG L  54      22.201  21.063  51.075  1.00 38.31           C  
ATOM    414  CB  ARG L  54      23.068  20.361  52.135  1.00 39.29           C  
ATOM    415  CG  ARG L  54      22.565  20.458  53.573  1.00 42.66           C  
ATOM    416  CD  ARG L  54      23.509  19.772  54.563  1.00 36.69           C  
ATOM    417  NE  ARG L  54      22.999  20.036  55.937  1.00 39.36           N  
ATOM    418  CZ  ARG L  54      23.498  21.074  56.667  1.00 41.86           C  
ATOM    419  NH1 ARG L  54      24.495  21.856  56.157  1.00 42.12           N1+
ATOM    420  NH2 ARG L  54      23.005  21.326  57.916  1.00 42.58           N  
ATOM    421  C   ARG L  54      20.906  20.342  50.870  1.00 38.80           C  
ATOM    422  O   ARG L  54      19.924  20.562  51.578  1.00 39.52           O  
ATOM    423  N   HIS L  55      20.900  19.456  49.852  1.00 38.51           N  
ATOM    424  CA  HIS L  55      19.773  18.655  49.460  1.00 39.26           C  
ATOM    425  ND1 HIS L  55      18.484  15.863  48.101  1.00 73.22           N  
ATOM    426  CG  HIS L  55      18.893  17.082  47.608  1.00 38.49           C  
ATOM    427  CB  HIS L  55      20.053  17.864  48.162  1.00 38.55           C  
ATOM    428  NE2 HIS L  55      17.141  16.336  46.392  1.00 73.22           N  
ATOM    429  CD2 HIS L  55      18.064  17.357  46.563  1.00 38.59           C  
ATOM    430  CE1 HIS L  55      17.432  15.464  47.339  1.00 38.65           C  
ATOM    431  C   HIS L  55      19.522  17.683  50.564  1.00 40.15           C  
ATOM    432  O   HIS L  55      20.412  17.385  51.356  1.00 40.04           O  
ATOM    433  N   THR L  56      18.282  17.171  50.664  1.00 41.99           N  
ATOM    434  CA  THR L  56      17.979  16.285  51.750  1.00 44.62           C  
ATOM    435  CB  THR L  56      16.523  15.923  51.821  1.00 46.29           C  
ATOM    436  OG1 THR L  56      15.734  17.097  51.957  1.00 41.46           O  
ATOM    437  CG2 THR L  56      16.303  14.994  53.026  1.00 38.74           C  
ATOM    438  C   THR L  56      18.761  15.021  51.586  1.00 44.54           C  
ATOM    439  O   THR L  56      18.905  14.498  50.482  1.00 45.21           O  
ATOM    440  N   GLY L  57      19.311  14.519  52.713  1.00 45.71           N  
ATOM    441  CA  GLY L  57      20.021  13.271  52.744  1.00 45.86           C  
ATOM    442  C   GLY L  57      21.495  13.480  52.550  1.00 45.54           C  
ATOM    443  O   GLY L  57      22.271  12.539  52.703  1.00 47.25           O  
ATOM    444  N   VAL L  58      21.927  14.714  52.221  1.00 44.55           N  
ATOM    445  CA  VAL L  58      23.326  14.962  51.981  1.00 43.41           C  
ATOM    446  CB  VAL L  58      23.566  16.192  51.151  1.00 43.25           C  
ATOM    447  CG1 VAL L  58      25.078  16.453  51.063  1.00 41.36           C  
ATOM    448  CG2 VAL L  58      22.893  15.988  49.784  1.00 40.67           C  
ATOM    449  C   VAL L  58      24.038  15.148  53.289  1.00 42.94           C  
ATOM    450  O   VAL L  58      23.529  15.797  54.203  1.00 42.65           O  
ATOM    451  N   PRO L  59      25.228  14.607  53.385  1.00 43.87           N  
ATOM    452  CA  PRO L  59      26.027  14.665  54.584  1.00 43.64           C  
ATOM    453  CD  PRO L  59      25.691  13.588  52.461  1.00 43.24           C  
ATOM    454  CB  PRO L  59      27.167  13.664  54.377  1.00 43.73           C  
ATOM    455  CG  PRO L  59      27.153  13.361  52.866  1.00 44.88           C  
ATOM    456  C   PRO L  59      26.501  16.058  54.879  1.00 43.49           C  
ATOM    457  O   PRO L  59      26.670  16.855  53.958  1.00 42.10           O  
ATOM    458  N   ASP L  60      26.754  16.345  56.170  1.00 43.16           N  
ATOM    459  CA  ASP L  60      27.144  17.630  56.684  1.00 43.76           C  
ATOM    460  CB  ASP L  60      27.284  17.646  58.216  1.00 46.80           C  
ATOM    461  CG  ASP L  60      25.902  17.500  58.839  1.00 43.91           C  
ATOM    462  OD1 ASP L  60      24.894  17.661  58.101  1.00 46.47           O  
ATOM    463  OD2 ASP L  60      25.838  17.226  60.067  1.00 47.49           O1-
ATOM    464  C   ASP L  60      28.476  18.021  56.123  1.00 42.04           C  
ATOM    465  O   ASP L  60      28.810  19.203  56.059  1.00 41.14           O  
ATOM    466  N   ARG L  61      29.281  17.031  55.707  1.00 41.43           N  
ATOM    467  CA  ARG L  61      30.618  17.265  55.232  1.00 40.86           C  
ATOM    468  CB  ARG L  61      31.290  15.995  54.680  1.00 41.92           C  
ATOM    469  CG  ARG L  61      31.315  14.813  55.645  1.00 42.33           C  
ATOM    470  CD  ARG L  61      32.276  13.695  55.225  1.00 42.74           C  
ATOM    471  NE  ARG L  61      31.832  13.139  53.914  1.00 43.11           N  
ATOM    472  CZ  ARG L  61      30.916  12.124  53.872  1.00 45.62           C  
ATOM    473  NH1 ARG L  61      30.321  11.701  55.022  1.00 45.62           N1+
ATOM    474  NH2 ARG L  61      30.597  11.538  52.680  1.00 45.75           N  
ATOM    475  C   ARG L  61      30.568  18.203  54.064  1.00 39.60           C  
ATOM    476  O   ARG L  61      31.503  18.974  53.847  1.00 36.81           O  
ATOM    477  N   PHE L  62      29.491  18.121  53.259  1.00 39.73           N  
ATOM    478  CA  PHE L  62      29.363  18.913  52.067  1.00 39.37           C  
ATOM    479  CB  PHE L  62      28.424  18.264  51.037  1.00 39.52           C  
ATOM    480  CG  PHE L  62      29.119  17.099  50.426  1.00 39.53           C  
ATOM    481  CD1 PHE L  62      29.451  15.984  51.155  1.00 39.58           C  
ATOM    482  CD2 PHE L  62      29.414  17.112  49.087  1.00 40.82           C  
ATOM    483  CE1 PHE L  62      30.085  14.914  50.570  1.00 40.48           C  
ATOM    484  CE2 PHE L  62      30.045  16.045  48.497  1.00 42.00           C  
ATOM    485  CZ  PHE L  62      30.389  14.941  49.234  1.00 40.10           C  
ATOM    486  C   PHE L  62      28.781  20.260  52.372  1.00 39.14           C  
ATOM    487  O   PHE L  62      27.802  20.384  53.104  1.00 37.81           O  
ATOM    488  N   THR L  63      29.398  21.319  51.805  1.00 38.99           N  
ATOM    489  CA  THR L  63      28.892  22.651  51.966  1.00 39.42           C  
ATOM    490  CB  THR L  63      29.529  23.413  53.092  1.00 41.10           C  
ATOM    491  OG1 THR L  63      30.923  23.558  52.866  1.00 30.05           O  
ATOM    492  CG2 THR L  63      29.271  22.656  54.406  1.00 31.14           C  
ATOM    493  C   THR L  63      29.171  23.404  50.703  1.00 39.66           C  
ATOM    494  O   THR L  63      30.037  23.025  49.913  1.00 40.11           O  
ATOM    495  N   GLY L  64      28.423  24.503  50.474  1.00 38.98           N  
ATOM    496  CA  GLY L  64      28.650  25.300  49.306  1.00 37.78           C  
ATOM    497  C   GLY L  64      28.487  26.729  49.709  1.00 35.43           C  
ATOM    498  O   GLY L  64      27.762  27.039  50.654  1.00 34.46           O  
ATOM    499  N   SER L  65      29.177  27.648  49.002  1.00 35.25           N  
ATOM    500  CA  SER L  65      29.036  29.036  49.333  1.00 37.03           C  
ATOM    501  CB  SER L  65      30.016  29.515  50.416  1.00 38.38           C  
ATOM    502  OG  SER L  65      31.350  29.434  49.934  1.00 40.89           O  
ATOM    503  C   SER L  65      29.322  29.845  48.107  1.00 36.55           C  
ATOM    504  O   SER L  65      29.897  29.351  47.140  1.00 38.07           O  
ATOM    505  N   GLY L  66      28.892  31.124  48.113  1.00 38.81           N  
ATOM    506  CA  GLY L  66      29.217  31.989  47.014  1.00 37.97           C  
ATOM    507  C   GLY L  66      27.995  32.706  46.541  1.00 37.50           C  
ATOM    508  O   GLY L  66      26.864  32.275  46.763  1.00 35.39           O  
ATOM    509  N   SER L  67      28.222  33.850  45.865  1.00 36.61           N  
ATOM    510  CA  SER L  67      27.165  34.616  45.280  1.00 37.87           C  
ATOM    511  CB  SER L  67      26.542  35.651  46.232  1.00 39.78           C  
ATOM    512  OG  SER L  67      27.495  36.652  46.557  1.00 46.00           O  
ATOM    513  C   SER L  67      27.783  35.374  44.152  1.00 37.96           C  
ATOM    514  O   SER L  67      28.966  35.712  44.201  1.00 40.54           O  
ATOM    515  N   GLY L  68      26.993  35.683  43.108  1.00 35.43           N  
ATOM    516  CA  GLY L  68      27.537  36.432  42.012  1.00 35.97           C  
ATOM    517  C   GLY L  68      28.285  35.526  41.079  1.00 36.90           C  
ATOM    518  O   GLY L  68      27.691  34.682  40.415  1.00 37.18           O  
ATOM    519  N   THR L  69      29.581  35.830  40.863  1.00 35.06           N  
ATOM    520  CA  THR L  69      30.474  35.089  40.006  1.00 35.74           C  
ATOM    521  CB  THR L  69      31.552  35.951  39.422  1.00 35.67           C  
ATOM    522  OG1 THR L  69      32.378  36.471  40.453  1.00 35.34           O  
ATOM    523  CG2 THR L  69      30.892  37.097  38.639  1.00 34.57           C  
ATOM    524  C   THR L  69      31.170  33.904  40.628  1.00 35.95           C  
ATOM    525  O   THR L  69      31.403  32.908  39.943  1.00 37.13           O  
ATOM    526  N   ASP L  70      31.567  33.981  41.919  1.00 35.52           N  
ATOM    527  CA  ASP L  70      32.436  32.955  42.442  1.00 36.61           C  
ATOM    528  CB  ASP L  70      33.659  33.515  43.188  1.00 38.12           C  
ATOM    529  CG  ASP L  70      34.548  34.226  42.178  1.00 42.84           C  
ATOM    530  OD1 ASP L  70      34.058  34.546  41.063  1.00 45.75           O  
ATOM    531  OD2 ASP L  70      35.737  34.466  42.517  1.00 46.66           O1-
ATOM    532  C   ASP L  70      31.722  32.056  43.403  1.00 35.93           C  
ATOM    533  O   ASP L  70      31.046  32.517  44.321  1.00 37.25           O  
ATOM    534  N   TYR L  71      31.890  30.727  43.213  1.00 34.28           N  
ATOM    535  CA  TYR L  71      31.246  29.766  44.063  1.00 33.49           C  
ATOM    536  CB  TYR L  71      30.147  28.959  43.369  1.00 32.68           C  
ATOM    537  CG  TYR L  71      29.159  29.952  42.904  1.00 31.81           C  
ATOM    538  CD1 TYR L  71      29.342  30.560  41.687  1.00 31.48           C  
ATOM    539  CD2 TYR L  71      28.078  30.276  43.684  1.00 31.51           C  
ATOM    540  CE1 TYR L  71      28.441  31.486  41.239  1.00 31.29           C  
ATOM    541  CE2 TYR L  71      27.170  31.203  43.244  1.00 32.09           C  
ATOM    542  CZ  TYR L  71      27.362  31.796  42.022  1.00 30.98           C  
ATOM    543  OH  TYR L  71      26.443  32.744  41.561  1.00 62.76           O  
ATOM    544  C   TYR L  71      32.251  28.740  44.470  1.00 34.51           C  
ATOM    545  O   TYR L  71      33.212  28.483  43.748  1.00 35.06           O  
ATOM    546  N   THR L  72      32.037  28.125  45.653  1.00 33.87           N  
ATOM    547  CA  THR L  72      32.946  27.123  46.115  1.00 33.53           C  
ATOM    548  CB  THR L  72      33.858  27.629  47.196  1.00 34.46           C  
ATOM    549  OG1 THR L  72      34.595  28.752  46.731  1.00 31.37           O  
ATOM    550  CG2 THR L  72      34.822  26.505  47.597  1.00 28.81           C  
ATOM    551  C   THR L  72      32.160  25.981  46.694  1.00 34.36           C  
ATOM    552  O   THR L  72      31.094  26.171  47.282  1.00 32.70           O  
ATOM    553  N   LEU L  73      32.674  24.750  46.503  1.00 33.90           N  
ATOM    554  CA  LEU L  73      32.103  23.561  47.071  1.00 32.42           C  
ATOM    555  CB  LEU L  73      31.723  22.496  46.026  1.00 32.79           C  
ATOM    556  CG  LEU L  73      31.212  21.171  46.631  1.00 32.18           C  
ATOM    557  CD1 LEU L  73      29.950  21.379  47.483  1.00 32.40           C  
ATOM    558  CD2 LEU L  73      31.016  20.107  45.541  1.00 32.10           C  
ATOM    559  C   LEU L  73      33.175  22.987  47.938  1.00 33.27           C  
ATOM    560  O   LEU L  73      34.300  22.785  47.482  1.00 31.51           O  
ATOM    561  N   THR L  74      32.860  22.714  49.219  1.00 33.19           N  
ATOM    562  CA  THR L  74      33.897  22.238  50.087  1.00 34.57           C  
ATOM    563  CB  THR L  74      34.230  23.200  51.189  1.00 35.41           C  
ATOM    564  OG1 THR L  74      34.632  24.448  50.643  1.00 35.67           O  
ATOM    565  CG2 THR L  74      35.367  22.603  52.036  1.00 33.08           C  
ATOM    566  C   THR L  74      33.482  20.963  50.739  1.00 35.20           C  
ATOM    567  O   THR L  74      32.335  20.786  51.147  1.00 35.72           O  
ATOM    568  N   ILE L  75      34.436  20.020  50.845  1.00 34.47           N  
ATOM    569  CA  ILE L  75      34.148  18.793  51.510  1.00 34.84           C  
ATOM    570  CB  ILE L  75      34.514  17.582  50.704  1.00 34.14           C  
ATOM    571  CG1 ILE L  75      33.777  17.594  49.357  1.00 35.25           C  
ATOM    572  CG2 ILE L  75      34.209  16.335  51.553  1.00 33.75           C  
ATOM    573  CD1 ILE L  75      34.327  16.569  48.367  1.00 35.98           C  
ATOM    574  C   ILE L  75      35.013  18.780  52.714  1.00 35.97           C  
ATOM    575  O   ILE L  75      36.238  18.760  52.614  1.00 36.52           O  
ATOM    576  N   SER L  76      34.392  18.847  53.902  1.00 36.83           N  
ATOM    577  CA  SER L  76      35.204  18.706  55.057  1.00 39.46           C  
ATOM    578  CB  SER L  76      34.544  19.209  56.354  1.00 40.10           C  
ATOM    579  OG  SER L  76      33.383  18.445  56.640  1.00 40.76           O  
ATOM    580  C   SER L  76      35.384  17.228  55.158  1.00 40.79           C  
ATOM    581  O   SER L  76      34.519  16.461  54.742  1.00 39.44           O  
ATOM    582  N   SER L  77      36.535  16.791  55.682  1.00 41.38           N  
ATOM    583  CA  SER L  77      36.827  15.400  55.900  1.00 42.18           C  
ATOM    584  CB  SER L  77      36.206  14.835  57.186  1.00 43.70           C  
ATOM    585  OG  SER L  77      36.807  15.442  58.322  1.00 43.67           O  
ATOM    586  C   SER L  77      36.414  14.507  54.765  1.00 41.25           C  
ATOM    587  O   SER L  77      35.346  13.901  54.808  1.00 40.69           O  
ATOM    588  N   VAL L  78      37.249  14.414  53.716  1.00 41.64           N  
ATOM    589  CA  VAL L  78      36.949  13.578  52.586  1.00 41.41           C  
ATOM    590  CB  VAL L  78      38.008  13.631  51.519  1.00 41.71           C  
ATOM    591  CG1 VAL L  78      37.685  12.592  50.432  1.00 35.92           C  
ATOM    592  CG2 VAL L  78      38.104  15.071  50.995  1.00 36.48           C  
ATOM    593  C   VAL L  78      36.850  12.150  53.028  1.00 41.64           C  
ATOM    594  O   VAL L  78      37.586  11.697  53.904  1.00 41.26           O  
ATOM    595  N   GLN L  79      35.898  11.408  52.419  1.00 40.98           N  
ATOM    596  CA  GLN L  79      35.697  10.013  52.690  0.90 42.05           C  
ATOM    597  CB  GLN L  79      34.258   9.666  53.110  0.90 41.64           C  
ATOM    598  CG  GLN L  79      33.798  10.374  54.387  0.90 44.05           C  
ATOM    599  CD  GLN L  79      34.580   9.813  55.561  0.90 45.52           C  
ATOM    600  OE1 GLN L  79      34.709   8.601  55.717  0.90 47.36           O  
ATOM    601  NE2 GLN L  79      35.129  10.721  56.413  0.88 38.16           N  
ATOM    602  C   GLN L  79      35.958   9.291  51.401  1.00 42.07           C  
ATOM    603  O   GLN L  79      35.957   9.892  50.329  1.00 41.88           O  
ATOM    604  N   ALA L  80      36.173   7.967  51.478  1.00 42.58           N  
ATOM    605  CA  ALA L  80      36.500   7.174  50.324  1.00 42.55           C  
ATOM    606  CB  ALA L  80      36.726   5.693  50.673  1.00 43.24           C  
ATOM    607  C   ALA L  80      35.375   7.252  49.335  1.00 41.73           C  
ATOM    608  O   ALA L  80      35.596   7.282  48.126  1.00 42.41           O  
ATOM    609  N   GLU L  81      34.132   7.300  49.841  1.00 41.06           N  
ATOM    610  CA  GLU L  81      32.919   7.306  49.069  1.00 40.75           C  
ATOM    611  CB  GLU L  81      31.706   7.457  49.991  1.00 42.87           C  
ATOM    612  CG  GLU L  81      31.653   6.398  51.087  1.00 47.08           C  
ATOM    613  CD  GLU L  81      30.814   6.971  52.217  1.00 50.39           C  
ATOM    614  OE1 GLU L  81      29.854   7.727  51.915  1.00 49.88           O  
ATOM    615  OE2 GLU L  81      31.129   6.670  53.398  1.00 51.57           O1-
ATOM    616  C   GLU L  81      32.894   8.522  48.192  1.00 38.90           C  
ATOM    617  O   GLU L  81      32.329   8.503  47.100  1.00 39.81           O  
ATOM    618  N   ASP L  82      33.495   9.619  48.681  1.00 37.06           N  
ATOM    619  CA  ASP L  82      33.487  10.927  48.087  1.00 36.71           C  
ATOM    620  CB  ASP L  82      34.096  11.990  49.019  1.00 36.56           C  
ATOM    621  CG  ASP L  82      33.179  12.124  50.230  1.00 37.50           C  
ATOM    622  OD1 ASP L  82      32.015  11.649  50.151  1.00 39.19           O  
ATOM    623  OD2 ASP L  82      33.633  12.698  51.255  1.00 38.83           O1-
ATOM    624  C   ASP L  82      34.214  10.986  46.772  1.00 36.50           C  
ATOM    625  O   ASP L  82      34.015  11.930  46.009  1.00 36.15           O  
ATOM    626  N   LEU L  83      35.132  10.052  46.466  1.00 34.81           N  
ATOM    627  CA  LEU L  83      35.785  10.222  45.198  1.00 34.60           C  
ATOM    628  CB  LEU L  83      36.997   9.293  44.970  1.00 36.76           C  
ATOM    629  CG  LEU L  83      36.793   7.807  45.317  1.00 34.61           C  
ATOM    630  CD1 LEU L  83      35.835   7.105  44.348  1.00 39.44           C  
ATOM    631  CD2 LEU L  83      38.144   7.089  45.434  1.00 34.70           C  
ATOM    632  C   LEU L  83      34.772  10.095  44.099  1.00 33.54           C  
ATOM    633  O   LEU L  83      34.011   9.131  44.041  1.00 34.05           O  
ATOM    634  N   ALA L  84      34.737  11.108  43.203  1.00 32.50           N  
ATOM    635  CA  ALA L  84      33.779  11.161  42.128  1.00 31.40           C  
ATOM    636  CB  ALA L  84      32.321  11.239  42.610  1.00 33.00           C  
ATOM    637  C   ALA L  84      34.053  12.414  41.349  1.00 31.43           C  
ATOM    638  O   ALA L  84      35.037  13.108  41.600  1.00 31.24           O  
ATOM    639  N   LEU L  85      33.199  12.712  40.348  1.00 29.45           N  
ATOM    640  CA  LEU L  85      33.358  13.905  39.558  1.00 27.18           C  
ATOM    641  CB  LEU L  85      33.119  13.663  38.055  1.00 27.10           C  
ATOM    642  CG  LEU L  85      33.405  14.879  37.155  1.00 31.39           C  
ATOM    643  CD1 LEU L  85      34.899  15.239  37.162  1.00  0.00           C  
ATOM    644  CD2 LEU L  85      32.874  14.654  35.732  1.00  0.00           C  
ATOM    645  C   LEU L  85      32.320  14.881  40.037  1.00 28.82           C  
ATOM    646  O   LEU L  85      31.168  14.511  40.251  1.00 29.87           O  
ATOM    647  N   TYR L  86      32.702  16.164  40.216  1.00 27.91           N  
ATOM    648  CA  TYR L  86      31.766  17.130  40.727  1.00 27.05           C  
ATOM    649  CB  TYR L  86      32.263  17.875  41.982  1.00 26.00           C  
ATOM    650  CG  TYR L  86      32.371  16.895  43.101  1.00 24.98           C  
ATOM    651  CD1 TYR L  86      33.516  16.154  43.282  1.00 22.44           C  
ATOM    652  CD2 TYR L  86      31.327  16.715  43.974  1.00 24.74           C  
ATOM    653  CE1 TYR L  86      33.615  15.252  44.316  1.00 24.14           C  
ATOM    654  CE2 TYR L  86      31.420  15.815  45.008  1.00 23.72           C  
ATOM    655  CZ  TYR L  86      32.564  15.078  45.180  1.00 23.60           C  
ATOM    656  OH  TYR L  86      32.662  14.153  46.239  1.00 24.79           O  
ATOM    657  C   TYR L  86      31.515  18.175  39.681  1.00 27.62           C  
ATOM    658  O   TYR L  86      32.438  18.648  39.020  1.00 27.97           O  
ATOM    659  N   TYR L  87      30.230  18.562  39.516  1.00 28.34           N  
ATOM    660  CA  TYR L  87      29.842  19.530  38.525  1.00 29.71           C  
ATOM    661  CB  TYR L  87      28.857  18.996  37.468  1.00 29.22           C  
ATOM    662  CG  TYR L  87      29.471  18.036  36.505  1.00 30.97           C  
ATOM    663  CD1 TYR L  87      30.219  18.522  35.466  1.00 29.74           C  
ATOM    664  CD2 TYR L  87      29.313  16.673  36.618  1.00 31.77           C  
ATOM    665  CE1 TYR L  87      30.784  17.677  34.547  1.00 29.28           C  
ATOM    666  CE2 TYR L  87      29.879  15.818  35.694  1.00 31.00           C  
ATOM    667  CZ  TYR L  87      30.617  16.324  34.648  1.00 29.29           C  
ATOM    668  OH  TYR L  87      31.211  15.498  33.666  1.00 31.26           O  
ATOM    669  C   TYR L  87      29.076  20.645  39.173  1.00 31.12           C  
ATOM    670  O   TYR L  87      28.288  20.425  40.091  1.00 30.55           O  
ATOM    671  N   CYS L  88      29.298  21.886  38.687  1.00 32.20           N  
ATOM    672  CA  CYS L  88      28.548  23.033  39.117  1.00 33.56           C  
ATOM    673  CB  CYS L  88      29.421  24.271  39.444  1.00 36.52           C  
ATOM    674  SG  CYS L  88      30.520  24.771  38.081  1.00 42.01           S  
ATOM    675  C   CYS L  88      27.641  23.385  37.976  1.00 32.70           C  
ATOM    676  O   CYS L  88      27.926  23.048  36.825  1.00 31.62           O  
ATOM    677  N   GLN L  89      26.494  24.038  38.270  1.00 31.16           N  
ATOM    678  CA  GLN L  89      25.562  24.398  37.234  1.00 31.72           C  
ATOM    679  CB  GLN L  89      24.382  23.422  37.103  1.00 31.22           C  
ATOM    680  CG  GLN L  89      23.392  23.810  36.001  1.00 32.10           C  
ATOM    681  CD  GLN L  89      22.061  23.135  36.305  1.00 34.11           C  
ATOM    682  OE1 GLN L  89      21.502  23.316  37.386  1.00 37.38           O  
ATOM    683  NE2 GLN L  89      21.533  22.340  35.341  1.00 34.07           N  
ATOM    684  C   GLN L  89      24.926  25.702  37.614  1.00 31.85           C  
ATOM    685  O   GLN L  89      24.711  25.978  38.793  1.00 31.31           O  
ATOM    686  N   GLN L  90      24.593  26.536  36.609  1.00 31.19           N  
ATOM    687  CA  GLN L  90      23.931  27.780  36.875  1.00 32.64           C  
ATOM    688  CB  GLN L  90      24.673  29.002  36.298  1.00 31.95           C  
ATOM    689  CG  GLN L  90      24.815  29.002  34.770  1.00 31.77           C  
ATOM    690  CD  GLN L  90      23.529  29.525  34.139  1.00 31.11           C  
ATOM    691  OE1 GLN L  90      22.695  30.128  34.811  1.00 33.58           O  
ATOM    692  NE2 GLN L  90      23.360  29.286  32.811  1.00 32.10           N  
ATOM    693  C   GLN L  90      22.571  27.713  36.250  1.00 33.46           C  
ATOM    694  O   GLN L  90      22.391  27.088  35.204  1.00 31.79           O  
ATOM    695  N   HIS L  91      21.617  27.954  37.191  1.00 34.91           N  
ATOM    696  CA  HIS L  91      20.175  27.992  37.167  1.00 35.07           C  
ATOM    697  ND1 HIS L  91      20.841  26.697  40.346  1.00 40.04           N  
ATOM    698  CG  HIS L  91      19.907  26.657  39.340  1.00 36.40           C  
ATOM    699  CB  HIS L  91      19.521  27.857  38.546  1.00 36.57           C  
ATOM    700  NE2 HIS L  91      20.057  24.618  40.285  1.00 42.64           N  
ATOM    701  CD2 HIS L  91      19.439  25.380  39.311  1.00 39.15           C  
ATOM    702  CE1 HIS L  91      20.888  25.454  40.880  1.00 43.04           C  
ATOM    703  C   HIS L  91      19.686  29.326  36.717  1.00 34.88           C  
ATOM    704  O   HIS L  91      18.488  29.515  36.523  1.00 35.93           O  
ATOM    705  N   TYR L  92      20.586  30.316  36.673  1.00 35.21           N  
ATOM    706  CA  TYR L  92      20.208  31.689  36.498  1.00 35.03           C  
ATOM    707  CB  TYR L  92      21.467  32.572  36.462  1.00 35.22           C  
ATOM    708  CG  TYR L  92      21.106  34.015  36.405  1.00 36.97           C  
ATOM    709  CD1 TYR L  92      20.785  34.697  37.556  1.00 36.16           C  
ATOM    710  CD2 TYR L  92      21.112  34.688  35.207  1.00 37.21           C  
ATOM    711  CE1 TYR L  92      20.463  36.033  37.511  1.00 39.33           C  
ATOM    712  CE2 TYR L  92      20.789  36.022  35.156  1.00 34.15           C  
ATOM    713  CZ  TYR L  92      20.467  36.696  36.308  1.00 41.09           C  
ATOM    714  OH  TYR L  92      20.138  38.067  36.254  1.00 44.93           O  
ATOM    715  C   TYR L  92      19.427  31.913  35.232  1.00 35.77           C  
ATOM    716  O   TYR L  92      18.326  32.462  35.289  1.00 38.33           O  
ATOM    717  N   SER L  93      19.931  31.488  34.053  1.00 34.67           N  
ATOM    718  CA  SER L  93      19.166  31.739  32.859  1.00 32.66           C  
ATOM    719  CB  SER L  93      19.591  33.003  32.095  1.00 34.36           C  
ATOM    720  OG  SER L  93      19.327  34.159  32.872  1.00 36.67           O  
ATOM    721  C   SER L  93      19.371  30.603  31.909  1.00 34.75           C  
ATOM    722  O   SER L  93      20.406  29.942  31.931  1.00 32.98           O  
ATOM    723  N   THR L  94      18.376  30.352  31.032  1.00 34.01           N  
ATOM    724  CA  THR L  94      18.510  29.276  30.095  1.00 32.56           C  
ATOM    725  CB  THR L  94      17.198  28.754  29.573  1.00 34.33           C  
ATOM    726  OG1 THR L  94      16.525  29.756  28.826  1.00 37.71           O  
ATOM    727  CG2 THR L  94      16.333  28.308  30.764  1.00 32.43           C  
ATOM    728  C   THR L  94      19.294  29.788  28.931  1.00 32.75           C  
ATOM    729  O   THR L  94      19.297  30.985  28.647  1.00 35.06           O  
ATOM    730  N   PRO L  95      19.986  28.905  28.257  1.00 32.90           N  
ATOM    731  CA  PRO L  95      20.004  27.527  28.669  1.00 32.64           C  
ATOM    732  CD  PRO L  95      20.106  29.033  26.815  1.00 32.48           C  
ATOM    733  CB  PRO L  95      20.509  26.732  27.469  1.00 33.47           C  
ATOM    734  CG  PRO L  95      20.105  27.597  26.267  1.00 33.50           C  
ATOM    735  C   PRO L  95      20.842  27.347  29.892  1.00 32.38           C  
ATOM    736  O   PRO L  95      21.761  28.132  30.116  1.00 34.08           O  
ATOM    737  N   TYR L  96      20.549  26.305  30.692  1.00 34.00           N  
ATOM    738  CA  TYR L  96      21.294  26.105  31.897  1.00 32.13           C  
ATOM    739  CB  TYR L  96      20.637  25.137  32.890  1.00 31.65           C  
ATOM    740  CG  TYR L  96      19.384  25.807  33.328  1.00 29.72           C  
ATOM    741  CD1 TYR L  96      19.443  26.826  34.248  1.00 31.04           C  
ATOM    742  CD2 TYR L  96      18.165  25.451  32.799  1.00 31.14           C  
ATOM    743  CE1 TYR L  96      18.299  27.465  34.657  1.00 31.99           C  
ATOM    744  CE2 TYR L  96      17.015  26.086  33.203  1.00 28.64           C  
ATOM    745  CZ  TYR L  96      17.084  27.092  34.137  1.00 28.62           C  
ATOM    746  OH  TYR L  96      15.912  27.753  34.561  1.00 28.91           O  
ATOM    747  C   TYR L  96      22.629  25.566  31.525  1.00 34.34           C  
ATOM    748  O   TYR L  96      22.732  24.700  30.653  1.00 40.30           O  
ATOM    749  N   THR L  97      23.701  26.079  32.160  1.00 29.87           N  
ATOM    750  CA  THR L  97      24.978  25.586  31.733  1.00 28.60           C  
ATOM    751  CB  THR L  97      25.876  26.660  31.189  1.00 29.73           C  
ATOM    752  OG1 THR L  97      26.105  27.659  32.173  1.00 32.50           O  
ATOM    753  CG2 THR L  97      25.201  27.276  29.951  1.00 25.63           C  
ATOM    754  C   THR L  97      25.673  24.933  32.892  1.00 28.89           C  
ATOM    755  O   THR L  97      25.456  25.289  34.051  1.00 27.87           O  
ATOM    756  N   PHE L  98      26.544  23.944  32.589  1.00 28.52           N  
ATOM    757  CA  PHE L  98      27.247  23.202  33.604  1.00 27.33           C  
ATOM    758  CB  PHE L  98      27.139  21.672  33.450  1.00 28.01           C  
ATOM    759  CG  PHE L  98      25.739  21.202  33.660  1.00 28.01           C  
ATOM    760  CD1 PHE L  98      24.824  21.228  32.634  1.00 26.54           C  
ATOM    761  CD2 PHE L  98      25.344  20.710  34.881  1.00 27.48           C  
ATOM    762  CE1 PHE L  98      23.536  20.785  32.826  1.00 27.51           C  
ATOM    763  CE2 PHE L  98      24.059  20.266  35.078  1.00 26.95           C  
ATOM    764  CZ  PHE L  98      23.149  20.301  34.051  1.00 27.33           C  
ATOM    765  C   PHE L  98      28.716  23.479  33.471  1.00 26.67           C  
ATOM    766  O   PHE L  98      29.198  23.880  32.414  1.00 28.43           O  
ATOM    767  N   GLY L  99      29.467  23.276  34.574  1.00 27.88           N  
ATOM    768  CA  GLY L  99      30.895  23.426  34.538  1.00 29.01           C  
ATOM    769  C   GLY L  99      31.458  22.173  33.929  1.00 29.33           C  
ATOM    770  O   GLY L  99      30.736  21.209  33.676  1.00 32.19           O  
ATOM    771  N   GLY L 100      32.782  22.173  33.669  1.00 28.96           N  
ATOM    772  CA  GLY L 100      33.497  21.083  33.056  1.00 29.87           C  
ATOM    773  C   GLY L 100      33.535  19.882  33.952  1.00 31.34           C  
ATOM    774  O   GLY L 100      33.607  18.750  33.478  1.00 33.50           O  
ATOM    775  N   GLY L 101      33.569  20.094  35.281  1.00 30.14           N  
ATOM    776  CA  GLY L 101      33.614  18.968  36.170  1.00 30.42           C  
ATOM    777  C   GLY L 101      34.992  18.866  36.739  1.00 29.83           C  
ATOM    778  O   GLY L 101      35.972  19.222  36.086  1.00 28.33           O  
ATOM    779  N   THR L 102      35.079  18.389  38.001  1.00 29.49           N  
ATOM    780  CA  THR L 102      36.341  18.197  38.657  1.00 29.84           C  
ATOM    781  CB  THR L 102      36.544  19.124  39.820  1.00 30.83           C  
ATOM    782  OG1 THR L 102      36.470  20.473  39.383  1.00 33.21           O  
ATOM    783  CG2 THR L 102      37.921  18.847  40.449  1.00 28.88           C  
ATOM    784  C   THR L 102      36.364  16.796  39.192  1.00 29.95           C  
ATOM    785  O   THR L 102      35.472  16.386  39.934  1.00 29.30           O  
ATOM    786  N   LYS L 103      37.404  16.014  38.837  1.00 30.24           N  
ATOM    787  CA  LYS L 103      37.455  14.657  39.301  1.00 31.10           C  
ATOM    788  CB  LYS L 103      38.065  13.675  38.284  1.00 32.68           C  
ATOM    789  CG  LYS L 103      37.951  12.210  38.708  1.00 33.80           C  
ATOM    790  CD  LYS L 103      38.235  11.216  37.581  1.00 38.16           C  
ATOM    791  CE  LYS L 103      38.199   9.755  38.034  1.00 40.11           C  
ATOM    792  NZ  LYS L 103      36.813   9.371  38.385  1.00 41.85           N1+
ATOM    793  C   LYS L 103      38.283  14.624  40.544  1.00 30.01           C  
ATOM    794  O   LYS L 103      39.390  15.159  40.591  1.00 30.89           O  
ATOM    795  N   LEU L 104      37.747  13.979  41.597  1.00 31.29           N  
ATOM    796  CA  LEU L 104      38.408  13.921  42.866  1.00 32.02           C  
ATOM    797  CB  LEU L 104      37.393  14.048  44.016  1.00 33.09           C  
ATOM    798  CG  LEU L 104      37.992  14.292  45.409  1.00 36.46           C  
ATOM    799  CD1 LEU L 104      38.617  15.692  45.498  1.00 36.71           C  
ATOM    800  CD2 LEU L 104      36.950  14.047  46.510  1.00 34.79           C  
ATOM    801  C   LEU L 104      39.047  12.567  42.956  1.00 32.88           C  
ATOM    802  O   LEU L 104      38.365  11.546  42.884  1.00 33.14           O  
ATOM    803  N   GLU L 105      40.386  12.525  43.120  1.00 32.48           N  
ATOM    804  CA  GLU L 105      41.091  11.273  43.165  1.00 33.70           C  
ATOM    805  CB  GLU L 105      42.112  11.128  42.023  1.00 35.62           C  
ATOM    806  CG  GLU L 105      41.436  11.080  40.651  1.00 41.29           C  
ATOM    807  CD  GLU L 105      42.497  11.081  39.561  1.00 45.67           C  
ATOM    808  OE1 GLU L 105      43.492  11.843  39.696  1.00 47.26           O  
ATOM    809  OE2 GLU L 105      42.319  10.322  38.574  1.00 46.56           O1-
ATOM    810  C   GLU L 105      41.823  11.199  44.467  1.00 32.15           C  
ATOM    811  O   GLU L 105      41.973  12.202  45.164  1.00 29.87           O  
ATOM    812  N   ILE L 106      42.297   9.996  44.845  1.00 30.90           N  
ATOM    813  CA  ILE L 106      42.937   9.891  46.125  1.00 30.71           C  
ATOM    814  CB  ILE L 106      42.400   8.778  46.972  1.00 30.40           C  
ATOM    815  CG1 ILE L 106      40.916   9.063  47.264  1.00 34.18           C  
ATOM    816  CG2 ILE L 106      43.262   8.665  48.242  1.00 30.24           C  
ATOM    817  CD1 ILE L 106      40.171   7.904  47.917  1.00 30.81           C  
ATOM    818  C   ILE L 106      44.420   9.746  45.966  1.00 31.57           C  
ATOM    819  O   ILE L 106      44.924   9.027  45.104  1.00 32.47           O  
ATOM    820  N   LYS L 107      45.151  10.493  46.815  1.00 31.88           N  
ATOM    821  CA  LYS L 107      46.582  10.527  46.826  1.00 31.23           C  
ATOM    822  CB  LYS L 107      47.129  11.281  48.051  1.00 33.04           C  
ATOM    823  CG  LYS L 107      48.615  11.633  47.972  1.00 37.64           C  
ATOM    824  CD  LYS L 107      48.930  12.733  46.958  1.00 40.55           C  
ATOM    825  CE  LYS L 107      48.018  13.956  47.077  1.00 42.91           C  
ATOM    826  NZ  LYS L 107      48.258  14.652  48.359  1.00 43.73           N1+
ATOM    827  C   LYS L 107      47.089   9.094  46.901  1.00 30.94           C  
ATOM    828  O   LYS L 107      46.792   8.414  47.919  1.00 30.41           O  
ATOM    829  OXT LYS L 107      47.785   8.659  45.944  1.00  0.00           O1-
TER     830      LYS L 107 
ATOM    831  N   GLN H 108       8.236   6.772  46.088  1.00 45.88           N1+
ATOM    832  CA  GLN H 108       9.601   7.161  45.678  1.00 45.10           C  
ATOM    833  CB  GLN H 108      10.551   5.954  45.804  1.00 47.39           C  
ATOM    834  CG  GLN H 108      12.012   6.264  45.471  1.00 52.60           C  
ATOM    835  CD  GLN H 108      12.812   4.982  45.643  1.00 57.94           C  
ATOM    836  OE1 GLN H 108      12.791   4.360  46.709  1.00 60.63           O  
ATOM    837  NE2 GLN H 108      13.530   4.569  44.570  1.00 61.65           N  
ATOM    838  C   GLN H 108       9.581   7.630  44.261  1.00 42.95           C  
ATOM    839  O   GLN H 108       9.097   6.935  43.369  1.00 41.77           O  
ATOM    840  N   VAL H 109      10.102   8.848  44.023  1.00 41.66           N  
ATOM    841  CA  VAL H 109      10.106   9.399  42.702  1.00 39.19           C  
ATOM    842  CB  VAL H 109      10.557  10.833  42.685  1.00 38.77           C  
ATOM    843  CG1 VAL H 109      10.658  11.312  41.230  1.00 40.59           C  
ATOM    844  CG2 VAL H 109       9.594  11.658  43.554  1.00 39.88           C  
ATOM    845  C   VAL H 109      11.088   8.617  41.895  1.00 38.39           C  
ATOM    846  O   VAL H 109      12.206   8.368  42.344  1.00 39.89           O  
ATOM    847  N   GLN H 110      10.686   8.195  40.679  1.00 38.72           N  
ATOM    848  CA  GLN H 110      11.613   7.453  39.880  1.00 39.54           C  
ATOM    849  CB  GLN H 110      11.476   5.930  40.035  1.00 41.45           C  
ATOM    850  CG  GLN H 110      12.630   5.164  39.390  1.00 46.39           C  
ATOM    851  CD  GLN H 110      12.390   3.676  39.594  1.00 49.45           C  
ATOM    852  OE1 GLN H 110      11.289   3.254  39.948  1.00 47.58           O  
ATOM    853  NE2 GLN H 110      13.446   2.854  39.361  1.00 47.92           N  
ATOM    854  C   GLN H 110      11.388   7.778  38.433  1.00 37.42           C  
ATOM    855  O   GLN H 110      10.252   7.904  37.979  1.00 36.88           O  
ATOM    856  N   LEU H 111      12.495   7.942  37.677  1.00 35.14           N  
ATOM    857  CA  LEU H 111      12.439   8.191  36.263  1.00 34.23           C  
ATOM    858  CB  LEU H 111      13.260   9.420  35.822  1.00 33.36           C  
ATOM    859  CG  LEU H 111      12.715  10.793  36.271  1.00 33.52           C  
ATOM    860  CD1 LEU H 111      11.434  11.168  35.513  1.00 34.52           C  
ATOM    861  CD2 LEU H 111      12.542  10.869  37.792  1.00 33.36           C  
ATOM    862  C   LEU H 111      13.076   7.008  35.594  1.00 33.54           C  
ATOM    863  O   LEU H 111      14.243   6.709  35.840  1.00 35.18           O  
ATOM    864  N   GLN H 112      12.323   6.313  34.714  1.00 34.35           N  
ATOM    865  CA  GLN H 112      12.823   5.140  34.047  1.00 33.89           C  
ATOM    866  CB  GLN H 112      11.846   3.951  34.140  1.00 35.09           C  
ATOM    867  CG  GLN H 112      12.254   2.723  33.320  1.00 40.63           C  
ATOM    868  CD  GLN H 112      13.407   2.005  34.005  1.00 43.24           C  
ATOM    869  OE1 GLN H 112      13.573   2.074  35.221  1.00 46.72           O  
ATOM    870  NE2 GLN H 112      14.230   1.287  33.194  1.00 44.74           N  
ATOM    871  C   GLN H 112      13.000   5.457  32.594  1.00 33.53           C  
ATOM    872  O   GLN H 112      12.048   5.833  31.912  1.00 33.35           O  
ATOM    873  N   GLN H 113      14.236   5.293  32.080  1.00 32.84           N  
ATOM    874  CA  GLN H 113      14.521   5.594  30.705  1.00 31.44           C  
ATOM    875  CB  GLN H 113      15.837   6.371  30.522  1.00 31.49           C  
ATOM    876  CG  GLN H 113      15.765   7.785  31.104  1.00 31.75           C  
ATOM    877  CD  GLN H 113      17.113   8.466  30.919  1.00 32.02           C  
ATOM    878  OE1 GLN H 113      17.691   8.982  31.873  1.00 31.22           O  
ATOM    879  NE2 GLN H 113      17.630   8.478  29.662  1.00 35.25           N  
ATOM    880  C   GLN H 113      14.610   4.324  29.912  1.00 30.82           C  
ATOM    881  O   GLN H 113      14.789   3.236  30.455  1.00 29.63           O  
ATOM    882  N   SER H 114      14.476   4.456  28.577  1.00 31.72           N  
ATOM    883  CA  SER H 114      14.512   3.345  27.668  1.00 31.23           C  
ATOM    884  CB  SER H 114      14.030   3.708  26.253  1.00 30.93           C  
ATOM    885  OG  SER H 114      14.849   4.730  25.705  1.00 30.59           O  
ATOM    886  C   SER H 114      15.924   2.848  27.572  1.00 33.12           C  
ATOM    887  O   SER H 114      16.855   3.486  28.055  1.00 31.43           O  
ATOM    888  N   GLY H 115      16.106   1.677  26.929  1.00 31.92           N  
ATOM    889  CA  GLY H 115      17.389   1.035  26.852  1.00 31.02           C  
ATOM    890  C   GLY H 115      18.253   1.701  25.824  1.00 30.91           C  
ATOM    891  O   GLY H 115      17.843   2.642  25.148  1.00 30.70           O  
ATOM    892  N   ALA H 116      19.494   1.184  25.690  1.00 30.55           N  
ATOM    893  CA  ALA H 116      20.488   1.716  24.801  1.00 30.03           C  
ATOM    894  CB  ALA H 116      21.862   1.038  24.946  1.00 30.30           C  
ATOM    895  C   ALA H 116      20.038   1.535  23.388  1.00 30.57           C  
ATOM    896  O   ALA H 116      19.275   0.623  23.074  1.00 31.31           O  
ATOM    897  N   GLU H 117      20.500   2.436  22.493  1.00 32.14           N  
ATOM    898  CA  GLU H 117      20.093   2.365  21.120  1.00 33.50           C  
ATOM    899  CB  GLU H 117      19.215   3.556  20.694  1.00 36.79           C  
ATOM    900  CG  GLU H 117      17.887   3.662  21.447  1.00 47.64           C  
ATOM    901  CD  GLU H 117      16.894   2.693  20.821  1.00 53.69           C  
ATOM    902  OE1 GLU H 117      17.156   2.220  19.683  1.00 54.07           O  
ATOM    903  OE2 GLU H 117      15.855   2.417  21.475  1.00 54.96           O1-
ATOM    904  C   GLU H 117      21.309   2.424  20.250  1.00 34.59           C  
ATOM    905  O   GLU H 117      22.277   3.121  20.551  1.00 34.73           O  
ATOM    906  N   LEU H 118      21.292   1.657  19.142  1.00 33.97           N  
ATOM    907  CA  LEU H 118      22.366   1.728  18.196  1.00 34.12           C  
ATOM    908  CB  LEU H 118      23.158   0.408  18.098  1.00 33.93           C  
ATOM    909  CG  LEU H 118      24.452   0.451  17.256  1.00 34.20           C  
ATOM    910  CD1 LEU H 118      25.142  -0.917  17.256  1.00 33.61           C  
ATOM    911  CD2 LEU H 118      24.213   0.948  15.824  1.00 36.05           C  
ATOM    912  C   LEU H 118      21.694   2.034  16.892  1.00 33.98           C  
ATOM    913  O   LEU H 118      20.868   1.253  16.420  1.00 34.42           O  
ATOM    914  N   VAL H 119      22.013   3.200  16.288  1.00 33.77           N  
ATOM    915  CA  VAL H 119      21.379   3.589  15.058  1.00 35.81           C  
ATOM    916  CB  VAL H 119      20.371   4.690  15.227  1.00 36.69           C  
ATOM    917  CG1 VAL H 119      19.193   4.165  16.061  1.00 39.02           C  
ATOM    918  CG2 VAL H 119      21.076   5.896  15.869  1.00 37.69           C  
ATOM    919  C   VAL H 119      22.419   4.097  14.110  1.00 36.52           C  
ATOM    920  O   VAL H 119      23.494   4.538  14.514  1.00 35.01           O  
ATOM    921  N   ARG H 120      22.117   4.030  12.798  1.00 37.48           N  
ATOM    922  CA  ARG H 120      23.047   4.474  11.802  1.00 39.60           C  
ATOM    923  CB  ARG H 120      22.928   3.727  10.464  1.00 42.49           C  
ATOM    924  CG  ARG H 120      21.573   3.838   9.770  1.00 47.05           C  
ATOM    925  CD  ARG H 120      21.424   2.807   8.653  1.00 52.96           C  
ATOM    926  NE  ARG H 120      22.725   2.783   7.921  1.00 59.07           N  
ATOM    927  CZ  ARG H 120      22.792   2.405   6.614  1.00 62.23           C  
ATOM    928  NH1 ARG H 120      21.649   2.145   5.915  1.00 62.52           N1+
ATOM    929  NH2 ARG H 120      24.007   2.291   6.001  1.00 62.74           N  
ATOM    930  C   ARG H 120      22.856   5.941  11.589  1.00 38.98           C  
ATOM    931  O   ARG H 120      21.848   6.519  11.984  1.00 37.86           O  
ATOM    932  N   PRO H 121      23.829   6.561  10.982  1.00 38.54           N  
ATOM    933  CA  PRO H 121      23.763   7.980  10.778  1.00 37.70           C  
ATOM    934  CD  PRO H 121      25.201   6.083  11.063  1.00 39.39           C  
ATOM    935  CB  PRO H 121      25.153   8.392  10.298  1.00 38.95           C  
ATOM    936  CG  PRO H 121      26.082   7.337  10.931  1.00 40.03           C  
ATOM    937  C   PRO H 121      22.658   8.361   9.847  1.00 38.02           C  
ATOM    938  O   PRO H 121      22.343   7.593   8.942  1.00 36.78           O  
ATOM    939  N   GLY H 122      22.041   9.538  10.076  1.00 38.47           N  
ATOM    940  CA  GLY H 122      21.011  10.036   9.211  1.00 38.09           C  
ATOM    941  C   GLY H 122      19.683   9.555   9.701  1.00 39.19           C  
ATOM    942  O   GLY H 122      18.637  10.041   9.273  1.00 42.58           O  
ATOM    943  N   VAL H 123      19.691   8.588  10.633  1.00 36.76           N  
ATOM    944  CA  VAL H 123      18.477   8.022  11.140  1.00 37.28           C  
ATOM    945  CB  VAL H 123      18.655   6.623  11.653  1.00 36.48           C  
ATOM    946  CG1 VAL H 123      19.320   6.691  13.037  1.00 47.56           C  
ATOM    947  CG2 VAL H 123      17.302   5.909  11.635  1.00 45.96           C  
ATOM    948  C   VAL H 123      18.013   8.866  12.287  1.00 37.84           C  
ATOM    949  O   VAL H 123      18.717   9.774  12.724  1.00 39.78           O  
ATOM    950  N   SER H 124      16.775   8.626  12.763  1.00 37.02           N  
ATOM    951  CA  SER H 124      16.274   9.346  13.899  0.90 36.91           C  
ATOM    952  CB  SER H 124      14.972  10.116  13.619  0.90 38.72           C  
ATOM    953  OG  SER H 124      13.930   9.216  13.276  0.90 41.65           O  
ATOM    954  C   SER H 124      16.001   8.337  14.976  1.00 36.17           C  
ATOM    955  O   SER H 124      15.804   7.156  14.693  1.00 38.79           O  
ATOM    956  N   VAL H 125      16.030   8.770  16.255  1.00 36.94           N  
ATOM    957  CA  VAL H 125      15.776   7.864  17.340  1.00 37.09           C  
ATOM    958  CB  VAL H 125      17.031   7.434  18.047  1.00 37.55           C  
ATOM    959  CG1 VAL H 125      17.708   8.676  18.648  1.00 36.12           C  
ATOM    960  CG2 VAL H 125      16.668   6.362  19.086  1.00 36.88           C  
ATOM    961  C   VAL H 125      14.903   8.564  18.337  1.00 37.48           C  
ATOM    962  O   VAL H 125      14.964   9.783  18.488  1.00 36.65           O  
ATOM    963  N   ARG H 126      14.042   7.793  19.034  1.00 37.11           N  
ATOM    964  CA  ARG H 126      13.166   8.375  20.009  1.00 36.56           C  
ATOM    965  CB  ARG H 126      11.687   8.264  19.604  1.00 38.10           C  
ATOM    966  CG  ARG H 126      10.726   9.013  20.522  1.00 40.45           C  
ATOM    967  CD  ARG H 126       9.264   8.884  20.089  1.00 41.41           C  
ATOM    968  NE  ARG H 126       8.889   7.448  20.222  1.00  0.00           N  
ATOM    969  CZ  ARG H 126       7.573   7.090  20.282  1.00  0.00           C  
ATOM    970  NH1 ARG H 126       6.605   8.050  20.215  1.00  0.00           N1+
ATOM    971  NH2 ARG H 126       7.226   5.777  20.409  1.00  0.00           N  
ATOM    972  C   ARG H 126      13.367   7.621  21.289  1.00 37.26           C  
ATOM    973  O   ARG H 126      13.272   6.397  21.323  1.00 38.89           O  
ATOM    974  N   ILE H 127      13.639   8.349  22.390  1.00 37.41           N  
ATOM    975  CA  ILE H 127      13.885   7.715  23.653  1.00 37.18           C  
ATOM    976  CB  ILE H 127      15.261   7.993  24.185  1.00 39.75           C  
ATOM    977  CG1 ILE H 127      15.481   9.499  24.377  1.00 51.90           C  
ATOM    978  CG2 ILE H 127      16.273   7.334  23.232  1.00 52.56           C  
ATOM    979  CD1 ILE H 127      16.829   9.830  25.010  1.00 50.39           C  
ATOM    980  C   ILE H 127      12.842   8.179  24.623  1.00 36.27           C  
ATOM    981  O   ILE H 127      12.283   9.264  24.478  1.00 35.34           O  
ATOM    982  N   SER H 128      12.535   7.334  25.629  1.00 35.41           N  
ATOM    983  CA  SER H 128      11.453   7.638  26.524  1.00 35.18           C  
ATOM    984  CB  SER H 128      10.357   6.559  26.503  1.00 36.21           C  
ATOM    985  OG  SER H 128      10.889   5.321  26.950  1.00 36.21           O  
ATOM    986  C   SER H 128      11.938   7.743  27.938  1.00 36.04           C  
ATOM    987  O   SER H 128      13.019   7.278  28.285  1.00 34.92           O  
ATOM    988  N   CYS H 129      11.131   8.417  28.788  1.00 36.33           N  
ATOM    989  CA  CYS H 129      11.423   8.568  30.186  1.00 36.97           C  
ATOM    990  CB  CYS H 129      12.060   9.941  30.509  1.00 37.18           C  
ATOM    991  SG  CYS H 129      12.446  10.199  32.269  1.00 39.32           S  
ATOM    992  C   CYS H 129      10.106   8.456  30.902  1.00 37.40           C  
ATOM    993  O   CYS H 129       9.274   9.357  30.828  1.00 36.78           O  
ATOM    994  N   LYS H 130       9.887   7.341  31.628  1.00 36.81           N  
ATOM    995  CA  LYS H 130       8.620   7.143  32.275  1.00 38.27           C  
ATOM    996  CB  LYS H 130       8.147   5.680  32.243  1.00 40.60           C  
ATOM    997  CG  LYS H 130       6.701   5.493  32.705  1.00 43.96           C  
ATOM    998  CD  LYS H 130       6.096   4.149  32.299  1.00 46.29           C  
ATOM    999  CE  LYS H 130       4.644   3.971  32.744  1.00 49.94           C  
ATOM   1000  NZ  LYS H 130       4.035   2.832  32.022  1.00 52.19           N1+
ATOM   1001  C   LYS H 130       8.741   7.563  33.702  1.00 37.76           C  
ATOM   1002  O   LYS H 130       9.661   7.159  34.411  1.00 39.35           O  
ATOM   1003  N   GLY H 131       7.791   8.392  34.171  1.00 37.79           N  
ATOM   1004  CA  GLY H 131       7.871   8.868  35.518  1.00 37.55           C  
ATOM   1005  C   GLY H 131       6.885   8.122  36.352  1.00 38.05           C  
ATOM   1006  O   GLY H 131       5.850   7.668  35.864  1.00 39.37           O  
ATOM   1007  N   SER H 132       7.207   7.972  37.653  1.00 38.26           N  
ATOM   1008  CA  SER H 132       6.316   7.306  38.554  1.00 38.65           C  
ATOM   1009  CB  SER H 132       6.466   5.774  38.542  1.00 38.62           C  
ATOM   1010  OG  SER H 132       7.764   5.407  38.987  1.00 38.25           O  
ATOM   1011  C   SER H 132       6.624   7.780  39.939  1.00 37.92           C  
ATOM   1012  O   SER H 132       7.701   8.314  40.203  1.00 37.55           O  
ATOM   1013  N   GLY H 133       5.670   7.582  40.873  1.00 36.79           N  
ATOM   1014  CA  GLY H 133       5.899   7.877  42.260  1.00 35.70           C  
ATOM   1015  C   GLY H 133       5.471   9.270  42.580  1.00 36.04           C  
ATOM   1016  O   GLY H 133       5.396   9.637  43.752  1.00 37.34           O  
ATOM   1017  N   TYR H 134       5.184  10.096  41.557  1.00 32.10           N  
ATOM   1018  CA  TYR H 134       4.795  11.445  41.854  1.00 31.31           C  
ATOM   1019  CB  TYR H 134       5.972  12.438  41.865  1.00 30.26           C  
ATOM   1020  CG  TYR H 134       6.585  12.475  40.506  1.00 29.42           C  
ATOM   1021  CD1 TYR H 134       7.374  11.435  40.067  1.00 28.43           C  
ATOM   1022  CD2 TYR H 134       6.391  13.558  39.679  1.00 30.38           C  
ATOM   1023  CE1 TYR H 134       7.945  11.468  38.817  1.00 29.60           C  
ATOM   1024  CE2 TYR H 134       6.961  13.595  38.427  1.00 31.24           C  
ATOM   1025  CZ  TYR H 134       7.738  12.547  37.994  1.00 30.43           C  
ATOM   1026  OH  TYR H 134       8.325  12.578  36.712  1.00 32.53           O  
ATOM   1027  C   TYR H 134       3.807  11.902  40.830  1.00 32.46           C  
ATOM   1028  O   TYR H 134       3.506  11.189  39.873  1.00 33.20           O  
ATOM   1029  N   THR H 135       3.258  13.119  41.024  1.00 33.36           N  
ATOM   1030  CA  THR H 135       2.312  13.636  40.084  1.00 35.46           C  
ATOM   1031  CB  THR H 135       1.530  14.802  40.612  1.00 36.35           C  
ATOM   1032  OG1 THR H 135       0.817  14.420  41.778  1.00 42.12           O  
ATOM   1033  CG2 THR H 135       0.553  15.275  39.524  1.00 35.08           C  
ATOM   1034  C   THR H 135       3.098  14.097  38.903  1.00 36.57           C  
ATOM   1035  O   THR H 135       3.795  15.110  38.938  1.00 38.24           O  
ATOM   1036  N   PHE H 136       2.956  13.353  37.796  1.00 37.27           N  
ATOM   1037  CA  PHE H 136       3.722  13.559  36.607  1.00 36.66           C  
ATOM   1038  CB  PHE H 136       3.336  12.535  35.525  1.00 36.74           C  
ATOM   1039  CG  PHE H 136       4.141  12.760  34.293  1.00 35.28           C  
ATOM   1040  CD1 PHE H 136       5.458  12.371  34.235  1.00 35.41           C  
ATOM   1041  CD2 PHE H 136       3.562  13.335  33.184  1.00 32.62           C  
ATOM   1042  CE1 PHE H 136       6.198  12.571  33.094  1.00 32.98           C  
ATOM   1043  CE2 PHE H 136       4.297  13.536  32.039  1.00 33.63           C  
ATOM   1044  CZ  PHE H 136       5.616  13.155  31.994  1.00 34.02           C  
ATOM   1045  C   PHE H 136       3.474  14.937  36.076  1.00 35.23           C  
ATOM   1046  O   PHE H 136       4.401  15.641  35.675  1.00 36.20           O  
ATOM   1047  N   THR H 137       2.201  15.358  36.087  1.00 34.93           N  
ATOM   1048  CA  THR H 137       1.752  16.588  35.513  1.00 34.42           C  
ATOM   1049  CB  THR H 137       0.262  16.639  35.520  1.00 35.45           C  
ATOM   1050  OG1 THR H 137      -0.253  15.449  34.946  1.00 46.83           O  
ATOM   1051  CG2 THR H 137      -0.165  17.811  34.639  1.00 33.16           C  
ATOM   1052  C   THR H 137       2.302  17.760  36.278  1.00 35.86           C  
ATOM   1053  O   THR H 137       2.498  18.837  35.722  1.00 35.82           O  
ATOM   1054  N   ASP H 138       2.542  17.591  37.589  1.00 35.41           N  
ATOM   1055  CA  ASP H 138       2.986  18.661  38.440  1.00 35.81           C  
ATOM   1056  CB  ASP H 138       3.011  18.279  39.929  1.00 37.73           C  
ATOM   1057  CG  ASP H 138       1.576  18.303  40.440  1.00 47.57           C  
ATOM   1058  OD1 ASP H 138       0.750  19.063  39.869  1.00 46.03           O  
ATOM   1059  OD2 ASP H 138       1.291  17.566  41.421  1.00 49.65           O1-
ATOM   1060  C   ASP H 138       4.354  19.168  38.076  1.00 37.25           C  
ATOM   1061  O   ASP H 138       4.653  20.335  38.332  1.00 37.45           O  
ATOM   1062  N   TYR H 139       5.236  18.334  37.483  1.00 35.89           N  
ATOM   1063  CA  TYR H 139       6.592  18.789  37.286  1.00 34.21           C  
ATOM   1064  CB  TYR H 139       7.618  17.900  38.008  1.00 33.78           C  
ATOM   1065  CG  TYR H 139       7.373  17.985  39.476  1.00 36.87           C  
ATOM   1066  CD1 TYR H 139       6.296  17.350  40.050  1.00 39.71           C  
ATOM   1067  CD2 TYR H 139       8.239  18.686  40.282  1.00 38.65           C  
ATOM   1068  CE1 TYR H 139       6.080  17.428  41.407  1.00 41.56           C  
ATOM   1069  CE2 TYR H 139       8.030  18.766  41.639  1.00 40.38           C  
ATOM   1070  CZ  TYR H 139       6.947  18.138  42.202  1.00 42.85           C  
ATOM   1071  OH  TYR H 139       6.730  18.219  43.594  1.00 46.58           O  
ATOM   1072  C   TYR H 139       6.997  18.781  35.833  1.00 35.12           C  
ATOM   1073  O   TYR H 139       6.452  18.033  35.020  1.00 37.52           O  
ATOM   1074  N   ALA H 140       7.964  19.672  35.483  1.00 32.03           N  
ATOM   1075  CA  ALA H 140       8.535  19.762  34.166  1.00 32.38           C  
ATOM   1076  CB  ALA H 140       9.084  21.159  33.831  1.00 26.93           C  
ATOM   1077  C   ALA H 140       9.630  18.740  34.040  1.00 34.71           C  
ATOM   1078  O   ALA H 140      10.168  18.264  35.041  1.00 36.01           O  
ATOM   1079  N   MET H 141       9.972  18.364  32.785  1.00 33.27           N  
ATOM   1080  CA  MET H 141      10.967  17.355  32.540  1.00 31.73           C  
ATOM   1081  CB  MET H 141      10.393  16.152  31.773  1.00 34.06           C  
ATOM   1082  CG  MET H 141      11.312  14.933  31.745  1.00 39.95           C  
ATOM   1083  SD  MET H 141      11.533  14.157  33.373  1.00 50.79           S  
ATOM   1084  CE  MET H 141       9.776  13.767  33.607  1.00 48.78           C  
ATOM   1085  C   MET H 141      12.066  17.951  31.703  1.00 32.07           C  
ATOM   1086  O   MET H 141      11.814  18.591  30.685  1.00 30.67           O  
ATOM   1087  N   HIS H 142      13.334  17.730  32.110  1.00 30.84           N  
ATOM   1088  CA  HIS H 142      14.453  18.303  31.413  1.00 29.96           C  
ATOM   1089  ND1 HIS H 142      14.948  21.577  32.521  1.00 34.87           N  
ATOM   1090  CG  HIS H 142      14.791  20.289  32.983  1.00 30.59           C  
ATOM   1091  CB  HIS H 142      15.405  19.079  32.340  1.00 29.39           C  
ATOM   1092  NE2 HIS H 142      13.678  21.707  34.340  1.00 36.49           N  
ATOM   1093  CD2 HIS H 142      14.009  20.387  34.094  1.00 35.91           C  
ATOM   1094  CE1 HIS H 142      14.263  22.385  33.370  1.00 36.79           C  
ATOM   1095  C   HIS H 142      15.262  17.197  30.811  1.00 28.81           C  
ATOM   1096  O   HIS H 142      15.247  16.067  31.293  1.00 28.71           O  
ATOM   1097  N   TRP H 143      15.981  17.497  29.708  1.00 28.64           N  
ATOM   1098  CA  TRP H 143      16.811  16.504  29.089  1.00 28.36           C  
ATOM   1099  CB  TRP H 143      16.345  16.135  27.673  1.00 27.20           C  
ATOM   1100  CG  TRP H 143      15.022  15.408  27.690  1.00 28.44           C  
ATOM   1101  CD2 TRP H 143      14.886  13.976  27.720  1.00 29.11           C  
ATOM   1102  CD1 TRP H 143      13.755  15.913  27.703  1.00 29.70           C  
ATOM   1103  NE1 TRP H 143      12.839  14.888  27.745  1.00 27.08           N  
ATOM   1104  CE2 TRP H 143      13.523  13.693  27.754  1.00 28.58           C  
ATOM   1105  CE3 TRP H 143      15.824  12.985  27.721  1.00 29.04           C  
ATOM   1106  CZ2 TRP H 143      13.072  12.403  27.789  1.00 28.28           C  
ATOM   1107  CZ3 TRP H 143      15.366  11.686  27.756  1.00 28.63           C  
ATOM   1108  CH2 TRP H 143      14.016  11.403  27.789  1.00 29.46           C  
ATOM   1109  C   TRP H 143      18.207  17.047  29.038  1.00 27.57           C  
ATOM   1110  O   TRP H 143      18.418  18.222  28.735  1.00 26.86           O  
ATOM   1111  N   VAL H 144      19.202  16.194  29.362  1.00 27.45           N  
ATOM   1112  CA  VAL H 144      20.574  16.620  29.383  1.00 27.09           C  
ATOM   1113  CB  VAL H 144      21.138  16.710  30.770  1.00 28.28           C  
ATOM   1114  CG1 VAL H 144      22.623  17.096  30.677  1.00 27.46           C  
ATOM   1115  CG2 VAL H 144      20.285  17.704  31.575  1.00 27.54           C  
ATOM   1116  C   VAL H 144      21.397  15.623  28.626  1.00 27.34           C  
ATOM   1117  O   VAL H 144      21.120  14.423  28.636  1.00 26.78           O  
ATOM   1118  N   LYS H 145      22.453  16.121  27.948  1.00 28.34           N  
ATOM   1119  CA  LYS H 145      23.320  15.298  27.148  1.00 28.67           C  
ATOM   1120  CB  LYS H 145      23.579  15.910  25.761  1.00 27.53           C  
ATOM   1121  CG  LYS H 145      24.528  15.107  24.870  1.00 26.89           C  
ATOM   1122  CD  LYS H 145      24.627  15.681  23.455  1.00 25.82           C  
ATOM   1123  CE  LYS H 145      25.722  15.052  22.593  1.00 26.85           C  
ATOM   1124  NZ  LYS H 145      25.725  15.684  21.255  1.00 27.50           N1+
ATOM   1125  C   LYS H 145      24.655  15.209  27.818  1.00 29.45           C  
ATOM   1126  O   LYS H 145      25.182  16.204  28.314  1.00 28.92           O  
ATOM   1127  N   GLN H 146      25.243  13.996  27.857  1.00 29.85           N  
ATOM   1128  CA  GLN H 146      26.544  13.869  28.447  1.00 32.53           C  
ATOM   1129  CB  GLN H 146      26.550  13.110  29.790  1.00 31.65           C  
ATOM   1130  CG  GLN H 146      27.934  13.048  30.448  1.00 31.16           C  
ATOM   1131  CD  GLN H 146      27.800  12.392  31.817  1.00 31.96           C  
ATOM   1132  OE1 GLN H 146      26.767  11.810  32.145  1.00 31.36           O  
ATOM   1133  NE2 GLN H 146      28.875  12.490  32.648  1.00 33.26           N  
ATOM   1134  C   GLN H 146      27.427  13.122  27.499  1.00 35.01           C  
ATOM   1135  O   GLN H 146      27.157  11.977  27.137  1.00 32.91           O  
ATOM   1136  N   SER H 147      28.519  13.784  27.067  1.00 39.19           N  
ATOM   1137  CA  SER H 147      29.519  13.205  26.220  1.00 43.83           C  
ATOM   1138  CB  SER H 147      29.597  13.870  24.832  1.00 44.58           C  
ATOM   1139  OG  SER H 147      29.815  15.265  24.967  1.00 38.84           O  
ATOM   1140  C   SER H 147      30.799  13.459  26.949  1.00 47.09           C  
ATOM   1141  O   SER H 147      30.913  14.438  27.678  1.00 47.77           O  
ATOM   1142  N   HIS H 148      31.810  12.591  26.800  1.00 52.12           N  
ATOM   1143  CA  HIS H 148      32.964  12.797  27.624  1.00 54.43           C  
ATOM   1144  ND1 HIS H 148      36.229  12.691  28.261  1.00 67.65           N  
ATOM   1145  CG  HIS H 148      35.123  11.907  28.506  1.00 56.57           C  
ATOM   1146  CB  HIS H 148      34.018  11.687  27.516  1.00 54.18           C  
ATOM   1147  NE2 HIS H 148      36.433  11.936  30.343  1.00 67.65           N  
ATOM   1148  CD2 HIS H 148      35.265  11.453  29.781  1.00 66.72           C  
ATOM   1149  CE1 HIS H 148      36.979  12.675  29.392  1.00 67.51           C  
ATOM   1150  C   HIS H 148      33.649  14.091  27.311  1.00 55.57           C  
ATOM   1151  O   HIS H 148      34.086  14.795  28.221  1.00 56.82           O  
ATOM   1152  N   ALA H 149      33.813  14.422  26.018  1.00 55.83           N  
ATOM   1153  CA  ALA H 149      34.531  15.618  25.678  1.00 56.71           C  
ATOM   1154  CB  ALA H 149      34.813  15.727  24.170  1.00 57.62           C  
ATOM   1155  C   ALA H 149      33.789  16.854  26.075  1.00 56.69           C  
ATOM   1156  O   ALA H 149      34.369  17.776  26.648  1.00 56.51           O  
ATOM   1157  N   LYS H 150      32.491  16.921  25.721  1.00 55.78           N  
ATOM   1158  CA  LYS H 150      31.684  18.078  25.975  1.00 55.58           C  
ATOM   1159  CB  LYS H 150      30.500  18.243  25.019  1.00 57.83           C  
ATOM   1160  CG  LYS H 150      29.938  19.656  25.125  1.00 61.38           C  
ATOM   1161  CD  LYS H 150      30.965  20.729  24.749  1.00 65.06           C  
ATOM   1162  CE  LYS H 150      31.529  20.580  23.333  1.00 58.00           C  
ATOM   1163  NZ  LYS H 150      32.555  21.619  23.079  1.00 58.54           N1+
ATOM   1164  C   LYS H 150      31.178  18.172  27.377  1.00 53.10           C  
ATOM   1165  O   LYS H 150      30.899  19.272  27.845  1.00 54.60           O  
ATOM   1166  N   SER H 151      30.956  17.027  28.053  1.00 49.43           N  
ATOM   1167  CA  SER H 151      30.439  17.044  29.391  1.00 45.64           C  
ATOM   1168  CB  SER H 151      31.044  18.113  30.321  1.00 43.58           C  
ATOM   1169  OG  SER H 151      32.381  17.762  30.646  1.00 43.98           O  
ATOM   1170  C   SER H 151      28.946  17.186  29.336  1.00 43.41           C  
ATOM   1171  O   SER H 151      28.302  16.699  28.410  1.00 44.01           O  
ATOM   1172  N   LEU H 152      28.354  17.847  30.354  1.00 40.04           N  
ATOM   1173  CA  LEU H 152      26.923  17.948  30.466  1.00 35.94           C  
ATOM   1174  CB  LEU H 152      26.465  18.052  31.931  1.00 34.94           C  
ATOM   1175  CG  LEU H 152      26.792  16.800  32.769  1.00 32.76           C  
ATOM   1176  CD1 LEU H 152      26.313  16.957  34.219  1.00 30.90           C  
ATOM   1177  CD2 LEU H 152      26.244  15.522  32.111  1.00 31.29           C  
ATOM   1178  C   LEU H 152      26.411  19.158  29.736  1.00 36.28           C  
ATOM   1179  O   LEU H 152      26.968  20.251  29.847  1.00 34.04           O  
ATOM   1180  N   GLU H 153      25.316  18.976  28.958  1.00 33.63           N  
ATOM   1181  CA  GLU H 153      24.702  20.053  28.227  1.00 33.98           C  
ATOM   1182  CB  GLU H 153      24.999  20.025  26.717  1.00 35.39           C  
ATOM   1183  CG  GLU H 153      26.450  20.382  26.381  1.00 39.20           C  
ATOM   1184  CD  GLU H 153      26.643  20.233  24.876  1.00 42.35           C  
ATOM   1185  OE1 GLU H 153      26.527  19.080  24.383  1.00 43.91           O  
ATOM   1186  OE2 GLU H 153      26.907  21.261  24.203  1.00 47.09           O1-
ATOM   1187  C   GLU H 153      23.214  19.942  28.394  1.00 32.50           C  
ATOM   1188  O   GLU H 153      22.648  18.851  28.363  1.00 31.99           O  
ATOM   1189  N   TRP H 154      22.535  21.094  28.560  1.00 31.75           N  
ATOM   1190  CA  TRP H 154      21.112  21.095  28.772  1.00 30.91           C  
ATOM   1191  CB  TRP H 154      20.657  22.274  29.650  1.00 31.69           C  
ATOM   1192  CG  TRP H 154      19.173  22.361  29.917  1.00 31.60           C  
ATOM   1193  CD2 TRP H 154      18.297  23.294  29.268  1.00 30.45           C  
ATOM   1194  CD1 TRP H 154      18.405  21.663  30.802  1.00 31.19           C  
ATOM   1195  NE1 TRP H 154      17.105  22.103  30.746  1.00 31.56           N  
ATOM   1196  CE2 TRP H 154      17.023  23.109  29.805  1.00 30.04           C  
ATOM   1197  CE3 TRP H 154      18.534  24.235  28.307  1.00 32.38           C  
ATOM   1198  CZ2 TRP H 154      15.965  23.864  29.389  1.00 31.57           C  
ATOM   1199  CZ3 TRP H 154      17.464  24.990  27.884  1.00 33.51           C  
ATOM   1200  CH2 TRP H 154      16.203  24.809  28.416  1.00 31.01           C  
ATOM   1201  C   TRP H 154      20.450  21.224  27.436  1.00 30.33           C  
ATOM   1202  O   TRP H 154      20.711  22.175  26.703  1.00 30.25           O  
ATOM   1203  N   ILE H 155      19.656  20.200  27.054  1.00 28.34           N  
ATOM   1204  CA  ILE H 155      18.933  20.162  25.809  1.00 29.83           C  
ATOM   1205  CB  ILE H 155      18.559  18.762  25.417  1.00 29.35           C  
ATOM   1206  CG1 ILE H 155      19.835  17.919  25.225  1.00 33.40           C  
ATOM   1207  CG2 ILE H 155      17.682  18.838  24.156  1.00 32.20           C  
ATOM   1208  CD1 ILE H 155      19.573  16.418  25.114  1.00 30.61           C  
ATOM   1209  C   ILE H 155      17.684  21.004  25.810  1.00 28.87           C  
ATOM   1210  O   ILE H 155      17.466  21.794  24.892  1.00 30.40           O  
ATOM   1211  N   GLY H 156      16.821  20.865  26.842  1.00 30.03           N  
ATOM   1212  CA  GLY H 156      15.578  21.597  26.845  1.00 30.88           C  
ATOM   1213  C   GLY H 156      14.680  21.039  27.914  1.00 31.27           C  
ATOM   1214  O   GLY H 156      15.045  20.099  28.619  1.00 31.01           O  
ATOM   1215  N   VAL H 157      13.467  21.620  28.065  1.00 30.36           N  
ATOM   1216  CA  VAL H 157      12.554  21.154  29.072  1.00 30.55           C  
ATOM   1217  CB  VAL H 157      12.554  22.006  30.308  1.00 29.47           C  
ATOM   1218  CG1 VAL H 157      12.101  23.425  29.923  1.00 31.69           C  
ATOM   1219  CG2 VAL H 157      11.667  21.332  31.371  1.00 30.51           C  
ATOM   1220  C   VAL H 157      11.167  21.179  28.523  1.00 31.49           C  
ATOM   1221  O   VAL H 157      10.842  21.984  27.653  1.00 29.76           O  
ATOM   1222  N   ILE H 158      10.307  20.266  29.025  1.00 31.74           N  
ATOM   1223  CA  ILE H 158       8.948  20.218  28.575  1.00 31.76           C  
ATOM   1224  CB  ILE H 158       8.549  18.936  27.910  1.00 31.37           C  
ATOM   1225  CG1 ILE H 158       8.633  17.752  28.880  1.00 31.16           C  
ATOM   1226  CG2 ILE H 158       9.406  18.762  26.666  1.00 30.98           C  
ATOM   1227  CD1 ILE H 158       8.011  16.483  28.302  1.00 27.47           C  
ATOM   1228  C   ILE H 158       8.060  20.306  29.760  1.00 32.77           C  
ATOM   1229  O   ILE H 158       8.315  19.696  30.799  1.00 33.40           O  
ATOM   1230  N   SER H 159       6.975  21.083  29.628  1.00 34.64           N  
ATOM   1231  CA  SER H 159       6.030  21.138  30.695  1.00 35.45           C  
ATOM   1232  CB  SER H 159       5.407  22.530  30.852  1.00 36.22           C  
ATOM   1233  OG  SER H 159       4.478  22.525  31.922  1.00 54.55           O  
ATOM   1234  C   SER H 159       4.960  20.163  30.309  1.00 35.93           C  
ATOM   1235  O   SER H 159       4.298  20.318  29.287  1.00 35.01           O  
ATOM   1236  N   THR H 160       4.802  19.211  31.248  1.00 36.23           N  
ATOM   1237  CA  THR H 160       4.021  18.019  31.181  1.00 37.43           C  
ATOM   1238  CB  THR H 160       4.131  17.219  32.445  1.00 41.94           C  
ATOM   1239  OG1 THR H 160       3.633  17.967  33.544  1.00 57.62           O  
ATOM   1240  CG2 THR H 160       5.613  16.869  32.672  1.00 57.39           C  
ATOM   1241  C   THR H 160       2.570  18.302  30.947  1.00 39.74           C  
ATOM   1242  O   THR H 160       1.938  17.559  30.197  1.00 41.49           O  
ATOM   1243  N   TYR H 161       1.973  19.310  31.625  1.00 40.09           N  
ATOM   1244  CA  TYR H 161       0.576  19.577  31.372  1.00 39.78           C  
ATOM   1245  CB  TYR H 161      -0.019  20.770  32.150  1.00 38.20           C  
ATOM   1246  CG  TYR H 161      -0.336  20.544  33.579  1.00 40.51           C  
ATOM   1247  CD1 TYR H 161       0.629  20.650  34.554  1.00 39.98           C  
ATOM   1248  CD2 TYR H 161      -1.636  20.261  33.931  1.00 40.99           C  
ATOM   1249  CE1 TYR H 161       0.293  20.453  35.874  1.00 39.78           C  
ATOM   1250  CE2 TYR H 161      -1.975  20.062  35.244  1.00 41.30           C  
ATOM   1251  CZ  TYR H 161      -1.008  20.157  36.215  1.00 40.61           C  
ATOM   1252  OH  TYR H 161      -1.373  19.953  37.562  1.00 40.35           O  
ATOM   1253  C   TYR H 161       0.377  20.126  29.998  1.00 38.87           C  
ATOM   1254  O   TYR H 161      -0.283  19.534  29.143  1.00 40.56           O  
ATOM   1255  N   SER H 162       1.014  21.294  29.782  1.00 40.02           N  
ATOM   1256  CA  SER H 162       0.837  22.127  28.627  1.00 41.91           C  
ATOM   1257  CB  SER H 162       1.655  23.428  28.751  1.00 42.00           C  
ATOM   1258  OG  SER H 162       3.042  23.133  28.856  1.00 41.43           O  
ATOM   1259  C   SER H 162       1.323  21.435  27.405  1.00 42.21           C  
ATOM   1260  O   SER H 162       0.667  21.403  26.366  1.00 43.91           O  
ATOM   1261  N   GLY H 163       2.502  20.831  27.531  1.00 41.32           N  
ATOM   1262  CA  GLY H 163       3.179  20.208  26.447  1.00 39.95           C  
ATOM   1263  C   GLY H 163       4.050  21.273  25.842  1.00 39.95           C  
ATOM   1264  O   GLY H 163       4.663  21.041  24.799  1.00 39.93           O  
ATOM   1265  N   ASP H 164       4.114  22.474  26.479  1.00 39.73           N  
ATOM   1266  CA  ASP H 164       4.954  23.534  25.994  1.00 40.43           C  
ATOM   1267  CB  ASP H 164       4.683  24.866  26.710  1.00 49.28           C  
ATOM   1268  CG  ASP H 164       5.278  26.016  25.911  1.00 55.29           C  
ATOM   1269  OD1 ASP H 164       5.873  25.770  24.829  1.00 59.58           O  
ATOM   1270  OD2 ASP H 164       5.130  27.174  26.381  1.00 60.83           O1-
ATOM   1271  C   ASP H 164       6.380  23.153  26.246  1.00 40.80           C  
ATOM   1272  O   ASP H 164       6.678  22.413  27.182  1.00 39.42           O  
ATOM   1273  N   ALA H 165       7.312  23.656  25.410  1.00 40.13           N  
ATOM   1274  CA  ALA H 165       8.683  23.273  25.593  1.00 40.09           C  
ATOM   1275  CB  ALA H 165       9.129  22.121  24.673  1.00 39.45           C  
ATOM   1276  C   ALA H 165       9.583  24.439  25.324  1.00 40.44           C  
ATOM   1277  O   ALA H 165       9.188  25.429  24.708  1.00 39.15           O  
ATOM   1278  N   ARG H 166      10.824  24.348  25.843  1.00 40.42           N  
ATOM   1279  CA  ARG H 166      11.838  25.343  25.636  1.00 40.13           C  
ATOM   1280  CB  ARG H 166      12.155  26.162  26.898  1.00 41.47           C  
ATOM   1281  CG  ARG H 166      13.236  27.223  26.686  1.00 48.85           C  
ATOM   1282  CD  ARG H 166      13.663  27.918  27.981  1.00 61.26           C  
ATOM   1283  NE  ARG H 166      12.551  28.818  28.401  1.00  0.00           N  
ATOM   1284  CZ  ARG H 166      12.715  30.171  28.340  1.00  0.00           C  
ATOM   1285  NH1 ARG H 166      13.918  30.694  27.958  1.00  0.00           N1+
ATOM   1286  NH2 ARG H 166      11.686  31.004  28.669  1.00  0.00           N  
ATOM   1287  C   ARG H 166      13.081  24.595  25.261  1.00 39.78           C  
ATOM   1288  O   ARG H 166      13.395  23.564  25.855  1.00 37.69           O  
ATOM   1289  N   PHE H 167      13.837  25.094  24.263  1.00 38.22           N  
ATOM   1290  CA  PHE H 167      15.000  24.362  23.849  1.00 38.06           C  
ATOM   1291  CB  PHE H 167      14.945  23.859  22.391  1.00 37.71           C  
ATOM   1292  CG  PHE H 167      13.929  22.779  22.233  1.00 40.37           C  
ATOM   1293  CD1 PHE H 167      12.599  23.073  22.041  1.00 38.09           C  
ATOM   1294  CD2 PHE H 167      14.314  21.458  22.253  1.00 39.66           C  
ATOM   1295  CE1 PHE H 167      11.670  22.069  21.886  1.00 39.07           C  
ATOM   1296  CE2 PHE H 167      13.392  20.452  22.099  1.00 40.98           C  
ATOM   1297  CZ  PHE H 167      12.065  20.754  21.913  1.00 38.66           C  
ATOM   1298  C   PHE H 167      16.213  25.239  23.902  1.00 38.92           C  
ATOM   1299  O   PHE H 167      16.135  26.466  23.858  1.00 38.99           O  
ATOM   1300  N   ASN H 168      17.386  24.588  24.027  1.00 38.82           N  
ATOM   1301  CA  ASN H 168      18.659  25.239  23.956  1.00 38.73           C  
ATOM   1302  CB  ASN H 168      19.800  24.290  24.376  1.00 37.40           C  
ATOM   1303  CG  ASN H 168      21.140  25.010  24.391  1.00 37.26           C  
ATOM   1304  OD1 ASN H 168      21.487  25.748  23.472  1.00 38.67           O  
ATOM   1305  ND2 ASN H 168      21.933  24.773  25.471  1.00 37.18           N  
ATOM   1306  C   ASN H 168      18.818  25.547  22.500  1.00 39.60           C  
ATOM   1307  O   ASN H 168      18.420  24.756  21.649  1.00 40.75           O  
ATOM   1308  N   GLN H 169      19.429  26.694  22.162  1.00 41.93           N  
ATOM   1309  CA  GLN H 169      19.541  27.081  20.783  1.00 44.32           C  
ATOM   1310  CB  GLN H 169      20.322  28.390  20.582  1.00 46.00           C  
ATOM   1311  CG  GLN H 169      19.634  29.635  21.141  1.00 51.18           C  
ATOM   1312  CD  GLN H 169      20.542  30.824  20.852  1.00 53.40           C  
ATOM   1313  OE1 GLN H 169      21.629  30.670  20.297  1.00 56.60           O  
ATOM   1314  NE2 GLN H 169      20.086  32.049  21.234  1.00 55.15           N  
ATOM   1315  C   GLN H 169      20.293  26.019  20.049  1.00 43.34           C  
ATOM   1316  O   GLN H 169      19.980  25.714  18.898  1.00 44.76           O  
ATOM   1317  N   LYS H 170      21.304  25.414  20.696  1.00 43.37           N  
ATOM   1318  CA  LYS H 170      22.138  24.473  20.005  1.00 43.92           C  
ATOM   1319  CB  LYS H 170      23.249  23.877  20.889  1.00 44.98           C  
ATOM   1320  CG  LYS H 170      24.349  24.872  21.271  1.00 47.70           C  
ATOM   1321  CD  LYS H 170      25.305  24.352  22.348  1.00 50.38           C  
ATOM   1322  CE  LYS H 170      26.611  23.772  21.795  1.00 50.61           C  
ATOM   1323  NZ  LYS H 170      26.352  22.498  21.086  1.00 52.06           N1+
ATOM   1324  C   LYS H 170      21.331  23.321  19.478  1.00 43.17           C  
ATOM   1325  O   LYS H 170      21.534  22.879  18.350  1.00 43.80           O  
ATOM   1326  N   PHE H 171      20.422  22.789  20.308  1.00 41.37           N  
ATOM   1327  CA  PHE H 171      19.601  21.636  20.055  1.00 42.68           C  
ATOM   1328  CB  PHE H 171      19.230  20.881  21.339  1.00 40.92           C  
ATOM   1329  CG  PHE H 171      20.528  20.331  21.827  1.00 40.94           C  
ATOM   1330  CD1 PHE H 171      21.041  19.181  21.282  1.00 38.95           C  
ATOM   1331  CD2 PHE H 171      21.259  20.971  22.796  1.00 42.33           C  
ATOM   1332  CE1 PHE H 171      22.242  18.673  21.716  1.00 41.04           C  
ATOM   1333  CE2 PHE H 171      22.460  20.466  23.234  1.00 39.71           C  
ATOM   1334  CZ  PHE H 171      22.958  19.307  22.697  1.00 40.55           C  
ATOM   1335  C   PHE H 171      18.361  21.874  19.235  1.00 43.90           C  
ATOM   1336  O   PHE H 171      17.709  20.906  18.846  1.00 43.81           O  
ATOM   1337  N   THR H 172      17.964  23.137  18.980  1.00 46.03           N  
ATOM   1338  CA  THR H 172      16.650  23.436  18.462  1.00 46.63           C  
ATOM   1339  CB  THR H 172      16.495  24.879  18.071  1.00 47.46           C  
ATOM   1340  OG1 THR H 172      15.147  25.142  17.706  1.00  0.00           O  
ATOM   1341  CG2 THR H 172      17.441  25.190  16.899  1.00  0.00           C  
ATOM   1342  C   THR H 172      16.230  22.600  17.284  1.00 47.25           C  
ATOM   1343  O   THR H 172      15.123  22.068  17.288  1.00 49.54           O  
ATOM   1344  N   GLY H 173      17.036  22.476  16.223  1.00 45.16           N  
ATOM   1345  CA  GLY H 173      16.621  21.668  15.107  1.00 46.40           C  
ATOM   1346  C   GLY H 173      16.666  20.201  15.426  1.00 45.44           C  
ATOM   1347  O   GLY H 173      15.874  19.413  14.910  1.00 46.54           O  
ATOM   1348  N   LYS H 174      17.672  19.803  16.223  1.00 42.80           N  
ATOM   1349  CA  LYS H 174      17.989  18.431  16.490  1.00 43.04           C  
ATOM   1350  CB  LYS H 174      19.378  18.279  17.124  1.00 43.42           C  
ATOM   1351  CG  LYS H 174      19.867  16.835  17.143  1.00 44.57           C  
ATOM   1352  CD  LYS H 174      21.380  16.717  17.309  1.00 44.49           C  
ATOM   1353  CE  LYS H 174      22.154  17.206  16.082  1.00 44.06           C  
ATOM   1354  NZ  LYS H 174      21.815  16.383  14.899  1.00 42.17           N1+
ATOM   1355  C   LYS H 174      17.003  17.692  17.346  1.00 42.47           C  
ATOM   1356  O   LYS H 174      16.668  16.546  17.038  1.00 41.06           O  
ATOM   1357  N   ALA H 175      16.501  18.303  18.436  1.00 38.83           N  
ATOM   1358  CA  ALA H 175      15.695  17.536  19.347  1.00 37.71           C  
ATOM   1359  CB  ALA H 175      16.198  17.596  20.799  1.00 37.32           C  
ATOM   1360  C   ALA H 175      14.282  18.022  19.354  1.00 36.94           C  
ATOM   1361  O   ALA H 175      14.005  19.188  19.080  1.00 36.91           O  
ATOM   1362  N   THR H 176      13.340  17.092  19.630  1.00 36.13           N  
ATOM   1363  CA  THR H 176      11.954  17.437  19.749  1.00 34.99           C  
ATOM   1364  CB  THR H 176      11.125  16.955  18.594  1.00 35.77           C  
ATOM   1365  OG1 THR H 176      11.630  17.491  17.379  1.00 35.33           O  
ATOM   1366  CG2 THR H 176       9.674  17.417  18.802  1.00 34.43           C  
ATOM   1367  C   THR H 176      11.460  16.757  20.986  1.00 35.46           C  
ATOM   1368  O   THR H 176      11.651  15.555  21.158  1.00 33.17           O  
ATOM   1369  N   MET H 177      10.803  17.513  21.890  1.00 34.58           N  
ATOM   1370  CA  MET H 177      10.356  16.914  23.110  1.00 34.88           C  
ATOM   1371  CB  MET H 177      10.852  17.639  24.370  1.00 34.63           C  
ATOM   1372  CG  MET H 177      12.367  17.572  24.581  1.00 33.07           C  
ATOM   1373  SD  MET H 177      12.948  18.428  26.078  1.00 43.17           S  
ATOM   1374  CE  MET H 177      12.593  20.101  25.470  1.00 41.12           C  
ATOM   1375  C   MET H 177       8.862  16.910  23.130  1.00 34.65           C  
ATOM   1376  O   MET H 177       8.212  17.895  22.784  1.00 34.96           O  
ATOM   1377  N   THR H 178       8.285  15.758  23.524  1.00 35.49           N  
ATOM   1378  CA  THR H 178       6.861  15.615  23.597  1.00 36.18           C  
ATOM   1379  CB  THR H 178       6.277  14.902  22.412  1.00 36.12           C  
ATOM   1380  OG1 THR H 178       6.827  13.598  22.300  1.00 37.45           O  
ATOM   1381  CG2 THR H 178       6.587  15.724  21.148  1.00 33.80           C  
ATOM   1382  C   THR H 178       6.559  14.804  24.818  1.00 36.64           C  
ATOM   1383  O   THR H 178       7.459  14.245  25.442  1.00 38.93           O  
ATOM   1384  N   VAL H 179       5.269  14.744  25.205  1.00 39.68           N  
ATOM   1385  CA  VAL H 179       4.907  13.997  26.371  1.00 39.49           C  
ATOM   1386  CB  VAL H 179       4.803  14.865  27.591  1.00 39.87           C  
ATOM   1387  CG1 VAL H 179       3.751  15.953  27.329  1.00 37.98           C  
ATOM   1388  CG2 VAL H 179       4.509  13.979  28.809  1.00 36.57           C  
ATOM   1389  C   VAL H 179       3.583  13.329  26.126  1.00 40.43           C  
ATOM   1390  O   VAL H 179       2.837  13.699  25.220  1.00 40.49           O  
ATOM   1391  N   ASP H 180       3.297  12.267  26.907  1.00 42.28           N  
ATOM   1392  CA  ASP H 180       2.031  11.594  26.838  1.00 42.64           C  
ATOM   1393  CB  ASP H 180       2.130  10.160  26.290  1.00 44.03           C  
ATOM   1394  CG  ASP H 180       0.721   9.641  26.036  1.00 47.70           C  
ATOM   1395  OD1 ASP H 180      -0.249  10.389  26.332  1.00 48.89           O  
ATOM   1396  OD2 ASP H 180       0.596   8.489  25.546  1.00 48.08           O1-
ATOM   1397  C   ASP H 180       1.544  11.516  28.251  1.00 42.75           C  
ATOM   1398  O   ASP H 180       2.041  10.722  29.048  1.00 43.56           O  
ATOM   1399  N   LYS H 181       0.544  12.345  28.602  1.00 43.73           N  
ATOM   1400  CA  LYS H 181       0.070  12.420  29.954  1.00 45.73           C  
ATOM   1401  CB  LYS H 181      -1.041  13.467  30.138  1.00 46.46           C  
ATOM   1402  CG  LYS H 181      -0.543  14.905  29.988  1.00 47.86           C  
ATOM   1403  CD  LYS H 181      -1.664  15.937  29.848  1.00 49.33           C  
ATOM   1404  CE  LYS H 181      -2.181  16.096  28.418  1.00 49.64           C  
ATOM   1405  NZ  LYS H 181      -3.123  15.003  28.097  1.00 50.77           N1+
ATOM   1406  C   LYS H 181      -0.481  11.099  30.391  1.00 45.51           C  
ATOM   1407  O   LYS H 181      -0.236  10.661  31.513  1.00 46.25           O  
ATOM   1408  N   SER H 182      -1.220  10.406  29.509  1.00 46.39           N  
ATOM   1409  CA  SER H 182      -1.862   9.184  29.903  1.00 46.22           C  
ATOM   1410  CB  SER H 182      -2.583   8.498  28.731  1.00 46.47           C  
ATOM   1411  OG  SER H 182      -3.558   9.370  28.181  1.00 50.00           O  
ATOM   1412  C   SER H 182      -0.839   8.206  30.406  1.00 45.05           C  
ATOM   1413  O   SER H 182      -1.050   7.560  31.432  1.00 46.02           O  
ATOM   1414  N   SER H 183       0.274   8.056  29.661  1.00 43.40           N  
ATOM   1415  CA  SER H 183       1.355   7.141  29.939  1.00 42.95           C  
ATOM   1416  CB  SER H 183       2.267   6.911  28.724  1.00 42.67           C  
ATOM   1417  OG  SER H 183       1.519   6.481  27.601  1.00 43.28           O  
ATOM   1418  C   SER H 183       2.287   7.668  30.993  1.00 42.11           C  
ATOM   1419  O   SER H 183       3.118   6.920  31.506  1.00 40.81           O  
ATOM   1420  N   SER H 184       2.214   8.971  31.326  1.00 39.58           N  
ATOM   1421  CA  SER H 184       3.164   9.531  32.247  1.00 38.78           C  
ATOM   1422  CB  SER H 184       3.085   8.935  33.664  1.00 38.57           C  
ATOM   1423  OG  SER H 184       1.845   9.275  34.265  1.00 40.86           O  
ATOM   1424  C   SER H 184       4.541   9.289  31.705  1.00 37.87           C  
ATOM   1425  O   SER H 184       5.455   8.918  32.441  1.00 38.30           O  
ATOM   1426  N   THR H 185       4.725   9.495  30.384  1.00 36.65           N  
ATOM   1427  CA  THR H 185       6.015   9.281  29.792  1.00 35.44           C  
ATOM   1428  CB  THR H 185       6.026   8.120  28.840  1.00 36.37           C  
ATOM   1429  OG1 THR H 185       5.613   6.935  29.505  1.00 38.48           O  
ATOM   1430  CG2 THR H 185       7.450   7.943  28.294  1.00 36.30           C  
ATOM   1431  C   THR H 185       6.384  10.501  28.995  1.00 35.30           C  
ATOM   1432  O   THR H 185       5.527  11.156  28.404  1.00 35.86           O  
ATOM   1433  N   ALA H 186       7.690  10.839  28.968  1.00 33.98           N  
ATOM   1434  CA  ALA H 186       8.170  11.966  28.212  1.00 32.96           C  
ATOM   1435  CB  ALA H 186       9.035  12.942  29.029  1.00 31.44           C  
ATOM   1436  C   ALA H 186       9.036  11.401  27.129  1.00 34.18           C  
ATOM   1437  O   ALA H 186       9.663  10.359  27.315  1.00 35.92           O  
ATOM   1438  N   TYR H 187       9.083  12.062  25.953  1.00 33.55           N  
ATOM   1439  CA  TYR H 187       9.848  11.509  24.870  1.00 32.98           C  
ATOM   1440  CB  TYR H 187       8.976  11.054  23.685  1.00 34.92           C  
ATOM   1441  CG  TYR H 187       8.081   9.934  24.105  1.00 33.60           C  
ATOM   1442  CD1 TYR H 187       8.507   8.626  24.040  1.00 33.63           C  
ATOM   1443  CD2 TYR H 187       6.808  10.196  24.558  1.00 35.83           C  
ATOM   1444  CE1 TYR H 187       7.676   7.598  24.419  1.00 32.92           C  
ATOM   1445  CE2 TYR H 187       5.974   9.172  24.942  1.00 33.56           C  
ATOM   1446  CZ  TYR H 187       6.409   7.870  24.875  1.00 35.83           C  
ATOM   1447  OH  TYR H 187       5.554   6.818  25.268  1.00 37.65           O  
ATOM   1448  C   TYR H 187      10.780  12.546  24.319  1.00 33.32           C  
ATOM   1449  O   TYR H 187      10.503  13.745  24.360  1.00 33.81           O  
ATOM   1450  N   MET H 188      11.945  12.089  23.810  1.00 34.51           N  
ATOM   1451  CA  MET H 188      12.866  12.976  23.160  1.00 34.86           C  
ATOM   1452  CB  MET H 188      14.146  13.253  23.961  1.00 37.32           C  
ATOM   1453  CG  MET H 188      15.033  14.298  23.288  1.00 38.46           C  
ATOM   1454  SD  MET H 188      16.567  14.688  24.173  1.00 49.57           S  
ATOM   1455  CE  MET H 188      17.291  13.039  23.952  1.00 46.84           C  
ATOM   1456  C   MET H 188      13.268  12.328  21.867  1.00 36.18           C  
ATOM   1457  O   MET H 188      13.721  11.185  21.843  1.00 36.63           O  
ATOM   1458  N   GLU H 189      13.112  13.062  20.748  1.00 37.71           N  
ATOM   1459  CA  GLU H 189      13.438  12.510  19.463  1.00 39.75           C  
ATOM   1460  CB  GLU H 189      12.273  12.608  18.462  1.00 41.35           C  
ATOM   1461  CG  GLU H 189      12.576  12.016  17.085  1.00 45.83           C  
ATOM   1462  CD  GLU H 189      11.333  12.190  16.222  1.00 50.72           C  
ATOM   1463  OE1 GLU H 189      10.263  12.533  16.788  1.00 52.37           O  
ATOM   1464  OE2 GLU H 189      11.434  11.975  14.985  1.00 47.20           O1-
ATOM   1465  C   GLU H 189      14.598  13.269  18.899  1.00 39.94           C  
ATOM   1466  O   GLU H 189      14.624  14.499  18.914  1.00 39.43           O  
ATOM   1467  N   LEU H 190      15.608  12.529  18.396  1.00 40.19           N  
ATOM   1468  CA  LEU H 190      16.771  13.131  17.810  1.00 39.34           C  
ATOM   1469  CB  LEU H 190      18.079  12.617  18.438  1.00 40.16           C  
ATOM   1470  CG  LEU H 190      18.220  12.958  19.935  1.00 41.19           C  
ATOM   1471  CD1 LEU H 190      19.535  12.417  20.517  1.00 42.80           C  
ATOM   1472  CD2 LEU H 190      18.057  14.465  20.178  1.00 39.94           C  
ATOM   1473  C   LEU H 190      16.778  12.736  16.366  1.00 40.63           C  
ATOM   1474  O   LEU H 190      16.645  11.559  16.036  1.00 40.33           O  
ATOM   1475  N   ALA H 191      16.957  13.712  15.454  1.00 40.48           N  
ATOM   1476  CA  ALA H 191      16.892  13.396  14.055  1.00 40.27           C  
ATOM   1477  CB  ALA H 191      15.796  14.165  13.298  1.00 41.71           C  
ATOM   1478  C   ALA H 191      18.198  13.737  13.407  1.00 40.83           C  
ATOM   1479  O   ALA H 191      19.033  14.429  13.987  1.00 40.01           O  
ATOM   1480  N   ARG H 192      18.410  13.205  12.185  1.00 40.22           N  
ATOM   1481  CA  ARG H 192      19.586  13.475  11.403  1.00 42.34           C  
ATOM   1482  CB  ARG H 192      19.639  14.922  10.884  1.00 43.07           C  
ATOM   1483  CG  ARG H 192      18.423  15.297  10.035  1.00 55.72           C  
ATOM   1484  CD  ARG H 192      18.523  16.683   9.398  1.00 58.41           C  
ATOM   1485  NE  ARG H 192      18.884  17.641  10.481  1.00 62.22           N  
ATOM   1486  CZ  ARG H 192      17.928  18.135  11.321  1.00 65.47           C  
ATOM   1487  NH1 ARG H 192      16.633  17.726  11.198  1.00 66.96           N1+
ATOM   1488  NH2 ARG H 192      18.274  19.027  12.295  1.00 64.76           N  
ATOM   1489  C   ARG H 192      20.789  13.225  12.253  1.00 41.27           C  
ATOM   1490  O   ARG H 192      21.666  14.078  12.376  1.00 42.05           O  
ATOM   1491  N   LEU H 193      20.867  12.018  12.840  1.00 41.85           N  
ATOM   1492  CA  LEU H 193      21.909  11.683  13.763  1.00 40.23           C  
ATOM   1493  CB  LEU H 193      21.652  10.358  14.505  1.00 39.53           C  
ATOM   1494  CG  LEU H 193      20.445  10.419  15.459  1.00 39.19           C  
ATOM   1495  CD1 LEU H 193      20.221   9.077  16.175  1.00 38.85           C  
ATOM   1496  CD2 LEU H 193      20.574  11.595  16.438  1.00 35.50           C  
ATOM   1497  C   LEU H 193      23.248  11.581  13.100  1.00 38.47           C  
ATOM   1498  O   LEU H 193      23.383  11.136  11.960  1.00 38.46           O  
ATOM   1499  N   THR H 194      24.280  12.027  13.848  1.00 39.22           N  
ATOM   1500  CA  THR H 194      25.652  11.964  13.436  1.00 39.10           C  
ATOM   1501  CB  THR H 194      26.257  13.300  13.127  1.00 39.11           C  
ATOM   1502  OG1 THR H 194      26.263  14.110  14.292  1.00 40.56           O  
ATOM   1503  CG2 THR H 194      25.435  13.975  12.021  1.00 40.33           C  
ATOM   1504  C   THR H 194      26.412  11.414  14.601  1.00 37.67           C  
ATOM   1505  O   THR H 194      25.866  11.234  15.687  1.00 36.37           O  
ATOM   1506  N   SER H 195      27.713  11.143  14.403  1.00 38.65           N  
ATOM   1507  CA  SER H 195      28.533  10.569  15.430  1.00 39.92           C  
ATOM   1508  CB  SER H 195      29.970  10.301  14.957  1.00 39.53           C  
ATOM   1509  OG  SER H 195      30.726   9.737  16.017  1.00 41.96           O  
ATOM   1510  C   SER H 195      28.614  11.518  16.588  1.00 39.96           C  
ATOM   1511  O   SER H 195      28.886  11.103  17.713  1.00 41.37           O  
ATOM   1512  N   GLU H 196      28.384  12.822  16.350  1.00 39.65           N  
ATOM   1513  CA  GLU H 196      28.461  13.791  17.412  1.00 40.97           C  
ATOM   1514  CB  GLU H 196      28.265  15.251  16.959  1.00 44.87           C  
ATOM   1515  CG  GLU H 196      29.466  15.862  16.233  1.00 53.30           C  
ATOM   1516  CD  GLU H 196      29.311  15.642  14.738  1.00 58.58           C  
ATOM   1517  OE1 GLU H 196      28.176  15.836  14.227  1.00 62.39           O  
ATOM   1518  OE2 GLU H 196      30.327  15.287  14.083  1.00 59.81           O1-
ATOM   1519  C   GLU H 196      27.398  13.504  18.425  1.00 38.74           C  
ATOM   1520  O   GLU H 196      27.576  13.777  19.611  1.00 37.94           O  
ATOM   1521  N   ASP H 197      26.248  12.978  17.965  1.00 37.41           N  
ATOM   1522  CA  ASP H 197      25.094  12.688  18.767  1.00 35.97           C  
ATOM   1523  CB  ASP H 197      23.862  12.342  17.919  1.00 37.42           C  
ATOM   1524  CG  ASP H 197      23.449  13.618  17.193  1.00 39.74           C  
ATOM   1525  OD1 ASP H 197      23.592  14.713  17.799  1.00 41.34           O  
ATOM   1526  OD2 ASP H 197      23.002  13.515  16.022  1.00 40.09           O1-
ATOM   1527  C   ASP H 197      25.350  11.552  19.716  1.00 35.07           C  
ATOM   1528  O   ASP H 197      24.610  11.386  20.685  1.00 34.95           O  
ATOM   1529  N   SER H 198      26.346  10.687  19.446  1.00 34.46           N  
ATOM   1530  CA  SER H 198      26.567   9.591  20.349  1.00 33.32           C  
ATOM   1531  CB  SER H 198      27.754   8.700  19.945  1.00 33.24           C  
ATOM   1532  OG  SER H 198      27.502   8.102  18.683  1.00 33.71           O  
ATOM   1533  C   SER H 198      26.858  10.161  21.701  1.00 32.41           C  
ATOM   1534  O   SER H 198      27.723  11.021  21.846  1.00 29.76           O  
ATOM   1535  N   ALA H 199      26.123   9.689  22.732  1.00 31.43           N  
ATOM   1536  CA  ALA H 199      26.317  10.184  24.065  1.00 29.31           C  
ATOM   1537  CB  ALA H 199      26.151  11.709  24.182  1.00 28.27           C  
ATOM   1538  C   ALA H 199      25.282   9.557  24.947  1.00 30.04           C  
ATOM   1539  O   ALA H 199      24.461   8.756  24.500  1.00 29.74           O  
ATOM   1540  N   ILE H 200      25.318   9.895  26.250  1.00 30.35           N  
ATOM   1541  CA  ILE H 200      24.337   9.393  27.164  1.00 28.95           C  
ATOM   1542  CB  ILE H 200      24.900   9.006  28.498  1.00 28.49           C  
ATOM   1543  CG1 ILE H 200      25.899   7.850  28.329  1.00 28.75           C  
ATOM   1544  CG2 ILE H 200      23.727   8.684  29.438  1.00 27.11           C  
ATOM   1545  CD1 ILE H 200      26.720   7.556  29.581  1.00 32.92           C  
ATOM   1546  C   ILE H 200      23.367  10.510  27.382  1.00 28.64           C  
ATOM   1547  O   ILE H 200      23.775  11.652  27.581  1.00 31.10           O  
ATOM   1548  N   TYR H 201      22.051  10.214  27.317  1.00 29.21           N  
ATOM   1549  CA  TYR H 201      21.077  11.256  27.483  1.00 28.36           C  
ATOM   1550  CB  TYR H 201      20.088  11.395  26.309  1.00 29.32           C  
ATOM   1551  CG  TYR H 201      20.833  11.835  25.092  1.00 29.22           C  
ATOM   1552  CD1 TYR H 201      21.084  13.165  24.865  1.00 30.77           C  
ATOM   1553  CD2 TYR H 201      21.292  10.921  24.173  1.00 28.73           C  
ATOM   1554  CE1 TYR H 201      21.769  13.577  23.745  1.00 29.71           C  
ATOM   1555  CE2 TYR H 201      21.977  11.327  23.050  1.00 28.73           C  
ATOM   1556  CZ  TYR H 201      22.217  12.659  22.831  1.00 28.59           C  
ATOM   1557  OH  TYR H 201      22.920  13.082  21.682  1.00 27.58           O  
ATOM   1558  C   TYR H 201      20.266  10.966  28.709  1.00 28.95           C  
ATOM   1559  O   TYR H 201      19.821   9.839  28.922  1.00 28.75           O  
ATOM   1560  N   TYR H 202      20.043  12.002  29.547  1.00 28.05           N  
ATOM   1561  CA  TYR H 202      19.308  11.796  30.762  1.00 28.40           C  
ATOM   1562  CB  TYR H 202      20.024  12.207  32.065  1.00 27.87           C  
ATOM   1563  CG  TYR H 202      21.306  11.480  32.296  1.00 29.44           C  
ATOM   1564  CD1 TYR H 202      21.331  10.147  32.627  1.00 31.02           C  
ATOM   1565  CD2 TYR H 202      22.500  12.142  32.168  1.00 29.88           C  
ATOM   1566  CE1 TYR H 202      22.523   9.497  32.843  1.00 29.46           C  
ATOM   1567  CE2 TYR H 202      23.696  11.499  32.385  1.00 28.97           C  
ATOM   1568  CZ  TYR H 202      23.711  10.171  32.726  1.00 29.52           C  
ATOM   1569  OH  TYR H 202      24.931   9.499  32.953  1.00 27.99           O  
ATOM   1570  C   TYR H 202      18.098  12.679  30.758  1.00 29.85           C  
ATOM   1571  O   TYR H 202      18.060  13.723  30.106  1.00 29.14           O  
ATOM   1572  N   CYS H 203      17.053  12.234  31.483  1.00 30.29           N  
ATOM   1573  CA  CYS H 203      15.878  13.019  31.718  1.00 29.50           C  
ATOM   1574  CB  CYS H 203      14.557  12.265  31.437  1.00 32.71           C  
ATOM   1575  SG  CYS H 203      14.427  10.677  32.319  1.00 36.83           S  
ATOM   1576  C   CYS H 203      15.942  13.357  33.181  1.00 29.82           C  
ATOM   1577  O   CYS H 203      16.480  12.583  33.973  1.00 29.17           O  
ATOM   1578  N   ALA H 204      15.438  14.543  33.582  1.00 29.53           N  
ATOM   1579  CA  ALA H 204      15.508  14.897  34.973  1.00 29.56           C  
ATOM   1580  CB  ALA H 204      16.759  15.713  35.338  1.00 29.21           C  
ATOM   1581  C   ALA H 204      14.315  15.736  35.315  1.00 30.73           C  
ATOM   1582  O   ALA H 204      13.755  16.428  34.467  1.00 31.19           O  
ATOM   1583  N   ARG H 205      13.904  15.706  36.599  1.00 30.09           N  
ATOM   1584  CA  ARG H 205      12.729  16.407  37.028  1.00 31.21           C  
ATOM   1585  CB  ARG H 205      11.874  15.560  37.992  1.00 33.81           C  
ATOM   1586  CG  ARG H 205      10.553  16.196  38.430  1.00 34.93           C  
ATOM   1587  CD  ARG H 205       9.755  15.328  39.411  1.00 35.48           C  
ATOM   1588  NE  ARG H 205      10.092  15.765  40.797  1.00 35.40           N  
ATOM   1589  CZ  ARG H 205       9.498  15.166  41.874  1.00 34.99           C  
ATOM   1590  NH1 ARG H 205       8.643  14.122  41.693  1.00 33.12           N1+
ATOM   1591  NH2 ARG H 205       9.749  15.616  43.137  1.00 35.77           N  
ATOM   1592  C   ARG H 205      13.146  17.650  37.751  1.00 31.96           C  
ATOM   1593  O   ARG H 205      14.149  17.654  38.463  1.00 30.53           O  
ATOM   1594  N   GLU H 206      12.392  18.754  37.546  1.00 32.69           N  
ATOM   1595  CA  GLU H 206      12.671  19.977  38.251  1.00 34.25           C  
ATOM   1596  CB  GLU H 206      12.762  21.212  37.337  1.00 30.03           C  
ATOM   1597  CG  GLU H 206      13.089  22.501  38.093  1.00 19.14           C  
ATOM   1598  CD  GLU H 206      13.148  23.652  37.099  1.00 11.95           C  
ATOM   1599  OE1 GLU H 206      12.632  23.481  35.963  1.00  0.00           O  
ATOM   1600  OE2 GLU H 206      13.704  24.721  37.468  1.00  0.00           O1-
ATOM   1601  C   GLU H 206      11.505  20.214  39.158  1.00 34.84           C  
ATOM   1602  O   GLU H 206      10.380  20.304  38.671  1.00 35.79           O  
ATOM   1603  N   VAL H 207      11.832  20.183  40.443  1.00 15.45           N  
ATOM   1604  CA  VAL H 207      10.957  20.607  41.455  1.00 16.91           C  
ATOM   1605  CB  VAL H 207      11.242  20.014  42.801  1.00 15.56           C  
ATOM   1606  CG1 VAL H 207      10.865  18.526  42.752  1.00  0.00           C  
ATOM   1607  CG2 VAL H 207      12.721  20.256  43.146  1.00  0.00           C  
ATOM   1608  C   VAL H 207      11.254  22.061  41.477  1.00 17.05           C  
ATOM   1609  O   VAL H 207      12.127  22.509  40.731  1.00 16.61           O  
ATOM   1610  N   ARG H 208      10.561  22.826  42.328  1.00 16.79           N  
ATOM   1611  CA  ARG H 208      10.648  24.254  42.281  1.00 16.43           C  
ATOM   1612  CB  ARG H 208       9.935  24.908  43.472  1.00 16.47           C  
ATOM   1613  CG  ARG H 208      10.048  26.432  43.499  1.00 13.19           C  
ATOM   1614  CD  ARG H 208       9.147  27.148  42.490  1.00 15.09           C  
ATOM   1615  NE  ARG H 208       9.336  28.616  42.682  1.00 17.88           N  
ATOM   1616  CZ  ARG H 208      10.201  29.312  41.885  1.00 18.56           C  
ATOM   1617  NH1 ARG H 208      10.837  28.686  40.854  1.00 20.55           N1+
ATOM   1618  NH2 ARG H 208      10.424  30.639  42.116  1.00 20.34           N  
ATOM   1619  C   ARG H 208      12.066  24.706  42.355  1.00 16.69           C  
ATOM   1620  O   ARG H 208      12.490  25.535  41.551  1.00 16.73           O  
ATOM   1621  N   ARG H 209      12.839  24.168  43.309  1.00 16.10           N  
ATOM   1622  CA  ARG H 209      14.175  24.647  43.476  1.00 16.60           C  
ATOM   1623  CB  ARG H 209      14.844  24.077  44.738  1.00 18.33           C  
ATOM   1624  CG  ARG H 209      14.321  24.709  46.034  1.00 18.76           C  
ATOM   1625  CD  ARG H 209      12.821  24.519  46.274  1.00  0.00           C  
ATOM   1626  NE  ARG H 209      12.492  25.169  47.576  1.00  0.00           N  
ATOM   1627  CZ  ARG H 209      11.630  26.229  47.628  1.00 23.40           C  
ATOM   1628  NH1 ARG H 209      11.075  26.717  46.480  1.00  0.00           N1+
ATOM   1629  NH2 ARG H 209      11.330  26.808  48.827  1.00  0.00           N  
ATOM   1630  C   ARG H 209      15.040  24.355  42.289  1.00 16.94           C  
ATOM   1631  O   ARG H 209      15.709  25.261  41.791  1.00 16.89           O  
ATOM   1632  N   SER H 210      15.038  23.107  41.774  1.00 16.38           N  
ATOM   1633  CA  SER H 210      15.959  22.803  40.707  1.00 16.34           C  
ATOM   1634  CB  SER H 210      17.419  22.676  41.178  1.00 18.39           C  
ATOM   1635  OG  SER H 210      17.902  23.915  41.674  1.00  0.00           O  
ATOM   1636  C   SER H 210      15.603  21.474  40.130  1.00 16.06           C  
ATOM   1637  O   SER H 210      14.451  21.049  40.164  1.00 16.69           O  
ATOM   1638  N   MET H 211      16.615  20.802  39.544  1.00 14.80           N  
ATOM   1639  CA  MET H 211      16.452  19.497  38.968  1.00 15.67           C  
ATOM   1640  CB  MET H 211      17.396  19.267  37.779  1.00 15.28           C  
ATOM   1641  CG  MET H 211      17.107  20.228  36.626  1.00 17.91           C  
ATOM   1642  SD  MET H 211      18.350  20.218  35.307  1.00 20.50           S  
ATOM   1643  CE  MET H 211      17.998  18.514  34.798  1.00 21.48           C  
ATOM   1644  C   MET H 211      16.820  18.515  40.033  1.00 15.35           C  
ATOM   1645  O   MET H 211      17.986  18.164  40.212  1.00 14.64           O  
ATOM   1646  N   ASP H 212      15.811  18.075  40.802  1.00 16.06           N  
ATOM   1647  CA  ASP H 212      16.032  17.183  41.899  1.00 16.59           C  
ATOM   1648  CB  ASP H 212      14.896  17.229  42.943  1.00 16.16           C  
ATOM   1649  CG  ASP H 212      13.557  16.890  42.306  1.00 15.59           C  
ATOM   1650  OD1 ASP H 212      13.419  17.019  41.060  1.00 16.25           O  
ATOM   1651  OD2 ASP H 212      12.651  16.479  43.077  1.00 18.43           O1-
ATOM   1652  C   ASP H 212      16.309  15.771  41.495  1.00 17.52           C  
ATOM   1653  O   ASP H 212      17.165  15.118  42.093  1.00 19.26           O  
ATOM   1654  N   TYR H 213      15.622  15.245  40.462  1.00 31.89           N  
ATOM   1655  CA  TYR H 213      15.841  13.807  40.269  1.00 31.36           C  
ATOM   1656  CB  TYR H 213      14.587  12.937  40.505  1.00 32.64           C  
ATOM   1657  CG  TYR H 213      14.270  12.909  41.958  1.00 32.27           C  
ATOM   1658  CD1 TYR H 213      13.654  13.973  42.560  1.00 32.56           C  
ATOM   1659  CD2 TYR H 213      14.572  11.805  42.721  1.00 35.08           C  
ATOM   1660  CE1 TYR H 213      13.355  13.959  43.901  1.00 35.66           C  
ATOM   1661  CE2 TYR H 213      14.278  11.780  44.064  1.00 35.62           C  
ATOM   1662  CZ  TYR H 213      13.669  12.859  44.657  1.00 37.18           C  
ATOM   1663  OH  TYR H 213      13.365  12.839  46.034  1.00 38.45           O  
ATOM   1664  C   TYR H 213      16.242  13.505  38.844  1.00 31.00           C  
ATOM   1665  O   TYR H 213      15.885  14.237  37.924  1.00 31.56           O  
ATOM   1666  N   TRP H 214      16.991  12.391  38.623  1.00 29.25           N  
ATOM   1667  CA  TRP H 214      17.488  12.070  37.304  1.00 30.77           C  
ATOM   1668  CB  TRP H 214      19.023  12.187  37.205  1.00 29.10           C  
ATOM   1669  CG  TRP H 214      19.569  13.590  37.347  1.00 28.68           C  
ATOM   1670  CD2 TRP H 214      20.358  14.267  36.355  1.00 26.81           C  
ATOM   1671  CD1 TRP H 214      19.484  14.438  38.414  1.00 28.32           C  
ATOM   1672  NE1 TRP H 214      20.159  15.603  38.144  1.00 26.34           N  
ATOM   1673  CE2 TRP H 214      20.706  15.512  36.882  1.00 26.79           C  
ATOM   1674  CE3 TRP H 214      20.766  13.883  35.110  1.00 28.17           C  
ATOM   1675  CZ2 TRP H 214      21.469  16.391  36.170  1.00 26.40           C  
ATOM   1676  CZ3 TRP H 214      21.531  14.777  34.391  1.00 27.96           C  
ATOM   1677  CH2 TRP H 214      21.875  16.008  34.911  1.00 27.73           C  
ATOM   1678  C   TRP H 214      17.159  10.649  36.925  1.00 30.57           C  
ATOM   1679  O   TRP H 214      16.973   9.782  37.778  1.00 31.25           O  
ATOM   1680  N   GLY H 215      17.074  10.383  35.600  1.00 28.80           N  
ATOM   1681  CA  GLY H 215      16.845   9.059  35.088  1.00 29.43           C  
ATOM   1682  C   GLY H 215      18.181   8.373  35.037  1.00 28.98           C  
ATOM   1683  O   GLY H 215      19.208   8.981  35.327  1.00 27.88           O  
ATOM   1684  N   GLN H 216      18.186   7.073  34.670  1.00 28.39           N  
ATOM   1685  CA  GLN H 216      19.361   6.239  34.593  1.00 29.37           C  
ATOM   1686  CB  GLN H 216      19.051   4.761  34.308  1.00 31.21           C  
ATOM   1687  CG  GLN H 216      18.073   4.131  35.290  1.00 32.60           C  
ATOM   1688  CD  GLN H 216      16.683   4.518  34.814  1.00 34.08           C  
ATOM   1689  OE1 GLN H 216      15.748   4.628  35.602  1.00 35.20           O  
ATOM   1690  NE2 GLN H 216      16.543   4.728  33.479  1.00 32.63           N  
ATOM   1691  C   GLN H 216      20.230   6.679  33.459  1.00 29.54           C  
ATOM   1692  O   GLN H 216      21.446   6.498  33.495  1.00 29.32           O  
ATOM   1693  N   GLY H 217      19.618   7.205  32.385  1.00 28.20           N  
ATOM   1694  CA  GLY H 217      20.374   7.613  31.238  1.00 29.05           C  
ATOM   1695  C   GLY H 217      20.179   6.583  30.171  1.00 30.01           C  
ATOM   1696  O   GLY H 217      19.960   5.407  30.457  1.00 29.70           O  
ATOM   1697  N   THR H 218      20.231   7.033  28.900  1.00 28.59           N  
ATOM   1698  CA  THR H 218      20.110   6.172  27.754  1.00 28.25           C  
ATOM   1699  CB  THR H 218      18.929   6.480  26.886  1.00 28.62           C  
ATOM   1700  OG1 THR H 218      18.915   7.862  26.568  1.00 28.92           O  
ATOM   1701  CG2 THR H 218      17.636   6.077  27.590  1.00 27.23           C  
ATOM   1702  C   THR H 218      21.301   6.392  26.885  1.00 28.13           C  
ATOM   1703  O   THR H 218      21.550   7.504  26.429  1.00 28.57           O  
ATOM   1704  N   SER H 219      22.061   5.317  26.610  1.00 28.43           N  
ATOM   1705  CA  SER H 219      23.223   5.473  25.787  1.00 28.12           C  
ATOM   1706  CB  SER H 219      24.287   4.389  26.033  1.00 29.28           C  
ATOM   1707  OG  SER H 219      24.762   4.463  27.371  1.00  0.00           O  
ATOM   1708  C   SER H 219      22.795   5.384  24.360  1.00 28.50           C  
ATOM   1709  O   SER H 219      22.069   4.472  23.967  1.00 28.06           O  
ATOM   1710  N   VAL H 220      23.244   6.350  23.536  1.00 28.72           N  
ATOM   1711  CA  VAL H 220      22.917   6.306  22.142  1.00 28.69           C  
ATOM   1712  CB  VAL H 220      22.181   7.523  21.656  1.00 29.50           C  
ATOM   1713  CG1 VAL H 220      21.979   7.401  20.136  1.00 30.02           C  
ATOM   1714  CG2 VAL H 220      20.864   7.653  22.445  1.00 27.50           C  
ATOM   1715  C   VAL H 220      24.205   6.232  21.388  1.00 28.76           C  
ATOM   1716  O   VAL H 220      25.106   7.046  21.591  1.00 29.14           O  
ATOM   1717  N   THR H 221      24.329   5.229  20.495  1.00 30.41           N  
ATOM   1718  CA  THR H 221      25.528   5.096  19.721  1.00 30.64           C  
ATOM   1719  CB  THR H 221      26.213   3.773  19.913  1.00 32.83           C  
ATOM   1720  OG1 THR H 221      26.550   3.595  21.280  1.00 32.59           O  
ATOM   1721  CG2 THR H 221      27.485   3.737  19.048  1.00 30.16           C  
ATOM   1722  C   THR H 221      25.142   5.198  18.280  1.00 32.32           C  
ATOM   1723  O   THR H 221      24.282   4.462  17.801  1.00 30.15           O  
ATOM   1724  N   VAL H 222      25.778   6.136  17.551  1.00 32.86           N  
ATOM   1725  CA  VAL H 222      25.487   6.300  16.158  1.00 32.62           C  
ATOM   1726  CB  VAL H 222      25.362   7.737  15.751  1.00 33.01           C  
ATOM   1727  CG1 VAL H 222      25.197   7.805  14.225  1.00 34.75           C  
ATOM   1728  CG2 VAL H 222      24.204   8.374  16.535  1.00 31.19           C  
ATOM   1729  C   VAL H 222      26.643   5.738  15.398  1.00 32.52           C  
ATOM   1730  O   VAL H 222      27.765   6.238  15.501  1.00 33.37           O  
ATOM   1731  N   SER H 223      26.392   4.681  14.610  1.00 32.88           N  
ATOM   1732  CA  SER H 223      27.452   4.093  13.846  1.00 33.95           C  
ATOM   1733  CB  SER H 223      28.295   3.089  14.651  1.00 33.82           C  
ATOM   1734  OG  SER H 223      29.320   2.547  13.832  1.00 34.15           O  
ATOM   1735  C   SER H 223      26.829   3.330  12.727  1.00 34.04           C  
ATOM   1736  O   SER H 223      25.667   2.930  12.800  1.00 35.06           O  
ATOM   1737  N   SER H 224      27.594   3.109  11.642  1.00 34.63           N  
ATOM   1738  CA  SER H 224      27.060   2.362  10.544  1.00 34.30           C  
ATOM   1739  CB  SER H 224      27.596   2.812   9.175  1.00 35.16           C  
ATOM   1740  OG  SER H 224      28.991   2.558   9.086  1.00 41.66           O  
ATOM   1741  C   SER H 224      27.481   0.913  10.751  1.00 34.60           C  
ATOM   1742  O   SER H 224      27.180   0.072   9.863  1.00 36.18           O  
ATOM   1743  OXT SER H 224      28.114   0.629  11.803  1.00  0.00           O1-
TER    1744      SER H 224 
CONECT  172  674
CONECT  674  172
CONECT  991 1575
CONECT 1575  991
END
