# Supplementary material for: Fully automated antibody structure prediction using BIOVIA tools: Validation study
Source: PLoS One. 2017 May 18;12(5):e0177923. doi: 10.1371/journal.pone.0177923 (PMC5436848; doi:10.1371/journal.pone.0177923)
Supplement: S1 Dataset — Predicted structures using the Top5 framework method, Chothia CDR definition with no canonical filtering and generating 50 models. These were used in the detailed discussion of outliers and for comparison against predictions using canonical filtering. (ZIP) [file pone.0177923.s003.zip › 4KTD_LH_FV_FinalModel.pdb]

REMARK   Accelrys Discovery Studio PDB file
REMARK   Created:  2015-05-08T04:20:25Z
SSBOND   1 CYS L   21    CYS L   95                                     
SSBOND   2 CYS H  136    CYS H  210                                     
ATOM      1  N   PRO L   1      32.680  26.702  28.002  1.00 57.24           N1+
ATOM      2  CA  PRO L   1      31.289  26.710  28.532  1.00 52.20           C  
ATOM      3  CD  PRO L   1      33.347  25.403  28.359  1.00  0.00           C  
ATOM      4  CB  PRO L   1      31.132  25.425  29.343  1.00 49.67           C  
ATOM      5  CG  PRO L   1      32.213  24.477  28.813  1.00 51.61           C  
ATOM      6  C   PRO L   1      31.212  27.930  29.385  1.00 50.43           C  
ATOM      7  O   PRO L   1      32.258  28.438  29.784  1.00 51.31           O  
ATOM      8  N   VAL L   2      29.998  28.426  29.681  1.00 47.93           N  
ATOM      9  CA  VAL L   2      29.940  29.615  30.476  1.00 47.01           C  
ATOM     10  CB  VAL L   2      28.570  30.164  30.686  1.00 48.10           C  
ATOM     11  CG1 VAL L   2      28.737  31.381  31.610  1.00 42.41           C  
ATOM     12  CG2 VAL L   2      27.938  30.490  29.322  1.00 44.11           C  
ATOM     13  C   VAL L   2      30.489  29.340  31.838  1.00 42.12           C  
ATOM     14  O   VAL L   2      31.276  30.125  32.362  1.00 43.07           O  
ATOM     15  N   LEU L   3      30.085  28.212  32.455  1.00 40.08           N  
ATOM     16  CA  LEU L   3      30.540  27.918  33.784  1.00 36.16           C  
ATOM     17  CB  LEU L   3      29.626  26.928  34.521  1.00 33.49           C  
ATOM     18  CG  LEU L   3      28.156  27.380  34.578  1.00 33.83           C  
ATOM     19  CD1 LEU L   3      27.294  26.384  35.370  1.00 31.64           C  
ATOM     20  CD2 LEU L   3      28.032  28.823  35.086  1.00 32.81           C  
ATOM     21  C   LEU L   3      31.867  27.241  33.660  1.00 35.59           C  
ATOM     22  O   LEU L   3      32.026  26.333  32.848  1.00 36.30           O  
ATOM     23  N   THR L   4      32.860  27.655  34.476  1.00 33.88           N  
ATOM     24  CA  THR L   4      34.149  27.036  34.358  1.00 33.45           C  
ATOM     25  CB  THR L   4      35.234  27.989  33.951  1.00 35.33           C  
ATOM     26  OG1 THR L   4      34.916  28.583  32.701  1.00 43.67           O  
ATOM     27  CG2 THR L   4      36.557  27.211  33.842  1.00 38.09           C  
ATOM     28  C   THR L   4      34.548  26.447  35.675  1.00 30.86           C  
ATOM     29  O   THR L   4      34.395  27.066  36.728  1.00 32.95           O  
ATOM     30  N   GLN L   5      35.071  25.205  35.631  1.00 31.68           N  
ATOM     31  CA  GLN L   5      35.532  24.534  36.814  1.00 31.36           C  
ATOM     32  CB  GLN L   5      34.638  23.365  37.260  1.00 29.46           C  
ATOM     33  CG  GLN L   5      33.241  23.778  37.723  1.00 28.91           C  
ATOM     34  CD  GLN L   5      32.500  22.509  38.122  1.00 27.32           C  
ATOM     35  OE1 GLN L   5      31.691  21.981  37.361  1.00 27.37           O  
ATOM     36  NE2 GLN L   5      32.794  21.999  39.347  1.00 28.02           N  
ATOM     37  C   GLN L   5      36.860  23.923  36.489  1.00 31.95           C  
ATOM     38  O   GLN L   5      37.142  23.595  35.339  1.00 33.33           O  
ATOM     39  N   PRO L   6      37.702  23.787  37.476  1.00 32.77           N  
ATOM     40  CA  PRO L   6      38.989  23.175  37.298  1.00 34.12           C  
ATOM     41  CD  PRO L   6      37.316  23.881  38.873  1.00 35.17           C  
ATOM     42  CB  PRO L   6      39.647  23.229  38.673  1.00 35.14           C  
ATOM     43  CG  PRO L   6      38.445  23.165  39.636  1.00 36.39           C  
ATOM     44  C   PRO L   6      38.755  21.760  36.866  1.00 35.94           C  
ATOM     45  O   PRO L   6      37.816  21.133  37.351  1.00 33.40           O  
ATOM     46  N   THR L   7      39.610  21.226  35.980  1.00 33.79           N  
ATOM     47  CA  THR L   7      39.426  19.898  35.476  1.00 34.32           C  
ATOM     48  CB  THR L   7      40.455  19.524  34.450  1.00 36.96           C  
ATOM     49  OG1 THR L   7      40.412  20.435  33.360  1.00  0.00           O  
ATOM     50  CG2 THR L   7      40.167  18.096  33.958  1.00  0.00           C  
ATOM     51  C   THR L   7      39.537  18.915  36.597  1.00 33.06           C  
ATOM     52  O   THR L   7      38.790  17.939  36.643  1.00 32.69           O  
ATOM     53  N   SER L   8      40.484  19.120  37.535  1.00 32.09           N  
ATOM     54  CA  SER L   8      40.588  18.118  38.554  1.00 33.75           C  
ATOM     55  CB  SER L   8      41.480  16.943  38.118  1.00 37.75           C  
ATOM     56  OG  SER L   8      41.553  15.968  39.143  1.00 41.68           O  
ATOM     57  C   SER L   8      41.174  18.711  39.800  1.00 33.33           C  
ATOM     58  O   SER L   8      41.807  19.765  39.773  1.00 34.28           O  
ATOM     59  N   LEU L   9      40.926  18.043  40.948  1.00 32.61           N  
ATOM     60  CA  LEU L   9      41.484  18.456  42.203  1.00 34.79           C  
ATOM     61  CB  LEU L   9      40.554  19.361  43.022  1.00 34.54           C  
ATOM     62  CG  LEU L   9      40.342  20.723  42.334  1.00  0.00           C  
ATOM     63  CD1 LEU L   9      39.415  21.633  43.146  1.00  0.00           C  
ATOM     64  CD2 LEU L   9      41.687  21.394  42.007  1.00  0.00           C  
ATOM     65  C   LEU L   9      41.803  17.215  42.981  1.00 36.58           C  
ATOM     66  O   LEU L   9      41.128  16.197  42.848  1.00 36.04           O  
ATOM     67  N   SER L  10      42.873  17.254  43.800  1.00 35.32           N  
ATOM     68  CA  SER L  10      43.221  16.073  44.538  1.00 37.41           C  
ATOM     69  CB  SER L  10      44.396  15.299  43.917  1.00 39.21           C  
ATOM     70  OG  SER L  10      45.552  16.122  43.870  1.00 41.27           O  
ATOM     71  C   SER L  10      43.605  16.457  45.933  1.00 36.44           C  
ATOM     72  O   SER L  10      44.078  17.566  46.181  1.00 37.97           O  
ATOM     73  N   ALA L  11      43.384  15.531  46.892  1.00 34.98           N  
ATOM     74  CA  ALA L  11      43.729  15.785  48.262  1.00 37.44           C  
ATOM     75  CB  ALA L  11      42.664  16.593  49.022  1.00 27.70           C  
ATOM     76  C   ALA L  11      43.867  14.463  48.958  1.00 38.52           C  
ATOM     77  O   ALA L  11      43.402  13.438  48.465  1.00 39.58           O  
ATOM     78  N   SER L  12      44.544  14.454  50.125  1.00 38.92           N  
ATOM     79  CA  SER L  12      44.720  13.243  50.880  1.00 40.34           C  
ATOM     80  CB  SER L  12      45.938  13.281  51.821  1.00 41.46           C  
ATOM     81  OG  SER L  12      47.133  13.436  51.070  1.00 45.22           O  
ATOM     82  C   SER L  12      43.502  13.056  51.726  1.00 39.35           C  
ATOM     83  O   SER L  12      42.722  13.987  51.920  1.00 38.94           O  
ATOM     84  N   PRO L  13      43.319  11.875  52.255  1.00 39.53           N  
ATOM     85  CA  PRO L  13      42.153  11.623  53.054  1.00 39.60           C  
ATOM     86  CD  PRO L  13      43.818  10.666  51.620  1.00 41.12           C  
ATOM     87  CB  PRO L  13      42.110  10.112  53.265  1.00 43.18           C  
ATOM     88  CG  PRO L  13      42.831   9.556  52.024  1.00 43.61           C  
ATOM     89  C   PRO L  13      42.195  12.417  54.317  1.00 40.06           C  
ATOM     90  O   PRO L  13      43.276  12.598  54.873  1.00 39.50           O  
ATOM     91  N   GLY L  14      41.029  12.912  54.774  1.00 38.47           N  
ATOM     92  CA  GLY L  14      40.957  13.656  55.997  1.00 38.07           C  
ATOM     93  C   GLY L  14      41.151  15.108  55.689  1.00 37.35           C  
ATOM     94  O   GLY L  14      40.875  15.968  56.524  1.00 37.01           O  
ATOM     95  N   ALA L  15      41.628  15.420  54.469  1.00 35.53           N  
ATOM     96  CA  ALA L  15      41.879  16.780  54.082  1.00 36.61           C  
ATOM     97  CB  ALA L  15      42.942  16.916  52.976  1.00 37.66           C  
ATOM     98  C   ALA L  15      40.608  17.383  53.571  1.00 36.20           C  
ATOM     99  O   ALA L  15      39.608  16.692  53.392  1.00 35.75           O  
ATOM    100  N   SER L  16      40.613  18.716  53.351  1.00 35.83           N  
ATOM    101  CA  SER L  16      39.448  19.388  52.851  1.00 34.21           C  
ATOM    102  CB  SER L  16      39.116  20.685  53.609  1.00 36.01           C  
ATOM    103  OG  SER L  16      38.803  20.392  54.963  1.00  0.00           O  
ATOM    104  C   SER L  16      39.711  19.772  51.429  1.00 34.98           C  
ATOM    105  O   SER L  16      40.812  20.186  51.072  1.00 34.49           O  
ATOM    106  N   ALA L  17      38.687  19.633  50.566  1.00 33.21           N  
ATOM    107  CA  ALA L  17      38.871  19.988  49.190  1.00 31.50           C  
ATOM    108  CB  ALA L  17      38.642  18.823  48.212  1.00 34.32           C  
ATOM    109  C   ALA L  17      37.868  21.048  48.854  1.00 30.71           C  
ATOM    110  O   ALA L  17      36.797  21.118  49.455  1.00 30.64           O  
ATOM    111  N   ARG L  18      38.219  21.933  47.898  1.00 29.70           N  
ATOM    112  CA  ARG L  18      37.323  22.978  47.489  1.00 30.01           C  
ATOM    113  CB  ARG L  18      37.813  24.374  47.906  1.00 31.41           C  
ATOM    114  CG  ARG L  18      37.741  24.598  49.417  1.00 26.83           C  
ATOM    115  CD  ARG L  18      38.590  25.771  49.913  1.00 27.37           C  
ATOM    116  NE  ARG L  18      40.009  25.316  49.913  1.00 33.16           N  
ATOM    117  CZ  ARG L  18      40.512  24.681  51.011  1.00 31.57           C  
ATOM    118  NH1 ARG L  18      39.717  24.483  52.104  1.00 32.43           N1+
ATOM    119  NH2 ARG L  18      41.803  24.242  51.021  1.00 31.05           N  
ATOM    120  C   ARG L  18      37.256  22.951  45.995  1.00 30.28           C  
ATOM    121  O   ARG L  18      38.282  22.850  45.325  1.00 30.85           O  
ATOM    122  N   LEU L  19      36.032  23.023  45.434  1.00 26.86           N  
ATOM    123  CA  LEU L  19      35.871  23.034  44.006  1.00 26.73           C  
ATOM    124  CB  LEU L  19      34.931  21.934  43.479  1.00 26.47           C  
ATOM    125  CG  LEU L  19      35.412  20.507  43.796  1.00  0.00           C  
ATOM    126  CD1 LEU L  19      35.396  20.245  45.311  1.00 30.39           C  
ATOM    127  CD2 LEU L  19      34.623  19.455  42.998  1.00  0.00           C  
ATOM    128  C   LEU L  19      35.247  24.344  43.645  1.00 28.20           C  
ATOM    129  O   LEU L  19      34.237  24.738  44.225  1.00 27.42           O  
ATOM    130  N   SER L  20      35.825  25.057  42.658  1.00 27.55           N  
ATOM    131  CA  SER L  20      35.303  26.350  42.326  1.00 28.47           C  
ATOM    132  CB  SER L  20      36.396  27.419  42.138  1.00 30.21           C  
ATOM    133  OG  SER L  20      37.254  27.062  41.065  1.00 34.75           O  
ATOM    134  C   SER L  20      34.503  26.280  41.065  1.00 28.73           C  
ATOM    135  O   SER L  20      34.717  25.424  40.209  1.00 29.10           O  
ATOM    136  N   CYS L  21      33.517  27.194  40.954  1.00 28.11           N  
ATOM    137  CA  CYS L  21      32.676  27.303  39.799  1.00 28.90           C  
ATOM    138  CB  CYS L  21      31.217  26.890  40.100  1.00 29.08           C  
ATOM    139  SG  CYS L  21      30.109  26.929  38.659  1.00 32.44           S  
ATOM    140  C   CYS L  21      32.705  28.754  39.414  1.00 28.41           C  
ATOM    141  O   CYS L  21      32.157  29.600  40.120  1.00 29.45           O  
ATOM    142  N   THR L  22      33.342  29.077  38.268  1.00 29.50           N  
ATOM    143  CA  THR L  22      33.477  30.449  37.856  1.00 30.26           C  
ATOM    144  CB  THR L  22      34.788  30.757  37.193  1.00 30.17           C  
ATOM    145  OG1 THR L  22      35.864  30.487  38.080  1.00  0.00           O  
ATOM    146  CG2 THR L  22      34.794  32.239  36.780  1.00  0.00           C  
ATOM    147  C   THR L  22      32.411  30.742  36.856  1.00 31.21           C  
ATOM    148  O   THR L  22      32.253  30.029  35.866  1.00 31.43           O  
ATOM    149  N   LEU L  23      31.524  31.724  37.261  1.00 31.19           N  
ATOM    150  CA  LEU L  23      30.460  32.282  36.460  1.00 34.36           C  
ATOM    151  CB  LEU L  23      29.271  32.915  37.202  1.00 33.82           C  
ATOM    152  CG  LEU L  23      28.381  33.730  36.239  1.00 33.57           C  
ATOM    153  CD1 LEU L  23      27.465  32.820  35.413  1.00 30.43           C  
ATOM    154  CD2 LEU L  23      27.666  34.908  36.918  1.00 30.98           C  
ATOM    155  C   LEU L  23      31.083  33.447  35.820  1.00 37.93           C  
ATOM    156  O   LEU L  23      31.567  34.347  36.506  1.00 37.39           O  
ATOM    157  N   SER L  24      31.070  33.456  34.485  1.00 40.98           N  
ATOM    158  CA  SER L  24      31.699  34.528  33.802  1.00 43.92           C  
ATOM    159  CB  SER L  24      31.590  34.431  32.271  1.00 44.50           C  
ATOM    160  OG  SER L  24      32.272  33.278  31.801  1.00  0.00           O  
ATOM    161  C   SER L  24      30.995  35.758  34.231  1.00 45.75           C  
ATOM    162  O   SER L  24      29.764  35.817  34.215  1.00 48.79           O  
ATOM    163  N   SER L  25      31.777  36.798  34.581  1.00 46.62           N  
ATOM    164  CA  SER L  25      31.227  38.022  35.066  1.00 46.07           C  
ATOM    165  CB  SER L  25      32.294  39.079  35.400  1.00 48.44           C  
ATOM    166  OG  SER L  25      31.685  40.272  35.875  1.00  0.00           O  
ATOM    167  C   SER L  25      30.347  38.568  33.993  1.00 44.77           C  
ATOM    168  O   SER L  25      30.211  38.003  32.913  1.00 45.83           O  
ATOM    169  N   GLY L  26      29.642  39.668  34.279  0.83 44.19           N  
ATOM    170  CA  GLY L  26      28.784  40.167  33.249  0.83 43.08           C  
ATOM    171  C   GLY L  26      27.460  39.537  33.501  0.83 42.22           C  
ATOM    172  O   GLY L  26      26.438  39.974  32.974  0.83 42.98           O  
ATOM    173  N   PHE L  27      27.473  38.463  34.312  1.00 40.16           N  
ATOM    174  CA  PHE L  27      26.276  37.824  34.767  1.00 37.11           C  
ATOM    175  CB  PHE L  27      26.161  36.329  34.420  1.00 39.05           C  
ATOM    176  CG  PHE L  27      26.014  36.200  32.944  1.00 41.51           C  
ATOM    177  CD1 PHE L  27      27.127  36.131  32.139  1.00  0.00           C  
ATOM    178  CD2 PHE L  27      24.766  36.147  32.367  1.00 41.70           C  
ATOM    179  CE1 PHE L  27      26.999  36.009  30.776  1.00 43.61           C  
ATOM    180  CE2 PHE L  27      24.634  36.023  31.004  1.00  0.00           C  
ATOM    181  CZ  PHE L  27      25.751  35.954  30.206  1.00  0.00           C  
ATOM    182  C   PHE L  27      26.389  37.896  36.248  1.00 35.32           C  
ATOM    183  O   PHE L  27      27.483  37.734  36.784  1.00 38.11           O  
ATOM    184  N   THR L  28      25.273  38.156  36.952  1.00 34.81           N  
ATOM    185  CA  THR L  28      25.373  38.254  38.376  1.00 34.28           C  
ATOM    186  CB  THR L  28      24.638  39.429  38.950  1.00 35.66           C  
ATOM    187  OG1 THR L  28      23.246  39.310  38.696  1.00  0.00           O  
ATOM    188  CG2 THR L  28      25.182  40.714  38.311  1.00  0.00           C  
ATOM    189  C   THR L  28      24.778  37.023  38.980  1.00 34.24           C  
ATOM    190  O   THR L  28      23.589  36.739  38.837  1.00 35.61           O  
ATOM    191  N   VAL L  29      25.616  36.242  39.679  1.00 30.66           N  
ATOM    192  CA  VAL L  29      25.127  35.055  40.337  1.00 31.29           C  
ATOM    193  CB  VAL L  29      26.136  33.980  40.681  1.00 30.66           C  
ATOM    194  CG1 VAL L  29      25.478  32.775  41.378  1.00 31.72           C  
ATOM    195  CG2 VAL L  29      26.882  33.580  39.408  1.00 28.86           C  
ATOM    196  C   VAL L  29      24.295  35.465  41.530  1.00 31.14           C  
ATOM    197  O   VAL L  29      23.661  34.629  42.171  1.00 32.05           O  
ATOM    198  N   GLY L  30      24.297  36.769  41.899  1.00 33.00           N  
ATOM    199  CA  GLY L  30      23.521  37.235  43.022  1.00 33.27           C  
ATOM    200  C   GLY L  30      22.109  36.845  42.774  1.00 32.13           C  
ATOM    201  O   GLY L  30      21.323  36.643  43.699  1.00 30.54           O  
ATOM    202  N   ARG L  31      21.749  36.839  41.487  1.00 30.42           N  
ATOM    203  CA  ARG L  31      20.462  36.455  40.997  1.00 29.66           C  
ATOM    204  CB  ARG L  31      20.258  36.887  39.535  1.00 32.89           C  
ATOM    205  CG  ARG L  31      18.811  36.815  39.041  1.00  0.00           C  
ATOM    206  CD  ARG L  31      18.693  36.894  37.516  1.00  0.00           C  
ATOM    207  NE  ARG L  31      17.263  37.130  37.170  1.00  0.00           N  
ATOM    208  CZ  ARG L  31      16.824  38.408  36.975  1.00  0.00           C  
ATOM    209  NH1 ARG L  31      17.708  39.445  37.042  1.00  0.00           N1+
ATOM    210  NH2 ARG L  31      15.507  38.647  36.707  1.00  0.00           N  
ATOM    211  C   ARG L  31      20.254  34.969  41.037  1.00 29.44           C  
ATOM    212  O   ARG L  31      19.111  34.533  41.151  1.00 29.96           O  
ATOM    213  N   TYR L  32      21.323  34.139  40.925  1.00 29.87           N  
ATOM    214  CA  TYR L  32      21.024  32.753  40.678  1.00 30.17           C  
ATOM    215  CB  TYR L  32      21.685  32.198  39.406  1.00 31.46           C  
ATOM    216  CG  TYR L  32      21.278  33.067  38.269  1.00 33.71           C  
ATOM    217  CD1 TYR L  32      19.994  33.024  37.769  1.00 34.24           C  
ATOM    218  CD2 TYR L  32      22.180  33.957  37.732  1.00 34.62           C  
ATOM    219  CE1 TYR L  32      19.627  33.839  36.722  1.00 37.64           C  
ATOM    220  CE2 TYR L  32      21.816  34.772  36.686  1.00 37.40           C  
ATOM    221  CZ  TYR L  32      20.540  34.713  36.178  1.00 39.84           C  
ATOM    222  OH  TYR L  32      20.172  35.554  35.107  1.00 41.39           O  
ATOM    223  C   TYR L  32      21.458  31.863  41.784  1.00 29.46           C  
ATOM    224  O   TYR L  32      22.363  32.156  42.562  1.00 29.99           O  
ATOM    225  N   SER L  33      20.738  30.740  41.907  1.00 27.42           N  
ATOM    226  CA  SER L  33      21.138  29.763  42.847  1.00 27.01           C  
ATOM    227  CB  SER L  33      19.989  28.861  43.344  1.00 25.34           C  
ATOM    228  OG  SER L  33      19.057  29.622  44.101  1.00 26.21           O  
ATOM    229  C   SER L  33      22.101  28.919  42.118  1.00 28.46           C  
ATOM    230  O   SER L  33      22.093  28.764  40.898  1.00 27.55           O  
ATOM    231  N   ILE L  34      23.011  28.366  42.886  1.00 22.73           N  
ATOM    232  CA  ILE L  34      23.911  27.402  42.331  1.00 20.85           C  
ATOM    233  CB  ILE L  34      25.342  27.654  42.709  1.00 22.95           C  
ATOM    234  CG1 ILE L  34      25.808  29.026  42.196  1.00 21.01           C  
ATOM    235  CG2 ILE L  34      26.188  26.482  42.190  1.00 22.60           C  
ATOM    236  CD1 ILE L  34      27.128  29.484  42.816  1.00  0.00           C  
ATOM    237  C   ILE L  34      23.552  26.064  42.894  1.00 21.18           C  
ATOM    238  O   ILE L  34      23.205  25.944  44.069  1.00 20.74           O  
ATOM    239  N   PHE L  35      23.605  25.019  42.040  1.00 20.25           N  
ATOM    240  CA  PHE L  35      23.286  23.678  42.449  1.00 20.48           C  
ATOM    241  CB  PHE L  35      22.192  23.048  41.572  1.00 20.40           C  
ATOM    242  CG  PHE L  35      21.067  24.022  41.540  1.00 27.56           C  
ATOM    243  CD1 PHE L  35      20.167  24.099  42.576  1.00 45.54           C  
ATOM    244  CD2 PHE L  35      20.917  24.870  40.465  1.00 47.05           C  
ATOM    245  CE1 PHE L  35      19.137  25.009  42.535  1.00 48.21           C  
ATOM    246  CE2 PHE L  35      19.888  25.780  40.418  1.00 49.70           C  
ATOM    247  CZ  PHE L  35      18.994  25.851  41.459  1.00 49.50           C  
ATOM    248  C   PHE L  35      24.526  22.869  42.217  1.00 21.31           C  
ATOM    249  O   PHE L  35      25.304  23.173  41.314  1.00 22.00           O  
ATOM    250  N   TRP L  36      24.762  21.820  43.034  1.00 20.16           N  
ATOM    251  CA  TRP L  36      25.942  21.021  42.848  1.00 21.16           C  
ATOM    252  CB  TRP L  36      26.935  21.144  44.020  1.00 21.39           C  
ATOM    253  CG  TRP L  36      27.526  22.528  44.171  1.00 23.19           C  
ATOM    254  CD2 TRP L  36      28.739  22.963  43.538  1.00 23.89           C  
ATOM    255  CD1 TRP L  36      27.062  23.592  44.886  1.00 23.76           C  
ATOM    256  NE1 TRP L  36      27.910  24.666  44.736  1.00 24.98           N  
ATOM    257  CE2 TRP L  36      28.946  24.291  43.908  1.00 25.24           C  
ATOM    258  CE3 TRP L  36      29.608  22.309  42.714  1.00 23.32           C  
ATOM    259  CZ2 TRP L  36      30.031  24.991  43.458  1.00 24.55           C  
ATOM    260  CZ3 TRP L  36      30.702  23.016  42.264  1.00 26.15           C  
ATOM    261  CH2 TRP L  36      30.908  24.331  42.627  1.00 25.35           C  
ATOM    262  C   TRP L  36      25.536  19.579  42.747  1.00 22.00           C  
ATOM    263  O   TRP L  36      24.623  19.135  43.443  1.00 22.14           O  
ATOM    264  N   TYR L  37      26.214  18.806  41.868  1.00 21.69           N  
ATOM    265  CA  TYR L  37      25.865  17.422  41.689  1.00 20.42           C  
ATOM    266  CB  TYR L  37      25.248  17.116  40.310  1.00 20.40           C  
ATOM    267  CG  TYR L  37      24.036  17.969  40.103  1.00 20.26           C  
ATOM    268  CD1 TYR L  37      22.788  17.557  40.515  1.00 19.36           C  
ATOM    269  CD2 TYR L  37      24.150  19.197  39.490  1.00 20.16           C  
ATOM    270  CE1 TYR L  37      21.679  18.351  40.315  1.00 19.10           C  
ATOM    271  CE2 TYR L  37      23.046  19.995  39.288  1.00 21.53           C  
ATOM    272  CZ  TYR L  37      21.805  19.573  39.700  1.00 20.33           C  
ATOM    273  OH  TYR L  37      20.669  20.388  39.494  1.00 20.55           O  
ATOM    274  C   TYR L  37      27.112  16.590  41.789  1.00 22.94           C  
ATOM    275  O   TYR L  37      28.201  17.026  41.413  1.00 22.52           O  
ATOM    276  N   GLN L  38      26.972  15.356  42.319  1.00 22.33           N  
ATOM    277  CA  GLN L  38      28.077  14.444  42.434  1.00 23.45           C  
ATOM    278  CB  GLN L  38      28.241  13.849  43.844  1.00 23.91           C  
ATOM    279  CG  GLN L  38      29.418  12.877  43.971  1.00 25.12           C  
ATOM    280  CD  GLN L  38      29.440  12.340  45.395  1.00 28.88           C  
ATOM    281  OE1 GLN L  38      28.453  11.782  45.873  1.00 30.52           O  
ATOM    282  NE2 GLN L  38      30.592  12.511  46.100  1.00 27.30           N  
ATOM    283  C   GLN L  38      27.772  13.295  41.528  1.00 24.69           C  
ATOM    284  O   GLN L  38      26.649  12.797  41.507  1.00 25.91           O  
ATOM    285  N   GLN L  39      28.763  12.841  40.734  1.00 24.89           N  
ATOM    286  CA  GLN L  39      28.487  11.753  39.843  1.00 24.78           C  
ATOM    287  CB  GLN L  39      28.335  12.196  38.376  1.00 25.25           C  
ATOM    288  CG  GLN L  39      28.039  11.044  37.412  1.00 25.34           C  
ATOM    289  CD  GLN L  39      27.913  11.611  36.003  1.00 27.04           C  
ATOM    290  OE1 GLN L  39      28.637  12.527  35.620  1.00 26.04           O  
ATOM    291  NE2 GLN L  39      26.968  11.045  35.204  1.00 24.73           N  
ATOM    292  C   GLN L  39      29.603  10.761  39.882  1.00 27.55           C  
ATOM    293  O   GLN L  39      30.775  11.100  39.722  1.00 27.15           O  
ATOM    294  N   LYS L  40      29.248   9.487  40.103  1.00 28.10           N  
ATOM    295  CA  LYS L  40      30.224   8.446  40.048  1.00 31.05           C  
ATOM    296  CB  LYS L  40      30.036   7.414  41.169  1.00 30.33           C  
ATOM    297  CG  LYS L  40      30.279   8.040  42.544  1.00 30.06           C  
ATOM    298  CD  LYS L  40      29.746   7.220  43.719  1.00 31.31           C  
ATOM    299  CE  LYS L  40      30.007   7.879  45.076  1.00 30.62           C  
ATOM    300  NZ  LYS L  40      29.356   7.104  46.156  1.00 30.73           N1+
ATOM    301  C   LYS L  40      29.968   7.807  38.727  1.00 33.07           C  
ATOM    302  O   LYS L  40      28.839   7.417  38.440  1.00 32.75           O  
ATOM    303  N   PRO L  41      30.993   7.696  37.927  1.00 35.72           N  
ATOM    304  CA  PRO L  41      30.881   7.225  36.572  1.00 38.47           C  
ATOM    305  CD  PRO L  41      32.334   7.527  38.457  1.00 37.09           C  
ATOM    306  CB  PRO L  41      32.315   7.023  36.089  1.00 38.68           C  
ATOM    307  CG  PRO L  41      33.086   6.721  37.386  1.00 40.43           C  
ATOM    308  C   PRO L  41      30.084   5.973  36.489  1.00 38.24           C  
ATOM    309  O   PRO L  41      30.291   5.068  37.298  1.00 37.42           O  
ATOM    310  N   GLY L  42      29.166   5.928  35.509  1.00 37.42           N  
ATOM    311  CA  GLY L  42      28.326   4.796  35.309  1.00 37.62           C  
ATOM    312  C   GLY L  42      27.017   5.041  35.990  1.00 37.39           C  
ATOM    313  O   GLY L  42      26.072   4.277  35.801  1.00 34.95           O  
ATOM    314  N   SER L  43      26.909   6.123  36.785  1.00 34.31           N  
ATOM    315  CA  SER L  43      25.682   6.349  37.500  1.00 32.87           C  
ATOM    316  CB  SER L  43      25.839   6.235  39.024  1.00 34.71           C  
ATOM    317  OG  SER L  43      26.288   4.935  39.372  1.00  0.00           O  
ATOM    318  C   SER L  43      25.210   7.747  37.238  1.00 30.96           C  
ATOM    319  O   SER L  43      25.958   8.601  36.765  1.00 29.95           O  
ATOM    320  N   PRO L  44      23.956   7.980  37.542  1.00 29.41           N  
ATOM    321  CA  PRO L  44      23.342   9.272  37.366  1.00 28.37           C  
ATOM    322  CD  PRO L  44      22.976   6.910  37.560  1.00  0.00           C  
ATOM    323  CB  PRO L  44      21.829   9.039  37.443  1.00 28.84           C  
ATOM    324  CG  PRO L  44      21.680   7.608  37.996  1.00  0.00           C  
ATOM    325  C   PRO L  44      23.854  10.246  38.380  1.00 26.44           C  
ATOM    326  O   PRO L  44      24.294   9.819  39.446  1.00 26.75           O  
ATOM    327  N   PRO L  45      23.808  11.517  38.074  1.00 24.98           N  
ATOM    328  CA  PRO L  45      24.292  12.515  38.989  1.00 25.70           C  
ATOM    329  CD  PRO L  45      23.903  11.950  36.689  1.00 24.82           C  
ATOM    330  CB  PRO L  45      24.362  13.811  38.185  1.00 25.77           C  
ATOM    331  CG  PRO L  45      24.577  13.331  36.737  1.00 25.72           C  
ATOM    332  C   PRO L  45      23.384  12.596  40.172  1.00 25.25           C  
ATOM    333  O   PRO L  45      22.202  12.286  40.043  1.00 25.22           O  
ATOM    334  N   ARG L  46      23.921  12.994  41.339  1.00 24.64           N  
ATOM    335  CA  ARG L  46      23.122  13.109  42.525  1.00 24.82           C  
ATOM    336  CB  ARG L  46      23.664  12.294  43.712  1.00 27.30           C  
ATOM    337  CG  ARG L  46      22.812  12.421  44.976  1.00 34.20           C  
ATOM    338  CD  ARG L  46      23.568  12.063  46.259  1.00 35.31           C  
ATOM    339  NE  ARG L  46      23.958  10.629  46.180  1.00  0.00           N  
ATOM    340  CZ  ARG L  46      23.163   9.669  46.736  1.00  0.00           C  
ATOM    341  NH1 ARG L  46      22.000  10.020  47.358  1.00  0.00           N1+
ATOM    342  NH2 ARG L  46      23.536   8.358  46.676  1.00  0.00           N  
ATOM    343  C   ARG L  46      23.160  14.545  42.941  1.00 23.22           C  
ATOM    344  O   ARG L  46      24.182  15.212  42.804  1.00 23.24           O  
ATOM    345  N   TYR L  47      22.039  15.075  43.470  1.00 23.08           N  
ATOM    346  CA  TYR L  47      22.061  16.463  43.846  1.00 22.76           C  
ATOM    347  CB  TYR L  47      20.650  17.095  43.838  1.00 21.93           C  
ATOM    348  CG  TYR L  47      19.802  16.378  44.835  1.00 22.18           C  
ATOM    349  CD1 TYR L  47      19.275  15.143  44.543  1.00 22.35           C  
ATOM    350  CD2 TYR L  47      19.564  16.918  46.080  1.00 21.14           C  
ATOM    351  CE1 TYR L  47      18.501  14.469  45.458  1.00  0.00           C  
ATOM    352  CE2 TYR L  47      18.790  16.251  47.001  1.00  0.00           C  
ATOM    353  CZ  TYR L  47      18.254  15.024  46.691  1.00  0.00           C  
ATOM    354  OH  TYR L  47      17.460  14.336  47.632  1.00  0.00           O  
ATOM    355  C   TYR L  47      22.652  16.587  45.228  1.00 24.38           C  
ATOM    356  O   TYR L  47      22.148  15.997  46.179  1.00 23.22           O  
ATOM    357  N   LEU L  48      23.832  17.246  45.340  1.00 21.75           N  
ATOM    358  CA  LEU L  48      24.479  17.537  46.597  1.00 24.56           C  
ATOM    359  CB  LEU L  48      25.993  17.765  46.476  1.00 25.97           C  
ATOM    360  CG  LEU L  48      26.820  16.494  46.233  1.00 32.27           C  
ATOM    361  CD1 LEU L  48      28.308  16.841  46.128  1.00 29.28           C  
ATOM    362  CD2 LEU L  48      26.567  15.437  47.317  1.00 30.79           C  
ATOM    363  C   LEU L  48      23.956  18.761  47.288  1.00 24.40           C  
ATOM    364  O   LEU L  48      23.662  18.737  48.482  1.00 25.95           O  
ATOM    365  N   LEU L  49      23.866  19.891  46.555  1.00 22.86           N  
ATOM    366  CA  LEU L  49      23.488  21.131  47.177  1.00 22.99           C  
ATOM    367  CB  LEU L  49      24.673  22.043  47.549  1.00 24.01           C  
ATOM    368  CG  LEU L  49      25.535  21.521  48.717  1.00 21.76           C  
ATOM    369  CD1 LEU L  49      26.280  20.227  48.349  1.00 30.57           C  
ATOM    370  CD2 LEU L  49      26.466  22.621  49.255  1.00  0.00           C  
ATOM    371  C   LEU L  49      22.601  21.890  46.242  1.00 22.29           C  
ATOM    372  O   LEU L  49      22.756  21.818  45.024  1.00 21.77           O  
ATOM    373  N   TYR L  50      21.646  22.657  46.808  1.00 22.12           N  
ATOM    374  CA  TYR L  50      20.696  23.353  45.991  1.00 23.34           C  
ATOM    375  CB  TYR L  50      19.290  22.693  46.086  1.00 24.55           C  
ATOM    376  CG  TYR L  50      18.239  23.275  45.179  1.00 25.14           C  
ATOM    377  CD1 TYR L  50      17.541  24.416  45.511  1.00 27.00           C  
ATOM    378  CD2 TYR L  50      17.911  22.640  44.000  1.00 27.59           C  
ATOM    379  CE1 TYR L  50      16.573  24.932  44.679  1.00 27.94           C  
ATOM    380  CE2 TYR L  50      16.942  23.147  43.163  1.00 27.65           C  
ATOM    381  CZ  TYR L  50      16.274  24.298  43.499  1.00 29.58           C  
ATOM    382  OH  TYR L  50      15.281  24.825  42.646  1.00 31.60           O  
ATOM    383  C   TYR L  50      20.579  24.762  46.483  1.00 23.97           C  
ATOM    384  O   TYR L  50      20.949  25.097  47.609  1.00 23.91           O  
ATOM    385  N   TYR L  51      21.239  25.724  45.709  1.00 24.17           N  
ATOM    386  CA  TYR L  51      21.894  26.748  46.645  1.00 27.71           C  
ATOM    387  CB  TYR L  51      23.354  26.367  46.988  1.00 25.85           C  
ATOM    388  CG  TYR L  51      24.042  27.441  47.782  1.00 29.12           C  
ATOM    389  CD1 TYR L  51      23.845  27.576  49.135  1.00 31.07           C  
ATOM    390  CD2 TYR L  51      24.925  28.308  47.180  1.00 29.85           C  
ATOM    391  CE1 TYR L  51      24.494  28.557  49.852  1.00 30.13           C  
ATOM    392  CE2 TYR L  51      25.571  29.287  47.896  1.00 30.53           C  
ATOM    393  CZ  TYR L  51      25.358  29.420  49.241  1.00 31.12           C  
ATOM    394  OH  TYR L  51      26.017  30.421  49.987  1.00 33.19           O  
ATOM    395  C   TYR L  51      21.966  28.235  46.315  1.00 27.53           C  
ATOM    396  O   TYR L  51      22.792  28.662  45.504  1.00 28.07           O  
ATOM    397  N   PHE L  52      21.115  29.074  46.972  1.00 28.04           N  
ATOM    398  CA  PHE L  52      21.126  30.524  46.862  1.00 27.60           C  
ATOM    399  CB  PHE L  52      19.730  31.161  46.847  1.00 25.92           C  
ATOM    400  CG  PHE L  52      19.949  32.606  46.529  1.00 24.73           C  
ATOM    401  CD1 PHE L  52      20.232  33.000  45.240  1.00 26.48           C  
ATOM    402  CD2 PHE L  52      19.868  33.568  47.511  1.00 27.76           C  
ATOM    403  CE1 PHE L  52      20.432  34.326  44.933  1.00 30.04           C  
ATOM    404  CE2 PHE L  52      20.066  34.896  47.211  1.00 28.82           C  
ATOM    405  CZ  PHE L  52      20.348  35.276  45.921  1.00 28.83           C  
ATOM    406  C   PHE L  52      21.936  31.333  47.862  1.00 29.33           C  
ATOM    407  O   PHE L  52      22.580  32.303  47.468  1.00 30.50           O  
ATOM    408  N   SER L  53      21.896  31.013  49.183  1.00 29.20           N  
ATOM    409  CA  SER L  53      22.519  31.877  50.165  1.00 30.76           C  
ATOM    410  CB  SER L  53      21.787  33.219  50.334  1.00 30.71           C  
ATOM    411  OG  SER L  53      20.484  32.996  50.855  1.00 30.98           O  
ATOM    412  C   SER L  53      22.519  31.207  51.507  1.00 31.44           C  
ATOM    413  O   SER L  53      22.089  30.068  51.644  1.00 29.32           O  
ATOM    414  N   ASP L  54      23.019  31.901  52.554  1.00 31.98           N  
ATOM    415  CA  ASP L  54      23.011  31.334  53.876  0.83 33.39           C  
ATOM    416  CB  ASP L  54      23.648  32.249  54.937  0.83 32.45           C  
ATOM    417  CG  ASP L  54      25.159  32.156  54.792  0.83 35.77           C  
ATOM    418  OD1 ASP L  54      25.639  31.085  54.333  1.00  0.00           O  
ATOM    419  OD2 ASP L  54      25.855  33.148  55.140  1.00  0.00           O1-
ATOM    420  C   ASP L  54      21.585  31.125  54.253  1.00 34.80           C  
ATOM    421  O   ASP L  54      21.246  30.154  54.927  1.00 33.58           O  
ATOM    422  N   SER L  55      20.709  32.054  53.828  1.00 34.74           N  
ATOM    423  CA  SER L  55      19.317  31.928  54.139  1.00 35.12           C  
ATOM    424  CB  SER L  55      18.475  33.070  53.544  1.00 33.65           C  
ATOM    425  OG  SER L  55      17.106  32.896  53.879  1.00 40.27           O  
ATOM    426  C   SER L  55      18.842  30.647  53.534  1.00 34.15           C  
ATOM    427  O   SER L  55      18.234  29.825  54.219  1.00 33.84           O  
ATOM    428  N   SER L  56      19.108  30.440  52.227  1.00 33.64           N  
ATOM    429  CA  SER L  56      18.698  29.212  51.602  1.00 32.81           C  
ATOM    430  CB  SER L  56      17.656  29.410  50.488  1.00 31.87           C  
ATOM    431  OG  SER L  56      16.430  29.864  51.041  1.00  0.00           O  
ATOM    432  C   SER L  56      19.911  28.586  50.957  1.00 32.29           C  
ATOM    433  O   SER L  56      20.330  29.033  49.891  1.00 30.71           O  
ATOM    434  N   GLN L  57      20.492  27.520  51.570  1.00 30.58           N  
ATOM    435  CA  GLN L  57      21.725  26.891  51.093  1.00 33.28           C  
ATOM    436  CB  GLN L  57      22.937  27.239  51.962  1.00 30.83           C  
ATOM    437  CG  GLN L  57      22.837  26.680  53.382  1.00 33.95           C  
ATOM    438  CD  GLN L  57      24.193  26.866  54.047  1.00 36.27           C  
ATOM    439  OE1 GLN L  57      25.179  27.194  53.388  1.00  0.00           O  
ATOM    440  NE2 GLN L  57      24.250  26.641  55.388  1.00  0.00           N  
ATOM    441  C   GLN L  57      21.591  25.403  51.257  1.00 32.74           C  
ATOM    442  O   GLN L  57      20.879  25.095  52.227  1.00 33.98           O  
ATOM    443  N   HIS L  58      22.281  24.413  50.513  1.00 25.27           N  
ATOM    444  CA  HIS L  58      21.178  23.609  50.926  1.00 25.88           C  
ATOM    445  ND1 HIS L  58      17.922  23.249  51.584  1.00  0.00           N  
ATOM    446  CG  HIS L  58      18.775  22.943  50.546  1.00 31.54           C  
ATOM    447  CB  HIS L  58      19.906  23.814  50.087  1.00 27.74           C  
ATOM    448  NE2 HIS L  58      17.283  21.269  50.799  1.00 53.45           N  
ATOM    449  CD2 HIS L  58      18.371  21.730  50.079  1.00  0.00           C  
ATOM    450  CE1 HIS L  58      17.051  22.214  51.692  1.00  0.00           C  
ATOM    451  C   HIS L  58      21.571  22.197  50.741  1.00 26.84           C  
ATOM    452  O   HIS L  58      21.824  21.754  49.622  1.00 26.01           O  
ATOM    453  N   GLN L  59      21.616  21.452  51.855  1.00 26.53           N  
ATOM    454  CA  GLN L  59      21.968  20.074  51.772  1.00 29.07           C  
ATOM    455  CB  GLN L  59      22.643  19.540  53.049  1.00 31.03           C  
ATOM    456  CG  GLN L  59      23.953  20.234  53.423  1.00 33.48           C  
ATOM    457  CD  GLN L  59      24.337  19.739  54.812  1.00 33.89           C  
ATOM    458  OE1 GLN L  59      24.340  20.502  55.777  1.00  0.00           O  
ATOM    459  NE2 GLN L  59      24.656  18.422  54.924  1.00  0.00           N  
ATOM    460  C   GLN L  59      20.679  19.331  51.671  1.00 30.62           C  
ATOM    461  O   GLN L  59      19.762  19.553  52.460  1.00 30.46           O  
ATOM    462  N   GLY L  60      20.565  18.431  50.682  1.00 29.54           N  
ATOM    463  CA  GLY L  60      19.369  17.651  50.612  1.00 31.17           C  
ATOM    464  C   GLY L  60      19.526  16.609  51.663  1.00 33.03           C  
ATOM    465  O   GLY L  60      20.611  16.433  52.214  1.00 32.79           O  
ATOM    466  N   SER L  61      18.445  15.877  51.970  1.00 35.77           N  
ATOM    467  CA  SER L  61      18.576  14.891  52.996  1.00 35.60           C  
ATOM    468  CB  SER L  61      17.240  14.246  53.406  1.00 38.35           C  
ATOM    469  OG  SER L  61      16.680  13.538  52.309  1.00 43.78           O  
ATOM    470  C   SER L  61      19.471  13.811  52.485  1.00 35.22           C  
ATOM    471  O   SER L  61      19.458  13.479  51.300  1.00 36.87           O  
ATOM    472  N   GLY L  62      20.291  13.241  53.388  1.00 34.40           N  
ATOM    473  CA  GLY L  62      21.141  12.147  53.026  1.00 35.40           C  
ATOM    474  C   GLY L  62      22.527  12.634  52.734  1.00 36.57           C  
ATOM    475  O   GLY L  62      23.449  11.824  52.643  1.00 38.55           O  
ATOM    476  N   VAL L  63      22.728  13.958  52.572  1.00 34.59           N  
ATOM    477  CA  VAL L  63      24.064  14.417  52.306  1.00 33.27           C  
ATOM    478  CB  VAL L  63      24.135  15.557  51.329  1.00 33.33           C  
ATOM    479  CG1 VAL L  63      25.604  15.988  51.169  1.00 32.20           C  
ATOM    480  CG2 VAL L  63      23.502  15.095  50.004  1.00 31.89           C  
ATOM    481  C   VAL L  63      24.665  14.864  53.606  1.00 33.28           C  
ATOM    482  O   VAL L  63      24.027  15.546  54.407  1.00 35.57           O  
ATOM    483  N   PRO L  64      25.896  14.487  53.823  1.00 33.77           N  
ATOM    484  CA  PRO L  64      26.610  14.770  55.044  1.00 36.53           C  
ATOM    485  CD  PRO L  64      26.553  13.480  53.011  1.00 34.96           C  
ATOM    486  CB  PRO L  64      27.841  13.860  55.026  1.00 37.06           C  
ATOM    487  CG  PRO L  64      27.991  13.441  53.551  1.00 36.64           C  
ATOM    488  C   PRO L  64      26.941  16.224  55.183  1.00 37.14           C  
ATOM    489  O   PRO L  64      27.110  16.904  54.173  1.00 34.92           O  
ATOM    490  N   SER L  65      27.063  16.702  56.437  1.00 36.62           N  
ATOM    491  CA  SER L  65      27.311  18.080  56.757  1.00 37.85           C  
ATOM    492  CB  SER L  65      27.263  18.353  58.269  1.00 41.37           C  
ATOM    493  OG  SER L  65      27.521  19.725  58.524  1.00  0.00           O  
ATOM    494  C   SER L  65      28.671  18.477  56.274  1.00 35.38           C  
ATOM    495  O   SER L  65      28.980  19.663  56.170  1.00 36.98           O  
ATOM    496  N   ARG L  66      29.523  17.489  55.963  1.00 34.80           N  
ATOM    497  CA  ARG L  66      30.862  17.746  55.518  1.00 34.26           C  
ATOM    498  CB  ARG L  66      31.740  16.482  55.454  1.00 36.02           C  
ATOM    499  CG  ARG L  66      31.194  15.339  54.602  1.00 36.29           C  
ATOM    500  CD  ARG L  66      31.988  14.043  54.786  1.00 35.90           C  
ATOM    501  NE  ARG L  66      31.358  13.000  53.931  1.00 34.85           N  
ATOM    502  CZ  ARG L  66      32.143  12.191  53.164  1.00 35.57           C  
ATOM    503  NH1 ARG L  66      33.498  12.351  53.177  1.00 34.76           N1+
ATOM    504  NH2 ARG L  66      31.574  11.230  52.378  1.00 31.48           N  
ATOM    505  C   ARG L  66      30.830  18.454  54.197  1.00 31.61           C  
ATOM    506  O   ARG L  66      31.803  19.117  53.835  1.00 32.38           O  
ATOM    507  N   PHE L  67      29.737  18.282  53.419  1.00 29.24           N  
ATOM    508  CA  PHE L  67      29.602  18.969  52.161  1.00 27.87           C  
ATOM    509  CB  PHE L  67      28.714  18.231  51.140  1.00 27.48           C  
ATOM    510  CG  PHE L  67      29.417  17.005  50.668  1.00 28.15           C  
ATOM    511  CD1 PHE L  67      29.426  15.861  51.428  1.00 29.99           C  
ATOM    512  CD2 PHE L  67      30.058  16.996  49.452  1.00 29.20           C  
ATOM    513  CE1 PHE L  67      30.073  14.729  50.989  1.00 30.52           C  
ATOM    514  CE2 PHE L  67      30.705  15.867  49.007  1.00 29.61           C  
ATOM    515  CZ  PHE L  67      30.716  14.729  49.775  1.00 29.97           C  
ATOM    516  C   PHE L  67      28.934  20.287  52.413  1.00 28.21           C  
ATOM    517  O   PHE L  67      27.919  20.358  53.103  1.00 27.99           O  
ATOM    518  N   SER L  68      29.506  21.376  51.856  1.00 26.56           N  
ATOM    519  CA  SER L  68      28.928  22.683  52.004  1.00 26.58           C  
ATOM    520  CB  SER L  68      29.570  23.537  53.112  1.00 28.55           C  
ATOM    521  OG  SER L  68      29.284  22.995  54.392  1.00 31.02           O  
ATOM    522  C   SER L  68      29.159  23.419  50.725  1.00 26.13           C  
ATOM    523  O   SER L  68      30.019  23.055  49.925  1.00 25.57           O  
ATOM    524  N   GLY L  69      28.371  24.483  50.490  1.00 25.18           N  
ATOM    525  CA  GLY L  69      28.557  25.279  49.320  1.00 24.61           C  
ATOM    526  C   GLY L  69      28.531  26.706  49.746  1.00 25.70           C  
ATOM    527  O   GLY L  69      27.771  27.057  50.645  1.00 25.06           O  
ATOM    528  N   SER L  70      29.345  27.572  49.088  1.00 24.75           N  
ATOM    529  CA  SER L  70      29.329  28.987  49.361  1.00 25.32           C  
ATOM    530  CB  SER L  70      30.575  29.475  50.118  1.00 26.42           C  
ATOM    531  OG  SER L  70      31.732  29.290  49.315  1.00 28.86           O  
ATOM    532  C   SER L  70      29.291  29.736  48.060  1.00 25.93           C  
ATOM    533  O   SER L  70      30.012  29.433  47.111  1.00 24.81           O  
ATOM    534  N   LYS L  71      28.374  30.717  47.982  1.00 26.54           N  
ATOM    535  CA  LYS L  71      28.192  31.561  46.840  1.00 27.79           C  
ATOM    536  CB  LYS L  71      26.829  31.292  46.165  1.00 27.20           C  
ATOM    537  CG  LYS L  71      26.529  32.092  44.892  1.00 30.89           C  
ATOM    538  CD  LYS L  71      26.252  33.578  45.123  1.00 36.39           C  
ATOM    539  CE  LYS L  71      25.962  34.358  43.841  1.00 47.29           C  
ATOM    540  NZ  LYS L  71      25.700  35.779  44.167  1.00 45.66           N1+
ATOM    541  C   LYS L  71      28.184  32.925  47.439  1.00 28.55           C  
ATOM    542  O   LYS L  71      28.396  33.940  46.779  1.00 30.90           O  
ATOM    543  N   ASP L  72      28.001  32.961  48.769  1.00  0.00           N  
ATOM    544  CA  ASP L  72      27.954  34.201  49.474  1.00  0.00           C  
ATOM    545  CB  ASP L  72      27.796  34.008  50.992  1.00  0.00           C  
ATOM    546  CG  ASP L  72      26.436  33.379  51.263  1.00  0.00           C  
ATOM    547  OD1 ASP L  72      25.543  33.498  50.383  1.00  0.00           O  
ATOM    548  OD2 ASP L  72      26.273  32.766  52.352  1.00  0.00           O1-
ATOM    549  C   ASP L  72      29.276  34.851  49.254  1.00  0.00           C  
ATOM    550  O   ASP L  72      29.366  36.066  49.089  1.00  0.00           O  
ATOM    551  N   ALA L  73      30.343  34.031  49.228  1.00  0.00           N  
ATOM    552  CA  ALA L  73      31.664  34.561  49.105  1.00  0.00           C  
ATOM    553  CB  ALA L  73      32.750  33.472  49.117  1.00  0.00           C  
ATOM    554  C   ALA L  73      31.795  35.304  47.816  1.00  0.00           C  
ATOM    555  O   ALA L  73      32.301  36.425  47.807  1.00  0.00           O  
ATOM    556  N   SER L  74      31.325  34.738  46.685  1.00 29.59           N  
ATOM    557  CA  SER L  74      31.554  35.501  45.496  1.00 33.25           C  
ATOM    558  CB  SER L  74      32.618  34.878  44.578  1.00 34.54           C  
ATOM    559  OG  SER L  74      33.859  34.793  45.263  1.00 38.09           O  
ATOM    560  C   SER L  74      30.298  35.579  44.704  1.00 31.02           C  
ATOM    561  O   SER L  74      29.591  34.589  44.528  1.00 31.79           O  
ATOM    562  N   ALA L  75      29.977  36.789  44.212  1.00 33.04           N  
ATOM    563  CA  ALA L  75      28.809  36.934  43.400  1.00 34.59           C  
ATOM    564  CB  ALA L  75      28.527  38.396  43.015  1.00  0.00           C  
ATOM    565  C   ALA L  75      29.016  36.169  42.125  1.00 32.61           C  
ATOM    566  O   ALA L  75      28.133  35.442  41.678  1.00 34.78           O  
ATOM    567  N   ASN L  76      30.213  36.330  41.521  1.00 32.75           N  
ATOM    568  CA  ASN L  76      30.605  35.744  40.267  1.00 32.86           C  
ATOM    569  CB  ASN L  76      31.894  36.362  39.689  1.00 32.95           C  
ATOM    570  CG  ASN L  76      31.611  37.805  39.297  1.00 41.68           C  
ATOM    571  OD1 ASN L  76      30.478  38.276  39.384  1.00 42.33           O  
ATOM    572  ND2 ASN L  76      32.669  38.530  38.843  1.00 42.82           N  
ATOM    573  C   ASN L  76      30.863  34.273  40.390  1.00 31.35           C  
ATOM    574  O   ASN L  76      30.728  33.543  39.410  1.00 30.43           O  
ATOM    575  N   ALA L  77      31.294  33.790  41.572  1.00 29.36           N  
ATOM    576  CA  ALA L  77      31.669  32.403  41.622  1.00 28.43           C  
ATOM    577  CB  ALA L  77      33.186  32.183  41.734  1.00 31.01           C  
ATOM    578  C   ALA L  77      31.053  31.730  42.806  1.00 27.35           C  
ATOM    579  O   ALA L  77      30.519  32.379  43.702  1.00 27.20           O  
ATOM    580  N   GLY L  78      31.098  30.380  42.812  1.00 25.15           N  
ATOM    581  CA  GLY L  78      30.554  29.607  43.892  1.00 25.06           C  
ATOM    582  C   GLY L  78      31.551  28.542  44.220  1.00 25.63           C  
ATOM    583  O   GLY L  78      32.422  28.226  43.408  1.00 25.69           O  
ATOM    584  N   LEU L  79      31.457  27.958  45.435  1.00 25.02           N  
ATOM    585  CA  LEU L  79      32.422  26.962  45.797  1.00 24.90           C  
ATOM    586  CB  LEU L  79      33.548  27.503  46.698  1.00 27.09           C  
ATOM    587  CG  LEU L  79      34.425  28.579  46.031  1.00  0.00           C  
ATOM    588  CD1 LEU L  79      35.526  29.074  46.984  1.00  0.00           C  
ATOM    589  CD2 LEU L  79      34.979  28.094  44.682  1.00  0.00           C  
ATOM    590  C   LEU L  79      31.756  25.857  46.558  1.00 23.81           C  
ATOM    591  O   LEU L  79      30.867  26.087  47.375  1.00 24.86           O  
ATOM    592  N   LEU L  80      32.183  24.609  46.282  1.00 23.89           N  
ATOM    593  CA  LEU L  80      31.712  23.461  46.997  1.00 23.35           C  
ATOM    594  CB  LEU L  80      31.350  22.292  46.062  1.00 23.33           C  
ATOM    595  CG  LEU L  80      30.835  21.027  46.773  1.00 22.94           C  
ATOM    596  CD1 LEU L  80      29.510  21.285  47.508  1.00 24.37           C  
ATOM    597  CD2 LEU L  80      30.747  19.852  45.786  1.00 24.47           C  
ATOM    598  C   LEU L  80      32.853  23.023  47.866  1.00 23.94           C  
ATOM    599  O   LEU L  80      33.983  22.880  47.396  1.00 25.25           O  
ATOM    600  N   LEU L  81      32.596  22.821  49.177  1.00 24.69           N  
ATOM    601  CA  LEU L  81      33.675  22.439  50.050  1.00 25.63           C  
ATOM    602  CB  LEU L  81      33.900  23.413  51.218  1.00 34.42           C  
ATOM    603  CG  LEU L  81      34.393  24.800  50.772  1.00  0.00           C  
ATOM    604  CD1 LEU L  81      33.354  25.506  49.888  1.00  0.00           C  
ATOM    605  CD2 LEU L  81      34.829  25.647  51.978  1.00  0.00           C  
ATOM    606  C   LEU L  81      33.393  21.100  50.657  1.00 26.48           C  
ATOM    607  O   LEU L  81      32.308  20.848  51.173  1.00 26.35           O  
ATOM    608  N   ILE L  82      34.389  20.194  50.612  1.00 27.71           N  
ATOM    609  CA  ILE L  82      34.219  18.890  51.186  1.00 27.53           C  
ATOM    610  CB  ILE L  82      34.395  17.798  50.172  1.00 28.18           C  
ATOM    611  CG1 ILE L  82      33.393  18.002  49.024  1.00 29.38           C  
ATOM    612  CG2 ILE L  82      34.239  16.441  50.879  1.00 28.94           C  
ATOM    613  CD1 ILE L  82      33.708  17.174  47.782  1.00 30.43           C  
ATOM    614  C   ILE L  82      35.274  18.721  52.234  1.00 29.55           C  
ATOM    615  O   ILE L  82      36.467  18.812  51.952  1.00 29.84           O  
ATOM    616  N   SER L  83      34.856  18.459  53.485  1.00 30.60           N  
ATOM    617  CA  SER L  83      35.825  18.310  54.532  1.00 32.44           C  
ATOM    618  CB  SER L  83      35.499  19.143  55.786  1.00 34.14           C  
ATOM    619  OG  SER L  83      34.256  18.733  56.334  1.00 46.60           O  
ATOM    620  C   SER L  83      35.860  16.870  54.929  1.00 34.72           C  
ATOM    621  O   SER L  83      34.899  16.132  54.723  1.00 33.15           O  
ATOM    622  N   GLY L  84      37.003  16.420  55.486  1.00 34.45           N  
ATOM    623  CA  GLY L  84      37.097  15.059  55.929  1.00 35.62           C  
ATOM    624  C   GLY L  84      36.972  14.159  54.740  1.00 34.36           C  
ATOM    625  O   GLY L  84      36.189  13.211  54.756  1.00 34.85           O  
ATOM    626  N   LEU L  85      37.765  14.423  53.684  1.00 33.62           N  
ATOM    627  CA  LEU L  85      37.708  13.659  52.466  1.00 33.82           C  
ATOM    628  CB  LEU L  85      38.825  14.003  51.466  1.00 34.16           C  
ATOM    629  CG  LEU L  85      38.657  15.335  50.729  1.00 40.01           C  
ATOM    630  CD1 LEU L  85      39.828  15.571  49.762  1.00 40.42           C  
ATOM    631  CD2 LEU L  85      37.302  15.388  50.010  1.00 38.67           C  
ATOM    632  C   LEU L  85      37.882  12.205  52.757  1.00 37.08           C  
ATOM    633  O   LEU L  85      38.720  11.807  53.566  1.00 37.49           O  
ATOM    634  N   GLN L  86      37.064  11.378  52.070  1.00 36.32           N  
ATOM    635  CA  GLN L  86      37.093   9.950  52.194  1.00 39.36           C  
ATOM    636  CB  GLN L  86      35.802   9.369  52.792  1.00 39.22           C  
ATOM    637  CG  GLN L  86      35.485   9.916  54.184  1.00 40.48           C  
ATOM    638  CD  GLN L  86      34.195   9.275  54.673  1.00 45.41           C  
ATOM    639  OE1 GLN L  86      33.643   8.387  54.027  1.00 40.19           O  
ATOM    640  NE2 GLN L  86      33.699   9.736  55.851  1.00 28.13           N  
ATOM    641  C   GLN L  86      37.199   9.408  50.802  1.00 38.37           C  
ATOM    642  O   GLN L  86      36.986  10.128  49.829  1.00 36.50           O  
ATOM    643  N   SER L  87      37.529   8.110  50.674  1.00 37.72           N  
ATOM    644  CA  SER L  87      37.721   7.515  49.383  1.00 38.57           C  
ATOM    645  CB  SER L  87      38.222   6.065  49.465  1.00 41.96           C  
ATOM    646  OG  SER L  87      38.399   5.546  48.156  1.00 88.11           O  
ATOM    647  C   SER L  87      36.423   7.515  48.628  1.00 37.83           C  
ATOM    648  O   SER L  87      36.419   7.604  47.402  1.00 37.32           O  
ATOM    649  N   GLU L  88      35.285   7.452  49.347  1.00 35.93           N  
ATOM    650  CA  GLU L  88      33.974   7.377  48.757  1.00 37.23           C  
ATOM    651  CB  GLU L  88      32.831   7.283  49.785  1.00 87.96           C  
ATOM    652  CG  GLU L  88      32.749   5.949  50.526  1.00 90.69           C  
ATOM    653  CD  GLU L  88      31.562   6.026  51.478  1.00 92.84           C  
ATOM    654  OE1 GLU L  88      31.128   7.166  51.793  1.00 93.19           O  
ATOM    655  OE2 GLU L  88      31.071   4.945  51.900  1.00 93.44           O1-
ATOM    656  C   GLU L  88      33.710   8.613  47.955  1.00 38.13           C  
ATOM    657  O   GLU L  88      32.921   8.593  47.013  1.00 37.13           O  
ATOM    658  N   ASP L  89      34.348   9.726  48.347  1.00 35.88           N  
ATOM    659  CA  ASP L  89      34.180  11.036  47.784  1.00 33.71           C  
ATOM    660  CB  ASP L  89      34.947  12.107  48.580  1.00 33.02           C  
ATOM    661  CG  ASP L  89      34.304  12.216  49.956  1.00 33.86           C  
ATOM    662  OD1 ASP L  89      33.122  11.804  50.095  1.00 35.45           O  
ATOM    663  OD2 ASP L  89      34.989  12.709  50.889  1.00 36.25           O1-
ATOM    664  C   ASP L  89      34.656  11.111  46.363  1.00 33.55           C  
ATOM    665  O   ASP L  89      34.263  12.025  45.642  1.00 32.70           O  
ATOM    666  N   GLU L  90      35.558  10.211  45.921  1.00 31.85           N  
ATOM    667  CA  GLU L  90      36.050  10.344  44.576  1.00 34.56           C  
ATOM    668  CB  GLU L  90      37.050   9.254  44.153  1.00 35.11           C  
ATOM    669  CG  GLU L  90      38.401   9.344  44.862  1.00 38.94           C  
ATOM    670  CD  GLU L  90      39.296   8.261  44.280  1.00 41.82           C  
ATOM    671  OE1 GLU L  90      39.702   8.408  43.096  1.00 40.51           O  
ATOM    672  OE2 GLU L  90      39.579   7.269  45.003  1.00 42.88           O1-
ATOM    673  C   GLU L  90      34.898  10.283  43.627  1.00 34.21           C  
ATOM    674  O   GLU L  90      34.069   9.376  43.691  1.00 34.74           O  
ATOM    675  N   ALA L  91      34.825  11.278  42.717  1.00 30.97           N  
ATOM    676  CA  ALA L  91      33.756  11.348  41.767  1.00 31.64           C  
ATOM    677  CB  ALA L  91      32.361  11.375  42.415  1.00 30.25           C  
ATOM    678  C   ALA L  91      33.915  12.627  41.006  1.00 29.12           C  
ATOM    679  O   ALA L  91      34.851  13.392  41.242  1.00 29.50           O  
ATOM    680  N   ASP L  92      33.010  12.867  40.034  1.00 28.17           N  
ATOM    681  CA  ASP L  92      33.032  14.081  39.269  1.00 27.81           C  
ATOM    682  CB  ASP L  92      32.678  13.867  37.787  1.00 29.80           C  
ATOM    683  CG  ASP L  92      33.814  13.077  37.150  1.00 34.16           C  
ATOM    684  OD1 ASP L  92      34.985  13.288  37.564  1.00 45.45           O  
ATOM    685  OD2 ASP L  92      33.526  12.243  36.250  1.00 49.42           O1-
ATOM    686  C   ASP L  92      31.997  14.988  39.866  1.00 27.49           C  
ATOM    687  O   ASP L  92      30.912  14.542  40.231  1.00 28.83           O  
ATOM    688  N   TYR L  93      32.313  16.294  40.001  1.00 25.47           N  
ATOM    689  CA  TYR L  93      31.373  17.205  40.600  1.00 25.20           C  
ATOM    690  CB  TYR L  93      31.925  17.921  41.846  1.00 23.82           C  
ATOM    691  CG  TYR L  93      32.153  16.913  42.922  1.00 24.05           C  
ATOM    692  CD1 TYR L  93      33.314  16.176  42.967  1.00 23.71           C  
ATOM    693  CD2 TYR L  93      31.203  16.708  43.894  1.00 24.66           C  
ATOM    694  CE1 TYR L  93      33.522  15.251  43.963  1.00 25.59           C  
ATOM    695  CE2 TYR L  93      31.403  15.786  44.893  1.00 25.10           C  
ATOM    696  CZ  TYR L  93      32.564  15.055  44.930  1.00 24.58           C  
ATOM    697  OH  TYR L  93      32.773  14.107  45.954  1.00 25.44           O  
ATOM    698  C   TYR L  93      31.049  18.276  39.602  1.00 24.44           C  
ATOM    699  O   TYR L  93      31.938  18.775  38.911  1.00 24.92           O  
ATOM    700  N   HIS L  94      29.753  18.656  39.510  1.00 23.11           N  
ATOM    701  CA  HIS L  94      29.332  19.653  38.561  1.00 22.11           C  
ATOM    702  ND1 HIS L  94      29.026  16.728  36.812  1.00  0.00           N  
ATOM    703  CG  HIS L  94      29.047  18.084  36.567  1.00 23.04           C  
ATOM    704  CB  HIS L  94      28.411  19.108  37.455  1.00 22.26           C  
ATOM    705  NE2 HIS L  94      30.134  17.013  34.905  1.00  0.00           N  
ATOM    706  CD2 HIS L  94      29.727  18.239  35.399  1.00 23.78           C  
ATOM    707  CE1 HIS L  94      29.690  16.135  35.787  1.00 24.75           C  
ATOM    708  C   HIS L  94      28.517  20.720  39.234  1.00 22.95           C  
ATOM    709  O   HIS L  94      27.688  20.448  40.102  1.00 22.18           O  
ATOM    710  N   CYS L  95      28.738  21.985  38.814  1.00 22.07           N  
ATOM    711  CA  CYS L  95      27.952  23.084  39.306  1.00 22.19           C  
ATOM    712  CB  CYS L  95      28.778  24.349  39.644  1.00 24.42           C  
ATOM    713  SG  CYS L  95      29.750  24.969  38.233  1.00 29.34           S  
ATOM    714  C   CYS L  95      26.989  23.435  38.212  1.00 21.80           C  
ATOM    715  O   CYS L  95      27.235  23.159  37.039  1.00 22.19           O  
ATOM    716  N   ALA L  96      25.829  24.019  38.575  1.00 21.55           N  
ATOM    717  CA  ALA L  96      24.865  24.355  37.568  1.00 21.40           C  
ATOM    718  CB  ALA L  96      23.909  23.199  37.230  1.00 20.45           C  
ATOM    719  C   ALA L  96      24.021  25.485  38.055  1.00 20.42           C  
ATOM    720  O   ALA L  96      23.738  25.611  39.247  1.00 20.35           O  
ATOM    721  N   ILE L  97      23.614  26.366  37.120  1.00 20.16           N  
ATOM    722  CA  ILE L  97      22.750  27.440  37.498  1.00 20.28           C  
ATOM    723  CB  ILE L  97      23.456  28.678  37.983  1.00 21.48           C  
ATOM    724  CG1 ILE L  97      24.277  29.323  36.856  1.00 19.99           C  
ATOM    725  CG2 ILE L  97      24.299  28.298  39.212  1.00 21.95           C  
ATOM    726  CD1 ILE L  97      25.378  28.422  36.308  1.00  0.00           C  
ATOM    727  C   ILE L  97      21.984  27.849  36.298  1.00 21.89           C  
ATOM    728  O   ILE L  97      22.267  27.412  35.184  1.00 20.88           O  
ATOM    729  N   TRP L  98      20.983  28.630  36.661  1.00 38.53           N  
ATOM    730  CA  TRP L  98      20.021  29.156  35.790  1.00 40.31           C  
ATOM    731  CB  TRP L  98      18.691  29.328  36.542  1.00 41.83           C  
ATOM    732  CG  TRP L  98      17.524  30.001  35.865  1.00 44.68           C  
ATOM    733  CD2 TRP L  98      16.615  29.361  34.953  1.00 45.60           C  
ATOM    734  CD1 TRP L  98      17.056  31.268  36.051  1.00 46.43           C  
ATOM    735  NE1 TRP L  98      15.890  31.447  35.347  1.00 46.80           N  
ATOM    736  CE2 TRP L  98      15.610  30.283  34.663  1.00 47.20           C  
ATOM    737  CE3 TRP L  98      16.603  28.101  34.428  1.00 46.23           C  
ATOM    738  CZ2 TRP L  98      14.567  29.956  33.847  1.00 47.38           C  
ATOM    739  CZ3 TRP L  98      15.569  27.788  33.574  1.00 47.11           C  
ATOM    740  CH2 TRP L  98      14.570  28.697  33.292  1.00 46.84           C  
ATOM    741  C   TRP L  98      20.537  30.471  35.321  1.00 40.77           C  
ATOM    742  O   TRP L  98      21.152  31.212  36.085  1.00 40.69           O  
ATOM    743  N   HIS L  99      20.351  30.758  34.020  1.00 42.43           N  
ATOM    744  CA  HIS L  99      20.780  32.014  33.487  1.00 45.18           C  
ATOM    745  ND1 HIS L  99      24.084  32.120  33.891  1.00  0.00           N  
ATOM    746  CG  HIS L  99      23.232  31.378  33.104  1.00 45.78           C  
ATOM    747  CB  HIS L  99      21.962  31.909  32.508  1.00 45.11           C  
ATOM    748  NE2 HIS L  99      25.005  30.107  33.679  1.00  0.00           N  
ATOM    749  CD2 HIS L  99      23.808  30.150  32.985  1.00 45.25           C  
ATOM    750  CE1 HIS L  99      25.128  31.311  34.207  1.00 46.97           C  
ATOM    751  C   HIS L  99      19.649  32.553  32.671  1.00 47.03           C  
ATOM    752  O   HIS L  99      19.598  32.344  31.459  1.00 48.18           O  
ATOM    753  N   SER L 100      18.718  33.274  33.322  1.00 48.66           N  
ATOM    754  CA  SER L 100      17.631  33.913  32.641  1.00 50.22           C  
ATOM    755  CB  SER L 100      18.064  35.167  31.856  1.00 52.86           C  
ATOM    756  OG  SER L 100      18.572  36.151  32.745  1.00 55.79           O  
ATOM    757  C   SER L 100      16.943  32.977  31.697  1.00 49.93           C  
ATOM    758  O   SER L 100      16.829  33.267  30.507  1.00 51.46           O  
ATOM    759  N   GLY L 101      16.454  31.827  32.196  1.00 48.84           N  
ATOM    760  CA  GLY L 101      15.692  30.973  31.330  1.00 48.11           C  
ATOM    761  C   GLY L 101      16.502  29.821  30.829  1.00 46.79           C  
ATOM    762  O   GLY L 101      15.997  29.014  30.050  1.00 47.73           O  
ATOM    763  N   ALA L 102      17.775  29.694  31.242  1.00 44.34           N  
ATOM    764  CA  ALA L 102      18.501  28.563  30.741  1.00 42.47           C  
ATOM    765  CB  ALA L 102      19.542  28.927  29.668  1.00 41.80           C  
ATOM    766  C   ALA L 102      19.233  27.906  31.868  1.00 41.24           C  
ATOM    767  O   ALA L 102      19.571  28.541  32.865  1.00 40.70           O  
ATOM    768  N   TRP L 103      19.460  26.582  31.734  1.00 39.86           N  
ATOM    769  CA  TRP L 103      20.223  25.834  32.689  1.00 37.92           C  
ATOM    770  CB  TRP L 103      19.559  24.536  33.168  1.00 38.50           C  
ATOM    771  CG  TRP L 103      18.396  24.779  34.087  1.00 40.39           C  
ATOM    772  CD2 TRP L 103      18.556  25.209  35.445  1.00 40.39           C  
ATOM    773  CD1 TRP L 103      17.054  24.698  33.856  1.00 41.54           C  
ATOM    774  NE1 TRP L 103      16.364  25.049  34.991  1.00 42.90           N  
ATOM    775  CE2 TRP L 103      17.278  25.370  35.973  1.00 41.44           C  
ATOM    776  CE3 TRP L 103      19.677  25.459  36.185  1.00 39.89           C  
ATOM    777  CZ2 TRP L 103      17.106  25.789  37.257  1.00 41.77           C  
ATOM    778  CZ3 TRP L 103      19.500  25.873  37.485  1.00 39.71           C  
ATOM    779  CH2 TRP L 103      18.233  26.034  38.004  1.00 40.50           C  
ATOM    780  C   TRP L 103      21.465  25.426  31.997  1.00 36.77           C  
ATOM    781  O   TRP L 103      21.468  24.860  30.907  1.00 36.58           O  
ATOM    782  N   VAL L 104      22.569  25.761  32.650  1.00 24.58           N  
ATOM    783  CA  VAL L 104      23.929  25.449  32.282  1.00 24.58           C  
ATOM    784  CB  VAL L 104      24.725  26.688  31.969  1.00 26.53           C  
ATOM    785  CG1 VAL L 104      26.174  26.303  31.624  1.00 27.93           C  
ATOM    786  CG2 VAL L 104      24.004  27.454  30.848  1.00 27.82           C  
ATOM    787  C   VAL L 104      24.663  24.702  33.356  1.00 24.09           C  
ATOM    788  O   VAL L 104      24.396  24.863  34.546  1.00 23.09           O  
ATOM    789  N   PHE L 105      25.635  23.860  32.926  1.00 23.23           N  
ATOM    790  CA  PHE L 105      26.462  23.092  33.818  1.00 22.34           C  
ATOM    791  CB  PHE L 105      26.406  21.565  33.599  1.00 21.12           C  
ATOM    792  CG  PHE L 105      25.080  20.995  33.983  1.00 19.88           C  
ATOM    793  CD1 PHE L 105      24.035  20.960  33.092  1.00 21.04           C  
ATOM    794  CD2 PHE L 105      24.880  20.468  35.236  1.00 21.30           C  
ATOM    795  CE1 PHE L 105      22.818  20.423  33.449  1.00 19.80           C  
ATOM    796  CE2 PHE L 105      23.666  19.930  35.596  1.00 20.46           C  
ATOM    797  CZ  PHE L 105      22.625  19.905  34.704  1.00 19.94           C  
ATOM    798  C   PHE L 105      27.896  23.450  33.553  1.00 24.55           C  
ATOM    799  O   PHE L 105      28.255  23.882  32.459  1.00 24.75           O  
ATOM    800  N   GLY L 106      28.760  23.287  34.578  1.00 24.66           N  
ATOM    801  CA  GLY L 106      30.168  23.505  34.408  1.00 25.87           C  
ATOM    802  C   GLY L 106      30.699  22.256  33.774  1.00 26.57           C  
ATOM    803  O   GLY L 106      29.986  21.263  33.648  1.00 25.53           O  
ATOM    804  N   GLY L 107      31.986  22.282  33.378  1.00 26.69           N  
ATOM    805  CA  GLY L 107      32.646  21.198  32.706  1.00 26.06           C  
ATOM    806  C   GLY L 107      32.724  19.995  33.594  1.00 27.30           C  
ATOM    807  O   GLY L 107      32.720  18.864  33.112  1.00 27.31           O  
ATOM    808  N   GLY L 108      32.858  20.203  34.916  1.00 25.52           N  
ATOM    809  CA  GLY L 108      32.965  19.092  35.820  1.00 26.36           C  
ATOM    810  C   GLY L 108      34.365  19.034  36.343  1.00 28.15           C  
ATOM    811  O   GLY L 108      35.327  19.328  35.635  1.00 28.63           O  
ATOM    812  N   THR L 109      34.504  18.649  37.628  1.00 27.48           N  
ATOM    813  CA  THR L 109      35.803  18.544  38.228  1.00 27.96           C  
ATOM    814  CB  THR L 109      35.997  19.465  39.399  1.00 29.22           C  
ATOM    815  OG1 THR L 109      35.807  20.814  39.000  1.00 27.16           O  
ATOM    816  CG2 THR L 109      37.421  19.271  39.948  1.00 30.97           C  
ATOM    817  C   THR L 109      35.947  17.150  38.748  1.00 29.33           C  
ATOM    818  O   THR L 109      35.056  16.626  39.414  1.00 29.79           O  
ATOM    819  N   ARG L 110      37.090  16.504  38.461  1.00 28.71           N  
ATOM    820  CA  ARG L 110      37.261  15.170  38.948  1.00 30.39           C  
ATOM    821  CB  ARG L 110      38.023  14.248  37.982  1.00 33.52           C  
ATOM    822  CG  ARG L 110      38.195  12.828  38.519  1.00 34.06           C  
ATOM    823  CD  ARG L 110      38.900  11.889  37.540  1.00 39.41           C  
ATOM    824  NE  ARG L 110      37.947  11.594  36.434  1.00 44.91           N  
ATOM    825  CZ  ARG L 110      37.149  10.489  36.508  1.00 49.53           C  
ATOM    826  NH1 ARG L 110      37.240   9.651  37.582  1.00 45.92           N1+
ATOM    827  NH2 ARG L 110      36.261  10.222  35.506  1.00 45.16           N  
ATOM    828  C   ARG L 110      38.039  15.256  40.214  1.00 32.66           C  
ATOM    829  O   ARG L 110      39.105  15.864  40.263  1.00 33.78           O  
ATOM    830  N   LEU L 111      37.508  14.652  41.292  1.00 30.33           N  
ATOM    831  CA  LEU L 111      38.191  14.714  42.549  1.00 32.64           C  
ATOM    832  CB  LEU L 111      37.240  14.991  43.723  1.00 32.40           C  
ATOM    833  CG  LEU L 111      37.935  15.059  45.093  1.00 33.33           C  
ATOM    834  CD1 LEU L 111      38.927  16.228  45.159  1.00 34.88           C  
ATOM    835  CD2 LEU L 111      36.904  15.082  46.233  1.00 34.15           C  
ATOM    836  C   LEU L 111      38.849  13.394  42.792  1.00 35.12           C  
ATOM    837  O   LEU L 111      38.214  12.345  42.699  1.00 34.57           O  
ATOM    838  N   THR L 112      40.161  13.419  43.103  1.00 35.17           N  
ATOM    839  CA  THR L 112      40.872  12.202  43.367  1.00 36.68           C  
ATOM    840  CB  THR L 112      42.073  12.011  42.483  1.00 40.29           C  
ATOM    841  OG1 THR L 112      41.683  11.988  41.118  1.00 40.28           O  
ATOM    842  CG2 THR L 112      42.760  10.688  42.860  1.00 39.44           C  
ATOM    843  C   THR L 112      41.377  12.257  44.774  1.00 37.75           C  
ATOM    844  O   THR L 112      41.923  13.267  45.214  1.00 36.90           O  
ATOM    845  N   VAL L 113      41.191  11.156  45.528  1.00 37.39           N  
ATOM    846  CA  VAL L 113      41.692  11.110  46.869  1.00 39.24           C  
ATOM    847  CB  VAL L 113      40.788  10.383  47.822  1.00 39.96           C  
ATOM    848  CG1 VAL L 113      41.498  10.264  49.179  1.00 40.77           C  
ATOM    849  CG2 VAL L 113      39.447  11.135  47.891  1.00 41.24           C  
ATOM    850  C   VAL L 113      42.988  10.375  46.792  1.00 42.57           C  
ATOM    851  O   VAL L 113      43.031   9.205  46.416  1.00 42.54           O  
ATOM    852  N   LEU L 114      44.086  11.058  47.164  1.00 42.86           N  
ATOM    853  CA  LEU L 114      45.394  10.483  47.028  1.00 44.47           C  
ATOM    854  CB  LEU L 114      46.533  11.489  47.266  1.00 45.44           C  
ATOM    855  CG  LEU L 114      46.577  12.621  46.224  1.00 46.78           C  
ATOM    856  CD1 LEU L 114      47.733  13.595  46.504  1.00 48.92           C  
ATOM    857  CD2 LEU L 114      46.597  12.060  44.792  1.00 46.84           C  
ATOM    858  C   LEU L 114      45.556   9.375  48.010  1.00 46.79           C  
ATOM    859  O   LEU L 114      45.131   9.465  49.160  1.00 45.68           O  
ATOM    860  N   GLY L 115      46.200   8.283  47.560  1.00 48.44           N  
ATOM    861  CA  GLY L 115      46.414   7.158  48.415  1.00 48.44           C  
ATOM    862  C   GLY L 115      47.388   6.242  47.688  1.00 50.87           C  
ATOM    863  O   GLY L 115      47.688   5.146  48.231  1.00 50.78           O  
ATOM    864  OXT GLY L 115      47.842   6.626  46.577  1.00  0.00           O1-
TER     865      GLY L 115 
ATOM    866  N   VAL H 116       9.559   8.988  44.567  1.00 33.81           N1+
ATOM    867  CA  VAL H 116       9.229   8.765  43.146  1.00 32.05           C  
ATOM    868  CB  VAL H 116       8.965  10.074  42.458  1.00 31.51           C  
ATOM    869  CG1 VAL H 116      10.277  10.874  42.418  1.00 16.89           C  
ATOM    870  CG2 VAL H 116       8.373   9.796  41.067  1.00 17.24           C  
ATOM    871  C   VAL H 116      10.357   8.082  42.442  1.00 31.12           C  
ATOM    872  O   VAL H 116      11.508   8.160  42.870  1.00 31.26           O  
ATOM    873  N   GLN H 117      10.035   7.368  41.346  1.00 28.94           N  
ATOM    874  CA  GLN H 117      11.024   6.667  40.581  1.00 29.95           C  
ATOM    875  CB  GLN H 117      10.850   5.138  40.625  1.00 32.41           C  
ATOM    876  CG  GLN H 117      11.861   4.365  39.776  1.00 40.11           C  
ATOM    877  CD  GLN H 117      13.193   4.338  40.510  1.00 46.11           C  
ATOM    878  OE1 GLN H 117      14.177   3.798  40.010  1.00 49.31           O  
ATOM    879  NE2 GLN H 117      13.227   4.934  41.731  1.00 46.22           N  
ATOM    880  C   GLN H 117      10.849   7.076  39.154  1.00 28.34           C  
ATOM    881  O   GLN H 117       9.729   7.302  38.698  1.00 28.61           O  
ATOM    882  N   LEU H 118      11.970   7.200  38.416  1.00 26.25           N  
ATOM    883  CA  LEU H 118      11.903   7.570  37.033  1.00 25.57           C  
ATOM    884  CB  LEU H 118      12.620   8.895  36.726  1.00 27.00           C  
ATOM    885  CG  LEU H 118      12.077  10.091  37.529  1.00 29.81           C  
ATOM    886  CD1 LEU H 118      12.800  11.393  37.149  1.00 26.67           C  
ATOM    887  CD2 LEU H 118      10.549  10.198  37.415  1.00 30.59           C  
ATOM    888  C   LEU H 118      12.630   6.520  36.255  1.00 26.19           C  
ATOM    889  O   LEU H 118      13.700   6.072  36.667  1.00 26.42           O  
ATOM    890  N   VAL H 119      12.060   6.079  35.114  1.00 25.89           N  
ATOM    891  CA  VAL H 119      12.760   5.104  34.328  1.00 27.85           C  
ATOM    892  CB  VAL H 119      12.202   3.719  34.470  1.00 28.14           C  
ATOM    893  CG1 VAL H 119      12.947   2.791  33.497  1.00  0.00           C  
ATOM    894  CG2 VAL H 119      12.316   3.294  35.944  1.00  0.00           C  
ATOM    895  C   VAL H 119      12.644   5.484  32.884  1.00 27.18           C  
ATOM    896  O   VAL H 119      11.546   5.680  32.366  1.00 26.53           O  
ATOM    897  N   GLU H 120      13.794   5.598  32.190  1.00 26.99           N  
ATOM    898  CA  GLU H 120      13.763   5.938  30.799  1.00 27.53           C  
ATOM    899  CB  GLU H 120      14.934   6.826  30.338  1.00 27.92           C  
ATOM    900  CG  GLU H 120      16.294   6.421  30.898  1.00 27.90           C  
ATOM    901  CD  GLU H 120      16.412   7.009  32.297  1.00 28.80           C  
ATOM    902  OE1 GLU H 120      16.598   8.251  32.406  1.00 29.10           O  
ATOM    903  OE2 GLU H 120      16.317   6.224  33.278  1.00 30.26           O1-
ATOM    904  C   GLU H 120      13.682   4.694  29.974  1.00 28.80           C  
ATOM    905  O   GLU H 120      14.081   3.614  30.405  1.00 27.95           O  
ATOM    906  N   SER H 121      13.093   4.818  28.768  1.00 27.70           N  
ATOM    907  CA  SER H 121      13.013   3.706  27.869  1.00 29.73           C  
ATOM    908  CB  SER H 121      11.642   3.005  27.871  1.00 31.47           C  
ATOM    909  OG  SER H 121      10.634   3.901  27.427  1.00 37.30           O  
ATOM    910  C   SER H 121      13.256   4.251  26.498  1.00 33.16           C  
ATOM    911  O   SER H 121      12.772   5.329  26.156  1.00 30.67           O  
ATOM    912  N   GLY H 122      14.018   3.508  25.668  1.00 34.50           N  
ATOM    913  CA  GLY H 122      14.325   3.996  24.353  1.00 35.77           C  
ATOM    914  C   GLY H 122      14.948   2.891  23.547  1.00 35.41           C  
ATOM    915  O   GLY H 122      15.326   1.848  24.073  1.00 36.33           O  
ATOM    916  N   PRO H 123      15.064   3.140  22.263  1.00 38.05           N  
ATOM    917  CA  PRO H 123      15.561   2.171  21.311  1.00 36.78           C  
ATOM    918  CD  PRO H 123      14.186   4.113  21.632  1.00 39.02           C  
ATOM    919  CB  PRO H 123      15.295   2.775  19.933  1.00 37.73           C  
ATOM    920  CG  PRO H 123      14.075   3.680  20.161  1.00 38.27           C  
ATOM    921  C   PRO H 123      16.967   1.664  21.455  1.00 40.76           C  
ATOM    922  O   PRO H 123      17.214   0.507  21.119  1.00 40.80           O  
ATOM    923  N   GLY H 124      17.915   2.507  21.887  1.00 38.09           N  
ATOM    924  CA  GLY H 124      19.271   2.080  22.081  1.00 37.37           C  
ATOM    925  C   GLY H 124      20.074   2.436  20.868  1.00 35.76           C  
ATOM    926  O   GLY H 124      21.174   2.977  20.980  1.00 36.69           O  
ATOM    927  N   LEU H 125      19.540   2.157  19.662  1.00 35.68           N  
ATOM    928  CA  LEU H 125      20.269   2.468  18.463  1.00 35.36           C  
ATOM    929  CB  LEU H 125      20.704   1.237  17.642  1.00 36.85           C  
ATOM    930  CG  LEU H 125      21.890   0.457  18.242  1.00 38.86           C  
ATOM    931  CD1 LEU H 125      22.262  -0.752  17.370  1.00 39.51           C  
ATOM    932  CD2 LEU H 125      23.096   1.383  18.478  1.00 37.41           C  
ATOM    933  C   LEU H 125      19.390   3.278  17.574  1.00 33.77           C  
ATOM    934  O   LEU H 125      18.216   2.964  17.388  1.00 36.58           O  
ATOM    935  N   VAL H 126      19.947   4.368  17.011  1.00 32.46           N  
ATOM    936  CA  VAL H 126      19.188   5.162  16.091  1.00 33.58           C  
ATOM    937  CB  VAL H 126      18.752   6.482  16.655  1.00 34.88           C  
ATOM    938  CG1 VAL H 126      17.966   7.248  15.576  1.00 34.80           C  
ATOM    939  CG2 VAL H 126      17.945   6.219  17.937  1.00 34.37           C  
ATOM    940  C   VAL H 126      20.056   5.437  14.903  1.00 33.95           C  
ATOM    941  O   VAL H 126      21.244   5.726  15.034  1.00 33.10           O  
ATOM    942  N   LYS H 127      19.466   5.349  13.696  1.00 34.63           N  
ATOM    943  CA  LYS H 127      20.197   5.581  12.482  1.00 34.95           C  
ATOM    944  CB  LYS H 127      19.481   5.043  11.230  1.00 37.04           C  
ATOM    945  CG  LYS H 127      19.265   3.527  11.251  1.00 42.00           C  
ATOM    946  CD  LYS H 127      18.254   3.038  10.212  1.00 47.37           C  
ATOM    947  CE  LYS H 127      18.012   1.526  10.238  1.00 51.19           C  
ATOM    948  NZ  LYS H 127      19.165   0.814   9.646  1.00 53.45           N1+
ATOM    949  C   LYS H 127      20.341   7.058  12.322  1.00 34.04           C  
ATOM    950  O   LYS H 127      19.493   7.830  12.765  1.00 34.12           O  
ATOM    951  N   PRO H 128      21.394   7.477  11.683  1.00 34.08           N  
ATOM    952  CA  PRO H 128      21.602   8.885  11.514  1.00 35.37           C  
ATOM    953  CD  PRO H 128      22.649   6.744  11.726  1.00 34.53           C  
ATOM    954  CB  PRO H 128      23.019   9.029  10.968  1.00 34.89           C  
ATOM    955  CG  PRO H 128      23.750   7.808  11.559  1.00 35.97           C  
ATOM    956  C   PRO H 128      20.522   9.487  10.675  1.00 34.91           C  
ATOM    957  O   PRO H 128      19.961   8.794   9.829  1.00 34.53           O  
ATOM    958  N   SER H 129      20.228  10.779  10.930  1.00 34.85           N  
ATOM    959  CA  SER H 129      19.232  11.596  10.293  1.00 35.62           C  
ATOM    960  CB  SER H 129      19.309  11.619   8.752  1.00 38.36           C  
ATOM    961  OG  SER H 129      18.808  10.412   8.195  1.00 39.68           O  
ATOM    962  C   SER H 129      17.858  11.149  10.691  1.00 36.86           C  
ATOM    963  O   SER H 129      16.868  11.729  10.250  1.00 36.56           O  
ATOM    964  N   GLU H 130      17.751  10.140  11.575  1.00 34.59           N  
ATOM    965  CA  GLU H 130      16.452   9.705  12.006  1.00 34.98           C  
ATOM    966  CB  GLU H 130      16.315   8.193  12.242  1.00 37.02           C  
ATOM    967  CG  GLU H 130      16.350   7.393  10.940  1.00 41.80           C  
ATOM    968  CD  GLU H 130      15.790   6.013  11.235  1.00 47.45           C  
ATOM    969  OE1 GLU H 130      15.326   5.797  12.385  1.00 52.69           O  
ATOM    970  OE2 GLU H 130      15.813   5.157  10.311  1.00 49.99           O1-
ATOM    971  C   GLU H 130      16.117  10.411  13.281  1.00 33.19           C  
ATOM    972  O   GLU H 130      16.868  11.268  13.743  1.00 33.68           O  
ATOM    973  N   THR H 131      14.943  10.089  13.866  1.00 32.83           N  
ATOM    974  CA  THR H 131      14.521  10.762  15.061  1.00 32.83           C  
ATOM    975  CB  THR H 131      13.085  11.198  15.019  1.00 35.02           C  
ATOM    976  OG1 THR H 131      12.863  12.069  13.920  1.00 35.85           O  
ATOM    977  CG2 THR H 131      12.753  11.916  16.338  1.00 33.10           C  
ATOM    978  C   THR H 131      14.649   9.841  16.235  1.00 32.58           C  
ATOM    979  O   THR H 131      14.257   8.676  16.185  1.00 31.78           O  
ATOM    980  N   LEU H 132      15.217  10.373  17.336  1.00 30.26           N  
ATOM    981  CA  LEU H 132      15.384   9.661  18.570  1.00 29.22           C  
ATOM    982  CB  LEU H 132      16.539  10.225  19.414  1.00 29.71           C  
ATOM    983  CG  LEU H 132      16.706   9.568  20.796  1.00 31.21           C  
ATOM    984  CD1 LEU H 132      17.223   8.127  20.682  1.00 33.30           C  
ATOM    985  CD2 LEU H 132      17.553  10.446  21.728  1.00 32.90           C  
ATOM    986  C   LEU H 132      14.137   9.882  19.366  1.00 28.75           C  
ATOM    987  O   LEU H 132      13.621  10.998  19.425  1.00 29.43           O  
ATOM    988  N   SER H 133      13.599   8.815  19.993  1.00 27.13           N  
ATOM    989  CA  SER H 133      12.417   9.008  20.780  1.00 26.82           C  
ATOM    990  CB  SER H 133      11.154   8.475  20.077  1.00 30.19           C  
ATOM    991  OG  SER H 133       9.987   8.885  20.772  1.00 34.90           O  
ATOM    992  C   SER H 133      12.602   8.265  22.070  1.00 26.75           C  
ATOM    993  O   SER H 133      12.881   7.067  22.074  1.00 27.00           O  
ATOM    994  N   LEU H 134      12.450   8.971  23.212  1.00 24.46           N  
ATOM    995  CA  LEU H 134      12.617   8.364  24.505  1.00 24.16           C  
ATOM    996  CB  LEU H 134      13.814   8.921  25.297  1.00 24.66           C  
ATOM    997  CG  LEU H 134      15.189   8.623  24.675  1.00 26.35           C  
ATOM    998  CD1 LEU H 134      16.319   9.217  25.529  1.00 27.03           C  
ATOM    999  CD2 LEU H 134      15.377   7.119  24.427  1.00 27.66           C  
ATOM   1000  C   LEU H 134      11.408   8.669  25.329  1.00 24.65           C  
ATOM   1001  O   LEU H 134      10.694   9.639  25.076  1.00 23.06           O  
ATOM   1002  N   THR H 135      11.138   7.815  26.336  1.00 21.91           N  
ATOM   1003  CA  THR H 135      10.028   8.044  27.211  1.00 22.96           C  
ATOM   1004  CB  THR H 135       8.900   7.077  27.009  1.00 26.55           C  
ATOM   1005  OG1 THR H 135       8.417   7.154  25.677  1.00 28.50           O  
ATOM   1006  CG2 THR H 135       7.778   7.420  28.001  1.00 28.85           C  
ATOM   1007  C   THR H 135      10.511   7.865  28.617  1.00 23.86           C  
ATOM   1008  O   THR H 135      11.428   7.087  28.876  1.00 25.06           O  
ATOM   1009  N   CYS H 136       9.916   8.611  29.569  1.00 22.87           N  
ATOM   1010  CA  CYS H 136      10.295   8.453  30.944  1.00 22.60           C  
ATOM   1011  CB  CYS H 136      10.955   9.721  31.537  1.00 23.97           C  
ATOM   1012  SG  CYS H 136      11.519   9.546  33.261  1.00 25.73           S  
ATOM   1013  C   CYS H 136       9.039   8.130  31.698  1.00 24.39           C  
ATOM   1014  O   CYS H 136       8.040   8.845  31.600  1.00 23.11           O  
ATOM   1015  N   ALA H 137       9.054   7.019  32.463  1.00 24.38           N  
ATOM   1016  CA  ALA H 137       7.892   6.610  33.201  1.00 25.28           C  
ATOM   1017  CB  ALA H 137       7.665   5.088  33.204  1.00 25.89           C  
ATOM   1018  C   ALA H 137       8.089   7.029  34.620  1.00 23.88           C  
ATOM   1019  O   ALA H 137       9.144   6.798  35.209  1.00 23.58           O  
ATOM   1020  N   VAL H 138       7.063   7.668  35.214  1.00 24.09           N  
ATOM   1021  CA  VAL H 138       7.207   8.118  36.566  1.00 24.25           C  
ATOM   1022  CB  VAL H 138       6.845   9.563  36.750  1.00 24.14           C  
ATOM   1023  CG1 VAL H 138       7.016   9.933  38.234  1.00 24.45           C  
ATOM   1024  CG2 VAL H 138       7.701  10.407  35.790  1.00 24.44           C  
ATOM   1025  C   VAL H 138       6.282   7.317  37.421  1.00 26.04           C  
ATOM   1026  O   VAL H 138       5.127   7.084  37.068  1.00 26.40           O  
ATOM   1027  N   SER H 139       6.791   6.860  38.580  1.00 26.71           N  
ATOM   1028  CA  SER H 139       5.972   6.103  39.475  1.00 27.90           C  
ATOM   1029  CB  SER H 139       6.321   4.604  39.508  1.00 29.86           C  
ATOM   1030  OG  SER H 139       7.651   4.412  39.967  1.00 31.82           O  
ATOM   1031  C   SER H 139       6.192   6.656  40.844  1.00 27.67           C  
ATOM   1032  O   SER H 139       7.244   7.223  41.136  1.00 27.19           O  
ATOM   1033  N   GLY H 140       5.169   6.566  41.712  1.00 17.09           N  
ATOM   1034  CA  GLY H 140       5.323   7.066  43.047  1.00 17.58           C  
ATOM   1035  C   GLY H 140       5.090   8.543  43.048  1.00 17.79           C  
ATOM   1036  O   GLY H 140       5.334   9.210  44.052  1.00 20.90           O  
ATOM   1037  N   GLY H 141       4.608   9.100  41.922  1.00 16.56           N  
ATOM   1038  CA  GLY H 141       4.361  10.514  41.887  1.00 17.03           C  
ATOM   1039  C   GLY H 141       3.546  10.808  40.668  1.00 16.88           C  
ATOM   1040  O   GLY H 141       3.372   9.957  39.797  1.00 17.66           O  
ATOM   1041  N   SER H 142       3.034  12.048  40.568  1.00 16.49           N  
ATOM   1042  CA  SER H 142       2.200  12.376  39.451  1.00 18.30           C  
ATOM   1043  CB  SER H 142       0.867  13.031  39.855  1.00 20.26           C  
ATOM   1044  OG  SER H 142       0.095  13.327  38.701  1.00 22.26           O  
ATOM   1045  C   SER H 142       2.929  13.336  38.576  1.00 17.17           C  
ATOM   1046  O   SER H 142       3.649  14.218  39.039  1.00 15.75           O  
ATOM   1047  N   ILE H 143       2.751  13.159  37.256  1.00 15.46           N  
ATOM   1048  CA  ILE H 143       3.397  13.995  36.294  1.00 15.08           C  
ATOM   1049  CB  ILE H 143       3.182  13.519  34.878  1.00 18.25           C  
ATOM   1050  CG1 ILE H 143       4.336  13.972  33.977  1.00 20.82           C  
ATOM   1051  CG2 ILE H 143       1.819  14.013  34.376  1.00 24.27           C  
ATOM   1052  CD1 ILE H 143       5.639  13.237  34.281  1.00 19.70           C  
ATOM   1053  C   ILE H 143       2.855  15.392  36.445  1.00 18.75           C  
ATOM   1054  O   ILE H 143       3.591  16.368  36.325  1.00 18.37           O  
ATOM   1055  N   SER H 144       1.547  15.516  36.747  1.00 16.30           N  
ATOM   1056  CA  SER H 144       0.837  16.768  36.747  1.00 19.20           C  
ATOM   1057  CB  SER H 144      -0.652  16.605  37.092  1.00 23.46           C  
ATOM   1058  OG  SER H 144      -1.301  15.815  36.106  1.00 22.44           O  
ATOM   1059  C   SER H 144       1.380  17.780  37.707  1.00 20.02           C  
ATOM   1060  O   SER H 144       1.362  18.972  37.399  1.00 24.33           O  
ATOM   1061  N   THR H 145       1.857  17.386  38.900  1.00 17.65           N  
ATOM   1062  CA  THR H 145       2.255  18.446  39.782  1.00 21.50           C  
ATOM   1063  CB  THR H 145       1.743  18.239  41.181  1.00 32.77           C  
ATOM   1064  OG1 THR H 145       2.088  19.343  42.004  1.00  0.00           O  
ATOM   1065  CG2 THR H 145       2.328  16.933  41.746  1.00  0.00           C  
ATOM   1066  C   THR H 145       3.748  18.539  39.842  1.00 20.85           C  
ATOM   1067  O   THR H 145       4.323  18.633  40.925  1.00 19.57           O  
ATOM   1068  N   ASN H 146       4.423  18.568  38.675  1.00 18.37           N  
ATOM   1069  CA  ASN H 146       5.857  18.655  38.719  1.00 16.93           C  
ATOM   1070  CB  ASN H 146       6.548  17.295  38.930  1.00 17.63           C  
ATOM   1071  CG  ASN H 146       6.286  16.797  40.344  1.00 19.66           C  
ATOM   1072  OD1 ASN H 146       6.746  17.387  41.320  1.00 28.04           O  
ATOM   1073  ND2 ASN H 146       5.534  15.668  40.458  1.00 22.22           N  
ATOM   1074  C   ASN H 146       6.338  19.137  37.383  1.00 15.14           C  
ATOM   1075  O   ASN H 146       5.590  19.166  36.412  1.00 16.85           O  
ATOM   1076  N   ASP H 147       7.615  19.569  37.325  1.00 19.40           N  
ATOM   1077  CA  ASP H 147       8.283  19.929  36.102  1.00 19.48           C  
ATOM   1078  CB  ASP H 147       9.048  21.264  36.165  1.00 20.18           C  
ATOM   1079  CG  ASP H 147       8.026  22.390  36.149  1.00 23.75           C  
ATOM   1080  OD1 ASP H 147       6.805  22.079  36.091  1.00  0.00           O  
ATOM   1081  OD2 ASP H 147       8.453  23.575  36.172  1.00  0.00           O1-
ATOM   1082  C   ASP H 147       9.279  18.839  35.825  1.00 19.07           C  
ATOM   1083  O   ASP H 147       9.827  18.252  36.758  1.00 18.37           O  
ATOM   1084  N   TRP H 148       9.540  18.535  34.530  1.00 19.50           N  
ATOM   1085  CA  TRP H 148      10.390  17.417  34.219  1.00 18.95           C  
ATOM   1086  CB  TRP H 148       9.567  16.236  33.685  1.00 18.18           C  
ATOM   1087  CG  TRP H 148       8.464  15.857  34.642  1.00 20.10           C  
ATOM   1088  CD2 TRP H 148       8.622  14.988  35.773  1.00 18.90           C  
ATOM   1089  CD1 TRP H 148       7.163  16.272  34.654  1.00 19.70           C  
ATOM   1090  NE1 TRP H 148       6.503  15.720  35.723  1.00 20.34           N  
ATOM   1091  CE2 TRP H 148       7.389  14.928  36.422  1.00 19.95           C  
ATOM   1092  CE3 TRP H 148       9.707  14.303  36.238  1.00 19.25           C  
ATOM   1093  CZ2 TRP H 148       7.221  14.177  37.549  1.00 19.36           C  
ATOM   1094  CZ3 TRP H 148       9.532  13.542  37.372  1.00 19.46           C  
ATOM   1095  CH2 TRP H 148       8.313  13.481  38.017  1.00 18.77           C  
ATOM   1096  C   TRP H 148      11.360  17.822  33.145  1.00 19.09           C  
ATOM   1097  O   TRP H 148      11.068  18.691  32.325  1.00 19.63           O  
ATOM   1098  N   SER H 149      12.552  17.184  33.108  1.00 18.35           N  
ATOM   1099  CA  SER H 149      13.538  17.589  32.144  1.00 18.62           C  
ATOM   1100  CB  SER H 149      14.495  18.630  32.740  1.00 12.77           C  
ATOM   1101  OG  SER H 149      15.582  18.902  31.873  1.00 15.23           O  
ATOM   1102  C   SER H 149      14.334  16.418  31.661  1.00 21.51           C  
ATOM   1103  O   SER H 149      14.276  15.321  32.216  1.00 20.41           O  
ATOM   1104  N   TRP H 150      15.073  16.639  30.553  1.00 20.29           N  
ATOM   1105  CA  TRP H 150      15.942  15.640  30.001  1.00 20.21           C  
ATOM   1106  CB  TRP H 150      15.599  15.242  28.554  1.00 21.87           C  
ATOM   1107  CG  TRP H 150      14.322  14.446  28.417  1.00 20.53           C  
ATOM   1108  CD2 TRP H 150      14.251  13.017  28.547  1.00 20.35           C  
ATOM   1109  CD1 TRP H 150      13.052  14.875  28.165  1.00 20.83           C  
ATOM   1110  NE1 TRP H 150      12.193  13.802  28.127  1.00 22.31           N  
ATOM   1111  CE2 TRP H 150      12.918  12.652  28.361  1.00 20.95           C  
ATOM   1112  CE3 TRP H 150      15.218  12.085  28.801  1.00 20.89           C  
ATOM   1113  CZ2 TRP H 150      12.529  11.344  28.427  1.00 22.20           C  
ATOM   1114  CZ3 TRP H 150      14.825  10.767  28.866  1.00 21.83           C  
ATOM   1115  CH2 TRP H 150      13.506  10.405  28.683  1.00 22.02           C  
ATOM   1116  C   TRP H 150      17.321  16.227  29.985  1.00 21.61           C  
ATOM   1117  O   TRP H 150      17.506  17.407  29.691  1.00 22.13           O  
ATOM   1118  N   ILE H 151      18.326  15.402  30.343  1.00 21.09           N  
ATOM   1119  CA  ILE H 151      19.699  15.823  30.358  1.00 22.50           C  
ATOM   1120  CB  ILE H 151      20.199  16.029  31.751  1.00 22.10           C  
ATOM   1121  CG1 ILE H 151      19.338  17.124  32.392  1.00 23.98           C  
ATOM   1122  CG2 ILE H 151      21.701  16.360  31.711  1.00 23.54           C  
ATOM   1123  CD1 ILE H 151      19.405  17.156  33.908  1.00 27.46           C  
ATOM   1124  C   ILE H 151      20.491  14.726  29.716  1.00 22.70           C  
ATOM   1125  O   ILE H 151      20.160  13.550  29.861  1.00 23.37           O  
ATOM   1126  N   ARG H 152      21.557  15.072  28.965  1.00 21.18           N  
ATOM   1127  CA  ARG H 152      22.295  14.020  28.321  1.00 22.65           C  
ATOM   1128  CB  ARG H 152      22.093  13.961  26.798  1.00 21.74           C  
ATOM   1129  CG  ARG H 152      22.545  15.217  26.051  1.00 22.41           C  
ATOM   1130  CD  ARG H 152      22.333  15.111  24.540  1.00 23.05           C  
ATOM   1131  NE  ARG H 152      22.861  16.354  23.914  1.00 25.59           N  
ATOM   1132  CZ  ARG H 152      22.899  16.461  22.553  1.00 26.65           C  
ATOM   1133  NH1 ARG H 152      22.422  15.445  21.776  1.00 25.36           N1+
ATOM   1134  NH2 ARG H 152      23.418  17.579  21.966  1.00 28.60           N  
ATOM   1135  C   ARG H 152      23.757  14.209  28.569  1.00 23.90           C  
ATOM   1136  O   ARG H 152      24.211  15.302  28.903  1.00 23.42           O  
ATOM   1137  N   GLN H 153      24.534  13.111  28.440  1.00 23.36           N  
ATOM   1138  CA  GLN H 153      25.950  13.190  28.658  1.00 24.85           C  
ATOM   1139  CB  GLN H 153      26.325  12.761  30.088  1.00 25.01           C  
ATOM   1140  CG  GLN H 153      27.811  12.862  30.434  1.00 25.53           C  
ATOM   1141  CD  GLN H 153      27.966  12.413  31.882  1.00 28.03           C  
ATOM   1142  OE1 GLN H 153      27.523  11.330  32.261  1.00 28.50           O  
ATOM   1143  NE2 GLN H 153      28.604  13.272  32.720  1.00 27.49           N  
ATOM   1144  C   GLN H 153      26.629  12.262  27.692  1.00 24.86           C  
ATOM   1145  O   GLN H 153      26.450  11.047  27.756  1.00 26.30           O  
ATOM   1146  N   PRO H 154      27.429  12.800  26.809  1.00 27.43           N  
ATOM   1147  CA  PRO H 154      28.135  11.969  25.869  1.00 29.70           C  
ATOM   1148  CD  PRO H 154      27.160  14.123  26.268  1.00 28.50           C  
ATOM   1149  CB  PRO H 154      28.702  12.920  24.821  1.00 31.26           C  
ATOM   1150  CG  PRO H 154      27.714  14.102  24.833  1.00 32.70           C  
ATOM   1151  C   PRO H 154      29.165  11.209  26.637  1.00 32.15           C  
ATOM   1152  O   PRO H 154      29.565  11.682  27.699  1.00 30.95           O  
ATOM   1153  N   PRO H 155      29.611  10.081  26.171  1.00 35.27           N  
ATOM   1154  CA  PRO H 155      30.539   9.344  26.970  1.00 35.79           C  
ATOM   1155  CD  PRO H 155      28.798   9.210  25.338  1.00 35.61           C  
ATOM   1156  CB  PRO H 155      30.682   7.985  26.292  1.00 36.93           C  
ATOM   1157  CG  PRO H 155      29.304   7.784  25.628  1.00 37.70           C  
ATOM   1158  C   PRO H 155      31.806  10.097  27.191  1.00 36.10           C  
ATOM   1159  O   PRO H 155      32.377  10.614  26.233  1.00 35.81           O  
ATOM   1160  N   GLY H 156      32.250  10.180  28.458  1.00 37.28           N  
ATOM   1161  CA  GLY H 156      33.492  10.816  28.775  1.00 36.96           C  
ATOM   1162  C   GLY H 156      33.332  12.307  28.760  1.00 38.89           C  
ATOM   1163  O   GLY H 156      34.307  13.034  28.937  1.00 38.64           O  
ATOM   1164  N   LYS H 157      32.101  12.816  28.571  1.00 34.57           N  
ATOM   1165  CA  LYS H 157      31.948  14.242  28.493  1.00 33.19           C  
ATOM   1166  CB  LYS H 157      31.324  14.737  27.177  1.00 35.07           C  
ATOM   1167  CG  LYS H 157      32.267  14.630  25.977  1.00 38.30           C  
ATOM   1168  CD  LYS H 157      31.582  14.875  24.631  1.00 43.51           C  
ATOM   1169  CE  LYS H 157      32.555  14.984  23.454  1.00 46.83           C  
ATOM   1170  NZ  LYS H 157      33.120  13.656  23.124  1.00 48.48           N1+
ATOM   1171  C   LYS H 157      31.067  14.708  29.607  1.00 31.13           C  
ATOM   1172  O   LYS H 157      30.698  13.941  30.493  1.00 30.33           O  
ATOM   1173  N   GLY H 158      30.738  16.016  29.591  1.00 31.46           N  
ATOM   1174  CA  GLY H 158      29.963  16.627  30.636  1.00 28.77           C  
ATOM   1175  C   GLY H 158      28.492  16.537  30.354  1.00 28.06           C  
ATOM   1176  O   GLY H 158      28.057  15.982  29.346  1.00 27.57           O  
ATOM   1177  N   LEU H 159      27.691  17.111  31.277  1.00 25.12           N  
ATOM   1178  CA  LEU H 159      26.257  17.090  31.222  1.00 24.12           C  
ATOM   1179  CB  LEU H 159      25.613  17.227  32.613  1.00 23.28           C  
ATOM   1180  CG  LEU H 159      25.937  16.062  33.566  1.00 23.89           C  
ATOM   1181  CD1 LEU H 159      25.267  16.265  34.934  1.00 23.87           C  
ATOM   1182  CD2 LEU H 159      25.580  14.704  32.940  1.00 24.39           C  
ATOM   1183  C   LEU H 159      25.748  18.228  30.388  1.00 24.64           C  
ATOM   1184  O   LEU H 159      26.328  19.314  30.372  1.00 25.08           O  
ATOM   1185  N   GLU H 160      24.635  17.985  29.659  1.00 22.20           N  
ATOM   1186  CA  GLU H 160      24.025  19.028  28.884  1.00 23.66           C  
ATOM   1187  CB  GLU H 160      24.302  18.939  27.373  1.00 24.14           C  
ATOM   1188  CG  GLU H 160      23.800  20.164  26.604  1.00 26.43           C  
ATOM   1189  CD  GLU H 160      24.122  19.976  25.129  1.00 32.37           C  
ATOM   1190  OE1 GLU H 160      24.451  18.824  24.735  1.00 29.83           O  
ATOM   1191  OE2 GLU H 160      24.041  20.982  24.374  1.00 33.75           O1-
ATOM   1192  C   GLU H 160      22.533  18.955  29.068  1.00 22.65           C  
ATOM   1193  O   GLU H 160      21.933  17.888  28.948  1.00 22.48           O  
ATOM   1194  N   TRP H 161      21.897  20.109  29.364  1.00 20.18           N  
ATOM   1195  CA  TRP H 161      20.475  20.200  29.581  1.00 20.32           C  
ATOM   1196  CB  TRP H 161      20.119  21.452  30.400  1.00 21.68           C  
ATOM   1197  CG  TRP H 161      18.653  21.801  30.493  1.00 20.95           C  
ATOM   1198  CD2 TRP H 161      18.052  22.905  29.793  1.00 20.62           C  
ATOM   1199  CD1 TRP H 161      17.667  21.242  31.249  1.00 19.26           C  
ATOM   1200  NE1 TRP H 161      16.491  21.931  31.070  1.00 25.17           N  
ATOM   1201  CE2 TRP H 161      16.715  22.959  30.179  1.00 20.84           C  
ATOM   1202  CE3 TRP H 161      18.579  23.814  28.918  1.00 26.10           C  
ATOM   1203  CZ2 TRP H 161      15.878  23.924  29.693  1.00 26.39           C  
ATOM   1204  CZ3 TRP H 161      17.728  24.777  28.417  1.00 26.15           C  
ATOM   1205  CH2 TRP H 161      16.403  24.830  28.798  1.00 25.77           C  
ATOM   1206  C   TRP H 161      19.784  20.313  28.255  1.00 22.23           C  
ATOM   1207  O   TRP H 161      20.193  21.105  27.412  1.00 21.44           O  
ATOM   1208  N   ILE H 162      18.798  19.425  27.996  1.00 19.84           N  
ATOM   1209  CA  ILE H 162      17.991  19.445  26.804  1.00 19.99           C  
ATOM   1210  CB  ILE H 162      17.490  18.077  26.454  1.00 18.79           C  
ATOM   1211  CG1 ILE H 162      18.695  17.149  26.213  1.00 18.96           C  
ATOM   1212  CG2 ILE H 162      16.559  18.201  25.236  1.00 20.37           C  
ATOM   1213  CD1 ILE H 162      18.334  15.667  26.147  1.00 18.30           C  
ATOM   1214  C   ILE H 162      16.819  20.388  26.872  1.00 22.10           C  
ATOM   1215  O   ILE H 162      16.611  21.202  25.973  1.00 20.90           O  
ATOM   1216  N   GLY H 163      16.009  20.307  27.954  1.00 19.95           N  
ATOM   1217  CA  GLY H 163      14.831  21.132  28.041  1.00 19.87           C  
ATOM   1218  C   GLY H 163      13.971  20.638  29.162  1.00 21.16           C  
ATOM   1219  O   GLY H 163      14.271  19.623  29.785  1.00 19.36           O  
ATOM   1220  N   GLY H 164      12.856  21.348  29.440  1.00 18.70           N  
ATOM   1221  CA  GLY H 164      11.988  20.956  30.517  1.00 19.60           C  
ATOM   1222  C   GLY H 164      10.570  21.184  30.093  1.00 19.85           C  
ATOM   1223  O   GLY H 164      10.305  21.945  29.163  1.00 19.99           O  
ATOM   1224  N   ILE H 165       9.620  20.498  30.768  1.00 18.66           N  
ATOM   1225  CA  ILE H 165       8.218  20.641  30.482  1.00 19.26           C  
ATOM   1226  CB  ILE H 165       7.642  19.492  29.703  1.00 19.19           C  
ATOM   1227  CG1 ILE H 165       6.209  19.815  29.245  1.00 20.12           C  
ATOM   1228  CG2 ILE H 165       7.755  18.219  30.559  1.00 19.54           C  
ATOM   1229  CD1 ILE H 165       5.651  18.818  28.230  1.00 20.40           C  
ATOM   1230  C   ILE H 165       7.472  20.716  31.780  1.00 20.70           C  
ATOM   1231  O   ILE H 165       7.831  20.054  32.755  1.00 19.42           O  
ATOM   1232  N   SER H 166       6.402  21.542  31.811  1.00 20.63           N  
ATOM   1233  CA  SER H 166       5.576  21.689  32.974  1.00 21.45           C  
ATOM   1234  CB  SER H 166       4.761  22.994  32.972  1.00 24.12           C  
ATOM   1235  OG  SER H 166       3.959  23.075  34.140  1.00 30.60           O  
ATOM   1236  C   SER H 166       4.599  20.569  32.946  1.00 22.97           C  
ATOM   1237  O   SER H 166       3.929  20.335  31.941  1.00 24.98           O  
ATOM   1238  N   GLY H 167       4.456  19.844  34.066  1.00 17.05           N  
ATOM   1239  CA  GLY H 167       3.543  18.742  34.052  1.00 19.83           C  
ATOM   1240  C   GLY H 167       2.143  19.232  33.842  1.00 22.04           C  
ATOM   1241  O   GLY H 167       1.379  18.654  33.069  1.00 25.60           O  
ATOM   1242  N   SER H 168       1.742  20.291  34.568  1.00 25.12           N  
ATOM   1243  CA  SER H 168       0.398  20.760  34.409  0.83 29.32           C  
ATOM   1244  CB  SER H 168      -0.026  21.747  35.509  0.83 30.79           C  
ATOM   1245  OG  SER H 168      -0.044  21.089  36.766  0.83 33.07           O  
ATOM   1246  C   SER H 168       0.198  21.428  33.081  1.00 30.03           C  
ATOM   1247  O   SER H 168      -0.447  20.888  32.190  1.00 31.63           O  
ATOM   1248  N   SER H 169       0.817  22.606  32.906  1.00 27.82           N  
ATOM   1249  CA  SER H 169       0.598  23.496  31.795  1.00 27.33           C  
ATOM   1250  CB  SER H 169       1.412  24.785  31.921  1.00 13.45           C  
ATOM   1251  OG  SER H 169       2.784  24.487  31.716  1.00 13.40           O  
ATOM   1252  C   SER H 169       1.010  22.917  30.477  1.00 28.53           C  
ATOM   1253  O   SER H 169       0.338  23.139  29.472  1.00 30.07           O  
ATOM   1254  N   GLY H 170       2.133  22.184  30.424  1.00 23.83           N  
ATOM   1255  CA  GLY H 170       2.583  21.695  29.152  1.00 22.92           C  
ATOM   1256  C   GLY H 170       3.520  22.713  28.582  1.00 21.95           C  
ATOM   1257  O   GLY H 170       3.985  22.607  27.449  1.00 21.08           O  
ATOM   1258  N   ASP H 171       3.824  23.743  29.379  1.00 28.49           N  
ATOM   1259  CA  ASP H 171       4.692  24.794  28.936  1.00 27.61           C  
ATOM   1260  CB  ASP H 171       4.739  25.977  29.922  1.00 31.64           C  
ATOM   1261  CG  ASP H 171       5.506  27.139  29.305  1.00 64.70           C  
ATOM   1262  OD1 ASP H 171       6.674  26.932  28.884  1.00  0.00           O  
ATOM   1263  OD2 ASP H 171       4.932  28.260  29.264  1.00 65.57           O1-
ATOM   1264  C   ASP H 171       6.058  24.189  28.849  1.00 28.00           C  
ATOM   1265  O   ASP H 171       6.429  23.376  29.693  1.00 25.68           O  
ATOM   1266  N   THR H 172       6.843  24.545  27.810  1.00 26.56           N  
ATOM   1267  CA  THR H 172       8.139  23.936  27.687  1.00 26.01           C  
ATOM   1268  CB  THR H 172       8.252  23.001  26.519  1.00 26.68           C  
ATOM   1269  OG1 THR H 172       8.028  23.708  25.308  1.00 28.05           O  
ATOM   1270  CG2 THR H 172       7.219  21.874  26.678  1.00 25.49           C  
ATOM   1271  C   THR H 172       9.206  24.974  27.499  1.00 27.72           C  
ATOM   1272  O   THR H 172       8.952  26.104  27.082  1.00 28.07           O  
ATOM   1273  N   ASP H 173      10.453  24.603  27.857  1.00 25.21           N  
ATOM   1274  CA  ASP H 173      11.577  25.467  27.641  1.00 25.63           C  
ATOM   1275  CB  ASP H 173      12.037  26.185  28.928  1.00 27.74           C  
ATOM   1276  CG  ASP H 173      12.808  27.440  28.544  1.00 42.39           C  
ATOM   1277  OD1 ASP H 173      12.886  27.746  27.325  1.00 30.79           O  
ATOM   1278  OD2 ASP H 173      13.323  28.117  29.473  1.00 32.11           O1-
ATOM   1279  C   ASP H 173      12.689  24.578  27.138  1.00 25.50           C  
ATOM   1280  O   ASP H 173      12.981  23.549  27.748  1.00 24.27           O  
ATOM   1281  N   TYR H 174      13.345  24.938  26.010  1.00 24.46           N  
ATOM   1282  CA  TYR H 174      14.336  24.053  25.445  1.00 24.19           C  
ATOM   1283  CB  TYR H 174      14.010  23.531  24.031  1.00 24.11           C  
ATOM   1284  CG  TYR H 174      12.736  22.759  24.062  1.00 25.58           C  
ATOM   1285  CD1 TYR H 174      12.687  21.508  24.630  1.00 26.71           C  
ATOM   1286  CD2 TYR H 174      11.583  23.297  23.541  1.00 25.90           C  
ATOM   1287  CE1 TYR H 174      11.510  20.800  24.661  1.00 28.13           C  
ATOM   1288  CE2 TYR H 174      10.404  22.591  23.568  1.00 26.97           C  
ATOM   1289  CZ  TYR H 174      10.365  21.339  24.127  1.00 27.55           C  
ATOM   1290  OH  TYR H 174       9.155  20.614  24.155  1.00 18.12           O  
ATOM   1291  C   TYR H 174      15.641  24.774  25.304  1.00 25.54           C  
ATOM   1292  O   TYR H 174      15.688  25.999  25.229  1.00 24.64           O  
ATOM   1293  N   ASN H 175      16.752  24.007  25.284  1.00 23.33           N  
ATOM   1294  CA  ASN H 175      18.050  24.592  25.112  1.00 24.98           C  
ATOM   1295  CB  ASN H 175      19.192  23.562  25.215  1.00 24.21           C  
ATOM   1296  CG  ASN H 175      20.530  24.291  25.281  1.00 28.54           C  
ATOM   1297  OD1 ASN H 175      20.751  25.287  24.595  1.00 27.12           O  
ATOM   1298  ND2 ASN H 175      21.456  23.776  26.134  1.00 25.51           N  
ATOM   1299  C   ASN H 175      18.071  25.180  23.735  1.00 25.79           C  
ATOM   1300  O   ASN H 175      17.708  24.523  22.762  1.00 25.71           O  
ATOM   1301  N   PRO H 176      18.499  26.407  23.616  1.00 27.78           N  
ATOM   1302  CA  PRO H 176      18.494  27.075  22.345  1.00 29.72           C  
ATOM   1303  CD  PRO H 176      18.586  27.332  24.730  1.00 28.04           C  
ATOM   1304  CB  PRO H 176      18.836  28.540  22.642  1.00 32.44           C  
ATOM   1305  CG  PRO H 176      19.289  28.552  24.118  1.00 32.23           C  
ATOM   1306  C   PRO H 176      19.384  26.402  21.355  1.00 31.15           C  
ATOM   1307  O   PRO H 176      19.111  26.483  20.157  1.00 34.31           O  
ATOM   1308  N   ALA H 177      20.445  25.727  21.825  1.00 31.13           N  
ATOM   1309  CA  ALA H 177      21.341  25.111  20.895  1.00 34.18           C  
ATOM   1310  CB  ALA H 177      22.528  24.416  21.584  1.00 35.88           C  
ATOM   1311  C   ALA H 177      20.599  24.062  20.124  1.00 36.35           C  
ATOM   1312  O   ALA H 177      20.767  23.926  18.914  1.00 35.91           O  
ATOM   1313  N   LEU H 178      19.791  23.259  20.833  1.00 34.39           N  
ATOM   1314  CA  LEU H 178      19.048  22.162  20.277  1.00 34.65           C  
ATOM   1315  CB  LEU H 178      18.597  21.167  21.354  1.00 34.02           C  
ATOM   1316  CG  LEU H 178      19.778  20.520  22.095  1.00 34.54           C  
ATOM   1317  CD1 LEU H 178      19.284  19.533  23.159  1.00 33.59           C  
ATOM   1318  CD2 LEU H 178      20.786  19.895  21.117  1.00 34.04           C  
ATOM   1319  C   LEU H 178      17.827  22.574  19.529  1.00 37.20           C  
ATOM   1320  O   LEU H 178      17.462  21.892  18.573  1.00 36.98           O  
ATOM   1321  N   LYS H 179      17.178  23.679  19.966  1.00 39.02           N  
ATOM   1322  CA  LYS H 179      15.883  24.124  19.511  1.00 40.58           C  
ATOM   1323  CB  LYS H 179      15.617  25.616  19.759  1.00 42.66           C  
ATOM   1324  CG  LYS H 179      16.489  26.526  18.890  1.00 44.41           C  
ATOM   1325  CD  LYS H 179      16.005  27.974  18.838  1.00 50.58           C  
ATOM   1326  CE  LYS H 179      16.875  28.877  17.960  1.00 55.23           C  
ATOM   1327  NZ  LYS H 179      16.314  30.246  17.926  1.00 56.42           N1+
ATOM   1328  C   LYS H 179      15.713  23.883  18.046  1.00 39.19           C  
ATOM   1329  O   LYS H 179      16.658  23.925  17.258  1.00 39.20           O  
ATOM   1330  N   SER H 180      14.451  23.602  17.688  1.00 36.66           N  
ATOM   1331  CA  SER H 180      13.949  23.232  16.398  1.00 36.94           C  
ATOM   1332  CB  SER H 180      14.644  23.995  15.260  1.00 41.33           C  
ATOM   1333  OG  SER H 180      14.417  25.388  15.409  1.00 44.43           O  
ATOM   1334  C   SER H 180      14.165  21.764  16.174  1.00 34.97           C  
ATOM   1335  O   SER H 180      13.420  21.138  15.423  1.00 34.76           O  
ATOM   1336  N   GLN H 181      15.190  21.174  16.814  1.00 30.85           N  
ATOM   1337  CA  GLN H 181      15.466  19.763  16.761  1.00 29.21           C  
ATOM   1338  CB  GLN H 181      16.919  19.439  17.145  1.00 28.98           C  
ATOM   1339  CG  GLN H 181      17.968  20.067  16.227  1.00 31.75           C  
ATOM   1340  CD  GLN H 181      19.339  19.742  16.807  1.00 28.98           C  
ATOM   1341  OE1 GLN H 181      20.095  18.950  16.247  1.00  0.00           O  
ATOM   1342  NE2 GLN H 181      19.668  20.368  17.968  1.00  0.00           N  
ATOM   1343  C   GLN H 181      14.604  19.007  17.734  1.00 27.67           C  
ATOM   1344  O   GLN H 181      14.225  17.862  17.483  1.00 27.78           O  
ATOM   1345  N   VAL H 182      14.282  19.628  18.889  1.00 27.28           N  
ATOM   1346  CA  VAL H 182      13.732  18.858  19.971  1.00 26.12           C  
ATOM   1347  CB  VAL H 182      14.548  18.994  21.223  1.00 26.53           C  
ATOM   1348  CG1 VAL H 182      14.465  20.448  21.713  1.00 30.19           C  
ATOM   1349  CG2 VAL H 182      14.065  17.959  22.247  1.00 31.54           C  
ATOM   1350  C   VAL H 182      12.314  19.198  20.313  1.00 27.66           C  
ATOM   1351  O   VAL H 182      11.844  20.319  20.125  1.00 27.58           O  
ATOM   1352  N   THR H 183      11.585  18.176  20.816  1.00 25.08           N  
ATOM   1353  CA  THR H 183      10.226  18.331  21.249  1.00 24.87           C  
ATOM   1354  CB  THR H 183       9.237  17.816  20.243  1.00 26.87           C  
ATOM   1355  OG1 THR H 183       9.382  18.509  19.012  1.00 38.10           O  
ATOM   1356  CG2 THR H 183       7.814  18.000  20.793  1.00 34.76           C  
ATOM   1357  C   THR H 183      10.045  17.506  22.492  1.00 24.42           C  
ATOM   1358  O   THR H 183      10.582  16.404  22.600  1.00 23.78           O  
ATOM   1359  N   ILE H 184       9.288  18.029  23.481  1.00 22.15           N  
ATOM   1360  CA  ILE H 184       9.023  17.270  24.670  1.00 21.27           C  
ATOM   1361  CB  ILE H 184       9.673  17.803  25.918  1.00 19.90           C  
ATOM   1362  CG1 ILE H 184      11.205  17.781  25.789  1.00 23.19           C  
ATOM   1363  CG2 ILE H 184       9.163  16.976  27.110  1.00 24.87           C  
ATOM   1364  CD1 ILE H 184      11.918  18.541  26.908  1.00 21.93           C  
ATOM   1365  C   ILE H 184       7.544  17.313  24.891  1.00 23.35           C  
ATOM   1366  O   ILE H 184       6.896  18.324  24.626  1.00 21.56           O  
ATOM   1367  N   SER H 185       6.964  16.196  25.374  1.00 22.01           N  
ATOM   1368  CA  SER H 185       5.545  16.170  25.577  1.00 24.39           C  
ATOM   1369  CB  SER H 185       4.771  15.566  24.391  1.00 26.92           C  
ATOM   1370  OG  SER H 185       5.196  14.232  24.153  1.00 31.05           O  
ATOM   1371  C   SER H 185       5.248  15.347  26.791  1.00 24.80           C  
ATOM   1372  O   SER H 185       6.123  14.663  27.320  1.00 24.08           O  
ATOM   1373  N   THR H 186       3.994  15.422  27.284  1.00 25.22           N  
ATOM   1374  CA  THR H 186       3.642  14.665  28.447  1.00 25.97           C  
ATOM   1375  CB  THR H 186       3.378  15.533  29.644  1.00 29.36           C  
ATOM   1376  OG1 THR H 186       3.370  14.753  30.828  1.00 30.09           O  
ATOM   1377  CG2 THR H 186       2.026  16.239  29.461  1.00 31.19           C  
ATOM   1378  C   THR H 186       2.394  13.877  28.148  1.00 29.55           C  
ATOM   1379  O   THR H 186       1.623  14.211  27.249  1.00 27.57           O  
ATOM   1380  N   ASP H 187       2.194  12.761  28.883  1.00 28.35           N  
ATOM   1381  CA  ASP H 187       1.024  11.940  28.723  1.00 30.24           C  
ATOM   1382  CB  ASP H 187       1.302  10.603  28.014  1.00 31.16           C  
ATOM   1383  CG  ASP H 187      -0.036   9.930  27.741  1.00 39.11           C  
ATOM   1384  OD1 ASP H 187      -1.087  10.549  28.053  1.00 38.51           O  
ATOM   1385  OD2 ASP H 187      -0.028   8.784  27.218  1.00 40.81           O1-
ATOM   1386  C   ASP H 187       0.530  11.615  30.101  1.00 31.62           C  
ATOM   1387  O   ASP H 187       1.064  10.731  30.770  1.00 30.02           O  
ATOM   1388  N   THR H 188      -0.524  12.319  30.557  1.00 32.84           N  
ATOM   1389  CA  THR H 188      -1.027  12.147  31.892  1.00 35.80           C  
ATOM   1390  CB  THR H 188      -2.110  13.130  32.238  1.00 38.23           C  
ATOM   1391  OG1 THR H 188      -3.215  12.983  31.360  1.00 41.33           O  
ATOM   1392  CG2 THR H 188      -1.540  14.554  32.130  1.00 38.97           C  
ATOM   1393  C   THR H 188      -1.569  10.769  32.106  1.00 35.85           C  
ATOM   1394  O   THR H 188      -1.368  10.183  33.169  1.00 35.22           O  
ATOM   1395  N   SER H 189      -2.266  10.204  31.106  1.00 34.89           N  
ATOM   1396  CA  SER H 189      -2.881   8.921  31.311  1.00 36.49           C  
ATOM   1397  CB  SER H 189      -3.598   8.392  30.056  1.00 38.83           C  
ATOM   1398  OG  SER H 189      -2.660   8.152  29.017  1.00 41.17           O  
ATOM   1399  C   SER H 189      -1.828   7.927  31.682  1.00 36.78           C  
ATOM   1400  O   SER H 189      -1.999   7.151  32.622  1.00 38.65           O  
ATOM   1401  N   LYS H 190      -0.726   7.913  30.913  1.00 33.98           N  
ATOM   1402  CA  LYS H 190       0.397   7.041  31.112  1.00 33.73           C  
ATOM   1403  CB  LYS H 190       1.248   6.861  29.843  1.00 36.21           C  
ATOM   1404  CG  LYS H 190       0.499   6.052  28.779  1.00 41.20           C  
ATOM   1405  CD  LYS H 190       1.154   6.064  27.398  1.00 44.52           C  
ATOM   1406  CE  LYS H 190       0.386   5.250  26.355  1.00 59.85           C  
ATOM   1407  NZ  LYS H 190       1.108   5.270  25.064  1.00 60.74           N1+
ATOM   1408  C   LYS H 190       1.257   7.505  32.256  1.00 30.73           C  
ATOM   1409  O   LYS H 190       2.008   6.714  32.826  1.00 30.70           O  
ATOM   1410  N   ASN H 191       1.187   8.801  32.626  1.00 29.07           N  
ATOM   1411  CA  ASN H 191       2.042   9.292  33.672  1.00 26.87           C  
ATOM   1412  CB  ASN H 191       1.900   8.483  34.978  1.00 27.19           C  
ATOM   1413  CG  ASN H 191       2.354   9.332  36.157  1.00 28.27           C  
ATOM   1414  OD1 ASN H 191       2.134  10.542  36.189  1.00 27.93           O  
ATOM   1415  ND2 ASN H 191       2.995   8.681  37.164  1.00 26.75           N  
ATOM   1416  C   ASN H 191       3.456   9.196  33.184  1.00 25.88           C  
ATOM   1417  O   ASN H 191       4.344   8.697  33.875  1.00 25.33           O  
ATOM   1418  N   GLN H 192       3.687   9.670  31.939  1.00 25.01           N  
ATOM   1419  CA  GLN H 192       4.999   9.630  31.358  1.00 23.97           C  
ATOM   1420  CB  GLN H 192       5.153   8.504  30.324  1.00 26.29           C  
ATOM   1421  CG  GLN H 192       4.998   7.100  30.910  1.00 30.14           C  
ATOM   1422  CD  GLN H 192       4.971   6.114  29.754  1.00 32.65           C  
ATOM   1423  OE1 GLN H 192       4.863   6.504  28.591  1.00 34.91           O  
ATOM   1424  NE2 GLN H 192       5.061   4.796  30.076  1.00 32.76           N  
ATOM   1425  C   GLN H 192       5.220  10.916  30.614  1.00 22.87           C  
ATOM   1426  O   GLN H 192       4.278  11.651  30.322  1.00 23.57           O  
ATOM   1427  N   PHE H 193       6.500  11.242  30.333  1.00 21.59           N  
ATOM   1428  CA  PHE H 193       6.832  12.367  29.506  1.00 21.15           C  
ATOM   1429  CB  PHE H 193       7.316  13.622  30.267  1.00 19.62           C  
ATOM   1430  CG  PHE H 193       8.578  13.365  31.016  1.00 19.58           C  
ATOM   1431  CD1 PHE H 193       8.571  12.646  32.187  1.00 19.05           C  
ATOM   1432  CD2 PHE H 193       9.770  13.878  30.565  1.00 18.26           C  
ATOM   1433  CE1 PHE H 193       9.737  12.423  32.881  1.00 19.28           C  
ATOM   1434  CE2 PHE H 193      10.939  13.660  31.254  1.00 18.84           C  
ATOM   1435  CZ  PHE H 193      10.926  12.929  32.415  1.00 19.90           C  
ATOM   1436  C   PHE H 193       7.862  11.885  28.534  1.00 21.41           C  
ATOM   1437  O   PHE H 193       8.530  10.881  28.785  1.00 21.94           O  
ATOM   1438  N   SER H 194       8.006  12.567  27.378  1.00 20.77           N  
ATOM   1439  CA  SER H 194       8.885  12.008  26.388  1.00 21.48           C  
ATOM   1440  CB  SER H 194       8.134  11.252  25.280  1.00 24.67           C  
ATOM   1441  OG  SER H 194       7.240  12.131  24.617  1.00 29.22           O  
ATOM   1442  C   SER H 194       9.723  13.057  25.731  1.00 22.04           C  
ATOM   1443  O   SER H 194       9.537  14.259  25.923  1.00 22.48           O  
ATOM   1444  N   LEU H 195      10.715  12.580  24.949  1.00 21.44           N  
ATOM   1445  CA  LEU H 195      11.631  13.423  24.241  1.00 21.39           C  
ATOM   1446  CB  LEU H 195      13.058  13.350  24.810  1.00 20.44           C  
ATOM   1447  CG  LEU H 195      14.092  14.189  24.039  1.00 20.92           C  
ATOM   1448  CD1 LEU H 195      13.764  15.688  24.109  1.00 20.61           C  
ATOM   1449  CD2 LEU H 195      15.524  13.867  24.503  1.00 21.86           C  
ATOM   1450  C   LEU H 195      11.714  12.957  22.824  1.00 22.36           C  
ATOM   1451  O   LEU H 195      11.683  11.759  22.547  1.00 21.75           O  
ATOM   1452  N   LYS H 196      11.790  13.915  21.879  1.00 22.86           N  
ATOM   1453  CA  LYS H 196      11.994  13.558  20.509  1.00 23.85           C  
ATOM   1454  CB  LYS H 196      10.736  13.663  19.633  1.00 25.86           C  
ATOM   1455  CG  LYS H 196       9.754  12.532  19.941  1.00 29.44           C  
ATOM   1456  CD  LYS H 196       8.403  12.634  19.238  1.00 36.18           C  
ATOM   1457  CE  LYS H 196       7.542  11.388  19.457  1.00 43.59           C  
ATOM   1458  NZ  LYS H 196       6.360  11.423  18.574  1.00 43.84           N1+
ATOM   1459  C   LYS H 196      13.048  14.470  19.974  1.00 24.72           C  
ATOM   1460  O   LYS H 196      12.944  15.691  20.076  1.00 25.78           O  
ATOM   1461  N   LEU H 197      14.117  13.878  19.409  1.00 24.62           N  
ATOM   1462  CA  LEU H 197      15.207  14.640  18.875  1.00 26.31           C  
ATOM   1463  CB  LEU H 197      16.526  14.321  19.603  1.00 25.45           C  
ATOM   1464  CG  LEU H 197      17.734  15.167  19.171  1.00 29.22           C  
ATOM   1465  CD1 LEU H 197      17.539  16.647  19.526  1.00 26.89           C  
ATOM   1466  CD2 LEU H 197      19.033  14.603  19.761  1.00 28.73           C  
ATOM   1467  C   LEU H 197      15.343  14.223  17.440  1.00 27.12           C  
ATOM   1468  O   LEU H 197      15.582  13.053  17.148  1.00 26.94           O  
ATOM   1469  N   THR H 198      15.196  15.177  16.496  1.00 27.62           N  
ATOM   1470  CA  THR H 198      15.222  14.815  15.104  1.00 29.19           C  
ATOM   1471  CB  THR H 198      14.247  15.600  14.276  1.00 29.39           C  
ATOM   1472  OG1 THR H 198      14.201  15.088  12.953  1.00  0.00           O  
ATOM   1473  CG2 THR H 198      14.682  17.075  14.266  1.00  0.00           C  
ATOM   1474  C   THR H 198      16.587  15.028  14.516  1.00 28.56           C  
ATOM   1475  O   THR H 198      17.459  15.643  15.126  1.00 29.29           O  
ATOM   1476  N   SER H 199      16.792  14.491  13.292  1.00 29.90           N  
ATOM   1477  CA  SER H 199      18.008  14.654  12.540  1.00 31.60           C  
ATOM   1478  CB  SER H 199      18.172  16.063  11.946  1.00 34.06           C  
ATOM   1479  OG  SER H 199      17.136  16.320  11.009  1.00 36.40           O  
ATOM   1480  C   SER H 199      19.193  14.369  13.405  1.00 30.03           C  
ATOM   1481  O   SER H 199      20.087  15.203  13.538  1.00 31.38           O  
ATOM   1482  N   VAL H 200      19.244  13.163  13.996  1.00 29.99           N  
ATOM   1483  CA  VAL H 200      20.309  12.819  14.893  1.00 30.08           C  
ATOM   1484  CB  VAL H 200      20.015  11.600  15.717  1.00 28.41           C  
ATOM   1485  CG1 VAL H 200      18.805  11.896  16.620  1.00 28.96           C  
ATOM   1486  CG2 VAL H 200      19.805  10.409  14.767  1.00 27.47           C  
ATOM   1487  C   VAL H 200      21.575  12.549  14.140  1.00 30.59           C  
ATOM   1488  O   VAL H 200      21.565  12.129  12.983  1.00 31.05           O  
ATOM   1489  N   THR H 201      22.712  12.826  14.812  1.00 30.55           N  
ATOM   1490  CA  THR H 201      24.023  12.589  14.281  1.00 32.07           C  
ATOM   1491  CB  THR H 201      24.747  13.841  13.876  1.00 32.85           C  
ATOM   1492  OG1 THR H 201      24.969  14.670  15.007  1.00 32.36           O  
ATOM   1493  CG2 THR H 201      23.902  14.586  12.829  1.00 32.85           C  
ATOM   1494  C   THR H 201      24.813  11.962  15.388  1.00 32.28           C  
ATOM   1495  O   THR H 201      24.292  11.717  16.473  1.00 30.89           O  
ATOM   1496  N   ALA H 202      26.110  11.710  15.134  1.00 31.83           N  
ATOM   1497  CA  ALA H 202      27.015  11.066  16.048  1.00 31.65           C  
ATOM   1498  CB  ALA H 202      28.437  10.927  15.476  1.00 35.38           C  
ATOM   1499  C   ALA H 202      27.115  11.885  17.297  1.00 31.36           C  
ATOM   1500  O   ALA H 202      27.345  11.357  18.384  1.00 31.81           O  
ATOM   1501  N   ALA H 203      26.967  13.212  17.168  1.00 30.31           N  
ATOM   1502  CA  ALA H 203      27.093  14.110  18.281  1.00 31.84           C  
ATOM   1503  CB  ALA H 203      26.852  15.577  17.891  1.00 32.71           C  
ATOM   1504  C   ALA H 203      26.079  13.751  19.325  1.00 30.91           C  
ATOM   1505  O   ALA H 203      26.324  13.922  20.516  1.00 31.64           O  
ATOM   1506  N   ASP H 204      24.900  13.277  18.891  1.00 29.11           N  
ATOM   1507  CA  ASP H 204      23.781  12.931  19.724  1.00 27.05           C  
ATOM   1508  CB  ASP H 204      22.494  12.730  18.913  1.00 27.10           C  
ATOM   1509  CG  ASP H 204      22.130  14.100  18.362  1.00 30.03           C  
ATOM   1510  OD1 ASP H 204      22.250  15.095  19.127  1.00 27.92           O  
ATOM   1511  OD2 ASP H 204      21.746  14.173  17.165  1.00 30.96           O1-
ATOM   1512  C   ASP H 204      24.026  11.694  20.552  1.00 27.44           C  
ATOM   1513  O   ASP H 204      23.230  11.397  21.439  1.00 26.18           O  
ATOM   1514  N   THR H 205      25.057  10.879  20.251  1.00 25.42           N  
ATOM   1515  CA  THR H 205      25.277   9.690  21.037  1.00 23.84           C  
ATOM   1516  CB  THR H 205      26.434   8.862  20.547  1.00 25.65           C  
ATOM   1517  OG1 THR H 205      26.213   8.459  19.204  1.00 25.28           O  
ATOM   1518  CG2 THR H 205      26.595   7.629  21.453  1.00 25.36           C  
ATOM   1519  C   THR H 205      25.578  10.077  22.456  1.00 24.29           C  
ATOM   1520  O   THR H 205      26.469  10.885  22.713  1.00 24.64           O  
ATOM   1521  N   ALA H 206      24.828   9.504  23.427  1.00 23.80           N  
ATOM   1522  CA  ALA H 206      25.081   9.835  24.804  1.00 22.82           C  
ATOM   1523  CB  ALA H 206      24.908  11.331  25.110  1.00 22.49           C  
ATOM   1524  C   ALA H 206      24.107   9.102  25.671  1.00 22.32           C  
ATOM   1525  O   ALA H 206      23.200   8.431  25.183  1.00 22.37           O  
ATOM   1526  N   VAL H 207      24.312   9.179  27.004  1.00 21.77           N  
ATOM   1527  CA  VAL H 207      23.376   8.611  27.929  1.00 20.74           C  
ATOM   1528  CB  VAL H 207      23.988   8.245  29.249  1.00 21.24           C  
ATOM   1529  CG1 VAL H 207      22.870   7.782  30.200  1.00 20.43           C  
ATOM   1530  CG2 VAL H 207      25.075   7.184  29.008  1.00 22.97           C  
ATOM   1531  C   VAL H 207      22.360   9.681  28.177  1.00 20.62           C  
ATOM   1532  O   VAL H 207      22.713  10.835  28.412  1.00 21.71           O  
ATOM   1533  N   TYR H 208      21.061   9.323  28.140  1.00 20.64           N  
ATOM   1534  CA  TYR H 208      20.027  10.304  28.324  1.00 20.15           C  
ATOM   1535  CB  TYR H 208      18.948  10.279  27.223  1.00 19.21           C  
ATOM   1536  CG  TYR H 208      19.524  10.861  25.975  1.00 20.04           C  
ATOM   1537  CD1 TYR H 208      20.424  10.160  25.203  1.00 19.43           C  
ATOM   1538  CD2 TYR H 208      19.142  12.119  25.565  1.00 19.33           C  
ATOM   1539  CE1 TYR H 208      20.943  10.713  24.054  1.00 19.92           C  
ATOM   1540  CE2 TYR H 208      19.656  12.677  24.418  1.00 20.59           C  
ATOM   1541  CZ  TYR H 208      20.559  11.973  23.660  1.00 20.99           C  
ATOM   1542  OH  TYR H 208      21.089  12.542  22.482  1.00 22.43           O  
ATOM   1543  C   TYR H 208      19.346  10.038  29.632  1.00 20.89           C  
ATOM   1544  O   TYR H 208      18.958   8.910  29.928  1.00 21.45           O  
ATOM   1545  N   TYR H 209      19.186  11.098  30.452  1.00 20.18           N  
ATOM   1546  CA  TYR H 209      18.597  10.946  31.753  1.00 21.06           C  
ATOM   1547  CB  TYR H 209      19.452  11.520  32.900  1.00 20.15           C  
ATOM   1548  CG  TYR H 209      20.789  10.866  33.010  1.00 20.68           C  
ATOM   1549  CD1 TYR H 209      20.956   9.690  33.705  1.00 21.75           C  
ATOM   1550  CD2 TYR H 209      21.890  11.454  32.429  1.00 20.88           C  
ATOM   1551  CE1 TYR H 209      22.199   9.110  33.810  1.00 24.18           C  
ATOM   1552  CE2 TYR H 209      23.135  10.880  32.530  1.00 22.60           C  
ATOM   1553  CZ  TYR H 209      23.291   9.704  33.222  1.00 24.34           C  
ATOM   1554  OH  TYR H 209      24.566   9.109  33.331  1.00 25.33           O  
ATOM   1555  C   TYR H 209      17.359  11.785  31.809  1.00 21.65           C  
ATOM   1556  O   TYR H 209      17.287  12.855  31.206  1.00 20.94           O  
ATOM   1557  N   CYS H 210      16.329  11.291  32.525  1.00 19.93           N  
ATOM   1558  CA  CYS H 210      15.166  12.088  32.771  1.00 20.09           C  
ATOM   1559  CB  CYS H 210      13.813  11.400  32.450  1.00 23.08           C  
ATOM   1560  SG  CYS H 210      13.550   9.763  33.201  1.00 27.14           S  
ATOM   1561  C   CYS H 210      15.247  12.463  34.219  1.00 21.15           C  
ATOM   1562  O   CYS H 210      15.790  11.714  35.031  1.00 20.76           O  
ATOM   1563  N   VAL H 211      14.750  13.660  34.583  1.00 19.98           N  
ATOM   1564  CA  VAL H 211      14.910  14.105  35.937  1.00 19.88           C  
ATOM   1565  CB  VAL H 211      16.167  14.938  36.072  1.00 20.60           C  
ATOM   1566  CG1 VAL H 211      16.274  15.595  37.458  1.00  0.00           C  
ATOM   1567  CG2 VAL H 211      17.361  14.032  35.728  1.00  0.00           C  
ATOM   1568  C   VAL H 211      13.740  14.960  36.305  1.00 19.88           C  
ATOM   1569  O   VAL H 211      13.025  15.475  35.446  1.00 19.51           O  
ATOM   1570  N   ARG H 212      13.508  15.104  37.625  1.00 19.24           N  
ATOM   1571  CA  ARG H 212      12.467  15.942  38.115  1.00 19.71           C  
ATOM   1572  CB  ARG H 212      11.741  15.356  39.339  1.00 19.75           C  
ATOM   1573  CG  ARG H 212      10.548  16.188  39.814  1.00 21.38           C  
ATOM   1574  CD  ARG H 212       9.754  15.527  40.944  1.00 23.50           C  
ATOM   1575  NE  ARG H 212      10.598  15.523  42.171  1.00 24.82           N  
ATOM   1576  CZ  ARG H 212      10.166  14.852  43.280  1.00 26.25           C  
ATOM   1577  NH1 ARG H 212       8.972  14.190  43.252  1.00 25.74           N1+
ATOM   1578  NH2 ARG H 212      10.926  14.840  44.413  1.00 26.49           N  
ATOM   1579  C   ARG H 212      13.147  17.204  38.518  1.00 19.43           C  
ATOM   1580  O   ARG H 212      14.285  17.204  38.988  1.00 21.25           O  
ATOM   1581  N   GLU H 213      12.479  18.342  38.304  1.00 19.15           N  
ATOM   1582  CA  GLU H 213      13.149  19.551  38.674  1.00 18.58           C  
ATOM   1583  CB  GLU H 213      13.131  20.618  37.564  1.00 20.89           C  
ATOM   1584  CG  GLU H 213      13.888  20.208  36.298  1.00 24.78           C  
ATOM   1585  CD  GLU H 213      13.681  21.306  35.263  1.00  0.00           C  
ATOM   1586  OE1 GLU H 213      13.099  22.362  35.630  1.00  0.00           O  
ATOM   1587  OE2 GLU H 213      14.099  21.105  34.093  1.00  0.00           O1-
ATOM   1588  C   GLU H 213      12.414  20.092  39.874  1.00 20.21           C  
ATOM   1589  O   GLU H 213      11.210  19.876  40.029  1.00 19.48           O  
ATOM   1590  N   GLY H 214      13.080  20.741  40.855  1.00 57.43           N  
ATOM   1591  CA  GLY H 214      12.507  21.066  42.165  1.00 57.07           C  
ATOM   1592  C   GLY H 214      11.057  21.498  42.147  1.00 59.33           C  
ATOM   1593  O   GLY H 214      10.560  22.037  41.162  1.00 60.15           O  
ATOM   1594  N   ILE H 215      10.354  21.251  43.275  1.00 59.15           N  
ATOM   1595  CA  ILE H 215       8.940  21.461  43.447  1.00 58.84           C  
ATOM   1596  CB  ILE H 215       8.445  21.017  44.790  1.00 57.49           C  
ATOM   1597  CG1 ILE H 215       8.542  19.485  44.913  1.00  0.00           C  
ATOM   1598  CG2 ILE H 215       7.017  21.560  44.962  1.00  0.00           C  
ATOM   1599  CD1 ILE H 215       9.970  18.944  44.858  1.00  0.00           C  
ATOM   1600  C   ILE H 215       8.595  22.899  43.266  1.00 60.73           C  
ATOM   1601  O   ILE H 215       7.494  23.235  42.833  1.00 61.65           O  
ATOM   1602  N   VAL H 216       9.519  23.794  43.639  1.00 61.57           N  
ATOM   1603  CA  VAL H 216       9.254  25.198  43.562  1.00 60.53           C  
ATOM   1604  CB  VAL H 216      10.415  26.027  44.028  1.00 61.65           C  
ATOM   1605  CG1 VAL H 216      10.083  27.512  43.800  1.00  0.00           C  
ATOM   1606  CG2 VAL H 216      10.713  25.665  45.493  1.00  0.00           C  
ATOM   1607  C   VAL H 216       8.969  25.604  42.145  1.00 60.56           C  
ATOM   1608  O   VAL H 216       8.181  26.517  41.915  1.00 60.37           O  
ATOM   1609  N   LEU H 217       9.603  24.950  41.157  1.00 58.01           N  
ATOM   1610  CA  LEU H 217       9.523  25.377  39.779  1.00 59.52           C  
ATOM   1611  CB  LEU H 217      10.635  24.793  38.880  1.00 59.73           C  
ATOM   1612  CG  LEU H 217      10.394  25.063  37.381  1.00 34.32           C  
ATOM   1613  CD1 LEU H 217      10.368  26.552  37.029  1.00 34.42           C  
ATOM   1614  CD2 LEU H 217      11.371  24.279  36.506  1.00 34.61           C  
ATOM   1615  C   LEU H 217       8.225  25.092  39.081  1.00 60.84           C  
ATOM   1616  O   LEU H 217       7.577  24.064  39.275  1.00 61.16           O  
ATOM   1617  N   VAL H 218       7.839  26.058  38.213  1.00 71.54           N  
ATOM   1618  CA  VAL H 218       6.696  25.953  37.355  1.00 73.49           C  
ATOM   1619  CB  VAL H 218       5.460  26.615  37.889  1.00 77.75           C  
ATOM   1620  CG1 VAL H 218       5.058  25.901  39.191  1.00  0.00           C  
ATOM   1621  CG2 VAL H 218       5.726  28.119  38.038  1.00101.76           C  
ATOM   1622  C   VAL H 218       7.054  26.618  36.057  1.00 75.89           C  
ATOM   1623  O   VAL H 218       7.951  27.460  35.991  1.00 78.74           O  
ATOM   1624  N   ASN H 219       6.287  26.292  35.001  1.00 75.33           N  
ATOM   1625  CA  ASN H 219       6.519  26.702  33.649  1.00 77.22           C  
ATOM   1626  CB  ASN H 219       5.328  26.335  32.767  1.00 38.14           C  
ATOM   1627  CG  ASN H 219       4.110  27.112  33.257  1.00 38.97           C  
ATOM   1628  OD1 ASN H 219       3.545  26.805  34.306  1.00  0.00           O  
ATOM   1629  ND2 ASN H 219       3.694  28.151  32.481  1.00  0.00           N  
ATOM   1630  C   ASN H 219       6.670  28.184  33.582  1.00 78.56           C  
ATOM   1631  O   ASN H 219       7.439  28.675  32.760  1.00 80.63           O  
ATOM   1632  N   LEU H 220       5.914  28.955  34.386  1.00 68.00           N  
ATOM   1633  CA  LEU H 220       6.132  30.368  34.334  1.00 69.34           C  
ATOM   1634  CB  LEU H 220       4.881  31.155  33.930  1.00 72.86           C  
ATOM   1635  CG  LEU H 220       5.106  32.680  33.870  1.00 77.99           C  
ATOM   1636  CD1 LEU H 220       6.062  33.071  32.733  1.00103.25           C  
ATOM   1637  CD2 LEU H 220       3.769  33.438  33.818  1.00101.58           C  
ATOM   1638  C   LEU H 220       6.483  30.833  35.713  1.00 69.57           C  
ATOM   1639  O   LEU H 220       5.638  31.394  36.407  1.00 70.76           O  
ATOM   1640  N   ALA H 221       7.751  30.642  36.129  1.00 68.32           N  
ATOM   1641  CA  ALA H 221       8.193  31.079  37.421  1.00 68.93           C  
ATOM   1642  CB  ALA H 221       7.441  30.441  38.599  1.00 68.49           C  
ATOM   1643  C   ALA H 221       9.633  30.680  37.540  1.00 67.10           C  
ATOM   1644  O   ALA H 221      10.232  30.144  36.608  1.00 67.31           O  
ATOM   1645  N   VAL H 222      10.235  30.954  38.709  1.00 71.81           N  
ATOM   1646  CA  VAL H 222      11.618  30.652  38.927  1.00 70.04           C  
ATOM   1647  CB  VAL H 222      12.081  31.064  40.292  1.00 70.81           C  
ATOM   1648  CG1 VAL H 222      13.541  30.627  40.486  1.00  0.00           C  
ATOM   1649  CG2 VAL H 222      11.865  32.581  40.426  1.00  0.00           C  
ATOM   1650  C   VAL H 222      11.812  29.179  38.778  1.00 69.37           C  
ATOM   1651  O   VAL H 222      10.884  28.401  38.973  1.00 69.63           O  
ATOM   1652  N   LYS H 223      13.045  28.787  38.390  1.00 61.21           N  
ATOM   1653  CA  LYS H 223      13.462  27.446  38.072  1.00 58.77           C  
ATOM   1654  CB  LYS H 223      14.676  27.442  37.138  1.00 56.62           C  
ATOM   1655  CG  LYS H 223      15.758  28.422  37.611  1.00 36.53           C  
ATOM   1656  CD  LYS H 223      16.390  28.120  38.972  1.00  0.00           C  
ATOM   1657  CE  LYS H 223      17.271  29.251  39.508  1.00  0.00           C  
ATOM   1658  NZ  LYS H 223      17.570  29.025  40.941  1.00  0.00           N1+
ATOM   1659  C   LYS H 223      13.864  26.650  39.276  1.00 58.56           C  
ATOM   1660  O   LYS H 223      13.987  27.156  40.391  1.00 57.74           O  
ATOM   1661  N   ASN H 224      14.074  25.336  39.043  1.00 60.38           N  
ATOM   1662  CA  ASN H 224      14.498  24.443  40.080  1.00 59.80           C  
ATOM   1663  CB  ASN H 224      13.390  23.544  40.654  1.00 58.89           C  
ATOM   1664  CG  ASN H 224      12.692  24.331  41.752  1.00 79.90           C  
ATOM   1665  OD1 ASN H 224      12.150  25.406  41.511  1.00 81.42           O  
ATOM   1666  ND2 ASN H 224      12.722  23.798  43.002  1.00  0.00           N  
ATOM   1667  C   ASN H 224      15.616  23.541  39.629  1.00 60.54           C  
ATOM   1668  O   ASN H 224      16.039  23.586  38.478  1.00 61.00           O  
ATOM   1669  N   TRP H 225      16.145  22.697  40.546  1.00 58.64           N  
ATOM   1670  CA  TRP H 225      17.253  21.830  40.213  1.00 58.06           C  
ATOM   1671  CB  TRP H 225      18.321  21.453  41.243  1.00 59.26           C  
ATOM   1672  CG  TRP H 225      18.051  20.341  42.268  1.00 34.43           C  
ATOM   1673  CD2 TRP H 225      16.855  20.103  43.055  1.00 34.40           C  
ATOM   1674  CD1 TRP H 225      19.010  19.524  42.794  1.00 33.78           C  
ATOM   1675  NE1 TRP H 225      18.538  18.904  43.927  1.00 34.03           N  
ATOM   1676  CE2 TRP H 225      17.215  19.240  44.095  1.00 34.98           C  
ATOM   1677  CE3 TRP H 225      15.583  20.603  42.968  1.00 36.04           C  
ATOM   1678  CZ2 TRP H 225      16.327  18.895  45.074  1.00 36.54           C  
ATOM   1679  CZ3 TRP H 225      14.681  20.207  43.929  1.00 37.41           C  
ATOM   1680  CH2 TRP H 225      15.043  19.376  44.965  1.00 36.77           C  
ATOM   1681  C   TRP H 225      16.729  20.477  40.004  1.00 56.66           C  
ATOM   1682  O   TRP H 225      15.564  20.183  40.259  1.00 57.39           O  
ATOM   1683  N   PHE H 226      17.649  19.608  39.566  1.00 56.76           N  
ATOM   1684  CA  PHE H 226      17.309  18.255  39.285  1.00 55.20           C  
ATOM   1685  CB  PHE H 226      18.241  17.629  38.232  1.00 54.40           C  
ATOM   1686  CG  PHE H 226      18.167  18.415  36.963  1.00 53.95           C  
ATOM   1687  CD1 PHE H 226      17.024  18.418  36.199  1.00 54.30           C  
ATOM   1688  CD2 PHE H 226      19.238  19.171  36.544  1.00 53.80           C  
ATOM   1689  CE1 PHE H 226      16.954  19.144  35.034  1.00 53.87           C  
ATOM   1690  CE2 PHE H 226      19.175  19.898  35.378  1.00 53.71           C  
ATOM   1691  CZ  PHE H 226      18.033  19.886  34.617  1.00 53.04           C  
ATOM   1692  C   PHE H 226      17.459  17.441  40.534  1.00 55.27           C  
ATOM   1693  O   PHE H 226      18.540  16.940  40.841  1.00 57.83           O  
ATOM   1694  N   ASP H 227      16.352  17.305  41.289  1.00 59.55           N  
ATOM   1695  CA  ASP H 227      16.304  16.562  42.517  1.00 62.32           C  
ATOM   1696  CB  ASP H 227      15.065  16.899  43.371  1.00 64.52           C  
ATOM   1697  CG  ASP H 227      13.744  16.790  42.624  1.00 69.58           C  
ATOM   1698  OD1 ASP H 227      13.477  15.753  41.965  1.00 71.96           O  
ATOM   1699  OD2 ASP H 227      12.969  17.781  42.707  1.00 71.51           O1-
ATOM   1700  C   ASP H 227      16.350  15.086  42.321  1.00 63.47           C  
ATOM   1701  O   ASP H 227      16.965  14.377  43.119  1.00 66.05           O  
ATOM   1702  N   VAL H 228      15.700  14.579  41.259  1.00 23.60           N  
ATOM   1703  CA  VAL H 228      15.546  13.135  41.182  1.00 25.11           C  
ATOM   1704  CB  VAL H 228      14.148  12.673  41.458  1.00 25.99           C  
ATOM   1705  CG1 VAL H 228      14.080  11.151  41.257  1.00 52.88           C  
ATOM   1706  CG2 VAL H 228      13.763  13.130  42.875  1.00 52.42           C  
ATOM   1707  C   VAL H 228      15.889  12.732  39.779  1.00 24.88           C  
ATOM   1708  O   VAL H 228      15.452  13.374  38.828  1.00 24.97           O  
ATOM   1709  N   TRP H 229      16.665  11.639  39.603  1.00 22.55           N  
ATOM   1710  CA  TRP H 229      17.129  11.296  38.283  1.00 23.18           C  
ATOM   1711  CB  TRP H 229      18.662  11.416  38.167  1.00 21.50           C  
ATOM   1712  CG  TRP H 229      19.217  12.811  38.362  1.00 21.42           C  
ATOM   1713  CD2 TRP H 229      19.989  13.527  37.383  1.00 21.48           C  
ATOM   1714  CD1 TRP H 229      19.160  13.611  39.465  1.00 21.35           C  
ATOM   1715  NE1 TRP H 229      19.830  14.788  39.231  1.00 21.61           N  
ATOM   1716  CE2 TRP H 229      20.352  14.747  37.955  1.00 21.34           C  
ATOM   1717  CE3 TRP H 229      20.371  13.193  36.114  1.00 20.69           C  
ATOM   1718  CZ2 TRP H 229      21.102  15.655  37.265  1.00 20.31           C  
ATOM   1719  CZ3 TRP H 229      21.125  14.112  35.420  1.00 21.09           C  
ATOM   1720  CH2 TRP H 229      21.482  15.320  35.983  1.00 21.67           C  
ATOM   1721  C   TRP H 229      16.803   9.865  37.979  1.00 24.70           C  
ATOM   1722  O   TRP H 229      16.690   9.030  38.875  1.00 26.31           O  
ATOM   1723  N   GLY H 230      16.632   9.554  36.675  1.00 25.29           N  
ATOM   1724  CA  GLY H 230      16.403   8.203  36.244  1.00 25.28           C  
ATOM   1725  C   GLY H 230      17.753   7.560  36.162  1.00 27.80           C  
ATOM   1726  O   GLY H 230      18.769   8.213  36.390  1.00 26.18           O  
ATOM   1727  N   PRO H 231      17.784   6.284  35.885  1.00 27.57           N  
ATOM   1728  CA  PRO H 231      19.041   5.587  35.765  1.00 29.04           C  
ATOM   1729  CD  PRO H 231      16.729   5.414  36.379  1.00 47.12           C  
ATOM   1730  CB  PRO H 231      18.699   4.101  35.832  1.00 33.27           C  
ATOM   1731  CG  PRO H 231      17.407   4.065  36.667  1.00 40.06           C  
ATOM   1732  C   PRO H 231      19.831   5.963  34.547  1.00 30.22           C  
ATOM   1733  O   PRO H 231      21.051   5.797  34.560  1.00 29.26           O  
ATOM   1734  N   GLY H 232      19.169   6.442  33.477  1.00 26.24           N  
ATOM   1735  CA  GLY H 232      19.871   6.823  32.282  1.00 26.22           C  
ATOM   1736  C   GLY H 232      19.789   5.707  31.284  1.00 29.25           C  
ATOM   1737  O   GLY H 232      19.784   4.530  31.644  1.00 28.30           O  
ATOM   1738  N   VAL H 233      19.723   6.067  29.983  1.00 26.49           N  
ATOM   1739  CA  VAL H 233      19.681   5.093  28.927  1.00 26.45           C  
ATOM   1740  CB  VAL H 233      18.344   5.010  28.245  1.00 29.62           C  
ATOM   1741  CG1 VAL H 233      18.011   6.384  27.637  1.00 17.22           C  
ATOM   1742  CG2 VAL H 233      18.386   3.869  27.216  1.00 29.55           C  
ATOM   1743  C   VAL H 233      20.692   5.499  27.898  1.00 27.42           C  
ATOM   1744  O   VAL H 233      20.811   6.676  27.561  1.00 26.02           O  
ATOM   1745  N   LEU H 234      21.448   4.521  27.358  1.00 26.85           N  
ATOM   1746  CA  LEU H 234      22.479   4.841  26.410  1.00 27.20           C  
ATOM   1747  CB  LEU H 234      23.663   3.851  26.474  1.00 28.29           C  
ATOM   1748  CG  LEU H 234      24.899   4.218  25.624  1.00 15.70           C  
ATOM   1749  CD1 LEU H 234      24.606   4.153  24.123  1.00 15.62           C  
ATOM   1750  CD2 LEU H 234      25.507   5.560  26.062  1.00 16.01           C  
ATOM   1751  C   LEU H 234      21.881   4.802  25.038  1.00 28.42           C  
ATOM   1752  O   LEU H 234      21.195   3.851  24.668  1.00 29.07           O  
ATOM   1753  N   VAL H 235      22.119   5.867  24.247  1.00 27.10           N  
ATOM   1754  CA  VAL H 235      21.613   5.929  22.907  1.00 29.22           C  
ATOM   1755  CB  VAL H 235      20.709   7.105  22.681  1.00 29.05           C  
ATOM   1756  CG1 VAL H 235      20.335   7.173  21.191  1.00 32.05           C  
ATOM   1757  CG2 VAL H 235      19.500   6.970  23.622  1.00 29.04           C  
ATOM   1758  C   VAL H 235      22.788   6.076  21.990  1.00 29.34           C  
ATOM   1759  O   VAL H 235      23.609   6.979  22.151  1.00 29.20           O  
ATOM   1760  N   THR H 236      22.897   5.181  20.990  1.00 29.89           N  
ATOM   1761  CA  THR H 236      24.013   5.265  20.095  1.00 30.00           C  
ATOM   1762  CB  THR H 236      24.817   3.998  20.033  1.00 31.70           C  
ATOM   1763  OG1 THR H 236      25.319   3.674  21.322  1.00 32.04           O  
ATOM   1764  CG2 THR H 236      25.976   4.191  19.040  1.00 32.13           C  
ATOM   1765  C   THR H 236      23.483   5.519  18.723  1.00 31.43           C  
ATOM   1766  O   THR H 236      22.592   4.819  18.246  1.00 32.84           O  
ATOM   1767  N   VAL H 237      24.014   6.555  18.048  1.00 30.85           N  
ATOM   1768  CA  VAL H 237      23.570   6.794  16.708  1.00 32.55           C  
ATOM   1769  CB  VAL H 237      23.356   8.240  16.377  1.00 33.30           C  
ATOM   1770  CG1 VAL H 237      22.120   8.738  17.139  1.00 33.78           C  
ATOM   1771  CG2 VAL H 237      24.629   9.012  16.744  1.00 33.57           C  
ATOM   1772  C   VAL H 237      24.599   6.239  15.789  1.00 34.46           C  
ATOM   1773  O   VAL H 237      25.731   6.718  15.728  1.00 34.45           O  
ATOM   1774  N   SER H 238      24.216   5.181  15.047  1.00 34.49           N  
ATOM   1775  CA  SER H 238      25.140   4.570  14.144  1.00 35.79           C  
ATOM   1776  CB  SER H 238      26.040   3.512  14.807  1.00 36.17           C  
ATOM   1777  OG  SER H 238      25.261   2.419  15.269  1.00 37.45           O  
ATOM   1778  C   SER H 238      24.351   3.883  13.078  1.00 36.28           C  
ATOM   1779  O   SER H 238      23.146   3.678  13.209  1.00 36.57           O  
ATOM   1780  N   SER H 239      25.030   3.513  11.976  1.00 37.27           N  
ATOM   1781  CA  SER H 239      24.369   2.854  10.890  1.00 38.47           C  
ATOM   1782  CB  SER H 239      25.313   2.521   9.724  1.00 39.48           C  
ATOM   1783  OG  SER H 239      25.845   3.713   9.169  1.00 42.52           O  
ATOM   1784  C   SER H 239      23.804   1.542  11.415  1.00 40.10           C  
ATOM   1785  O   SER H 239      24.522   0.512  11.307  1.00 39.58           O  
ATOM   1786  OXT SER H 239      22.649   1.547  11.919  1.00  0.00           O1-
TER    1787      SER H 239 
CONECT  139  713
CONECT  713  139
CONECT 1012 1560
CONECT 1560 1012
END
