# Supplementary material for: Fully automated antibody structure prediction using BIOVIA tools: Validation study
Source: PLoS One. 2017 May 18;12(5):e0177923. doi: 10.1371/journal.pone.0177923 (PMC5436848; doi:10.1371/journal.pone.0177923)
Supplement: S1 Dataset — Predicted structures using the Top5 framework method, Chothia CDR definition with no canonical filtering and generating 50 models. These were used in the detailed discussion of outliers and for comparison against predictions using canonical filtering. (ZIP) [file pone.0177923.s003.zip › 4KTE_LH_FV_FinalModel.pdb]

REMARK   Accelrys Discovery Studio PDB file
REMARK   Created:  2015-05-08T04:27:07Z
SSBOND   1 CYS L   22    CYS L   96                                     
SSBOND   2 CYS H  138    CYS H  213                                     
HETATM    1  N   UNK L   1      34.634  28.815  25.518  1.00 69.52           N  
HETATM    2  CA  UNK L   1      34.474  28.132  26.821  1.00 70.67           C  
HETATM    3  C   UNK L   1      33.028  27.922  27.127  1.00 67.21           C  
HETATM    4  O   UNK L   1      32.141  28.514  26.513  1.00 66.90           O  
ATOM      5  N   PRO L   2      32.793  27.074  28.084  1.00 54.49           N  
ATOM      6  CA  PRO L   2      31.468  26.904  28.618  1.00 52.00           C  
ATOM      7  CD  PRO L   2      33.596  25.865  28.204  1.00  0.00           C  
ATOM      8  CB  PRO L   2      31.502  25.592  29.399  1.00 51.04           C  
ATOM      9  CG  PRO L   2      32.636  24.791  28.734  1.00 55.89           C  
ATOM     10  C   PRO L   2      31.123  28.084  29.471  1.00 50.81           C  
ATOM     11  O   PRO L   2      32.026  28.830  29.845  1.00 52.60           O  
ATOM     12  N   VAL L   3      29.823  28.282  29.771  1.00 50.71           N  
ATOM     13  CA  VAL L   3      29.394  29.398  30.560  1.00 49.82           C  
ATOM     14  CB  VAL L   3      27.906  29.433  30.724  1.00 48.61           C  
ATOM     15  CG1 VAL L   3      27.538  30.639  31.605  1.00 47.32           C  
ATOM     16  CG2 VAL L   3      27.264  29.447  29.328  1.00 46.66           C  
ATOM     17  C   VAL L   3      29.991  29.307  31.933  1.00 45.72           C  
ATOM     18  O   VAL L   3      30.594  30.263  32.417  1.00 46.06           O  
ATOM     19  N   LEU L   4      29.867  28.135  32.585  1.00 42.65           N  
ATOM     20  CA  LEU L   4      30.359  27.963  33.926  1.00 40.95           C  
ATOM     21  CB  LEU L   4      29.537  26.941  34.733  1.00 38.15           C  
ATOM     22  CG  LEU L   4      28.007  27.144  34.688  1.00 38.50           C  
ATOM     23  CD1 LEU L   4      27.286  26.154  35.614  1.00 34.79           C  
ATOM     24  CD2 LEU L   4      27.595  28.595  34.944  1.00 36.86           C  
ATOM     25  C   LEU L   4      31.715  27.341  33.798  1.00 42.08           C  
ATOM     26  O   LEU L   4      31.892  26.413  33.013  1.00 46.53           O  
ATOM     27  N   THR L   5      32.714  27.820  34.570  1.00 40.78           N  
ATOM     28  CA  THR L   5      34.026  27.247  34.431  1.00 40.57           C  
ATOM     29  CB  THR L   5      35.063  28.259  34.043  1.00 46.17           C  
ATOM     30  OG1 THR L   5      34.708  28.873  32.814  1.00 54.60           O  
ATOM     31  CG2 THR L   5      36.422  27.551  33.909  1.00 47.52           C  
ATOM     32  C   THR L   5      34.463  26.654  35.738  1.00 40.28           C  
ATOM     33  O   THR L   5      34.406  27.305  36.780  1.00 40.32           O  
ATOM     34  N   GLN L   6      34.925  25.384  35.705  1.00 40.42           N  
ATOM     35  CA  GLN L   6      35.407  24.724  36.886  1.00 38.69           C  
ATOM     36  CB  GLN L   6      34.547  23.526  37.330  1.00 35.53           C  
ATOM     37  CG  GLN L   6      33.121  23.876  37.756  1.00 35.43           C  
ATOM     38  CD  GLN L   6      32.437  22.576  38.159  1.00 37.61           C  
ATOM     39  OE1 GLN L   6      31.469  22.147  37.534  1.00 39.18           O  
ATOM     40  NE2 GLN L   6      32.964  21.919  39.229  1.00 35.20           N  
ATOM     41  C   GLN L   6      36.754  24.145  36.561  1.00 41.19           C  
ATOM     42  O   GLN L   6      37.075  23.895  35.401  1.00 42.70           O  
ATOM     43  N   PRO L   7      37.570  23.953  37.562  1.00 41.73           N  
ATOM     44  CA  PRO L   7      38.859  23.344  37.398  1.00 41.93           C  
ATOM     45  CD  PRO L   7      37.180  24.078  38.955  1.00 41.90           C  
ATOM     46  CB  PRO L   7      39.494  23.371  38.783  1.00 43.35           C  
ATOM     47  CG  PRO L   7      38.279  23.333  39.731  1.00 43.03           C  
ATOM     48  C   PRO L   7      38.604  21.943  36.938  1.00 42.45           C  
ATOM     49  O   PRO L   7      37.649  21.328  37.405  1.00 43.47           O  
ATOM     50  N   THR L   8      39.451  21.412  36.043  1.00 41.39           N  
ATOM     51  CA  THR L   8      39.244  20.096  35.518  1.00 40.64           C  
ATOM     52  CB  THR L   8      40.216  19.739  34.431  1.00 40.65           C  
ATOM     53  OG1 THR L   8      39.852  18.500  33.841  1.00  0.00           O  
ATOM     54  CG2 THR L   8      41.627  19.654  35.031  1.00  0.00           C  
ATOM     55  C   THR L   8      39.375  19.081  36.605  1.00 41.39           C  
ATOM     56  O   THR L   8      38.621  18.110  36.632  1.00 43.61           O  
ATOM     57  N   PHE L   9      40.349  19.243  37.523  1.00 40.37           N  
ATOM     58  CA  PHE L   9      40.443  18.239  38.542  1.00 42.38           C  
ATOM     59  CB  PHE L   9      41.328  17.042  38.155  1.00 44.32           C  
ATOM     60  CG  PHE L   9      42.738  17.511  38.050  1.00  0.00           C  
ATOM     61  CD1 PHE L   9      43.557  17.497  39.153  1.00  0.00           C  
ATOM     62  CD2 PHE L   9      43.240  17.963  36.853  1.00  0.00           C  
ATOM     63  CE1 PHE L   9      44.860  17.926  39.066  1.00  0.00           C  
ATOM     64  CE2 PHE L   9      44.543  18.393  36.758  1.00  0.00           C  
ATOM     65  CZ  PHE L   9      45.356  18.375  37.865  1.00  0.00           C  
ATOM     66  C   PHE L   9      41.006  18.835  39.793  1.00 42.65           C  
ATOM     67  O   PHE L   9      41.654  19.881  39.769  1.00 44.14           O  
ATOM     68  N   LEU L  10      40.721  18.175  40.936  1.00 40.92           N  
ATOM     69  CA  LEU L  10      41.252  18.596  42.201  1.00 43.71           C  
ATOM     70  CB  LEU L  10      40.258  19.408  43.041  1.00 42.75           C  
ATOM     71  CG  LEU L  10      39.922  20.756  42.376  1.00  0.00           C  
ATOM     72  CD1 LEU L  10      39.012  21.616  43.258  1.00  0.00           C  
ATOM     73  CD2 LEU L  10      41.202  21.492  41.949  1.00  0.00           C  
ATOM     74  C   LEU L  10      41.628  17.361  42.962  1.00 45.84           C  
ATOM     75  O   LEU L  10      40.989  16.320  42.839  1.00 45.01           O  
ATOM     76  N   SER L  11      42.701  17.422  43.770  1.00 48.42           N  
ATOM     77  CA  SER L  11      43.083  16.234  44.478  1.00 47.64           C  
ATOM     78  CB  SER L  11      44.262  15.493  43.820  1.00 48.50           C  
ATOM     79  OG  SER L  11      45.400  16.338  43.765  1.00 50.46           O  
ATOM     80  C   SER L  11      43.481  16.582  45.875  1.00 48.21           C  
ATOM     81  O   SER L  11      44.006  17.664  46.145  1.00 50.36           O  
ATOM     82  N   ALA L  12      43.220  15.650  46.815  1.00 47.71           N  
ATOM     83  CA  ALA L  12      43.588  15.878  48.183  1.00 49.01           C  
ATOM     84  CB  ALA L  12      42.508  16.614  48.993  1.00 39.27           C  
ATOM     85  C   ALA L  12      43.809  14.548  48.839  1.00 48.85           C  
ATOM     86  O   ALA L  12      43.397  13.510  48.327  1.00 49.31           O  
ATOM     87  N   SER L  13      44.515  14.542  49.986  1.00 47.25           N  
ATOM     88  CA  SER L  13      44.726  13.311  50.693  1.00 48.87           C  
ATOM     89  CB  SER L  13      45.946  13.325  51.628  1.00 49.79           C  
ATOM     90  OG  SER L  13      45.729  14.231  52.698  1.00  0.00           O  
ATOM     91  C   SER L  13      43.508  13.089  51.529  1.00 48.34           C  
ATOM     92  O   SER L  13      42.724  14.010  51.751  1.00 48.53           O  
ATOM     93  N   PRO L  14      43.322  11.893  52.008  1.00 47.63           N  
ATOM     94  CA  PRO L  14      42.163  11.584  52.794  1.00 49.01           C  
ATOM     95  CD  PRO L  14      43.947  10.710  51.448  1.00 48.51           C  
ATOM     96  CB  PRO L  14      42.136  10.056  52.917  1.00 49.88           C  
ATOM     97  CG  PRO L  14      43.516   9.591  52.408  1.00 50.07           C  
ATOM     98  C   PRO L  14      42.187  12.324  54.090  1.00 49.79           C  
ATOM     99  O   PRO L  14      43.262  12.491  54.664  1.00 51.01           O  
ATOM    100  N   GLY L  15      41.012  12.792  54.555  1.00 49.02           N  
ATOM    101  CA  GLY L  15      40.915  13.492  55.803  1.00 49.92           C  
ATOM    102  C   GLY L  15      41.093  14.959  55.551  1.00 49.11           C  
ATOM    103  O   GLY L  15      40.789  15.784  56.410  1.00 49.66           O  
ATOM    104  N   ALA L  16      41.584  15.321  54.351  1.00 47.72           N  
ATOM    105  CA  ALA L  16      41.827  16.697  54.007  1.00 48.53           C  
ATOM    106  CB  ALA L  16      42.881  16.874  52.899  1.00 50.29           C  
ATOM    107  C   ALA L  16      40.552  17.311  53.520  1.00 46.97           C  
ATOM    108  O   ALA L  16      39.544  16.627  53.352  1.00 48.13           O  
ATOM    109  N   SER L  17      40.558  18.645  53.316  1.00 45.28           N  
ATOM    110  CA  SER L  17      39.385  19.320  52.839  1.00 43.37           C  
ATOM    111  CB  SER L  17      38.990  20.527  53.704  1.00 43.47           C  
ATOM    112  OG  SER L  17      40.038  21.481  53.703  1.00  0.00           O  
ATOM    113  C   SER L  17      39.656  19.822  51.454  1.00 44.24           C  
ATOM    114  O   SER L  17      40.741  20.318  51.154  1.00 46.60           O  
ATOM    115  N   ALA L  18      38.653  19.705  50.561  1.00 42.45           N  
ATOM    116  CA  ALA L  18      38.848  20.135  49.208  1.00 40.80           C  
ATOM    117  CB  ALA L  18      38.677  19.008  48.175  1.00 40.43           C  
ATOM    118  C   ALA L  18      37.825  21.176  48.883  1.00 40.88           C  
ATOM    119  O   ALA L  18      36.754  21.229  49.488  1.00 41.37           O  
ATOM    120  N   ARG L  19      38.159  22.062  47.922  1.00 40.89           N  
ATOM    121  CA  ARG L  19      37.241  23.093  47.541  1.00 38.27           C  
ATOM    122  CB  ARG L  19      37.671  24.470  48.069  1.00 38.41           C  
ATOM    123  CG  ARG L  19      37.703  24.476  49.601  1.00 44.53           C  
ATOM    124  CD  ARG L  19      38.442  25.653  50.233  1.00 47.88           C  
ATOM    125  NE  ARG L  19      38.375  25.454  51.710  1.00 59.79           N  
ATOM    126  CZ  ARG L  19      39.515  25.253  52.434  1.00 65.24           C  
ATOM    127  NH1 ARG L  19      40.730  25.268  51.812  1.00 60.55           N1+
ATOM    128  NH2 ARG L  19      39.439  25.044  53.780  1.00 70.66           N  
ATOM    129  C   ARG L  19      37.194  23.131  46.045  1.00 40.88           C  
ATOM    130  O   ARG L  19      38.234  23.149  45.389  1.00 44.48           O  
ATOM    131  N   LEU L  20      35.972  23.131  45.474  1.00 38.84           N  
ATOM    132  CA  LEU L  20      35.782  23.138  44.050  1.00 36.73           C  
ATOM    133  CB  LEU L  20      34.752  22.098  43.574  1.00 37.00           C  
ATOM    134  CG  LEU L  20      35.043  20.637  43.971  1.00  0.00           C  
ATOM    135  CD1 LEU L  20      33.947  19.699  43.440  1.00 34.36           C  
ATOM    136  CD2 LEU L  20      36.447  20.195  43.541  1.00  0.00           C  
ATOM    137  C   LEU L  20      35.172  24.457  43.675  1.00 36.36           C  
ATOM    138  O   LEU L  20      34.109  24.815  44.179  1.00 37.91           O  
ATOM    139  N   SER L  21      35.814  25.218  42.762  1.00 35.77           N  
ATOM    140  CA  SER L  21      35.287  26.507  42.395  1.00 35.92           C  
ATOM    141  CB  SER L  21      36.382  27.561  42.158  1.00 35.97           C  
ATOM    142  OG  SER L  21      37.215  27.165  41.079  1.00 34.75           O  
ATOM    143  C   SER L  21      34.460  26.422  41.145  1.00 35.74           C  
ATOM    144  O   SER L  21      34.648  25.540  40.309  1.00 36.14           O  
ATOM    145  N   CYS L  22      33.507  27.371  41.001  1.00 37.02           N  
ATOM    146  CA  CYS L  22      32.656  27.460  39.846  1.00 37.09           C  
ATOM    147  CB  CYS L  22      31.206  26.999  40.143  1.00 35.94           C  
ATOM    148  SG  CYS L  22      30.088  27.015  38.704  1.00 41.93           S  
ATOM    149  C   CYS L  22      32.643  28.912  39.444  1.00 37.92           C  
ATOM    150  O   CYS L  22      31.999  29.738  40.090  1.00 40.32           O  
ATOM    151  N   THR L  23      33.344  29.260  38.341  1.00 37.52           N  
ATOM    152  CA  THR L  23      33.449  30.637  37.934  1.00 38.96           C  
ATOM    153  CB  THR L  23      34.780  30.977  37.335  1.00 30.17           C  
ATOM    154  OG1 THR L  23      35.003  30.207  36.163  1.00  0.00           O  
ATOM    155  CG2 THR L  23      35.877  30.680  38.372  1.00  0.00           C  
ATOM    156  C   THR L  23      32.399  30.919  36.908  1.00 40.31           C  
ATOM    157  O   THR L  23      32.286  30.227  35.898  1.00 42.75           O  
ATOM    158  N   LEU L  24      31.470  31.830  37.328  1.00 31.19           N  
ATOM    159  CA  LEU L  24      30.438  32.341  36.483  1.00 34.36           C  
ATOM    160  CB  LEU L  24      29.135  32.686  37.230  1.00 33.82           C  
ATOM    161  CG  LEU L  24      28.109  33.535  36.470  1.00 33.57           C  
ATOM    162  CD1 LEU L  24      28.561  34.996  36.388  1.00 30.43           C  
ATOM    163  CD2 LEU L  24      27.771  32.925  35.105  1.00 30.98           C  
ATOM    164  C   LEU L  24      31.083  33.539  35.939  1.00 37.93           C  
ATOM    165  O   LEU L  24      31.415  34.467  36.673  1.00 37.39           O  
ATOM    166  N   SER L  25      31.310  33.514  34.621  1.00 40.98           N  
ATOM    167  CA  SER L  25      32.025  34.579  34.011  1.00 43.92           C  
ATOM    168  CB  SER L  25      32.146  34.444  32.484  1.00 44.50           C  
ATOM    169  OG  SER L  25      32.876  33.273  32.151  1.00  0.00           O  
ATOM    170  C   SER L  25      31.241  35.798  34.292  1.00 45.75           C  
ATOM    171  O   SER L  25      30.018  35.781  34.195  1.00 48.79           O  
ATOM    172  N   SER L  26      31.926  36.907  34.622  1.00 46.62           N  
ATOM    173  CA  SER L  26      31.224  38.105  34.954  1.00 46.07           C  
ATOM    174  CB  SER L  26      32.153  39.284  35.289  1.00 48.44           C  
ATOM    175  OG  SER L  26      32.921  39.642  34.149  1.00  0.00           O  
ATOM    176  C   SER L  26      30.366  38.497  33.792  1.00 44.77           C  
ATOM    177  O   SER L  26      30.321  37.843  32.756  1.00 45.83           O  
ATOM    178  N   GLY L  27      29.592  39.574  33.940  0.83 44.19           N  
ATOM    179  CA  GLY L  27      28.744  39.922  32.839  0.83 43.08           C  
ATOM    180  C   GLY L  27      27.371  39.502  33.232  0.83 42.22           C  
ATOM    181  O   GLY L  27      26.381  40.102  32.813  0.83 42.98           O  
ATOM    182  N   ILE L  28      27.293  38.428  34.040  1.00 40.16           N  
ATOM    183  CA  ILE L  28      26.044  38.055  34.632  1.00 37.11           C  
ATOM    184  CB  ILE L  28      25.411  36.779  34.141  1.00 39.05           C  
ATOM    185  CG1 ILE L  28      26.304  35.548  34.332  1.00  0.00           C  
ATOM    186  CG2 ILE L  28      25.004  37.016  32.675  1.00  0.00           C  
ATOM    187  CD1 ILE L  28      27.447  35.503  33.327  1.00  0.00           C  
ATOM    188  C   ILE L  28      26.315  37.955  36.086  1.00 35.32           C  
ATOM    189  O   ILE L  28      27.359  37.448  36.486  1.00 38.11           O  
ATOM    190  N   ASN L  29      25.402  38.484  36.921  1.00 34.81           N  
ATOM    191  CA  ASN L  29      25.653  38.415  38.323  1.00 34.28           C  
ATOM    192  CB  ASN L  29      25.163  39.621  39.145  1.00 35.66           C  
ATOM    193  CG  ASN L  29      25.823  39.532  40.519  1.00 37.32           C  
ATOM    194  OD1 ASN L  29      26.742  38.745  40.738  1.00 37.21           O  
ATOM    195  ND2 ASN L  29      25.335  40.361  41.480  1.00  0.00           N  
ATOM    196  C   ASN L  29      24.966  37.202  38.828  1.00 34.24           C  
ATOM    197  O   ASN L  29      23.764  36.996  38.670  1.00 35.61           O  
ATOM    198  N   VAL L  30      25.758  36.349  39.473  1.00 30.66           N  
ATOM    199  CA  VAL L  30      25.262  35.119  39.989  1.00 31.29           C  
ATOM    200  CB  VAL L  30      26.328  34.154  40.439  1.00 30.66           C  
ATOM    201  CG1 VAL L  30      25.698  32.860  40.983  1.00 31.72           C  
ATOM    202  CG2 VAL L  30      27.311  33.938  39.277  1.00 28.86           C  
ATOM    203  C   VAL L  30      24.315  35.453  41.088  1.00 31.14           C  
ATOM    204  O   VAL L  30      23.639  34.552  41.572  1.00 32.05           O  
ATOM    205  N   GLY L  31      24.292  36.732  41.554  1.00 33.00           N  
ATOM    206  CA  GLY L  31      23.569  37.221  42.718  1.00 33.27           C  
ATOM    207  C   GLY L  31      22.138  36.847  42.613  1.00 32.13           C  
ATOM    208  O   GLY L  31      21.461  36.657  43.624  1.00 30.54           O  
ATOM    209  N   SER L  32      21.610  36.854  41.387  1.00 30.42           N  
ATOM    210  CA  SER L  32      20.241  36.488  41.177  1.00 29.66           C  
ATOM    211  CB  SER L  32      19.619  37.175  39.949  1.00 32.89           C  
ATOM    212  OG  SER L  32      18.257  36.796  39.812  1.00  0.00           O  
ATOM    213  C   SER L  32      20.066  35.007  41.008  1.00 29.44           C  
ATOM    214  O   SER L  32      18.938  34.543  40.850  1.00 29.96           O  
ATOM    215  N   TYR L  33      21.153  34.213  41.027  1.00 29.87           N  
ATOM    216  CA  TYR L  33      21.025  32.823  40.683  1.00 30.17           C  
ATOM    217  CB  TYR L  33      21.977  32.357  39.572  1.00 31.46           C  
ATOM    218  CG  TYR L  33      21.850  33.255  38.395  1.00 33.71           C  
ATOM    219  CD1 TYR L  33      20.681  33.310  37.677  1.00 34.24           C  
ATOM    220  CD2 TYR L  33      22.891  34.079  38.037  1.00 34.62           C  
ATOM    221  CE1 TYR L  33      20.566  34.142  36.589  1.00 37.64           C  
ATOM    222  CE2 TYR L  33      22.784  34.913  36.950  1.00 37.40           C  
ATOM    223  CZ  TYR L  33      21.621  34.940  36.220  1.00 39.84           C  
ATOM    224  OH  TYR L  33      21.512  35.794  35.102  1.00 41.39           O  
ATOM    225  C   TYR L  33      21.378  31.947  41.829  1.00 29.46           C  
ATOM    226  O   TYR L  33      22.237  32.248  42.659  1.00 29.99           O  
ATOM    227  N   SER L  34      20.657  30.821  41.923  1.00 27.42           N  
ATOM    228  CA  SER L  34      21.075  29.859  42.867  1.00 27.01           C  
ATOM    229  CB  SER L  34      19.939  28.970  43.412  1.00 25.34           C  
ATOM    230  OG  SER L  34      19.057  29.746  44.210  1.00 26.21           O  
ATOM    231  C   SER L  34      22.018  29.017  42.112  1.00 28.46           C  
ATOM    232  O   SER L  34      21.984  28.849  40.895  1.00 27.55           O  
ATOM    233  N   ILE L  35      22.949  28.493  42.861  1.00 30.26           N  
ATOM    234  CA  ILE L  35      23.870  27.524  42.342  1.00 28.79           C  
ATOM    235  CB  ILE L  35      25.296  27.818  42.706  1.00 29.94           C  
ATOM    236  CG1 ILE L  35      26.257  26.884  41.956  1.00 27.08           C  
ATOM    237  CG2 ILE L  35      25.420  27.747  44.236  1.00 27.92           C  
ATOM    238  CD1 ILE L  35      27.721  27.305  42.071  1.00  0.00           C  
ATOM    239  C   ILE L  35      23.535  26.186  42.925  1.00 30.67           C  
ATOM    240  O   ILE L  35      23.200  26.079  44.105  1.00 30.21           O  
ATOM    241  N   PHE L  36      23.601  25.125  42.089  1.00 31.82           N  
ATOM    242  CA  PHE L  36      23.285  23.798  42.541  1.00 30.08           C  
ATOM    243  CB  PHE L  36      22.153  23.128  41.744  1.00 27.38           C  
ATOM    244  CG  PHE L  36      21.028  24.093  41.599  1.00 40.25           C  
ATOM    245  CD1 PHE L  36      20.083  24.267  42.583  1.00 41.97           C  
ATOM    246  CD2 PHE L  36      20.939  24.842  40.451  1.00 45.54           C  
ATOM    247  CE1 PHE L  36      19.058  25.170  42.417  1.00 49.70           C  
ATOM    248  CE2 PHE L  36      19.917  25.744  40.279  1.00 41.85           C  
ATOM    249  CZ  PHE L  36      18.974  25.909  41.262  1.00 49.50           C  
ATOM    250  C   PHE L  36      24.490  22.955  42.253  1.00 29.80           C  
ATOM    251  O   PHE L  36      25.233  23.235  41.314  1.00 31.90           O  
ATOM    252  N   TRP L  37      24.717  21.893  43.055  1.00 27.23           N  
ATOM    253  CA  TRP L  37      25.872  21.071  42.825  1.00 29.56           C  
ATOM    254  CB  TRP L  37      26.898  21.158  43.967  1.00 28.98           C  
ATOM    255  CG  TRP L  37      27.538  22.522  44.082  1.00 31.73           C  
ATOM    256  CD2 TRP L  37      28.779  22.881  43.459  1.00 34.36           C  
ATOM    257  CD1 TRP L  37      27.103  23.633  44.744  1.00 32.57           C  
ATOM    258  NE1 TRP L  37      27.994  24.666  44.565  1.00 33.29           N  
ATOM    259  CE2 TRP L  37      29.031  24.215  43.777  1.00 34.85           C  
ATOM    260  CE3 TRP L  37      29.636  22.156  42.682  1.00 31.79           C  
ATOM    261  CZ2 TRP L  37      30.151  24.849  43.318  1.00 35.30           C  
ATOM    262  CZ3 TRP L  37      30.765  22.798  42.224  1.00 32.91           C  
ATOM    263  CH2 TRP L  37      31.017  24.117  42.535  1.00 35.52           C  
ATOM    264  C   TRP L  37      25.447  19.640  42.701  1.00 29.42           C  
ATOM    265  O   TRP L  37      24.503  19.198  43.356  1.00 29.65           O  
ATOM    266  N   TYR L  38      26.153  18.871  41.841  1.00 29.17           N  
ATOM    267  CA  TYR L  38      25.811  17.492  41.619  1.00 27.98           C  
ATOM    268  CB  TYR L  38      25.263  17.223  40.204  1.00 28.10           C  
ATOM    269  CG  TYR L  38      24.062  18.081  39.947  1.00 27.90           C  
ATOM    270  CD1 TYR L  38      22.795  17.651  40.273  1.00 26.65           C  
ATOM    271  CD2 TYR L  38      24.206  19.325  39.373  1.00 26.33           C  
ATOM    272  CE1 TYR L  38      21.697  18.446  40.027  1.00 27.01           C  
ATOM    273  CE2 TYR L  38      23.112  20.123  39.124  1.00 29.45           C  
ATOM    274  CZ  TYR L  38      21.851  19.684  39.450  1.00 27.77           C  
ATOM    275  OH  TYR L  38      20.724  20.498  39.198  1.00 26.80           O  
ATOM    276  C   TYR L  38      27.058  16.661  41.750  1.00 30.27           C  
ATOM    277  O   TYR L  38      28.154  17.094  41.395  1.00 30.10           O  
ATOM    278  N   GLN L  39      26.909  15.429  42.279  1.00 29.08           N  
ATOM    279  CA  GLN L  39      28.009  14.515  42.420  1.00 29.94           C  
ATOM    280  CB  GLN L  39      28.119  13.896  43.828  1.00 31.47           C  
ATOM    281  CG  GLN L  39      29.254  12.875  43.969  1.00 30.27           C  
ATOM    282  CD  GLN L  39      29.163  12.220  45.344  1.00 34.08           C  
ATOM    283  OE1 GLN L  39      28.540  11.173  45.509  1.00 35.40           O  
ATOM    284  NE2 GLN L  39      29.796  12.850  46.367  1.00 33.12           N  
ATOM    285  C   GLN L  39      27.746  13.360  41.507  1.00 30.53           C  
ATOM    286  O   GLN L  39      26.637  12.830  41.476  1.00 31.74           O  
ATOM    287  N   GLN L  40      28.757  12.938  40.721  1.00 29.48           N  
ATOM    288  CA  GLN L  40      28.539  11.804  39.869  1.00 29.96           C  
ATOM    289  CB  GLN L  40      28.490  12.147  38.367  1.00 31.40           C  
ATOM    290  CG  GLN L  40      28.174  10.940  37.476  1.00 30.81           C  
ATOM    291  CD  GLN L  40      28.134  11.395  36.021  1.00 33.56           C  
ATOM    292  OE1 GLN L  40      28.782  12.367  35.639  1.00 34.04           O  
ATOM    293  NE2 GLN L  40      27.342  10.674  35.180  1.00 28.28           N  
ATOM    294  C   GLN L  40      29.653  10.831  40.069  1.00 32.01           C  
ATOM    295  O   GLN L  40      30.797  11.086  39.695  1.00 32.52           O  
ATOM    296  N   LYS L  41      29.322   9.671  40.667  1.00 34.19           N  
ATOM    297  CA  LYS L  41      30.259   8.614  40.897  1.00 37.75           C  
ATOM    298  CB  LYS L  41      29.800   7.678  42.028  1.00 37.37           C  
ATOM    299  CG  LYS L  41      29.912   8.359  43.397  1.00 35.44           C  
ATOM    300  CD  LYS L  41      29.011   7.773  44.485  1.00 40.14           C  
ATOM    301  CE  LYS L  41      27.704   8.555  44.649  1.00 45.52           C  
ATOM    302  NZ  LYS L  41      26.869   7.952  45.710  1.00 48.24           N1+
ATOM    303  C   LYS L  41      30.348   7.869  39.611  1.00 39.33           C  
ATOM    304  O   LYS L  41      29.430   7.912  38.794  1.00 38.76           O  
ATOM    305  N   PRO L  42      31.424   7.181  39.393  1.00 42.69           N  
ATOM    306  CA  PRO L  42      31.586   6.559  38.117  1.00 42.76           C  
ATOM    307  CD  PRO L  42      32.700   7.513  40.005  1.00 42.05           C  
ATOM    308  CB  PRO L  42      33.017   6.031  38.094  1.00 40.88           C  
ATOM    309  CG  PRO L  42      33.765   7.018  39.010  1.00 44.32           C  
ATOM    310  C   PRO L  42      30.527   5.554  37.772  1.00 42.39           C  
ATOM    311  O   PRO L  42      30.215   4.699  38.601  1.00 41.41           O  
ATOM    312  N   GLY L  43      29.974   5.649  36.540  1.00 38.88           N  
ATOM    313  CA  GLY L  43      28.998   4.728  36.022  1.00 39.18           C  
ATOM    314  C   GLY L  43      27.682   4.910  36.713  1.00 43.34           C  
ATOM    315  O   GLY L  43      26.890   3.971  36.786  1.00 45.64           O  
ATOM    316  N   SER L  44      27.396   6.118  37.227  1.00 41.71           N  
ATOM    317  CA  SER L  44      26.160   6.275  37.938  1.00 38.55           C  
ATOM    318  CB  SER L  44      26.377   6.243  39.463  1.00 41.41           C  
ATOM    319  OG  SER L  44      25.149   6.378  40.157  1.00  0.00           O  
ATOM    320  C   SER L  44      25.558   7.599  37.569  1.00 37.42           C  
ATOM    321  O   SER L  44      26.222   8.457  36.989  1.00 37.55           O  
ATOM    322  N   PRO L  45      24.293   7.772  37.870  1.00 36.73           N  
ATOM    323  CA  PRO L  45      23.615   9.011  37.587  1.00 34.64           C  
ATOM    324  CD  PRO L  45      23.369   6.653  37.925  1.00  0.00           C  
ATOM    325  CB  PRO L  45      22.116   8.700  37.632  1.00 33.52           C  
ATOM    326  CG  PRO L  45      22.022   7.303  38.274  1.00  0.00           C  
ATOM    327  C   PRO L  45      24.038  10.075  38.552  1.00 36.19           C  
ATOM    328  O   PRO L  45      24.461   9.735  39.655  1.00 36.83           O  
ATOM    329  N   PRO L  46      23.934  11.324  38.176  1.00 33.26           N  
ATOM    330  CA  PRO L  46      24.330  12.399  39.047  1.00 31.52           C  
ATOM    331  CD  PRO L  46      24.036  11.690  36.773  1.00 30.14           C  
ATOM    332  CB  PRO L  46      24.365  13.649  38.172  1.00 30.44           C  
ATOM    333  CG  PRO L  46      24.643  13.102  36.761  1.00 31.85           C  
ATOM    334  C   PRO L  46      23.376  12.514  40.190  1.00 33.44           C  
ATOM    335  O   PRO L  46      22.215  12.139  40.038  1.00 34.89           O  
ATOM    336  N   ARG L  47      23.846  13.019  41.348  1.00 33.32           N  
ATOM    337  CA  ARG L  47      22.977  13.161  42.480  1.00 31.66           C  
ATOM    338  CB  ARG L  47      23.388  12.286  43.676  1.00 34.21           C  
ATOM    339  CG  ARG L  47      24.758  12.649  44.249  1.00 34.20           C  
ATOM    340  CD  ARG L  47      25.346  11.581  45.174  1.00 35.31           C  
ATOM    341  NE  ARG L  47      24.351  11.298  46.247  1.00  0.00           N  
ATOM    342  CZ  ARG L  47      23.403  10.336  46.052  1.00  0.00           C  
ATOM    343  NH1 ARG L  47      23.379   9.632  44.883  1.00  0.00           N1+
ATOM    344  NH2 ARG L  47      22.484  10.070  47.026  1.00  0.00           N  
ATOM    345  C   ARG L  47      23.057  14.586  42.920  1.00 29.19           C  
ATOM    346  O   ARG L  47      24.085  15.241  42.754  1.00 30.59           O  
ATOM    347  N   TYR L  48      21.964  15.117  43.498  1.00 29.36           N  
ATOM    348  CA  TYR L  48      22.002  16.492  43.899  1.00 28.39           C  
ATOM    349  CB  TYR L  48      20.600  17.139  43.926  1.00 26.34           C  
ATOM    350  CG  TYR L  48      19.792  16.433  44.957  1.00 29.32           C  
ATOM    351  CD1 TYR L  48      19.275  15.187  44.702  1.00 26.12           C  
ATOM    352  CD2 TYR L  48      19.600  16.994  46.199  1.00 27.22           C  
ATOM    353  CE1 TYR L  48      18.541  14.520  45.652  1.00  0.00           C  
ATOM    354  CE2 TYR L  48      18.867  16.333  47.156  1.00  0.00           C  
ATOM    355  CZ  TYR L  48      18.332  15.098  46.881  1.00  0.00           C  
ATOM    356  OH  TYR L  48      17.580  14.422  47.863  1.00  0.00           O  
ATOM    357  C   TYR L  48      22.618  16.578  45.268  1.00 31.27           C  
ATOM    358  O   TYR L  48      22.153  15.949  46.218  1.00 28.24           O  
ATOM    359  N   LEU L  49      23.793  17.243  45.360  1.00 29.79           N  
ATOM    360  CA  LEU L  49      24.470  17.523  46.599  1.00 31.83           C  
ATOM    361  CB  LEU L  49      25.988  17.658  46.444  1.00 31.36           C  
ATOM    362  CG  LEU L  49      26.720  16.339  46.170  1.00 32.27           C  
ATOM    363  CD1 LEU L  49      28.226  16.586  46.050  1.00 29.28           C  
ATOM    364  CD2 LEU L  49      26.395  15.271  47.227  1.00 30.79           C  
ATOM    365  C   LEU L  49      24.010  18.768  47.291  1.00 29.40           C  
ATOM    366  O   LEU L  49      23.835  18.784  48.507  1.00 33.65           O  
ATOM    367  N   LEU L  50      23.852  19.874  46.534  1.00 29.17           N  
ATOM    368  CA  LEU L  50      23.514  21.112  47.172  1.00 29.03           C  
ATOM    369  CB  LEU L  50      24.721  22.025  47.462  1.00 30.15           C  
ATOM    370  CG  LEU L  50      25.810  21.393  48.343  1.00  0.00           C  
ATOM    371  CD1 LEU L  50      25.232  20.920  49.683  1.00 30.57           C  
ATOM    372  CD2 LEU L  50      26.587  20.303  47.594  1.00  0.00           C  
ATOM    373  C   LEU L  50      22.646  21.895  46.251  1.00 30.40           C  
ATOM    374  O   LEU L  50      22.831  21.870  45.035  1.00 29.95           O  
ATOM    375  N   TYR L  51      21.639  22.602  46.796  1.00 28.72           N  
ATOM    376  CA  TYR L  51      20.947  23.461  45.895  1.00 28.90           C  
ATOM    377  CB  TYR L  51      19.636  22.924  45.271  1.00 30.16           C  
ATOM    378  CG  TYR L  51      18.615  22.576  46.293  1.00 30.47           C  
ATOM    379  CD1 TYR L  51      17.871  23.551  46.915  1.00 31.86           C  
ATOM    380  CD2 TYR L  51      18.382  21.256  46.606  1.00 30.62           C  
ATOM    381  CE1 TYR L  51      16.921  23.213  47.850  1.00 33.14           C  
ATOM    382  CE2 TYR L  51      17.435  20.911  47.539  1.00 32.66           C  
ATOM    383  CZ  TYR L  51      16.704  21.892  48.163  1.00 35.28           C  
ATOM    384  OH  TYR L  51      15.730  21.541  49.120  1.00 36.53           O  
ATOM    385  C   TYR L  51      20.724  24.788  46.535  1.00 31.47           C  
ATOM    386  O   TYR L  51      20.761  24.946  47.756  1.00 32.83           O  
ATOM    387  N   TYR L  52      21.514  25.805  45.974  1.00 24.17           N  
ATOM    388  CA  TYR L  52      22.093  26.886  46.869  1.00 27.71           C  
ATOM    389  CB  TYR L  52      23.613  26.659  47.090  1.00 25.85           C  
ATOM    390  CG  TYR L  52      24.257  27.768  47.875  1.00 29.12           C  
ATOM    391  CD1 TYR L  52      24.250  27.730  49.240  1.00 31.07           C  
ATOM    392  CD2 TYR L  52      24.903  28.835  47.286  1.00 29.85           C  
ATOM    393  CE1 TYR L  52      24.829  28.713  50.009  1.00 30.13           C  
ATOM    394  CE2 TYR L  52      25.489  29.831  48.036  1.00 30.53           C  
ATOM    395  CZ  TYR L  52      25.450  29.773  49.408  1.00 31.12           C  
ATOM    396  OH  TYR L  52      26.044  30.781  50.197  1.00 33.19           O  
ATOM    397  C   TYR L  52      22.028  28.353  46.471  1.00 27.53           C  
ATOM    398  O   TYR L  52      22.772  28.793  45.590  1.00 28.07           O  
ATOM    399  N   TYR L  53      21.139  29.161  47.107  1.00 28.04           N  
ATOM    400  CA  TYR L  53      21.117  30.602  46.928  1.00 27.60           C  
ATOM    401  CB  TYR L  53      19.712  31.215  46.896  1.00 25.92           C  
ATOM    402  CG  TYR L  53      19.926  32.680  46.702  1.00 24.73           C  
ATOM    403  CD1 TYR L  53      20.406  33.163  45.503  1.00 26.48           C  
ATOM    404  CD2 TYR L  53      19.635  33.575  47.707  1.00 27.76           C  
ATOM    405  CE1 TYR L  53      20.604  34.512  45.318  1.00 30.04           C  
ATOM    406  CE2 TYR L  53      19.831  34.924  47.525  1.00 28.82           C  
ATOM    407  CZ  TYR L  53      20.316  35.395  46.329  1.00 28.83           C  
ATOM    408  OH  TYR L  53      20.518  36.778  46.144  1.00  0.00           O  
ATOM    409  C   TYR L  53      21.934  31.436  47.897  1.00 29.33           C  
ATOM    410  O   TYR L  53      22.598  32.385  47.482  1.00 30.50           O  
ATOM    411  N   SER L  54      21.872  31.149  49.224  1.00 29.20           N  
ATOM    412  CA  SER L  54      22.511  32.008  50.193  1.00 30.76           C  
ATOM    413  CB  SER L  54      21.792  33.351  50.392  1.00 30.71           C  
ATOM    414  OG  SER L  54      20.519  33.136  50.982  1.00 30.98           O  
ATOM    415  C   SER L  54      22.519  31.323  51.524  1.00 31.44           C  
ATOM    416  O   SER L  54      22.053  30.195  51.656  1.00 29.32           O  
ATOM    417  N   ASP L  55      23.049  32.009  52.559  1.00 31.98           N  
ATOM    418  CA  ASP L  55      23.114  31.439  53.875  0.83 33.39           C  
ATOM    419  CB  ASP L  55      23.772  32.371  54.907  0.83 32.45           C  
ATOM    420  CG  ASP L  55      22.916  33.621  55.042  0.83 35.77           C  
ATOM    421  OD1 ASP L  55      22.491  34.162  53.988  1.00  0.00           O  
ATOM    422  OD2 ASP L  55      22.667  34.045  56.203  1.00  0.00           O1-
ATOM    423  C   ASP L  55      21.720  31.180  54.329  1.00 34.80           C  
ATOM    424  O   ASP L  55      21.460  30.190  55.011  1.00 33.58           O  
ATOM    425  N   SER L  56      20.781  32.078  53.981  1.00 34.74           N  
ATOM    426  CA  SER L  56      19.424  31.878  54.395  1.00 35.12           C  
ATOM    427  CB  SER L  56      18.493  33.036  53.999  1.00 33.65           C  
ATOM    428  OG  SER L  56      17.169  32.770  54.440  1.00 40.27           O  
ATOM    429  C   SER L  56      18.906  30.646  53.731  1.00 34.15           C  
ATOM    430  O   SER L  56      18.294  29.801  54.384  1.00 33.84           O  
ATOM    431  N   SER L  57      19.133  30.518  52.402  1.00 33.64           N  
ATOM    432  CA  SER L  57      18.668  29.353  51.704  1.00 32.81           C  
ATOM    433  CB  SER L  57      17.652  29.676  50.598  1.00 31.87           C  
ATOM    434  OG  SER L  57      16.455  30.176  51.175  1.00  0.00           O  
ATOM    435  C   SER L  57      19.852  28.692  51.043  1.00 32.29           C  
ATOM    436  O   SER L  57      20.321  29.169  50.009  1.00 30.71           O  
ATOM    437  N   LYS L  58      20.345  27.554  51.598  1.00 30.58           N  
ATOM    438  CA  LYS L  58      21.545  26.913  51.076  1.00 33.28           C  
ATOM    439  CB  LYS L  58      22.810  27.454  51.756  1.00 30.83           C  
ATOM    440  CG  LYS L  58      22.960  27.217  53.257  1.00 33.95           C  
ATOM    441  CD  LYS L  58      24.373  27.576  53.726  1.00 36.27           C  
ATOM    442  CE  LYS L  58      24.619  27.386  55.222  1.00 38.66           C  
ATOM    443  NZ  LYS L  58      26.010  27.772  55.550  1.00 42.65           N1+
ATOM    444  C   LYS L  58      21.479  25.436  51.359  1.00 32.74           C  
ATOM    445  O   LYS L  58      20.930  25.179  52.442  1.00 33.98           O  
ATOM    446  N   TYR L  59      22.069  24.413  50.578  1.00 30.74           N  
ATOM    447  CA  TYR L  59      21.038  23.617  51.149  1.00 29.39           C  
ATOM    448  CB  TYR L  59      19.645  23.814  50.528  1.00 32.12           C  
ATOM    449  CG  TYR L  59      18.720  22.940  51.306  1.00 36.09           C  
ATOM    450  CD1 TYR L  59      18.299  23.328  52.556  1.00  0.00           C  
ATOM    451  CD2 TYR L  59      18.271  21.744  50.795  1.00  0.00           C  
ATOM    452  CE1 TYR L  59      17.446  22.541  53.292  1.00  0.00           C  
ATOM    453  CE2 TYR L  59      17.417  20.950  51.525  1.00  0.00           C  
ATOM    454  CZ  TYR L  59      17.004  21.347  52.776  1.00  0.00           C  
ATOM    455  OH  TYR L  59      16.129  20.533  53.524  1.00  0.00           O  
ATOM    456  C   TYR L  59      21.437  22.211  50.919  1.00 34.10           C  
ATOM    457  O   TYR L  59      21.850  21.848  49.818  1.00 35.23           O  
ATOM    458  N   GLN L  60      21.324  21.389  51.972  1.00 32.86           N  
ATOM    459  CA  GLN L  60      21.700  20.018  51.850  1.00 32.66           C  
ATOM    460  CB  GLN L  60      22.346  19.459  53.127  1.00 35.37           C  
ATOM    461  CG  GLN L  60      23.629  20.163  53.561  1.00 40.54           C  
ATOM    462  CD  GLN L  60      23.938  19.690  54.976  1.00 40.63           C  
ATOM    463  OE1 GLN L  60      23.108  19.058  55.628  1.00  0.00           O  
ATOM    464  NE2 GLN L  60      25.163  20.016  55.469  1.00  0.00           N  
ATOM    465  C   GLN L  60      20.433  19.250  51.692  1.00 34.95           C  
ATOM    466  O   GLN L  60      19.494  19.417  52.467  1.00 34.67           O  
ATOM    467  N   GLY L  61      20.375  18.384  50.665  1.00 35.41           N  
ATOM    468  CA  GLY L  61      19.219  17.558  50.511  1.00 35.40           C  
ATOM    469  C   GLY L  61      19.353  16.481  51.533  1.00 37.90           C  
ATOM    470  O   GLY L  61      20.417  16.306  52.123  1.00 38.30           O  
ATOM    471  N   SER L  62      18.273  15.719  51.774  1.00 39.16           N  
ATOM    472  CA  SER L  62      18.371  14.703  52.776  1.00 40.57           C  
ATOM    473  CB  SER L  62      17.033  14.007  53.076  1.00 44.54           C  
ATOM    474  OG  SER L  62      16.588  13.298  51.928  1.00 55.02           O  
ATOM    475  C   SER L  62      19.313  13.656  52.283  1.00 40.55           C  
ATOM    476  O   SER L  62      19.317  13.311  51.104  1.00 41.47           O  
ATOM    477  N   GLY L  63      20.144  13.126  53.201  1.00 38.67           N  
ATOM    478  CA  GLY L  63      21.040  12.063  52.861  1.00 38.10           C  
ATOM    479  C   GLY L  63      22.400  12.606  52.555  1.00 40.25           C  
ATOM    480  O   GLY L  63      23.350  11.834  52.428  1.00 42.90           O  
ATOM    481  N   VAL L  64      22.549  13.939  52.428  1.00 39.41           N  
ATOM    482  CA  VAL L  64      23.858  14.445  52.126  1.00 39.80           C  
ATOM    483  CB  VAL L  64      23.845  15.681  51.270  1.00 38.05           C  
ATOM    484  CG1 VAL L  64      25.290  16.172  51.073  1.00 37.67           C  
ATOM    485  CG2 VAL L  64      23.136  15.341  49.949  1.00 35.46           C  
ATOM    486  C   VAL L  64      24.547  14.765  53.419  1.00 40.28           C  
ATOM    487  O   VAL L  64      23.970  15.371  54.320  1.00 41.28           O  
ATOM    488  N   PRO L  65      25.788  14.367  53.515  1.00 39.37           N  
ATOM    489  CA  PRO L  65      26.541  14.574  54.726  1.00 40.36           C  
ATOM    490  CD  PRO L  65      26.239  13.186  52.793  1.00 38.41           C  
ATOM    491  CB  PRO L  65      27.775  13.687  54.605  1.00 39.32           C  
ATOM    492  CG  PRO L  65      27.317  12.546  53.681  1.00 38.40           C  
ATOM    493  C   PRO L  65      26.884  16.012  54.951  1.00 40.86           C  
ATOM    494  O   PRO L  65      27.013  16.764  53.989  1.00 39.11           O  
ATOM    495  N   SER L  66      27.067  16.395  56.229  1.00 41.21           N  
ATOM    496  CA  SER L  66      27.367  17.740  56.628  1.00 41.55           C  
ATOM    497  CB  SER L  66      27.406  17.903  58.156  1.00 44.29           C  
ATOM    498  OG  SER L  66      28.466  17.131  58.700  1.00  0.00           O  
ATOM    499  C   SER L  66      28.719  18.112  56.108  1.00 42.18           C  
ATOM    500  O   SER L  66      29.085  19.285  56.090  1.00 45.23           O  
ATOM    501  N   ARG L  67      29.498  17.110  55.669  1.00 41.97           N  
ATOM    502  CA  ARG L  67      30.827  17.333  55.174  1.00 36.51           C  
ATOM    503  CB  ARG L  67      31.556  16.041  54.767  1.00 42.00           C  
ATOM    504  CG  ARG L  67      31.993  15.176  55.948  1.00 46.62           C  
ATOM    505  CD  ARG L  67      32.730  13.902  55.522  1.00 48.76           C  
ATOM    506  NE  ARG L  67      31.724  12.957  54.958  1.00 45.65           N  
ATOM    507  CZ  ARG L  67      31.956  12.332  53.767  1.00 41.49           C  
ATOM    508  NH1 ARG L  67      33.082  12.612  53.050  1.00 41.51           N1+
ATOM    509  NH2 ARG L  67      31.058  11.424  53.284  1.00 38.80           N  
ATOM    510  C   ARG L  67      30.747  18.190  53.950  1.00 34.60           C  
ATOM    511  O   ARG L  67      31.687  18.930  53.654  1.00 35.76           O  
ATOM    512  N   PHE L  68      29.640  18.077  53.184  1.00 37.73           N  
ATOM    513  CA  PHE L  68      29.502  18.832  51.970  1.00 35.35           C  
ATOM    514  CB  PHE L  68      28.605  18.148  50.920  1.00 36.04           C  
ATOM    515  CG  PHE L  68      29.257  16.874  50.498  1.00 38.15           C  
ATOM    516  CD1 PHE L  68      30.317  16.890  49.626  1.00 36.77           C  
ATOM    517  CD2 PHE L  68      28.799  15.661  50.959  1.00 38.69           C  
ATOM    518  CE1 PHE L  68      30.922  15.720  49.231  1.00 36.91           C  
ATOM    519  CE2 PHE L  68      29.402  14.489  50.566  1.00 37.33           C  
ATOM    520  CZ  PHE L  68      30.468  14.514  49.700  1.00 37.17           C  
ATOM    521  C   PHE L  68      28.869  20.154  52.283  1.00 33.69           C  
ATOM    522  O   PHE L  68      27.880  20.230  53.010  1.00 34.15           O  
ATOM    523  N   SER L  69      29.449  21.242  51.730  1.00 32.25           N  
ATOM    524  CA  SER L  69      28.951  22.572  51.952  1.00 33.22           C  
ATOM    525  CB  SER L  69      29.778  23.370  52.977  1.00 33.17           C  
ATOM    526  OG  SER L  69      29.556  22.887  54.292  1.00 37.86           O  
ATOM    527  C   SER L  69      29.037  23.327  50.659  1.00 33.51           C  
ATOM    528  O   SER L  69      29.902  23.056  49.829  1.00 33.45           O  
ATOM    529  N   GLY L  70      28.137  24.315  50.464  1.00 31.35           N  
ATOM    530  CA  GLY L  70      28.124  25.105  49.266  1.00 30.43           C  
ATOM    531  C   GLY L  70      28.139  26.551  49.650  1.00 34.11           C  
ATOM    532  O   GLY L  70      27.562  26.950  50.661  1.00 33.46           O  
ATOM    533  N   SER L  71      28.803  27.378  48.816  1.00 32.29           N  
ATOM    534  CA  SER L  71      28.913  28.777  49.096  1.00 32.85           C  
ATOM    535  CB  SER L  71      30.258  29.161  49.738  1.00 31.79           C  
ATOM    536  OG  SER L  71      30.458  28.452  50.953  1.00 38.53           O  
ATOM    537  C   SER L  71      28.872  29.514  47.795  1.00 34.85           C  
ATOM    538  O   SER L  71      29.201  28.990  46.733  1.00 36.11           O  
ATOM    539  N   LYS L  72      28.433  30.777  47.884  1.00 37.73           N  
ATOM    540  CA  LYS L  72      28.330  31.740  46.835  1.00 37.98           C  
ATOM    541  CB  LYS L  72      26.874  31.834  46.329  1.00 36.50           C  
ATOM    542  CG  LYS L  72      26.617  32.725  45.109  1.00 39.60           C  
ATOM    543  CD  LYS L  72      26.696  34.227  45.381  1.00 36.39           C  
ATOM    544  CE  LYS L  72      26.402  35.090  44.154  1.00 47.29           C  
ATOM    545  NZ  LYS L  72      24.968  34.992  43.799  1.00 45.66           N1+
ATOM    546  C   LYS L  72      28.687  32.988  47.578  1.00 40.70           C  
ATOM    547  O   LYS L  72      28.874  34.069  47.024  1.00 41.94           O  
ATOM    548  N   ASP L  73      28.832  32.822  48.906  1.00  0.00           N  
ATOM    549  CA  ASP L  73      29.197  33.890  49.783  1.00  0.00           C  
ATOM    550  CB  ASP L  73      29.249  33.466  51.261  1.00  0.00           C  
ATOM    551  CG  ASP L  73      27.823  33.268  51.759  1.00  0.00           C  
ATOM    552  OD1 ASP L  73      26.886  33.791  51.099  1.00  0.00           O  
ATOM    553  OD2 ASP L  73      27.653  32.597  52.812  1.00  0.00           O1-
ATOM    554  C   ASP L  73      30.570  34.307  49.387  1.00  0.00           C  
ATOM    555  O   ASP L  73      30.932  35.478  49.486  1.00  0.00           O  
ATOM    556  N   ALA L  74      31.376  33.342  48.910  1.00  0.00           N  
ATOM    557  CA  ALA L  74      32.721  33.661  48.558  1.00  0.00           C  
ATOM    558  CB  ALA L  74      33.484  32.458  47.979  1.00  0.00           C  
ATOM    559  C   ALA L  74      32.681  34.722  47.509  1.00  0.00           C  
ATOM    560  O   ALA L  74      33.411  35.709  47.602  1.00  0.00           O  
ATOM    561  N   SER L  75      31.816  34.580  46.483  1.00 43.47           N  
ATOM    562  CA  SER L  75      31.819  35.650  45.532  1.00 44.86           C  
ATOM    563  CB  SER L  75      32.918  35.513  44.466  1.00 46.80           C  
ATOM    564  OG  SER L  75      34.198  35.600  45.075  1.00 49.73           O  
ATOM    565  C   SER L  75      30.509  35.687  44.825  1.00 43.46           C  
ATOM    566  O   SER L  75      29.813  34.681  44.708  1.00 44.27           O  
ATOM    567  N   ALA L  76      30.130  36.888  44.349  1.00 43.82           N  
ATOM    568  CA  ALA L  76      28.895  37.036  43.641  1.00 42.24           C  
ATOM    569  CB  ALA L  76      28.589  38.503  43.289  1.00  0.00           C  
ATOM    570  C   ALA L  76      28.961  36.269  42.352  1.00 42.18           C  
ATOM    571  O   ALA L  76      28.024  35.560  41.994  1.00 42.36           O  
ATOM    572  N   ASN L  77      30.085  36.406  41.622  1.00 41.95           N  
ATOM    573  CA  ASN L  77      30.293  35.790  40.340  1.00 42.90           C  
ATOM    574  CB  ASN L  77      31.474  36.404  39.560  1.00 42.27           C  
ATOM    575  CG  ASN L  77      32.797  36.096  40.255  1.00 63.07           C  
ATOM    576  OD1 ASN L  77      33.816  35.910  39.593  1.00 59.72           O  
ATOM    577  ND2 ASN L  77      32.799  36.048  41.614  1.00 64.99           N  
ATOM    578  C   ASN L  77      30.541  34.316  40.461  1.00 43.84           C  
ATOM    579  O   ASN L  77      30.216  33.562  39.545  1.00 44.28           O  
ATOM    580  N   ALA L  78      31.142  33.856  41.577  1.00 41.55           N  
ATOM    581  CA  ALA L  78      31.525  32.469  41.631  1.00 41.21           C  
ATOM    582  CB  ALA L  78      33.048  32.263  41.696  1.00 43.55           C  
ATOM    583  C   ALA L  78      30.941  31.782  42.828  1.00 38.99           C  
ATOM    584  O   ALA L  78      30.416  32.415  43.741  1.00 39.02           O  
ATOM    585  N   GLY L  79      31.006  30.431  42.825  1.00 37.60           N  
ATOM    586  CA  GLY L  79      30.481  29.642  43.907  1.00 35.04           C  
ATOM    587  C   GLY L  79      31.488  28.579  44.234  1.00 35.85           C  
ATOM    588  O   GLY L  79      32.360  28.272  43.421  1.00 36.39           O  
ATOM    589  N   LEU L  80      31.397  27.989  45.448  1.00 35.42           N  
ATOM    590  CA  LEU L  80      32.366  26.999  45.834  1.00 33.87           C  
ATOM    591  CB  LEU L  80      33.448  27.547  46.779  1.00 34.74           C  
ATOM    592  CG  LEU L  80      34.352  28.627  46.150  1.00  0.00           C  
ATOM    593  CD1 LEU L  80      35.408  29.118  47.153  1.00  0.00           C  
ATOM    594  CD2 LEU L  80      34.979  28.132  44.836  1.00  0.00           C  
ATOM    595  C   LEU L  80      31.706  25.871  46.569  1.00 33.77           C  
ATOM    596  O   LEU L  80      30.816  26.076  47.391  1.00 36.35           O  
ATOM    597  N   LEU L  81      32.151  24.629  46.281  1.00 35.12           N  
ATOM    598  CA  LEU L  81      31.679  23.457  46.964  1.00 33.76           C  
ATOM    599  CB  LEU L  81      31.348  22.303  45.997  1.00 31.84           C  
ATOM    600  CG  LEU L  81      30.830  21.017  46.671  1.00 32.68           C  
ATOM    601  CD1 LEU L  81      29.470  21.243  47.354  1.00 33.62           C  
ATOM    602  CD2 LEU L  81      30.796  19.853  45.666  1.00 30.58           C  
ATOM    603  C   LEU L  81      32.808  23.013  47.845  1.00 33.32           C  
ATOM    604  O   LEU L  81      33.927  22.815  47.375  1.00 34.46           O  
ATOM    605  N   LEU L  82      32.559  22.851  49.163  1.00 34.40           N  
ATOM    606  CA  LEU L  82      33.652  22.455  50.012  1.00 34.95           C  
ATOM    607  CB  LEU L  82      33.971  23.457  51.137  1.00 44.70           C  
ATOM    608  CG  LEU L  82      34.603  24.762  50.612  1.00  0.00           C  
ATOM    609  CD1 LEU L  82      33.624  25.556  49.734  1.00  0.00           C  
ATOM    610  CD2 LEU L  82      35.206  25.590  51.758  1.00  0.00           C  
ATOM    611  C   LEU L  82      33.383  21.115  50.623  1.00 35.83           C  
ATOM    612  O   LEU L  82      32.298  20.853  51.136  1.00 36.92           O  
ATOM    613  N   ILE L  83      34.384  20.214  50.565  1.00 39.56           N  
ATOM    614  CA  ILE L  83      34.218  18.906  51.127  1.00 34.48           C  
ATOM    615  CB  ILE L  83      34.377  17.820  50.106  1.00 35.29           C  
ATOM    616  CG1 ILE L  83      33.411  18.072  48.937  1.00 34.46           C  
ATOM    617  CG2 ILE L  83      34.145  16.468  50.803  1.00 34.70           C  
ATOM    618  CD1 ILE L  83      33.714  17.242  47.690  1.00 32.67           C  
ATOM    619  C   ILE L  83      35.287  18.728  52.156  1.00 34.75           C  
ATOM    620  O   ILE L  83      36.475  18.876  51.873  1.00 37.83           O  
ATOM    621  N   SER L  84      34.882  18.389  53.394  1.00 46.02           N  
ATOM    622  CA  SER L  84      35.844  18.238  54.443  1.00 44.93           C  
ATOM    623  CB  SER L  84      35.481  19.060  55.689  1.00 45.03           C  
ATOM    624  OG  SER L  84      36.460  18.885  56.697  1.00 57.31           O  
ATOM    625  C   SER L  84      35.877  16.787  54.823  1.00 44.59           C  
ATOM    626  O   SER L  84      34.919  16.053  54.595  1.00 44.24           O  
ATOM    627  N   GLY L  85      37.011  16.322  55.381  1.00 44.10           N  
ATOM    628  CA  GLY L  85      37.096  14.957  55.815  1.00 45.34           C  
ATOM    629  C   GLY L  85      36.951  14.058  54.626  1.00 42.75           C  
ATOM    630  O   GLY L  85      36.196  13.088  54.668  1.00 41.45           O  
ATOM    631  N   LEU L  86      37.698  14.342  53.542  1.00 42.85           N  
ATOM    632  CA  LEU L  86      37.602  13.591  52.322  1.00 44.75           C  
ATOM    633  CB  LEU L  86      38.656  13.977  51.267  1.00 43.72           C  
ATOM    634  CG  LEU L  86      38.370  15.278  50.505  1.00 40.01           C  
ATOM    635  CD1 LEU L  86      39.482  15.576  49.486  1.00 40.42           C  
ATOM    636  CD2 LEU L  86      36.990  15.210  49.832  1.00 38.67           C  
ATOM    637  C   LEU L  86      37.803  12.134  52.575  1.00 45.81           C  
ATOM    638  O   LEU L  86      38.666  11.719  53.348  1.00 47.65           O  
ATOM    639  N   GLN L  87      36.967  11.321  51.898  1.00 44.61           N  
ATOM    640  CA  GLN L  87      37.020   9.893  51.983  1.00 45.73           C  
ATOM    641  CB  GLN L  87      35.738   9.301  52.595  1.00 45.06           C  
ATOM    642  CG  GLN L  87      35.516   9.790  54.030  1.00 48.08           C  
ATOM    643  CD  GLN L  87      34.170   9.297  54.539  1.00 50.72           C  
ATOM    644  OE1 GLN L  87      33.740   9.656  55.634  1.00 45.13           O  
ATOM    645  NE2 GLN L  87      33.478   8.457  53.725  1.00 28.13           N  
ATOM    646  C   GLN L  87      37.169   9.398  50.574  1.00 46.82           C  
ATOM    647  O   GLN L  87      36.936  10.142  49.623  1.00 45.85           O  
ATOM    648  N   SER L  88      37.584   8.127  50.404  1.00 47.00           N  
ATOM    649  CA  SER L  88      37.827   7.579  49.097  1.00 45.32           C  
ATOM    650  CB  SER L  88      38.417   6.160  49.145  1.00 46.37           C  
ATOM    651  OG  SER L  88      37.503   5.269  49.765  1.00 88.11           O  
ATOM    652  C   SER L  88      36.547   7.518  48.318  1.00 45.76           C  
ATOM    653  O   SER L  88      36.548   7.669  47.098  1.00 47.49           O  
ATOM    654  N   GLU L  89      35.415   7.332  49.019  1.00 45.07           N  
ATOM    655  CA  GLU L  89      34.126   7.174  48.405  1.00 44.36           C  
ATOM    656  CB  GLU L  89      33.008   6.934  49.434  1.00 87.96           C  
ATOM    657  CG  GLU L  89      33.195   5.652  50.249  1.00 90.69           C  
ATOM    658  CD  GLU L  89      33.124   4.465  49.300  1.00 92.84           C  
ATOM    659  OE1 GLU L  89      32.169   4.419  48.479  1.00 93.19           O  
ATOM    660  OE2 GLU L  89      34.028   3.592  49.379  1.00 93.44           O1-
ATOM    661  C   GLU L  89      33.775   8.424  47.664  1.00 45.26           C  
ATOM    662  O   GLU L  89      33.018   8.397  46.698  1.00 43.80           O  
ATOM    663  N   ASP L  90      34.313   9.560  48.130  1.00 42.75           N  
ATOM    664  CA  ASP L  90      34.030  10.866  47.613  1.00 43.46           C  
ATOM    665  CB  ASP L  90      34.647  11.982  48.471  1.00 42.13           C  
ATOM    666  CG  ASP L  90      33.929  11.986  49.816  1.00 43.03           C  
ATOM    667  OD1 ASP L  90      32.810  11.411  49.899  1.00 43.80           O  
ATOM    668  OD2 ASP L  90      34.492  12.563  50.784  1.00 43.07           O1-
ATOM    669  C   ASP L  90      34.511  11.037  46.203  1.00 45.31           C  
ATOM    670  O   ASP L  90      34.053  11.947  45.516  1.00 47.20           O  
ATOM    671  N   GLU L  91      35.479  10.224  45.737  1.00 41.75           N  
ATOM    672  CA  GLU L  91      35.977  10.430  44.401  1.00 41.61           C  
ATOM    673  CB  GLU L  91      37.047   9.408  43.979  1.00 42.97           C  
ATOM    674  CG  GLU L  91      38.344   9.532  44.782  1.00 45.16           C  
ATOM    675  CD  GLU L  91      39.325   8.481  44.287  1.00 48.18           C  
ATOM    676  OE1 GLU L  91      39.581   8.448  43.054  1.00 50.65           O  
ATOM    677  OE2 GLU L  91      39.835   7.699  45.132  1.00 47.69           O1-
ATOM    678  C   GLU L  91      34.840  10.350  43.431  1.00 40.49           C  
ATOM    679  O   GLU L  91      34.086   9.380  43.405  1.00 41.39           O  
ATOM    680  N   ALA L  92      34.697  11.401  42.599  1.00 37.27           N  
ATOM    681  CA  ALA L  92      33.643  11.460  41.629  1.00 37.03           C  
ATOM    682  CB  ALA L  92      32.237  11.450  42.254  1.00 36.33           C  
ATOM    683  C   ALA L  92      33.791  12.758  40.902  1.00 38.47           C  
ATOM    684  O   ALA L  92      34.688  13.546  41.203  1.00 39.19           O  
ATOM    685  N   ASP L  93      32.933  12.991  39.889  1.00 36.84           N  
ATOM    686  CA  ASP L  93      32.966  14.236  39.179  1.00 35.79           C  
ATOM    687  CB  ASP L  93      32.673  14.116  37.675  1.00 37.06           C  
ATOM    688  CG  ASP L  93      33.920  13.571  36.993  1.00 39.17           C  
ATOM    689  OD1 ASP L  93      35.012  13.627  37.618  1.00 56.21           O  
ATOM    690  OD2 ASP L  93      33.801  13.097  35.832  1.00 59.25           O1-
ATOM    691  C   ASP L  93      31.928  15.126  39.788  1.00 35.15           C  
ATOM    692  O   ASP L  93      30.823  14.680  40.089  1.00 36.25           O  
ATOM    693  N   TYR L  94      32.261  16.419  39.999  1.00 33.38           N  
ATOM    694  CA  TYR L  94      31.320  17.315  40.606  1.00 32.86           C  
ATOM    695  CB  TYR L  94      31.838  17.991  41.885  1.00 32.17           C  
ATOM    696  CG  TYR L  94      31.958  16.944  42.936  1.00 33.76           C  
ATOM    697  CD1 TYR L  94      33.099  16.186  43.051  1.00 32.79           C  
ATOM    698  CD2 TYR L  94      30.922  16.716  43.810  1.00 33.74           C  
ATOM    699  CE1 TYR L  94      33.203  15.219  44.024  1.00 32.45           C  
ATOM    700  CE2 TYR L  94      31.023  15.752  44.783  1.00 34.09           C  
ATOM    701  CZ  TYR L  94      32.164  15.000  44.895  1.00 33.41           C  
ATOM    702  OH  TYR L  94      32.264  14.010  45.896  1.00 32.48           O  
ATOM    703  C   TYR L  94      30.991  18.405  39.636  1.00 33.07           C  
ATOM    704  O   TYR L  94      31.881  18.960  38.992  1.00 35.76           O  
ATOM    705  N   TYR L  95      29.681  18.735  39.511  1.00 32.95           N  
ATOM    706  CA  TYR L  95      29.266  19.737  38.568  1.00 31.96           C  
ATOM    707  CB  TYR L  95      28.307  19.245  37.468  1.00 29.50           C  
ATOM    708  CG  TYR L  95      28.892  18.103  36.716  1.00 32.47           C  
ATOM    709  CD1 TYR L  95      29.758  18.299  35.666  1.00 33.65           C  
ATOM    710  CD2 TYR L  95      28.563  16.821  37.070  1.00 33.31           C  
ATOM    711  CE1 TYR L  95      30.286  17.230  34.981  1.00 34.32           C  
ATOM    712  CE2 TYR L  95      29.086  15.748  36.388  1.00 35.26           C  
ATOM    713  CZ  TYR L  95      29.949  15.951  35.340  1.00 34.65           C  
ATOM    714  OH  TYR L  95      30.493  14.857  34.633  1.00 36.10           O  
ATOM    715  C   TYR L  95      28.460  20.796  39.263  1.00 32.40           C  
ATOM    716  O   TYR L  95      27.615  20.512  40.113  1.00 32.55           O  
ATOM    717  N   CYS L  96      28.701  22.068  38.881  1.00 32.93           N  
ATOM    718  CA  CYS L  96      27.920  23.162  39.387  1.00 33.43           C  
ATOM    719  CB  CYS L  96      28.743  24.434  39.709  1.00 34.08           C  
ATOM    720  SG  CYS L  96      29.712  25.051  38.294  1.00 39.04           S  
ATOM    721  C   CYS L  96      26.939  23.498  38.306  1.00 33.37           C  
ATOM    722  O   CYS L  96      27.192  23.249  37.126  1.00 31.62           O  
ATOM    723  N   ALA L  97      25.759  24.032  38.681  1.00 31.26           N  
ATOM    724  CA  ALA L  97      24.798  24.359  37.672  1.00 28.77           C  
ATOM    725  CB  ALA L  97      23.856  23.197  37.317  1.00 29.51           C  
ATOM    726  C   ALA L  97      23.942  25.483  38.152  1.00 31.41           C  
ATOM    727  O   ALA L  97      23.681  25.638  39.345  1.00 32.03           O  
ATOM    728  N   ILE L  98      23.490  26.327  37.209  1.00 30.31           N  
ATOM    729  CA  ILE L  98      22.643  27.423  37.569  1.00 28.78           C  
ATOM    730  CB  ILE L  98      23.415  28.632  37.977  1.00 31.23           C  
ATOM    731  CG1 ILE L  98      24.324  29.059  36.824  1.00 53.35           C  
ATOM    732  CG2 ILE L  98      24.169  28.333  39.284  1.00 33.02           C  
ATOM    733  CD1 ILE L  98      25.135  30.291  37.177  1.00  0.00           C  
ATOM    734  C   ILE L  98      21.819  27.771  36.386  1.00 31.24           C  
ATOM    735  O   ILE L  98      22.044  27.253  35.291  1.00 34.06           O  
ATOM    736  N   TRP L  99      20.803  28.634  36.522  1.00 38.37           N  
ATOM    737  CA  TRP L  99      20.072  29.009  35.343  1.00 41.84           C  
ATOM    738  CB  TRP L  99      18.552  29.009  35.546  1.00 41.25           C  
ATOM    739  CG  TRP L  99      17.793  29.662  34.419  1.00 44.84           C  
ATOM    740  CD2 TRP L  99      16.988  30.838  34.589  1.00 46.29           C  
ATOM    741  CD1 TRP L  99      17.688  29.303  33.109  1.00 46.65           C  
ATOM    742  NE1 TRP L  99      16.859  30.177  32.448  1.00 46.76           N  
ATOM    743  CE2 TRP L  99      16.421  31.128  33.348  1.00 48.06           C  
ATOM    744  CE3 TRP L  99      16.741  31.610  35.689  1.00 47.65           C  
ATOM    745  CZ2 TRP L  99      15.593  32.204  33.189  1.00 49.31           C  
ATOM    746  CZ3 TRP L  99      15.905  32.692  35.526  1.00 49.73           C  
ATOM    747  CH2 TRP L  99      15.340  32.982  34.300  1.00 49.82           C  
ATOM    748  C   TRP L  99      20.479  30.403  35.026  1.00 46.46           C  
ATOM    749  O   TRP L  99      20.509  31.251  35.911  1.00 46.84           O  
ATOM    750  N   HIS L 100      20.812  30.682  33.753  1.00 49.05           N  
ATOM    751  CA  HIS L 100      21.231  32.002  33.394  1.00 51.54           C  
ATOM    752  ND1 HIS L 100      22.703  32.381  30.258  1.00  0.00           N  
ATOM    753  CG  HIS L 100      22.722  31.566  31.367  1.00 58.25           C  
ATOM    754  CB  HIS L 100      22.641  32.070  32.777  1.00 52.51           C  
ATOM    755  NE2 HIS L 100      22.868  30.296  29.509  1.00  0.00           N  
ATOM    756  CD2 HIS L 100      22.823  30.294  30.892  1.00  0.00           C  
ATOM    757  CE1 HIS L 100      22.794  31.570  29.173  1.00  0.00           C  
ATOM    758  C   HIS L 100      20.262  32.489  32.381  1.00 56.17           C  
ATOM    759  O   HIS L 100      19.213  31.883  32.180  1.00 57.99           O  
ATOM    760  N   ASN L 101      20.595  33.621  31.732  1.00 55.84           N  
ATOM    761  CA  ASN L 101      19.712  34.180  30.763  1.00 56.22           C  
ATOM    762  CB  ASN L 101      20.306  35.417  30.067  1.00 60.57           C  
ATOM    763  CG  ASN L 101      21.678  35.051  29.512  1.00 59.29           C  
ATOM    764  OD1 ASN L 101      21.811  34.593  28.379  1.00 62.64           O  
ATOM    765  ND2 ASN L 101      22.740  35.281  30.332  1.00 61.38           N  
ATOM    766  C   ASN L 101      19.378  33.133  29.752  1.00 55.14           C  
ATOM    767  O   ASN L 101      20.195  32.723  28.930  1.00 54.14           O  
ATOM    768  N   PHE L 102      18.117  32.680  29.829  1.00 51.69           N  
ATOM    769  CA  PHE L 102      17.520  31.727  28.945  1.00 49.49           C  
ATOM    770  CB  PHE L 102      17.303  32.272  27.524  1.00 52.47           C  
ATOM    771  CG  PHE L 102      16.339  33.405  27.603  1.00 47.46           C  
ATOM    772  CD1 PHE L 102      16.794  34.688  27.800  1.00  0.00           C  
ATOM    773  CD2 PHE L 102      14.985  33.191  27.484  1.00  0.00           C  
ATOM    774  CE1 PHE L 102      15.917  35.742  27.881  1.00  0.00           C  
ATOM    775  CE2 PHE L 102      14.104  34.244  27.564  1.00  0.00           C  
ATOM    776  CZ  PHE L 102      14.568  35.523  27.759  1.00  0.00           C  
ATOM    777  C   PHE L 102      18.290  30.447  28.813  1.00 47.21           C  
ATOM    778  O   PHE L 102      18.444  29.959  27.694  1.00 45.76           O  
ATOM    779  N   ALA L 103      18.801  29.837  29.904  1.00 41.67           N  
ATOM    780  CA  ALA L 103      19.397  28.561  29.608  1.00 39.30           C  
ATOM    781  CB  ALA L 103      20.645  28.664  28.714  1.00 39.09           C  
ATOM    782  C   ALA L 103      19.799  27.807  30.840  1.00 36.77           C  
ATOM    783  O   ALA L 103      19.975  28.374  31.918  1.00 35.06           O  
ATOM    784  N   CYS L 104      19.932  26.469  30.680  1.00 34.31           N  
ATOM    785  CA  CYS L 104      20.457  25.586  31.686  1.00 31.95           C  
ATOM    786  CB  CYS L 104      20.326  24.079  31.477  1.00 32.38           C  
ATOM    787  SG  CYS L 104      21.657  23.045  32.245  1.00  0.00           S  
ATOM    788  C   CYS L 104      21.871  25.570  31.493  1.00 32.04           C  
ATOM    789  O   CYS L 104      22.355  25.384  30.382  1.00 31.99           O  
ATOM    790  N   VAL L 105      22.597  25.719  32.578  1.00 32.87           N  
ATOM    791  CA  VAL L 105      23.945  25.430  32.174  1.00 31.16           C  
ATOM    792  CB  VAL L 105      24.744  26.672  31.906  1.00 32.83           C  
ATOM    793  CG1 VAL L 105      26.170  26.272  31.496  1.00 33.26           C  
ATOM    794  CG2 VAL L 105      24.001  27.517  30.859  1.00 33.66           C  
ATOM    795  C   VAL L 105      24.655  24.676  33.259  1.00 32.59           C  
ATOM    796  O   VAL L 105      24.348  24.813  34.443  1.00 32.20           O  
ATOM    797  N   PHE L 106      25.644  23.850  32.857  1.00 34.73           N  
ATOM    798  CA  PHE L 106      26.426  23.096  33.792  1.00 32.35           C  
ATOM    799  CB  PHE L 106      26.392  21.571  33.584  1.00 31.26           C  
ATOM    800  CG  PHE L 106      25.060  21.012  33.947  1.00 30.30           C  
ATOM    801  CD1 PHE L 106      24.040  20.965  33.031  1.00 26.29           C  
ATOM    802  CD2 PHE L 106      24.828  20.509  35.204  1.00 28.52           C  
ATOM    803  CE1 PHE L 106      22.813  20.441  33.366  1.00 25.95           C  
ATOM    804  CE2 PHE L 106      23.602  19.984  35.542  1.00 28.99           C  
ATOM    805  CZ  PHE L 106      22.585  19.947  34.624  1.00 26.27           C  
ATOM    806  C   PHE L 106      27.854  23.478  33.589  1.00 32.32           C  
ATOM    807  O   PHE L 106      28.237  23.949  32.520  1.00 34.68           O  
ATOM    808  N   GLY L 107      28.678  23.299  34.639  1.00 32.70           N  
ATOM    809  CA  GLY L 107      30.081  23.555  34.516  1.00 32.19           C  
ATOM    810  C   GLY L 107      30.655  22.354  33.833  1.00 35.29           C  
ATOM    811  O   GLY L 107      29.966  21.357  33.628  1.00 35.31           O  
ATOM    812  N   GLY L 108      31.950  22.431  33.477  1.00 36.35           N  
ATOM    813  CA  GLY L 108      32.650  21.384  32.784  1.00 34.63           C  
ATOM    814  C   GLY L 108      32.718  20.159  33.644  1.00 36.65           C  
ATOM    815  O   GLY L 108      32.703  19.038  33.136  1.00 37.89           O  
ATOM    816  N   GLY L 109      32.837  20.339  34.972  1.00 36.69           N  
ATOM    817  CA  GLY L 109      32.933  19.220  35.864  1.00 35.80           C  
ATOM    818  C   GLY L 109      34.322  19.167  36.424  1.00 36.10           C  
ATOM    819  O   GLY L 109      35.294  19.513  35.751  1.00 36.35           O  
ATOM    820  N   THR L 110      34.431  18.732  37.700  1.00 36.77           N  
ATOM    821  CA  THR L 110      35.699  18.617  38.371  1.00 34.36           C  
ATOM    822  CB  THR L 110      35.812  19.494  39.583  1.00 35.79           C  
ATOM    823  OG1 THR L 110      35.620  20.853  39.219  1.00 34.86           O  
ATOM    824  CG2 THR L 110      37.210  19.304  40.198  1.00 34.02           C  
ATOM    825  C   THR L 110      35.851  17.192  38.832  1.00 36.22           C  
ATOM    826  O   THR L 110      34.946  16.611  39.424  1.00 37.65           O  
ATOM    827  N   ARG L 111      37.044  16.613  38.596  1.00 42.50           N  
ATOM    828  CA  ARG L 111      37.377  15.219  38.776  1.00 42.30           C  
ATOM    829  CB  ARG L 111      38.721  14.860  38.127  1.00 42.22           C  
ATOM    830  CG  ARG L 111      38.952  13.352  38.051  1.00 42.31           C  
ATOM    831  CD  ARG L 111      40.241  12.974  37.324  1.00 47.19           C  
ATOM    832  NE  ARG L 111      40.203  13.632  35.989  1.00  0.00           N  
ATOM    833  CZ  ARG L 111      39.510  13.069  34.957  1.00  0.00           C  
ATOM    834  NH1 ARG L 111      38.829  11.901  35.144  1.00  0.00           N1+
ATOM    835  NH2 ARG L 111      39.490  13.685  33.739  1.00  0.00           N  
ATOM    836  C   ARG L 111      37.416  14.663  40.187  1.00 42.59           C  
ATOM    837  O   ARG L 111      37.084  13.511  40.387  1.00 43.01           O  
ATOM    838  N   LEU L 112      37.834  15.405  41.212  1.00 41.71           N  
ATOM    839  CA  LEU L 112      38.060  14.944  42.568  1.00 42.58           C  
ATOM    840  CB  LEU L 112      36.818  14.940  43.477  1.00 40.94           C  
ATOM    841  CG  LEU L 112      37.168  14.480  44.906  1.00 42.64           C  
ATOM    842  CD1 LEU L 112      38.173  15.447  45.552  1.00 43.22           C  
ATOM    843  CD2 LEU L 112      35.917  14.270  45.772  1.00 42.38           C  
ATOM    844  C   LEU L 112      38.711  13.586  42.677  1.00 45.27           C  
ATOM    845  O   LEU L 112      38.087  12.540  42.504  1.00 44.49           O  
ATOM    846  N   THR L 113      40.014  13.580  43.034  1.00 45.96           N  
ATOM    847  CA  THR L 113      40.744  12.359  43.246  1.00 46.02           C  
ATOM    848  CB  THR L 113      41.910  12.186  42.315  1.00 48.98           C  
ATOM    849  OG1 THR L 113      42.728  13.345  42.344  1.00 51.60           O  
ATOM    850  CG2 THR L 113      41.404  11.918  40.894  1.00 48.47           C  
ATOM    851  C   THR L 113      41.280  12.373  44.643  1.00 46.56           C  
ATOM    852  O   THR L 113      41.824  13.375  45.108  1.00 43.53           O  
ATOM    853  N   VAL L 114      41.122  11.242  45.359  1.00 46.53           N  
ATOM    854  CA  VAL L 114      41.621  11.146  46.699  1.00 49.98           C  
ATOM    855  CB  VAL L 114      40.700  10.377  47.604  1.00 49.57           C  
ATOM    856  CG1 VAL L 114      41.376  10.192  48.971  1.00 50.07           C  
ATOM    857  CG2 VAL L 114      39.356  11.124  47.674  1.00 50.33           C  
ATOM    858  C   VAL L 114      42.914  10.406  46.600  1.00 51.98           C  
ATOM    859  O   VAL L 114      42.936   9.201  46.351  1.00 50.80           O  
ATOM    860  N   LEU L 115      44.034  11.121  46.822  1.00 55.82           N  
ATOM    861  CA  LEU L 115      45.336  10.547  46.651  1.00 58.88           C  
ATOM    862  CB  LEU L 115      46.473  11.567  46.823  1.00 60.91           C  
ATOM    863  CG  LEU L 115      46.496  12.666  45.750  1.00 61.12           C  
ATOM    864  CD1 LEU L 115      47.657  13.642  45.990  1.00 63.92           C  
ATOM    865  CD2 LEU L 115      46.516  12.068  44.337  1.00 59.16           C  
ATOM    866  C   LEU L 115      45.556   9.479  47.668  1.00 60.07           C  
ATOM    867  O   LEU L 115      45.315   9.668  48.859  1.00 59.04           O  
ATOM    868  N   GLY L 116      46.055   8.320  47.202  1.00 57.77           N  
ATOM    869  CA  GLY L 116      46.313   7.231  48.092  1.00 58.99           C  
ATOM    870  C   GLY L 116      47.106   6.189  47.313  1.00 59.20           C  
ATOM    871  O   GLY L 116      48.272   5.917  47.702  1.00 59.53           O  
ATOM    872  OXT GLY L 116      46.555   5.651  46.316  1.00  0.00           O  
TER     873      GLY L 116 
HETATM  874  N   UNK H 117      10.952   7.990  47.706  1.00 57.29           N  
HETATM  875  CA  UNK H 117      10.335   6.759  47.166  1.00 55.71           C  
HETATM  876  C   UNK H 117      10.034   6.929  45.714  1.00 51.41           C  
HETATM  877  O   UNK H 117       9.727   5.965  45.016  1.00 50.33           O  
ATOM    878  N   LEU H 118      10.103   8.182  45.226  1.00 50.11           N  
ATOM    879  CA  LEU H 118       9.787   8.431  43.854  1.00 43.30           C  
ATOM    880  CB  LEU H 118       9.609   9.923  43.538  1.00 44.89           C  
ATOM    881  CG  LEU H 118       9.263  10.196  42.067  1.00 74.04           C  
ATOM    882  CD1 LEU H 118       7.881   9.628  41.724  1.00 74.04           C  
ATOM    883  CD2 LEU H 118       9.404  11.686  41.720  1.00 72.54           C  
ATOM    884  C   LEU H 118      10.925   7.940  43.030  1.00 43.79           C  
ATOM    885  O   LEU H 118      12.086   8.178  43.358  1.00 45.68           O  
ATOM    886  N   GLN H 119      10.622   7.235  41.922  1.00 43.40           N  
ATOM    887  CA  GLN H 119      11.702   6.775  41.103  1.00 44.01           C  
ATOM    888  CB  GLN H 119      12.068   5.297  41.316  1.00 49.33           C  
ATOM    889  CG  GLN H 119      12.640   5.045  42.714  1.00 57.02           C  
ATOM    890  CD  GLN H 119      13.182   3.626  42.769  1.00 63.11           C  
ATOM    891  OE1 GLN H 119      13.817   3.157  41.828  1.00 66.87           O  
ATOM    892  NE2 GLN H 119      12.927   2.921  43.902  1.00 65.18           N  
ATOM    893  C   GLN H 119      11.358   6.993  39.663  1.00 40.97           C  
ATOM    894  O   GLN H 119      10.190   6.982  39.272  1.00 39.85           O  
ATOM    895  N   LEU H 120      12.397   7.230  38.837  1.00 37.55           N  
ATOM    896  CA  LEU H 120      12.199   7.470  37.436  1.00 36.63           C  
ATOM    897  CB  LEU H 120      12.784   8.801  36.929  1.00 39.55           C  
ATOM    898  CG  LEU H 120      12.266  10.049  37.663  1.00 40.10           C  
ATOM    899  CD1 LEU H 120      10.734  10.089  37.676  1.00 38.37           C  
ATOM    900  CD2 LEU H 120      12.900  10.206  39.049  1.00 36.65           C  
ATOM    901  C   LEU H 120      12.917   6.400  36.663  1.00 37.45           C  
ATOM    902  O   LEU H 120      14.037   6.023  37.007  1.00 34.73           O  
ATOM    903  N   GLN H 121      12.285   5.882  35.586  1.00 35.86           N  
ATOM    904  CA  GLN H 121      12.915   4.855  34.797  1.00 34.38           C  
ATOM    905  CB  GLN H 121      12.234   3.482  34.933  1.00 35.88           C  
ATOM    906  CG  GLN H 121      12.855   2.398  34.048  1.00 37.37           C  
ATOM    907  CD  GLN H 121      14.219   2.029  34.615  1.00 43.32           C  
ATOM    908  OE1 GLN H 121      15.259   2.366  34.052  1.00 45.99           O  
ATOM    909  NE2 GLN H 121      14.216   1.305  35.764  1.00 36.45           N  
ATOM    910  C   GLN H 121      12.843   5.225  33.346  1.00 34.94           C  
ATOM    911  O   GLN H 121      11.763   5.465  32.806  1.00 35.55           O  
ATOM    912  N   GLU H 122      14.012   5.264  32.673  1.00 33.96           N  
ATOM    913  CA  GLU H 122      14.057   5.581  31.273  1.00 34.07           C  
ATOM    914  CB  GLU H 122      15.409   6.159  30.809  1.00 34.28           C  
ATOM    915  CG  GLU H 122      15.761   7.523  31.413  1.00 34.40           C  
ATOM    916  CD  GLU H 122      16.381   7.298  32.786  1.00 37.06           C  
ATOM    917  OE1 GLU H 122      16.429   6.120  33.229  1.00 36.37           O  
ATOM    918  OE2 GLU H 122      16.820   8.301  33.407  1.00 40.40           O1-
ATOM    919  C   GLU H 122      13.826   4.328  30.480  1.00 35.74           C  
ATOM    920  O   GLU H 122      14.181   3.230  30.907  1.00 36.11           O  
ATOM    921  N   SER H 123      13.197   4.471  29.292  1.00 36.07           N  
ATOM    922  CA  SER H 123      12.990   3.361  28.402  1.00 38.92           C  
ATOM    923  CB  SER H 123      11.512   2.969  28.226  1.00 39.21           C  
ATOM    924  OG  SER H 123      10.969   2.496  29.449  1.00 48.73           O  
ATOM    925  C   SER H 123      13.451   3.827  27.056  1.00 43.66           C  
ATOM    926  O   SER H 123      13.013   4.875  26.583  1.00 39.31           O  
ATOM    927  N   GLY H 124      14.332   3.051  26.386  1.00 47.13           N  
ATOM    928  CA  GLY H 124      14.815   3.501  25.108  1.00 47.65           C  
ATOM    929  C   GLY H 124      15.302   2.327  24.305  1.00 47.12           C  
ATOM    930  O   GLY H 124      15.581   1.252  24.830  1.00 50.26           O  
ATOM    931  N   PRO H 125      15.381   2.546  23.011  1.00 47.22           N  
ATOM    932  CA  PRO H 125      15.786   1.570  22.025  1.00 46.71           C  
ATOM    933  CD  PRO H 125      15.304   3.888  22.458  1.00 48.13           C  
ATOM    934  CB  PRO H 125      15.632   2.272  20.678  1.00 46.33           C  
ATOM    935  CG  PRO H 125      15.851   3.756  21.026  1.00 46.61           C  
ATOM    936  C   PRO H 125      17.179   1.037  22.194  1.00 50.85           C  
ATOM    937  O   PRO H 125      17.406  -0.135  21.899  1.00 50.59           O  
ATOM    938  N   GLY H 126      18.141   1.880  22.605  1.00 50.33           N  
ATOM    939  CA  GLY H 126      19.488   1.429  22.790  1.00 45.42           C  
ATOM    940  C   GLY H 126      20.283   1.773  21.566  1.00 44.72           C  
ATOM    941  O   GLY H 126      21.396   2.287  21.666  1.00 48.57           O  
ATOM    942  N   LEU H 127      19.729   1.511  20.363  1.00 46.38           N  
ATOM    943  CA  LEU H 127      20.451   1.815  19.157  1.00 45.70           C  
ATOM    944  CB  LEU H 127      20.958   0.589  18.375  1.00 46.68           C  
ATOM    945  CG  LEU H 127      22.141  -0.160  19.008  1.00 52.29           C  
ATOM    946  CD1 LEU H 127      23.418   0.692  19.005  1.00 54.21           C  
ATOM    947  CD2 LEU H 127      21.783  -0.688  20.399  1.00 53.45           C  
ATOM    948  C   LEU H 127      19.534   2.521  18.214  1.00 45.58           C  
ATOM    949  O   LEU H 127      18.352   2.193  18.115  1.00 49.43           O  
ATOM    950  N   LEU H 128      20.060   3.546  17.513  1.00 42.62           N  
ATOM    951  CA  LEU H 128      19.287   4.192  16.495  1.00 43.28           C  
ATOM    952  CB  LEU H 128      18.511   5.424  16.969  1.00 45.32           C  
ATOM    953  CG  LEU H 128      17.322   4.995  17.841  1.00  0.00           C  
ATOM    954  CD1 LEU H 128      16.485   6.192  18.286  1.00  0.00           C  
ATOM    955  CD2 LEU H 128      16.473   3.930  17.126  1.00  0.00           C  
ATOM    956  C   LEU H 128      20.181   4.548  15.352  1.00 46.19           C  
ATOM    957  O   LEU H 128      21.316   4.987  15.536  1.00 46.56           O  
ATOM    958  N   LYS H 129      19.675   4.345  14.119  1.00 47.34           N  
ATOM    959  CA  LYS H 129      20.449   4.612  12.941  1.00 50.98           C  
ATOM    960  CB  LYS H 129      19.884   3.980  11.655  1.00 47.36           C  
ATOM    961  CG  LYS H 129      19.951   2.449  11.615  0.80 55.38           C  
ATOM    962  CD  LYS H 129      18.977   1.746  12.564  0.80 58.35           C  
ATOM    963  CE  LYS H 129      18.956   0.225  12.407  0.80 61.55           C  
ATOM    964  NZ  LYS H 129      20.076  -0.379  13.161  0.80 64.04           N1+
ATOM    965  C   LYS H 129      20.505   6.090  12.737  1.00 50.04           C  
ATOM    966  O   LYS H 129      19.621   6.835  13.158  1.00 48.71           O  
ATOM    967  N   PRO H 130      21.540   6.533  12.077  1.00 46.05           N  
ATOM    968  CA  PRO H 130      21.696   7.941  11.867  1.00 47.06           C  
ATOM    969  CD  PRO H 130      22.821   5.846  12.129  1.00 46.68           C  
ATOM    970  CB  PRO H 130      23.105   8.121  11.306  1.00 45.16           C  
ATOM    971  CG  PRO H 130      23.883   6.942  11.924  1.00 48.77           C  
ATOM    972  C   PRO H 130      20.605   8.508  11.018  1.00 47.90           C  
ATOM    973  O   PRO H 130      20.079   7.803  10.158  1.00 45.84           O  
ATOM    974  N   SER H 131      20.260   9.788  11.258  1.00 46.86           N  
ATOM    975  CA  SER H 131      19.240  10.496  10.541  1.00 44.52           C  
ATOM    976  CB  SER H 131      19.370  10.326   9.019  1.00 45.78           C  
ATOM    977  OG  SER H 131      20.632  10.806   8.588  1.00 51.27           O  
ATOM    978  C   SER H 131      17.879  10.003  10.933  1.00 44.61           C  
ATOM    979  O   SER H 131      16.876  10.482  10.407  1.00 48.39           O  
ATOM    980  N   GLU H 132      17.792   9.066  11.894  1.00 43.05           N  
ATOM    981  CA  GLU H 132      16.508   8.586  12.329  1.00 47.87           C  
ATOM    982  CB  GLU H 132      16.480   7.087  12.678  1.00 49.18           C  
ATOM    983  CG  GLU H 132      16.632   6.176  11.458  0.80 52.46           C  
ATOM    984  CD  GLU H 132      16.589   4.729  11.926  0.80 55.71           C  
ATOM    985  OE1 GLU H 132      16.693   4.500  13.160  0.80 58.54           O  
ATOM    986  OE2 GLU H 132      16.449   3.832  11.053  0.80 59.99           O1-
ATOM    987  C   GLU H 132      16.126   9.357  13.557  1.00 44.89           C  
ATOM    988  O   GLU H 132      16.872  10.224  14.006  1.00 40.68           O  
ATOM    989  N   THR H 133      14.931   9.075  14.122  1.00 43.07           N  
ATOM    990  CA  THR H 133      14.477   9.806  15.273  1.00 41.57           C  
ATOM    991  CB  THR H 133      13.034  10.212  15.179  1.00 43.94           C  
ATOM    992  OG1 THR H 133      12.826  11.028  14.035  1.00 43.27           O  
ATOM    993  CG2 THR H 133      12.647  10.979  16.456  1.00 40.31           C  
ATOM    994  C   THR H 133      14.599   8.953  16.501  1.00 40.52           C  
ATOM    995  O   THR H 133      14.153   7.807  16.531  1.00 41.39           O  
ATOM    996  N   LEU H 134      15.221   9.522  17.555  1.00 39.40           N  
ATOM    997  CA  LEU H 134      15.412   8.871  18.821  1.00 38.46           C  
ATOM    998  CB  LEU H 134      16.601   9.457  19.605  1.00 38.16           C  
ATOM    999  CG  LEU H 134      16.798   8.854  21.008  1.00 39.45           C  
ATOM   1000  CD1 LEU H 134      17.261   7.392  20.947  1.00 38.20           C  
ATOM   1001  CD2 LEU H 134      17.706   9.747  21.867  1.00 38.69           C  
ATOM   1002  C   LEU H 134      14.190   9.102  19.655  1.00 39.10           C  
ATOM   1003  O   LEU H 134      13.691  10.222  19.738  1.00 40.31           O  
ATOM   1004  N   SER H 135      13.662   8.043  20.298  1.00 38.82           N  
ATOM   1005  CA  SER H 135      12.514   8.266  21.131  1.00 35.05           C  
ATOM   1006  CB  SER H 135      11.196   7.770  20.510  1.00 37.82           C  
ATOM   1007  OG  SER H 135      11.283   6.390  20.201  1.00 44.92           O  
ATOM   1008  C   SER H 135      12.729   7.590  22.450  1.00 36.43           C  
ATOM   1009  O   SER H 135      13.080   6.412  22.519  1.00 36.23           O  
ATOM   1010  N   LEU H 136      12.519   8.351  23.546  1.00 34.37           N  
ATOM   1011  CA  LEU H 136      12.708   7.836  24.875  1.00 33.85           C  
ATOM   1012  CB  LEU H 136      13.899   8.477  25.611  1.00 34.20           C  
ATOM   1013  CG  LEU H 136      15.269   8.171  24.985  1.00 32.62           C  
ATOM   1014  CD1 LEU H 136      16.403   8.843  25.773  1.00 33.52           C  
ATOM   1015  CD2 LEU H 136      15.479   6.657  24.818  1.00 36.49           C  
ATOM   1016  C   LEU H 136      11.490   8.142  25.690  1.00 33.60           C  
ATOM   1017  O   LEU H 136      10.726   9.055  25.375  1.00 33.86           O  
ATOM   1018  N   THR H 137      11.263   7.345  26.757  1.00 33.01           N  
ATOM   1019  CA  THR H 137      10.151   7.585  27.631  1.00 34.65           C  
ATOM   1020  CB  THR H 137       9.028   6.610  27.438  1.00 37.16           C  
ATOM   1021  OG1 THR H 137       8.561   6.662  26.099  1.00 38.81           O  
ATOM   1022  CG2 THR H 137       7.889   6.971  28.405  1.00 37.67           C  
ATOM   1023  C   THR H 137      10.639   7.432  29.041  1.00 34.61           C  
ATOM   1024  O   THR H 137      11.529   6.629  29.315  1.00 36.02           O  
ATOM   1025  N   CYS H 138      10.073   8.224  29.978  1.00 36.09           N  
ATOM   1026  CA  CYS H 138      10.462   8.114  31.356  1.00 36.15           C  
ATOM   1027  CB  CYS H 138      11.145   9.390  31.898  1.00 36.97           C  
ATOM   1028  SG  CYS H 138      11.649   9.274  33.642  1.00 34.40           S  
ATOM   1029  C   CYS H 138       9.220   7.842  32.153  1.00 35.09           C  
ATOM   1030  O   CYS H 138       8.219   8.548  32.027  1.00 36.01           O  
ATOM   1031  N   ALA H 139       9.253   6.788  32.994  1.00 34.03           N  
ATOM   1032  CA  ALA H 139       8.097   6.438  33.769  1.00 34.36           C  
ATOM   1033  CB  ALA H 139       7.766   4.936  33.727  1.00 34.82           C  
ATOM   1034  C   ALA H 139       8.380   6.788  35.193  1.00 34.38           C  
ATOM   1035  O   ALA H 139       9.436   6.462  35.733  1.00 33.61           O  
ATOM   1036  N   VAL H 140       7.411   7.460  35.840  1.00 36.16           N  
ATOM   1037  CA  VAL H 140       7.561   7.894  37.196  1.00 35.05           C  
ATOM   1038  CB  VAL H 140       6.976   9.259  37.404  1.00 38.88           C  
ATOM   1039  CG1 VAL H 140       7.160   9.671  38.867  1.00 37.33           C  
ATOM   1040  CG2 VAL H 140       7.619  10.222  36.397  1.00 40.41           C  
ATOM   1041  C   VAL H 140       6.774   6.950  38.053  1.00 35.29           C  
ATOM   1042  O   VAL H 140       5.643   6.596  37.717  1.00 38.89           O  
ATOM   1043  N   SER H 141       7.359   6.505  39.184  1.00 36.22           N  
ATOM   1044  CA  SER H 141       6.653   5.601  40.044  1.00 38.88           C  
ATOM   1045  CB  SER H 141       7.164   4.153  39.953  1.00 40.10           C  
ATOM   1046  OG  SER H 141       8.519   4.086  40.375  1.00 43.04           O  
ATOM   1047  C   SER H 141       6.850   6.061  41.453  1.00 41.54           C  
ATOM   1048  O   SER H 141       7.862   6.677  41.785  1.00 41.50           O  
ATOM   1049  N   GLY H 142       5.771   5.960  42.252  1.00 29.53           N  
ATOM   1050  CA  GLY H 142       5.806   6.435  43.604  1.00 27.89           C  
ATOM   1051  C   GLY H 142       5.459   7.902  43.676  1.00 29.55           C  
ATOM   1052  O   GLY H 142       5.534   8.493  44.753  1.00 30.34           O  
ATOM   1053  N   GLY H 143       5.076   8.542  42.548  1.00 28.46           N  
ATOM   1054  CA  GLY H 143       4.735   9.942  42.617  1.00 26.77           C  
ATOM   1055  C   GLY H 143       3.931  10.305  41.408  1.00 27.64           C  
ATOM   1056  O   GLY H 143       4.137   9.767  40.320  1.00 30.91           O  
ATOM   1057  N   SER H 144       2.984  11.251  41.577  1.00 28.28           N  
ATOM   1058  CA  SER H 144       2.165  11.676  40.479  0.90 30.43           C  
ATOM   1059  CB  SER H 144       0.876  12.393  40.920  0.90 34.10           C  
ATOM   1060  OG  SER H 144       0.058  11.520  41.685  0.90 40.48           O  
ATOM   1061  C   SER H 144       2.959  12.655  39.678  1.00 28.59           C  
ATOM   1062  O   SER H 144       3.581  13.565  40.221  1.00 27.71           O  
ATOM   1063  N   ILE H 145       2.920  12.492  38.346  1.00 26.29           N  
ATOM   1064  CA  ILE H 145       3.629  13.322  37.419  1.00 26.24           C  
ATOM   1065  CB  ILE H 145       3.482  12.806  36.021  1.00 26.43           C  
ATOM   1066  CG1 ILE H 145       4.509  13.405  35.057  1.00 27.10           C  
ATOM   1067  CG2 ILE H 145       2.035  13.049  35.588  1.00 25.98           C  
ATOM   1068  CD1 ILE H 145       4.568  12.643  33.734  1.00 28.96           C  
ATOM   1069  C   ILE H 145       3.067  14.714  37.522  1.00 26.16           C  
ATOM   1070  O   ILE H 145       3.792  15.696  37.370  1.00 29.70           O  
ATOM   1071  N   SER H 146       1.744  14.823  37.768  1.00 25.26           N  
ATOM   1072  CA  SER H 146       1.036  16.074  37.828  1.00 29.05           C  
ATOM   1073  CB  SER H 146      -0.465  15.885  38.100  1.00 29.90           C  
ATOM   1074  OG  SER H 146      -1.041  15.070  37.092  1.00 20.08           O  
ATOM   1075  C   SER H 146       1.565  16.905  38.951  1.00 28.23           C  
ATOM   1076  O   SER H 146       1.620  18.129  38.848  1.00 29.57           O  
ATOM   1077  N   GLY H 147       1.936  16.261  40.070  1.00 25.41           N  
ATOM   1078  CA  GLY H 147       2.441  16.966  41.211  1.00 26.70           C  
ATOM   1079  C   GLY H 147       3.744  17.595  40.840  1.00 27.75           C  
ATOM   1080  O   GLY H 147       4.034  18.717  41.249  1.00 30.88           O  
ATOM   1081  N   GLY H 148       4.569  16.872  40.057  1.00 25.27           N  
ATOM   1082  CA  GLY H 148       5.858  17.369  39.706  1.00 23.03           C  
ATOM   1083  C   GLY H 148       5.642  18.585  38.901  1.00 23.94           C  
ATOM   1084  O   GLY H 148       4.815  18.626  37.989  1.00 30.42           O  
ATOM   1085  N   TYR H 149       6.397  19.627  39.255  1.00 23.40           N  
ATOM   1086  CA  TYR H 149       6.277  20.851  38.555  1.00 24.43           C  
ATOM   1087  CB  TYR H 149       6.982  22.005  39.191  1.00 23.41           C  
ATOM   1088  CG  TYR H 149       6.114  22.532  40.257  1.00 24.76           C  
ATOM   1089  CD1 TYR H 149       5.030  23.276  39.887  1.00 25.23           C  
ATOM   1090  CD2 TYR H 149       6.370  22.323  41.587  1.00 24.62           C  
ATOM   1091  CE1 TYR H 149       4.172  23.804  40.810  1.00 27.43           C  
ATOM   1092  CE2 TYR H 149       5.514  22.850  42.524  1.00 27.32           C  
ATOM   1093  CZ  TYR H 149       4.420  23.586  42.137  1.00 29.14           C  
ATOM   1094  OH  TYR H 149       3.546  24.120  43.102  1.00 31.00           O  
ATOM   1095  C   TYR H 149       6.831  20.742  37.191  1.00 22.99           C  
ATOM   1096  O   TYR H 149       6.335  21.373  36.262  1.00 21.68           O  
ATOM   1097  N   GLY H 150       7.906  19.963  37.029  1.00 28.50           N  
ATOM   1098  CA  GLY H 150       8.538  20.075  35.753  1.00 27.27           C  
ATOM   1099  C   GLY H 150       9.457  18.905  35.630  1.00 27.93           C  
ATOM   1100  O   GLY H 150      10.027  18.444  36.618  1.00 27.46           O  
ATOM   1101  N   TRP H 151       9.624  18.383  34.400  1.00 28.24           N  
ATOM   1102  CA  TRP H 151      10.494  17.254  34.278  1.00 26.83           C  
ATOM   1103  CB  TRP H 151       9.731  15.936  34.134  1.00 27.87           C  
ATOM   1104  CG  TRP H 151       8.892  15.640  35.355  1.00 28.23           C  
ATOM   1105  CD2 TRP H 151       9.192  14.672  36.371  1.00 29.11           C  
ATOM   1106  CD1 TRP H 151       7.714  16.218  35.717  1.00 27.37           C  
ATOM   1107  NE1 TRP H 151       7.254  15.672  36.886  1.00 28.17           N  
ATOM   1108  CE2 TRP H 151       8.153  14.720  37.302  1.00 28.70           C  
ATOM   1109  CE3 TRP H 151      10.244  13.813  36.517  1.00 29.03           C  
ATOM   1110  CZ2 TRP H 151       8.149  13.908  38.397  1.00 26.57           C  
ATOM   1111  CZ3 TRP H 151      10.238  12.996  37.627  1.00 28.40           C  
ATOM   1112  CH2 TRP H 151       9.209  13.044  38.546  1.00 29.43           C  
ATOM   1113  C   TRP H 151      11.375  17.481  33.094  1.00 26.63           C  
ATOM   1114  O   TRP H 151      10.967  18.095  32.109  1.00 27.46           O  
ATOM   1115  N   GLY H 152      12.623  16.975  33.159  1.00 26.61           N  
ATOM   1116  CA  GLY H 152      13.529  17.281  32.094  1.00 25.55           C  
ATOM   1117  C   GLY H 152      14.322  16.085  31.682  1.00 28.56           C  
ATOM   1118  O   GLY H 152      14.301  15.034  32.323  1.00 28.01           O  
ATOM   1119  N   TRP H 153      15.035  16.246  30.548  1.00 27.71           N  
ATOM   1120  CA  TRP H 153      15.916  15.237  30.047  1.00 29.36           C  
ATOM   1121  CB  TRP H 153      15.618  14.787  28.609  1.00 30.27           C  
ATOM   1122  CG  TRP H 153      14.360  13.975  28.449  1.00 30.60           C  
ATOM   1123  CD2 TRP H 153      14.288  12.559  28.661  1.00 29.98           C  
ATOM   1124  CD1 TRP H 153      13.109  14.379  28.090  1.00 27.31           C  
ATOM   1125  NE1 TRP H 153      12.264  13.298  28.053  1.00 30.03           N  
ATOM   1126  CE2 TRP H 153      12.973  12.172  28.407  1.00 30.42           C  
ATOM   1127  CE3 TRP H 153      15.238  11.654  29.039  1.00 30.23           C  
ATOM   1128  CZ2 TRP H 153      12.588  10.868  28.527  1.00 28.53           C  
ATOM   1129  CZ3 TRP H 153      14.847  10.339  29.159  1.00 29.88           C  
ATOM   1130  CH2 TRP H 153      13.547   9.954  28.907  1.00 29.41           C  
ATOM   1131  C   TRP H 153      17.284  15.841  30.013  1.00 30.19           C  
ATOM   1132  O   TRP H 153      17.446  17.016  29.687  1.00 30.53           O  
ATOM   1133  N   ILE H 154      18.304  15.046  30.388  1.00 28.91           N  
ATOM   1134  CA  ILE H 154      19.666  15.503  30.357  1.00 30.33           C  
ATOM   1135  CB  ILE H 154      20.247  15.786  31.717  1.00 30.91           C  
ATOM   1136  CG1 ILE H 154      19.415  16.852  32.454  1.00 31.61           C  
ATOM   1137  CG2 ILE H 154      21.718  16.193  31.532  1.00 31.24           C  
ATOM   1138  CD1 ILE H 154      18.071  16.331  32.961  1.00 35.10           C  
ATOM   1139  C   ILE H 154      20.469  14.397  29.739  1.00 31.81           C  
ATOM   1140  O   ILE H 154      20.154  13.223  29.922  1.00 32.68           O  
ATOM   1141  N   ARG H 155      21.526  14.732  28.966  1.00 30.15           N  
ATOM   1142  CA  ARG H 155      22.284  13.668  28.365  1.00 31.84           C  
ATOM   1143  CB  ARG H 155      22.070  13.511  26.849  1.00 30.28           C  
ATOM   1144  CG  ARG H 155      22.494  14.718  26.014  1.00 35.07           C  
ATOM   1145  CD  ARG H 155      22.261  14.491  24.519  1.00 30.80           C  
ATOM   1146  NE  ARG H 155      22.747  15.692  23.786  1.00 34.59           N  
ATOM   1147  CZ  ARG H 155      22.694  15.713  22.423  1.00 35.30           C  
ATOM   1148  NH1 ARG H 155      22.172  14.649  21.746  1.00 32.78           N1+
ATOM   1149  NH2 ARG H 155      23.174  16.793  21.737  1.00 36.77           N  
ATOM   1150  C   ARG H 155      23.743  13.906  28.591  1.00 31.19           C  
ATOM   1151  O   ARG H 155      24.167  15.024  28.878  1.00 32.17           O  
ATOM   1152  N   GLN H 156      24.552  12.827  28.505  1.00 33.69           N  
ATOM   1153  CA  GLN H 156      25.968  12.967  28.695  1.00 35.24           C  
ATOM   1154  CB  GLN H 156      26.393  12.608  30.131  1.00 32.34           C  
ATOM   1155  CG  GLN H 156      27.852  12.913  30.470  1.00 35.94           C  
ATOM   1156  CD  GLN H 156      28.072  12.492  31.918  1.00 37.03           C  
ATOM   1157  OE1 GLN H 156      27.319  11.687  32.466  1.00 36.77           O  
ATOM   1158  NE2 GLN H 156      29.131  13.051  32.561  1.00 35.75           N  
ATOM   1159  C   GLN H 156      26.680  12.033  27.758  1.00 35.64           C  
ATOM   1160  O   GLN H 156      26.564  10.815  27.875  1.00 39.31           O  
ATOM   1161  N   PRO H 157      27.433  12.575  26.834  1.00 36.81           N  
ATOM   1162  CA  PRO H 157      28.174  11.737  25.928  1.00 39.67           C  
ATOM   1163  CD  PRO H 157      27.044  13.828  26.208  1.00 38.04           C  
ATOM   1164  CB  PRO H 157      28.633  12.649  24.795  1.00 41.87           C  
ATOM   1165  CG  PRO H 157      27.553  13.745  24.758  1.00 38.70           C  
ATOM   1166  C   PRO H 157      29.285  11.084  26.681  1.00 41.99           C  
ATOM   1167  O   PRO H 157      29.773  11.673  27.642  1.00 41.42           O  
ATOM   1168  N   PRO H 158      29.687   9.913  26.280  1.00 44.86           N  
ATOM   1169  CA  PRO H 158      30.702   9.189  26.990  1.00 46.17           C  
ATOM   1170  CD  PRO H 158      29.594   9.508  24.889  1.00 46.39           C  
ATOM   1171  CB  PRO H 158      31.012   7.975  26.120  1.00 48.11           C  
ATOM   1172  CG  PRO H 158      30.733   8.493  24.697  1.00 47.24           C  
ATOM   1173  C   PRO H 158      31.923  10.025  27.197  1.00 47.36           C  
ATOM   1174  O   PRO H 158      32.485  10.530  26.227  1.00 48.79           O  
ATOM   1175  N   GLY H 159      32.360  10.167  28.463  1.00 47.81           N  
ATOM   1176  CA  GLY H 159      33.578  10.855  28.770  1.00 47.97           C  
ATOM   1177  C   GLY H 159      33.367  12.339  28.756  1.00 48.37           C  
ATOM   1178  O   GLY H 159      34.309  13.098  28.982  1.00 49.92           O  
ATOM   1179  N   LYS H 160      32.130  12.808  28.523  1.00 43.54           N  
ATOM   1180  CA  LYS H 160      31.932  14.228  28.441  1.00 45.41           C  
ATOM   1181  CB  LYS H 160      31.291  14.677  27.119  1.00 49.65           C  
ATOM   1182  CG  LYS H 160      32.244  14.491  25.939  0.80 54.39           C  
ATOM   1183  CD  LYS H 160      31.578  14.561  24.567  0.80 59.33           C  
ATOM   1184  CE  LYS H 160      32.561  14.341  23.416  0.80 61.95           C  
ATOM   1185  NZ  LYS H 160      31.820  14.086  22.163  0.80 62.57           N1+
ATOM   1186  C   LYS H 160      31.060  14.675  29.571  1.00 44.46           C  
ATOM   1187  O   LYS H 160      30.701  13.889  30.445  1.00 41.91           O  
ATOM   1188  N   GLY H 161      30.722  15.982  29.581  1.00 42.08           N  
ATOM   1189  CA  GLY H 161      29.961  16.575  30.646  1.00 37.52           C  
ATOM   1190  C   GLY H 161      28.489  16.428  30.405  1.00 35.02           C  
ATOM   1191  O   GLY H 161      28.054  15.766  29.465  1.00 38.22           O  
ATOM   1192  N   LEU H 162      27.692  17.072  31.287  1.00 34.22           N  
ATOM   1193  CA  LEU H 162      26.257  17.018  31.291  1.00 31.98           C  
ATOM   1194  CB  LEU H 162      25.662  17.231  32.693  1.00 30.07           C  
ATOM   1195  CG  LEU H 162      25.996  16.108  33.692  1.00 31.03           C  
ATOM   1196  CD1 LEU H 162      25.446  16.430  35.088  1.00 29.44           C  
ATOM   1197  CD2 LEU H 162      25.501  14.743  33.186  1.00 31.19           C  
ATOM   1198  C   LEU H 162      25.697  18.104  30.423  1.00 33.58           C  
ATOM   1199  O   LEU H 162      26.220  19.219  30.372  1.00 34.55           O  
ATOM   1200  N   GLU H 163      24.595  17.785  29.709  1.00 32.34           N  
ATOM   1201  CA  GLU H 163      23.942  18.750  28.872  1.00 30.97           C  
ATOM   1202  CB  GLU H 163      24.158  18.506  27.368  1.00 30.02           C  
ATOM   1203  CG  GLU H 163      23.458  19.545  26.485  1.00 36.83           C  
ATOM   1204  CD  GLU H 163      23.715  19.192  25.027  1.00 40.57           C  
ATOM   1205  OE1 GLU H 163      24.072  18.016  24.754  1.00 41.05           O  
ATOM   1206  OE2 GLU H 163      23.553  20.096  24.166  1.00 42.44           O1-
ATOM   1207  C   GLU H 163      22.457  18.658  29.104  1.00 30.29           C  
ATOM   1208  O   GLU H 163      21.863  17.591  28.974  1.00 31.54           O  
ATOM   1209  N   TRP H 164      21.827  19.800  29.449  1.00 29.65           N  
ATOM   1210  CA  TRP H 164      20.408  19.946  29.671  1.00 28.02           C  
ATOM   1211  CB  TRP H 164      20.138  21.282  30.389  1.00 28.36           C  
ATOM   1212  CG  TRP H 164      18.981  22.098  29.853  1.00 28.27           C  
ATOM   1213  CD2 TRP H 164      17.673  22.192  30.423  1.00 29.08           C  
ATOM   1214  CD1 TRP H 164      18.984  22.942  28.783  1.00 28.50           C  
ATOM   1215  NE1 TRP H 164      17.758  23.541  28.644  1.00 38.91           N  
ATOM   1216  CE2 TRP H 164      16.941  23.097  29.648  1.00 28.74           C  
ATOM   1217  CE3 TRP H 164      17.127  21.588  31.503  1.00 36.55           C  
ATOM   1218  CZ2 TRP H 164      15.649  23.411  29.944  1.00 35.89           C  
ATOM   1219  CZ3 TRP H 164      15.821  21.906  31.789  1.00 39.35           C  
ATOM   1220  CH2 TRP H 164      15.092  22.798  31.035  1.00 40.20           C  
ATOM   1221  C   TRP H 164      19.721  20.014  28.340  1.00 27.72           C  
ATOM   1222  O   TRP H 164      20.114  20.808  27.490  1.00 26.68           O  
ATOM   1223  N   ILE H 165      18.754  19.103  28.085  1.00 26.29           N  
ATOM   1224  CA  ILE H 165      17.967  19.098  26.878  1.00 26.31           C  
ATOM   1225  CB  ILE H 165      17.462  17.725  26.545  1.00 27.04           C  
ATOM   1226  CG1 ILE H 165      18.655  16.771  26.355  1.00 26.22           C  
ATOM   1227  CG2 ILE H 165      16.557  17.834  25.306  1.00 25.95           C  
ATOM   1228  CD1 ILE H 165      18.270  15.294  26.318  1.00 28.26           C  
ATOM   1229  C   ILE H 165      16.788  20.025  26.928  1.00 27.62           C  
ATOM   1230  O   ILE H 165      16.583  20.840  26.030  1.00 28.85           O  
ATOM   1231  N   GLY H 166      15.970  19.924  27.996  1.00 27.18           N  
ATOM   1232  CA  GLY H 166      14.778  20.722  28.073  1.00 28.20           C  
ATOM   1233  C   GLY H 166      13.946  20.240  29.213  1.00 29.87           C  
ATOM   1234  O   GLY H 166      14.230  19.216  29.830  1.00 28.21           O  
ATOM   1235  N   SER H 167      12.872  20.987  29.519  1.00 28.29           N  
ATOM   1236  CA  SER H 167      12.014  20.613  30.597  1.00 28.85           C  
ATOM   1237  CB  SER H 167      12.240  21.483  31.844  1.00 26.34           C  
ATOM   1238  OG  SER H 167      12.210  22.856  31.487  1.00 46.79           O  
ATOM   1239  C   SER H 167      10.614  20.787  30.127  1.00 28.11           C  
ATOM   1240  O   SER H 167      10.338  21.532  29.190  1.00 27.82           O  
ATOM   1241  N   ILE H 168       9.686  20.037  30.736  1.00 28.55           N  
ATOM   1242  CA  ILE H 168       8.318  20.196  30.371  1.00 29.39           C  
ATOM   1243  CB  ILE H 168       7.740  19.018  29.640  1.00 28.89           C  
ATOM   1244  CG1 ILE H 168       6.325  19.343  29.129  1.00 25.48           C  
ATOM   1245  CG2 ILE H 168       7.809  17.792  30.565  1.00 27.79           C  
ATOM   1246  CD1 ILE H 168       5.770  18.308  28.151  1.00 26.47           C  
ATOM   1247  C   ILE H 168       7.570  20.337  31.630  1.00 29.21           C  
ATOM   1248  O   ILE H 168       7.868  19.647  32.605  1.00 28.55           O  
ATOM   1249  N   TYR H 169       6.608  21.276  31.654  1.00 29.18           N  
ATOM   1250  CA  TYR H 169       5.793  21.265  32.813  1.00 29.85           C  
ATOM   1251  CB  TYR H 169       4.758  22.402  32.799  1.00 35.33           C  
ATOM   1252  CG  TYR H 169       4.270  22.666  34.181  1.00 28.90           C  
ATOM   1253  CD1 TYR H 169       3.285  21.905  34.767  1.00 29.30           C  
ATOM   1254  CD2 TYR H 169       4.810  23.713  34.890  1.00 29.22           C  
ATOM   1255  CE1 TYR H 169       2.861  22.188  36.046  1.00 28.91           C  
ATOM   1256  CE2 TYR H 169       4.391  23.999  36.166  1.00 29.29           C  
ATOM   1257  CZ  TYR H 169       3.411  23.233  36.748  1.00 30.23           C  
ATOM   1258  OH  TYR H 169       2.976  23.523  38.059  1.00 32.00           O  
ATOM   1259  C   TYR H 169       5.116  19.990  32.503  1.00 31.82           C  
ATOM   1260  O   TYR H 169       4.312  19.918  31.576  1.00 35.69           O  
ATOM   1261  N   SER H 170       4.876  19.070  33.495  1.00 41.98           N  
ATOM   1262  CA  SER H 170       3.879  17.995  33.279  1.00 42.24           C  
ATOM   1263  CB  SER H 170       3.983  16.883  34.338  1.00 42.41           C  
ATOM   1264  OG  SER H 170       3.014  15.874  34.084  1.00  0.00           O  
ATOM   1265  C   SER H 170       2.393  18.439  33.266  1.00 41.03           C  
ATOM   1266  O   SER H 170       1.605  18.138  32.358  1.00 41.61           O  
ATOM   1267  N   SER H 171       1.921  19.140  34.317  1.00 42.81           N  
ATOM   1268  CA  SER H 171       0.519  19.488  34.416  1.00 44.92           C  
ATOM   1269  CB  SER H 171       0.143  19.994  35.809  1.00 29.52           C  
ATOM   1270  OG  SER H 171       0.258  18.936  36.747  1.00  0.00           O  
ATOM   1271  C   SER H 171       0.118  20.542  33.418  1.00 47.10           C  
ATOM   1272  O   SER H 171      -1.023  20.563  32.948  1.00 47.77           O  
ATOM   1273  N   SER H 172       1.017  21.507  33.149  1.00 48.54           N  
ATOM   1274  CA  SER H 172       0.740  22.556  32.208  1.00 48.50           C  
ATOM   1275  CB  SER H 172       1.629  23.794  32.409  1.00 50.88           C  
ATOM   1276  OG  SER H 172       1.196  24.853  31.569  1.00 57.75           O  
ATOM   1277  C   SER H 172       0.916  22.062  30.796  1.00 47.61           C  
ATOM   1278  O   SER H 172       0.061  22.292  29.943  1.00 49.93           O  
ATOM   1279  N   GLY H 173       2.029  21.345  30.518  1.00 45.21           N  
ATOM   1280  CA  GLY H 173       2.291  20.868  29.184  1.00 43.78           C  
ATOM   1281  C   GLY H 173       3.201  21.831  28.446  1.00 41.79           C  
ATOM   1282  O   GLY H 173       3.551  21.587  27.293  1.00 44.63           O  
ATOM   1283  N   SER H 174       3.606  22.945  29.095  1.00 36.56           N  
ATOM   1284  CA  SER H 174       4.455  23.993  28.595  1.00 35.23           C  
ATOM   1285  CB  SER H 174       4.400  25.292  29.423  1.00 35.57           C  
ATOM   1286  OG  SER H 174       4.840  25.046  30.751  1.00 32.45           O  
ATOM   1287  C   SER H 174       5.860  23.472  28.613  1.00 33.98           C  
ATOM   1288  O   SER H 174       6.224  22.699  29.496  1.00 32.68           O  
ATOM   1289  N   THR H 175       6.697  23.871  27.630  1.00 33.27           N  
ATOM   1290  CA  THR H 175       8.023  23.321  27.591  1.00 30.63           C  
ATOM   1291  CB  THR H 175       8.219  22.320  26.488  1.00 32.29           C  
ATOM   1292  OG1 THR H 175       7.958  22.924  25.230  1.00 32.37           O  
ATOM   1293  CG2 THR H 175       7.273  21.130  26.716  1.00 30.28           C  
ATOM   1294  C   THR H 175       9.045  24.396  27.396  1.00 31.05           C  
ATOM   1295  O   THR H 175       8.729  25.537  27.065  1.00 31.83           O  
ATOM   1296  N   ASP H 176      10.321  24.031  27.650  1.00 32.09           N  
ATOM   1297  CA  ASP H 176      11.453  24.897  27.486  1.00 31.84           C  
ATOM   1298  CB  ASP H 176      11.957  25.468  28.824  1.00 33.20           C  
ATOM   1299  CG  ASP H 176      13.128  26.398  28.551  1.00 55.11           C  
ATOM   1300  OD1 ASP H 176      12.960  27.340  27.731  1.00  0.00           O  
ATOM   1301  OD2 ASP H 176      14.203  26.191  29.173  1.00 54.88           O1-
ATOM   1302  C   ASP H 176      12.552  24.030  26.945  1.00 30.34           C  
ATOM   1303  O   ASP H 176      12.782  22.940  27.466  1.00 32.76           O  
ATOM   1304  N   TYR H 177      13.269  24.475  25.892  1.00 31.31           N  
ATOM   1305  CA  TYR H 177      14.277  23.606  25.344  1.00 31.23           C  
ATOM   1306  CB  TYR H 177      14.007  23.102  23.912  1.00 30.79           C  
ATOM   1307  CG  TYR H 177      12.722  22.346  23.870  1.00 32.15           C  
ATOM   1308  CD1 TYR H 177      12.574  21.172  24.569  1.00 31.08           C  
ATOM   1309  CD2 TYR H 177      11.649  22.827  23.157  1.00 32.13           C  
ATOM   1310  CE1 TYR H 177      11.388  20.479  24.536  1.00 31.16           C  
ATOM   1311  CE2 TYR H 177      10.461  22.136  23.117  1.00 32.64           C  
ATOM   1312  CZ  TYR H 177      10.328  20.957  23.805  1.00 31.94           C  
ATOM   1313  OH  TYR H 177       9.110  20.242  23.771  1.00 28.28           O  
ATOM   1314  C   TYR H 177      15.582  24.332  25.267  1.00 29.85           C  
ATOM   1315  O   TYR H 177      15.639  25.559  25.217  1.00 30.99           O  
ATOM   1316  N   ASN H 178      16.679  23.553  25.283  1.00 30.96           N  
ATOM   1317  CA  ASN H 178      17.996  24.094  25.138  1.00 30.70           C  
ATOM   1318  CB  ASN H 178      19.062  23.003  25.355  1.00 31.61           C  
ATOM   1319  CG  ASN H 178      20.430  23.639  25.515  1.00 37.72           C  
ATOM   1320  OD1 ASN H 178      20.850  24.454  24.697  1.00 40.25           O  
ATOM   1321  ND2 ASN H 178      21.156  23.245  26.594  1.00 37.89           N  
ATOM   1322  C   ASN H 178      18.055  24.613  23.733  1.00 33.78           C  
ATOM   1323  O   ASN H 178      17.664  23.926  22.791  1.00 35.86           O  
ATOM   1324  N   PRO H 179      18.528  25.814  23.563  1.00 35.36           N  
ATOM   1325  CA  PRO H 179      18.526  26.416  22.258  1.00 38.31           C  
ATOM   1326  CD  PRO H 179      18.503  26.806  24.627  1.00 34.93           C  
ATOM   1327  CB  PRO H 179      18.962  27.861  22.476  1.00 37.75           C  
ATOM   1328  CG  PRO H 179      18.481  28.167  23.909  1.00 41.24           C  
ATOM   1329  C   PRO H 179      19.351  25.667  21.266  1.00 41.43           C  
ATOM   1330  O   PRO H 179      19.042  25.713  20.076  1.00 43.03           O  
ATOM   1331  N   SER H 180      20.399  24.964  21.719  1.00 42.25           N  
ATOM   1332  CA  SER H 180      21.240  24.298  20.771  1.00 43.58           C  
ATOM   1333  CB  SER H 180      22.441  23.595  21.432  1.00 46.32           C  
ATOM   1334  OG  SER H 180      21.997  22.546  22.280  1.00 52.19           O  
ATOM   1335  C   SER H 180      20.451  23.262  20.012  1.00 42.03           C  
ATOM   1336  O   SER H 180      20.593  23.122  18.800  1.00 42.53           O  
ATOM   1337  N   LEU H 181      19.662  22.461  20.748  1.00 38.85           N  
ATOM   1338  CA  LEU H 181      18.828  21.349  20.342  1.00 39.90           C  
ATOM   1339  CB  LEU H 181      18.657  20.341  21.484  1.00 42.02           C  
ATOM   1340  CG  LEU H 181      19.994  19.722  21.916  1.00 44.40           C  
ATOM   1341  CD1 LEU H 181      19.791  18.717  23.053  1.00 44.44           C  
ATOM   1342  CD2 LEU H 181      20.751  19.129  20.716  1.00 39.36           C  
ATOM   1343  C   LEU H 181      17.455  21.676  19.825  1.00 39.13           C  
ATOM   1344  O   LEU H 181      16.805  20.809  19.243  1.00 37.49           O  
ATOM   1345  N   LYS H 182      16.947  22.899  20.042  1.00 40.30           N  
ATOM   1346  CA  LYS H 182      15.542  23.172  19.886  1.00 40.60           C  
ATOM   1347  CB  LYS H 182      15.201  24.664  20.080  1.00 41.63           C  
ATOM   1348  CG  LYS H 182      15.847  25.603  19.057  1.00 44.56           C  
ATOM   1349  CD  LYS H 182      15.289  27.028  19.100  1.00 45.75           C  
ATOM   1350  CE  LYS H 182      16.019  28.010  18.180  1.00 50.24           C  
ATOM   1351  NZ  LYS H 182      15.627  27.780  16.772  1.00 54.30           N1+
ATOM   1352  C   LYS H 182      14.958  22.724  18.575  1.00 41.67           C  
ATOM   1353  O   LYS H 182      13.844  22.204  18.561  1.00 41.68           O  
ATOM   1354  N   SER H 183      15.653  22.883  17.439  1.00 38.60           N  
ATOM   1355  CA  SER H 183      15.014  22.533  16.199  1.00 40.26           C  
ATOM   1356  CB  SER H 183      15.917  22.778  14.977  1.00 45.13           C  
ATOM   1357  OG  SER H 183      17.054  21.928  15.034  1.00 51.95           O  
ATOM   1358  C   SER H 183      14.615  21.082  16.177  1.00 39.14           C  
ATOM   1359  O   SER H 183      13.512  20.741  15.754  1.00 39.52           O  
ATOM   1360  N   ARG H 184      15.536  20.194  16.591  1.00 36.95           N  
ATOM   1361  CA  ARG H 184      15.406  18.759  16.557  1.00 35.68           C  
ATOM   1362  CB  ARG H 184      16.772  18.060  16.552  1.00 36.61           C  
ATOM   1363  CG  ARG H 184      17.585  18.409  15.305  1.00 39.17           C  
ATOM   1364  CD  ARG H 184      18.768  17.475  15.057  1.00 38.41           C  
ATOM   1365  NE  ARG H 184      19.729  17.645  16.181  1.00 38.25           N  
ATOM   1366  CZ  ARG H 184      20.274  16.544  16.772  1.00 37.20           C  
ATOM   1367  NH1 ARG H 184      19.908  15.295  16.361  1.00 35.73           N1+
ATOM   1368  NH2 ARG H 184      21.182  16.688  17.782  1.00 36.01           N  
ATOM   1369  C   ARG H 184      14.559  18.129  17.637  1.00 34.25           C  
ATOM   1370  O   ARG H 184      14.044  17.030  17.433  1.00 36.63           O  
ATOM   1371  N   VAL H 185      14.418  18.759  18.821  1.00 33.41           N  
ATOM   1372  CA  VAL H 185      13.840  18.057  19.941  1.00 34.52           C  
ATOM   1373  CB  VAL H 185      14.613  18.288  21.205  1.00 34.17           C  
ATOM   1374  CG1 VAL H 185      14.509  19.780  21.562  1.00 38.66           C  
ATOM   1375  CG2 VAL H 185      14.083  17.343  22.294  1.00 34.98           C  
ATOM   1376  C   VAL H 185      12.413  18.425  20.237  1.00 35.36           C  
ATOM   1377  O   VAL H 185      11.953  19.526  19.936  1.00 33.27           O  
ATOM   1378  N   THR H 186      11.668  17.452  20.825  1.00 33.90           N  
ATOM   1379  CA  THR H 186      10.307  17.649  21.248  1.00 32.56           C  
ATOM   1380  CB  THR H 186       9.308  17.188  20.228  1.00 36.70           C  
ATOM   1381  OG1 THR H 186       9.502  17.883  19.006  1.00 55.37           O  
ATOM   1382  CG2 THR H 186       7.890  17.445  20.766  1.00 45.99           C  
ATOM   1383  C   THR H 186      10.080  16.836  22.495  1.00 32.43           C  
ATOM   1384  O   THR H 186      10.526  15.693  22.588  1.00 32.09           O  
ATOM   1385  N   ILE H 187       9.369  17.408  23.493  1.00 31.88           N  
ATOM   1386  CA  ILE H 187       9.089  16.685  24.708  1.00 29.46           C  
ATOM   1387  CB  ILE H 187       9.764  17.248  25.927  1.00 27.32           C  
ATOM   1388  CG1 ILE H 187      11.291  17.242  25.744  1.00 33.54           C  
ATOM   1389  CG2 ILE H 187       9.299  16.437  27.147  1.00 35.48           C  
ATOM   1390  CD1 ILE H 187      12.038  18.023  26.824  1.00 32.53           C  
ATOM   1391  C   ILE H 187       7.611  16.757  24.941  1.00 31.51           C  
ATOM   1392  O   ILE H 187       6.972  17.760  24.625  1.00 31.43           O  
ATOM   1393  N   SER H 188       7.023  15.671  25.485  1.00 28.80           N  
ATOM   1394  CA  SER H 188       5.606  15.649  25.723  1.00 32.62           C  
ATOM   1395  CB  SER H 188       4.823  14.927  24.614  1.00 33.91           C  
ATOM   1396  OG  SER H 188       5.264  13.582  24.509  1.00 40.12           O  
ATOM   1397  C   SER H 188       5.344  14.934  27.013  1.00 33.09           C  
ATOM   1398  O   SER H 188       6.211  14.233  27.534  1.00 32.98           O  
ATOM   1399  N   THR H 189       4.129  15.117  27.579  1.00 34.77           N  
ATOM   1400  CA  THR H 189       3.794  14.492  28.830  1.00 36.19           C  
ATOM   1401  CB  THR H 189       3.651  15.467  29.961  1.00 38.28           C  
ATOM   1402  OG1 THR H 189       3.475  14.773  31.189  1.00  0.00           O  
ATOM   1403  CG2 THR H 189       2.434  16.365  29.679  1.00 37.96           C  
ATOM   1404  C   THR H 189       2.478  13.786  28.715  1.00 37.31           C  
ATOM   1405  O   THR H 189       1.595  14.194  27.961  1.00 36.46           O  
ATOM   1406  N   ASP H 190       2.340  12.673  29.466  1.00 37.42           N  
ATOM   1407  CA  ASP H 190       1.117  11.924  29.520  1.00 37.74           C  
ATOM   1408  CB  ASP H 190       1.216  10.544  28.847  1.00 41.06           C  
ATOM   1409  CG  ASP H 190      -0.184   9.950  28.776  1.00 47.81           C  
ATOM   1410  OD1 ASP H 190      -1.147  10.724  28.529  1.00 48.76           O  
ATOM   1411  OD2 ASP H 190      -0.312   8.715  28.986  1.00 49.83           O1-
ATOM   1412  C   ASP H 190       0.835  11.679  30.972  1.00 42.23           C  
ATOM   1413  O   ASP H 190       1.351  10.731  31.561  1.00 43.65           O  
ATOM   1414  N   THR H 191      -0.013  12.529  31.581  1.00 45.16           N  
ATOM   1415  CA  THR H 191      -0.320  12.434  32.981  1.00 46.05           C  
ATOM   1416  CB  THR H 191      -1.185  13.562  33.471  1.00 48.45           C  
ATOM   1417  OG1 THR H 191      -2.416  13.586  32.764  1.00 50.77           O  
ATOM   1418  CG2 THR H 191      -0.427  14.887  33.280  1.00 46.04           C  
ATOM   1419  C   THR H 191      -1.030  11.145  33.276  1.00 47.05           C  
ATOM   1420  O   THR H 191      -0.841  10.557  34.341  1.00 46.14           O  
ATOM   1421  N   SER H 192      -1.880  10.664  32.349  1.00 48.41           N  
ATOM   1422  CA  SER H 192      -2.621   9.464  32.624  1.00 49.63           C  
ATOM   1423  CB  SER H 192      -3.536   9.042  31.459  1.00 53.01           C  
ATOM   1424  OG  SER H 192      -2.761   8.707  30.317  1.00 55.09           O  
ATOM   1425  C   SER H 192      -1.666   8.340  32.883  1.00 48.21           C  
ATOM   1426  O   SER H 192      -1.858   7.553  33.809  1.00 48.89           O  
ATOM   1427  N   LYS H 193      -0.636   8.216  32.027  1.00 44.86           N  
ATOM   1428  CA  LYS H 193       0.402   7.227  32.118  1.00 44.95           C  
ATOM   1429  CB  LYS H 193       1.119   6.970  30.783  1.00 44.95           C  
ATOM   1430  CG  LYS H 193       0.245   6.159  29.823  0.80 50.91           C  
ATOM   1431  CD  LYS H 193       0.749   6.128  28.382  0.80 53.35           C  
ATOM   1432  CE  LYS H 193      -0.108   5.251  27.466  0.67 74.74           C  
ATOM   1433  NZ  LYS H 193       0.393   5.318  26.075  0.67 76.46           N1+
ATOM   1434  C   LYS H 193       1.416   7.563  33.177  1.00 43.27           C  
ATOM   1435  O   LYS H 193       2.147   6.684  33.629  1.00 42.71           O  
ATOM   1436  N   ASN H 194       1.511   8.844  33.594  1.00 42.22           N  
ATOM   1437  CA  ASN H 194       2.545   9.244  34.514  1.00 38.69           C  
ATOM   1438  CB  ASN H 194       2.591   8.441  35.829  1.00 40.85           C  
ATOM   1439  CG  ASN H 194       1.607   9.031  36.825  1.00 45.82           C  
ATOM   1440  OD1 ASN H 194       1.433   8.504  37.922  1.00 49.61           O  
ATOM   1441  ND2 ASN H 194       0.957  10.166  36.451  1.00 44.57           N  
ATOM   1442  C   ASN H 194       3.875   9.066  33.858  1.00 38.41           C  
ATOM   1443  O   ASN H 194       4.814   8.546  34.462  1.00 36.00           O  
ATOM   1444  N   GLN H 195       3.980   9.493  32.584  1.00 36.99           N  
ATOM   1445  CA  GLN H 195       5.224   9.390  31.882  1.00 35.33           C  
ATOM   1446  CB  GLN H 195       5.244   8.243  30.861  1.00 39.60           C  
ATOM   1447  CG  GLN H 195       5.074   6.852  31.463  1.00 45.11           C  
ATOM   1448  CD  GLN H 195       4.969   5.881  30.296  1.00 47.46           C  
ATOM   1449  OE1 GLN H 195       4.984   6.288  29.136  1.00 49.37           O  
ATOM   1450  NE2 GLN H 195       4.854   4.563  30.603  1.00 46.77           N  
ATOM   1451  C   GLN H 195       5.406  10.630  31.063  1.00 35.61           C  
ATOM   1452  O   GLN H 195       4.442  11.331  30.761  1.00 37.39           O  
ATOM   1453  N   LEU H 196       6.673  10.939  30.708  1.00 31.54           N  
ATOM   1454  CA  LEU H 196       6.977  12.041  29.839  1.00 30.75           C  
ATOM   1455  CB  LEU H 196       7.628  13.231  30.576  1.00 27.52           C  
ATOM   1456  CG  LEU H 196       9.153  13.140  30.766  1.00 25.81           C  
ATOM   1457  CD1 LEU H 196       9.910  13.564  29.499  1.00 28.51           C  
ATOM   1458  CD2 LEU H 196       9.611  13.905  32.012  1.00 26.50           C  
ATOM   1459  C   LEU H 196       7.945  11.489  28.828  1.00 30.43           C  
ATOM   1460  O   LEU H 196       8.637  10.511  29.108  1.00 29.77           O  
ATOM   1461  N   SER H 197       8.039  12.095  27.622  1.00 29.89           N  
ATOM   1462  CA  SER H 197       8.885  11.487  26.628  1.00 30.19           C  
ATOM   1463  CB  SER H 197       8.093  10.660  25.602  1.00 32.18           C  
ATOM   1464  OG  SER H 197       7.093  11.463  24.994  1.00 38.33           O  
ATOM   1465  C   SER H 197       9.720  12.493  25.888  1.00 31.37           C  
ATOM   1466  O   SER H 197       9.505  13.702  25.966  1.00 32.33           O  
ATOM   1467  N   LEU H 198      10.736  11.980  25.155  1.00 32.66           N  
ATOM   1468  CA  LEU H 198      11.669  12.776  24.406  1.00 29.61           C  
ATOM   1469  CB  LEU H 198      13.096  12.673  24.969  1.00 30.65           C  
ATOM   1470  CG  LEU H 198      14.150  13.497  24.212  1.00 29.44           C  
ATOM   1471  CD1 LEU H 198      13.878  15.003  24.342  1.00 29.97           C  
ATOM   1472  CD2 LEU H 198      15.573  13.096  24.635  1.00 32.58           C  
ATOM   1473  C   LEU H 198      11.728  12.275  22.997  1.00 32.97           C  
ATOM   1474  O   LEU H 198      11.670  11.072  22.748  1.00 33.15           O  
ATOM   1475  N   LYS H 199      11.824  13.205  22.025  1.00 31.80           N  
ATOM   1476  CA  LYS H 199      11.980  12.797  20.659  1.00 33.41           C  
ATOM   1477  CB  LYS H 199      10.676  12.874  19.851  1.00 36.65           C  
ATOM   1478  CG  LYS H 199       9.700  11.772  20.276  1.00 40.31           C  
ATOM   1479  CD  LYS H 199       8.260  11.974  19.809  1.00 42.43           C  
ATOM   1480  CE  LYS H 199       7.329  10.846  20.261  1.00 53.45           C  
ATOM   1481  NZ  LYS H 199       7.233  10.827  21.737  1.00 58.63           N1+
ATOM   1482  C   LYS H 199      13.021  13.684  20.046  1.00 33.70           C  
ATOM   1483  O   LYS H 199      12.907  14.908  20.069  1.00 35.37           O  
ATOM   1484  N   LEU H 200      14.084  13.066  19.490  1.00 33.68           N  
ATOM   1485  CA  LEU H 200      15.170  13.805  18.910  1.00 32.80           C  
ATOM   1486  CB  LEU H 200      16.494  13.529  19.646  1.00 33.43           C  
ATOM   1487  CG  LEU H 200      17.693  14.365  19.173  1.00 37.48           C  
ATOM   1488  CD1 LEU H 200      17.469  15.863  19.439  1.00 34.02           C  
ATOM   1489  CD2 LEU H 200      18.999  13.842  19.794  1.00 36.99           C  
ATOM   1490  C   LEU H 200      15.308  13.348  17.485  1.00 35.80           C  
ATOM   1491  O   LEU H 200      15.552  12.171  17.227  1.00 38.27           O  
ATOM   1492  N   SER H 201      15.159  14.277  16.516  1.00 36.98           N  
ATOM   1493  CA  SER H 201      15.194  13.905  15.125  1.00 37.41           C  
ATOM   1494  CB  SER H 201      14.240  14.733  14.247  1.00 40.16           C  
ATOM   1495  OG  SER H 201      12.895  14.515  14.643  1.00 48.12           O  
ATOM   1496  C   SER H 201      16.568  14.078  14.545  1.00 39.44           C  
ATOM   1497  O   SER H 201      17.455  14.673  15.153  1.00 38.72           O  
ATOM   1498  N   SER H 202      16.759  13.527  13.326  1.00 37.89           N  
ATOM   1499  CA  SER H 202      17.970  13.652  12.558  1.00 41.64           C  
ATOM   1500  CB  SER H 202      18.142  15.038  11.912  1.00 43.37           C  
ATOM   1501  OG  SER H 202      17.110  15.265  10.964  1.00 47.04           O  
ATOM   1502  C   SER H 202      19.161  13.378  13.419  1.00 40.16           C  
ATOM   1503  O   SER H 202      20.089  14.182  13.477  1.00 40.80           O  
ATOM   1504  N   VAL H 203      19.182  12.208  14.083  1.00 39.06           N  
ATOM   1505  CA  VAL H 203      20.245  11.880  14.993  1.00 39.08           C  
ATOM   1506  CB  VAL H 203      19.981  10.651  15.816  1.00 45.97           C  
ATOM   1507  CG1 VAL H 203      18.787  10.913  16.744  1.00 47.15           C  
ATOM   1508  CG2 VAL H 203      19.766   9.466  14.863  1.00 45.21           C  
ATOM   1509  C   VAL H 203      21.535  11.649  14.270  1.00 40.05           C  
ATOM   1510  O   VAL H 203      21.568  11.167  13.137  1.00 39.98           O  
ATOM   1511  N   THR H 204      22.647  12.018  14.944  1.00 41.18           N  
ATOM   1512  CA  THR H 204      23.976  11.831  14.434  1.00 38.99           C  
ATOM   1513  CB  THR H 204      24.667  13.104  14.028  1.00 41.48           C  
ATOM   1514  OG1 THR H 204      24.828  13.962  15.146  1.00 41.77           O  
ATOM   1515  CG2 THR H 204      23.837  13.800  12.937  1.00 41.86           C  
ATOM   1516  C   THR H 204      24.787  11.229  15.543  1.00 43.90           C  
ATOM   1517  O   THR H 204      24.271  10.925  16.616  1.00 42.01           O  
ATOM   1518  N   ALA H 205      26.096  11.046  15.290  1.00 43.37           N  
ATOM   1519  CA  ALA H 205      27.033  10.445  16.199  1.00 42.26           C  
ATOM   1520  CB  ALA H 205      28.448  10.340  15.605  1.00 42.44           C  
ATOM   1521  C   ALA H 205      27.130  11.274  17.443  1.00 42.98           C  
ATOM   1522  O   ALA H 205      27.373  10.753  18.530  1.00 45.60           O  
ATOM   1523  N   ALA H 206      26.968  12.599  17.307  1.00 42.21           N  
ATOM   1524  CA  ALA H 206      27.094  13.508  18.410  1.00 41.68           C  
ATOM   1525  CB  ALA H 206      26.851  14.974  18.011  1.00 42.04           C  
ATOM   1526  C   ALA H 206      26.081  13.160  19.456  1.00 40.99           C  
ATOM   1527  O   ALA H 206      26.309  13.372  20.644  1.00 43.64           O  
ATOM   1528  N   ASP H 207      24.915  12.655  19.022  1.00 38.85           N  
ATOM   1529  CA  ASP H 207      23.793  12.311  19.850  1.00 36.81           C  
ATOM   1530  CB  ASP H 207      22.537  12.008  19.022  1.00 36.83           C  
ATOM   1531  CG  ASP H 207      22.107  13.318  18.380  1.00 39.28           C  
ATOM   1532  OD1 ASP H 207      22.249  14.375  19.052  1.00 38.82           O  
ATOM   1533  OD2 ASP H 207      21.648  13.280  17.208  1.00 38.40           O1-
ATOM   1534  C   ASP H 207      24.062  11.123  20.734  1.00 36.11           C  
ATOM   1535  O   ASP H 207      23.284  10.857  21.648  1.00 35.69           O  
ATOM   1536  N   THR H 208      25.099  10.312  20.459  1.00 36.79           N  
ATOM   1537  CA  THR H 208      25.281   9.162  21.299  1.00 35.30           C  
ATOM   1538  CB  THR H 208      26.322   8.201  20.794  1.00 37.51           C  
ATOM   1539  OG1 THR H 208      26.161   6.951  21.440  1.00 40.38           O  
ATOM   1540  CG2 THR H 208      27.734   8.741  21.071  1.00 34.46           C  
ATOM   1541  C   THR H 208      25.635   9.604  22.688  1.00 34.35           C  
ATOM   1542  O   THR H 208      26.548  10.404  22.893  1.00 36.89           O  
ATOM   1543  N   ALA H 209      24.885   9.099  23.694  1.00 31.51           N  
ATOM   1544  CA  ALA H 209      25.154   9.472  25.054  1.00 33.56           C  
ATOM   1545  CB  ALA H 209      24.972  10.975  25.321  1.00 31.48           C  
ATOM   1546  C   ALA H 209      24.189   8.755  25.946  1.00 33.66           C  
ATOM   1547  O   ALA H 209      23.293   8.052  25.482  1.00 31.27           O  
ATOM   1548  N   VAL H 210      24.395   8.883  27.273  1.00 30.23           N  
ATOM   1549  CA  VAL H 210      23.472   8.323  28.215  1.00 31.90           C  
ATOM   1550  CB  VAL H 210      24.096   8.001  29.541  1.00 32.44           C  
ATOM   1551  CG1 VAL H 210      23.002   7.470  30.484  1.00 28.72           C  
ATOM   1552  CG2 VAL H 210      25.252   7.015  29.311  1.00 30.15           C  
ATOM   1553  C   VAL H 210      22.431   9.375  28.435  1.00 31.67           C  
ATOM   1554  O   VAL H 210      22.757  10.544  28.636  1.00 32.54           O  
ATOM   1555  N   TYR H 211      21.140   8.989  28.417  1.00 30.62           N  
ATOM   1556  CA  TYR H 211      20.093   9.961  28.563  1.00 29.32           C  
ATOM   1557  CB  TYR H 211      19.005   9.874  27.474  1.00 30.51           C  
ATOM   1558  CG  TYR H 211      19.547  10.384  26.178  1.00 30.75           C  
ATOM   1559  CD1 TYR H 211      20.446   9.648  25.439  1.00 31.06           C  
ATOM   1560  CD2 TYR H 211      19.128  11.602  25.692  1.00 30.04           C  
ATOM   1561  CE1 TYR H 211      20.929  10.131  24.244  1.00 29.38           C  
ATOM   1562  CE2 TYR H 211      19.606  12.090  24.498  1.00 28.36           C  
ATOM   1563  CZ  TYR H 211      20.510  11.355  23.772  1.00 31.86           C  
ATOM   1564  OH  TYR H 211      21.004  11.849  22.547  1.00 32.81           O  
ATOM   1565  C   TYR H 211      19.412   9.741  29.876  1.00 32.17           C  
ATOM   1566  O   TYR H 211      19.007   8.625  30.202  1.00 32.48           O  
ATOM   1567  N   TYR H 212      19.254  10.831  30.656  1.00 31.52           N  
ATOM   1568  CA  TYR H 212      18.667  10.739  31.962  1.00 29.75           C  
ATOM   1569  CB  TYR H 212      19.510  11.388  33.078  1.00 28.47           C  
ATOM   1570  CG  TYR H 212      20.848  10.743  33.225  1.00 28.01           C  
ATOM   1571  CD1 TYR H 212      21.000   9.580  33.945  1.00 29.28           C  
ATOM   1572  CD2 TYR H 212      21.960  11.325  32.660  1.00 31.54           C  
ATOM   1573  CE1 TYR H 212      22.241   9.003  34.087  1.00 32.33           C  
ATOM   1574  CE2 TYR H 212      23.203  10.752  32.798  1.00 30.54           C  
ATOM   1575  CZ  TYR H 212      23.344   9.588  33.513  1.00 33.29           C  
ATOM   1576  OH  TYR H 212      24.617   8.997  33.660  1.00 36.62           O  
ATOM   1577  C   TYR H 212      17.407  11.547  31.973  1.00 29.91           C  
ATOM   1578  O   TYR H 212      17.312  12.584  31.318  1.00 30.14           O  
ATOM   1579  N   CYS H 213      16.384  11.059  32.702  1.00 29.36           N  
ATOM   1580  CA  CYS H 213      15.208  11.847  32.926  1.00 29.96           C  
ATOM   1581  CB  CYS H 213      13.869  11.113  32.679  1.00 29.97           C  
ATOM   1582  SG  CYS H 213      13.665   9.567  33.611  1.00 34.97           S  
ATOM   1583  C   CYS H 213      15.293  12.263  34.361  1.00 31.97           C  
ATOM   1584  O   CYS H 213      15.841  11.531  35.184  1.00 33.53           O  
ATOM   1585  N   ALA H 214      14.803  13.470  34.704  1.00 28.85           N  
ATOM   1586  CA  ALA H 214      14.934  13.893  36.071  1.00 29.62           C  
ATOM   1587  CB  ALA H 214      16.209  14.711  36.339  1.00 27.40           C  
ATOM   1588  C   ALA H 214      13.778  14.762  36.445  1.00 29.25           C  
ATOM   1589  O   ALA H 214      13.166  15.421  35.605  1.00 28.91           O  
ATOM   1590  N   ARG H 215      13.454  14.752  37.751  1.00 28.34           N  
ATOM   1591  CA  ARG H 215      12.425  15.566  38.310  1.00 28.07           C  
ATOM   1592  CB  ARG H 215      11.934  15.078  39.686  1.00 28.25           C  
ATOM   1593  CG  ARG H 215      10.835  15.969  40.264  1.00 30.27           C  
ATOM   1594  CD  ARG H 215      10.747  15.974  41.791  1.00 31.76           C  
ATOM   1595  NE  ARG H 215       9.953  14.804  42.245  1.00 32.83           N  
ATOM   1596  CZ  ARG H 215       9.781  14.615  43.585  1.00 32.36           C  
ATOM   1597  NH1 ARG H 215      10.405  15.443  44.471  1.00 29.76           N1+
ATOM   1598  NH2 ARG H 215       8.985  13.609  44.041  1.00 36.35           N  
ATOM   1599  C   ARG H 215      13.041  16.909  38.530  1.00 30.29           C  
ATOM   1600  O   ARG H 215      14.214  17.036  38.886  1.00 27.33           O  
ATOM   1601  N   VAL H 216      12.239  17.961  38.327  1.00 29.60           N  
ATOM   1602  CA  VAL H 216      12.749  19.289  38.485  1.00 27.94           C  
ATOM   1603  CB  VAL H 216      12.318  20.159  37.333  1.00 27.44           C  
ATOM   1604  CG1 VAL H 216      12.564  21.642  37.659  1.00  0.00           C  
ATOM   1605  CG2 VAL H 216      13.032  19.665  36.063  1.00 30.40           C  
ATOM   1606  C   VAL H 216      12.131  19.870  39.736  1.00 28.28           C  
ATOM   1607  O   VAL H 216      11.012  19.535  40.126  1.00 27.52           O  
ATOM   1608  N   GLN H 217      12.756  20.635  40.662  1.00 36.45           N  
ATOM   1609  CA  GLN H 217      12.075  20.782  41.955  1.00 38.30           C  
ATOM   1610  CB  GLN H 217      13.004  21.329  43.054  1.00 27.69           C  
ATOM   1611  CG  GLN H 217      14.096  20.307  43.383  1.00 38.85           C  
ATOM   1612  CD  GLN H 217      15.006  20.855  44.469  1.00 52.04           C  
ATOM   1613  OE1 GLN H 217      15.586  21.932  44.328  1.00  0.00           O  
ATOM   1614  NE2 GLN H 217      15.142  20.088  45.583  1.00  0.00           N  
ATOM   1615  C   GLN H 217      10.781  21.566  41.950  1.00 42.96           C  
ATOM   1616  O   GLN H 217       9.817  21.166  42.617  1.00 42.42           O  
ATOM   1617  N   ASN H 218      10.721  22.694  41.208  1.00 40.17           N  
ATOM   1618  CA  ASN H 218       9.548  23.530  41.226  1.00 40.64           C  
ATOM   1619  CB  ASN H 218       9.789  24.933  41.816  1.00 55.48           C  
ATOM   1620  CG  ASN H 218      10.114  24.835  43.297  1.00 55.06           C  
ATOM   1621  OD1 ASN H 218       9.947  23.787  43.919  1.00  0.00           O  
ATOM   1622  ND2 ASN H 218      10.591  25.969  43.881  1.00  0.00           N  
ATOM   1623  C   ASN H 218       9.135  23.804  39.816  1.00 43.21           C  
ATOM   1624  O   ASN H 218       9.662  23.267  38.849  1.00 44.58           O  
ATOM   1625  N   ILE H 219       8.045  24.578  39.689  1.00 44.01           N  
ATOM   1626  CA  ILE H 219       7.443  25.047  38.477  1.00 41.70           C  
ATOM   1627  CB  ILE H 219       6.164  25.782  38.790  1.00 45.15           C  
ATOM   1628  CG1 ILE H 219       5.427  26.349  37.559  1.00  0.00           C  
ATOM   1629  CG2 ILE H 219       6.503  26.850  39.843  1.00  0.00           C  
ATOM   1630  CD1 ILE H 219       6.118  27.501  36.826  1.00 41.87           C  
ATOM   1631  C   ILE H 219       8.406  26.017  37.893  1.00 39.69           C  
ATOM   1632  O   ILE H 219       9.109  26.715  38.620  1.00 35.24           O  
ATOM   1633  N   VAL H 220       8.514  26.062  36.552  1.00 39.47           N  
ATOM   1634  CA  VAL H 220       9.441  27.022  36.030  1.00 39.91           C  
ATOM   1635  CB  VAL H 220      10.787  26.416  35.758  1.00 34.71           C  
ATOM   1636  CG1 VAL H 220      11.732  27.474  35.160  1.00  0.00           C  
ATOM   1637  CG2 VAL H 220      11.288  25.798  37.077  1.00  0.00           C  
ATOM   1638  C   VAL H 220       8.903  27.544  34.734  1.00 42.76           C  
ATOM   1639  O   VAL H 220       8.048  26.924  34.109  1.00 45.08           O  
ATOM   1640  N   VAL H 221       9.356  28.745  34.320  1.00 44.15           N  
ATOM   1641  CA  VAL H 221       8.937  29.245  33.043  1.00 46.31           C  
ATOM   1642  CB  VAL H 221       8.098  30.498  33.185  1.00 44.66           C  
ATOM   1643  CG1 VAL H 221       7.610  30.982  31.808  1.00  0.00           C  
ATOM   1644  CG2 VAL H 221       6.954  30.207  34.167  1.00 89.58           C  
ATOM   1645  C   VAL H 221      10.214  29.565  32.294  1.00 46.90           C  
ATOM   1646  O   VAL H 221      10.288  30.531  31.532  1.00 50.30           O  
ATOM   1647  N   VAL H 222      11.254  28.716  32.480  1.00 48.45           N  
ATOM   1648  CA  VAL H 222      12.541  28.890  31.851  1.00 50.07           C  
ATOM   1649  CB  VAL H 222      13.419  29.924  32.499  1.00 23.67           C  
ATOM   1650  CG1 VAL H 222      12.777  31.314  32.365  1.00  0.00           C  
ATOM   1651  CG2 VAL H 222      13.679  29.496  33.952  1.00  0.00           C  
ATOM   1652  C   VAL H 222      13.331  27.602  31.910  1.00 50.75           C  
ATOM   1653  O   VAL H 222      12.885  26.592  32.449  1.00 56.07           O  
ATOM   1654  N   PHE H 223      14.553  27.643  31.331  1.00 47.28           N  
ATOM   1655  CA  PHE H 223      15.553  26.607  31.237  1.00 44.77           C  
ATOM   1656  CB  PHE H 223      16.848  27.141  30.608  1.00 44.74           C  
ATOM   1657  CG  PHE H 223      16.499  27.693  29.270  1.00 55.91           C  
ATOM   1658  CD1 PHE H 223      15.824  28.889  29.160  1.00 59.21           C  
ATOM   1659  CD2 PHE H 223      16.809  27.007  28.124  1.00 56.15           C  
ATOM   1660  CE1 PHE H 223      15.486  29.412  27.937  1.00118.37           C  
ATOM   1661  CE2 PHE H 223      16.475  27.532  26.900  1.00120.83           C  
ATOM   1662  CZ  PHE H 223      15.815  28.732  26.794  1.00123.20           C  
ATOM   1663  C   PHE H 223      15.885  26.167  32.556  1.00 45.17           C  
ATOM   1664  O   PHE H 223      16.371  26.930  33.371  1.00 44.44           O  
ATOM   1665  N   THR H 224      15.638  24.903  32.815  1.00 48.04           N  
ATOM   1666  CA  THR H 224      16.128  24.531  34.069  1.00 47.36           C  
ATOM   1667  CB  THR H 224      15.425  23.336  34.642  1.00 46.79           C  
ATOM   1668  OG1 THR H 224      14.031  23.591  34.746  1.00  0.00           O  
ATOM   1669  CG2 THR H 224      16.000  23.045  36.035  1.00  0.00           C  
ATOM   1670  C   THR H 224      17.524  24.184  33.772  1.00 46.74           C  
ATOM   1671  O   THR H 224      17.893  23.933  32.637  1.00 48.87           O  
ATOM   1672  N   ILE H 225      18.381  24.162  34.776  1.00 46.94           N  
ATOM   1673  CA  ILE H 225      19.657  23.701  34.400  1.00 45.26           C  
ATOM   1674  CB  ILE H 225      20.691  24.637  34.873  1.00 48.50           C  
ATOM   1675  CG1 ILE H 225      20.929  24.726  36.373  1.00  0.00           C  
ATOM   1676  CG2 ILE H 225      19.871  25.895  34.521  1.00  0.00           C  
ATOM   1677  CD1 ILE H 225      19.934  25.701  36.980  1.00  0.00           C  
ATOM   1678  C   ILE H 225      19.554  22.384  34.995  1.00 45.78           C  
ATOM   1679  O   ILE H 225      18.429  21.890  34.939  1.00 46.81           O  
ATOM   1680  N   LYS H 226      20.602  21.691  35.463  1.00 42.96           N  
ATOM   1681  CA  LYS H 226      19.968  20.657  36.218  1.00 39.51           C  
ATOM   1682  CB  LYS H 226      20.646  19.356  36.676  1.00 36.60           C  
ATOM   1683  CG  LYS H 226      20.479  18.292  35.582  1.00  0.00           C  
ATOM   1684  CD  LYS H 226      19.055  18.016  35.171  1.00  0.00           C  
ATOM   1685  CE  LYS H 226      18.475  16.970  36.087  1.00  0.00           C  
ATOM   1686  NZ  LYS H 226      18.604  15.643  35.562  1.00  0.00           N1+
ATOM   1687  C   LYS H 226      19.295  21.355  37.338  1.00 39.63           C  
ATOM   1688  O   LYS H 226      18.467  20.735  37.983  1.00 35.32           O  
ATOM   1689  N   GLU H 227      19.857  22.517  37.758  1.00 36.45           N  
ATOM   1690  CA  GLU H 227      19.182  23.412  38.653  1.00 36.96           C  
ATOM   1691  CB  GLU H 227      17.887  24.025  38.061  1.00 36.77           C  
ATOM   1692  CG  GLU H 227      17.502  25.412  38.610  1.00 41.21           C  
ATOM   1693  CD  GLU H 227      16.564  26.074  37.611  1.00  0.00           C  
ATOM   1694  OE1 GLU H 227      15.355  25.720  37.597  1.00  0.00           O  
ATOM   1695  OE2 GLU H 227      17.055  26.944  36.842  1.00  0.00           O1-
ATOM   1696  C   GLU H 227      18.604  22.718  39.794  1.00 35.54           C  
ATOM   1697  O   GLU H 227      19.253  22.126  40.654  1.00 39.35           O  
ATOM   1698  N   PHE H 228      17.278  22.877  39.780  1.00 35.85           N  
ATOM   1699  CA  PHE H 228      16.439  22.228  40.682  1.00 38.84           C  
ATOM   1700  CB  PHE H 228      15.113  22.964  40.957  1.00 38.73           C  
ATOM   1701  CG  PHE H 228      15.370  24.277  41.613  1.00 34.89           C  
ATOM   1702  CD1 PHE H 228      15.586  25.399  40.847  1.00  0.00           C  
ATOM   1703  CD2 PHE H 228      15.386  24.394  42.983  1.00  0.00           C  
ATOM   1704  CE1 PHE H 228      15.818  26.618  41.438  1.00  0.00           C  
ATOM   1705  CE2 PHE H 228      15.619  25.611  43.578  1.00  0.00           C  
ATOM   1706  CZ  PHE H 228      15.842  26.726  42.808  1.00  0.00           C  
ATOM   1707  C   PHE H 228      16.036  20.993  39.988  1.00 35.12           C  
ATOM   1708  O   PHE H 228      14.971  20.953  39.394  1.00 31.93           O  
ATOM   1709  N   PHE H 229      16.905  19.981  39.945  1.00 38.80           N  
ATOM   1710  CA  PHE H 229      16.384  18.717  39.553  1.00 38.31           C  
ATOM   1711  CB  PHE H 229      16.861  18.147  38.215  1.00 30.90           C  
ATOM   1712  CG  PHE H 229      16.290  18.640  36.893  1.00 35.37           C  
ATOM   1713  CD1 PHE H 229      16.501  19.886  36.352  1.00 35.54           C  
ATOM   1714  CD2 PHE H 229      15.640  17.741  36.075  1.00 32.57           C  
ATOM   1715  CE1 PHE H 229      16.037  20.248  35.108  1.00 41.40           C  
ATOM   1716  CE2 PHE H 229      15.171  18.083  34.824  1.00 31.24           C  
ATOM   1717  CZ  PHE H 229      15.362  19.350  34.325  1.00 38.65           C  
ATOM   1718  C   PHE H 229      16.879  17.837  40.640  1.00 39.31           C  
ATOM   1719  O   PHE H 229      18.074  17.557  40.772  1.00 42.42           O  
ATOM   1720  N   GLU H 230      15.937  17.475  41.514  1.00 37.81           N  
ATOM   1721  CA  GLU H 230      16.206  16.688  42.664  1.00 41.68           C  
ATOM   1722  CB  GLU H 230      15.059  16.740  43.683  1.00 42.08           C  
ATOM   1723  CG  GLU H 230      15.342  15.866  44.900  1.00 43.85           C  
ATOM   1724  CD  GLU H 230      14.343  16.182  46.002  1.00 35.11           C  
ATOM   1725  OE1 GLU H 230      13.436  17.023  45.761  1.00  0.00           O  
ATOM   1726  OE2 GLU H 230      14.481  15.588  47.104  1.00  0.00           O1-
ATOM   1727  C   GLU H 230      16.415  15.263  42.311  1.00 43.36           C  
ATOM   1728  O   GLU H 230      17.298  14.604  42.859  1.00 44.89           O  
ATOM   1729  N   LEU H 231      15.629  14.749  41.353  1.00 32.95           N  
ATOM   1730  CA  LEU H 231      15.629  13.292  41.325  1.00 34.35           C  
ATOM   1731  CB  LEU H 231      14.256  12.638  41.583  1.00 34.93           C  
ATOM   1732  CG  LEU H 231      13.702  12.816  43.006  1.00 25.35           C  
ATOM   1733  CD1 LEU H 231      13.407  14.291  43.311  1.00 24.25           C  
ATOM   1734  CD2 LEU H 231      12.487  11.907  43.248  1.00 23.62           C  
ATOM   1735  C   LEU H 231      16.001  12.854  39.946  1.00 34.51           C  
ATOM   1736  O   LEU H 231      15.521  13.413  38.963  1.00 33.99           O  
ATOM   1737  N   TRP H 232      16.839  11.803  39.830  1.00 35.21           N  
ATOM   1738  CA  TRP H 232      17.291  11.415  38.523  1.00 30.27           C  
ATOM   1739  CB  TRP H 232      18.816  11.573  38.364  1.00 27.96           C  
ATOM   1740  CG  TRP H 232      19.303  13.004  38.437  1.00 31.57           C  
ATOM   1741  CD2 TRP H 232      20.009  13.690  37.391  1.00 32.06           C  
ATOM   1742  CD1 TRP H 232      19.215  13.882  39.479  1.00 28.82           C  
ATOM   1743  NE1 TRP H 232      19.812  15.073  39.145  1.00 30.50           N  
ATOM   1744  CE2 TRP H 232      20.307  14.969  37.863  1.00 30.21           C  
ATOM   1745  CE3 TRP H 232      20.383  13.288  36.140  1.00 30.58           C  
ATOM   1746  CZ2 TRP H 232      20.982  15.869  37.089  1.00 30.68           C  
ATOM   1747  CZ3 TRP H 232      21.061  14.199  35.362  1.00 32.40           C  
ATOM   1748  CH2 TRP H 232      21.356  15.465  35.827  1.00 32.72           C  
ATOM   1749  C   TRP H 232      16.968   9.976  38.274  1.00 31.48           C  
ATOM   1750  O   TRP H 232      16.817   9.182  39.200  1.00 38.40           O  
ATOM   1751  N   GLY H 233      16.838   9.619  36.981  1.00 38.33           N  
ATOM   1752  CA  GLY H 233      16.593   8.263  36.590  1.00 34.94           C  
ATOM   1753  C   GLY H 233      17.925   7.578  36.561  1.00 38.24           C  
ATOM   1754  O   GLY H 233      18.953   8.179  36.870  1.00 36.59           O  
ATOM   1755  N   GLN H 234      17.919   6.275  36.218  1.00 36.33           N  
ATOM   1756  CA  GLN H 234      19.095   5.453  36.136  1.00 39.63           C  
ATOM   1757  CB  GLN H 234      18.764   3.959  35.962  1.00 41.01           C  
ATOM   1758  CG  GLN H 234      17.993   3.345  37.136  0.80 45.30           C  
ATOM   1759  CD  GLN H 234      18.913   3.269  38.348  0.80 46.44           C  
ATOM   1760  OE1 GLN H 234      19.535   2.243  38.617  1.00 49.45           O  
ATOM   1761  NE2 GLN H 234      18.999   4.395  39.105  1.00 47.93           N  
ATOM   1762  C   GLN H 234      19.936   5.861  34.962  1.00 36.89           C  
ATOM   1763  O   GLN H 234      21.163   5.788  35.015  1.00 38.42           O  
ATOM   1764  N   GLY H 235      19.295   6.271  33.851  1.00 36.34           N  
ATOM   1765  CA  GLY H 235      20.011   6.644  32.661  1.00 35.87           C  
ATOM   1766  C   GLY H 235      19.899   5.511  31.689  1.00 38.57           C  
ATOM   1767  O   GLY H 235      19.782   4.350  32.082  1.00 40.62           O  
ATOM   1768  N   ALA H 236      19.911   5.828  30.376  1.00 36.98           N  
ATOM   1769  CA  ALA H 236      19.855   4.803  29.370  1.00 37.39           C  
ATOM   1770  CB  ALA H 236      18.475   4.677  28.702  1.00 37.46           C  
ATOM   1771  C   ALA H 236      20.832   5.178  28.300  1.00 34.69           C  
ATOM   1772  O   ALA H 236      20.885   6.329  27.872  1.00 34.78           O  
ATOM   1773  N   LEU H 237      21.624   4.197  27.821  1.00 36.95           N  
ATOM   1774  CA  LEU H 237      22.618   4.474  26.822  1.00 36.27           C  
ATOM   1775  CB  LEU H 237      23.772   3.456  26.823  1.00 37.47           C  
ATOM   1776  CG  LEU H 237      24.850   3.731  25.757  1.00 15.70           C  
ATOM   1777  CD1 LEU H 237      25.566   5.071  26.007  1.00 15.62           C  
ATOM   1778  CD2 LEU H 237      25.824   2.549  25.635  1.00 16.01           C  
ATOM   1779  C   LEU H 237      21.994   4.427  25.465  1.00 37.33           C  
ATOM   1780  O   LEU H 237      21.260   3.497  25.132  1.00 35.91           O  
ATOM   1781  N   VAL H 238      22.279   5.449  24.635  1.00 35.79           N  
ATOM   1782  CA  VAL H 238      21.774   5.456  23.293  1.00 37.72           C  
ATOM   1783  CB  VAL H 238      20.868   6.617  22.999  1.00 37.67           C  
ATOM   1784  CG1 VAL H 238      20.507   6.588  21.504  1.00 40.07           C  
ATOM   1785  CG2 VAL H 238      19.647   6.532  23.932  1.00 35.78           C  
ATOM   1786  C   VAL H 238      22.950   5.568  22.375  1.00 38.13           C  
ATOM   1787  O   VAL H 238      23.744   6.503  22.469  1.00 37.82           O  
ATOM   1788  N   THR H 239      23.090   4.605  21.446  1.00 39.11           N  
ATOM   1789  CA  THR H 239      24.205   4.668  20.549  1.00 42.54           C  
ATOM   1790  CB  THR H 239      25.039   3.420  20.548  1.00 43.51           C  
ATOM   1791  OG1 THR H 239      25.522   3.147  21.854  1.00 43.57           O  
ATOM   1792  CG2 THR H 239      26.220   3.627  19.586  1.00 40.16           C  
ATOM   1793  C   THR H 239      23.659   4.836  19.171  1.00 45.26           C  
ATOM   1794  O   THR H 239      22.764   4.105  18.751  1.00 42.02           O  
ATOM   1795  N   VAL H 240      24.176   5.832  18.430  1.00 44.73           N  
ATOM   1796  CA  VAL H 240      23.727   6.001  17.081  1.00 44.20           C  
ATOM   1797  CB  VAL H 240      23.534   7.436  16.675  1.00 44.97           C  
ATOM   1798  CG1 VAL H 240      22.307   7.992  17.411  1.00 44.49           C  
ATOM   1799  CG2 VAL H 240      24.817   8.216  16.999  1.00 41.75           C  
ATOM   1800  C   VAL H 240      24.760   5.380  16.207  1.00 47.69           C  
ATOM   1801  O   VAL H 240      25.891   5.856  16.112  1.00 50.11           O  
ATOM   1802  N   SER H 241      24.382   4.268  15.550  1.00 46.15           N  
ATOM   1803  CA  SER H 241      25.312   3.575  14.711  1.00 46.78           C  
ATOM   1804  CB  SER H 241      26.063   2.444  15.433  1.00 48.29           C  
ATOM   1805  OG  SER H 241      25.159   1.409  15.789  1.00 50.99           O  
ATOM   1806  C   SER H 241      24.530   2.935  13.613  1.00 50.86           C  
ATOM   1807  O   SER H 241      23.311   2.802  13.696  1.00 49.32           O  
ATOM   1808  N   SER H 242      25.228   2.524  12.539  1.00 51.58           N  
ATOM   1809  CA  SER H 242      24.547   1.896  11.447  1.00 53.72           C  
ATOM   1810  CB  SER H 242      25.462   1.592  10.250  1.00 54.54           C  
ATOM   1811  OG  SER H 242      25.946   2.805   9.692  1.00 62.47           O  
ATOM   1812  C   SER H 242      23.996   0.578  11.968  1.00 57.22           C  
ATOM   1813  O   SER H 242      24.819  -0.332  12.254  1.00 58.39           O  
ATOM   1814  OXT SER H 242      22.748   0.464  12.092  1.00  0.00           O  
TER    1815      SER H 242 
CONECT    1    2
CONECT    2    1    3
CONECT    3    2    4
CONECT    4    3
CONECT  148  720
CONECT  720  148
CONECT  874  875
CONECT  875  874  876
CONECT  876  875  877
CONECT  877  876
CONECT 1028 1582
CONECT 1582 1028
END
