# Supplementary material for: Fully automated antibody structure prediction using BIOVIA tools: Validation study
Source: PLoS One. 2017 May 18;12(5):e0177923. doi: 10.1371/journal.pone.0177923 (PMC5436848; doi:10.1371/journal.pone.0177923)
Supplement: S1 Dataset — Predicted structures using the Top5 framework method, Chothia CDR definition with no canonical filtering and generating 50 models. These were used in the detailed discussion of outliers and for comparison against predictions using canonical filtering. (ZIP) [file pone.0177923.s003.zip › 4KUC_DH_FV_FinalModel.pdb]

REMARK   Accelrys Discovery Studio PDB file
REMARK   Created:  2015-05-08T04:18:46Z
SSBOND   1 CYS H  124    CYS H  198                                     
ATOM      1  N   ASP L   1      25.456  32.738  26.320  1.00 71.68           N1+
ATOM      2  CA  ASP L   1      25.257  31.804  27.445  1.00 68.35           C  
ATOM      3  CB  ASP L   1      25.620  30.366  27.030  1.00 68.91           C  
ATOM      4  CG  ASP L   1      24.634  29.900  25.971  1.00 74.58           C  
ATOM      5  OD1 ASP L   1      23.749  30.711  25.588  1.00 78.74           O  
ATOM      6  OD2 ASP L   1      24.755  28.725  25.532  1.00 75.38           O1-
ATOM      7  C   ASP L   1      26.147  32.186  28.577  1.00 67.34           C  
ATOM      8  O   ASP L   1      27.066  32.990  28.419  1.00 70.72           O  
ATOM      9  N   ILE L   2      25.884  31.613  29.764  1.00 61.93           N  
ATOM     10  CA  ILE L   2      26.709  31.895  30.895  1.00 56.31           C  
ATOM     11  CB  ILE L   2      25.925  32.041  32.170  1.00 54.34           C  
ATOM     12  CG1 ILE L   2      24.992  33.260  32.073  1.00 53.24           C  
ATOM     13  CG2 ILE L   2      26.910  32.103  33.350  1.00 55.10           C  
ATOM     14  CD1 ILE L   2      23.969  33.344  33.204  1.00 54.38           C  
ATOM     15  C   ILE L   2      27.622  30.722  31.015  1.00 54.67           C  
ATOM     16  O   ILE L   2      27.180  29.586  31.181  1.00 56.89           O  
ATOM     17  N   VAL L   3      28.938  30.978  30.902  1.00 50.93           N  
ATOM     18  CA  VAL L   3      29.886  29.905  30.920  1.00 51.37           C  
ATOM     19  CB  VAL L   3      31.065  30.154  30.025  1.00 50.91           C  
ATOM     20  CG1 VAL L   3      31.868  31.342  30.582  1.00 49.41           C  
ATOM     21  CG2 VAL L   3      31.870  28.853  29.896  1.00 52.76           C  
ATOM     22  C   VAL L   3      30.388  29.726  32.314  1.00 51.78           C  
ATOM     23  O   VAL L   3      30.659  30.694  33.025  1.00 47.94           O  
ATOM     24  N   LEU L   4      30.517  28.453  32.741  1.00 49.33           N  
ATOM     25  CA  LEU L   4      30.972  28.162  34.068  1.00 49.02           C  
ATOM     26  CB  LEU L   4      30.075  27.144  34.792  1.00 45.04           C  
ATOM     27  CG  LEU L   4      28.581  27.521  34.767  1.00 44.50           C  
ATOM     28  CD1 LEU L   4      27.772  26.672  35.763  1.00 39.67           C  
ATOM     29  CD2 LEU L   4      28.372  29.034  34.914  1.00 43.18           C  
ATOM     30  C   LEU L   4      32.321  27.527  33.949  1.00 50.15           C  
ATOM     31  O   LEU L   4      32.497  26.573  33.191  1.00 49.76           O  
ATOM     32  N   THR L   5      33.316  28.043  34.700  1.00 49.07           N  
ATOM     33  CA  THR L   5      34.635  27.481  34.631  1.00 48.07           C  
ATOM     34  CB  THR L   5      35.684  28.499  34.295  1.00 49.70           C  
ATOM     35  OG1 THR L   5      35.385  29.115  33.049  1.00 48.22           O  
ATOM     36  CG2 THR L   5      37.048  27.797  34.220  1.00 45.48           C  
ATOM     37  C   THR L   5      34.967  26.920  35.978  1.00 47.83           C  
ATOM     38  O   THR L   5      34.944  27.634  36.982  1.00 45.85           O  
ATOM     39  N   GLN L   6      35.294  25.612  36.031  1.00 48.07           N  
ATOM     40  CA  GLN L   6      35.617  24.992  37.285  1.00 48.05           C  
ATOM     41  CB  GLN L   6      34.996  23.598  37.484  1.00 46.32           C  
ATOM     42  CG  GLN L   6      33.475  23.605  37.626  1.00 46.10           C  
ATOM     43  CD  GLN L   6      33.015  22.166  37.819  1.00 45.62           C  
ATOM     44  OE1 GLN L   6      32.104  21.696  37.139  1.00 46.35           O  
ATOM     45  NE2 GLN L   6      33.647  21.447  38.785  1.00 38.71           N  
ATOM     46  C   GLN L   6      37.095  24.814  37.354  1.00 49.52           C  
ATOM     47  O   GLN L   6      37.769  24.662  36.336  1.00 47.71           O  
ATOM     48  N   SER L   7      37.641  24.872  38.585  1.00 50.39           N  
ATOM     49  CA  SER L   7      39.044  24.645  38.773  1.00 51.80           C  
ATOM     50  CB  SER L   7      39.873  25.939  38.812  1.00 52.96           C  
ATOM     51  OG  SER L   7      39.528  26.705  39.956  1.00 60.83           O  
ATOM     52  C   SER L   7      39.201  23.982  40.103  1.00 53.09           C  
ATOM     53  O   SER L   7      38.483  24.311  41.048  1.00 52.12           O  
ATOM     54  N   PRO L   8      40.106  23.049  40.235  1.00 50.14           N  
ATOM     55  CA  PRO L   8      40.928  22.566  39.158  1.00 46.11           C  
ATOM     56  CD  PRO L   8      40.708  22.795  41.534  1.00 50.13           C  
ATOM     57  CB  PRO L   8      42.201  22.023  39.810  1.00 47.81           C  
ATOM     58  CG  PRO L   8      41.794  21.746  41.265  1.00 51.15           C  
ATOM     59  C   PRO L   8      40.184  21.495  38.424  1.00 45.44           C  
ATOM     60  O   PRO L   8      39.102  21.110  38.861  1.00 45.92           O  
ATOM     61  N   ALA L   9      40.732  21.038  37.281  1.00 44.95           N  
ATOM     62  CA  ALA L   9      40.166  19.954  36.530  1.00 42.72           C  
ATOM     63  CB  ALA L   9      40.890  19.712  35.195  1.00 40.29           C  
ATOM     64  C   ALA L   9      40.286  18.692  37.333  1.00 44.49           C  
ATOM     65  O   ALA L   9      39.366  17.877  37.362  1.00 44.65           O  
ATOM     66  N   SER L  10      41.442  18.491  38.001  1.00 44.64           N  
ATOM     67  CA  SER L  10      41.653  17.287  38.761  1.00 44.57           C  
ATOM     68  CB  SER L  10      42.712  16.351  38.154  1.00 46.16           C  
ATOM     69  OG  SER L  10      42.268  15.855  36.901  1.00 57.84           O  
ATOM     70  C   SER L  10      42.147  17.670  40.121  1.00 47.22           C  
ATOM     71  O   SER L  10      42.777  18.712  40.297  1.00 48.38           O  
ATOM     72  N   LEU L  11      41.862  16.821  41.131  1.00 47.66           N  
ATOM     73  CA  LEU L  11      42.246  17.155  42.471  1.00 46.58           C  
ATOM     74  CB  LEU L  11      41.067  17.879  43.162  1.00 44.67           C  
ATOM     75  CG  LEU L  11      41.301  18.463  44.565  1.00 49.87           C  
ATOM     76  CD1 LEU L  11      41.643  17.364  45.567  1.00 52.71           C  
ATOM     77  CD2 LEU L  11      42.302  19.624  44.555  1.00 51.98           C  
ATOM     78  C   LEU L  11      42.547  15.866  43.192  1.00 46.43           C  
ATOM     79  O   LEU L  11      41.782  14.907  43.093  1.00 47.21           O  
ATOM     80  N   ALA L  12      43.688  15.791  43.917  1.00 47.00           N  
ATOM     81  CA  ALA L  12      43.999  14.605  44.675  1.00 44.81           C  
ATOM     82  CB  ALA L  12      45.322  13.935  44.264  1.00 37.89           C  
ATOM     83  C   ALA L  12      44.142  15.018  46.111  1.00 45.63           C  
ATOM     84  O   ALA L  12      44.904  15.931  46.427  1.00 48.18           O  
ATOM     85  N   VAL L  13      43.412  14.343  47.025  1.00 45.59           N  
ATOM     86  CA  VAL L  13      43.467  14.695  48.419  1.00 48.74           C  
ATOM     87  CB  VAL L  13      42.291  15.507  48.889  1.00 48.85           C  
ATOM     88  CG1 VAL L  13      42.436  16.946  48.378  1.00 46.96           C  
ATOM     89  CG2 VAL L  13      41.011  14.826  48.375  1.00 49.81           C  
ATOM     90  C   VAL L  13      43.513  13.461  49.262  1.00 49.21           C  
ATOM     91  O   VAL L  13      43.012  12.403  48.882  1.00 46.97           O  
ATOM     92  N   SER L  14      44.141  13.582  50.451  1.00 50.17           N  
ATOM     93  CA  SER L  14      44.267  12.483  51.365  1.00 49.25           C  
ATOM     94  CB  SER L  14      45.424  12.648  52.367  1.00 51.43           C  
ATOM     95  OG  SER L  14      46.668  12.676  51.685  1.00 54.83           O  
ATOM     96  C   SER L  14      43.007  12.389  52.160  1.00 49.32           C  
ATOM     97  O   SER L  14      42.248  13.348  52.270  1.00 50.86           O  
ATOM     98  N   LEU L  15      42.756  11.202  52.749  1.00 46.30           N  
ATOM     99  CA  LEU L  15      41.571  11.017  53.533  1.00 48.97           C  
ATOM    100  CB  LEU L  15      41.389   9.573  54.029  1.00 47.53           C  
ATOM    101  CG  LEU L  15      41.163   8.545  52.911  1.00 52.32           C  
ATOM    102  CD1 LEU L  15      40.994   7.134  53.488  1.00 57.72           C  
ATOM    103  CD2 LEU L  15      39.981   8.939  52.011  1.00 53.29           C  
ATOM    104  C   LEU L  15      41.694  11.889  54.738  1.00 53.65           C  
ATOM    105  O   LEU L  15      42.750  11.966  55.359  1.00 59.78           O  
ATOM    106  N   GLY L  16      40.597  12.589  55.086  1.00 49.75           N  
ATOM    107  CA  GLY L  16      40.589  13.419  56.259  1.00 51.33           C  
ATOM    108  C   GLY L  16      40.908  14.837  55.887  1.00 53.62           C  
ATOM    109  O   GLY L  16      40.674  15.750  56.677  1.00 54.22           O  
ATOM    110  N   GLN L  17      41.439  15.065  54.670  1.00 53.23           N  
ATOM    111  CA  GLN L  17      41.803  16.395  54.257  1.00 54.96           C  
ATOM    112  CB  GLN L  17      42.859  16.444  53.136  1.00 58.66           C  
ATOM    113  CG  GLN L  17      44.221  15.870  53.531  1.00 65.07           C  
ATOM    114  CD  GLN L  17      44.805  16.724  54.646  1.00 68.71           C  
ATOM    115  OE1 GLN L  17      44.487  17.905  54.776  1.00 68.11           O  
ATOM    116  NE2 GLN L  17      45.685  16.110  55.480  1.00 66.67           N  
ATOM    117  C   GLN L  17      40.586  17.084  53.726  1.00 54.64           C  
ATOM    118  O   GLN L  17      39.510  16.495  53.632  1.00 51.99           O  
ATOM    119  N   ARG L  18      40.726  18.387  53.397  1.00 54.33           N  
ATOM    120  CA  ARG L  18      39.622  19.130  52.864  1.00 52.61           C  
ATOM    121  CB  ARG L  18      39.429  20.519  53.498  1.00 52.65           C  
ATOM    122  CG  ARG L  18      38.378  21.360  52.768  1.00 55.35           C  
ATOM    123  CD  ARG L  18      38.031  22.671  53.470  1.00 57.87           C  
ATOM    124  NE  ARG L  18      37.173  22.323  54.635  1.00 64.84           N  
ATOM    125  CZ  ARG L  18      36.737  23.303  55.479  1.00 76.23           C  
ATOM    126  NH1 ARG L  18      37.092  24.601  55.262  1.00 77.13           N1+
ATOM    127  NH2 ARG L  18      35.942  22.982  56.541  1.00 74.51           N  
ATOM    128  C   ARG L  18      39.842  19.345  51.400  1.00 50.54           C  
ATOM    129  O   ARG L  18      40.953  19.633  50.957  1.00 48.79           O  
ATOM    130  N   ALA L  19      38.762  19.188  50.605  1.00 46.75           N  
ATOM    131  CA  ALA L  19      38.850  19.405  49.190  1.00 44.21           C  
ATOM    132  CB  ALA L  19      38.281  18.246  48.355  1.00 41.07           C  
ATOM    133  C   ALA L  19      38.036  20.621  48.874  1.00 45.33           C  
ATOM    134  O   ALA L  19      36.940  20.803  49.403  1.00 45.61           O  
ATOM    135  N   THR L  20      38.572  21.506  48.010  1.00 42.62           N  
ATOM    136  CA  THR L  20      37.852  22.697  47.659  1.00 43.25           C  
ATOM    137  CB  THR L  20      38.502  23.946  48.178  1.00 43.41           C  
ATOM    138  OG1 THR L  20      38.605  23.889  49.594  1.00 45.16           O  
ATOM    139  CG2 THR L  20      37.656  25.158  47.754  1.00 41.80           C  
ATOM    140  C   THR L  20      37.799  22.791  46.164  1.00 44.85           C  
ATOM    141  O   THR L  20      38.819  22.682  45.486  1.00 48.17           O  
ATOM    142  N   ILE L  21      36.588  23.006  45.611  1.00 48.88           N  
ATOM    143  CA  ILE L  21      36.419  23.095  44.187  1.00 45.73           C  
ATOM    144  CB  ILE L  21      35.518  22.022  43.654  1.00 45.07           C  
ATOM    145  CG1 ILE L  21      36.154  20.651  43.938  1.00 43.35           C  
ATOM    146  CG2 ILE L  21      35.256  22.293  42.163  1.00 45.40           C  
ATOM    147  CD1 ILE L  21      35.195  19.478  43.769  1.00 42.47           C  
ATOM    148  C   ILE L  21      35.804  24.428  43.895  1.00 48.27           C  
ATOM    149  O   ILE L  21      34.889  24.864  44.591  1.00 49.01           O  
ATOM    150  N   SER L  22      36.296  25.114  42.844  1.00 48.60           N  
ATOM    151  CA  SER L  22      35.827  26.442  42.579  1.00 50.06           C  
ATOM    152  CB  SER L  22      36.979  27.458  42.527  1.00 51.32           C  
ATOM    153  OG  SER L  22      36.477  28.784  42.544  1.00 62.26           O  
ATOM    154  C   SER L  22      35.107  26.477  41.261  1.00 48.12           C  
ATOM    155  O   SER L  22      35.415  25.729  40.336  1.00 44.96           O  
ATOM    156  N   TYR L  23      34.085  27.350  41.178  1.00 47.89           N  
ATOM    157  CA  TYR L  23      33.283  27.556  40.006  1.00 49.43           C  
ATOM    158  CB  TYR L  23      31.867  26.998  40.210  1.00 49.92           C  
ATOM    159  CG  TYR L  23      30.898  27.822  39.445  1.00  0.00           C  
ATOM    160  CD1 TYR L  23      30.643  27.603  38.114  1.00  0.00           C  
ATOM    161  CD2 TYR L  23      30.248  28.847  40.091  1.00  0.00           C  
ATOM    162  CE1 TYR L  23      29.734  28.383  37.445  1.00  0.00           C  
ATOM    163  CE2 TYR L  23      29.340  29.631  39.429  1.00  0.00           C  
ATOM    164  CZ  TYR L  23      29.081  29.394  38.105  1.00  0.00           C  
ATOM    165  OH  TYR L  23      28.141  30.194  37.427  1.00  0.00           O  
ATOM    166  C   TYR L  23      33.189  29.027  39.742  1.00 50.39           C  
ATOM    167  O   TYR L  23      32.769  29.791  40.610  1.00 49.59           O  
ATOM    168  N   ARG L  24      33.565  29.466  38.521  1.00 50.92           N  
ATOM    169  CA  ARG L  24      33.505  30.870  38.215  1.00 52.99           C  
ATOM    170  CB  ARG L  24      34.860  31.450  37.774  1.00 58.20           C  
ATOM    171  CG  ARG L  24      34.812  32.954  37.506  1.00 68.97           C  
ATOM    172  CD  ARG L  24      36.177  33.592  37.244  1.00 79.89           C  
ATOM    173  NE  ARG L  24      36.565  33.274  35.842  1.00 98.74           N  
ATOM    174  CZ  ARG L  24      37.335  32.179  35.575  1.00111.64           C  
ATOM    175  NH1 ARG L  24      37.772  31.384  36.598  1.00106.61           N1+
ATOM    176  NH2 ARG L  24      37.676  31.883  34.287  1.00106.93           N  
ATOM    177  C   ARG L  24      32.528  31.068  37.091  1.00 52.77           C  
ATOM    178  O   ARG L  24      32.543  30.332  36.107  1.00 53.50           O  
ATOM    179  N   ALA L  25      31.661  32.098  37.208  1.00 48.37           N  
ATOM    180  CA  ALA L  25      30.628  32.349  36.238  1.00 47.88           C  
ATOM    181  CB  ALA L  25      29.269  32.668  36.877  1.00 45.72           C  
ATOM    182  C   ALA L  25      30.974  33.565  35.443  1.00 51.13           C  
ATOM    183  O   ALA L  25      31.617  34.489  35.935  1.00 49.42           O  
ATOM    184  N   SER L  26      30.684  33.539  34.116  1.00 49.81           N  
ATOM    185  CA  SER L  26      31.035  34.607  33.206  1.00 50.76           C  
ATOM    186  CB  SER L  26      30.789  34.241  31.733  1.00 50.73           C  
ATOM    187  OG  SER L  26      29.405  34.012  31.507  1.00 49.92           O  
ATOM    188  C   SER L  26      30.224  35.820  33.525  1.00 50.82           C  
ATOM    189  O   SER L  26      30.720  36.945  33.464  1.00 52.40           O  
ATOM    190  N   LYS L  27      28.941  35.607  33.867  1.00 50.76           N  
ATOM    191  CA  LYS L  27      28.042  36.668  34.214  1.00 51.24           C  
ATOM    192  CB  LYS L  27      26.716  36.609  33.436  1.00 54.72           C  
ATOM    193  CG  LYS L  27      25.820  37.837  33.613  1.00  0.00           C  
ATOM    194  CD  LYS L  27      26.280  39.048  32.802  1.00  0.00           C  
ATOM    195  CE  LYS L  27      27.703  39.501  33.127  1.00  0.00           C  
ATOM    196  NZ  LYS L  27      28.072  40.644  32.265  1.00  0.00           N1+
ATOM    197  C   LYS L  27      27.686  36.405  35.638  1.00 48.48           C  
ATOM    198  O   LYS L  27      27.865  35.288  36.117  1.00 46.04           O  
ATOM    199  N   SER L  28      27.180  37.416  36.371  1.00 47.55           N  
ATOM    200  CA  SER L  28      26.839  37.122  37.732  1.00 48.04           C  
ATOM    201  CB  SER L  28      26.435  38.345  38.570  1.00 49.69           C  
ATOM    202  OG  SER L  28      25.206  38.874  38.091  1.00 50.91           O  
ATOM    203  C   SER L  28      25.666  36.202  37.701  1.00 48.24           C  
ATOM    204  O   SER L  28      24.820  36.296  36.815  1.00 47.80           O  
ATOM    205  N   VAL L  29      25.600  35.260  38.664  1.00 46.87           N  
ATOM    206  CA  VAL L  29      24.475  34.377  38.671  1.00 45.75           C  
ATOM    207  CB  VAL L  29      24.791  32.964  38.303  1.00 45.42           C  
ATOM    208  CG1 VAL L  29      23.470  32.189  38.358  1.00 45.08           C  
ATOM    209  CG2 VAL L  29      25.470  32.930  36.925  1.00 44.72           C  
ATOM    210  C   VAL L  29      23.923  34.377  40.059  1.00 45.57           C  
ATOM    211  O   VAL L  29      24.660  34.392  41.042  1.00 45.99           O  
ATOM    212  N   SER L  30      22.585  34.410  40.167  1.00 45.13           N  
ATOM    213  CA  SER L  30      21.952  34.444  41.452  1.00 45.73           C  
ATOM    214  CB  SER L  30      20.496  34.943  41.398  1.00 46.10           C  
ATOM    215  OG  SER L  30      19.686  34.065  40.629  1.00 48.09           O  
ATOM    216  C   SER L  30      21.973  33.097  42.095  1.00 45.99           C  
ATOM    217  O   SER L  30      22.047  32.991  43.318  1.00 45.80           O  
ATOM    218  N   TYR L  31      21.908  32.024  41.284  1.00 45.28           N  
ATOM    219  CA  TYR L  31      21.827  30.718  41.862  1.00 44.59           C  
ATOM    220  CB  TYR L  31      20.487  29.989  41.656  1.00 44.71           C  
ATOM    221  CG  TYR L  31      19.360  30.804  42.192  1.00 45.69           C  
ATOM    222  CD1 TYR L  31      19.057  30.820  43.534  1.00 45.05           C  
ATOM    223  CD2 TYR L  31      18.607  31.570  41.334  1.00 45.57           C  
ATOM    224  CE1 TYR L  31      18.010  31.576  44.008  1.00 45.43           C  
ATOM    225  CE2 TYR L  31      17.560  32.328  41.797  1.00 45.91           C  
ATOM    226  CZ  TYR L  31      17.259  32.331  43.136  1.00 46.13           C  
ATOM    227  OH  TYR L  31      16.181  33.109  43.609  1.00 46.49           O  
ATOM    228  C   TYR L  31      22.819  29.852  41.190  1.00 43.61           C  
ATOM    229  O   TYR L  31      23.394  30.133  40.149  1.00 44.61           O  
ATOM    230  N   MET L  32      23.020  28.713  41.807  1.00 48.15           N  
ATOM    231  CA  MET L  32      24.087  27.795  41.466  1.00 43.46           C  
ATOM    232  CB  MET L  32      25.466  28.316  41.898  1.00 42.97           C  
ATOM    233  CG  MET L  32      26.617  27.376  41.556  1.00 45.97           C  
ATOM    234  SD  MET L  32      26.796  27.098  39.774  1.00 55.00           S  
ATOM    235  CE  MET L  32      26.502  28.850  39.413  1.00 50.66           C  
ATOM    236  C   MET L  32      23.875  26.475  42.163  1.00 43.02           C  
ATOM    237  O   MET L  32      23.506  26.443  43.335  1.00 41.65           O  
ATOM    238  N   HIS L  33      24.141  25.348  41.453  1.00 40.22           N  
ATOM    239  CA  HIS L  33      23.934  24.025  41.998  1.00 38.08           C  
ATOM    240  ND1 HIS L  33      21.599  24.625  39.653  1.00 54.56           N  
ATOM    241  CG  HIS L  33      21.733  23.960  40.849  1.00 40.67           C  
ATOM    242  CB  HIS L  33      22.936  23.182  41.212  1.00 37.83           C  
ATOM    243  NE2 HIS L  33      19.755  25.002  40.818  1.00 48.26           N  
ATOM    244  CD2 HIS L  33      20.600  24.201  41.552  1.00 46.44           C  
ATOM    245  CE1 HIS L  33      20.393  25.234  39.687  1.00 47.84           C  
ATOM    246  C   HIS L  33      25.186  23.214  41.851  1.00 40.20           C  
ATOM    247  O   HIS L  33      26.021  23.481  40.987  1.00 41.14           O  
ATOM    248  N   TRP L  34      25.318  22.164  42.694  1.00 37.53           N  
ATOM    249  CA  TRP L  34      26.451  21.279  42.617  1.00 35.86           C  
ATOM    250  CB  TRP L  34      27.402  21.389  43.823  1.00 34.37           C  
ATOM    251  CG  TRP L  34      28.150  22.702  43.900  1.00 37.65           C  
ATOM    252  CD2 TRP L  34      29.397  22.958  43.233  1.00 36.36           C  
ATOM    253  CD1 TRP L  34      27.825  23.849  44.564  1.00 38.70           C  
ATOM    254  NE1 TRP L  34      28.790  24.805  44.350  1.00 38.84           N  
ATOM    255  CE2 TRP L  34      29.764  24.270  43.534  1.00 37.99           C  
ATOM    256  CE3 TRP L  34      30.173  22.166  42.436  1.00 37.88           C  
ATOM    257  CZ2 TRP L  34      30.916  24.811  43.037  1.00 36.81           C  
ATOM    258  CZ3 TRP L  34      31.335  22.714  41.939  1.00 37.39           C  
ATOM    259  CH2 TRP L  34      31.699  24.012  42.233  1.00 40.04           C  
ATOM    260  C   TRP L  34      25.961  19.858  42.551  1.00 35.88           C  
ATOM    261  O   TRP L  34      25.014  19.478  43.238  1.00 35.07           O  
ATOM    262  N   ASN L  35      26.617  19.031  41.706  1.00 35.22           N  
ATOM    263  CA  ASN L  35      26.214  17.660  41.535  1.00 35.80           C  
ATOM    264  CB  ASN L  35      25.582  17.387  40.159  1.00 33.17           C  
ATOM    265  CG  ASN L  35      24.286  18.182  40.065  1.00 35.72           C  
ATOM    266  OD1 ASN L  35      23.503  18.228  41.012  1.00  0.00           O  
ATOM    267  ND2 ASN L  35      24.054  18.831  38.892  1.00  0.00           N  
ATOM    268  C   ASN L  35      27.420  16.769  41.644  1.00 37.50           C  
ATOM    269  O   ASN L  35      28.549  17.181  41.383  1.00 36.04           O  
ATOM    270  N   GLN L  36      27.186  15.504  42.051  1.00 35.30           N  
ATOM    271  CA  GLN L  36      28.223  14.514  42.173  1.00 34.94           C  
ATOM    272  CB  GLN L  36      28.280  13.879  43.573  1.00 36.35           C  
ATOM    273  CG  GLN L  36      29.272  12.722  43.699  1.00 37.05           C  
ATOM    274  CD  GLN L  36      29.199  12.193  45.126  1.00 42.29           C  
ATOM    275  OE1 GLN L  36      29.744  12.787  46.052  1.00 39.75           O  
ATOM    276  NE2 GLN L  36      28.502  11.041  45.314  1.00 39.45           N  
ATOM    277  C   GLN L  36      27.887  13.400  41.228  1.00 39.40           C  
ATOM    278  O   GLN L  36      26.731  12.988  41.138  1.00 41.43           O  
ATOM    279  N   GLN L  37      28.892  12.885  40.484  1.00 37.72           N  
ATOM    280  CA  GLN L  37      28.602  11.795  39.594  1.00 36.20           C  
ATOM    281  CB  GLN L  37      28.535  12.201  38.110  1.00 34.45           C  
ATOM    282  CG  GLN L  37      28.221  11.023  37.182  1.00 33.77           C  
ATOM    283  CD  GLN L  37      28.172  11.528  35.747  1.00 37.64           C  
ATOM    284  OE1 GLN L  37      29.024  12.303  35.317  1.00 37.34           O  
ATOM    285  NE2 GLN L  37      27.147  11.074  34.979  1.00 30.59           N  
ATOM    286  C   GLN L  37      29.681  10.762  39.701  1.00 38.81           C  
ATOM    287  O   GLN L  37      30.870  11.064  39.613  1.00 38.85           O  
ATOM    288  N   LYS L  38      29.272   9.489  39.882  1.00 39.65           N  
ATOM    289  CA  LYS L  38      30.198   8.397  39.946  1.00 42.49           C  
ATOM    290  CB  LYS L  38      29.972   7.476  41.158  1.00 42.36           C  
ATOM    291  CG  LYS L  38      30.248   8.187  42.487  1.00 42.45           C  
ATOM    292  CD  LYS L  38      29.712   7.454  43.718  1.00 47.97           C  
ATOM    293  CE  LYS L  38      29.972   8.200  45.027  1.00 48.92           C  
ATOM    294  NZ  LYS L  38      29.449   7.421  46.169  1.00 51.22           N1+
ATOM    295  C   LYS L  38      30.002   7.630  38.678  1.00 45.94           C  
ATOM    296  O   LYS L  38      28.971   7.771  38.020  1.00 46.36           O  
ATOM    297  N   PRO L  39      30.947   6.826  38.286  1.00 49.30           N  
ATOM    298  CA  PRO L  39      30.797   6.177  37.018  1.00 48.10           C  
ATOM    299  CD  PRO L  39      32.343   7.065  38.612  1.00 48.84           C  
ATOM    300  CB  PRO L  39      32.155   5.556  36.708  1.00 48.40           C  
ATOM    301  CG  PRO L  39      33.144   6.496  37.426  1.00 49.45           C  
ATOM    302  C   PRO L  39      29.649   5.225  36.964  1.00 46.61           C  
ATOM    303  O   PRO L  39      29.408   4.512  37.937  1.00 46.66           O  
ATOM    304  N   GLY L  40      28.924   5.220  35.829  1.00 44.58           N  
ATOM    305  CA  GLY L  40      27.851   4.297  35.606  1.00 45.51           C  
ATOM    306  C   GLY L  40      26.579   4.792  36.223  1.00 47.19           C  
ATOM    307  O   GLY L  40      25.556   4.112  36.141  1.00 46.61           O  
ATOM    308  N   GLN L  41      26.584   5.985  36.849  1.00 45.29           N  
ATOM    309  CA  GLN L  41      25.358   6.414  37.462  1.00 44.48           C  
ATOM    310  CB  GLN L  41      25.348   6.208  38.990  1.00 46.47           C  
ATOM    311  CG  GLN L  41      26.452   6.951  39.738  1.00 52.80           C  
ATOM    312  CD  GLN L  41      26.342   6.564  41.206  1.00 61.34           C  
ATOM    313  OE1 GLN L  41      26.011   7.388  42.056  1.00 55.72           O  
ATOM    314  NE2 GLN L  41      26.625   5.270  41.518  1.00 65.48           N  
ATOM    315  C   GLN L  41      25.082   7.849  37.112  1.00 42.58           C  
ATOM    316  O   GLN L  41      25.950   8.572  36.631  1.00 43.44           O  
ATOM    317  N   PRO L  42      23.849   8.255  37.305  1.00 40.24           N  
ATOM    318  CA  PRO L  42      23.424   9.602  37.013  1.00 40.46           C  
ATOM    319  CD  PRO L  42      22.732   7.330  37.351  1.00 39.67           C  
ATOM    320  CB  PRO L  42      21.897   9.563  36.948  1.00 40.84           C  
ATOM    321  CG  PRO L  42      21.515   8.230  37.613  1.00 39.18           C  
ATOM    322  C   PRO L  42      23.954  10.551  38.044  1.00 40.87           C  
ATOM    323  O   PRO L  42      24.332  10.105  39.123  1.00 43.01           O  
ATOM    324  N   PRO L  43      23.994  11.823  37.744  1.00 37.26           N  
ATOM    325  CA  PRO L  43      24.495  12.788  38.684  1.00 36.15           C  
ATOM    326  CD  PRO L  43      24.148  12.264  36.367  1.00 35.96           C  
ATOM    327  CB  PRO L  43      24.648  14.086  37.897  1.00 38.26           C  
ATOM    328  CG  PRO L  43      24.885  13.610  36.450  1.00 37.29           C  
ATOM    329  C   PRO L  43      23.571  12.899  39.859  1.00 37.53           C  
ATOM    330  O   PRO L  43      22.384  12.610  39.715  1.00 38.56           O  
ATOM    331  N   ARG L  44      24.107  13.298  41.034  1.00 36.16           N  
ATOM    332  CA  ARG L  44      23.313  13.419  42.226  1.00 35.44           C  
ATOM    333  CB  ARG L  44      23.829  12.537  43.378  1.00 38.03           C  
ATOM    334  CG  ARG L  44      22.868  12.424  44.563  1.00 44.16           C  
ATOM    335  CD  ARG L  44      23.391  11.529  45.691  1.00 48.43           C  
ATOM    336  NE  ARG L  44      22.247  11.252  46.604  1.00  0.00           N  
ATOM    337  CZ  ARG L  44      22.340  11.503  47.942  1.00  0.00           C  
ATOM    338  NH1 ARG L  44      23.477  12.044  48.468  1.00  0.00           N1+
ATOM    339  NH2 ARG L  44      21.287  11.202  48.759  1.00  0.00           N  
ATOM    340  C   ARG L  44      23.408  14.846  42.682  1.00 36.68           C  
ATOM    341  O   ARG L  44      24.476  15.451  42.616  1.00 40.54           O  
ATOM    342  N   LEU L  45      22.289  15.419  43.176  1.00 36.83           N  
ATOM    343  CA  LEU L  45      22.253  16.803  43.575  1.00 36.90           C  
ATOM    344  CB  LEU L  45      20.832  17.394  43.515  1.00 34.29           C  
ATOM    345  CG  LEU L  45      20.735  18.851  43.996  1.00 34.78           C  
ATOM    346  CD1 LEU L  45      21.563  19.795  43.113  1.00 34.06           C  
ATOM    347  CD2 LEU L  45      19.268  19.290  44.124  1.00 32.44           C  
ATOM    348  C   LEU L  45      22.735  16.952  44.991  1.00 37.48           C  
ATOM    349  O   LEU L  45      22.124  16.418  45.916  1.00 38.35           O  
ATOM    350  N   LEU L  46      23.926  17.571  45.169  1.00 35.35           N  
ATOM    351  CA  LEU L  46      24.490  17.872  46.459  1.00 36.60           C  
ATOM    352  CB  LEU L  46      26.020  17.980  46.379  1.00 36.02           C  
ATOM    353  CG  LEU L  46      26.693  16.675  45.918  1.00 36.45           C  
ATOM    354  CD1 LEU L  46      28.217  16.832  45.851  1.00 35.19           C  
ATOM    355  CD2 LEU L  46      26.261  15.476  46.776  1.00 33.95           C  
ATOM    356  C   LEU L  46      23.984  19.146  47.090  1.00 38.45           C  
ATOM    357  O   LEU L  46      23.496  19.141  48.221  1.00 38.75           O  
ATOM    358  N   ILE L  47      24.075  20.279  46.354  1.00 37.93           N  
ATOM    359  CA  ILE L  47      23.776  21.567  46.924  1.00 38.78           C  
ATOM    360  CB  ILE L  47      25.013  22.380  47.193  1.00 38.97           C  
ATOM    361  CG1 ILE L  47      25.956  21.648  48.163  1.00 40.13           C  
ATOM    362  CG2 ILE L  47      24.570  23.765  47.694  1.00 36.74           C  
ATOM    363  CD1 ILE L  47      25.351  21.416  49.545  1.00 39.60           C  
ATOM    364  C   ILE L  47      22.960  22.355  45.949  1.00 40.40           C  
ATOM    365  O   ILE L  47      23.213  22.329  44.745  1.00 40.32           O  
ATOM    366  N   TYR L  48      21.952  23.095  46.456  1.00 38.27           N  
ATOM    367  CA  TYR L  48      21.164  23.916  45.591  1.00 37.97           C  
ATOM    368  CB  TYR L  48      19.700  23.460  45.439  1.00 38.60           C  
ATOM    369  CG  TYR L  48      19.004  23.540  46.757  1.00 40.44           C  
ATOM    370  CD1 TYR L  48      19.139  22.535  47.688  1.00 43.39           C  
ATOM    371  CD2 TYR L  48      18.197  24.612  47.060  1.00 40.41           C  
ATOM    372  CE1 TYR L  48      18.490  22.602  48.900  1.00 43.95           C  
ATOM    373  CE2 TYR L  48      17.544  24.686  48.268  1.00 41.92           C  
ATOM    374  CZ  TYR L  48      17.690  23.680  49.192  1.00 43.96           C  
ATOM    375  OH  TYR L  48      17.020  23.753  50.433  1.00 50.49           O  
ATOM    376  C   TYR L  48      21.170  25.309  46.150  1.00 39.42           C  
ATOM    377  O   TYR L  48      21.321  25.518  47.351  1.00 39.98           O  
ATOM    378  N   LEU L  49      20.994  26.296  45.246  1.00 38.85           N  
ATOM    379  CA  LEU L  49      20.942  27.682  45.602  1.00 41.64           C  
ATOM    380  CB  LEU L  49      19.690  28.063  46.409  1.00 45.50           C  
ATOM    381  CG  LEU L  49      18.427  28.076  45.528  1.00 47.28           C  
ATOM    382  CD1 LEU L  49      18.136  26.689  44.937  1.00 46.87           C  
ATOM    383  CD2 LEU L  49      17.223  28.662  46.277  1.00 47.35           C  
ATOM    384  C   LEU L  49      22.196  28.080  46.312  1.00 45.00           C  
ATOM    385  O   LEU L  49      22.177  28.894  47.234  1.00 43.82           O  
ATOM    386  N   GLY L  50      23.317  27.449  45.919  1.00 38.64           N  
ATOM    387  CA  GLY L  50      24.637  27.855  46.311  1.00 40.37           C  
ATOM    388  C   GLY L  50      25.060  27.266  47.624  1.00 44.66           C  
ATOM    389  O   GLY L  50      26.211  26.850  47.760  1.00 41.82           O  
ATOM    390  N   SER L  51      24.158  27.193  48.628  1.00 39.98           N  
ATOM    391  CA  SER L  51      24.674  26.749  49.892  1.00 38.34           C  
ATOM    392  CB  SER L  51      25.012  27.923  50.825  1.00 40.53           C  
ATOM    393  OG  SER L  51      23.832  28.653  51.136  1.00 45.91           O  
ATOM    394  C   SER L  51      23.692  25.898  50.628  1.00 44.89           C  
ATOM    395  O   SER L  51      23.930  25.557  51.785  1.00 47.62           O  
ATOM    396  N   ASN L  52      22.584  25.488  49.990  1.00 42.17           N  
ATOM    397  CA  ASN L  52      21.642  24.686  50.716  1.00 42.45           C  
ATOM    398  CB  ASN L  52      20.177  24.969  50.349  1.00 40.77           C  
ATOM    399  CG  ASN L  52      19.810  26.337  50.911  1.00 42.79           C  
ATOM    400  OD1 ASN L  52      19.891  26.571  52.116  1.00 43.09           O  
ATOM    401  ND2 ASN L  52      19.400  27.272  50.014  1.00 40.33           N  
ATOM    402  C   ASN L  52      21.929  23.248  50.435  1.00 45.25           C  
ATOM    403  O   ASN L  52      21.993  22.828  49.281  1.00 46.91           O  
ATOM    404  N   LEU L  53      22.123  22.465  51.517  1.00 43.76           N  
ATOM    405  CA  LEU L  53      22.439  21.069  51.419  1.00 41.53           C  
ATOM    406  CB  LEU L  53      23.001  20.517  52.747  1.00 40.82           C  
ATOM    407  CG  LEU L  53      23.416  19.037  52.723  1.00 45.52           C  
ATOM    408  CD1 LEU L  53      24.606  18.805  51.777  1.00 48.05           C  
ATOM    409  CD2 LEU L  53      23.683  18.520  54.147  1.00 43.77           C  
ATOM    410  C   LEU L  53      21.180  20.325  51.085  1.00 42.97           C  
ATOM    411  O   LEU L  53      20.158  20.484  51.749  1.00 44.14           O  
ATOM    412  N   GLU L  54      21.236  19.468  50.043  1.00 42.15           N  
ATOM    413  CA  GLU L  54      20.086  18.708  49.642  1.00 42.64           C  
ATOM    414  CB  GLU L  54      20.237  18.002  48.283  1.00 39.80           C  
ATOM    415  CG  GLU L  54      19.007  17.182  47.879  1.00 47.03           C  
ATOM    416  CD  GLU L  54      17.841  18.126  47.617  1.00 54.80           C  
ATOM    417  OE1 GLU L  54      18.050  19.134  46.892  1.00 56.36           O  
ATOM    418  OE2 GLU L  54      16.728  17.851  48.138  1.00 53.50           O1-
ATOM    419  C   GLU L  54      19.848  17.666  50.682  1.00 47.23           C  
ATOM    420  O   GLU L  54      20.778  17.192  51.333  1.00 47.42           O  
ATOM    421  N   SER L  55      18.573  17.280  50.873  1.00 46.43           N  
ATOM    422  CA  SER L  55      18.285  16.330  51.905  1.00 49.35           C  
ATOM    423  CB  SER L  55      16.782  16.071  52.099  1.00 52.68           C  
ATOM    424  OG  SER L  55      16.585  15.121  53.135  1.00 58.66           O  
ATOM    425  C   SER L  55      18.932  15.023  51.567  1.00 48.08           C  
ATOM    426  O   SER L  55      18.939  14.597  50.412  1.00 46.54           O  
ATOM    427  N   GLY L  56      19.501  14.355  52.593  1.00 47.52           N  
ATOM    428  CA  GLY L  56      20.090  13.058  52.425  1.00 46.25           C  
ATOM    429  C   GLY L  56      21.567  13.178  52.197  1.00 49.31           C  
ATOM    430  O   GLY L  56      22.279  12.176  52.233  1.00 51.63           O  
ATOM    431  N   VAL L  57      22.074  14.403  51.960  1.00 45.42           N  
ATOM    432  CA  VAL L  57      23.480  14.572  51.707  1.00 42.36           C  
ATOM    433  CB  VAL L  57      23.768  15.724  50.786  1.00 42.76           C  
ATOM    434  CG1 VAL L  57      25.288  15.864  50.620  1.00 42.66           C  
ATOM    435  CG2 VAL L  57      23.038  15.480  49.456  1.00 42.70           C  
ATOM    436  C   VAL L  57      24.178  14.827  53.009  1.00 43.97           C  
ATOM    437  O   VAL L  57      23.668  15.545  53.868  1.00 42.76           O  
ATOM    438  N   GLY L  58      25.389  14.251  53.171  1.00 43.82           N  
ATOM    439  CA  GLY L  58      26.128  14.368  54.398  1.00 43.52           C  
ATOM    440  C   GLY L  58      26.585  15.783  54.585  1.00 45.79           C  
ATOM    441  O   GLY L  58      26.840  16.518  53.633  1.00 45.15           O  
ATOM    442  N   ALA L  59      26.759  16.149  55.866  1.00 46.75           N  
ATOM    443  CA  ALA L  59      27.139  17.434  56.385  1.00 45.01           C  
ATOM    444  CB  ALA L  59      27.177  17.462  57.922  1.00 43.84           C  
ATOM    445  C   ALA L  59      28.504  17.800  55.893  1.00 47.60           C  
ATOM    446  O   ALA L  59      28.856  18.977  55.854  1.00 45.73           O  
ATOM    447  N   ARG L  60      29.326  16.799  55.542  1.00 46.93           N  
ATOM    448  CA  ARG L  60      30.685  17.044  55.144  1.00 46.85           C  
ATOM    449  CB  ARG L  60      31.410  15.794  54.619  1.00 44.73           C  
ATOM    450  CG  ARG L  60      31.455  14.612  55.586  1.00 51.40           C  
ATOM    451  CD  ARG L  60      32.412  13.513  55.120  1.00 50.29           C  
ATOM    452  NE  ARG L  60      32.088  13.209  53.698  1.00 51.42           N  
ATOM    453  CZ  ARG L  60      31.184  12.236  53.384  1.00 50.34           C  
ATOM    454  NH1 ARG L  60      30.593  11.514  54.376  1.00 43.90           N1+
ATOM    455  NH2 ARG L  60      30.878  11.981  52.078  1.00 45.00           N  
ATOM    456  C   ARG L  60      30.686  18.003  53.991  1.00 46.10           C  
ATOM    457  O   ARG L  60      31.638  18.769  53.834  1.00 43.73           O  
ATOM    458  N   PHE L  61      29.647  17.950  53.129  1.00 43.67           N  
ATOM    459  CA  PHE L  61      29.585  18.800  51.970  1.00 43.36           C  
ATOM    460  CB  PHE L  61      28.716  18.220  50.837  1.00 42.72           C  
ATOM    461  CG  PHE L  61      29.348  16.965  50.336  1.00 42.80           C  
ATOM    462  CD1 PHE L  61      30.369  17.013  49.421  1.00 44.03           C  
ATOM    463  CD2 PHE L  61      28.915  15.734  50.771  1.00 42.10           C  
ATOM    464  CE1 PHE L  61      30.949  15.857  48.954  1.00 46.57           C  
ATOM    465  CE2 PHE L  61      29.492  14.575  50.307  1.00 43.12           C  
ATOM    466  CZ  PHE L  61      30.515  14.633  49.394  1.00 45.54           C  
ATOM    467  C   PHE L  61      28.980  20.128  52.332  1.00 44.83           C  
ATOM    468  O   PHE L  61      28.034  20.206  53.115  1.00 42.40           O  
ATOM    469  N   SER L  62      29.531  21.223  51.757  1.00 44.74           N  
ATOM    470  CA  SER L  62      29.021  22.545  52.006  1.00 44.74           C  
ATOM    471  CB  SER L  62      29.704  23.245  53.191  1.00 41.59           C  
ATOM    472  OG  SER L  62      31.084  23.431  52.917  1.00 45.91           O  
ATOM    473  C   SER L  62      29.280  23.381  50.785  1.00 44.99           C  
ATOM    474  O   SER L  62      30.173  23.078  49.995  1.00 44.15           O  
ATOM    475  N   GLY L  63      28.494  24.466  50.599  1.00 44.88           N  
ATOM    476  CA  GLY L  63      28.687  25.308  49.449  1.00 44.50           C  
ATOM    477  C   GLY L  63      28.616  26.738  49.887  1.00 45.31           C  
ATOM    478  O   GLY L  63      27.967  27.062  50.881  1.00 43.18           O  
ATOM    479  N   SER L  64      29.290  27.640  49.138  1.00 46.29           N  
ATOM    480  CA  SER L  64      29.262  29.035  49.487  1.00 47.20           C  
ATOM    481  CB  SER L  64      30.297  29.427  50.557  1.00 46.98           C  
ATOM    482  OG  SER L  64      31.614  29.252  50.057  1.00 51.92           O  
ATOM    483  C   SER L  64      29.563  29.854  48.263  1.00 47.89           C  
ATOM    484  O   SER L  64      29.870  29.317  47.199  1.00 47.05           O  
ATOM    485  N   GLY L  65      29.476  31.199  48.397  1.00 50.39           N  
ATOM    486  CA  GLY L  65      29.792  32.094  47.316  1.00 51.97           C  
ATOM    487  C   GLY L  65      28.553  32.776  46.822  1.00 52.77           C  
ATOM    488  O   GLY L  65      27.435  32.409  47.180  1.00 52.58           O  
ATOM    489  N   SER L  66      28.742  33.843  46.014  1.00 54.10           N  
ATOM    490  CA  SER L  66      27.628  34.537  45.432  1.00 52.82           C  
ATOM    491  CB  SER L  66      26.960  35.568  46.358  1.00 53.49           C  
ATOM    492  OG  SER L  66      27.819  36.677  46.561  1.00 58.71           O  
ATOM    493  C   SER L  66      28.133  35.269  44.230  1.00 53.57           C  
ATOM    494  O   SER L  66      29.339  35.370  44.007  1.00 53.56           O  
ATOM    495  N   GLY L  67      27.205  35.800  43.411  1.00 52.06           N  
ATOM    496  CA  GLY L  67      27.611  36.523  42.243  1.00 50.91           C  
ATOM    497  C   GLY L  67      28.250  35.562  41.284  1.00 51.11           C  
ATOM    498  O   GLY L  67      27.611  34.643  40.775  1.00 49.02           O  
ATOM    499  N   THR L  68      29.502  35.870  40.909  1.00 50.49           N  
ATOM    500  CA  THR L  68      30.337  35.121  40.008  1.00 50.81           C  
ATOM    501  CB  THR L  68      31.310  36.006  39.289  1.00 54.62           C  
ATOM    502  OG1 THR L  68      32.060  35.245  38.356  1.00 61.28           O  
ATOM    503  CG2 THR L  68      32.234  36.680  40.315  1.00 51.10           C  
ATOM    504  C   THR L  68      31.124  33.987  40.621  1.00 52.99           C  
ATOM    505  O   THR L  68      31.506  33.067  39.897  1.00 53.69           O  
ATOM    506  N   ASP L  69      31.473  34.036  41.930  1.00 53.55           N  
ATOM    507  CA  ASP L  69      32.385  33.033  42.438  1.00 53.88           C  
ATOM    508  CB  ASP L  69      33.641  33.635  43.099  1.00 59.92           C  
ATOM    509  CG  ASP L  69      34.509  34.253  42.009  1.00 70.25           C  
ATOM    510  OD1 ASP L  69      34.232  33.999  40.806  1.00 72.47           O  
ATOM    511  OD2 ASP L  69      35.468  34.988  42.368  1.00 78.70           O1-
ATOM    512  C   ASP L  69      31.732  32.122  43.441  1.00 50.70           C  
ATOM    513  O   ASP L  69      31.080  32.574  44.382  1.00 51.28           O  
ATOM    514  N   PHE L  70      31.917  30.791  43.267  1.00 48.41           N  
ATOM    515  CA  PHE L  70      31.322  29.834  44.163  1.00 46.41           C  
ATOM    516  CB  PHE L  70      30.069  29.155  43.568  1.00 45.05           C  
ATOM    517  CG  PHE L  70      29.037  30.200  43.290  1.00 43.83           C  
ATOM    518  CD1 PHE L  70      29.051  30.895  42.102  1.00 44.04           C  
ATOM    519  CD2 PHE L  70      28.051  30.489  44.205  1.00 45.35           C  
ATOM    520  CE1 PHE L  70      28.104  31.857  41.835  1.00 43.77           C  
ATOM    521  CE2 PHE L  70      27.102  31.451  43.943  1.00 44.07           C  
ATOM    522  CZ  PHE L  70      27.124  32.139  42.755  1.00 44.31           C  
ATOM    523  C   PHE L  70      32.318  28.741  44.445  1.00 46.82           C  
ATOM    524  O   PHE L  70      33.208  28.479  43.637  1.00 46.96           O  
ATOM    525  N   THR L  71      32.198  28.080  45.623  1.00 45.39           N  
ATOM    526  CA  THR L  71      33.098  27.012  45.963  1.00 46.69           C  
ATOM    527  CB  THR L  71      34.160  27.416  46.944  1.00 49.96           C  
ATOM    528  OG1 THR L  71      33.562  27.844  48.159  1.00 54.21           O  
ATOM    529  CG2 THR L  71      35.003  28.550  46.339  1.00 50.35           C  
ATOM    530  C   THR L  71      32.329  25.891  46.598  1.00 45.44           C  
ATOM    531  O   THR L  71      31.314  26.105  47.260  1.00 43.07           O  
ATOM    532  N   LEU L  72      32.810  24.648  46.386  1.00 44.33           N  
ATOM    533  CA  LEU L  72      32.238  23.474  46.985  1.00 41.01           C  
ATOM    534  CB  LEU L  72      31.937  22.367  45.958  1.00 38.39           C  
ATOM    535  CG  LEU L  72      31.327  21.087  46.559  1.00 39.40           C  
ATOM    536  CD1 LEU L  72      29.927  21.347  47.147  1.00 37.39           C  
ATOM    537  CD2 LEU L  72      31.345  19.935  45.541  1.00 36.84           C  
ATOM    538  C   LEU L  72      33.287  22.949  47.916  1.00 42.21           C  
ATOM    539  O   LEU L  72      34.449  22.817  47.531  1.00 40.85           O  
ATOM    540  N   ASN L  73      32.912  22.646  49.179  1.00 42.52           N  
ATOM    541  CA  ASN L  73      33.879  22.164  50.129  1.00 44.14           C  
ATOM    542  CB  ASN L  73      34.021  23.043  51.385  1.00 48.80           C  
ATOM    543  CG  ASN L  73      34.894  24.245  51.067  1.00 57.92           C  
ATOM    544  OD1 ASN L  73      36.067  24.102  50.725  1.00 59.69           O  
ATOM    545  ND2 ASN L  73      34.310  25.466  51.190  1.00 59.21           N  
ATOM    546  C   ASN L  73      33.474  20.816  50.632  1.00 44.94           C  
ATOM    547  O   ASN L  73      32.302  20.559  50.903  1.00 46.19           O  
ATOM    548  N   ILE L  74      34.467  19.911  50.756  1.00 43.39           N  
ATOM    549  CA  ILE L  74      34.232  18.601  51.293  1.00 42.98           C  
ATOM    550  CB  ILE L  74      34.486  17.508  50.293  1.00 44.03           C  
ATOM    551  CG1 ILE L  74      33.619  17.721  49.044  1.00 41.19           C  
ATOM    552  CG2 ILE L  74      34.228  16.157  50.980  1.00 41.95           C  
ATOM    553  CD1 ILE L  74      34.039  16.853  47.860  1.00 38.38           C  
ATOM    554  C   ILE L  74      35.216  18.410  52.409  1.00 44.87           C  
ATOM    555  O   ILE L  74      36.424  18.503  52.198  1.00 45.64           O  
ATOM    556  N   HIS L  75      34.719  18.150  53.637  1.00 46.80           N  
ATOM    557  CA  HIS L  75      35.609  17.937  54.744  1.00 46.16           C  
ATOM    558  ND1 HIS L  75      36.687  19.206  57.832  1.00 56.06           N  
ATOM    559  CG  HIS L  75      37.062  19.087  56.508  1.00 52.80           C  
ATOM    560  CB  HIS L  75      36.120  19.259  55.352  1.00 46.12           C  
ATOM    561  NE2 HIS L  75      38.864  18.742  57.822  1.00 58.30           N  
ATOM    562  CD2 HIS L  75      38.388  18.803  56.523  1.00 55.68           C  
ATOM    563  CE1 HIS L  75      37.803  18.991  58.570  1.00 58.37           C  
ATOM    564  C   HIS L  75      34.846  17.211  55.808  1.00 48.69           C  
ATOM    565  O   HIS L  75      33.766  17.655  56.188  1.00 48.47           O  
ATOM    566  N   PRO L  76      35.341  16.106  56.318  1.00 48.36           N  
ATOM    567  CA  PRO L  76      36.563  15.516  55.838  1.00 46.28           C  
ATOM    568  CD  PRO L  76      35.138  15.842  57.734  1.00 47.58           C  
ATOM    569  CB  PRO L  76      37.090  14.635  56.966  1.00 47.69           C  
ATOM    570  CG  PRO L  76      36.452  15.228  58.230  1.00 49.44           C  
ATOM    571  C   PRO L  76      36.270  14.712  54.614  1.00 47.71           C  
ATOM    572  O   PRO L  76      35.144  14.241  54.467  1.00 46.33           O  
ATOM    573  N   VAL L  77      37.272  14.517  53.741  1.00 47.22           N  
ATOM    574  CA  VAL L  77      37.078  13.730  52.559  1.00 46.07           C  
ATOM    575  CB  VAL L  77      38.162  13.925  51.531  1.00 48.06           C  
ATOM    576  CG1 VAL L  77      37.962  12.910  50.392  1.00 45.95           C  
ATOM    577  CG2 VAL L  77      38.137  15.393  51.072  1.00 47.29           C  
ATOM    578  C   VAL L  77      37.090  12.286  52.954  1.00 46.57           C  
ATOM    579  O   VAL L  77      37.853  11.877  53.829  1.00 46.56           O  
ATOM    580  N   GLU L  78      36.221  11.478  52.312  1.00 46.99           N  
ATOM    581  CA  GLU L  78      36.145  10.072  52.590  1.00 46.12           C  
ATOM    582  CB  GLU L  78      34.819   9.656  53.242  1.00 46.94           C  
ATOM    583  CG  GLU L  78      34.702  10.206  54.665  1.00 56.30           C  
ATOM    584  CD  GLU L  78      33.370   9.773  55.248  1.00 65.93           C  
ATOM    585  OE1 GLU L  78      32.576   9.150  54.496  1.00 69.87           O  
ATOM    586  OE2 GLU L  78      33.121  10.067  56.447  1.00 62.96           O1-
ATOM    587  C   GLU L  78      36.320   9.332  51.296  1.00 46.11           C  
ATOM    588  O   GLU L  78      36.358   9.930  50.222  1.00 43.54           O  
ATOM    589  N   GLU L  79      36.443   7.992  51.381  1.00 46.21           N  
ATOM    590  CA  GLU L  79      36.724   7.154  50.245  1.00 48.14           C  
ATOM    591  CB  GLU L  79      36.832   5.664  50.609  1.00 50.59           C  
ATOM    592  CG  GLU L  79      37.954   5.340  51.598  1.00 55.68           C  
ATOM    593  CD  GLU L  79      37.434   5.623  53.001  1.00 60.21           C  
ATOM    594  OE1 GLU L  79      36.238   6.000  53.125  1.00 60.42           O  
ATOM    595  OE2 GLU L  79      38.224   5.463  53.970  1.00 57.07           O1-
ATOM    596  C   GLU L  79      35.620   7.252  49.234  1.00 46.89           C  
ATOM    597  O   GLU L  79      35.877   7.280  48.032  1.00 45.27           O  
ATOM    598  N   GLU L  80      34.360   7.322  49.698  1.00 44.81           N  
ATOM    599  CA  GLU L  80      33.209   7.316  48.836  1.00 45.19           C  
ATOM    600  CB  GLU L  80      31.865   7.216  49.583  1.00 47.69           C  
ATOM    601  CG  GLU L  80      31.560   8.357  50.553  1.00 55.39           C  
ATOM    602  CD  GLU L  80      30.135   8.136  51.049  1.00 66.37           C  
ATOM    603  OE1 GLU L  80      29.441   7.269  50.454  1.00 71.10           O  
ATOM    604  OE2 GLU L  80      29.717   8.822  52.018  1.00 67.56           O1-
ATOM    605  C   GLU L  80      33.186   8.540  47.975  1.00 44.70           C  
ATOM    606  O   GLU L  80      32.541   8.549  46.929  1.00 47.01           O  
ATOM    607  N   ASP L  81      33.872   9.609  48.413  1.00 42.91           N  
ATOM    608  CA  ASP L  81      33.908  10.898  47.779  1.00 41.35           C  
ATOM    609  CB  ASP L  81      34.640  11.942  48.636  1.00 41.35           C  
ATOM    610  CG  ASP L  81      33.765  12.193  49.856  1.00 45.58           C  
ATOM    611  OD1 ASP L  81      32.542  11.903  49.774  1.00 41.39           O  
ATOM    612  OD2 ASP L  81      34.307  12.671  50.887  1.00 43.00           O1-
ATOM    613  C   ASP L  81      34.552  10.857  46.421  1.00 42.28           C  
ATOM    614  O   ASP L  81      34.421  11.819  45.666  1.00 40.91           O  
ATOM    615  N   ALA L  82      35.332   9.809  46.083  1.00 40.07           N  
ATOM    616  CA  ALA L  82      35.926   9.801  44.772  1.00 40.24           C  
ATOM    617  CB  ALA L  82      36.745   8.531  44.473  1.00 38.35           C  
ATOM    618  C   ALA L  82      34.818   9.884  43.766  1.00 41.71           C  
ATOM    619  O   ALA L  82      33.892   9.073  43.778  1.00 42.16           O  
ATOM    620  N   ALA L  83      34.894  10.884  42.860  1.00 39.45           N  
ATOM    621  CA  ALA L  83      33.858  11.078  41.883  1.00 39.32           C  
ATOM    622  CB  ALA L  83      32.459  11.239  42.505  1.00 38.24           C  
ATOM    623  C   ALA L  83      34.157  12.351  41.145  1.00 39.77           C  
ATOM    624  O   ALA L  83      35.168  13.006  41.398  1.00 40.82           O  
ATOM    625  N   THR L  84      33.280  12.716  40.183  1.00 38.99           N  
ATOM    626  CA  THR L  84      33.434  13.938  39.440  1.00 39.46           C  
ATOM    627  CB  THR L  84      33.235  13.763  37.961  1.00 38.55           C  
ATOM    628  OG1 THR L  84      34.158  12.812  37.451  1.00 42.03           O  
ATOM    629  CG2 THR L  84      33.445  15.120  37.266  1.00 38.60           C  
ATOM    630  C   THR L  84      32.364  14.869  39.931  1.00 39.87           C  
ATOM    631  O   THR L  84      31.234  14.448  40.168  1.00 39.67           O  
ATOM    632  N   TYR L  85      32.697  16.169  40.103  1.00 40.68           N  
ATOM    633  CA  TYR L  85      31.742  17.106  40.629  1.00 39.66           C  
ATOM    634  CB  TYR L  85      32.199  17.782  41.938  1.00 37.80           C  
ATOM    635  CG  TYR L  85      32.322  16.731  42.995  1.00 39.78           C  
ATOM    636  CD1 TYR L  85      31.244  16.397  43.780  1.00 41.06           C  
ATOM    637  CD2 TYR L  85      33.512  16.069  43.202  1.00 37.66           C  
ATOM    638  CE1 TYR L  85      31.350  15.430  44.752  1.00 38.84           C  
ATOM    639  CE2 TYR L  85      33.624  15.101  44.175  1.00 38.24           C  
ATOM    640  CZ  TYR L  85      32.541  14.778  44.954  1.00 40.24           C  
ATOM    641  OH  TYR L  85      32.650  13.786  45.951  1.00 40.15           O  
ATOM    642  C   TYR L  85      31.511  18.185  39.615  1.00 40.17           C  
ATOM    643  O   TYR L  85      32.447  18.644  38.958  1.00 39.36           O  
ATOM    644  N   TYR L  86      30.235  18.608  39.458  1.00 37.48           N  
ATOM    645  CA  TYR L  86      29.909  19.613  38.485  1.00 37.13           C  
ATOM    646  CB  TYR L  86      28.981  19.144  37.344  1.00 37.00           C  
ATOM    647  CG  TYR L  86      29.579  18.028  36.554  1.00 38.54           C  
ATOM    648  CD1 TYR L  86      30.512  18.269  35.574  1.00 40.21           C  
ATOM    649  CD2 TYR L  86      29.196  16.730  36.793  1.00 40.50           C  
ATOM    650  CE1 TYR L  86      31.053  17.236  34.845  1.00 42.05           C  
ATOM    651  CE2 TYR L  86      29.734  15.693  36.066  1.00 42.39           C  
ATOM    652  CZ  TYR L  86      30.665  15.944  35.088  1.00 43.25           C  
ATOM    653  OH  TYR L  86      31.220  14.887  34.338  1.00 41.64           O  
ATOM    654  C   TYR L  86      29.120  20.704  39.137  1.00 38.06           C  
ATOM    655  O   TYR L  86      28.331  20.474  40.053  1.00 38.08           O  
ATOM    656  N   CYS L  87      29.331  21.941  38.654  1.00 38.96           N  
ATOM    657  CA  CYS L  87      28.568  23.078  39.064  1.00 40.24           C  
ATOM    658  CB  CYS L  87      29.440  24.330  39.215  1.00 38.62           C  
ATOM    659  SG  CYS L  87      30.456  24.573  37.729  1.00 48.13           S  
ATOM    660  C   CYS L  87      27.597  23.325  37.944  1.00 39.12           C  
ATOM    661  O   CYS L  87      27.861  22.941  36.805  1.00 38.91           O  
ATOM    662  N   GLN L  88      26.428  23.933  38.240  1.00 38.59           N  
ATOM    663  CA  GLN L  88      25.451  24.175  37.210  1.00 38.73           C  
ATOM    664  CB  GLN L  88      24.365  23.099  37.113  1.00 39.48           C  
ATOM    665  CG  GLN L  88      23.344  23.423  36.022  1.00 39.97           C  
ATOM    666  CD  GLN L  88      22.014  22.792  36.404  1.00 43.22           C  
ATOM    667  OE1 GLN L  88      20.951  23.310  36.064  1.00 43.58           O  
ATOM    668  NE2 GLN L  88      22.065  21.659  37.152  1.00 41.83           N  
ATOM    669  C   GLN L  88      24.682  25.407  37.573  1.00 39.27           C  
ATOM    670  O   GLN L  88      24.410  25.647  38.747  1.00 39.29           O  
ATOM    671  N   HIS L  89      24.276  26.211  36.565  1.00 39.32           N  
ATOM    672  CA  HIS L  89      23.496  27.374  36.879  1.00 39.65           C  
ATOM    673  ND1 HIS L  89      22.703  29.905  34.713  1.00 50.49           N  
ATOM    674  CG  HIS L  89      23.775  29.106  35.038  1.00 42.73           C  
ATOM    675  CB  HIS L  89      24.118  28.710  36.439  1.00 39.12           C  
ATOM    676  NE2 HIS L  89      23.723  29.406  32.805  1.00 44.92           N  
ATOM    677  CD2 HIS L  89      24.387  28.809  33.862  1.00 48.85           C  
ATOM    678  CE1 HIS L  89      22.719  30.054  33.365  1.00 50.40           C  
ATOM    679  C   HIS L  89      22.160  27.245  36.209  1.00 42.40           C  
ATOM    680  O   HIS L  89      22.045  26.645  35.140  1.00 41.91           O  
ATOM    681  N   LYS L  90      21.111  27.863  36.756  1.00 27.41           N  
ATOM    682  CA  LYS L  90      20.111  28.059  35.759  1.00 29.10           C  
ATOM    683  CB  LYS L  90      19.006  27.008  35.652  1.00 29.67           C  
ATOM    684  CG  LYS L  90      19.534  25.585  35.506  1.00 26.80           C  
ATOM    685  CD  LYS L  90      18.492  24.493  35.760  1.00 39.06           C  
ATOM    686  CE  LYS L  90      17.744  24.076  34.495  1.00  0.00           C  
ATOM    687  NZ  LYS L  90      16.843  22.944  34.792  1.00  0.00           N1+
ATOM    688  C   LYS L  90      19.502  29.397  36.015  1.00 30.31           C  
ATOM    689  O   LYS L  90      18.303  29.517  36.254  1.00 31.15           O  
ATOM    690  N   ARG L  91      20.348  30.448  36.009  1.00 29.38           N  
ATOM    691  CA  ARG L  91      19.852  31.786  36.127  1.00 27.31           C  
ATOM    692  CB  ARG L  91      20.972  32.840  36.234  1.00 25.59           C  
ATOM    693  CG  ARG L  91      20.511  34.260  36.598  1.00 26.51           C  
ATOM    694  CD  ARG L  91      19.424  34.853  35.695  1.00 30.84           C  
ATOM    695  NE  ARG L  91      19.213  36.273  36.093  1.00 31.63           N  
ATOM    696  CZ  ARG L  91      19.811  37.274  35.381  1.00 32.73           C  
ATOM    697  NH1 ARG L  91      20.571  36.966  34.289  1.00 34.82           N1+
ATOM    698  NH2 ARG L  91      19.622  38.575  35.741  1.00 33.62           N  
ATOM    699  C   ARG L  91      19.114  32.057  34.860  1.00 27.73           C  
ATOM    700  O   ARG L  91      18.000  32.577  34.866  1.00 25.32           O  
ATOM    701  N   GLU L  92      19.735  31.690  33.724  1.00 28.43           N  
ATOM    702  CA  GLU L  92      19.116  31.935  32.458  1.00 26.88           C  
ATOM    703  CB  GLU L  92      19.634  33.192  31.738  1.00 28.10           C  
ATOM    704  CG  GLU L  92      21.134  33.160  31.442  1.00 29.80           C  
ATOM    705  CD  GLU L  92      21.476  34.426  30.673  1.00 32.97           C  
ATOM    706  OE1 GLU L  92      20.557  35.271  30.501  1.00 36.47           O  
ATOM    707  OE2 GLU L  92      22.652  34.564  30.245  1.00 36.56           O1-
ATOM    708  C   GLU L  92      19.401  30.767  31.577  1.00 27.11           C  
ATOM    709  O   GLU L  92      20.290  29.961  31.850  1.00 25.95           O  
ATOM    710  N   TYR L  93      18.610  30.653  30.495  1.00 26.32           N  
ATOM    711  CA  TYR L  93      18.732  29.584  29.553  1.00 25.83           C  
ATOM    712  CB  TYR L  93      17.398  29.251  28.861  1.00 25.96           C  
ATOM    713  CG  TYR L  93      16.482  28.841  29.966  1.00 26.89           C  
ATOM    714  CD1 TYR L  93      15.899  29.797  30.763  1.00 29.62           C  
ATOM    715  CD2 TYR L  93      16.204  27.517  30.213  1.00 26.68           C  
ATOM    716  CE1 TYR L  93      15.056  29.443  31.791  1.00 28.58           C  
ATOM    717  CE2 TYR L  93      15.363  27.155  31.239  1.00 29.80           C  
ATOM    718  CZ  TYR L  93      14.788  28.118  32.032  1.00 30.15           C  
ATOM    719  OH  TYR L  93      13.926  27.747  33.086  1.00 32.09           O  
ATOM    720  C   TYR L  93      19.729  30.011  28.530  1.00 25.77           C  
ATOM    721  O   TYR L  93      19.810  31.189  28.181  1.00 26.19           O  
ATOM    722  N   PRO L  94      20.511  29.082  28.049  1.00 26.91           N  
ATOM    723  CA  PRO L  94      20.398  27.707  28.462  1.00 25.47           C  
ATOM    724  CD  PRO L  94      21.030  29.197  26.698  1.00 24.67           C  
ATOM    725  CB  PRO L  94      20.967  26.868  27.316  1.00 24.47           C  
ATOM    726  CG  PRO L  94      21.757  27.867  26.455  1.00 23.09           C  
ATOM    727  C   PRO L  94      21.067  27.416  29.764  1.00 25.63           C  
ATOM    728  O   PRO L  94      21.946  28.169  30.181  1.00 25.12           O  
ATOM    729  N   PRO L  95      20.649  26.359  30.402  1.00 25.06           N  
ATOM    730  CA  PRO L  95      21.312  25.944  31.601  1.00 24.08           C  
ATOM    731  CD  PRO L  95      19.236  26.009  30.410  1.00 26.70           C  
ATOM    732  CB  PRO L  95      20.371  24.946  32.274  1.00 21.77           C  
ATOM    733  CG  PRO L  95      18.975  25.374  31.784  1.00 19.35           C  
ATOM    734  C   PRO L  95      22.627  25.364  31.189  1.00 24.56           C  
ATOM    735  O   PRO L  95      22.674  24.639  30.196  1.00 24.74           O  
ATOM    736  N   THR L  96      23.704  25.649  31.933  1.00 45.86           N  
ATOM    737  CA  THR L  96      24.996  25.145  31.576  1.00 45.67           C  
ATOM    738  CB  THR L  96      25.919  26.210  31.058  1.00 45.98           C  
ATOM    739  OG1 THR L  96      26.110  27.214  32.043  1.00 46.47           O  
ATOM    740  CG2 THR L  96      25.298  26.822  29.790  1.00 44.48           C  
ATOM    741  C   THR L  96      25.644  24.517  32.768  1.00 43.30           C  
ATOM    742  O   THR L  96      25.302  24.807  33.913  1.00 40.12           O  
ATOM    743  N   PHE L  97      26.615  23.619  32.499  1.00 41.05           N  
ATOM    744  CA  PHE L  97      27.342  22.927  33.524  1.00 40.39           C  
ATOM    745  CB  PHE L  97      27.363  21.395  33.356  1.00 37.89           C  
ATOM    746  CG  PHE L  97      26.015  20.814  33.608  1.00 38.64           C  
ATOM    747  CD1 PHE L  97      25.046  20.829  32.631  1.00 38.47           C  
ATOM    748  CD2 PHE L  97      25.729  20.230  34.820  1.00 39.13           C  
ATOM    749  CE1 PHE L  97      23.806  20.283  32.869  1.00 41.41           C  
ATOM    750  CE2 PHE L  97      24.491  19.683  35.061  1.00 40.01           C  
ATOM    751  CZ  PHE L  97      23.525  19.708  34.084  1.00 41.20           C  
ATOM    752  C   PHE L  97      28.778  23.333  33.410  1.00 40.12           C  
ATOM    753  O   PHE L  97      29.229  23.791  32.360  1.00 38.79           O  
ATOM    754  N   GLY L  98      29.532  23.193  34.519  1.00 40.34           N  
ATOM    755  CA  GLY L  98      30.938  23.470  34.493  1.00 39.34           C  
ATOM    756  C   GLY L  98      31.590  22.264  33.886  1.00 41.56           C  
ATOM    757  O   GLY L  98      30.945  21.240  33.670  1.00 42.54           O  
ATOM    758  N   GLN L  99      32.907  22.356  33.619  1.00 42.26           N  
ATOM    759  CA  GLN L  99      33.657  21.312  32.975  1.00 43.56           C  
ATOM    760  CB  GLN L  99      35.107  21.725  32.661  1.00 43.66           C  
ATOM    761  CG  GLN L  99      35.967  21.991  33.898  1.00  0.00           C  
ATOM    762  CD  GLN L  99      37.355  22.385  33.412  1.00  0.00           C  
ATOM    763  OE1 GLN L  99      38.327  22.344  34.164  1.00  0.00           O  
ATOM    764  NE2 GLN L  99      37.448  22.787  32.115  1.00  0.00           N  
ATOM    765  C   GLN L  99      33.693  20.084  33.837  1.00 44.20           C  
ATOM    766  O   GLN L  99      33.757  18.969  33.326  1.00 42.95           O  
ATOM    767  N   GLY L 100      33.696  20.250  35.172  1.00 42.62           N  
ATOM    768  CA  GLY L 100      33.722  19.111  36.046  1.00 41.58           C  
ATOM    769  C   GLY L 100      35.094  18.985  36.628  1.00 42.63           C  
ATOM    770  O   GLY L 100      36.088  19.338  35.996  1.00 44.39           O  
ATOM    771  N   THR L 101      35.166  18.483  37.880  1.00 42.67           N  
ATOM    772  CA  THR L 101      36.429  18.285  38.531  1.00 42.74           C  
ATOM    773  CB  THR L 101      36.641  19.202  39.703  1.00 42.69           C  
ATOM    774  OG1 THR L 101      36.567  20.557  39.282  1.00 44.35           O  
ATOM    775  CG2 THR L 101      38.024  18.918  40.315  1.00 41.66           C  
ATOM    776  C   THR L 101      36.449  16.876  39.040  1.00 43.63           C  
ATOM    777  O   THR L 101      35.534  16.443  39.738  1.00 44.61           O  
ATOM    778  N   LYS L 102      37.511  16.115  38.706  1.00 43.35           N  
ATOM    779  CA  LYS L 102      37.571  14.751  39.147  1.00 45.25           C  
ATOM    780  CB  LYS L 102      38.279  13.825  38.142  1.00 47.12           C  
ATOM    781  CG  LYS L 102      38.032  12.335  38.378  1.00 51.36           C  
ATOM    782  CD  LYS L 102      38.380  11.478  37.157  1.00 60.91           C  
ATOM    783  CE  LYS L 102      37.893  10.031  37.248  1.00 72.15           C  
ATOM    784  NZ  LYS L 102      37.989   9.385  35.918  1.00 79.42           N1+
ATOM    785  C   LYS L 102      38.332  14.734  40.432  1.00 44.82           C  
ATOM    786  O   LYS L 102      39.431  15.280  40.524  1.00 45.20           O  
ATOM    787  N   VAL L 103      37.751  14.106  41.473  1.00 44.25           N  
ATOM    788  CA  VAL L 103      38.410  14.090  42.745  1.00 42.42           C  
ATOM    789  CB  VAL L 103      37.493  14.417  43.889  1.00 40.51           C  
ATOM    790  CG1 VAL L 103      38.295  14.336  45.199  1.00  0.00           C  
ATOM    791  CG2 VAL L 103      36.860  15.794  43.624  1.00  0.00           C  
ATOM    792  C   VAL L 103      38.955  12.718  42.968  1.00 45.73           C  
ATOM    793  O   VAL L 103      38.237  11.721  42.892  1.00 44.02           O  
ATOM    794  N   GLU L 104      40.267  12.644  43.251  1.00 45.72           N  
ATOM    795  CA  GLU L 104      40.899  11.379  43.461  1.00 45.12           C  
ATOM    796  CB  GLU L 104      42.091  11.151  42.521  1.00 48.26           C  
ATOM    797  CG  GLU L 104      42.674   9.741  42.585  1.00 58.12           C  
ATOM    798  CD  GLU L 104      43.809   9.687  41.572  1.00 69.98           C  
ATOM    799  OE1 GLU L 104      43.936  10.655  40.777  1.00 69.95           O  
ATOM    800  OE2 GLU L 104      44.561   8.677  41.578  1.00 71.36           O1-
ATOM    801  C   GLU L 104      41.394  11.369  44.866  1.00 44.45           C  
ATOM    802  O   GLU L 104      41.801  12.397  45.403  1.00 43.77           O  
ATOM    803  N   ILE L 105      41.360  10.190  45.513  1.00 41.88           N  
ATOM    804  CA  ILE L 105      41.805  10.150  46.871  1.00 44.05           C  
ATOM    805  CB  ILE L 105      40.843   9.481  47.810  1.00 44.10           C  
ATOM    806  CG1 ILE L 105      40.554   8.038  47.383  1.00 46.39           C  
ATOM    807  CG2 ILE L 105      39.592  10.363  47.926  1.00 44.63           C  
ATOM    808  CD1 ILE L 105      39.612   7.327  48.351  1.00 47.04           C  
ATOM    809  C   ILE L 105      43.131   9.477  46.935  1.00 45.75           C  
ATOM    810  O   ILE L 105      43.367   8.442  46.313  1.00 48.60           O  
ATOM    811  N   LYS L 106      44.058  10.111  47.672  1.00 46.30           N  
ATOM    812  CA  LYS L 106      45.368   9.565  47.827  1.00 47.35           C  
ATOM    813  CB  LYS L 106      46.379  10.586  48.371  1.00 49.05           C  
ATOM    814  CG  LYS L 106      46.623  11.751  47.408  1.00 58.99           C  
ATOM    815  CD  LYS L 106      47.340  12.943  48.044  1.00 61.58           C  
ATOM    816  CE  LYS L 106      48.856  12.768  48.144  1.00 65.20           C  
ATOM    817  NZ  LYS L 106      49.475  14.016  48.641  1.00 65.08           N1+
ATOM    818  C   LYS L 106      45.236   8.445  48.849  1.00 48.16           C  
ATOM    819  O   LYS L 106      44.837   8.748  50.006  1.00 49.23           O  
ATOM    820  OXT LYS L 106      45.527   7.273  48.488  1.00  0.00           O1-
TER     821      LYS L 106 
ATOM    822  N   GLN H 107      11.963   6.283  35.069  1.00 42.61           N1+
ATOM    823  CA  GLN H 107      12.437   5.056  34.389  1.00 42.74           C  
ATOM    824  CB  GLN H 107      11.387   3.945  34.530  1.00 49.82           C  
ATOM    825  CG  GLN H 107      11.180   3.520  35.984  1.00 66.73           C  
ATOM    826  CD  GLN H 107      10.041   2.515  36.021  1.00 80.99           C  
ATOM    827  OE1 GLN H 107       8.922   2.810  35.607  1.00 80.24           O  
ATOM    828  NE2 GLN H 107      10.333   1.289  36.531  1.00 82.29           N  
ATOM    829  C   GLN H 107      12.663   5.332  32.939  1.00 42.64           C  
ATOM    830  O   GLN H 107      11.779   5.836  32.249  1.00 42.57           O  
ATOM    831  N   GLN H 108      13.870   5.001  32.441  1.00 41.68           N  
ATOM    832  CA  GLN H 108      14.213   5.296  31.078  1.00 41.96           C  
ATOM    833  CB  GLN H 108      15.528   6.091  30.956  1.00 40.50           C  
ATOM    834  CG  GLN H 108      15.412   7.513  31.509  1.00 40.22           C  
ATOM    835  CD  GLN H 108      16.721   8.248  31.253  1.00 40.76           C  
ATOM    836  OE1 GLN H 108      17.231   8.271  30.135  1.00 39.37           O  
ATOM    837  NE2 GLN H 108      17.280   8.873  32.323  1.00 37.64           N  
ATOM    838  C   GLN H 108      14.339   4.019  30.304  1.00 43.35           C  
ATOM    839  O   GLN H 108      14.649   2.965  30.856  1.00 47.00           O  
ATOM    840  N   PRO H 109      14.090   4.107  29.016  1.00 45.25           N  
ATOM    841  CA  PRO H 109      14.096   2.955  28.171  1.00 46.03           C  
ATOM    842  CD  PRO H 109      14.487   5.272  28.245  1.00 31.22           C  
ATOM    843  CB  PRO H 109      13.811   3.476  26.772  1.00 43.67           C  
ATOM    844  CG  PRO H 109      14.567   4.813  26.779  1.00 31.73           C  
ATOM    845  C   PRO H 109      15.490   2.443  28.208  1.00 46.61           C  
ATOM    846  O   PRO H 109      16.394   3.158  28.638  1.00 50.33           O  
ATOM    847  N   GLY H 110      15.682   1.200  27.754  1.00 42.86           N  
ATOM    848  CA  GLY H 110      16.986   0.628  27.786  1.00 43.83           C  
ATOM    849  C   GLY H 110      17.742   1.122  26.606  1.00 45.09           C  
ATOM    850  O   GLY H 110      17.241   1.911  25.808  1.00 45.98           O  
ATOM    851  N   SER H 111      18.978   0.614  26.463  1.00 45.47           N  
ATOM    852  CA  SER H 111      19.867   1.044  25.431  1.00 47.99           C  
ATOM    853  CB  SER H 111      21.188   0.257  25.395  1.00 51.25           C  
ATOM    854  OG  SER H 111      20.937  -1.102  25.065  1.00  0.00           O  
ATOM    855  C   SER H 111      19.204   0.883  24.108  1.00 47.35           C  
ATOM    856  O   SER H 111      18.353   0.015  23.919  1.00 46.95           O  
ATOM    857  N   GLU H 112      19.568   1.767  23.159  1.00 45.91           N  
ATOM    858  CA  GLU H 112      19.011   1.697  21.843  1.00 45.43           C  
ATOM    859  CB  GLU H 112      18.115   2.897  21.487  1.00 46.51           C  
ATOM    860  CG  GLU H 112      16.825   2.968  22.309  1.00 48.02           C  
ATOM    861  CD  GLU H 112      15.883   1.871  21.829  1.00 63.78           C  
ATOM    862  OE1 GLU H 112      16.368   0.741  21.555  1.00 69.80           O  
ATOM    863  OE2 GLU H 112      14.659   2.151  21.728  1.00 61.29           O1-
ATOM    864  C   GLU H 112      20.141   1.685  20.864  1.00 45.66           C  
ATOM    865  O   GLU H 112      21.129   2.404  21.018  1.00 40.46           O  
ATOM    866  N   LEU H 113      20.010   0.828  19.833  1.00 45.57           N  
ATOM    867  CA  LEU H 113      20.969   0.704  18.774  1.00 45.03           C  
ATOM    868  CB  LEU H 113      21.353  -0.762  18.498  1.00 42.71           C  
ATOM    869  CG  LEU H 113      22.306  -0.956  17.306  1.00 43.63           C  
ATOM    870  CD1 LEU H 113      23.675  -0.317  17.575  1.00 44.23           C  
ATOM    871  CD2 LEU H 113      22.399  -2.438  16.906  1.00 42.91           C  
ATOM    872  C   LEU H 113      20.282   1.209  17.549  1.00 47.01           C  
ATOM    873  O   LEU H 113      19.201   0.736  17.202  1.00 48.86           O  
ATOM    874  N   VAL H 114      20.887   2.190  16.854  1.00 44.50           N  
ATOM    875  CA  VAL H 114      20.207   2.725  15.715  1.00 45.90           C  
ATOM    876  CB  VAL H 114      19.522   4.021  16.050  1.00 46.39           C  
ATOM    877  CG1 VAL H 114      20.592   5.068  16.393  1.00 40.18           C  
ATOM    878  CG2 VAL H 114      18.580   4.414  14.906  1.00 39.49           C  
ATOM    879  C   VAL H 114      21.203   2.948  14.617  1.00 48.35           C  
ATOM    880  O   VAL H 114      22.375   3.231  14.869  1.00 47.85           O  
ATOM    881  N   ARG H 115      20.745   2.802  13.358  1.00 48.74           N  
ATOM    882  CA  ARG H 115      21.568   2.962  12.191  1.00 48.63           C  
ATOM    883  CB  ARG H 115      20.922   2.375  10.924  1.00 48.91           C  
ATOM    884  CG  ARG H 115      20.486   0.916  11.080  1.00 51.19           C  
ATOM    885  CD  ARG H 115      21.631  -0.098  11.033  1.00 58.16           C  
ATOM    886  NE  ARG H 115      22.223  -0.038   9.670  1.00  0.00           N  
ATOM    887  CZ  ARG H 115      21.655  -0.753   8.657  1.00  0.00           C  
ATOM    888  NH1 ARG H 115      20.529  -1.489   8.890  1.00  0.00           N1+
ATOM    889  NH2 ARG H 115      22.208  -0.726   7.410  1.00  0.00           N  
ATOM    890  C   ARG H 115      21.733   4.431  11.963  1.00 49.30           C  
ATOM    891  O   ARG H 115      20.879   5.226  12.354  1.00 46.23           O  
ATOM    892  N   PRO H 116      22.811   4.826  11.341  1.00 48.96           N  
ATOM    893  CA  PRO H 116      23.021   6.227  11.108  1.00 47.54           C  
ATOM    894  CD  PRO H 116      24.065   4.097  11.458  1.00 48.13           C  
ATOM    895  CB  PRO H 116      24.467   6.352  10.627  1.00 46.36           C  
ATOM    896  CG  PRO H 116      25.170   5.154  11.297  1.00 48.46           C  
ATOM    897  C   PRO H 116      22.003   6.778  10.163  1.00 48.78           C  
ATOM    898  O   PRO H 116      21.634   6.089   9.213  1.00 44.77           O  
ATOM    899  N   GLY H 117      21.533   8.017  10.414  1.00 49.13           N  
ATOM    900  CA  GLY H 117      20.584   8.658   9.549  1.00 47.41           C  
ATOM    901  C   GLY H 117      19.195   8.367  10.028  1.00 48.02           C  
ATOM    902  O   GLY H 117      18.233   8.959   9.545  1.00 51.66           O  
ATOM    903  N   ALA H 118      19.053   7.442  10.995  1.00 43.87           N  
ATOM    904  CA  ALA H 118      17.760   7.067  11.502  1.00 44.63           C  
ATOM    905  CB  ALA H 118      17.710   5.630  12.048  1.00 45.59           C  
ATOM    906  C   ALA H 118      17.373   7.987  12.618  1.00 47.11           C  
ATOM    907  O   ALA H 118      18.109   8.908  12.969  1.00 46.31           O  
ATOM    908  N   SER H 119      16.156   7.780  13.168  1.00 47.45           N  
ATOM    909  CA  SER H 119      15.673   8.551  14.278  1.00 47.33           C  
ATOM    910  CB  SER H 119      14.363   9.308  14.000  1.00 51.05           C  
ATOM    911  OG  SER H 119      14.566  10.317  13.023  1.00 60.39           O  
ATOM    912  C   SER H 119      15.354   7.598  15.389  1.00 47.45           C  
ATOM    913  O   SER H 119      15.169   6.403  15.162  1.00 49.05           O  
ATOM    914  N   VAL H 120      15.316   8.104  16.640  1.00 46.28           N  
ATOM    915  CA  VAL H 120      14.968   7.255  17.743  1.00 46.14           C  
ATOM    916  CB  VAL H 120      16.167   6.636  18.413  1.00 47.10           C  
ATOM    917  CG1 VAL H 120      17.029   7.742  19.033  1.00 48.57           C  
ATOM    918  CG2 VAL H 120      15.688   5.593  19.431  1.00 47.60           C  
ATOM    919  C   VAL H 120      14.200   8.070  18.743  1.00 45.43           C  
ATOM    920  O   VAL H 120      14.370   9.286  18.838  1.00 44.93           O  
ATOM    921  N   LYS H 121      13.300   7.408  19.504  1.00 44.37           N  
ATOM    922  CA  LYS H 121      12.501   8.106  20.471  1.00 43.12           C  
ATOM    923  CB  LYS H 121      10.998   7.994  20.161  1.00 42.46           C  
ATOM    924  CG  LYS H 121      10.116   9.002  20.894  1.00 44.20           C  
ATOM    925  CD  LYS H 121       8.708   9.093  20.297  1.00 47.95           C  
ATOM    926  CE  LYS H 121       7.808  10.117  20.988  1.00 53.03           C  
ATOM    927  NZ  LYS H 121       6.474  10.125  20.349  1.00 54.71           N1+
ATOM    928  C   LYS H 121      12.747   7.480  21.811  1.00 41.65           C  
ATOM    929  O   LYS H 121      12.399   6.323  22.041  1.00 42.25           O  
ATOM    930  N   LEU H 122      13.359   8.246  22.734  1.00 47.35           N  
ATOM    931  CA  LEU H 122      13.656   7.764  24.054  1.00 42.85           C  
ATOM    932  CB  LEU H 122      14.941   8.383  24.624  1.00 44.59           C  
ATOM    933  CG  LEU H 122      16.186   8.003  23.801  1.00 48.48           C  
ATOM    934  CD1 LEU H 122      17.460   8.633  24.381  1.00 36.59           C  
ATOM    935  CD2 LEU H 122      16.308   6.479  23.660  1.00 42.40           C  
ATOM    936  C   LEU H 122      12.513   8.152  24.939  1.00 40.84           C  
ATOM    937  O   LEU H 122      11.841   9.150  24.689  1.00 41.85           O  
ATOM    938  N   SER H 123      12.261   7.369  26.009  1.00 41.12           N  
ATOM    939  CA  SER H 123      11.141   7.673  26.858  1.00 38.85           C  
ATOM    940  CB  SER H 123      10.052   6.588  26.830  1.00 39.17           C  
ATOM    941  OG  SER H 123      10.574   5.360  27.317  1.00 44.61           O  
ATOM    942  C   SER H 123      11.606   7.811  28.276  1.00 41.83           C  
ATOM    943  O   SER H 123      12.688   7.360  28.642  1.00 37.56           O  
ATOM    944  N   CYS H 124      10.812   8.495  29.117  0.90 41.42           N  
ATOM    945  CA  CYS H 124      11.149   8.636  30.504  0.90 40.15           C  
ATOM    946  CB  CYS H 124      11.857   9.984  30.801  0.90 39.38           C  
ATOM    947  SG  CYS H 124      12.314  10.233  32.545  0.90 45.99           S  
ATOM    948  C   CYS H 124       9.849   8.592  31.248  0.90 43.21           C  
ATOM    949  O   CYS H 124       9.072   9.544  31.198  0.90 42.36           O  
ATOM    950  N   LYS H 125       9.585   7.479  31.967  1.00 44.80           N  
ATOM    951  CA  LYS H 125       8.328   7.314  32.642  1.00 43.31           C  
ATOM    952  CB  LYS H 125       7.861   5.850  32.667  1.00 48.72           C  
ATOM    953  CG  LYS H 125       6.437   5.658  33.189  1.00 60.72           C  
ATOM    954  CD  LYS H 125       5.867   4.271  32.892  1.00 69.72           C  
ATOM    955  CE  LYS H 125       4.479   4.036  33.493  1.00 73.99           C  
ATOM    956  NZ  LYS H 125       3.478   4.890  32.817  1.00 75.16           N1+
ATOM    957  C   LYS H 125       8.487   7.782  34.054  1.00 44.14           C  
ATOM    958  O   LYS H 125       9.421   7.393  34.752  1.00 43.44           O  
ATOM    959  N   ALA H 126       7.545   8.626  34.519  1.00 44.11           N  
ATOM    960  CA  ALA H 126       7.658   9.188  35.835  1.00 42.04           C  
ATOM    961  CB  ALA H 126       7.524  10.719  35.854  1.00 40.30           C  
ATOM    962  C   ALA H 126       6.571   8.634  36.699  1.00 43.32           C  
ATOM    963  O   ALA H 126       5.505   8.261  36.214  1.00 45.01           O  
ATOM    964  N   SER H 127       6.851   8.526  38.014  1.00 42.36           N  
ATOM    965  CA  SER H 127       5.864   8.046  38.936  1.00 43.42           C  
ATOM    966  CB  SER H 127       5.820   6.509  39.007  1.00 44.79           C  
ATOM    967  OG  SER H 127       4.829   6.086  39.929  1.00 47.76           O  
ATOM    968  C   SER H 127       6.224   8.561  40.298  1.00 42.04           C  
ATOM    969  O   SER H 127       7.362   8.957  40.544  1.00 40.76           O  
ATOM    970  N   GLY H 128       5.223   8.547  41.206  1.00 25.11           N  
ATOM    971  CA  GLY H 128       5.397   8.890  42.588  1.00 23.30           C  
ATOM    972  C   GLY H 128       4.968  10.301  42.844  1.00 24.38           C  
ATOM    973  O   GLY H 128       4.724  10.672  43.991  1.00 26.92           O  
ATOM    974  N   TYR H 129       4.859  11.134  41.794  1.00 24.92           N  
ATOM    975  CA  TYR H 129       4.467  12.491  42.043  1.00 28.03           C  
ATOM    976  CB  TYR H 129       5.650  13.471  42.137  1.00 26.84           C  
ATOM    977  CG  TYR H 129       6.336  13.506  40.817  1.00 30.45           C  
ATOM    978  CD1 TYR H 129       7.204  12.503  40.448  1.00 29.53           C  
ATOM    979  CD2 TYR H 129       6.121  14.552  39.951  1.00 30.55           C  
ATOM    980  CE1 TYR H 129       7.836  12.540  39.228  1.00 29.42           C  
ATOM    981  CE2 TYR H 129       6.750  14.594  38.731  1.00 29.00           C  
ATOM    982  CZ  TYR H 129       7.609  13.586  38.368  1.00 31.80           C  
ATOM    983  OH  TYR H 129       8.257  13.627  37.115  1.00 35.11           O  
ATOM    984  C   TYR H 129       3.567  12.940  40.936  1.00 28.61           C  
ATOM    985  O   TYR H 129       3.283  12.187  40.006  1.00 30.32           O  
ATOM    986  N   THR H 130       3.077  14.194  41.026  1.00 29.82           N  
ATOM    987  CA  THR H 130       2.191  14.713  40.024  1.00 29.64           C  
ATOM    988  CB  THR H 130       1.370  15.869  40.514  1.00 33.95           C  
ATOM    989  OG1 THR H 130       0.563  15.456  41.607  1.00 31.35           O  
ATOM    990  CG2 THR H 130       0.491  16.395  39.369  1.00 31.44           C  
ATOM    991  C   THR H 130       3.033  15.183  38.881  1.00 29.80           C  
ATOM    992  O   THR H 130       3.735  16.188  38.966  1.00 27.12           O  
ATOM    993  N   PHE H 131       2.920  14.455  37.757  1.00 29.80           N  
ATOM    994  CA  PHE H 131       3.700  14.603  36.560  1.00 28.99           C  
ATOM    995  CB  PHE H 131       3.325  13.537  35.517  1.00 28.96           C  
ATOM    996  CG  PHE H 131       4.157  13.734  34.301  1.00 26.60           C  
ATOM    997  CD1 PHE H 131       5.489  13.397  34.294  1.00 24.15           C  
ATOM    998  CD2 PHE H 131       3.588  14.237  33.153  1.00 24.02           C  
ATOM    999  CE1 PHE H 131       6.251  13.576  33.163  1.00 23.06           C  
ATOM   1000  CE2 PHE H 131       4.344  14.416  32.021  1.00 21.53           C  
ATOM   1001  CZ  PHE H 131       5.678  14.088  32.023  1.00 23.45           C  
ATOM   1002  C   PHE H 131       3.527  15.959  35.933  1.00 30.39           C  
ATOM   1003  O   PHE H 131       4.497  16.558  35.476  1.00 31.64           O  
ATOM   1004  N   THR H 132       2.293  16.484  35.890  1.00 29.38           N  
ATOM   1005  CA  THR H 132       1.992  17.721  35.214  1.00 28.26           C  
ATOM   1006  CB  THR H 132       0.522  17.993  35.164  1.00 29.96           C  
ATOM   1007  OG1 THR H 132       0.002  18.110  36.481  1.00 29.77           O  
ATOM   1008  CG2 THR H 132      -0.161  16.830  34.426  1.00 23.43           C  
ATOM   1009  C   THR H 132       2.648  18.888  35.886  1.00 28.97           C  
ATOM   1010  O   THR H 132       2.942  19.896  35.247  1.00 29.60           O  
ATOM   1011  N   SER H 133       2.839  18.810  37.209  1.00 27.62           N  
ATOM   1012  CA  SER H 133       3.349  19.905  37.987  1.00 25.88           C  
ATOM   1013  CB  SER H 133       3.091  19.710  39.489  1.00 23.90           C  
ATOM   1014  OG  SER H 133       1.692  19.664  39.733  1.00 30.31           O  
ATOM   1015  C   SER H 133       4.824  20.183  37.823  1.00 27.66           C  
ATOM   1016  O   SER H 133       5.272  21.233  38.280  1.00 27.45           O  
ATOM   1017  N   TYR H 134       5.640  19.302  37.198  1.00 26.09           N  
ATOM   1018  CA  TYR H 134       7.062  19.595  37.239  1.00 24.93           C  
ATOM   1019  CB  TYR H 134       7.869  18.573  38.063  1.00 27.66           C  
ATOM   1020  CG  TYR H 134       7.429  18.632  39.483  1.00 23.57           C  
ATOM   1021  CD1 TYR H 134       6.279  17.991  39.882  1.00 24.95           C  
ATOM   1022  CD2 TYR H 134       8.174  19.316  40.416  1.00 25.40           C  
ATOM   1023  CE1 TYR H 134       5.872  18.040  41.194  1.00 28.86           C  
ATOM   1024  CE2 TYR H 134       7.772  19.364  41.728  1.00 26.69           C  
ATOM   1025  CZ  TYR H 134       6.620  18.728  42.118  1.00 30.67           C  
ATOM   1026  OH  TYR H 134       6.208  18.780  43.467  1.00 37.97           O  
ATOM   1027  C   TYR H 134       7.677  19.575  35.874  1.00 23.30           C  
ATOM   1028  O   TYR H 134       7.264  18.829  34.989  1.00 27.17           O  
ATOM   1029  N   TRP H 135       8.726  20.400  35.669  1.00 37.90           N  
ATOM   1030  CA  TRP H 135       9.332  20.379  34.364  1.00 38.61           C  
ATOM   1031  CB  TRP H 135      10.207  21.612  34.065  1.00 37.56           C  
ATOM   1032  CG  TRP H 135       9.453  22.896  33.814  1.00 41.57           C  
ATOM   1033  CD2 TRP H 135       9.359  23.531  32.528  1.00 45.34           C  
ATOM   1034  CD1 TRP H 135       8.781  23.697  34.689  1.00 43.09           C  
ATOM   1035  NE1 TRP H 135       8.268  24.788  34.028  1.00 35.01           N  
ATOM   1036  CE2 TRP H 135       8.619  24.700  32.697  1.00 49.42           C  
ATOM   1037  CE3 TRP H 135       9.858  23.172  31.307  1.00 34.15           C  
ATOM   1038  CZ2 TRP H 135       8.363  25.531  31.643  1.00 36.31           C  
ATOM   1039  CZ3 TRP H 135       9.592  24.010  30.245  1.00 35.44           C  
ATOM   1040  CH2 TRP H 135       8.858  25.165  30.410  1.00 36.83           C  
ATOM   1041  C   TRP H 135      10.228  19.180  34.266  1.00 37.96           C  
ATOM   1042  O   TRP H 135      10.716  18.675  35.276  1.00 36.16           O  
ATOM   1043  N   ILE H 136      10.442  18.678  33.028  1.00 37.57           N  
ATOM   1044  CA  ILE H 136      11.313  17.554  32.790  1.00 37.90           C  
ATOM   1045  CB  ILE H 136      10.648  16.423  32.054  1.00 39.49           C  
ATOM   1046  CG1 ILE H 136       9.524  15.801  32.900  1.00 45.56           C  
ATOM   1047  CG2 ILE H 136      11.738  15.414  31.656  1.00 39.12           C  
ATOM   1048  CD1 ILE H 136      10.025  15.151  34.189  1.00 46.51           C  
ATOM   1049  C   ILE H 136      12.433  18.030  31.910  1.00 39.01           C  
ATOM   1050  O   ILE H 136      12.193  18.665  30.885  1.00 39.48           O  
ATOM   1051  N   ASN H 137      13.694  17.718  32.287  1.00 35.14           N  
ATOM   1052  CA  ASN H 137      14.850  18.162  31.545  1.00 37.70           C  
ATOM   1053  CB  ASN H 137      15.952  18.809  32.407  1.00 37.64           C  
ATOM   1054  CG  ASN H 137      15.484  20.127  32.996  1.00 43.43           C  
ATOM   1055  OD1 ASN H 137      15.281  20.233  34.204  1.00 49.14           O  
ATOM   1056  ND2 ASN H 137      15.330  21.169  32.138  1.00 48.32           N  
ATOM   1057  C   ASN H 137      15.547  16.977  30.946  1.00 37.92           C  
ATOM   1058  O   ASN H 137      15.435  15.856  31.438  1.00 35.49           O  
ATOM   1059  N   TRP H 138      16.297  17.211  29.846  1.00 38.26           N  
ATOM   1060  CA  TRP H 138      17.059  16.161  29.229  1.00 38.08           C  
ATOM   1061  CB  TRP H 138      16.574  15.818  27.811  1.00 37.81           C  
ATOM   1062  CG  TRP H 138      15.195  15.202  27.802  1.00 39.18           C  
ATOM   1063  CD2 TRP H 138      14.936  13.789  27.816  1.00 40.59           C  
ATOM   1064  CD1 TRP H 138      13.979  15.817  27.790  1.00 40.46           C  
ATOM   1065  NE1 TRP H 138      12.976  14.877  27.799  1.00 42.46           N  
ATOM   1066  CE2 TRP H 138      13.551  13.624  27.813  1.00 43.06           C  
ATOM   1067  CE3 TRP H 138      15.782  12.716  27.829  1.00 40.00           C  
ATOM   1068  CZ2 TRP H 138      12.988  12.380  27.825  1.00 41.86           C  
ATOM   1069  CZ3 TRP H 138      15.210  11.463  27.839  1.00 40.73           C  
ATOM   1070  CH2 TRP H 138      13.840  11.297  27.838  1.00 40.93           C  
ATOM   1071  C   TRP H 138      18.492  16.605  29.147  1.00 40.71           C  
ATOM   1072  O   TRP H 138      18.779  17.772  28.877  1.00 41.56           O  
ATOM   1073  N   VAL H 139      19.434  15.666  29.390  1.00 40.37           N  
ATOM   1074  CA  VAL H 139      20.841  15.970  29.377  1.00 37.25           C  
ATOM   1075  CB  VAL H 139      21.450  15.954  30.751  1.00 40.59           C  
ATOM   1076  CG1 VAL H 139      22.968  16.163  30.630  1.00 38.09           C  
ATOM   1077  CG2 VAL H 139      20.744  17.015  31.611  1.00 35.72           C  
ATOM   1078  C   VAL H 139      21.559  14.927  28.570  1.00 39.04           C  
ATOM   1079  O   VAL H 139      21.144  13.771  28.509  1.00 39.06           O  
ATOM   1080  N   LYS H 140      22.678  15.326  27.927  1.00 37.80           N  
ATOM   1081  CA  LYS H 140      23.454  14.431  27.109  1.00 38.26           C  
ATOM   1082  CB  LYS H 140      23.632  14.972  25.679  1.00 38.51           C  
ATOM   1083  CG  LYS H 140      24.510  14.118  24.766  1.00 37.73           C  
ATOM   1084  CD  LYS H 140      24.523  14.620  23.321  1.00 39.75           C  
ATOM   1085  CE  LYS H 140      25.570  13.937  22.443  1.00 44.90           C  
ATOM   1086  NZ  LYS H 140      25.563  14.540  21.091  1.00 46.79           N1+
ATOM   1087  C   LYS H 140      24.834  14.306  27.688  1.00 41.45           C  
ATOM   1088  O   LYS H 140      25.446  15.304  28.068  1.00 42.16           O  
ATOM   1089  N   GLN H 141      25.362  13.062  27.780  1.00 41.67           N  
ATOM   1090  CA  GLN H 141      26.702  12.886  28.273  1.00 43.02           C  
ATOM   1091  CB  GLN H 141      26.757  12.394  29.733  1.00 41.06           C  
ATOM   1092  CG  GLN H 141      28.180  12.265  30.285  1.00 39.64           C  
ATOM   1093  CD  GLN H 141      28.096  11.798  31.734  1.00 41.01           C  
ATOM   1094  OE1 GLN H 141      27.062  11.310  32.188  1.00 41.79           O  
ATOM   1095  NE2 GLN H 141      29.218  11.956  32.485  1.00 36.47           N  
ATOM   1096  C   GLN H 141      27.413  11.869  27.425  1.00 47.26           C  
ATOM   1097  O   GLN H 141      26.999  10.714  27.336  1.00 45.92           O  
ATOM   1098  N   ARG H 142      28.528  12.289  26.785  1.00 50.87           N  
ATOM   1099  CA  ARG H 142      29.338  11.441  25.951  1.00 55.57           C  
ATOM   1100  CB  ARG H 142      30.202  12.220  24.944  1.00 58.05           C  
ATOM   1101  CG  ARG H 142      29.411  13.047  23.928  1.00 66.19           C  
ATOM   1102  CD  ARG H 142      30.322  13.795  22.952  1.00 71.38           C  
ATOM   1103  NE  ARG H 142      29.468  14.636  22.071  1.00 77.83           N  
ATOM   1104  CZ  ARG H 142      30.047  15.600  21.296  1.00 86.47           C  
ATOM   1105  NH1 ARG H 142      31.403  15.754  21.300  1.00 81.70           N1+
ATOM   1106  NH2 ARG H 142      29.269  16.408  20.518  1.00 80.77           N  
ATOM   1107  C   ARG H 142      30.293  10.700  26.841  1.00 58.09           C  
ATOM   1108  O   ARG H 142      30.614  11.161  27.935  1.00 57.59           O  
ATOM   1109  N   PRO H 143      30.756   9.554  26.401  1.00 60.90           N  
ATOM   1110  CA  PRO H 143      31.649   8.747  27.190  1.00 62.33           C  
ATOM   1111  CD  PRO H 143      30.886   9.270  24.981  1.00 56.01           C  
ATOM   1112  CB  PRO H 143      32.102   7.615  26.268  1.00 61.05           C  
ATOM   1113  CG  PRO H 143      32.049   8.268  24.875  1.00 58.81           C  
ATOM   1114  C   PRO H 143      32.818   9.547  27.670  1.00 63.90           C  
ATOM   1115  O   PRO H 143      33.526  10.138  26.854  1.00 63.96           O  
ATOM   1116  N   GLY H 144      33.039   9.566  28.997  1.00 62.54           N  
ATOM   1117  CA  GLY H 144      34.191  10.200  29.566  1.00 62.79           C  
ATOM   1118  C   GLY H 144      34.116  11.686  29.398  1.00 65.53           C  
ATOM   1119  O   GLY H 144      35.143  12.361  29.462  1.00 67.64           O  
ATOM   1120  N   GLN H 145      32.911  12.250  29.194  1.00 63.29           N  
ATOM   1121  CA  GLN H 145      32.855  13.670  28.995  1.00 61.91           C  
ATOM   1122  CB  GLN H 145      32.531  14.084  27.550  1.00 64.56           C  
ATOM   1123  CG  GLN H 145      33.675  13.722  26.600  1.00 74.17           C  
ATOM   1124  CD  GLN H 145      33.356  14.228  25.203  1.00 81.13           C  
ATOM   1125  OE1 GLN H 145      32.389  14.959  24.998  1.00 86.08           O  
ATOM   1126  NE2 GLN H 145      34.197  13.829  24.212  1.00 84.17           N  
ATOM   1127  C   GLN H 145      31.849  14.277  29.925  1.00 58.28           C  
ATOM   1128  O   GLN H 145      31.271  13.599  30.773  1.00 57.02           O  
ATOM   1129  N   GLY H 146      31.637  15.604  29.789  1.00 54.76           N  
ATOM   1130  CA  GLY H 146      30.797  16.349  30.684  1.00 51.71           C  
ATOM   1131  C   GLY H 146      29.360  16.273  30.277  1.00 49.31           C  
ATOM   1132  O   GLY H 146      28.975  15.520  29.386  1.00 50.13           O  
ATOM   1133  N   LEU H 147      28.527  17.092  30.954  1.00 45.98           N  
ATOM   1134  CA  LEU H 147      27.104  17.094  30.777  1.00 43.41           C  
ATOM   1135  CB  LEU H 147      26.360  17.254  32.112  1.00 41.96           C  
ATOM   1136  CG  LEU H 147      26.624  16.107  33.105  1.00 42.34           C  
ATOM   1137  CD1 LEU H 147      25.908  16.360  34.439  1.00 44.04           C  
ATOM   1138  CD2 LEU H 147      26.260  14.742  32.501  1.00 41.08           C  
ATOM   1139  C   LEU H 147      26.713  18.254  29.919  1.00 45.35           C  
ATOM   1140  O   LEU H 147      27.261  19.349  30.035  1.00 44.27           O  
ATOM   1141  N   GLU H 148      25.742  18.017  29.014  1.00 44.36           N  
ATOM   1142  CA  GLU H 148      25.229  19.042  28.150  1.00 43.21           C  
ATOM   1143  CB  GLU H 148      25.460  18.741  26.659  1.00 45.41           C  
ATOM   1144  CG  GLU H 148      26.935  18.769  26.250  1.00 54.48           C  
ATOM   1145  CD  GLU H 148      27.037  18.243  24.826  1.00 63.22           C  
ATOM   1146  OE1 GLU H 148      26.573  17.098  24.586  1.00 63.24           O  
ATOM   1147  OE2 GLU H 148      27.578  18.975  23.956  1.00 61.68           O1-
ATOM   1148  C   GLU H 148      23.746  19.088  28.363  1.00 43.81           C  
ATOM   1149  O   GLU H 148      23.099  18.050  28.498  1.00 42.65           O  
ATOM   1150  N   TRP H 149      23.166  20.304  28.396  1.00 42.34           N  
ATOM   1151  CA  TRP H 149      21.753  20.453  28.629  1.00 41.31           C  
ATOM   1152  CB  TRP H 149      21.436  21.716  29.451  1.00 40.46           C  
ATOM   1153  CG  TRP H 149      19.971  21.985  29.698  1.00 42.22           C  
ATOM   1154  CD2 TRP H 149      19.211  22.995  29.014  1.00 43.89           C  
ATOM   1155  CD1 TRP H 149      19.120  21.394  30.585  1.00 43.47           C  
ATOM   1156  NE1 TRP H 149      17.877  21.971  30.495  1.00 41.58           N  
ATOM   1157  CE2 TRP H 149      17.918  22.958  29.535  1.00 44.90           C  
ATOM   1158  CE3 TRP H 149      19.561  23.885  28.040  1.00 44.11           C  
ATOM   1159  CZ2 TRP H 149      16.952  23.811  29.084  1.00 47.04           C  
ATOM   1160  CZ3 TRP H 149      18.583  24.740  27.584  1.00 45.62           C  
ATOM   1161  CH2 TRP H 149      17.302  24.704  28.096  1.00 46.55           C  
ATOM   1162  C   TRP H 149      21.067  20.587  27.303  1.00 41.38           C  
ATOM   1163  O   TRP H 149      21.390  21.482  26.526  1.00 41.66           O  
ATOM   1164  N   ILE H 150      20.170  19.628  26.979  1.00 38.32           N  
ATOM   1165  CA  ILE H 150      19.410  19.617  25.754  1.00 38.44           C  
ATOM   1166  CB  ILE H 150      18.869  18.252  25.441  1.00 38.07           C  
ATOM   1167  CG1 ILE H 150      20.032  17.259  25.276  1.00 40.13           C  
ATOM   1168  CG2 ILE H 150      17.970  18.361  24.197  1.00 38.02           C  
ATOM   1169  CD1 ILE H 150      19.596  15.795  25.248  1.00 38.85           C  
ATOM   1170  C   ILE H 150      18.248  20.573  25.758  1.00 40.79           C  
ATOM   1171  O   ILE H 150      18.100  21.377  24.838  1.00 40.96           O  
ATOM   1172  N   GLY H 151      17.392  20.521  26.807  1.00 40.36           N  
ATOM   1173  CA  GLY H 151      16.205  21.340  26.830  1.00 38.09           C  
ATOM   1174  C   GLY H 151      15.265  20.808  27.875  1.00 38.76           C  
ATOM   1175  O   GLY H 151      15.558  19.818  28.545  1.00 39.31           O  
ATOM   1176  N   ASN H 152      14.097  21.471  28.037  1.00 37.20           N  
ATOM   1177  CA  ASN H 152      13.139  21.065  29.031  1.00 37.08           C  
ATOM   1178  CB  ASN H 152      13.216  21.882  30.338  1.00 39.12           C  
ATOM   1179  CG  ASN H 152      12.918  23.363  30.101  1.00 42.22           C  
ATOM   1180  OD1 ASN H 152      12.708  24.113  31.053  1.00  0.00           O  
ATOM   1181  ND2 ASN H 152      12.904  23.811  28.816  1.00  0.00           N  
ATOM   1182  C   ASN H 152      11.756  21.210  28.480  1.00 39.89           C  
ATOM   1183  O   ASN H 152      11.539  21.897  27.483  1.00 39.19           O  
ATOM   1184  N   ILE H 153      10.783  20.518  29.109  1.00 39.36           N  
ATOM   1185  CA  ILE H 153       9.414  20.609  28.689  1.00 39.33           C  
ATOM   1186  CB  ILE H 153       8.979  19.444  27.845  1.00 38.60           C  
ATOM   1187  CG1 ILE H 153       7.573  19.692  27.274  1.00 41.62           C  
ATOM   1188  CG2 ILE H 153       9.112  18.157  28.676  1.00 37.48           C  
ATOM   1189  CD1 ILE H 153       7.172  18.699  26.185  1.00 38.96           C  
ATOM   1190  C   ILE H 153       8.536  20.661  29.905  1.00 43.21           C  
ATOM   1191  O   ILE H 153       8.828  20.033  30.921  1.00 43.34           O  
ATOM   1192  N   TYR H 154       7.423  21.425  29.828  1.00 42.66           N  
ATOM   1193  CA  TYR H 154       6.511  21.490  30.938  1.00 41.90           C  
ATOM   1194  CB  TYR H 154       6.015  22.920  31.241  1.00 39.82           C  
ATOM   1195  CG  TYR H 154       5.268  22.916  32.534  1.00 44.04           C  
ATOM   1196  CD1 TYR H 154       5.948  22.838  33.729  1.00 50.46           C  
ATOM   1197  CD2 TYR H 154       3.895  23.013  32.560  1.00 58.93           C  
ATOM   1198  CE1 TYR H 154       5.273  22.839  34.927  1.00 56.07           C  
ATOM   1199  CE2 TYR H 154       3.214  23.014  33.757  1.00 71.44           C  
ATOM   1200  CZ  TYR H 154       3.902  22.925  34.943  1.00 69.91           C  
ATOM   1201  OH  TYR H 154       3.206  22.925  36.172  1.00 66.82           O  
ATOM   1202  C   TYR H 154       5.346  20.657  30.515  1.00 43.76           C  
ATOM   1203  O   TYR H 154       4.638  20.992  29.572  1.00 44.96           O  
ATOM   1204  N   PRO H 155       5.107  19.572  31.204  1.00 36.68           N  
ATOM   1205  CA  PRO H 155       4.067  18.660  30.797  1.00 36.91           C  
ATOM   1206  CD  PRO H 155       6.161  18.908  31.950  1.00 35.29           C  
ATOM   1207  CB  PRO H 155       4.247  17.425  31.676  1.00 37.64           C  
ATOM   1208  CG  PRO H 155       5.756  17.425  31.996  1.00 37.47           C  
ATOM   1209  C   PRO H 155       2.667  19.194  30.756  1.00 37.98           C  
ATOM   1210  O   PRO H 155       1.923  18.832  29.845  1.00 39.89           O  
ATOM   1211  N   GLY H 156       2.260  20.040  31.717  1.00 39.01           N  
ATOM   1212  CA  GLY H 156       0.900  20.493  31.672  1.00 43.05           C  
ATOM   1213  C   GLY H 156       0.660  21.353  30.461  1.00 45.50           C  
ATOM   1214  O   GLY H 156      -0.350  21.207  29.771  1.00 47.09           O  
ATOM   1215  N   SER H 157       1.569  22.318  30.217  1.00 41.99           N  
ATOM   1216  CA  SER H 157       1.476  23.264  29.137  1.00 43.64           C  
ATOM   1217  CB  SER H 157       2.368  24.491  29.377  1.00 42.80           C  
ATOM   1218  OG  SER H 157       3.728  24.086  29.375  1.00 44.82           O  
ATOM   1219  C   SER H 157       1.882  22.679  27.810  1.00 44.81           C  
ATOM   1220  O   SER H 157       1.238  22.928  26.792  1.00 44.76           O  
ATOM   1221  N   GLY H 158       2.969  21.882  27.787  1.00 41.96           N  
ATOM   1222  CA  GLY H 158       3.505  21.340  26.567  1.00 41.44           C  
ATOM   1223  C   GLY H 158       4.553  22.286  26.060  1.00 40.04           C  
ATOM   1224  O   GLY H 158       5.126  22.097  24.985  1.00 40.46           O  
ATOM   1225  N   ARG H 159       4.843  23.333  26.848  1.00 43.68           N  
ATOM   1226  CA  ARG H 159       5.791  24.347  26.462  1.00 43.54           C  
ATOM   1227  CB  ARG H 159       5.803  25.560  27.410  1.00 43.43           C  
ATOM   1228  CG  ARG H 159       4.489  26.341  27.471  1.00 50.57           C  
ATOM   1229  CD  ARG H 159       4.475  27.383  28.594  1.00 54.59           C  
ATOM   1230  NE  ARG H 159       4.424  26.639  29.885  1.00  0.00           N  
ATOM   1231  CZ  ARG H 159       5.214  27.008  30.935  1.00 37.45           C  
ATOM   1232  NH1 ARG H 159       6.063  28.070  30.817  1.00  0.00           N1+
ATOM   1233  NH2 ARG H 159       5.154  26.309  32.106  1.00  0.00           N  
ATOM   1234  C   ARG H 159       7.165  23.755  26.533  1.00 43.60           C  
ATOM   1235  O   ARG H 159       7.457  22.962  27.428  1.00 40.35           O  
ATOM   1236  N   THR H 160       8.049  24.127  25.580  1.00 43.32           N  
ATOM   1237  CA  THR H 160       9.375  23.575  25.580  1.00 43.39           C  
ATOM   1238  CB  THR H 160       9.600  22.580  24.479  1.00 44.01           C  
ATOM   1239  OG1 THR H 160       9.417  23.201  23.214  1.00 42.73           O  
ATOM   1240  CG2 THR H 160       8.606  21.420  24.645  1.00 38.99           C  
ATOM   1241  C   THR H 160      10.384  24.664  25.383  1.00 45.50           C  
ATOM   1242  O   THR H 160      10.092  25.715  24.815  1.00 47.11           O  
ATOM   1243  N   ASN H 161      11.611  24.429  25.893  1.00 45.59           N  
ATOM   1244  CA  ASN H 161      12.710  25.331  25.691  1.00 45.07           C  
ATOM   1245  CB  ASN H 161      13.133  26.097  26.956  1.00 46.83           C  
ATOM   1246  CG  ASN H 161      13.981  27.282  26.515  1.00 50.33           C  
ATOM   1247  OD1 ASN H 161      14.173  27.510  25.321  1.00 55.98           O  
ATOM   1248  ND2 ASN H 161      14.503  28.060  27.501  1.00 54.10           N  
ATOM   1249  C   ASN H 161      13.865  24.472  25.269  1.00 45.01           C  
ATOM   1250  O   ASN H 161      14.058  23.380  25.802  1.00 46.98           O  
ATOM   1251  N   TYR H 162      14.670  24.936  24.291  1.00 41.79           N  
ATOM   1252  CA  TYR H 162      15.734  24.101  23.802  1.00 42.43           C  
ATOM   1253  CB  TYR H 162      15.569  23.672  22.329  1.00 42.15           C  
ATOM   1254  CG  TYR H 162      14.372  22.802  22.143  1.00 48.67           C  
ATOM   1255  CD1 TYR H 162      14.441  21.445  22.358  1.00 44.53           C  
ATOM   1256  CD2 TYR H 162      13.180  23.349  21.730  1.00 45.33           C  
ATOM   1257  CE1 TYR H 162      13.335  20.650  22.175  1.00 43.83           C  
ATOM   1258  CE2 TYR H 162      12.071  22.559  21.546  1.00 44.47           C  
ATOM   1259  CZ  TYR H 162      12.146  21.206  21.768  1.00 43.72           C  
ATOM   1260  OH  TYR H 162      11.008  20.396  21.578  1.00 43.49           O  
ATOM   1261  C   TYR H 162      17.021  24.860  23.800  1.00 44.31           C  
ATOM   1262  O   TYR H 162      17.049  26.083  23.675  1.00 47.56           O  
ATOM   1263  N   ASP H 163      18.135  24.123  23.966  1.00 45.33           N  
ATOM   1264  CA  ASP H 163      19.436  24.694  23.796  1.00 47.86           C  
ATOM   1265  CB  ASP H 163      20.550  23.719  24.226  1.00 47.64           C  
ATOM   1266  CG  ASP H 163      21.912  24.399  24.180  1.00 53.94           C  
ATOM   1267  OD1 ASP H 163      22.012  25.517  23.610  1.00 60.00           O  
ATOM   1268  OD2 ASP H 163      22.880  23.801  24.721  1.00 91.04           O1-
ATOM   1269  C   ASP H 163      19.516  24.897  22.315  1.00 51.40           C  
ATOM   1270  O   ASP H 163      19.057  24.052  21.550  1.00 51.41           O  
ATOM   1271  N   GLU H 164      20.123  26.007  21.866  1.00 54.06           N  
ATOM   1272  CA  GLU H 164      20.135  26.339  20.469  1.00 58.55           C  
ATOM   1273  CB  GLU H 164      20.855  27.667  20.183  1.00 62.70           C  
ATOM   1274  CG  GLU H 164      20.651  28.192  18.759  1.00 74.44           C  
ATOM   1275  CD  GLU H 164      19.291  28.878  18.683  1.00 85.76           C  
ATOM   1276  OE1 GLU H 164      18.264  28.209  18.978  1.00 86.81           O  
ATOM   1277  OE2 GLU H 164      19.263  30.086  18.326  1.00 94.38           O1-
ATOM   1278  C   GLU H 164      20.827  25.260  19.692  1.00 59.33           C  
ATOM   1279  O   GLU H 164      20.442  24.963  18.563  1.00 59.13           O  
ATOM   1280  N   LYS H 165      21.867  24.638  20.276  1.00 57.52           N  
ATOM   1281  CA  LYS H 165      22.631  23.643  19.570  1.00 56.25           C  
ATOM   1282  CB  LYS H 165      23.786  23.076  20.418  1.00 59.50           C  
ATOM   1283  CG  LYS H 165      24.891  24.094  20.706  1.00 63.64           C  
ATOM   1284  CD  LYS H 165      25.865  23.672  21.812  1.00 72.42           C  
ATOM   1285  CE  LYS H 165      26.966  24.705  22.070  1.00 74.97           C  
ATOM   1286  NZ  LYS H 165      27.702  24.383  23.314  1.00 84.30           N1+
ATOM   1287  C   LYS H 165      21.761  22.482  19.170  1.00 54.53           C  
ATOM   1288  O   LYS H 165      21.906  21.933  18.080  1.00 53.37           O  
ATOM   1289  N   PHE H 166      20.863  22.055  20.071  1.00 53.93           N  
ATOM   1290  CA  PHE H 166      19.985  20.920  19.928  1.00 51.86           C  
ATOM   1291  CB  PHE H 166      19.557  20.315  21.274  1.00 49.77           C  
ATOM   1292  CG  PHE H 166      20.777  19.625  21.784  1.00 49.17           C  
ATOM   1293  CD1 PHE H 166      21.072  18.354  21.361  1.00 46.20           C  
ATOM   1294  CD2 PHE H 166      21.646  20.242  22.652  1.00 48.82           C  
ATOM   1295  CE1 PHE H 166      22.194  17.698  21.806  1.00 50.04           C  
ATOM   1296  CE2 PHE H 166      22.771  19.590  23.102  1.00 50.46           C  
ATOM   1297  CZ  PHE H 166      23.050  18.313  22.683  1.00 50.03           C  
ATOM   1298  C   PHE H 166      18.764  21.138  19.078  1.00 53.39           C  
ATOM   1299  O   PHE H 166      18.131  20.168  18.663  1.00 53.75           O  
ATOM   1300  N   LYS H 167      18.382  22.398  18.805  1.00 56.73           N  
ATOM   1301  CA  LYS H 167      17.095  22.723  18.247  1.00 60.53           C  
ATOM   1302  CB  LYS H 167      17.027  24.199  17.831  1.00 65.00           C  
ATOM   1303  CG  LYS H 167      15.608  24.727  17.654  1.00 74.47           C  
ATOM   1304  CD  LYS H 167      15.547  26.254  17.621  1.00 82.66           C  
ATOM   1305  CE  LYS H 167      14.126  26.814  17.677  1.00 86.80           C  
ATOM   1306  NZ  LYS H 167      13.648  26.824  19.078  1.00 85.87           N1+
ATOM   1307  C   LYS H 167      16.733  21.886  17.047  1.00 60.12           C  
ATOM   1308  O   LYS H 167      15.595  21.429  16.951  1.00 60.73           O  
ATOM   1309  N   ASN H 168      17.632  21.677  16.073  1.00 58.51           N  
ATOM   1310  CA  ASN H 168      17.245  20.862  14.950  1.00 61.19           C  
ATOM   1311  CB  ASN H 168      18.184  21.008  13.734  1.00 58.57           C  
ATOM   1312  CG  ASN H 168      19.584  20.541  14.108  1.00 67.46           C  
ATOM   1313  OD1 ASN H 168      20.160  20.988  15.098  1.00 69.59           O  
ATOM   1314  ND2 ASN H 168      20.149  19.613  13.288  1.00  0.00           N  
ATOM   1315  C   ASN H 168      17.175  19.404  15.320  1.00 60.56           C  
ATOM   1316  O   ASN H 168      16.310  18.673  14.839  1.00 62.76           O  
ATOM   1317  N   LYS H 169      18.120  18.947  16.165  1.00 55.11           N  
ATOM   1318  CA  LYS H 169      18.303  17.563  16.517  1.00 52.65           C  
ATOM   1319  CB  LYS H 169      19.608  17.344  17.302  1.00 51.90           C  
ATOM   1320  CG  LYS H 169      19.933  15.872  17.554  1.00 52.23           C  
ATOM   1321  CD  LYS H 169      20.322  15.116  16.284  1.00 52.46           C  
ATOM   1322  CE  LYS H 169      21.647  15.588  15.682  1.00 52.93           C  
ATOM   1323  NZ  LYS H 169      21.956  14.809  14.462  1.00 53.35           N1+
ATOM   1324  C   LYS H 169      17.203  16.964  17.350  1.00 51.47           C  
ATOM   1325  O   LYS H 169      16.754  15.855  17.059  1.00 51.24           O  
ATOM   1326  N   ALA H 170      16.724  17.666  18.399  1.00 50.19           N  
ATOM   1327  CA  ALA H 170      15.835  16.991  19.307  1.00 48.08           C  
ATOM   1328  CB  ALA H 170      16.380  16.925  20.744  1.00 46.56           C  
ATOM   1329  C   ALA H 170      14.491  17.642  19.384  1.00 47.40           C  
ATOM   1330  O   ALA H 170      14.346  18.846  19.174  1.00 49.51           O  
ATOM   1331  N   THR H 171      13.459  16.813  19.667  1.00 45.78           N  
ATOM   1332  CA  THR H 171      12.113  17.283  19.847  1.00 44.19           C  
ATOM   1333  CB  THR H 171      11.185  16.867  18.743  1.00 45.91           C  
ATOM   1334  OG1 THR H 171      11.663  17.352  17.496  1.00 52.19           O  
ATOM   1335  CG2 THR H 171       9.786  17.440  19.026  1.00 41.53           C  
ATOM   1336  C   THR H 171      11.604  16.673  21.122  1.00 43.67           C  
ATOM   1337  O   THR H 171      11.705  15.463  21.324  1.00 43.10           O  
ATOM   1338  N   LEU H 172      11.027  17.502  22.018  1.00 41.42           N  
ATOM   1339  CA  LEU H 172      10.566  17.014  23.289  1.00 40.72           C  
ATOM   1340  CB  LEU H 172      10.951  17.930  24.463  1.00 38.28           C  
ATOM   1341  CG  LEU H 172      12.463  18.174  24.606  1.00 41.02           C  
ATOM   1342  CD1 LEU H 172      12.765  19.029  25.848  1.00 41.02           C  
ATOM   1343  CD2 LEU H 172      13.258  16.860  24.571  1.00 38.74           C  
ATOM   1344  C   LEU H 172       9.068  16.981  23.274  1.00 40.96           C  
ATOM   1345  O   LEU H 172       8.425  17.918  22.803  1.00 43.19           O  
ATOM   1346  N   THR H 173       8.474  15.881  23.786  1.00 41.08           N  
ATOM   1347  CA  THR H 173       7.042  15.766  23.855  1.00 41.60           C  
ATOM   1348  CB  THR H 173       6.451  14.975  22.725  1.00 44.03           C  
ATOM   1349  OG1 THR H 173       6.965  13.652  22.729  1.00 44.40           O  
ATOM   1350  CG2 THR H 173       6.785  15.680  21.399  1.00 41.13           C  
ATOM   1351  C   THR H 173       6.692  15.050  25.125  1.00 42.74           C  
ATOM   1352  O   THR H 173       7.570  14.543  25.823  1.00 41.84           O  
ATOM   1353  N   VAL H 174       5.387  15.022  25.478  1.00 43.47           N  
ATOM   1354  CA  VAL H 174       4.983  14.331  26.672  1.00 43.45           C  
ATOM   1355  CB  VAL H 174       4.924  15.212  27.885  1.00 43.75           C  
ATOM   1356  CG1 VAL H 174       6.329  15.778  28.152  1.00 36.84           C  
ATOM   1357  CG2 VAL H 174       3.843  16.282  27.661  1.00 38.87           C  
ATOM   1358  C   VAL H 174       3.594  13.797  26.484  1.00 45.83           C  
ATOM   1359  O   VAL H 174       2.806  14.333  25.704  1.00 47.63           O  
ATOM   1360  N   ASP H 175       3.278  12.691  27.194  1.00 46.97           N  
ATOM   1361  CA  ASP H 175       1.954  12.136  27.193  1.00 47.94           C  
ATOM   1362  CB  ASP H 175       1.900  10.681  26.684  1.00 50.64           C  
ATOM   1363  CG  ASP H 175       0.444  10.292  26.456  1.00 57.99           C  
ATOM   1364  OD1 ASP H 175      -0.454  11.008  26.975  1.00 59.80           O  
ATOM   1365  OD2 ASP H 175       0.210   9.270  25.757  1.00 66.67           O1-
ATOM   1366  C   ASP H 175       1.515  12.145  28.629  1.00 48.49           C  
ATOM   1367  O   ASP H 175       2.004  11.363  29.440  1.00 45.30           O  
ATOM   1368  N   THR H 176       0.572  13.042  28.979  1.00 52.86           N  
ATOM   1369  CA  THR H 176       0.133  13.192  30.340  1.00 54.62           C  
ATOM   1370  CB  THR H 176      -0.810  14.344  30.544  1.00 55.67           C  
ATOM   1371  OG1 THR H 176      -1.967  14.186  29.738  1.00 34.74           O  
ATOM   1372  CG2 THR H 176      -0.078  15.651  30.195  1.00 32.58           C  
ATOM   1373  C   THR H 176      -0.541  11.941  30.817  1.00 54.32           C  
ATOM   1374  O   THR H 176      -0.424  11.580  31.987  1.00 50.90           O  
ATOM   1375  N   SER H 177      -1.280  11.248  29.934  1.00 54.45           N  
ATOM   1376  CA  SER H 177      -1.991  10.072  30.350  1.00 57.05           C  
ATOM   1377  CB  SER H 177      -2.737   9.398  29.188  1.00 60.34           C  
ATOM   1378  OG  SER H 177      -3.703  10.283  28.643  1.00 67.61           O  
ATOM   1379  C   SER H 177      -1.017   9.060  30.875  1.00 57.42           C  
ATOM   1380  O   SER H 177      -1.231   8.476  31.938  1.00 56.84           O  
ATOM   1381  N   SER H 178       0.067   8.821  30.112  1.00 54.22           N  
ATOM   1382  CA  SER H 178       1.099   7.858  30.396  1.00 53.68           C  
ATOM   1383  CB  SER H 178       2.026   7.619  29.195  1.00 54.49           C  
ATOM   1384  OG  SER H 178       1.281   7.270  28.042  1.00 59.15           O  
ATOM   1385  C   SER H 178       2.029   8.359  31.464  1.00 53.26           C  
ATOM   1386  O   SER H 178       2.804   7.582  32.021  1.00 52.35           O  
ATOM   1387  N   SER H 179       2.000   9.670  31.767  1.00 50.67           N  
ATOM   1388  CA  SER H 179       2.966  10.225  32.676  1.00 48.53           C  
ATOM   1389  CB  SER H 179       2.889   9.661  34.104  1.00 48.80           C  
ATOM   1390  OG  SER H 179       1.702  10.108  34.741  1.00 48.59           O  
ATOM   1391  C   SER H 179       4.325   9.934  32.120  1.00 46.06           C  
ATOM   1392  O   SER H 179       5.242   9.562  32.852  1.00 43.62           O  
ATOM   1393  N   THR H 180       4.489  10.106  30.792  1.00 45.56           N  
ATOM   1394  CA  THR H 180       5.757   9.822  30.184  1.00 44.84           C  
ATOM   1395  CB  THR H 180       5.698   8.631  29.271  1.00 45.36           C  
ATOM   1396  OG1 THR H 180       5.270   7.487  29.995  1.00 42.45           O  
ATOM   1397  CG2 THR H 180       7.092   8.384  28.675  1.00 36.88           C  
ATOM   1398  C   THR H 180       6.202  11.003  29.369  1.00 44.27           C  
ATOM   1399  O   THR H 180       5.387  11.717  28.783  1.00 43.05           O  
ATOM   1400  N   VAL H 181       7.533  11.236  29.330  1.00 42.77           N  
ATOM   1401  CA  VAL H 181       8.129  12.304  28.572  1.00 40.56           C  
ATOM   1402  CB  VAL H 181       9.028  13.186  29.393  1.00 41.16           C  
ATOM   1403  CG1 VAL H 181       9.662  14.242  28.471  1.00 45.66           C  
ATOM   1404  CG2 VAL H 181       8.215  13.779  30.554  1.00 48.61           C  
ATOM   1405  C   VAL H 181       8.985  11.652  27.529  1.00 42.32           C  
ATOM   1406  O   VAL H 181       9.630  10.640  27.799  1.00 42.74           O  
ATOM   1407  N   TYR H 182       9.015  12.215  26.301  1.00 41.97           N  
ATOM   1408  CA  TYR H 182       9.772  11.585  25.255  1.00 41.07           C  
ATOM   1409  CB  TYR H 182       8.927  11.089  24.065  1.00 41.10           C  
ATOM   1410  CG  TYR H 182       7.877  10.132  24.519  1.00 42.04           C  
ATOM   1411  CD1 TYR H 182       8.165   8.807  24.748  1.00 44.35           C  
ATOM   1412  CD2 TYR H 182       6.589  10.570  24.720  1.00 42.05           C  
ATOM   1413  CE1 TYR H 182       7.184   7.936  25.163  1.00 44.48           C  
ATOM   1414  CE2 TYR H 182       5.605   9.704  25.133  1.00 43.23           C  
ATOM   1415  CZ  TYR H 182       5.901   8.383  25.354  1.00 47.06           C  
ATOM   1416  OH  TYR H 182       4.896   7.488  25.779  1.00 48.37           O  
ATOM   1417  C   TYR H 182      10.705  12.583  24.645  1.00 43.61           C  
ATOM   1418  O   TYR H 182      10.477  13.793  24.686  1.00 42.94           O  
ATOM   1419  N   ILE H 183      11.822  12.072  24.091  1.00 42.67           N  
ATOM   1420  CA  ILE H 183      12.753  12.878  23.357  1.00 42.91           C  
ATOM   1421  CB  ILE H 183      14.065  13.078  24.061  1.00 40.47           C  
ATOM   1422  CG1 ILE H 183      14.962  14.046  23.270  1.00 38.10           C  
ATOM   1423  CG2 ILE H 183      14.695  11.701  24.324  1.00 37.67           C  
ATOM   1424  CD1 ILE H 183      16.178  14.531  24.060  1.00 41.25           C  
ATOM   1425  C   ILE H 183      13.021  12.161  22.072  1.00 46.24           C  
ATOM   1426  O   ILE H 183      13.293  10.960  22.060  1.00 45.51           O  
ATOM   1427  N   GLN H 184      12.946  12.891  20.944  1.00 46.21           N  
ATOM   1428  CA  GLN H 184      13.150  12.281  19.664  1.00 46.60           C  
ATOM   1429  CB  GLN H 184      11.964  12.544  18.725  1.00 49.66           C  
ATOM   1430  CG  GLN H 184      12.076  11.919  17.337  1.00 63.18           C  
ATOM   1431  CD  GLN H 184      10.810  12.290  16.577  1.00 75.64           C  
ATOM   1432  OE1 GLN H 184      10.850  12.671  15.414  1.00 75.80           O  
ATOM   1433  NE2 GLN H 184       9.640  12.172  17.263  1.00 71.67           N  
ATOM   1434  C   GLN H 184      14.379  12.898  19.065  1.00 46.52           C  
ATOM   1435  O   GLN H 184      14.511  14.124  19.017  1.00 46.35           O  
ATOM   1436  N   VAL H 185      15.323  12.051  18.608  1.00 45.87           N  
ATOM   1437  CA  VAL H 185      16.518  12.557  17.995  1.00 45.92           C  
ATOM   1438  CB  VAL H 185      17.781  11.995  18.572  1.00 45.98           C  
ATOM   1439  CG1 VAL H 185      17.814  10.484  18.297  1.00  0.00           C  
ATOM   1440  CG2 VAL H 185      18.973  12.755  17.965  1.00  0.00           C  
ATOM   1441  C   VAL H 185      16.467  12.174  16.548  1.00 47.52           C  
ATOM   1442  O   VAL H 185      16.088  11.055  16.204  1.00 47.03           O  
ATOM   1443  N   SER H 186      16.860  13.103  15.652  1.00 48.87           N  
ATOM   1444  CA  SER H 186      16.740  12.827  14.248  1.00 50.68           C  
ATOM   1445  CB  SER H 186      15.783  13.789  13.523  1.00 54.76           C  
ATOM   1446  OG  SER H 186      16.288  15.114  13.584  1.00 59.83           O  
ATOM   1447  C   SER H 186      18.074  12.961  13.582  1.00 50.56           C  
ATOM   1448  O   SER H 186      18.996  13.572  14.120  1.00 50.30           O  
ATOM   1449  N   SER H 187      18.192  12.369  12.373  1.00 50.13           N  
ATOM   1450  CA  SER H 187      19.388  12.429  11.577  1.00 51.37           C  
ATOM   1451  CB  SER H 187      19.647  13.823  10.984  1.00 52.74           C  
ATOM   1452  OG  SER H 187      18.588  14.181  10.107  1.00 61.90           O  
ATOM   1453  C   SER H 187      20.560  12.054  12.430  1.00 51.61           C  
ATOM   1454  O   SER H 187      21.516  12.815  12.554  1.00 52.28           O  
ATOM   1455  N   LEU H 188      20.520  10.846  13.020  1.00 49.62           N  
ATOM   1456  CA  LEU H 188      21.540  10.421  13.934  1.00 49.84           C  
ATOM   1457  CB  LEU H 188      21.177   9.127  14.685  1.00 50.21           C  
ATOM   1458  CG  LEU H 188      19.994   9.297  15.659  1.00 51.33           C  
ATOM   1459  CD1 LEU H 188      19.670   7.979  16.382  1.00 50.10           C  
ATOM   1460  CD2 LEU H 188      20.251  10.447  16.643  1.00 47.13           C  
ATOM   1461  C   LEU H 188      22.851  10.185  13.247  1.00 49.82           C  
ATOM   1462  O   LEU H 188      22.919   9.686  12.124  1.00 49.55           O  
ATOM   1463  N   THR H 189      23.939  10.567  13.953  1.00 50.81           N  
ATOM   1464  CA  THR H 189      25.293  10.371  13.523  1.00 52.06           C  
ATOM   1465  CB  THR H 189      25.999  11.630  13.103  1.00 55.57           C  
ATOM   1466  OG1 THR H 189      25.953  12.590  14.148  1.00 65.24           O  
ATOM   1467  CG2 THR H 189      25.338  12.188  11.834  1.00 59.45           C  
ATOM   1468  C   THR H 189      26.044   9.800  14.688  1.00 52.05           C  
ATOM   1469  O   THR H 189      25.511   9.680  15.790  1.00 48.97           O  
ATOM   1470  N   SER H 190      27.318   9.426  14.466  0.90 52.80           N  
ATOM   1471  CA  SER H 190      28.118   8.818  15.491  0.90 52.36           C  
ATOM   1472  CB  SER H 190      29.513   8.406  14.994  0.90 52.19           C  
ATOM   1473  OG  SER H 190      30.251   7.813  16.053  0.90 54.41           O  
ATOM   1474  C   SER H 190      28.308   9.793  16.614  0.90 52.02           C  
ATOM   1475  O   SER H 190      28.522   9.400  17.760  0.90 50.95           O  
ATOM   1476  N   GLU H 191      28.215  11.101  16.309  1.00 53.13           N  
ATOM   1477  CA  GLU H 191      28.405  12.145  17.277  1.00 55.10           C  
ATOM   1478  CB  GLU H 191      28.235  13.550  16.669  1.00 59.72           C  
ATOM   1479  CG  GLU H 191      29.325  13.944  15.670  1.00 72.53           C  
ATOM   1480  CD  GLU H 191      30.396  14.727  16.416  1.00 88.46           C  
ATOM   1481  OE1 GLU H 191      30.021  15.598  17.248  1.00 89.43           O  
ATOM   1482  OE2 GLU H 191      31.604  14.479  16.156  1.00 90.60           O1-
ATOM   1483  C   GLU H 191      27.353  12.014  18.335  1.00 54.05           C  
ATOM   1484  O   GLU H 191      27.582  12.357  19.493  1.00 52.28           O  
ATOM   1485  N   ASP H 192      26.160  11.543  17.934  1.00 48.14           N  
ATOM   1486  CA  ASP H 192      24.988  11.386  18.754  1.00 45.66           C  
ATOM   1487  CB  ASP H 192      23.728  11.078  17.928  1.00 48.51           C  
ATOM   1488  CG  ASP H 192      23.376  12.339  17.153  1.00 50.91           C  
ATOM   1489  OD1 ASP H 192      23.462  13.444  17.753  1.00 50.87           O  
ATOM   1490  OD2 ASP H 192      23.010  12.218  15.955  1.00 49.06           O1-
ATOM   1491  C   ASP H 192      25.143  10.290  19.767  1.00 44.91           C  
ATOM   1492  O   ASP H 192      24.367  10.234  20.718  1.00 45.04           O  
ATOM   1493  N   ALA H 193      26.074   9.336  19.574  1.00 44.34           N  
ATOM   1494  CA  ALA H 193      26.178   8.276  20.540  1.00 40.87           C  
ATOM   1495  CB  ALA H 193      27.271   7.245  20.208  1.00 37.98           C  
ATOM   1496  C   ALA H 193      26.510   8.879  21.870  1.00 41.69           C  
ATOM   1497  O   ALA H 193      27.423   9.696  21.976  1.00 43.26           O  
ATOM   1498  N   ALA H 194      25.764   8.480  22.926  1.00 41.53           N  
ATOM   1499  CA  ALA H 194      26.001   9.010  24.239  1.00 40.53           C  
ATOM   1500  CB  ALA H 194      25.933  10.546  24.302  1.00 40.22           C  
ATOM   1501  C   ALA H 194      24.940   8.484  25.156  1.00 41.24           C  
ATOM   1502  O   ALA H 194      24.073   7.710  24.751  1.00 40.75           O  
ATOM   1503  N   VAL H 195      25.013   8.872  26.448  1.00 39.49           N  
ATOM   1504  CA  VAL H 195      23.996   8.476  27.374  1.00 38.37           C  
ATOM   1505  CB  VAL H 195      24.515   8.076  28.727  1.00 38.08           C  
ATOM   1506  CG1 VAL H 195      24.931   9.336  29.504  1.00 35.72           C  
ATOM   1507  CG2 VAL H 195      23.443   7.226  29.425  1.00 34.34           C  
ATOM   1508  C   VAL H 195      23.100   9.665  27.536  1.00 39.79           C  
ATOM   1509  O   VAL H 195      23.571  10.800  27.632  1.00 39.96           O  
ATOM   1510  N   PHE H 196      21.770   9.442  27.530  1.00 38.14           N  
ATOM   1511  CA  PHE H 196      20.855  10.541  27.658  1.00 36.89           C  
ATOM   1512  CB  PHE H 196      19.791  10.606  26.551  1.00 38.03           C  
ATOM   1513  CG  PHE H 196      20.479  10.883  25.260  1.00 38.47           C  
ATOM   1514  CD1 PHE H 196      20.830  12.167  24.921  1.00 39.09           C  
ATOM   1515  CD2 PHE H 196      20.790   9.867  24.390  1.00 39.64           C  
ATOM   1516  CE1 PHE H 196      21.466  12.433  23.733  1.00 39.58           C  
ATOM   1517  CE2 PHE H 196      21.427  10.129  23.199  1.00 41.26           C  
ATOM   1518  CZ  PHE H 196      21.766  11.416  22.865  1.00 40.27           C  
ATOM   1519  C   PHE H 196      20.115  10.382  28.949  1.00 37.59           C  
ATOM   1520  O   PHE H 196      19.595   9.308  29.249  1.00 39.75           O  
ATOM   1521  N   TYR H 197      20.024  11.476  29.736  1.00 36.12           N  
ATOM   1522  CA  TYR H 197      19.373  11.408  31.015  1.00 37.45           C  
ATOM   1523  CB  TYR H 197      20.233  11.875  32.206  1.00 37.16           C  
ATOM   1524  CG  TYR H 197      21.405  10.980  32.436  1.00 38.01           C  
ATOM   1525  CD1 TYR H 197      21.252   9.739  33.009  1.00 36.39           C  
ATOM   1526  CD2 TYR H 197      22.671  11.400  32.108  1.00 38.11           C  
ATOM   1527  CE1 TYR H 197      22.338   8.924  33.231  1.00 37.65           C  
ATOM   1528  CE2 TYR H 197      23.761  10.592  32.328  1.00 38.24           C  
ATOM   1529  CZ  TYR H 197      23.597   9.350  32.889  1.00 39.34           C  
ATOM   1530  OH  TYR H 197      24.714   8.516  33.117  1.00 41.06           O  
ATOM   1531  C   TYR H 197      18.199  12.341  31.033  1.00 40.43           C  
ATOM   1532  O   TYR H 197      18.237  13.426  30.453  1.00 40.98           O  
ATOM   1533  N   CYS H 198      17.104  11.907  31.692  1.00 39.63           N  
ATOM   1534  CA  CYS H 198      15.965  12.747  31.931  1.00 40.04           C  
ATOM   1535  CB  CYS H 198      14.600  12.076  31.632  1.00 38.43           C  
ATOM   1536  SG  CYS H 198      14.334  10.523  32.545  1.00 49.33           S  
ATOM   1537  C   CYS H 198      16.025  13.079  33.393  1.00 39.78           C  
ATOM   1538  O   CYS H 198      16.440  12.253  34.205  1.00 42.08           O  
ATOM   1539  N   VAL H 199      15.650  14.320  33.770  1.00 37.81           N  
ATOM   1540  CA  VAL H 199      15.734  14.705  35.152  1.00 36.83           C  
ATOM   1541  CB  VAL H 199      16.977  15.487  35.439  1.00 34.02           C  
ATOM   1542  CG1 VAL H 199      16.961  16.735  34.540  1.00  0.00           C  
ATOM   1543  CG2 VAL H 199      17.023  15.817  36.937  1.00  0.00           C  
ATOM   1544  C   VAL H 199      14.582  15.603  35.478  1.00 39.37           C  
ATOM   1545  O   VAL H 199      14.140  16.384  34.638  1.00 42.49           O  
ATOM   1546  N   ARG H 200      14.065  15.512  36.725  1.00 37.77           N  
ATOM   1547  CA  ARG H 200      12.979  16.354  37.140  1.00 39.21           C  
ATOM   1548  CB  ARG H 200      12.075  15.714  38.212  1.00 39.25           C  
ATOM   1549  CG  ARG H 200      10.893  16.593  38.630  1.00 40.12           C  
ATOM   1550  CD  ARG H 200       9.983  15.949  39.680  1.00 42.39           C  
ATOM   1551  NE  ARG H 200      10.724  15.928  40.973  1.00 41.64           N  
ATOM   1552  CZ  ARG H 200      10.041  16.027  42.151  1.00 42.41           C  
ATOM   1553  NH1 ARG H 200       8.685  16.168  42.141  1.00 44.01           N1+
ATOM   1554  NH2 ARG H 200      10.711  15.981  43.339  1.00 39.47           N  
ATOM   1555  C   ARG H 200      13.567  17.608  37.706  1.00 39.52           C  
ATOM   1556  O   ARG H 200      14.566  17.582  38.420  1.00 41.25           O  
ATOM   1557  N   TRP H 201      12.938  18.755  37.383  1.00 37.44           N  
ATOM   1558  CA  TRP H 201      13.400  20.043  37.816  1.00 39.17           C  
ATOM   1559  CB  TRP H 201      13.331  21.063  36.664  1.00 39.40           C  
ATOM   1560  CG  TRP H 201      13.782  22.471  36.958  1.00 45.03           C  
ATOM   1561  CD2 TRP H 201      12.898  23.604  36.963  1.00 45.44           C  
ATOM   1562  CD1 TRP H 201      15.034  22.956  37.190  1.00 49.38           C  
ATOM   1563  NE1 TRP H 201      14.986  24.322  37.334  1.00  0.00           N  
ATOM   1564  CE2 TRP H 201      13.679  24.734  37.198  1.00  0.00           C  
ATOM   1565  CE3 TRP H 201      11.550  23.695  36.771  1.00  0.00           C  
ATOM   1566  CZ2 TRP H 201      13.116  25.980  37.241  1.00  0.00           C  
ATOM   1567  CZ3 TRP H 201      10.984  24.949  36.834  1.00  0.00           C  
ATOM   1568  CH2 TRP H 201      11.754  26.070  37.065  1.00  0.00           C  
ATOM   1569  C   TRP H 201      12.505  20.501  38.927  1.00 41.73           C  
ATOM   1570  O   TRP H 201      11.283  20.492  38.809  1.00 40.02           O  
ATOM   1571  N   VAL H 202      13.135  21.023  39.996  1.00 35.21           N  
ATOM   1572  CA  VAL H 202      12.446  21.413  41.193  1.00 36.47           C  
ATOM   1573  CB  VAL H 202      13.291  22.200  42.149  1.00 16.13           C  
ATOM   1574  CG1 VAL H 202      12.408  22.627  43.335  1.00  0.00           C  
ATOM   1575  CG2 VAL H 202      14.509  21.352  42.551  1.00  0.00           C  
ATOM   1576  C   VAL H 202      11.239  22.225  40.848  1.00 37.93           C  
ATOM   1577  O   VAL H 202      11.206  22.934  39.847  1.00 38.66           O  
ATOM   1578  N   TYR H 203      10.182  22.060  41.658  1.00 38.91           N  
ATOM   1579  CA  TYR H 203       8.877  22.603  41.412  1.00 40.93           C  
ATOM   1580  CB  TYR H 203       7.834  22.211  42.481  1.00 43.28           C  
ATOM   1581  CG  TYR H 203       8.173  22.874  43.776  1.00 46.60           C  
ATOM   1582  CD1 TYR H 203       9.120  22.347  44.623  1.00 20.42           C  
ATOM   1583  CD2 TYR H 203       7.531  24.036  44.145  1.00 46.46           C  
ATOM   1584  CE1 TYR H 203       9.424  22.971  45.813  1.00 47.86           C  
ATOM   1585  CE2 TYR H 203       7.829  24.664  45.333  1.00 21.47           C  
ATOM   1586  CZ  TYR H 203       8.780  24.131  46.169  1.00 22.45           C  
ATOM   1587  OH  TYR H 203       9.095  24.770  47.388  1.00 23.61           O  
ATOM   1588  C   TYR H 203       8.916  24.087  41.375  1.00 40.95           C  
ATOM   1589  O   TYR H 203       8.227  24.689  40.553  1.00 41.78           O  
ATOM   1590  N   GLY H 204       9.706  24.704  42.275  1.00 40.10           N  
ATOM   1591  CA  GLY H 204       9.738  26.131  42.370  1.00 37.61           C  
ATOM   1592  C   GLY H 204      10.092  26.632  41.014  1.00 36.35           C  
ATOM   1593  O   GLY H 204      11.014  26.136  40.372  1.00 36.18           O  
ATOM   1594  N   ASN H 205       9.366  27.666  40.565  1.00 34.05           N  
ATOM   1595  CA  ASN H 205       9.529  28.182  39.245  1.00 30.19           C  
ATOM   1596  CB  ASN H 205       8.617  29.381  38.953  1.00 31.25           C  
ATOM   1597  CG  ASN H 205       7.175  28.896  39.035  1.00 13.77           C  
ATOM   1598  OD1 ASN H 205       6.328  29.526  39.665  1.00  0.00           O  
ATOM   1599  ND2 ASN H 205       6.888  27.736  38.382  1.00  0.00           N  
ATOM   1600  C   ASN H 205      10.941  28.641  39.097  1.00 31.57           C  
ATOM   1601  O   ASN H 205      11.508  28.600  38.009  1.00 29.58           O  
ATOM   1602  N   PHE H 206      11.511  29.178  40.181  1.00 31.88           N  
ATOM   1603  CA  PHE H 206      12.859  29.667  40.216  1.00 31.53           C  
ATOM   1604  CB  PHE H 206      13.091  30.683  41.343  1.00 33.71           C  
ATOM   1605  CG  PHE H 206      12.205  31.834  41.022  1.00 15.33           C  
ATOM   1606  CD1 PHE H 206      12.536  32.722  40.024  1.00 14.49           C  
ATOM   1607  CD2 PHE H 206      11.040  32.023  41.724  1.00 14.47           C  
ATOM   1608  CE1 PHE H 206      11.711  33.781  39.734  1.00 15.43           C  
ATOM   1609  CE2 PHE H 206      10.212  33.081  41.438  1.00 14.77           C  
ATOM   1610  CZ  PHE H 206      10.545  33.963  40.439  1.00 16.02           C  
ATOM   1611  C   PHE H 206      13.905  28.591  40.344  1.00 30.52           C  
ATOM   1612  O   PHE H 206      15.025  28.790  39.879  1.00 31.19           O  
ATOM   1613  N   ASP H 207      13.591  27.459  41.016  1.00 28.78           N  
ATOM   1614  CA  ASP H 207      14.578  26.469  41.393  1.00 27.48           C  
ATOM   1615  CB  ASP H 207      14.101  25.552  42.530  1.00 27.01           C  
ATOM   1616  CG  ASP H 207      15.283  24.726  43.030  1.00 29.37           C  
ATOM   1617  OD1 ASP H 207      16.420  24.918  42.519  1.00 12.56           O  
ATOM   1618  OD2 ASP H 207      15.062  23.883  43.940  1.00 12.90           O1-
ATOM   1619  C   ASP H 207      14.994  25.582  40.273  1.00 27.87           C  
ATOM   1620  O   ASP H 207      14.238  24.715  39.851  1.00 27.90           O  
ATOM   1621  N   SER H 208      16.253  25.781  39.833  1.00 28.78           N  
ATOM   1622  CA  SER H 208      16.958  25.180  38.744  1.00 28.12           C  
ATOM   1623  CB  SER H 208      17.966  26.148  38.212  1.00 28.27           C  
ATOM   1624  OG  SER H 208      17.247  27.292  37.787  1.00 23.23           O  
ATOM   1625  C   SER H 208      17.510  23.823  38.985  1.00 27.86           C  
ATOM   1626  O   SER H 208      17.808  23.092  38.038  1.00 30.91           O  
ATOM   1627  N   ALA H 209      17.634  23.426  40.253  1.00 26.05           N  
ATOM   1628  CA  ALA H 209      18.271  22.174  40.500  1.00 26.29           C  
ATOM   1629  CB  ALA H 209      18.501  21.893  41.995  1.00 25.35           C  
ATOM   1630  C   ALA H 209      17.442  21.073  39.943  1.00 26.76           C  
ATOM   1631  O   ALA H 209      16.226  21.191  39.803  1.00 27.88           O  
ATOM   1632  N   LEU H 210      18.130  19.976  39.571  1.00 24.91           N  
ATOM   1633  CA  LEU H 210      17.525  18.789  39.054  1.00 26.39           C  
ATOM   1634  CB  LEU H 210      18.315  18.276  37.843  1.00 27.14           C  
ATOM   1635  CG  LEU H 210      18.400  19.295  36.696  1.00 30.05           C  
ATOM   1636  CD1 LEU H 210      16.996  19.712  36.261  1.00 16.92           C  
ATOM   1637  CD2 LEU H 210      19.302  20.491  37.043  1.00 18.82           C  
ATOM   1638  C   LEU H 210      17.643  17.763  40.154  1.00 26.20           C  
ATOM   1639  O   LEU H 210      18.692  17.145  40.313  1.00 27.44           O  
ATOM   1640  N   ASP H 211      16.568  17.576  40.954  1.00 25.42           N  
ATOM   1641  CA  ASP H 211      16.570  16.721  42.120  1.00 25.38           C  
ATOM   1642  CB  ASP H 211      15.441  17.082  43.111  1.00 25.93           C  
ATOM   1643  CG  ASP H 211      14.086  17.027  42.422  1.00 30.15           C  
ATOM   1644  OD1 ASP H 211      14.024  16.610  41.234  1.00 32.37           O  
ATOM   1645  OD2 ASP H 211      13.088  17.427  43.079  1.00 32.56           O1-
ATOM   1646  C   ASP H 211      16.589  15.227  41.878  1.00 25.02           C  
ATOM   1647  O   ASP H 211      17.284  14.507  42.592  1.00 25.65           O  
ATOM   1648  N   TYR H 212      15.830  14.711  40.893  1.00 37.03           N  
ATOM   1649  CA  TYR H 212      15.718  13.300  40.610  1.00 36.89           C  
ATOM   1650  CB  TYR H 212      14.284  12.753  40.740  1.00 37.49           C  
ATOM   1651  CG  TYR H 212      13.918  12.688  42.183  1.00 45.09           C  
ATOM   1652  CD1 TYR H 212      14.202  11.559  42.915  1.00 45.35           C  
ATOM   1653  CD2 TYR H 212      13.292  13.743  42.806  1.00 48.33           C  
ATOM   1654  CE1 TYR H 212      13.870  11.477  44.245  1.00 44.55           C  
ATOM   1655  CE2 TYR H 212      12.957  13.668  44.139  1.00 47.80           C  
ATOM   1656  CZ  TYR H 212      13.245  12.535  44.859  1.00 49.15           C  
ATOM   1657  OH  TYR H 212      12.900  12.455  46.224  1.00 49.15           O  
ATOM   1658  C   TYR H 212      16.132  13.042  39.196  1.00 39.88           C  
ATOM   1659  O   TYR H 212      15.779  13.791  38.291  1.00 42.05           O  
ATOM   1660  N   TRP H 213      16.874  11.937  38.970  1.00 39.46           N  
ATOM   1661  CA  TRP H 213      17.359  11.643  37.650  1.00 40.36           C  
ATOM   1662  CB  TRP H 213      18.895  11.723  37.550  1.00 39.80           C  
ATOM   1663  CG  TRP H 213      19.479  13.113  37.680  1.00 35.08           C  
ATOM   1664  CD2 TRP H 213      20.230  13.770  36.646  1.00 37.14           C  
ATOM   1665  CD1 TRP H 213      19.471  13.963  38.749  1.00 34.62           C  
ATOM   1666  NE1 TRP H 213      20.160  15.113  38.442  1.00 39.08           N  
ATOM   1667  CE2 TRP H 213      20.633  15.006  37.150  1.00 39.21           C  
ATOM   1668  CE3 TRP H 213      20.560  13.375  35.382  1.00 38.13           C  
ATOM   1669  CZ2 TRP H 213      21.377  15.868  36.394  1.00 39.19           C  
ATOM   1670  CZ3 TRP H 213      21.303  14.250  34.620  1.00 37.61           C  
ATOM   1671  CH2 TRP H 213      21.704  15.473  35.115  1.00 39.16           C  
ATOM   1672  C   TRP H 213      16.994  10.237  37.285  1.00 40.45           C  
ATOM   1673  O   TRP H 213      16.777   9.386  38.148  1.00 41.39           O  
ATOM   1674  N   GLY H 214      16.893   9.973  35.964  1.00 37.26           N  
ATOM   1675  CA  GLY H 214      16.644   8.647  35.476  1.00 38.86           C  
ATOM   1676  C   GLY H 214      17.974   7.952  35.405  1.00 41.83           C  
ATOM   1677  O   GLY H 214      19.019   8.579  35.564  1.00 43.60           O  
ATOM   1678  N   GLN H 215      17.957   6.629  35.143  1.00 40.53           N  
ATOM   1679  CA  GLN H 215      19.138   5.807  35.076  1.00 40.91           C  
ATOM   1680  CB  GLN H 215      18.834   4.309  34.893  1.00 40.08           C  
ATOM   1681  CG  GLN H 215      17.968   3.708  36.000  1.00 52.45           C  
ATOM   1682  CD  GLN H 215      16.518   4.005  35.654  1.00 62.15           C  
ATOM   1683  OE1 GLN H 215      15.620   3.818  36.472  1.00 64.03           O  
ATOM   1684  NE2 GLN H 215      16.279   4.480  34.402  1.00 57.44           N  
ATOM   1685  C   GLN H 215      19.971   6.212  33.900  1.00 42.20           C  
ATOM   1686  O   GLN H 215      21.197   6.102  33.930  1.00 42.28           O  
ATOM   1687  N   GLY H 216      19.318   6.651  32.808  1.00 42.16           N  
ATOM   1688  CA  GLY H 216      20.026   7.048  31.623  1.00 38.97           C  
ATOM   1689  C   GLY H 216      19.827   5.997  30.575  1.00 41.02           C  
ATOM   1690  O   GLY H 216      19.652   4.817  30.876  1.00 42.71           O  
ATOM   1691  N   THR H 217      19.835   6.423  29.295  1.00 38.79           N  
ATOM   1692  CA  THR H 217      19.687   5.501  28.208  1.00 38.61           C  
ATOM   1693  CB  THR H 217      18.491   5.774  27.350  1.00 38.27           C  
ATOM   1694  OG1 THR H 217      17.315   5.720  28.139  1.00 41.39           O  
ATOM   1695  CG2 THR H 217      18.430   4.715  26.233  1.00 35.61           C  
ATOM   1696  C   THR H 217      20.893   5.645  27.343  1.00 38.48           C  
ATOM   1697  O   THR H 217      21.271   6.751  26.958  1.00 38.84           O  
ATOM   1698  N   SER H 218      21.531   4.514  26.998  1.00 37.85           N  
ATOM   1699  CA  SER H 218      22.710   4.610  26.195  1.00 39.74           C  
ATOM   1700  CB  SER H 218      23.770   3.562  26.570  1.00 40.89           C  
ATOM   1701  OG  SER H 218      24.980   3.807  25.872  1.00 56.74           O  
ATOM   1702  C   SER H 218      22.300   4.391  24.776  1.00 40.84           C  
ATOM   1703  O   SER H 218      21.697   3.374  24.436  1.00 41.45           O  
ATOM   1704  N   VAL H 219      22.616   5.369  23.906  1.00 40.72           N  
ATOM   1705  CA  VAL H 219      22.255   5.257  22.524  1.00 40.76           C  
ATOM   1706  CB  VAL H 219      21.542   6.471  21.997  1.00 40.33           C  
ATOM   1707  CG1 VAL H 219      21.301   6.292  20.488  1.00 37.33           C  
ATOM   1708  CG2 VAL H 219      20.249   6.666  22.807  1.00 44.32           C  
ATOM   1709  C   VAL H 219      23.513   5.088  21.736  1.00 42.92           C  
ATOM   1710  O   VAL H 219      24.468   5.848  21.895  1.00 41.10           O  
ATOM   1711  N   THR H 220      23.545   4.056  20.872  1.00 44.64           N  
ATOM   1712  CA  THR H 220      24.689   3.817  20.041  1.00 44.89           C  
ATOM   1713  CB  THR H 220      25.270   2.439  20.187  1.00 46.88           C  
ATOM   1714  OG1 THR H 220      24.266   1.467  19.940  1.00 44.74           O  
ATOM   1715  CG2 THR H 220      25.856   2.261  21.595  1.00 45.79           C  
ATOM   1716  C   THR H 220      24.249   3.948  18.620  1.00 44.77           C  
ATOM   1717  O   THR H 220      23.274   3.327  18.201  1.00 44.62           O  
ATOM   1718  N   VAL H 221      24.964   4.780  17.840  1.00 44.79           N  
ATOM   1719  CA  VAL H 221      24.619   4.936  16.458  1.00 45.58           C  
ATOM   1720  CB  VAL H 221      24.644   6.367  16.005  1.00 45.56           C  
ATOM   1721  CG1 VAL H 221      24.347   6.416  14.497  1.00 43.54           C  
ATOM   1722  CG2 VAL H 221      23.658   7.175  16.866  1.00 45.10           C  
ATOM   1723  C   VAL H 221      25.665   4.214  15.676  1.00 48.26           C  
ATOM   1724  O   VAL H 221      26.810   4.656  15.603  1.00 47.32           O  
ATOM   1725  N   SER H 222      25.299   3.072  15.062  1.00 51.27           N  
ATOM   1726  CA  SER H 222      26.280   2.358  14.303  1.00 53.74           C  
ATOM   1727  CB  SER H 222      27.205   1.481  15.166  1.00 55.29           C  
ATOM   1728  OG  SER H 222      26.465   0.430  15.769  1.00 59.17           O  
ATOM   1729  C   SER H 222      25.566   1.446  13.360  1.00 54.29           C  
ATOM   1730  O   SER H 222      24.397   1.116  13.553  1.00 51.26           O  
ATOM   1731  N   SER H 223      26.266   1.024  12.291  1.00 55.97           N  
ATOM   1732  CA  SER H 223      25.666   0.115  11.363  1.00 57.15           C  
ATOM   1733  CB  SER H 223      25.796   0.555   9.895  1.00 58.88           C  
ATOM   1734  OG  SER H 223      27.160   0.566   9.503  1.00 65.06           O  
ATOM   1735  C   SER H 223      26.415  -1.199  11.521  1.00 57.34           C  
ATOM   1736  O   SER H 223      27.339  -1.243  12.377  1.00 55.97           O  
ATOM   1737  OXT SER H 223      26.080  -2.171  10.794  1.00  0.00           O1-
TER    1738      SER H 223 
CONECT  947 1536
CONECT 1536  947
END
