# Supplementary material for: Fully automated antibody structure prediction using BIOVIA tools: Validation study
Source: PLoS One. 2017 May 18;12(5):e0177923. doi: 10.1371/journal.pone.0177923 (PMC5436848; doi:10.1371/journal.pone.0177923)
Supplement: S1 Dataset — Predicted structures using the Top5 framework method, Chothia CDR definition with no canonical filtering and generating 50 models. These were used in the detailed discussion of outliers and for comparison against predictions using canonical filtering. (ZIP) [file pone.0177923.s003.zip › 4KUZ_LH_FV_FinalModel.pdb]

REMARK   Accelrys Discovery Studio PDB file
REMARK   Created:  2015-05-08T04:36:36Z
SSBOND   1 CYS L   23    CYS L   94                                     
SSBOND   2 CYS H  134    CYS H  208                                     
ATOM      1  N   ASP L   1      25.860  32.570  25.845  1.00 40.62           N1+
ATOM      2  CA  ASP L   1      25.488  31.830  27.068  1.00 40.44           C  
ATOM      3  CB  ASP L   1      25.309  30.322  26.778  1.00 41.99           C  
ATOM      4  CG  ASP L   1      26.600  29.703  26.247  1.00 44.82           C  
ATOM      5  OD1 ASP L   1      27.238  30.304  25.342  1.00 46.34           O  
ATOM      6  OD2 ASP L   1      26.962  28.602  26.742  1.00 45.12           O1-
ATOM      7  C   ASP L   1      26.492  32.034  28.139  1.00 38.94           C  
ATOM      8  O   ASP L   1      27.518  32.683  27.940  1.00 39.52           O  
ATOM      9  N   ILE L   2      26.204  31.487  29.327  1.00 36.59           N  
ATOM     10  CA  ILE L   2      27.090  31.693  30.424  1.00 33.88           C  
ATOM     11  CB  ILE L   2      26.388  31.700  31.751  1.00 33.39           C  
ATOM     12  CG1 ILE L   2      25.378  32.860  31.805  1.00 27.68           C  
ATOM     13  CG2 ILE L   2      27.451  31.753  32.859  1.00 27.85           C  
ATOM     14  CD1 ILE L   2      24.414  32.784  32.987  1.00 28.40           C  
ATOM     15  C   ILE L   2      28.085  30.583  30.435  1.00 33.22           C  
ATOM     16  O   ILE L   2      27.724  29.411  30.337  1.00 32.90           O  
ATOM     17  N   VAL L   3      29.382  30.946  30.535  1.00 32.16           N  
ATOM     18  CA  VAL L   3      30.424  29.962  30.539  1.00 31.26           C  
ATOM     19  CB  VAL L   3      31.684  30.427  29.867  1.00 31.54           C  
ATOM     20  CG1 VAL L   3      32.761  29.342  30.036  1.00 31.31           C  
ATOM     21  CG2 VAL L   3      31.361  30.765  28.402  1.00 31.33           C  
ATOM     22  C   VAL L   3      30.766  29.669  31.962  1.00 30.99           C  
ATOM     23  O   VAL L   3      30.985  30.577  32.763  1.00 30.93           O  
ATOM     24  N   MET L   4      30.820  28.369  32.309  1.00 30.15           N  
ATOM     25  CA  MET L   4      31.117  27.991  33.657  1.00 29.21           C  
ATOM     26  CB  MET L   4      30.165  26.913  34.200  1.00 28.21           C  
ATOM     27  CG  MET L   4      28.697  27.344  34.192  1.00 26.60           C  
ATOM     28  SD  MET L   4      28.309  28.728  35.304  1.00 27.42           S  
ATOM     29  CE  MET L   4      28.359  27.720  36.811  1.00 26.25           C  
ATOM     30  C   MET L   4      32.489  27.399  33.651  1.00 29.50           C  
ATOM     31  O   MET L   4      32.779  26.496  32.868  1.00 29.77           O  
ATOM     32  N   SER L   5      33.378  27.899  34.532  1.00 29.30           N  
ATOM     33  CA  SER L   5      34.716  27.386  34.550  1.00 29.83           C  
ATOM     34  CB  SER L   5      35.781  28.466  34.299  1.00 30.77           C  
ATOM     35  OG  SER L   5      35.611  29.022  33.003  1.00 36.92           O  
ATOM     36  C   SER L   5      34.983  26.814  35.903  1.00 29.23           C  
ATOM     37  O   SER L   5      34.783  27.474  36.922  1.00 30.04           O  
ATOM     38  N   GLN L   6      35.469  25.556  35.940  1.00 28.67           N  
ATOM     39  CA  GLN L   6      35.755  24.924  37.194  1.00 28.18           C  
ATOM     40  CB  GLN L   6      35.093  23.547  37.373  1.00 27.40           C  
ATOM     41  CG  GLN L   6      33.566  23.596  37.450  1.00 26.72           C  
ATOM     42  CD  GLN L   6      33.053  22.175  37.630  1.00 25.77           C  
ATOM     43  OE1 GLN L   6      32.319  21.653  36.793  1.00 24.99           O  
ATOM     44  NE2 GLN L   6      33.446  21.531  38.761  1.00 24.74           N  
ATOM     45  C   GLN L   6      37.228  24.700  37.286  1.00 28.65           C  
ATOM     46  O   GLN L   6      37.910  24.520  36.278  1.00 28.71           O  
ATOM     47  N   SER L   7      37.759  24.755  38.523  1.00 29.21           N  
ATOM     48  CA  SER L   7      39.149  24.482  38.743  1.00 29.75           C  
ATOM     49  CB  SER L   7      40.052  25.729  38.748  1.00 30.32           C  
ATOM     50  OG  SER L   7      40.164  26.269  37.441  1.00 30.35           O  
ATOM     51  C   SER L   7      39.263  23.881  40.102  1.00 29.89           C  
ATOM     52  O   SER L   7      38.513  24.248  41.007  1.00 30.81           O  
ATOM     53  N   PRO L   8      40.172  22.963  40.299  1.00 30.02           N  
ATOM     54  CA  PRO L   8      41.036  22.455  39.265  1.00 30.53           C  
ATOM     55  CD  PRO L   8      40.751  22.790  41.622  1.00 34.45           C  
ATOM     56  CB  PRO L   8      42.299  21.959  39.971  1.00 30.25           C  
ATOM     57  CG  PRO L   8      41.862  21.748  41.429  1.00 30.03           C  
ATOM     58  C   PRO L   8      40.338  21.358  38.524  1.00 30.90           C  
ATOM     59  O   PRO L   8      39.237  20.976  38.917  1.00 30.81           O  
ATOM     60  N   SER L   9      40.956  20.864  37.435  1.00 31.27           N  
ATOM     61  CA  SER L   9      40.414  19.786  36.661  1.00 31.72           C  
ATOM     62  CB  SER L   9      41.241  19.499  35.400  1.00 32.01           C  
ATOM     63  OG  SER L   9      40.661  18.422  34.682  1.00 37.79           O  
ATOM     64  C   SER L   9      40.410  18.533  37.482  1.00 31.12           C  
ATOM     65  O   SER L   9      39.430  17.788  37.484  1.00 30.32           O  
ATOM     66  N   SER L  10      41.516  18.254  38.199  1.00 30.93           N  
ATOM     67  CA  SER L  10      41.561  17.058  38.991  1.00 31.08           C  
ATOM     68  CB  SER L  10      42.335  15.907  38.325  1.00 31.64           C  
ATOM     69  OG  SER L  10      43.703  16.259  38.182  1.00 37.45           O  
ATOM     70  C   SER L  10      42.259  17.384  40.268  1.00 31.45           C  
ATOM     71  O   SER L  10      43.076  18.301  40.322  1.00 30.64           O  
ATOM     72  N   LEU L  11      41.939  16.638  41.344  1.00 31.51           N  
ATOM     73  CA  LEU L  11      42.535  16.947  42.608  1.00 32.36           C  
ATOM     74  CB  LEU L  11      41.618  17.899  43.399  1.00 32.69           C  
ATOM     75  CG  LEU L  11      42.214  18.520  44.669  1.00 34.25           C  
ATOM     76  CD1 LEU L  11      43.415  19.418  44.337  1.00 40.66           C  
ATOM     77  CD2 LEU L  11      41.132  19.266  45.467  1.00 40.30           C  
ATOM     78  C   LEU L  11      42.699  15.657  43.361  1.00 32.17           C  
ATOM     79  O   LEU L  11      41.789  14.829  43.394  1.00 31.81           O  
ATOM     80  N   ALA L  12      43.878  15.440  43.980  1.00 32.11           N  
ATOM     81  CA  ALA L  12      44.081  14.226  44.721  1.00 32.12           C  
ATOM     82  CB  ALA L  12      45.395  13.505  44.375  1.00 32.76           C  
ATOM     83  C   ALA L  12      44.133  14.589  46.171  1.00 31.93           C  
ATOM     84  O   ALA L  12      44.833  15.521  46.563  1.00 32.42           O  
ATOM     85  N   VAL L  13      43.380  13.859  47.016  1.00 31.58           N  
ATOM     86  CA  VAL L  13      43.393  14.209  48.405  1.00 32.08           C  
ATOM     87  CB  VAL L  13      42.218  15.050  48.807  1.00 32.27           C  
ATOM     88  CG1 VAL L  13      40.945  14.193  48.714  1.00 35.85           C  
ATOM     89  CG2 VAL L  13      42.487  15.635  50.200  1.00 31.61           C  
ATOM     90  C   VAL L  13      43.356  12.954  49.217  1.00 32.19           C  
ATOM     91  O   VAL L  13      42.866  11.918  48.770  1.00 31.96           O  
ATOM     92  N   SER L  14      43.912  13.017  50.444  1.00 31.78           N  
ATOM     93  CA  SER L  14      43.918  11.885  51.322  1.00 32.46           C  
ATOM     94  CB  SER L  14      45.090  11.894  52.317  1.00 33.22           C  
ATOM     95  OG  SER L  14      46.323  11.859  51.611  1.00 34.78           O  
ATOM     96  C   SER L  14      42.647  11.910  52.107  1.00 32.05           C  
ATOM     97  O   SER L  14      41.997  12.947  52.230  1.00 31.55           O  
ATOM     98  N   VAL L  15      42.268  10.756  52.682  1.00 31.92           N  
ATOM     99  CA  VAL L  15      41.029  10.681  53.396  1.00 32.64           C  
ATOM    100  CB  VAL L  15      40.652   9.276  53.769  1.00 32.37           C  
ATOM    101  CG1 VAL L  15      41.621   8.775  54.853  1.00 25.27           C  
ATOM    102  CG2 VAL L  15      39.173   9.251  54.182  1.00 25.15           C  
ATOM    103  C   VAL L  15      41.143  11.489  54.651  1.00 33.79           C  
ATOM    104  O   VAL L  15      42.169  11.471  55.328  1.00 33.87           O  
ATOM    105  N   GLY L  16      40.073  12.244  54.974  1.00 33.88           N  
ATOM    106  CA  GLY L  16      40.025  13.014  56.183  1.00 34.34           C  
ATOM    107  C   GLY L  16      40.443  14.426  55.906  1.00 34.61           C  
ATOM    108  O   GLY L  16      40.205  15.313  56.723  1.00 35.27           O  
ATOM    109  N   GLU L  17      41.061  14.683  54.738  1.00 34.59           N  
ATOM    110  CA  GLU L  17      41.520  16.011  54.446  1.00 35.57           C  
ATOM    111  CB  GLU L  17      42.699  16.064  53.460  1.00 37.14           C  
ATOM    112  CG  GLU L  17      43.997  15.529  54.072  1.00 40.79           C  
ATOM    113  CD  GLU L  17      45.131  15.784  53.094  1.00 48.61           C  
ATOM    114  OE1 GLU L  17      44.848  15.905  51.873  1.00 49.77           O  
ATOM    115  OE2 GLU L  17      46.299  15.859  53.558  1.00 57.67           O1-
ATOM    116  C   GLU L  17      40.391  16.831  53.907  1.00 35.02           C  
ATOM    117  O   GLU L  17      39.317  16.316  53.599  1.00 33.91           O  
ATOM    118  N   LYS L  18      40.604  18.162  53.826  1.00 35.06           N  
ATOM    119  CA  LYS L  18      39.597  19.065  53.342  1.00 35.08           C  
ATOM    120  CB  LYS L  18      39.537  20.382  54.134  1.00 36.57           C  
ATOM    121  CG  LYS L  18      38.454  21.343  53.645  1.00 40.03           C  
ATOM    122  CD  LYS L  18      38.261  22.563  54.548  1.00 43.40           C  
ATOM    123  CE  LYS L  18      39.356  23.619  54.377  1.00 41.59           C  
ATOM    124  NZ  LYS L  18      39.017  24.833  55.151  1.00 41.96           N1+
ATOM    125  C   LYS L  18      39.929  19.427  51.926  1.00 34.08           C  
ATOM    126  O   LYS L  18      41.095  19.611  51.581  1.00 34.03           O  
ATOM    127  N   VAL L  19      38.899  19.530  51.058  1.00 32.63           N  
ATOM    128  CA  VAL L  19      39.132  19.890  49.687  1.00 32.14           C  
ATOM    129  CB  VAL L  19      38.986  18.753  48.716  1.00 31.99           C  
ATOM    130  CG1 VAL L  19      40.149  17.774  48.938  1.00 30.43           C  
ATOM    131  CG2 VAL L  19      37.609  18.105  48.914  1.00 29.85           C  
ATOM    132  C   VAL L  19      38.178  20.971  49.287  1.00 31.44           C  
ATOM    133  O   VAL L  19      37.068  21.077  49.808  1.00 31.44           O  
ATOM    134  N   THR L  20      38.630  21.828  48.347  1.00 30.91           N  
ATOM    135  CA  THR L  20      37.852  22.936  47.881  1.00 31.24           C  
ATOM    136  CB  THR L  20      38.437  24.242  48.334  1.00 31.89           C  
ATOM    137  OG1 THR L  20      38.441  24.312  49.752  1.00 38.12           O  
ATOM    138  CG2 THR L  20      37.634  25.402  47.733  1.00 35.95           C  
ATOM    139  C   THR L  20      37.881  22.935  46.383  1.00 30.69           C  
ATOM    140  O   THR L  20      38.936  22.771  45.775  1.00 30.90           O  
ATOM    141  N   MET L  21      36.704  23.124  45.749  1.00 29.81           N  
ATOM    142  CA  MET L  21      36.627  23.185  44.315  1.00 29.51           C  
ATOM    143  CB  MET L  21      35.729  22.101  43.700  1.00 29.28           C  
ATOM    144  CG  MET L  21      36.281  20.688  43.875  1.00 36.81           C  
ATOM    145  SD  MET L  21      35.174  19.371  43.300  1.00 41.82           S  
ATOM    146  CE  MET L  21      34.085  19.478  44.746  1.00 40.14           C  
ATOM    147  C   MET L  21      36.015  24.509  43.973  1.00 29.73           C  
ATOM    148  O   MET L  21      35.123  24.983  44.674  1.00 29.70           O  
ATOM    149  N   SER L  22      36.472  25.144  42.874  1.00 29.81           N  
ATOM    150  CA  SER L  22      35.959  26.447  42.558  1.00 30.94           C  
ATOM    151  CB  SER L  22      37.050  27.525  42.458  1.00 32.52           C  
ATOM    152  OG  SER L  22      37.943  27.217  41.399  1.00 41.46           O  
ATOM    153  C   SER L  22      35.244  26.415  41.244  1.00 31.25           C  
ATOM    154  O   SER L  22      35.567  25.626  40.355  1.00 30.68           O  
ATOM    155  N   CYS L  23      34.216  27.277  41.113  1.00 31.53           N  
ATOM    156  CA  CYS L  23      33.450  27.392  39.905  1.00 32.04           C  
ATOM    157  CB  CYS L  23      32.065  26.704  40.022  1.00 31.97           C  
ATOM    158  SG  CYS L  23      31.032  26.812  38.528  1.00 35.10           S  
ATOM    159  C   CYS L  23      33.257  28.861  39.664  1.00 32.20           C  
ATOM    160  O   CYS L  23      32.898  29.606  40.578  1.00 32.20           O  
ATOM    161  N   LYS L  24      33.511  29.324  38.421  1.00 32.46           N  
ATOM    162  CA  LYS L  24      33.384  30.727  38.142  1.00 33.47           C  
ATOM    163  CB  LYS L  24      34.743  31.400  37.888  1.00 34.91           C  
ATOM    164  CG  LYS L  24      34.747  32.913  38.093  1.00 39.85           C  
ATOM    165  CD  LYS L  24      36.159  33.481  38.240  1.00 43.55           C  
ATOM    166  CE  LYS L  24      36.206  34.986  38.496  1.00 41.79           C  
ATOM    167  NZ  LYS L  24      37.612  35.418  38.659  1.00 42.88           N1+
ATOM    168  C   LYS L  24      32.518  30.884  36.930  1.00 32.98           C  
ATOM    169  O   LYS L  24      32.609  30.108  35.980  1.00 33.10           O  
ATOM    170  N   SER L  25      31.654  31.919  36.936  1.00 32.35           N  
ATOM    171  CA  SER L  25      30.698  32.133  35.888  1.00 32.04           C  
ATOM    172  CB  SER L  25      29.285  32.295  36.478  1.00 31.62           C  
ATOM    173  OG  SER L  25      28.326  32.508  35.458  1.00 38.74           O  
ATOM    174  C   SER L  25      31.056  33.397  35.162  1.00 32.13           C  
ATOM    175  O   SER L  25      31.592  34.339  35.743  1.00 31.85           O  
ATOM    176  N   SER L  26      30.761  33.420  33.847  1.00 49.94           N  
ATOM    177  CA  SER L  26      31.048  34.525  32.975  1.00 51.64           C  
ATOM    178  CB  SER L  26      30.775  34.205  31.496  1.00 53.37           C  
ATOM    179  OG  SER L  26      29.389  33.969  31.301  1.00 59.23           O  
ATOM    180  C   SER L  26      30.181  35.691  33.347  1.00 56.81           C  
ATOM    181  O   SER L  26      30.552  36.839  33.105  1.00 58.21           O  
ATOM    182  N   GLN L  27      28.995  35.421  33.926  1.00 54.16           N  
ATOM    183  CA  GLN L  27      28.098  36.481  34.292  1.00 54.72           C  
ATOM    184  CB  GLN L  27      26.934  36.645  33.297  1.00 56.46           C  
ATOM    185  CG  GLN L  27      25.959  37.767  33.648  1.00 62.91           C  
ATOM    186  CD  GLN L  27      24.885  37.796  32.569  1.00 79.40           C  
ATOM    187  OE1 GLN L  27      25.117  38.262  31.456  1.00 78.22           O  
ATOM    188  NE2 GLN L  27      23.668  37.289  32.906  1.00 73.34           N  
ATOM    189  C   GLN L  27      27.529  36.163  35.645  1.00 56.69           C  
ATOM    190  O   GLN L  27      27.564  35.018  36.093  1.00 55.39           O  
ATOM    191  N   SER L  28      26.990  37.192  36.338  1.00 55.38           N  
ATOM    192  CA  SER L  28      26.485  37.032  37.675  1.00 54.67           C  
ATOM    193  CB  SER L  28      26.146  38.371  38.359  1.00 57.84           C  
ATOM    194  OG  SER L  28      25.649  38.140  39.668  1.00 72.20           O  
ATOM    195  C   SER L  28      25.243  36.186  37.686  1.00 56.12           C  
ATOM    196  O   SER L  28      24.320  36.366  36.892  1.00 56.30           O  
ATOM    197  N   LEU L  29      25.264  35.173  38.574  1.00 52.19           N  
ATOM    198  CA  LEU L  29      24.232  34.225  38.893  1.00 51.04           C  
ATOM    199  CB  LEU L  29      24.792  32.902  39.435  1.00 50.25           C  
ATOM    200  CG  LEU L  29      25.657  32.178  38.386  1.00 33.00           C  
ATOM    201  CD1 LEU L  29      26.118  30.800  38.884  1.00 29.94           C  
ATOM    202  CD2 LEU L  29      24.943  32.121  37.025  1.00 32.62           C  
ATOM    203  C   LEU L  29      23.236  34.772  39.873  1.00 56.38           C  
ATOM    204  O   LEU L  29      22.197  34.153  40.100  1.00 55.51           O  
ATOM    205  N   LEU L  30      23.584  35.869  40.577  1.00 56.82           N  
ATOM    206  CA  LEU L  30      22.751  36.423  41.609  1.00 58.49           C  
ATOM    207  CB  LEU L  30      23.533  37.395  42.514  1.00 60.05           C  
ATOM    208  CG  LEU L  30      22.709  38.032  43.647  1.00 65.06           C  
ATOM    209  CD1 LEU L  30      22.262  36.982  44.674  1.00 65.52           C  
ATOM    210  CD2 LEU L  30      23.462  39.208  44.290  1.00 67.17           C  
ATOM    211  C   LEU L  30      21.605  37.181  41.008  1.00 62.63           C  
ATOM    212  O   LEU L  30      21.785  38.064  40.171  1.00 64.03           O  
ATOM    213  N   TYR L  31      20.373  36.867  41.454  1.00 60.15           N  
ATOM    214  CA  TYR L  31      19.224  37.570  40.962  1.00 61.20           C  
ATOM    215  CB  TYR L  31      18.054  36.620  40.628  1.00 60.81           C  
ATOM    216  CG  TYR L  31      16.881  37.385  40.115  1.00 62.05           C  
ATOM    217  CD1 TYR L  31      16.977  38.124  38.959  1.00 62.52           C  
ATOM    218  CD2 TYR L  31      15.668  37.319  40.761  1.00 63.55           C  
ATOM    219  CE1 TYR L  31      15.893  38.818  38.475  1.00 62.88           C  
ATOM    220  CE2 TYR L  31      14.579  38.010  40.282  1.00 64.44           C  
ATOM    221  CZ  TYR L  31      14.693  38.765  39.140  1.00 68.25           C  
ATOM    222  OH  TYR L  31      13.580  39.474  38.644  1.00 67.96           O  
ATOM    223  C   TYR L  31      18.848  38.496  42.077  1.00 67.70           C  
ATOM    224  O   TYR L  31      18.451  38.061  43.151  1.00 68.78           O  
ATOM    225  N   SER L  32      18.961  39.814  41.832  1.00 67.07           N  
ATOM    226  CA  SER L  32      18.817  40.813  42.855  1.00 69.81           C  
ATOM    227  CB  SER L  32      19.062  42.234  42.318  1.00 72.35           C  
ATOM    228  OG  SER L  32      18.080  42.563  41.346  1.00 79.43           O  
ATOM    229  C   SER L  32      17.467  40.791  43.504  1.00 74.64           C  
ATOM    230  O   SER L  32      17.358  41.043  44.702  1.00 76.32           O  
ATOM    231  N   SER L  33      16.395  40.498  42.748  1.00 71.92           N  
ATOM    232  CA  SER L  33      15.090  40.552  43.342  1.00 73.06           C  
ATOM    233  CB  SER L  33      13.980  40.200  42.340  1.00 75.32           C  
ATOM    234  OG  SER L  33      13.969  41.149  41.284  1.00103.94           O  
ATOM    235  C   SER L  33      14.999  39.590  44.491  1.00 75.88           C  
ATOM    236  O   SER L  33      14.748  40.000  45.624  1.00 77.76           O  
ATOM    237  N   ASN L  34      15.174  38.279  44.213  1.00 70.37           N  
ATOM    238  CA  ASN L  34      15.094  37.238  45.206  1.00 68.80           C  
ATOM    239  CB  ASN L  34      14.697  35.850  44.651  1.00 68.25           C  
ATOM    240  CG  ASN L  34      15.685  35.331  43.621  1.00 82.29           C  
ATOM    241  OD1 ASN L  34      16.777  35.864  43.438  1.00 76.25           O  
ATOM    242  ND2 ASN L  34      15.268  34.245  42.915  1.00 77.47           N  
ATOM    243  C   ASN L  34      16.339  37.153  46.045  1.00 69.01           C  
ATOM    244  O   ASN L  34      16.312  36.629  47.159  1.00 68.37           O  
ATOM    245  N   GLN L  35      17.470  37.670  45.535  1.00 65.36           N  
ATOM    246  CA  GLN L  35      18.734  37.598  46.214  1.00 65.33           C  
ATOM    247  CB  GLN L  35      18.704  38.179  47.640  1.00 68.71           C  
ATOM    248  CG  GLN L  35      18.548  39.698  47.677  1.00 83.61           C  
ATOM    249  CD  GLN L  35      19.833  40.303  47.134  1.00101.16           C  
ATOM    250  OE1 GLN L  35      20.931  39.825  47.416  1.00 99.03           O  
ATOM    251  NE2 GLN L  35      19.693  41.384  46.324  1.00 97.57           N  
ATOM    252  C   GLN L  35      19.183  36.174  46.317  1.00 64.91           C  
ATOM    253  O   GLN L  35      19.816  35.785  47.299  1.00 64.12           O  
ATOM    254  N   LYS L  36      18.884  35.356  45.289  1.00 60.20           N  
ATOM    255  CA  LYS L  36      19.341  34.000  45.317  1.00 57.46           C  
ATOM    256  CB  LYS L  36      18.215  32.964  45.196  1.00 58.03           C  
ATOM    257  CG  LYS L  36      17.344  32.892  46.449  1.00 61.37           C  
ATOM    258  CD  LYS L  36      16.085  32.047  46.276  1.00 68.48           C  
ATOM    259  CE  LYS L  36      15.313  31.842  47.576  1.00 77.09           C  
ATOM    260  NZ  LYS L  36      14.172  30.926  47.347  1.00 84.35           N1+
ATOM    261  C   LYS L  36      20.281  33.799  44.173  1.00 57.08           C  
ATOM    262  O   LYS L  36      20.190  34.468  43.144  1.00 55.85           O  
ATOM    263  N   ASN L  37      21.236  32.867  44.358  1.00 52.05           N  
ATOM    264  CA  ASN L  37      22.199  32.548  43.346  1.00 50.06           C  
ATOM    265  CB  ASN L  37      23.604  32.268  43.908  1.00 49.44           C  
ATOM    266  CG  ASN L  37      24.178  33.578  44.432  1.00 60.08           C  
ATOM    267  OD1 ASN L  37      24.531  34.468  43.661  1.00 51.51           O  
ATOM    268  ND2 ASN L  37      24.266  33.707  45.784  1.00 55.52           N  
ATOM    269  C   ASN L  37      21.723  31.291  42.696  1.00 50.15           C  
ATOM    270  O   ASN L  37      21.467  30.292  43.371  1.00 49.36           O  
ATOM    271  N   TYR L  38      21.615  31.305  41.353  1.00 45.82           N  
ATOM    272  CA  TYR L  38      21.112  30.143  40.682  1.00 43.84           C  
ATOM    273  CB  TYR L  38      20.412  30.478  39.351  1.00 44.78           C  
ATOM    274  CG  TYR L  38      19.171  31.260  39.628  1.00 46.94           C  
ATOM    275  CD1 TYR L  38      19.241  32.584  39.995  1.00 48.19           C  
ATOM    276  CD2 TYR L  38      17.934  30.672  39.495  1.00 48.02           C  
ATOM    277  CE1 TYR L  38      18.094  33.303  40.242  1.00 52.05           C  
ATOM    278  CE2 TYR L  38      16.786  31.386  39.740  1.00 50.62           C  
ATOM    279  CZ  TYR L  38      16.865  32.702  40.117  1.00 57.87           C  
ATOM    280  OH  TYR L  38      15.684  33.430  40.369  1.00 58.52           O  
ATOM    281  C   TYR L  38      22.287  29.273  40.328  1.00 43.54           C  
ATOM    282  O   TYR L  38      22.637  29.151  39.153  1.00 41.45           O  
ATOM    283  N   LEU L  39      22.904  28.613  41.339  1.00 22.97           N  
ATOM    284  CA  LEU L  39      24.014  27.738  41.070  1.00 22.20           C  
ATOM    285  CB  LEU L  39      25.356  28.276  41.591  1.00 22.32           C  
ATOM    286  CG  LEU L  39      26.544  27.339  41.297  1.00 27.03           C  
ATOM    287  CD1 LEU L  39      26.946  27.396  39.816  1.00 26.67           C  
ATOM    288  CD2 LEU L  39      27.717  27.579  42.259  1.00 25.99           C  
ATOM    289  C   LEU L  39      23.785  26.453  41.811  1.00 21.77           C  
ATOM    290  O   LEU L  39      23.336  26.463  42.957  1.00 22.11           O  
ATOM    291  N   ALA L  40      24.109  25.305  41.176  1.00 21.02           N  
ATOM    292  CA  ALA L  40      23.939  24.030  41.823  1.00 20.56           C  
ATOM    293  CB  ALA L  40      22.769  23.208  41.254  1.00 20.38           C  
ATOM    294  C   ALA L  40      25.179  23.211  41.647  1.00 20.66           C  
ATOM    295  O   ALA L  40      25.983  23.459  40.749  1.00 21.03           O  
ATOM    296  N   TRP L  41      25.374  22.220  42.547  1.00 20.67           N  
ATOM    297  CA  TRP L  41      26.505  21.335  42.468  1.00 20.49           C  
ATOM    298  CB  TRP L  41      27.421  21.381  43.702  1.00 20.25           C  
ATOM    299  CG  TRP L  41      28.191  22.673  43.845  1.00 21.24           C  
ATOM    300  CD2 TRP L  41      29.479  22.909  43.254  1.00 21.80           C  
ATOM    301  CD1 TRP L  41      27.857  23.814  44.512  1.00 21.98           C  
ATOM    302  NE1 TRP L  41      28.855  24.748  44.372  1.00 21.88           N  
ATOM    303  CE2 TRP L  41      29.861  24.203  43.601  1.00 22.55           C  
ATOM    304  CE3 TRP L  41      30.276  22.112  42.483  1.00 21.75           C  
ATOM    305  CZ2 TRP L  41      31.054  24.723  43.182  1.00 22.36           C  
ATOM    306  CZ3 TRP L  41      31.478  22.638  42.062  1.00 22.01           C  
ATOM    307  CH2 TRP L  41      31.859  23.918  42.406  1.00 21.79           C  
ATOM    308  C   TRP L  41      25.993  19.930  42.343  1.00 20.57           C  
ATOM    309  O   TRP L  41      24.997  19.558  42.964  1.00 20.31           O  
ATOM    310  N   TYR L  42      26.683  19.114  41.518  1.00 19.92           N  
ATOM    311  CA  TYR L  42      26.287  17.749  41.295  1.00 19.60           C  
ATOM    312  CB  TYR L  42      25.819  17.459  39.855  1.00 18.65           C  
ATOM    313  CG  TYR L  42      24.561  18.204  39.558  1.00 19.39           C  
ATOM    314  CD1 TYR L  42      24.596  19.498  39.092  1.00 19.21           C  
ATOM    315  CD2 TYR L  42      23.335  17.608  39.732  1.00 18.82           C  
ATOM    316  CE1 TYR L  42      23.436  20.182  38.809  1.00 19.93           C  
ATOM    317  CE2 TYR L  42      22.172  18.288  39.452  1.00 19.60           C  
ATOM    318  CZ  TYR L  42      22.217  19.579  38.988  1.00 20.17           C  
ATOM    319  OH  TYR L  42      21.023  20.274  38.700  1.00 24.72           O  
ATOM    320  C   TYR L  42      27.470  16.854  41.514  1.00 19.82           C  
ATOM    321  O   TYR L  42      28.622  17.249  41.336  1.00 19.44           O  
ATOM    322  N   GLN L  43      27.195  15.602  41.935  1.00 20.05           N  
ATOM    323  CA  GLN L  43      28.229  14.625  42.133  1.00 20.77           C  
ATOM    324  CB  GLN L  43      28.255  14.045  43.560  1.00 21.03           C  
ATOM    325  CG  GLN L  43      29.344  12.991  43.785  1.00 22.18           C  
ATOM    326  CD  GLN L  43      29.150  12.371  45.164  1.00 22.91           C  
ATOM    327  OE1 GLN L  43      28.034  12.054  45.569  1.00 23.48           O  
ATOM    328  NE2 GLN L  43      30.272  12.191  45.912  1.00 21.11           N  
ATOM    329  C   GLN L  43      27.917  13.476  41.234  1.00 21.31           C  
ATOM    330  O   GLN L  43      26.782  13.000  41.197  1.00 21.43           O  
ATOM    331  N   GLN L  44      28.913  13.004  40.460  1.00 21.17           N  
ATOM    332  CA  GLN L  44      28.620  11.858  39.654  1.00 21.98           C  
ATOM    333  CB  GLN L  44      28.546  12.133  38.145  1.00 21.28           C  
ATOM    334  CG  GLN L  44      28.122  10.893  37.355  1.00 21.08           C  
ATOM    335  CD  GLN L  44      28.070  11.264  35.883  1.00 21.59           C  
ATOM    336  OE1 GLN L  44      28.908  12.017  35.394  1.00 23.03           O  
ATOM    337  NE2 GLN L  44      27.060  10.720  35.151  1.00 20.67           N  
ATOM    338  C   GLN L  44      29.690  10.834  39.861  1.00 23.16           C  
ATOM    339  O   GLN L  44      30.859  11.058  39.542  1.00 23.22           O  
ATOM    340  N   LYS L  45      29.296   9.666  40.406  1.00 24.85           N  
ATOM    341  CA  LYS L  45      30.222   8.594  40.614  1.00 26.53           C  
ATOM    342  CB  LYS L  45      29.837   7.649  41.761  1.00 26.97           C  
ATOM    343  CG  LYS L  45      29.961   8.328  43.126  1.00 29.31           C  
ATOM    344  CD  LYS L  45      29.366   7.525  44.281  1.00 32.23           C  
ATOM    345  CE  LYS L  45      29.540   8.201  45.642  1.00 33.07           C  
ATOM    346  NZ  LYS L  45      28.933   7.364  46.699  1.00 34.65           N1+
ATOM    347  C   LYS L  45      30.287   7.821  39.341  1.00 27.96           C  
ATOM    348  O   LYS L  45      29.388   7.897  38.504  1.00 27.37           O  
ATOM    349  N   PRO L  46      31.330   7.068  39.163  1.00 29.07           N  
ATOM    350  CA  PRO L  46      31.458   6.375  37.919  1.00 28.81           C  
ATOM    351  CD  PRO L  46      32.623   7.383  39.750  1.00 29.27           C  
ATOM    352  CB  PRO L  46      32.866   5.787  37.922  1.00 28.77           C  
ATOM    353  CG  PRO L  46      33.662   6.790  38.781  1.00 29.34           C  
ATOM    354  C   PRO L  46      30.348   5.404  37.691  1.00 28.84           C  
ATOM    355  O   PRO L  46      29.990   4.668  38.610  1.00 28.61           O  
ATOM    356  N   GLY L  47      29.786   5.408  36.466  1.00 29.66           N  
ATOM    357  CA  GLY L  47      28.760   4.486  36.076  1.00 30.31           C  
ATOM    358  C   GLY L  47      27.419   4.933  36.582  1.00 30.68           C  
ATOM    359  O   GLY L  47      26.431   4.216  36.425  1.00 31.37           O  
ATOM    360  N   GLN L  48      27.326   6.134  37.186  1.00 29.79           N  
ATOM    361  CA  GLN L  48      26.057   6.520  37.739  1.00 29.43           C  
ATOM    362  CB  GLN L  48      26.098   6.664  39.269  1.00 30.43           C  
ATOM    363  CG  GLN L  48      26.416   5.344  39.976  1.00 33.28           C  
ATOM    364  CD  GLN L  48      26.449   5.597  41.473  1.00 36.38           C  
ATOM    365  OE1 GLN L  48      25.645   6.360  42.006  1.00 38.17           O  
ATOM    366  NE2 GLN L  48      27.416   4.943  42.173  1.00 37.93           N  
ATOM    367  C   GLN L  48      25.643   7.843  37.168  1.00 28.36           C  
ATOM    368  O   GLN L  48      26.412   8.501  36.468  1.00 27.68           O  
ATOM    369  N   SER L  49      24.375   8.240  37.420  1.00 27.46           N  
ATOM    370  CA  SER L  49      23.871   9.505  36.956  1.00 26.87           C  
ATOM    371  CB  SER L  49      22.347   9.530  36.747  1.00 27.76           C  
ATOM    372  OG  SER L  49      21.673   9.138  37.931  1.00 32.31           O  
ATOM    373  C   SER L  49      24.268  10.563  37.941  1.00 25.41           C  
ATOM    374  O   SER L  49      24.651  10.261  39.071  1.00 25.07           O  
ATOM    375  N   PRO L  50      24.204  11.804  37.529  1.00 24.25           N  
ATOM    376  CA  PRO L  50      24.595  12.882  38.393  1.00 23.79           C  
ATOM    377  CD  PRO L  50      24.371  12.137  36.123  1.00 24.21           C  
ATOM    378  CB  PRO L  50      24.690  14.116  37.499  1.00 23.80           C  
ATOM    379  CG  PRO L  50      25.014  13.535  36.111  1.00 23.82           C  
ATOM    380  C   PRO L  50      23.615  13.016  39.511  1.00 24.04           C  
ATOM    381  O   PRO L  50      22.433  12.740  39.308  1.00 24.13           O  
ATOM    382  N   LYS L  51      24.090  13.437  40.696  1.00 24.18           N  
ATOM    383  CA  LYS L  51      23.227  13.571  41.830  1.00 24.65           C  
ATOM    384  CB  LYS L  51      23.676  12.706  43.020  1.00 26.62           C  
ATOM    385  CG  LYS L  51      22.781  12.826  44.254  1.00 30.25           C  
ATOM    386  CD  LYS L  51      23.158  11.855  45.374  1.00 36.06           C  
ATOM    387  CE  LYS L  51      22.412  12.111  46.686  1.00 39.10           C  
ATOM    388  NZ  LYS L  51      22.992  11.277  47.762  1.00 41.18           N1+
ATOM    389  C   LYS L  51      23.308  14.995  42.274  1.00 23.68           C  
ATOM    390  O   LYS L  51      24.373  15.607  42.225  1.00 23.33           O  
ATOM    391  N   LEU L  52      22.175  15.562  42.729  1.00 22.70           N  
ATOM    392  CA  LEU L  52      22.148  16.941  43.138  1.00 21.93           C  
ATOM    393  CB  LEU L  52      20.735  17.541  43.046  1.00 21.88           C  
ATOM    394  CG  LEU L  52      20.615  19.010  43.489  1.00 21.97           C  
ATOM    395  CD1 LEU L  52      21.400  19.956  42.566  1.00 20.19           C  
ATOM    396  CD2 LEU L  52      19.141  19.416  43.634  1.00 21.59           C  
ATOM    397  C   LEU L  52      22.582  17.047  44.576  1.00 21.66           C  
ATOM    398  O   LEU L  52      21.943  16.474  45.455  1.00 22.62           O  
ATOM    399  N   LEU L  53      23.771  17.651  44.824  1.00 20.87           N  
ATOM    400  CA  LEU L  53      24.271  17.920  46.150  1.00 21.13           C  
ATOM    401  CB  LEU L  53      25.806  17.977  46.204  1.00 21.14           C  
ATOM    402  CG  LEU L  53      26.482  16.629  45.906  1.00 21.57           C  
ATOM    403  CD1 LEU L  53      28.014  16.757  45.977  1.00 21.96           C  
ATOM    404  CD2 LEU L  53      25.938  15.518  46.820  1.00 20.91           C  
ATOM    405  C   LEU L  53      23.788  19.204  46.764  1.00 21.39           C  
ATOM    406  O   LEU L  53      23.276  19.223  47.882  1.00 21.42           O  
ATOM    407  N   ILE L  54      23.953  20.326  46.025  1.00 21.04           N  
ATOM    408  CA  ILE L  54      23.685  21.631  46.565  1.00 21.21           C  
ATOM    409  CB  ILE L  54      24.946  22.392  46.879  1.00 20.76           C  
ATOM    410  CG1 ILE L  54      25.804  21.647  47.918  1.00 21.62           C  
ATOM    411  CG2 ILE L  54      24.549  23.807  47.328  1.00 20.39           C  
ATOM    412  CD1 ILE L  54      25.136  21.515  49.285  1.00 20.76           C  
ATOM    413  C   ILE L  54      22.956  22.439  45.540  1.00 21.62           C  
ATOM    414  O   ILE L  54      23.194  22.314  44.339  1.00 21.85           O  
ATOM    415  N   TYR L  55      22.025  23.293  46.006  1.00 21.55           N  
ATOM    416  CA  TYR L  55      21.313  24.155  45.116  1.00 21.94           C  
ATOM    417  CB  TYR L  55      19.909  23.636  44.741  1.00 21.93           C  
ATOM    418  CG  TYR L  55      19.119  23.376  45.980  1.00 22.94           C  
ATOM    419  CD1 TYR L  55      19.366  22.271  46.759  1.00 23.37           C  
ATOM    420  CD2 TYR L  55      18.108  24.225  46.352  1.00 24.42           C  
ATOM    421  CE1 TYR L  55      18.629  22.033  47.898  1.00 23.88           C  
ATOM    422  CE2 TYR L  55      17.364  23.998  47.486  1.00 23.87           C  
ATOM    423  CZ  TYR L  55      17.626  22.898  48.266  1.00 24.50           C  
ATOM    424  OH  TYR L  55      16.869  22.656  49.433  1.00 24.94           O  
ATOM    425  C   TYR L  55      21.215  25.499  45.770  1.00 22.27           C  
ATOM    426  O   TYR L  55      21.394  25.623  46.981  1.00 22.18           O  
ATOM    427  N   TRP L  56      20.913  26.558  44.982  1.00 21.30           N  
ATOM    428  CA  TRP L  56      20.815  27.899  45.496  1.00 23.24           C  
ATOM    429  CB  TRP L  56      19.697  28.115  46.528  1.00 22.51           C  
ATOM    430  CG  TRP L  56      18.303  28.041  45.950  1.00 23.83           C  
ATOM    431  CD2 TRP L  56      17.844  28.849  44.854  1.00 22.79           C  
ATOM    432  CD1 TRP L  56      17.261  27.228  46.290  1.00 24.59           C  
ATOM    433  NE1 TRP L  56      16.177  27.496  45.490  1.00 25.72           N  
ATOM    434  CE2 TRP L  56      16.522  28.487  44.598  1.00 23.63           C  
ATOM    435  CE3 TRP L  56      18.475  29.814  44.119  1.00 23.94           C  
ATOM    436  CZ2 TRP L  56      15.809  29.086  43.599  1.00 25.66           C  
ATOM    437  CZ3 TRP L  56      17.751  30.416  43.114  1.00 24.94           C  
ATOM    438  CH2 TRP L  56      16.444  30.059  42.859  1.00 25.51           C  
ATOM    439  C   TRP L  56      22.132  28.267  46.105  1.00 22.93           C  
ATOM    440  O   TRP L  56      22.219  29.086  47.019  1.00 21.67           O  
ATOM    441  N   ALA L  57      23.194  27.630  45.589  1.00 20.80           N  
ATOM    442  CA  ALA L  57      24.566  27.866  45.926  1.00 21.37           C  
ATOM    443  CB  ALA L  57      24.950  29.354  45.847  1.00 20.99           C  
ATOM    444  C   ALA L  57      24.927  27.373  47.301  1.00 23.27           C  
ATOM    445  O   ALA L  57      26.080  27.005  47.518  1.00 23.36           O  
ATOM    446  N   SER L  58      23.976  27.263  48.257  1.00 23.84           N  
ATOM    447  CA  SER L  58      24.459  26.878  49.564  1.00 24.13           C  
ATOM    448  CB  SER L  58      24.663  28.085  50.495  1.00 24.38           C  
ATOM    449  OG  SER L  58      25.660  28.951  49.973  1.00 27.63           O  
ATOM    450  C   SER L  58      23.487  25.988  50.265  1.00 24.14           C  
ATOM    451  O   SER L  58      23.694  25.626  51.423  1.00 26.81           O  
ATOM    452  N   THR L  59      22.416  25.560  49.592  1.00 25.07           N  
ATOM    453  CA  THR L  59      21.489  24.757  50.343  1.00 25.95           C  
ATOM    454  CB  THR L  59      20.053  25.045  50.014  1.00 26.45           C  
ATOM    455  OG1 THR L  59      19.763  26.417  50.238  1.00 33.34           O  
ATOM    456  CG2 THR L  59      19.161  24.171  50.911  1.00 31.26           C  
ATOM    457  C   THR L  59      21.749  23.318  50.015  1.00 26.23           C  
ATOM    458  O   THR L  59      21.823  22.940  48.847  1.00 26.15           O  
ATOM    459  N   ARG L  60      21.912  22.476  51.059  1.00 26.79           N  
ATOM    460  CA  ARG L  60      22.190  21.081  50.849  1.00 28.24           C  
ATOM    461  CB  ARG L  60      22.794  20.355  52.065  1.00 28.64           C  
ATOM    462  CG  ARG L  60      24.232  20.756  52.389  1.00 30.66           C  
ATOM    463  CD  ARG L  60      24.871  19.880  53.466  1.00 32.50           C  
ATOM    464  NE  ARG L  60      24.069  20.053  54.708  1.00 34.74           N  
ATOM    465  CZ  ARG L  60      24.383  21.041  55.593  1.00 35.63           C  
ATOM    466  NH1 ARG L  60      25.455  21.852  55.356  1.00 36.22           N1+
ATOM    467  NH2 ARG L  60      23.627  21.219  56.715  1.00 35.99           N  
ATOM    468  C   ARG L  60      20.922  20.360  50.532  1.00 28.36           C  
ATOM    469  O   ARG L  60      19.877  20.620  51.125  1.00 28.14           O  
ATOM    470  N   GLU L  61      21.006  19.406  49.583  1.00 28.69           N  
ATOM    471  CA  GLU L  61      19.879  18.606  49.201  1.00 29.92           C  
ATOM    472  CB  GLU L  61      20.099  17.803  47.906  1.00 30.08           C  
ATOM    473  CG  GLU L  61      18.969  16.820  47.589  1.00 30.74           C  
ATOM    474  CD  GLU L  61      17.741  17.594  47.134  1.00 40.49           C  
ATOM    475  OE1 GLU L  61      17.667  17.934  45.923  1.00 41.50           O  
ATOM    476  OE2 GLU L  61      16.852  17.850  47.989  1.00 41.83           O1-
ATOM    477  C   GLU L  61      19.629  17.635  50.309  1.00 30.89           C  
ATOM    478  O   GLU L  61      20.534  17.288  51.065  1.00 30.54           O  
ATOM    479  N   SER L  62      18.375  17.173  50.450  1.00 32.16           N  
ATOM    480  CA  SER L  62      18.093  16.275  51.528  1.00 33.49           C  
ATOM    481  CB  SER L  62      16.608  15.885  51.631  1.00 34.07           C  
ATOM    482  OG  SER L  62      16.413  14.998  52.722  1.00 41.31           O  
ATOM    483  C   SER L  62      18.882  15.025  51.316  1.00 33.33           C  
ATOM    484  O   SER L  62      18.974  14.515  50.202  1.00 34.31           O  
ATOM    485  N   GLY L  63      19.485  14.511  52.406  1.00 32.95           N  
ATOM    486  CA  GLY L  63      20.207  13.274  52.340  1.00 32.90           C  
ATOM    487  C   GLY L  63      21.680  13.515  52.170  1.00 32.88           C  
ATOM    488  O   GLY L  63      22.470  12.598  52.388  1.00 33.26           O  
ATOM    489  N   VAL L  64      22.112  14.733  51.778  1.00 32.12           N  
ATOM    490  CA  VAL L  64      23.533  14.927  51.628  1.00 30.83           C  
ATOM    491  CB  VAL L  64      23.965  16.024  50.694  1.00 30.59           C  
ATOM    492  CG1 VAL L  64      23.677  15.605  49.253  1.00 28.97           C  
ATOM    493  CG2 VAL L  64      23.271  17.327  51.104  1.00 29.17           C  
ATOM    494  C   VAL L  64      24.153  15.232  52.949  1.00 31.26           C  
ATOM    495  O   VAL L  64      23.609  15.959  53.776  1.00 30.93           O  
ATOM    496  N   PRO L  65      25.327  14.685  53.123  1.00 31.58           N  
ATOM    497  CA  PRO L  65      26.054  14.850  54.351  1.00 32.26           C  
ATOM    498  CD  PRO L  65      25.687  13.457  52.433  1.00 31.12           C  
ATOM    499  CB  PRO L  65      27.209  13.856  54.286  1.00 31.77           C  
ATOM    500  CG  PRO L  65      26.681  12.743  53.363  1.00 31.77           C  
ATOM    501  C   PRO L  65      26.499  16.268  54.528  1.00 32.96           C  
ATOM    502  O   PRO L  65      26.736  16.955  53.535  1.00 32.02           O  
ATOM    503  N   ASP L  66      26.642  16.704  55.794  1.00 33.80           N  
ATOM    504  CA  ASP L  66      26.989  18.047  56.164  1.00 34.76           C  
ATOM    505  CB  ASP L  66      26.844  18.332  57.672  1.00 37.71           C  
ATOM    506  CG  ASP L  66      27.771  17.415  58.453  1.00 41.41           C  
ATOM    507  OD1 ASP L  66      27.766  16.187  58.170  1.00 44.77           O  
ATOM    508  OD2 ASP L  66      28.498  17.929  59.343  1.00 43.57           O1-
ATOM    509  C   ASP L  66      28.386  18.379  55.736  1.00 33.59           C  
ATOM    510  O   ASP L  66      28.745  19.551  55.658  1.00 33.45           O  
ATOM    511  N   ARG L  67      29.228  17.366  55.470  1.00 32.53           N  
ATOM    512  CA  ARG L  67      30.588  17.645  55.102  1.00 31.82           C  
ATOM    513  CB  ARG L  67      31.473  16.398  54.944  1.00 31.75           C  
ATOM    514  CG  ARG L  67      30.993  15.398  53.901  1.00 32.15           C  
ATOM    515  CD  ARG L  67      31.975  14.246  53.698  1.00 32.99           C  
ATOM    516  NE  ARG L  67      31.321  13.286  52.769  1.00 32.56           N  
ATOM    517  CZ  ARG L  67      30.680  12.193  53.272  1.00 33.04           C  
ATOM    518  NH1 ARG L  67      30.728  11.930  54.610  1.00 33.71           N1+
ATOM    519  NH2 ARG L  67      29.996  11.364  52.434  1.00 31.14           N  
ATOM    520  C   ARG L  67      30.610  18.445  53.831  1.00 31.34           C  
ATOM    521  O   ARG L  67      31.576  19.167  53.584  1.00 30.36           O  
ATOM    522  N   PHE L  68      29.575  18.307  52.970  1.00 30.42           N  
ATOM    523  CA  PHE L  68      29.517  19.067  51.749  1.00 30.03           C  
ATOM    524  CB  PHE L  68      28.591  18.440  50.686  1.00 29.29           C  
ATOM    525  CG  PHE L  68      29.161  17.132  50.259  1.00 29.19           C  
ATOM    526  CD1 PHE L  68      28.853  15.968  50.927  1.00 29.22           C  
ATOM    527  CD2 PHE L  68      30.006  17.065  49.180  1.00 28.07           C  
ATOM    528  CE1 PHE L  68      29.382  14.763  50.528  1.00 29.00           C  
ATOM    529  CE2 PHE L  68      30.537  15.864  48.777  1.00 28.07           C  
ATOM    530  CZ  PHE L  68      30.228  14.706  49.447  1.00 28.75           C  
ATOM    531  C   PHE L  68      28.940  20.425  52.042  1.00 29.90           C  
ATOM    532  O   PHE L  68      27.874  20.538  52.644  1.00 30.21           O  
ATOM    533  N   THR L  69      29.635  21.506  51.618  1.00 29.89           N  
ATOM    534  CA  THR L  69      29.112  22.829  51.837  1.00 30.18           C  
ATOM    535  CB  THR L  69      29.699  23.527  53.030  1.00 30.88           C  
ATOM    536  OG1 THR L  69      31.112  23.587  52.917  1.00 26.37           O  
ATOM    537  CG2 THR L  69      29.287  22.779  54.307  1.00 27.64           C  
ATOM    538  C   THR L  69      29.378  23.678  50.631  1.00 30.19           C  
ATOM    539  O   THR L  69      30.432  23.586  50.002  1.00 30.36           O  
ATOM    540  N   GLY L  70      28.412  24.559  50.291  1.00 29.48           N  
ATOM    541  CA  GLY L  70      28.570  25.406  49.146  1.00 29.11           C  
ATOM    542  C   GLY L  70      28.520  26.826  49.604  1.00 29.38           C  
ATOM    543  O   GLY L  70      27.827  27.160  50.564  1.00 29.58           O  
ATOM    544  N   SER L  71      29.263  27.705  48.902  1.00 28.69           N  
ATOM    545  CA  SER L  71      29.312  29.091  49.267  1.00 28.76           C  
ATOM    546  CB  SER L  71      30.391  29.396  50.319  1.00 29.76           C  
ATOM    547  OG  SER L  71      31.678  29.114  49.790  1.00 31.07           O  
ATOM    548  C   SER L  71      29.650  29.884  48.043  1.00 28.27           C  
ATOM    549  O   SER L  71      29.849  29.328  46.963  1.00 27.67           O  
ATOM    550  N   GLY L  72      29.722  31.224  48.191  1.00 28.73           N  
ATOM    551  CA  GLY L  72      30.062  32.079  47.086  1.00 28.82           C  
ATOM    552  C   GLY L  72      28.844  32.830  46.646  1.00 29.33           C  
ATOM    553  O   GLY L  72      27.723  32.527  47.052  1.00 29.16           O  
ATOM    554  N   SER L  73      29.053  33.871  45.813  1.00 29.20           N  
ATOM    555  CA  SER L  73      27.956  34.655  45.328  1.00 28.96           C  
ATOM    556  CB  SER L  73      27.533  35.764  46.308  1.00 29.55           C  
ATOM    557  OG  SER L  73      26.445  36.504  45.776  1.00 32.12           O  
ATOM    558  C   SER L  73      28.403  35.320  44.066  1.00 28.83           C  
ATOM    559  O   SER L  73      29.598  35.416  43.786  1.00 29.13           O  
ATOM    560  N   GLY L  74      27.435  35.800  43.262  1.00 28.32           N  
ATOM    561  CA  GLY L  74      27.782  36.490  42.057  1.00 29.00           C  
ATOM    562  C   GLY L  74      28.412  35.532  41.088  1.00 28.99           C  
ATOM    563  O   GLY L  74      27.745  34.659  40.540  1.00 28.89           O  
ATOM    564  N   THR L  75      29.680  35.807  40.724  1.00 29.21           N  
ATOM    565  CA  THR L  75      30.477  35.028  39.811  1.00 29.73           C  
ATOM    566  CB  THR L  75      31.426  35.875  39.021  1.00 30.19           C  
ATOM    567  OG1 THR L  75      32.362  36.505  39.882  1.00 31.03           O  
ATOM    568  CG2 THR L  75      30.601  36.931  38.265  1.00 30.75           C  
ATOM    569  C   THR L  75      31.266  33.891  40.411  1.00 29.69           C  
ATOM    570  O   THR L  75      31.596  32.948  39.694  1.00 29.89           O  
ATOM    571  N   ASP L  76      31.674  33.952  41.698  1.00 30.26           N  
ATOM    572  CA  ASP L  76      32.560  32.906  42.150  1.00 30.77           C  
ATOM    573  CB  ASP L  76      33.972  33.395  42.539  1.00 33.32           C  
ATOM    574  CG  ASP L  76      33.890  34.458  43.620  1.00 37.19           C  
ATOM    575  OD1 ASP L  76      32.902  35.238  43.618  1.00 39.71           O  
ATOM    576  OD2 ASP L  76      34.827  34.511  44.458  1.00 40.60           O1-
ATOM    577  C   ASP L  76      31.964  32.074  43.244  1.00 29.72           C  
ATOM    578  O   ASP L  76      31.423  32.587  44.223  1.00 29.66           O  
ATOM    579  N   PHE L  77      32.064  30.731  43.087  1.00 28.12           N  
ATOM    580  CA  PHE L  77      31.451  29.828  44.022  1.00 26.82           C  
ATOM    581  CB  PHE L  77      30.219  29.117  43.438  1.00 24.96           C  
ATOM    582  CG  PHE L  77      29.254  30.173  43.010  1.00 23.87           C  
ATOM    583  CD1 PHE L  77      29.338  30.714  41.749  1.00 22.94           C  
ATOM    584  CD2 PHE L  77      28.271  30.626  43.856  1.00 22.76           C  
ATOM    585  CE1 PHE L  77      28.460  31.687  41.338  1.00 22.05           C  
ATOM    586  CE2 PHE L  77      27.389  31.600  43.452  1.00 21.78           C  
ATOM    587  CZ  PHE L  77      27.481  32.134  42.190  1.00 21.86           C  
ATOM    588  C   PHE L  77      32.435  28.761  44.399  1.00 26.88           C  
ATOM    589  O   PHE L  77      33.383  28.481  43.666  1.00 27.35           O  
ATOM    590  N   THR L  78      32.227  28.144  45.585  1.00 26.67           N  
ATOM    591  CA  THR L  78      33.114  27.121  46.051  1.00 26.75           C  
ATOM    592  CB  THR L  78      34.032  27.605  47.130  1.00 27.49           C  
ATOM    593  OG1 THR L  78      34.855  28.655  46.645  1.00 28.01           O  
ATOM    594  CG2 THR L  78      34.879  26.425  47.622  1.00 26.63           C  
ATOM    595  C   THR L  78      32.320  25.992  46.635  1.00 26.96           C  
ATOM    596  O   THR L  78      31.285  26.196  47.267  1.00 27.71           O  
ATOM    597  N   LEU L  79      32.799  24.753  46.406  1.00 26.54           N  
ATOM    598  CA  LEU L  79      32.230  23.574  46.992  1.00 26.43           C  
ATOM    599  CB  LEU L  79      31.898  22.473  45.966  1.00 25.72           C  
ATOM    600  CG  LEU L  79      31.292  21.202  46.592  1.00 25.58           C  
ATOM    601  CD1 LEU L  79      29.934  21.490  47.252  1.00 24.73           C  
ATOM    602  CD2 LEU L  79      31.225  20.061  45.566  1.00 25.02           C  
ATOM    603  C   LEU L  79      33.291  23.031  47.890  1.00 27.50           C  
ATOM    604  O   LEU L  79      34.427  22.832  47.459  1.00 27.73           O  
ATOM    605  N   THR L  80      32.961  22.784  49.172  1.00 27.97           N  
ATOM    606  CA  THR L  80      33.977  22.321  50.074  1.00 29.18           C  
ATOM    607  CB  THR L  80      34.239  23.273  51.204  1.00 29.59           C  
ATOM    608  OG1 THR L  80      34.648  24.534  50.694  1.00 25.89           O  
ATOM    609  CG2 THR L  80      35.333  22.684  52.111  1.00 26.44           C  
ATOM    610  C   THR L  80      33.556  21.028  50.692  1.00 29.69           C  
ATOM    611  O   THR L  80      32.392  20.829  51.033  1.00 30.05           O  
ATOM    612  N   ILE L  81      34.522  20.100  50.834  1.00 29.87           N  
ATOM    613  CA  ILE L  81      34.266  18.858  51.500  1.00 30.50           C  
ATOM    614  CB  ILE L  81      34.643  17.664  50.671  1.00 30.18           C  
ATOM    615  CG1 ILE L  81      33.880  17.701  49.336  1.00 30.09           C  
ATOM    616  CG2 ILE L  81      34.350  16.395  51.490  1.00 29.73           C  
ATOM    617  CD1 ILE L  81      34.425  16.728  48.292  1.00 29.14           C  
ATOM    618  C   ILE L  81      35.144  18.905  52.716  1.00 31.93           C  
ATOM    619  O   ILE L  81      36.370  18.905  52.611  1.00 32.52           O  
ATOM    620  N   SER L  82      34.521  18.949  53.908  1.00 32.96           N  
ATOM    621  CA  SER L  82      35.217  19.130  55.154  1.00 34.23           C  
ATOM    622  CB  SER L  82      34.251  19.146  56.347  1.00 33.87           C  
ATOM    623  OG  SER L  82      34.978  19.237  57.559  1.00 35.37           O  
ATOM    624  C   SER L  82      36.200  18.031  55.388  1.00 35.03           C  
ATOM    625  O   SER L  82      37.365  18.299  55.686  1.00 35.63           O  
ATOM    626  N   SER L  83      35.750  16.765  55.297  1.00 35.21           N  
ATOM    627  CA  SER L  83      36.654  15.666  55.479  1.00 35.71           C  
ATOM    628  CB  SER L  83      36.534  15.007  56.864  1.00 37.09           C  
ATOM    629  OG  SER L  83      37.450  13.929  56.978  1.00 34.54           O  
ATOM    630  C   SER L  83      36.277  14.642  54.458  1.00 34.60           C  
ATOM    631  O   SER L  83      35.235  13.997  54.562  1.00 34.37           O  
ATOM    632  N   VAL L  84      37.156  14.431  53.461  1.00 33.88           N  
ATOM    633  CA  VAL L  84      36.874  13.559  52.358  1.00 33.28           C  
ATOM    634  CB  VAL L  84      37.896  13.665  51.261  1.00 33.21           C  
ATOM    635  CG1 VAL L  84      37.580  12.627  50.177  1.00 32.88           C  
ATOM    636  CG2 VAL L  84      37.909  15.111  50.743  1.00 32.26           C  
ATOM    637  C   VAL L  84      36.847  12.134  52.807  1.00 33.53           C  
ATOM    638  O   VAL L  84      37.626  11.710  53.660  1.00 33.62           O  
ATOM    639  N   LYS L  85      35.909  11.361  52.224  1.00 33.37           N  
ATOM    640  CA  LYS L  85      35.783   9.962  52.510  1.00 34.14           C  
ATOM    641  CB  LYS L  85      34.395   9.556  53.031  1.00 35.11           C  
ATOM    642  CG  LYS L  85      34.089  10.102  54.426  1.00 37.65           C  
ATOM    643  CD  LYS L  85      35.060   9.597  55.496  1.00 41.11           C  
ATOM    644  CE  LYS L  85      34.761  10.127  56.900  1.00  0.00           C  
ATOM    645  NZ  LYS L  85      35.746   9.584  57.863  1.00  0.00           N1+
ATOM    646  C   LYS L  85      36.007   9.238  51.218  1.00 34.02           C  
ATOM    647  O   LYS L  85      35.967   9.837  50.145  1.00 33.37           O  
ATOM    648  N   ALA L  86      36.237   7.914  51.292  1.00 33.67           N  
ATOM    649  CA  ALA L  86      36.541   7.119  50.135  1.00 33.84           C  
ATOM    650  CB  ALA L  86      36.775   5.637  50.473  1.00 33.06           C  
ATOM    651  C   ALA L  86      35.399   7.186  49.165  1.00 33.76           C  
ATOM    652  O   ALA L  86      35.604   7.229  47.953  1.00 33.82           O  
ATOM    653  N   GLU L  87      34.161   7.209  49.680  1.00 34.38           N  
ATOM    654  CA  GLU L  87      32.955   7.203  48.898  1.00 34.77           C  
ATOM    655  CB  GLU L  87      31.696   7.097  49.779  1.00 37.26           C  
ATOM    656  CG  GLU L  87      31.594   8.175  50.860  1.00 43.00           C  
ATOM    657  CD  GLU L  87      30.433   7.803  51.774  1.00 48.12           C  
ATOM    658  OE1 GLU L  87      29.286   7.714  51.262  1.00 50.01           O  
ATOM    659  OE2 GLU L  87      30.678   7.594  52.992  1.00 50.12           O1-
ATOM    660  C   GLU L  87      32.859   8.439  48.049  1.00 32.56           C  
ATOM    661  O   GLU L  87      32.178   8.442  47.026  1.00 32.53           O  
ATOM    662  N   ASP L  88      33.525   9.528  48.470  1.00 31.12           N  
ATOM    663  CA  ASP L  88      33.471  10.820  47.838  1.00 30.02           C  
ATOM    664  CB  ASP L  88      34.155  11.907  48.680  1.00 29.95           C  
ATOM    665  CG  ASP L  88      33.292  12.094  49.921  1.00 31.13           C  
ATOM    666  OD1 ASP L  88      32.132  11.604  49.909  1.00 31.74           O  
ATOM    667  OD2 ASP L  88      33.778  12.727  50.896  1.00 31.67           O1-
ATOM    668  C   ASP L  88      34.084  10.822  46.467  1.00 29.15           C  
ATOM    669  O   ASP L  88      33.849  11.751  45.695  1.00 29.13           O  
ATOM    670  N   LEU L  89      34.924   9.828  46.130  1.00 28.04           N  
ATOM    671  CA  LEU L  89      35.585   9.829  44.853  1.00 27.35           C  
ATOM    672  CB  LEU L  89      36.447   8.555  44.685  1.00 27.79           C  
ATOM    673  CG  LEU L  89      37.267   8.399  43.389  1.00 28.80           C  
ATOM    674  CD1 LEU L  89      38.188   7.173  43.490  1.00 29.54           C  
ATOM    675  CD2 LEU L  89      36.386   8.304  42.137  1.00 28.25           C  
ATOM    676  C   LEU L  89      34.549   9.924  43.770  1.00 26.44           C  
ATOM    677  O   LEU L  89      33.605   9.135  43.715  1.00 27.03           O  
ATOM    678  N   ALA L  90      34.700  10.931  42.878  1.00 25.64           N  
ATOM    679  CA  ALA L  90      33.756  11.127  41.815  1.00 24.49           C  
ATOM    680  CB  ALA L  90      32.303  11.257  42.304  1.00 24.01           C  
ATOM    681  C   ALA L  90      34.098  12.404  41.113  1.00 24.36           C  
ATOM    682  O   ALA L  90      35.099  13.053  41.416  1.00 24.41           O  
ATOM    683  N   VAL L  91      33.276  12.780  40.115  1.00 23.30           N  
ATOM    684  CA  VAL L  91      33.513  14.015  39.433  1.00 22.22           C  
ATOM    685  CB  VAL L  91      33.446  13.894  37.939  1.00 22.17           C  
ATOM    686  CG1 VAL L  91      31.976  13.791  37.510  1.00 18.30           C  
ATOM    687  CG2 VAL L  91      34.223  15.060  37.314  1.00 18.60           C  
ATOM    688  C   VAL L  91      32.444  14.955  39.899  1.00 22.43           C  
ATOM    689  O   VAL L  91      31.287  14.567  40.051  1.00 21.82           O  
ATOM    690  N   TYR L  92      32.808  16.226  40.162  1.00 21.86           N  
ATOM    691  CA  TYR L  92      31.847  17.166  40.660  1.00 21.55           C  
ATOM    692  CB  TYR L  92      32.290  17.872  41.954  1.00 21.24           C  
ATOM    693  CG  TYR L  92      32.373  16.851  43.040  1.00 21.89           C  
ATOM    694  CD1 TYR L  92      33.518  16.114  43.244  1.00 21.00           C  
ATOM    695  CD2 TYR L  92      31.294  16.624  43.862  1.00 21.14           C  
ATOM    696  CE1 TYR L  92      33.587  15.176  44.249  1.00 21.44           C  
ATOM    697  CE2 TYR L  92      31.356  15.687  44.867  1.00 21.41           C  
ATOM    698  CZ  TYR L  92      32.503  14.959  45.064  1.00 21.38           C  
ATOM    699  OH  TYR L  92      32.566  13.997  46.095  1.00 20.10           O  
ATOM    700  C   TYR L  92      31.627  18.218  39.617  1.00 21.62           C  
ATOM    701  O   TYR L  92      32.579  18.711  39.013  1.00 22.08           O  
ATOM    702  N   TYR L  93      30.345  18.580  39.371  1.00 21.84           N  
ATOM    703  CA  TYR L  93      30.056  19.558  38.356  1.00 22.48           C  
ATOM    704  CB  TYR L  93      29.112  19.101  37.227  1.00 22.94           C  
ATOM    705  CG  TYR L  93      29.522  17.805  36.626  1.00 24.14           C  
ATOM    706  CD1 TYR L  93      30.579  17.698  35.752  1.00 24.42           C  
ATOM    707  CD2 TYR L  93      28.819  16.676  36.962  1.00 24.20           C  
ATOM    708  CE1 TYR L  93      30.920  16.479  35.216  1.00 24.45           C  
ATOM    709  CE2 TYR L  93      29.153  15.456  36.430  1.00 24.87           C  
ATOM    710  CZ  TYR L  93      30.206  15.357  35.554  1.00 24.89           C  
ATOM    711  OH  TYR L  93      30.551  14.104  35.006  1.00 24.16           O  
ATOM    712  C   TYR L  93      29.257  20.663  38.981  1.00 22.93           C  
ATOM    713  O   TYR L  93      28.440  20.431  39.871  1.00 21.97           O  
ATOM    714  N   CYS L  94      29.481  21.910  38.518  1.00 23.00           N  
ATOM    715  CA  CYS L  94      28.680  23.018  38.952  1.00 24.04           C  
ATOM    716  CB  CYS L  94      29.495  24.280  39.333  1.00 25.70           C  
ATOM    717  SG  CYS L  94      30.599  24.883  38.017  1.00 30.25           S  
ATOM    718  C   CYS L  94      27.780  23.337  37.795  1.00 23.34           C  
ATOM    719  O   CYS L  94      28.122  23.068  36.646  1.00 22.70           O  
ATOM    720  N   GLN L  95      26.572  23.870  38.071  1.00 22.92           N  
ATOM    721  CA  GLN L  95      25.661  24.172  37.001  1.00 22.60           C  
ATOM    722  CB  GLN L  95      24.548  23.123  36.831  1.00 22.20           C  
ATOM    723  CG  GLN L  95      23.524  23.502  35.759  1.00 23.15           C  
ATOM    724  CD  GLN L  95      22.314  22.592  35.919  1.00 23.55           C  
ATOM    725  OE1 GLN L  95      22.335  21.431  35.520  1.00 28.64           O  
ATOM    726  NE2 GLN L  95      21.222  23.125  36.526  1.00 24.23           N  
ATOM    727  C   GLN L  95      24.957  25.441  37.335  1.00 22.39           C  
ATOM    728  O   GLN L  95      24.560  25.663  38.477  1.00 23.10           O  
ATOM    729  N   GLN L  96      24.770  26.309  36.325  1.00 22.12           N  
ATOM    730  CA  GLN L  96      24.068  27.536  36.546  1.00 21.55           C  
ATOM    731  CB  GLN L  96      24.782  28.760  35.936  1.00 20.80           C  
ATOM    732  CG  GLN L  96      24.942  28.711  34.413  1.00 21.08           C  
ATOM    733  CD  GLN L  96      23.693  29.287  33.764  1.00 22.39           C  
ATOM    734  OE1 GLN L  96      22.848  29.882  34.430  1.00 21.93           O  
ATOM    735  NE2 GLN L  96      23.577  29.117  32.419  1.00 21.55           N  
ATOM    736  C   GLN L  96      22.726  27.379  35.907  1.00 21.62           C  
ATOM    737  O   GLN L  96      22.609  26.816  34.820  1.00 21.31           O  
ATOM    738  N   TYR L  97      21.645  27.783  36.602  1.00 30.43           N  
ATOM    739  CA  TYR L  97      20.380  27.761  35.932  1.00 31.21           C  
ATOM    740  CB  TYR L  97      19.406  26.701  36.492  1.00 30.70           C  
ATOM    741  CG  TYR L  97      19.331  26.791  37.976  1.00 29.49           C  
ATOM    742  CD1 TYR L  97      18.452  27.645  38.599  1.00 28.09           C  
ATOM    743  CD2 TYR L  97      20.152  26.001  38.749  1.00 28.31           C  
ATOM    744  CE1 TYR L  97      18.398  27.707  39.973  1.00 28.26           C  
ATOM    745  CE2 TYR L  97      20.101  26.060  40.121  1.00 26.93           C  
ATOM    746  CZ  TYR L  97      19.223  26.916  40.737  1.00 30.42           C  
ATOM    747  OH  TYR L  97      19.171  26.976  42.147  1.00 30.39           O  
ATOM    748  C   TYR L  97      19.790  29.132  36.008  1.00 31.32           C  
ATOM    749  O   TYR L  97      18.580  29.293  36.160  1.00 31.97           O  
ATOM    750  N   TYR L  98      20.651  30.165  35.886  1.00 37.12           N  
ATOM    751  CA  TYR L  98      20.185  31.523  35.901  1.00 36.63           C  
ATOM    752  CB  TYR L  98      21.345  32.537  35.924  1.00 35.99           C  
ATOM    753  CG  TYR L  98      20.785  33.921  35.971  1.00 32.10           C  
ATOM    754  CD1 TYR L  98      20.494  34.511  37.181  1.00 34.70           C  
ATOM    755  CD2 TYR L  98      20.551  34.629  34.814  1.00 35.47           C  
ATOM    756  CE1 TYR L  98      19.979  35.786  37.234  1.00 36.97           C  
ATOM    757  CE2 TYR L  98      20.035  35.902  34.863  1.00 37.32           C  
ATOM    758  CZ  TYR L  98      19.751  36.485  36.074  1.00 38.59           C  
ATOM    759  OH  TYR L  98      19.224  37.792  36.128  1.00 41.08           O  
ATOM    760  C   TYR L  98      19.421  31.731  34.636  1.00 37.01           C  
ATOM    761  O   TYR L  98      18.284  32.198  34.642  1.00 37.91           O  
ATOM    762  N   SER L  99      20.048  31.361  33.503  1.00 36.96           N  
ATOM    763  CA  SER L  99      19.397  31.462  32.234  1.00 38.40           C  
ATOM    764  CB  SER L  99      19.689  32.781  31.496  1.00 40.66           C  
ATOM    765  OG  SER L  99      21.074  32.898  31.204  1.00 42.01           O  
ATOM    766  C   SER L  99      19.942  30.349  31.406  1.00 37.50           C  
ATOM    767  O   SER L  99      21.135  30.324  31.109  1.00 36.44           O  
ATOM    768  N   TYR L 100      19.084  29.401  30.976  1.00 36.77           N  
ATOM    769  CA  TYR L 100      19.611  28.271  30.264  1.00 37.08           C  
ATOM    770  CB  TYR L 100      20.497  28.622  29.047  1.00 38.10           C  
ATOM    771  CG  TYR L 100      19.692  29.080  27.878  1.00 39.50           C  
ATOM    772  CD1 TYR L 100      19.246  30.377  27.766  1.00 39.36           C  
ATOM    773  CD2 TYR L 100      19.405  28.194  26.865  1.00 41.03           C  
ATOM    774  CE1 TYR L 100      18.516  30.780  26.672  1.00 41.79           C  
ATOM    775  CE2 TYR L 100      18.677  28.587  25.768  1.00 42.34           C  
ATOM    776  CZ  TYR L 100      18.229  29.882  25.671  1.00 42.74           C  
ATOM    777  OH  TYR L 100      17.483  30.289  24.546  1.00 45.19           O  
ATOM    778  C   TYR L 100      20.485  27.477  31.203  1.00 36.90           C  
ATOM    779  O   TYR L 100      21.174  28.009  32.072  1.00 35.29           O  
ATOM    780  N   PRO L 101      20.416  26.187  31.131  1.00 32.19           N  
ATOM    781  CA  PRO L 101      21.338  25.456  31.956  1.00 32.24           C  
ATOM    782  CD  PRO L 101      19.112  25.549  31.086  1.00 33.38           C  
ATOM    783  CB  PRO L 101      20.691  24.101  32.221  1.00 32.89           C  
ATOM    784  CG  PRO L 101      19.185  24.391  32.093  1.00 32.58           C  
ATOM    785  C   PRO L 101      22.686  25.349  31.309  1.00 32.30           C  
ATOM    786  O   PRO L 101      22.756  25.143  30.098  1.00 33.41           O  
ATOM    787  N   THR L 102      23.766  25.478  32.101  1.00 21.41           N  
ATOM    788  CA  THR L 102      25.111  25.287  31.619  1.00 21.65           C  
ATOM    789  CB  THR L 102      25.824  26.578  31.348  1.00 22.74           C  
ATOM    790  OG1 THR L 102      25.086  27.355  30.416  1.00 24.51           O  
ATOM    791  CG2 THR L 102      27.218  26.265  30.781  1.00 23.72           C  
ATOM    792  C   THR L 102      25.881  24.594  32.712  1.00 20.85           C  
ATOM    793  O   THR L 102      25.709  24.910  33.888  1.00 19.95           O  
ATOM    794  N   PHE L 103      26.782  23.650  32.351  1.00 20.57           N  
ATOM    795  CA  PHE L 103      27.537  22.915  33.337  1.00 20.78           C  
ATOM    796  CB  PHE L 103      27.515  21.385  33.130  1.00 20.74           C  
ATOM    797  CG  PHE L 103      26.151  20.821  33.344  1.00 20.10           C  
ATOM    798  CD1 PHE L 103      25.209  20.855  32.342  1.00 20.78           C  
ATOM    799  CD2 PHE L 103      25.821  20.230  34.542  1.00 20.66           C  
ATOM    800  CE1 PHE L 103      23.955  20.323  32.539  1.00 20.79           C  
ATOM    801  CE2 PHE L 103      24.570  19.696  34.745  1.00 21.01           C  
ATOM    802  CZ  PHE L 103      23.631  19.743  33.742  1.00 20.73           C  
ATOM    803  C   PHE L 103      28.982  23.283  33.198  1.00 21.38           C  
ATOM    804  O   PHE L 103      29.434  23.700  32.134  1.00 21.10           O  
ATOM    805  N   GLY L 104      29.747  23.143  34.299  1.00 21.60           N  
ATOM    806  CA  GLY L 104      31.160  23.390  34.248  1.00 21.70           C  
ATOM    807  C   GLY L 104      31.797  22.141  33.717  1.00 22.39           C  
ATOM    808  O   GLY L 104      31.126  21.134  33.502  1.00 22.38           O  
ATOM    809  N   ALA L 105      33.124  22.194  33.487  1.00 23.35           N  
ATOM    810  CA  ALA L 105      33.917  21.114  32.961  1.00 23.73           C  
ATOM    811  CB  ALA L 105      35.374  21.527  32.692  1.00 20.67           C  
ATOM    812  C   ALA L 105      33.941  19.971  33.929  1.00 23.81           C  
ATOM    813  O   ALA L 105      34.006  18.810  33.525  1.00 23.51           O  
ATOM    814  N   GLY L 106      33.941  20.266  35.241  1.00 23.27           N  
ATOM    815  CA  GLY L 106      33.942  19.212  36.215  1.00 23.53           C  
ATOM    816  C   GLY L 106      35.294  19.111  36.844  1.00 23.92           C  
ATOM    817  O   GLY L 106      36.305  19.506  36.264  1.00 23.99           O  
ATOM    818  N   THR L 107      35.323  18.596  38.090  1.00 23.57           N  
ATOM    819  CA  THR L 107      36.555  18.383  38.788  1.00 24.24           C  
ATOM    820  CB  THR L 107      36.702  19.249  40.007  1.00 24.16           C  
ATOM    821  OG1 THR L 107      36.651  20.621  39.640  1.00 24.46           O  
ATOM    822  CG2 THR L 107      38.042  18.930  40.694  1.00 23.99           C  
ATOM    823  C   THR L 107      36.548  16.958  39.241  1.00 24.62           C  
ATOM    824  O   THR L 107      35.620  16.517  39.918  1.00 24.28           O  
ATOM    825  N   LYS L 108      37.590  16.187  38.872  1.00 24.84           N  
ATOM    826  CA  LYS L 108      37.627  14.812  39.270  1.00 25.96           C  
ATOM    827  CB  LYS L 108      38.350  13.897  38.268  1.00 26.35           C  
ATOM    828  CG  LYS L 108      38.230  12.414  38.619  1.00 29.46           C  
ATOM    829  CD  LYS L 108      38.680  11.474  37.501  1.00 33.18           C  
ATOM    830  CE  LYS L 108      38.561   9.997  37.871  1.00 36.05           C  
ATOM    831  NZ  LYS L 108      39.256   9.166  36.865  1.00 36.94           N1+
ATOM    832  C   LYS L 108      38.357  14.734  40.571  1.00 26.19           C  
ATOM    833  O   LYS L 108      39.466  15.250  40.710  1.00 26.46           O  
ATOM    834  N   LEU L 109      37.736  14.073  41.565  1.00 26.73           N  
ATOM    835  CA  LEU L 109      38.316  13.969  42.872  1.00 27.10           C  
ATOM    836  CB  LEU L 109      37.256  14.195  43.972  1.00 27.53           C  
ATOM    837  CG  LEU L 109      37.766  14.353  45.419  1.00 28.73           C  
ATOM    838  CD1 LEU L 109      38.504  13.108  45.923  1.00 29.38           C  
ATOM    839  CD2 LEU L 109      38.571  15.645  45.596  1.00 28.52           C  
ATOM    840  C   LEU L 109      38.846  12.570  43.002  1.00 27.98           C  
ATOM    841  O   LEU L 109      38.096  11.600  42.895  1.00 28.25           O  
ATOM    842  N   GLU L 110      40.171  12.435  43.229  1.00 28.72           N  
ATOM    843  CA  GLU L 110      40.796  11.144  43.347  1.00 30.39           C  
ATOM    844  CB  GLU L 110      41.976  10.960  42.379  1.00 31.23           C  
ATOM    845  CG  GLU L 110      41.545  10.974  40.911  1.00 35.57           C  
ATOM    846  CD  GLU L 110      42.787  10.895  40.036  1.00 39.20           C  
ATOM    847  OE1 GLU L 110      43.913  10.839  40.599  1.00 40.64           O  
ATOM    848  OE2 GLU L 110      42.625  10.893  38.786  1.00 40.65           O1-
ATOM    849  C   GLU L 110      41.339  11.028  44.741  1.00 30.19           C  
ATOM    850  O   GLU L 110      41.708  12.027  45.356  1.00 30.33           O  
ATOM    851  N   LEU L 111      41.399   9.793  45.287  1.00 30.08           N  
ATOM    852  CA  LEU L 111      41.845   9.645  46.644  1.00 30.82           C  
ATOM    853  CB  LEU L 111      40.987   8.676  47.487  1.00 30.95           C  
ATOM    854  CG  LEU L 111      40.881   7.232  46.960  1.00 17.75           C  
ATOM    855  CD1 LEU L 111      42.206   6.470  47.080  1.00 33.03           C  
ATOM    856  CD2 LEU L 111      39.726   6.485  47.639  1.00 16.63           C  
ATOM    857  C   LEU L 111      43.264   9.196  46.664  1.00 31.41           C  
ATOM    858  O   LEU L 111      43.701   8.396  45.838  1.00 31.53           O  
ATOM    859  N   LYS L 112      44.033   9.752  47.617  1.00 31.74           N  
ATOM    860  CA  LYS L 112      45.418   9.426  47.748  1.00 32.19           C  
ATOM    861  CB  LYS L 112      46.316  10.673  47.727  1.00 32.67           C  
ATOM    862  CG  LYS L 112      47.804  10.355  47.598  1.00 34.71           C  
ATOM    863  CD  LYS L 112      48.654  11.581  47.258  1.00 36.92           C  
ATOM    864  CE  LYS L 112      48.370  12.156  45.870  1.00 39.05           C  
ATOM    865  NZ  LYS L 112      48.661  11.141  44.833  1.00 39.92           N1+
ATOM    866  C   LYS L 112      45.591   8.758  49.106  1.00 32.21           C  
ATOM    867  O   LYS L 112      44.566   8.569  49.814  1.00 32.56           O  
ATOM    868  OXT LYS L 112      46.758   8.432  49.453  1.00  0.00           O1-
TER     869      LYS L 112 
ATOM    870  N   GLU H 113       7.715   6.586  45.163  1.00 41.83           N1+
ATOM    871  CA  GLU H 113       8.937   7.400  44.982  1.00 41.37           C  
ATOM    872  CB  GLU H 113      10.174   6.579  45.385  1.00 43.51           C  
ATOM    873  CG  GLU H 113      11.456   7.400  45.507  1.00 48.23           C  
ATOM    874  CD  GLU H 113      12.540   6.482  46.052  1.00 52.34           C  
ATOM    875  OE1 GLU H 113      12.207   5.611  46.901  1.00 54.50           O  
ATOM    876  OE2 GLU H 113      13.714   6.634  45.620  1.00 39.09           O1-
ATOM    877  C   GLU H 113       9.057   7.827  43.551  1.00 39.65           C  
ATOM    878  O   GLU H 113       8.542   7.162  42.653  1.00 39.38           O  
ATOM    879  N   VAL H 114       9.732   8.967  43.305  1.00 37.93           N  
ATOM    880  CA  VAL H 114       9.865   9.474  41.971  1.00 36.27           C  
ATOM    881  CB  VAL H 114      10.344  10.896  41.944  1.00 36.45           C  
ATOM    882  CG1 VAL H 114      10.565  11.325  40.487  1.00 36.64           C  
ATOM    883  CG2 VAL H 114       9.334  11.768  42.707  1.00 35.75           C  
ATOM    884  C   VAL H 114      10.889   8.654  41.246  1.00 34.75           C  
ATOM    885  O   VAL H 114      11.955   8.365  41.787  1.00 33.73           O  
ATOM    886  N   GLN H 115      10.583   8.253  39.992  1.00 33.78           N  
ATOM    887  CA  GLN H 115      11.522   7.472  39.233  1.00 33.68           C  
ATOM    888  CB  GLN H 115      11.260   5.958  39.288  1.00 35.82           C  
ATOM    889  CG  GLN H 115      11.497   5.321  40.655  1.00 40.55           C  
ATOM    890  CD  GLN H 115      11.191   3.835  40.525  1.00 44.38           C  
ATOM    891  OE1 GLN H 115      10.323   3.434  39.751  1.00 45.66           O  
ATOM    892  NE2 GLN H 115      11.926   2.995  41.300  1.00 45.66           N  
ATOM    893  C   GLN H 115      11.396   7.830  37.783  1.00 31.91           C  
ATOM    894  O   GLN H 115      10.311   8.143  37.294  1.00 31.77           O  
ATOM    895  N   LEU H 116      12.535   7.789  37.061  1.00 29.69           N  
ATOM    896  CA  LEU H 116      12.556   8.046  35.649  1.00 29.00           C  
ATOM    897  CB  LEU H 116      13.405   9.274  35.279  1.00 28.17           C  
ATOM    898  CG  LEU H 116      12.858  10.593  35.854  1.00 27.46           C  
ATOM    899  CD1 LEU H 116      13.738  11.787  35.458  1.00 27.26           C  
ATOM    900  CD2 LEU H 116      11.385  10.792  35.469  1.00 26.47           C  
ATOM    901  C   LEU H 116      13.208   6.856  35.011  1.00 28.95           C  
ATOM    902  O   LEU H 116      14.388   6.600  35.240  1.00 28.81           O  
ATOM    903  N   GLN H 117      12.459   6.112  34.170  1.00 29.18           N  
ATOM    904  CA  GLN H 117      12.983   4.916  33.567  1.00 29.30           C  
ATOM    905  CB  GLN H 117      11.968   3.763  33.606  1.00 32.21           C  
ATOM    906  CG  GLN H 117      12.473   2.460  32.992  1.00 38.58           C  
ATOM    907  CD  GLN H 117      13.431   1.828  33.987  1.00 44.44           C  
ATOM    908  OE1 GLN H 117      13.181   1.828  35.191  1.00 47.50           O  
ATOM    909  NE2 GLN H 117      14.566   1.279  33.475  1.00 46.68           N  
ATOM    910  C   GLN H 117      13.280   5.191  32.124  1.00 27.88           C  
ATOM    911  O   GLN H 117      12.384   5.532  31.354  1.00 28.05           O  
ATOM    912  N   GLN H 118      14.554   5.027  31.711  1.00 26.02           N  
ATOM    913  CA  GLN H 118      14.918   5.298  30.347  1.00 25.24           C  
ATOM    914  CB  GLN H 118      16.220   6.104  30.210  1.00 24.83           C  
ATOM    915  CG  GLN H 118      16.095   7.501  30.820  1.00 24.33           C  
ATOM    916  CD  GLN H 118      17.384   8.267  30.564  1.00 24.22           C  
ATOM    917  OE1 GLN H 118      18.113   8.607  31.494  1.00 24.58           O  
ATOM    918  NE2 GLN H 118      17.666   8.557  29.265  1.00 21.87           N  
ATOM    919  C   GLN H 118      15.059   4.014  29.586  1.00 25.17           C  
ATOM    920  O   GLN H 118      15.313   2.959  30.161  1.00 24.47           O  
ATOM    921  N   SER H 119      14.891   4.092  28.249  1.00 25.16           N  
ATOM    922  CA  SER H 119      14.944   2.942  27.386  1.00 24.85           C  
ATOM    923  CB  SER H 119      14.422   3.222  25.967  1.00 24.32           C  
ATOM    924  OG  SER H 119      15.211   4.226  25.346  1.00 22.30           O  
ATOM    925  C   SER H 119      16.357   2.444  27.281  1.00 25.01           C  
ATOM    926  O   SER H 119      17.301   3.104  27.709  1.00 24.60           O  
ATOM    927  N   GLY H 120      16.519   1.241  26.688  1.00 24.43           N  
ATOM    928  CA  GLY H 120      17.788   0.568  26.599  1.00 23.80           C  
ATOM    929  C   GLY H 120      18.669   1.226  25.582  1.00 23.94           C  
ATOM    930  O   GLY H 120      18.265   2.104  24.823  1.00 23.88           O  
ATOM    931  N   PRO H 121      19.893   0.760  25.571  1.00 24.38           N  
ATOM    932  CA  PRO H 121      20.909   1.290  24.700  1.00 25.00           C  
ATOM    933  CD  PRO H 121      20.464   0.176  26.775  1.00 22.44           C  
ATOM    934  CB  PRO H 121      22.226   0.687  25.181  1.00 24.60           C  
ATOM    935  CG  PRO H 121      21.978   0.427  26.677  1.00 22.24           C  
ATOM    936  C   PRO H 121      20.611   1.021  23.263  1.00 26.78           C  
ATOM    937  O   PRO H 121      19.904   0.058  22.970  1.00 26.52           O  
ATOM    938  N   GLU H 122      21.126   1.875  22.353  1.00 27.86           N  
ATOM    939  CA  GLU H 122      20.824   1.716  20.960  1.00 29.81           C  
ATOM    940  CB  GLU H 122      19.880   2.807  20.426  1.00 31.50           C  
ATOM    941  CG  GLU H 122      18.453   2.736  20.970  1.00 41.32           C  
ATOM    942  CD  GLU H 122      17.683   1.722  20.139  1.00 45.89           C  
ATOM    943  OE1 GLU H 122      18.207   0.593  19.945  1.00 47.36           O  
ATOM    944  OE2 GLU H 122      16.564   2.065  19.677  1.00 49.19           O1-
ATOM    945  C   GLU H 122      22.076   1.843  20.148  1.00 30.01           C  
ATOM    946  O   GLU H 122      22.980   2.611  20.471  1.00 29.79           O  
ATOM    947  N   LEU H 123      22.146   1.051  19.057  1.00 30.31           N  
ATOM    948  CA  LEU H 123      23.224   1.142  18.116  1.00 30.73           C  
ATOM    949  CB  LEU H 123      23.937  -0.199  17.863  1.00 31.95           C  
ATOM    950  CG  LEU H 123      25.095  -0.099  16.850  1.00 30.61           C  
ATOM    951  CD1 LEU H 123      26.266   0.730  17.401  1.00 27.60           C  
ATOM    952  CD2 LEU H 123      25.526  -1.479  16.342  1.00 27.44           C  
ATOM    953  C   LEU H 123      22.593   1.543  16.820  1.00 31.01           C  
ATOM    954  O   LEU H 123      21.636   0.913  16.372  1.00 31.25           O  
ATOM    955  N   VAL H 124      23.101   2.620  16.186  1.00 30.73           N  
ATOM    956  CA  VAL H 124      22.529   3.048  14.941  1.00 31.87           C  
ATOM    957  CB  VAL H 124      21.576   4.199  15.080  1.00 31.74           C  
ATOM    958  CG1 VAL H 124      20.318   3.705  15.810  1.00 33.60           C  
ATOM    959  CG2 VAL H 124      22.294   5.337  15.825  1.00 33.11           C  
ATOM    960  C   VAL H 124      23.628   3.465  14.016  1.00 32.67           C  
ATOM    961  O   VAL H 124      24.730   3.806  14.444  1.00 32.35           O  
ATOM    962  N   LYS H 125      23.347   3.422  12.697  1.00 33.68           N  
ATOM    963  CA  LYS H 125      24.312   3.791  11.701  1.00 34.73           C  
ATOM    964  CB  LYS H 125      24.092   3.135  10.327  1.00 36.80           C  
ATOM    965  CG  LYS H 125      24.537   1.674  10.265  1.00 40.66           C  
ATOM    966  CD  LYS H 125      24.070   0.947   9.003  1.00 44.78           C  
ATOM    967  CE  LYS H 125      24.804  -0.371   8.749  1.00 46.70           C  
ATOM    968  NZ  LYS H 125      24.529  -1.323   9.847  1.00 48.65           N1+
ATOM    969  C   LYS H 125      24.262   5.268  11.511  1.00 33.70           C  
ATOM    970  O   LYS H 125      23.295   5.934  11.876  1.00 33.02           O  
ATOM    971  N   PRO H 126      25.310   5.796  10.943  1.00 33.23           N  
ATOM    972  CA  PRO H 126      25.363   7.210  10.730  1.00 33.03           C  
ATOM    973  CD  PRO H 126      26.637   5.219  11.101  1.00 33.34           C  
ATOM    974  CB  PRO H 126      26.796   7.515  10.304  1.00 32.86           C  
ATOM    975  CG  PRO H 126      27.614   6.404  10.988  1.00 33.08           C  
ATOM    976  C   PRO H 126      24.319   7.630   9.752  1.00 33.33           C  
ATOM    977  O   PRO H 126      24.057   6.892   8.804  1.00 33.82           O  
ATOM    978  N   GLY H 127      23.704   8.806   9.980  1.00 33.05           N  
ATOM    979  CA  GLY H 127      22.710   9.325   9.088  1.00 33.67           C  
ATOM    980  C   GLY H 127      21.358   8.860   9.537  1.00 33.92           C  
ATOM    981  O   GLY H 127      20.337   9.359   9.066  1.00 34.48           O  
ATOM    982  N   ALA H 128      21.317   7.894  10.472  1.00 33.43           N  
ATOM    983  CA  ALA H 128      20.079   7.344  10.954  1.00 33.23           C  
ATOM    984  CB  ALA H 128      20.214   5.915  11.509  1.00 32.91           C  
ATOM    985  C   ALA H 128      19.543   8.208  12.054  1.00 33.36           C  
ATOM    986  O   ALA H 128      20.151   9.208  12.432  1.00 33.34           O  
ATOM    987  N   SER H 129      18.340   7.858  12.559  1.00 33.27           N  
ATOM    988  CA  SER H 129      17.732   8.590  13.635  1.00 32.94           C  
ATOM    989  CB  SER H 129      16.432   9.314  13.242  1.00 33.88           C  
ATOM    990  OG  SER H 129      16.709  10.353  12.315  1.00 37.96           O  
ATOM    991  C   SER H 129      17.379   7.611  14.714  1.00 32.21           C  
ATOM    992  O   SER H 129      17.259   6.412  14.466  1.00 33.03           O  
ATOM    993  N   VAL H 130      17.233   8.103  15.961  1.00 30.70           N  
ATOM    994  CA  VAL H 130      16.892   7.233  17.048  1.00 29.64           C  
ATOM    995  CB  VAL H 130      18.093   6.847  17.868  1.00 29.40           C  
ATOM    996  CG1 VAL H 130      18.672   8.108  18.526  1.00 28.91           C  
ATOM    997  CG2 VAL H 130      17.695   5.746  18.860  1.00 29.45           C  
ATOM    998  C   VAL H 130      15.911   7.942  17.935  1.00 29.46           C  
ATOM    999  O   VAL H 130      15.884   9.172  17.997  1.00 29.36           O  
ATOM   1000  N   LYS H 131      15.047   7.172  18.631  1.00 28.72           N  
ATOM   1001  CA  LYS H 131      14.088   7.767  19.518  1.00 28.53           C  
ATOM   1002  CB  LYS H 131      12.637   7.611  19.029  1.00 29.00           C  
ATOM   1003  CG  LYS H 131      11.606   8.369  19.867  1.00 30.92           C  
ATOM   1004  CD  LYS H 131      10.237   8.471  19.190  1.00 31.79           C  
ATOM   1005  CE  LYS H 131       9.197   9.227  20.017  1.00 32.98           C  
ATOM   1006  NZ  LYS H 131       7.908   9.269  19.291  1.00 34.19           N1+
ATOM   1007  C   LYS H 131      14.199   7.059  20.832  1.00 28.21           C  
ATOM   1008  O   LYS H 131      14.040   5.842  20.904  1.00 28.75           O  
ATOM   1009  N   ILE H 132      14.448   7.815  21.919  1.00 27.45           N  
ATOM   1010  CA  ILE H 132      14.615   7.217  23.214  1.00 27.32           C  
ATOM   1011  CB  ILE H 132      15.948   7.525  23.838  1.00 27.44           C  
ATOM   1012  CG1 ILE H 132      16.132   9.038  24.030  1.00 30.76           C  
ATOM   1013  CG2 ILE H 132      17.037   6.870  22.973  1.00 29.80           C  
ATOM   1014  CD1 ILE H 132      17.397   9.399  24.809  1.00 31.57           C  
ATOM   1015  C   ILE H 132      13.521   7.716  24.108  1.00 27.46           C  
ATOM   1016  O   ILE H 132      12.947   8.778  23.871  1.00 27.24           O  
ATOM   1017  N   SER H 133      13.175   6.928  25.150  1.00 27.28           N  
ATOM   1018  CA  SER H 133      12.063   7.295  25.983  1.00 27.46           C  
ATOM   1019  CB  SER H 133      10.908   6.283  25.922  1.00 27.46           C  
ATOM   1020  OG  SER H 133      11.334   5.030  26.436  1.00 27.33           O  
ATOM   1021  C   SER H 133      12.478   7.400  27.420  1.00 27.65           C  
ATOM   1022  O   SER H 133      13.505   6.867  27.838  1.00 27.70           O  
ATOM   1023  N   CYS H 134      11.671   8.145  28.206  0.90 27.73           N  
ATOM   1024  CA  CYS H 134      11.891   8.328  29.612  0.90 27.09           C  
ATOM   1025  CB  CYS H 134      12.495   9.724  29.916  0.90 27.46           C  
ATOM   1026  SG  CYS H 134      12.822  10.059  31.675  0.90 28.49           S  
ATOM   1027  C   CYS H 134      10.541   8.225  30.260  0.90 27.36           C  
ATOM   1028  O   CYS H 134       9.705   9.115  30.102  0.90 26.80           O  
ATOM   1029  N   LYS H 135      10.281   7.131  31.009  1.00 27.38           N  
ATOM   1030  CA  LYS H 135       8.978   7.000  31.603  1.00 28.20           C  
ATOM   1031  CB  LYS H 135       8.412   5.573  31.658  1.00 29.72           C  
ATOM   1032  CG  LYS H 135       7.008   5.573  32.266  1.00 34.13           C  
ATOM   1033  CD  LYS H 135       6.194   4.302  32.032  1.00 37.71           C  
ATOM   1034  CE  LYS H 135       4.800   4.373  32.661  1.00 40.07           C  
ATOM   1035  NZ  LYS H 135       4.027   3.155  32.335  1.00 41.61           N1+
ATOM   1036  C   LYS H 135       9.039   7.505  33.006  1.00 27.32           C  
ATOM   1037  O   LYS H 135       9.929   7.148  33.777  1.00 26.90           O  
ATOM   1038  N   ALA H 136       8.059   8.346  33.382  1.00 26.77           N  
ATOM   1039  CA  ALA H 136       8.073   8.931  34.689  1.00 27.36           C  
ATOM   1040  CB  ALA H 136       7.868  10.456  34.677  1.00 26.62           C  
ATOM   1041  C   ALA H 136       6.972   8.345  35.506  1.00 28.13           C  
ATOM   1042  O   ALA H 136       5.931   7.951  34.980  1.00 29.72           O  
ATOM   1043  N   SER H 137       7.208   8.236  36.831  1.00 27.90           N  
ATOM   1044  CA  SER H 137       6.203   7.719  37.713  1.00 28.37           C  
ATOM   1045  CB  SER H 137       6.197   6.183  37.795  1.00 28.08           C  
ATOM   1046  OG  SER H 137       7.433   5.721  38.320  1.00 29.40           O  
ATOM   1047  C   SER H 137       6.482   8.240  39.091  1.00 28.28           C  
ATOM   1048  O   SER H 137       7.592   8.680  39.389  1.00 27.41           O  
ATOM   1049  N   GLY H 138       5.453   8.181  39.963  1.00 35.39           N  
ATOM   1050  CA  GLY H 138       5.594   8.546  41.342  1.00 33.83           C  
ATOM   1051  C   GLY H 138       5.207   9.976  41.540  1.00 34.39           C  
ATOM   1052  O   GLY H 138       5.063  10.424  42.677  1.00 35.55           O  
ATOM   1053  N   TYR H 139       5.030  10.742  40.450  1.00 33.60           N  
ATOM   1054  CA  TYR H 139       4.674  12.118  40.640  1.00 32.10           C  
ATOM   1055  CB  TYR H 139       5.879  13.084  40.671  1.00 30.57           C  
ATOM   1056  CG  TYR H 139       6.615  13.068  39.368  1.00 28.84           C  
ATOM   1057  CD1 TYR H 139       6.134  13.728  38.263  1.00 28.39           C  
ATOM   1058  CD2 TYR H 139       7.818  12.421  39.243  1.00 29.93           C  
ATOM   1059  CE1 TYR H 139       6.812  13.721  37.067  1.00 27.16           C  
ATOM   1060  CE2 TYR H 139       8.504  12.412  38.051  1.00 29.83           C  
ATOM   1061  CZ  TYR H 139       8.003  13.062  36.955  1.00 29.32           C  
ATOM   1062  OH  TYR H 139       8.703  13.057  35.730  1.00 30.38           O  
ATOM   1063  C   TYR H 139       3.767  12.550  39.534  1.00 33.93           C  
ATOM   1064  O   TYR H 139       3.426  11.775  38.641  1.00 35.40           O  
ATOM   1065  N   THR H 140       3.351  13.832  39.582  1.00 34.27           N  
ATOM   1066  CA  THR H 140       2.516  14.381  38.557  1.00 34.58           C  
ATOM   1067  CB  THR H 140       1.738  15.578  39.016  1.00 33.85           C  
ATOM   1068  OG1 THR H 140       0.910  15.229  40.115  1.00 34.29           O  
ATOM   1069  CG2 THR H 140       0.880  16.088  37.847  1.00 34.92           C  
ATOM   1070  C   THR H 140       3.436  14.823  37.461  1.00 33.19           C  
ATOM   1071  O   THR H 140       4.157  15.812  37.576  1.00 30.82           O  
ATOM   1072  N   PHE H 141       3.380  14.092  36.338  1.00 33.02           N  
ATOM   1073  CA  PHE H 141       4.245  14.242  35.203  1.00 32.81           C  
ATOM   1074  CB  PHE H 141       3.874  13.213  34.116  1.00 31.10           C  
ATOM   1075  CG  PHE H 141       4.763  13.362  32.933  1.00 30.94           C  
ATOM   1076  CD1 PHE H 141       6.072  12.941  32.969  1.00 28.98           C  
ATOM   1077  CD2 PHE H 141       4.269  13.902  31.770  1.00 30.21           C  
ATOM   1078  CE1 PHE H 141       6.881  13.080  31.864  1.00 29.64           C  
ATOM   1079  CE2 PHE H 141       5.071  14.040  30.663  1.00 30.89           C  
ATOM   1080  CZ  PHE H 141       6.380  13.630  30.708  1.00 31.85           C  
ATOM   1081  C   PHE H 141       4.141  15.628  34.632  1.00 33.12           C  
ATOM   1082  O   PHE H 141       5.150  16.233  34.271  1.00 34.19           O  
ATOM   1083  N   THR H 142       2.912  16.164  34.532  1.00 32.31           N  
ATOM   1084  CA  THR H 142       2.621  17.438  33.932  1.00 32.15           C  
ATOM   1085  CB  THR H 142       1.150  17.660  33.729  1.00 32.90           C  
ATOM   1086  OG1 THR H 142       0.481  17.694  34.981  1.00 32.42           O  
ATOM   1087  CG2 THR H 142       0.600  16.515  32.860  1.00 31.73           C  
ATOM   1088  C   THR H 142       3.136  18.587  34.748  1.00 31.86           C  
ATOM   1089  O   THR H 142       3.356  19.674  34.220  1.00 33.12           O  
ATOM   1090  N   ASP H 143       3.271  18.407  36.070  1.00 29.39           N  
ATOM   1091  CA  ASP H 143       3.678  19.467  36.951  1.00 31.78           C  
ATOM   1092  CB  ASP H 143       3.510  19.127  38.441  1.00 33.51           C  
ATOM   1093  CG  ASP H 143       2.031  19.249  38.767  1.00 38.85           C  
ATOM   1094  OD1 ASP H 143       1.306  19.899  37.966  1.00 42.06           O  
ATOM   1095  OD2 ASP H 143       1.607  18.701  39.818  1.00 40.68           O1-
ATOM   1096  C   ASP H 143       5.099  19.868  36.735  1.00 33.51           C  
ATOM   1097  O   ASP H 143       5.482  20.981  37.094  1.00 34.02           O  
ATOM   1098  N   TYR H 144       5.936  18.974  36.180  1.00 33.46           N  
ATOM   1099  CA  TYR H 144       7.326  19.308  36.119  1.00 32.41           C  
ATOM   1100  CB  TYR H 144       8.189  18.282  36.863  1.00 31.27           C  
ATOM   1101  CG  TYR H 144       7.696  18.174  38.266  1.00 32.02           C  
ATOM   1102  CD1 TYR H 144       6.526  17.502  38.543  1.00 35.14           C  
ATOM   1103  CD2 TYR H 144       8.406  18.714  39.309  1.00 32.15           C  
ATOM   1104  CE1 TYR H 144       6.063  17.386  39.833  1.00 39.37           C  
ATOM   1105  CE2 TYR H 144       7.950  18.602  40.601  1.00 36.00           C  
ATOM   1106  CZ  TYR H 144       6.778  17.938  40.865  1.00 39.84           C  
ATOM   1107  OH  TYR H 144       6.306  17.818  42.190  1.00 45.83           O  
ATOM   1108  C   TYR H 144       7.795  19.263  34.708  1.00 31.76           C  
ATOM   1109  O   TYR H 144       7.321  18.495  33.874  1.00 33.70           O  
ATOM   1110  N   TYR H 145       8.769  20.132  34.419  1.00 23.08           N  
ATOM   1111  CA  TYR H 145       9.416  20.181  33.134  1.00 22.75           C  
ATOM   1112  CB  TYR H 145      10.217  21.473  32.904  1.00 23.64           C  
ATOM   1113  CG  TYR H 145       9.263  22.617  32.924  1.00 22.45           C  
ATOM   1114  CD1 TYR H 145       8.603  23.003  31.782  1.00 23.40           C  
ATOM   1115  CD2 TYR H 145       9.026  23.302  34.092  1.00 23.89           C  
ATOM   1116  CE1 TYR H 145       7.722  24.060  31.805  1.00 25.24           C  
ATOM   1117  CE2 TYR H 145       8.147  24.359  34.121  1.00 24.77           C  
ATOM   1118  CZ  TYR H 145       7.492  24.740  32.976  1.00 26.31           C  
ATOM   1119  OH  TYR H 145       6.590  25.824  33.003  1.00 29.65           O  
ATOM   1120  C   TYR H 145      10.400  19.052  33.081  1.00 22.86           C  
ATOM   1121  O   TYR H 145      10.943  18.650  34.110  1.00 22.40           O  
ATOM   1122  N   MET H 146      10.611  18.474  31.879  1.00 22.70           N  
ATOM   1123  CA  MET H 146      11.556  17.404  31.724  1.00 23.05           C  
ATOM   1124  CB  MET H 146      10.966  16.178  31.006  1.00 23.76           C  
ATOM   1125  CG  MET H 146      11.885  14.956  31.036  1.00 26.25           C  
ATOM   1126  SD  MET H 146      12.096  14.228  32.689  1.00 29.70           S  
ATOM   1127  CE  MET H 146      10.377  13.663  32.852  1.00 26.39           C  
ATOM   1128  C   MET H 146      12.708  17.913  30.899  1.00 22.47           C  
ATOM   1129  O   MET H 146      12.515  18.460  29.815  1.00 22.67           O  
ATOM   1130  N   ASN H 147      13.951  17.723  31.395  1.00 21.78           N  
ATOM   1131  CA  ASN H 147      15.132  18.211  30.730  1.00 21.44           C  
ATOM   1132  CB  ASN H 147      16.090  18.978  31.661  1.00 20.69           C  
ATOM   1133  CG  ASN H 147      15.475  20.320  32.031  1.00 21.46           C  
ATOM   1134  OD1 ASN H 147      15.833  21.356  31.474  1.00 16.59           O  
ATOM   1135  ND2 ASN H 147      14.513  20.306  32.993  1.00 15.35           N  
ATOM   1136  C   ASN H 147      15.914  17.037  30.215  1.00 21.31           C  
ATOM   1137  O   ASN H 147      15.779  15.926  30.725  1.00 21.66           O  
ATOM   1138  N   TRP H 148      16.740  17.255  29.164  1.00 21.05           N  
ATOM   1139  CA  TRP H 148      17.551  16.193  28.635  1.00 20.97           C  
ATOM   1140  CB  TRP H 148      17.141  15.786  27.208  1.00 21.25           C  
ATOM   1141  CG  TRP H 148      15.752  15.187  27.156  1.00 22.15           C  
ATOM   1142  CD2 TRP H 148      15.467  13.779  27.123  1.00 22.30           C  
ATOM   1143  CD1 TRP H 148      14.546  15.824  27.136  1.00 22.74           C  
ATOM   1144  NE1 TRP H 148      13.526  14.902  27.100  1.00 23.45           N  
ATOM   1145  CE2 TRP H 148      14.077  13.638  27.090  1.00 23.19           C  
ATOM   1146  CE3 TRP H 148      16.292  12.692  27.122  1.00 22.55           C  
ATOM   1147  CZ2 TRP H 148      13.493  12.403  27.057  1.00 23.23           C  
ATOM   1148  CZ3 TRP H 148      15.698  11.449  27.085  1.00 21.88           C  
ATOM   1149  CH2 TRP H 148      14.326  11.308  27.055  1.00 23.06           C  
ATOM   1150  C   TRP H 148      18.977  16.665  28.619  1.00 20.77           C  
ATOM   1151  O   TRP H 148      19.254  17.829  28.331  1.00 20.75           O  
ATOM   1152  N   VAL H 149      19.926  15.758  28.945  1.00 20.05           N  
ATOM   1153  CA  VAL H 149      21.315  16.122  29.033  1.00 20.21           C  
ATOM   1154  CB  VAL H 149      21.805  16.182  30.451  1.00 20.14           C  
ATOM   1155  CG1 VAL H 149      23.302  16.527  30.445  1.00 19.61           C  
ATOM   1156  CG2 VAL H 149      20.937  17.192  31.221  1.00 19.21           C  
ATOM   1157  C   VAL H 149      22.147  15.105  28.308  1.00 20.95           C  
ATOM   1158  O   VAL H 149      21.840  13.913  28.302  1.00 21.43           O  
ATOM   1159  N   LYS H 150      23.252  15.578  27.690  1.00 21.07           N  
ATOM   1160  CA  LYS H 150      24.138  14.759  26.903  1.00 21.26           C  
ATOM   1161  CB  LYS H 150      24.457  15.436  25.560  1.00 21.40           C  
ATOM   1162  CG  LYS H 150      25.411  14.673  24.646  1.00 22.32           C  
ATOM   1163  CD  LYS H 150      25.539  15.335  23.273  1.00 23.00           C  
ATOM   1164  CE  LYS H 150      26.687  14.785  22.426  1.00 23.90           C  
ATOM   1165  NZ  LYS H 150      26.740  15.491  21.128  1.00 24.94           N1+
ATOM   1166  C   LYS H 150      25.446  14.612  27.623  1.00 21.47           C  
ATOM   1167  O   LYS H 150      25.957  15.562  28.213  1.00 21.67           O  
ATOM   1168  N   GLN H 151      26.025  13.393  27.599  1.00 22.07           N  
ATOM   1169  CA  GLN H 151      27.294  13.193  28.238  1.00 23.28           C  
ATOM   1170  CB  GLN H 151      27.147  12.501  29.608  1.00 22.22           C  
ATOM   1171  CG  GLN H 151      28.460  12.265  30.355  1.00 21.97           C  
ATOM   1172  CD  GLN H 151      28.114  11.756  31.750  1.00 23.09           C  
ATOM   1173  OE1 GLN H 151      27.437  10.742  31.910  1.00 22.15           O  
ATOM   1174  NE2 GLN H 151      28.584  12.490  32.792  1.00 21.13           N  
ATOM   1175  C   GLN H 151      28.129  12.319  27.350  1.00 25.07           C  
ATOM   1176  O   GLN H 151      27.809  11.153  27.128  1.00 24.95           O  
ATOM   1177  N   SER H 152      29.244  12.869  26.827  1.00 27.44           N  
ATOM   1178  CA  SER H 152      30.123  12.145  25.949  1.00 30.07           C  
ATOM   1179  CB  SER H 152      31.003  13.076  25.100  1.00 30.63           C  
ATOM   1180  OG  SER H 152      30.186  13.914  24.293  1.00 35.17           O  
ATOM   1181  C   SER H 152      31.031  11.302  26.791  1.00 31.91           C  
ATOM   1182  O   SER H 152      31.258  11.593  27.965  1.00 31.89           O  
ATOM   1183  N   HIS H 153      31.595  10.227  26.206  1.00 33.96           N  
ATOM   1184  CA  HIS H 153      32.427   9.373  27.000  1.00 35.24           C  
ATOM   1185  ND1 HIS H 153      31.240   6.303  26.804  1.00  0.00           N  
ATOM   1186  CG  HIS H 153      31.812   7.179  25.908  1.00 36.20           C  
ATOM   1187  CB  HIS H 153      32.925   8.122  26.255  1.00 35.63           C  
ATOM   1188  NE2 HIS H 153      30.183   6.014  24.870  1.00  0.00           N  
ATOM   1189  CD2 HIS H 153      31.155   6.989  24.732  1.00  0.00           C  
ATOM   1190  CE1 HIS H 153      30.272   5.631  26.130  1.00  0.00           C  
ATOM   1191  C   HIS H 153      33.617  10.141  27.463  1.00 36.07           C  
ATOM   1192  O   HIS H 153      34.379  10.686  26.667  1.00 36.45           O  
ATOM   1193  N   GLY H 154      33.793  10.195  28.795  1.00 37.04           N  
ATOM   1194  CA  GLY H 154      34.943  10.819  29.372  1.00 37.39           C  
ATOM   1195  C   GLY H 154      34.777  12.300  29.401  1.00 37.76           C  
ATOM   1196  O   GLY H 154      35.727  13.024  29.695  1.00 38.80           O  
ATOM   1197  N   LYS H 155      33.573  12.820  29.113  1.00 36.98           N  
ATOM   1198  CA  LYS H 155      33.536  14.246  29.115  1.00 36.85           C  
ATOM   1199  CB  LYS H 155      33.593  14.880  27.702  1.00 38.21           C  
ATOM   1200  CG  LYS H 155      35.011  14.768  27.084  1.00 41.67           C  
ATOM   1201  CD  LYS H 155      35.161  15.160  25.601  1.00 44.68           C  
ATOM   1202  CE  LYS H 155      36.615  15.173  25.093  1.00 51.69           C  
ATOM   1203  NZ  LYS H 155      36.663  15.553  23.661  1.00 52.96           N1+
ATOM   1204  C   LYS H 155      32.398  14.741  29.949  1.00 34.92           C  
ATOM   1205  O   LYS H 155      31.765  13.988  30.688  1.00 35.04           O  
ATOM   1206  N   SER H 156      32.160  16.062  29.875  1.00 33.11           N  
ATOM   1207  CA  SER H 156      31.224  16.749  30.713  1.00 30.35           C  
ATOM   1208  CB  SER H 156      31.537  18.247  30.826  1.00 26.17           C  
ATOM   1209  OG  SER H 156      31.314  18.889  29.577  1.00 29.04           O  
ATOM   1210  C   SER H 156      29.823  16.631  30.194  1.00 28.47           C  
ATOM   1211  O   SER H 156      29.528  15.941  29.218  1.00 28.20           O  
ATOM   1212  N   LEU H 157      28.915  17.338  30.892  1.00 27.41           N  
ATOM   1213  CA  LEU H 157      27.504  17.309  30.657  1.00 25.59           C  
ATOM   1214  CB  LEU H 157      26.707  17.387  31.970  1.00 24.49           C  
ATOM   1215  CG  LEU H 157      26.904  16.161  32.881  1.00 23.54           C  
ATOM   1216  CD1 LEU H 157      26.208  16.349  34.235  1.00 22.35           C  
ATOM   1217  CD2 LEU H 157      26.445  14.876  32.180  1.00 22.27           C  
ATOM   1218  C   LEU H 157      27.100  18.490  29.838  1.00 25.19           C  
ATOM   1219  O   LEU H 157      27.580  19.606  30.040  1.00 24.75           O  
ATOM   1220  N   GLU H 158      26.199  18.257  28.866  1.00 24.60           N  
ATOM   1221  CA  GLU H 158      25.715  19.351  28.082  1.00 24.94           C  
ATOM   1222  CB  GLU H 158      26.153  19.306  26.612  1.00 26.50           C  
ATOM   1223  CG  GLU H 158      26.052  20.679  25.955  1.00 30.25           C  
ATOM   1224  CD  GLU H 158      26.387  20.555  24.480  1.00 32.61           C  
ATOM   1225  OE1 GLU H 158      27.301  19.762  24.134  1.00 32.97           O  
ATOM   1226  OE2 GLU H 158      25.718  21.254  23.674  1.00 33.75           O1-
ATOM   1227  C   GLU H 158      24.214  19.303  28.125  1.00 24.32           C  
ATOM   1228  O   GLU H 158      23.614  18.235  28.028  1.00 24.37           O  
ATOM   1229  N   TRP H 159      23.564  20.474  28.272  1.00 22.95           N  
ATOM   1230  CA  TRP H 159      22.130  20.536  28.382  1.00 22.03           C  
ATOM   1231  CB  TRP H 159      21.672  21.737  29.227  1.00 21.30           C  
ATOM   1232  CG  TRP H 159      20.181  21.914  29.339  1.00 22.05           C  
ATOM   1233  CD2 TRP H 159      19.439  22.902  28.608  1.00 22.77           C  
ATOM   1234  CD1 TRP H 159      19.280  21.254  30.123  1.00 21.71           C  
ATOM   1235  NE1 TRP H 159      18.020  21.766  29.921  1.00 21.93           N  
ATOM   1236  CE2 TRP H 159      18.104  22.784  28.994  1.00 22.67           C  
ATOM   1237  CE3 TRP H 159      19.839  23.836  27.696  1.00 22.67           C  
ATOM   1238  CZ2 TRP H 159      17.145  23.602  28.468  1.00 23.12           C  
ATOM   1239  CZ3 TRP H 159      18.869  24.657  27.164  1.00 22.89           C  
ATOM   1240  CH2 TRP H 159      17.548  24.541  27.544  1.00 23.40           C  
ATOM   1241  C   TRP H 159      21.548  20.672  27.005  1.00 21.84           C  
ATOM   1242  O   TRP H 159      21.889  21.594  26.270  1.00 22.14           O  
ATOM   1243  N   ILE H 160      20.720  19.685  26.603  1.00 21.62           N  
ATOM   1244  CA  ILE H 160      20.076  19.625  25.317  1.00 21.87           C  
ATOM   1245  CB  ILE H 160      19.598  18.235  25.015  1.00 22.35           C  
ATOM   1246  CG1 ILE H 160      20.795  17.269  25.008  1.00 24.66           C  
ATOM   1247  CG2 ILE H 160      18.819  18.261  23.689  1.00 23.46           C  
ATOM   1248  CD1 ILE H 160      20.395  15.794  25.024  1.00 24.59           C  
ATOM   1249  C   ILE H 160      18.895  20.546  25.187  1.00 22.12           C  
ATOM   1250  O   ILE H 160      18.806  21.325  24.239  1.00 21.83           O  
ATOM   1251  N   GLY H 161      17.954  20.490  26.153  1.00 21.83           N  
ATOM   1252  CA  GLY H 161      16.749  21.268  26.037  1.00 22.24           C  
ATOM   1253  C   GLY H 161      15.738  20.733  27.006  1.00 22.42           C  
ATOM   1254  O   GLY H 161      16.040  19.861  27.820  1.00 22.42           O  
ATOM   1255  N   GLY H 162      14.491  21.249  26.944  1.00 22.36           N  
ATOM   1256  CA  GLY H 162      13.504  20.770  27.871  1.00 22.31           C  
ATOM   1257  C   GLY H 162      12.145  20.879  27.256  1.00 22.28           C  
ATOM   1258  O   GLY H 162      11.952  21.540  26.237  1.00 22.94           O  
ATOM   1259  N   ILE H 163      11.158  20.194  27.873  1.00 22.14           N  
ATOM   1260  CA  ILE H 163       9.811  20.218  27.386  1.00 22.50           C  
ATOM   1261  CB  ILE H 163       9.435  18.964  26.647  1.00 22.40           C  
ATOM   1262  CG1 ILE H 163       8.037  19.095  26.020  1.00 22.10           C  
ATOM   1263  CG2 ILE H 163       9.594  17.772  27.605  1.00 21.85           C  
ATOM   1264  CD1 ILE H 163       7.707  17.981  25.028  1.00 21.68           C  
ATOM   1265  C   ILE H 163       8.871  20.353  28.543  1.00 23.13           C  
ATOM   1266  O   ILE H 163       9.108  19.811  29.623  1.00 22.98           O  
ATOM   1267  N   ASN H 164       7.771  21.109  28.335  1.00 23.72           N  
ATOM   1268  CA  ASN H 164       6.759  21.236  29.347  1.00 24.78           C  
ATOM   1269  CB  ASN H 164       6.101  22.631  29.369  1.00 25.47           C  
ATOM   1270  CG  ASN H 164       5.075  22.717  30.495  1.00 28.78           C  
ATOM   1271  OD1 ASN H 164       4.406  21.741  30.826  1.00 30.03           O  
ATOM   1272  ND2 ASN H 164       4.940  23.930  31.097  1.00 26.41           N  
ATOM   1273  C   ASN H 164       5.731  20.226  28.962  1.00 25.64           C  
ATOM   1274  O   ASN H 164       5.053  20.371  27.949  1.00 25.78           O  
ATOM   1275  N   PRO H 165       5.601  19.233  29.789  1.00 21.71           N  
ATOM   1276  CA  PRO H 165       4.699  18.165  29.498  1.00 24.09           C  
ATOM   1277  CD  PRO H 165       6.674  18.823  30.682  1.00 20.32           C  
ATOM   1278  CB  PRO H 165       4.945  17.115  30.579  1.00 24.03           C  
ATOM   1279  CG  PRO H 165       6.422  17.332  30.958  1.00 24.16           C  
ATOM   1280  C   PRO H 165       3.289  18.618  29.380  1.00 28.86           C  
ATOM   1281  O   PRO H 165       2.550  18.012  28.609  1.00 28.64           O  
ATOM   1282  N   ASN H 166       2.873  19.638  30.145  1.00 30.97           N  
ATOM   1283  CA  ASN H 166       1.503  20.037  30.043  1.00 32.03           C  
ATOM   1284  CB  ASN H 166       1.079  21.007  31.160  1.00 36.32           C  
ATOM   1285  CG  ASN H 166      -0.437  21.136  31.124  1.00 39.72           C  
ATOM   1286  OD1 ASN H 166      -0.977  22.174  30.744  1.00 40.22           O  
ATOM   1287  ND2 ASN H 166      -1.148  20.046  31.518  1.00 40.52           N  
ATOM   1288  C   ASN H 166       1.229  20.712  28.723  1.00 34.37           C  
ATOM   1289  O   ASN H 166       0.298  20.339  28.010  1.00 34.72           O  
ATOM   1290  N   ASN H 167       2.032  21.750  28.393  1.00 29.17           N  
ATOM   1291  CA  ASN H 167       1.894  22.592  27.226  1.00 28.69           C  
ATOM   1292  CB  ASN H 167       2.648  23.922  27.378  1.00 30.47           C  
ATOM   1293  CG  ASN H 167       2.017  24.686  28.528  1.00 35.33           C  
ATOM   1294  OD1 ASN H 167       0.868  24.448  28.893  1.00 37.05           O  
ATOM   1295  ND2 ASN H 167       2.785  25.638  29.118  1.00 32.77           N  
ATOM   1296  C   ASN H 167       2.397  21.963  25.952  1.00 28.10           C  
ATOM   1297  O   ASN H 167       1.811  22.159  24.889  1.00 30.85           O  
ATOM   1298  N   GLY H 168       3.517  21.217  26.015  1.00 28.25           N  
ATOM   1299  CA  GLY H 168       4.127  20.650  24.841  1.00 23.15           C  
ATOM   1300  C   GLY H 168       5.137  21.630  24.343  1.00 25.66           C  
ATOM   1301  O   GLY H 168       5.760  21.467  23.295  1.00 26.22           O  
ATOM   1302  N   GLY H 169       5.327  22.698  25.118  1.00 29.41           N  
ATOM   1303  CA  GLY H 169       6.222  23.757  24.746  1.00 28.65           C  
ATOM   1304  C   GLY H 169       7.621  23.267  24.934  1.00 28.46           C  
ATOM   1305  O   GLY H 169       7.907  22.489  25.843  1.00 27.88           O  
ATOM   1306  N   THR H 170       8.547  23.730  24.070  1.00 28.26           N  
ATOM   1307  CA  THR H 170       9.892  23.249  24.175  1.00 28.75           C  
ATOM   1308  CB  THR H 170      10.239  22.246  23.113  1.00 29.34           C  
ATOM   1309  OG1 THR H 170      10.080  22.830  21.828  1.00 29.43           O  
ATOM   1310  CG2 THR H 170       9.323  21.023  23.254  1.00 29.69           C  
ATOM   1311  C   THR H 170      10.861  24.375  24.028  1.00 28.70           C  
ATOM   1312  O   THR H 170      10.536  25.450  23.525  1.00 28.24           O  
ATOM   1313  N   SER H 171      12.096  24.141  24.514  1.00 28.73           N  
ATOM   1314  CA  SER H 171      13.163  25.085  24.371  1.00 29.96           C  
ATOM   1315  CB  SER H 171      13.358  25.963  25.622  1.00 31.28           C  
ATOM   1316  OG  SER H 171      14.420  26.882  25.426  1.00 33.86           O  
ATOM   1317  C   SER H 171      14.403  24.270  24.177  1.00 29.40           C  
ATOM   1318  O   SER H 171      14.610  23.276  24.873  1.00 29.26           O  
ATOM   1319  N   TYR H 172      15.279  24.668  23.232  1.00 28.71           N  
ATOM   1320  CA  TYR H 172      16.428  23.840  22.999  1.00 28.82           C  
ATOM   1321  CB  TYR H 172      16.489  23.167  21.611  1.00 28.30           C  
ATOM   1322  CG  TYR H 172      15.302  22.296  21.367  1.00 28.06           C  
ATOM   1323  CD1 TYR H 172      15.118  21.133  22.075  1.00 27.25           C  
ATOM   1324  CD2 TYR H 172      14.355  22.656  20.437  1.00 26.84           C  
ATOM   1325  CE1 TYR H 172      14.021  20.337  21.844  1.00 28.32           C  
ATOM   1326  CE2 TYR H 172      13.258  21.861  20.200  1.00 27.98           C  
ATOM   1327  CZ  TYR H 172      13.089  20.695  20.902  1.00 27.83           C  
ATOM   1328  OH  TYR H 172      11.965  19.875  20.665  1.00 28.30           O  
ATOM   1329  C   TYR H 172      17.672  24.667  23.063  1.00 29.08           C  
ATOM   1330  O   TYR H 172      17.647  25.888  22.912  1.00 28.78           O  
ATOM   1331  N   ASN H 173      18.805  23.987  23.328  1.00 29.68           N  
ATOM   1332  CA  ASN H 173      20.097  24.604  23.295  1.00 30.50           C  
ATOM   1333  CB  ASN H 173      21.208  23.650  23.780  1.00 29.77           C  
ATOM   1334  CG  ASN H 173      22.545  24.374  23.903  1.00 30.69           C  
ATOM   1335  OD1 ASN H 173      22.985  25.085  23.002  1.00 31.46           O  
ATOM   1336  ND2 ASN H 173      23.227  24.170  25.060  1.00 28.10           N  
ATOM   1337  C   ASN H 173      20.330  24.883  21.843  1.00 32.22           C  
ATOM   1338  O   ASN H 173      19.914  24.105  20.986  1.00 31.61           O  
ATOM   1339  N   GLN H 174      21.022  25.994  21.530  1.00 34.08           N  
ATOM   1340  CA  GLN H 174      21.229  26.414  20.175  1.00 36.48           C  
ATOM   1341  CB  GLN H 174      22.137  27.658  20.076  1.00 38.46           C  
ATOM   1342  CG  GLN H 174      21.573  28.936  20.705  1.00 43.80           C  
ATOM   1343  CD  GLN H 174      20.631  29.608  19.713  1.00 48.26           C  
ATOM   1344  OE1 GLN H 174      20.935  29.723  18.526  1.00 50.65           O  
ATOM   1345  NE2 GLN H 174      19.453  30.070  20.212  1.00 44.66           N  
ATOM   1346  C   GLN H 174      21.940  25.327  19.430  1.00 36.08           C  
ATOM   1347  O   GLN H 174      21.603  25.030  18.284  1.00 35.87           O  
ATOM   1348  N   LYS H 175      22.933  24.683  20.070  1.00 35.65           N  
ATOM   1349  CA  LYS H 175      23.716  23.697  19.380  1.00 36.15           C  
ATOM   1350  CB  LYS H 175      24.847  23.093  20.232  1.00 36.93           C  
ATOM   1351  CG  LYS H 175      26.042  24.028  20.415  1.00 39.02           C  
ATOM   1352  CD  LYS H 175      27.092  23.506  21.398  1.00 41.10           C  
ATOM   1353  CE  LYS H 175      28.363  24.357  21.442  1.00 42.21           C  
ATOM   1354  NZ  LYS H 175      28.114  25.597  22.207  1.00 44.08           N1+
ATOM   1355  C   LYS H 175      22.846  22.568  18.916  1.00 36.26           C  
ATOM   1356  O   LYS H 175      23.061  22.012  17.841  1.00 36.41           O  
ATOM   1357  N   PHE H 176      21.870  22.177  19.748  1.00 36.18           N  
ATOM   1358  CA  PHE H 176      20.960  21.087  19.529  1.00 35.98           C  
ATOM   1359  CB  PHE H 176      20.360  20.550  20.833  1.00 34.68           C  
ATOM   1360  CG  PHE H 176      21.516  19.916  21.519  1.00 33.84           C  
ATOM   1361  CD1 PHE H 176      21.865  18.627  21.220  1.00 32.58           C  
ATOM   1362  CD2 PHE H 176      22.274  20.607  22.432  1.00 32.58           C  
ATOM   1363  CE1 PHE H 176      22.937  18.027  21.833  1.00 32.30           C  
ATOM   1364  CE2 PHE H 176      23.349  20.010  23.050  1.00 32.10           C  
ATOM   1365  CZ  PHE H 176      23.685  18.714  22.754  1.00 32.35           C  
ATOM   1366  C   PHE H 176      19.849  21.376  18.567  1.00 37.08           C  
ATOM   1367  O   PHE H 176      19.211  20.440  18.090  1.00 36.81           O  
ATOM   1368  N   LYS H 177      19.508  22.658  18.325  0.90 38.23           N  
ATOM   1369  CA  LYS H 177      18.376  22.919  17.478  0.90 39.73           C  
ATOM   1370  CB  LYS H 177      18.088  24.411  17.224  0.90 41.51           C  
ATOM   1371  CG  LYS H 177      17.372  25.107  18.386  1.00 46.80           C  
ATOM   1372  CD  LYS H 177      17.318  26.630  18.250  1.00 50.66           C  
ATOM   1373  CE  LYS H 177      16.354  27.309  19.227  1.00 56.90           C  
ATOM   1374  NZ  LYS H 177      16.913  27.300  20.596  1.00 58.59           N1+
ATOM   1375  C   LYS H 177      18.535  22.249  16.150  0.90 39.41           C  
ATOM   1376  O   LYS H 177      19.542  22.389  15.457  0.90 39.69           O  
ATOM   1377  N   GLY H 178      17.497  21.471  15.788  1.00 38.93           N  
ATOM   1378  CA  GLY H 178      17.416  20.786  14.536  1.00 38.98           C  
ATOM   1379  C   GLY H 178      17.857  19.367  14.717  1.00 38.36           C  
ATOM   1380  O   GLY H 178      17.424  18.485  13.979  1.00 39.51           O  
ATOM   1381  N   LYS H 179      18.791  19.124  15.654  1.00 36.30           N  
ATOM   1382  CA  LYS H 179      19.261  17.793  15.915  1.00 34.47           C  
ATOM   1383  CB  LYS H 179      20.622  17.776  16.616  1.00 34.23           C  
ATOM   1384  CG  LYS H 179      21.155  16.360  16.805  1.00 35.48           C  
ATOM   1385  CD  LYS H 179      22.671  16.296  16.960  1.00 36.78           C  
ATOM   1386  CE  LYS H 179      23.393  16.363  15.613  1.00 38.91           C  
ATOM   1387  NZ  LYS H 179      24.835  16.096  15.797  1.00 38.84           N1+
ATOM   1388  C   LYS H 179      18.287  16.998  16.735  1.00 32.63           C  
ATOM   1389  O   LYS H 179      18.025  15.832  16.441  1.00 32.12           O  
ATOM   1390  N   ALA H 180      17.706  17.615  17.784  1.00 30.54           N  
ATOM   1391  CA  ALA H 180      16.892  16.850  18.686  1.00 29.44           C  
ATOM   1392  CB  ALA H 180      17.399  16.885  20.138  1.00 28.91           C  
ATOM   1393  C   ALA H 180      15.498  17.383  18.697  1.00 29.46           C  
ATOM   1394  O   ALA H 180      15.271  18.575  18.501  1.00 30.33           O  
ATOM   1395  N   THR H 181      14.522  16.473  18.906  1.00 28.32           N  
ATOM   1396  CA  THR H 181      13.139  16.845  18.976  1.00 27.74           C  
ATOM   1397  CB  THR H 181      12.335  16.313  17.824  1.00 27.85           C  
ATOM   1398  OG1 THR H 181      12.868  16.784  16.596  1.00 28.69           O  
ATOM   1399  CG2 THR H 181      10.876  16.774  17.981  1.00 27.22           C  
ATOM   1400  C   THR H 181      12.583  16.235  20.226  1.00 27.26           C  
ATOM   1401  O   THR H 181      12.753  15.041  20.471  1.00 27.35           O  
ATOM   1402  N   LEU H 182      11.892  17.047  21.050  1.00 26.07           N  
ATOM   1403  CA  LEU H 182      11.352  16.557  22.283  1.00 25.62           C  
ATOM   1404  CB  LEU H 182      11.633  17.488  23.473  1.00 24.21           C  
ATOM   1405  CG  LEU H 182      13.132  17.686  23.749  1.00 23.47           C  
ATOM   1406  CD1 LEU H 182      13.358  18.622  24.946  1.00 23.00           C  
ATOM   1407  CD2 LEU H 182      13.857  16.339  23.892  1.00 22.09           C  
ATOM   1408  C   LEU H 182       9.861  16.474  22.159  1.00 26.36           C  
ATOM   1409  O   LEU H 182       9.215  17.404  21.678  1.00 26.91           O  
ATOM   1410  N   THR H 183       9.280  15.340  22.600  1.00 26.81           N  
ATOM   1411  CA  THR H 183       7.857  15.154  22.550  1.00 27.41           C  
ATOM   1412  CB  THR H 183       7.417  14.280  21.413  1.00 27.73           C  
ATOM   1413  OG1 THR H 183       8.002  12.991  21.537  1.00 27.21           O  
ATOM   1414  CG2 THR H 183       7.844  14.935  20.090  1.00 27.52           C  
ATOM   1415  C   THR H 183       7.438  14.479  23.818  1.00 27.81           C  
ATOM   1416  O   THR H 183       8.277  14.044  24.606  1.00 27.53           O  
ATOM   1417  N   VAL H 184       6.113  14.394  24.059  1.00 28.45           N  
ATOM   1418  CA  VAL H 184       5.662  13.771  25.271  1.00 28.94           C  
ATOM   1419  CB  VAL H 184       5.505  14.763  26.383  1.00 28.58           C  
ATOM   1420  CG1 VAL H 184       4.399  15.764  26.020  1.00 22.86           C  
ATOM   1421  CG2 VAL H 184       5.252  13.990  27.676  1.00 24.05           C  
ATOM   1422  C   VAL H 184       4.340  13.092  25.035  1.00 30.51           C  
ATOM   1423  O   VAL H 184       3.590  13.452  24.128  1.00 30.98           O  
ATOM   1424  N   ASP H 185       4.047  12.049  25.847  1.00 31.20           N  
ATOM   1425  CA  ASP H 185       2.807  11.320  25.794  1.00 32.60           C  
ATOM   1426  CB  ASP H 185       3.004   9.819  25.508  1.00 33.82           C  
ATOM   1427  CG  ASP H 185       1.638   9.167  25.340  1.00 36.58           C  
ATOM   1428  OD1 ASP H 185       0.712   9.854  24.832  1.00 37.85           O  
ATOM   1429  OD2 ASP H 185       1.497   7.978  25.729  1.00 37.79           O1-
ATOM   1430  C   ASP H 185       2.202  11.419  27.163  1.00 32.74           C  
ATOM   1431  O   ASP H 185       2.688  10.803  28.111  1.00 32.42           O  
ATOM   1432  N   LYS H 186       1.111  12.193  27.299  1.00 33.31           N  
ATOM   1433  CA  LYS H 186       0.476  12.436  28.566  1.00 34.24           C  
ATOM   1434  CB  LYS H 186      -0.773  13.321  28.428  1.00 34.78           C  
ATOM   1435  CG  LYS H 186      -0.526  14.782  28.062  1.00 27.33           C  
ATOM   1436  CD  LYS H 186       0.121  15.604  29.174  1.00 28.40           C  
ATOM   1437  CE  LYS H 186      -0.007  17.110  28.941  1.00 29.76           C  
ATOM   1438  NZ  LYS H 186      -1.436  17.501  28.933  1.00 31.06           N1+
ATOM   1439  C   LYS H 186      -0.044  11.159  29.152  1.00 35.01           C  
ATOM   1440  O   LYS H 186       0.144  10.888  30.336  1.00 34.56           O  
ATOM   1441  N   SER H 187      -0.712  10.331  28.329  1.00 35.75           N  
ATOM   1442  CA  SER H 187      -1.369   9.156  28.828  1.00 36.72           C  
ATOM   1443  CB  SER H 187      -2.041   8.345  27.709  1.00 37.73           C  
ATOM   1444  OG  SER H 187      -3.017   9.139  27.054  1.00 40.18           O  
ATOM   1445  C   SER H 187      -0.363   8.254  29.461  1.00 35.89           C  
ATOM   1446  O   SER H 187      -0.582   7.728  30.552  1.00 36.32           O  
ATOM   1447  N   SER H 188       0.753   8.040  28.747  1.00 34.55           N  
ATOM   1448  CA  SER H 188       1.830   7.172  29.126  1.00 33.56           C  
ATOM   1449  CB  SER H 188       2.688   6.789  27.912  1.00 33.21           C  
ATOM   1450  OG  SER H 188       3.775   5.977  28.320  1.00 25.48           O  
ATOM   1451  C   SER H 188       2.738   7.798  30.148  1.00 32.70           C  
ATOM   1452  O   SER H 188       3.537   7.096  30.768  1.00 32.16           O  
ATOM   1453  N   SER H 189       2.660   9.127  30.355  1.00 31.90           N  
ATOM   1454  CA  SER H 189       3.557   9.781  31.272  1.00 31.33           C  
ATOM   1455  CB  SER H 189       3.401   9.315  32.729  1.00 30.81           C  
ATOM   1456  OG  SER H 189       2.132   9.702  33.235  1.00 32.95           O  
ATOM   1457  C   SER H 189       4.965   9.507  30.844  1.00 30.44           C  
ATOM   1458  O   SER H 189       5.836   9.230  31.669  1.00 30.08           O  
ATOM   1459  N   THR H 190       5.228   9.581  29.523  1.00 29.90           N  
ATOM   1460  CA  THR H 190       6.553   9.311  29.046  1.00 29.58           C  
ATOM   1461  CB  THR H 190       6.621   8.065  28.214  1.00 29.92           C  
ATOM   1462  OG1 THR H 190       6.178   6.947  28.968  1.00 31.26           O  
ATOM   1463  CG2 THR H 190       8.070   7.853  27.752  1.00 29.20           C  
ATOM   1464  C   THR H 190       7.007  10.449  28.183  1.00 29.33           C  
ATOM   1465  O   THR H 190       6.220  11.049  27.454  1.00 29.75           O  
ATOM   1466  N   ALA H 191       8.317  10.769  28.250  1.00 28.11           N  
ATOM   1467  CA  ALA H 191       8.881  11.821  27.453  1.00 27.50           C  
ATOM   1468  CB  ALA H 191       9.711  12.828  28.270  1.00 26.59           C  
ATOM   1469  C   ALA H 191       9.800  11.170  26.467  1.00 27.47           C  
ATOM   1470  O   ALA H 191      10.445  10.171  26.781  1.00 27.67           O  
ATOM   1471  N   TYR H 192       9.872  11.714  25.233  1.00 27.45           N  
ATOM   1472  CA  TYR H 192      10.704  11.088  24.244  1.00 27.87           C  
ATOM   1473  CB  TYR H 192       9.946  10.536  23.022  1.00 28.42           C  
ATOM   1474  CG  TYR H 192       8.899   9.562  23.446  1.00 29.94           C  
ATOM   1475  CD1 TYR H 192       9.222   8.289  23.852  1.00 30.73           C  
ATOM   1476  CD2 TYR H 192       7.576   9.935  23.453  1.00 30.84           C  
ATOM   1477  CE1 TYR H 192       8.241   7.404  24.236  1.00 31.90           C  
ATOM   1478  CE2 TYR H 192       6.592   9.055  23.836  1.00 32.32           C  
ATOM   1479  CZ  TYR H 192       6.923   7.783  24.228  1.00 32.48           C  
ATOM   1480  OH  TYR H 192       5.919   6.875  24.622  1.00 34.22           O  
ATOM   1481  C   TYR H 192      11.638  12.112  23.682  1.00 27.97           C  
ATOM   1482  O   TYR H 192      11.337  13.305  23.660  1.00 28.91           O  
ATOM   1483  N   MET H 193      12.828  11.656  23.241  1.00 27.79           N  
ATOM   1484  CA  MET H 193      13.751  12.534  22.586  1.00 28.39           C  
ATOM   1485  CB  MET H 193      15.021  12.839  23.396  1.00 29.09           C  
ATOM   1486  CG  MET H 193      15.969  13.780  22.651  1.00 30.83           C  
ATOM   1487  SD  MET H 193      17.498  14.197  23.537  1.00 33.64           S  
ATOM   1488  CE  MET H 193      18.188  12.519  23.502  1.00 29.70           C  
ATOM   1489  C   MET H 193      14.186  11.848  21.331  1.00 28.89           C  
ATOM   1490  O   MET H 193      14.592  10.687  21.356  1.00 28.49           O  
ATOM   1491  N   GLU H 194      14.109  12.554  20.185  1.00 29.72           N  
ATOM   1492  CA  GLU H 194      14.508  11.936  18.955  1.00 30.82           C  
ATOM   1493  CB  GLU H 194      13.393  11.913  17.892  1.00 32.29           C  
ATOM   1494  CG  GLU H 194      13.752  11.124  16.631  1.00 36.76           C  
ATOM   1495  CD  GLU H 194      12.493  10.972  15.789  1.00 40.29           C  
ATOM   1496  OE1 GLU H 194      11.588  10.207  16.215  1.00 40.75           O  
ATOM   1497  OE2 GLU H 194      12.413  11.616  14.709  1.00 45.70           O1-
ATOM   1498  C   GLU H 194      15.676  12.700  18.409  1.00 30.51           C  
ATOM   1499  O   GLU H 194      15.668  13.930  18.373  1.00 30.83           O  
ATOM   1500  N   LEU H 195      16.730  11.969  17.990  1.00 30.11           N  
ATOM   1501  CA  LEU H 195      17.914  12.563  17.439  1.00 30.51           C  
ATOM   1502  CB  LEU H 195      19.206  12.067  18.114  1.00 29.96           C  
ATOM   1503  CG  LEU H 195      19.364  12.501  19.583  1.00 30.11           C  
ATOM   1504  CD1 LEU H 195      20.678  11.970  20.180  1.00 30.34           C  
ATOM   1505  CD2 LEU H 195      19.239  14.024  19.729  1.00 29.44           C  
ATOM   1506  C   LEU H 195      17.986  12.153  16.001  1.00 31.44           C  
ATOM   1507  O   LEU H 195      17.737  10.996  15.664  1.00 31.77           O  
ATOM   1508  N   ARG H 196      18.350  13.097  15.110  1.00 32.10           N  
ATOM   1509  CA  ARG H 196      18.342  12.801  13.705  1.00 33.24           C  
ATOM   1510  CB  ARG H 196      17.333  13.676  12.950  1.00 33.56           C  
ATOM   1511  CG  ARG H 196      17.651  15.160  13.117  1.00 25.24           C  
ATOM   1512  CD  ARG H 196      16.415  16.047  13.241  1.00 42.56           C  
ATOM   1513  NE  ARG H 196      15.689  16.033  11.945  1.00 49.27           N  
ATOM   1514  CZ  ARG H 196      14.534  16.750  11.839  1.00 52.31           C  
ATOM   1515  NH1 ARG H 196      14.075  17.443  12.923  1.00 50.45           N1+
ATOM   1516  NH2 ARG H 196      13.845  16.782  10.662  1.00 53.51           N  
ATOM   1517  C   ARG H 196      19.696  13.071  13.123  1.00 33.47           C  
ATOM   1518  O   ARG H 196      20.526  13.745  13.731  1.00 32.95           O  
ATOM   1519  N   SER H 197      19.949  12.516  11.916  1.00 34.21           N  
ATOM   1520  CA  SER H 197      21.178  12.732  11.198  1.00 35.03           C  
ATOM   1521  CB  SER H 197      21.331  14.178  10.695  1.00 35.92           C  
ATOM   1522  OG  SER H 197      20.272  14.508   9.811  1.00 37.63           O  
ATOM   1523  C   SER H 197      22.329  12.464  12.108  1.00 34.87           C  
ATOM   1524  O   SER H 197      23.197  13.318  12.289  1.00 35.13           O  
ATOM   1525  N   LEU H 198      22.376  11.252  12.686  1.00 34.61           N  
ATOM   1526  CA  LEU H 198      23.378  10.921  13.656  1.00 34.55           C  
ATOM   1527  CB  LEU H 198      23.068   9.610  14.400  1.00 34.11           C  
ATOM   1528  CG  LEU H 198      21.795   9.690  15.261  1.00 34.55           C  
ATOM   1529  CD1 LEU H 198      21.524   8.364  15.989  1.00 34.76           C  
ATOM   1530  CD2 LEU H 198      21.855  10.881  16.232  1.00 33.76           C  
ATOM   1531  C   LEU H 198      24.736  10.794  13.042  1.00 34.75           C  
ATOM   1532  O   LEU H 198      24.901  10.345  11.907  1.00 35.16           O  
ATOM   1533  N   THR H 199      25.754  11.220  13.816  1.00 35.09           N  
ATOM   1534  CA  THR H 199      27.133  11.131  13.433  1.00 35.83           C  
ATOM   1535  CB  THR H 199      27.773  12.458  13.147  1.00 35.63           C  
ATOM   1536  OG1 THR H 199      27.806  13.250  14.326  1.00 32.32           O  
ATOM   1537  CG2 THR H 199      26.961  13.170  12.055  1.00 31.48           C  
ATOM   1538  C   THR H 199      27.849  10.543  14.606  1.00 35.58           C  
ATOM   1539  O   THR H 199      27.256  10.323  15.660  1.00 35.19           O  
ATOM   1540  N   SER H 200      29.158  10.274  14.456  1.00 36.00           N  
ATOM   1541  CA  SER H 200      29.907   9.654  15.510  1.00 36.29           C  
ATOM   1542  CB  SER H 200      31.367   9.366  15.124  1.00 36.75           C  
ATOM   1543  OG  SER H 200      32.063  10.581  14.887  1.00 38.38           O  
ATOM   1544  C   SER H 200      29.920  10.568  16.698  1.00 36.00           C  
ATOM   1545  O   SER H 200      30.024  10.113  17.835  1.00 35.16           O  
ATOM   1546  N   GLU H 201      29.788  11.884  16.456  1.00 36.13           N  
ATOM   1547  CA  GLU H 201      29.831  12.874  17.497  1.00 37.03           C  
ATOM   1548  CB  GLU H 201      29.736  14.314  16.965  1.00 39.64           C  
ATOM   1549  CG  GLU H 201      30.956  14.743  16.149  1.00 45.25           C  
ATOM   1550  CD  GLU H 201      32.160  14.771  17.079  1.00 49.29           C  
ATOM   1551  OE1 GLU H 201      31.985  15.142  18.271  1.00 51.32           O  
ATOM   1552  OE2 GLU H 201      33.272  14.412  16.608  1.00 54.33           O1-
ATOM   1553  C   GLU H 201      28.686  12.662  18.438  1.00 35.53           C  
ATOM   1554  O   GLU H 201      28.775  13.003  19.615  1.00 35.06           O  
ATOM   1555  N   ASP H 202      27.564  12.136  17.920  1.00 33.08           N  
ATOM   1556  CA  ASP H 202      26.346  11.908  18.648  1.00 31.31           C  
ATOM   1557  CB  ASP H 202      25.171  11.567  17.718  1.00 31.14           C  
ATOM   1558  CG  ASP H 202      24.861  12.831  16.927  1.00 33.15           C  
ATOM   1559  OD1 ASP H 202      24.966  13.935  17.523  1.00 33.26           O  
ATOM   1560  OD2 ASP H 202      24.534  12.712  15.716  1.00 33.57           O1-
ATOM   1561  C   ASP H 202      26.482  10.803  19.659  1.00 29.75           C  
ATOM   1562  O   ASP H 202      25.671  10.711  20.577  1.00 29.13           O  
ATOM   1563  N   SER H 203      27.452   9.882  19.506  1.00 28.50           N  
ATOM   1564  CA  SER H 203      27.508   8.806  20.458  1.00 26.93           C  
ATOM   1565  CB  SER H 203      28.586   7.755  20.130  1.00 26.67           C  
ATOM   1566  OG  SER H 203      29.874   8.351  20.100  1.00 26.32           O  
ATOM   1567  C   SER H 203      27.744   9.355  21.834  1.00 25.89           C  
ATOM   1568  O   SER H 203      28.674  10.129  22.061  1.00 25.47           O  
ATOM   1569  N   ALA H 204      26.879   8.960  22.797  1.00 24.65           N  
ATOM   1570  CA  ALA H 204      27.010   9.433  24.149  1.00 24.18           C  
ATOM   1571  CB  ALA H 204      26.922  10.963  24.281  1.00 23.69           C  
ATOM   1572  C   ALA H 204      25.882   8.858  24.951  1.00 23.58           C  
ATOM   1573  O   ALA H 204      25.039   8.125  24.436  1.00 23.20           O  
ATOM   1574  N   VAL H 205      25.869   9.155  26.267  1.00 22.82           N  
ATOM   1575  CA  VAL H 205      24.795   8.709  27.105  1.00 22.35           C  
ATOM   1576  CB  VAL H 205      25.235   8.299  28.482  1.00 22.16           C  
ATOM   1577  CG1 VAL H 205      23.989   7.955  29.314  1.00 22.11           C  
ATOM   1578  CG2 VAL H 205      26.231   7.134  28.355  1.00 22.02           C  
ATOM   1579  C   VAL H 205      23.874   9.881  27.246  1.00 21.80           C  
ATOM   1580  O   VAL H 205      24.324  11.008  27.442  1.00 21.82           O  
ATOM   1581  N   TYR H 206      22.551   9.652  27.130  1.00 21.33           N  
ATOM   1582  CA  TYR H 206      21.633  10.751  27.226  1.00 21.26           C  
ATOM   1583  CB  TYR H 206      20.694  10.901  26.013  1.00 21.14           C  
ATOM   1584  CG  TYR H 206      21.522  11.247  24.821  1.00 21.87           C  
ATOM   1585  CD1 TYR H 206      21.921  12.541  24.611  1.00 21.42           C  
ATOM   1586  CD2 TYR H 206      21.919  10.287  23.921  1.00 22.00           C  
ATOM   1587  CE1 TYR H 206      22.685  12.881  23.522  1.00 21.55           C  
ATOM   1588  CE2 TYR H 206      22.683  10.620  22.825  1.00 21.80           C  
ATOM   1589  CZ  TYR H 206      23.066  11.922  22.622  1.00 21.79           C  
ATOM   1590  OH  TYR H 206      23.847  12.280  21.505  1.00 21.91           O  
ATOM   1591  C   TYR H 206      20.775  10.543  28.436  1.00 21.65           C  
ATOM   1592  O   TYR H 206      20.268   9.444  28.666  1.00 21.59           O  
ATOM   1593  N   TYR H 207      20.589  11.613  29.244  1.00 20.77           N  
ATOM   1594  CA  TYR H 207      19.815  11.496  30.450  1.00 21.23           C  
ATOM   1595  CB  TYR H 207      20.508  11.949  31.756  1.00 20.88           C  
ATOM   1596  CG  TYR H 207      21.732  11.157  32.075  1.00 21.11           C  
ATOM   1597  CD1 TYR H 207      21.657   9.839  32.449  1.00 20.61           C  
ATOM   1598  CD2 TYR H 207      22.972  11.738  31.984  1.00 20.62           C  
ATOM   1599  CE1 TYR H 207      22.792   9.120  32.743  1.00 21.03           C  
ATOM   1600  CE2 TYR H 207      24.112  11.028  32.278  1.00 20.83           C  
ATOM   1601  CZ  TYR H 207      24.025   9.714  32.662  1.00 21.10           C  
ATOM   1602  OH  TYR H 207      25.189   8.975  32.967  1.00 21.93           O  
ATOM   1603  C   TYR H 207      18.626  12.402  30.366  1.00 21.94           C  
ATOM   1604  O   TYR H 207      18.646  13.437  29.701  1.00 22.03           O  
ATOM   1605  N   CYS H 208      17.530  11.985  31.034  1.00 22.52           N  
ATOM   1606  CA  CYS H 208      16.356  12.793  31.191  1.00 23.50           C  
ATOM   1607  CB  CYS H 208      15.032  12.055  30.864  1.00 24.17           C  
ATOM   1608  SG  CYS H 208      14.815  10.494  31.779  1.00 28.92           S  
ATOM   1609  C   CYS H 208      16.354  13.159  32.645  1.00 22.92           C  
ATOM   1610  O   CYS H 208      16.789  12.369  33.483  1.00 22.90           O  
ATOM   1611  N   ALA H 209      15.914  14.387  32.988  1.00 22.35           N  
ATOM   1612  CA  ALA H 209      15.930  14.772  34.373  1.00 21.99           C  
ATOM   1613  CB  ALA H 209      17.170  15.593  34.765  1.00 21.47           C  
ATOM   1614  C   ALA H 209      14.728  15.622  34.642  1.00 22.38           C  
ATOM   1615  O   ALA H 209      14.282  16.387  33.788  1.00 22.41           O  
ATOM   1616  N   ARG H 210      14.190  15.514  35.872  1.00 21.71           N  
ATOM   1617  CA  ARG H 210      13.007  16.221  36.261  1.00 21.92           C  
ATOM   1618  CB  ARG H 210      12.055  15.367  37.115  1.00 22.28           C  
ATOM   1619  CG  ARG H 210      10.710  16.036  37.390  1.00 23.43           C  
ATOM   1620  CD  ARG H 210       9.901  15.348  38.489  1.00 24.79           C  
ATOM   1621  NE  ARG H 210      10.501  15.759  39.788  1.00 24.74           N  
ATOM   1622  CZ  ARG H 210       9.774  15.675  40.940  1.00 25.50           C  
ATOM   1623  NH1 ARG H 210       8.503  15.180  40.918  1.00 24.01           N1+
ATOM   1624  NH2 ARG H 210      10.316  16.092  42.120  1.00 26.86           N  
ATOM   1625  C   ARG H 210      13.427  17.381  37.102  1.00 21.59           C  
ATOM   1626  O   ARG H 210      14.433  17.324  37.809  1.00 21.20           O  
ATOM   1627  N   ASN H 211      12.654  18.481  37.033  1.00 21.34           N  
ATOM   1628  CA  ASN H 211      13.010  19.667  37.757  1.00 21.42           C  
ATOM   1629  CB  ASN H 211      12.436  20.955  37.144  1.00 21.18           C  
ATOM   1630  CG  ASN H 211      13.201  21.238  35.859  1.00 22.03           C  
ATOM   1631  OD1 ASN H 211      14.432  21.245  35.847  1.00  0.00           O  
ATOM   1632  ND2 ASN H 211      12.459  21.472  34.744  1.00  0.00           N  
ATOM   1633  C   ASN H 211      12.531  19.554  39.173  1.00 21.51           C  
ATOM   1634  O   ASN H 211      11.703  18.712  39.514  1.00 21.46           O  
ATOM   1635  N   ASP H 212      13.090  20.306  40.121  1.00 53.20           N  
ATOM   1636  CA  ASP H 212      12.599  20.085  41.454  1.00 47.65           C  
ATOM   1637  CB  ASP H 212      13.700  20.147  42.526  1.00 51.59           C  
ATOM   1638  CG  ASP H 212      13.066  19.904  43.890  1.00 77.14           C  
ATOM   1639  OD1 ASP H 212      11.893  19.447  43.928  1.00  0.00           O  
ATOM   1640  OD2 ASP H 212      13.746  20.183  44.915  1.00  0.00           O1-
ATOM   1641  C   ASP H 212      11.631  21.167  41.796  1.00 51.01           C  
ATOM   1642  O   ASP H 212      12.013  22.334  41.842  1.00 54.50           O  
ATOM   1643  N   GLY H 213      10.358  20.791  42.056  1.00 52.69           N  
ATOM   1644  CA  GLY H 213       9.358  21.738  42.460  1.00 59.54           C  
ATOM   1645  C   GLY H 213       8.602  22.230  41.267  1.00 63.30           C  
ATOM   1646  O   GLY H 213       8.872  21.835  40.135  1.00 59.71           O  
ATOM   1647  N   TYR H 214       7.600  23.102  41.522  1.00 61.60           N  
ATOM   1648  CA  TYR H 214       6.798  23.680  40.480  1.00 50.61           C  
ATOM   1649  CB  TYR H 214       5.665  24.594  40.993  1.00 45.90           C  
ATOM   1650  CG  TYR H 214       4.588  23.789  41.639  1.00 52.53           C  
ATOM   1651  CD1 TYR H 214       4.656  23.438  42.968  1.00 46.02           C  
ATOM   1652  CD2 TYR H 214       3.497  23.388  40.902  1.00 41.43           C  
ATOM   1653  CE1 TYR H 214       3.652  22.701  43.551  1.00 54.07           C  
ATOM   1654  CE2 TYR H 214       2.490  22.651  41.480  1.00 53.19           C  
ATOM   1655  CZ  TYR H 214       2.565  22.306  42.808  1.00 55.50           C  
ATOM   1656  OH  TYR H 214       1.533  21.551  43.405  1.00 52.35           O  
ATOM   1657  C   TYR H 214       7.669  24.550  39.634  1.00 57.63           C  
ATOM   1658  O   TYR H 214       7.567  24.550  38.409  1.00 61.95           O  
ATOM   1659  N   ARG H 215       8.544  25.346  40.272  1.00 58.74           N  
ATOM   1660  CA  ARG H 215       9.415  26.199  39.520  1.00 51.50           C  
ATOM   1661  CB  ARG H 215       9.686  27.531  40.239  1.00 52.30           C  
ATOM   1662  CG  ARG H 215       9.960  28.718  39.310  1.00 49.17           C  
ATOM   1663  CD  ARG H 215       8.745  29.080  38.451  1.00 38.84           C  
ATOM   1664  NE  ARG H 215       8.838  30.521  38.079  1.00  0.00           N  
ATOM   1665  CZ  ARG H 215       9.523  30.940  36.975  1.00 65.57           C  
ATOM   1666  NH1 ARG H 215      10.166  30.040  36.177  1.00  0.00           N1+
ATOM   1667  NH2 ARG H 215       9.564  32.270  36.672  1.00  0.00           N  
ATOM   1668  C   ARG H 215      10.696  25.430  39.400  1.00 53.85           C  
ATOM   1669  O   ARG H 215      11.035  24.663  40.299  1.00 58.98           O  
ATOM   1670  N   GLY H 216      11.448  25.601  38.294  1.00 54.40           N  
ATOM   1671  CA  GLY H 216      12.585  24.737  38.117  1.00 51.52           C  
ATOM   1672  C   GLY H 216      13.739  25.220  38.936  1.00 48.02           C  
ATOM   1673  O   GLY H 216      14.577  25.985  38.465  1.00 54.58           O  
ATOM   1674  N   TYR H 217      13.808  24.758  40.200  1.00 45.50           N  
ATOM   1675  CA  TYR H 217      14.886  25.087  41.082  1.00 42.58           C  
ATOM   1676  CB  TYR H 217      14.624  24.605  42.518  1.00 42.59           C  
ATOM   1677  CG  TYR H 217      13.454  25.366  43.037  1.00 49.60           C  
ATOM   1678  CD1 TYR H 217      13.629  26.588  43.642  1.00 48.17           C  
ATOM   1679  CD2 TYR H 217      12.181  24.859  42.917  1.00 47.64           C  
ATOM   1680  CE1 TYR H 217      12.549  27.291  44.123  1.00 53.99           C  
ATOM   1681  CE2 TYR H 217      11.097  25.559  43.394  1.00 47.37           C  
ATOM   1682  CZ  TYR H 217      11.281  26.778  43.999  1.00 54.86           C  
ATOM   1683  OH  TYR H 217      10.174  27.502  44.492  1.00 57.78           O  
ATOM   1684  C   TYR H 217      16.129  24.407  40.607  1.00 42.46           C  
ATOM   1685  O   TYR H 217      17.180  25.032  40.477  1.00 45.98           O  
ATOM   1686  N   ALA H 218      16.036  23.096  40.309  1.00 40.11           N  
ATOM   1687  CA  ALA H 218      17.214  22.376  39.921  1.00 44.76           C  
ATOM   1688  CB  ALA H 218      18.201  22.148  41.076  1.00 41.02           C  
ATOM   1689  C   ALA H 218      16.771  21.036  39.438  1.00 47.23           C  
ATOM   1690  O   ALA H 218      15.583  20.728  39.446  1.00 53.45           O  
ATOM   1691  N   MET H 219      17.715  20.194  38.981  1.00 48.70           N  
ATOM   1692  CA  MET H 219      17.297  18.912  38.495  1.00 48.04           C  
ATOM   1693  CB  MET H 219      18.062  18.493  37.236  1.00 48.89           C  
ATOM   1694  CG  MET H 219      17.790  19.473  36.103  1.00 50.51           C  
ATOM   1695  SD  MET H 219      18.697  19.179  34.565  1.00 95.37           S  
ATOM   1696  CE  MET H 219      18.035  20.699  33.831  1.00 91.32           C  
ATOM   1697  C   MET H 219      17.547  17.903  39.559  1.00 53.41           C  
ATOM   1698  O   MET H 219      18.647  17.372  39.702  1.00 57.14           O  
ATOM   1699  N   ASP H 220      16.499  17.640  40.357  1.00 48.52           N  
ATOM   1700  CA  ASP H 220      16.583  16.701  41.430  1.00 49.43           C  
ATOM   1701  CB  ASP H 220      15.432  16.803  42.440  1.00 56.85           C  
ATOM   1702  CG  ASP H 220      15.689  18.004  43.339  1.00 61.68           C  
ATOM   1703  OD1 ASP H 220      16.530  18.870  42.981  1.00 59.47           O  
ATOM   1704  OD2 ASP H 220      15.045  18.063  44.418  1.00 57.56           O1-
ATOM   1705  C   ASP H 220      16.617  15.291  40.946  1.00 51.40           C  
ATOM   1706  O   ASP H 220      17.369  14.484  41.484  1.00 55.69           O  
ATOM   1707  N   TYR H 221      15.837  14.936  39.903  1.00 22.61           N  
ATOM   1708  CA  TYR H 221      15.769  13.509  39.666  1.00 23.13           C  
ATOM   1709  CB  TYR H 221      14.340  12.937  39.724  1.00 23.58           C  
ATOM   1710  CG  TYR H 221      13.846  13.009  41.130  1.00 25.27           C  
ATOM   1711  CD1 TYR H 221      14.124  12.000  42.020  1.00 25.11           C  
ATOM   1712  CD2 TYR H 221      13.098  14.076  41.565  1.00 26.05           C  
ATOM   1713  CE1 TYR H 221      13.670  12.059  43.317  1.00 26.21           C  
ATOM   1714  CE2 TYR H 221      12.641  14.144  42.859  1.00 27.19           C  
ATOM   1715  CZ  TYR H 221      12.927  13.133  43.741  1.00 27.85           C  
ATOM   1716  OH  TYR H 221      12.459  13.198  45.071  1.00 29.26           O  
ATOM   1717  C   TYR H 221      16.286  13.207  38.292  1.00 23.29           C  
ATOM   1718  O   TYR H 221      16.035  13.955  37.349  1.00 24.32           O  
ATOM   1719  N   TRP H 222      17.013  12.075  38.142  1.00 22.20           N  
ATOM   1720  CA  TRP H 222      17.607  11.748  36.871  1.00 21.90           C  
ATOM   1721  CB  TRP H 222      19.143  11.838  36.904  1.00 20.71           C  
ATOM   1722  CG  TRP H 222      19.685  13.225  37.148  1.00 20.45           C  
ATOM   1723  CD2 TRP H 222      20.474  13.966  36.206  1.00 19.05           C  
ATOM   1724  CD1 TRP H 222      19.589  14.000  38.266  1.00 19.08           C  
ATOM   1725  NE1 TRP H 222      20.260  15.184  38.076  1.00 19.15           N  
ATOM   1726  CE2 TRP H 222      20.813  15.175  36.812  1.00 18.99           C  
ATOM   1727  CE3 TRP H 222      20.891  13.661  34.941  1.00 19.05           C  
ATOM   1728  CZ2 TRP H 222      21.577  16.101  36.161  1.00 18.78           C  
ATOM   1729  CZ3 TRP H 222      21.653  14.600  34.283  1.00 18.58           C  
ATOM   1730  CH2 TRP H 222      21.989  15.797  34.881  1.00 18.17           C  
ATOM   1731  C   TRP H 222      17.294  10.327  36.507  1.00 22.09           C  
ATOM   1732  O   TRP H 222      17.030   9.489  37.368  1.00 22.25           O  
ATOM   1733  N   GLY H 223      17.302  10.030  35.190  1.00 21.85           N  
ATOM   1734  CA  GLY H 223      17.114   8.689  34.714  1.00 21.67           C  
ATOM   1735  C   GLY H 223      18.468   8.038  34.744  1.00 21.72           C  
ATOM   1736  O   GLY H 223      19.465   8.681  35.068  1.00 20.39           O  
ATOM   1737  N   GLN H 224      18.524   6.731  34.417  1.00 21.64           N  
ATOM   1738  CA  GLN H 224      19.730   5.940  34.394  1.00 22.78           C  
ATOM   1739  CB  GLN H 224      19.493   4.448  34.127  1.00 24.27           C  
ATOM   1740  CG  GLN H 224      18.458   3.804  35.039  1.00 27.32           C  
ATOM   1741  CD  GLN H 224      17.106   4.168  34.454  1.00 30.45           C  
ATOM   1742  OE1 GLN H 224      16.884   4.052  33.250  1.00 31.20           O  
ATOM   1743  NE2 GLN H 224      16.177   4.633  35.330  1.00 29.94           N  
ATOM   1744  C   GLN H 224      20.586   6.378  33.250  1.00 22.77           C  
ATOM   1745  O   GLN H 224      21.806   6.216  33.271  1.00 22.84           O  
ATOM   1746  N   GLY H 225      19.951   6.863  32.171  1.00 22.48           N  
ATOM   1747  CA  GLY H 225      20.682   7.273  31.007  1.00 22.32           C  
ATOM   1748  C   GLY H 225      20.554   6.201  29.971  1.00 22.80           C  
ATOM   1749  O   GLY H 225      20.363   5.028  30.287  1.00 22.79           O  
ATOM   1750  N   THR H 226      20.646   6.603  28.685  1.00 22.81           N  
ATOM   1751  CA  THR H 226      20.575   5.683  27.585  1.00 22.61           C  
ATOM   1752  CB  THR H 226      19.401   5.930  26.680  1.00 22.67           C  
ATOM   1753  OG1 THR H 226      18.187   5.809  27.407  1.00 23.62           O  
ATOM   1754  CG2 THR H 226      19.433   4.916  25.526  1.00 22.15           C  
ATOM   1755  C   THR H 226      21.810   5.885  26.765  1.00 22.73           C  
ATOM   1756  O   THR H 226      22.122   7.001  26.353  1.00 22.50           O  
ATOM   1757  N   SER H 227      22.546   4.796  26.482  1.00 23.03           N  
ATOM   1758  CA  SER H 227      23.749   4.961  25.723  1.00 23.00           C  
ATOM   1759  CB  SER H 227      24.855   3.964  26.114  1.00 23.04           C  
ATOM   1760  OG  SER H 227      24.415   2.633  25.888  1.00 33.73           O  
ATOM   1761  C   SER H 227      23.421   4.756  24.279  1.00 23.75           C  
ATOM   1762  O   SER H 227      22.800   3.766  23.900  1.00 23.82           O  
ATOM   1763  N   VAL H 228      23.823   5.723  23.433  1.00 24.16           N  
ATOM   1764  CA  VAL H 228      23.575   5.615  22.026  1.00 24.67           C  
ATOM   1765  CB  VAL H 228      22.843   6.802  21.465  1.00 24.28           C  
ATOM   1766  CG1 VAL H 228      22.725   6.641  19.941  1.00 23.40           C  
ATOM   1767  CG2 VAL H 228      21.488   6.930  22.185  1.00 23.78           C  
ATOM   1768  C   VAL H 228      24.910   5.560  21.353  1.00 25.83           C  
ATOM   1769  O   VAL H 228      25.765   6.414  21.584  1.00 25.82           O  
ATOM   1770  N   THR H 229      25.125   4.541  20.499  1.00 26.86           N  
ATOM   1771  CA  THR H 229      26.384   4.433  19.820  1.00 27.80           C  
ATOM   1772  CB  THR H 229      27.085   3.127  20.053  1.00 28.13           C  
ATOM   1773  OG1 THR H 229      27.322   2.941  21.442  1.00 28.03           O  
ATOM   1774  CG2 THR H 229      28.419   3.141  19.287  1.00 27.16           C  
ATOM   1775  C   THR H 229      26.118   4.541  18.353  1.00 29.01           C  
ATOM   1776  O   THR H 229      25.244   3.865  17.814  1.00 28.51           O  
ATOM   1777  N   VAL H 230      26.879   5.416  17.667  1.00 30.24           N  
ATOM   1778  CA  VAL H 230      26.683   5.602  16.260  1.00 31.87           C  
ATOM   1779  CB  VAL H 230      26.663   7.053  15.876  1.00 31.84           C  
ATOM   1780  CG1 VAL H 230      26.515   7.169  14.349  1.00 32.70           C  
ATOM   1781  CG2 VAL H 230      25.549   7.752  16.674  1.00 31.14           C  
ATOM   1782  C   VAL H 230      27.850   4.982  15.568  1.00 33.34           C  
ATOM   1783  O   VAL H 230      28.973   5.477  15.664  1.00 33.78           O  
ATOM   1784  N   SER H 231      27.615   3.878  14.833  1.00 35.05           N  
ATOM   1785  CA  SER H 231      28.710   3.249  14.159  1.00 37.36           C  
ATOM   1786  CB  SER H 231      29.436   2.200  15.017  1.00 37.58           C  
ATOM   1787  OG  SER H 231      30.504   1.622  14.281  1.00 39.14           O  
ATOM   1788  C   SER H 231      28.171   2.542  12.964  1.00 38.21           C  
ATOM   1789  O   SER H 231      26.997   2.182  12.909  1.00 38.15           O  
ATOM   1790  N   SER H 232      29.045   2.330  11.965  1.00 39.97           N  
ATOM   1791  CA  SER H 232      28.646   1.633  10.783  1.00 41.77           C  
ATOM   1792  CB  SER H 232      29.681   1.725   9.651  1.00 42.41           C  
ATOM   1793  OG  SER H 232      29.224   1.011   8.511  1.00 43.86           O  
ATOM   1794  C   SER H 232      28.524   0.169  11.178  1.00 42.57           C  
ATOM   1795  O   SER H 232      28.356  -0.683  10.265  1.00 43.17           O  
ATOM   1796  OXT SER H 232      28.600  -0.116  12.403  1.00 73.43           O1-
TER    1797      SER H 232 
CONECT  158  717
CONECT  717  158
CONECT 1026 1608
CONECT 1608 1026
END
