# Supplementary material for: Fully automated antibody structure prediction using BIOVIA tools: Validation study
Source: PLoS One. 2017 May 18;12(5):e0177923. doi: 10.1371/journal.pone.0177923 (PMC5436848; doi:10.1371/journal.pone.0177923)
Supplement: S1 Dataset — Predicted structures using the Top5 framework method, Chothia CDR definition with no canonical filtering and generating 50 models. These were used in the detailed discussion of outliers and for comparison against predictions using canonical filtering. (ZIP) [file pone.0177923.s003.zip › 4KVC_LH_FV_FinalModel.pdb]

REMARK   Accelrys Discovery Studio PDB file
REMARK   Created:  2015-05-08T04:36:58Z
SSBOND   1 CYS L   23    CYS L   88                                     
SSBOND   2 CYS H  129    CYS H  203                                     
ATOM      1  N   ASN L   1      25.810  33.159  26.134  1.00 48.46           N1+
ATOM      2  CA  ASN L   1      25.662  32.035  27.081  1.00 54.14           C  
ATOM      3  CB  ASN L   1      26.006  30.699  26.395  1.00 45.93           C  
ATOM      4  CG  ASN L   1      25.015  30.467  25.260  1.00 55.51           C  
ATOM      5  OD1 ASN L   1      24.000  31.151  25.152  1.00 54.31           O  
ATOM      6  ND2 ASN L   1      25.319  29.469  24.387  1.00 68.42           N  
ATOM      7  C   ASN L   1      26.615  32.238  28.209  1.00 50.08           C  
ATOM      8  O   ASN L   1      27.721  32.732  28.001  1.00 48.51           O  
ATOM      9  N   ILE L   2      26.213  31.866  29.439  1.00 48.84           N  
ATOM     10  CA  ILE L   2      27.100  32.064  30.543  1.00 45.48           C  
ATOM     11  CB  ILE L   2      26.398  32.265  31.856  1.00 43.04           C  
ATOM     12  CG1 ILE L   2      25.473  33.493  31.765  1.00 39.39           C  
ATOM     13  CG2 ILE L   2      27.473  32.393  32.949  1.00 43.49           C  
ATOM     14  CD1 ILE L   2      24.513  33.632  32.945  1.00 41.63           C  
ATOM     15  C   ILE L   2      27.977  30.859  30.615  1.00 44.23           C  
ATOM     16  O   ILE L   2      27.506  29.724  30.560  1.00 43.98           O  
ATOM     17  N   VAL L   3      29.301  31.079  30.706  1.00 44.75           N  
ATOM     18  CA  VAL L   3      30.200  29.967  30.714  1.00 43.49           C  
ATOM     19  CB  VAL L   3      31.405  30.189  29.844  1.00 45.92           C  
ATOM     20  CG1 VAL L   3      32.326  28.964  29.946  1.00 57.29           C  
ATOM     21  CG2 VAL L   3      30.925  30.484  28.414  1.00 61.91           C  
ATOM     22  C   VAL L   3      30.667  29.758  32.113  1.00 42.81           C  
ATOM     23  O   VAL L   3      31.088  30.694  32.790  1.00 45.83           O  
ATOM     24  N   MET L   4      30.591  28.497  32.581  1.00 40.94           N  
ATOM     25  CA  MET L   4      30.997  28.177  33.914  1.00 40.19           C  
ATOM     26  CB  MET L   4      29.975  27.286  34.635  1.00 41.50           C  
ATOM     27  CG  MET L   4      28.606  27.967  34.706  1.00 39.17           C  
ATOM     28  SD  MET L   4      27.307  27.014  35.535  1.00 46.24           S  
ATOM     29  CE  MET L   4      27.998  27.311  37.185  1.00 41.54           C  
ATOM     30  C   MET L   4      32.308  27.465  33.792  1.00 39.66           C  
ATOM     31  O   MET L   4      32.471  26.568  32.964  1.00 44.40           O  
ATOM     32  N   THR L   5      33.295  27.892  34.602  1.00 42.66           N  
ATOM     33  CA  THR L   5      34.605  27.316  34.532  1.00 42.72           C  
ATOM     34  CB  THR L   5      35.660  28.334  34.192  1.00 47.28           C  
ATOM     35  OG1 THR L   5      35.358  28.966  32.956  1.00 21.09           O  
ATOM     36  CG2 THR L   5      37.021  27.626  34.096  1.00 11.53           C  
ATOM     37  C   THR L   5      34.937  26.762  35.884  1.00 42.60           C  
ATOM     38  O   THR L   5      34.898  27.483  36.880  1.00 41.09           O  
ATOM     39  N   GLN L   6      35.282  25.459  35.950  1.00 43.27           N  
ATOM     40  CA  GLN L   6      35.609  24.876  37.220  1.00 41.61           C  
ATOM     41  CB  GLN L   6      34.888  23.552  37.531  1.00 41.85           C  
ATOM     42  CG  GLN L   6      33.381  23.702  37.743  1.00 38.99           C  
ATOM     43  CD  GLN L   6      32.813  22.325  38.070  1.00 42.61           C  
ATOM     44  OE1 GLN L   6      33.018  21.797  39.161  1.00 40.30           O  
ATOM     45  NE2 GLN L   6      32.074  21.724  37.101  1.00 40.27           N  
ATOM     46  C   GLN L   6      37.073  24.583  37.260  1.00 45.16           C  
ATOM     47  O   GLN L   6      37.697  24.288  36.241  1.00 44.29           O  
ATOM     48  N   SER L   7      37.661  24.692  38.466  1.00 43.53           N  
ATOM     49  CA  SER L   7      39.053  24.417  38.668  1.00 43.80           C  
ATOM     50  CB  SER L   7      39.902  25.700  38.733  1.00 46.85           C  
ATOM     51  OG  SER L   7      41.266  25.387  38.963  1.00 46.40           O  
ATOM     52  C   SER L   7      39.150  23.755  40.004  1.00 45.82           C  
ATOM     53  O   SER L   7      38.366  24.080  40.894  1.00 45.07           O  
ATOM     54  N   PRO L   8      40.053  22.824  40.203  1.00 45.46           N  
ATOM     55  CA  PRO L   8      40.943  22.334  39.184  1.00 47.51           C  
ATOM     56  CD  PRO L   8      40.576  22.586  41.536  1.00 44.99           C  
ATOM     57  CB  PRO L   8      42.175  21.801  39.915  1.00 43.26           C  
ATOM     58  CG  PRO L   8      41.675  21.531  41.341  1.00 45.78           C  
ATOM     59  C   PRO L   8      40.237  21.258  38.422  1.00 49.27           C  
ATOM     60  O   PRO L   8      39.171  20.821  38.852  1.00 48.38           O  
ATOM     61  N   LYS L   9      40.808  20.822  37.284  1.00 45.84           N  
ATOM     62  CA  LYS L   9      40.205  19.765  36.531  1.00 51.06           C  
ATOM     63  CB  LYS L   9      40.947  19.418  35.228  1.00 49.00           C  
ATOM     64  CG  LYS L   9      40.850  20.473  34.122  1.00 27.20           C  
ATOM     65  CD  LYS L   9      41.719  21.710  34.352  1.00 21.76           C  
ATOM     66  CE  LYS L   9      41.741  22.663  33.152  1.00 54.19           C  
ATOM     67  NZ  LYS L   9      42.702  23.763  33.387  1.00 55.69           N1+
ATOM     68  C   LYS L   9      40.227  18.531  37.369  1.00 49.85           C  
ATOM     69  O   LYS L   9      39.267  17.762  37.374  1.00 49.53           O  
ATOM     70  N   SER L  10      41.335  18.288  38.094  1.00 49.93           N  
ATOM     71  CA  SER L  10      41.369  17.094  38.885  1.00 49.72           C  
ATOM     72  CB  SER L  10      41.944  15.884  38.132  1.00 49.13           C  
ATOM     73  OG  SER L  10      43.301  16.120  37.789  1.00 54.93           O  
ATOM     74  C   SER L  10      42.236  17.339  40.072  1.00 50.90           C  
ATOM     75  O   SER L  10      43.033  18.276  40.093  1.00 49.89           O  
ATOM     76  N   MET L  11      42.055  16.517  41.125  1.00 47.95           N  
ATOM     77  CA  MET L  11      42.927  16.640  42.252  1.00 47.07           C  
ATOM     78  CB  MET L  11      42.576  17.793  43.203  1.00 51.77           C  
ATOM     79  CG  MET L  11      41.334  17.549  44.054  1.00 51.87           C  
ATOM     80  SD  MET L  11      40.978  18.915  45.192  1.00 33.74           S  
ATOM     81  CE  MET L  11      40.294  20.017  43.927  1.00 33.98           C  
ATOM     82  C   MET L  11      42.878  15.364  43.024  1.00 49.51           C  
ATOM     83  O   MET L  11      41.844  14.699  43.093  1.00 49.96           O  
ATOM     84  N   SER L  12      44.019  14.972  43.617  1.00 50.60           N  
ATOM     85  CA  SER L  12      44.020  13.782  44.408  1.00 48.20           C  
ATOM     86  CB  SER L  12      45.075  12.742  43.980  1.00 50.94           C  
ATOM     87  OG  SER L  12      46.380  13.295  44.041  1.00 23.16           O  
ATOM     88  C   SER L  12      44.281  14.206  45.813  1.00 49.60           C  
ATOM     89  O   SER L  12      45.138  15.052  46.066  1.00 52.71           O  
ATOM     90  N   MET L  13      43.521  13.640  46.770  1.00 49.32           N  
ATOM     91  CA  MET L  13      43.697  14.051  48.130  1.00 48.79           C  
ATOM     92  CB  MET L  13      42.604  15.018  48.612  1.00 52.29           C  
ATOM     93  CG  MET L  13      42.615  16.353  47.866  1.00 23.20           C  
ATOM     94  SD  MET L  13      44.096  17.360  48.170  1.00 28.32           S  
ATOM     95  CE  MET L  13      43.595  17.854  49.841  1.00 31.42           C  
ATOM     96  C   MET L  13      43.644  12.844  49.008  1.00 49.96           C  
ATOM     97  O   MET L  13      43.043  11.827  48.668  1.00 52.35           O  
ATOM     98  N   SER L  14      44.313  12.918  50.170  1.00 49.47           N  
ATOM     99  CA  SER L  14      44.272  11.822  51.087  1.00 49.77           C  
ATOM    100  CB  SER L  14      45.494  11.775  52.023  1.00 53.02           C  
ATOM    101  OG  SER L  14      45.652  13.019  52.683  1.00 56.09           O  
ATOM    102  C   SER L  14      43.013  11.965  51.880  1.00 51.91           C  
ATOM    103  O   SER L  14      42.527  13.074  52.096  1.00 49.71           O  
ATOM    104  N   VAL L  15      42.452  10.832  52.343  1.00 50.13           N  
ATOM    105  CA  VAL L  15      41.198  10.865  53.038  1.00 48.25           C  
ATOM    106  CB  VAL L  15      40.621   9.505  53.302  1.00 48.03           C  
ATOM    107  CG1 VAL L  15      40.225   8.883  51.956  1.00 15.97           C  
ATOM    108  CG2 VAL L  15      41.658   8.667  54.067  1.00 15.74           C  
ATOM    109  C   VAL L  15      41.351  11.574  54.341  1.00 52.20           C  
ATOM    110  O   VAL L  15      42.354  11.428  55.040  1.00 51.99           O  
ATOM    111  N   GLY L  16      40.325  12.376  54.691  1.00 48.79           N  
ATOM    112  CA  GLY L  16      40.321  13.091  55.930  1.00 47.89           C  
ATOM    113  C   GLY L  16      40.693  14.525  55.706  1.00 51.13           C  
ATOM    114  O   GLY L  16      40.543  15.343  56.613  1.00 55.89           O  
ATOM    115  N   GLU L  17      41.182  14.886  54.501  1.00 53.03           N  
ATOM    116  CA  GLU L  17      41.583  16.252  54.288  1.00 50.87           C  
ATOM    117  CB  GLU L  17      42.766  16.459  53.330  1.00 55.59           C  
ATOM    118  CG  GLU L  17      44.108  16.071  53.950  1.00 58.25           C  
ATOM    119  CD  GLU L  17      45.225  16.707  53.137  1.00 70.58           C  
ATOM    120  OE1 GLU L  17      45.323  17.963  53.144  1.00 71.29           O  
ATOM    121  OE2 GLU L  17      45.996  15.945  52.495  1.00 64.76           O1-
ATOM    122  C   GLU L  17      40.450  17.080  53.781  1.00 51.95           C  
ATOM    123  O   GLU L  17      39.381  16.577  53.443  1.00 52.04           O  
ATOM    124  N   ARG L  18      40.679  18.410  53.744  1.00 50.70           N  
ATOM    125  CA  ARG L  18      39.710  19.377  53.314  1.00 50.41           C  
ATOM    126  CB  ARG L  18      39.828  20.695  54.106  1.00 52.43           C  
ATOM    127  CG  ARG L  18      38.696  21.712  53.916  1.00 58.15           C  
ATOM    128  CD  ARG L  18      39.097  23.119  54.378  1.00 60.27           C  
ATOM    129  NE  ARG L  18      37.871  23.950  54.537  1.00 36.11           N  
ATOM    130  CZ  ARG L  18      37.300  24.052  55.772  1.00 47.38           C  
ATOM    131  NH1 ARG L  18      37.855  23.390  56.828  1.00 41.86           N1+
ATOM    132  NH2 ARG L  18      36.194  24.828  55.961  1.00 31.90           N  
ATOM    133  C   ARG L  18      39.997  19.699  51.878  1.00 50.85           C  
ATOM    134  O   ARG L  18      41.139  19.947  51.493  1.00 53.53           O  
ATOM    135  N   VAL L  19      38.944  19.693  51.040  1.00 54.15           N  
ATOM    136  CA  VAL L  19      39.096  19.977  49.644  1.00 49.33           C  
ATOM    137  CB  VAL L  19      38.727  18.797  48.795  1.00 48.54           C  
ATOM    138  CG1 VAL L  19      38.798  19.206  47.325  1.00 51.71           C  
ATOM    139  CG2 VAL L  19      39.633  17.610  49.153  1.00 52.79           C  
ATOM    140  C   VAL L  19      38.120  21.064  49.306  1.00 47.36           C  
ATOM    141  O   VAL L  19      37.013  21.096  49.843  1.00 49.34           O  
ATOM    142  N   THR L  20      38.516  22.007  48.424  1.00 46.42           N  
ATOM    143  CA  THR L  20      37.609  23.043  48.020  1.00 46.29           C  
ATOM    144  CB  THR L  20      37.952  24.393  48.573  1.00 46.76           C  
ATOM    145  OG1 THR L  20      39.226  24.809  48.104  1.00 61.13           O  
ATOM    146  CG2 THR L  20      37.957  24.299  50.107  1.00 58.92           C  
ATOM    147  C   THR L  20      37.660  23.133  46.528  1.00 50.97           C  
ATOM    148  O   THR L  20      38.730  23.224  45.928  1.00 47.30           O  
ATOM    149  N   LEU L  21      36.481  23.113  45.883  1.00 44.03           N  
ATOM    150  CA  LEU L  21      36.427  23.175  44.452  1.00 46.01           C  
ATOM    151  CB  LEU L  21      35.459  22.140  43.861  1.00 45.72           C  
ATOM    152  CG  LEU L  21      35.760  20.701  44.307  1.00 43.87           C  
ATOM    153  CD1 LEU L  21      34.763  19.712  43.689  1.00  7.58           C  
ATOM    154  CD2 LEU L  21      37.224  20.325  44.041  1.00 20.25           C  
ATOM    155  C   LEU L  21      35.862  24.518  44.108  1.00 46.86           C  
ATOM    156  O   LEU L  21      35.094  25.080  44.885  1.00 46.10           O  
ATOM    157  N   THR L  22      36.229  25.074  42.935  1.00 45.76           N  
ATOM    158  CA  THR L  22      35.744  26.385  42.612  1.00 44.94           C  
ATOM    159  CB  THR L  22      36.855  27.389  42.478  1.00 42.68           C  
ATOM    160  OG1 THR L  22      37.600  27.443  43.686  1.00 15.35           O  
ATOM    161  CG2 THR L  22      36.254  28.771  42.169  1.00 20.68           C  
ATOM    162  C   THR L  22      35.011  26.353  41.305  1.00 43.81           C  
ATOM    163  O   THR L  22      35.384  25.640  40.376  1.00 44.56           O  
ATOM    164  N   CYS L  23      33.915  27.137  41.232  1.00 43.49           N  
ATOM    165  CA  CYS L  23      33.113  27.272  40.049  1.00 43.42           C  
ATOM    166  CB  CYS L  23      31.713  26.637  40.204  1.00 42.43           C  
ATOM    167  SG  CYS L  23      30.663  26.785  38.725  1.00 44.26           S  
ATOM    168  C   CYS L  23      32.950  28.746  39.818  1.00 43.60           C  
ATOM    169  O   CYS L  23      32.553  29.477  40.724  1.00 44.10           O  
ATOM    170  N   LYS L  24      33.265  29.224  38.595  1.00 43.72           N  
ATOM    171  CA  LYS L  24      33.175  30.634  38.324  1.00 45.51           C  
ATOM    172  CB  LYS L  24      34.541  31.266  38.006  1.00 46.12           C  
ATOM    173  CG  LYS L  24      35.509  31.229  39.192  1.00 48.76           C  
ATOM    174  CD  LYS L  24      36.966  31.517  38.826  1.00 55.26           C  
ATOM    175  CE  LYS L  24      37.328  33.003  38.837  1.00 68.07           C  
ATOM    176  NZ  LYS L  24      36.665  33.700  37.712  1.00 63.54           N1+
ATOM    177  C   LYS L  24      32.298  30.836  37.126  1.00 44.30           C  
ATOM    178  O   LYS L  24      32.364  30.076  36.161  1.00 43.46           O  
ATOM    179  N   ALA L  25      31.457  31.893  37.155  1.00 44.85           N  
ATOM    180  CA  ALA L  25      30.554  32.152  36.069  1.00 42.40           C  
ATOM    181  CB  ALA L  25      29.102  32.382  36.521  1.00 42.82           C  
ATOM    182  C   ALA L  25      31.020  33.379  35.347  1.00 43.38           C  
ATOM    183  O   ALA L  25      31.626  34.275  35.933  1.00 45.16           O  
ATOM    184  N   SER L  26      30.696  33.463  34.051  1.00 26.01           N  
ATOM    185  CA  SER L  26      31.076  34.598  33.265  1.00 19.44           C  
ATOM    186  CB  SER L  26      30.727  34.430  31.777  1.00 44.56           C  
ATOM    187  OG  SER L  26      31.478  33.365  31.214  1.00 46.61           O  
ATOM    188  C   SER L  26      30.346  35.819  33.750  1.00 26.37           C  
ATOM    189  O   SER L  26      30.900  36.918  33.730  1.00 45.59           O  
ATOM    190  N   GLU L  27      29.081  35.662  34.204  1.00 14.10           N  
ATOM    191  CA  GLU L  27      28.285  36.798  34.603  1.00 13.13           C  
ATOM    192  CB  GLU L  27      27.084  37.056  33.681  1.00 43.62           C  
ATOM    193  CG  GLU L  27      27.461  37.512  32.274  1.00 46.35           C  
ATOM    194  CD  GLU L  27      26.168  37.706  31.495  1.00 51.08           C  
ATOM    195  OE1 GLU L  27      25.287  38.468  31.976  1.00 45.35           O  
ATOM    196  OE2 GLU L  27      26.043  37.083  30.408  1.00 49.34           O1-
ATOM    197  C   GLU L  27      27.704  36.528  35.959  1.00 13.14           C  
ATOM    198  O   GLU L  27      28.016  35.519  36.586  1.00 44.93           O  
ATOM    199  N   ASN L  28      26.844  37.452  36.449  1.00 31.50           N  
ATOM    200  CA  ASN L  28      26.239  37.355  37.751  1.00 34.92           C  
ATOM    201  CB  ASN L  28      25.765  38.713  38.302  1.00 19.19           C  
ATOM    202  CG  ASN L  28      25.317  38.537  39.746  1.00 26.39           C  
ATOM    203  OD1 ASN L  28      25.208  37.419  40.248  1.00 26.28           O  
ATOM    204  ND2 ASN L  28      25.038  39.678  40.433  1.00 29.14           N  
ATOM    205  C   ASN L  28      25.035  36.459  37.681  1.00 34.49           C  
ATOM    206  O   ASN L  28      24.030  36.785  37.048  1.00 21.89           O  
ATOM    207  N   VAL L  29      25.172  35.255  38.274  1.00 32.00           N  
ATOM    208  CA  VAL L  29      24.184  34.221  38.431  1.00 28.00           C  
ATOM    209  CB  VAL L  29      24.763  32.842  38.390  1.00 15.09           C  
ATOM    210  CG1 VAL L  29      25.275  32.599  36.963  1.00  9.72           C  
ATOM    211  CG2 VAL L  29      25.861  32.727  39.448  1.00  7.68           C  
ATOM    212  C   VAL L  29      23.291  34.358  39.644  1.00 30.11           C  
ATOM    213  O   VAL L  29      22.293  33.649  39.746  1.00 13.70           O  
ATOM    214  N   VAL L  30      23.677  35.156  40.659  1.00 20.83           N  
ATOM    215  CA  VAL L  30      22.859  35.386  41.831  1.00 16.59           C  
ATOM    216  CB  VAL L  30      21.776  36.417  41.649  1.00 29.15           C  
ATOM    217  CG1 VAL L  30      22.436  37.795  41.523  1.00 32.74           C  
ATOM    218  CG2 VAL L  30      20.918  36.053  40.428  1.00 32.88           C  
ATOM    219  C   VAL L  30      22.247  34.140  42.442  1.00 19.77           C  
ATOM    220  O   VAL L  30      21.032  33.953  42.428  1.00 30.99           O  
ATOM    221  N   THR L  31      23.100  33.256  42.991  1.00  9.17           N  
ATOM    222  CA  THR L  31      22.823  32.086  43.793  1.00  6.09           C  
ATOM    223  CB  THR L  31      22.109  32.417  45.072  1.00 14.59           C  
ATOM    224  OG1 THR L  31      20.819  32.948  44.803  1.00 10.30           O  
ATOM    225  CG2 THR L  31      22.952  33.453  45.837  1.00  9.17           C  
ATOM    226  C   THR L  31      22.063  30.964  43.115  1.00  7.66           C  
ATOM    227  O   THR L  31      21.525  30.089  43.787  1.00 13.22           O  
ATOM    228  N   TYR L  32      22.044  30.928  41.778  1.00  6.89           N  
ATOM    229  CA  TYR L  32      21.426  29.978  40.879  1.00  4.69           C  
ATOM    230  CB  TYR L  32      21.051  30.581  39.518  1.00 22.55           C  
ATOM    231  CG  TYR L  32      19.786  31.331  39.752  1.00 15.80           C  
ATOM    232  CD1 TYR L  32      19.777  32.536  40.415  1.00 17.81           C  
ATOM    233  CD2 TYR L  32      18.596  30.814  39.300  1.00 18.92           C  
ATOM    234  CE1 TYR L  32      18.597  33.212  40.623  1.00 22.01           C  
ATOM    235  CE2 TYR L  32      17.415  31.485  39.504  1.00 20.13           C  
ATOM    236  CZ  TYR L  32      17.413  32.687  40.167  1.00 21.88           C  
ATOM    237  OH  TYR L  32      16.200  33.377  40.379  1.00 23.70           O  
ATOM    238  C   TYR L  32      22.161  28.671  40.649  1.00  8.90           C  
ATOM    239  O   TYR L  32      21.792  27.950  39.724  1.00 17.99           O  
ATOM    240  N   VAL L  33      23.292  28.418  41.341  1.00 46.09           N  
ATOM    241  CA  VAL L  33      24.332  27.525  40.906  1.00 44.46           C  
ATOM    242  CB  VAL L  33      25.718  28.039  41.173  1.00 43.64           C  
ATOM    243  CG1 VAL L  33      26.722  26.909  40.885  1.00 11.76           C  
ATOM    244  CG2 VAL L  33      25.955  29.300  40.327  1.00 11.22           C  
ATOM    245  C   VAL L  33      24.205  26.280  41.710  1.00 45.10           C  
ATOM    246  O   VAL L  33      24.279  26.335  42.928  1.00 46.37           O  
ATOM    247  N   SER L  34      24.054  25.107  41.074  1.00 45.53           N  
ATOM    248  CA  SER L  34      23.929  23.922  41.875  1.00 43.96           C  
ATOM    249  CB  SER L  34      22.705  23.071  41.505  1.00 44.36           C  
ATOM    250  OG  SER L  34      21.515  23.812  41.730  1.00 14.10           O  
ATOM    251  C   SER L  34      25.143  23.083  41.637  1.00 47.13           C  
ATOM    252  O   SER L  34      25.859  23.284  40.659  1.00 43.32           O  
ATOM    253  N   TRP L  35      25.417  22.137  42.560  1.00 44.41           N  
ATOM    254  CA  TRP L  35      26.547  21.253  42.452  1.00 42.88           C  
ATOM    255  CB  TRP L  35      27.475  21.316  43.679  1.00 43.31           C  
ATOM    256  CG  TRP L  35      28.170  22.644  43.847  1.00 44.06           C  
ATOM    257  CD2 TRP L  35      29.448  22.956  43.272  1.00 40.78           C  
ATOM    258  CD1 TRP L  35      27.767  23.760  44.520  1.00 39.80           C  
ATOM    259  NE1 TRP L  35      28.716  24.750  44.399  1.00 39.10           N  
ATOM    260  CE2 TRP L  35      29.756  24.268  43.633  1.00 41.44           C  
ATOM    261  CE3 TRP L  35      30.296  22.208  42.508  1.00 40.62           C  
ATOM    262  CZ2 TRP L  35      30.922  24.855  43.234  1.00 39.70           C  
ATOM    263  CZ3 TRP L  35      31.469  22.805  42.104  1.00 39.50           C  
ATOM    264  CH2 TRP L  35      31.777  24.103  42.459  1.00 40.45           C  
ATOM    265  C   TRP L  35      26.011  19.856  42.387  1.00 43.45           C  
ATOM    266  O   TRP L  35      25.167  19.475  43.196  1.00 43.38           O  
ATOM    267  N   TYR L  36      26.501  19.053  41.416  1.00 43.24           N  
ATOM    268  CA  TYR L  36      26.028  17.702  41.274  1.00 44.47           C  
ATOM    269  CB  TYR L  36      25.434  17.400  39.887  1.00 44.83           C  
ATOM    270  CG  TYR L  36      24.286  18.309  39.602  1.00 43.80           C  
ATOM    271  CD1 TYR L  36      24.516  19.600  39.184  1.00 43.37           C  
ATOM    272  CD2 TYR L  36      22.986  17.874  39.726  1.00 44.09           C  
ATOM    273  CE1 TYR L  36      23.473  20.451  38.906  1.00 53.39           C  
ATOM    274  CE2 TYR L  36      21.939  18.721  39.449  1.00 52.97           C  
ATOM    275  CZ  TYR L  36      22.180  20.011  39.039  1.00 52.56           C  
ATOM    276  OH  TYR L  36      21.103  20.878  38.755  1.00 53.27           O  
ATOM    277  C   TYR L  36      27.222  16.807  41.372  1.00 43.39           C  
ATOM    278  O   TYR L  36      28.282  17.128  40.839  1.00 44.19           O  
ATOM    279  N   GLN L  37      27.100  15.656  42.065  1.00 44.67           N  
ATOM    280  CA  GLN L  37      28.231  14.772  42.104  1.00 43.28           C  
ATOM    281  CB  GLN L  37      28.649  14.298  43.507  1.00 46.04           C  
ATOM    282  CG  GLN L  37      27.652  13.345  44.161  1.00 46.39           C  
ATOM    283  CD  GLN L  37      28.298  12.785  45.420  1.00 47.59           C  
ATOM    284  OE1 GLN L  37      28.559  13.511  46.376  1.00 48.48           O  
ATOM    285  NE2 GLN L  37      28.570  11.456  45.433  1.00 47.46           N  
ATOM    286  C   GLN L  37      27.853  13.548  41.334  1.00 46.74           C  
ATOM    287  O   GLN L  37      26.736  13.046  41.455  1.00 44.20           O  
ATOM    288  N   GLN L  38      28.778  13.043  40.496  1.00 44.19           N  
ATOM    289  CA  GLN L  38      28.471  11.871  39.734  1.00 44.20           C  
ATOM    290  CB  GLN L  38      28.509  12.121  38.217  1.00 45.07           C  
ATOM    291  CG  GLN L  38      28.105  10.907  37.379  1.00 46.10           C  
ATOM    292  CD  GLN L  38      28.078  11.340  35.917  1.00 45.20           C  
ATOM    293  OE1 GLN L  38      28.894  12.147  35.477  1.00 45.61           O  
ATOM    294  NE2 GLN L  38      27.107  10.792  35.140  1.00 47.89           N  
ATOM    295  C   GLN L  38      29.477  10.814  40.057  1.00 45.60           C  
ATOM    296  O   GLN L  38      30.671  10.975  39.808  1.00 46.09           O  
ATOM    297  N   LYS L  39      28.993   9.689  40.621  1.00 45.42           N  
ATOM    298  CA  LYS L  39      29.812   8.561  40.975  1.00 46.52           C  
ATOM    299  CB  LYS L  39      29.089   7.548  41.886  1.00 46.42           C  
ATOM    300  CG  LYS L  39      28.731   8.045  43.291  1.00 47.74           C  
ATOM    301  CD  LYS L  39      29.929   8.297  44.205  1.00 51.43           C  
ATOM    302  CE  LYS L  39      29.538   8.617  45.648  1.00 52.85           C  
ATOM    303  NZ  LYS L  39      28.919   7.432  46.282  1.00 56.44           N1+
ATOM    304  C   LYS L  39      30.106   7.834  39.703  1.00 48.26           C  
ATOM    305  O   LYS L  39      29.484   8.082  38.670  1.00 45.91           O  
ATOM    306  N   PRO L  40      31.045   6.936  39.739  1.00 50.22           N  
ATOM    307  CA  PRO L  40      31.367   6.219  38.546  1.00 49.71           C  
ATOM    308  CD  PRO L  40      32.167   7.013  40.659  1.00 49.67           C  
ATOM    309  CB  PRO L  40      32.597   5.383  38.888  1.00 48.82           C  
ATOM    310  CG  PRO L  40      33.300   6.230  39.972  1.00 53.66           C  
ATOM    311  C   PRO L  40      30.178   5.447  38.077  1.00 48.60           C  
ATOM    312  O   PRO L  40      29.540   4.770  38.882  1.00 53.40           O  
ATOM    313  N   GLU L  41      29.889   5.529  36.765  1.00 54.76           N  
ATOM    314  CA  GLU L  41      28.787   4.856  36.145  1.00 57.79           C  
ATOM    315  CB  GLU L  41      28.999   3.351  35.936  1.00 23.71           C  
ATOM    316  CG  GLU L  41      29.958   3.055  34.786  0.67 38.42           C  
ATOM    317  CD  GLU L  41      30.006   1.546  34.600  0.50 51.41           C  
ATOM    318  OE1 GLU L  41      30.861   0.898  35.259  0.50 29.92           O  
ATOM    319  OE2 GLU L  41      29.187   1.021  33.796  0.50 43.20           O1-
ATOM    320  C   GLU L  41      27.500   5.065  36.867  1.00 53.93           C  
ATOM    321  O   GLU L  41      26.859   4.107  37.296  1.00 50.50           O  
ATOM    322  N   GLN L  42      27.098   6.337  37.040  1.00 49.37           N  
ATOM    323  CA  GLN L  42      25.809   6.607  37.604  1.00 52.04           C  
ATOM    324  CB  GLN L  42      25.773   6.638  39.143  1.00 63.23           C  
ATOM    325  CG  GLN L  42      25.929   5.251  39.773  1.00 61.69           C  
ATOM    326  CD  GLN L  42      25.780   5.387  41.282  1.00 66.47           C  
ATOM    327  OE1 GLN L  42      25.713   6.493  41.813  1.00 67.71           O  
ATOM    328  NE2 GLN L  42      25.727   4.231  41.998  1.00 65.70           N  
ATOM    329  C   GLN L  42      25.356   7.934  37.095  1.00 49.69           C  
ATOM    330  O   GLN L  42      26.106   8.653  36.438  1.00 49.19           O  
ATOM    331  N   SER L  43      24.077   8.268  37.328  1.00 47.31           N  
ATOM    332  CA  SER L  43      23.633   9.570  36.935  1.00 48.76           C  
ATOM    333  CB  SER L  43      22.125   9.648  36.632  1.00 46.89           C  
ATOM    334  OG  SER L  43      21.375   9.000  37.645  1.00 59.01           O  
ATOM    335  C   SER L  43      24.030  10.497  38.043  1.00 48.77           C  
ATOM    336  O   SER L  43      24.333  10.048  39.145  1.00 48.73           O  
ATOM    337  N   PRO L  44      24.081  11.776  37.775  1.00 47.25           N  
ATOM    338  CA  PRO L  44      24.493  12.723  38.776  1.00 45.89           C  
ATOM    339  CD  PRO L  44      24.380  12.241  36.429  1.00 59.24           C  
ATOM    340  CB  PRO L  44      24.781  14.025  38.027  1.00 47.33           C  
ATOM    341  CG  PRO L  44      25.155  13.558  36.610  1.00 57.69           C  
ATOM    342  C   PRO L  44      23.455  12.885  39.844  1.00 46.08           C  
ATOM    343  O   PRO L  44      22.275  12.667  39.574  1.00 48.26           O  
ATOM    344  N   LYS L  45      23.878  13.247  41.071  1.00 47.65           N  
ATOM    345  CA  LYS L  45      22.928  13.489  42.119  1.00 47.13           C  
ATOM    346  CB  LYS L  45      23.158  12.690  43.415  1.00 50.91           C  
ATOM    347  CG  LYS L  45      22.805  11.206  43.327  1.00 52.74           C  
ATOM    348  CD  LYS L  45      23.122  10.433  44.611  1.00 61.93           C  
ATOM    349  CE  LYS L  45      22.135  10.722  45.744  0.80 62.71           C  
ATOM    350  NZ  LYS L  45      22.486   9.940  46.951  0.80 58.38           N1+
ATOM    351  C   LYS L  45      23.049  14.925  42.520  1.00 45.64           C  
ATOM    352  O   LYS L  45      24.144  15.486  42.532  1.00 49.27           O  
ATOM    353  N   LEU L  46      21.908  15.565  42.841  1.00 45.93           N  
ATOM    354  CA  LEU L  46      21.934  16.931  43.288  1.00 45.85           C  
ATOM    355  CB  LEU L  46      20.530  17.555  43.335  1.00 44.27           C  
ATOM    356  CG  LEU L  46      20.473  18.968  43.942  1.00 45.11           C  
ATOM    357  CD1 LEU L  46      21.303  19.974  43.131  1.00 56.15           C  
ATOM    358  CD2 LEU L  46      19.017  19.419  44.147  1.00 57.47           C  
ATOM    359  C   LEU L  46      22.496  16.955  44.679  1.00 46.04           C  
ATOM    360  O   LEU L  46      21.999  16.275  45.576  1.00 46.97           O  
ATOM    361  N   LEU L  47      23.662  17.608  44.840  1.00 47.22           N  
ATOM    362  CA  LEU L  47      24.319  17.772  46.110  1.00 45.76           C  
ATOM    363  CB  LEU L  47      25.839  17.820  45.902  1.00 44.06           C  
ATOM    364  CG  LEU L  47      26.664  17.691  47.185  1.00 45.63           C  
ATOM    365  CD1 LEU L  47      26.388  16.345  47.870  1.00 47.40           C  
ATOM    366  CD2 LEU L  47      28.159  17.894  46.895  1.00 43.62           C  
ATOM    367  C   LEU L  47      23.886  19.000  46.854  1.00 48.11           C  
ATOM    368  O   LEU L  47      23.537  18.958  48.034  1.00 47.15           O  
ATOM    369  N   ILE L  48      23.927  20.151  46.155  1.00 44.01           N  
ATOM    370  CA  ILE L  48      23.603  21.418  46.746  1.00 44.94           C  
ATOM    371  CB  ILE L  48      24.807  22.189  47.204  1.00 48.22           C  
ATOM    372  CG1 ILE L  48      25.427  21.481  48.422  1.00 44.08           C  
ATOM    373  CG2 ILE L  48      24.416  23.654  47.457  1.00 43.50           C  
ATOM    374  CD1 ILE L  48      26.756  22.080  48.873  1.00 43.51           C  
ATOM    375  C   ILE L  48      22.878  22.215  45.713  1.00 45.55           C  
ATOM    376  O   ILE L  48      23.246  22.196  44.541  1.00 47.69           O  
ATOM    377  N   TYR L  49      21.819  22.936  46.130  1.00 44.27           N  
ATOM    378  CA  TYR L  49      21.034  23.723  45.224  1.00 45.42           C  
ATOM    379  CB  TYR L  49      19.600  23.198  45.028  1.00 45.15           C  
ATOM    380  CG  TYR L  49      18.893  23.202  46.338  1.00 46.85           C  
ATOM    381  CD1 TYR L  49      18.228  24.324  46.766  1.00 47.74           C  
ATOM    382  CD2 TYR L  49      18.889  22.088  47.145  1.00 48.25           C  
ATOM    383  CE1 TYR L  49      17.568  24.338  47.973  1.00 45.19           C  
ATOM    384  CE2 TYR L  49      18.234  22.092  48.353  1.00 46.69           C  
ATOM    385  CZ  TYR L  49      17.571  23.220  48.768  1.00 47.99           C  
ATOM    386  OH  TYR L  49      16.893  23.236  50.006  1.00 57.66           O  
ATOM    387  C   TYR L  49      20.994  25.096  45.798  1.00 46.32           C  
ATOM    388  O   TYR L  49      21.322  25.292  46.967  1.00 47.49           O  
ATOM    389  N   GLY L  50      20.751  26.127  44.955  1.00 14.02           N  
ATOM    390  CA  GLY L  50      20.907  27.461  45.465  1.00 10.77           C  
ATOM    391  C   GLY L  50      22.392  27.549  45.604  1.00 16.81           C  
ATOM    392  O   GLY L  50      23.105  26.688  45.115  1.00 15.81           O  
ATOM    393  N   ALA L  51      22.956  28.602  46.190  1.00 27.63           N  
ATOM    394  CA  ALA L  51      24.384  28.555  46.334  1.00 25.07           C  
ATOM    395  CB  ALA L  51      24.992  29.932  46.642  1.00 32.22           C  
ATOM    396  C   ALA L  51      24.791  27.631  47.444  1.00 28.43           C  
ATOM    397  O   ALA L  51      25.802  26.934  47.337  1.00 28.46           O  
ATOM    398  N   SER L  52      24.033  27.630  48.565  1.00 28.17           N  
ATOM    399  CA  SER L  52      24.531  26.877  49.683  1.00 28.84           C  
ATOM    400  CB  SER L  52      25.183  27.776  50.742  1.00 43.95           C  
ATOM    401  OG  SER L  52      24.208  28.651  51.292  1.00 44.42           O  
ATOM    402  C   SER L  52      23.475  26.092  50.401  1.00 29.43           C  
ATOM    403  O   SER L  52      23.675  25.734  51.560  1.00 46.67           O  
ATOM    404  N   ASN L  53      22.323  25.803  49.777  1.00 48.10           N  
ATOM    405  CA  ASN L  53      21.456  24.840  50.404  1.00 49.14           C  
ATOM    406  CB  ASN L  53      19.993  24.994  49.965  1.00 46.94           C  
ATOM    407  CG  ASN L  53      19.522  26.378  50.393  1.00 12.23           C  
ATOM    408  OD1 ASN L  53      20.300  27.328  50.451  1.00 21.91           O  
ATOM    409  ND2 ASN L  53      18.207  26.505  50.705  1.00 11.67           N  
ATOM    410  C   ASN L  53      21.876  23.430  50.129  1.00 47.69           C  
ATOM    411  O   ASN L  53      22.228  23.076  49.008  1.00 51.30           O  
ATOM    412  N   ARG L  54      21.836  22.587  51.185  1.00 48.16           N  
ATOM    413  CA  ARG L  54      22.156  21.189  51.083  1.00 49.53           C  
ATOM    414  CB  ARG L  54      22.646  20.570  52.403  1.00 49.51           C  
ATOM    415  CG  ARG L  54      24.031  21.053  52.837  1.00 52.21           C  
ATOM    416  CD  ARG L  54      24.471  20.507  54.196  1.00 69.19           C  
ATOM    417  NE  ARG L  54      23.693  21.231  55.242  1.00 77.00           N  
ATOM    418  CZ  ARG L  54      24.240  22.300  55.894  1.00 64.89           C  
ATOM    419  NH1 ARG L  54      25.523  22.683  55.632  1.00 71.26           N1+
ATOM    420  NH2 ARG L  54      23.497  22.992  56.806  1.00 67.11           N  
ATOM    421  C   ARG L  54      20.901  20.468  50.699  1.00 51.70           C  
ATOM    422  O   ARG L  54      19.801  20.883  51.059  1.00 52.70           O  
ATOM    423  N   TYR L  55      21.054  19.352  49.963  1.00 50.55           N  
ATOM    424  CA  TYR L  55      19.962  18.561  49.463  1.00 50.87           C  
ATOM    425  CB  TYR L  55      20.276  17.990  48.066  1.00 56.13           C  
ATOM    426  CG  TYR L  55      19.069  17.338  47.483  1.00 56.22           C  
ATOM    427  CD1 TYR L  55      17.949  18.082  47.185  1.00 28.92           C  
ATOM    428  CD2 TYR L  55      19.071  15.995  47.187  1.00 26.75           C  
ATOM    429  CE1 TYR L  55      16.839  17.485  46.633  1.00 22.40           C  
ATOM    430  CE2 TYR L  55      17.965  15.391  46.635  1.00 21.77           C  
ATOM    431  CZ  TYR L  55      16.844  16.138  46.361  1.00 15.91           C  
ATOM    432  OH  TYR L  55      15.706  15.526  45.796  1.00 26.84           O  
ATOM    433  C   TYR L  55      19.770  17.448  50.451  1.00 53.36           C  
ATOM    434  O   TYR L  55      20.731  16.971  51.051  1.00 52.31           O  
ATOM    435  N   THR L  56      18.507  17.020  50.664  1.00 52.94           N  
ATOM    436  CA  THR L  56      18.191  16.059  51.686  1.00 54.36           C  
ATOM    437  CB  THR L  56      16.775  15.569  51.629  1.00 57.71           C  
ATOM    438  OG1 THR L  56      16.564  14.853  50.422  1.00 30.15           O  
ATOM    439  CG2 THR L  56      15.825  16.778  51.700  1.00 60.25           C  
ATOM    440  C   THR L  56      19.069  14.853  51.566  1.00 55.39           C  
ATOM    441  O   THR L  56      19.179  14.243  50.504  1.00 57.28           O  
ATOM    442  N   GLY L  57      19.711  14.465  52.689  1.00 52.50           N  
ATOM    443  CA  GLY L  57      20.541  13.297  52.696  1.00 52.90           C  
ATOM    444  C   GLY L  57      21.967  13.648  52.386  1.00 57.08           C  
ATOM    445  O   GLY L  57      22.772  12.756  52.126  1.00 56.10           O  
ATOM    446  N   VAL L  58      22.333  14.946  52.405  1.00 54.86           N  
ATOM    447  CA  VAL L  58      23.699  15.292  52.122  1.00 56.29           C  
ATOM    448  CB  VAL L  58      23.841  16.539  51.297  1.00 54.53           C  
ATOM    449  CG1 VAL L  58      25.333  16.907  51.208  1.00 54.45           C  
ATOM    450  CG2 VAL L  58      23.184  16.292  49.929  1.00 50.34           C  
ATOM    451  C   VAL L  58      24.390  15.533  53.422  1.00 57.52           C  
ATOM    452  O   VAL L  58      23.883  16.245  54.286  1.00 56.76           O  
ATOM    453  N   PRO L  59      25.556  14.955  53.561  1.00 54.33           N  
ATOM    454  CA  PRO L  59      26.293  15.079  54.789  1.00 54.58           C  
ATOM    455  CD  PRO L  59      25.865  13.718  52.864  1.00 52.94           C  
ATOM    456  CB  PRO L  59      27.434  14.069  54.691  1.00 55.02           C  
ATOM    457  CG  PRO L  59      26.873  12.977  53.764  1.00 55.00           C  
ATOM    458  C   PRO L  59      26.745  16.485  55.034  1.00 54.76           C  
ATOM    459  O   PRO L  59      26.984  17.224  54.082  1.00 53.72           O  
ATOM    460  N   ASP L  60      26.913  16.842  56.322  1.00 55.40           N  
ATOM    461  CA  ASP L  60      27.235  18.165  56.777  1.00 54.76           C  
ATOM    462  CB  ASP L  60      27.423  18.242  58.303  1.00 58.73           C  
ATOM    463  CG  ASP L  60      26.092  18.011  59.010  0.80 59.76           C  
ATOM    464  OD1 ASP L  60      25.026  18.280  58.395  0.75 67.81           O  
ATOM    465  OD2 ASP L  60      26.131  17.557  60.184  0.75 67.54           O1-
ATOM    466  C   ASP L  60      28.542  18.581  56.189  1.00 58.25           C  
ATOM    467  O   ASP L  60      28.784  19.767  55.977  1.00 55.92           O  
ATOM    468  N   ARG L  61      29.421  17.611  55.904  1.00 52.41           N  
ATOM    469  CA  ARG L  61      30.743  17.927  55.450  1.00 55.53           C  
ATOM    470  CB  ARG L  61      31.621  16.677  55.279  1.00 53.24           C  
ATOM    471  CG  ARG L  61      31.038  15.601  54.369  1.00 56.52           C  
ATOM    472  CD  ARG L  61      31.816  14.288  54.456  1.00 56.35           C  
ATOM    473  NE  ARG L  61      31.049  13.250  53.715  1.00 54.57           N  
ATOM    474  CZ  ARG L  61      31.703  12.207  53.126  1.00 52.93           C  
ATOM    475  NH1 ARG L  61      33.064  12.140  53.176  1.00 54.53           N1+
ATOM    476  NH2 ARG L  61      30.994  11.224  52.501  1.00 53.21           N  
ATOM    477  C   ARG L  61      30.720  18.734  54.186  1.00 54.90           C  
ATOM    478  O   ARG L  61      31.546  19.633  54.029  1.00 53.19           O  
ATOM    479  N   PHE L  62      29.802  18.447  53.239  1.00 50.81           N  
ATOM    480  CA  PHE L  62      29.768  19.234  52.035  1.00 49.78           C  
ATOM    481  CB  PHE L  62      28.912  18.612  50.923  1.00 50.70           C  
ATOM    482  CG  PHE L  62      29.517  17.299  50.579  1.00 51.12           C  
ATOM    483  CD1 PHE L  62      30.490  17.207  49.614  1.00 51.96           C  
ATOM    484  CD2 PHE L  62      29.119  16.156  51.232  1.00 50.45           C  
ATOM    485  CE1 PHE L  62      31.052  15.995  49.298  1.00 51.20           C  
ATOM    486  CE2 PHE L  62      29.679  14.940  50.919  1.00 50.74           C  
ATOM    487  CZ  PHE L  62      30.646  14.856  49.949  1.00 54.29           C  
ATOM    488  C   PHE L  62      29.150  20.556  52.363  1.00 49.60           C  
ATOM    489  O   PHE L  62      28.107  20.622  53.011  1.00 50.78           O  
ATOM    490  N   THR L  63      29.788  21.663  51.935  1.00 51.58           N  
ATOM    491  CA  THR L  63      29.184  22.936  52.187  1.00 51.28           C  
ATOM    492  CB  THR L  63      29.755  23.662  53.368  1.00 49.55           C  
ATOM    493  OG1 THR L  63      29.658  22.850  54.527  1.00 65.33           O  
ATOM    494  CG2 THR L  63      28.940  24.951  53.583  1.00 60.88           C  
ATOM    495  C   THR L  63      29.386  23.767  50.962  1.00 50.34           C  
ATOM    496  O   THR L  63      30.425  23.691  50.309  1.00 51.51           O  
ATOM    497  N   GLY L  64      28.385  24.593  50.610  1.00 49.17           N  
ATOM    498  CA  GLY L  64      28.514  25.384  49.426  1.00 47.71           C  
ATOM    499  C   GLY L  64      28.471  26.812  49.840  1.00 51.19           C  
ATOM    500  O   GLY L  64      27.871  27.169  50.852  1.00 49.38           O  
ATOM    501  N   SER L  65      29.142  27.670  49.056  1.00 47.67           N  
ATOM    502  CA  SER L  65      29.147  29.068  49.343  1.00 48.39           C  
ATOM    503  CB  SER L  65      30.267  29.486  50.310  1.00 46.36           C  
ATOM    504  OG  SER L  65      31.535  29.161  49.761  1.00 49.82           O  
ATOM    505  C   SER L  65      29.378  29.765  48.047  1.00 47.01           C  
ATOM    506  O   SER L  65      29.885  29.178  47.094  1.00 48.50           O  
ATOM    507  N   GLY L  66      28.975  31.043  47.959  1.00 45.49           N  
ATOM    508  CA  GLY L  66      29.252  31.752  46.748  1.00 47.53           C  
ATOM    509  C   GLY L  66      28.136  32.699  46.484  1.00 48.11           C  
ATOM    510  O   GLY L  66      26.999  32.485  46.899  1.00 50.72           O  
ATOM    511  N   SER L  67      28.455  33.794  45.774  1.00 51.22           N  
ATOM    512  CA  SER L  67      27.453  34.747  45.411  1.00 48.55           C  
ATOM    513  CB  SER L  67      27.190  35.804  46.495  1.00 50.27           C  
ATOM    514  OG  SER L  67      28.345  36.608  46.687  1.00 53.99           O  
ATOM    515  C   SER L  67      27.961  35.471  44.212  1.00 55.28           C  
ATOM    516  O   SER L  67      29.120  35.885  44.177  1.00 51.15           O  
ATOM    517  N   ALA L  68      27.093  35.614  43.189  1.00 50.80           N  
ATOM    518  CA  ALA L  68      27.454  36.341  42.013  1.00 53.31           C  
ATOM    519  CB  ALA L  68      28.271  37.628  42.253  1.00 22.78           C  
ATOM    520  C   ALA L  68      28.204  35.435  41.091  1.00 51.63           C  
ATOM    521  O   ALA L  68      27.651  34.516  40.495  1.00 50.09           O  
ATOM    522  N   THR L  69      29.457  35.823  40.829  1.00 49.18           N  
ATOM    523  CA  THR L  69      30.394  35.157  39.975  1.00 49.65           C  
ATOM    524  CB  THR L  69      31.469  36.088  39.504  1.00 51.85           C  
ATOM    525  OG1 THR L  69      30.894  37.190  38.818  1.00 63.85           O  
ATOM    526  CG2 THR L  69      32.402  35.314  38.565  1.00 57.37           C  
ATOM    527  C   THR L  69      31.097  33.953  40.557  1.00 48.29           C  
ATOM    528  O   THR L  69      31.391  33.027  39.802  1.00 52.88           O  
ATOM    529  N   ASP L  70      31.431  33.933  41.872  1.00 48.37           N  
ATOM    530  CA  ASP L  70      32.311  32.897  42.381  1.00 53.16           C  
ATOM    531  CB  ASP L  70      33.543  33.450  43.121  0.80 48.86           C  
ATOM    532  CG  ASP L  70      34.535  33.986  42.102  0.80 57.44           C  
ATOM    533  OD1 ASP L  70      34.436  33.584  40.913  0.80 54.62           O  
ATOM    534  OD2 ASP L  70      35.411  34.799  42.499  0.80 54.83           O1-
ATOM    535  C   ASP L  70      31.643  31.973  43.355  1.00 45.98           C  
ATOM    536  O   ASP L  70      31.126  32.400  44.384  1.00 48.39           O  
ATOM    537  N   PHE L  71      31.694  30.653  43.070  1.00 46.94           N  
ATOM    538  CA  PHE L  71      31.069  29.688  43.932  1.00 45.01           C  
ATOM    539  CB  PHE L  71      29.903  28.951  43.242  1.00 44.97           C  
ATOM    540  CG  PHE L  71      28.885  29.980  42.865  1.00 45.42           C  
ATOM    541  CD1 PHE L  71      29.042  30.717  41.713  1.00 42.99           C  
ATOM    542  CD2 PHE L  71      27.778  30.214  43.648  1.00 47.59           C  
ATOM    543  CE1 PHE L  71      28.118  31.671  41.349  1.00 46.05           C  
ATOM    544  CE2 PHE L  71      26.850  31.166  43.290  1.00 44.30           C  
ATOM    545  CZ  PHE L  71      27.017  31.898  42.140  1.00 44.67           C  
ATOM    546  C   PHE L  71      32.101  28.669  44.321  1.00 47.63           C  
ATOM    547  O   PHE L  71      33.020  28.391  43.552  1.00 48.09           O  
ATOM    548  N   THR L  72      31.988  28.105  45.548  1.00 48.22           N  
ATOM    549  CA  THR L  72      32.966  27.141  45.973  1.00 47.83           C  
ATOM    550  CB  THR L  72      34.006  27.753  46.864  1.00 45.84           C  
ATOM    551  OG1 THR L  72      34.610  28.867  46.227  1.00 60.53           O  
ATOM    552  CG2 THR L  72      35.082  26.698  47.151  1.00 56.97           C  
ATOM    553  C   THR L  72      32.295  26.046  46.760  1.00 47.09           C  
ATOM    554  O   THR L  72      31.485  26.305  47.650  1.00 50.53           O  
ATOM    555  N   LEU L  73      32.639  24.779  46.453  1.00 46.44           N  
ATOM    556  CA  LEU L  73      32.118  23.639  47.156  1.00 46.47           C  
ATOM    557  CB  LEU L  73      31.691  22.507  46.208  1.00 49.90           C  
ATOM    558  CG  LEU L  73      31.188  21.243  46.923  1.00 48.87           C  
ATOM    559  CD1 LEU L  73      29.935  21.527  47.764  1.00 49.09           C  
ATOM    560  CD2 LEU L  73      30.983  20.097  45.921  1.00 49.69           C  
ATOM    561  C   LEU L  73      33.229  23.127  48.014  1.00 48.70           C  
ATOM    562  O   LEU L  73      34.344  22.932  47.536  1.00 47.82           O  
ATOM    563  N   THR L  74      32.958  22.902  49.316  1.00 50.75           N  
ATOM    564  CA  THR L  74      34.020  22.459  50.175  1.00 47.44           C  
ATOM    565  CB  THR L  74      34.280  23.377  51.332  1.00 46.53           C  
ATOM    566  OG1 THR L  74      33.173  23.361  52.219  1.00 48.28           O  
ATOM    567  CG2 THR L  74      34.492  24.801  50.802  1.00 47.45           C  
ATOM    568  C   THR L  74      33.645  21.146  50.781  1.00 49.65           C  
ATOM    569  O   THR L  74      32.524  20.953  51.249  1.00 51.47           O  
ATOM    570  N   ILE L  75      34.601  20.200  50.789  1.00 49.09           N  
ATOM    571  CA  ILE L  75      34.380  18.918  51.381  1.00 49.88           C  
ATOM    572  CB  ILE L  75      34.720  17.779  50.459  1.00 48.10           C  
ATOM    573  CG1 ILE L  75      33.858  17.839  49.185  1.00 48.14           C  
ATOM    574  CG2 ILE L  75      34.573  16.464  51.241  1.00 48.05           C  
ATOM    575  CD1 ILE L  75      34.316  16.887  48.082  1.00 52.09           C  
ATOM    576  C   ILE L  75      35.330  18.838  52.525  1.00 51.23           C  
ATOM    577  O   ILE L  75      36.542  18.958  52.350  1.00 53.69           O  
ATOM    578  N   SER L  76      34.791  18.655  53.743  1.00 50.47           N  
ATOM    579  CA  SER L  76      35.649  18.511  54.877  1.00 53.25           C  
ATOM    580  CB  SER L  76      35.086  19.137  56.166  1.00 55.42           C  
ATOM    581  OG  SER L  76      34.874  20.528  55.992  1.00 57.25           O  
ATOM    582  C   SER L  76      35.689  17.041  55.120  1.00 54.95           C  
ATOM    583  O   SER L  76      34.696  16.354  54.893  1.00 59.48           O  
ATOM    584  N   SER L  77      36.829  16.527  55.614  1.00 55.11           N  
ATOM    585  CA  SER L  77      36.954  15.121  55.872  1.00 54.12           C  
ATOM    586  CB  SER L  77      36.143  14.643  57.087  1.00 58.93           C  
ATOM    587  OG  SER L  77      36.654  15.224  58.276  1.00 58.72           O  
ATOM    588  C   SER L  77      36.505  14.325  54.690  1.00 53.29           C  
ATOM    589  O   SER L  77      35.403  13.785  54.674  1.00 54.49           O  
ATOM    590  N   VAL L  78      37.346  14.275  53.641  1.00 52.60           N  
ATOM    591  CA  VAL L  78      37.033  13.529  52.461  1.00 51.35           C  
ATOM    592  CB  VAL L  78      38.086  13.691  51.400  1.00 50.46           C  
ATOM    593  CG1 VAL L  78      37.731  12.811  50.194  1.00 64.00           C  
ATOM    594  CG2 VAL L  78      38.234  15.184  51.062  1.00 64.83           C  
ATOM    595  C   VAL L  78      36.993  12.074  52.818  1.00 52.65           C  
ATOM    596  O   VAL L  78      37.893  11.556  53.475  1.00 54.41           O  
ATOM    597  N   GLN L  79      35.927  11.370  52.381  1.00 58.23           N  
ATOM    598  CA  GLN L  79      35.812   9.961  52.632  1.00 58.69           C  
ATOM    599  CB  GLN L  79      34.435   9.510  53.139  1.00 55.85           C  
ATOM    600  CG  GLN L  79      34.166   9.912  54.586  1.00 58.47           C  
ATOM    601  CD  GLN L  79      35.128   9.121  55.459  1.00 73.98           C  
ATOM    602  OE1 GLN L  79      35.979   9.689  56.142  1.00 72.90           O  
ATOM    603  NE2 GLN L  79      34.997   7.769  55.435  1.00 76.59           N  
ATOM    604  C   GLN L  79      36.056   9.240  51.346  1.00 57.00           C  
ATOM    605  O   GLN L  79      36.164   9.849  50.284  1.00 59.53           O  
ATOM    606  N   ALA L  80      36.170   7.901  51.428  1.00 55.86           N  
ATOM    607  CA  ALA L  80      36.420   7.056  50.294  1.00 62.93           C  
ATOM    608  CB  ALA L  80      36.561   5.570  50.674  1.00 56.23           C  
ATOM    609  C   ALA L  80      35.269   7.162  49.339  1.00 57.95           C  
ATOM    610  O   ALA L  80      35.446   7.110  48.124  1.00 57.28           O  
ATOM    611  N   GLU L  81      34.049   7.306  49.881  1.00 54.96           N  
ATOM    612  CA  GLU L  81      32.821   7.339  49.136  1.00 54.97           C  
ATOM    613  CB  GLU L  81      31.599   7.432  50.061  1.00 58.24           C  
ATOM    614  CG  GLU L  81      31.417   6.185  50.931  1.00 69.70           C  
ATOM    615  CD  GLU L  81      30.401   6.507  52.016  1.00 71.20           C  
ATOM    616  OE1 GLU L  81      29.746   7.580  51.920  1.00 61.63           O  
ATOM    617  OE2 GLU L  81      30.262   5.682  52.957  1.00 65.88           O1-
ATOM    618  C   GLU L  81      32.796   8.529  48.223  1.00 52.03           C  
ATOM    619  O   GLU L  81      32.134   8.512  47.189  1.00 54.40           O  
ATOM    620  N   ASP L  82      33.517   9.595  48.595  1.00 52.41           N  
ATOM    621  CA  ASP L  82      33.551  10.875  47.935  1.00 54.08           C  
ATOM    622  CB  ASP L  82      34.349  11.932  48.714  1.00 48.55           C  
ATOM    623  CG  ASP L  82      33.562  12.255  49.967  1.00 52.31           C  
ATOM    624  OD1 ASP L  82      32.395  11.790  50.056  1.00 52.49           O  
ATOM    625  OD2 ASP L  82      34.113  12.961  50.853  1.00 55.66           O1-
ATOM    626  C   ASP L  82      34.152  10.805  46.568  1.00 49.58           C  
ATOM    627  O   ASP L  82      34.149  11.817  45.870  1.00 47.94           O  
ATOM    628  N   LEU L  83      34.788   9.682  46.180  1.00 51.55           N  
ATOM    629  CA  LEU L  83      35.312   9.637  44.843  1.00 50.11           C  
ATOM    630  CB  LEU L  83      35.900   8.279  44.419  1.00 49.49           C  
ATOM    631  CG  LEU L  83      37.350   8.040  44.846  1.00 50.72           C  
ATOM    632  CD1 LEU L  83      37.816   6.636  44.434  1.00 49.44           C  
ATOM    633  CD2 LEU L  83      38.255   9.129  44.247  1.00 52.39           C  
ATOM    634  C   LEU L  83      34.202   9.904  43.892  1.00 47.94           C  
ATOM    635  O   LEU L  83      33.171   9.233  43.902  1.00 48.08           O  
ATOM    636  N   ALA L  84      34.392  10.926  43.042  1.00 48.61           N  
ATOM    637  CA  ALA L  84      33.392  11.225  42.066  1.00 45.74           C  
ATOM    638  CB  ALA L  84      31.996  11.497  42.661  1.00 46.98           C  
ATOM    639  C   ALA L  84      33.815  12.464  41.349  1.00 42.70           C  
ATOM    640  O   ALA L  84      34.814  13.095  41.691  1.00 45.91           O  
ATOM    641  N   ASP L  85      33.059  12.808  40.290  1.00 45.33           N  
ATOM    642  CA  ASP L  85      33.282  14.008  39.543  1.00 45.08           C  
ATOM    643  CB  ASP L  85      32.999  13.842  38.039  1.00 44.63           C  
ATOM    644  CG  ASP L  85      34.018  12.872  37.460  1.00 29.75           C  
ATOM    645  OD1 ASP L  85      35.109  12.730  38.073  1.00 29.91           O  
ATOM    646  OD2 ASP L  85      33.723  12.256  36.400  1.00 23.91           O1-
ATOM    647  C   ASP L  85      32.275  14.980  40.072  1.00 42.44           C  
ATOM    648  O   ASP L  85      31.159  14.590  40.412  1.00 45.03           O  
ATOM    649  N   TYR L  86      32.646  16.270  40.179  1.00 43.85           N  
ATOM    650  CA  TYR L  86      31.715  17.246  40.663  1.00 40.80           C  
ATOM    651  CB  TYR L  86      32.183  17.986  41.930  1.00 41.03           C  
ATOM    652  CG  TYR L  86      32.198  17.001  43.049  1.00 41.37           C  
ATOM    653  CD1 TYR L  86      33.300  16.214  43.289  1.00 41.11           C  
ATOM    654  CD2 TYR L  86      31.099  16.863  43.862  1.00 41.35           C  
ATOM    655  CE1 TYR L  86      33.306  15.309  44.326  1.00 40.63           C  
ATOM    656  CE2 TYR L  86      31.099  15.961  44.899  1.00 38.42           C  
ATOM    657  CZ  TYR L  86      32.204  15.182  45.134  1.00 41.17           C  
ATOM    658  OH  TYR L  86      32.208  14.255  46.197  1.00 39.21           O  
ATOM    659  C   TYR L  86      31.512  18.258  39.581  1.00 41.26           C  
ATOM    660  O   TYR L  86      32.463  18.743  38.965  1.00 40.21           O  
ATOM    661  N   HIS L  87      30.235  18.590  39.321  1.00 40.83           N  
ATOM    662  CA  HIS L  87      29.910  19.524  38.287  1.00 40.53           C  
ATOM    663  ND1 HIS L  87      28.810  16.446  37.202  1.00 16.69           N  
ATOM    664  CG  HIS L  87      29.298  17.627  36.691  1.00 43.17           C  
ATOM    665  CB  HIS L  87      28.932  18.971  37.240  1.00 41.12           C  
ATOM    666  NE2 HIS L  87      30.132  15.900  35.502  1.00 18.09           N  
ATOM    667  CD2 HIS L  87      30.104  17.275  35.651  1.00 42.21           C  
ATOM    668  CE1 HIS L  87      29.341  15.445  36.455  1.00 40.09           C  
ATOM    669  C   HIS L  87      29.157  20.640  38.936  1.00 40.92           C  
ATOM    670  O   HIS L  87      28.556  20.460  39.994  1.00 42.68           O  
ATOM    671  N   CYS L  88      29.196  21.835  38.318  1.00 39.90           N  
ATOM    672  CA  CYS L  88      28.427  22.937  38.810  1.00 39.61           C  
ATOM    673  CB  CYS L  88      29.267  24.128  39.336  1.00 39.34           C  
ATOM    674  SG  CYS L  88      30.360  24.874  38.086  1.00 43.88           S  
ATOM    675  C   CYS L  88      27.593  23.402  37.661  1.00 39.98           C  
ATOM    676  O   CYS L  88      28.022  23.361  36.508  1.00 40.01           O  
ATOM    677  N   GLY L  89      26.354  23.842  37.952  1.00 39.77           N  
ATOM    678  CA  GLY L  89      25.481  24.275  36.903  1.00 37.35           C  
ATOM    679  C   GLY L  89      24.817  25.546  37.316  1.00 40.91           C  
ATOM    680  O   GLY L  89      24.558  25.788  38.494  1.00 40.86           O  
ATOM    681  N   GLN L  90      24.521  26.386  36.311  1.00 37.24           N  
ATOM    682  CA  GLN L  90      23.898  27.660  36.487  1.00 37.01           C  
ATOM    683  CB  GLN L  90      24.767  28.742  35.835  1.00 36.95           C  
ATOM    684  CG  GLN L  90      24.104  30.092  35.654  1.00 37.79           C  
ATOM    685  CD  GLN L  90      23.476  30.095  34.269  1.00 38.94           C  
ATOM    686  OE1 GLN L  90      23.668  29.182  33.467  1.00 38.56           O  
ATOM    687  NE2 GLN L  90      22.701  31.169  33.980  1.00 38.16           N  
ATOM    688  C   GLN L  90      22.562  27.586  35.803  1.00 39.82           C  
ATOM    689  O   GLN L  90      22.461  27.277  34.618  1.00 40.54           O  
ATOM    690  N   GLY L  91      21.527  27.721  36.664  1.00 23.73           N  
ATOM    691  CA  GLY L  91      20.093  27.802  36.520  1.00 23.35           C  
ATOM    692  C   GLY L  91      19.595  29.172  36.146  1.00 23.35           C  
ATOM    693  O   GLY L  91      18.420  29.331  35.828  1.00 26.93           O  
ATOM    694  N   TYR L  92      20.423  30.218  36.306  1.00 45.89           N  
ATOM    695  CA  TYR L  92      19.972  31.584  36.187  1.00 46.89           C  
ATOM    696  CB  TYR L  92      21.173  32.536  36.395  1.00 36.64           C  
ATOM    697  CG  TYR L  92      20.819  33.978  36.266  1.00 38.54           C  
ATOM    698  CD1 TYR L  92      19.936  34.580  37.131  1.00 38.77           C  
ATOM    699  CD2 TYR L  92      21.430  34.745  35.301  1.00 39.99           C  
ATOM    700  CE1 TYR L  92      19.638  35.917  37.007  1.00 40.05           C  
ATOM    701  CE2 TYR L  92      21.138  36.082  35.172  1.00 40.82           C  
ATOM    702  CZ  TYR L  92      20.238  36.669  36.026  1.00 40.88           C  
ATOM    703  OH  TYR L  92      19.936  38.041  35.900  1.00 41.99           O  
ATOM    704  C   TYR L  92      19.307  31.878  34.868  1.00 47.80           C  
ATOM    705  O   TYR L  92      18.170  32.348  34.861  1.00 37.89           O  
ATOM    706  N   SER L  93      19.945  31.594  33.715  1.00 19.86           N  
ATOM    707  CA  SER L  93      19.264  31.929  32.492  1.00 19.39           C  
ATOM    708  CB  SER L  93      19.651  33.308  31.929  1.00 19.17           C  
ATOM    709  OG  SER L  93      21.024  33.329  31.561  1.00 24.36           O  
ATOM    710  C   SER L  93      19.595  30.908  31.451  1.00 18.10           C  
ATOM    711  O   SER L  93      20.621  30.236  31.516  1.00 18.88           O  
ATOM    712  N   TYR L  94      18.706  30.776  30.449  1.00 38.67           N  
ATOM    713  CA  TYR L  94      18.857  29.835  29.376  1.00 39.03           C  
ATOM    714  CB  TYR L  94      17.544  29.596  28.609  1.00 18.24           C  
ATOM    715  CG  TYR L  94      16.577  28.951  29.545  1.00 20.15           C  
ATOM    716  CD1 TYR L  94      16.091  29.643  30.631  1.00 20.30           C  
ATOM    717  CD2 TYR L  94      16.131  27.667  29.327  1.00 22.49           C  
ATOM    718  CE1 TYR L  94      15.195  29.060  31.497  1.00 20.49           C  
ATOM    719  CE2 TYR L  94      15.234  27.078  30.189  1.00 21.75           C  
ATOM    720  CZ  TYR L  94      14.767  27.773  31.279  1.00 21.47           C  
ATOM    721  OH  TYR L  94      13.847  27.170  32.163  1.00 23.36           O  
ATOM    722  C   TYR L  94      19.842  30.420  28.418  1.00 40.36           C  
ATOM    723  O   TYR L  94      19.878  31.636  28.234  1.00 24.31           O  
ATOM    724  N   PRO L  95      20.667  29.608  27.808  1.00 21.80           N  
ATOM    725  CA  PRO L  95      20.643  28.192  28.063  1.00 19.76           C  
ATOM    726  CD  PRO L  95      21.037  29.896  26.431  1.00 21.87           C  
ATOM    727  CB  PRO L  95      21.296  27.527  26.852  1.00 19.21           C  
ATOM    728  CG  PRO L  95      21.082  28.537  25.718  1.00 19.19           C  
ATOM    729  C   PRO L  95      21.353  27.870  29.334  1.00 18.55           C  
ATOM    730  O   PRO L  95      22.197  28.655  29.767  1.00 20.13           O  
ATOM    731  N   TYR L  96      21.036  26.712  29.939  1.00 16.15           N  
ATOM    732  CA  TYR L  96      21.688  26.327  31.152  1.00 15.03           C  
ATOM    733  CB  TYR L  96      20.929  25.298  32.005  1.00 16.68           C  
ATOM    734  CG  TYR L  96      19.657  25.905  32.478  1.00 16.74           C  
ATOM    735  CD1 TYR L  96      19.674  27.009  33.299  1.00 15.81           C  
ATOM    736  CD2 TYR L  96      18.450  25.343  32.132  1.00 14.69           C  
ATOM    737  CE1 TYR L  96      18.497  27.555  33.744  1.00 16.75           C  
ATOM    738  CE2 TYR L  96      17.270  25.888  32.579  1.00 13.41           C  
ATOM    739  CZ  TYR L  96      17.294  26.999  33.386  1.00 16.12           C  
ATOM    740  OH  TYR L  96      16.091  27.569  33.851  1.00 17.28           O  
ATOM    741  C   TYR L  96      22.994  25.701  30.786  1.00 15.06           C  
ATOM    742  O   TYR L  96      23.096  24.976  29.797  1.00 20.20           O  
ATOM    743  N   THR L  97      24.044  25.998  31.576  1.00 36.59           N  
ATOM    744  CA  THR L  97      25.358  25.497  31.316  1.00 35.85           C  
ATOM    745  CB  THR L  97      26.328  26.586  30.969  1.00 35.82           C  
ATOM    746  OG1 THR L  97      26.409  27.522  32.035  1.00 36.35           O  
ATOM    747  CG2 THR L  97      25.846  27.287  29.690  1.00 34.39           C  
ATOM    748  C   THR L  97      25.893  24.819  32.535  1.00 39.74           C  
ATOM    749  O   THR L  97      25.530  25.145  33.663  1.00 38.08           O  
ATOM    750  N   PHE L  98      26.788  23.835  32.313  1.00 41.18           N  
ATOM    751  CA  PHE L  98      27.437  23.121  33.376  1.00 39.46           C  
ATOM    752  CB  PHE L  98      27.383  21.587  33.244  1.00 40.97           C  
ATOM    753  CG  PHE L  98      25.997  21.105  33.502  1.00 43.68           C  
ATOM    754  CD1 PHE L  98      25.056  21.086  32.500  1.00 38.73           C  
ATOM    755  CD2 PHE L  98      25.649  20.663  34.757  1.00 39.63           C  
ATOM    756  CE1 PHE L  98      23.780  20.636  32.751  1.00 37.30           C  
ATOM    757  CE2 PHE L  98      24.377  20.211  35.015  1.00 39.25           C  
ATOM    758  CZ  PHE L  98      23.441  20.198  34.010  1.00 36.05           C  
ATOM    759  C   PHE L  98      28.883  23.480  33.296  1.00 37.56           C  
ATOM    760  O   PHE L  98      29.326  24.135  32.354  1.00 38.44           O  
ATOM    761  N   GLY L  99      29.651  23.100  34.332  1.00 37.72           N  
ATOM    762  CA  GLY L  99      31.058  23.366  34.324  1.00 36.57           C  
ATOM    763  C   GLY L  99      31.749  22.177  33.727  1.00 37.54           C  
ATOM    764  O   GLY L  99      31.113  21.200  33.332  1.00 41.54           O  
ATOM    765  N   GLY L 100      33.092  22.252  33.637  1.00 42.45           N  
ATOM    766  CA  GLY L 100      33.910  21.201  33.098  1.00 41.10           C  
ATOM    767  C   GLY L 100      33.867  20.006  33.998  1.00 45.12           C  
ATOM    768  O   GLY L 100      33.887  18.866  33.536  1.00 42.38           O  
ATOM    769  N   GLY L 101      33.847  20.240  35.323  1.00 40.65           N  
ATOM    770  CA  GLY L 101      33.816  19.153  36.259  1.00 41.34           C  
ATOM    771  C   GLY L 101      35.179  19.016  36.848  1.00 43.61           C  
ATOM    772  O   GLY L 101      36.181  19.266  36.182  1.00 43.75           O  
ATOM    773  N   THR L 102      35.230  18.627  38.135  1.00 43.06           N  
ATOM    774  CA  THR L 102      36.473  18.393  38.805  1.00 43.03           C  
ATOM    775  CB  THR L 102      36.632  19.208  40.057  1.00 43.16           C  
ATOM    776  OG1 THR L 102      36.582  20.592  39.741  1.00 44.17           O  
ATOM    777  CG2 THR L 102      37.974  18.863  40.723  1.00 43.40           C  
ATOM    778  C   THR L 102      36.446  16.952  39.186  1.00 42.14           C  
ATOM    779  O   THR L 102      35.411  16.423  39.587  1.00 43.80           O  
ATOM    780  N   LYS L 103      37.581  16.254  39.039  1.00 42.66           N  
ATOM    781  CA  LYS L 103      37.562  14.868  39.389  1.00 47.15           C  
ATOM    782  CB  LYS L 103      38.183  13.960  38.312  1.00 46.93           C  
ATOM    783  CG  LYS L 103      37.983  12.465  38.577  1.00 51.10           C  
ATOM    784  CD  LYS L 103      38.127  11.593  37.329  1.00 53.32           C  
ATOM    785  CE  LYS L 103      39.166  12.100  36.329  0.80 52.41           C  
ATOM    786  NZ  LYS L 103      39.107  11.299  35.088  0.80 50.75           N1+
ATOM    787  C   LYS L 103      38.332  14.736  40.656  1.00 45.41           C  
ATOM    788  O   LYS L 103      39.447  15.241  40.774  1.00 48.16           O  
ATOM    789  N   LEU L 104      37.736  14.060  41.654  1.00 45.69           N  
ATOM    790  CA  LEU L 104      38.390  13.936  42.922  1.00 46.36           C  
ATOM    791  CB  LEU L 104      37.419  14.122  44.100  1.00 44.92           C  
ATOM    792  CG  LEU L 104      38.110  14.276  45.466  1.00 47.75           C  
ATOM    793  CD1 LEU L 104      38.773  15.656  45.604  1.00 47.66           C  
ATOM    794  CD2 LEU L 104      37.156  13.955  46.622  1.00 50.68           C  
ATOM    795  C   LEU L 104      38.927  12.538  43.001  1.00 50.13           C  
ATOM    796  O   LEU L 104      38.170  11.568  42.995  1.00 49.50           O  
ATOM    797  N   GLU L 105      40.265  12.400  43.084  1.00 50.65           N  
ATOM    798  CA  GLU L 105      40.887  11.105  43.124  1.00 47.87           C  
ATOM    799  CB  GLU L 105      42.040  10.978  42.111  1.00 52.93           C  
ATOM    800  CG  GLU L 105      41.599  11.100  40.648  1.00 53.15           C  
ATOM    801  CD  GLU L 105      42.838  11.227  39.770  1.00 55.28           C  
ATOM    802  OE1 GLU L 105      43.905  11.633  40.302  1.00 54.50           O  
ATOM    803  OE2 GLU L 105      42.734  10.933  38.550  1.00 54.34           O1-
ATOM    804  C   GLU L 105      41.502  10.951  44.485  1.00 50.48           C  
ATOM    805  O   GLU L 105      41.993  11.921  45.060  1.00 49.42           O  
ATOM    806  N   ILE L 106      41.474   9.723  45.050  1.00 50.07           N  
ATOM    807  CA  ILE L 106      42.108   9.495  46.325  1.00 52.51           C  
ATOM    808  CB  ILE L 106      41.444   8.497  47.248  1.00 51.87           C  
ATOM    809  CG1 ILE L 106      40.211   9.087  47.959  1.00 50.21           C  
ATOM    810  CG2 ILE L 106      42.511   8.003  48.242  1.00 47.95           C  
ATOM    811  CD1 ILE L 106      38.994   9.356  47.087  1.00 48.62           C  
ATOM    812  C   ILE L 106      43.498   9.012  46.078  1.00 52.37           C  
ATOM    813  O   ILE L 106      43.749   8.207  45.183  1.00 50.17           O  
ATOM    814  N   LYS L 107      44.455   9.535  46.866  1.00 51.26           N  
ATOM    815  CA  LYS L 107      45.819   9.138  46.687  1.00 49.63           C  
ATOM    816  CB  LYS L 107      46.812  10.002  47.473  1.00 52.76           C  
ATOM    817  CG  LYS L 107      48.223   9.979  46.886  1.00 55.00           C  
ATOM    818  CD  LYS L 107      48.846   8.585  46.750  1.00 68.79           C  
ATOM    819  CE  LYS L 107      50.228   8.590  46.101  1.00 68.52           C  
ATOM    820  NZ  LYS L 107      51.215   9.100  47.072  1.00 67.00           N1+
ATOM    821  C   LYS L 107      45.967   7.711  47.195  1.00 52.89           C  
ATOM    822  O   LYS L 107      46.760   7.501  48.151  1.00 53.07           O  
ATOM    823  OXT LYS L 107      45.296   6.807  46.630  1.00  0.00           O1-
TER     824      LYS L 107 
ATOM    825  N   ASP H 108       9.982   5.713  45.118  1.00 62.60           N1+
ATOM    826  CA  ASP H 108       9.651   7.152  45.173  1.00 62.63           C  
ATOM    827  CB  ASP H 108      10.799   7.927  45.842  1.00 71.02           C  
ATOM    828  CG  ASP H 108      10.879   7.489  47.297  0.80 74.10           C  
ATOM    829  OD1 ASP H 108       9.955   6.766  47.757  1.00 76.90           O  
ATOM    830  OD2 ASP H 108      11.876   7.868  47.967  1.00 68.87           O1-
ATOM    831  C   ASP H 108       9.477   7.669  43.781  1.00 59.43           C  
ATOM    832  O   ASP H 108       8.761   7.078  42.973  1.00 61.36           O  
ATOM    833  N   VAL H 109      10.129   8.806  43.467  1.00 55.58           N  
ATOM    834  CA  VAL H 109      10.005   9.342  42.143  1.00 52.15           C  
ATOM    835  CB  VAL H 109      10.256  10.822  42.053  1.00 54.05           C  
ATOM    836  CG1 VAL H 109       9.275  11.548  42.983  1.00 50.65           C  
ATOM    837  CG2 VAL H 109      11.723  11.105  42.378  1.00 50.35           C  
ATOM    838  C   VAL H 109      11.009   8.637  41.280  1.00 54.01           C  
ATOM    839  O   VAL H 109      12.179   8.507  41.641  1.00 55.65           O  
ATOM    840  N   GLN H 110      10.566   8.156  40.104  1.00 55.27           N  
ATOM    841  CA  GLN H 110      11.427   7.402  39.241  1.00 52.27           C  
ATOM    842  CB  GLN H 110      11.077   5.905  39.243  1.00 54.18           C  
ATOM    843  CG  GLN H 110       9.661   5.630  38.738  1.00 63.84           C  
ATOM    844  CD  GLN H 110       9.419   4.127  38.793  1.00 70.23           C  
ATOM    845  OE1 GLN H 110      10.148   3.395  39.461  1.00 74.92           O  
ATOM    846  NE2 GLN H 110       8.364   3.652  38.079  1.00 71.66           N  
ATOM    847  C   GLN H 110      11.263   7.907  37.844  1.00 50.57           C  
ATOM    848  O   GLN H 110      10.180   8.337  37.446  1.00 53.35           O  
ATOM    849  N   LEU H 111      12.374   7.890  37.075  1.00 49.36           N  
ATOM    850  CA  LEU H 111      12.396   8.297  35.698  1.00 49.11           C  
ATOM    851  CB  LEU H 111      13.125   9.637  35.484  1.00 50.46           C  
ATOM    852  CG  LEU H 111      12.411  10.871  36.072  1.00 51.03           C  
ATOM    853  CD1 LEU H 111      13.245  12.142  35.861  1.00 50.88           C  
ATOM    854  CD2 LEU H 111      10.996  11.030  35.496  1.00 49.91           C  
ATOM    855  C   LEU H 111      13.180   7.260  34.953  1.00 49.29           C  
ATOM    856  O   LEU H 111      14.274   6.894  35.381  1.00 53.20           O  
ATOM    857  N   VAL H 112      12.647   6.736  33.828  1.00 50.84           N  
ATOM    858  CA  VAL H 112      13.414   5.750  33.113  1.00 47.75           C  
ATOM    859  CB  VAL H 112      12.842   4.367  33.246  1.00 60.25           C  
ATOM    860  CG1 VAL H 112      13.724   3.390  32.454  1.00 69.39           C  
ATOM    861  CG2 VAL H 112      12.678   4.015  34.735  1.00 65.16           C  
ATOM    862  C   VAL H 112      13.380   6.092  31.655  1.00 47.26           C  
ATOM    863  O   VAL H 112      12.329   6.033  31.021  1.00 53.56           O  
ATOM    864  N   GLU H 113      14.544   6.453  31.079  1.00 49.90           N  
ATOM    865  CA  GLU H 113      14.613   6.764  29.677  1.00 51.29           C  
ATOM    866  CB  GLU H 113      15.631   7.876  29.334  1.00 50.18           C  
ATOM    867  CG  GLU H 113      17.039   7.644  29.880  1.00 50.42           C  
ATOM    868  CD  GLU H 113      17.037   7.976  31.365  1.00 53.43           C  
ATOM    869  OE1 GLU H 113      17.176   9.179  31.712  1.00 55.69           O  
ATOM    870  OE2 GLU H 113      16.897   7.024  32.178  1.00 52.55           O1-
ATOM    871  C   GLU H 113      14.976   5.521  28.929  1.00 49.85           C  
ATOM    872  O   GLU H 113      15.571   4.602  29.489  1.00 53.22           O  
ATOM    873  N   SER H 114      14.589   5.458  27.638  1.00 49.97           N  
ATOM    874  CA  SER H 114      14.887   4.302  26.843  1.00 47.01           C  
ATOM    875  CB  SER H 114      13.916   3.132  27.078  1.00 51.04           C  
ATOM    876  OG  SER H 114      14.019   2.668  28.415  1.00 56.46           O  
ATOM    877  C   SER H 114      14.754   4.671  25.397  1.00 50.19           C  
ATOM    878  O   SER H 114      14.354   5.785  25.061  1.00 53.95           O  
ATOM    879  N   GLY H 115      15.070   3.709  24.499  1.00 49.42           N  
ATOM    880  CA  GLY H 115      14.896   3.913  23.085  1.00 48.19           C  
ATOM    881  C   GLY H 115      16.122   4.427  22.393  1.00 51.52           C  
ATOM    882  O   GLY H 115      15.999   5.236  21.478  1.00 54.47           O  
ATOM    883  N   GLY H 116      17.333   3.974  22.782  1.00 52.59           N  
ATOM    884  CA  GLY H 116      18.520   4.459  22.127  1.00 49.66           C  
ATOM    885  C   GLY H 116      19.254   3.311  21.512  1.00 51.95           C  
ATOM    886  O   GLY H 116      18.938   2.148  21.760  1.00 52.55           O  
ATOM    887  N   GLY H 117      20.264   3.623  20.674  1.00 48.87           N  
ATOM    888  CA  GLY H 117      21.022   2.588  20.037  1.00 48.08           C  
ATOM    889  C   GLY H 117      21.868   3.220  18.977  1.00 50.28           C  
ATOM    890  O   GLY H 117      22.100   4.428  18.978  1.00 52.20           O  
ATOM    891  N   LEU H 118      22.365   2.380  18.048  1.00 50.28           N  
ATOM    892  CA  LEU H 118      23.199   2.814  16.965  1.00 52.46           C  
ATOM    893  CB  LEU H 118      23.888   1.643  16.246  1.00 51.00           C  
ATOM    894  CG  LEU H 118      24.777   2.072  15.066  1.00 52.10           C  
ATOM    895  CD1 LEU H 118      25.989   2.884  15.544  1.00 51.63           C  
ATOM    896  CD2 LEU H 118      25.160   0.870  14.191  1.00 52.04           C  
ATOM    897  C   LEU H 118      22.346   3.502  15.949  1.00 55.08           C  
ATOM    898  O   LEU H 118      21.208   3.105  15.707  1.00 53.28           O  
ATOM    899  N   VAL H 119      22.884   4.571  15.328  1.00 52.01           N  
ATOM    900  CA  VAL H 119      22.154   5.260  14.307  1.00 51.10           C  
ATOM    901  CB  VAL H 119      21.397   6.440  14.845  1.00 51.03           C  
ATOM    902  CG1 VAL H 119      22.400   7.551  15.191  1.00 51.17           C  
ATOM    903  CG2 VAL H 119      20.304   6.839  13.844  1.00 53.25           C  
ATOM    904  C   VAL H 119      23.167   5.743  13.309  1.00 54.94           C  
ATOM    905  O   VAL H 119      24.321   5.993  13.652  1.00 51.13           O  
ATOM    906  N   GLN H 120      22.776   5.853  12.025  1.00 54.94           N  
ATOM    907  CA  GLN H 120      23.719   6.329  11.057  1.00 55.25           C  
ATOM    908  CB  GLN H 120      23.485   5.816   9.627  1.00 55.83           C  
ATOM    909  CG  GLN H 120      23.740   4.316   9.484  1.00 58.32           C  
ATOM    910  CD  GLN H 120      23.631   3.970   8.011  1.00 71.55           C  
ATOM    911  OE1 GLN H 120      23.567   2.801   7.636  1.00 65.29           O  
ATOM    912  NE2 GLN H 120      23.624   5.020   7.148  1.00 60.01           N  
ATOM    913  C   GLN H 120      23.642   7.816  11.044  1.00 54.33           C  
ATOM    914  O   GLN H 120      22.645   8.402  11.459  1.00 54.91           O  
ATOM    915  N   PRO H 121      24.682   8.448  10.580  1.00 50.88           N  
ATOM    916  CA  PRO H 121      24.670   9.879  10.552  1.00 53.80           C  
ATOM    917  CD  PRO H 121      26.028   7.913  10.693  1.00 56.27           C  
ATOM    918  CB  PRO H 121      26.084  10.294  10.157  1.00 51.06           C  
ATOM    919  CG  PRO H 121      26.952   9.147  10.710  1.00 52.63           C  
ATOM    920  C   PRO H 121      23.586  10.341   9.644  1.00 57.40           C  
ATOM    921  O   PRO H 121      23.403   9.749   8.582  1.00 53.95           O  
ATOM    922  N   GLY H 122      22.846  11.387  10.053  1.00 53.31           N  
ATOM    923  CA  GLY H 122      21.771  11.897   9.258  1.00 49.01           C  
ATOM    924  C   GLY H 122      20.520  11.166   9.642  1.00 47.76           C  
ATOM    925  O   GLY H 122      19.432  11.520   9.190  1.00 51.58           O  
ATOM    926  N   GLY H 123      20.638  10.151  10.523  1.00 47.63           N  
ATOM    927  CA  GLY H 123      19.509   9.335  10.879  1.00 46.92           C  
ATOM    928  C   GLY H 123      18.682  10.021  11.924  1.00 50.69           C  
ATOM    929  O   GLY H 123      18.921  11.175  12.269  1.00 53.91           O  
ATOM    930  N   SER H 124      17.660   9.306  12.444  1.00 45.41           N  
ATOM    931  CA  SER H 124      16.776   9.872  13.427  1.00 48.24           C  
ATOM    932  CB  SER H 124      15.421  10.303  12.842  1.00 51.63           C  
ATOM    933  OG  SER H 124      14.749   9.180  12.291  1.00 55.79           O  
ATOM    934  C   SER H 124      16.501   8.852  14.493  1.00 50.33           C  
ATOM    935  O   SER H 124      16.660   7.651  14.280  1.00 52.32           O  
ATOM    936  N   ARG H 125      16.096   9.328  15.691  1.00 51.45           N  
ATOM    937  CA  ARG H 125      15.831   8.451  16.799  1.00 48.48           C  
ATOM    938  CB  ARG H 125      17.128   8.127  17.563  1.00 54.04           C  
ATOM    939  CG  ARG H 125      16.992   7.092  18.675  1.00 61.09           C  
ATOM    940  CD  ARG H 125      16.682   5.688  18.158  1.00 42.81           C  
ATOM    941  NE  ARG H 125      17.534   5.457  16.959  1.00 35.69           N  
ATOM    942  CZ  ARG H 125      18.000   4.207  16.677  1.00 51.73           C  
ATOM    943  NH1 ARG H 125      17.756   3.177  17.538  1.00 41.78           N1+
ATOM    944  NH2 ARG H 125      18.699   3.986  15.526  1.00 29.62           N  
ATOM    945  C   ARG H 125      14.903   9.176  17.736  1.00 48.84           C  
ATOM    946  O   ARG H 125      14.939  10.401  17.822  1.00 51.44           O  
ATOM    947  N   LYS H 126      14.028   8.441  18.459  1.00 49.37           N  
ATOM    948  CA  LYS H 126      13.131   9.095  19.371  1.00 47.24           C  
ATOM    949  CB  LYS H 126      11.656   8.951  18.972  1.00 52.05           C  
ATOM    950  CG  LYS H 126      10.705   9.756  19.854  1.00 51.37           C  
ATOM    951  CD  LYS H 126       9.284   9.840  19.292  1.00 51.63           C  
ATOM    952  CE  LYS H 126       8.293  10.525  20.237  1.00 64.30           C  
ATOM    953  NZ  LYS H 126       6.914  10.412  19.710  1.00 59.69           N1+
ATOM    954  C   LYS H 126      13.304   8.469  20.723  1.00 51.93           C  
ATOM    955  O   LYS H 126      13.032   7.284  20.910  1.00 52.18           O  
ATOM    956  N   LEU H 127      13.765   9.268  21.707  1.00 48.56           N  
ATOM    957  CA  LEU H 127      13.987   8.761  23.033  1.00 48.04           C  
ATOM    958  CB  LEU H 127      15.202   9.402  23.728  1.00 45.61           C  
ATOM    959  CG  LEU H 127      16.536   9.174  22.993  1.00 45.04           C  
ATOM    960  CD1 LEU H 127      17.698   9.840  23.739  1.00 46.42           C  
ATOM    961  CD2 LEU H 127      16.795   7.682  22.726  1.00 43.91           C  
ATOM    962  C   LEU H 127      12.783   9.068  23.868  1.00 44.57           C  
ATOM    963  O   LEU H 127      12.054  10.022  23.598  1.00 46.60           O  
ATOM    964  N   SER H 128      12.541   8.242  24.907  1.00 46.21           N  
ATOM    965  CA  SER H 128      11.416   8.457  25.766  1.00 47.06           C  
ATOM    966  CB  SER H 128      10.280   7.446  25.537  1.00 50.77           C  
ATOM    967  OG  SER H 128      10.751   6.129  25.780  1.00 56.10           O  
ATOM    968  C   SER H 128      11.869   8.317  27.187  1.00 47.12           C  
ATOM    969  O   SER H 128      12.831   7.608  27.477  1.00 47.88           O  
ATOM    970  N   CYS H 129      11.193   9.035  28.108  1.00 48.68           N  
ATOM    971  CA  CYS H 129      11.492   8.984  29.511  1.00 48.14           C  
ATOM    972  CB  CYS H 129      12.141  10.297  30.016  1.00 51.96           C  
ATOM    973  SG  CYS H 129      12.374  10.385  31.820  1.00 48.53           S  
ATOM    974  C   CYS H 129      10.186   8.770  30.218  1.00 49.18           C  
ATOM    975  O   CYS H 129       9.282   9.601  30.139  1.00 50.25           O  
ATOM    976  N   ALA H 130      10.046   7.632  30.930  1.00 47.52           N  
ATOM    977  CA  ALA H 130       8.797   7.368  31.587  1.00 46.17           C  
ATOM    978  CB  ALA H 130       8.421   5.876  31.619  1.00 52.63           C  
ATOM    979  C   ALA H 130       8.914   7.836  32.998  1.00 49.12           C  
ATOM    980  O   ALA H 130       9.776   7.389  33.750  1.00 52.20           O  
ATOM    981  N   ALA H 131       8.011   8.747  33.401  1.00 49.64           N  
ATOM    982  CA  ALA H 131       8.089   9.299  34.721  1.00 50.82           C  
ATOM    983  CB  ALA H 131       7.855  10.819  34.761  1.00 49.20           C  
ATOM    984  C   ALA H 131       7.023   8.678  35.555  1.00 49.96           C  
ATOM    985  O   ALA H 131       5.918   8.422  35.081  1.00 53.43           O  
ATOM    986  N   SER H 132       7.350   8.384  36.828  1.00 52.45           N  
ATOM    987  CA  SER H 132       6.361   7.846  37.714  1.00 51.35           C  
ATOM    988  CB  SER H 132       6.265   6.311  37.711  1.00 52.24           C  
ATOM    989  OG  SER H 132       5.764   5.849  36.467  1.00 53.52           O  
ATOM    990  C   SER H 132       6.725   8.247  39.104  1.00 52.35           C  
ATOM    991  O   SER H 132       7.860   8.624  39.386  1.00 51.78           O  
ATOM    992  N   GLY H 133       5.736   8.178  40.018  1.00 27.96           N  
ATOM    993  CA  GLY H 133       5.974   8.430  41.409  1.00 25.35           C  
ATOM    994  C   GLY H 133       5.656   9.849  41.767  1.00 29.42           C  
ATOM    995  O   GLY H 133       5.593  10.179  42.950  1.00 36.74           O  
ATOM    996  N   PHE H 134       5.455  10.742  40.778  1.00 32.09           N  
ATOM    997  CA  PHE H 134       5.124  12.093  41.143  1.00 30.91           C  
ATOM    998  CB  PHE H 134       6.349  13.021  41.305  1.00 30.15           C  
ATOM    999  CG  PHE H 134       7.061  13.169  40.001  1.00 31.36           C  
ATOM   1000  CD1 PHE H 134       7.804  12.130  39.488  1.00 26.43           C  
ATOM   1001  CD2 PHE H 134       7.011  14.356  39.305  1.00 24.08           C  
ATOM   1002  CE1 PHE H 134       8.466  12.269  38.290  1.00 22.99           C  
ATOM   1003  CE2 PHE H 134       7.672  14.501  38.108  1.00 26.37           C  
ATOM   1004  CZ  PHE H 134       8.400  13.454  37.597  1.00 23.61           C  
ATOM   1005  C   PHE H 134       4.215  12.660  40.099  1.00 28.68           C  
ATOM   1006  O   PHE H 134       4.007  12.061  39.044  1.00 30.98           O  
ATOM   1007  N   THR H 135       3.623  13.837  40.392  1.00 30.39           N  
ATOM   1008  CA  THR H 135       2.713  14.470  39.480  1.00 28.31           C  
ATOM   1009  CB  THR H 135       1.972  15.610  40.118  1.00 34.55           C  
ATOM   1010  OG1 THR H 135       1.239  15.143  41.241  1.00 35.57           O  
ATOM   1011  CG2 THR H 135       1.021  16.234  39.088  1.00 30.77           C  
ATOM   1012  C   THR H 135       3.525  15.011  38.346  1.00 32.91           C  
ATOM   1013  O   THR H 135       4.099  16.094  38.426  1.00 34.99           O  
ATOM   1014  N   PHE H 136       3.523  14.277  37.221  1.00 31.38           N  
ATOM   1015  CA  PHE H 136       4.337  14.569  36.077  1.00 28.23           C  
ATOM   1016  CB  PHE H 136       4.066  13.545  34.958  1.00 24.70           C  
ATOM   1017  CG  PHE H 136       4.858  13.876  33.742  1.00 29.62           C  
ATOM   1018  CD1 PHE H 136       6.213  13.646  33.694  1.00 31.30           C  
ATOM   1019  CD2 PHE H 136       4.229  14.396  32.634  1.00 23.89           C  
ATOM   1020  CE1 PHE H 136       6.933  13.947  32.560  1.00 30.83           C  
ATOM   1021  CE2 PHE H 136       4.944  14.698  31.499  1.00 31.07           C  
ATOM   1022  CZ  PHE H 136       6.300  14.477  31.461  1.00 27.88           C  
ATOM   1023  C   PHE H 136       4.039  15.944  35.562  1.00 36.35           C  
ATOM   1024  O   PHE H 136       4.950  16.737  35.319  1.00 39.14           O  
ATOM   1025  N   SER H 137       2.746  16.277  35.435  1.00 32.43           N  
ATOM   1026  CA  SER H 137       2.302  17.499  34.828  1.00 34.32           C  
ATOM   1027  CB  SER H 137       0.775  17.542  34.653  1.00 34.16           C  
ATOM   1028  OG  SER H 137       0.139  17.495  35.921  1.00 41.44           O  
ATOM   1029  C   SER H 137       2.699  18.719  35.605  1.00 32.83           C  
ATOM   1030  O   SER H 137       2.621  19.823  35.074  1.00 34.16           O  
ATOM   1031  N   SER H 138       3.066  18.589  36.890  1.00 35.63           N  
ATOM   1032  CA  SER H 138       3.419  19.755  37.655  1.00 34.21           C  
ATOM   1033  CB  SER H 138       3.246  19.563  39.172  1.00 29.66           C  
ATOM   1034  OG  SER H 138       4.123  18.558  39.652  1.00 47.90           O  
ATOM   1035  C   SER H 138       4.826  20.219  37.398  1.00 38.74           C  
ATOM   1036  O   SER H 138       5.178  21.331  37.792  1.00 32.91           O  
ATOM   1037  N   PHE H 139       5.680  19.405  36.743  1.00 32.68           N  
ATOM   1038  CA  PHE H 139       7.053  19.818  36.661  1.00 26.45           C  
ATOM   1039  CB  PHE H 139       8.035  18.821  37.302  1.00 22.72           C  
ATOM   1040  CG  PHE H 139       7.829  18.835  38.776  1.00 26.61           C  
ATOM   1041  CD1 PHE H 139       6.847  18.074  39.359  1.00 25.73           C  
ATOM   1042  CD2 PHE H 139       8.625  19.605  39.587  1.00 28.47           C  
ATOM   1043  CE1 PHE H 139       6.656  18.085  40.720  1.00 28.55           C  
ATOM   1044  CE2 PHE H 139       8.440  19.621  40.949  1.00 25.71           C  
ATOM   1045  CZ  PHE H 139       7.454  18.860  41.521  1.00 27.63           C  
ATOM   1046  C   PHE H 139       7.521  20.004  35.264  1.00 26.24           C  
ATOM   1047  O   PHE H 139       7.087  19.332  34.327  1.00 25.66           O  
ATOM   1048  N   GLY H 140       8.451  20.966  35.111  1.00 47.78           N  
ATOM   1049  CA  GLY H 140       9.071  21.143  33.833  1.00 46.18           C  
ATOM   1050  C   GLY H 140      10.012  19.994  33.703  1.00 49.48           C  
ATOM   1051  O   GLY H 140      10.376  19.375  34.702  1.00 47.36           O  
ATOM   1052  N   MET H 141      10.440  19.690  32.462  1.00 49.71           N  
ATOM   1053  CA  MET H 141      11.306  18.568  32.267  1.00 46.19           C  
ATOM   1054  CB  MET H 141      10.602  17.374  31.601  1.00 46.39           C  
ATOM   1055  CG  MET H 141       9.484  16.787  32.467  1.00 45.40           C  
ATOM   1056  SD  MET H 141      10.059  16.065  34.034  1.00 48.74           S  
ATOM   1057  CE  MET H 141      10.717  14.538  33.306  1.00 48.06           C  
ATOM   1058  C   MET H 141      12.446  18.980  31.386  1.00 46.35           C  
ATOM   1059  O   MET H 141      12.353  19.945  30.627  1.00 46.67           O  
ATOM   1060  N   HIS H 142      13.573  18.244  31.489  1.00 43.64           N  
ATOM   1061  CA  HIS H 142      14.740  18.562  30.717  1.00 42.25           C  
ATOM   1062  ND1 HIS H 142      15.230  20.817  33.326  1.00  7.03           N  
ATOM   1063  CG  HIS H 142      15.736  20.543  32.077  1.00  9.62           C  
ATOM   1064  CB  HIS H 142      15.906  19.164  31.523  1.00 47.18           C  
ATOM   1065  NE2 HIS H 142      15.774  22.770  32.414  1.00  9.97           N  
ATOM   1066  CD2 HIS H 142      16.062  21.746  31.532  1.00  4.99           C  
ATOM   1067  CE1 HIS H 142      15.275  22.164  33.477  1.00 10.97           C  
ATOM   1068  C   HIS H 142      15.368  17.307  30.211  1.00 42.68           C  
ATOM   1069  O   HIS H 142      15.140  16.213  30.723  1.00 42.74           O  
ATOM   1070  N   TRP H 143      16.194  17.467  29.161  1.00 42.34           N  
ATOM   1071  CA  TRP H 143      17.013  16.403  28.677  1.00 42.60           C  
ATOM   1072  CB  TRP H 143      16.770  16.015  27.209  1.00 45.13           C  
ATOM   1073  CG  TRP H 143      15.498  15.239  26.972  1.00 44.58           C  
ATOM   1074  CD2 TRP H 143      15.413  13.810  27.068  1.00 49.78           C  
ATOM   1075  CD1 TRP H 143      14.253  15.680  26.638  1.00 44.67           C  
ATOM   1076  NE1 TRP H 143      13.394  14.611  26.518  1.00 47.47           N  
ATOM   1077  CE2 TRP H 143      14.097  13.454  26.781  1.00 45.07           C  
ATOM   1078  CE3 TRP H 143      16.357  12.871  27.373  1.00 48.76           C  
ATOM   1079  CZ2 TRP H 143      13.701  12.146  26.793  1.00 47.49           C  
ATOM   1080  CZ3 TRP H 143      15.956  11.554  27.381  1.00 48.43           C  
ATOM   1081  CH2 TRP H 143      14.654  11.200  27.097  1.00 50.22           C  
ATOM   1082  C   TRP H 143      18.414  16.907  28.783  1.00 44.35           C  
ATOM   1083  O   TRP H 143      18.718  18.023  28.366  1.00 44.18           O  
ATOM   1084  N   VAL H 144      19.296  16.102  29.397  1.00 44.30           N  
ATOM   1085  CA  VAL H 144      20.676  16.468  29.503  1.00 42.50           C  
ATOM   1086  CB  VAL H 144      21.135  16.666  30.920  1.00 42.23           C  
ATOM   1087  CG1 VAL H 144      22.632  17.014  30.908  1.00 42.41           C  
ATOM   1088  CG2 VAL H 144      20.252  17.732  31.591  1.00 40.34           C  
ATOM   1089  C   VAL H 144      21.429  15.301  28.959  1.00 42.99           C  
ATOM   1090  O   VAL H 144      21.056  14.155  29.201  1.00 43.84           O  
ATOM   1091  N   ARG H 145      22.505  15.566  28.193  1.00 43.75           N  
ATOM   1092  CA  ARG H 145      23.277  14.485  27.649  1.00 44.44           C  
ATOM   1093  CB  ARG H 145      23.289  14.425  26.111  1.00 46.74           C  
ATOM   1094  CG  ARG H 145      23.779  15.708  25.434  1.00 41.63           C  
ATOM   1095  CD  ARG H 145      23.828  15.599  23.909  1.00 43.87           C  
ATOM   1096  NE  ARG H 145      23.972  16.973  23.352  1.00 43.88           N  
ATOM   1097  CZ  ARG H 145      23.950  17.164  22.000  1.00 40.32           C  
ATOM   1098  NH1 ARG H 145      23.886  16.092  21.161  1.00 42.81           N1+
ATOM   1099  NH2 ARG H 145      23.991  18.421  21.474  1.00 43.21           N  
ATOM   1100  C   ARG H 145      24.684  14.641  28.124  1.00 42.70           C  
ATOM   1101  O   ARG H 145      25.092  15.720  28.552  1.00 42.04           O  
ATOM   1102  N   GLN H 146      25.448  13.527  28.103  1.00 43.29           N  
ATOM   1103  CA  GLN H 146      26.812  13.554  28.537  1.00 42.97           C  
ATOM   1104  CB  GLN H 146      27.016  12.863  29.897  1.00 40.78           C  
ATOM   1105  CG  GLN H 146      28.463  12.874  30.390  1.00 39.34           C  
ATOM   1106  CD  GLN H 146      28.489  12.230  31.769  1.00 45.46           C  
ATOM   1107  OE1 GLN H 146      27.850  12.711  32.702  1.00 43.70           O  
ATOM   1108  NE2 GLN H 146      29.238  11.104  31.904  1.00 39.68           N  
ATOM   1109  C   GLN H 146      27.637  12.832  27.519  1.00 42.90           C  
ATOM   1110  O   GLN H 146      27.394  11.666  27.210  1.00 45.28           O  
ATOM   1111  N   ALA H 147      28.663  13.526  26.990  1.00 47.77           N  
ATOM   1112  CA  ALA H 147      29.511  12.996  25.958  1.00 45.55           C  
ATOM   1113  CB  ALA H 147      30.269  14.078  25.172  1.00 48.88           C  
ATOM   1114  C   ALA H 147      30.522  12.071  26.557  1.00 49.84           C  
ATOM   1115  O   ALA H 147      30.627  11.926  27.773  1.00 54.75           O  
ATOM   1116  N   PRO H 148      31.233  11.398  25.690  1.00 54.57           N  
ATOM   1117  CA  PRO H 148      32.267  10.495  26.117  1.00 48.92           C  
ATOM   1118  CD  PRO H 148      30.674  11.009  24.407  1.00 55.57           C  
ATOM   1119  CB  PRO H 148      32.683   9.721  24.870  1.00 53.68           C  
ATOM   1120  CG  PRO H 148      31.403   9.710  24.015  1.00 50.82           C  
ATOM   1121  C   PRO H 148      33.372  11.243  26.801  1.00 53.80           C  
ATOM   1122  O   PRO H 148      34.132  10.628  27.545  1.00 55.02           O  
ATOM   1123  N   GLU H 149      33.484  12.560  26.542  1.00 54.69           N  
ATOM   1124  CA  GLU H 149      34.434  13.447  27.152  1.00 54.07           C  
ATOM   1125  CB  GLU H 149      34.477  14.849  26.521  1.00 60.77           C  
ATOM   1126  CG  GLU H 149      35.252  14.879  25.203  0.80 70.22           C  
ATOM   1127  CD  GLU H 149      36.715  14.642  25.548  0.80 73.87           C  
ATOM   1128  OE1 GLU H 149      37.241  15.402  26.402  0.80 69.26           O  
ATOM   1129  OE2 GLU H 149      37.328  13.704  24.973  0.80 74.35           O1-
ATOM   1130  C   GLU H 149      34.058  13.570  28.589  1.00 61.58           C  
ATOM   1131  O   GLU H 149      34.865  13.997  29.409  1.00 53.67           O  
ATOM   1132  N   LYS H 150      32.808  13.195  28.919  1.00 53.56           N  
ATOM   1133  CA  LYS H 150      32.254  13.254  30.244  1.00 51.54           C  
ATOM   1134  CB  LYS H 150      33.270  12.906  31.351  1.00 59.31           C  
ATOM   1135  CG  LYS H 150      33.794  11.473  31.286  1.00 61.76           C  
ATOM   1136  CD  LYS H 150      35.079  11.252  32.089  1.00 68.88           C  
ATOM   1137  CE  LYS H 150      34.845  10.749  33.514  1.00 66.88           C  
ATOM   1138  NZ  LYS H 150      36.143  10.546  34.197  1.00 62.59           N1+
ATOM   1139  C   LYS H 150      31.765  14.629  30.560  1.00 50.97           C  
ATOM   1140  O   LYS H 150      31.440  14.911  31.708  1.00 46.79           O  
ATOM   1141  N   GLY H 151      31.668  15.533  29.573  1.00 54.67           N  
ATOM   1142  CA  GLY H 151      31.098  16.812  29.897  1.00 53.79           C  
ATOM   1143  C   GLY H 151      29.598  16.679  29.857  1.00 44.00           C  
ATOM   1144  O   GLY H 151      29.068  15.801  29.179  1.00 45.13           O  
ATOM   1145  N   LEU H 152      28.872  17.568  30.575  1.00 44.34           N  
ATOM   1146  CA  LEU H 152      27.428  17.557  30.591  1.00 48.47           C  
ATOM   1147  CB  LEU H 152      26.811  17.717  31.992  1.00 44.35           C  
ATOM   1148  CG  LEU H 152      26.901  16.456  32.870  1.00 40.65           C  
ATOM   1149  CD1 LEU H 152      26.277  16.691  34.254  1.00 41.54           C  
ATOM   1150  CD2 LEU H 152      26.251  15.256  32.160  1.00 41.45           C  
ATOM   1151  C   LEU H 152      26.952  18.708  29.782  1.00 44.06           C  
ATOM   1152  O   LEU H 152      27.521  19.797  29.841  1.00 44.61           O  
ATOM   1153  N   GLU H 153      25.890  18.480  28.989  1.00 45.10           N  
ATOM   1154  CA  GLU H 153      25.376  19.523  28.158  1.00 44.26           C  
ATOM   1155  CB  GLU H 153      25.783  19.336  26.687  1.00 42.45           C  
ATOM   1156  CG  GLU H 153      25.606  20.575  25.815  1.00 44.19           C  
ATOM   1157  CD  GLU H 153      26.057  20.202  24.409  1.00 47.32           C  
ATOM   1158  OE1 GLU H 153      25.193  19.725  23.625  1.00 50.62           O  
ATOM   1159  OE2 GLU H 153      27.267  20.383  24.102  1.00 51.05           O1-
ATOM   1160  C   GLU H 153      23.880  19.459  28.231  1.00 42.91           C  
ATOM   1161  O   GLU H 153      23.293  18.378  28.188  1.00 42.93           O  
ATOM   1162  N   TRP H 154      23.228  20.638  28.348  1.00 42.87           N  
ATOM   1163  CA  TRP H 154      21.794  20.742  28.427  1.00 44.41           C  
ATOM   1164  CB  TRP H 154      21.355  22.012  29.174  1.00 39.75           C  
ATOM   1165  CG  TRP H 154      19.896  22.350  29.030  1.00 40.35           C  
ATOM   1166  CD2 TRP H 154      19.438  23.388  28.153  1.00 41.03           C  
ATOM   1167  CD1 TRP H 154      18.789  21.834  29.637  1.00 40.89           C  
ATOM   1168  NE1 TRP H 154      17.664  22.485  29.183  1.00 40.18           N  
ATOM   1169  CE2 TRP H 154      18.051  23.444  28.271  1.00 38.50           C  
ATOM   1170  CE3 TRP H 154      20.125  24.223  27.320  1.00 40.59           C  
ATOM   1171  CZ2 TRP H 154      17.324  24.347  27.550  1.00 41.09           C  
ATOM   1172  CZ3 TRP H 154      19.390  25.130  26.592  1.00 38.38           C  
ATOM   1173  CH2 TRP H 154      18.016  25.188  26.706  1.00 41.64           C  
ATOM   1174  C   TRP H 154      21.244  20.804  27.033  1.00 41.88           C  
ATOM   1175  O   TRP H 154      21.680  21.617  26.222  1.00 42.02           O  
ATOM   1176  N   VAL H 155      20.373  19.831  26.690  1.00 42.36           N  
ATOM   1177  CA  VAL H 155      19.737  19.685  25.405  1.00 41.23           C  
ATOM   1178  CB  VAL H 155      19.541  18.237  25.068  1.00 43.58           C  
ATOM   1179  CG1 VAL H 155      18.847  18.130  23.703  1.00 45.05           C  
ATOM   1180  CG2 VAL H 155      20.913  17.547  25.122  1.00 46.23           C  
ATOM   1181  C   VAL H 155      18.421  20.387  25.182  1.00 43.64           C  
ATOM   1182  O   VAL H 155      18.210  20.993  24.132  1.00 43.01           O  
ATOM   1183  N   ALA H 156      17.473  20.292  26.139  1.00 44.07           N  
ATOM   1184  CA  ALA H 156      16.154  20.813  25.878  1.00 40.80           C  
ATOM   1185  CB  ALA H 156      15.302  19.888  24.993  1.00 42.07           C  
ATOM   1186  C   ALA H 156      15.418  20.964  27.176  1.00 44.87           C  
ATOM   1187  O   ALA H 156      15.791  20.365  28.182  1.00 41.76           O  
ATOM   1188  N   TYR H 157      14.364  21.813  27.174  1.00 44.99           N  
ATOM   1189  CA  TYR H 157      13.520  22.045  28.315  1.00 41.88           C  
ATOM   1190  CB  TYR H 157      13.906  23.338  29.066  1.00 42.12           C  
ATOM   1191  CG  TYR H 157      12.932  23.649  30.156  1.00 50.65           C  
ATOM   1192  CD1 TYR H 157      12.988  22.999  31.368  1.00 49.60           C  
ATOM   1193  CD2 TYR H 157      11.976  24.621  29.973  1.00 47.65           C  
ATOM   1194  CE1 TYR H 157      12.092  23.300  32.370  1.00 48.77           C  
ATOM   1195  CE2 TYR H 157      11.077  24.927  30.969  1.00 49.07           C  
ATOM   1196  CZ  TYR H 157      11.134  24.265  32.171  1.00 53.13           C  
ATOM   1197  OH  TYR H 157      10.215  24.575  33.197  1.00 53.18           O  
ATOM   1198  C   TYR H 157      12.120  22.202  27.810  1.00 46.78           C  
ATOM   1199  O   TYR H 157      11.890  22.849  26.789  1.00 42.53           O  
ATOM   1200  N   ILE H 158      11.141  21.591  28.509  1.00 42.28           N  
ATOM   1201  CA  ILE H 158       9.764  21.735  28.136  1.00 41.64           C  
ATOM   1202  CB  ILE H 158       9.174  20.477  27.569  1.00 45.59           C  
ATOM   1203  CG1 ILE H 158       7.821  20.762  26.901  1.00 47.45           C  
ATOM   1204  CG2 ILE H 158       9.120  19.420  28.679  1.00 41.68           C  
ATOM   1205  CD1 ILE H 158       7.321  19.610  26.029  1.00 46.87           C  
ATOM   1206  C   ILE H 158       9.027  22.105  29.387  1.00 45.48           C  
ATOM   1207  O   ILE H 158       9.258  21.519  30.444  1.00 42.47           O  
ATOM   1208  N   SER H 159       8.133  23.111  29.299  1.00 44.47           N  
ATOM   1209  CA  SER H 159       7.396  23.559  30.449  1.00 46.66           C  
ATOM   1210  CB  SER H 159       6.725  24.930  30.250  1.00 45.82           C  
ATOM   1211  OG  SER H 159       5.824  24.876  29.154  1.00 53.30           O  
ATOM   1212  C   SER H 159       6.339  22.541  30.745  1.00 45.31           C  
ATOM   1213  O   SER H 159       6.062  21.668  29.927  1.00 45.74           O  
ATOM   1214  N   SER H 160       5.713  22.594  31.939  1.00 11.80           N  
ATOM   1215  CA  SER H 160       4.751  21.582  32.296  1.00 11.40           C  
ATOM   1216  CB  SER H 160       4.097  21.846  33.663  1.00 13.90           C  
ATOM   1217  OG  SER H 160       5.078  21.816  34.689  1.00 18.18           O  
ATOM   1218  C   SER H 160       3.651  21.576  31.277  1.00 18.39           C  
ATOM   1219  O   SER H 160       3.147  20.519  30.895  1.00 19.39           O  
ATOM   1220  N   GLY H 161       3.245  22.786  30.852  1.00 19.38           N  
ATOM   1221  CA  GLY H 161       2.217  23.099  29.896  1.00 15.31           C  
ATOM   1222  C   GLY H 161       2.610  22.755  28.489  1.00 19.75           C  
ATOM   1223  O   GLY H 161       1.749  22.622  27.620  1.00 19.88           O  
ATOM   1224  N   SER H 162       3.927  22.681  28.217  1.00 18.18           N  
ATOM   1225  CA  SER H 162       4.436  22.477  26.889  1.00 17.63           C  
ATOM   1226  CB  SER H 162       3.672  21.402  26.094  1.00 14.69           C  
ATOM   1227  OG  SER H 162       3.782  20.140  26.735  1.00 13.52           O  
ATOM   1228  C   SER H 162       4.269  23.769  26.174  1.00 15.60           C  
ATOM   1229  O   SER H 162       4.503  23.880  24.971  1.00 16.08           O  
ATOM   1230  N   SER H 163       3.886  24.801  26.936  1.00 16.24           N  
ATOM   1231  CA  SER H 163       3.709  26.101  26.383  1.00 17.83           C  
ATOM   1232  CB  SER H 163       3.126  27.074  27.415  1.00 15.85           C  
ATOM   1233  OG  SER H 163       2.957  28.353  26.833  1.00 27.29           O  
ATOM   1234  C   SER H 163       5.053  26.608  25.972  1.00 20.73           C  
ATOM   1235  O   SER H 163       5.197  27.229  24.921  1.00 25.54           O  
ATOM   1236  N   THR H 164       6.089  26.329  26.782  1.00 47.44           N  
ATOM   1237  CA  THR H 164       7.362  26.901  26.451  1.00 45.42           C  
ATOM   1238  CB  THR H 164       7.839  27.886  27.476  1.00 52.81           C  
ATOM   1239  OG1 THR H 164       6.894  28.934  27.618  1.00 17.15           O  
ATOM   1240  CG2 THR H 164       9.192  28.462  27.027  1.00 16.95           C  
ATOM   1241  C   THR H 164       8.387  25.818  26.356  1.00 47.48           C  
ATOM   1242  O   THR H 164       8.426  24.901  27.175  1.00 47.00           O  
ATOM   1243  N   LEU H 165       9.242  25.900  25.317  1.00 43.29           N  
ATOM   1244  CA  LEU H 165      10.295  24.944  25.124  1.00 45.04           C  
ATOM   1245  CB  LEU H 165      10.061  23.999  23.932  1.00 46.00           C  
ATOM   1246  CG  LEU H 165       8.921  22.987  24.157  1.00  8.78           C  
ATOM   1247  CD1 LEU H 165       7.588  23.698  24.426  1.00 11.64           C  
ATOM   1248  CD2 LEU H 165       8.820  21.980  22.999  1.00  3.57           C  
ATOM   1249  C   LEU H 165      11.558  25.697  24.849  1.00 44.96           C  
ATOM   1250  O   LEU H 165      11.537  26.767  24.244  1.00 47.24           O  
ATOM   1251  N   HIS H 166      12.706  25.157  25.304  1.00 42.37           N  
ATOM   1252  CA  HIS H 166      13.945  25.832  25.047  1.00 44.04           C  
ATOM   1253  ND1 HIS H 166      14.164  29.025  26.216  1.00 25.10           N  
ATOM   1254  CG  HIS H 166      13.829  27.769  26.672  1.00 46.46           C  
ATOM   1255  CB  HIS H 166      14.556  26.518  26.279  1.00 42.43           C  
ATOM   1256  NE2 HIS H 166      12.414  29.283  27.564  1.00 31.85           N  
ATOM   1257  CD2 HIS H 166      12.759  27.944  27.494  1.00 49.81           C  
ATOM   1258  CE1 HIS H 166      13.287  29.892  26.781  1.00 49.96           C  
ATOM   1259  C   HIS H 166      14.938  24.829  24.568  1.00 46.00           C  
ATOM   1260  O   HIS H 166      14.912  23.668  24.978  1.00 43.56           O  
ATOM   1261  N   TYR H 167      15.830  25.263  23.653  1.00 43.42           N  
ATOM   1262  CA  TYR H 167      16.849  24.388  23.156  1.00 41.68           C  
ATOM   1263  CB  TYR H 167      16.659  23.908  21.703  1.00 40.11           C  
ATOM   1264  CG  TYR H 167      15.373  23.171  21.551  1.00 40.77           C  
ATOM   1265  CD1 TYR H 167      15.174  21.962  22.170  1.00 39.13           C  
ATOM   1266  CD2 TYR H 167      14.350  23.709  20.809  1.00 42.52           C  
ATOM   1267  CE1 TYR H 167      13.985  21.288  22.027  1.00 41.04           C  
ATOM   1268  CE2 TYR H 167      13.159  23.039  20.659  1.00 40.97           C  
ATOM   1269  CZ  TYR H 167      12.976  21.823  21.267  1.00 43.12           C  
ATOM   1270  OH  TYR H 167      11.756  21.133  21.114  1.00 44.06           O  
ATOM   1271  C   TYR H 167      18.141  25.138  23.134  1.00 43.71           C  
ATOM   1272  O   TYR H 167      18.171  26.367  23.062  1.00 45.94           O  
ATOM   1273  N   ALA H 168      19.257  24.392  23.233  1.00 44.72           N  
ATOM   1274  CA  ALA H 168      20.553  24.977  23.089  1.00 41.11           C  
ATOM   1275  CB  ALA H 168      21.702  24.069  23.560  1.00 43.83           C  
ATOM   1276  C   ALA H 168      20.699  25.178  21.617  1.00 46.36           C  
ATOM   1277  O   ALA H 168      20.031  24.520  20.824  1.00 46.80           O  
ATOM   1278  N   ASP H 169      21.584  26.096  21.205  1.00 44.05           N  
ATOM   1279  CA  ASP H 169      21.709  26.415  19.815  1.00 49.07           C  
ATOM   1280  CB  ASP H 169      22.673  27.582  19.553  1.00 58.57           C  
ATOM   1281  CG  ASP H 169      21.957  28.861  19.974  1.00 60.98           C  
ATOM   1282  OD1 ASP H 169      20.954  29.218  19.301  1.00 71.62           O  
ATOM   1283  OD2 ASP H 169      22.404  29.501  20.963  1.00 65.85           O1-
ATOM   1284  C   ASP H 169      22.169  25.224  19.026  1.00 44.13           C  
ATOM   1285  O   ASP H 169      21.804  25.079  17.861  1.00 47.41           O  
ATOM   1286  N   THR H 170      22.981  24.337  19.628  1.00 47.38           N  
ATOM   1287  CA  THR H 170      23.540  23.230  18.897  1.00 46.76           C  
ATOM   1288  CB  THR H 170      24.464  22.385  19.731  1.00 44.79           C  
ATOM   1289  OG1 THR H 170      23.760  21.805  20.819  1.00 66.89           O  
ATOM   1290  CG2 THR H 170      25.605  23.265  20.260  1.00 54.10           C  
ATOM   1291  C   THR H 170      22.472  22.319  18.357  1.00 50.12           C  
ATOM   1292  O   THR H 170      22.550  21.880  17.210  1.00 51.07           O  
ATOM   1293  N   VAL H 171      21.493  21.946  19.202  1.00 45.83           N  
ATOM   1294  CA  VAL H 171      20.412  21.061  18.852  1.00 42.69           C  
ATOM   1295  CB  VAL H 171      19.831  20.334  20.032  1.00 41.49           C  
ATOM   1296  CG1 VAL H 171      20.915  19.412  20.606  1.00 40.90           C  
ATOM   1297  CG2 VAL H 171      19.294  21.348  21.051  1.00 41.87           C  
ATOM   1298  C   VAL H 171      19.291  21.719  18.100  1.00 45.99           C  
ATOM   1299  O   VAL H 171      18.536  21.029  17.416  1.00 45.44           O  
ATOM   1300  N   LYS H 172      19.114  23.048  18.233  1.00 48.38           N  
ATOM   1301  CA  LYS H 172      17.954  23.697  17.680  1.00 50.68           C  
ATOM   1302  CB  LYS H 172      17.984  25.231  17.765  1.00 53.53           C  
ATOM   1303  CG  LYS H 172      16.661  25.858  17.329  0.80 52.37           C  
ATOM   1304  CD  LYS H 172      16.634  27.385  17.392  0.80 56.65           C  
ATOM   1305  CE  LYS H 172      17.139  27.966  18.712  0.80 55.43           C  
ATOM   1306  NZ  LYS H 172      17.109  29.443  18.652  1.00 52.99           N1+
ATOM   1307  C   LYS H 172      17.774  23.371  16.232  1.00 53.45           C  
ATOM   1308  O   LYS H 172      18.687  23.505  15.420  1.00 53.57           O  
ATOM   1309  N   GLY H 173      16.541  22.923  15.908  1.00 48.28           N  
ATOM   1310  CA  GLY H 173      16.104  22.619  14.579  1.00 52.47           C  
ATOM   1311  C   GLY H 173      16.087  21.133  14.380  1.00 46.92           C  
ATOM   1312  O   GLY H 173      15.215  20.605  13.690  1.00 50.61           O  
ATOM   1313  N   ARG H 174      17.107  20.434  14.909  1.00 48.76           N  
ATOM   1314  CA  ARG H 174      17.217  19.006  14.809  1.00 42.52           C  
ATOM   1315  CB  ARG H 174      18.661  18.509  14.969  1.00 47.33           C  
ATOM   1316  CG  ARG H 174      19.613  19.097  13.926  1.00 48.50           C  
ATOM   1317  CD  ARG H 174      20.817  18.202  13.635  1.00 48.26           C  
ATOM   1318  NE  ARG H 174      21.484  17.895  14.930  1.00 44.78           N  
ATOM   1319  CZ  ARG H 174      22.633  18.542  15.275  1.00 48.39           C  
ATOM   1320  NH1 ARG H 174      23.172  19.458  14.422  1.00 46.95           N1+
ATOM   1321  NH2 ARG H 174      23.253  18.258  16.457  1.00 43.48           N  
ATOM   1322  C   ARG H 174      16.379  18.267  15.817  1.00 45.16           C  
ATOM   1323  O   ARG H 174      15.838  17.203  15.516  1.00 46.79           O  
ATOM   1324  N   PHE H 175      16.267  18.802  17.050  1.00 46.40           N  
ATOM   1325  CA  PHE H 175      15.664  18.096  18.150  1.00 47.65           C  
ATOM   1326  CB  PHE H 175      16.546  18.168  19.409  1.00 50.02           C  
ATOM   1327  CG  PHE H 175      17.775  17.344  19.218  1.00 53.18           C  
ATOM   1328  CD1 PHE H 175      18.619  17.556  18.152  1.00 48.19           C  
ATOM   1329  CD2 PHE H 175      18.110  16.391  20.151  1.00 49.15           C  
ATOM   1330  CE1 PHE H 175      19.757  16.797  17.998  1.00 49.63           C  
ATOM   1331  CE2 PHE H 175      19.248  15.632  20.004  1.00 49.80           C  
ATOM   1332  CZ  PHE H 175      20.071  15.831  18.922  1.00 45.63           C  
ATOM   1333  C   PHE H 175      14.371  18.747  18.524  1.00 49.56           C  
ATOM   1334  O   PHE H 175      14.230  19.966  18.445  1.00 48.23           O  
ATOM   1335  N   THR H 176      13.378  17.928  18.933  1.00 49.80           N  
ATOM   1336  CA  THR H 176      12.118  18.462  19.355  1.00 45.19           C  
ATOM   1337  CB  THR H 176      11.020  18.217  18.360  1.00 49.10           C  
ATOM   1338  OG1 THR H 176      11.370  18.780  17.104  1.00 60.72           O  
ATOM   1339  CG2 THR H 176       9.720  18.860  18.875  1.00 54.57           C  
ATOM   1340  C   THR H 176      11.745  17.763  20.626  1.00 49.59           C  
ATOM   1341  O   THR H 176      11.777  16.535  20.700  1.00 48.72           O  
ATOM   1342  N   ILE H 177      11.363  18.534  21.664  1.00 47.51           N  
ATOM   1343  CA  ILE H 177      10.988  17.950  22.917  1.00 47.13           C  
ATOM   1344  CB  ILE H 177      11.516  18.706  24.104  1.00 51.02           C  
ATOM   1345  CG1 ILE H 177      11.331  17.887  25.392  1.00 48.11           C  
ATOM   1346  CG2 ILE H 177      10.865  20.097  24.120  1.00 44.34           C  
ATOM   1347  CD1 ILE H 177      12.110  18.432  26.588  1.00 45.45           C  
ATOM   1348  C   ILE H 177       9.495  17.955  22.960  1.00 47.94           C  
ATOM   1349  O   ILE H 177       8.846  18.897  22.506  1.00 47.45           O  
ATOM   1350  N   SER H 178       8.905  16.849  23.448  1.00 48.00           N  
ATOM   1351  CA  SER H 178       7.479  16.751  23.534  1.00 48.52           C  
ATOM   1352  CB  SER H 178       6.862  15.943  22.380  1.00 49.76           C  
ATOM   1353  OG  SER H 178       7.368  14.615  22.389  1.00 50.41           O  
ATOM   1354  C   SER H 178       7.168  16.024  24.800  1.00 47.80           C  
ATOM   1355  O   SER H 178       8.061  15.458  25.429  1.00 50.16           O  
ATOM   1356  N   ARG H 179       5.893  16.056  25.237  1.00 49.14           N  
ATOM   1357  CA  ARG H 179       5.549  15.343  26.434  1.00 48.25           C  
ATOM   1358  CB  ARG H 179       5.716  16.168  27.720  1.00 49.97           C  
ATOM   1359  CG  ARG H 179       4.794  17.385  27.770  1.00 50.35           C  
ATOM   1360  CD  ARG H 179       5.138  18.368  28.890  1.00 47.95           C  
ATOM   1361  NE  ARG H 179       4.951  17.677  30.195  1.00 47.74           N  
ATOM   1362  CZ  ARG H 179       5.491  18.216  31.327  1.00 48.61           C  
ATOM   1363  NH1 ARG H 179       6.233  19.358  31.243  1.00 46.27           N1+
ATOM   1364  NH2 ARG H 179       5.284  17.623  32.539  1.00 50.03           N  
ATOM   1365  C   ARG H 179       4.102  14.989  26.364  1.00 53.44           C  
ATOM   1366  O   ARG H 179       3.310  15.706  25.757  1.00 53.31           O  
ATOM   1367  N   ASP H 180       3.727  13.845  26.973  1.00 52.76           N  
ATOM   1368  CA  ASP H 180       2.347  13.468  27.029  1.00 50.96           C  
ATOM   1369  CB  ASP H 180       2.052  12.107  26.384  1.00 55.19           C  
ATOM   1370  CG  ASP H 180       0.544  12.022  26.194  1.00 58.88           C  
ATOM   1371  OD1 ASP H 180      -0.140  13.049  26.452  1.00 57.00           O  
ATOM   1372  OD2 ASP H 180       0.055  10.938  25.787  1.00 59.44           O1-
ATOM   1373  C   ASP H 180       2.011  13.365  28.481  1.00 53.33           C  
ATOM   1374  O   ASP H 180       2.338  12.382  29.143  1.00 52.78           O  
ATOM   1375  N   ASN H 181       1.327  14.392  29.013  1.00 53.44           N  
ATOM   1376  CA  ASN H 181       1.015  14.447  30.411  1.00 52.14           C  
ATOM   1377  CB  ASN H 181       0.243  15.722  30.807  1.00 56.30           C  
ATOM   1378  CG  ASN H 181       1.180  16.917  30.678  1.00 60.21           C  
ATOM   1379  OD1 ASN H 181       2.384  16.763  30.480  1.00 55.14           O  
ATOM   1380  ND2 ASN H 181       0.614  18.147  30.799  1.00 54.94           N  
ATOM   1381  C   ASN H 181       0.157  13.277  30.783  1.00 50.85           C  
ATOM   1382  O   ASN H 181       0.356  12.691  31.844  1.00 56.61           O  
ATOM   1383  N   PRO H 182      -0.807  12.916  29.985  1.00 59.05           N  
ATOM   1384  CA  PRO H 182      -1.638  11.800  30.352  1.00 58.47           C  
ATOM   1385  CD  PRO H 182      -1.527  13.881  29.173  1.00 28.78           C  
ATOM   1386  CB  PRO H 182      -2.806  11.813  29.369  1.00 60.53           C  
ATOM   1387  CG  PRO H 182      -2.945  13.304  29.010  1.00 28.91           C  
ATOM   1388  C   PRO H 182      -0.905  10.495  30.418  1.00 54.45           C  
ATOM   1389  O   PRO H 182      -1.245   9.658  31.251  1.00 58.93           O  
ATOM   1390  N   LYS H 183       0.051  10.279  29.501  1.00 55.96           N  
ATOM   1391  CA  LYS H 183       0.878   9.107  29.446  1.00 55.84           C  
ATOM   1392  CB  LYS H 183       1.423   8.811  28.038  1.00 60.20           C  
ATOM   1393  CG  LYS H 183       0.312   8.298  27.117  1.00 60.40           C  
ATOM   1394  CD  LYS H 183       0.654   8.266  25.627  1.00 63.66           C  
ATOM   1395  CE  LYS H 183      -0.533   7.845  24.754  1.00 79.66           C  
ATOM   1396  NZ  LYS H 183      -0.207   8.014  23.320  1.00 76.49           N1+
ATOM   1397  C   LYS H 183       1.996   9.183  30.449  1.00 59.45           C  
ATOM   1398  O   LYS H 183       2.636   8.175  30.740  1.00 56.03           O  
ATOM   1399  N   ASN H 184       2.293  10.394  30.966  1.00 53.45           N  
ATOM   1400  CA  ASN H 184       3.366  10.606  31.907  1.00 53.96           C  
ATOM   1401  CB  ASN H 184       3.250   9.779  33.199  1.00 51.54           C  
ATOM   1402  CG  ASN H 184       2.210  10.432  34.090  1.00 57.43           C  
ATOM   1403  OD1 ASN H 184       1.641  11.465  33.742  1.00 60.10           O  
ATOM   1404  ND2 ASN H 184       1.970   9.828  35.285  1.00 57.62           N  
ATOM   1405  C   ASN H 184       4.676  10.253  31.282  1.00 53.27           C  
ATOM   1406  O   ASN H 184       5.541   9.654  31.919  1.00 54.87           O  
ATOM   1407  N   THR H 185       4.867  10.639  30.013  1.00 51.54           N  
ATOM   1408  CA  THR H 185       6.098  10.320  29.364  1.00 50.56           C  
ATOM   1409  CB  THR H 185       5.871   9.265  28.319  1.00 51.72           C  
ATOM   1410  OG1 THR H 185       7.080   8.927  27.664  1.00 52.18           O  
ATOM   1411  CG2 THR H 185       4.817   9.770  27.325  1.00 48.11           C  
ATOM   1412  C   THR H 185       6.651  11.568  28.739  1.00 51.26           C  
ATOM   1413  O   THR H 185       5.908  12.473  28.364  1.00 51.94           O  
ATOM   1414  N   LEU H 186       7.999  11.655  28.661  1.00 49.05           N  
ATOM   1415  CA  LEU H 186       8.695  12.769  28.070  1.00 50.13           C  
ATOM   1416  CB  LEU H 186       9.785  13.329  29.001  1.00 49.59           C  
ATOM   1417  CG  LEU H 186      10.579  14.519  28.439  1.00 50.67           C  
ATOM   1418  CD1 LEU H 186       9.668  15.734  28.184  1.00 50.75           C  
ATOM   1419  CD2 LEU H 186      11.763  14.857  29.358  1.00 50.80           C  
ATOM   1420  C   LEU H 186       9.365  12.206  26.852  1.00 52.14           C  
ATOM   1421  O   LEU H 186       9.715  11.027  26.837  1.00 52.24           O  
ATOM   1422  N   PHE H 187       9.534  13.007  25.779  1.00 49.70           N  
ATOM   1423  CA  PHE H 187      10.143  12.445  24.608  1.00 49.74           C  
ATOM   1424  CB  PHE H 187       9.168  12.169  23.448  1.00 49.16           C  
ATOM   1425  CG  PHE H 187       8.143  11.168  23.857  1.00 50.30           C  
ATOM   1426  CD1 PHE H 187       8.425   9.825  23.850  1.00 59.77           C  
ATOM   1427  CD2 PHE H 187       6.892  11.573  24.257  1.00 62.88           C  
ATOM   1428  CE1 PHE H 187       7.477   8.904  24.225  1.00 63.16           C  
ATOM   1429  CE2 PHE H 187       5.941  10.652  24.630  1.00 65.22           C  
ATOM   1430  CZ  PHE H 187       6.228   9.310  24.617  1.00 66.23           C  
ATOM   1431  C   PHE H 187      11.131  13.410  24.041  1.00 51.31           C  
ATOM   1432  O   PHE H 187      11.059  14.618  24.270  1.00 52.13           O  
ATOM   1433  N   LEU H 188      12.112  12.869  23.290  1.00 49.06           N  
ATOM   1434  CA  LEU H 188      13.048  13.699  22.599  1.00 48.73           C  
ATOM   1435  CB  LEU H 188      14.441  13.713  23.250  1.00 47.24           C  
ATOM   1436  CG  LEU H 188      15.451  14.630  22.542  1.00 51.53           C  
ATOM   1437  CD1 LEU H 188      14.979  16.093  22.549  1.00 46.23           C  
ATOM   1438  CD2 LEU H 188      16.853  14.471  23.144  1.00 46.57           C  
ATOM   1439  C   LEU H 188      13.158  13.131  21.217  1.00 52.58           C  
ATOM   1440  O   LEU H 188      13.588  11.993  21.028  1.00 53.28           O  
ATOM   1441  N   GLN H 189      12.767  13.920  20.199  1.00 55.72           N  
ATOM   1442  CA  GLN H 189      12.781  13.416  18.854  1.00 49.92           C  
ATOM   1443  CB  GLN H 189      11.579  13.946  18.042  1.00 53.39           C  
ATOM   1444  CG  GLN H 189      10.964  12.973  17.028  1.00 58.01           C  
ATOM   1445  CD  GLN H 189      12.035  12.305  16.191  1.00 57.54           C  
ATOM   1446  OE1 GLN H 189      12.325  11.123  16.369  1.00 53.16           O  
ATOM   1447  NE2 GLN H 189      12.628  13.071  15.238  1.00 52.02           N  
ATOM   1448  C   GLN H 189      14.034  13.980  18.253  1.00 48.87           C  
ATOM   1449  O   GLN H 189      14.166  15.195  18.109  1.00 49.75           O  
ATOM   1450  N   MET H 190      14.995  13.107  17.890  1.00 49.15           N  
ATOM   1451  CA  MET H 190      16.260  13.560  17.378  1.00 48.77           C  
ATOM   1452  CB  MET H 190      17.440  12.775  17.978  1.00 50.91           C  
ATOM   1453  CG  MET H 190      17.559  12.961  19.495  1.00 52.01           C  
ATOM   1454  SD  MET H 190      18.593  11.736  20.357  1.00 51.71           S  
ATOM   1455  CE  MET H 190      20.190  12.327  19.730  1.00 49.22           C  
ATOM   1456  C   MET H 190      16.265  13.340  15.896  1.00 48.93           C  
ATOM   1457  O   MET H 190      15.775  12.320  15.413  1.00 49.22           O  
ATOM   1458  N   THR H 191      16.800  14.318  15.136  1.00 47.64           N  
ATOM   1459  CA  THR H 191      16.841  14.203  13.706  1.00 43.99           C  
ATOM   1460  CB  THR H 191      15.744  14.984  13.026  1.00 46.88           C  
ATOM   1461  OG1 THR H 191      14.476  14.560  13.499  1.00 14.59           O  
ATOM   1462  CG2 THR H 191      15.815  14.752  11.510  1.00 12.60           C  
ATOM   1463  C   THR H 191      18.153  14.780  13.257  1.00 46.26           C  
ATOM   1464  O   THR H 191      18.810  15.510  13.996  1.00 49.64           O  
ATOM   1465  N   SER H 192      18.572  14.446  12.019  1.00 47.40           N  
ATOM   1466  CA  SER H 192      19.786  14.952  11.445  1.00 49.08           C  
ATOM   1467  CB  SER H 192      19.713  16.452  11.115  1.00 56.87           C  
ATOM   1468  OG  SER H 192      18.711  16.685  10.139  1.00 50.41           O  
ATOM   1469  C   SER H 192      20.911  14.715  12.401  1.00 49.02           C  
ATOM   1470  O   SER H 192      21.720  15.606  12.658  1.00 50.76           O  
ATOM   1471  N   LEU H 193      21.007  13.476  12.916  1.00 47.20           N  
ATOM   1472  CA  LEU H 193      21.969  13.132  13.923  1.00 45.48           C  
ATOM   1473  CB  LEU H 193      21.764  11.704  14.447  1.00 48.54           C  
ATOM   1474  CG  LEU H 193      20.481  11.567  15.281  1.00 44.06           C  
ATOM   1475  CD1 LEU H 193      20.202  10.104  15.649  1.00 47.93           C  
ATOM   1476  CD2 LEU H 193      20.552  12.458  16.533  1.00 43.60           C  
ATOM   1477  C   LEU H 193      23.370  13.249  13.417  1.00 49.88           C  
ATOM   1478  O   LEU H 193      23.741  12.664  12.400  1.00 50.54           O  
ATOM   1479  N   ARG H 194      24.182  14.026  14.163  1.00 48.99           N  
ATOM   1480  CA  ARG H 194      25.575  14.228  13.894  1.00 47.85           C  
ATOM   1481  CB  ARG H 194      26.079  15.626  14.269  1.00 49.31           C  
ATOM   1482  CG  ARG H 194      25.415  16.776  13.518  1.00 64.41           C  
ATOM   1483  CD  ARG H 194      26.434  17.702  12.859  1.00 60.29           C  
ATOM   1484  NE  ARG H 194      25.765  19.004  12.597  1.00 47.15           N  
ATOM   1485  CZ  ARG H 194      26.275  20.131  13.173  1.00 53.92           C  
ATOM   1486  NH1 ARG H 194      27.373  20.047  13.978  1.00 41.43           N1+
ATOM   1487  NH2 ARG H 194      25.692  21.345  12.954  1.00 37.03           N  
ATOM   1488  C   ARG H 194      26.319  13.298  14.796  1.00 48.31           C  
ATOM   1489  O   ARG H 194      25.756  12.761  15.747  1.00 51.94           O  
ATOM   1490  N   SER H 195      27.614  13.081  14.509  1.00 52.11           N  
ATOM   1491  CA  SER H 195      28.432  12.221  15.315  1.00 52.58           C  
ATOM   1492  CB  SER H 195      29.844  12.024  14.746  1.00 52.69           C  
ATOM   1493  OG  SER H 195      30.587  11.166  15.598  1.00 57.34           O  
ATOM   1494  C   SER H 195      28.595  12.849  16.664  1.00 54.61           C  
ATOM   1495  O   SER H 195      28.864  12.158  17.645  1.00 55.89           O  
ATOM   1496  N   GLU H 196      28.435  14.184  16.743  1.00 54.82           N  
ATOM   1497  CA  GLU H 196      28.598  14.896  17.981  1.00 51.63           C  
ATOM   1498  CB  GLU H 196      28.525  16.430  17.847  1.00 51.04           C  
ATOM   1499  CG  GLU H 196      29.758  17.062  17.196  1.00 63.55           C  
ATOM   1500  CD  GLU H 196      29.471  17.314  15.726  1.00 66.18           C  
ATOM   1501  OE1 GLU H 196      28.385  17.878  15.427  1.00 59.82           O  
ATOM   1502  OE2 GLU H 196      30.337  16.958  14.880  1.00 59.92           O1-
ATOM   1503  C   GLU H 196      27.540  14.491  18.959  1.00 48.20           C  
ATOM   1504  O   GLU H 196      27.758  14.529  20.169  1.00 52.46           O  
ATOM   1505  N   ASP H 197      26.358  14.106  18.452  1.00 47.01           N  
ATOM   1506  CA  ASP H 197      25.197  13.775  19.231  1.00 45.54           C  
ATOM   1507  CB  ASP H 197      23.955  13.553  18.349  1.00 44.65           C  
ATOM   1508  CG  ASP H 197      23.601  14.900  17.717  1.00 47.25           C  
ATOM   1509  OD1 ASP H 197      23.977  15.950  18.304  1.00 50.23           O  
ATOM   1510  OD2 ASP H 197      22.956  14.895  16.635  1.00 51.51           O1-
ATOM   1511  C   ASP H 197      25.444  12.550  20.067  1.00 45.87           C  
ATOM   1512  O   ASP H 197      24.718  12.297  21.027  1.00 47.06           O  
ATOM   1513  N   THR H 198      26.442  11.723  19.704  1.00 46.21           N  
ATOM   1514  CA  THR H 198      26.709  10.519  20.446  1.00 44.04           C  
ATOM   1515  CB  THR H 198      27.913   9.788  19.925  1.00 43.60           C  
ATOM   1516  OG1 THR H 198      27.725   9.457  18.557  1.00 45.46           O  
ATOM   1517  CG2 THR H 198      28.132   8.511  20.751  1.00 44.00           C  
ATOM   1518  C   THR H 198      26.969  10.874  21.880  1.00 43.66           C  
ATOM   1519  O   THR H 198      27.916  11.595  22.189  1.00 45.71           O  
ATOM   1520  N   ALA H 199      26.122  10.363  22.801  1.00 43.61           N  
ATOM   1521  CA  ALA H 199      26.285  10.649  24.199  1.00 42.71           C  
ATOM   1522  CB  ALA H 199      26.080  12.133  24.541  1.00 49.08           C  
ATOM   1523  C   ALA H 199      25.252   9.875  24.959  1.00 42.44           C  
ATOM   1524  O   ALA H 199      24.404   9.206  24.369  1.00 41.18           O  
ATOM   1525  N   MET H 200      25.336   9.910  26.307  1.00 43.03           N  
ATOM   1526  CA  MET H 200      24.333   9.275  27.114  1.00 39.91           C  
ATOM   1527  CB  MET H 200      24.841   8.726  28.457  1.00 42.49           C  
ATOM   1528  CG  MET H 200      23.770   7.917  29.194  1.00 41.18           C  
ATOM   1529  SD  MET H 200      24.387   6.940  30.590  1.00 53.91           S  
ATOM   1530  CE  MET H 200      25.217   5.705  29.549  1.00 51.88           C  
ATOM   1531  C   MET H 200      23.298  10.321  27.392  1.00 45.26           C  
ATOM   1532  O   MET H 200      23.634  11.471  27.666  1.00 42.42           O  
ATOM   1533  N   TYR H 201      22.004   9.947  27.335  1.00 41.09           N  
ATOM   1534  CA  TYR H 201      20.969  10.934  27.488  1.00 41.84           C  
ATOM   1535  CB  TYR H 201      19.938  10.926  26.342  1.00 42.16           C  
ATOM   1536  CG  TYR H 201      20.565  11.520  25.128  1.00 40.67           C  
ATOM   1537  CD1 TYR H 201      21.462  10.811  24.362  1.00 44.86           C  
ATOM   1538  CD2 TYR H 201      20.231  12.800  24.749  1.00 45.04           C  
ATOM   1539  CE1 TYR H 201      22.026  11.378  23.241  1.00 41.53           C  
ATOM   1540  CE2 TYR H 201      20.790  13.372  23.631  1.00 41.92           C  
ATOM   1541  CZ  TYR H 201      21.691  12.662  22.875  1.00 41.26           C  
ATOM   1542  OH  TYR H 201      22.266  13.251  21.729  1.00 41.16           O  
ATOM   1543  C   TYR H 201      20.203  10.705  28.753  1.00 43.59           C  
ATOM   1544  O   TYR H 201      19.612   9.646  28.956  1.00 43.64           O  
ATOM   1545  N   TYR H 202      20.156  11.735  29.626  1.00 43.37           N  
ATOM   1546  CA  TYR H 202      19.450  11.599  30.867  1.00 41.77           C  
ATOM   1547  CB  TYR H 202      20.246  12.027  32.116  1.00 44.72           C  
ATOM   1548  CG  TYR H 202      21.493  11.226  32.275  1.00 45.75           C  
ATOM   1549  CD1 TYR H 202      22.662  11.641  31.684  1.00 46.86           C  
ATOM   1550  CD2 TYR H 202      21.507  10.072  33.022  1.00 44.46           C  
ATOM   1551  CE1 TYR H 202      23.822  10.917  31.830  1.00 50.07           C  
ATOM   1552  CE2 TYR H 202      22.663   9.345  33.172  1.00 47.86           C  
ATOM   1553  CZ  TYR H 202      23.823   9.766  32.575  1.00 46.87           C  
ATOM   1554  OH  TYR H 202      25.011   9.019  32.728  1.00 54.60           O  
ATOM   1555  C   TYR H 202      18.300  12.557  30.832  1.00 45.34           C  
ATOM   1556  O   TYR H 202      18.405  13.640  30.263  1.00 45.34           O  
ATOM   1557  N   CYS H 203      17.154  12.152  31.417  1.00 45.81           N  
ATOM   1558  CA  CYS H 203      16.018  13.017  31.546  1.00 49.86           C  
ATOM   1559  CB  CYS H 203      14.666  12.344  31.189  1.00 44.47           C  
ATOM   1560  SG  CYS H 203      14.349  10.806  32.108  1.00 48.02           S  
ATOM   1561  C   CYS H 203      16.010  13.402  32.991  1.00 49.46           C  
ATOM   1562  O   CYS H 203      16.100  12.541  33.865  1.00 47.37           O  
ATOM   1563  N   ALA H 204      15.931  14.715  33.281  1.00 44.94           N  
ATOM   1564  CA  ALA H 204      15.993  15.166  34.642  1.00 47.39           C  
ATOM   1565  CB  ALA H 204      17.242  16.010  34.953  1.00 43.03           C  
ATOM   1566  C   ALA H 204      14.800  16.029  34.900  1.00 45.18           C  
ATOM   1567  O   ALA H 204      14.178  16.535  33.969  1.00 48.99           O  
ATOM   1568  N   ARG H 205      14.447  16.199  36.190  1.00 44.64           N  
ATOM   1569  CA  ARG H 205      13.290  16.954  36.582  1.00 46.30           C  
ATOM   1570  CB  ARG H 205      12.467  16.190  37.632  1.00 47.31           C  
ATOM   1571  CG  ARG H 205      11.203  16.898  38.103  1.00 45.04           C  
ATOM   1572  CD  ARG H 205      10.479  16.133  39.212  1.00 45.62           C  
ATOM   1573  NE  ARG H 205      11.272  16.318  40.456  1.00 48.95           N  
ATOM   1574  CZ  ARG H 205      10.690  16.091  41.667  1.00 51.42           C  
ATOM   1575  NH1 ARG H 205       9.399  15.661  41.735  1.00 50.82           N1+
ATOM   1576  NH2 ARG H 205      11.388  16.325  42.814  1.00 48.37           N  
ATOM   1577  C   ARG H 205      13.754  18.241  37.194  1.00 50.44           C  
ATOM   1578  O   ARG H 205      14.636  18.240  38.055  1.00 48.97           O  
ATOM   1579  N   TRP H 206      13.179  19.381  36.739  1.00 51.49           N  
ATOM   1580  CA  TRP H 206      13.652  20.646  37.231  1.00 51.06           C  
ATOM   1581  CB  TRP H 206      13.109  21.860  36.450  1.00 60.95           C  
ATOM   1582  CG  TRP H 206      13.655  23.193  36.913  1.00 62.71           C  
ATOM   1583  CD2 TRP H 206      15.037  23.572  36.802  1.00 31.70           C  
ATOM   1584  CD1 TRP H 206      13.022  24.231  37.534  1.00 34.17           C  
ATOM   1585  NE1 TRP H 206      13.918  25.241  37.794  1.00 35.44           N  
ATOM   1586  CE2 TRP H 206      15.162  24.847  37.354  1.00 25.46           C  
ATOM   1587  CE3 TRP H 206      16.117  22.910  36.291  1.00 25.87           C  
ATOM   1588  CZ2 TRP H 206      16.372  25.479  37.399  1.00 15.81           C  
ATOM   1589  CZ3 TRP H 206      17.333  23.552  36.328  1.00 42.07           C  
ATOM   1590  CH2 TRP H 206      17.458  24.814  36.872  1.00 28.34           C  
ATOM   1591  C   TRP H 206      13.366  20.825  38.680  1.00 53.11           C  
ATOM   1592  O   TRP H 206      14.298  20.877  39.460  1.00 52.49           O  
ATOM   1593  N   GLY H 207      12.093  20.804  39.111  1.00 17.28           N  
ATOM   1594  CA  GLY H 207      11.849  20.950  40.519  1.00 22.86           C  
ATOM   1595  C   GLY H 207      11.314  22.318  40.798  1.00 25.75           C  
ATOM   1596  O   GLY H 207      11.445  23.234  39.990  1.00 25.90           O  
ATOM   1597  N   ASN H 208      10.692  22.484  41.984  1.00 22.32           N  
ATOM   1598  CA  ASN H 208      10.102  23.742  42.337  1.00 26.93           C  
ATOM   1599  CB  ASN H 208       8.646  23.614  42.825  1.00 23.44           C  
ATOM   1600  CG  ASN H 208       7.775  23.160  41.662  1.00 37.81           C  
ATOM   1601  OD1 ASN H 208       6.572  22.957  41.818  1.00 45.64           O  
ATOM   1602  ND2 ASN H 208       8.396  22.991  40.465  1.00 28.37           N  
ATOM   1603  C   ASN H 208      10.900  24.335  43.459  1.00 23.13           C  
ATOM   1604  O   ASN H 208      11.564  23.621  44.209  1.00 30.91           O  
ATOM   1605  N   TYR H 209      10.844  25.680  43.583  1.00 23.57           N  
ATOM   1606  CA  TYR H 209      11.539  26.433  44.593  1.00 25.12           C  
ATOM   1607  CB  TYR H 209      11.027  27.885  44.704  1.00 25.42           C  
ATOM   1608  CG  TYR H 209      11.763  28.608  45.784  1.00 22.49           C  
ATOM   1609  CD1 TYR H 209      13.006  29.149  45.549  1.00 35.81           C  
ATOM   1610  CD2 TYR H 209      11.202  28.759  47.033  1.00 34.15           C  
ATOM   1611  CE1 TYR H 209      13.680  29.817  46.546  1.00 34.96           C  
ATOM   1612  CE2 TYR H 209      11.870  29.424  48.035  1.00 40.49           C  
ATOM   1613  CZ  TYR H 209      13.114  29.956  47.792  1.00 34.78           C  
ATOM   1614  OH  TYR H 209      13.808  30.641  48.812  1.00 32.28           O  
ATOM   1615  C   TYR H 209      11.300  25.757  45.897  1.00 29.66           C  
ATOM   1616  O   TYR H 209      10.200  25.261  46.144  1.00 24.61           O  
ATOM   1617  N   PRO H 210      12.283  25.693  46.753  1.00 24.30           N  
ATOM   1618  CA  PRO H 210      13.586  26.243  46.477  1.00 25.29           C  
ATOM   1619  CD  PRO H 210      11.968  25.743  48.172  0.50 22.90           C  
ATOM   1620  CB  PRO H 210      14.277  26.379  47.830  1.00 16.24           C  
ATOM   1621  CG  PRO H 210      13.117  26.520  48.825  1.00 22.72           C  
ATOM   1622  C   PRO H 210      14.415  25.466  45.502  1.00 24.90           C  
ATOM   1623  O   PRO H 210      15.405  26.008  45.014  1.00 25.22           O  
ATOM   1624  N   HIS H 211      14.058  24.207  45.201  1.00 20.32           N  
ATOM   1625  CA  HIS H 211      14.942  23.426  44.386  1.00 17.89           C  
ATOM   1626  ND1 HIS H 211      13.913  21.281  46.757  1.00  0.00           N  
ATOM   1627  CG  HIS H 211      14.833  21.276  45.733  1.00 21.11           C  
ATOM   1628  CB  HIS H 211      14.610  21.924  44.398  1.00 22.39           C  
ATOM   1629  NE2 HIS H 211      15.687  20.167  47.503  1.00  0.00           N  
ATOM   1630  CD2 HIS H 211      15.911  20.591  46.205  1.00 28.51           C  
ATOM   1631  CE1 HIS H 211      14.475  20.604  47.791  1.00 19.59           C  
ATOM   1632  C   HIS H 211      14.900  23.878  42.965  1.00 22.06           C  
ATOM   1633  O   HIS H 211      14.021  23.483  42.200  1.00 27.13           O  
ATOM   1634  N   TYR H 212      15.862  24.740  42.578  1.00 21.74           N  
ATOM   1635  CA  TYR H 212      15.993  25.064  41.191  1.00 28.47           C  
ATOM   1636  CB  TYR H 212      16.191  26.557  40.874  1.00 24.69           C  
ATOM   1637  CG  TYR H 212      14.902  27.269  41.086  1.00 21.87           C  
ATOM   1638  CD1 TYR H 212      13.815  26.986  40.292  1.00 23.71           C  
ATOM   1639  CD2 TYR H 212      14.784  28.242  42.048  1.00 25.01           C  
ATOM   1640  CE1 TYR H 212      12.620  27.641  40.466  1.00 33.14           C  
ATOM   1641  CE2 TYR H 212      13.593  28.901  42.227  1.00 26.93           C  
ATOM   1642  CZ  TYR H 212      12.508  28.603  41.438  1.00 31.56           C  
ATOM   1643  OH  TYR H 212      11.286  29.281  41.623  1.00 24.52           O  
ATOM   1644  C   TYR H 212      17.232  24.363  40.757  1.00 24.19           C  
ATOM   1645  O   TYR H 212      18.259  24.982  40.483  1.00 24.00           O  
ATOM   1646  N   ALA H 213      17.145  23.025  40.694  1.00 20.15           N  
ATOM   1647  CA  ALA H 213      18.237  22.202  40.276  1.00 18.27           C  
ATOM   1648  CB  ALA H 213      19.231  21.876  41.403  1.00 17.34           C  
ATOM   1649  C   ALA H 213      17.622  20.910  39.859  1.00 28.82           C  
ATOM   1650  O   ALA H 213      16.590  20.520  40.395  1.00 24.76           O  
ATOM   1651  N   MET H 214      18.239  20.179  38.916  1.00 26.30           N  
ATOM   1652  CA  MET H 214      17.583  18.984  38.478  1.00 21.52           C  
ATOM   1653  CB  MET H 214      18.282  18.333  37.276  1.00 29.69           C  
ATOM   1654  CG  MET H 214      18.104  19.199  36.025  1.00 31.14           C  
ATOM   1655  SD  MET H 214      19.057  18.695  34.566  1.00 30.01           S  
ATOM   1656  CE  MET H 214      18.427  20.020  33.495  1.00 31.80           C  
ATOM   1657  C   MET H 214      17.491  18.037  39.640  1.00 25.14           C  
ATOM   1658  O   MET H 214      18.483  17.448  40.068  1.00 27.24           O  
ATOM   1659  N   ASP H 215      16.252  17.868  40.165  1.00 25.81           N  
ATOM   1660  CA  ASP H 215      15.997  17.137  41.383  1.00 26.22           C  
ATOM   1661  CB  ASP H 215      14.497  17.012  41.706  1.00 28.60           C  
ATOM   1662  CG  ASP H 215      13.899  18.354  42.082  1.00 29.31           C  
ATOM   1663  OD1 ASP H 215      14.564  19.124  42.823  1.00 48.05           O  
ATOM   1664  OD2 ASP H 215      12.747  18.615  41.645  1.00 32.37           O1-
ATOM   1665  C   ASP H 215      16.437  15.697  41.319  1.00 24.41           C  
ATOM   1666  O   ASP H 215      17.405  15.286  41.954  1.00 26.81           O  
ATOM   1667  N   TYR H 216      15.685  14.929  40.514  1.00 59.01           N  
ATOM   1668  CA  TYR H 216      15.696  13.560  40.089  1.00 57.72           C  
ATOM   1669  CB  TYR H 216      14.336  12.871  40.278  1.00 58.36           C  
ATOM   1670  CG  TYR H 216      14.040  12.976  41.732  1.00 70.67           C  
ATOM   1671  CD1 TYR H 216      14.511  12.028  42.604  1.00 74.29           C  
ATOM   1672  CD2 TYR H 216      13.319  14.036  42.231  1.00 76.22           C  
ATOM   1673  CE1 TYR H 216      14.249  12.117  43.948  1.00 73.89           C  
ATOM   1674  CE2 TYR H 216      13.055  14.131  43.579  1.00 72.58           C  
ATOM   1675  CZ  TYR H 216      13.518  13.168  44.442  1.00 71.53           C  
ATOM   1676  OH  TYR H 216      13.249  13.257  45.825  1.00 75.89           O  
ATOM   1677  C   TYR H 216      16.114  13.388  38.663  1.00 56.61           C  
ATOM   1678  O   TYR H 216      15.568  14.006  37.752  1.00 56.33           O  
ATOM   1679  N   TRP H 217      17.137  12.531  38.469  1.00 55.18           N  
ATOM   1680  CA  TRP H 217      17.725  12.266  37.190  1.00 56.08           C  
ATOM   1681  CB  TRP H 217      19.263  12.339  37.214  1.00 58.31           C  
ATOM   1682  CG  TRP H 217      19.820  13.731  37.398  1.00 56.43           C  
ATOM   1683  CD2 TRP H 217      20.617  14.415  36.419  1.00 53.85           C  
ATOM   1684  CD1 TRP H 217      19.726  14.565  38.472  1.00 57.07           C  
ATOM   1685  NE1 TRP H 217      20.403  15.735  38.217  1.00 54.21           N  
ATOM   1686  CE2 TRP H 217      20.957  15.655  36.958  1.00 54.44           C  
ATOM   1687  CE3 TRP H 217      21.036  14.038  35.177  1.00 58.58           C  
ATOM   1688  CZ2 TRP H 217      21.724  16.541  36.258  1.00 56.32           C  
ATOM   1689  CZ3 TRP H 217      21.800  14.938  34.470  1.00 55.91           C  
ATOM   1690  CH2 TRP H 217      22.138  16.166  34.998  1.00 54.81           C  
ATOM   1691  C   TRP H 217      17.370  10.864  36.813  1.00 53.72           C  
ATOM   1692  O   TRP H 217      16.973  10.061  37.657  1.00 56.10           O  
ATOM   1693  N   GLY H 218      17.480  10.555  35.504  1.00 53.94           N  
ATOM   1694  CA  GLY H 218      17.188   9.239  35.001  1.00 51.14           C  
ATOM   1695  C   GLY H 218      18.461   8.440  35.025  1.00 53.10           C  
ATOM   1696  O   GLY H 218      19.418   8.823  35.690  1.00 53.18           O  
ATOM   1697  N   GLN H 219      18.438   7.231  34.420  1.00 52.88           N  
ATOM   1698  CA  GLN H 219      19.577   6.359  34.246  1.00 50.32           C  
ATOM   1699  CB  GLN H 219      19.216   4.875  34.063  1.00 52.04           C  
ATOM   1700  CG  GLN H 219      18.651   4.198  35.309  1.00 71.73           C  
ATOM   1701  CD  GLN H 219      17.134   4.264  35.269  1.00 77.13           C  
ATOM   1702  OE1 GLN H 219      16.459   3.571  36.028  1.00 77.28           O  
ATOM   1703  NE2 GLN H 219      16.579   5.111  34.363  1.00 80.67           N  
ATOM   1704  C   GLN H 219      20.395   6.709  33.041  1.00 51.73           C  
ATOM   1705  O   GLN H 219      21.613   6.534  33.032  1.00 49.35           O  
ATOM   1706  N   GLY H 220      19.722   7.144  31.960  1.00 50.71           N  
ATOM   1707  CA  GLY H 220      20.400   7.454  30.735  1.00 46.25           C  
ATOM   1708  C   GLY H 220      20.173   6.362  29.734  1.00 47.94           C  
ATOM   1709  O   GLY H 220      19.934   5.205  30.077  1.00 48.17           O  
ATOM   1710  N   THR H 221      20.212   6.743  28.441  1.00 46.47           N  
ATOM   1711  CA  THR H 221      20.122   5.825  27.342  1.00 45.56           C  
ATOM   1712  CB  THR H 221      18.862   5.969  26.537  1.00 48.35           C  
ATOM   1713  OG1 THR H 221      17.727   5.765  27.365  1.00 49.43           O  
ATOM   1714  CG2 THR H 221      18.871   4.927  25.406  1.00 48.27           C  
ATOM   1715  C   THR H 221      21.258   6.197  26.446  1.00 48.62           C  
ATOM   1716  O   THR H 221      21.399   7.363  26.081  1.00 47.26           O  
ATOM   1717  N   SER H 222      22.109   5.224  26.072  1.00 48.52           N  
ATOM   1718  CA  SER H 222      23.230   5.580  25.253  1.00 45.66           C  
ATOM   1719  CB  SER H 222      24.386   4.570  25.303  1.00 50.42           C  
ATOM   1720  OG  SER H 222      24.032   3.392  24.594  1.00 81.87           O  
ATOM   1721  C   SER H 222      22.785   5.659  23.833  1.00 47.79           C  
ATOM   1722  O   SER H 222      21.912   4.911  23.396  1.00 48.13           O  
ATOM   1723  N   VAL H 223      23.387   6.594  23.074  1.00 45.35           N  
ATOM   1724  CA  VAL H 223      23.077   6.731  21.683  1.00 46.46           C  
ATOM   1725  CB  VAL H 223      22.223   7.934  21.399  1.00 46.48           C  
ATOM   1726  CG1 VAL H 223      22.081   8.102  19.879  1.00 47.47           C  
ATOM   1727  CG2 VAL H 223      20.881   7.764  22.129  1.00 44.60           C  
ATOM   1728  C   VAL H 223      24.378   6.931  20.982  1.00 51.92           C  
ATOM   1729  O   VAL H 223      25.181   7.774  21.377  1.00 49.69           O  
ATOM   1730  N   THR H 224      24.627   6.156  19.912  1.00 49.77           N  
ATOM   1731  CA  THR H 224      25.869   6.311  19.214  1.00 46.88           C  
ATOM   1732  CB  THR H 224      26.760   5.115  19.338  1.00 48.39           C  
ATOM   1733  OG1 THR H 224      28.015   5.366  18.728  1.00 51.01           O  
ATOM   1734  CG2 THR H 224      26.066   3.917  18.676  1.00 44.56           C  
ATOM   1735  C   THR H 224      25.567   6.518  17.766  1.00 48.10           C  
ATOM   1736  O   THR H 224      24.661   5.897  17.211  1.00 49.60           O  
ATOM   1737  N   VAL H 225      26.327   7.421  17.113  1.00 50.37           N  
ATOM   1738  CA  VAL H 225      26.105   7.693  15.723  1.00 53.32           C  
ATOM   1739  CB  VAL H 225      26.004   9.162  15.435  1.00 50.40           C  
ATOM   1740  CG1 VAL H 225      25.780   9.353  13.927  1.00 51.48           C  
ATOM   1741  CG2 VAL H 225      24.892   9.760  16.311  1.00 51.50           C  
ATOM   1742  C   VAL H 225      27.303   7.194  14.990  1.00 54.11           C  
ATOM   1743  O   VAL H 225      28.388   7.761  15.101  1.00 54.12           O  
ATOM   1744  N   SER H 226      27.136   6.118  14.203  1.00 55.99           N  
ATOM   1745  CA  SER H 226      28.262   5.578  13.501  1.00 65.38           C  
ATOM   1746  CB  SER H 226      28.874   4.340  14.181  1.00 71.64           C  
ATOM   1747  OG  SER H 226      29.973   3.852  13.427  1.00 70.36           O  
ATOM   1748  C   SER H 226      27.803   5.151  12.151  1.00 65.01           C  
ATOM   1749  O   SER H 226      26.617   4.915  11.926  1.00 68.04           O  
ATOM   1750  N   SER H 227      28.756   5.056  11.205  1.00 68.42           N  
ATOM   1751  CA  SER H 227      28.433   4.650   9.872  1.00 70.73           C  
ATOM   1752  CB  SER H 227      29.483   5.104   8.845  1.00 67.12           C  
ATOM   1753  OG  SER H 227      29.520   6.523   8.779  1.00 79.42           O  
ATOM   1754  C   SER H 227      28.391   3.129   9.867  1.00 72.65           C  
ATOM   1755  O   SER H 227      29.374   2.522  10.367  1.00 70.79           O  
ATOM   1756  OXT SER H 227      27.384   2.552   9.374  1.00  0.00           O1-
TER    1757      SER H 227 
CONECT  167  674
CONECT  674  167
CONECT  973 1560
CONECT 1560  973
END
