# Supplementary material for: Fully automated antibody structure prediction using BIOVIA tools: Validation study
Source: PLoS One. 2017 May 18;12(5):e0177923. doi: 10.1371/journal.pone.0177923 (PMC5436848; doi:10.1371/journal.pone.0177923)
Supplement: S1 Dataset — Predicted structures using the Top5 framework method, Chothia CDR definition with no canonical filtering and generating 50 models. These were used in the detailed discussion of outliers and for comparison against predictions using canonical filtering. (ZIP) [file pone.0177923.s003.zip › 4KXZ_LH_FV_FinalModel.pdb]

REMARK   Accelrys Discovery Studio PDB file
REMARK   Created:  2015-05-08T04:35:27Z
SSBOND   1 CYS L   23    CYS L   89                                     
SSBOND   2 CYS H  129    CYS H  203                                     
ATOM      1  N   GLU L   1      25.763  32.479  25.869  1.00 44.96           N1+
ATOM      2  CA  GLU L   1      25.383  31.736  27.092  1.00 44.11           C  
ATOM      3  CB  GLU L   1      25.277  30.234  26.781  1.00 45.72           C  
ATOM      4  CG  GLU L   1      26.588  29.625  26.280  1.00 49.26           C  
ATOM      5  CD  GLU L   1      26.345  28.149  26.010  0.88 91.86           C  
ATOM      6  OE1 GLU L   1      25.173  27.709  26.166  0.88 76.01           O  
ATOM      7  OE2 GLU L   1      27.318  27.442  25.639  0.88 57.57           O1-
ATOM      8  C   GLU L   1      26.399  31.947  28.168  1.00 41.99           C  
ATOM      9  O   GLU L   1      27.494  32.446  27.912  1.00 43.07           O  
ATOM     10  N   THR L   2      26.046  31.591  29.419  1.00 39.29           N  
ATOM     11  CA  THR L   2      26.973  31.765  30.496  1.00 36.14           C  
ATOM     12  CB  THR L   2      26.325  31.887  31.843  1.00 35.85           C  
ATOM     13  OG1 THR L   2      25.444  33.002  31.860  1.00 25.42           O  
ATOM     14  CG2 THR L   2      27.423  32.063  32.906  1.00 31.42           C  
ATOM     15  C   THR L   2      27.876  30.579  30.531  1.00 34.63           C  
ATOM     16  O   THR L   2      27.427  29.434  30.503  1.00 33.62           O  
ATOM     17  N   VAL L   3      29.196  30.833  30.611  1.00 33.66           N  
ATOM     18  CA  VAL L   3      30.124  29.744  30.630  1.00 31.91           C  
ATOM     19  CB  VAL L   3      31.322  29.974  29.753  1.00 32.97           C  
ATOM     20  CG1 VAL L   3      32.312  28.813  29.945  1.00 31.33           C  
ATOM     21  CG2 VAL L   3      30.835  30.146  28.303  1.00 32.53           C  
ATOM     22  C   VAL L   3      30.601  29.580  32.036  1.00 31.87           C  
ATOM     23  O   VAL L   3      30.981  30.547  32.696  1.00 33.07           O  
ATOM     24  N   LEU L   4      30.567  28.330  32.536  1.00 30.36           N  
ATOM     25  CA  LEU L   4      31.013  28.069  33.872  1.00 28.33           C  
ATOM     26  CB  LEU L   4      30.059  27.166  34.674  1.00 26.97           C  
ATOM     27  CG  LEU L   4      28.674  27.800  34.912  1.00 26.23           C  
ATOM     28  CD1 LEU L   4      27.776  26.882  35.758  1.00 30.80           C  
ATOM     29  CD2 LEU L   4      28.791  29.220  35.492  1.00 25.37           C  
ATOM     30  C   LEU L   4      32.332  27.376  33.770  1.00 28.58           C  
ATOM     31  O   LEU L   4      32.481  26.407  33.028  1.00 29.31           O  
ATOM     32  N   THR L   5      33.335  27.878  34.518  1.00 28.56           N  
ATOM     33  CA  THR L   5      34.644  27.299  34.470  1.00 29.19           C  
ATOM     34  CB  THR L   5      35.709  28.303  34.135  1.00 30.37           C  
ATOM     35  OG1 THR L   5      35.437  28.897  32.873  1.00 26.58           O  
ATOM     36  CG2 THR L   5      37.074  27.595  34.105  1.00 26.46           C  
ATOM     37  C   THR L   5      34.955  26.757  35.829  1.00 28.67           C  
ATOM     38  O   THR L   5      34.896  27.475  36.826  1.00 28.30           O  
ATOM     39  N   GLN L   6      35.308  25.457  35.903  1.00 27.59           N  
ATOM     40  CA  GLN L   6      35.599  24.876  37.181  1.00 26.82           C  
ATOM     41  CB  GLN L   6      34.855  23.557  37.458  1.00 25.25           C  
ATOM     42  CG  GLN L   6      33.339  23.729  37.587  1.00 23.60           C  
ATOM     43  CD  GLN L   6      32.726  22.364  37.869  1.00 26.44           C  
ATOM     44  OE1 GLN L   6      31.886  21.876  37.116  1.00 24.47           O  
ATOM     45  NE2 GLN L   6      33.155  21.732  38.995  1.00 23.92           N  
ATOM     46  C   GLN L   6      37.065  24.603  37.270  1.00 28.30           C  
ATOM     47  O   GLN L   6      37.730  24.335  36.270  1.00 27.45           O  
ATOM     48  N   SER L   7      37.612  24.713  38.498  1.00 29.23           N  
ATOM     49  CA  SER L   7      39.002  24.439  38.720  0.90 30.55           C  
ATOM     50  CB  SER L   7      39.890  25.694  38.679  0.90 28.91           C  
ATOM     51  OG  SER L   7      39.537  26.583  39.729  0.90 39.22           O  
ATOM     52  C   SER L   7      39.120  23.855  40.091  1.00 30.40           C  
ATOM     53  O   SER L   7      38.302  24.149  40.963  1.00 31.56           O  
ATOM     54  N   PRO L   8      40.095  23.016  40.327  1.00 30.55           N  
ATOM     55  CA  PRO L   8      41.032  22.579  39.327  1.00 30.34           C  
ATOM     56  CD  PRO L   8      40.622  22.863  41.672  1.00 30.71           C  
ATOM     57  CB  PRO L   8      42.280  22.122  40.086  1.00 30.78           C  
ATOM     58  CG  PRO L   8      41.786  21.873  41.520  1.00 31.37           C  
ATOM     59  C   PRO L   8      40.404  21.472  38.544  1.00 30.05           C  
ATOM     60  O   PRO L   8      39.344  20.992  38.941  1.00 29.83           O  
ATOM     61  N   GLY L   9      41.028  21.066  37.421  1.00 29.96           N  
ATOM     62  CA  GLY L   9      40.490  19.996  36.635  1.00 30.52           C  
ATOM     63  C   GLY L   9      40.498  18.746  37.459  1.00 30.12           C  
ATOM     64  O   GLY L   9      39.518  18.002  37.472  1.00 29.72           O  
ATOM     65  N   THR L  10      41.614  18.470  38.164  1.00 30.78           N  
ATOM     66  CA  THR L  10      41.656  17.291  38.984  1.00 30.31           C  
ATOM     67  CB  THR L  10      42.557  16.211  38.457  1.00 30.66           C  
ATOM     68  OG1 THR L  10      42.141  15.817  37.156  1.00 32.10           O  
ATOM     69  CG2 THR L  10      42.495  15.007  39.414  1.00 29.24           C  
ATOM     70  C   THR L  10      42.171  17.687  40.329  1.00 29.96           C  
ATOM     71  O   THR L  10      43.086  18.500  40.443  1.00 30.55           O  
ATOM     72  N   LEU L  11      41.574  17.120  41.397  1.00 29.87           N  
ATOM     73  CA  LEU L  11      42.025  17.435  42.720  1.00 31.13           C  
ATOM     74  CB  LEU L  11      40.921  18.087  43.577  1.00 30.23           C  
ATOM     75  CG  LEU L  11      41.390  18.671  44.923  1.00 34.73           C  
ATOM     76  CD1 LEU L  11      42.385  19.823  44.715  1.00 33.53           C  
ATOM     77  CD2 LEU L  11      40.193  19.100  45.787  1.00 40.15           C  
ATOM     78  C   LEU L  11      42.430  16.136  43.350  1.00 32.18           C  
ATOM     79  O   LEU L  11      41.637  15.198  43.423  1.00 32.39           O  
ATOM     80  N   SER L  12      43.693  16.039  43.812  1.00 32.34           N  
ATOM     81  CA  SER L  12      44.143  14.808  44.399  1.00 33.81           C  
ATOM     82  CB  SER L  12      45.472  14.314  43.802  1.00 34.15           C  
ATOM     83  OG  SER L  12      45.309  14.034  42.421  1.00 42.11           O  
ATOM     84  C   SER L  12      44.380  15.062  45.853  1.00 34.30           C  
ATOM     85  O   SER L  12      45.238  15.863  46.219  1.00 35.13           O  
ATOM     86  N   LEU L  13      43.621  14.368  46.729  1.00 33.01           N  
ATOM     87  CA  LEU L  13      43.763  14.596  48.137  1.00 32.94           C  
ATOM     88  CB  LEU L  13      42.700  15.558  48.699  1.00 32.80           C  
ATOM     89  CG  LEU L  13      42.810  16.992  48.144  1.00 33.14           C  
ATOM     90  CD1 LEU L  13      41.725  17.907  48.732  1.00 35.84           C  
ATOM     91  CD2 LEU L  13      44.221  17.563  48.352  1.00 29.29           C  
ATOM     92  C   LEU L  13      43.626  13.290  48.854  1.00 33.12           C  
ATOM     93  O   LEU L  13      43.086  12.324  48.315  1.00 33.41           O  
ATOM     94  N   SER L  14      44.153  13.229  50.094  1.00 34.01           N  
ATOM     95  CA  SER L  14      44.071  12.050  50.909  1.00 35.13           C  
ATOM     96  CB  SER L  14      45.208  11.932  51.939  1.00 36.41           C  
ATOM     97  OG  SER L  14      46.465  11.863  51.282  1.00 40.51           O  
ATOM     98  C   SER L  14      42.794  12.119  51.681  1.00 34.14           C  
ATOM     99  O   SER L  14      42.116  13.143  51.713  1.00 33.68           O  
ATOM    100  N   PRO L  15      42.452  11.031  52.312  1.00 35.07           N  
ATOM    101  CA  PRO L  15      41.242  11.003  53.082  1.00 35.97           C  
ATOM    102  CD  PRO L  15      42.817   9.720  51.805  1.00 35.03           C  
ATOM    103  CB  PRO L  15      41.001   9.533  53.417  1.00 36.70           C  
ATOM    104  CG  PRO L  15      41.686   8.782  52.258  1.00 35.11           C  
ATOM    105  C   PRO L  15      41.374  11.869  54.289  1.00 36.65           C  
ATOM    106  O   PRO L  15      42.460  11.929  54.863  1.00 36.80           O  
ATOM    107  N   GLY L  16      40.282  12.553  54.685  1.00 36.00           N  
ATOM    108  CA  GLY L  16      40.298  13.364  55.866  1.00 37.37           C  
ATOM    109  C   GLY L  16      40.645  14.775  55.509  1.00 37.57           C  
ATOM    110  O   GLY L  16      40.408  15.689  56.297  1.00 38.34           O  
ATOM    111  N   GLU L  17      41.204  15.000  54.306  1.00 35.02           N  
ATOM    112  CA  GLU L  17      41.599  16.326  53.921  1.00 33.81           C  
ATOM    113  CB  GLU L  17      42.683  16.347  52.829  1.00 34.21           C  
ATOM    114  CG  GLU L  17      44.032  15.827  53.334  1.00 33.22           C  
ATOM    115  CD  GLU L  17      45.022  15.815  52.179  1.00 41.44           C  
ATOM    116  OE1 GLU L  17      44.569  15.953  51.011  1.00 42.73           O  
ATOM    117  OE2 GLU L  17      46.244  15.663  52.445  1.00 53.61           O1-
ATOM    118  C   GLU L  17      40.395  17.068  53.427  1.00 33.17           C  
ATOM    119  O   GLU L  17      39.356  16.475  53.143  1.00 31.55           O  
ATOM    120  N   ARG L  18      40.502  18.411  53.352  1.00 33.12           N  
ATOM    121  CA  ARG L  18      39.396  19.222  52.924  1.00 31.85           C  
ATOM    122  CB  ARG L  18      39.410  20.635  53.516  1.00 32.45           C  
ATOM    123  CG  ARG L  18      40.599  21.456  53.012  1.00 34.82           C  
ATOM    124  CD  ARG L  18      40.692  22.846  53.635  1.00 45.72           C  
ATOM    125  NE  ARG L  18      39.414  23.554  53.354  1.00 51.31           N  
ATOM    126  CZ  ARG L  18      38.689  24.049  54.400  1.00 63.88           C  
ATOM    127  NH1 ARG L  18      39.127  23.851  55.676  0.90 38.22           N1+
ATOM    128  NH2 ARG L  18      37.534  24.739  54.175  1.00 40.96           N  
ATOM    129  C   ARG L  18      39.509  19.428  51.446  1.00 30.81           C  
ATOM    130  O   ARG L  18      40.601  19.634  50.919  1.00 31.59           O  
ATOM    131  N   ALA L  19      38.366  19.384  50.733  1.00 30.17           N  
ATOM    132  CA  ALA L  19      38.405  19.610  49.319  1.00 28.49           C  
ATOM    133  CB  ALA L  19      37.758  18.481  48.499  1.00 27.55           C  
ATOM    134  C   ALA L  19      37.633  20.860  49.041  1.00 27.88           C  
ATOM    135  O   ALA L  19      36.529  21.049  49.551  1.00 28.68           O  
ATOM    136  N   THR L  20      38.219  21.761  48.229  1.00 27.08           N  
ATOM    137  CA  THR L  20      37.551  22.979  47.876  1.00 27.16           C  
ATOM    138  CB  THR L  20      38.292  24.196  48.347  1.00 27.91           C  
ATOM    139  OG1 THR L  20      38.455  24.148  49.757  1.00 32.69           O  
ATOM    140  CG2 THR L  20      37.507  25.458  47.950  1.00 28.23           C  
ATOM    141  C   THR L  20      37.512  23.023  46.381  1.00 27.06           C  
ATOM    142  O   THR L  20      38.556  23.029  45.729  1.00 27.62           O  
ATOM    143  N   LEU L  21      36.298  23.049  45.791  1.00 27.27           N  
ATOM    144  CA  LEU L  21      36.189  23.088  44.359  1.00 26.60           C  
ATOM    145  CB  LEU L  21      35.271  21.997  43.774  1.00 25.19           C  
ATOM    146  CG  LEU L  21      35.780  20.567  44.040  1.00 28.23           C  
ATOM    147  CD1 LEU L  21      35.753  20.238  45.539  1.00 28.76           C  
ATOM    148  CD2 LEU L  21      35.025  19.525  43.204  1.00 31.03           C  
ATOM    149  C   LEU L  21      35.619  24.421  43.982  1.00 27.67           C  
ATOM    150  O   LEU L  21      34.751  24.954  44.670  1.00 28.87           O  
ATOM    151  N   SER L  22      36.101  24.992  42.858  1.00 28.43           N  
ATOM    152  CA  SER L  22      35.665  26.304  42.475  0.90 29.41           C  
ATOM    153  CB  SER L  22      36.822  27.295  42.264  0.90 30.11           C  
ATOM    154  OG  SER L  22      37.512  27.516  43.485  0.90 34.05           O  
ATOM    155  C   SER L  22      34.922  26.240  41.178  1.00 29.21           C  
ATOM    156  O   SER L  22      35.207  25.420  40.306  1.00 28.52           O  
ATOM    157  N   CYS L  23      33.909  27.119  41.041  1.00 30.07           N  
ATOM    158  CA  CYS L  23      33.155  27.248  39.827  1.00 30.46           C  
ATOM    159  CB  CYS L  23      31.744  26.614  39.919  1.00 29.30           C  
ATOM    160  SG  CYS L  23      30.761  26.766  38.391  1.00 33.66           S  
ATOM    161  C   CYS L  23      33.009  28.721  39.590  1.00 32.02           C  
ATOM    162  O   CYS L  23      32.467  29.438  40.432  1.00 32.22           O  
ATOM    163  N   ARG L  24      33.505  29.223  38.440  1.00 31.59           N  
ATOM    164  CA  ARG L  24      33.397  30.634  38.185  1.00 32.34           C  
ATOM    165  CB  ARG L  24      34.753  31.339  38.045  1.00 33.22           C  
ATOM    166  CG  ARG L  24      35.470  31.320  39.393  1.00 41.72           C  
ATOM    167  CD  ARG L  24      36.875  31.908  39.425  1.00 72.44           C  
ATOM    168  NE  ARG L  24      37.396  31.601  40.787  1.00 70.30           N  
ATOM    169  CZ  ARG L  24      38.734  31.643  41.040  1.00 92.51           C  
ATOM    170  NH1 ARG L  24      39.597  32.040  40.060  1.00 59.36           N1+
ATOM    171  NH2 ARG L  24      39.209  31.277  42.266  1.00 62.42           N  
ATOM    172  C   ARG L  24      32.575  30.833  36.953  1.00 31.46           C  
ATOM    173  O   ARG L  24      32.656  30.059  36.003  1.00 31.69           O  
ATOM    174  N   ALA L  25      31.744  31.896  36.952  1.00 31.09           N  
ATOM    175  CA  ALA L  25      30.843  32.127  35.860  1.00 31.24           C  
ATOM    176  CB  ALA L  25      29.398  32.391  36.316  1.00 30.59           C  
ATOM    177  C   ALA L  25      31.288  33.323  35.080  1.00 32.43           C  
ATOM    178  O   ALA L  25      31.903  34.247  35.610  1.00 34.74           O  
ATOM    179  N   SER L  26      30.983  33.319  33.767  1.00 31.07           N  
ATOM    180  CA  SER L  26      31.326  34.395  32.881  1.00 31.32           C  
ATOM    181  CB  SER L  26      31.047  34.061  31.403  1.00 30.10           C  
ATOM    182  OG  SER L  26      29.652  33.891  31.190  1.00 31.73           O  
ATOM    183  C   SER L  26      30.512  35.605  33.229  1.00 32.31           C  
ATOM    184  O   SER L  26      30.937  36.733  32.973  1.00 32.85           O  
ATOM    185  N   GLN L  27      29.306  35.399  33.802  1.00 31.57           N  
ATOM    186  CA  GLN L  27      28.439  36.491  34.157  1.00 33.88           C  
ATOM    187  CB  GLN L  27      27.204  36.617  33.252  1.00 36.44           C  
ATOM    188  CG  GLN L  27      27.519  36.911  31.792  1.00 37.14           C  
ATOM    189  CD  GLN L  27      26.197  36.937  31.038  1.00 41.77           C  
ATOM    190  OE1 GLN L  27      25.810  37.959  30.475  1.00 44.39           O  
ATOM    191  NE2 GLN L  27      25.480  35.781  31.029  1.00 42.07           N  
ATOM    192  C   GLN L  27      27.892  36.205  35.521  1.00 36.72           C  
ATOM    193  O   GLN L  27      27.937  35.071  35.995  1.00 32.86           O  
ATOM    194  N   SER L  28      27.333  37.243  36.178  1.00 34.58           N  
ATOM    195  CA  SER L  28      26.816  37.096  37.510  1.00 37.46           C  
ATOM    196  CB  SER L  28      26.356  38.430  38.129  1.00 43.17           C  
ATOM    197  OG  SER L  28      25.860  38.221  39.441  1.00 46.24           O  
ATOM    198  C   SER L  28      25.638  36.171  37.483  1.00 36.26           C  
ATOM    199  O   SER L  28      24.850  36.179  36.538  1.00 35.24           O  
ATOM    200  N   LEU L  29      25.512  35.336  38.539  1.00 34.30           N  
ATOM    201  CA  LEU L  29      24.435  34.390  38.641  1.00 32.12           C  
ATOM    202  CB  LEU L  29      24.922  32.942  38.842  1.00 31.29           C  
ATOM    203  CG  LEU L  29      25.817  32.404  37.714  1.00 26.26           C  
ATOM    204  CD1 LEU L  29      26.252  30.957  37.995  1.00 25.19           C  
ATOM    205  CD2 LEU L  29      25.159  32.580  36.338  1.00 25.08           C  
ATOM    206  C   LEU L  29      23.644  34.694  39.878  1.00 34.93           C  
ATOM    207  O   LEU L  29      22.841  33.873  40.312  1.00 35.69           O  
ATOM    208  N   GLY L  30      23.822  35.879  40.485  1.00 35.36           N  
ATOM    209  CA  GLY L  30      23.078  36.156  41.683  1.00 39.55           C  
ATOM    210  C   GLY L  30      23.618  35.259  42.751  1.00 37.34           C  
ATOM    211  O   GLY L  30      24.699  34.690  42.615  1.00 36.61           O  
ATOM    212  N   SER L  31      22.918  35.199  43.897  1.00 35.66           N  
ATOM    213  CA  SER L  31      23.294  34.311  44.959  1.00 35.68           C  
ATOM    214  CB  SER L  31      22.983  34.874  46.356  1.00 37.94           C  
ATOM    215  OG  SER L  31      21.581  35.024  46.525  1.00 43.13           O  
ATOM    216  C   SER L  31      22.569  33.003  44.835  1.00 33.34           C  
ATOM    217  O   SER L  31      22.839  32.083  45.601  1.00 32.91           O  
ATOM    218  N   SER L  32      21.527  32.933  43.984  1.00 34.33           N  
ATOM    219  CA  SER L  32      20.717  31.748  43.960  0.83 34.91           C  
ATOM    220  CB  SER L  32      19.230  32.082  43.762  0.83 38.02           C  
ATOM    221  OG  SER L  32      18.454  30.893  43.769  0.83 41.55           O  
ATOM    222  C   SER L  32      21.043  30.657  42.976  1.00 32.17           C  
ATOM    223  O   SER L  32      21.304  29.521  43.370  1.00 31.20           O  
ATOM    224  N   TYR L  33      21.120  30.988  41.669  1.00 29.40           N  
ATOM    225  CA  TYR L  33      20.900  29.951  40.690  1.00 26.33           C  
ATOM    226  CB  TYR L  33      20.380  30.543  39.372  1.00 27.07           C  
ATOM    227  CG  TYR L  33      19.169  31.342  39.715  1.00 30.09           C  
ATOM    228  CD1 TYR L  33      17.956  30.731  39.917  1.00 31.04           C  
ATOM    229  CD2 TYR L  33      19.255  32.710  39.839  1.00 32.99           C  
ATOM    230  CE1 TYR L  33      16.844  31.475  40.233  1.00 36.42           C  
ATOM    231  CE2 TYR L  33      18.145  33.460  40.156  1.00 35.61           C  
ATOM    232  CZ  TYR L  33      16.937  32.840  40.353  1.00 38.17           C  
ATOM    233  OH  TYR L  33      15.790  33.597  40.677  1.00 40.07           O  
ATOM    234  C   TYR L  33      22.117  29.165  40.337  1.00 26.06           C  
ATOM    235  O   TYR L  33      22.574  29.182  39.197  1.00 23.62           O  
ATOM    236  N   LEU L  34      22.607  28.353  41.287  1.00 25.56           N  
ATOM    237  CA  LEU L  34      23.771  27.559  41.013  1.00 25.64           C  
ATOM    238  CB  LEU L  34      25.055  28.313  41.423  1.00 24.79           C  
ATOM    239  CG  LEU L  34      26.400  27.692  41.007  1.00 29.39           C  
ATOM    240  CD1 LEU L  34      26.673  26.382  41.744  1.00 22.02           C  
ATOM    241  CD2 LEU L  34      26.513  27.558  39.483  1.00 24.72           C  
ATOM    242  C   LEU L  34      23.644  26.286  41.801  1.00 25.30           C  
ATOM    243  O   LEU L  34      23.281  26.308  42.976  1.00 25.27           O  
ATOM    244  N   ALA L  35      23.938  25.130  41.165  1.00 24.86           N  
ATOM    245  CA  ALA L  35      23.796  23.866  41.841  1.00 23.35           C  
ATOM    246  CB  ALA L  35      22.612  23.030  41.328  1.00 22.88           C  
ATOM    247  C   ALA L  35      25.040  23.046  41.642  1.00 22.98           C  
ATOM    248  O   ALA L  35      25.818  23.283  40.718  1.00 22.29           O  
ATOM    249  N   TRP L  36      25.267  22.064  42.546  1.00 23.05           N  
ATOM    250  CA  TRP L  36      26.415  21.196  42.470  1.00 21.91           C  
ATOM    251  CB  TRP L  36      27.316  21.290  43.716  1.00 21.48           C  
ATOM    252  CG  TRP L  36      27.948  22.647  43.908  1.00 21.16           C  
ATOM    253  CD2 TRP L  36      29.230  23.030  43.389  1.00 18.90           C  
ATOM    254  CD1 TRP L  36      27.460  23.733  44.575  1.00 18.03           C  
ATOM    255  NE1 TRP L  36      28.357  24.771  44.500  1.00 22.58           N  
ATOM    256  CE2 TRP L  36      29.453  24.354  43.773  1.00 23.70           C  
ATOM    257  CE3 TRP L  36      30.149  22.340  42.650  1.00 20.54           C  
ATOM    258  CZ2 TRP L  36      30.600  25.007  43.424  1.00 26.82           C  
ATOM    259  CZ3 TRP L  36      31.306  23.001  42.302  1.00 23.32           C  
ATOM    260  CH2 TRP L  36      31.527  24.309  42.680  1.00 21.90           C  
ATOM    261  C   TRP L  36      25.930  19.778  42.400  1.00 22.60           C  
ATOM    262  O   TRP L  36      24.984  19.401  43.093  1.00 23.13           O  
ATOM    263  N   TYR L  37      26.580  18.949  41.551  1.00 23.14           N  
ATOM    264  CA  TYR L  37      26.189  17.570  41.421  1.00 22.02           C  
ATOM    265  CB  TYR L  37      25.611  17.199  40.040  1.00 20.71           C  
ATOM    266  CG  TYR L  37      24.380  17.997  39.774  1.00 22.56           C  
ATOM    267  CD1 TYR L  37      23.148  17.564  40.201  1.00 21.97           C  
ATOM    268  CD2 TYR L  37      24.453  19.187  39.091  1.00 22.91           C  
ATOM    269  CE1 TYR L  37      22.012  18.298  39.952  1.00 22.28           C  
ATOM    270  CE2 TYR L  37      23.321  19.927  38.840  1.00 21.22           C  
ATOM    271  CZ  TYR L  37      22.095  19.484  39.271  1.00 21.85           C  
ATOM    272  OH  TYR L  37      20.926  20.233  39.019  1.00 27.32           O  
ATOM    273  C   TYR L  37      27.408  16.711  41.583  1.00 22.06           C  
ATOM    274  O   TYR L  37      28.528  17.126  41.288  1.00 22.78           O  
ATOM    275  N   GLN L  38      27.199  15.474  42.081  1.00 21.44           N  
ATOM    276  CA  GLN L  38      28.254  14.517  42.267  1.00 22.15           C  
ATOM    277  CB  GLN L  38      28.278  13.936  43.690  1.00 22.53           C  
ATOM    278  CG  GLN L  38      29.390  12.913  43.926  1.00 23.74           C  
ATOM    279  CD  GLN L  38      29.144  12.265  45.283  1.00 30.93           C  
ATOM    280  OE1 GLN L  38      28.018  11.906  45.618  1.00 26.59           O  
ATOM    281  NE2 GLN L  38      30.226  12.112  46.090  1.00 22.97           N  
ATOM    282  C   GLN L  38      27.968  13.371  41.351  1.00 22.66           C  
ATOM    283  O   GLN L  38      26.829  12.913  41.259  1.00 23.30           O  
ATOM    284  N   GLN L  39      28.992  12.885  40.619  1.00 22.36           N  
ATOM    285  CA  GLN L  39      28.737  11.755  39.774  1.00 23.33           C  
ATOM    286  CB  GLN L  39      28.690  12.084  38.269  1.00 21.32           C  
ATOM    287  CG  GLN L  39      28.414  10.855  37.395  1.00 25.31           C  
ATOM    288  CD  GLN L  39      28.378  11.280  35.931  1.00 21.78           C  
ATOM    289  OE1 GLN L  39      28.313  12.466  35.618  1.00 28.08           O  
ATOM    290  NE2 GLN L  39      28.406  10.283  35.009  1.00 30.92           N  
ATOM    291  C   GLN L  39      29.818  10.743  39.977  1.00 24.67           C  
ATOM    292  O   GLN L  39      30.990  10.996  39.705  1.00 24.05           O  
ATOM    293  N   LYS L  40      29.425   9.550  40.463  1.00 26.18           N  
ATOM    294  CA  LYS L  40      30.332   8.460  40.675  1.00 28.54           C  
ATOM    295  CB  LYS L  40      29.897   7.544  41.827  1.00 28.71           C  
ATOM    296  CG  LYS L  40      29.953   8.263  43.177  1.00 31.08           C  
ATOM    297  CD  LYS L  40      29.187   7.559  44.299  1.00 30.91           C  
ATOM    298  CE  LYS L  40      29.257   8.301  45.634  1.00 37.31           C  
ATOM    299  NZ  LYS L  40      28.458   7.586  46.655  1.00 44.01           N1+
ATOM    300  C   LYS L  40      30.368   7.672  39.406  1.00 31.31           C  
ATOM    301  O   LYS L  40      29.479   7.796  38.565  1.00 31.66           O  
ATOM    302  N   PRO L  41      31.369   6.859  39.226  1.00 34.03           N  
ATOM    303  CA  PRO L  41      31.479   6.161  37.977  1.00 34.85           C  
ATOM    304  CD  PRO L  41      32.665   7.093  39.841  1.00 34.28           C  
ATOM    305  CB  PRO L  41      32.864   5.517  37.992  1.00 35.63           C  
ATOM    306  CG  PRO L  41      33.692   6.468  38.881  1.00 34.28           C  
ATOM    307  C   PRO L  41      30.340   5.226  37.719  1.00 35.67           C  
ATOM    308  O   PRO L  41      29.968   4.468  38.613  1.00 35.53           O  
ATOM    309  N   GLY L  42      29.778   5.278  36.492  1.00 36.73           N  
ATOM    310  CA  GLY L  42      28.730   4.392  36.070  1.00 36.63           C  
ATOM    311  C   GLY L  42      27.435   4.758  36.728  1.00 37.12           C  
ATOM    312  O   GLY L  42      26.500   3.958  36.734  1.00 37.75           O  
ATOM    313  N   GLN L  43      27.327   5.974  37.297  1.00 34.50           N  
ATOM    314  CA  GLN L  43      26.092   6.296  37.956  1.00 32.25           C  
ATOM    315  CB  GLN L  43      26.214   6.344  39.488  1.00 32.02           C  
ATOM    316  CG  GLN L  43      26.554   4.981  40.094  1.00 38.58           C  
ATOM    317  CD  GLN L  43      26.649   5.145  41.602  1.00 57.42           C  
ATOM    318  OE1 GLN L  43      26.205   6.150  42.158  1.00 37.96           O  
ATOM    319  NE2 GLN L  43      27.245   4.134  42.286  1.00 67.05           N  
ATOM    320  C   GLN L  43      25.614   7.635  37.491  1.00 30.20           C  
ATOM    321  O   GLN L  43      26.360   8.409  36.894  1.00 28.24           O  
ATOM    322  N   ALA L  44      24.320   7.917  37.740  1.00 28.34           N  
ATOM    323  CA  ALA L  44      23.716   9.163  37.364  1.00 27.51           C  
ATOM    324  CB  ALA L  44      22.178   9.141  37.386  1.00 28.15           C  
ATOM    325  C   ALA L  44      24.176  10.202  38.339  1.00 26.54           C  
ATOM    326  O   ALA L  44      24.612   9.887  39.443  1.00 25.39           O  
ATOM    327  N   PRO L  45      24.092  11.443  37.943  1.00 26.21           N  
ATOM    328  CA  PRO L  45      24.512  12.525  38.792  1.00 24.80           C  
ATOM    329  CD  PRO L  45      24.157  11.790  36.531  1.00 26.14           C  
ATOM    330  CB  PRO L  45      24.514  13.766  37.901  1.00 24.46           C  
ATOM    331  CG  PRO L  45      24.755  13.204  36.487  1.00 23.72           C  
ATOM    332  C   PRO L  45      23.589  12.632  39.968  1.00 25.17           C  
ATOM    333  O   PRO L  45      22.435  12.217  39.858  1.00 25.97           O  
ATOM    334  N   ARG L  46      24.091  13.155  41.106  1.00 24.45           N  
ATOM    335  CA  ARG L  46      23.283  13.316  42.283  1.00 24.34           C  
ATOM    336  CB  ARG L  46      23.747  12.430  43.455  1.00 25.09           C  
ATOM    337  CG  ARG L  46      22.885  12.557  44.712  1.00 27.64           C  
ATOM    338  CD  ARG L  46      23.324  11.641  45.858  1.00 36.53           C  
ATOM    339  NE  ARG L  46      24.396  12.337  46.621  1.00 41.11           N  
ATOM    340  CZ  ARG L  46      24.703  11.928  47.886  1.00 48.15           C  
ATOM    341  NH1 ARG L  46      24.014  10.895  48.456  1.00 43.16           N1+
ATOM    342  NH2 ARG L  46      25.693  12.553  48.584  1.00 34.07           N  
ATOM    343  C   ARG L  46      23.404  14.750  42.716  1.00 23.60           C  
ATOM    344  O   ARG L  46      24.499  15.309  42.739  1.00 23.20           O  
ATOM    345  N   LEU L  47      22.264  15.385  43.068  1.00 23.39           N  
ATOM    346  CA  LEU L  47      22.234  16.772  43.464  1.00 22.56           C  
ATOM    347  CB  LEU L  47      20.802  17.341  43.461  1.00 23.02           C  
ATOM    348  CG  LEU L  47      20.683  18.806  43.919  1.00 26.91           C  
ATOM    349  CD1 LEU L  47      21.357  19.769  42.930  1.00 16.27           C  
ATOM    350  CD2 LEU L  47      19.219  19.175  44.213  1.00 18.77           C  
ATOM    351  C   LEU L  47      22.746  16.918  44.866  1.00 23.52           C  
ATOM    352  O   LEU L  47      22.200  16.320  45.791  1.00 24.75           O  
ATOM    353  N   LEU L  48      23.898  17.614  45.031  1.00 23.29           N  
ATOM    354  CA  LEU L  48      24.455  17.956  46.318  1.00 23.80           C  
ATOM    355  CB  LEU L  48      25.975  18.153  46.246  1.00 24.39           C  
ATOM    356  CG  LEU L  48      26.737  16.874  45.857  1.00 24.50           C  
ATOM    357  CD1 LEU L  48      28.250  17.117  45.798  1.00 33.69           C  
ATOM    358  CD2 LEU L  48      26.367  15.703  46.781  1.00 26.05           C  
ATOM    359  C   LEU L  48      23.889  19.221  46.906  1.00 24.56           C  
ATOM    360  O   LEU L  48      23.427  19.237  48.047  1.00 24.99           O  
ATOM    361  N   ILE L  49      23.923  20.328  46.123  1.00 22.53           N  
ATOM    362  CA  ILE L  49      23.526  21.609  46.640  1.00 22.66           C  
ATOM    363  CB  ILE L  49      24.680  22.408  47.172  1.00 24.83           C  
ATOM    364  CG1 ILE L  49      25.297  21.658  48.365  1.00 24.65           C  
ATOM    365  CG2 ILE L  49      24.181  23.820  47.526  1.00 24.76           C  
ATOM    366  CD1 ILE L  49      26.606  22.249  48.878  1.00 23.11           C  
ATOM    367  C   ILE L  49      22.838  22.397  45.565  1.00 24.44           C  
ATOM    368  O   ILE L  49      23.132  22.247  44.380  1.00 25.34           O  
ATOM    369  N   TYR L  50      21.867  23.244  45.975  1.00 24.83           N  
ATOM    370  CA  TYR L  50      21.153  24.096  45.063  1.00 25.85           C  
ATOM    371  CB  TYR L  50      19.734  23.603  44.718  1.00 25.52           C  
ATOM    372  CG  TYR L  50      18.947  23.472  45.976  1.00 28.07           C  
ATOM    373  CD1 TYR L  50      18.324  24.555  46.541  1.00 38.84           C  
ATOM    374  CD2 TYR L  50      18.821  22.252  46.596  1.00 33.68           C  
ATOM    375  CE1 TYR L  50      17.595  24.429  47.702  1.00 36.84           C  
ATOM    376  CE2 TYR L  50      18.095  22.115  47.756  1.00 32.31           C  
ATOM    377  CZ  TYR L  50      17.478  23.205  48.314  1.00 32.20           C  
ATOM    378  OH  TYR L  50      16.731  23.072  49.503  1.00 33.45           O  
ATOM    379  C   TYR L  50      21.045  25.446  45.706  1.00 26.53           C  
ATOM    380  O   TYR L  50      21.208  25.576  46.917  1.00 26.75           O  
ATOM    381  N   GLY L  51      20.730  26.489  44.931  1.00 20.51           N  
ATOM    382  CA  GLY L  51      20.534  27.765  45.554  1.00 21.09           C  
ATOM    383  C   GLY L  51      21.863  28.208  46.065  1.00 22.92           C  
ATOM    384  O   GLY L  51      21.957  29.077  46.930  1.00 22.83           O  
ATOM    385  N   ALA L  52      22.922  27.566  45.542  1.00 22.98           N  
ATOM    386  CA  ALA L  52      24.298  27.862  45.821  1.00 22.81           C  
ATOM    387  CB  ALA L  52      24.623  29.359  45.684  1.00 23.41           C  
ATOM    388  C   ALA L  52      24.717  27.429  47.198  1.00 22.98           C  
ATOM    389  O   ALA L  52      25.896  27.145  47.403  1.00 22.89           O  
ATOM    390  N   SER L  53      23.794  27.279  48.173  1.00 22.95           N  
ATOM    391  CA  SER L  53      24.314  26.953  49.476  1.00 23.77           C  
ATOM    392  CB  SER L  53      24.447  28.187  50.378  1.00 24.49           C  
ATOM    393  OG  SER L  53      25.317  29.138  49.783  1.00 25.53           O  
ATOM    394  C   SER L  53      23.373  26.040  50.188  1.00 24.20           C  
ATOM    395  O   SER L  53      23.616  25.671  51.336  1.00 25.23           O  
ATOM    396  N   SER L  54      22.292  25.615  49.518  1.00 27.59           N  
ATOM    397  CA  SER L  54      21.335  24.811  50.223  1.00 28.58           C  
ATOM    398  CB  SER L  54      19.883  25.064  49.783  1.00 28.48           C  
ATOM    399  OG  SER L  54      19.505  26.396  50.100  1.00 29.71           O  
ATOM    400  C   SER L  54      21.645  23.367  49.971  1.00 29.57           C  
ATOM    401  O   SER L  54      21.822  22.939  48.833  1.00 29.80           O  
ATOM    402  N   ARG L  55      21.729  22.577  51.059  1.00 30.56           N  
ATOM    403  CA  ARG L  55      22.047  21.182  50.957  1.00 31.55           C  
ATOM    404  CB  ARG L  55      22.585  20.619  52.286  1.00 32.24           C  
ATOM    405  CG  ARG L  55      23.202  19.221  52.212  1.00 33.98           C  
ATOM    406  CD  ARG L  55      23.729  18.754  53.570  1.00 30.92           C  
ATOM    407  NE  ARG L  55      24.642  19.827  54.049  1.00 42.20           N  
ATOM    408  CZ  ARG L  55      24.539  20.294  55.328  1.00 57.18           C  
ATOM    409  NH1 ARG L  55      23.656  19.727  56.197  1.00 42.36           N1+
ATOM    410  NH2 ARG L  55      25.321  21.340  55.727  1.00 46.33           N  
ATOM    411  C   ARG L  55      20.794  20.441  50.600  1.00 31.96           C  
ATOM    412  O   ARG L  55      19.731  20.682  51.170  1.00 31.80           O  
ATOM    413  N   ALA L  56      20.905  19.503  49.638  1.00 31.39           N  
ATOM    414  CA  ALA L  56      19.789  18.714  49.189  1.00 31.20           C  
ATOM    415  CB  ALA L  56      20.076  17.936  47.894  1.00 29.96           C  
ATOM    416  C   ALA L  56      19.474  17.715  50.260  1.00 33.45           C  
ATOM    417  O   ALA L  56      20.276  17.472  51.159  1.00 32.60           O  
ATOM    418  N   PRO L  57      18.303  17.142  50.202  1.00 36.00           N  
ATOM    419  CA  PRO L  57      17.936  16.191  51.213  1.00 37.84           C  
ATOM    420  CD  PRO L  57      17.146  17.846  49.671  1.00 24.95           C  
ATOM    421  CB  PRO L  57      16.437  15.962  51.043  1.00 38.93           C  
ATOM    422  CG  PRO L  57      15.937  17.291  50.445  1.00 25.25           C  
ATOM    423  C   PRO L  57      18.763  14.941  51.154  1.00 37.50           C  
ATOM    424  O   PRO L  57      19.015  14.446  50.058  1.00 36.80           O  
ATOM    425  N   GLY L  58      19.195  14.423  52.323  1.00 38.21           N  
ATOM    426  CA  GLY L  58      19.910  13.178  52.386  1.00 37.48           C  
ATOM    427  C   GLY L  58      21.378  13.379  52.153  1.00 37.41           C  
ATOM    428  O   GLY L  58      22.143  12.417  52.202  1.00 38.65           O  
ATOM    429  N   ILE L  59      21.823  14.626  51.912  1.00 34.91           N  
ATOM    430  CA  ILE L  59      23.218  14.864  51.647  1.00 32.56           C  
ATOM    431  CB  ILE L  59      23.446  16.075  50.785  1.00 31.67           C  
ATOM    432  CG1 ILE L  59      22.730  15.911  49.433  1.00 28.94           C  
ATOM    433  CG2 ILE L  59      24.963  16.289  50.652  1.00 29.28           C  
ATOM    434  CD1 ILE L  59      23.201  14.701  48.628  1.00 25.76           C  
ATOM    435  C   ILE L  59      23.911  15.081  52.961  1.00 33.30           C  
ATOM    436  O   ILE L  59      23.398  15.775  53.838  1.00 32.98           O  
ATOM    437  N   PRO L  60      25.073  14.487  53.108  1.00 33.95           N  
ATOM    438  CA  PRO L  60      25.819  14.583  54.334  1.00 34.18           C  
ATOM    439  CD  PRO L  60      25.385  13.269  52.378  1.00 35.22           C  
ATOM    440  CB  PRO L  60      26.964  13.582  54.203  1.00 34.82           C  
ATOM    441  CG  PRO L  60      26.404  12.512  53.248  1.00 32.48           C  
ATOM    442  C   PRO L  60      26.275  15.984  54.604  1.00 34.15           C  
ATOM    443  O   PRO L  60      26.513  16.742  53.667  1.00 33.87           O  
ATOM    444  N   ASP L  61      26.441  16.311  55.895  1.00 34.43           N  
ATOM    445  CA  ASP L  61      26.765  17.612  56.404  0.90 34.19           C  
ATOM    446  CB  ASP L  61      26.808  17.624  57.938  0.90 35.49           C  
ATOM    447  CG  ASP L  61      26.981  19.066  58.375  0.83 37.68           C  
ATOM    448  OD1 ASP L  61      26.324  19.952  57.765  0.83 41.81           O  
ATOM    449  OD2 ASP L  61      27.786  19.307  59.312  0.83 39.83           O1-
ATOM    450  C   ASP L  61      28.107  18.060  55.918  1.00 33.83           C  
ATOM    451  O   ASP L  61      28.384  19.257  55.866  1.00 33.57           O  
ATOM    452  N   ARG L  62      28.991  17.111  55.567  1.00 32.59           N  
ATOM    453  CA  ARG L  62      30.332  17.442  55.174  1.00 31.83           C  
ATOM    454  CB  ARG L  62      31.231  16.214  54.917  1.00 32.15           C  
ATOM    455  CG  ARG L  62      30.783  15.271  53.800  1.00 29.36           C  
ATOM    456  CD  ARG L  62      31.746  14.092  53.634  1.00 32.80           C  
ATOM    457  NE  ARG L  62      31.256  13.233  52.521  1.00 25.49           N  
ATOM    458  CZ  ARG L  62      30.465  12.147  52.765  1.00 43.68           C  
ATOM    459  NH1 ARG L  62      30.094  11.829  54.041  1.00 29.16           N1+
ATOM    460  NH2 ARG L  62      30.048  11.374  51.723  1.00 31.01           N  
ATOM    461  C   ARG L  62      30.316  18.303  53.942  1.00 31.52           C  
ATOM    462  O   ARG L  62      31.251  19.072  53.718  1.00 32.43           O  
ATOM    463  N   PHE L  63      29.281  18.166  53.087  1.00 29.35           N  
ATOM    464  CA  PHE L  63      29.206  18.943  51.876  1.00 28.58           C  
ATOM    465  CB  PHE L  63      28.334  18.287  50.791  1.00 28.62           C  
ATOM    466  CG  PHE L  63      28.966  17.010  50.352  1.00 29.49           C  
ATOM    467  CD1 PHE L  63      29.899  17.006  49.344  1.00 28.11           C  
ATOM    468  CD2 PHE L  63      28.624  15.818  50.944  1.00 31.39           C  
ATOM    469  CE1 PHE L  63      30.482  15.831  48.932  1.00 30.59           C  
ATOM    470  CE2 PHE L  63      29.204  14.639  50.534  1.00 35.72           C  
ATOM    471  CZ  PHE L  63      30.135  14.644  49.526  1.00 30.88           C  
ATOM    472  C   PHE L  63      28.577  20.280  52.162  1.00 28.25           C  
ATOM    473  O   PHE L  63      27.565  20.370  52.854  1.00 27.91           O  
ATOM    474  N   SER L  64      29.172  21.362  51.612  1.00 27.06           N  
ATOM    475  CA  SER L  64      28.655  22.688  51.815  1.00 28.53           C  
ATOM    476  CB  SER L  64      29.310  23.386  53.016  1.00 29.84           C  
ATOM    477  OG  SER L  64      28.771  24.683  53.183  1.00 31.59           O  
ATOM    478  C   SER L  64      28.973  23.514  50.602  1.00 28.60           C  
ATOM    479  O   SER L  64      29.978  23.284  49.933  1.00 28.41           O  
ATOM    480  N   GLY L  65      28.124  24.521  50.289  1.00 28.05           N  
ATOM    481  CA  GLY L  65      28.381  25.348  49.143  1.00 29.02           C  
ATOM    482  C   GLY L  65      28.250  26.776  49.566  1.00 29.76           C  
ATOM    483  O   GLY L  65      27.538  27.087  50.521  1.00 30.02           O  
ATOM    484  N   SER L  66      28.946  27.687  48.855  1.00 29.61           N  
ATOM    485  CA  SER L  66      28.882  29.079  49.193  1.00 30.93           C  
ATOM    486  CB  SER L  66      29.868  29.480  50.302  1.00 31.18           C  
ATOM    487  OG  SER L  66      31.200  29.277  49.857  1.00 34.11           O  
ATOM    488  C   SER L  66      29.245  29.871  47.973  1.00 30.37           C  
ATOM    489  O   SER L  66      29.636  29.310  46.949  1.00 29.20           O  
ATOM    490  N   GLY L  67      29.121  31.214  48.060  1.00 29.44           N  
ATOM    491  CA  GLY L  67      29.490  32.068  46.966  1.00 29.89           C  
ATOM    492  C   GLY L  67      28.282  32.743  46.396  1.00 31.11           C  
ATOM    493  O   GLY L  67      27.142  32.368  46.665  1.00 30.71           O  
ATOM    494  N   SER L  68      28.532  33.811  45.612  1.00 31.94           N  
ATOM    495  CA  SER L  68      27.490  34.538  44.953  1.00 32.90           C  
ATOM    496  CB  SER L  68      26.821  35.614  45.827  1.00 31.96           C  
ATOM    497  OG  SER L  68      26.149  35.009  46.920  1.00 38.44           O  
ATOM    498  C   SER L  68      28.134  35.249  43.810  1.00 32.92           C  
ATOM    499  O   SER L  68      29.358  35.338  43.729  1.00 33.74           O  
ATOM    500  N   GLY L  69      27.314  35.774  42.884  1.00 33.29           N  
ATOM    501  CA  GLY L  69      27.879  36.494  41.785  1.00 33.05           C  
ATOM    502  C   GLY L  69      28.544  35.522  40.860  1.00 33.54           C  
ATOM    503  O   GLY L  69      27.908  34.618  40.323  1.00 33.88           O  
ATOM    504  N   THR L  70      29.824  35.803  40.545  1.00 32.57           N  
ATOM    505  CA  THR L  70      30.678  35.036  39.678  1.00 32.10           C  
ATOM    506  CB  THR L  70      31.771  35.879  39.088  1.00 33.19           C  
ATOM    507  OG1 THR L  70      32.642  36.340  40.110  1.00 32.44           O  
ATOM    508  CG2 THR L  70      31.124  37.080  38.375  1.00 30.98           C  
ATOM    509  C   THR L  70      31.332  33.848  40.329  1.00 32.11           C  
ATOM    510  O   THR L  70      31.622  32.867  39.644  1.00 32.39           O  
ATOM    511  N   ASP L  71      31.660  33.891  41.638  1.00 32.13           N  
ATOM    512  CA  ASP L  71      32.405  32.747  42.091  1.00 33.36           C  
ATOM    513  CB  ASP L  71      33.897  32.993  42.408  1.00 35.43           C  
ATOM    514  CG  ASP L  71      34.055  34.090  43.435  1.00 40.86           C  
ATOM    515  OD1 ASP L  71      33.475  35.182  43.205  1.00 46.58           O  
ATOM    516  OD2 ASP L  71      34.764  33.862  44.450  1.00 57.72           O1-
ATOM    517  C   ASP L  71      31.733  31.979  43.182  1.00 32.24           C  
ATOM    518  O   ASP L  71      31.216  32.529  44.155  1.00 32.05           O  
ATOM    519  N   PHE L  72      31.734  30.639  43.003  1.00 29.98           N  
ATOM    520  CA  PHE L  72      31.089  29.733  43.909  1.00 28.81           C  
ATOM    521  CB  PHE L  72      29.857  29.049  43.289  1.00 27.94           C  
ATOM    522  CG  PHE L  72      28.891  30.124  42.926  1.00 27.34           C  
ATOM    523  CD1 PHE L  72      28.973  30.752  41.706  1.00 24.17           C  
ATOM    524  CD2 PHE L  72      27.909  30.511  43.807  1.00 20.91           C  
ATOM    525  CE1 PHE L  72      28.086  31.746  41.365  1.00 23.27           C  
ATOM    526  CE2 PHE L  72      27.021  31.504  43.473  1.00 27.15           C  
ATOM    527  CZ  PHE L  72      27.106  32.124  42.250  1.00 23.81           C  
ATOM    528  C   PHE L  72      32.052  28.646  44.277  1.00 28.37           C  
ATOM    529  O   PHE L  72      32.971  28.329  43.520  1.00 26.89           O  
ATOM    530  N   THR L  73      31.860  28.051  45.477  1.00 27.74           N  
ATOM    531  CA  THR L  73      32.747  27.019  45.926  1.00 28.36           C  
ATOM    532  CB  THR L  73      33.695  27.494  46.987  1.00 29.11           C  
ATOM    533  OG1 THR L  73      34.450  28.596  46.511  1.00 31.32           O  
ATOM    534  CG2 THR L  73      34.638  26.342  47.361  1.00 27.68           C  
ATOM    535  C   THR L  73      31.953  25.905  46.541  1.00 28.25           C  
ATOM    536  O   THR L  73      30.925  26.125  47.179  1.00 28.80           O  
ATOM    537  N   LEU L  74      32.432  24.663  46.336  1.00 26.75           N  
ATOM    538  CA  LEU L  74      31.868  23.489  46.938  1.00 26.57           C  
ATOM    539  CB  LEU L  74      31.618  22.362  45.922  1.00 25.99           C  
ATOM    540  CG  LEU L  74      31.083  21.059  46.542  1.00 25.63           C  
ATOM    541  CD1 LEU L  74      29.689  21.258  47.154  1.00 19.89           C  
ATOM    542  CD2 LEU L  74      31.132  19.905  45.528  1.00 24.04           C  
ATOM    543  C   LEU L  74      32.917  22.996  47.878  1.00 27.38           C  
ATOM    544  O   LEU L  74      34.072  22.838  47.485  1.00 26.64           O  
ATOM    545  N   THR L  75      32.548  22.748  49.150  1.00 27.22           N  
ATOM    546  CA  THR L  75      33.537  22.319  50.097  1.00 27.77           C  
ATOM    547  CB  THR L  75      33.690  23.272  51.248  1.00 28.33           C  
ATOM    548  OG1 THR L  75      34.055  24.558  50.767  1.00 28.36           O  
ATOM    549  CG2 THR L  75      34.768  22.742  52.210  1.00 28.33           C  
ATOM    550  C   THR L  75      33.133  21.003  50.681  1.00 28.19           C  
ATOM    551  O   THR L  75      31.980  20.797  51.061  1.00 27.39           O  
ATOM    552  N   ILE L  76      34.095  20.063  50.744  1.00 28.17           N  
ATOM    553  CA  ILE L  76      33.879  18.805  51.393  1.00 28.61           C  
ATOM    554  CB  ILE L  76      34.267  17.632  50.539  1.00 27.75           C  
ATOM    555  CG1 ILE L  76      33.465  17.653  49.225  1.00 26.96           C  
ATOM    556  CG2 ILE L  76      34.043  16.352  51.361  1.00 27.77           C  
ATOM    557  CD1 ILE L  76      33.996  16.697  48.156  1.00 20.75           C  
ATOM    558  C   ILE L  76      34.793  18.872  52.578  1.00 29.78           C  
ATOM    559  O   ILE L  76      36.014  18.809  52.435  1.00 30.43           O  
ATOM    560  N   SER L  77      34.212  18.994  53.789  1.00 31.63           N  
ATOM    561  CA  SER L  77      34.975  19.247  54.981  1.00 33.89           C  
ATOM    562  CB  SER L  77      34.103  19.301  56.250  1.00 33.30           C  
ATOM    563  OG  SER L  77      33.522  18.032  56.514  1.00 33.72           O  
ATOM    564  C   SER L  77      36.011  18.189  55.183  1.00 36.15           C  
ATOM    565  O   SER L  77      37.197  18.499  55.287  1.00 38.84           O  
ATOM    566  N   ARG L  78      35.601  16.912  55.274  1.00 35.13           N  
ATOM    567  CA  ARG L  78      36.594  15.889  55.407  1.00 36.02           C  
ATOM    568  CB  ARG L  78      36.658  15.227  56.791  1.00 37.52           C  
ATOM    569  CG  ARG L  78      35.349  14.579  57.232  1.00 37.84           C  
ATOM    570  CD  ARG L  78      35.459  13.908  58.600  1.00 41.64           C  
ATOM    571  NE  ARG L  78      34.088  13.508  59.019  1.00 46.66           N  
ATOM    572  CZ  ARG L  78      33.321  14.382  59.733  1.00 51.07           C  
ATOM    573  NH1 ARG L  78      33.808  15.618  60.044  1.00 53.01           N1+
ATOM    574  NH2 ARG L  78      32.067  14.023  60.138  1.00 52.09           N  
ATOM    575  C   ARG L  78      36.260  14.845  54.401  1.00 34.28           C  
ATOM    576  O   ARG L  78      35.172  14.271  54.410  1.00 34.53           O  
ATOM    577  N   LEU L  79      37.224  14.567  53.509  1.00 32.24           N  
ATOM    578  CA  LEU L  79      37.013  13.661  52.424  1.00 32.63           C  
ATOM    579  CB  LEU L  79      38.164  13.678  51.399  1.00 32.20           C  
ATOM    580  CG  LEU L  79      38.263  14.971  50.571  1.00 34.14           C  
ATOM    581  CD1 LEU L  79      39.430  14.907  49.577  1.00 30.55           C  
ATOM    582  CD2 LEU L  79      36.929  15.289  49.874  1.00 29.77           C  
ATOM    583  C   LEU L  79      36.883  12.263  52.927  1.00 34.08           C  
ATOM    584  O   LEU L  79      37.596  11.831  53.833  1.00 34.27           O  
ATOM    585  N   GLU L  80      35.932  11.529  52.317  1.00 33.96           N  
ATOM    586  CA  GLU L  80      35.687  10.144  52.597  1.00 33.67           C  
ATOM    587  CB  GLU L  80      34.198   9.823  52.813  1.00 33.83           C  
ATOM    588  CG  GLU L  80      33.564  10.527  54.015  1.00 41.56           C  
ATOM    589  CD  GLU L  80      34.088   9.890  55.291  1.00 43.40           C  
ATOM    590  OE1 GLU L  80      35.028   9.056  55.206  1.00 63.22           O  
ATOM    591  OE2 GLU L  80      33.548  10.234  56.375  1.00 47.71           O1-
ATOM    592  C   GLU L  80      36.096   9.432  51.345  1.00 33.56           C  
ATOM    593  O   GLU L  80      36.109  10.036  50.274  1.00 32.31           O  
ATOM    594  N   PRO L  81      36.446   8.178  51.418  1.00 34.89           N  
ATOM    595  CA  PRO L  81      36.850   7.480  50.228  1.00 33.35           C  
ATOM    596  CD  PRO L  81      37.066   7.627  52.613  1.00 35.79           C  
ATOM    597  CB  PRO L  81      37.405   6.142  50.711  1.00 33.48           C  
ATOM    598  CG  PRO L  81      37.948   6.465  52.117  1.00 35.29           C  
ATOM    599  C   PRO L  81      35.728   7.375  49.242  1.00 31.97           C  
ATOM    600  O   PRO L  81      35.993   7.259  48.046  1.00 32.54           O  
ATOM    601  N   GLU L  82      34.471   7.411  49.722  1.00 31.62           N  
ATOM    602  CA  GLU L  82      33.304   7.296  48.893  1.00 32.16           C  
ATOM    603  CB  GLU L  82      31.995   7.098  49.678  1.00 33.20           C  
ATOM    604  CG  GLU L  82      31.646   8.241  50.628  1.00 40.10           C  
ATOM    605  CD  GLU L  82      30.256   7.958  51.176  1.00 65.15           C  
ATOM    606  OE1 GLU L  82      30.160   7.255  52.217  1.00 53.81           O  
ATOM    607  OE2 GLU L  82      29.270   8.436  50.555  1.00 48.46           O1-
ATOM    608  C   GLU L  82      33.164   8.514  48.031  1.00 31.90           C  
ATOM    609  O   GLU L  82      32.477   8.479  47.014  1.00 32.92           O  
ATOM    610  N   ASP L  83      33.780   9.633  48.450  1.00 30.88           N  
ATOM    611  CA  ASP L  83      33.691  10.920  47.814  1.00 29.70           C  
ATOM    612  CB  ASP L  83      34.322  12.032  48.660  1.00 29.68           C  
ATOM    613  CG  ASP L  83      33.409  12.229  49.860  1.00 32.95           C  
ATOM    614  OD1 ASP L  83      32.240  11.760  49.799  1.00 30.03           O  
ATOM    615  OD2 ASP L  83      33.863  12.854  50.855  1.00 28.43           O1-
ATOM    616  C   ASP L  83      34.324  10.932  46.454  1.00 29.42           C  
ATOM    617  O   ASP L  83      34.098  11.864  45.686  1.00 29.86           O  
ATOM    618  N   PHE L  84      35.194   9.956  46.140  1.00 27.34           N  
ATOM    619  CA  PHE L  84      35.817   9.937  44.844  1.00 26.91           C  
ATOM    620  CB  PHE L  84      36.639   8.653  44.635  1.00 28.37           C  
ATOM    621  CG  PHE L  84      37.147   8.648  43.242  1.00 29.25           C  
ATOM    622  CD1 PHE L  84      36.382   8.086  42.251  1.00 39.48           C  
ATOM    623  CD2 PHE L  84      38.365   9.195  42.918  1.00 33.92           C  
ATOM    624  CE1 PHE L  84      36.816   8.066  40.949  1.00 52.95           C  
ATOM    625  CE2 PHE L  84      38.806   9.178  41.615  1.00 35.56           C  
ATOM    626  CZ  PHE L  84      38.034   8.612  40.629  1.00 32.82           C  
ATOM    627  C   PHE L  84      34.755  10.006  43.787  1.00 26.98           C  
ATOM    628  O   PHE L  84      33.899   9.128  43.683  1.00 26.43           O  
ATOM    629  N   ALA L  85      34.798  11.074  42.960  1.00 25.94           N  
ATOM    630  CA  ALA L  85      33.814  11.239  41.928  1.00 25.27           C  
ATOM    631  CB  ALA L  85      32.378  11.377  42.466  1.00 25.37           C  
ATOM    632  C   ALA L  85      34.131  12.498  41.187  1.00 24.99           C  
ATOM    633  O   ALA L  85      35.103  13.192  41.486  1.00 25.83           O  
ATOM    634  N   VAL L  86      33.323  12.801  40.153  1.00 23.69           N  
ATOM    635  CA  VAL L  86      33.513  14.027  39.441  1.00 23.52           C  
ATOM    636  CB  VAL L  86      33.455  13.877  37.950  1.00 23.97           C  
ATOM    637  CG1 VAL L  86      31.987  13.712  37.528  1.00 20.74           C  
ATOM    638  CG2 VAL L  86      34.195  15.060  37.305  1.00 23.31           C  
ATOM    639  C   VAL L  86      32.393  14.922  39.881  1.00 23.83           C  
ATOM    640  O   VAL L  86      31.269  14.463  40.076  1.00 23.73           O  
ATOM    641  N   TYR L  87      32.678  16.227  40.076  1.00 23.34           N  
ATOM    642  CA  TYR L  87      31.677  17.135  40.563  1.00 22.45           C  
ATOM    643  CB  TYR L  87      32.088  17.848  41.869  1.00 21.49           C  
ATOM    644  CG  TYR L  87      32.198  16.819  42.950  1.00 22.28           C  
ATOM    645  CD1 TYR L  87      33.342  16.066  43.103  1.00 20.75           C  
ATOM    646  CD2 TYR L  87      31.154  16.607  43.821  1.00 22.19           C  
ATOM    647  CE1 TYR L  87      33.441  15.121  44.098  1.00 22.77           C  
ATOM    648  CE2 TYR L  87      31.245  15.663  44.818  1.00 17.89           C  
ATOM    649  CZ  TYR L  87      32.390  14.917  44.960  1.00 22.05           C  
ATOM    650  OH  TYR L  87      32.481  13.950  45.983  1.00 25.51           O  
ATOM    651  C   TYR L  87      31.439  18.188  39.519  1.00 22.38           C  
ATOM    652  O   TYR L  87      32.381  18.679  38.894  1.00 22.96           O  
ATOM    653  N   TYR L  88      30.154  18.554  39.299  1.00 21.93           N  
ATOM    654  CA  TYR L  88      29.809  19.512  38.280  1.00 21.26           C  
ATOM    655  CB  TYR L  88      28.873  18.962  37.185  1.00 21.43           C  
ATOM    656  CG  TYR L  88      29.494  17.828  36.444  1.00 22.94           C  
ATOM    657  CD1 TYR L  88      30.349  18.050  35.387  1.00 20.28           C  
ATOM    658  CD2 TYR L  88      29.199  16.533  36.797  1.00 19.12           C  
ATOM    659  CE1 TYR L  88      30.906  16.993  34.704  1.00 27.70           C  
ATOM    660  CE2 TYR L  88      29.752  15.473  36.118  1.00 22.02           C  
ATOM    661  CZ  TYR L  88      30.609  15.704  35.068  1.00 22.13           C  
ATOM    662  OH  TYR L  88      31.179  14.618  34.369  1.00 27.45           O  
ATOM    663  C   TYR L  88      28.998  20.618  38.893  1.00 21.49           C  
ATOM    664  O   TYR L  88      28.194  20.387  39.795  1.00 21.71           O  
ATOM    665  N   CYS L  89      29.201  21.861  38.405  1.00 21.75           N  
ATOM    666  CA  CYS L  89      28.388  22.969  38.823  1.00 22.54           C  
ATOM    667  CB  CYS L  89      29.183  24.254  39.174  1.00 22.77           C  
ATOM    668  SG  CYS L  89      30.273  24.859  37.847  1.00 25.83           S  
ATOM    669  C   CYS L  89      27.448  23.247  37.685  1.00 23.45           C  
ATOM    670  O   CYS L  89      27.730  22.892  36.540  1.00 23.13           O  
ATOM    671  N   GLN L  90      26.272  23.843  37.983  1.00 23.26           N  
ATOM    672  CA  GLN L  90      25.278  24.120  36.979  1.00 22.73           C  
ATOM    673  CB  GLN L  90      24.105  23.127  36.988  1.00 22.63           C  
ATOM    674  CG  GLN L  90      23.009  23.490  35.982  1.00 22.50           C  
ATOM    675  CD  GLN L  90      21.718  22.823  36.434  1.00 25.45           C  
ATOM    676  OE1 GLN L  90      21.695  22.115  37.437  1.00 26.12           O  
ATOM    677  NE2 GLN L  90      20.605  23.069  35.694  1.00 27.97           N  
ATOM    678  C   GLN L  90      24.643  25.430  37.313  1.00 23.90           C  
ATOM    679  O   GLN L  90      24.319  25.699  38.467  1.00 25.28           O  
ATOM    680  N   GLN L  91      24.420  26.268  36.286  1.00 23.34           N  
ATOM    681  CA  GLN L  91      23.809  27.550  36.472  1.00 23.90           C  
ATOM    682  CB  GLN L  91      24.677  28.663  35.851  1.00 24.29           C  
ATOM    683  CG  GLN L  91      23.968  29.986  35.587  1.00 24.11           C  
ATOM    684  CD  GLN L  91      23.366  29.878  34.192  1.00 28.11           C  
ATOM    685  OE1 GLN L  91      22.181  29.594  34.023  1.00 32.02           O  
ATOM    686  NE2 GLN L  91      24.211  30.097  33.154  1.00 26.14           N  
ATOM    687  C   GLN L  91      22.474  27.526  35.804  1.00 24.20           C  
ATOM    688  O   GLN L  91      22.327  26.987  34.707  1.00 23.93           O  
ATOM    689  N   TYR L  92      21.420  27.852  36.581  1.00 29.42           N  
ATOM    690  CA  TYR L  92      20.044  28.054  36.198  1.00 31.83           C  
ATOM    691  CB  TYR L  92      18.975  27.211  36.922  1.00 28.42           C  
ATOM    692  CG  TYR L  92      19.214  27.096  38.377  1.00 27.62           C  
ATOM    693  CD1 TYR L  92      20.133  26.182  38.835  1.00 27.14           C  
ATOM    694  CD2 TYR L  92      18.501  27.856  39.269  1.00 29.97           C  
ATOM    695  CE1 TYR L  92      20.360  26.046  40.180  1.00 27.59           C  
ATOM    696  CE2 TYR L  92      18.723  27.725  40.616  1.00 28.89           C  
ATOM    697  CZ  TYR L  92      19.649  26.818  41.062  1.00 33.53           C  
ATOM    698  OH  TYR L  92      19.872  26.681  42.440  1.00 32.42           O  
ATOM    699  C   TYR L  92      19.608  29.467  35.915  1.00 35.23           C  
ATOM    700  O   TYR L  92      18.447  29.689  35.591  1.00 34.90           O  
ATOM    701  N   ALA L  93      20.444  30.484  36.180  1.00 39.05           N  
ATOM    702  CA  ALA L  93      20.021  31.860  36.082  1.00 39.53           C  
ATOM    703  CB  ALA L  93      21.153  32.845  36.420  1.00 38.59           C  
ATOM    704  C   ALA L  93      19.514  32.221  34.713  1.00 41.41           C  
ATOM    705  O   ALA L  93      18.544  32.970  34.604  1.00 44.25           O  
ATOM    706  N   ASP L  94      20.154  31.732  33.633  1.00 42.29           N  
ATOM    707  CA  ASP L  94      19.751  32.141  32.315  1.00 45.39           C  
ATOM    708  CB  ASP L  94      20.766  33.163  31.763  1.00 47.19           C  
ATOM    709  CG  ASP L  94      20.250  33.800  30.494  1.00 28.54           C  
ATOM    710  OD1 ASP L  94      19.136  33.415  30.057  1.00 31.12           O  
ATOM    711  OD2 ASP L  94      20.962  34.681  29.945  1.00 32.50           O1-
ATOM    712  C   ASP L  94      19.768  30.936  31.425  1.00 47.55           C  
ATOM    713  O   ASP L  94      20.602  30.049  31.591  1.00 48.89           O  
ATOM    714  N   SER L  95      18.820  30.850  30.466  1.00 47.81           N  
ATOM    715  CA  SER L  95      18.832  29.754  29.541  1.00 46.41           C  
ATOM    716  CB  SER L  95      17.484  29.499  28.849  1.00 40.33           C  
ATOM    717  OG  SER L  95      16.531  29.050  29.797  1.00 40.80           O  
ATOM    718  C   SER L  95      19.823  30.089  28.477  1.00 47.66           C  
ATOM    719  O   SER L  95      20.070  31.259  28.178  1.00 49.79           O  
ATOM    720  N   PRO L  96      20.420  29.082  27.907  1.00 46.60           N  
ATOM    721  CA  PRO L  96      20.155  27.729  28.311  1.00 43.68           C  
ATOM    722  CD  PRO L  96      20.893  29.159  26.537  1.00 46.33           C  
ATOM    723  CB  PRO L  96      20.580  26.844  27.136  1.00 44.30           C  
ATOM    724  CG  PRO L  96      21.450  27.757  26.255  1.00 43.66           C  
ATOM    725  C   PRO L  96      20.897  27.421  29.569  1.00 40.62           C  
ATOM    726  O   PRO L  96      21.795  28.179  29.936  1.00 42.72           O  
ATOM    727  N   ILE L  97      20.528  26.320  30.252  1.00 35.32           N  
ATOM    728  CA  ILE L  97      21.210  25.933  31.450  1.00 32.86           C  
ATOM    729  CB  ILE L  97      20.520  24.854  32.221  1.00 33.82           C  
ATOM    730  CG1 ILE L  97      19.136  25.312  32.713  1.00 15.63           C  
ATOM    731  CG2 ILE L  97      21.475  24.441  33.345  1.00 14.69           C  
ATOM    732  CD1 ILE L  97      18.134  25.523  31.582  1.00 22.05           C  
ATOM    733  C   ILE L  97      22.532  25.377  31.026  1.00 32.33           C  
ATOM    734  O   ILE L  97      22.615  24.646  30.039  1.00 34.50           O  
ATOM    735  N   THR L  98      23.608  25.738  31.753  1.00 25.81           N  
ATOM    736  CA  THR L  98      24.913  25.285  31.363  1.00 25.32           C  
ATOM    737  CB  THR L  98      25.792  26.403  30.887  1.00 25.57           C  
ATOM    738  OG1 THR L  98      25.950  27.371  31.915  1.00 26.28           O  
ATOM    739  CG2 THR L  98      25.140  27.045  29.650  1.00 26.36           C  
ATOM    740  C   THR L  98      25.586  24.648  32.537  1.00 24.99           C  
ATOM    741  O   THR L  98      25.283  24.954  33.689  1.00 25.36           O  
ATOM    742  N   PHE L  99      26.536  23.730  32.258  1.00 24.28           N  
ATOM    743  CA  PHE L  99      27.233  23.035  33.302  1.00 23.80           C  
ATOM    744  CB  PHE L  99      27.150  21.497  33.214  1.00 21.64           C  
ATOM    745  CG  PHE L  99      25.745  21.026  33.403  1.00 24.46           C  
ATOM    746  CD1 PHE L  99      25.254  20.769  34.661  1.00 18.91           C  
ATOM    747  CD2 PHE L  99      24.915  20.834  32.324  1.00 21.98           C  
ATOM    748  CE1 PHE L  99      23.963  20.328  34.837  1.00 22.69           C  
ATOM    749  CE2 PHE L  99      23.624  20.394  32.497  1.00 23.91           C  
ATOM    750  CZ  PHE L  99      23.141  20.138  33.755  1.00 21.80           C  
ATOM    751  C   PHE L  99      28.690  23.345  33.172  1.00 23.70           C  
ATOM    752  O   PHE L  99      29.171  23.742  32.111  1.00 24.17           O  
ATOM    753  N   GLY L 100      29.433  23.189  34.284  1.00 23.36           N  
ATOM    754  CA  GLY L 100      30.851  23.367  34.239  1.00 22.57           C  
ATOM    755  C   GLY L 100      31.405  22.104  33.650  1.00 24.40           C  
ATOM    756  O   GLY L 100      30.686  21.123  33.474  1.00 22.94           O  
ATOM    757  N   GLN L 101      32.711  22.117  33.324  1.00 24.09           N  
ATOM    758  CA  GLN L 101      33.414  21.010  32.737  1.00 26.01           C  
ATOM    759  CB  GLN L 101      34.811  21.370  32.189  1.00 27.00           C  
ATOM    760  CG  GLN L 101      35.827  21.842  33.231  1.00 36.07           C  
ATOM    761  CD  GLN L 101      35.705  23.352  33.381  1.00 99.27           C  
ATOM    762  OE1 GLN L 101      34.612  23.912  33.336  1.00 48.10           O  
ATOM    763  NE2 GLN L 101      36.865  24.040  33.551  1.00 41.61           N  
ATOM    764  C   GLN L 101      33.547  19.885  33.724  1.00 26.69           C  
ATOM    765  O   GLN L 101      33.703  18.731  33.333  1.00 27.41           O  
ATOM    766  N   GLY L 102      33.564  20.191  35.036  1.00 25.80           N  
ATOM    767  CA  GLY L 102      33.644  19.151  36.027  1.00 25.24           C  
ATOM    768  C   GLY L 102      35.016  19.122  36.618  1.00 25.93           C  
ATOM    769  O   GLY L 102      36.002  19.478  35.974  1.00 27.08           O  
ATOM    770  N   THR L 103      35.095  18.700  37.897  1.00 25.00           N  
ATOM    771  CA  THR L 103      36.349  18.561  38.577  1.00 24.89           C  
ATOM    772  CB  THR L 103      36.486  19.462  39.769  1.00 25.32           C  
ATOM    773  OG1 THR L 103      36.383  20.822  39.374  1.00 26.99           O  
ATOM    774  CG2 THR L 103      37.847  19.198  40.435  1.00 21.89           C  
ATOM    775  C   THR L 103      36.404  17.153  39.074  1.00 24.91           C  
ATOM    776  O   THR L 103      35.457  16.667  39.690  1.00 23.24           O  
ATOM    777  N   ARG L 104      37.526  16.456  38.817  1.00 25.06           N  
ATOM    778  CA  ARG L 104      37.638  15.092  39.242  1.00 26.64           C  
ATOM    779  CB  ARG L 104      38.383  14.201  38.236  1.00 26.44           C  
ATOM    780  CG  ARG L 104      38.682  12.795  38.758  1.00 33.57           C  
ATOM    781  CD  ARG L 104      39.173  11.853  37.662  1.00 52.61           C  
ATOM    782  NE  ARG L 104      39.825  12.701  36.627  1.00 20.68           N  
ATOM    783  CZ  ARG L 104      39.811  12.304  35.322  1.00 22.68           C  
ATOM    784  NH1 ARG L 104      39.263  11.102  34.983  1.00 26.70           N1+
ATOM    785  NH2 ARG L 104      40.332  13.116  34.356  1.00 22.48           N  
ATOM    786  C   ARG L 104      38.387  15.051  40.532  1.00 26.72           C  
ATOM    787  O   ARG L 104      39.498  15.564  40.652  1.00 28.44           O  
ATOM    788  N   LEU L 105      37.763  14.424  41.545  1.00 26.34           N  
ATOM    789  CA  LEU L 105      38.357  14.287  42.838  1.00 26.22           C  
ATOM    790  CB  LEU L 105      37.329  14.460  43.968  1.00 26.55           C  
ATOM    791  CG  LEU L 105      37.873  14.077  45.351  1.00 26.66           C  
ATOM    792  CD1 LEU L 105      39.099  14.923  45.718  1.00 27.85           C  
ATOM    793  CD2 LEU L 105      36.762  14.124  46.412  1.00 26.97           C  
ATOM    794  C   LEU L 105      38.900  12.899  42.944  1.00 26.94           C  
ATOM    795  O   LEU L 105      38.144  11.930  42.913  1.00 27.09           O  
ATOM    796  N   GLU L 106      40.235  12.769  43.080  1.00 27.78           N  
ATOM    797  CA  GLU L 106      40.809  11.461  43.207  1.00 29.27           C  
ATOM    798  CB  GLU L 106      41.928  11.147  42.205  1.00 29.71           C  
ATOM    799  CG  GLU L 106      43.177  12.000  42.394  1.00 33.43           C  
ATOM    800  CD  GLU L 106      44.283  11.353  41.580  1.00 43.79           C  
ATOM    801  OE1 GLU L 106      44.021  10.985  40.404  1.00 46.28           O  
ATOM    802  OE2 GLU L 106      45.405  11.207  42.131  1.00 38.03           O1-
ATOM    803  C   GLU L 106      41.400  11.368  44.575  1.00 30.12           C  
ATOM    804  O   GLU L 106      41.836  12.364  45.150  1.00 30.18           O  
ATOM    805  N   ILE L 107      41.432  10.147  45.140  1.00 30.09           N  
ATOM    806  CA  ILE L 107      41.924  10.015  46.477  1.00 30.95           C  
ATOM    807  CB  ILE L 107      41.090   9.104  47.331  1.00 30.19           C  
ATOM    808  CG1 ILE L 107      39.660   9.653  47.457  1.00 33.76           C  
ATOM    809  CG2 ILE L 107      41.802   8.933  48.683  1.00 32.57           C  
ATOM    810  CD1 ILE L 107      38.674   8.649  48.048  1.00 44.14           C  
ATOM    811  C   ILE L 107      43.292   9.442  46.417  1.00 32.13           C  
ATOM    812  O   ILE L 107      43.531   8.423  45.770  1.00 32.61           O  
ATOM    813  N   LYS L 108      44.249  10.119  47.076  1.00 33.06           N  
ATOM    814  CA  LYS L 108      45.567   9.572  47.122  1.00 33.70           C  
ATOM    815  CB  LYS L 108      46.687  10.606  47.340  1.00 33.39           C  
ATOM    816  CG  LYS L 108      47.056  11.387  46.078  1.00 35.45           C  
ATOM    817  CD  LYS L 108      48.026  12.542  46.330  1.00 37.84           C  
ATOM    818  CE  LYS L 108      48.564  13.172  45.046  1.00 58.14           C  
ATOM    819  NZ  LYS L 108      49.512  14.258  45.379  1.00 70.91           N1+
ATOM    820  C   LYS L 108      45.587   8.607  48.299  1.00 34.67           C  
ATOM    821  O   LYS L 108      45.170   9.018  49.414  1.00 35.31           O  
ATOM    822  OXT LYS L 108      46.017   7.439  48.096  1.00  0.00           O1-
TER     823      LYS L 108 
ATOM    824  N   VAL H 109      10.231   7.619  44.719  1.00 44.72           N1+
ATOM    825  CA  VAL H 109      10.120   8.338  43.423  1.00 43.42           C  
ATOM    826  CB  VAL H 109      10.287   9.818  43.634  1.00 43.50           C  
ATOM    827  CG1 VAL H 109      10.235  10.532  42.271  1.00 44.53           C  
ATOM    828  CG2 VAL H 109       9.213  10.296  44.626  1.00 46.56           C  
ATOM    829  C   VAL H 109      11.210   7.862  42.526  1.00 41.42           C  
ATOM    830  O   VAL H 109      12.389   7.938  42.867  1.00 41.30           O  
ATOM    831  N   GLN H 110      10.841   7.326  41.352  1.00 51.97           N  
ATOM    832  CA  GLN H 110      11.858   6.850  40.469  1.00 50.84           C  
ATOM    833  CB  GLN H 110      11.975   5.315  40.449  1.00 52.29           C  
ATOM    834  CG  GLN H 110      12.515   4.735  41.757  1.00 54.72           C  
ATOM    835  CD  GLN H 110      12.537   3.221  41.634  1.00 84.72           C  
ATOM    836  OE1 GLN H 110      11.556   2.552  41.948  1.00 74.05           O  
ATOM    837  NE2 GLN H 110      13.684   2.661  41.162  1.00 52.14           N  
ATOM    838  C   GLN H 110      11.534   7.305  39.092  1.00 48.32           C  
ATOM    839  O   GLN H 110      10.379   7.551  38.745  1.00 48.35           O  
ATOM    840  N   LEU H 111      12.588   7.483  38.276  1.00 44.77           N  
ATOM    841  CA  LEU H 111      12.396   7.822  36.901  1.00 41.89           C  
ATOM    842  CB  LEU H 111      13.188   9.070  36.477  1.00 41.95           C  
ATOM    843  CG  LEU H 111      12.732  10.362  37.183  1.00 38.49           C  
ATOM    844  CD1 LEU H 111      13.553  11.577  36.720  1.00 35.87           C  
ATOM    845  CD2 LEU H 111      11.220  10.581  37.017  1.00 35.76           C  
ATOM    846  C   LEU H 111      12.949   6.649  36.160  1.00 40.75           C  
ATOM    847  O   LEU H 111      14.136   6.347  36.276  1.00 40.51           O  
ATOM    848  N   VAL H 112      12.101   5.946  35.385  1.00 38.53           N  
ATOM    849  CA  VAL H 112      12.568   4.776  34.699  1.00 36.65           C  
ATOM    850  CB  VAL H 112      11.638   3.607  34.834  1.00 38.58           C  
ATOM    851  CG1 VAL H 112      12.164   2.446  33.976  1.00 32.76           C  
ATOM    852  CG2 VAL H 112      11.505   3.266  36.329  1.00 36.74           C  
ATOM    853  C   VAL H 112      12.678   5.115  33.249  1.00 33.99           C  
ATOM    854  O   VAL H 112      11.734   5.615  32.639  1.00 34.51           O  
ATOM    855  N   GLN H 113      13.855   4.836  32.657  1.00 31.17           N  
ATOM    856  CA  GLN H 113      14.090   5.181  31.290  1.00 30.74           C  
ATOM    857  CB  GLN H 113      15.435   5.892  31.087  1.00 29.09           C  
ATOM    858  CG  GLN H 113      15.527   7.189  31.892  1.00 26.42           C  
ATOM    859  CD  GLN H 113      16.884   7.814  31.625  1.00 27.84           C  
ATOM    860  OE1 GLN H 113      17.352   8.667  32.383  1.00 34.36           O  
ATOM    861  NE2 GLN H 113      17.542   7.390  30.516  1.00 28.12           N  
ATOM    862  C   GLN H 113      14.109   3.933  30.463  1.00 31.61           C  
ATOM    863  O   GLN H 113      14.236   2.825  30.974  1.00 31.26           O  
ATOM    864  N   SER H 114      13.964   4.115  29.137  1.00 31.87           N  
ATOM    865  CA  SER H 114      13.940   3.041  28.189  1.00 32.70           C  
ATOM    866  CB  SER H 114      13.516   3.529  26.793  1.00 32.41           C  
ATOM    867  OG  SER H 114      13.493   2.455  25.867  1.00 32.43           O  
ATOM    868  C   SER H 114      15.324   2.467  28.094  1.00 33.42           C  
ATOM    869  O   SER H 114      16.284   3.070  28.572  1.00 32.42           O  
ATOM    870  N   GLY H 115      15.457   1.277  27.471  1.00 33.12           N  
ATOM    871  CA  GLY H 115      16.713   0.579  27.391  1.00 31.78           C  
ATOM    872  C   GLY H 115      17.593   1.180  26.337  1.00 32.02           C  
ATOM    873  O   GLY H 115      17.168   2.016  25.541  1.00 32.20           O  
ATOM    874  N   ALA H 116      18.862   0.715  26.306  1.00 32.40           N  
ATOM    875  CA  ALA H 116      19.874   1.208  25.414  1.00 32.14           C  
ATOM    876  CB  ALA H 116      21.264   0.600  25.669  1.00 32.04           C  
ATOM    877  C   ALA H 116      19.488   0.898  24.003  1.00 33.42           C  
ATOM    878  O   ALA H 116      18.804  -0.088  23.734  1.00 34.57           O  
ATOM    879  N   GLU H 117      19.919   1.763  23.061  1.00 32.74           N  
ATOM    880  CA  GLU H 117      19.552   1.595  21.683  1.00 33.13           C  
ATOM    881  CB  GLU H 117      18.526   2.642  21.213  1.00 34.78           C  
ATOM    882  CG  GLU H 117      17.171   2.581  21.924  1.00 38.09           C  
ATOM    883  CD  GLU H 117      16.186   1.832  21.038  1.00 51.54           C  
ATOM    884  OE1 GLU H 117      16.577   0.778  20.470  1.00 37.66           O  
ATOM    885  OE2 GLU H 117      15.030   2.311  20.913  1.00 50.97           O1-
ATOM    886  C   GLU H 117      20.763   1.807  20.826  1.00 33.36           C  
ATOM    887  O   GLU H 117      21.695   2.519  21.198  1.00 32.28           O  
ATOM    888  N   VAL H 118      20.772   1.158  19.645  1.00 33.91           N  
ATOM    889  CA  VAL H 118      21.812   1.337  18.673  1.00 34.26           C  
ATOM    890  CB  VAL H 118      22.450   0.044  18.254  1.00 34.55           C  
ATOM    891  CG1 VAL H 118      23.449   0.318  17.120  1.00 33.87           C  
ATOM    892  CG2 VAL H 118      23.085  -0.606  19.495  1.00 37.27           C  
ATOM    893  C   VAL H 118      21.127   1.914  17.472  1.00 35.24           C  
ATOM    894  O   VAL H 118      20.096   1.402  17.042  1.00 35.65           O  
ATOM    895  N   LYS H 119      21.676   3.010  16.907  1.00 35.40           N  
ATOM    896  CA  LYS H 119      21.033   3.631  15.782  1.00 36.87           C  
ATOM    897  CB  LYS H 119      20.342   4.957  16.143  1.00 37.12           C  
ATOM    898  CG  LYS H 119      19.137   4.784  17.071  1.00 36.27           C  
ATOM    899  CD  LYS H 119      18.041   3.901  16.473  1.00 30.35           C  
ATOM    900  CE  LYS H 119      16.736   3.917  17.269  1.00 53.41           C  
ATOM    901  NZ  LYS H 119      15.725   3.058  16.614  1.00 40.38           N1+
ATOM    902  C   LYS H 119      22.061   3.937  14.736  1.00 37.95           C  
ATOM    903  O   LYS H 119      23.230   4.170  15.039  1.00 37.24           O  
ATOM    904  N   LYS H 120      21.636   3.929  13.456  1.00 39.40           N  
ATOM    905  CA  LYS H 120      22.513   4.223  12.356  1.00 40.27           C  
ATOM    906  CB  LYS H 120      22.046   3.611  11.027  1.00 42.18           C  
ATOM    907  CG  LYS H 120      21.898   2.093  11.115  1.00 49.36           C  
ATOM    908  CD  LYS H 120      21.166   1.460   9.934  1.00 55.73           C  
ATOM    909  CE  LYS H 120      20.726   0.021  10.217  1.00 79.00           C  
ATOM    910  NZ  LYS H 120      21.895  -0.805  10.593  1.00 47.71           N1+
ATOM    911  C   LYS H 120      22.530   5.707  12.185  1.00 39.07           C  
ATOM    912  O   LYS H 120      21.592   6.394  12.583  1.00 39.68           O  
ATOM    913  N   PRO H 121      23.570   6.232  11.599  1.00 38.38           N  
ATOM    914  CA  PRO H 121      23.638   7.654  11.430  1.00 39.39           C  
ATOM    915  CD  PRO H 121      24.891   5.636  11.713  1.00 37.71           C  
ATOM    916  CB  PRO H 121      25.061   7.946  10.962  1.00 39.55           C  
ATOM    917  CG  PRO H 121      25.882   6.807  11.594  1.00 38.56           C  
ATOM    918  C   PRO H 121      22.567   8.144  10.513  1.00 41.37           C  
ATOM    919  O   PRO H 121      22.257   7.465   9.535  1.00 42.72           O  
ATOM    920  N   GLY H 122      21.988   9.323  10.821  1.00 40.88           N  
ATOM    921  CA  GLY H 122      20.973   9.909   9.994  1.00 40.11           C  
ATOM    922  C   GLY H 122      19.622   9.488  10.489  1.00 40.05           C  
ATOM    923  O   GLY H 122      18.601  10.000  10.032  1.00 41.60           O  
ATOM    924  N   SER H 123      19.582   8.555  11.455  1.00 37.73           N  
ATOM    925  CA  SER H 123      18.343   8.034  11.959  1.00 37.59           C  
ATOM    926  CB  SER H 123      18.501   6.586  12.456  1.00 37.04           C  
ATOM    927  OG  SER H 123      17.251   6.042  12.837  1.00 41.24           O  
ATOM    928  C   SER H 123      17.890   8.894  13.107  1.00 38.32           C  
ATOM    929  O   SER H 123      18.467   9.950  13.368  1.00 36.85           O  
ATOM    930  N   SER H 124      16.802   8.481  13.797  1.00 38.66           N  
ATOM    931  CA  SER H 124      16.308   9.222  14.926  1.00 39.20           C  
ATOM    932  CB  SER H 124      14.996   9.973  14.641  1.00 40.78           C  
ATOM    933  OG  SER H 124      13.961   9.048  14.346  1.00 45.36           O  
ATOM    934  C   SER H 124      16.037   8.263  16.052  1.00 38.59           C  
ATOM    935  O   SER H 124      15.765   7.084  15.829  1.00 39.09           O  
ATOM    936  N   VAL H 125      16.113   8.753  17.311  1.00 37.04           N  
ATOM    937  CA  VAL H 125      15.877   7.897  18.444  1.00 35.65           C  
ATOM    938  CB  VAL H 125      17.131   7.601  19.220  1.00 36.04           C  
ATOM    939  CG1 VAL H 125      17.663   8.912  19.822  1.00 30.21           C  
ATOM    940  CG2 VAL H 125      16.828   6.512  20.262  1.00 35.20           C  
ATOM    941  C   VAL H 125      14.904   8.577  19.363  1.00 34.07           C  
ATOM    942  O   VAL H 125      14.846   9.805  19.429  1.00 33.58           O  
ATOM    943  N   LYS H 126      14.080   7.782  20.080  1.00 33.32           N  
ATOM    944  CA  LYS H 126      13.132   8.349  20.997  1.00 34.24           C  
ATOM    945  CB  LYS H 126      11.672   8.130  20.564  1.00 35.15           C  
ATOM    946  CG  LYS H 126      10.653   8.910  21.394  1.00 36.52           C  
ATOM    947  CD  LYS H 126       9.265   8.954  20.755  1.00 54.00           C  
ATOM    948  CE  LYS H 126       8.271   9.837  21.510  1.00 48.71           C  
ATOM    949  NZ  LYS H 126       8.651  11.260  21.357  1.00 49.76           N1+
ATOM    950  C   LYS H 126      13.314   7.656  22.314  1.00 34.63           C  
ATOM    951  O   LYS H 126      13.118   6.447  22.419  1.00 35.60           O  
ATOM    952  N   VAL H 127      13.681   8.413  23.368  1.00 33.80           N  
ATOM    953  CA  VAL H 127      13.897   7.804  24.651  1.00 32.96           C  
ATOM    954  CB  VAL H 127      15.177   8.230  25.310  1.00 32.85           C  
ATOM    955  CG1 VAL H 127      15.280   7.539  26.679  1.00 32.56           C  
ATOM    956  CG2 VAL H 127      16.347   7.906  24.366  1.00 27.35           C  
ATOM    957  C   VAL H 127      12.767   8.206  25.551  1.00 33.04           C  
ATOM    958  O   VAL H 127      12.276   9.331  25.479  1.00 33.38           O  
ATOM    959  N   SER H 128      12.319   7.286  26.433  1.00 32.68           N  
ATOM    960  CA  SER H 128      11.201   7.592  27.286  1.00 32.10           C  
ATOM    961  CB  SER H 128      10.058   6.562  27.211  1.00 33.41           C  
ATOM    962  OG  SER H 128      10.479   5.319  27.751  1.00 35.03           O  
ATOM    963  C   SER H 128      11.649   7.641  28.718  1.00 31.56           C  
ATOM    964  O   SER H 128      12.655   7.038  29.093  1.00 30.51           O  
ATOM    965  N   CYS H 129      10.909   8.409  29.549  1.00 31.85           N  
ATOM    966  CA  CYS H 129      11.200   8.529  30.951  1.00 32.61           C  
ATOM    967  CB  CYS H 129      11.889   9.870  31.287  1.00 32.44           C  
ATOM    968  SG  CYS H 129      12.297  10.089  33.045  1.00 37.21           S  
ATOM    969  C   CYS H 129       9.881   8.467  31.671  1.00 33.27           C  
ATOM    970  O   CYS H 129       9.050   9.363  31.543  1.00 32.00           O  
ATOM    971  N   LYS H 130       9.668   7.400  32.468  1.00 34.51           N  
ATOM    972  CA  LYS H 130       8.416   7.167  33.141  1.00 36.66           C  
ATOM    973  CB  LYS H 130       8.062   5.665  33.147  1.00 37.10           C  
ATOM    974  CG  LYS H 130       6.739   5.273  33.815  1.00 35.09           C  
ATOM    975  CD  LYS H 130       5.498   5.539  32.961  1.00 51.01           C  
ATOM    976  CE  LYS H 130       4.212   4.913  33.508  1.00 39.74           C  
ATOM    977  NZ  LYS H 130       4.229   3.446  33.319  1.00 55.58           N1+
ATOM    978  C   LYS H 130       8.559   7.581  34.574  1.00 37.80           C  
ATOM    979  O   LYS H 130       9.415   7.068  35.291  1.00 37.49           O  
ATOM    980  N   ALA H 131       7.719   8.538  35.024  1.00 40.64           N  
ATOM    981  CA  ALA H 131       7.737   8.970  36.397  1.00 43.86           C  
ATOM    982  CB  ALA H 131       7.109  10.362  36.605  1.00 42.92           C  
ATOM    983  C   ALA H 131       6.937   7.975  37.184  1.00 47.40           C  
ATOM    984  O   ALA H 131       5.906   7.500  36.711  1.00 48.04           O  
ATOM    985  N   SER H 132       7.358   7.643  38.425  1.00 51.45           N  
ATOM    986  CA  SER H 132       6.633   6.603  39.093  1.00 55.50           C  
ATOM    987  CB  SER H 132       7.539   5.567  39.786  1.00 56.34           C  
ATOM    988  OG  SER H 132       8.242   6.172  40.862  1.00 59.77           O  
ATOM    989  C   SER H 132       5.704   7.135  40.134  1.00 57.23           C  
ATOM    990  O   SER H 132       6.106   7.774  41.104  1.00 57.62           O  
ATOM    991  N   GLY H 133       4.362   7.006  40.169  1.00 20.60           N  
ATOM    992  CA  GLY H 133       3.615   7.266  41.422  1.00 18.61           C  
ATOM    993  C   GLY H 133       3.862   8.508  42.311  1.00 19.01           C  
ATOM    994  O   GLY H 133       3.703   8.407  43.527  1.00 19.60           O  
ATOM    995  N   TYR H 134       4.254   9.683  41.769  1.00 19.32           N  
ATOM    996  CA  TYR H 134       4.571  10.881  42.529  1.00 18.92           C  
ATOM    997  CB  TYR H 134       4.953  12.084  41.651  1.00 17.68           C  
ATOM    998  CG  TYR H 134       6.322  11.978  41.071  1.00 20.09           C  
ATOM    999  CD1 TYR H 134       6.624  11.142  40.021  1.00 20.67           C  
ATOM   1000  CD2 TYR H 134       7.317  12.775  41.582  1.00 16.98           C  
ATOM   1001  CE1 TYR H 134       7.900  11.095  39.506  1.00 19.81           C  
ATOM   1002  CE2 TYR H 134       8.591  12.737  41.075  1.00 19.34           C  
ATOM   1003  CZ  TYR H 134       8.892  11.892  40.032  1.00 20.51           C  
ATOM   1004  OH  TYR H 134      10.203  11.853  39.509  1.00 21.96           O  
ATOM   1005  C   TYR H 134       3.335  11.340  43.239  1.00 19.24           C  
ATOM   1006  O   TYR H 134       2.231  11.201  42.717  1.00 19.66           O  
ATOM   1007  N   THR H 135       3.484  11.876  44.471  1.00 21.44           N  
ATOM   1008  CA  THR H 135       2.316  12.398  45.121  1.00 22.44           C  
ATOM   1009  CB  THR H 135       2.581  12.978  46.484  1.00 23.50           C  
ATOM   1010  OG1 THR H 135       3.485  14.070  46.405  1.00 23.79           O  
ATOM   1011  CG2 THR H 135       3.152  11.873  47.388  1.00 23.66           C  
ATOM   1012  C   THR H 135       1.808  13.502  44.246  1.00 22.68           C  
ATOM   1013  O   THR H 135       0.637  13.514  43.870  1.00 24.42           O  
ATOM   1014  N   PHE H 136       2.703  14.448  43.886  1.00 23.46           N  
ATOM   1015  CA  PHE H 136       2.357  15.505  42.978  1.00 24.60           C  
ATOM   1016  CB  PHE H 136       2.560  16.936  43.521  1.00 22.64           C  
ATOM   1017  CG  PHE H 136       1.576  17.231  44.609  1.00 24.32           C  
ATOM   1018  CD1 PHE H 136       0.275  17.579  44.315  1.00 24.01           C  
ATOM   1019  CD2 PHE H 136       1.966  17.186  45.927  1.00 23.33           C  
ATOM   1020  CE1 PHE H 136      -0.622  17.855  45.319  1.00 25.24           C  
ATOM   1021  CE2 PHE H 136       1.073  17.462  46.938  1.00 24.98           C  
ATOM   1022  CZ  PHE H 136      -0.225  17.798  46.634  1.00 23.10           C  
ATOM   1023  C   PHE H 136       3.285  15.366  41.812  1.00 26.14           C  
ATOM   1024  O   PHE H 136       4.496  15.221  41.978  1.00 26.64           O  
ATOM   1025  N   SER H 137       2.735  15.425  40.585  1.00 26.26           N  
ATOM   1026  CA  SER H 137       3.552  15.234  39.422  1.00 25.54           C  
ATOM   1027  CB  SER H 137       2.731  15.103  38.126  1.00 26.87           C  
ATOM   1028  OG  SER H 137       3.574  14.774  37.035  1.00 35.92           O  
ATOM   1029  C   SER H 137       4.474  16.406  39.296  1.00 24.84           C  
ATOM   1030  O   SER H 137       4.141  17.522  39.692  1.00 26.52           O  
ATOM   1031  N   SER H 138       5.674  16.170  38.724  1.00 23.14           N  
ATOM   1032  CA  SER H 138       6.676  17.197  38.622  0.83 22.15           C  
ATOM   1033  CB  SER H 138       8.058  16.660  38.200  0.83 22.26           C  
ATOM   1034  OG  SER H 138       8.536  15.726  39.157  0.83 24.72           O  
ATOM   1035  C   SER H 138       6.265  18.211  37.604  1.00 21.34           C  
ATOM   1036  O   SER H 138       5.663  17.894  36.579  1.00 19.74           O  
ATOM   1037  N   ASN H 139       6.591  19.486  37.886  1.00 19.13           N  
ATOM   1038  CA  ASN H 139       6.305  20.566  36.993  1.00 18.24           C  
ATOM   1039  CB  ASN H 139       6.681  21.949  37.566  1.00 17.45           C  
ATOM   1040  CG  ASN H 139       5.674  22.336  38.641  1.00 17.67           C  
ATOM   1041  OD1 ASN H 139       6.017  22.982  39.631  1.00 19.47           O  
ATOM   1042  ND2 ASN H 139       4.388  21.946  38.430  1.00 14.25           N  
ATOM   1043  C   ASN H 139       7.127  20.381  35.755  1.00 17.25           C  
ATOM   1044  O   ASN H 139       6.625  20.599  34.650  1.00 16.77           O  
ATOM   1045  N   VAL H 140       8.411  19.966  35.897  1.00 32.50           N  
ATOM   1046  CA  VAL H 140       9.183  19.897  34.691  1.00 30.91           C  
ATOM   1047  CB  VAL H 140      10.085  21.094  34.526  1.00 16.49           C  
ATOM   1048  CG1 VAL H 140      10.901  20.951  33.231  1.00 15.79           C  
ATOM   1049  CG2 VAL H 140       9.230  22.371  34.587  1.00 16.14           C  
ATOM   1050  C   VAL H 140      10.072  18.689  34.682  1.00 30.49           C  
ATOM   1051  O   VAL H 140      10.492  18.182  35.722  1.00 30.86           O  
ATOM   1052  N   ILE H 141      10.357  18.186  33.460  1.00 28.36           N  
ATOM   1053  CA  ILE H 141      11.291  17.114  33.266  1.00 26.99           C  
ATOM   1054  CB  ILE H 141      10.702  15.895  32.611  1.00 27.92           C  
ATOM   1055  CG1 ILE H 141       9.642  15.238  33.508  1.00 23.89           C  
ATOM   1056  CG2 ILE H 141      11.860  14.950  32.248  1.00 29.35           C  
ATOM   1057  CD1 ILE H 141      10.210  14.690  34.815  1.00 27.16           C  
ATOM   1058  C   ILE H 141      12.335  17.636  32.324  1.00 27.09           C  
ATOM   1059  O   ILE H 141      12.005  18.172  31.267  1.00 27.95           O  
ATOM   1060  N   SER H 142      13.628  17.487  32.680  1.00 26.54           N  
ATOM   1061  CA  SER H 142      14.689  17.994  31.849  1.00 26.54           C  
ATOM   1062  CB  SER H 142      15.671  18.901  32.614  1.00 26.82           C  
ATOM   1063  OG  SER H 142      15.001  20.056  33.099  1.00 38.05           O  
ATOM   1064  C   SER H 142      15.481  16.833  31.309  1.00 26.25           C  
ATOM   1065  O   SER H 142      15.505  15.753  31.898  1.00 26.96           O  
ATOM   1066  N   TRP H 143      16.115  17.020  30.127  1.00 25.71           N  
ATOM   1067  CA  TRP H 143      16.972  15.998  29.589  1.00 25.72           C  
ATOM   1068  CB  TRP H 143      16.526  15.350  28.260  1.00 26.97           C  
ATOM   1069  CG  TRP H 143      15.582  14.199  28.512  1.00 29.58           C  
ATOM   1070  CD2 TRP H 143      14.184  14.095  28.200  1.00 29.65           C  
ATOM   1071  CD1 TRP H 143      15.929  13.012  29.072  1.00 28.12           C  
ATOM   1072  NE1 TRP H 143      14.842  12.189  29.158  1.00 29.64           N  
ATOM   1073  CE2 TRP H 143      13.761  12.829  28.618  1.00 25.92           C  
ATOM   1074  CE3 TRP H 143      13.322  14.963  27.605  1.00 29.09           C  
ATOM   1075  CZ2 TRP H 143      12.476  12.411  28.463  1.00 34.87           C  
ATOM   1076  CZ3 TRP H 143      12.021  14.535  27.463  1.00 27.59           C  
ATOM   1077  CH2 TRP H 143      11.603  13.291  27.883  1.00 35.60           C  
ATOM   1078  C   TRP H 143      18.372  16.511  29.462  1.00 26.49           C  
ATOM   1079  O   TRP H 143      18.616  17.602  28.944  1.00 26.58           O  
ATOM   1080  N   VAL H 144      19.333  15.712  29.973  1.00 25.35           N  
ATOM   1081  CA  VAL H 144      20.726  16.055  29.948  1.00 25.14           C  
ATOM   1082  CB  VAL H 144      21.285  16.325  31.316  1.00 25.28           C  
ATOM   1083  CG1 VAL H 144      22.791  16.617  31.200  1.00 25.02           C  
ATOM   1084  CG2 VAL H 144      20.472  17.465  31.951  1.00 23.88           C  
ATOM   1085  C   VAL H 144      21.452  14.864  29.399  1.00 25.36           C  
ATOM   1086  O   VAL H 144      21.087  13.725  29.688  1.00 26.35           O  
ATOM   1087  N   ARG H 145      22.504  15.092  28.584  1.00 23.88           N  
ATOM   1088  CA  ARG H 145      23.199  13.954  28.045  1.00 23.98           C  
ATOM   1089  CB  ARG H 145      23.099  13.794  26.521  1.00 24.06           C  
ATOM   1090  CG  ARG H 145      23.751  14.916  25.717  1.00 22.55           C  
ATOM   1091  CD  ARG H 145      23.667  14.683  24.209  1.00 26.02           C  
ATOM   1092  NE  ARG H 145      24.481  15.738  23.551  1.00 30.47           N  
ATOM   1093  CZ  ARG H 145      24.677  15.699  22.202  1.00 37.55           C  
ATOM   1094  NH1 ARG H 145      24.114  14.703  21.459  1.00 32.46           N1+
ATOM   1095  NH2 ARG H 145      25.445  16.656  21.601  1.00 31.09           N  
ATOM   1096  C   ARG H 145      24.653  14.063  28.373  1.00 24.43           C  
ATOM   1097  O   ARG H 145      25.147  15.129  28.738  1.00 23.40           O  
ATOM   1098  N   GLN H 146      25.374  12.924  28.283  1.00 24.52           N  
ATOM   1099  CA  GLN H 146      26.775  12.917  28.586  1.00 23.87           C  
ATOM   1100  CB  GLN H 146      27.035  12.441  30.026  1.00 23.20           C  
ATOM   1101  CG  GLN H 146      28.500  12.429  30.460  1.00 24.10           C  
ATOM   1102  CD  GLN H 146      28.521  11.931  31.899  1.00 24.62           C  
ATOM   1103  OE1 GLN H 146      27.509  11.457  32.413  1.00 30.37           O  
ATOM   1104  NE2 GLN H 146      29.700  12.041  32.570  1.00 26.82           N  
ATOM   1105  C   GLN H 146      27.467  11.964  27.660  1.00 24.70           C  
ATOM   1106  O   GLN H 146      27.186  10.766  27.665  1.00 24.96           O  
ATOM   1107  N   ALA H 147      28.411  12.477  26.845  1.00 26.39           N  
ATOM   1108  CA  ALA H 147      29.178  11.647  25.956  1.00 28.79           C  
ATOM   1109  CB  ALA H 147      29.962  12.436  24.893  1.00 28.97           C  
ATOM   1110  C   ALA H 147      30.171  10.916  26.805  1.00 30.35           C  
ATOM   1111  O   ALA H 147      30.483  11.352  27.911  1.00 30.90           O  
ATOM   1112  N   PRO H 148      30.685   9.811  26.337  1.00 32.30           N  
ATOM   1113  CA  PRO H 148      31.589   9.072  27.164  1.00 32.84           C  
ATOM   1114  CD  PRO H 148      29.960   8.945  25.421  1.00 33.38           C  
ATOM   1115  CB  PRO H 148      31.813   7.741  26.453  1.00 33.11           C  
ATOM   1116  CG  PRO H 148      30.487   7.522  25.697  1.00 34.12           C  
ATOM   1117  C   PRO H 148      32.823   9.844  27.487  1.00 33.60           C  
ATOM   1118  O   PRO H 148      33.449  10.395  26.583  1.00 32.16           O  
ATOM   1119  N   GLY H 149      33.181   9.893  28.784  1.00 33.96           N  
ATOM   1120  CA  GLY H 149      34.372  10.560  29.213  1.00 35.26           C  
ATOM   1121  C   GLY H 149      34.182  12.041  29.091  1.00 35.68           C  
ATOM   1122  O   GLY H 149      35.155  12.792  29.150  1.00 35.74           O  
ATOM   1123  N   GLN H 150      32.928  12.511  28.936  1.00 34.57           N  
ATOM   1124  CA  GLN H 150      32.717  13.923  28.761  1.00 33.42           C  
ATOM   1125  CB  GLN H 150      32.067  14.296  27.416  1.00 34.33           C  
ATOM   1126  CG  GLN H 150      32.979  14.040  26.213  1.00 37.91           C  
ATOM   1127  CD  GLN H 150      34.109  15.057  26.267  1.00 72.89           C  
ATOM   1128  OE1 GLN H 150      34.041  16.041  27.001  1.00 82.03           O  
ATOM   1129  NE2 GLN H 150      35.181  14.819  25.463  1.00 49.46           N  
ATOM   1130  C   GLN H 150      31.823  14.434  29.852  1.00 31.10           C  
ATOM   1131  O   GLN H 150      31.437  13.697  30.757  1.00 29.42           O  
ATOM   1132  N   GLY H 151      31.497  15.743  29.787  1.00 29.61           N  
ATOM   1133  CA  GLY H 151      30.719  16.411  30.795  1.00 28.74           C  
ATOM   1134  C   GLY H 151      29.249  16.309  30.502  1.00 28.03           C  
ATOM   1135  O   GLY H 151      28.819  15.566  29.622  1.00 28.77           O  
ATOM   1136  N   LEU H 152      28.442  17.080  31.264  1.00 27.09           N  
ATOM   1137  CA  LEU H 152      27.009  17.081  31.164  1.00 26.23           C  
ATOM   1138  CB  LEU H 152      26.315  17.319  32.519  1.00 25.04           C  
ATOM   1139  CG  LEU H 152      26.581  16.230  33.579  1.00 26.92           C  
ATOM   1140  CD1 LEU H 152      25.854  16.552  34.895  1.00 21.47           C  
ATOM   1141  CD2 LEU H 152      26.233  14.826  33.051  1.00 24.27           C  
ATOM   1142  C   LEU H 152      26.593  18.205  30.261  1.00 27.29           C  
ATOM   1143  O   LEU H 152      27.200  19.275  30.264  1.00 28.18           O  
ATOM   1144  N   GLU H 153      25.542  17.968  29.444  1.00 26.79           N  
ATOM   1145  CA  GLU H 153      25.049  18.975  28.545  1.00 27.82           C  
ATOM   1146  CB  GLU H 153      25.450  18.700  27.085  1.00 29.71           C  
ATOM   1147  CG  GLU H 153      25.169  19.858  26.129  1.00 33.00           C  
ATOM   1148  CD  GLU H 153      25.697  19.472  24.753  1.00 81.27           C  
ATOM   1149  OE1 GLU H 153      26.172  18.316  24.601  1.00 41.18           O  
ATOM   1150  OE2 GLU H 153      25.635  20.332  23.837  1.00 43.47           O1-
ATOM   1151  C   GLU H 153      23.545  18.984  28.628  1.00 28.25           C  
ATOM   1152  O   GLU H 153      22.906  17.939  28.511  1.00 28.18           O  
ATOM   1153  N   TRP H 154      22.939  20.179  28.820  1.00 27.72           N  
ATOM   1154  CA  TRP H 154      21.508  20.310  28.955  1.00 27.44           C  
ATOM   1155  CB  TRP H 154      21.110  21.557  29.769  1.00 27.64           C  
ATOM   1156  CG  TRP H 154      19.628  21.825  29.890  1.00 29.80           C  
ATOM   1157  CD2 TRP H 154      18.932  22.844  29.154  1.00 27.78           C  
ATOM   1158  CD1 TRP H 154      18.700  21.231  30.696  1.00 21.67           C  
ATOM   1159  NE1 TRP H 154      17.470  21.816  30.506  1.00 29.23           N  
ATOM   1160  CE2 TRP H 154      17.598  22.811  29.559  1.00 27.98           C  
ATOM   1161  CE3 TRP H 154      19.369  23.738  28.217  1.00 27.90           C  
ATOM   1162  CZ2 TRP H 154      16.678  23.675  29.034  1.00 34.75           C  
ATOM   1163  CZ3 TRP H 154      18.438  24.604  27.685  1.00 30.62           C  
ATOM   1164  CH2 TRP H 154      17.118  24.574  28.086  1.00 24.60           C  
ATOM   1165  C   TRP H 154      20.891  20.434  27.593  1.00 27.35           C  
ATOM   1166  O   TRP H 154      21.281  21.289  26.804  1.00 27.79           O  
ATOM   1167  N   MET H 155      20.009  19.476  27.244  1.00 26.45           N  
ATOM   1168  CA  MET H 155      19.259  19.445  26.012  1.00 28.43           C  
ATOM   1169  CB  MET H 155      18.859  18.009  25.647  1.00 29.71           C  
ATOM   1170  CG  MET H 155      20.090  17.109  25.512  1.00 32.57           C  
ATOM   1171  SD  MET H 155      19.761  15.421  24.937  1.00 39.95           S  
ATOM   1172  CE  MET H 155      19.573  15.917  23.203  1.00 33.45           C  
ATOM   1173  C   MET H 155      18.023  20.305  25.997  1.00 28.97           C  
ATOM   1174  O   MET H 155      17.731  20.966  24.999  1.00 29.81           O  
ATOM   1175  N   GLY H 156      17.246  20.308  27.105  1.00 27.15           N  
ATOM   1176  CA  GLY H 156      15.999  21.030  27.121  1.00 27.44           C  
ATOM   1177  C   GLY H 156      15.110  20.458  28.189  1.00 27.48           C  
ATOM   1178  O   GLY H 156      15.504  19.557  28.929  1.00 27.12           O  
ATOM   1179  N   GLY H 157      13.862  20.970  28.290  1.00 28.37           N  
ATOM   1180  CA  GLY H 157      12.961  20.483  29.298  1.00 28.14           C  
ATOM   1181  C   GLY H 157      11.547  20.658  28.830  1.00 29.22           C  
ATOM   1182  O   GLY H 157      11.286  21.301  27.814  1.00 29.71           O  
ATOM   1183  N   VAL H 158      10.588  20.057  29.569  1.00 28.95           N  
ATOM   1184  CA  VAL H 158       9.204  20.181  29.207  1.00 28.95           C  
ATOM   1185  CB  VAL H 158       8.686  19.007  28.429  1.00 28.99           C  
ATOM   1186  CG1 VAL H 158       8.840  17.740  29.287  1.00 31.09           C  
ATOM   1187  CG2 VAL H 158       7.233  19.301  28.018  1.00 26.79           C  
ATOM   1188  C   VAL H 158       8.372  20.281  30.449  1.00 29.96           C  
ATOM   1189  O   VAL H 158       8.696  19.692  31.480  1.00 30.45           O  
ATOM   1190  N   ILE H 159       7.268  21.056  30.364  1.00 30.36           N  
ATOM   1191  CA  ILE H 159       6.320  21.168  31.437  1.00 31.63           C  
ATOM   1192  CB  ILE H 159       5.866  22.579  31.667  1.00 31.13           C  
ATOM   1193  CG1 ILE H 159       7.065  23.472  32.022  1.00 33.15           C  
ATOM   1194  CG2 ILE H 159       4.778  22.561  32.751  1.00 29.68           C  
ATOM   1195  CD1 ILE H 159       6.753  24.967  31.969  1.00 46.26           C  
ATOM   1196  C   ILE H 159       5.132  20.382  30.970  1.00 33.14           C  
ATOM   1197  O   ILE H 159       4.416  20.792  30.060  1.00 33.49           O  
ATOM   1198  N   PRO H 160       4.954  19.208  31.554  1.00 34.86           N  
ATOM   1199  CA  PRO H 160       3.992  18.226  31.095  1.00 35.95           C  
ATOM   1200  CD  PRO H 160       6.022  18.596  32.331  1.00 34.38           C  
ATOM   1201  CB  PRO H 160       4.265  16.967  31.915  1.00 35.90           C  
ATOM   1202  CG  PRO H 160       5.756  17.083  32.279  1.00 34.21           C  
ATOM   1203  C   PRO H 160       2.545  18.593  31.063  1.00 37.57           C  
ATOM   1204  O   PRO H 160       1.855  18.134  30.154  1.00 38.11           O  
ATOM   1205  N   ILE H 161       2.038  19.389  32.016  1.00 38.53           N  
ATOM   1206  CA  ILE H 161       0.623  19.596  31.949  1.00 40.48           C  
ATOM   1207  CB  ILE H 161       0.043  20.354  33.109  1.00 41.31           C  
ATOM   1208  CG1 ILE H 161       0.513  21.810  33.150  1.00 35.49           C  
ATOM   1209  CG2 ILE H 161       0.408  19.571  34.378  1.00 36.26           C  
ATOM   1210  CD1 ILE H 161      -0.315  22.674  34.096  1.00 47.80           C  
ATOM   1211  C   ILE H 161       0.306  20.347  30.692  1.00 40.89           C  
ATOM   1212  O   ILE H 161      -0.661  20.035  29.997  1.00 41.75           O  
ATOM   1213  N   VAL H 162       1.092  21.405  30.410  1.00 40.12           N  
ATOM   1214  CA  VAL H 162       0.958  22.232  29.240  1.00 40.85           C  
ATOM   1215  CB  VAL H 162       1.561  23.598  29.404  1.00 40.76           C  
ATOM   1216  CG1 VAL H 162       0.744  24.358  30.463  1.00 22.42           C  
ATOM   1217  CG2 VAL H 162       3.048  23.449  29.759  1.00 21.70           C  
ATOM   1218  C   VAL H 162       1.544  21.591  28.015  1.00 40.92           C  
ATOM   1219  O   VAL H 162       1.138  21.894  26.893  1.00 42.02           O  
ATOM   1220  N   ASP H 163       2.531  20.694  28.193  1.00 40.51           N  
ATOM   1221  CA  ASP H 163       3.227  20.109  27.079  1.00 40.87           C  
ATOM   1222  CB  ASP H 163       2.300  19.372  26.088  1.00 42.09           C  
ATOM   1223  CG  ASP H 163       3.151  18.555  25.119  1.00 39.02           C  
ATOM   1224  OD1 ASP H 163       4.374  18.413  25.386  1.00 40.53           O  
ATOM   1225  OD2 ASP H 163       2.589  18.066  24.104  1.00 42.72           O1-
ATOM   1226  C   ASP H 163       3.968  21.183  26.307  1.00 40.54           C  
ATOM   1227  O   ASP H 163       3.948  21.183  25.077  1.00 41.25           O  
ATOM   1228  N   ILE H 164       4.645  22.128  27.009  1.00 37.50           N  
ATOM   1229  CA  ILE H 164       5.455  23.124  26.356  1.00 36.49           C  
ATOM   1230  CB  ILE H 164       5.177  24.527  26.813  1.00 36.97           C  
ATOM   1231  CG1 ILE H 164       3.735  24.938  26.485  1.00 35.33           C  
ATOM   1232  CG2 ILE H 164       6.238  25.451  26.190  1.00 37.72           C  
ATOM   1233  CD1 ILE H 164       3.319  26.242  27.161  1.00 19.79           C  
ATOM   1234  C   ILE H 164       6.888  22.844  26.696  1.00 34.47           C  
ATOM   1235  O   ILE H 164       7.216  22.543  27.844  1.00 33.43           O  
ATOM   1236  N   ALA H 165       7.792  22.943  25.696  1.00 33.61           N  
ATOM   1237  CA  ALA H 165       9.161  22.603  25.966  1.00 32.89           C  
ATOM   1238  CB  ALA H 165       9.618  21.323  25.248  1.00 32.80           C  
ATOM   1239  C   ALA H 165      10.100  23.704  25.550  1.00 33.24           C  
ATOM   1240  O   ALA H 165       9.794  24.514  24.677  1.00 32.55           O  
ATOM   1241  N   ASN H 166      11.281  23.751  26.212  1.00 32.60           N  
ATOM   1242  CA  ASN H 166      12.341  24.692  25.933  1.00 33.11           C  
ATOM   1243  CB  ASN H 166      12.863  25.451  27.168  1.00 34.52           C  
ATOM   1244  CG  ASN H 166      11.812  26.397  27.719  1.00 40.19           C  
ATOM   1245  OD1 ASN H 166      10.768  26.615  27.110  1.00 35.82           O  
ATOM   1246  ND2 ASN H 166      12.104  26.992  28.905  1.00 34.94           N  
ATOM   1247  C   ASN H 166      13.534  23.886  25.503  1.00 32.09           C  
ATOM   1248  O   ASN H 166      13.731  22.778  25.998  1.00 30.43           O  
ATOM   1249  N   TYR H 167      14.375  24.418  24.584  1.00 32.46           N  
ATOM   1250  CA  TYR H 167      15.495  23.627  24.140  1.00 32.26           C  
ATOM   1251  CB  TYR H 167      15.345  23.061  22.712  1.00 32.61           C  
ATOM   1252  CG  TYR H 167      14.099  22.247  22.580  1.00 34.40           C  
ATOM   1253  CD1 TYR H 167      14.025  20.962  23.065  1.00 45.52           C  
ATOM   1254  CD2 TYR H 167      12.987  22.778  21.969  1.00 59.10           C  
ATOM   1255  CE1 TYR H 167      12.871  20.225  22.933  1.00 36.56           C  
ATOM   1256  CE2 TYR H 167      11.831  22.046  21.831  1.00 35.60           C  
ATOM   1257  CZ  TYR H 167      11.771  20.765  22.314  1.00 57.58           C  
ATOM   1258  OH  TYR H 167      10.587  20.007  22.177  1.00 41.29           O  
ATOM   1259  C   TYR H 167      16.742  24.464  24.080  1.00 32.71           C  
ATOM   1260  O   TYR H 167      16.694  25.690  23.976  1.00 32.56           O  
ATOM   1261  N   ALA H 168      17.912  23.796  24.165  1.00 33.08           N  
ATOM   1262  CA  ALA H 168      19.171  24.463  23.995  1.00 35.20           C  
ATOM   1263  CB  ALA H 168      20.380  23.606  24.409  1.00 34.18           C  
ATOM   1264  C   ALA H 168      19.276  24.744  22.524  1.00 36.73           C  
ATOM   1265  O   ALA H 168      18.795  23.972  21.700  1.00 36.09           O  
ATOM   1266  N   GLN H 169      19.930  25.856  22.148  1.00 38.59           N  
ATOM   1267  CA  GLN H 169      19.965  26.262  20.770  1.00 41.80           C  
ATOM   1268  CB  GLN H 169      20.538  27.675  20.555  1.00 43.75           C  
ATOM   1269  CG  GLN H 169      22.015  27.843  20.898  1.00 51.22           C  
ATOM   1270  CD  GLN H 169      22.790  27.797  19.591  0.90 96.71           C  
ATOM   1271  OE1 GLN H 169      23.948  28.204  19.534  0.90 61.48           O  
ATOM   1272  NE2 GLN H 169      22.136  27.310  18.503  0.90 48.76           N  
ATOM   1273  C   GLN H 169      20.706  25.273  19.920  1.00 41.64           C  
ATOM   1274  O   GLN H 169      20.377  25.102  18.748  1.00 43.54           O  
ATOM   1275  N   ARG H 170      21.726  24.591  20.469  1.00 41.02           N  
ATOM   1276  CA  ARG H 170      22.504  23.693  19.659  1.00 42.33           C  
ATOM   1277  CB  ARG H 170      23.576  22.944  20.460  1.00 42.13           C  
ATOM   1278  CG  ARG H 170      24.788  23.801  20.814  1.00 46.56           C  
ATOM   1279  CD  ARG H 170      25.821  23.053  21.654  1.00 49.24           C  
ATOM   1280  NE  ARG H 170      25.793  21.624  21.232  1.00 43.89           N  
ATOM   1281  CZ  ARG H 170      26.955  20.931  21.060  1.00 47.59           C  
ATOM   1282  NH1 ARG H 170      28.159  21.572  21.167  1.00 49.00           N1+
ATOM   1283  NH2 ARG H 170      26.917  19.595  20.795  1.00 49.16           N  
ATOM   1284  C   ARG H 170      21.618  22.642  19.067  1.00 42.93           C  
ATOM   1285  O   ARG H 170      21.781  22.261  17.909  1.00 43.63           O  
ATOM   1286  N   PHE H 171      20.691  22.117  19.880  1.00 42.57           N  
ATOM   1287  CA  PHE H 171      19.772  21.071  19.530  1.00 44.54           C  
ATOM   1288  CB  PHE H 171      19.197  20.352  20.756  1.00 43.57           C  
ATOM   1289  CG  PHE H 171      20.381  19.743  21.415  1.00 42.34           C  
ATOM   1290  CD1 PHE H 171      20.978  18.627  20.878  1.00 39.02           C  
ATOM   1291  CD2 PHE H 171      20.897  20.290  22.564  1.00 37.06           C  
ATOM   1292  CE1 PHE H 171      22.078  18.065  21.482  1.00 46.13           C  
ATOM   1293  CE2 PHE H 171      21.994  19.732  23.171  1.00 74.71           C  
ATOM   1294  CZ  PHE H 171      22.587  18.617  22.631  1.00 32.21           C  
ATOM   1295  C   PHE H 171      18.625  21.539  18.691  1.00 47.97           C  
ATOM   1296  O   PHE H 171      17.979  20.720  18.041  1.00 48.45           O  
ATOM   1297  N   LYS H 172      18.290  22.843  18.740  1.00 50.28           N  
ATOM   1298  CA  LYS H 172      17.098  23.343  18.111  1.00 51.83           C  
ATOM   1299  CB  LYS H 172      16.990  24.872  18.098  1.00 53.49           C  
ATOM   1300  CG  LYS H 172      16.711  25.431  19.487  1.00 58.36           C  
ATOM   1301  CD  LYS H 172      16.662  26.951  19.537  1.00 98.15           C  
ATOM   1302  CE  LYS H 172      16.259  27.473  20.914  1.00 42.90           C  
ATOM   1303  NZ  LYS H 172      14.968  26.870  21.319  1.00 44.13           N1+
ATOM   1304  C   LYS H 172      16.937  22.865  16.707  1.00 51.68           C  
ATOM   1305  O   LYS H 172      17.838  22.937  15.870  1.00 52.63           O  
ATOM   1306  N   GLY H 173      15.726  22.336  16.455  1.00 50.22           N  
ATOM   1307  CA  GLY H 173      15.301  21.845  15.182  1.00 49.71           C  
ATOM   1308  C   GLY H 173      15.447  20.355  15.168  1.00 48.24           C  
ATOM   1309  O   GLY H 173      14.666  19.662  14.517  1.00 49.66           O  
ATOM   1310  N   ARG H 174      16.511  19.845  15.822  1.00 45.34           N  
ATOM   1311  CA  ARG H 174      16.807  18.442  15.926  1.00 42.51           C  
ATOM   1312  CB  ARG H 174      18.293  18.144  16.177  1.00 42.51           C  
ATOM   1313  CG  ARG H 174      19.178  18.575  15.010  1.00 42.39           C  
ATOM   1314  CD  ARG H 174      20.472  17.771  14.884  1.00 43.20           C  
ATOM   1315  NE  ARG H 174      21.245  17.915  16.148  1.00 38.53           N  
ATOM   1316  CZ  ARG H 174      21.853  16.816  16.682  1.00 46.25           C  
ATOM   1317  NH1 ARG H 174      21.689  15.597  16.092  1.00 30.73           N1+
ATOM   1318  NH2 ARG H 174      22.621  16.932  17.804  1.00 31.27           N  
ATOM   1319  C   ARG H 174      16.025  17.721  16.982  1.00 39.78           C  
ATOM   1320  O   ARG H 174      15.696  16.547  16.809  1.00 38.58           O  
ATOM   1321  N   VAL H 175      15.719  18.378  18.120  1.00 38.53           N  
ATOM   1322  CA  VAL H 175      15.170  17.613  19.201  0.90 37.92           C  
ATOM   1323  CB  VAL H 175      15.976  17.744  20.461  0.90 37.98           C  
ATOM   1324  CG1 VAL H 175      15.772  19.154  21.029  0.90 37.18           C  
ATOM   1325  CG2 VAL H 175      15.599  16.611  21.425  0.90 37.06           C  
ATOM   1326  C   VAL H 175      13.767  18.024  19.500  1.00 37.62           C  
ATOM   1327  O   VAL H 175      13.374  19.171  19.295  1.00 38.81           O  
ATOM   1328  N   THR H 176      12.961  17.044  19.962  1.00 35.77           N  
ATOM   1329  CA  THR H 176      11.604  17.299  20.333  1.00 35.52           C  
ATOM   1330  CB  THR H 176      10.617  16.718  19.365  1.00 36.74           C  
ATOM   1331  OG1 THR H 176      10.850  17.233  18.062  1.00 37.29           O  
ATOM   1332  CG2 THR H 176       9.200  17.088  19.830  1.00 30.33           C  
ATOM   1333  C   THR H 176      11.381  16.617  21.648  1.00 34.63           C  
ATOM   1334  O   THR H 176      11.695  15.438  21.807  1.00 34.67           O  
ATOM   1335  N   ILE H 177      10.839  17.350  22.639  1.00 34.14           N  
ATOM   1336  CA  ILE H 177      10.555  16.742  23.905  1.00 33.15           C  
ATOM   1337  CB  ILE H 177      11.283  17.367  25.065  1.00 32.59           C  
ATOM   1338  CG1 ILE H 177      12.792  17.060  24.975  1.00 31.15           C  
ATOM   1339  CG2 ILE H 177      10.632  16.877  26.366  1.00 28.30           C  
ATOM   1340  CD1 ILE H 177      13.643  17.815  25.996  1.00 33.70           C  
ATOM   1341  C   ILE H 177       9.079  16.858  24.122  1.00 33.64           C  
ATOM   1342  O   ILE H 177       8.506  17.937  23.971  1.00 34.13           O  
ATOM   1343  N   THR H 178       8.422  15.724  24.454  1.00 33.36           N  
ATOM   1344  CA  THR H 178       6.998  15.726  24.647  1.00 34.85           C  
ATOM   1345  CB  THR H 178       6.229  15.065  23.543  1.00 35.60           C  
ATOM   1346  OG1 THR H 178       6.640  13.714  23.402  1.00 38.61           O  
ATOM   1347  CG2 THR H 178       6.461  15.841  22.236  1.00 33.93           C  
ATOM   1348  C   THR H 178       6.672  14.987  25.906  1.00 36.35           C  
ATOM   1349  O   THR H 178       7.527  14.333  26.501  1.00 36.08           O  
ATOM   1350  N   ALA H 179       5.405  15.101  26.356  1.00 37.56           N  
ATOM   1351  CA  ALA H 179       5.002  14.445  27.565  1.00 39.00           C  
ATOM   1352  CB  ALA H 179       4.942  15.396  28.772  1.00 39.26           C  
ATOM   1353  C   ALA H 179       3.627  13.881  27.376  1.00 41.08           C  
ATOM   1354  O   ALA H 179       2.812  14.426  26.634  1.00 41.45           O  
ATOM   1355  N   ASP H 180       3.353  12.737  28.038  1.00 42.02           N  
ATOM   1356  CA  ASP H 180       2.051  12.130  28.009  1.00 44.06           C  
ATOM   1357  CB  ASP H 180       2.073  10.660  27.547  1.00 44.82           C  
ATOM   1358  CG  ASP H 180       0.640  10.182  27.337  1.00 47.92           C  
ATOM   1359  OD1 ASP H 180      -0.299  10.935  27.700  1.00 64.72           O  
ATOM   1360  OD2 ASP H 180       0.467   9.052  26.803  1.00 55.04           O1-
ATOM   1361  C   ASP H 180       1.554  12.154  29.426  1.00 45.48           C  
ATOM   1362  O   ASP H 180       2.042  11.415  30.280  1.00 44.81           O  
ATOM   1363  N   GLU H 181       0.548  13.007  29.701  1.00 47.55           N  
ATOM   1364  CA  GLU H 181       0.022  13.228  31.019  1.00 49.75           C  
ATOM   1365  CB  GLU H 181      -1.082  14.304  31.018  1.00 50.89           C  
ATOM   1366  CG  GLU H 181      -1.577  14.716  32.408  1.00 54.41           C  
ATOM   1367  CD  GLU H 181      -0.638  15.780  32.956  0.88134.28           C  
ATOM   1368  OE1 GLU H 181      -0.474  16.831  32.281  0.83 53.99           O  
ATOM   1369  OE2 GLU H 181      -0.075  15.558  34.062  0.88 50.24           O1-
ATOM   1370  C   GLU H 181      -0.573  11.964  31.567  1.00 49.75           C  
ATOM   1371  O   GLU H 181      -0.404  11.659  32.745  1.00 49.95           O  
ATOM   1372  N   SER H 182      -1.292  11.187  30.736  1.00 49.75           N  
ATOM   1373  CA  SER H 182      -1.971  10.019  31.233  1.00 49.95           C  
ATOM   1374  CB  SER H 182      -2.895   9.371  30.184  1.00 50.29           C  
ATOM   1375  OG  SER H 182      -2.135   8.888  29.088  1.00 57.23           O  
ATOM   1376  C   SER H 182      -1.010   8.962  31.701  1.00 48.79           C  
ATOM   1377  O   SER H 182      -1.245   8.310  32.718  1.00 48.84           O  
ATOM   1378  N   THR H 183       0.057   8.723  30.917  1.00 47.40           N  
ATOM   1379  CA  THR H 183       1.084   7.747  31.176  1.00 46.70           C  
ATOM   1380  CB  THR H 183       1.879   7.409  29.954  1.00 46.69           C  
ATOM   1381  OG1 THR H 183       1.026   6.978  28.908  1.00 49.51           O  
ATOM   1382  CG2 THR H 183       2.850   6.279  30.315  1.00 48.11           C  
ATOM   1383  C   THR H 183       2.082   8.243  32.191  1.00 45.08           C  
ATOM   1384  O   THR H 183       2.797   7.445  32.798  1.00 44.75           O  
ATOM   1385  N   SER H 184       2.200   9.579  32.357  1.00 42.93           N  
ATOM   1386  CA  SER H 184       3.197  10.202  33.190  0.90 40.45           C  
ATOM   1387  CB  SER H 184       3.110   9.878  34.700  0.90 41.04           C  
ATOM   1388  OG  SER H 184       3.557   8.562  34.984  0.90 42.34           O  
ATOM   1389  C   SER H 184       4.557   9.835  32.676  1.00 38.17           C  
ATOM   1390  O   SER H 184       5.474   9.542  33.442  1.00 37.80           O  
ATOM   1391  N   THR H 185       4.707   9.842  31.333  1.00 35.65           N  
ATOM   1392  CA  THR H 185       5.977   9.595  30.705  1.00 33.95           C  
ATOM   1393  CB  THR H 185       6.015   8.417  29.770  1.00 34.99           C  
ATOM   1394  OG1 THR H 185       4.912   8.473  28.884  1.00 36.85           O  
ATOM   1395  CG2 THR H 185       6.058   7.089  30.527  1.00 32.34           C  
ATOM   1396  C   THR H 185       6.339  10.767  29.850  1.00 32.81           C  
ATOM   1397  O   THR H 185       5.482  11.397  29.232  1.00 32.05           O  
ATOM   1398  N   THR H 186       7.650  11.081  29.791  1.00 30.86           N  
ATOM   1399  CA  THR H 186       8.133  12.144  28.959  1.00 29.66           C  
ATOM   1400  CB  THR H 186       8.942  13.169  29.701  1.00 30.77           C  
ATOM   1401  OG1 THR H 186      10.113  12.580  30.248  1.00 22.54           O  
ATOM   1402  CG2 THR H 186       8.070  13.759  30.822  1.00 20.68           C  
ATOM   1403  C   THR H 186       9.035  11.514  27.937  1.00 29.28           C  
ATOM   1404  O   THR H 186       9.618  10.459  28.187  1.00 30.34           O  
ATOM   1405  N   TYR H 187       9.158  12.137  26.742  1.00 28.52           N  
ATOM   1406  CA  TYR H 187       9.967  11.541  25.708  1.00 29.06           C  
ATOM   1407  CB  TYR H 187       9.172  11.009  24.501  1.00 30.52           C  
ATOM   1408  CG  TYR H 187       8.121  10.048  24.947  1.00 32.87           C  
ATOM   1409  CD1 TYR H 187       8.439   8.787  25.394  1.00 25.77           C  
ATOM   1410  CD2 TYR H 187       6.802  10.428  24.936  1.00 27.77           C  
ATOM   1411  CE1 TYR H 187       7.453   7.919  25.802  1.00 39.20           C  
ATOM   1412  CE2 TYR H 187       5.813   9.564  25.341  1.00 38.54           C  
ATOM   1413  CZ  TYR H 187       6.137   8.303  25.774  1.00 38.10           C  
ATOM   1414  OH  TYR H 187       5.126   7.410  26.193  1.00 40.41           O  
ATOM   1415  C   TYR H 187      10.896  12.569  25.131  1.00 29.93           C  
ATOM   1416  O   TYR H 187      10.605  13.764  25.116  1.00 30.50           O  
ATOM   1417  N   MET H 188      12.079  12.113  24.672  1.00 30.04           N  
ATOM   1418  CA  MET H 188      13.039  12.970  24.037  1.00 30.94           C  
ATOM   1419  CB  MET H 188      14.339  13.092  24.853  1.00 31.00           C  
ATOM   1420  CG  MET H 188      15.398  14.017  24.250  1.00 34.03           C  
ATOM   1421  SD  MET H 188      16.274  13.330  22.819  1.00 44.82           S  
ATOM   1422  CE  MET H 188      17.109  12.048  23.795  1.00 35.45           C  
ATOM   1423  C   MET H 188      13.359  12.322  22.728  1.00 31.60           C  
ATOM   1424  O   MET H 188      13.811  11.179  22.691  1.00 31.39           O  
ATOM   1425  N   GLU H 189      13.123  13.039  21.611  1.00 31.89           N  
ATOM   1426  CA  GLU H 189      13.389  12.474  20.319  1.00 32.02           C  
ATOM   1427  CB  GLU H 189      12.156  12.469  19.400  1.00 33.77           C  
ATOM   1428  CG  GLU H 189      12.340  11.659  18.118  1.00 37.86           C  
ATOM   1429  CD  GLU H 189      11.004  11.665  17.395  1.00 55.29           C  
ATOM   1430  OE1 GLU H 189      10.120  12.460  17.805  1.00 62.41           O  
ATOM   1431  OE2 GLU H 189      10.847  10.878  16.423  1.00 53.94           O1-
ATOM   1432  C   GLU H 189      14.447  13.311  19.668  1.00 32.49           C  
ATOM   1433  O   GLU H 189      14.313  14.528  19.560  1.00 33.89           O  
ATOM   1434  N   LEU H 190      15.543  12.664  19.227  1.00 32.49           N  
ATOM   1435  CA  LEU H 190      16.624  13.368  18.597  1.00 33.00           C  
ATOM   1436  CB  LEU H 190      17.955  13.158  19.341  1.00 31.68           C  
ATOM   1437  CG  LEU H 190      19.153  13.934  18.771  1.00 31.11           C  
ATOM   1438  CD1 LEU H 190      18.947  15.449  18.906  1.00 29.38           C  
ATOM   1439  CD2 LEU H 190      20.468  13.462  19.410  1.00 33.59           C  
ATOM   1440  C   LEU H 190      16.758  12.799  17.214  1.00 34.98           C  
ATOM   1441  O   LEU H 190      16.787  11.581  17.038  1.00 36.17           O  
ATOM   1442  N   SER H 191      16.855  13.673  16.187  1.00 35.42           N  
ATOM   1443  CA  SER H 191      16.905  13.192  14.830  1.00 37.07           C  
ATOM   1444  CB  SER H 191      15.800  13.777  13.930  1.00 37.93           C  
ATOM   1445  OG  SER H 191      15.956  15.182  13.809  1.00 38.24           O  
ATOM   1446  C   SER H 191      18.224  13.555  14.214  1.00 37.84           C  
ATOM   1447  O   SER H 191      19.035  14.257  14.811  1.00 37.47           O  
ATOM   1448  N   SER H 192      18.464  13.059  12.980  1.00 38.49           N  
ATOM   1449  CA  SER H 192      19.684  13.330  12.270  1.00 40.02           C  
ATOM   1450  CB  SER H 192      19.811  14.804  11.849  1.00 41.05           C  
ATOM   1451  OG  SER H 192      21.035  15.004  11.157  1.00 48.73           O  
ATOM   1452  C   SER H 192      20.849  12.974  13.143  1.00 39.33           C  
ATOM   1453  O   SER H 192      21.755  13.777  13.358  1.00 39.57           O  
ATOM   1454  N   LEU H 193      20.861  11.723  13.643  1.00 38.19           N  
ATOM   1455  CA  LEU H 193      21.864  11.258  14.558  1.00 37.32           C  
ATOM   1456  CB  LEU H 193      21.598   9.832  15.072  1.00 35.58           C  
ATOM   1457  CG  LEU H 193      20.327   9.701  15.933  1.00 33.91           C  
ATOM   1458  CD1 LEU H 193      20.120   8.253  16.411  1.00 27.06           C  
ATOM   1459  CD2 LEU H 193      20.333  10.715  17.089  1.00 31.65           C  
ATOM   1460  C   LEU H 193      23.219  11.238  13.918  1.00 38.71           C  
ATOM   1461  O   LEU H 193      23.383  10.871  12.754  1.00 39.72           O  
ATOM   1462  N   ARG H 194      24.235  11.628  14.717  1.00 38.57           N  
ATOM   1463  CA  ARG H 194      25.612  11.668  14.310  1.00 40.49           C  
ATOM   1464  CB  ARG H 194      26.236  13.070  14.384  1.00 41.34           C  
ATOM   1465  CG  ARG H 194      25.543  14.113  13.521  1.00 46.74           C  
ATOM   1466  CD  ARG H 194      26.180  15.500  13.592  1.00 70.58           C  
ATOM   1467  NE  ARG H 194      25.376  16.372  12.696  1.00 86.22           N  
ATOM   1468  CZ  ARG H 194      24.281  17.019  13.186  1.00 97.54           C  
ATOM   1469  NH1 ARG H 194      24.037  17.016  14.529  1.00 58.23           N1+
ATOM   1470  NH2 ARG H 194      23.427  17.655  12.336  1.00 94.48           N  
ATOM   1471  C   ARG H 194      26.376  10.881  15.325  1.00 40.12           C  
ATOM   1472  O   ARG H 194      25.857  10.541  16.385  1.00 39.14           O  
ATOM   1473  N   SER H 195      27.653  10.589  15.026  1.00 40.36           N  
ATOM   1474  CA  SER H 195      28.479   9.830  15.919  0.90 39.92           C  
ATOM   1475  CB  SER H 195      29.883   9.580  15.342  0.90 39.76           C  
ATOM   1476  OG  SER H 195      30.667   8.829  16.254  0.90 44.36           O  
ATOM   1477  C   SER H 195      28.631  10.592  17.205  1.00 39.26           C  
ATOM   1478  O   SER H 195      28.751   9.998  18.275  1.00 39.37           O  
ATOM   1479  N   GLU H 196      28.596  11.938  17.133  1.00 37.98           N  
ATOM   1480  CA  GLU H 196      28.777  12.789  18.278  1.00 36.92           C  
ATOM   1481  CB  GLU H 196      28.746  14.293  17.947  1.00 37.42           C  
ATOM   1482  CG  GLU H 196      29.995  14.812  17.229  1.00 43.98           C  
ATOM   1483  CD  GLU H 196      29.866  14.517  15.745  1.00102.65           C  
ATOM   1484  OE1 GLU H 196      28.853  14.957  15.143  1.00 71.89           O  
ATOM   1485  OE2 GLU H 196      30.781  13.850  15.193  1.00 70.38           O1-
ATOM   1486  C   GLU H 196      27.675  12.553  19.263  1.00 35.09           C  
ATOM   1487  O   GLU H 196      27.857  12.775  20.458  1.00 34.86           O  
ATOM   1488  N   ASP H 197      26.492  12.143  18.772  1.00 32.78           N  
ATOM   1489  CA  ASP H 197      25.303  11.932  19.553  1.00 30.65           C  
ATOM   1490  CB  ASP H 197      24.048  11.734  18.683  1.00 31.20           C  
ATOM   1491  CG  ASP H 197      23.732  13.082  18.043  1.00 33.86           C  
ATOM   1492  OD1 ASP H 197      24.064  14.119  18.673  1.00 34.66           O  
ATOM   1493  OD2 ASP H 197      23.165  13.092  16.920  1.00 41.69           O1-
ATOM   1494  C   ASP H 197      25.439  10.758  20.481  1.00 29.45           C  
ATOM   1495  O   ASP H 197      24.620  10.597  21.384  1.00 28.26           O  
ATOM   1496  N   THR H 198      26.411   9.852  20.254  1.00 29.57           N  
ATOM   1497  CA  THR H 198      26.549   8.731  21.144  1.00 28.94           C  
ATOM   1498  CB  THR H 198      27.727   7.858  20.809  1.00 29.66           C  
ATOM   1499  OG1 THR H 198      27.606   7.364  19.483  1.00 34.30           O  
ATOM   1500  CG2 THR H 198      27.797   6.688  21.807  1.00 25.61           C  
ATOM   1501  C   THR H 198      26.755   9.264  22.528  1.00 27.38           C  
ATOM   1502  O   THR H 198      27.703  10.005  22.782  1.00 27.80           O  
ATOM   1503  N   ALA H 199      25.853   8.907  23.469  1.00 25.50           N  
ATOM   1504  CA  ALA H 199      25.988   9.406  24.808  1.00 25.00           C  
ATOM   1505  CB  ALA H 199      25.774  10.926  24.918  1.00 25.16           C  
ATOM   1506  C   ALA H 199      24.943   8.762  25.659  1.00 25.27           C  
ATOM   1507  O   ALA H 199      24.079   8.036  25.169  1.00 25.86           O  
ATOM   1508  N   VAL H 200      25.027   8.995  26.983  1.00 24.36           N  
ATOM   1509  CA  VAL H 200      24.026   8.499  27.875  1.00 24.07           C  
ATOM   1510  CB  VAL H 200      24.550   8.148  29.235  1.00 23.86           C  
ATOM   1511  CG1 VAL H 200      23.369   7.708  30.114  1.00 21.51           C  
ATOM   1512  CG2 VAL H 200      25.649   7.084  29.078  1.00 24.13           C  
ATOM   1513  C   VAL H 200      23.063   9.628  28.045  1.00 25.67           C  
ATOM   1514  O   VAL H 200      23.464  10.758  28.315  1.00 25.82           O  
ATOM   1515  N   TYR H 201      21.754   9.352  27.891  1.00 25.56           N  
ATOM   1516  CA  TYR H 201      20.800  10.416  27.999  1.00 25.49           C  
ATOM   1517  CB  TYR H 201      19.754  10.444  26.867  1.00 25.37           C  
ATOM   1518  CG  TYR H 201      20.435  10.837  25.600  1.00 25.99           C  
ATOM   1519  CD1 TYR H 201      20.692  12.162  25.346  1.00 24.20           C  
ATOM   1520  CD2 TYR H 201      20.833   9.907  24.670  1.00 24.24           C  
ATOM   1521  CE1 TYR H 201      21.321  12.553  24.188  1.00 22.36           C  
ATOM   1522  CE2 TYR H 201      21.461  10.295  23.508  1.00 24.48           C  
ATOM   1523  CZ  TYR H 201      21.707  11.621  23.260  1.00 27.63           C  
ATOM   1524  OH  TYR H 201      22.351  12.017  22.069  1.00 27.35           O  
ATOM   1525  C   TYR H 201      20.059  10.238  29.284  1.00 25.73           C  
ATOM   1526  O   TYR H 201      19.534   9.161  29.561  1.00 26.05           O  
ATOM   1527  N   TYR H 202      19.996  11.311  30.103  1.00 24.51           N  
ATOM   1528  CA  TYR H 202      19.347  11.205  31.379  1.00 24.87           C  
ATOM   1529  CB  TYR H 202      20.152  11.718  32.594  1.00 24.15           C  
ATOM   1530  CG  TYR H 202      21.475  11.053  32.760  1.00 24.80           C  
ATOM   1531  CD1 TYR H 202      21.582   9.771  33.241  1.00 22.14           C  
ATOM   1532  CD2 TYR H 202      22.623  11.731  32.428  1.00 22.10           C  
ATOM   1533  CE1 TYR H 202      22.812   9.177  33.393  1.00 25.08           C  
ATOM   1534  CE2 TYR H 202      23.856  11.143  32.579  1.00 20.20           C  
ATOM   1535  CZ  TYR H 202      23.953   9.862  33.065  1.00 25.77           C  
ATOM   1536  OH  TYR H 202      25.209   9.242  33.226  1.00 32.12           O  
ATOM   1537  C   TYR H 202      18.164  12.123  31.391  1.00 25.25           C  
ATOM   1538  O   TYR H 202      18.177  13.194  30.787  1.00 24.89           O  
ATOM   1539  N   CYS H 203      17.089  11.691  32.082  1.00 25.35           N  
ATOM   1540  CA  CYS H 203      15.958  12.541  32.322  0.90 25.83           C  
ATOM   1541  CB  CYS H 203      14.585  11.870  32.070  0.90 27.08           C  
ATOM   1542  SG  CYS H 203      14.315  10.367  33.056  0.92 32.96           S  
ATOM   1543  C   CYS H 203      16.043  12.904  33.775  1.00 25.58           C  
ATOM   1544  O   CYS H 203      16.549  12.123  34.580  1.00 25.57           O  
ATOM   1545  N   ALA H 204      15.602  14.124  34.150  1.00 24.96           N  
ATOM   1546  CA  ALA H 204      15.670  14.493  35.539  1.00 25.42           C  
ATOM   1547  CB  ALA H 204      16.976  15.213  35.913  1.00 24.36           C  
ATOM   1548  C   ALA H 204      14.541  15.428  35.853  1.00 26.32           C  
ATOM   1549  O   ALA H 204      14.153  16.250  35.023  1.00 26.93           O  
ATOM   1550  N   SER H 205      13.985  15.306  37.080  1.00 26.10           N  
ATOM   1551  CA  SER H 205      12.914  16.143  37.551  1.00 27.07           C  
ATOM   1552  CB  SER H 205      12.099  15.518  38.701  1.00 27.16           C  
ATOM   1553  OG  SER H 205      11.573  14.258  38.327  1.00 23.92           O  
ATOM   1554  C   SER H 205      13.538  17.362  38.155  1.00 27.37           C  
ATOM   1555  O   SER H 205      14.665  17.317  38.645  1.00 28.14           O  
ATOM   1556  N   THR H 206      12.794  18.483  38.160  1.00 27.71           N  
ATOM   1557  CA  THR H 206      13.283  19.715  38.703  1.00 28.25           C  
ATOM   1558  CB  THR H 206      13.029  20.854  37.763  1.00 28.45           C  
ATOM   1559  OG1 THR H 206      13.386  22.091  38.357  1.00 16.92           O  
ATOM   1560  CG2 THR H 206      11.555  20.832  37.334  1.00 16.82           C  
ATOM   1561  C   THR H 206      12.656  19.999  40.044  1.00 28.97           C  
ATOM   1562  O   THR H 206      11.652  19.401  40.431  1.00 28.69           O  
ATOM   1563  N   LEU H 207      13.277  20.939  40.789  1.00 40.67           N  
ATOM   1564  CA  LEU H 207      12.828  21.366  42.084  1.00 36.39           C  
ATOM   1565  CB  LEU H 207      13.809  22.291  42.823  1.00 39.73           C  
ATOM   1566  CG  LEU H 207      15.059  21.549  43.335  1.00 41.07           C  
ATOM   1567  CD1 LEU H 207      15.943  22.460  44.203  1.00 14.11           C  
ATOM   1568  CD2 LEU H 207      14.667  20.252  44.059  1.00 17.70           C  
ATOM   1569  C   LEU H 207      11.518  22.061  41.927  1.00 33.85           C  
ATOM   1570  O   LEU H 207      10.724  22.100  42.865  1.00 39.68           O  
ATOM   1571  N   GLY H 208      11.270  22.682  40.757  1.00 32.81           N  
ATOM   1572  CA  GLY H 208       9.987  23.304  40.624  1.00 35.48           C  
ATOM   1573  C   GLY H 208       9.920  24.107  39.362  1.00 37.37           C  
ATOM   1574  O   GLY H 208       8.839  24.286  38.804  1.00 39.75           O  
ATOM   1575  N   LEU H 209      11.068  24.621  38.876  1.00 36.22           N  
ATOM   1576  CA  LEU H 209      11.038  25.506  37.742  1.00 32.93           C  
ATOM   1577  CB  LEU H 209      11.695  26.865  38.027  1.00 29.15           C  
ATOM   1578  CG  LEU H 209      10.989  27.650  39.150  1.00 33.40           C  
ATOM   1579  CD1 LEU H 209      11.662  29.011  39.377  1.00 30.84           C  
ATOM   1580  CD2 LEU H 209       9.476  27.770  38.896  1.00 30.10           C  
ATOM   1581  C   LEU H 209      11.750  24.904  36.565  1.00 34.27           C  
ATOM   1582  O   LEU H 209      12.352  23.837  36.654  1.00 37.15           O  
ATOM   1583  N   VAL H 210      11.621  25.570  35.393  1.00 35.16           N  
ATOM   1584  CA  VAL H 210      12.262  25.152  34.172  1.00 34.71           C  
ATOM   1585  CB  VAL H 210      11.829  25.957  32.981  1.00 35.13           C  
ATOM   1586  CG1 VAL H 210      12.606  25.470  31.746  1.00 19.25           C  
ATOM   1587  CG2 VAL H 210      10.304  25.833  32.839  1.00 17.46           C  
ATOM   1588  C   VAL H 210      13.745  25.317  34.305  1.00 37.78           C  
ATOM   1589  O   VAL H 210      14.510  24.411  33.975  1.00 37.16           O  
ATOM   1590  N   LEU H 211      14.192  26.493  34.794  1.00 36.60           N  
ATOM   1591  CA  LEU H 211      15.601  26.694  34.973  1.00 32.73           C  
ATOM   1592  CB  LEU H 211      16.048  28.149  34.752  1.00 30.85           C  
ATOM   1593  CG  LEU H 211      15.764  28.690  33.340  1.00 36.06           C  
ATOM   1594  CD1 LEU H 211      16.249  30.143  33.197  1.00 22.17           C  
ATOM   1595  CD2 LEU H 211      16.327  27.756  32.258  1.00 21.19           C  
ATOM   1596  C   LEU H 211      15.850  26.410  36.412  1.00 31.32           C  
ATOM   1597  O   LEU H 211      15.700  27.289  37.259  1.00 35.18           O  
ATOM   1598  N   ASP H 212      16.228  25.161  36.735  1.00 32.21           N  
ATOM   1599  CA  ASP H 212      16.422  24.872  38.119  1.00 29.60           C  
ATOM   1600  CB  ASP H 212      15.109  24.560  38.858  1.00 32.70           C  
ATOM   1601  CG  ASP H 212      15.305  24.810  40.351  1.00 37.73           C  
ATOM   1602  OD1 ASP H 212      16.409  25.270  40.744  1.00 21.31           O  
ATOM   1603  OD2 ASP H 212      14.338  24.558  41.119  1.00 20.04           O1-
ATOM   1604  C   ASP H 212      17.312  23.675  38.237  1.00 29.81           C  
ATOM   1605  O   ASP H 212      17.763  23.102  37.245  1.00 30.10           O  
ATOM   1606  N   ALA H 213      17.605  23.302  39.499  1.00 28.85           N  
ATOM   1607  CA  ALA H 213      18.407  22.158  39.829  1.00 30.92           C  
ATOM   1608  CB  ALA H 213      18.902  22.154  41.287  1.00 31.53           C  
ATOM   1609  C   ALA H 213      17.560  20.938  39.639  1.00 33.32           C  
ATOM   1610  O   ALA H 213      16.333  21.019  39.623  1.00 37.82           O  
ATOM   1611  N   MET H 214      18.209  19.768  39.464  1.00 33.08           N  
ATOM   1612  CA  MET H 214      17.470  18.560  39.224  1.00 32.17           C  
ATOM   1613  CB  MET H 214      17.869  17.916  37.888  1.00 31.90           C  
ATOM   1614  CG  MET H 214      17.464  18.789  36.697  1.00 35.82           C  
ATOM   1615  SD  MET H 214      18.356  18.445  35.152  1.00 47.51           S  
ATOM   1616  CE  MET H 214      19.759  19.529  35.543  1.00 40.72           C  
ATOM   1617  C   MET H 214      17.741  17.587  40.342  1.00 34.22           C  
ATOM   1618  O   MET H 214      18.855  17.090  40.498  1.00 33.95           O  
ATOM   1619  N   ASP H 215      16.713  17.351  41.186  1.00 34.05           N  
ATOM   1620  CA  ASP H 215      16.765  16.473  42.327  1.00 31.48           C  
ATOM   1621  CB  ASP H 215      15.686  16.814  43.377  1.00 33.89           C  
ATOM   1622  CG  ASP H 215      14.297  16.774  42.754  1.00 36.01           C  
ATOM   1623  OD1 ASP H 215      14.195  16.711  41.501  1.00 36.39           O  
ATOM   1624  OD2 ASP H 215      13.310  16.818  43.535  1.00 28.75           O1-
ATOM   1625  C   ASP H 215      16.716  15.003  41.998  1.00 35.43           C  
ATOM   1626  O   ASP H 215      17.489  14.229  42.564  1.00 37.86           O  
ATOM   1627  N   TYR H 216      15.828  14.564  41.077  1.00 27.67           N  
ATOM   1628  CA  TYR H 216      15.738  13.140  40.851  1.00 28.34           C  
ATOM   1629  CB  TYR H 216      14.320  12.534  40.979  1.00 29.35           C  
ATOM   1630  CG  TYR H 216      13.920  12.488  42.414  1.00 37.31           C  
ATOM   1631  CD1 TYR H 216      14.352  11.451  43.211  1.00 59.73           C  
ATOM   1632  CD2 TYR H 216      13.133  13.472  42.966  1.00 65.96           C  
ATOM   1633  CE1 TYR H 216      14.000  11.388  44.538  1.00 66.48           C  
ATOM   1634  CE2 TYR H 216      12.779  13.414  44.293  1.00 39.28           C  
ATOM   1635  CZ  TYR H 216      13.210  12.372  45.080  1.00 62.39           C  
ATOM   1636  OH  TYR H 216      12.847  12.312  46.440  1.00 29.27           O  
ATOM   1637  C   TYR H 216      16.172  12.862  39.451  1.00 28.51           C  
ATOM   1638  O   TYR H 216      15.774  13.561  38.520  1.00 28.52           O  
ATOM   1639  N   TRP H 217      16.995  11.807  39.266  1.00 27.43           N  
ATOM   1640  CA  TRP H 217      17.518  11.510  37.963  1.00 26.86           C  
ATOM   1641  CB  TRP H 217      19.054  11.614  37.906  1.00 25.66           C  
ATOM   1642  CG  TRP H 217      19.588  13.016  38.082  1.00 24.12           C  
ATOM   1643  CD2 TRP H 217      20.266  13.761  37.056  1.00 23.28           C  
ATOM   1644  CD1 TRP H 217      19.571  13.810  39.189  1.00 19.08           C  
ATOM   1645  NE1 TRP H 217      20.184  15.010  38.918  1.00 23.48           N  
ATOM   1646  CE2 TRP H 217      20.621  14.993  37.612  1.00 21.65           C  
ATOM   1647  CE3 TRP H 217      20.570  13.450  35.764  1.00 23.87           C  
ATOM   1648  CZ2 TRP H 217      21.287  15.933  36.874  1.00 24.51           C  
ATOM   1649  CZ3 TRP H 217      21.243  14.399  35.025  1.00 22.37           C  
ATOM   1650  CH2 TRP H 217      21.594  15.616  35.569  1.00 25.72           C  
ATOM   1651  C   TRP H 217      17.171  10.105  37.586  1.00 27.70           C  
ATOM   1652  O   TRP H 217      17.018   9.228  38.435  1.00 28.14           O  
ATOM   1653  N   GLY H 218      17.025   9.869  36.268  1.00 27.65           N  
ATOM   1654  CA  GLY H 218      16.754   8.552  35.778  1.00 27.55           C  
ATOM   1655  C   GLY H 218      18.069   7.839  35.737  1.00 28.42           C  
ATOM   1656  O   GLY H 218      19.120   8.427  35.984  1.00 27.84           O  
ATOM   1657  N   GLN H 219      18.018   6.537  35.419  1.00 28.84           N  
ATOM   1658  CA  GLN H 219      19.131   5.632  35.343  1.00 29.10           C  
ATOM   1659  CB  GLN H 219      18.632   4.211  35.068  1.00 31.22           C  
ATOM   1660  CG  GLN H 219      17.969   4.130  33.694  1.00 35.31           C  
ATOM   1661  CD  GLN H 219      17.021   2.950  33.683  1.00 73.25           C  
ATOM   1662  OE1 GLN H 219      15.844   3.102  33.997  1.00 37.07           O  
ATOM   1663  NE2 GLN H 219      17.538   1.748  33.316  1.00 38.06           N  
ATOM   1664  C   GLN H 219      20.029   6.015  34.204  1.00 28.30           C  
ATOM   1665  O   GLN H 219      21.240   5.813  34.268  1.00 29.82           O  
ATOM   1666  N   GLY H 220      19.450   6.540  33.107  1.00 26.75           N  
ATOM   1667  CA  GLY H 220      20.228   6.901  31.953  1.00 26.01           C  
ATOM   1668  C   GLY H 220      19.977   5.891  30.873  1.00 27.36           C  
ATOM   1669  O   GLY H 220      19.704   4.723  31.147  1.00 27.55           O  
ATOM   1670  N   THR H 221      20.038   6.343  29.600  1.00 26.30           N  
ATOM   1671  CA  THR H 221      19.862   5.458  28.480  1.00 26.15           C  
ATOM   1672  CB  THR H 221      18.598   5.708  27.705  1.00 26.39           C  
ATOM   1673  OG1 THR H 221      17.466   5.540  28.547  1.00 27.13           O  
ATOM   1674  CG2 THR H 221      18.525   4.719  26.531  1.00 26.81           C  
ATOM   1675  C   THR H 221      21.016   5.669  27.549  1.00 26.81           C  
ATOM   1676  O   THR H 221      21.298   6.790  27.128  1.00 26.14           O  
ATOM   1677  N   LEU H 222      21.708   4.579  27.179  1.00 26.11           N  
ATOM   1678  CA  LEU H 222      22.858   4.711  26.332  1.00 27.29           C  
ATOM   1679  CB  LEU H 222      23.896   3.596  26.554  1.00 26.73           C  
ATOM   1680  CG  LEU H 222      25.152   3.706  25.669  1.00 32.05           C  
ATOM   1681  CD1 LEU H 222      26.026   4.902  26.069  1.00 24.06           C  
ATOM   1682  CD2 LEU H 222      25.931   2.382  25.639  1.00 25.01           C  
ATOM   1683  C   LEU H 222      22.404   4.613  24.915  1.00 28.11           C  
ATOM   1684  O   LEU H 222      21.717   3.666  24.534  1.00 28.57           O  
ATOM   1685  N   VAL H 223      22.760   5.618  24.094  1.00 27.51           N  
ATOM   1686  CA  VAL H 223      22.423   5.575  22.704  1.00 27.20           C  
ATOM   1687  CB  VAL H 223      21.654   6.777  22.238  1.00 28.12           C  
ATOM   1688  CG1 VAL H 223      21.467   6.682  20.715  1.00 29.87           C  
ATOM   1689  CG2 VAL H 223      20.330   6.840  23.018  1.00 28.48           C  
ATOM   1690  C   VAL H 223      23.715   5.550  21.954  1.00 27.73           C  
ATOM   1691  O   VAL H 223      24.541   6.452  22.090  1.00 27.03           O  
ATOM   1692  N   THR H 224      23.919   4.503  21.133  1.00 28.96           N  
ATOM   1693  CA  THR H 224      25.144   4.402  20.397  1.00 30.24           C  
ATOM   1694  CB  THR H 224      25.802   3.059  20.537  1.00 29.59           C  
ATOM   1695  OG1 THR H 224      26.079   2.792  21.904  1.00 31.16           O  
ATOM   1696  CG2 THR H 224      27.106   3.059  19.722  1.00 28.43           C  
ATOM   1697  C   THR H 224      24.813   4.592  18.954  1.00 31.54           C  
ATOM   1698  O   THR H 224      23.984   3.875  18.396  1.00 31.48           O  
ATOM   1699  N   VAL H 225      25.459   5.582  18.309  1.00 32.39           N  
ATOM   1700  CA  VAL H 225      25.191   5.821  16.921  1.00 33.89           C  
ATOM   1701  CB  VAL H 225      25.184   7.280  16.575  1.00 33.94           C  
ATOM   1702  CG1 VAL H 225      25.008   7.426  15.056  1.00 33.75           C  
ATOM   1703  CG2 VAL H 225      24.089   7.973  17.403  1.00 28.05           C  
ATOM   1704  C   VAL H 225      26.294   5.185  16.146  1.00 36.12           C  
ATOM   1705  O   VAL H 225      27.443   5.623  16.218  1.00 35.05           O  
ATOM   1706  N   SER H 226      25.966   4.127  15.372  1.00 37.28           N  
ATOM   1707  CA  SER H 226      26.981   3.443  14.625  1.00 38.95           C  
ATOM   1708  CB  SER H 226      27.620   2.280  15.408  1.00 38.84           C  
ATOM   1709  OG  SER H 226      28.615   1.638  14.622  1.00 37.47           O  
ATOM   1710  C   SER H 226      26.358   2.856  13.396  1.00 40.58           C  
ATOM   1711  O   SER H 226      25.173   2.529  13.380  1.00 39.37           O  
ATOM   1712  N   SER H 227      27.169   2.699  12.328  1.00 43.46           N  
ATOM   1713  CA  SER H 227      26.673   2.164  11.092  1.00 46.41           C  
ATOM   1714  CB  SER H 227      27.385   2.734   9.852  1.00 47.84           C  
ATOM   1715  OG  SER H 227      28.753   2.360   9.858  1.00 53.25           O  
ATOM   1716  C   SER H 227      26.875   0.657  11.081  1.00 46.29           C  
ATOM   1717  O   SER H 227      27.740   0.157  11.846  1.00 47.58           O  
ATOM   1718  OXT SER H 227      26.163  -0.015  10.286  1.00  0.00           O1-
TER    1719      SER H 227 
CONECT  160  668
CONECT  668  160
CONECT  968 1542
CONECT 1542  968
END
