# Supplementary material for: Fully automated antibody structure prediction using BIOVIA tools: Validation study
Source: PLoS One. 2017 May 18;12(5):e0177923. doi: 10.1371/journal.pone.0177923 (PMC5436848; doi:10.1371/journal.pone.0177923)
Supplement: S1 Dataset — Predicted structures using the Top5 framework method, Chothia CDR definition with no canonical filtering and generating 50 models. These were used in the detailed discussion of outliers and for comparison against predictions using canonical filtering. (ZIP) [file pone.0177923.s003.zip › 4KY1_LH_FV_FinalModel.pdb]

REMARK   Accelrys Discovery Studio PDB file
REMARK   Created:  2015-05-08T04:38:16Z
SSBOND   1 CYS L   23    CYS L   88                                     
SSBOND   2 CYS H  128    CYS H  202                                     
ATOM      1  N   ASP L   1      25.006  33.449  26.452  1.00 39.12           N1+
ATOM      2  CA  ASP L   1      24.770  32.427  27.496  1.00 37.60           C  
ATOM      3  CB  ASP L   1      24.874  31.009  26.907  1.00 38.97           C  
ATOM      4  CG  ASP L   1      23.679  30.776  25.989  1.00 40.56           C  
ATOM      5  OD1 ASP L   1      22.775  31.652  25.947  1.00 30.06           O  
ATOM      6  OD2 ASP L   1      23.656  29.714  25.311  1.00 26.55           O1-
ATOM      7  C   ASP L   1      25.774  32.575  28.591  1.00 35.39           C  
ATOM      8  O   ASP L   1      26.731  33.339  28.477  1.00 37.07           O  
ATOM      9  N   ILE L   2      25.571  31.837  29.697  1.00 32.54           N  
ATOM     10  CA  ILE L   2      26.455  31.948  30.817  1.00 29.80           C  
ATOM     11  CB  ILE L   2      25.742  31.901  32.135  1.00 29.70           C  
ATOM     12  CG1 ILE L   2      24.735  33.059  32.237  1.00 32.06           C  
ATOM     13  CG2 ILE L   2      26.805  31.908  33.247  1.00 28.48           C  
ATOM     14  CD1 ILE L   2      23.750  32.923  33.400  1.00 31.61           C  
ATOM     15  C   ILE L   2      27.396  30.790  30.770  1.00 29.26           C  
ATOM     16  O   ILE L   2      26.977  29.646  30.587  1.00 28.39           O  
ATOM     17  N   VAL L   3      28.708  31.073  30.914  1.00 27.65           N  
ATOM     18  CA  VAL L   3      29.695  30.032  30.860  1.00 26.89           C  
ATOM     19  CB  VAL L   3      30.895  30.385  30.032  1.00 27.66           C  
ATOM     20  CG1 VAL L   3      31.912  29.235  30.126  1.00 28.98           C  
ATOM     21  CG2 VAL L   3      30.429  30.691  28.599  1.00 29.60           C  
ATOM     22  C   VAL L   3      30.181  29.773  32.250  1.00 27.16           C  
ATOM     23  O   VAL L   3      30.475  30.697  33.008  1.00 28.05           O  
ATOM     24  N   MET L   4      30.281  28.484  32.624  1.00 25.07           N  
ATOM     25  CA  MET L   4      30.715  28.152  33.951  1.00 24.45           C  
ATOM     26  CB  MET L   4      29.763  27.163  34.653  1.00 23.24           C  
ATOM     27  CG  MET L   4      28.326  27.684  34.770  1.00 24.08           C  
ATOM     28  SD  MET L   4      28.129  29.138  35.841  1.00 17.16           S  
ATOM     29  CE  MET L   4      28.084  28.184  37.387  1.00 18.78           C  
ATOM     30  C   MET L   4      32.055  27.483  33.851  1.00 24.47           C  
ATOM     31  O   MET L   4      32.232  26.533  33.093  1.00 23.66           O  
ATOM     32  N   THR L   5      33.051  27.969  34.619  1.00 24.49           N  
ATOM     33  CA  THR L   5      34.356  27.370  34.579  1.00 26.44           C  
ATOM     34  CB  THR L   5      35.440  28.314  34.162  1.00 28.16           C  
ATOM     35  OG1 THR L   5      35.401  29.481  34.968  1.00 35.47           O  
ATOM     36  CG2 THR L   5      35.270  28.663  32.680  1.00 32.77           C  
ATOM     37  C   THR L   5      34.699  26.867  35.942  1.00 27.31           C  
ATOM     38  O   THR L   5      34.533  27.567  36.938  1.00 28.69           O  
ATOM     39  N   GLN L   6      35.203  25.620  36.011  1.00 25.46           N  
ATOM     40  CA  GLN L   6      35.529  25.039  37.280  1.00 24.70           C  
ATOM     41  CB  GLN L   6      34.914  23.645  37.469  1.00 23.20           C  
ATOM     42  CG  GLN L   6      33.386  23.650  37.436  1.00 23.31           C  
ATOM     43  CD  GLN L   6      32.899  22.222  37.634  1.00 23.94           C  
ATOM     44  OE1 GLN L   6      32.003  21.756  36.932  1.00 23.76           O  
ATOM     45  NE2 GLN L   6      33.494  21.506  38.625  1.00 23.00           N  
ATOM     46  C   GLN L   6      37.011  24.868  37.358  1.00 27.30           C  
ATOM     47  O   GLN L   6      37.697  24.780  36.342  1.00 27.50           O  
ATOM     48  N   SER L   7      37.551  24.866  38.592  1.00 26.98           N  
ATOM     49  CA  SER L   7      38.953  24.631  38.801  1.00 27.77           C  
ATOM     50  CB  SER L   7      39.795  25.914  38.933  1.00 28.97           C  
ATOM     51  OG  SER L   7      39.833  26.616  37.701  1.00 35.06           O  
ATOM     52  C   SER L   7      39.064  23.925  40.111  1.00 28.73           C  
ATOM     53  O   SER L   7      38.265  24.165  41.017  1.00 27.68           O  
ATOM     54  N   PRO L   8      40.017  23.039  40.253  1.00 29.56           N  
ATOM     55  CA  PRO L   8      40.922  22.644  39.205  1.00 30.30           C  
ATOM     56  CD  PRO L   8      40.563  22.760  41.572  1.00 30.02           C  
ATOM     57  CB  PRO L   8      42.182  22.133  39.902  1.00 29.56           C  
ATOM     58  CG  PRO L   8      41.713  21.774  41.321  1.00 30.02           C  
ATOM     59  C   PRO L   8      40.258  21.570  38.405  1.00 30.46           C  
ATOM     60  O   PRO L   8      39.177  21.128  38.788  1.00 30.80           O  
ATOM     61  N   ASP L   9      40.880  21.145  37.288  1.00 30.52           N  
ATOM     62  CA  ASP L   9      40.323  20.082  36.507  1.00 30.80           C  
ATOM     63  CB  ASP L   9      41.127  19.772  35.229  1.00 32.78           C  
ATOM     64  CG  ASP L   9      40.828  20.853  34.201  1.00 30.08           C  
ATOM     65  OD1 ASP L   9      39.621  21.102  33.934  1.00 34.39           O  
ATOM     66  OD2 ASP L   9      41.801  21.438  33.658  1.00 32.14           O1-
ATOM     67  C   ASP L   9      40.304  18.842  37.347  1.00 29.56           C  
ATOM     68  O   ASP L   9      39.328  18.093  37.326  1.00 29.79           O  
ATOM     69  N   SER L  10      41.379  18.577  38.115  1.00 28.74           N  
ATOM     70  CA  SER L  10      41.355  17.394  38.928  1.00 29.27           C  
ATOM     71  CB  SER L  10      41.995  16.175  38.249  1.00 31.94           C  
ATOM     72  OG  SER L  10      43.379  16.404  38.041  1.00 31.87           O  
ATOM     73  C   SER L  10      42.113  17.653  40.192  1.00 30.89           C  
ATOM     74  O   SER L  10      43.066  18.432  40.210  1.00 29.90           O  
ATOM     75  N   LEU L  11      41.685  17.018  41.305  1.00 30.00           N  
ATOM     76  CA  LEU L  11      42.428  17.201  42.514  1.00 30.37           C  
ATOM     77  CB  LEU L  11      41.822  18.209  43.516  1.00 33.04           C  
ATOM     78  CG  LEU L  11      40.510  17.775  44.199  1.00 37.64           C  
ATOM     79  CD1 LEU L  11      40.020  18.863  45.167  1.00 36.89           C  
ATOM     80  CD2 LEU L  11      39.436  17.366  43.182  1.00 36.39           C  
ATOM     81  C   LEU L  11      42.584  15.872  43.190  1.00 31.14           C  
ATOM     82  O   LEU L  11      41.664  15.055  43.208  1.00 32.44           O  
ATOM     83  N   ALA L  12      43.786  15.608  43.736  1.00 31.70           N  
ATOM     84  CA  ALA L  12      44.013  14.375  44.431  1.00 31.92           C  
ATOM     85  CB  ALA L  12      45.249  13.610  43.935  1.00 33.10           C  
ATOM     86  C   ALA L  12      44.231  14.735  45.865  1.00 33.08           C  
ATOM     87  O   ALA L  12      45.062  15.586  46.184  1.00 34.19           O  
ATOM     88  N   VAL L  13      43.489  14.085  46.781  1.00 32.27           N  
ATOM     89  CA  VAL L  13      43.618  14.483  48.149  1.00 31.48           C  
ATOM     90  CB  VAL L  13      42.484  15.367  48.580  1.00 31.33           C  
ATOM     91  CG1 VAL L  13      41.217  14.512  48.686  1.00 29.63           C  
ATOM     92  CG2 VAL L  13      42.859  16.105  49.869  1.00 28.59           C  
ATOM     93  C   VAL L  13      43.620  13.259  49.008  1.00 32.93           C  
ATOM     94  O   VAL L  13      43.071  12.222  48.640  1.00 33.90           O  
ATOM     95  N   SER L  14      44.265  13.356  50.187  1.00 33.91           N  
ATOM     96  CA  SER L  14      44.348  12.241  51.083  1.00 34.90           C  
ATOM     97  CB  SER L  14      45.510  12.349  52.082  1.00 37.30           C  
ATOM     98  OG  SER L  14      46.742  12.375  51.378  1.00 41.19           O  
ATOM     99  C   SER L  14      43.066  12.156  51.847  1.00 34.48           C  
ATOM    100  O   SER L  14      42.343  13.140  51.999  1.00 33.75           O  
ATOM    101  N   LEU L  15      42.761  10.955  52.369  1.00 34.51           N  
ATOM    102  CA  LEU L  15      41.524  10.746  53.059  1.00 34.36           C  
ATOM    103  CB  LEU L  15      41.341   9.280  53.488  1.00 35.51           C  
ATOM    104  CG  LEU L  15      39.981   8.973  54.136  1.00 35.06           C  
ATOM    105  CD1 LEU L  15      38.836   9.140  53.127  1.00 33.56           C  
ATOM    106  CD2 LEU L  15      39.985   7.587  54.800  1.00 32.38           C  
ATOM    107  C   LEU L  15      41.534  11.586  54.295  1.00 33.98           C  
ATOM    108  O   LEU L  15      42.536  11.661  55.002  1.00 35.28           O  
ATOM    109  N   GLY L  16      40.405  12.266  54.572  1.00 34.50           N  
ATOM    110  CA  GLY L  16      40.298  13.025  55.783  1.00 35.50           C  
ATOM    111  C   GLY L  16      40.677  14.455  55.557  1.00 36.66           C  
ATOM    112  O   GLY L  16      40.437  15.297  56.421  1.00 37.44           O  
ATOM    113  N   GLU L  17      41.275  14.785  54.398  1.00 35.69           N  
ATOM    114  CA  GLU L  17      41.663  16.151  54.186  1.00 36.65           C  
ATOM    115  CB  GLU L  17      42.886  16.328  53.280  1.00 37.79           C  
ATOM    116  CG  GLU L  17      44.175  15.860  53.954  1.00 41.20           C  
ATOM    117  CD  GLU L  17      45.343  16.344  53.116  1.00 49.10           C  
ATOM    118  OE1 GLU L  17      45.821  17.479  53.379  1.00 53.41           O  
ATOM    119  OE2 GLU L  17      45.771  15.592  52.201  1.00 50.23           O1-
ATOM    120  C   GLU L  17      40.518  16.925  53.613  1.00 36.03           C  
ATOM    121  O   GLU L  17      39.513  16.358  53.190  1.00 35.47           O  
ATOM    122  N   ARG L  18      40.632  18.270  53.644  1.00 36.86           N  
ATOM    123  CA  ARG L  18      39.599  19.124  53.127  1.00 35.49           C  
ATOM    124  CB  ARG L  18      39.587  20.527  53.757  1.00 36.52           C  
ATOM    125  CG  ARG L  18      38.483  21.431  53.199  1.00 37.24           C  
ATOM    126  CD  ARG L  18      38.555  22.873  53.703  1.00 41.94           C  
ATOM    127  NE  ARG L  18      38.184  22.864  55.145  1.00 44.15           N  
ATOM    128  CZ  ARG L  18      38.769  23.756  55.995  1.00 55.72           C  
ATOM    129  NH1 ARG L  18      39.726  24.609  55.527  1.00 45.20           N1+
ATOM    130  NH2 ARG L  18      38.402  23.797  57.308  1.00 46.97           N  
ATOM    131  C   ARG L  18      39.794  19.302  51.654  1.00 33.85           C  
ATOM    132  O   ARG L  18      40.922  19.367  51.169  1.00 35.53           O  
ATOM    133  N   ALA L  19      38.677  19.387  50.901  1.00 33.18           N  
ATOM    134  CA  ALA L  19      38.757  19.578  49.482  1.00 31.82           C  
ATOM    135  CB  ALA L  19      38.182  18.401  48.672  1.00 31.69           C  
ATOM    136  C   ALA L  19      37.953  20.796  49.153  1.00 32.13           C  
ATOM    137  O   ALA L  19      36.893  21.028  49.733  1.00 30.96           O  
ATOM    138  N   THR L  20      38.470  21.624  48.221  1.00 29.99           N  
ATOM    139  CA  THR L  20      37.783  22.820  47.829  1.00 30.86           C  
ATOM    140  CB  THR L  20      38.512  24.063  48.259  1.00 34.31           C  
ATOM    141  OG1 THR L  20      38.694  24.063  49.667  1.00 36.61           O  
ATOM    142  CG2 THR L  20      37.691  25.294  47.852  1.00 35.70           C  
ATOM    143  C   THR L  20      37.716  22.825  46.331  1.00 31.03           C  
ATOM    144  O   THR L  20      38.734  22.663  45.661  1.00 31.35           O  
ATOM    145  N   ILE L  21      36.505  23.014  45.762  1.00 29.07           N  
ATOM    146  CA  ILE L  21      36.345  23.039  44.332  1.00 28.53           C  
ATOM    147  CB  ILE L  21      35.427  21.962  43.824  1.00 26.66           C  
ATOM    148  CG1 ILE L  21      36.002  20.579  44.185  1.00 24.15           C  
ATOM    149  CG2 ILE L  21      35.227  22.166  42.312  1.00 16.10           C  
ATOM    150  CD1 ILE L  21      35.009  19.429  44.011  1.00 33.24           C  
ATOM    151  C   ILE L  21      35.739  24.368  43.983  1.00 30.40           C  
ATOM    152  O   ILE L  21      34.815  24.827  44.650  1.00 29.99           O  
ATOM    153  N   ASN L  22      36.246  25.023  42.917  1.00 31.11           N  
ATOM    154  CA  ASN L  22      35.791  26.350  42.591  1.00 31.28           C  
ATOM    155  CB  ASN L  22      36.940  27.336  42.320  1.00 33.71           C  
ATOM    156  CG  ASN L  22      37.743  27.525  43.594  1.00 36.50           C  
ATOM    157  OD1 ASN L  22      37.186  27.761  44.664  1.00 37.85           O  
ATOM    158  ND2 ASN L  22      39.095  27.417  43.486  1.00 36.17           N  
ATOM    159  C   ASN L  22      34.991  26.330  41.326  1.00 31.82           C  
ATOM    160  O   ASN L  22      35.190  25.487  40.454  1.00 30.73           O  
ATOM    161  N   CYS L  23      34.031  27.273  41.214  1.00 30.34           N  
ATOM    162  CA  CYS L  23      33.243  27.414  40.024  1.00 28.94           C  
ATOM    163  CB  CYS L  23      31.878  26.689  40.116  1.00 28.79           C  
ATOM    164  SG  CYS L  23      30.842  26.849  38.625  1.00 37.89           S  
ATOM    165  C   CYS L  23      32.997  28.883  39.815  1.00 30.91           C  
ATOM    166  O   CYS L  23      32.472  29.570  40.693  1.00 30.99           O  
ATOM    167  N   LYS L  24      33.390  29.420  38.639  1.00 30.18           N  
ATOM    168  CA  LYS L  24      33.142  30.816  38.406  1.00 32.78           C  
ATOM    169  CB  LYS L  24      34.409  31.682  38.295  1.00 36.33           C  
ATOM    170  CG  LYS L  24      35.403  31.270  37.217  1.00 42.91           C  
ATOM    171  CD  LYS L  24      36.573  32.248  37.125  1.00 47.93           C  
ATOM    172  CE  LYS L  24      37.763  31.707  36.338  1.00 54.14           C  
ATOM    173  NZ  LYS L  24      38.930  32.597  36.528  1.00 58.20           N1+
ATOM    174  C   LYS L  24      32.300  30.968  37.179  1.00 32.59           C  
ATOM    175  O   LYS L  24      32.485  30.281  36.175  1.00 32.62           O  
ATOM    176  N   ALA L  25      31.331  31.900  37.242  1.00 31.28           N  
ATOM    177  CA  ALA L  25      30.396  32.095  36.173  1.00 31.12           C  
ATOM    178  CB  ALA L  25      28.934  32.154  36.646  1.00 30.64           C  
ATOM    179  C   ALA L  25      30.710  33.388  35.484  1.00 33.93           C  
ATOM    180  O   ALA L  25      31.194  34.339  36.094  1.00 36.41           O  
ATOM    181  N   SER L  26      30.542  33.421  34.150  1.00 35.01           N  
ATOM    182  CA  SER L  26      30.987  34.514  33.322  1.00 35.92           C  
ATOM    183  CB  SER L  26      30.785  34.230  31.823  1.00 36.41           C  
ATOM    184  OG  SER L  26      29.404  34.070  31.540  1.00 35.75           O  
ATOM    185  C   SER L  26      30.263  35.782  33.655  1.00 40.12           C  
ATOM    186  O   SER L  26      30.769  36.870  33.375  1.00 40.71           O  
ATOM    187  N   GLN L  27      29.053  35.674  34.232  1.00 37.39           N  
ATOM    188  CA  GLN L  27      28.286  36.834  34.587  1.00 38.57           C  
ATOM    189  CB  GLN L  27      27.130  37.083  33.604  1.00 39.60           C  
ATOM    190  CG  GLN L  27      26.348  38.370  33.845  1.00 46.76           C  
ATOM    191  CD  GLN L  27      25.260  38.434  32.782  1.00 51.88           C  
ATOM    192  OE1 GLN L  27      24.364  39.276  32.834  1.00 53.66           O  
ATOM    193  NE2 GLN L  27      25.337  37.506  31.791  1.00 50.78           N  
ATOM    194  C   GLN L  27      27.696  36.546  35.938  1.00 39.89           C  
ATOM    195  O   GLN L  27      27.788  35.420  36.419  1.00 39.18           O  
ATOM    196  N   SER L  28      27.102  37.567  36.597  1.00 37.96           N  
ATOM    197  CA  SER L  28      26.546  37.400  37.915  1.00 37.41           C  
ATOM    198  CB  SER L  28      26.162  38.736  38.571  1.00 41.67           C  
ATOM    199  OG  SER L  28      25.621  38.513  39.864  1.00 47.28           O  
ATOM    200  C   SER L  28      25.314  36.543  37.858  1.00 37.76           C  
ATOM    201  O   SER L  28      24.309  36.886  37.239  1.00 36.00           O  
ATOM    202  N   VAL L  29      25.416  35.356  38.476  1.00 35.04           N  
ATOM    203  CA  VAL L  29      24.394  34.362  38.619  1.00 34.51           C  
ATOM    204  CB  VAL L  29      24.918  32.957  38.558  1.00 34.35           C  
ATOM    205  CG1 VAL L  29      25.393  32.696  37.119  1.00 37.67           C  
ATOM    206  CG2 VAL L  29      26.037  32.791  39.596  1.00 33.53           C  
ATOM    207  C   VAL L  29      23.541  34.535  39.841  1.00 36.20           C  
ATOM    208  O   VAL L  29      22.617  33.746  40.023  1.00 36.33           O  
ATOM    209  N   THR L  30      23.922  35.433  40.775  1.00 34.59           N  
ATOM    210  CA  THR L  30      23.239  35.634  42.027  1.00 32.61           C  
ATOM    211  CB  THR L  30      21.752  35.940  41.994  1.00 33.58           C  
ATOM    212  OG1 THR L  30      20.951  34.831  41.619  1.00  0.00           O  
ATOM    213  CG2 THR L  30      21.533  37.105  41.014  1.00  0.00           C  
ATOM    214  C   THR L  30      23.562  34.421  42.837  1.00 33.70           C  
ATOM    215  O   THR L  30      24.737  34.078  42.971  1.00 34.24           O  
ATOM    216  N   ASN L  31      22.560  33.756  43.444  1.00 30.72           N  
ATOM    217  CA  ASN L  31      22.911  32.562  44.152  1.00 31.64           C  
ATOM    218  CB  ASN L  31      22.404  32.568  45.605  1.00 31.55           C  
ATOM    219  CG  ASN L  31      20.881  32.618  45.565  1.00 41.09           C  
ATOM    220  OD1 ASN L  31      20.289  33.171  44.640  1.00 42.03           O  
ATOM    221  ND2 ASN L  31      20.222  32.026  46.597  1.00 41.14           N  
ATOM    222  C   ASN L  31      22.241  31.398  43.474  1.00 30.26           C  
ATOM    223  O   ASN L  31      22.053  30.360  44.104  1.00 32.88           O  
ATOM    224  N   ASP L  32      21.931  31.510  42.160  1.00 27.62           N  
ATOM    225  CA  ASP L  32      21.205  30.478  41.462  1.00 27.48           C  
ATOM    226  CB  ASP L  32      20.353  31.011  40.298  1.00 27.58           C  
ATOM    227  CG  ASP L  32      19.168  31.759  40.894  1.00 38.00           C  
ATOM    228  OD1 ASP L  32      18.629  31.282  41.929  1.00 39.13           O  
ATOM    229  OD2 ASP L  32      18.790  32.819  40.326  1.00 41.57           O1-
ATOM    230  C   ASP L  32      22.163  29.496  40.906  1.00 27.41           C  
ATOM    231  O   ASP L  32      22.395  29.367  39.705  1.00 26.14           O  
ATOM    232  N   VAL L  33      22.702  28.704  41.813  1.00 23.75           N  
ATOM    233  CA  VAL L  33      23.738  27.779  41.427  1.00 23.54           C  
ATOM    234  CB  VAL L  33      25.114  28.229  41.830  1.00 25.31           C  
ATOM    235  CG1 VAL L  33      26.124  27.139  41.434  1.00  0.00           C  
ATOM    236  CG2 VAL L  33      25.401  29.595  41.184  1.00  0.00           C  
ATOM    237  C   VAL L  33      23.499  26.459  42.116  1.00 23.22           C  
ATOM    238  O   VAL L  33      22.950  26.419  43.216  1.00 23.89           O  
ATOM    239  N   ALA L  34      23.918  25.333  41.484  1.00 21.65           N  
ATOM    240  CA  ALA L  34      23.745  24.040  42.088  1.00 21.71           C  
ATOM    241  CB  ALA L  34      22.567  23.246  41.496  1.00 20.20           C  
ATOM    242  C   ALA L  34      24.993  23.222  41.863  1.00 22.32           C  
ATOM    243  O   ALA L  34      25.768  23.481  40.942  1.00 22.73           O  
ATOM    244  N   TRP L  35      25.232  22.212  42.733  1.00 19.97           N  
ATOM    245  CA  TRP L  35      26.378  21.348  42.600  1.00 20.20           C  
ATOM    246  CB  TRP L  35      27.356  21.423  43.782  1.00 19.22           C  
ATOM    247  CG  TRP L  35      28.149  22.706  43.837  1.00 18.76           C  
ATOM    248  CD2 TRP L  35      29.419  22.885  43.187  1.00 21.39           C  
ATOM    249  CD1 TRP L  35      27.865  23.887  44.462  1.00 20.64           C  
ATOM    250  NE1 TRP L  35      28.879  24.791  44.240  1.00 22.56           N  
ATOM    251  CE2 TRP L  35      29.841  24.185  43.457  1.00 21.88           C  
ATOM    252  CE3 TRP L  35      30.170  22.034  42.424  1.00 20.34           C  
ATOM    253  CZ2 TRP L  35      31.027  24.653  42.968  1.00 23.28           C  
ATOM    254  CZ3 TRP L  35      31.366  22.508  41.932  1.00 21.72           C  
ATOM    255  CH2 TRP L  35      31.786  23.794  42.202  1.00 23.41           C  
ATOM    256  C   TRP L  35      25.910  19.922  42.495  1.00 19.67           C  
ATOM    257  O   TRP L  35      24.965  19.513  43.169  1.00 21.77           O  
ATOM    258  N   TYR L  36      26.585  19.123  41.638  1.00 20.72           N  
ATOM    259  CA  TYR L  36      26.207  17.749  41.417  1.00 21.15           C  
ATOM    260  CB  TYR L  36      25.727  17.463  39.983  1.00 20.75           C  
ATOM    261  CG  TYR L  36      24.514  18.273  39.688  1.00 20.70           C  
ATOM    262  CD1 TYR L  36      24.636  19.569  39.244  1.00 20.69           C  
ATOM    263  CD2 TYR L  36      23.258  17.734  39.838  1.00 21.15           C  
ATOM    264  CE1 TYR L  36      23.522  20.323  38.966  1.00 20.71           C  
ATOM    265  CE2 TYR L  36      22.141  18.483  39.561  1.00 21.60           C  
ATOM    266  CZ  TYR L  36      22.271  19.779  39.127  1.00 22.80           C  
ATOM    267  OH  TYR L  36      21.118  20.542  38.846  1.00 23.92           O  
ATOM    268  C   TYR L  36      27.406  16.859  41.590  1.00 22.12           C  
ATOM    269  O   TYR L  36      28.544  17.261  41.349  1.00 22.03           O  
ATOM    270  N   GLN L  37      27.156  15.604  42.022  1.00 21.67           N  
ATOM    271  CA  GLN L  37      28.192  14.613  42.168  1.00 22.01           C  
ATOM    272  CB  GLN L  37      28.194  13.946  43.553  1.00 22.03           C  
ATOM    273  CG  GLN L  37      29.281  12.885  43.739  1.00 22.91           C  
ATOM    274  CD  GLN L  37      29.002  12.166  45.054  1.00 25.85           C  
ATOM    275  OE1 GLN L  37      27.946  11.558  45.228  1.00 26.29           O  
ATOM    276  NE2 GLN L  37      29.964  12.236  46.011  1.00 23.05           N  
ATOM    277  C   GLN L  37      27.867  13.523  41.193  1.00 22.95           C  
ATOM    278  O   GLN L  37      26.720  13.088  41.115  1.00 24.33           O  
ATOM    279  N   GLN L  38      28.858  13.047  40.410  1.00 21.61           N  
ATOM    280  CA  GLN L  38      28.538  11.990  39.491  1.00 22.36           C  
ATOM    281  CB  GLN L  38      28.440  12.448  38.024  1.00 21.32           C  
ATOM    282  CG  GLN L  38      27.979  11.334  37.081  1.00 22.21           C  
ATOM    283  CD  GLN L  38      27.884  11.896  35.668  1.00 23.14           C  
ATOM    284  OE1 GLN L  38      28.448  12.945  35.361  1.00 24.64           O  
ATOM    285  NE2 GLN L  38      27.145  11.179  34.780  1.00 21.75           N  
ATOM    286  C   GLN L  38      29.591  10.927  39.563  1.00 24.87           C  
ATOM    287  O   GLN L  38      30.785  11.210  39.476  1.00 25.99           O  
ATOM    288  N   LYS L  39      29.153   9.660  39.722  1.00 27.54           N  
ATOM    289  CA  LYS L  39      30.052   8.540  39.770  1.00 28.09           C  
ATOM    290  CB  LYS L  39      29.786   7.569  40.938  1.00 30.58           C  
ATOM    291  CG  LYS L  39      30.115   8.176  42.306  1.00 32.41           C  
ATOM    292  CD  LYS L  39      29.818   7.245  43.484  1.00 37.71           C  
ATOM    293  CE  LYS L  39      30.378   7.738  44.821  1.00 36.54           C  
ATOM    294  NZ  LYS L  39      29.273   8.151  45.716  1.00 39.75           N1+
ATOM    295  C   LYS L  39      29.891   7.799  38.477  1.00 30.48           C  
ATOM    296  O   LYS L  39      28.935   8.020  37.736  1.00 30.19           O  
ATOM    297  N   PRO L  40      30.799   6.919  38.167  1.00 32.78           N  
ATOM    298  CA  PRO L  40      30.747   6.268  36.890  1.00 32.60           C  
ATOM    299  CD  PRO L  40      32.154   6.999  38.690  1.00 32.95           C  
ATOM    300  CB  PRO L  40      32.063   5.503  36.767  1.00 34.30           C  
ATOM    301  CG  PRO L  40      33.042   6.332  37.623  1.00 35.07           C  
ATOM    302  C   PRO L  40      29.526   5.426  36.685  1.00 33.22           C  
ATOM    303  O   PRO L  40      29.147   4.679  37.584  1.00 34.31           O  
ATOM    304  N   GLY L  41      28.900   5.550  35.496  1.00 34.87           N  
ATOM    305  CA  GLY L  41      27.772   4.747  35.125  1.00 36.01           C  
ATOM    306  C   GLY L  41      26.548   5.181  35.869  1.00 36.62           C  
ATOM    307  O   GLY L  41      25.542   4.472  35.863  1.00 38.81           O  
ATOM    308  N   GLN L  42      26.574   6.361  36.518  1.00 32.68           N  
ATOM    309  CA  GLN L  42      25.413   6.752  37.267  1.00 31.12           C  
ATOM    310  CB  GLN L  42      25.657   6.789  38.787  1.00 31.55           C  
ATOM    311  CG  GLN L  42      25.993   5.424  39.394  1.00 38.24           C  
ATOM    312  CD  GLN L  42      26.220   5.611  40.888  1.00 41.49           C  
ATOM    313  OE1 GLN L  42      26.007   6.693  41.432  1.00 43.69           O  
ATOM    314  NE2 GLN L  42      26.663   4.524  41.576  1.00 44.90           N  
ATOM    315  C   GLN L  42      25.014   8.131  36.846  1.00 29.62           C  
ATOM    316  O   GLN L  42      25.796   8.876  36.257  1.00 28.49           O  
ATOM    317  N   PRO L  43      23.780   8.465  37.125  1.00 27.82           N  
ATOM    318  CA  PRO L  43      23.298   9.787  36.832  1.00 27.81           C  
ATOM    319  CD  PRO L  43      22.716   7.474  37.055  1.00 21.04           C  
ATOM    320  CB  PRO L  43      21.777   9.712  36.916  1.00 29.88           C  
ATOM    321  CG  PRO L  43      21.469   8.243  36.584  1.00 16.70           C  
ATOM    322  C   PRO L  43      23.892  10.716  37.840  1.00 27.03           C  
ATOM    323  O   PRO L  43      24.382  10.241  38.864  1.00 28.94           O  
ATOM    324  N   PRO L  44      23.889  11.992  37.586  1.00 25.35           N  
ATOM    325  CA  PRO L  44      24.426  12.913  38.546  1.00 25.88           C  
ATOM    326  CD  PRO L  44      24.003  12.488  36.224  1.00 25.78           C  
ATOM    327  CB  PRO L  44      24.578  14.239  37.804  1.00 25.11           C  
ATOM    328  CG  PRO L  44      24.765  13.819  36.336  1.00 24.15           C  
ATOM    329  C   PRO L  44      23.493  12.994  39.718  1.00 26.48           C  
ATOM    330  O   PRO L  44      22.314  12.678  39.558  1.00 27.28           O  
ATOM    331  N   LYS L  45      24.008  13.386  40.907  1.00 26.24           N  
ATOM    332  CA  LYS L  45      23.173  13.534  42.069  1.00 26.87           C  
ATOM    333  CB  LYS L  45      23.526  12.582  43.224  1.00 28.11           C  
ATOM    334  CG  LYS L  45      22.604  12.754  44.435  1.00 33.36           C  
ATOM    335  CD  LYS L  45      22.775  11.678  45.509  1.00 38.64           C  
ATOM    336  CE  LYS L  45      21.843  11.867  46.707  1.00 34.55           C  
ATOM    337  NZ  LYS L  45      22.151  10.863  47.745  1.00 36.86           N1+
ATOM    338  C   LYS L  45      23.333  14.937  42.594  1.00 24.64           C  
ATOM    339  O   LYS L  45      24.448  15.447  42.703  1.00 22.15           O  
ATOM    340  N   LEU L  46      22.203  15.593  42.948  1.00 23.21           N  
ATOM    341  CA  LEU L  46      22.206  16.962  43.410  1.00 23.31           C  
ATOM    342  CB  LEU L  46      20.804  17.603  43.362  1.00 23.87           C  
ATOM    343  CG  LEU L  46      20.745  19.062  43.850  1.00 24.11           C  
ATOM    344  CD1 LEU L  46      21.572  19.990  42.940  1.00 22.54           C  
ATOM    345  CD2 LEU L  46      19.290  19.534  44.000  1.00 24.51           C  
ATOM    346  C   LEU L  46      22.688  17.041  44.835  1.00 25.24           C  
ATOM    347  O   LEU L  46      22.122  16.416  45.732  1.00 25.91           O  
ATOM    348  N   LEU L  47      23.848  17.709  45.051  1.00 23.81           N  
ATOM    349  CA  LEU L  47      24.380  17.979  46.364  1.00 24.53           C  
ATOM    350  CB  LEU L  47      25.912  18.103  46.341  1.00 24.75           C  
ATOM    351  CG  LEU L  47      26.608  16.799  45.908  1.00 26.61           C  
ATOM    352  CD1 LEU L  47      28.134  16.966  45.898  1.00 26.39           C  
ATOM    353  CD2 LEU L  47      26.149  15.608  46.766  1.00 26.49           C  
ATOM    354  C   LEU L  47      23.856  19.238  47.004  1.00 23.80           C  
ATOM    355  O   LEU L  47      23.385  19.225  48.140  1.00 25.34           O  
ATOM    356  N   ILE L  48      23.938  20.371  46.269  1.00 24.31           N  
ATOM    357  CA  ILE L  48      23.605  21.655  46.827  1.00 25.49           C  
ATOM    358  CB  ILE L  48      24.816  22.436  47.248  1.00 25.28           C  
ATOM    359  CG1 ILE L  48      25.526  21.696  48.393  1.00 26.53           C  
ATOM    360  CG2 ILE L  48      24.385  23.866  47.610  1.00 25.81           C  
ATOM    361  CD1 ILE L  48      26.839  22.341  48.832  1.00 27.89           C  
ATOM    362  C   ILE L  48      22.850  22.472  45.821  1.00 26.10           C  
ATOM    363  O   ILE L  48      23.058  22.358  44.613  1.00 26.51           O  
ATOM    364  N   TYR L  49      21.919  23.314  46.316  1.00 25.97           N  
ATOM    365  CA  TYR L  49      21.144  24.179  45.474  1.00 25.50           C  
ATOM    366  CB  TYR L  49      19.715  23.659  45.229  1.00 25.56           C  
ATOM    367  CG  TYR L  49      19.059  23.406  46.544  1.00 26.71           C  
ATOM    368  CD1 TYR L  49      19.183  22.195  47.181  1.00 28.97           C  
ATOM    369  CD2 TYR L  49      18.318  24.378  47.158  1.00 27.52           C  
ATOM    370  CE1 TYR L  49      18.572  21.972  48.395  1.00 28.57           C  
ATOM    371  CE2 TYR L  49      17.701  24.172  48.369  1.00 29.48           C  
ATOM    372  CZ  TYR L  49      17.827  22.959  48.996  1.00 30.48           C  
ATOM    373  OH  TYR L  49      17.199  22.730  50.240  1.00 32.26           O  
ATOM    374  C   TYR L  49      21.091  25.522  46.134  1.00 26.53           C  
ATOM    375  O   TYR L  49      21.327  25.648  47.332  1.00 27.04           O  
ATOM    376  N   TYR L  50      20.883  26.620  45.365  1.00 28.65           N  
ATOM    377  CA  TYR L  50      20.928  27.959  45.919  1.00 28.63           C  
ATOM    378  CB  TYR L  50      20.014  28.173  47.138  1.00 30.20           C  
ATOM    379  CG  TYR L  50      18.579  28.283  46.768  1.00 27.51           C  
ATOM    380  CD1 TYR L  50      17.851  27.180  46.398  1.00 30.75           C  
ATOM    381  CD2 TYR L  50      17.952  29.503  46.831  1.00 30.62           C  
ATOM    382  CE1 TYR L  50      16.522  27.288  46.077  1.00 33.19           C  
ATOM    383  CE2 TYR L  50      16.623  29.623  46.510  1.00 31.35           C  
ATOM    384  CZ  TYR L  50      15.908  28.513  46.136  1.00 34.81           C  
ATOM    385  OH  TYR L  50      14.545  28.636  45.813  1.00 37.30           O  
ATOM    386  C   TYR L  50      22.305  28.265  46.440  1.00 31.56           C  
ATOM    387  O   TYR L  50      22.461  29.054  47.372  1.00 31.22           O  
ATOM    388  N   ALA L  51      23.337  27.626  45.870  1.00 29.38           N  
ATOM    389  CA  ALA L  51      24.713  27.905  46.172  1.00 28.54           C  
ATOM    390  CB  ALA L  51      25.046  29.402  46.064  1.00 30.95           C  
ATOM    391  C   ALA L  51      25.093  27.452  47.546  1.00 31.62           C  
ATOM    392  O   ALA L  51      26.276  27.217  47.790  1.00 33.78           O  
ATOM    393  N   SER L  52      24.127  27.245  48.467  1.00 30.41           N  
ATOM    394  CA  SER L  52      24.573  26.898  49.789  1.00 29.59           C  
ATOM    395  CB  SER L  52      24.762  28.135  50.685  1.00 33.56           C  
ATOM    396  OG  SER L  52      23.512  28.775  50.898  1.00 37.36           O  
ATOM    397  C   SER L  52      23.589  26.000  50.499  1.00 32.07           C  
ATOM    398  O   SER L  52      23.823  25.683  51.664  1.00 34.24           O  
ATOM    399  N   ASN L  53      22.499  25.520  49.849  1.00 26.46           N  
ATOM    400  CA  ASN L  53      21.562  24.741  50.606  1.00 27.79           C  
ATOM    401  CB  ASN L  53      20.093  25.035  50.283  1.00 27.47           C  
ATOM    402  CG  ASN L  53      19.758  26.380  50.901  1.00 42.03           C  
ATOM    403  OD1 ASN L  53      20.377  27.394  50.585  1.00 46.40           O  
ATOM    404  ND2 ASN L  53      18.754  26.392  51.816  1.00 43.69           N  
ATOM    405  C   ASN L  53      21.812  23.301  50.303  1.00 28.85           C  
ATOM    406  O   ASN L  53      21.808  22.880  49.149  1.00 28.12           O  
ATOM    407  N   ARG L  54      22.032  22.507  51.365  1.00 28.70           N  
ATOM    408  CA  ARG L  54      22.324  21.109  51.227  1.00 29.61           C  
ATOM    409  CB  ARG L  54      22.891  20.524  52.539  1.00 32.39           C  
ATOM    410  CG  ARG L  54      23.620  19.188  52.403  1.00 35.73           C  
ATOM    411  CD  ARG L  54      24.162  18.651  53.733  1.00 35.09           C  
ATOM    412  NE  ARG L  54      24.994  19.721  54.358  1.00 37.96           N  
ATOM    413  CZ  ARG L  54      24.434  20.586  55.253  1.00 40.43           C  
ATOM    414  NH1 ARG L  54      23.120  20.452  55.602  1.00 39.62           N1+
ATOM    415  NH2 ARG L  54      25.186  21.584  55.804  1.00 40.33           N  
ATOM    416  C   ARG L  54      21.037  20.401  50.922  1.00 30.47           C  
ATOM    417  O   ARG L  54      20.024  20.636  51.579  1.00 31.30           O  
ATOM    418  N   TYR L  55      21.046  19.500  49.915  1.00 30.83           N  
ATOM    419  CA  TYR L  55      19.849  18.776  49.588  1.00 32.34           C  
ATOM    420  CB  TYR L  55      19.841  18.093  48.210  1.00 32.32           C  
ATOM    421  CG  TYR L  55      18.487  17.477  48.091  1.00 36.59           C  
ATOM    422  CD1 TYR L  55      17.386  18.265  47.833  1.00  0.00           C  
ATOM    423  CD2 TYR L  55      18.310  16.123  48.232  1.00  0.00           C  
ATOM    424  CE1 TYR L  55      16.129  17.715  47.725  1.00  0.00           C  
ATOM    425  CE2 TYR L  55      17.057  15.566  48.126  1.00  0.00           C  
ATOM    426  CZ  TYR L  55      15.964  16.360  47.872  1.00  0.00           C  
ATOM    427  OH  TYR L  55      14.682  15.782  47.765  1.00  0.00           O  
ATOM    428  C   TYR L  55      19.695  17.724  50.644  1.00 33.19           C  
ATOM    429  O   TYR L  55      20.678  17.218  51.183  1.00 32.30           O  
ATOM    430  N   THR L  56      18.445  17.386  51.011  1.00 33.32           N  
ATOM    431  CA  THR L  56      18.281  16.444  52.080  1.00 38.25           C  
ATOM    432  CB  THR L  56      16.849  16.167  52.435  1.00 40.33           C  
ATOM    433  OG1 THR L  56      16.199  17.374  52.808  1.00 35.35           O  
ATOM    434  CG2 THR L  56      16.824  15.171  53.611  1.00 34.76           C  
ATOM    435  C   THR L  56      18.934  15.156  51.684  1.00 37.36           C  
ATOM    436  O   THR L  56      18.889  14.745  50.526  1.00 37.21           O  
ATOM    437  N   GLY L  57      19.594  14.495  52.655  1.00 37.19           N  
ATOM    438  CA  GLY L  57      20.223  13.232  52.405  1.00 37.79           C  
ATOM    439  C   GLY L  57      21.695  13.420  52.195  1.00 38.09           C  
ATOM    440  O   GLY L  57      22.448  12.448  52.242  1.00 39.56           O  
ATOM    441  N   VAL L  58      22.156  14.664  51.964  1.00 34.71           N  
ATOM    442  CA  VAL L  58      23.564  14.862  51.735  1.00 33.36           C  
ATOM    443  CB  VAL L  58      23.872  16.055  50.871  1.00 32.62           C  
ATOM    444  CG1 VAL L  58      25.398  16.165  50.716  1.00 30.02           C  
ATOM    445  CG2 VAL L  58      23.126  15.904  49.532  1.00 31.77           C  
ATOM    446  C   VAL L  58      24.250  15.052  53.055  1.00 33.74           C  
ATOM    447  O   VAL L  58      23.721  15.697  53.958  1.00 32.80           O  
ATOM    448  N   PRO L  59      25.433  14.504  53.170  1.00 34.15           N  
ATOM    449  CA  PRO L  59      26.191  14.583  54.393  1.00 33.95           C  
ATOM    450  CD  PRO L  59      25.778  13.320  52.396  1.00 33.23           C  
ATOM    451  CB  PRO L  59      27.356  13.609  54.223  1.00 35.01           C  
ATOM    452  CG  PRO L  59      26.811  12.557  53.242  1.00 36.58           C  
ATOM    453  C   PRO L  59      26.636  15.983  54.685  1.00 34.10           C  
ATOM    454  O   PRO L  59      26.834  16.768  53.761  1.00 33.32           O  
ATOM    455  N   ASP L  60      26.832  16.290  55.977  1.00 34.99           N  
ATOM    456  CA  ASP L  60      27.160  17.598  56.464  1.00 34.17           C  
ATOM    457  CB  ASP L  60      27.164  17.661  57.997  1.00 37.00           C  
ATOM    458  CG  ASP L  60      26.951  19.108  58.405  1.00 40.19           C  
ATOM    459  OD1 ASP L  60      27.021  19.996  57.516  1.00 46.03           O  
ATOM    460  OD2 ASP L  60      26.695  19.345  59.615  1.00 48.54           O1-
ATOM    461  C   ASP L  60      28.513  18.015  55.971  1.00 33.73           C  
ATOM    462  O   ASP L  60      28.813  19.205  55.905  1.00 34.45           O  
ATOM    463  N   ARG L  61      29.381  17.051  55.617  1.00 31.55           N  
ATOM    464  CA  ARG L  61      30.721  17.393  55.222  1.00 31.36           C  
ATOM    465  CB  ARG L  61      31.623  16.189  54.884  1.00 31.08           C  
ATOM    466  CG  ARG L  61      31.183  15.355  53.680  1.00 30.66           C  
ATOM    467  CD  ARG L  61      32.164  14.226  53.357  1.00 30.77           C  
ATOM    468  NE  ARG L  61      31.743  13.039  54.150  1.00 31.04           N  
ATOM    469  CZ  ARG L  61      30.884  12.132  53.601  1.00 32.23           C  
ATOM    470  NH1 ARG L  61      30.505  12.262  52.297  1.00 33.02           N1+
ATOM    471  NH2 ARG L  61      30.404  11.097  54.348  1.00 29.81           N  
ATOM    472  C   ARG L  61      30.674  18.279  54.012  1.00 30.64           C  
ATOM    473  O   ARG L  61      31.591  19.072  53.801  1.00 29.38           O  
ATOM    474  N   PHE L  62      29.634  18.133  53.160  1.00 29.85           N  
ATOM    475  CA  PHE L  62      29.522  18.934  51.968  1.00 28.57           C  
ATOM    476  CB  PHE L  62      28.632  18.298  50.889  1.00 27.27           C  
ATOM    477  CG  PHE L  62      29.308  17.076  50.371  1.00 26.08           C  
ATOM    478  CD1 PHE L  62      29.176  15.864  51.011  1.00 28.57           C  
ATOM    479  CD2 PHE L  62      30.073  17.146  49.230  1.00 25.92           C  
ATOM    480  CE1 PHE L  62      29.801  14.742  50.522  1.00 28.18           C  
ATOM    481  CE2 PHE L  62      30.700  16.027  48.737  1.00 26.13           C  
ATOM    482  CZ  PHE L  62      30.566  14.823  49.384  1.00 26.12           C  
ATOM    483  C   PHE L  62      28.907  20.266  52.289  1.00 30.27           C  
ATOM    484  O   PHE L  62      27.915  20.353  53.012  1.00 32.33           O  
ATOM    485  N   SER L  63      29.489  21.356  51.742  1.00 28.60           N  
ATOM    486  CA  SER L  63      28.937  22.663  51.965  1.00 29.35           C  
ATOM    487  CB  SER L  63      29.530  23.377  53.193  1.00 31.74           C  
ATOM    488  OG  SER L  63      30.911  23.633  52.986  1.00 33.65           O  
ATOM    489  C   SER L  63      29.236  23.507  50.768  1.00 30.16           C  
ATOM    490  O   SER L  63      30.233  23.295  50.079  1.00 30.51           O  
ATOM    491  N   GLY L  64      28.368  24.502  50.489  1.00 29.54           N  
ATOM    492  CA  GLY L  64      28.600  25.344  49.354  1.00 27.50           C  
ATOM    493  C   GLY L  64      28.544  26.760  49.820  1.00 29.55           C  
ATOM    494  O   GLY L  64      27.892  27.078  50.812  1.00 29.95           O  
ATOM    495  N   SER L  65      29.237  27.659  49.095  1.00 28.74           N  
ATOM    496  CA  SER L  65      29.266  29.033  49.489  1.00 28.40           C  
ATOM    497  CB  SER L  65      30.318  29.337  50.571  1.00 31.07           C  
ATOM    498  OG  SER L  65      31.618  29.028  50.092  1.00 34.33           O  
ATOM    499  C   SER L  65      29.606  29.844  48.284  1.00 30.75           C  
ATOM    500  O   SER L  65      29.815  29.316  47.193  1.00 30.29           O  
ATOM    501  N   GLY L  66      29.658  31.177  48.459  1.00 32.66           N  
ATOM    502  CA  GLY L  66      30.014  32.013  47.358  1.00 34.82           C  
ATOM    503  C   GLY L  66      28.834  32.828  46.984  1.00 37.50           C  
ATOM    504  O   GLY L  66      27.701  32.545  47.369  1.00 38.50           O  
ATOM    505  N   SER L  67      29.104  33.913  46.242  1.00 36.99           N  
ATOM    506  CA  SER L  67      28.039  34.740  45.781  1.00 39.83           C  
ATOM    507  CB  SER L  67      27.666  35.892  46.735  1.00 42.99           C  
ATOM    508  OG  SER L  67      27.080  35.393  47.928  1.00 46.47           O  
ATOM    509  C   SER L  67      28.506  35.385  44.523  1.00 39.87           C  
ATOM    510  O   SER L  67      29.704  35.472  44.251  1.00 40.80           O  
ATOM    511  N   GLY L  68      27.536  35.856  43.722  1.00 39.43           N  
ATOM    512  CA  GLY L  68      27.852  36.531  42.503  1.00 39.71           C  
ATOM    513  C   GLY L  68      28.492  35.579  41.545  1.00 38.43           C  
ATOM    514  O   GLY L  68      27.872  34.624  41.082  1.00 37.69           O  
ATOM    515  N   THR L  69      29.728  35.920  41.131  1.00 36.63           N  
ATOM    516  CA  THR L  69      30.514  35.175  40.182  1.00 35.79           C  
ATOM    517  CB  THR L  69      31.608  35.999  39.567  1.00 38.63           C  
ATOM    518  OG1 THR L  69      32.569  36.362  40.547  1.00 39.87           O  
ATOM    519  CG2 THR L  69      30.980  37.260  38.956  1.00 39.15           C  
ATOM    520  C   THR L  69      31.191  33.950  40.730  1.00 34.19           C  
ATOM    521  O   THR L  69      31.288  32.947  40.026  1.00 35.21           O  
ATOM    522  N   ASP L  70      31.712  33.989  41.977  1.00 32.28           N  
ATOM    523  CA  ASP L  70      32.557  32.900  42.407  1.00 31.46           C  
ATOM    524  CB  ASP L  70      33.896  33.385  42.990  1.00 33.80           C  
ATOM    525  CG  ASP L  70      34.718  33.988  41.854  1.00 43.96           C  
ATOM    526  OD1 ASP L  70      34.771  33.361  40.761  1.00 48.88           O  
ATOM    527  OD2 ASP L  70      35.294  35.090  42.062  1.00 51.48           O1-
ATOM    528  C   ASP L  70      31.892  32.053  43.450  1.00 30.31           C  
ATOM    529  O   ASP L  70      31.340  32.562  44.424  1.00 31.26           O  
ATOM    530  N   PHE L  71      31.946  30.713  43.270  1.00 26.44           N  
ATOM    531  CA  PHE L  71      31.324  29.834  44.221  1.00 25.69           C  
ATOM    532  CB  PHE L  71      30.011  29.209  43.707  1.00 25.77           C  
ATOM    533  CG  PHE L  71      29.013  30.303  43.484  1.00 26.83           C  
ATOM    534  CD1 PHE L  71      28.980  30.989  42.290  1.00 27.25           C  
ATOM    535  CD2 PHE L  71      28.098  30.644  44.457  1.00 27.43           C  
ATOM    536  CE1 PHE L  71      28.063  31.994  42.077  1.00 28.04           C  
ATOM    537  CE2 PHE L  71      27.178  31.648  44.253  1.00 27.09           C  
ATOM    538  CZ  PHE L  71      27.160  32.326  43.059  1.00 28.92           C  
ATOM    539  C   PHE L  71      32.267  28.709  44.525  1.00 27.31           C  
ATOM    540  O   PHE L  71      33.166  28.415  43.738  1.00 28.75           O  
ATOM    541  N   THR L  72      32.104  28.066  45.706  1.00 26.09           N  
ATOM    542  CA  THR L  72      32.978  26.980  46.023  1.00 27.51           C  
ATOM    543  CB  THR L  72      34.103  27.377  46.929  1.00 30.10           C  
ATOM    544  OG1 THR L  72      35.125  26.396  46.893  1.00 31.94           O  
ATOM    545  CG2 THR L  72      33.563  27.523  48.361  1.00 31.42           C  
ATOM    546  C   THR L  72      32.205  25.890  46.706  1.00 28.22           C  
ATOM    547  O   THR L  72      31.257  26.140  47.451  1.00 27.61           O  
ATOM    548  N   LEU L  73      32.602  24.633  46.431  1.00 26.01           N  
ATOM    549  CA  LEU L  73      32.054  23.466  47.058  1.00 25.42           C  
ATOM    550  CB  LEU L  73      31.722  22.360  46.044  1.00 25.14           C  
ATOM    551  CG  LEU L  73      31.149  21.075  46.665  1.00 25.80           C  
ATOM    552  CD1 LEU L  73      29.788  21.324  47.332  1.00 25.61           C  
ATOM    553  CD2 LEU L  73      31.102  19.943  45.629  1.00 25.82           C  
ATOM    554  C   LEU L  73      33.141  22.951  47.944  1.00 27.48           C  
ATOM    555  O   LEU L  73      34.265  22.743  47.488  1.00 27.87           O  
ATOM    556  N   THR L  74      32.844  22.739  49.243  1.00 28.12           N  
ATOM    557  CA  THR L  74      33.875  22.299  50.140  1.00 29.38           C  
ATOM    558  CB  THR L  74      34.133  23.267  51.259  1.00 31.14           C  
ATOM    559  OG1 THR L  74      34.503  24.531  50.730  1.00 33.03           O  
ATOM    560  CG2 THR L  74      35.264  22.721  52.149  1.00 31.93           C  
ATOM    561  C   THR L  74      33.475  21.002  50.767  1.00 29.24           C  
ATOM    562  O   THR L  74      32.318  20.795  51.132  1.00 29.68           O  
ATOM    563  N   ILE L  75      34.452  20.081  50.878  1.00 28.45           N  
ATOM    564  CA  ILE L  75      34.250  18.823  51.532  1.00 28.94           C  
ATOM    565  CB  ILE L  75      34.653  17.660  50.667  1.00 28.28           C  
ATOM    566  CG1 ILE L  75      33.860  17.687  49.348  1.00 28.89           C  
ATOM    567  CG2 ILE L  75      34.443  16.362  51.466  1.00 28.43           C  
ATOM    568  CD1 ILE L  75      34.384  16.712  48.291  1.00 28.93           C  
ATOM    569  C   ILE L  75      35.166  18.876  52.723  1.00 32.57           C  
ATOM    570  O   ILE L  75      36.387  18.852  52.577  1.00 32.78           O  
ATOM    571  N   SER L  76      34.588  18.933  53.940  1.00 33.19           N  
ATOM    572  CA  SER L  76      35.352  19.142  55.143  1.00 35.25           C  
ATOM    573  CB  SER L  76      34.469  19.204  56.402  1.00 35.66           C  
ATOM    574  OG  SER L  76      33.815  17.961  56.613  1.00 36.65           O  
ATOM    575  C   SER L  76      36.375  18.071  55.343  1.00 37.41           C  
ATOM    576  O   SER L  76      37.550  18.375  55.543  1.00 38.50           O  
ATOM    577  N   SER L  77      35.960  16.790  55.326  1.00 35.50           N  
ATOM    578  CA  SER L  77      36.902  15.716  55.461  1.00 35.66           C  
ATOM    579  CB  SER L  77      36.849  15.021  56.832  1.00 38.07           C  
ATOM    580  OG  SER L  77      37.805  13.972  56.891  1.00 39.96           O  
ATOM    581  C   SER L  77      36.519  14.715  54.429  1.00 33.91           C  
ATOM    582  O   SER L  77      35.444  14.124  54.493  1.00 34.37           O  
ATOM    583  N   LEU L  78      37.414  14.469  53.458  1.00 31.89           N  
ATOM    584  CA  LEU L  78      37.068  13.635  52.347  1.00 32.21           C  
ATOM    585  CB  LEU L  78      38.091  13.744  51.202  1.00 31.99           C  
ATOM    586  CG  LEU L  78      37.600  13.157  49.869  1.00 31.42           C  
ATOM    587  CD1 LEU L  78      36.484  14.023  49.259  1.00 27.84           C  
ATOM    588  CD2 LEU L  78      38.754  12.919  48.892  1.00 31.09           C  
ATOM    589  C   LEU L  78      36.990  12.206  52.787  1.00 33.16           C  
ATOM    590  O   LEU L  78      37.788  11.740  53.599  1.00 34.60           O  
ATOM    591  N   GLN L  79      35.999  11.473  52.241  1.00 33.16           N  
ATOM    592  CA  GLN L  79      35.795  10.086  52.551  1.00 34.41           C  
ATOM    593  CB  GLN L  79      34.358   9.782  53.011  1.00 36.18           C  
ATOM    594  CG  GLN L  79      33.946  10.563  54.262  1.00 39.80           C  
ATOM    595  CD  GLN L  79      34.743  10.035  55.444  1.00 45.37           C  
ATOM    596  OE1 GLN L  79      34.993   8.835  55.546  1.00 47.50           O  
ATOM    597  NE2 GLN L  79      35.161  10.949  56.363  1.00 41.27           N  
ATOM    598  C   GLN L  79      36.033   9.332  51.275  1.00 33.36           C  
ATOM    599  O   GLN L  79      36.076   9.919  50.196  1.00 32.64           O  
ATOM    600  N   ALA L  80      36.195   8.000  51.366  1.00 33.83           N  
ATOM    601  CA  ALA L  80      36.497   7.200  50.210  1.00 31.72           C  
ATOM    602  CB  ALA L  80      36.655   5.709  50.551  1.00 32.53           C  
ATOM    603  C   ALA L  80      35.390   7.307  49.201  1.00 32.56           C  
ATOM    604  O   ALA L  80      35.637   7.376  47.999  1.00 31.23           O  
ATOM    605  N   GLU L  81      34.135   7.340  49.678  1.00 31.40           N  
ATOM    606  CA  GLU L  81      32.954   7.354  48.858  1.00 30.30           C  
ATOM    607  CB  GLU L  81      31.677   7.281  49.712  1.00 33.65           C  
ATOM    608  CG  GLU L  81      31.554   8.429  50.714  1.00 38.24           C  
ATOM    609  CD  GLU L  81      30.500   8.042  51.739  1.00 49.40           C  
ATOM    610  OE1 GLU L  81      30.494   6.853  52.154  1.00 49.96           O  
ATOM    611  OE2 GLU L  81      29.688   8.926  52.120  1.00 51.18           O1-
ATOM    612  C   GLU L  81      32.895   8.600  48.021  1.00 29.55           C  
ATOM    613  O   GLU L  81      32.286   8.609  46.954  1.00 30.37           O  
ATOM    614  N   ASP L  82      33.514   9.690  48.500  1.00 27.36           N  
ATOM    615  CA  ASP L  82      33.476  11.000  47.907  1.00 27.40           C  
ATOM    616  CB  ASP L  82      34.124  12.065  48.807  1.00 28.19           C  
ATOM    617  CG  ASP L  82      33.221  12.220  50.024  1.00 31.85           C  
ATOM    618  OD1 ASP L  82      32.038  11.799  49.931  1.00 31.22           O  
ATOM    619  OD2 ASP L  82      33.696  12.756  51.061  1.00 33.51           O1-
ATOM    620  C   ASP L  82      34.140  11.050  46.560  1.00 27.48           C  
ATOM    621  O   ASP L  82      33.935  12.007  45.816  1.00 27.77           O  
ATOM    622  N   VAL L  83      35.003  10.076  46.216  1.00 26.24           N  
ATOM    623  CA  VAL L  83      35.658  10.139  44.936  1.00 25.26           C  
ATOM    624  CB  VAL L  83      36.547   8.956  44.670  1.00 25.91           C  
ATOM    625  CG1 VAL L  83      37.077   9.052  43.231  1.00 25.10           C  
ATOM    626  CG2 VAL L  83      37.656   8.914  45.735  1.00 26.79           C  
ATOM    627  C   VAL L  83      34.610  10.140  43.869  1.00 25.43           C  
ATOM    628  O   VAL L  83      33.738   9.273  43.847  1.00 25.29           O  
ATOM    629  N   ALA L  84      34.679  11.124  42.946  1.00 23.46           N  
ATOM    630  CA  ALA L  84      33.709  11.225  41.891  1.00 22.53           C  
ATOM    631  CB  ALA L  84      32.262  11.331  42.401  1.00 22.33           C  
ATOM    632  C   ALA L  84      34.010  12.484  41.136  1.00 21.75           C  
ATOM    633  O   ALA L  84      35.013  13.147  41.395  1.00 24.55           O  
ATOM    634  N   VAL L  85      33.161  12.815  40.140  1.00 21.02           N  
ATOM    635  CA  VAL L  85      33.325  14.037  39.403  1.00 21.69           C  
ATOM    636  CB  VAL L  85      33.133  13.884  37.922  1.00 20.73           C  
ATOM    637  CG1 VAL L  85      33.201  15.274  37.269  1.00 20.90           C  
ATOM    638  CG2 VAL L  85      34.189  12.899  37.390  1.00 20.72           C  
ATOM    639  C   VAL L  85      32.267  14.974  39.902  1.00 21.93           C  
ATOM    640  O   VAL L  85      31.143  14.556  40.175  1.00 21.70           O  
ATOM    641  N   TYR L  86      32.603  16.274  40.046  1.00 20.77           N  
ATOM    642  CA  TYR L  86      31.656  17.220  40.571  1.00 20.34           C  
ATOM    643  CB  TYR L  86      32.142  17.911  41.856  1.00 19.54           C  
ATOM    644  CG  TYR L  86      32.212  16.886  42.940  1.00 19.97           C  
ATOM    645  CD1 TYR L  86      33.319  16.085  43.102  1.00 18.20           C  
ATOM    646  CD2 TYR L  86      31.160  16.725  43.809  1.00 19.79           C  
ATOM    647  CE1 TYR L  86      33.368  15.144  44.105  1.00 19.58           C  
ATOM    648  CE2 TYR L  86      31.206  15.788  44.813  1.00 19.56           C  
ATOM    649  CZ  TYR L  86      32.309  14.993  44.963  1.00 20.18           C  
ATOM    650  OH  TYR L  86      32.348  14.033  45.995  1.00 19.96           O  
ATOM    651  C   TYR L  86      31.408  18.299  39.555  1.00 20.66           C  
ATOM    652  O   TYR L  86      32.348  18.820  38.956  1.00 20.93           O  
ATOM    653  N   TYR L  87      30.119  18.664  39.349  1.00 19.41           N  
ATOM    654  CA  TYR L  87      29.768  19.668  38.379  1.00 19.65           C  
ATOM    655  CB  TYR L  87      28.829  19.181  37.255  1.00 19.84           C  
ATOM    656  CG  TYR L  87      29.442  18.084  36.452  1.00 21.30           C  
ATOM    657  CD1 TYR L  87      30.304  18.357  35.417  1.00 21.01           C  
ATOM    658  CD2 TYR L  87      29.147  16.772  36.733  1.00 20.94           C  
ATOM    659  CE1 TYR L  87      30.864  17.344  34.674  1.00 21.58           C  
ATOM    660  CE2 TYR L  87      29.702  15.753  35.994  1.00 22.49           C  
ATOM    661  CZ  TYR L  87      30.562  16.038  34.962  1.00 22.32           C  
ATOM    662  OH  TYR L  87      31.132  14.995  34.202  1.00 21.74           O  
ATOM    663  C   TYR L  87      28.979  20.755  39.055  1.00 21.05           C  
ATOM    664  O   TYR L  87      28.229  20.506  39.996  1.00 21.71           O  
ATOM    665  N   CYS L  88      29.148  22.012  38.586  1.00 22.07           N  
ATOM    666  CA  CYS L  88      28.365  23.127  39.049  1.00 23.06           C  
ATOM    667  CB  CYS L  88      29.205  24.372  39.432  1.00 23.20           C  
ATOM    668  SG  CYS L  88      30.321  24.943  38.106  1.00 28.58           S  
ATOM    669  C   CYS L  88      27.453  23.492  37.913  1.00 24.31           C  
ATOM    670  O   CYS L  88      27.773  23.232  36.754  1.00 24.82           O  
ATOM    671  N   GLN L  89      26.263  24.055  38.226  1.00 22.93           N  
ATOM    672  CA  GLN L  89      25.314  24.432  37.211  1.00 23.37           C  
ATOM    673  CB  GLN L  89      24.163  23.432  37.038  1.00 22.67           C  
ATOM    674  CG  GLN L  89      23.147  23.867  35.979  1.00 24.21           C  
ATOM    675  CD  GLN L  89      21.873  23.063  36.201  1.00 27.88           C  
ATOM    676  OE1 GLN L  89      21.880  22.054  36.899  1.00 29.12           O  
ATOM    677  NE2 GLN L  89      20.740  23.521  35.608  1.00 26.16           N  
ATOM    678  C   GLN L  89      24.649  25.708  37.608  1.00 22.95           C  
ATOM    679  O   GLN L  89      24.301  25.916  38.770  1.00 23.55           O  
ATOM    680  N   GLN L  90      24.428  26.595  36.621  1.00 22.96           N  
ATOM    681  CA  GLN L  90      23.751  27.824  36.906  1.00 24.01           C  
ATOM    682  CB  GLN L  90      24.485  29.087  36.403  1.00 24.96           C  
ATOM    683  CG  GLN L  90      24.723  29.153  34.889  1.00 26.62           C  
ATOM    684  CD  GLN L  90      23.449  29.578  34.168  1.00 28.96           C  
ATOM    685  OE1 GLN L  90      22.590  30.254  34.732  1.00 29.38           O  
ATOM    686  NE2 GLN L  90      23.323  29.162  32.880  1.00 26.90           N  
ATOM    687  C   GLN L  90      22.455  27.745  36.240  1.00 23.93           C  
ATOM    688  O   GLN L  90      22.365  27.229  35.126  1.00 24.14           O  
ATOM    689  N   ASP L  91      21.425  28.081  37.061  1.00 31.22           N  
ATOM    690  CA  ASP L  91      20.009  28.272  36.859  1.00 34.58           C  
ATOM    691  CB  ASP L  91      19.163  27.901  38.089  1.00 35.06           C  
ATOM    692  CG  ASP L  91      19.044  26.385  38.130  1.00 48.93           C  
ATOM    693  OD1 ASP L  91      18.665  25.793  37.085  1.00 63.42           O  
ATOM    694  OD2 ASP L  91      19.345  25.797  39.204  1.00 60.35           O1-
ATOM    695  C   ASP L  91      19.643  29.682  36.496  1.00 36.64           C  
ATOM    696  O   ASP L  91      18.515  29.932  36.077  1.00 34.03           O  
ATOM    697  N   TYR L  92      20.556  30.652  36.687  1.00 35.43           N  
ATOM    698  CA  TYR L  92      20.193  32.044  36.630  1.00 35.75           C  
ATOM    699  CB  TYR L  92      21.426  32.954  36.791  1.00 37.09           C  
ATOM    700  CG  TYR L  92      20.981  34.372  36.905  1.00 38.85           C  
ATOM    701  CD1 TYR L  92      20.541  34.870  38.110  1.00 40.65           C  
ATOM    702  CD2 TYR L  92      21.008  35.208  35.813  1.00 42.20           C  
ATOM    703  CE1 TYR L  92      20.131  36.178  38.224  1.00 43.49           C  
ATOM    704  CE2 TYR L  92      20.600  36.517  35.920  1.00 43.08           C  
ATOM    705  CZ  TYR L  92      20.161  37.003  37.128  1.00 47.20           C  
ATOM    706  OH  TYR L  92      19.742  38.345  37.244  1.00 51.71           O  
ATOM    707  C   TYR L  92      19.524  32.371  35.327  1.00 37.68           C  
ATOM    708  O   TYR L  92      18.451  32.974  35.335  1.00 36.92           O  
ATOM    709  N   SER L  93      20.100  31.986  34.171  1.00 36.01           N  
ATOM    710  CA  SER L  93      19.412  32.310  32.948  1.00 38.11           C  
ATOM    711  CB  SER L  93      19.937  33.586  32.269  1.00 38.78           C  
ATOM    712  OG  SER L  93      21.299  33.417  31.904  1.00 43.06           O  
ATOM    713  C   SER L  93      19.594  31.184  31.971  1.00 40.91           C  
ATOM    714  O   SER L  93      20.566  30.435  32.047  1.00 41.01           O  
ATOM    715  N   SER L  94      18.645  31.033  31.021  1.00 40.85           N  
ATOM    716  CA  SER L  94      18.748  29.994  30.034  1.00 41.88           C  
ATOM    717  CB  SER L  94      17.422  29.682  29.316  1.00 43.73           C  
ATOM    718  OG  SER L  94      16.466  29.172  30.234  1.00 52.72           O  
ATOM    719  C   SER L  94      19.717  30.460  28.994  1.00 42.98           C  
ATOM    720  O   SER L  94      19.849  31.660  28.756  1.00 45.41           O  
ATOM    721  N   PRO L  95      20.402  29.544  28.355  1.00 39.52           N  
ATOM    722  CA  PRO L  95      20.241  28.150  28.661  1.00 37.48           C  
ATOM    723  CD  PRO L  95      20.751  29.753  26.959  1.00 39.46           C  
ATOM    724  CB  PRO L  95      20.813  27.381  27.474  1.00 38.71           C  
ATOM    725  CG  PRO L  95      20.676  28.365  26.303  1.00 39.58           C  
ATOM    726  C   PRO L  95      20.930  27.809  29.936  1.00 37.16           C  
ATOM    727  O   PRO L  95      21.884  28.494  30.301  1.00 34.79           O  
ATOM    728  N   TYR L  96      20.466  26.746  30.619  1.00 34.50           N  
ATOM    729  CA  TYR L  96      21.094  26.334  31.835  1.00 34.55           C  
ATOM    730  CB  TYR L  96      20.233  25.378  32.670  1.00 36.48           C  
ATOM    731  CG  TYR L  96      18.957  26.122  32.872  1.00 36.86           C  
ATOM    732  CD1 TYR L  96      18.918  27.236  33.679  1.00 43.24           C  
ATOM    733  CD2 TYR L  96      17.814  25.742  32.207  1.00 42.51           C  
ATOM    734  CE1 TYR L  96      17.746  27.931  33.856  1.00 44.49           C  
ATOM    735  CE2 TYR L  96      16.638  26.432  32.380  1.00 49.21           C  
ATOM    736  CZ  TYR L  96      16.602  27.527  33.209  1.00 62.55           C  
ATOM    737  OH  TYR L  96      15.399  28.239  33.392  1.00 64.00           O  
ATOM    738  C   TYR L  96      22.360  25.667  31.409  1.00 34.25           C  
ATOM    739  O   TYR L  96      22.392  24.897  30.452  1.00 35.59           O  
ATOM    740  N   THR L  97      23.443  25.981  32.132  1.00 23.20           N  
ATOM    741  CA  THR L  97      24.791  25.693  31.748  1.00 23.01           C  
ATOM    742  CB  THR L  97      25.597  26.921  31.445  1.00 22.67           C  
ATOM    743  OG1 THR L  97      24.973  27.683  30.426  1.00 25.02           O  
ATOM    744  CG2 THR L  97      26.988  26.474  30.976  1.00 25.29           C  
ATOM    745  C   THR L  97      25.482  24.991  32.877  1.00 22.25           C  
ATOM    746  O   THR L  97      25.174  25.209  34.047  1.00 21.96           O  
ATOM    747  N   PHE L  98      26.452  24.119  32.528  1.00 21.45           N  
ATOM    748  CA  PHE L  98      27.175  23.353  33.506  1.00 22.23           C  
ATOM    749  CB  PHE L  98      27.105  21.827  33.293  1.00 22.01           C  
ATOM    750  CG  PHE L  98      25.712  21.318  33.457  1.00 21.53           C  
ATOM    751  CD1 PHE L  98      24.850  21.252  32.386  1.00 21.68           C  
ATOM    752  CD2 PHE L  98      25.267  20.891  34.685  1.00 20.24           C  
ATOM    753  CE1 PHE L  98      23.569  20.773  32.544  1.00 20.51           C  
ATOM    754  CE2 PHE L  98      23.989  20.412  34.845  1.00 22.16           C  
ATOM    755  CZ  PHE L  98      23.132  20.351  33.774  1.00 21.58           C  
ATOM    756  C   PHE L  98      28.634  23.675  33.369  1.00 22.58           C  
ATOM    757  O   PHE L  98      29.089  24.183  32.345  1.00 24.38           O  
ATOM    758  N   GLY L  99      29.407  23.405  34.438  1.00 22.39           N  
ATOM    759  CA  GLY L  99      30.828  23.576  34.379  1.00 22.27           C  
ATOM    760  C   GLY L  99      31.380  22.324  33.757  1.00 23.67           C  
ATOM    761  O   GLY L  99      30.664  21.347  33.545  1.00 23.11           O  
ATOM    762  N   GLN L 100      32.690  22.328  33.458  1.00 23.79           N  
ATOM    763  CA  GLN L 100      33.418  21.254  32.839  1.00 23.48           C  
ATOM    764  CB  GLN L 100      34.848  21.689  32.509  1.00 22.96           C  
ATOM    765  CG  GLN L 100      35.622  22.075  33.764  1.00 28.79           C  
ATOM    766  CD  GLN L 100      36.820  22.889  33.327  1.00 33.89           C  
ATOM    767  OE1 GLN L 100      37.430  23.590  34.130  1.00 33.14           O  
ATOM    768  NE2 GLN L 100      37.172  22.807  32.019  1.00 32.68           N  
ATOM    769  C   GLN L 100      33.486  20.076  33.763  1.00 23.17           C  
ATOM    770  O   GLN L 100      33.538  18.932  33.314  1.00 23.90           O  
ATOM    771  N   GLY L 101      33.534  20.325  35.084  1.00 23.15           N  
ATOM    772  CA  GLY L 101      33.592  19.246  36.027  1.00 22.59           C  
ATOM    773  C   GLY L 101      34.967  19.175  36.613  1.00 24.55           C  
ATOM    774  O   GLY L 101      35.955  19.533  35.972  1.00 24.86           O  
ATOM    775  N   THR L 102      35.043  18.726  37.883  1.00 24.78           N  
ATOM    776  CA  THR L 102      36.295  18.546  38.562  1.00 24.58           C  
ATOM    777  CB  THR L 102      36.459  19.425  39.769  1.00 25.47           C  
ATOM    778  OG1 THR L 102      36.386  20.795  39.400  1.00 25.97           O  
ATOM    779  CG2 THR L 102      37.818  19.129  40.423  1.00 25.70           C  
ATOM    780  C   THR L 102      36.319  17.130  39.046  1.00 23.39           C  
ATOM    781  O   THR L 102      35.375  16.664  39.680  1.00 22.08           O  
ATOM    782  N   LYS L 103      37.416  16.410  38.758  1.00 22.47           N  
ATOM    783  CA  LYS L 103      37.549  15.032  39.134  1.00 23.71           C  
ATOM    784  CB  LYS L 103      38.418  14.263  38.127  1.00 25.31           C  
ATOM    785  CG  LYS L 103      38.530  12.762  38.370  1.00 28.30           C  
ATOM    786  CD  LYS L 103      39.169  12.032  37.188  1.00 32.32           C  
ATOM    787  CE  LYS L 103      39.301  10.522  37.388  1.00 38.16           C  
ATOM    788  NZ  LYS L 103      38.053   9.846  36.973  1.00 38.77           N1+
ATOM    789  C   LYS L 103      38.242  14.988  40.461  1.00 25.15           C  
ATOM    790  O   LYS L 103      39.270  15.634  40.657  1.00 25.46           O  
ATOM    791  N   VAL L 104      37.686  14.212  41.414  1.00 24.21           N  
ATOM    792  CA  VAL L 104      38.282  14.121  42.718  1.00 25.16           C  
ATOM    793  CB  VAL L 104      37.288  14.354  43.824  1.00 26.96           C  
ATOM    794  CG1 VAL L 104      37.997  14.212  45.180  1.00 17.57           C  
ATOM    795  CG2 VAL L 104      36.627  15.728  43.607  1.00 13.18           C  
ATOM    796  C   VAL L 104      38.812  12.727  42.890  1.00 27.78           C  
ATOM    797  O   VAL L 104      38.062  11.755  42.809  1.00 27.39           O  
ATOM    798  N   GLU L 105      40.132  12.600  43.143  1.00 27.16           N  
ATOM    799  CA  GLU L 105      40.754  11.317  43.352  1.00 28.23           C  
ATOM    800  CB  GLU L 105      41.974  11.046  42.459  1.00 30.90           C  
ATOM    801  CG  GLU L 105      41.675  10.897  40.972  1.00 35.12           C  
ATOM    802  CD  GLU L 105      42.979  10.519  40.290  1.00 43.49           C  
ATOM    803  OE1 GLU L 105      43.773  11.438  39.954  1.00 40.12           O  
ATOM    804  OE2 GLU L 105      43.206   9.293  40.112  1.00 42.34           O1-
ATOM    805  C   GLU L 105      41.298  11.306  44.750  1.00 27.87           C  
ATOM    806  O   GLU L 105      41.659  12.349  45.293  1.00 28.82           O  
ATOM    807  N   ILE L 106      41.392  10.109  45.368  1.00 27.55           N  
ATOM    808  CA  ILE L 106      41.884  10.046  46.716  1.00 28.31           C  
ATOM    809  CB  ILE L 106      41.035   9.239  47.660  1.00 28.99           C  
ATOM    810  CG1 ILE L 106      39.655   9.889  47.837  1.00 32.11           C  
ATOM    811  CG2 ILE L 106      41.807   9.070  48.981  1.00 30.50           C  
ATOM    812  CD1 ILE L 106      38.694   9.050  48.675  1.00 34.51           C  
ATOM    813  C   ILE L 106      43.224   9.402  46.700  1.00 28.85           C  
ATOM    814  O   ILE L 106      43.463   8.438  45.976  1.00 26.23           O  
ATOM    815  N   LYS L 107      44.161   9.966  47.484  1.00 30.28           N  
ATOM    816  CA  LYS L 107      45.457   9.368  47.584  1.00 31.39           C  
ATOM    817  CB  LYS L 107      46.612  10.375  47.725  1.00 33.37           C  
ATOM    818  CG  LYS L 107      46.941  11.102  46.421  1.00 37.84           C  
ATOM    819  CD  LYS L 107      47.989  12.208  46.567  1.00 41.65           C  
ATOM    820  CE  LYS L 107      48.429  12.805  45.228  1.00 43.96           C  
ATOM    821  NZ  LYS L 107      49.537  13.764  45.436  1.00 44.60           N1+
ATOM    822  C   LYS L 107      45.435   8.505  48.838  1.00 32.19           C  
ATOM    823  O   LYS L 107      45.151   9.060  49.933  1.00 34.43           O  
ATOM    824  OXT LYS L 107      45.699   7.279  48.718  1.00  0.00           O1-
TER     825      LYS L 107 
ATOM    826  N   VAL H 108       9.388   9.808  43.905  1.00 50.43           N1+
ATOM    827  CA  VAL H 108       9.512  10.215  42.487  1.00 45.85           C  
ATOM    828  CB  VAL H 108      10.024  11.624  42.386  1.00 43.47           C  
ATOM    829  CG1 VAL H 108      10.173  11.996  40.900  1.00 44.00           C  
ATOM    830  CG2 VAL H 108       9.072  12.547  43.164  1.00 45.20           C  
ATOM    831  C   VAL H 108      10.453   9.312  41.763  1.00 45.72           C  
ATOM    832  O   VAL H 108      11.549   9.022  42.244  1.00 45.49           O  
ATOM    833  N   GLN H 109      10.014   8.819  40.586  1.00 42.78           N  
ATOM    834  CA  GLN H 109      10.832   7.946  39.798  1.00 41.07           C  
ATOM    835  CB  GLN H 109      10.336   6.492  39.806  1.00 42.94           C  
ATOM    836  CG  GLN H 109      10.358   5.827  41.181  1.00 49.48           C  
ATOM    837  CD  GLN H 109       9.756   4.441  41.020  1.00 52.72           C  
ATOM    838  OE1 GLN H 109       8.875   4.228  40.187  1.00 55.84           O  
ATOM    839  NE2 GLN H 109      10.245   3.470  41.835  1.00 61.80           N  
ATOM    840  C   GLN H 109      10.732   8.379  38.370  1.00 38.35           C  
ATOM    841  O   GLN H 109       9.652   8.722  37.888  1.00 38.25           O  
ATOM    842  N   LEU H 110      11.876   8.383  37.656  1.00 35.18           N  
ATOM    843  CA  LEU H 110      11.874   8.683  36.254  1.00 32.02           C  
ATOM    844  CB  LEU H 110      12.699   9.932  35.889  1.00 31.16           C  
ATOM    845  CG  LEU H 110      12.134  11.247  36.463  1.00 31.21           C  
ATOM    846  CD1 LEU H 110      12.996  12.448  36.050  1.00 29.56           C  
ATOM    847  CD2 LEU H 110      10.653  11.429  36.096  1.00 31.64           C  
ATOM    848  C   LEU H 110      12.512   7.502  35.586  1.00 32.17           C  
ATOM    849  O   LEU H 110      13.684   7.212  35.826  1.00 31.27           O  
ATOM    850  N   VAL H 111      11.753   6.781  34.736  1.00 31.00           N  
ATOM    851  CA  VAL H 111      12.289   5.608  34.103  1.00 32.21           C  
ATOM    852  CB  VAL H 111      11.421   4.397  34.287  1.00 34.82           C  
ATOM    853  CG1 VAL H 111      12.048   3.215  33.529  1.00 29.34           C  
ATOM    854  CG2 VAL H 111      11.237   4.152  35.794  1.00 31.30           C  
ATOM    855  C   VAL H 111      12.379   5.870  32.632  1.00 30.52           C  
ATOM    856  O   VAL H 111      11.402   6.274  32.004  1.00 31.50           O  
ATOM    857  N   GLN H 112      13.565   5.620  32.034  1.00 28.06           N  
ATOM    858  CA  GLN H 112      13.759   5.890  30.634  1.00 27.59           C  
ATOM    859  CB  GLN H 112      15.088   6.593  30.320  1.00 26.34           C  
ATOM    860  CG  GLN H 112      15.176   8.008  30.892  1.00 25.30           C  
ATOM    861  CD  GLN H 112      16.528   8.588  30.514  1.00 25.52           C  
ATOM    862  OE1 GLN H 112      17.184   9.237  31.327  1.00 25.36           O  
ATOM    863  NE2 GLN H 112      16.962   8.344  29.247  1.00 24.57           N  
ATOM    864  C   GLN H 112      13.769   4.611  29.855  1.00 27.96           C  
ATOM    865  O   GLN H 112      13.879   3.517  30.406  1.00 27.76           O  
ATOM    866  N   SER H 113      13.655   4.745  28.518  1.00 28.13           N  
ATOM    867  CA  SER H 113      13.645   3.635  27.605  1.00 28.49           C  
ATOM    868  CB  SER H 113      13.144   4.017  26.201  1.00 29.87           C  
ATOM    869  OG  SER H 113      13.950   5.052  25.657  1.00 29.32           O  
ATOM    870  C   SER H 113      15.037   3.091  27.480  1.00 28.20           C  
ATOM    871  O   SER H 113      15.999   3.694  27.951  1.00 25.99           O  
ATOM    872  N   GLY H 114      15.170   1.911  26.834  1.00 28.38           N  
ATOM    873  CA  GLY H 114      16.427   1.217  26.744  1.00 29.15           C  
ATOM    874  C   GLY H 114      17.325   1.822  25.706  1.00 28.07           C  
ATOM    875  O   GLY H 114      16.913   2.628  24.873  1.00 27.89           O  
ATOM    876  N   ALA H 115      18.604   1.390  25.733  1.00 27.24           N  
ATOM    877  CA  ALA H 115      19.625   1.879  24.849  1.00 26.95           C  
ATOM    878  CB  ALA H 115      21.033   1.359  25.190  1.00 26.24           C  
ATOM    879  C   ALA H 115      19.310   1.456  23.451  1.00 27.83           C  
ATOM    880  O   ALA H 115      18.678   0.424  23.227  1.00 28.23           O  
ATOM    881  N   GLU H 116      19.734   2.274  22.461  1.00 27.09           N  
ATOM    882  CA  GLU H 116      19.436   1.943  21.096  1.00 30.91           C  
ATOM    883  CB  GLU H 116      18.230   2.709  20.529  1.00 34.67           C  
ATOM    884  CG  GLU H 116      16.908   2.392  21.229  1.00 39.28           C  
ATOM    885  CD  GLU H 116      15.800   3.109  20.473  1.00 44.66           C  
ATOM    886  OE1 GLU H 116      15.677   2.864  19.243  1.00 45.98           O  
ATOM    887  OE2 GLU H 116      15.066   3.913  21.107  1.00 45.83           O1-
ATOM    888  C   GLU H 116      20.595   2.300  20.220  1.00 28.55           C  
ATOM    889  O   GLU H 116      21.398   3.177  20.536  1.00 30.06           O  
ATOM    890  N   VAL H 117      20.705   1.599  19.074  1.00 28.60           N  
ATOM    891  CA  VAL H 117      21.719   1.887  18.104  1.00 30.51           C  
ATOM    892  CB  VAL H 117      22.417   0.660  17.594  1.00 31.94           C  
ATOM    893  CG1 VAL H 117      23.455   1.079  16.541  1.00 32.83           C  
ATOM    894  CG2 VAL H 117      23.011  -0.097  18.789  1.00 30.96           C  
ATOM    895  C   VAL H 117      20.990   2.490  16.948  1.00 31.96           C  
ATOM    896  O   VAL H 117      19.925   2.010  16.563  1.00 34.74           O  
ATOM    897  N   LYS H 118      21.530   3.584  16.377  1.00 30.43           N  
ATOM    898  CA  LYS H 118      20.847   4.204  15.277  1.00 30.59           C  
ATOM    899  CB  LYS H 118      20.143   5.520  15.651  1.00 30.56           C  
ATOM    900  CG  LYS H 118      18.879   5.309  16.484  1.00 28.87           C  
ATOM    901  CD  LYS H 118      17.802   4.523  15.736  1.00 34.75           C  
ATOM    902  CE  LYS H 118      16.539   4.253  16.555  1.00 36.59           C  
ATOM    903  NZ  LYS H 118      15.531   3.573  15.711  1.00 35.27           N1+
ATOM    904  C   LYS H 118      21.833   4.515  14.198  1.00 31.94           C  
ATOM    905  O   LYS H 118      23.000   4.806  14.458  1.00 31.02           O  
ATOM    906  N   LYS H 119      21.365   4.445  12.937  1.00 31.75           N  
ATOM    907  CA  LYS H 119      22.189   4.698  11.792  1.00 32.43           C  
ATOM    908  CB  LYS H 119      21.571   4.176  10.483  1.00 35.43           C  
ATOM    909  CG  LYS H 119      21.178   2.696  10.522  1.00 39.68           C  
ATOM    910  CD  LYS H 119      22.340   1.739  10.787  1.00 47.00           C  
ATOM    911  CE  LYS H 119      21.891   0.288  10.984  1.00 47.05           C  
ATOM    912  NZ  LYS H 119      21.471  -0.291   9.690  1.00 50.03           N1+
ATOM    913  C   LYS H 119      22.301   6.181  11.649  1.00 34.40           C  
ATOM    914  O   LYS H 119      21.424   6.921  12.090  1.00 33.91           O  
ATOM    915  N   PRO H 120      23.359   6.646  11.049  1.00 34.19           N  
ATOM    916  CA  PRO H 120      23.488   8.060  10.866  1.00 34.56           C  
ATOM    917  CD  PRO H 120      24.651   5.986  11.140  1.00 36.21           C  
ATOM    918  CB  PRO H 120      24.918   8.286  10.388  1.00 34.76           C  
ATOM    919  CG  PRO H 120      25.694   7.112  11.015  1.00 35.96           C  
ATOM    920  C   PRO H 120      22.432   8.540   9.923  1.00 34.72           C  
ATOM    921  O   PRO H 120      22.141   7.841   8.954  1.00 35.44           O  
ATOM    922  N   GLY H 121      21.842   9.720  10.193  1.00 34.26           N  
ATOM    923  CA  GLY H 121      20.834  10.271   9.335  1.00 34.71           C  
ATOM    924  C   GLY H 121      19.480   9.872   9.846  1.00 35.36           C  
ATOM    925  O   GLY H 121      18.467  10.455   9.462  1.00 35.13           O  
ATOM    926  N   ALA H 122      19.430   8.869  10.742  1.00 35.12           N  
ATOM    927  CA  ALA H 122      18.191   8.380  11.281  1.00 35.68           C  
ATOM    928  CB  ALA H 122      18.265   6.925  11.779  1.00 36.00           C  
ATOM    929  C   ALA H 122      17.775   9.233  12.439  1.00 34.13           C  
ATOM    930  O   ALA H 122      18.455  10.190  12.804  1.00 33.79           O  
ATOM    931  N   THR H 123      16.594   8.924  13.014  1.00 34.35           N  
ATOM    932  CA  THR H 123      16.091   9.659  14.140  1.00 33.87           C  
ATOM    933  CB  THR H 123      14.791  10.346  13.855  1.00 34.15           C  
ATOM    934  OG1 THR H 123      13.785   9.387  13.560  1.00  0.00           O  
ATOM    935  CG2 THR H 123      14.992  11.282  12.652  1.00  0.00           C  
ATOM    936  C   THR H 123      15.850   8.690  15.259  1.00 33.40           C  
ATOM    937  O   THR H 123      15.641   7.500  15.029  1.00 34.89           O  
ATOM    938  N   VAL H 124      15.900   9.182  16.516  1.00 31.51           N  
ATOM    939  CA  VAL H 124      15.672   8.327  17.647  1.00 30.95           C  
ATOM    940  CB  VAL H 124      16.916   8.065  18.452  1.00 30.21           C  
ATOM    941  CG1 VAL H 124      17.443   9.409  18.982  1.00 28.77           C  
ATOM    942  CG2 VAL H 124      16.588   7.054  19.562  1.00 29.78           C  
ATOM    943  C   VAL H 124      14.694   9.011  18.551  1.00 32.36           C  
ATOM    944  O   VAL H 124      14.625  10.238  18.596  1.00 31.24           O  
ATOM    945  N   LYS H 125      13.887   8.219  19.287  1.00 30.80           N  
ATOM    946  CA  LYS H 125      12.949   8.805  20.199  1.00 31.02           C  
ATOM    947  CB  LYS H 125      11.489   8.611  19.755  1.00 33.37           C  
ATOM    948  CG  LYS H 125      10.492   9.546  20.439  1.00 34.65           C  
ATOM    949  CD  LYS H 125       9.143   9.618  19.718  1.00 36.61           C  
ATOM    950  CE  LYS H 125       8.180  10.660  20.290  1.00 42.58           C  
ATOM    951  NZ  LYS H 125       6.911  10.650  19.530  1.00 46.44           N1+
ATOM    952  C   LYS H 125      13.141   8.121  21.521  1.00 31.00           C  
ATOM    953  O   LYS H 125      13.053   6.897  21.607  1.00 30.58           O  
ATOM    954  N   ILE H 126      13.390   8.907  22.592  1.00 28.47           N  
ATOM    955  CA  ILE H 126      13.644   8.378  23.908  1.00 28.21           C  
ATOM    956  CB  ILE H 126      14.872   8.963  24.546  1.00 27.46           C  
ATOM    957  CG1 ILE H 126      16.124   8.654  23.711  1.00 25.07           C  
ATOM    958  CG2 ILE H 126      14.947   8.453  25.994  1.00 24.19           C  
ATOM    959  CD1 ILE H 126      17.323   9.526  24.081  1.00 25.33           C  
ATOM    960  C   ILE H 126      12.495   8.768  24.784  1.00 28.07           C  
ATOM    961  O   ILE H 126      11.950   9.863  24.651  1.00 28.44           O  
ATOM    962  N   SER H 127      12.093   7.870  25.709  1.00 27.30           N  
ATOM    963  CA  SER H 127      10.961   8.136  26.554  1.00 29.01           C  
ATOM    964  CB  SER H 127       9.879   7.046  26.470  1.00 29.07           C  
ATOM    965  OG  SER H 127      10.394   5.804  26.926  1.00 31.83           O  
ATOM    966  C   SER H 127      11.392   8.223  27.989  1.00 29.48           C  
ATOM    967  O   SER H 127      12.415   7.667  28.386  1.00 28.10           O  
ATOM    968  N   CYS H 128      10.610   8.968  28.802  1.00 29.12           N  
ATOM    969  CA  CYS H 128      10.896   9.125  30.202  1.00 29.00           C  
ATOM    970  CB  CYS H 128      11.577  10.483  30.497  1.00 27.66           C  
ATOM    971  SG  CYS H 128      11.979  10.761  32.248  1.00 33.72           S  
ATOM    972  C   CYS H 128       9.580   9.044  30.929  1.00 31.95           C  
ATOM    973  O   CYS H 128       8.731   9.922  30.793  1.00 31.79           O  
ATOM    974  N   LYS H 129       9.384   7.979  31.738  1.00 33.00           N  
ATOM    975  CA  LYS H 129       8.142   7.750  32.431  1.00 35.76           C  
ATOM    976  CB  LYS H 129       7.838   6.251  32.584  1.00 36.95           C  
ATOM    977  CG  LYS H 129       6.452   5.918  33.136  1.00 43.64           C  
ATOM    978  CD  LYS H 129       5.316   6.136  32.138  1.00 59.99           C  
ATOM    979  CE  LYS H 129       3.987   5.527  32.595  1.00 55.80           C  
ATOM    980  NZ  LYS H 129       4.133   4.061  32.760  1.00 55.07           N1+
ATOM    981  C   LYS H 129       8.267   8.314  33.813  1.00 36.46           C  
ATOM    982  O   LYS H 129       9.178   7.965  34.557  1.00 37.20           O  
ATOM    983  N   SER H 130       7.321   9.190  34.206  1.00 35.95           N  
ATOM    984  CA  SER H 130       7.408   9.828  35.490  1.00 36.92           C  
ATOM    985  CB  SER H 130       7.191  11.347  35.420  1.00 35.13           C  
ATOM    986  OG  SER H 130       7.272  11.905  36.721  1.00  0.00           O  
ATOM    987  C   SER H 130       6.371   9.267  36.403  1.00 38.82           C  
ATOM    988  O   SER H 130       5.282   8.889  35.971  1.00 40.40           O  
ATOM    989  N   SER H 131       6.711   9.188  37.707  1.00 40.00           N  
ATOM    990  CA  SER H 131       5.775   8.666  38.656  1.00 41.63           C  
ATOM    991  CB  SER H 131       5.880   7.136  38.780  1.00 42.25           C  
ATOM    992  OG  SER H 131       4.945   6.644  39.724  1.00 43.85           O  
ATOM    993  C   SER H 131       6.093   9.264  39.996  1.00 43.33           C  
ATOM    994  O   SER H 131       7.206   9.731  40.233  1.00 40.99           O  
ATOM    995  N   GLY H 132       5.071   9.238  40.868  1.00 28.64           N  
ATOM    996  CA  GLY H 132       5.146   9.777  42.181  1.00 28.40           C  
ATOM    997  C   GLY H 132       4.600  11.159  42.078  1.00 28.23           C  
ATOM    998  O   GLY H 132       4.157  11.734  43.071  1.00 30.31           O  
ATOM    999  N   TYR H 133       4.615  11.727  40.855  1.00 25.51           N  
ATOM   1000  CA  TYR H 133       4.098  13.051  40.691  1.00 25.81           C  
ATOM   1001  CB  TYR H 133       5.139  14.171  40.914  1.00 23.96           C  
ATOM   1002  CG  TYR H 133       6.192  14.191  39.852  1.00 22.99           C  
ATOM   1003  CD1 TYR H 133       6.007  14.924  38.704  1.00 22.64           C  
ATOM   1004  CD2 TYR H 133       7.370  13.492  39.994  1.00 22.90           C  
ATOM   1005  CE1 TYR H 133       6.969  14.971  37.721  1.00 22.19           C  
ATOM   1006  CE2 TYR H 133       8.337  13.534  39.013  1.00 23.82           C  
ATOM   1007  CZ  TYR H 133       8.141  14.273  37.873  1.00 23.25           C  
ATOM   1008  OH  TYR H 133       9.133  14.315  36.870  1.00  0.00           O  
ATOM   1009  C   TYR H 133       3.497  13.196  39.327  1.00 25.77           C  
ATOM   1010  O   TYR H 133       3.562  12.292  38.492  1.00 27.20           O  
ATOM   1011  N   ASN H 134       2.846  14.353  39.085  1.00 27.22           N  
ATOM   1012  CA  ASN H 134       2.260  14.582  37.798  1.00 29.68           C  
ATOM   1013  CB  ASN H 134       0.875  15.246  37.869  1.00 32.62           C  
ATOM   1014  CG  ASN H 134       0.197  15.061  36.521  1.00 38.10           C  
ATOM   1015  OD1 ASN H 134       0.852  14.843  35.503  1.00 38.06           O  
ATOM   1016  ND2 ASN H 134      -1.161  15.143  36.512  1.00 39.99           N  
ATOM   1017  C   ASN H 134       3.178  15.488  37.031  1.00 28.01           C  
ATOM   1018  O   ASN H 134       3.545  16.572  37.478  1.00 27.46           O  
ATOM   1019  N   ILE H 135       3.539  15.054  35.813  1.00 26.99           N  
ATOM   1020  CA  ILE H 135       4.457  15.698  34.916  1.00 29.05           C  
ATOM   1021  CB  ILE H 135       4.691  14.879  33.679  1.00 29.44           C  
ATOM   1022  CG1 ILE H 135       3.370  14.648  32.923  1.00 28.61           C  
ATOM   1023  CG2 ILE H 135       5.408  13.583  34.099  1.00 28.20           C  
ATOM   1024  CD1 ILE H 135       3.560  14.014  31.546  1.00 27.51           C  
ATOM   1025  C   ILE H 135       3.942  17.052  34.545  1.00 29.12           C  
ATOM   1026  O   ILE H 135       4.712  17.955  34.228  1.00 27.66           O  
ATOM   1027  N   LYS H 136       2.612  17.212  34.527  1.00 28.76           N  
ATOM   1028  CA  LYS H 136       2.007  18.460  34.176  1.00 28.34           C  
ATOM   1029  CB  LYS H 136       0.478  18.394  34.305  1.00 31.16           C  
ATOM   1030  CG  LYS H 136      -0.154  17.403  33.326  1.00 38.57           C  
ATOM   1031  CD  LYS H 136      -1.557  16.939  33.723  1.00 41.71           C  
ATOM   1032  CE  LYS H 136      -2.515  18.074  34.079  1.00 46.67           C  
ATOM   1033  NZ  LYS H 136      -3.833  17.511  34.445  1.00 50.69           N1+
ATOM   1034  C   LYS H 136       2.511  19.496  35.135  1.00 27.25           C  
ATOM   1035  O   LYS H 136       2.666  20.661  34.777  1.00 26.62           O  
ATOM   1036  N   ASP H 137       2.756  19.091  36.393  1.00 25.94           N  
ATOM   1037  CA  ASP H 137       3.171  19.977  37.444  1.00 25.57           C  
ATOM   1038  CB  ASP H 137       3.169  19.288  38.819  1.00 26.49           C  
ATOM   1039  CG  ASP H 137       1.724  18.974  39.184  1.00 27.54           C  
ATOM   1040  OD1 ASP H 137       0.815  19.379  38.414  1.00 29.35           O  
ATOM   1041  OD2 ASP H 137       1.510  18.324  40.243  1.00 28.86           O1-
ATOM   1042  C   ASP H 137       4.548  20.533  37.224  1.00 24.82           C  
ATOM   1043  O   ASP H 137       4.799  21.695  37.539  1.00 26.00           O  
ATOM   1044  N   VAL H 138       5.490  19.731  36.690  1.00 23.16           N  
ATOM   1045  CA  VAL H 138       6.820  20.234  36.577  1.00 21.60           C  
ATOM   1046  CB  VAL H 138       7.823  19.436  37.355  1.00 22.75           C  
ATOM   1047  CG1 VAL H 138       7.477  19.535  38.851  1.00  0.00           C  
ATOM   1048  CG2 VAL H 138       7.830  17.996  36.813  1.00  0.00           C  
ATOM   1049  C   VAL H 138       7.254  20.200  35.164  1.00 21.22           C  
ATOM   1050  O   VAL H 138       6.685  19.556  34.285  1.00 22.01           O  
ATOM   1051  N   TYR H 139       8.292  20.986  34.911  1.00 31.94           N  
ATOM   1052  CA  TYR H 139       8.863  20.959  33.600  1.00 29.57           C  
ATOM   1053  CB  TYR H 139       9.680  22.236  33.339  1.00 28.00           C  
ATOM   1054  CG  TYR H 139       8.799  23.375  33.722  1.00 27.27           C  
ATOM   1055  CD1 TYR H 139       7.895  23.918  32.840  1.00 28.84           C  
ATOM   1056  CD2 TYR H 139       8.878  23.889  34.994  1.00 27.36           C  
ATOM   1057  CE1 TYR H 139       7.086  24.964  33.222  1.00 22.77           C  
ATOM   1058  CE2 TYR H 139       8.073  24.933  35.381  1.00 28.10           C  
ATOM   1059  CZ  TYR H 139       7.174  25.474  34.493  1.00 26.45           C  
ATOM   1060  OH  TYR H 139       6.345  26.545  34.886  1.00 24.90           O  
ATOM   1061  C   TYR H 139       9.824  19.807  33.569  1.00 28.47           C  
ATOM   1062  O   TYR H 139      10.450  19.486  34.577  1.00 25.28           O  
ATOM   1063  N   MET H 140       9.932  19.110  32.421  1.00 23.78           N  
ATOM   1064  CA  MET H 140      10.901  18.056  32.355  1.00 25.75           C  
ATOM   1065  CB  MET H 140      10.360  16.725  31.825  1.00 26.47           C  
ATOM   1066  CG  MET H 140      11.426  15.635  31.873  1.00 31.87           C  
ATOM   1067  SD  MET H 140      10.767  13.951  31.831  1.00 46.12           S  
ATOM   1068  CE  MET H 140       9.986  14.063  33.466  1.00 25.56           C  
ATOM   1069  C   MET H 140      11.999  18.509  31.445  1.00 25.52           C  
ATOM   1070  O   MET H 140      11.748  19.020  30.353  1.00 25.88           O  
ATOM   1071  N   HIS H 141      13.260  18.328  31.889  1.00 24.21           N  
ATOM   1072  CA  HIS H 141      14.392  18.772  31.122  1.00 23.61           C  
ATOM   1073  ND1 HIS H 141      14.857  22.072  31.750  1.00 23.26           N  
ATOM   1074  CG  HIS H 141      14.833  20.894  32.462  1.00 25.31           C  
ATOM   1075  CB  HIS H 141      15.394  19.596  31.954  1.00 23.43           C  
ATOM   1076  NE2 HIS H 141      13.879  22.530  33.693  1.00 26.47           N  
ATOM   1077  CD2 HIS H 141      14.229  21.192  33.647  1.00 25.56           C  
ATOM   1078  CE1 HIS H 141      14.275  23.016  32.530  1.00 24.16           C  
ATOM   1079  C   HIS H 141      15.127  17.579  30.581  1.00 23.48           C  
ATOM   1080  O   HIS H 141      15.024  16.475  31.112  1.00 23.02           O  
ATOM   1081  N   TRP H 142      15.865  17.775  29.466  1.00 22.14           N  
ATOM   1082  CA  TRP H 142      16.659  16.718  28.898  1.00 21.82           C  
ATOM   1083  CB  TRP H 142      16.227  16.342  27.471  1.00 22.28           C  
ATOM   1084  CG  TRP H 142      14.896  15.631  27.441  1.00 24.28           C  
ATOM   1085  CD2 TRP H 142      14.764  14.204  27.496  1.00 24.98           C  
ATOM   1086  CD1 TRP H 142      13.628  16.135  27.390  1.00 26.82           C  
ATOM   1087  NE1 TRP H 142      12.714  15.108  27.419  1.00 27.21           N  
ATOM   1088  CE2 TRP H 142      13.400  13.913  27.484  1.00 27.48           C  
ATOM   1089  CE3 TRP H 142      15.705  13.217  27.559  1.00 27.56           C  
ATOM   1090  CZ2 TRP H 142      12.954  12.623  27.536  1.00 28.71           C  
ATOM   1091  CZ3 TRP H 142      15.254  11.919  27.605  1.00 27.90           C  
ATOM   1092  CH2 TRP H 142      13.906  11.629  27.595  1.00 28.09           C  
ATOM   1093  C   TRP H 142      18.086  17.189  28.862  1.00 22.55           C  
ATOM   1094  O   TRP H 142      18.359  18.333  28.502  1.00 23.52           O  
ATOM   1095  N   VAL H 143      19.032  16.310  29.267  1.00 22.31           N  
ATOM   1096  CA  VAL H 143      20.432  16.642  29.300  1.00 21.42           C  
ATOM   1097  CB  VAL H 143      20.960  16.821  30.692  1.00 22.15           C  
ATOM   1098  CG1 VAL H 143      22.470  17.091  30.614  1.00 23.50           C  
ATOM   1099  CG2 VAL H 143      20.162  17.940  31.382  1.00 20.76           C  
ATOM   1100  C   VAL H 143      21.197  15.500  28.692  1.00 23.58           C  
ATOM   1101  O   VAL H 143      20.855  14.336  28.894  1.00 24.03           O  
ATOM   1102  N   GLN H 144      22.279  15.805  27.942  1.00 22.21           N  
ATOM   1103  CA  GLN H 144      23.033  14.759  27.296  1.00 22.81           C  
ATOM   1104  CB  GLN H 144      23.229  14.979  25.790  1.00 23.28           C  
ATOM   1105  CG  GLN H 144      21.961  14.992  24.951  1.00 22.05           C  
ATOM   1106  CD  GLN H 144      22.399  15.330  23.530  1.00 22.69           C  
ATOM   1107  OE1 GLN H 144      21.858  16.237  22.898  1.00  0.00           O  
ATOM   1108  NE2 GLN H 144      23.402  14.573  23.006  1.00  0.00           N  
ATOM   1109  C   GLN H 144      24.430  14.745  27.832  1.00 23.66           C  
ATOM   1110  O   GLN H 144      24.931  15.756  28.322  1.00 23.66           O  
ATOM   1111  N   GLN H 145      25.094  13.571  27.765  1.00 23.64           N  
ATOM   1112  CA  GLN H 145      26.468  13.492  28.171  1.00 24.11           C  
ATOM   1113  CB  GLN H 145      26.649  12.973  29.610  1.00 23.39           C  
ATOM   1114  CG  GLN H 145      28.110  12.907  30.065  1.00 24.80           C  
ATOM   1115  CD  GLN H 145      28.144  12.418  31.508  1.00 26.70           C  
ATOM   1116  OE1 GLN H 145      27.403  11.517  31.896  1.00 26.02           O  
ATOM   1117  NE2 GLN H 145      29.034  13.034  32.334  1.00 23.90           N  
ATOM   1118  C   GLN H 145      27.186  12.556  27.245  1.00 25.15           C  
ATOM   1119  O   GLN H 145      26.905  11.358  27.214  1.00 27.48           O  
ATOM   1120  N   ALA H 146      28.155  13.088  26.472  1.00 28.16           N  
ATOM   1121  CA  ALA H 146      28.930  12.282  25.570  1.00 31.30           C  
ATOM   1122  CB  ALA H 146      29.758  13.094  24.560  1.00 31.93           C  
ATOM   1123  C   ALA H 146      29.880  11.494  26.410  1.00 33.44           C  
ATOM   1124  O   ALA H 146      30.104  11.811  27.578  1.00 32.56           O  
ATOM   1125  N   PRO H 147      30.441  10.457  25.861  1.00 35.63           N  
ATOM   1126  CA  PRO H 147      31.313   9.642  26.650  1.00 35.38           C  
ATOM   1127  CD  PRO H 147      29.805   9.707  24.792  1.00 37.02           C  
ATOM   1128  CB  PRO H 147      31.611   8.413  25.797  1.00 37.15           C  
ATOM   1129  CG  PRO H 147      30.345   8.272  24.928  1.00 39.10           C  
ATOM   1130  C   PRO H 147      32.518  10.393  27.112  1.00 35.95           C  
ATOM   1131  O   PRO H 147      33.198  11.008  26.293  1.00 35.36           O  
ATOM   1132  N   GLY H 148      32.792  10.345  28.431  1.00 36.32           N  
ATOM   1133  CA  GLY H 148      33.953  10.965  28.994  1.00 36.05           C  
ATOM   1134  C   GLY H 148      33.799  12.453  28.944  1.00 36.79           C  
ATOM   1135  O   GLY H 148      34.765  13.182  29.160  1.00 36.99           O  
ATOM   1136  N   LYS H 149      32.577  12.955  28.679  1.00 33.68           N  
ATOM   1137  CA  LYS H 149      32.423  14.377  28.555  1.00 33.86           C  
ATOM   1138  CB  LYS H 149      31.887  14.833  27.190  1.00 34.79           C  
ATOM   1139  CG  LYS H 149      32.916  14.651  26.078  1.00 40.19           C  
ATOM   1140  CD  LYS H 149      34.238  15.350  26.398  1.00 46.14           C  
ATOM   1141  CE  LYS H 149      34.050  16.770  26.938  1.00  0.00           C  
ATOM   1142  NZ  LYS H 149      35.339  17.306  27.432  1.00  0.00           N1+
ATOM   1143  C   LYS H 149      31.489  14.894  29.604  1.00 32.46           C  
ATOM   1144  O   LYS H 149      30.996  14.151  30.451  1.00 32.96           O  
ATOM   1145  N   GLY H 150      31.239  16.221  29.561  1.00 29.49           N  
ATOM   1146  CA  GLY H 150      30.442  16.895  30.546  1.00 26.93           C  
ATOM   1147  C   GLY H 150      28.987  16.828  30.191  1.00 25.96           C  
ATOM   1148  O   GLY H 150      28.576  16.080  29.307  1.00 28.03           O  
ATOM   1149  N   LEU H 151      28.170  17.640  30.898  1.00 25.95           N  
ATOM   1150  CA  LEU H 151      26.740  17.644  30.763  1.00 23.76           C  
ATOM   1151  CB  LEU H 151      26.052  17.796  32.131  1.00 23.82           C  
ATOM   1152  CG  LEU H 151      26.404  16.651  33.101  1.00 23.78           C  
ATOM   1153  CD1 LEU H 151      25.713  16.812  34.461  1.00 22.29           C  
ATOM   1154  CD2 LEU H 151      26.103  15.286  32.474  1.00 23.75           C  
ATOM   1155  C   LEU H 151      26.317  18.801  29.902  1.00 23.95           C  
ATOM   1156  O   LEU H 151      26.831  19.910  30.038  1.00 25.03           O  
ATOM   1157  N   GLU H 152      25.361  18.557  28.979  1.00 22.32           N  
ATOM   1158  CA  GLU H 152      24.871  19.590  28.105  1.00 23.61           C  
ATOM   1159  CB  GLU H 152      25.259  19.329  26.637  1.00 24.31           C  
ATOM   1160  CG  GLU H 152      25.011  20.501  25.691  1.00 28.09           C  
ATOM   1161  CD  GLU H 152      25.514  20.091  24.315  1.00 33.50           C  
ATOM   1162  OE1 GLU H 152      25.313  18.908  23.932  1.00 32.50           O  
ATOM   1163  OE2 GLU H 152      26.118  20.960  23.630  1.00 37.81           O1-
ATOM   1164  C   GLU H 152      23.367  19.596  28.200  1.00 24.89           C  
ATOM   1165  O   GLU H 152      22.736  18.542  28.162  1.00 25.34           O  
ATOM   1166  N   TRP H 153      22.745  20.793  28.309  1.00 23.27           N  
ATOM   1167  CA  TRP H 153      21.313  20.905  28.467  1.00 21.68           C  
ATOM   1168  CB  TRP H 153      20.916  22.131  29.310  1.00 21.85           C  
ATOM   1169  CG  TRP H 153      19.429  22.351  29.450  1.00 22.08           C  
ATOM   1170  CD2 TRP H 153      18.682  23.328  28.707  1.00 22.67           C  
ATOM   1171  CD1 TRP H 153      18.539  21.726  30.273  1.00 22.37           C  
ATOM   1172  NE1 TRP H 153      17.281  22.243  30.079  1.00 23.15           N  
ATOM   1173  CE2 TRP H 153      17.355  23.232  29.121  1.00 22.92           C  
ATOM   1174  CE3 TRP H 153      19.070  24.239  27.768  1.00 22.74           C  
ATOM   1175  CZ2 TRP H 153      16.390  24.048  28.603  1.00 21.91           C  
ATOM   1176  CZ3 TRP H 153      18.091  25.049  27.235  1.00 24.44           C  
ATOM   1177  CH2 TRP H 153      16.776  24.958  27.644  1.00 23.30           C  
ATOM   1178  C   TRP H 153      20.667  21.064  27.119  1.00 22.28           C  
ATOM   1179  O   TRP H 153      21.012  21.976  26.374  1.00 22.78           O  
ATOM   1180  N   MET H 154      19.798  20.100  26.737  1.00 22.94           N  
ATOM   1181  CA  MET H 154      19.057  20.102  25.498  1.00 23.99           C  
ATOM   1182  CB  MET H 154      18.544  18.702  25.131  1.00 23.39           C  
ATOM   1183  CG  MET H 154      19.673  17.686  24.950  1.00 24.94           C  
ATOM   1184  SD  MET H 154      19.104  16.023  24.486  1.00 28.97           S  
ATOM   1185  CE  MET H 154      18.730  16.430  22.758  1.00 25.99           C  
ATOM   1186  C   MET H 154      17.865  21.026  25.473  1.00 24.80           C  
ATOM   1187  O   MET H 154      17.668  21.755  24.501  1.00 25.52           O  
ATOM   1188  N   GLY H 155      17.031  21.028  26.539  1.00 24.10           N  
ATOM   1189  CA  GLY H 155      15.827  21.822  26.514  1.00 24.05           C  
ATOM   1190  C   GLY H 155      14.832  21.263  27.499  1.00 23.00           C  
ATOM   1191  O   GLY H 155      15.083  20.246  28.145  1.00 22.34           O  
ATOM   1192  N   ARG H 156      13.660  21.931  27.627  1.00 23.09           N  
ATOM   1193  CA  ARG H 156      12.639  21.535  28.562  1.00 22.47           C  
ATOM   1194  CB  ARG H 156      12.517  22.491  29.765  1.00 23.05           C  
ATOM   1195  CG  ARG H 156      12.220  23.931  29.337  1.00 25.02           C  
ATOM   1196  CD  ARG H 156      12.069  24.924  30.491  1.00  0.00           C  
ATOM   1197  NE  ARG H 156      11.992  26.284  29.884  1.00  0.00           N  
ATOM   1198  CZ  ARG H 156      11.137  27.220  30.390  1.00 28.65           C  
ATOM   1199  NH1 ARG H 156      10.314  26.901  31.432  1.00  0.00           N1+
ATOM   1200  NH2 ARG H 156      11.107  28.475  29.853  1.00  0.00           N  
ATOM   1201  C   ARG H 156      11.302  21.572  27.876  1.00 24.21           C  
ATOM   1202  O   ARG H 156      11.121  22.224  26.849  1.00 23.40           O  
ATOM   1203  N   ILE H 157      10.325  20.826  28.435  1.00 24.77           N  
ATOM   1204  CA  ILE H 157       8.975  20.829  27.938  1.00 26.11           C  
ATOM   1205  CB  ILE H 157       8.541  19.523  27.337  1.00 26.52           C  
ATOM   1206  CG1 ILE H 157       7.114  19.652  26.772  1.00 24.73           C  
ATOM   1207  CG2 ILE H 157       8.691  18.428  28.408  1.00 28.74           C  
ATOM   1208  CD1 ILE H 157       6.663  18.447  25.950  1.00 25.52           C  
ATOM   1209  C   ILE H 157       8.060  21.075  29.101  1.00 27.26           C  
ATOM   1210  O   ILE H 157       8.304  20.581  30.200  1.00 26.22           O  
ATOM   1211  N   ASP H 158       6.992  21.876  28.898  1.00 27.21           N  
ATOM   1212  CA  ASP H 158       6.029  22.078  29.948  1.00 29.05           C  
ATOM   1213  CB  ASP H 158       5.457  23.514  29.995  1.00 29.25           C  
ATOM   1214  CG  ASP H 158       4.687  23.739  31.298  1.00 30.31           C  
ATOM   1215  OD1 ASP H 158       4.266  22.732  31.929  1.00 29.84           O  
ATOM   1216  OD2 ASP H 158       4.508  24.928  31.676  1.00  0.00           O1-
ATOM   1217  C   ASP H 158       4.920  21.121  29.651  1.00 29.92           C  
ATOM   1218  O   ASP H 158       4.195  21.297  28.679  1.00 30.84           O  
ATOM   1219  N   PRO H 159       4.709  20.093  30.428  1.00 22.38           N  
ATOM   1220  CA  PRO H 159       3.644  19.197  30.056  1.00 23.32           C  
ATOM   1221  CD  PRO H 159       5.807  19.389  31.073  1.00 21.56           C  
ATOM   1222  CB  PRO H 159       3.857  17.938  30.897  1.00 23.86           C  
ATOM   1223  CG  PRO H 159       5.383  17.909  31.113  1.00 24.95           C  
ATOM   1224  C   PRO H 159       2.248  19.747  30.105  1.00 27.94           C  
ATOM   1225  O   PRO H 159       1.388  19.256  29.370  1.00 27.72           O  
ATOM   1226  N   ALA H 160       1.971  20.728  30.978  1.00 27.37           N  
ATOM   1227  CA  ALA H 160       0.629  21.225  31.046  1.00 29.47           C  
ATOM   1228  CB  ALA H 160       0.438  22.249  32.177  1.00 30.21           C  
ATOM   1229  C   ALA H 160       0.267  21.915  29.760  1.00 33.02           C  
ATOM   1230  O   ALA H 160      -0.793  21.661  29.187  1.00 34.25           O  
ATOM   1231  N   SER H 161       1.145  22.835  29.306  1.00 31.57           N  
ATOM   1232  CA  SER H 161       0.956  23.630  28.119  1.00 31.97           C  
ATOM   1233  CB  SER H 161       1.737  24.953  28.170  1.00 33.21           C  
ATOM   1234  OG  SER H 161       1.279  25.744  29.256  1.00 47.34           O  
ATOM   1235  C   SER H 161       1.371  22.918  26.858  1.00 32.63           C  
ATOM   1236  O   SER H 161       0.762  23.118  25.809  1.00 32.74           O  
ATOM   1237  N   GLY H 162       2.435  22.089  26.913  1.00 30.09           N  
ATOM   1238  CA  GLY H 162       2.920  21.395  25.743  1.00 28.20           C  
ATOM   1239  C   GLY H 162       3.972  22.221  25.054  1.00 29.54           C  
ATOM   1240  O   GLY H 162       4.504  21.870  24.005  1.00 29.31           O  
ATOM   1241  N   ASP H 163       4.302  23.360  25.655  1.00 29.28           N  
ATOM   1242  CA  ASP H 163       5.211  24.363  25.175  1.00 29.99           C  
ATOM   1243  CB  ASP H 163       5.005  25.736  25.842  1.00 29.92           C  
ATOM   1244  CG  ASP H 163       5.691  26.812  25.007  1.00 34.29           C  
ATOM   1245  OD1 ASP H 163       6.263  26.473  23.936  1.00 34.98           O  
ATOM   1246  OD2 ASP H 163       5.642  27.997  25.430  1.00 35.10           O1-
ATOM   1247  C   ASP H 163       6.604  23.898  25.481  1.00 30.31           C  
ATOM   1248  O   ASP H 163       6.822  23.149  26.434  1.00 30.07           O  
ATOM   1249  N   THR H 164       7.586  24.328  24.659  1.00 27.45           N  
ATOM   1250  CA  THR H 164       8.937  23.880  24.852  1.00 26.21           C  
ATOM   1251  CB  THR H 164       9.333  22.797  23.888  1.00 26.49           C  
ATOM   1252  OG1 THR H 164       9.163  23.260  22.557  1.00 27.65           O  
ATOM   1253  CG2 THR H 164       8.469  21.552  24.121  1.00 31.24           C  
ATOM   1254  C   THR H 164       9.914  25.000  24.640  1.00 26.80           C  
ATOM   1255  O   THR H 164       9.596  26.052  24.085  1.00 26.19           O  
ATOM   1256  N   LYS H 165      11.150  24.785  25.143  1.00 25.78           N  
ATOM   1257  CA  LYS H 165      12.266  25.668  24.935  1.00 25.29           C  
ATOM   1258  CB  LYS H 165      12.634  26.558  26.135  1.00 25.50           C  
ATOM   1259  CG  LYS H 165      13.859  27.438  25.857  1.00 31.85           C  
ATOM   1260  CD  LYS H 165      13.630  28.526  24.803  1.00 12.49           C  
ATOM   1261  CE  LYS H 165      14.916  29.225  24.345  1.00  7.55           C  
ATOM   1262  NZ  LYS H 165      15.422  30.132  25.401  1.00  2.88           N1+
ATOM   1263  C   LYS H 165      13.447  24.785  24.679  1.00 25.65           C  
ATOM   1264  O   LYS H 165      13.656  23.793  25.376  1.00 25.75           O  
ATOM   1265  N   TYR H 166      14.267  25.129  23.668  1.00 24.63           N  
ATOM   1266  CA  TYR H 166      15.380  24.279  23.356  1.00 24.13           C  
ATOM   1267  CB  TYR H 166      15.345  23.691  21.933  1.00 24.91           C  
ATOM   1268  CG  TYR H 166      14.114  22.878  21.722  1.00 26.53           C  
ATOM   1269  CD1 TYR H 166      12.976  23.469  21.233  1.00 26.46           C  
ATOM   1270  CD2 TYR H 166      14.088  21.531  21.997  1.00 25.01           C  
ATOM   1271  CE1 TYR H 166      11.837  22.731  21.023  1.00 26.17           C  
ATOM   1272  CE2 TYR H 166      12.948  20.787  21.788  1.00 25.17           C  
ATOM   1273  CZ  TYR H 166      11.814  21.388  21.296  1.00 26.36           C  
ATOM   1274  OH  TYR H 166      10.639  20.638  21.076  1.00 27.99           O  
ATOM   1275  C   TYR H 166      16.619  25.112  23.376  1.00 24.99           C  
ATOM   1276  O   TYR H 166      16.568  26.328  23.191  1.00 23.93           O  
ATOM   1277  N   ASP H 167      17.776  24.469  23.636  1.00 24.37           N  
ATOM   1278  CA  ASP H 167      19.020  25.172  23.548  1.00 25.50           C  
ATOM   1279  CB  ASP H 167      20.223  24.349  24.051  1.00 25.07           C  
ATOM   1280  CG  ASP H 167      21.500  25.174  23.922  1.00 28.01           C  
ATOM   1281  OD1 ASP H 167      21.920  25.449  22.767  1.00 30.30           O  
ATOM   1282  OD2 ASP H 167      22.069  25.542  24.985  1.00 36.25           O1-
ATOM   1283  C   ASP H 167      19.194  25.451  22.090  1.00 25.72           C  
ATOM   1284  O   ASP H 167      18.754  24.667  21.252  1.00 25.64           O  
ATOM   1285  N   PRO H 168      19.810  26.546  21.750  1.00 25.70           N  
ATOM   1286  CA  PRO H 168      19.958  26.949  20.380  1.00 29.02           C  
ATOM   1287  CD  PRO H 168      20.102  27.618  22.681  1.00 40.54           C  
ATOM   1288  CB  PRO H 168      20.602  28.339  20.423  1.00 31.59           C  
ATOM   1289  CG  PRO H 168      21.054  28.522  21.885  1.00 35.04           C  
ATOM   1290  C   PRO H 168      20.706  25.951  19.558  1.00 30.46           C  
ATOM   1291  O   PRO H 168      20.455  25.860  18.357  1.00 32.32           O  
ATOM   1292  N   LYS H 169      21.621  25.187  20.172  1.00 30.22           N  
ATOM   1293  CA  LYS H 169      22.404  24.235  19.443  1.00 32.56           C  
ATOM   1294  CB  LYS H 169      23.344  23.461  20.380  1.00 33.87           C  
ATOM   1295  CG  LYS H 169      24.198  22.399  19.690  1.00 37.92           C  
ATOM   1296  CD  LYS H 169      25.229  21.766  20.626  1.00 39.05           C  
ATOM   1297  CE  LYS H 169      25.902  20.519  20.052  1.00 46.25           C  
ATOM   1298  NZ  LYS H 169      26.850  19.960  21.040  1.00 48.88           N1+
ATOM   1299  C   LYS H 169      21.495  23.217  18.822  1.00 33.63           C  
ATOM   1300  O   LYS H 169      21.678  22.815  17.674  1.00 34.00           O  
ATOM   1301  N   PHE H 170      20.511  22.758  19.612  1.00 31.49           N  
ATOM   1302  CA  PHE H 170      19.568  21.729  19.279  1.00 31.63           C  
ATOM   1303  CB  PHE H 170      19.002  21.024  20.513  1.00 30.38           C  
ATOM   1304  CG  PHE H 170      20.169  20.246  21.002  1.00 30.99           C  
ATOM   1305  CD1 PHE H 170      21.104  20.815  21.833  1.00 31.51           C  
ATOM   1306  CD2 PHE H 170      20.346  18.946  20.602  1.00 30.36           C  
ATOM   1307  CE1 PHE H 170      22.188  20.098  22.276  1.00 31.57           C  
ATOM   1308  CE2 PHE H 170      21.428  18.223  21.039  1.00 32.49           C  
ATOM   1309  CZ  PHE H 170      22.351  18.795  21.879  1.00 33.42           C  
ATOM   1310  C   PHE H 170      18.454  22.149  18.379  1.00 33.98           C  
ATOM   1311  O   PHE H 170      17.819  21.286  17.775  1.00 33.96           O  
ATOM   1312  N   GLN H 171      18.128  23.453  18.305  1.00 34.39           N  
ATOM   1313  CA  GLN H 171      16.963  23.845  17.562  1.00 35.55           C  
ATOM   1314  CB  GLN H 171      16.704  25.357  17.553  1.00 36.33           C  
ATOM   1315  CG  GLN H 171      16.391  25.862  18.961  1.00 37.59           C  
ATOM   1316  CD  GLN H 171      15.826  27.265  18.852  1.00 41.37           C  
ATOM   1317  OE1 GLN H 171      16.381  28.126  18.174  1.00 38.46           O  
ATOM   1318  NE2 GLN H 171      14.674  27.495  19.536  1.00 34.92           N  
ATOM   1319  C   GLN H 171      16.980  23.317  16.158  1.00 36.67           C  
ATOM   1320  O   GLN H 171      17.986  23.383  15.453  1.00 36.73           O  
ATOM   1321  N   VAL H 172      15.792  22.787  15.778  1.00 34.35           N  
ATOM   1322  CA  VAL H 172      15.312  22.134  14.583  1.00 32.92           C  
ATOM   1323  CB  VAL H 172      15.800  22.739  13.296  1.00  0.00           C  
ATOM   1324  CG1 VAL H 172      17.256  22.315  13.047  1.00  0.00           C  
ATOM   1325  CG2 VAL H 172      14.841  22.303  12.176  1.00  0.00           C  
ATOM   1326  C   VAL H 172      15.690  20.684  14.560  1.00 33.15           C  
ATOM   1327  O   VAL H 172      15.090  19.900  13.826  1.00 34.17           O  
ATOM   1328  N   ARG H 173      16.708  20.280  15.334  1.00 30.47           N  
ATOM   1329  CA  ARG H 173      17.059  18.891  15.427  1.00 30.86           C  
ATOM   1330  CB  ARG H 173      18.505  18.669  15.879  1.00 32.31           C  
ATOM   1331  CG  ARG H 173      19.532  18.874  14.769  1.00 34.82           C  
ATOM   1332  CD  ARG H 173      20.961  18.710  15.276  1.00 37.74           C  
ATOM   1333  NE  ARG H 173      20.871  17.961  16.560  1.00 32.88           N  
ATOM   1334  CZ  ARG H 173      21.930  17.230  17.011  1.00 31.83           C  
ATOM   1335  NH1 ARG H 173      23.066  17.143  16.265  1.00 31.46           N1+
ATOM   1336  NH2 ARG H 173      21.859  16.595  18.217  1.00 28.96           N  
ATOM   1337  C   ARG H 173      16.197  18.147  16.406  1.00 31.73           C  
ATOM   1338  O   ARG H 173      15.880  16.975  16.203  1.00 31.37           O  
ATOM   1339  N   VAL H 174      15.813  18.809  17.518  1.00 29.41           N  
ATOM   1340  CA  VAL H 174      15.173  18.104  18.596  1.00 27.23           C  
ATOM   1341  CB  VAL H 174      15.844  18.353  19.911  1.00 28.40           C  
ATOM   1342  CG1 VAL H 174      15.751  19.858  20.226  1.00 28.61           C  
ATOM   1343  CG2 VAL H 174      15.191  17.460  20.978  1.00 25.77           C  
ATOM   1344  C   VAL H 174      13.748  18.518  18.748  1.00 28.81           C  
ATOM   1345  O   VAL H 174      13.382  19.665  18.499  1.00 27.56           O  
ATOM   1346  N   THR H 175      12.895  17.547  19.137  1.00 27.69           N  
ATOM   1347  CA  THR H 175      11.515  17.828  19.388  1.00 28.85           C  
ATOM   1348  CB  THR H 175      10.590  17.299  18.332  1.00 30.71           C  
ATOM   1349  OG1 THR H 175      10.921  17.856  17.068  1.00 32.52           O  
ATOM   1350  CG2 THR H 175       9.146  17.673  18.709  1.00 32.15           C  
ATOM   1351  C   THR H 175      11.156  17.172  20.685  1.00 28.55           C  
ATOM   1352  O   THR H 175      11.443  15.995  20.904  1.00 28.55           O  
ATOM   1353  N   ILE H 176      10.496  17.926  21.584  1.00 26.89           N  
ATOM   1354  CA  ILE H 176      10.131  17.388  22.863  1.00 26.88           C  
ATOM   1355  CB  ILE H 176      10.604  18.238  24.005  1.00 26.42           C  
ATOM   1356  CG1 ILE H 176      12.132  18.407  23.934  1.00 21.25           C  
ATOM   1357  CG2 ILE H 176      10.136  17.575  25.311  1.00 16.98           C  
ATOM   1358  CD1 ILE H 176      12.674  19.494  24.859  1.00 25.01           C  
ATOM   1359  C   ILE H 176       8.635  17.339  22.909  1.00 27.90           C  
ATOM   1360  O   ILE H 176       7.962  18.286  22.502  1.00 27.30           O  
ATOM   1361  N   THR H 177       8.082  16.203  23.388  1.00 27.93           N  
ATOM   1362  CA  THR H 177       6.658  16.011  23.418  1.00 29.29           C  
ATOM   1363  CB  THR H 177       6.212  15.059  22.344  1.00 29.81           C  
ATOM   1364  OG1 THR H 177       6.722  15.458  21.084  1.00 29.22           O  
ATOM   1365  CG2 THR H 177       4.681  15.070  22.275  1.00 29.73           C  
ATOM   1366  C   THR H 177       6.335  15.334  24.719  1.00 31.04           C  
ATOM   1367  O   THR H 177       7.237  14.910  25.441  1.00 29.38           O  
ATOM   1368  N   ALA H 178       5.033  15.237  25.067  1.00 30.88           N  
ATOM   1369  CA  ALA H 178       4.662  14.560  26.278  1.00 30.60           C  
ATOM   1370  CB  ALA H 178       4.593  15.493  27.499  1.00 30.63           C  
ATOM   1371  C   ALA H 178       3.296  13.959  26.106  1.00 34.51           C  
ATOM   1372  O   ALA H 178       2.482  14.432  25.311  1.00 35.91           O  
ATOM   1373  N   ASP H 179       3.033  12.862  26.847  1.00 33.73           N  
ATOM   1374  CA  ASP H 179       1.746  12.227  26.857  1.00 36.01           C  
ATOM   1375  CB  ASP H 179       1.800  10.760  26.397  1.00 38.01           C  
ATOM   1376  CG  ASP H 179       0.383  10.223  26.264  1.00 41.53           C  
ATOM   1377  OD1 ASP H 179      -0.557  10.886  26.774  1.00 43.49           O  
ATOM   1378  OD2 ASP H 179       0.223   9.135  25.650  1.00 45.22           O1-
ATOM   1379  C   ASP H 179       1.301  12.253  28.286  1.00 37.01           C  
ATOM   1380  O   ASP H 179       1.804  11.498  29.116  1.00 35.64           O  
ATOM   1381  N   THR H 180       0.332  13.129  28.605  1.00 37.98           N  
ATOM   1382  CA  THR H 180      -0.117  13.344  29.952  1.00 40.42           C  
ATOM   1383  CB  THR H 180      -1.128  14.447  30.036  1.00 42.06           C  
ATOM   1384  OG1 THR H 180      -0.591  15.643  29.490  1.00 47.65           O  
ATOM   1385  CG2 THR H 180      -1.482  14.667  31.515  1.00 41.59           C  
ATOM   1386  C   THR H 180      -0.765  12.106  30.491  1.00 41.83           C  
ATOM   1387  O   THR H 180      -0.589  11.760  31.658  1.00 42.41           O  
ATOM   1388  N   SER H 181      -1.537  11.398  29.648  1.00 42.79           N  
ATOM   1389  CA  SER H 181      -2.265  10.250  30.108  1.00 44.80           C  
ATOM   1390  CB  SER H 181      -2.967   9.509  28.960  1.00 45.90           C  
ATOM   1391  OG  SER H 181      -3.819  10.400  28.259  1.00 48.45           O  
ATOM   1392  C   SER H 181      -1.294   9.275  30.691  1.00 44.83           C  
ATOM   1393  O   SER H 181      -1.508   8.749  31.783  1.00 47.02           O  
ATOM   1394  N   THR H 182      -0.218   8.998  29.932  1.00 42.28           N  
ATOM   1395  CA  THR H 182       0.833   8.073  30.250  1.00 39.47           C  
ATOM   1396  CB  THR H 182       1.599   7.615  29.044  1.00 40.03           C  
ATOM   1397  OG1 THR H 182       2.272   8.705  28.432  1.00 39.92           O  
ATOM   1398  CG2 THR H 182       0.602   6.988  28.054  1.00 41.07           C  
ATOM   1399  C   THR H 182       1.806   8.631  31.253  1.00 38.14           C  
ATOM   1400  O   THR H 182       2.550   7.874  31.875  1.00 36.72           O  
ATOM   1401  N   ASP H 183       1.865   9.967  31.425  1.00 36.70           N  
ATOM   1402  CA  ASP H 183       2.839  10.556  32.306  1.00 35.64           C  
ATOM   1403  CB  ASP H 183       2.821   9.959  33.724  1.00 35.12           C  
ATOM   1404  CG  ASP H 183       1.514  10.339  34.399  1.00  0.00           C  
ATOM   1405  OD1 ASP H 183       0.754  11.150  33.807  1.00  0.00           O  
ATOM   1406  OD2 ASP H 183       1.261   9.822  35.520  1.00  0.00           O1-
ATOM   1407  C   ASP H 183       4.209  10.303  31.748  1.00 35.10           C  
ATOM   1408  O   ASP H 183       5.151  10.030  32.492  1.00 34.46           O  
ATOM   1409  N   THR H 184       4.356  10.396  30.408  1.00 35.03           N  
ATOM   1410  CA  THR H 184       5.645  10.158  29.824  1.00 33.54           C  
ATOM   1411  CB  THR H 184       5.680   8.938  28.953  1.00 34.42           C  
ATOM   1412  OG1 THR H 184       5.300   7.793  29.700  1.00 34.26           O  
ATOM   1413  CG2 THR H 184       7.104   8.763  28.404  1.00 31.76           C  
ATOM   1414  C   THR H 184       6.043  11.311  28.946  1.00 33.24           C  
ATOM   1415  O   THR H 184       5.223  11.884  28.229  1.00 31.65           O  
ATOM   1416  N   ALA H 185       7.347  11.663  28.974  1.00 30.98           N  
ATOM   1417  CA  ALA H 185       7.890  12.727  28.173  1.00 30.28           C  
ATOM   1418  CB  ALA H 185       8.752  13.720  28.973  1.00 27.21           C  
ATOM   1419  C   ALA H 185       8.775  12.090  27.142  1.00 29.65           C  
ATOM   1420  O   ALA H 185       9.366  11.038  27.386  1.00 28.67           O  
ATOM   1421  N   TYR H 186       8.871  12.708  25.943  1.00 28.91           N  
ATOM   1422  CA  TYR H 186       9.663  12.127  24.895  1.00 29.72           C  
ATOM   1423  CB  TYR H 186       8.847  11.664  23.672  1.00 29.35           C  
ATOM   1424  CG  TYR H 186       7.933  10.561  24.071  1.00 31.45           C  
ATOM   1425  CD1 TYR H 186       8.373   9.262  24.042  1.00 33.64           C  
ATOM   1426  CD2 TYR H 186       6.642  10.815  24.472  1.00 34.55           C  
ATOM   1427  CE1 TYR H 186       7.542   8.230  24.407  1.00 34.17           C  
ATOM   1428  CE2 TYR H 186       5.804   9.787  24.838  1.00 35.84           C  
ATOM   1429  CZ  TYR H 186       6.254   8.490  24.805  1.00 37.83           C  
ATOM   1430  OH  TYR H 186       5.394   7.435  25.181  1.00 38.58           O  
ATOM   1431  C   TYR H 186      10.608  13.153  24.351  1.00 29.78           C  
ATOM   1432  O   TYR H 186      10.332  14.352  24.361  1.00 29.96           O  
ATOM   1433  N   MET H 187      11.777  12.683  23.875  1.00 27.54           N  
ATOM   1434  CA  MET H 187      12.721  13.550  23.235  1.00 27.63           C  
ATOM   1435  CB  MET H 187      13.998  13.768  24.063  1.00 27.37           C  
ATOM   1436  CG  MET H 187      14.961  14.803  23.475  1.00 30.51           C  
ATOM   1437  SD  MET H 187      15.916  14.217  22.048  1.00 33.40           S  
ATOM   1438  CE  MET H 187      16.946  13.086  23.025  1.00 30.18           C  
ATOM   1439  C   MET H 187      13.083  12.874  21.951  1.00 28.14           C  
ATOM   1440  O   MET H 187      13.484  11.711  21.946  1.00 27.72           O  
ATOM   1441  N   GLU H 188      12.935  13.590  20.818  1.00 27.80           N  
ATOM   1442  CA  GLU H 188      13.208  13.005  19.535  1.00 29.39           C  
ATOM   1443  CB  GLU H 188      12.010  13.123  18.579  1.00 31.76           C  
ATOM   1444  CG  GLU H 188      12.216  12.472  17.213  1.00 36.32           C  
ATOM   1445  CD  GLU H 188      10.918  12.660  16.444  1.00 46.64           C  
ATOM   1446  OE1 GLU H 188      10.020  13.377  16.962  1.00 49.48           O  
ATOM   1447  OE2 GLU H 188      10.801  12.084  15.330  1.00 50.25           O1-
ATOM   1448  C   GLU H 188      14.348  13.752  18.927  1.00 28.66           C  
ATOM   1449  O   GLU H 188      14.330  14.980  18.854  1.00 29.18           O  
ATOM   1450  N   LEU H 189      15.382  13.019  18.471  1.00 27.37           N  
ATOM   1451  CA  LEU H 189      16.530  13.656  17.899  1.00 27.60           C  
ATOM   1452  CB  LEU H 189      17.812  13.280  18.663  1.00 28.06           C  
ATOM   1453  CG  LEU H 189      19.069  14.054  18.248  1.00 29.45           C  
ATOM   1454  CD1 LEU H 189      18.906  15.566  18.474  1.00 30.17           C  
ATOM   1455  CD2 LEU H 189      20.298  13.487  18.975  1.00 29.32           C  
ATOM   1456  C   LEU H 189      16.628  13.179  16.482  1.00 30.13           C  
ATOM   1457  O   LEU H 189      16.638  11.978  16.221  1.00 33.07           O  
ATOM   1458  N   SER H 190      16.728  14.120  15.521  1.00 31.32           N  
ATOM   1459  CA  SER H 190      16.691  13.739  14.136  1.00 33.06           C  
ATOM   1460  CB  SER H 190      15.632  14.528  13.354  1.00 33.81           C  
ATOM   1461  OG  SER H 190      15.622  14.126  11.995  1.00 37.63           O  
ATOM   1462  C   SER H 190      18.019  13.999  13.486  1.00 32.76           C  
ATOM   1463  O   SER H 190      18.864  14.718  14.018  1.00 30.66           O  
ATOM   1464  N   SER H 191      18.218  13.400  12.289  1.00 35.31           N  
ATOM   1465  CA  SER H 191      19.417  13.551  11.510  1.00 37.30           C  
ATOM   1466  CB  SER H 191      19.554  14.932  10.840  1.00 38.19           C  
ATOM   1467  OG  SER H 191      19.694  15.956  11.813  1.00 37.24           O  
ATOM   1468  C   SER H 191      20.605  13.307  12.382  1.00 36.03           C  
ATOM   1469  O   SER H 191      21.469  14.167  12.536  1.00 35.51           O  
ATOM   1470  N   LEU H 192      20.679  12.091  12.952  1.00 34.54           N  
ATOM   1471  CA  LEU H 192      21.702  11.710  13.882  1.00 31.89           C  
ATOM   1472  CB  LEU H 192      21.466  10.306  14.462  1.00 33.88           C  
ATOM   1473  CG  LEU H 192      20.206  10.227  15.342  1.00 32.57           C  
ATOM   1474  CD1 LEU H 192      19.996   8.814  15.906  1.00 30.32           C  
ATOM   1475  CD2 LEU H 192      20.243  11.294  16.445  1.00 31.40           C  
ATOM   1476  C   LEU H 192      23.048  11.705  13.233  1.00 34.03           C  
ATOM   1477  O   LEU H 192      23.203  11.364  12.061  1.00 34.72           O  
ATOM   1478  N   ARG H 193      24.064  12.096  14.030  1.00 33.79           N  
ATOM   1479  CA  ARG H 193      25.430  12.163  13.609  1.00 39.59           C  
ATOM   1480  CB  ARG H 193      25.995  13.594  13.653  1.00 41.40           C  
ATOM   1481  CG  ARG H 193      25.178  14.612  12.855  1.00 44.90           C  
ATOM   1482  CD  ARG H 193      25.735  16.039  12.893  1.00 46.78           C  
ATOM   1483  NE  ARG H 193      25.739  16.508  14.308  1.00 58.68           N  
ATOM   1484  CZ  ARG H 193      26.042  17.811  14.589  1.00 61.23           C  
ATOM   1485  NH1 ARG H 193      26.294  18.685  13.571  1.00 52.86           N1+
ATOM   1486  NH2 ARG H 193      26.090  18.239  15.884  1.00 50.18           N  
ATOM   1487  C   ARG H 193      26.207  11.386  14.624  1.00 37.46           C  
ATOM   1488  O   ARG H 193      25.708  11.086  15.706  1.00 33.07           O  
ATOM   1489  N   SER H 194      27.468  11.047  14.301  1.00 38.30           N  
ATOM   1490  CA  SER H 194      28.275  10.268  15.197  1.00 38.76           C  
ATOM   1491  CB  SER H 194      29.669   9.952  14.628  1.00 41.94           C  
ATOM   1492  OG  SER H 194      30.392  11.152  14.398  1.00 47.86           O  
ATOM   1493  C   SER H 194      28.458  11.023  16.480  1.00 37.38           C  
ATOM   1494  O   SER H 194      28.524  10.423  17.552  1.00 37.42           O  
ATOM   1495  N   GLU H 195      28.504  12.366  16.401  1.00 37.54           N  
ATOM   1496  CA  GLU H 195      28.741  13.234  17.522  1.00 36.92           C  
ATOM   1497  CB  GLU H 195      28.834  14.719  17.126  1.00 41.65           C  
ATOM   1498  CG  GLU H 195      30.110  15.087  16.361  1.00 48.98           C  
ATOM   1499  CD  GLU H 195      29.949  14.684  14.902  1.00 50.65           C  
ATOM   1500  OE1 GLU H 195      28.881  15.005  14.319  1.00 58.46           O  
ATOM   1501  OE2 GLU H 195      30.893  14.056  14.351  1.00 48.99           O1-
ATOM   1502  C   GLU H 195      27.627  13.102  18.512  1.00 35.38           C  
ATOM   1503  O   GLU H 195      27.791  13.420  19.687  1.00 36.27           O  
ATOM   1504  N   ASP H 196      26.442  12.687  18.037  1.00 32.13           N  
ATOM   1505  CA  ASP H 196      25.249  12.524  18.823  1.00 30.37           C  
ATOM   1506  CB  ASP H 196      23.997  12.294  17.959  1.00 29.53           C  
ATOM   1507  CG  ASP H 196      23.671  13.623  17.297  1.00 32.64           C  
ATOM   1508  OD1 ASP H 196      24.002  14.673  17.908  1.00 32.56           O  
ATOM   1509  OD2 ASP H 196      23.094  13.611  16.178  1.00 33.12           O1-
ATOM   1510  C   ASP H 196      25.363  11.385  19.798  1.00 29.36           C  
ATOM   1511  O   ASP H 196      24.546  11.282  20.712  1.00 27.95           O  
ATOM   1512  N   THR H 197      26.315  10.452  19.606  1.00 27.91           N  
ATOM   1513  CA  THR H 197      26.418   9.339  20.512  1.00 27.34           C  
ATOM   1514  CB  THR H 197      27.581   8.441  20.209  1.00 28.50           C  
ATOM   1515  OG1 THR H 197      27.482   7.952  18.880  1.00 28.81           O  
ATOM   1516  CG2 THR H 197      27.563   7.268  21.205  1.00 27.58           C  
ATOM   1517  C   THR H 197      26.592   9.872  21.903  1.00 26.56           C  
ATOM   1518  O   THR H 197      27.505  10.653  22.173  1.00 28.13           O  
ATOM   1519  N   ALA H 198      25.696   9.468  22.833  1.00 23.44           N  
ATOM   1520  CA  ALA H 198      25.810   9.966  24.176  1.00 22.96           C  
ATOM   1521  CB  ALA H 198      25.634  11.492  24.266  1.00 21.37           C  
ATOM   1522  C   ALA H 198      24.730   9.356  25.016  1.00 23.49           C  
ATOM   1523  O   ALA H 198      23.840   8.666  24.519  1.00 24.03           O  
ATOM   1524  N   VAL H 199      24.816   9.574  26.343  1.00 22.29           N  
ATOM   1525  CA  VAL H 199      23.784   9.119  27.225  1.00 22.44           C  
ATOM   1526  CB  VAL H 199      24.290   8.749  28.591  1.00 22.43           C  
ATOM   1527  CG1 VAL H 199      23.091   8.377  29.476  1.00 22.89           C  
ATOM   1528  CG2 VAL H 199      25.325   7.619  28.447  1.00 23.06           C  
ATOM   1529  C   VAL H 199      22.850  10.280  27.383  1.00 23.69           C  
ATOM   1530  O   VAL H 199      23.283  11.395  27.667  1.00 23.69           O  
ATOM   1531  N   TYR H 200      21.533  10.050  27.212  1.00 22.17           N  
ATOM   1532  CA  TYR H 200      20.578  11.121  27.304  1.00 20.60           C  
ATOM   1533  CB  TYR H 200      19.549  11.113  26.158  1.00 20.21           C  
ATOM   1534  CG  TYR H 200      20.260  11.403  24.882  1.00 21.08           C  
ATOM   1535  CD1 TYR H 200      21.031  10.446  24.263  1.00 20.92           C  
ATOM   1536  CD2 TYR H 200      20.134  12.635  24.286  1.00 19.38           C  
ATOM   1537  CE1 TYR H 200      21.680  10.721  23.081  1.00 20.86           C  
ATOM   1538  CE2 TYR H 200      20.777  12.914  23.106  1.00 19.42           C  
ATOM   1539  CZ  TYR H 200      21.554  11.960  22.498  1.00 22.04           C  
ATOM   1540  OH  TYR H 200      22.216  12.250  21.285  1.00 21.49           O  
ATOM   1541  C   TYR H 200      19.812  10.929  28.578  1.00 23.70           C  
ATOM   1542  O   TYR H 200      19.362   9.822  28.871  1.00 23.28           O  
ATOM   1543  N   TYR H 201      19.656  12.014  29.373  1.00 22.16           N  
ATOM   1544  CA  TYR H 201      18.978  11.913  30.636  1.00 22.98           C  
ATOM   1545  CB  TYR H 201      19.784  12.384  31.866  1.00 23.39           C  
ATOM   1546  CG  TYR H 201      21.052  11.629  32.089  1.00 22.87           C  
ATOM   1547  CD1 TYR H 201      21.047  10.367  32.639  1.00 21.20           C  
ATOM   1548  CD2 TYR H 201      22.262  12.189  31.751  1.00 24.48           C  
ATOM   1549  CE1 TYR H 201      22.223   9.686  32.851  1.00 23.61           C  
ATOM   1550  CE2 TYR H 201      23.442  11.514  31.961  1.00 25.72           C  
ATOM   1551  CZ  TYR H 201      23.423  10.258  32.515  1.00 25.62           C  
ATOM   1552  OH  TYR H 201      24.626   9.554  32.735  1.00 26.67           O  
ATOM   1553  C   TYR H 201      17.806  12.849  30.650  1.00 24.13           C  
ATOM   1554  O   TYR H 201      17.835  13.927  30.060  1.00 24.80           O  
ATOM   1555  N   CYS H 202      16.718  12.431  31.328  1.00 24.53           N  
ATOM   1556  CA  CYS H 202      15.603  13.301  31.574  1.00 26.47           C  
ATOM   1557  CB  CYS H 202      14.227  12.639  31.333  1.00 28.67           C  
ATOM   1558  SG  CYS H 202      13.991  11.100  32.277  1.00 33.39           S  
ATOM   1559  C   CYS H 202      15.722  13.674  33.027  1.00 25.59           C  
ATOM   1560  O   CYS H 202      16.226  12.883  33.826  1.00 24.42           O  
ATOM   1561  N   ALA H 203      15.310  14.907  33.406  1.00 24.86           N  
ATOM   1562  CA  ALA H 203      15.436  15.312  34.781  1.00 25.89           C  
ATOM   1563  CB  ALA H 203      16.789  15.967  35.106  1.00 24.71           C  
ATOM   1564  C   ALA H 203      14.360  16.312  35.103  1.00 25.76           C  
ATOM   1565  O   ALA H 203      13.864  17.018  34.227  1.00 24.64           O  
ATOM   1566  N   THR H 204      13.977  16.393  36.398  1.00 23.81           N  
ATOM   1567  CA  THR H 204      12.953  17.297  36.855  1.00 24.22           C  
ATOM   1568  CB  THR H 204      11.790  16.600  37.498  1.00 25.34           C  
ATOM   1569  OG1 THR H 204      10.748  17.527  37.763  1.00  0.00           O  
ATOM   1570  CG2 THR H 204      12.266  15.945  38.806  1.00  0.00           C  
ATOM   1571  C   THR H 204      13.579  18.200  37.902  1.00 27.71           C  
ATOM   1572  O   THR H 204      14.474  17.785  38.633  1.00 27.75           O  
ATOM   1573  N   GLY H 205      13.135  19.475  38.010  1.00 26.60           N  
ATOM   1574  CA  GLY H 205      13.714  20.402  38.958  1.00 27.28           C  
ATOM   1575  C   GLY H 205      13.239  20.118  40.359  1.00 27.71           C  
ATOM   1576  O   GLY H 205      12.175  19.538  40.557  1.00 27.39           O  
ATOM   1577  N   MET H 206      13.681  21.162  41.003  1.00 25.11           N  
ATOM   1578  CA  MET H 206      12.929  21.514  42.119  1.00 27.87           C  
ATOM   1579  CB  MET H 206      13.757  21.778  43.389  1.00 12.94           C  
ATOM   1580  CG  MET H 206      14.281  20.511  44.070  1.00  0.00           C  
ATOM   1581  SD  MET H 206      13.046  19.655  45.098  1.00  0.00           S  
ATOM   1582  CE  MET H 206      13.270  20.712  46.551  1.00  0.00           C  
ATOM   1583  C   MET H 206      12.356  22.828  41.696  1.00 31.44           C  
ATOM   1584  O   MET H 206      12.906  23.513  40.832  1.00 37.65           O  
ATOM   1585  N   TRP H 207      11.186  23.193  42.236  1.00 27.59           N  
ATOM   1586  CA  TRP H 207      10.668  24.471  41.869  1.00 23.28           C  
ATOM   1587  CB  TRP H 207       9.333  24.352  41.108  1.00 35.32           C  
ATOM   1588  CG  TRP H 207       8.696  25.650  40.675  1.00 31.82           C  
ATOM   1589  CD2 TRP H 207       7.353  26.036  41.006  1.00 32.88           C  
ATOM   1590  CD1 TRP H 207       9.193  26.636  39.874  1.00 37.51           C  
ATOM   1591  NE1 TRP H 207       8.252  27.621  39.700  1.00  0.00           N  
ATOM   1592  CE2 TRP H 207       7.111  27.262  40.386  1.00 28.54           C  
ATOM   1593  CE3 TRP H 207       6.397  25.415  41.758  1.00  0.00           C  
ATOM   1594  CZ2 TRP H 207       5.906  27.891  40.513  1.00  0.00           C  
ATOM   1595  CZ3 TRP H 207       5.185  26.054  41.889  1.00  0.00           C  
ATOM   1596  CH2 TRP H 207       4.946  27.268  41.279  1.00  0.00           C  
ATOM   1597  C   TRP H 207      10.472  25.227  43.134  1.00 30.79           C  
ATOM   1598  O   TRP H 207       9.677  24.837  43.987  1.00 29.01           O  
ATOM   1599  N   VAL H 208      11.220  26.328  43.297  1.00 27.03           N  
ATOM   1600  CA  VAL H 208      11.050  27.135  44.464  1.00 33.62           C  
ATOM   1601  CB  VAL H 208      12.242  27.133  45.380  1.00 33.81           C  
ATOM   1602  CG1 VAL H 208      11.944  28.031  46.595  1.00  0.00           C  
ATOM   1603  CG2 VAL H 208      12.566  25.680  45.758  1.00  0.00           C  
ATOM   1604  C   VAL H 208      10.860  28.504  43.904  1.00 41.04           C  
ATOM   1605  O   VAL H 208      11.105  28.703  42.717  1.00 52.58           O  
ATOM   1606  N   SER H 209      10.414  29.477  44.723  1.00 22.71           N  
ATOM   1607  CA  SER H 209      10.112  30.789  44.220  1.00 30.35           C  
ATOM   1608  CB  SER H 209       9.838  31.807  45.344  1.00  7.86           C  
ATOM   1609  OG  SER H 209       9.548  33.082  44.788  1.00  0.00           O  
ATOM   1610  C   SER H 209      11.272  31.308  43.428  1.00 34.21           C  
ATOM   1611  O   SER H 209      11.228  31.335  42.199  1.00 32.86           O  
ATOM   1612  N   THR H 210      12.349  31.734  44.101  1.00 37.78           N  
ATOM   1613  CA  THR H 210      13.483  32.217  43.371  1.00 35.39           C  
ATOM   1614  CB  THR H 210      14.410  33.035  44.224  1.00 33.25           C  
ATOM   1615  OG1 THR H 210      15.430  33.612  43.422  1.00  0.00           O  
ATOM   1616  CG2 THR H 210      15.018  32.137  45.316  1.00  0.00           C  
ATOM   1617  C   THR H 210      14.277  31.096  42.778  1.00 35.76           C  
ATOM   1618  O   THR H 210      14.728  31.174  41.636  1.00 32.70           O  
ATOM   1619  N   GLY H 211      14.450  30.006  43.545  1.00 34.75           N  
ATOM   1620  CA  GLY H 211      15.361  28.967  43.168  1.00 42.01           C  
ATOM   1621  C   GLY H 211      14.769  28.011  42.192  1.00 34.46           C  
ATOM   1622  O   GLY H 211      13.564  27.773  42.136  1.00 33.77           O  
ATOM   1623  N   TYR H 212      15.668  27.416  41.398  1.00 35.63           N  
ATOM   1624  CA  TYR H 212      15.312  26.442  40.422  1.00 21.61           C  
ATOM   1625  CB  TYR H 212      15.315  27.068  39.019  1.00 39.02           C  
ATOM   1626  CG  TYR H 212      14.523  26.220  38.095  1.00 29.95           C  
ATOM   1627  CD1 TYR H 212      15.046  25.077  37.540  1.00 33.35           C  
ATOM   1628  CD2 TYR H 212      13.239  26.594  37.780  1.00 34.60           C  
ATOM   1629  CE1 TYR H 212      14.286  24.316  36.681  1.00 30.72           C  
ATOM   1630  CE2 TYR H 212      12.477  25.838  36.923  1.00 38.54           C  
ATOM   1631  CZ  TYR H 212      13.000  24.696  36.372  1.00 26.32           C  
ATOM   1632  OH  TYR H 212      12.219  23.919  35.490  1.00 25.40           O  
ATOM   1633  C   TYR H 212      16.453  25.470  40.511  1.00 32.52           C  
ATOM   1634  O   TYR H 212      17.522  25.847  40.985  1.00 34.64           O  
ATOM   1635  N   ALA H 213      16.261  24.200  40.100  1.00 30.22           N  
ATOM   1636  CA  ALA H 213      17.321  23.221  40.142  1.00 32.49           C  
ATOM   1637  CB  ALA H 213      17.663  22.744  41.564  1.00 32.89           C  
ATOM   1638  C   ALA H 213      16.813  22.035  39.384  1.00 35.78           C  
ATOM   1639  O   ALA H 213      15.752  22.152  38.789  1.00 24.10           O  
ATOM   1640  N   LEU H 214      17.582  20.916  39.302  1.00 32.22           N  
ATOM   1641  CA  LEU H 214      17.106  19.689  38.686  1.00 29.50           C  
ATOM   1642  CB  LEU H 214      17.745  19.403  37.316  1.00 30.08           C  
ATOM   1643  CG  LEU H 214      17.360  20.428  36.236  1.00  7.32           C  
ATOM   1644  CD1 LEU H 214      15.842  20.435  36.034  1.00 50.73           C  
ATOM   1645  CD2 LEU H 214      17.940  21.823  36.521  1.00  0.00           C  
ATOM   1646  C   LEU H 214      17.500  18.544  39.595  1.00 39.96           C  
ATOM   1647  O   LEU H 214      18.605  18.013  39.491  1.00 53.65           O  
ATOM   1648  N   ASP H 215      16.610  18.160  40.539  1.00 29.67           N  
ATOM   1649  CA  ASP H 215      16.883  17.150  41.543  1.00 34.62           C  
ATOM   1650  CB  ASP H 215      16.048  17.358  42.823  1.00 39.89           C  
ATOM   1651  CG  ASP H 215      14.570  17.345  42.481  1.00 37.96           C  
ATOM   1652  OD1 ASP H 215      14.226  17.238  41.275  1.00 38.45           O  
ATOM   1653  OD2 ASP H 215      13.756  17.450  43.431  1.00 36.00           O1-
ATOM   1654  C   ASP H 215      16.830  15.685  41.138  1.00 36.75           C  
ATOM   1655  O   ASP H 215      17.747  14.925  41.443  1.00 43.86           O  
ATOM   1656  N   PHE H 216      15.766  15.246  40.435  1.00 25.09           N  
ATOM   1657  CA  PHE H 216      15.514  13.878  40.074  1.00 26.85           C  
ATOM   1658  CB  PHE H 216      14.024  13.494  40.083  1.00 28.28           C  
ATOM   1659  CG  PHE H 216      13.520  13.672  41.470  1.00 32.27           C  
ATOM   1660  CD1 PHE H 216      13.630  12.660  42.397  1.00 35.44           C  
ATOM   1661  CD2 PHE H 216      12.948  14.867  41.844  1.00 33.23           C  
ATOM   1662  CE1 PHE H 216      13.165  12.837  43.678  1.00 42.15           C  
ATOM   1663  CE2 PHE H 216      12.480  15.048  43.124  1.00 37.58           C  
ATOM   1664  CZ  PHE H 216      12.587  14.031  44.043  1.00 42.96           C  
ATOM   1665  C   PHE H 216      15.998  13.633  38.686  1.00 28.51           C  
ATOM   1666  O   PHE H 216      15.830  14.468  37.799  1.00 28.51           O  
ATOM   1667  N   TRP H 217      16.607  12.446  38.469  1.00 26.78           N  
ATOM   1668  CA  TRP H 217      17.143  12.114  37.181  1.00 26.09           C  
ATOM   1669  CB  TRP H 217      18.684  12.100  37.165  1.00 24.76           C  
ATOM   1670  CG  TRP H 217      19.340  13.451  37.326  1.00 24.42           C  
ATOM   1671  CD2 TRP H 217      20.144  14.081  36.317  1.00 21.24           C  
ATOM   1672  CD1 TRP H 217      19.352  14.287  38.404  1.00 23.96           C  
ATOM   1673  NE1 TRP H 217      20.105  15.402  38.127  1.00 23.82           N  
ATOM   1674  CE2 TRP H 217      20.602  15.288  36.846  1.00 22.10           C  
ATOM   1675  CE3 TRP H 217      20.476  13.685  35.055  1.00 22.38           C  
ATOM   1676  CZ2 TRP H 217      21.403  16.119  36.117  1.00 23.83           C  
ATOM   1677  CZ3 TRP H 217      21.281  14.525  34.321  1.00 23.23           C  
ATOM   1678  CH2 TRP H 217      21.736  15.720  34.842  1.00 23.07           C  
ATOM   1679  C   TRP H 217      16.723  10.730  36.803  1.00 26.45           C  
ATOM   1680  O   TRP H 217      16.485   9.876  37.657  1.00 27.88           O  
ATOM   1681  N   GLY H 218      16.614  10.492  35.483  1.00 25.03           N  
ATOM   1682  CA  GLY H 218      16.336   9.177  34.987  1.00 25.71           C  
ATOM   1683  C   GLY H 218      17.649   8.454  34.991  1.00 25.19           C  
ATOM   1684  O   GLY H 218      18.687   9.038  35.298  1.00 22.74           O  
ATOM   1685  N   GLN H 219      17.627   7.148  34.663  1.00 25.64           N  
ATOM   1686  CA  GLN H 219      18.801   6.318  34.628  1.00 25.66           C  
ATOM   1687  CB  GLN H 219      18.521   4.806  34.507  1.00 24.70           C  
ATOM   1688  CG  GLN H 219      17.877   4.370  33.189  1.00 26.18           C  
ATOM   1689  CD  GLN H 219      16.366   4.453  33.332  1.00 32.49           C  
ATOM   1690  OE1 GLN H 219      15.829   5.407  33.891  1.00 28.52           O  
ATOM   1691  NE2 GLN H 219      15.654   3.418  32.816  1.00 29.83           N  
ATOM   1692  C   GLN H 219      19.677   6.711  33.477  1.00 27.51           C  
ATOM   1693  O   GLN H 219      20.889   6.507  33.514  1.00 27.37           O  
ATOM   1694  N   GLY H 220      19.078   7.229  32.387  1.00 27.48           N  
ATOM   1695  CA  GLY H 220      19.850   7.626  31.244  1.00 27.88           C  
ATOM   1696  C   GLY H 220      19.664   6.600  30.174  1.00 27.03           C  
ATOM   1697  O   GLY H 220      19.454   5.419  30.450  1.00 27.53           O  
ATOM   1698  N   THR H 221      19.728   7.047  28.904  1.00 24.66           N  
ATOM   1699  CA  THR H 221      19.578   6.132  27.810  1.00 24.62           C  
ATOM   1700  CB  THR H 221      18.292   6.351  27.050  1.00 26.88           C  
ATOM   1701  OG1 THR H 221      17.990   5.215  26.263  1.00 27.25           O  
ATOM   1702  CG2 THR H 221      18.393   7.601  26.161  1.00 26.97           C  
ATOM   1703  C   THR H 221      20.764   6.308  26.899  1.00 24.91           C  
ATOM   1704  O   THR H 221      21.093   7.415  26.476  1.00 23.66           O  
ATOM   1705  N   LEU H 222      21.455   5.200  26.573  1.00 25.19           N  
ATOM   1706  CA  LEU H 222      22.619   5.302  25.735  1.00 24.76           C  
ATOM   1707  CB  LEU H 222      23.657   4.189  25.973  1.00 25.55           C  
ATOM   1708  CG  LEU H 222      24.824   4.214  24.964  1.00 27.03           C  
ATOM   1709  CD1 LEU H 222      25.668   5.490  25.102  1.00 25.33           C  
ATOM   1710  CD2 LEU H 222      25.667   2.930  25.036  1.00 27.84           C  
ATOM   1711  C   LEU H 222      22.194   5.177  24.310  1.00 26.24           C  
ATOM   1712  O   LEU H 222      21.587   4.181  23.918  1.00 26.22           O  
ATOM   1713  N   VAL H 223      22.502   6.206  23.496  1.00 24.38           N  
ATOM   1714  CA  VAL H 223      22.183   6.151  22.101  1.00 25.58           C  
ATOM   1715  CB  VAL H 223      21.359   7.315  21.635  1.00 27.05           C  
ATOM   1716  CG1 VAL H 223      21.206   7.237  20.107  1.00 27.08           C  
ATOM   1717  CG2 VAL H 223      20.020   7.297  22.394  1.00 28.72           C  
ATOM   1718  C   VAL H 223      23.473   6.178  21.347  1.00 26.17           C  
ATOM   1719  O   VAL H 223      24.256   7.122  21.461  1.00 25.35           O  
ATOM   1720  N   THR H 224      23.725   5.124  20.547  0.84 26.70           N  
ATOM   1721  CA  THR H 224      24.945   5.063  19.797  0.84 27.79           C  
ATOM   1722  CB  THR H 224      25.684   3.770  19.960  0.84 28.54           C  
ATOM   1723  OG1 THR H 224      24.849   2.680  19.605  0.84 28.81           O  
ATOM   1724  CG2 THR H 224      26.145   3.641  21.416  0.84 27.89           C  
ATOM   1725  C   THR H 224      24.608   5.215  18.355  0.84 27.95           C  
ATOM   1726  O   THR H 224      23.738   4.525  17.826  0.84 29.69           O  
ATOM   1727  N   VAL H 225      25.297   6.147  17.677  1.00 28.49           N  
ATOM   1728  CA  VAL H 225      25.026   6.362  16.288  1.00 30.00           C  
ATOM   1729  CB  VAL H 225      25.071   7.810  15.903  1.00 29.06           C  
ATOM   1730  CG1 VAL H 225      24.866   7.925  14.383  1.00 29.50           C  
ATOM   1731  CG2 VAL H 225      24.020   8.559  16.736  1.00 28.14           C  
ATOM   1732  C   VAL H 225      26.098   5.662  15.527  1.00 32.90           C  
ATOM   1733  O   VAL H 225      27.267   6.036  15.595  1.00 34.40           O  
ATOM   1734  N   SER H 226      25.718   4.615  14.773  1.00 36.91           N  
ATOM   1735  CA  SER H 226      26.712   3.898  14.038  1.00 36.19           C  
ATOM   1736  CB  SER H 226      27.465   2.852  14.881  1.00 35.01           C  
ATOM   1737  OG  SER H 226      28.431   2.185  14.082  1.00 35.88           O  
ATOM   1738  C   SER H 226      26.043   3.156  12.936  1.00 38.23           C  
ATOM   1739  O   SER H 226      24.842   2.892  12.976  1.00 39.35           O  
ATOM   1740  N   SER H 227      26.833   2.811  11.905  1.00 38.18           N  
ATOM   1741  CA  SER H 227      26.327   2.053  10.805  1.00 39.14           C  
ATOM   1742  CB  SER H 227      27.048   2.356   9.482  1.00 40.00           C  
ATOM   1743  OG  SER H 227      26.496   1.570   8.437  1.00 45.32           O  
ATOM   1744  C   SER H 227      26.611   0.597  11.150  1.00 38.22           C  
ATOM   1745  O   SER H 227      25.748  -0.267  10.841  1.00 38.45           O  
ATOM   1746  OXT SER H 227      27.702   0.327  11.724  1.00  0.00           O1-
TER    1747      SER H 227 
CONECT  164  668
CONECT  668  164
CONECT  971 1558
CONECT 1558  971
END
