# Supplementary material for: Fully automated antibody structure prediction using BIOVIA tools: Validation study
Source: PLoS One. 2017 May 18;12(5):e0177923. doi: 10.1371/journal.pone.0177923 (PMC5436848; doi:10.1371/journal.pone.0177923)
Supplement: S1 Dataset — Predicted structures using the Top5 framework method, Chothia CDR definition with no canonical filtering and generating 50 models. These were used in the detailed discussion of outliers and for comparison against predictions using canonical filtering. (ZIP) [file pone.0177923.s003.zip › 4L5F_LH_FV_FinalModel.pdb]

REMARK   Accelrys Discovery Studio PDB file
REMARK   Created:  2015-05-08T04:38:31Z
SSBOND   1 CYS L   23    CYS L   88                                     
SSBOND   2 CYS H  129    CYS H  203                                     
ATOM      1  N   GLU L   1      25.568  33.506  26.224  1.00 55.92           N1+
ATOM      2  CA  GLU L   1      25.325  32.507  27.292  1.00 55.09           C  
ATOM      3  CB  GLU L   1      25.735  31.103  26.816  1.00 57.64           C  
ATOM      4  CG  GLU L   1      24.910  30.549  25.654  1.00 59.76           C  
ATOM      5  CD  GLU L   1      25.509  29.199  25.280  1.00 71.75           C  
ATOM      6  OE1 GLU L   1      25.679  28.351  26.195  1.00 72.36           O  
ATOM      7  OE2 GLU L   1      25.812  29.004  24.073  1.00 72.29           O1-
ATOM      8  C   GLU L   1      26.174  32.815  28.477  1.00 53.53           C  
ATOM      9  O   GLU L   1      26.914  33.797  28.491  1.00 54.60           O  
ATOM     10  N   THR L   2      26.070  31.981  29.527  1.00 51.17           N  
ATOM     11  CA  THR L   2      26.927  32.188  30.651  1.00 47.91           C  
ATOM     12  CB  THR L   2      26.229  32.299  31.982  1.00 44.94           C  
ATOM     13  OG1 THR L   2      27.133  32.770  32.968  1.00 58.58           O  
ATOM     14  CG2 THR L   2      25.685  30.929  32.396  1.00 46.17           C  
ATOM     15  C   THR L   2      27.854  31.021  30.672  1.00 47.00           C  
ATOM     16  O   THR L   2      27.429  29.869  30.564  1.00 46.06           O  
ATOM     17  N   THR L   3      29.166  31.302  30.780  1.00 43.21           N  
ATOM     18  CA  THR L   3      30.127  30.240  30.770  1.00 40.81           C  
ATOM     19  CB  THR L   3      31.391  30.534  30.013  1.00 39.68           C  
ATOM     20  OG1 THR L   3      32.069  31.638  30.593  1.00 57.55           O  
ATOM     21  CG2 THR L   3      31.043  30.823  28.549  1.00 45.78           C  
ATOM     22  C   THR L   3      30.548  29.982  32.172  1.00 40.62           C  
ATOM     23  O   THR L   3      30.800  30.897  32.954  1.00 41.05           O  
ATOM     24  N   VAL L   4      30.622  28.686  32.512  1.00 40.15           N  
ATOM     25  CA  VAL L   4      30.996  28.246  33.820  1.00 39.24           C  
ATOM     26  CB  VAL L   4      30.037  27.208  34.318  1.00 38.63           C  
ATOM     27  CG1 VAL L   4      30.628  26.540  35.558  1.00 50.66           C  
ATOM     28  CG2 VAL L   4      28.679  27.878  34.577  1.00 51.83           C  
ATOM     29  C   VAL L   4      32.331  27.586  33.694  1.00 40.23           C  
ATOM     30  O   VAL L   4      32.515  26.711  32.852  1.00 42.06           O  
ATOM     31  N   THR L   5      33.316  27.993  34.521  1.00 39.71           N  
ATOM     32  CA  THR L   5      34.587  27.339  34.428  1.00 39.82           C  
ATOM     33  CB  THR L   5      35.684  28.240  33.931  1.00 40.35           C  
ATOM     34  OG1 THR L   5      36.816  27.469  33.567  1.00 41.10           O  
ATOM     35  CG2 THR L   5      36.054  29.265  35.014  1.00 40.07           C  
ATOM     36  C   THR L   5      34.935  26.801  35.789  1.00 40.51           C  
ATOM     37  O   THR L   5      34.918  27.518  36.789  1.00 42.09           O  
ATOM     38  N   GLN L   6      35.252  25.493  35.862  1.00 41.79           N  
ATOM     39  CA  GLN L   6      35.554  24.888  37.126  1.00 41.64           C  
ATOM     40  CB  GLN L   6      34.890  23.518  37.337  1.00 41.40           C  
ATOM     41  CG  GLN L   6      33.374  23.610  37.489  1.00 40.50           C  
ATOM     42  CD  GLN L   6      32.820  22.209  37.690  1.00 40.56           C  
ATOM     43  OE1 GLN L   6      33.406  21.387  38.389  1.00 41.20           O  
ATOM     44  NE2 GLN L   6      31.658  21.925  37.050  1.00 39.87           N  
ATOM     45  C   GLN L   6      37.030  24.690  37.233  1.00 42.64           C  
ATOM     46  O   GLN L   6      37.728  24.564  36.228  1.00 43.28           O  
ATOM     47  N   SER L   7      37.540  24.695  38.483  1.00 42.84           N  
ATOM     48  CA  SER L   7      38.940  24.501  38.725  1.00 42.81           C  
ATOM     49  CB  SER L   7      39.707  25.837  38.741  1.00 41.81           C  
ATOM     50  OG  SER L   7      41.086  25.618  38.982  1.00 42.21           O  
ATOM     51  C   SER L   7      39.068  23.900  40.093  1.00 43.08           C  
ATOM     52  O   SER L   7      38.308  24.257  40.993  1.00 42.86           O  
ATOM     53  N   PRO L   8      39.990  22.997  40.319  1.00 45.83           N  
ATOM     54  CA  PRO L   8      40.888  22.479  39.319  1.00 46.40           C  
ATOM     55  CD  PRO L   8      40.497  22.787  41.665  1.00 42.14           C  
ATOM     56  CB  PRO L   8      42.111  21.962  40.075  1.00 42.78           C  
ATOM     57  CG  PRO L   8      41.601  21.732  41.506  1.00 42.38           C  
ATOM     58  C   PRO L   8      40.197  21.397  38.554  1.00 46.96           C  
ATOM     59  O   PRO L   8      39.123  20.963  38.967  1.00 44.36           O  
ATOM     60  N   ALA L   9      40.784  20.965  37.421  1.00 42.48           N  
ATOM     61  CA  ALA L   9      40.212  19.907  36.642  1.00 41.54           C  
ATOM     62  CB  ALA L   9      40.978  19.642  35.336  1.00 44.30           C  
ATOM     63  C   ALA L   9      40.244  18.643  37.444  1.00 41.68           C  
ATOM     64  O   ALA L   9      39.274  17.886  37.450  1.00 44.00           O  
ATOM     65  N   SER L  10      41.365  18.364  38.139  1.00 41.41           N  
ATOM     66  CA  SER L  10      41.417  17.155  38.913  1.00 42.77           C  
ATOM     67  CB  SER L  10      42.064  15.975  38.168  1.00 45.87           C  
ATOM     68  OG  SER L  10      41.300  15.640  37.021  1.00 49.31           O  
ATOM     69  C   SER L  10      42.258  17.407  40.122  1.00 42.63           C  
ATOM     70  O   SER L  10      43.153  18.249  40.097  1.00 44.58           O  
ATOM     71  N   LEU L  11      41.970  16.706  41.239  1.00 44.04           N  
ATOM     72  CA  LEU L  11      42.833  16.857  42.373  1.00 44.57           C  
ATOM     73  CB  LEU L  11      42.484  18.003  43.340  1.00 45.47           C  
ATOM     74  CG  LEU L  11      41.240  17.763  44.211  1.00 45.33           C  
ATOM     75  CD1 LEU L  11      41.048  18.913  45.206  1.00 45.21           C  
ATOM     76  CD2 LEU L  11      39.986  17.521  43.360  1.00 45.59           C  
ATOM     77  C   LEU L  11      42.816  15.584  43.156  1.00 45.21           C  
ATOM     78  O   LEU L  11      41.802  14.893  43.227  1.00 45.59           O  
ATOM     79  N   SER L  12      43.966  15.230  43.762  1.00 31.47           N  
ATOM     80  CA  SER L  12      44.011  14.038  44.551  1.00 32.69           C  
ATOM     81  CB  SER L  12      45.172  13.095  44.194  1.00 29.67           C  
ATOM     82  OG  SER L  12      46.409  13.687  44.557  1.00 26.95           O  
ATOM     83  C   SER L  12      44.207  14.465  45.963  1.00 33.17           C  
ATOM     84  O   SER L  12      45.041  15.321  46.257  1.00 29.27           O  
ATOM     85  N   VAL L  13      43.427  13.869  46.881  1.00 32.82           N  
ATOM     86  CA  VAL L  13      43.514  14.273  48.248  1.00 34.33           C  
ATOM     87  CB  VAL L  13      42.330  15.119  48.636  1.00 35.60           C  
ATOM     88  CG1 VAL L  13      41.099  14.218  48.808  1.00 36.03           C  
ATOM     89  CG2 VAL L  13      42.687  15.983  49.848  1.00 36.29           C  
ATOM     90  C   VAL L  13      43.527  13.026  49.082  1.00 34.81           C  
ATOM     91  O   VAL L  13      43.037  11.982  48.656  1.00 36.21           O  
ATOM     92  N   ALA L  14      44.151  13.093  50.276  1.00 29.73           N  
ATOM     93  CA  ALA L  14      44.180  11.982  51.185  1.00 30.39           C  
ATOM     94  CB  ALA L  14      45.384  11.993  52.141  1.00 39.72           C  
ATOM     95  C   ALA L  14      42.931  12.034  52.012  1.00 30.01           C  
ATOM     96  O   ALA L  14      42.330  13.094  52.176  1.00 36.51           O  
ATOM     97  N   THR L  15      42.521  10.881  52.580  1.00 33.72           N  
ATOM     98  CA  THR L  15      41.301  10.827  53.333  1.00 34.68           C  
ATOM     99  CB  THR L  15      40.958   9.451  53.824  1.00 40.26           C  
ATOM    100  OG1 THR L  15      41.964   8.991  54.715  1.00 32.42           O  
ATOM    101  CG2 THR L  15      40.847   8.501  52.619  1.00 26.15           C  
ATOM    102  C   THR L  15      41.414  11.707  54.537  1.00 35.26           C  
ATOM    103  O   THR L  15      42.458  11.786  55.184  1.00 40.06           O  
ATOM    104  N   GLY L  16      40.307  12.415  54.848  1.00 35.24           N  
ATOM    105  CA  GLY L  16      40.231  13.246  56.014  1.00 35.26           C  
ATOM    106  C   GLY L  16      40.625  14.651  55.676  1.00 35.22           C  
ATOM    107  O   GLY L  16      40.398  15.566  56.466  1.00 36.10           O  
ATOM    108  N   GLU L  17      41.214  14.871  54.488  1.00 32.19           N  
ATOM    109  CA  GLU L  17      41.649  16.194  54.139  1.00 32.95           C  
ATOM    110  CB  GLU L  17      42.840  16.205  53.171  1.00 42.19           C  
ATOM    111  CG  GLU L  17      44.122  15.701  53.837  1.00 47.79           C  
ATOM    112  CD  GLU L  17      45.246  15.741  52.817  1.00 52.17           C  
ATOM    113  OE1 GLU L  17      44.940  15.799  51.596  1.00 53.95           O  
ATOM    114  OE2 GLU L  17      46.429  15.705  53.247  1.00 47.28           O1-
ATOM    115  C   GLU L  17      40.512  16.963  53.537  1.00 31.38           C  
ATOM    116  O   GLU L  17      39.477  16.405  53.179  1.00 36.86           O  
ATOM    117  N   LYS L  18      40.673  18.300  53.458  1.00 33.51           N  
ATOM    118  CA  LYS L  18      39.650  19.157  52.928  1.00 32.98           C  
ATOM    119  CB  LYS L  18      39.687  20.568  53.543  1.00 38.97           C  
ATOM    120  CG  LYS L  18      38.553  21.497  53.103  1.00 41.89           C  
ATOM    121  CD  LYS L  18      38.452  22.759  53.964  1.00 44.35           C  
ATOM    122  CE  LYS L  18      37.324  23.708  53.556  1.00 33.03           C  
ATOM    123  NZ  LYS L  18      37.250  24.846  54.500  1.00 34.54           N1+
ATOM    124  C   LYS L  18      39.833  19.295  51.446  1.00 31.64           C  
ATOM    125  O   LYS L  18      40.956  19.303  50.947  1.00 35.83           O  
ATOM    126  N   VAL L  19      38.719  19.389  50.689  1.00 47.52           N  
ATOM    127  CA  VAL L  19      38.844  19.579  49.270  1.00 45.12           C  
ATOM    128  CB  VAL L  19      38.383  18.396  48.466  1.00 43.88           C  
ATOM    129  CG1 VAL L  19      36.899  18.136  48.750  1.00 45.19           C  
ATOM    130  CG2 VAL L  19      38.683  18.667  46.986  1.00 43.77           C  
ATOM    131  C   VAL L  19      38.029  20.779  48.892  1.00 43.78           C  
ATOM    132  O   VAL L  19      36.916  20.966  49.380  1.00 41.13           O  
ATOM    133  N   THR L  20      38.586  21.646  48.021  1.00 40.02           N  
ATOM    134  CA  THR L  20      37.893  22.840  47.627  1.00 39.77           C  
ATOM    135  CB  THR L  20      38.579  24.083  48.115  1.00 40.78           C  
ATOM    136  OG1 THR L  20      38.710  24.042  49.529  1.00 40.62           O  
ATOM    137  CG2 THR L  20      37.741  25.302  47.710  1.00 40.80           C  
ATOM    138  C   THR L  20      37.864  22.890  46.129  1.00 39.97           C  
ATOM    139  O   THR L  20      38.892  22.723  45.475  1.00 41.90           O  
ATOM    140  N   ILE L  21      36.669  23.132  45.549  1.00 37.94           N  
ATOM    141  CA  ILE L  21      36.513  23.196  44.122  1.00 37.74           C  
ATOM    142  CB  ILE L  21      35.578  22.150  43.592  1.00 40.86           C  
ATOM    143  CG1 ILE L  21      36.107  20.748  43.934  1.00 40.83           C  
ATOM    144  CG2 ILE L  21      35.396  22.388  42.084  1.00 41.18           C  
ATOM    145  CD1 ILE L  21      35.057  19.651  43.773  1.00 37.17           C  
ATOM    146  C   ILE L  21      35.910  24.534  43.820  1.00 37.97           C  
ATOM    147  O   ILE L  21      35.053  25.013  44.560  1.00 40.77           O  
ATOM    148  N   ARG L  22      36.352  25.183  42.721  1.00 39.62           N  
ATOM    149  CA  ARG L  22      35.856  26.496  42.413  1.00 40.12           C  
ATOM    150  CB  ARG L  22      36.962  27.556  42.276  1.00 39.14           C  
ATOM    151  CG  ARG L  22      37.738  27.797  43.569  1.00 45.26           C  
ATOM    152  CD  ARG L  22      38.743  28.946  43.480  1.00 47.69           C  
ATOM    153  NE  ARG L  22      39.417  29.048  44.806  1.00 50.87           N  
ATOM    154  CZ  ARG L  22      38.849  29.766  45.818  1.00 53.08           C  
ATOM    155  NH1 ARG L  22      37.659  30.405  45.617  1.00 53.51           N1+
ATOM    156  NH2 ARG L  22      39.473  29.848  47.030  1.00 52.71           N  
ATOM    157  C   ARG L  22      35.135  26.469  41.102  1.00 41.09           C  
ATOM    158  O   ARG L  22      35.434  25.668  40.220  1.00 42.33           O  
ATOM    159  N   CYS L  23      34.135  27.364  40.966  1.00 40.70           N  
ATOM    160  CA  CYS L  23      33.338  27.482  39.778  1.00 40.27           C  
ATOM    161  CB  CYS L  23      31.989  26.742  39.972  1.00 39.69           C  
ATOM    162  SG  CYS L  23      30.856  26.798  38.557  1.00 40.00           S  
ATOM    163  C   CYS L  23      33.085  28.956  39.563  1.00 41.51           C  
ATOM    164  O   CYS L  23      32.458  29.606  40.398  1.00 42.29           O  
ATOM    165  N   ILE L  24      33.567  29.527  38.432  1.00 40.76           N  
ATOM    166  CA  ILE L  24      33.389  30.942  38.187  1.00 42.00           C  
ATOM    167  CB  ILE L  24      34.665  31.696  37.923  1.00 49.42           C  
ATOM    168  CG1 ILE L  24      35.601  31.676  39.143  1.00 52.67           C  
ATOM    169  CG2 ILE L  24      34.281  33.118  37.479  1.00 53.13           C  
ATOM    170  CD1 ILE L  24      36.237  30.318  39.416  1.00 46.31           C  
ATOM    171  C   ILE L  24      32.553  31.113  36.956  1.00 41.64           C  
ATOM    172  O   ILE L  24      32.776  30.452  35.945  1.00 46.41           O  
ATOM    173  N   THR L  25      31.568  32.035  37.008  1.00 41.33           N  
ATOM    174  CA  THR L  25      30.683  32.232  35.893  1.00 41.19           C  
ATOM    175  CB  THR L  25      29.239  32.318  36.293  1.00 40.05           C  
ATOM    176  OG1 THR L  25      29.036  33.421  37.164  1.00 39.55           O  
ATOM    177  CG2 THR L  25      28.846  31.003  36.990  1.00 38.67           C  
ATOM    178  C   THR L  25      31.038  33.505  35.185  1.00 42.30           C  
ATOM    179  O   THR L  25      31.591  34.433  35.773  1.00 42.54           O  
ATOM    180  N   SER L  26      30.661  33.596  33.897  1.00 26.04           N  
ATOM    181  CA  SER L  26      30.929  34.756  33.094  1.00 26.85           C  
ATOM    182  CB  SER L  26      30.607  34.528  31.609  1.00 27.83           C  
ATOM    183  OG  SER L  26      30.891  35.704  30.867  1.00 28.62           O  
ATOM    184  C   SER L  26      30.106  35.934  33.543  1.00 28.75           C  
ATOM    185  O   SER L  26      30.548  37.075  33.411  1.00 30.38           O  
ATOM    186  N   THR L  27      28.882  35.700  34.068  1.00 25.96           N  
ATOM    187  CA  THR L  27      28.019  36.791  34.451  1.00 25.75           C  
ATOM    188  CB  THR L  27      26.829  36.940  33.549  1.00 29.04           C  
ATOM    189  OG1 THR L  27      26.043  38.048  33.957  1.00 34.71           O  
ATOM    190  CG2 THR L  27      26.002  35.644  33.583  1.00 27.46           C  
ATOM    191  C   THR L  27      27.510  36.547  35.839  1.00 25.92           C  
ATOM    192  O   THR L  27      27.666  35.456  36.380  1.00 25.58           O  
ATOM    193  N   ASP L  28      26.880  37.576  36.450  1.00 23.63           N  
ATOM    194  CA  ASP L  28      26.407  37.506  37.804  1.00 24.20           C  
ATOM    195  CB  ASP L  28      26.108  38.893  38.399  1.00 26.28           C  
ATOM    196  CG  ASP L  28      25.983  38.745  39.906  1.00 33.44           C  
ATOM    197  OD1 ASP L  28      25.105  37.958  40.351  1.00 34.43           O  
ATOM    198  OD2 ASP L  28      26.773  39.406  40.633  1.00 36.67           O1-
ATOM    199  C   ASP L  28      25.169  36.657  37.857  1.00 25.38           C  
ATOM    200  O   ASP L  28      24.100  37.030  37.377  1.00 25.95           O  
ATOM    201  N   ILE L  29      25.357  35.436  38.388  1.00 22.53           N  
ATOM    202  CA  ILE L  29      24.433  34.359  38.608  1.00 21.26           C  
ATOM    203  CB  ILE L  29      25.147  33.040  38.691  1.00 21.09           C  
ATOM    204  CG1 ILE L  29      25.863  32.794  37.359  1.00 20.22           C  
ATOM    205  CG2 ILE L  29      24.153  31.922  39.022  1.00 19.01           C  
ATOM    206  CD1 ILE L  29      24.922  32.848  36.154  1.00 20.28           C  
ATOM    207  C   ILE L  29      23.550  34.543  39.805  1.00 22.47           C  
ATOM    208  O   ILE L  29      22.492  33.920  39.886  1.00 21.44           O  
ATOM    209  N   ASP L  30      24.019  35.303  40.814  1.00 21.99           N  
ATOM    210  CA  ASP L  30      23.319  35.453  42.058  1.00 21.65           C  
ATOM    211  CB  ASP L  30      21.777  35.520  41.973  1.00 23.83           C  
ATOM    212  CG  ASP L  30      21.351  36.868  41.412  1.00 28.61           C  
ATOM    213  OD1 ASP L  30      22.118  37.853  41.585  1.00 29.92           O  
ATOM    214  OD2 ASP L  30      20.247  36.928  40.808  1.00 29.07           O1-
ATOM    215  C   ASP L  30      23.684  34.241  42.843  1.00 22.28           C  
ATOM    216  O   ASP L  30      24.863  33.943  43.033  1.00 21.89           O  
ATOM    217  N   ASP L  31      22.688  33.510  43.361  1.00 20.45           N  
ATOM    218  CA  ASP L  31      23.073  32.331  44.081  1.00 20.69           C  
ATOM    219  CB  ASP L  31      22.640  32.318  45.562  1.00 22.11           C  
ATOM    220  CG  ASP L  31      23.654  33.087  46.387  1.00 29.16           C  
ATOM    221  OD1 ASP L  31      24.862  33.028  46.030  1.00 30.79           O  
ATOM    222  OD2 ASP L  31      23.244  33.742  47.384  1.00 34.11           O1-
ATOM    223  C   ASP L  31      22.420  31.117  43.478  1.00 21.13           C  
ATOM    224  O   ASP L  31      22.128  30.159  44.184  1.00 19.42           O  
ATOM    225  N   ASP L  32      22.216  31.119  42.153  1.00 18.61           N  
ATOM    226  CA  ASP L  32      21.579  30.116  41.330  1.00 18.00           C  
ATOM    227  CB  ASP L  32      20.970  30.687  40.037  1.00 18.67           C  
ATOM    228  CG  ASP L  32      19.726  31.469  40.439  1.00 20.16           C  
ATOM    229  OD1 ASP L  32      19.058  31.060  41.426  1.00 20.69           O  
ATOM    230  OD2 ASP L  32      19.425  32.489  39.768  1.00 22.39           O1-
ATOM    231  C   ASP L  32      22.484  28.959  40.972  1.00 18.16           C  
ATOM    232  O   ASP L  32      22.486  28.536  39.820  1.00 17.98           O  
ATOM    233  N   MET L  33      23.379  28.508  41.870  1.00 33.27           N  
ATOM    234  CA  MET L  33      24.440  27.624  41.495  1.00 32.72           C  
ATOM    235  CB  MET L  33      25.823  28.095  41.975  1.00 35.86           C  
ATOM    236  CG  MET L  33      26.951  27.130  41.608  1.00 36.92           C  
ATOM    237  SD  MET L  33      27.279  26.994  39.825  1.00 39.05           S  
ATOM    238  CE  MET L  33      28.050  28.629  39.653  1.00 36.66           C  
ATOM    239  C   MET L  33      24.151  26.316  42.150  1.00 32.18           C  
ATOM    240  O   MET L  33      23.819  26.271  43.332  1.00 34.43           O  
ATOM    241  N   ASN L  34      24.282  25.213  41.392  1.00 35.16           N  
ATOM    242  CA  ASN L  34      23.944  23.915  41.900  1.00 34.45           C  
ATOM    243  CB  ASN L  34      22.831  23.254  41.074  1.00 31.80           C  
ATOM    244  CG  ASN L  34      21.638  24.202  41.089  1.00 31.86           C  
ATOM    245  OD1 ASN L  34      21.012  24.418  42.125  1.00 26.85           O  
ATOM    246  ND2 ASN L  34      21.328  24.808  39.911  1.00 25.58           N  
ATOM    247  C   ASN L  34      25.164  23.054  41.760  1.00 34.44           C  
ATOM    248  O   ASN L  34      26.018  23.308  40.914  1.00 33.91           O  
ATOM    249  N   TRP L  35      25.289  22.013  42.608  1.00 33.09           N  
ATOM    250  CA  TRP L  35      26.440  21.158  42.516  1.00 32.97           C  
ATOM    251  CB  TRP L  35      27.376  21.285  43.731  1.00 32.38           C  
ATOM    252  CG  TRP L  35      28.011  22.652  43.844  1.00 33.58           C  
ATOM    253  CD2 TRP L  35      29.313  22.992  43.342  1.00 33.56           C  
ATOM    254  CD1 TRP L  35      27.506  23.790  44.405  1.00 34.07           C  
ATOM    255  NE1 TRP L  35      28.410  24.817  44.280  1.00 34.01           N  
ATOM    256  CE2 TRP L  35      29.528  24.340  43.626  1.00 33.74           C  
ATOM    257  CE3 TRP L  35      30.255  22.241  42.697  1.00 33.21           C  
ATOM    258  CZ2 TRP L  35      30.690  24.961  43.268  1.00 33.31           C  
ATOM    259  CZ3 TRP L  35      31.424  22.871  42.334  1.00 33.44           C  
ATOM    260  CH2 TRP L  35      31.638  24.205  42.612  1.00 33.13           C  
ATOM    261  C   TRP L  35      25.978  19.731  42.428  1.00 32.22           C  
ATOM    262  O   TRP L  35      25.021  19.329  43.090  1.00 31.06           O  
ATOM    263  N   TYR L  36      26.670  18.925  41.594  1.00 28.70           N  
ATOM    264  CA  TYR L  36      26.295  17.550  41.398  1.00 27.90           C  
ATOM    265  CB  TYR L  36      25.832  17.228  39.967  1.00 28.50           C  
ATOM    266  CG  TYR L  36      24.611  18.019  39.661  1.00 27.50           C  
ATOM    267  CD1 TYR L  36      24.716  19.307  39.192  1.00 27.77           C  
ATOM    268  CD2 TYR L  36      23.364  17.470  39.839  1.00 27.58           C  
ATOM    269  CE1 TYR L  36      23.591  20.041  38.905  1.00 28.19           C  
ATOM    270  CE2 TYR L  36      22.235  18.200  39.553  1.00 28.44           C  
ATOM    271  CZ  TYR L  36      22.347  19.486  39.085  1.00 28.63           C  
ATOM    272  OH  TYR L  36      21.187  20.233  38.793  1.00 29.28           O  
ATOM    273  C   TYR L  36      27.493  16.680  41.598  1.00 28.09           C  
ATOM    274  O   TYR L  36      28.631  17.088  41.365  1.00 29.86           O  
ATOM    275  N   GLN L  37      27.247  15.434  42.054  1.00 30.12           N  
ATOM    276  CA  GLN L  37      28.293  14.466  42.213  1.00 30.55           C  
ATOM    277  CB  GLN L  37      28.350  13.855  43.623  1.00 31.52           C  
ATOM    278  CG  GLN L  37      29.466  12.827  43.807  1.00 32.94           C  
ATOM    279  CD  GLN L  37      29.283  12.190  45.177  1.00 34.02           C  
ATOM    280  OE1 GLN L  37      28.210  11.685  45.505  1.00 34.87           O  
ATOM    281  NE2 GLN L  37      30.360  12.216  46.008  1.00 34.40           N  
ATOM    282  C   GLN L  37      27.965  13.335  41.286  1.00 30.21           C  
ATOM    283  O   GLN L  37      26.831  12.860  41.262  1.00 30.28           O  
ATOM    284  N   GLN L  38      28.943  12.874  40.482  1.00 31.44           N  
ATOM    285  CA  GLN L  38      28.634  11.794  39.590  1.00 31.59           C  
ATOM    286  CB  GLN L  38      28.587  12.212  38.110  1.00 28.24           C  
ATOM    287  CG  GLN L  38      28.248  11.049  37.173  1.00 27.74           C  
ATOM    288  CD  GLN L  38      28.227  11.561  35.738  1.00 28.27           C  
ATOM    289  OE1 GLN L  38      28.871  12.556  35.411  1.00 30.20           O  
ATOM    290  NE2 GLN L  38      27.482  10.847  34.853  1.00 27.02           N  
ATOM    291  C   GLN L  38      29.691  10.742  39.716  1.00 33.88           C  
ATOM    292  O   GLN L  38      30.877  10.982  39.485  1.00 32.50           O  
ATOM    293  N   LYS L  39      29.261   9.521  40.083  1.00 33.46           N  
ATOM    294  CA  LYS L  39      30.156   8.414  40.219  1.00 34.92           C  
ATOM    295  CB  LYS L  39      29.757   7.472  41.364  1.00 35.39           C  
ATOM    296  CG  LYS L  39      29.884   8.154  42.729  1.00 35.38           C  
ATOM    297  CD  LYS L  39      29.185   7.415  43.872  1.00 38.74           C  
ATOM    298  CE  LYS L  39      29.362   8.093  45.231  1.00 40.62           C  
ATOM    299  NZ  LYS L  39      28.451   7.483  46.225  1.00 42.10           N1+
ATOM    300  C   LYS L  39      30.114   7.683  38.919  1.00 37.07           C  
ATOM    301  O   LYS L  39      29.168   7.828  38.145  1.00 37.82           O  
ATOM    302  N   PRO L  40      31.116   6.907  38.633  1.00 39.78           N  
ATOM    303  CA  PRO L  40      31.133   6.257  37.359  1.00 40.10           C  
ATOM    304  CD  PRO L  40      32.457   7.183  39.120  1.00 41.30           C  
ATOM    305  CB  PRO L  40      32.534   5.671  37.209  1.00 40.94           C  
ATOM    306  CG  PRO L  40      33.405   6.635  38.037  1.00 41.58           C  
ATOM    307  C   PRO L  40      30.015   5.280  37.206  1.00 39.32           C  
ATOM    308  O   PRO L  40      29.717   4.547  38.147  1.00 39.63           O  
ATOM    309  N   GLY L  41      29.381   5.272  36.019  1.00 38.87           N  
ATOM    310  CA  GLY L  41      28.328   4.347  35.727  1.00 39.19           C  
ATOM    311  C   GLY L  41      27.023   4.861  36.251  1.00 38.56           C  
ATOM    312  O   GLY L  41      26.005   4.178  36.145  1.00 37.40           O  
ATOM    313  N   GLU L  42      26.997   6.083  36.815  1.00 37.57           N  
ATOM    314  CA  GLU L  42      25.754   6.547  37.366  1.00 36.22           C  
ATOM    315  CB  GLU L  42      25.773   6.609  38.900  1.00 40.50           C  
ATOM    316  CG  GLU L  42      25.902   5.242  39.569  1.00 43.81           C  
ATOM    317  CD  GLU L  42      26.035   5.469  41.067  1.00 47.09           C  
ATOM    318  OE1 GLU L  42      27.188   5.678  41.529  1.00 48.41           O  
ATOM    319  OE2 GLU L  42      24.989   5.443  41.769  1.00 42.50           O1-
ATOM    320  C   GLU L  42      25.492   7.943  36.888  1.00 33.85           C  
ATOM    321  O   GLU L  42      26.389   8.637  36.418  1.00 36.31           O  
ATOM    322  N   ARG L  43      24.216   8.369  36.997  1.00 32.90           N  
ATOM    323  CA  ARG L  43      23.752   9.683  36.634  1.00 32.33           C  
ATOM    324  CB  ARG L  43      22.223   9.752  36.553  1.00 31.42           C  
ATOM    325  CG  ARG L  43      21.586   9.371  37.892  1.00 31.05           C  
ATOM    326  CD  ARG L  43      20.107   9.000  37.815  1.00 31.23           C  
ATOM    327  NE  ARG L  43      19.715   8.521  39.170  1.00  0.00           N  
ATOM    328  CZ  ARG L  43      19.930   7.218  39.522  1.00  0.00           C  
ATOM    329  NH1 ARG L  43      20.505   6.357  38.634  1.00  0.00           N1+
ATOM    330  NH2 ARG L  43      19.578   6.782  40.767  1.00  0.00           N  
ATOM    331  C   ARG L  43      24.171  10.620  37.724  1.00 32.02           C  
ATOM    332  O   ARG L  43      24.512  10.189  38.823  1.00 31.85           O  
ATOM    333  N   PRO L  44      24.164  11.895  37.450  1.00 30.90           N  
ATOM    334  CA  PRO L  44      24.576  12.855  38.439  1.00 30.29           C  
ATOM    335  CD  PRO L  44      24.365  12.380  36.094  1.00 31.73           C  
ATOM    336  CB  PRO L  44      24.707  14.180  37.695  1.00 32.02           C  
ATOM    337  CG  PRO L  44      25.031  13.758  36.250  1.00 32.35           C  
ATOM    338  C   PRO L  44      23.622  12.912  39.590  1.00 30.83           C  
ATOM    339  O   PRO L  44      22.426  12.702  39.390  1.00 34.25           O  
ATOM    340  N   LYS L  45      24.142  13.193  40.805  1.00 34.02           N  
ATOM    341  CA  LYS L  45      23.321  13.273  41.976  1.00 34.57           C  
ATOM    342  CB  LYS L  45      23.812  12.381  43.128  1.00 34.01           C  
ATOM    343  CG  LYS L  45      22.839  12.319  44.305  1.00 39.14           C  
ATOM    344  CD  LYS L  45      23.148  11.193  45.293  1.00 43.67           C  
ATOM    345  CE  LYS L  45      24.435  11.411  46.089  1.00 38.54           C  
ATOM    346  NZ  LYS L  45      24.612  10.319  47.071  1.00 40.29           N1+
ATOM    347  C   LYS L  45      23.369  14.690  42.449  1.00 34.51           C  
ATOM    348  O   LYS L  45      24.426  15.319  42.459  1.00 32.09           O  
ATOM    349  N   LEU L  46      22.215  15.229  42.886  1.00 33.97           N  
ATOM    350  CA  LEU L  46      22.171  16.621  43.248  1.00 33.55           C  
ATOM    351  CB  LEU L  46      20.781  17.262  43.051  1.00 31.95           C  
ATOM    352  CG  LEU L  46      20.718  18.754  43.440  1.00 31.72           C  
ATOM    353  CD1 LEU L  46      21.697  19.600  42.606  1.00 30.62           C  
ATOM    354  CD2 LEU L  46      19.282  19.294  43.349  1.00 31.55           C  
ATOM    355  C   LEU L  46      22.574  16.809  44.690  1.00 33.42           C  
ATOM    356  O   LEU L  46      21.884  16.333  45.590  1.00 33.26           O  
ATOM    357  N   LEU L  47      23.779  17.394  44.929  1.00 31.55           N  
ATOM    358  CA  LEU L  47      24.273  17.722  46.245  1.00 32.05           C  
ATOM    359  CB  LEU L  47      25.807  17.784  46.297  1.00 30.76           C  
ATOM    360  CG  LEU L  47      26.481  16.437  45.987  1.00 31.35           C  
ATOM    361  CD1 LEU L  47      28.008  16.559  46.064  1.00 30.68           C  
ATOM    362  CD2 LEU L  47      25.921  15.311  46.870  1.00 31.33           C  
ATOM    363  C   LEU L  47      23.768  19.024  46.831  1.00 33.44           C  
ATOM    364  O   LEU L  47      23.240  19.048  47.942  1.00 34.24           O  
ATOM    365  N   ILE L  48      23.925  20.154  46.098  1.00 34.00           N  
ATOM    366  CA  ILE L  48      23.591  21.447  46.649  1.00 34.04           C  
ATOM    367  CB  ILE L  48      24.805  22.244  47.017  1.00 33.62           C  
ATOM    368  CG1 ILE L  48      25.625  21.489  48.077  1.00 33.05           C  
ATOM    369  CG2 ILE L  48      24.340  23.638  47.464  1.00 32.10           C  
ATOM    370  CD1 ILE L  48      27.020  22.067  48.298  1.00 31.86           C  
ATOM    371  C   ILE L  48      22.834  22.246  45.628  1.00 34.69           C  
ATOM    372  O   ILE L  48      23.233  22.299  44.466  1.00 33.56           O  
ATOM    373  N   SER L  49      21.725  22.901  46.056  1.00 36.51           N  
ATOM    374  CA  SER L  49      20.857  23.663  45.196  1.00 37.07           C  
ATOM    375  CB  SER L  49      19.377  23.360  45.489  1.00 35.38           C  
ATOM    376  OG  SER L  49      18.544  23.978  44.525  1.00 34.27           O  
ATOM    377  C   SER L  49      21.101  25.137  45.394  1.00 37.83           C  
ATOM    378  O   SER L  49      21.953  25.534  46.183  1.00 36.96           O  
ATOM    379  N   GLU L  50      20.381  25.964  44.586  1.00 33.80           N  
ATOM    380  CA  GLU L  50      20.565  27.384  44.573  1.00 34.82           C  
ATOM    381  CB  GLU L  50      19.698  28.134  43.540  1.00 34.79           C  
ATOM    382  CG  GLU L  50      18.198  27.881  43.651  1.00 35.27           C  
ATOM    383  CD  GLU L  50      17.538  28.572  42.467  1.00 13.79           C  
ATOM    384  OE1 GLU L  50      17.809  28.157  41.309  1.00 14.12           O  
ATOM    385  OE2 GLU L  50      16.757  29.530  42.706  1.00 14.52           O1-
ATOM    386  C   GLU L  50      20.337  27.898  45.945  1.00 35.50           C  
ATOM    387  O   GLU L  50      19.466  27.420  46.672  1.00 35.29           O  
ATOM    388  N   GLY L  51      21.157  28.889  46.339  1.00 36.25           N  
ATOM    389  CA  GLY L  51      21.058  29.397  47.673  1.00 36.44           C  
ATOM    390  C   GLY L  51      21.937  28.589  48.592  1.00 37.53           C  
ATOM    391  O   GLY L  51      21.756  28.608  49.810  1.00 38.36           O  
ATOM    392  N   ASN L  52      22.907  27.839  48.032  1.00 38.31           N  
ATOM    393  CA  ASN L  52      23.863  27.110  48.832  1.00 39.33           C  
ATOM    394  CB  ASN L  52      24.814  28.045  49.603  1.00 40.04           C  
ATOM    395  CG  ASN L  52      25.631  28.856  48.606  1.00 42.12           C  
ATOM    396  OD1 ASN L  52      26.450  28.315  47.866  1.00 43.55           O  
ATOM    397  ND2 ASN L  52      25.397  30.195  48.578  1.00 42.79           N  
ATOM    398  C   ASN L  52      23.171  26.251  49.845  1.00 38.95           C  
ATOM    399  O   ASN L  52      23.538  26.243  51.020  1.00 40.88           O  
ATOM    400  N   THR L  53      22.164  25.474  49.422  1.00 36.74           N  
ATOM    401  CA  THR L  53      21.466  24.673  50.390  1.00 36.56           C  
ATOM    402  CB  THR L  53      19.974  24.844  50.374  1.00 38.46           C  
ATOM    403  OG1 THR L  53      19.452  24.506  49.099  1.00 40.12           O  
ATOM    404  CG2 THR L  53      19.628  26.298  50.730  1.00 39.35           C  
ATOM    405  C   THR L  53      21.741  23.231  50.105  1.00 36.31           C  
ATOM    406  O   THR L  53      21.618  22.774  48.972  1.00 38.35           O  
ATOM    407  N   LEU L  54      22.134  22.471  51.147  1.00 37.71           N  
ATOM    408  CA  LEU L  54      22.406  21.070  50.983  1.00 38.99           C  
ATOM    409  CB  LEU L  54      23.098  20.395  52.186  1.00 38.07           C  
ATOM    410  CG  LEU L  54      24.615  20.634  52.292  1.00 38.27           C  
ATOM    411  CD1 LEU L  54      25.207  19.927  53.522  1.00 38.01           C  
ATOM    412  CD2 LEU L  54      25.325  20.186  51.008  1.00 38.27           C  
ATOM    413  C   LEU L  54      21.121  20.349  50.783  1.00 39.78           C  
ATOM    414  O   LEU L  54      20.129  20.614  51.460  1.00 40.59           O  
ATOM    415  N   ARG L  55      21.124  19.392  49.838  1.00 36.09           N  
ATOM    416  CA  ARG L  55      19.961  18.613  49.551  1.00 36.65           C  
ATOM    417  CB  ARG L  55      20.120  17.770  48.278  1.00 40.63           C  
ATOM    418  CG  ARG L  55      18.798  17.429  47.604  1.00 38.52           C  
ATOM    419  CD  ARG L  55      18.217  18.630  46.859  1.00 39.22           C  
ATOM    420  NE  ARG L  55      16.938  18.202  46.240  1.00 44.45           N  
ATOM    421  CZ  ARG L  55      16.950  17.452  45.099  1.00 43.65           C  
ATOM    422  NH1 ARG L  55      18.131  16.992  44.598  1.00 42.79           N1+
ATOM    423  NH2 ARG L  55      15.779  17.149  44.466  1.00 44.40           N  
ATOM    424  C   ARG L  55      19.785  17.683  50.708  1.00 37.88           C  
ATOM    425  O   ARG L  55      20.751  17.318  51.379  1.00 42.34           O  
ATOM    426  N   PRO L  56      18.570  17.299  50.983  1.00 43.96           N  
ATOM    427  CA  PRO L  56      18.364  16.422  52.097  1.00 45.25           C  
ATOM    428  CD  PRO L  56      17.422  18.157  50.741  1.00 44.83           C  
ATOM    429  CB  PRO L  56      16.858  16.407  52.343  1.00 47.86           C  
ATOM    430  CG  PRO L  56      16.402  17.790  51.837  1.00 45.69           C  
ATOM    431  C   PRO L  56      18.977  15.089  51.830  1.00 45.29           C  
ATOM    432  O   PRO L  56      18.809  14.559  50.732  1.00 46.14           O  
ATOM    433  N   GLY L  57      19.672  14.521  52.834  1.00 46.53           N  
ATOM    434  CA  GLY L  57      20.287  13.236  52.676  1.00 46.42           C  
ATOM    435  C   GLY L  57      21.762  13.402  52.431  1.00 46.10           C  
ATOM    436  O   GLY L  57      22.517  12.436  52.538  1.00 48.74           O  
ATOM    437  N   VAL L  58      22.226  14.624  52.106  1.00 41.86           N  
ATOM    438  CA  VAL L  58      23.627  14.820  51.836  1.00 41.17           C  
ATOM    439  CB  VAL L  58      23.897  16.014  50.965  1.00 43.17           C  
ATOM    440  CG1 VAL L  58      25.414  16.142  50.741  1.00 41.88           C  
ATOM    441  CG2 VAL L  58      23.087  15.853  49.667  1.00 42.83           C  
ATOM    442  C   VAL L  58      24.354  15.027  53.137  1.00 40.95           C  
ATOM    443  O   VAL L  58      23.830  15.644  54.060  1.00 43.85           O  
ATOM    444  N   PRO L  59      25.565  14.530  53.225  1.00 44.05           N  
ATOM    445  CA  PRO L  59      26.325  14.658  54.445  1.00 43.69           C  
ATOM    446  CD  PRO L  59      25.940  13.344  52.473  1.00 40.93           C  
ATOM    447  CB  PRO L  59      27.525  13.729  54.282  1.00 40.96           C  
ATOM    448  CG  PRO L  59      27.011  12.639  53.325  1.00 41.72           C  
ATOM    449  C   PRO L  59      26.695  16.084  54.720  1.00 43.30           C  
ATOM    450  O   PRO L  59      26.903  16.845  53.778  1.00 40.95           O  
ATOM    451  N   SER L  60      26.803  16.451  56.010  1.00 41.33           N  
ATOM    452  CA  SER L  60      27.073  17.799  56.423  1.00 41.40           C  
ATOM    453  CB  SER L  60      26.950  17.986  57.943  1.00 41.24           C  
ATOM    454  OG  SER L  60      27.925  17.202  58.612  1.00 50.68           O  
ATOM    455  C   SER L  60      28.460  18.200  56.026  1.00 40.47           C  
ATOM    456  O   SER L  60      28.798  19.381  56.051  1.00 41.35           O  
ATOM    457  N   ARG L  61      29.309  17.231  55.649  1.00 40.06           N  
ATOM    458  CA  ARG L  61      30.667  17.545  55.308  1.00 38.67           C  
ATOM    459  CB  ARG L  61      31.576  16.320  55.114  1.00 39.79           C  
ATOM    460  CG  ARG L  61      31.179  15.364  53.993  1.00 39.90           C  
ATOM    461  CD  ARG L  61      32.167  14.204  53.862  1.00 40.72           C  
ATOM    462  NE  ARG L  61      31.729  13.338  52.733  1.00 39.61           N  
ATOM    463  CZ  ARG L  61      30.930  12.255  52.963  1.00 40.43           C  
ATOM    464  NH1 ARG L  61      30.492  11.985  54.225  1.00 40.29           N1+
ATOM    465  NH2 ARG L  61      30.574  11.444  51.924  1.00 39.13           N  
ATOM    466  C   ARG L  61      30.700  18.392  54.070  1.00 38.54           C  
ATOM    467  O   ARG L  61      31.672  19.113  53.843  1.00 40.11           O  
ATOM    468  N   PHE L  62      29.665  18.282  53.209  1.00 36.54           N  
ATOM    469  CA  PHE L  62      29.611  19.045  51.989  1.00 36.61           C  
ATOM    470  CB  PHE L  62      28.724  18.387  50.917  1.00 37.69           C  
ATOM    471  CG  PHE L  62      29.353  17.091  50.537  1.00 37.62           C  
ATOM    472  CD1 PHE L  62      30.342  17.049  49.583  1.00 38.15           C  
ATOM    473  CD2 PHE L  62      28.956  15.916  51.133  1.00 37.56           C  
ATOM    474  CE1 PHE L  62      30.925  15.855  49.229  1.00 37.04           C  
ATOM    475  CE2 PHE L  62      29.536  14.718  50.782  1.00 37.14           C  
ATOM    476  CZ  PHE L  62      30.524  14.686  49.830  1.00 37.32           C  
ATOM    477  C   PHE L  62      29.035  20.403  52.271  1.00 37.95           C  
ATOM    478  O   PHE L  62      28.114  20.546  53.074  1.00 40.77           O  
ATOM    479  N   SER L  63      29.589  21.448  51.614  1.00 37.70           N  
ATOM    480  CA  SER L  63      29.101  22.788  51.783  1.00 38.80           C  
ATOM    481  CB  SER L  63      29.754  23.553  52.949  1.00 45.55           C  
ATOM    482  OG  SER L  63      29.404  22.968  54.192  1.00 50.44           O  
ATOM    483  C   SER L  63      29.453  23.562  50.555  1.00 38.96           C  
ATOM    484  O   SER L  63      30.366  23.208  49.811  1.00 44.30           O  
ATOM    485  N   SER L  64      28.713  24.657  50.308  1.00 41.63           N  
ATOM    486  CA  SER L  64      29.017  25.493  49.188  1.00 42.37           C  
ATOM    487  CB  SER L  64      28.086  25.292  47.977  1.00 40.56           C  
ATOM    488  OG  SER L  64      26.743  25.592  48.321  1.00 41.35           O  
ATOM    489  C   SER L  64      28.881  26.900  49.663  1.00 42.20           C  
ATOM    490  O   SER L  64      28.188  27.173  50.641  1.00 41.02           O  
ATOM    491  N   SER L  65      29.582  27.832  48.993  1.00 41.62           N  
ATOM    492  CA  SER L  65      29.521  29.212  49.367  1.00 43.62           C  
ATOM    493  CB  SER L  65      30.616  29.619  50.366  1.00 51.38           C  
ATOM    494  OG  SER L  65      31.899  29.419  49.794  1.00 55.95           O  
ATOM    495  C   SER L  65      29.725  30.009  48.119  1.00 43.34           C  
ATOM    496  O   SER L  65      29.940  29.453  47.043  1.00 49.29           O  
ATOM    497  N   GLY L  66      29.643  31.349  48.231  1.00 47.72           N  
ATOM    498  CA  GLY L  66      29.870  32.170  47.075  1.00 47.15           C  
ATOM    499  C   GLY L  66      28.594  32.804  46.621  1.00 47.63           C  
ATOM    500  O   GLY L  66      27.495  32.323  46.892  1.00 44.78           O  
ATOM    501  N   TYR L  67      28.739  33.962  45.945  1.00 43.87           N  
ATOM    502  CA  TYR L  67      27.637  34.689  45.391  1.00 44.31           C  
ATOM    503  CB  TYR L  67      27.087  35.740  46.377  1.00 45.60           C  
ATOM    504  CG  TYR L  67      25.884  36.415  45.807  1.00 57.82           C  
ATOM    505  CD1 TYR L  67      24.652  35.802  45.845  1.00 58.09           C  
ATOM    506  CD2 TYR L  67      25.982  37.671  45.255  1.00 57.68           C  
ATOM    507  CE1 TYR L  67      23.542  36.430  45.329  1.00 58.27           C  
ATOM    508  CE2 TYR L  67      24.877  38.304  44.736  1.00 58.27           C  
ATOM    509  CZ  TYR L  67      23.654  37.681  44.770  1.00 58.24           C  
ATOM    510  OH  TYR L  67      22.519  38.330  44.239  1.00 58.26           O  
ATOM    511  C   TYR L  67      28.196  35.406  44.200  1.00 43.82           C  
ATOM    512  O   TYR L  67      29.409  35.587  44.097  1.00 45.41           O  
ATOM    513  N   GLY L  68      27.326  35.838  43.266  1.00 41.90           N  
ATOM    514  CA  GLY L  68      27.807  36.565  42.128  1.00 40.71           C  
ATOM    515  C   GLY L  68      28.434  35.618  41.153  1.00 40.38           C  
ATOM    516  O   GLY L  68      27.759  34.760  40.591  1.00 41.51           O  
ATOM    517  N   THR L  69      29.697  35.901  40.788  1.00 41.98           N  
ATOM    518  CA  THR L  69      30.505  35.128  39.882  1.00 41.98           C  
ATOM    519  CB  THR L  69      31.438  35.997  39.096  1.00 42.88           C  
ATOM    520  OG1 THR L  69      32.321  36.688  39.966  1.00 43.87           O  
ATOM    521  CG2 THR L  69      30.590  37.001  38.294  1.00 42.77           C  
ATOM    522  C   THR L  69      31.321  34.021  40.502  1.00 41.70           C  
ATOM    523  O   THR L  69      31.641  33.048  39.820  1.00 43.33           O  
ATOM    524  N   ASP L  70      31.738  34.143  41.782  1.00 40.32           N  
ATOM    525  CA  ASP L  70      32.697  33.189  42.283  1.00 41.41           C  
ATOM    526  CB  ASP L  70      33.898  33.892  42.946  1.00 50.89           C  
ATOM    527  CG  ASP L  70      35.119  32.987  42.889  1.00 54.63           C  
ATOM    528  OD1 ASP L  70      34.961  31.754  43.083  1.00 55.81           O  
ATOM    529  OD2 ASP L  70      36.234  33.521  42.644  1.00 56.71           O1-
ATOM    530  C   ASP L  70      32.057  32.279  43.293  1.00 40.80           C  
ATOM    531  O   ASP L  70      31.583  32.734  44.332  1.00 46.54           O  
ATOM    532  N   PHE L  71      32.049  30.951  43.022  1.00 42.36           N  
ATOM    533  CA  PHE L  71      31.404  30.026  43.920  1.00 40.62           C  
ATOM    534  CB  PHE L  71      30.190  29.323  43.285  1.00 38.54           C  
ATOM    535  CG  PHE L  71      29.189  30.366  42.916  1.00 36.96           C  
ATOM    536  CD1 PHE L  71      29.319  31.051  41.729  1.00 36.36           C  
ATOM    537  CD2 PHE L  71      28.126  30.656  43.740  1.00 36.81           C  
ATOM    538  CE1 PHE L  71      28.410  32.016  41.369  1.00 35.19           C  
ATOM    539  CE2 PHE L  71      27.214  31.620  43.383  1.00 36.01           C  
ATOM    540  CZ  PHE L  71      27.350  32.298  42.196  1.00 35.57           C  
ATOM    541  C   PHE L  71      32.380  28.950  44.317  1.00 40.25           C  
ATOM    542  O   PHE L  71      33.265  28.586  43.544  1.00 39.94           O  
ATOM    543  N   VAL L  72      32.238  28.416  45.554  1.00 41.23           N  
ATOM    544  CA  VAL L  72      33.147  27.407  46.025  1.00 41.73           C  
ATOM    545  CB  VAL L  72      34.066  27.907  47.099  1.00 39.73           C  
ATOM    546  CG1 VAL L  72      34.987  26.758  47.533  1.00 41.13           C  
ATOM    547  CG2 VAL L  72      34.813  29.145  46.574  1.00 39.86           C  
ATOM    548  C   VAL L  72      32.373  26.261  46.614  1.00 42.26           C  
ATOM    549  O   VAL L  72      31.324  26.433  47.229  1.00 40.12           O  
ATOM    550  N   PHE L  73      32.900  25.037  46.421  1.00 38.80           N  
ATOM    551  CA  PHE L  73      32.326  23.830  46.942  1.00 39.20           C  
ATOM    552  CB  PHE L  73      31.901  22.895  45.793  1.00 39.73           C  
ATOM    553  CG  PHE L  73      31.587  21.527  46.280  1.00 39.15           C  
ATOM    554  CD1 PHE L  73      30.539  21.268  47.128  1.00 38.73           C  
ATOM    555  CD2 PHE L  73      32.344  20.475  45.835  1.00 39.06           C  
ATOM    556  CE1 PHE L  73      30.275  19.982  47.539  1.00 38.04           C  
ATOM    557  CE2 PHE L  73      32.083  19.190  46.241  1.00 39.04           C  
ATOM    558  CZ  PHE L  73      31.049  18.938  47.102  1.00 38.17           C  
ATOM    559  C   PHE L  73      33.392  23.191  47.777  1.00 40.34           C  
ATOM    560  O   PHE L  73      34.529  23.053  47.331  1.00 42.32           O  
ATOM    561  N   THR L  74      33.063  22.800  49.028  1.00 40.90           N  
ATOM    562  CA  THR L  74      34.086  22.260  49.879  1.00 42.35           C  
ATOM    563  CB  THR L  74      34.481  23.199  50.982  1.00 49.28           C  
ATOM    564  OG1 THR L  74      33.371  23.451  51.832  1.00 54.43           O  
ATOM    565  CG2 THR L  74      34.974  24.513  50.355  1.00 52.61           C  
ATOM    566  C   THR L  74      33.614  21.001  50.535  1.00 42.45           C  
ATOM    567  O   THR L  74      32.441  20.851  50.874  1.00 47.55           O  
ATOM    568  N   ILE L  75      34.551  20.049  50.714  1.00 31.77           N  
ATOM    569  CA  ILE L  75      34.290  18.821  51.407  1.00 33.17           C  
ATOM    570  CB  ILE L  75      34.655  17.619  50.589  1.00 29.38           C  
ATOM    571  CG1 ILE L  75      33.855  17.633  49.274  1.00 28.28           C  
ATOM    572  CG2 ILE L  75      34.404  16.363  51.438  1.00 27.97           C  
ATOM    573  CD1 ILE L  75      34.368  16.653  48.217  1.00 27.33           C  
ATOM    574  C   ILE L  75      35.193  18.884  52.605  1.00 34.84           C  
ATOM    575  O   ILE L  75      36.415  18.930  52.462  1.00 31.90           O  
ATOM    576  N   GLU L  76      34.606  18.913  53.821  1.00 33.53           N  
ATOM    577  CA  GLU L  76      35.367  19.149  55.022  1.00 37.28           C  
ATOM    578  CB  GLU L  76      34.467  19.323  56.258  1.00 44.61           C  
ATOM    579  CG  GLU L  76      35.205  19.836  57.496  1.00 49.67           C  
ATOM    580  CD  GLU L  76      35.426  21.333  57.327  1.00 45.47           C  
ATOM    581  OE1 GLU L  76      34.430  22.093  57.453  1.00 48.46           O  
ATOM    582  OE2 GLU L  76      36.590  21.738  57.068  1.00 48.11           O1-
ATOM    583  C   GLU L  76      36.336  18.059  55.331  1.00 37.71           C  
ATOM    584  O   GLU L  76      37.524  18.330  55.501  1.00 42.71           O  
ATOM    585  N   ASN L  77      35.851  16.807  55.418  1.00 41.28           N  
ATOM    586  CA  ASN L  77      36.694  15.684  55.695  1.00 40.60           C  
ATOM    587  CB  ASN L  77      36.353  14.986  57.021  1.00 43.92           C  
ATOM    588  CG  ASN L  77      36.625  15.964  58.151  1.00 46.34           C  
ATOM    589  OD1 ASN L  77      37.763  16.365  58.386  1.00 46.01           O  
ATOM    590  ND2 ASN L  77      35.545  16.372  58.868  1.00 42.79           N  
ATOM    591  C   ASN L  77      36.371  14.718  54.611  1.00 39.78           C  
ATOM    592  O   ASN L  77      35.328  14.071  54.632  1.00 40.80           O  
ATOM    593  N   THR L  78      37.282  14.572  53.642  1.00 36.06           N  
ATOM    594  CA  THR L  78      36.995  13.751  52.506  1.00 35.50           C  
ATOM    595  CB  THR L  78      37.986  13.962  51.399  1.00 34.03           C  
ATOM    596  OG1 THR L  78      38.010  15.338  51.045  1.00 22.85           O  
ATOM    597  CG2 THR L  78      37.577  13.124  50.176  1.00 34.02           C  
ATOM    598  C   THR L  78      36.995  12.305  52.907  1.00 35.87           C  
ATOM    599  O   THR L  78      37.789  11.876  53.745  1.00 35.18           O  
ATOM    600  N   LEU L  79      36.064  11.525  52.308  1.00 32.93           N  
ATOM    601  CA  LEU L  79      35.905  10.121  52.573  1.00 32.96           C  
ATOM    602  CB  LEU L  79      34.485   9.740  53.036  1.00 37.61           C  
ATOM    603  CG  LEU L  79      34.046  10.418  54.345  1.00 39.09           C  
ATOM    604  CD1 LEU L  79      32.634   9.972  54.755  1.00 22.31           C  
ATOM    605  CD2 LEU L  79      35.084  10.215  55.459  1.00 21.42           C  
ATOM    606  C   LEU L  79      36.124   9.404  51.276  1.00 33.42           C  
ATOM    607  O   LEU L  79      36.133  10.017  50.212  1.00 38.68           O  
ATOM    608  N   SER L  80      36.309   8.071  51.343  1.00 50.06           N  
ATOM    609  CA  SER L  80      36.569   7.252  50.191  1.00 50.59           C  
ATOM    610  CB  SER L  80      36.807   5.780  50.562  1.00 57.07           C  
ATOM    611  OG  SER L  80      37.952   5.673  51.395  1.00 57.28           O  
ATOM    612  C   SER L  80      35.389   7.296  49.265  1.00 48.97           C  
ATOM    613  O   SER L  80      35.543   7.211  48.047  1.00 53.29           O  
ATOM    614  N   GLU L  81      34.180   7.461  49.828  1.00 44.45           N  
ATOM    615  CA  GLU L  81      32.937   7.471  49.104  1.00 43.42           C  
ATOM    616  CB  GLU L  81      31.731   7.720  50.018  1.00 49.84           C  
ATOM    617  CG  GLU L  81      31.540   6.674  51.108  1.00 53.58           C  
ATOM    618  CD  GLU L  81      30.357   7.142  51.938  1.00 53.34           C  
ATOM    619  OE1 GLU L  81      30.442   8.257  52.516  1.00 54.54           O  
ATOM    620  OE2 GLU L  81      29.346   6.394  51.995  1.00 54.33           O1-
ATOM    621  C   GLU L  81      32.923   8.631  48.158  1.00 42.17           C  
ATOM    622  O   GLU L  81      32.223   8.613  47.150  1.00 47.28           O  
ATOM    623  N   ASP L  82      33.661   9.695  48.511  1.00 43.72           N  
ATOM    624  CA  ASP L  82      33.699  10.961  47.834  1.00 42.01           C  
ATOM    625  CB  ASP L  82      34.439  12.031  48.648  1.00 42.70           C  
ATOM    626  CG  ASP L  82      33.579  12.288  49.876  1.00 43.96           C  
ATOM    627  OD1 ASP L  82      32.379  11.903  49.838  1.00 43.92           O  
ATOM    628  OD2 ASP L  82      34.105  12.860  50.867  1.00 44.15           O1-
ATOM    629  C   ASP L  82      34.323  10.899  46.476  1.00 41.72           C  
ATOM    630  O   ASP L  82      34.143  11.834  45.698  1.00 42.98           O  
ATOM    631  N   VAL L  83      35.126   9.868  46.149  1.00 42.21           N  
ATOM    632  CA  VAL L  83      35.733   9.910  44.848  1.00 41.20           C  
ATOM    633  CB  VAL L  83      36.665   8.770  44.552  1.00 40.95           C  
ATOM    634  CG1 VAL L  83      37.884   8.880  45.476  1.00 42.09           C  
ATOM    635  CG2 VAL L  83      35.901   7.445  44.697  1.00 43.40           C  
ATOM    636  C   VAL L  83      34.664   9.924  43.802  1.00 39.90           C  
ATOM    637  O   VAL L  83      33.790   9.059  43.763  1.00 40.15           O  
ATOM    638  N   ALA L  84      34.726  10.941  42.919  1.00 36.49           N  
ATOM    639  CA  ALA L  84      33.759  11.085  41.872  1.00 34.87           C  
ATOM    640  CB  ALA L  84      32.310  11.175  42.385  1.00 39.01           C  
ATOM    641  C   ALA L  84      34.063  12.363  41.153  1.00 34.85           C  
ATOM    642  O   ALA L  84      35.034  13.053  41.463  1.00 34.57           O  
ATOM    643  N   ASP L  85      33.244  12.683  40.130  1.00 35.50           N  
ATOM    644  CA  ASP L  85      33.394  13.891  39.364  1.00 35.11           C  
ATOM    645  CB  ASP L  85      33.085  13.682  37.870  1.00 36.17           C  
ATOM    646  CG  ASP L  85      34.124  12.739  37.281  1.00 39.20           C  
ATOM    647  OD1 ASP L  85      35.332  13.087  37.334  1.00 39.97           O  
ATOM    648  OD2 ASP L  85      33.722  11.654  36.784  1.00 40.56           O1-
ATOM    649  C   ASP L  85      32.364  14.850  39.880  1.00 34.48           C  
ATOM    650  O   ASP L  85      31.220  14.459  40.108  1.00 35.39           O  
ATOM    651  N   TYR L  86      32.730  16.136  40.074  1.00 33.95           N  
ATOM    652  CA  TYR L  86      31.787  17.087  40.602  1.00 32.79           C  
ATOM    653  CB  TYR L  86      32.277  17.802  41.873  1.00 31.48           C  
ATOM    654  CG  TYR L  86      32.368  16.781  42.955  1.00 31.13           C  
ATOM    655  CD1 TYR L  86      33.484  15.987  43.080  1.00 31.14           C  
ATOM    656  CD2 TYR L  86      31.336  16.616  43.847  1.00 31.50           C  
ATOM    657  CE1 TYR L  86      33.569  15.045  44.079  1.00 30.88           C  
ATOM    658  CE2 TYR L  86      31.415  15.676  44.847  1.00 31.06           C  
ATOM    659  CZ  TYR L  86      32.534  14.889  44.967  1.00 31.63           C  
ATOM    660  OH  TYR L  86      32.616  13.925  45.994  1.00 32.22           O  
ATOM    661  C   TYR L  86      31.531  18.144  39.571  1.00 32.53           C  
ATOM    662  O   TYR L  86      32.450  18.587  38.881  1.00 32.25           O  
ATOM    663  N   PHE L  87      30.252  18.567  39.433  1.00 33.30           N  
ATOM    664  CA  PHE L  87      29.933  19.559  38.444  1.00 33.97           C  
ATOM    665  CB  PHE L  87      29.031  19.066  37.296  1.00 34.84           C  
ATOM    666  CG  PHE L  87      29.636  17.899  36.594  1.00 34.59           C  
ATOM    667  CD1 PHE L  87      30.657  18.043  35.685  1.00 34.22           C  
ATOM    668  CD2 PHE L  87      29.173  16.638  36.860  1.00 33.58           C  
ATOM    669  CE1 PHE L  87      31.197  16.950  35.048  1.00 34.66           C  
ATOM    670  CE2 PHE L  87      29.707  15.543  36.224  1.00 34.71           C  
ATOM    671  CZ  PHE L  87      30.724  15.692  35.315  1.00 34.78           C  
ATOM    672  C   PHE L  87      29.131  20.657  39.073  1.00 34.12           C  
ATOM    673  O   PHE L  87      28.379  20.440  40.024  1.00 37.51           O  
ATOM    674  N   CYS L  88      29.281  21.885  38.534  1.00 33.13           N  
ATOM    675  CA  CYS L  88      28.501  23.003  38.982  1.00 32.74           C  
ATOM    676  CB  CYS L  88      29.328  24.258  39.370  1.00 33.15           C  
ATOM    677  SG  CYS L  88      30.458  24.855  38.073  1.00 35.84           S  
ATOM    678  C   CYS L  88      27.575  23.335  37.852  1.00 32.23           C  
ATOM    679  O   CYS L  88      27.917  23.148  36.686  1.00 30.92           O  
ATOM    680  N   LEU L  89      26.349  23.783  38.183  1.00 30.61           N  
ATOM    681  CA  LEU L  89      25.350  24.091  37.196  1.00 28.75           C  
ATOM    682  CB  LEU L  89      24.246  23.021  37.116  1.00 27.61           C  
ATOM    683  CG  LEU L  89      23.036  23.425  36.252  1.00 26.96           C  
ATOM    684  CD1 LEU L  89      23.424  23.663  34.787  1.00 26.39           C  
ATOM    685  CD2 LEU L  89      21.887  22.419  36.404  1.00 26.51           C  
ATOM    686  C   LEU L  89      24.685  25.379  37.560  1.00 29.56           C  
ATOM    687  O   LEU L  89      24.271  25.587  38.698  1.00 31.21           O  
ATOM    688  N   GLN L  90      24.546  26.268  36.561  1.00 30.95           N  
ATOM    689  CA  GLN L  90      23.950  27.561  36.751  1.00 30.80           C  
ATOM    690  CB  GLN L  90      24.730  28.617  35.949  1.00 30.31           C  
ATOM    691  CG  GLN L  90      24.078  29.986  35.823  1.00 31.05           C  
ATOM    692  CD  GLN L  90      23.331  30.014  34.497  1.00 31.60           C  
ATOM    693  OE1 GLN L  90      22.601  30.959  34.206  1.00 32.30           O  
ATOM    694  NE2 GLN L  90      23.519  28.958  33.665  1.00 32.61           N  
ATOM    695  C   GLN L  90      22.540  27.484  36.251  1.00 31.12           C  
ATOM    696  O   GLN L  90      22.291  27.099  35.112  1.00 31.39           O  
ATOM    697  N   SER L  91      21.601  27.736  37.188  1.00 32.48           N  
ATOM    698  CA  SER L  91      20.177  27.782  37.004  1.00 33.12           C  
ATOM    699  CB  SER L  91      19.420  27.139  38.177  1.00 32.60           C  
ATOM    700  OG  SER L  91      19.739  27.805  39.388  1.00 34.88           O  
ATOM    701  C   SER L  91      19.645  29.183  36.811  1.00 34.37           C  
ATOM    702  O   SER L  91      18.438  29.383  36.935  1.00 35.01           O  
ATOM    703  N   ASP L  92      20.503  30.207  36.618  1.00 36.14           N  
ATOM    704  CA  ASP L  92      20.014  31.563  36.511  1.00 37.41           C  
ATOM    705  CB  ASP L  92      21.148  32.603  36.589  1.00 36.96           C  
ATOM    706  CG  ASP L  92      20.563  33.983  36.883  1.00 37.48           C  
ATOM    707  OD1 ASP L  92      19.485  34.061  37.533  1.00 38.71           O  
ATOM    708  OD2 ASP L  92      21.209  34.983  36.471  1.00 36.99           O1-
ATOM    709  C   ASP L  92      19.249  31.803  35.235  1.00 37.71           C  
ATOM    710  O   ASP L  92      18.117  32.287  35.277  1.00 37.97           O  
ATOM    711  N   ASN L  93      19.835  31.473  34.060  1.00 38.68           N  
ATOM    712  CA  ASN L  93      19.108  31.726  32.843  1.00 39.73           C  
ATOM    713  CB  ASN L  93      19.309  33.134  32.244  1.00 41.01           C  
ATOM    714  CG  ASN L  93      20.748  33.310  31.778  1.00 51.38           C  
ATOM    715  OD1 ASN L  93      21.002  33.577  30.604  1.00 53.38           O  
ATOM    716  ND2 ASN L  93      21.719  33.169  32.718  1.00 50.97           N  
ATOM    717  C   ASN L  93      19.482  30.707  31.807  1.00 39.75           C  
ATOM    718  O   ASN L  93      20.492  30.016  31.920  1.00 39.56           O  
ATOM    719  N   LEU L  94      18.641  30.577  30.760  1.00 38.70           N  
ATOM    720  CA  LEU L  94      18.886  29.597  29.741  1.00 37.83           C  
ATOM    721  CB  LEU L  94      17.620  29.206  28.962  1.00 37.04           C  
ATOM    722  CG  LEU L  94      16.516  28.645  29.884  1.00 36.71           C  
ATOM    723  CD1 LEU L  94      15.344  28.075  29.076  1.00 35.04           C  
ATOM    724  CD2 LEU L  94      17.074  27.636  30.898  1.00 36.44           C  
ATOM    725  C   LEU L  94      19.901  30.140  28.790  1.00 37.70           C  
ATOM    726  O   LEU L  94      20.010  31.352  28.613  1.00 38.11           O  
ATOM    727  N   PRO L  95      20.669  29.274  28.176  1.00 37.18           N  
ATOM    728  CA  PRO L  95      20.577  27.853  28.394  1.00 36.41           C  
ATOM    729  CD  PRO L  95      21.273  29.594  26.894  1.00 36.58           C  
ATOM    730  CB  PRO L  95      21.226  27.194  27.172  1.00 36.26           C  
ATOM    731  CG  PRO L  95      22.040  28.320  26.508  1.00 35.93           C  
ATOM    732  C   PRO L  95      21.227  27.453  29.683  1.00 35.49           C  
ATOM    733  O   PRO L  95      22.130  28.149  30.140  1.00 35.71           O  
ATOM    734  N   LEU L  96      20.788  26.325  30.279  1.00 33.98           N  
ATOM    735  CA  LEU L  96      21.390  25.882  31.501  1.00 33.04           C  
ATOM    736  CB  LEU L  96      20.708  24.646  32.122  1.00 32.49           C  
ATOM    737  CG  LEU L  96      19.223  24.836  32.488  1.00 33.44           C  
ATOM    738  CD1 LEU L  96      19.030  25.955  33.522  1.00 33.16           C  
ATOM    739  CD2 LEU L  96      18.347  24.999  31.236  1.00 34.76           C  
ATOM    740  C   LEU L  96      22.773  25.464  31.137  1.00 32.77           C  
ATOM    741  O   LEU L  96      22.975  24.804  30.120  1.00 31.98           O  
ATOM    742  N   THR L  97      23.773  25.852  31.952  1.00 30.00           N  
ATOM    743  CA  THR L  97      25.109  25.455  31.606  1.00 28.40           C  
ATOM    744  CB  THR L  97      25.974  26.607  31.189  1.00 29.57           C  
ATOM    745  OG1 THR L  97      26.070  27.549  32.246  1.00 29.81           O  
ATOM    746  CG2 THR L  97      25.359  27.266  29.944  1.00 28.51           C  
ATOM    747  C   THR L  97      25.782  24.805  32.779  1.00 28.34           C  
ATOM    748  O   THR L  97      25.564  25.179  33.930  1.00 29.95           O  
ATOM    749  N   PHE L  98      26.654  23.813  32.486  1.00 29.63           N  
ATOM    750  CA  PHE L  98      27.368  23.064  33.483  1.00 28.88           C  
ATOM    751  CB  PHE L  98      27.346  21.537  33.259  1.00 27.50           C  
ATOM    752  CG  PHE L  98      25.955  21.000  33.335  1.00 27.60           C  
ATOM    753  CD1 PHE L  98      25.138  21.025  32.228  1.00 27.40           C  
ATOM    754  CD2 PHE L  98      25.474  20.457  34.503  1.00 27.07           C  
ATOM    755  CE1 PHE L  98      23.859  20.524  32.288  1.00 26.89           C  
ATOM    756  CE2 PHE L  98      24.195  19.955  34.570  1.00 26.71           C  
ATOM    757  CZ  PHE L  98      23.382  19.990  33.462  1.00 26.96           C  
ATOM    758  C   PHE L  98      28.817  23.423  33.374  1.00 29.56           C  
ATOM    759  O   PHE L  98      29.257  24.010  32.388  1.00 31.48           O  
ATOM    760  N   GLY L  99      29.598  23.092  34.421  1.00 29.61           N  
ATOM    761  CA  GLY L  99      31.009  23.348  34.389  1.00 30.07           C  
ATOM    762  C   GLY L  99      31.685  22.168  33.751  1.00 31.72           C  
ATOM    763  O   GLY L  99      31.043  21.184  33.389  1.00 34.23           O  
ATOM    764  N   SER L 100      33.024  22.259  33.607  1.00 34.30           N  
ATOM    765  CA  SER L 100      33.861  21.253  33.008  1.00 35.97           C  
ATOM    766  CB  SER L 100      35.297  21.750  32.780  1.00 16.75           C  
ATOM    767  OG  SER L 100      35.301  22.834  31.862  1.00 24.31           O  
ATOM    768  C   SER L 100      33.940  20.054  33.904  1.00 37.50           C  
ATOM    769  O   SER L 100      34.207  18.944  33.445  1.00 36.85           O  
ATOM    770  N   GLY L 101      33.741  20.245  35.220  1.00 35.57           N  
ATOM    771  CA  GLY L 101      33.791  19.128  36.122  1.00 35.11           C  
ATOM    772  C   GLY L 101      35.153  19.039  36.733  1.00 36.42           C  
ATOM    773  O   GLY L 101      36.128  19.576  36.208  1.00 36.10           O  
ATOM    774  N   THR L 102      35.232  18.363  37.898  1.00 41.38           N  
ATOM    775  CA  THR L 102      36.479  18.164  38.577  1.00 42.31           C  
ATOM    776  CB  THR L 102      36.628  19.048  39.783  1.00 40.28           C  
ATOM    777  OG1 THR L 102      36.548  20.413  39.399  1.00 41.28           O  
ATOM    778  CG2 THR L 102      37.981  18.767  40.456  1.00 40.08           C  
ATOM    779  C   THR L 102      36.490  16.743  39.056  1.00 43.29           C  
ATOM    780  O   THR L 102      35.580  16.324  39.768  1.00 42.84           O  
ATOM    781  N   LYS L 103      37.523  15.955  38.692  1.00 42.71           N  
ATOM    782  CA  LYS L 103      37.530  14.593  39.147  1.00 43.73           C  
ATOM    783  CB  LYS L 103      38.119  13.580  38.148  1.00 46.84           C  
ATOM    784  CG  LYS L 103      37.880  12.129  38.579  1.00 50.03           C  
ATOM    785  CD  LYS L 103      38.033  11.107  37.452  1.00 43.75           C  
ATOM    786  CE  LYS L 103      37.633   9.689  37.866  1.00 45.79           C  
ATOM    787  NZ  LYS L 103      37.466   8.838  36.670  1.00 45.93           N1+
ATOM    788  C   LYS L 103      38.329  14.537  40.406  1.00 43.42           C  
ATOM    789  O   LYS L 103      39.406  15.123  40.508  1.00 44.38           O  
ATOM    790  N   LEU L 104      37.801  13.814  41.411  1.00 41.81           N  
ATOM    791  CA  LEU L 104      38.421  13.761  42.702  1.00 42.52           C  
ATOM    792  CB  LEU L 104      37.400  14.052  43.817  1.00 41.18           C  
ATOM    793  CG  LEU L 104      37.939  14.042  45.258  1.00 39.93           C  
ATOM    794  CD1 LEU L 104      38.916  15.198  45.508  1.00 38.61           C  
ATOM    795  CD2 LEU L 104      36.783  14.025  46.269  1.00 39.45           C  
ATOM    796  C   LEU L 104      38.960  12.383  42.933  1.00 44.03           C  
ATOM    797  O   LEU L 104      38.236  11.393  42.840  1.00 45.55           O  
ATOM    798  N   GLU L 105      40.265  12.289  43.255  1.00 40.70           N  
ATOM    799  CA  GLU L 105      40.864  11.014  43.516  1.00 42.45           C  
ATOM    800  CB  GLU L 105      42.139  10.752  42.695  1.00 50.41           C  
ATOM    801  CG  GLU L 105      42.772   9.388  42.980  1.00 53.80           C  
ATOM    802  CD  GLU L 105      44.104   9.312  42.248  1.00 56.89           C  
ATOM    803  OE1 GLU L 105      44.921  10.261  42.394  1.00 55.05           O  
ATOM    804  OE2 GLU L 105      44.325   8.298  41.536  1.00 55.65           O1-
ATOM    805  C   GLU L 105      41.289  11.008  44.948  1.00 42.23           C  
ATOM    806  O   GLU L 105      41.792  12.003  45.465  1.00 47.62           O  
ATOM    807  N   ILE L 106      41.094   9.871  45.637  1.00 46.62           N  
ATOM    808  CA  ILE L 106      41.520   9.829  47.004  1.00 47.68           C  
ATOM    809  CB  ILE L 106      40.556   9.131  47.903  1.00 42.20           C  
ATOM    810  CG1 ILE L 106      39.241   9.917  47.916  1.00 33.78           C  
ATOM    811  CG2 ILE L 106      41.201   8.975  49.291  1.00 34.35           C  
ATOM    812  CD1 ILE L 106      38.084   9.133  48.508  1.00 32.48           C  
ATOM    813  C   ILE L 106      42.808   9.086  47.025  1.00 48.77           C  
ATOM    814  O   ILE L 106      42.902   7.959  46.544  1.00 45.33           O  
ATOM    815  N   LYS L 107      43.848   9.746  47.565  1.00 49.47           N  
ATOM    816  CA  LYS L 107      45.165   9.205  47.670  1.00 48.99           C  
ATOM    817  CB  LYS L 107      46.233  10.305  47.711  1.00 48.03           C  
ATOM    818  CG  LYS L 107      47.667   9.796  47.600  1.00 50.98           C  
ATOM    819  CD  LYS L 107      48.686  10.934  47.528  1.00 41.62           C  
ATOM    820  CE  LYS L 107      48.293  12.040  46.545  1.00 44.67           C  
ATOM    821  NZ  LYS L 107      49.206  13.195  46.691  1.00 45.55           N1+
ATOM    822  C   LYS L 107      45.218   8.512  49.024  1.00 49.08           C  
ATOM    823  O   LYS L 107      44.265   7.754  49.347  1.00 47.40           O  
ATOM    824  OXT LYS L 107      46.211   8.747  49.762  1.00  0.00           O1-
TER     825      LYS L 107 
ATOM    826  N   GLU H 108       9.251   6.422  45.708  1.00 46.44           N1+
ATOM    827  CA  GLU H 108      10.140   7.525  45.284  1.00 44.86           C  
ATOM    828  CB  GLU H 108      11.620   7.176  45.534  1.00 44.51           C  
ATOM    829  CG  GLU H 108      12.104   5.933  44.781  0.75 34.42           C  
ATOM    830  CD  GLU H 108      11.685   4.707  45.579  0.75 37.89           C  
ATOM    831  OE1 GLU H 108      12.064   4.629  46.778  0.75 39.96           O  
ATOM    832  OE2 GLU H 108      10.983   3.833  45.003  0.67 42.82           O1-
ATOM    833  C   GLU H 108       9.963   7.814  43.833  1.00 42.97           C  
ATOM    834  O   GLU H 108       9.298   7.072  43.112  1.00 43.26           O  
ATOM    835  N   VAL H 109      10.559   8.925  43.368  1.00 40.73           N  
ATOM    836  CA  VAL H 109      10.412   9.289  41.992  1.00 39.61           C  
ATOM    837  CB  VAL H 109      10.850  10.697  41.720  1.00 35.74           C  
ATOM    838  CG1 VAL H 109      10.735  10.967  40.212  1.00 34.90           C  
ATOM    839  CG2 VAL H 109      10.021  11.644  42.602  1.00 35.60           C  
ATOM    840  C   VAL H 109      11.285   8.374  41.191  1.00 39.79           C  
ATOM    841  O   VAL H 109      12.399   8.064  41.606  1.00 38.01           O  
ATOM    842  N   GLN H 110      10.787   7.884  40.032  1.00 37.66           N  
ATOM    843  CA  GLN H 110      11.615   7.044  39.212  1.00 37.56           C  
ATOM    844  CB  GLN H 110      11.309   5.538  39.249  1.00 44.35           C  
ATOM    845  CG  GLN H 110      11.878   4.793  40.451  1.00 50.58           C  
ATOM    846  CD  GLN H 110      11.915   3.319  40.076  1.00 54.67           C  
ATOM    847  OE1 GLN H 110      11.017   2.810  39.409  1.00 63.83           O  
ATOM    848  NE2 GLN H 110      13.000   2.616  40.496  1.00 62.04           N  
ATOM    849  C   GLN H 110      11.473   7.410  37.774  1.00 35.73           C  
ATOM    850  O   GLN H 110      10.369   7.586  37.259  1.00 38.04           O  
ATOM    851  N   LEU H 111      12.620   7.523  37.079  1.00 31.94           N  
ATOM    852  CA  LEU H 111      12.547   7.767  35.672  1.00 30.73           C  
ATOM    853  CB  LEU H 111      13.149   9.109  35.225  1.00 32.06           C  
ATOM    854  CG  LEU H 111      12.447  10.308  35.893  1.00 31.47           C  
ATOM    855  CD1 LEU H 111      12.933  10.501  37.336  1.00 29.95           C  
ATOM    856  CD2 LEU H 111      12.528  11.579  35.047  1.00 30.52           C  
ATOM    857  C   LEU H 111      13.247   6.642  34.978  1.00 30.36           C  
ATOM    858  O   LEU H 111      14.460   6.466  35.095  1.00 31.77           O  
ATOM    859  N   GLN H 112      12.471   5.850  34.215  1.00 32.20           N  
ATOM    860  CA  GLN H 112      12.998   4.695  33.550  1.00 31.15           C  
ATOM    861  CB  GLN H 112      12.058   3.490  33.693  1.00 32.84           C  
ATOM    862  CG  GLN H 112      11.930   3.029  35.148  1.00 42.38           C  
ATOM    863  CD  GLN H 112      10.664   2.197  35.277  1.00 46.61           C  
ATOM    864  OE1 GLN H 112      10.714   0.981  35.445  1.00 48.96           O  
ATOM    865  NE2 GLN H 112       9.493   2.883  35.196  1.00 46.22           N  
ATOM    866  C   GLN H 112      13.144   5.020  32.097  1.00 29.55           C  
ATOM    867  O   GLN H 112      12.175   5.341  31.412  1.00 28.13           O  
ATOM    868  N   GLN H 113      14.385   4.922  31.588  1.00 27.08           N  
ATOM    869  CA  GLN H 113      14.660   5.265  30.222  1.00 27.88           C  
ATOM    870  CB  GLN H 113      15.965   6.063  30.050  1.00 28.60           C  
ATOM    871  CG  GLN H 113      15.896   7.460  30.674  1.00 28.72           C  
ATOM    872  CD  GLN H 113      17.228   8.162  30.451  1.00 29.73           C  
ATOM    873  OE1 GLN H 113      17.941   8.487  31.397  1.00 30.29           O  
ATOM    874  NE2 GLN H 113      17.567   8.417  29.159  1.00 30.04           N  
ATOM    875  C   GLN H 113      14.759   4.015  29.401  1.00 29.66           C  
ATOM    876  O   GLN H 113      14.955   2.914  29.914  1.00 31.07           O  
ATOM    877  N   SER H 114      14.616   4.176  28.071  1.00 32.10           N  
ATOM    878  CA  SER H 114      14.647   3.069  27.158  1.00 32.23           C  
ATOM    879  CB  SER H 114      14.175   3.439  25.742  1.00 32.10           C  
ATOM    880  OG  SER H 114      15.017   4.444  25.199  1.00 33.75           O  
ATOM    881  C   SER H 114      16.046   2.541  27.071  1.00 31.95           C  
ATOM    882  O   SER H 114      16.979   3.124  27.619  1.00 32.62           O  
ATOM    883  N   GLY H 115      16.210   1.397  26.374  1.00 28.35           N  
ATOM    884  CA  GLY H 115      17.473   0.717  26.267  1.00 26.84           C  
ATOM    885  C   GLY H 115      18.352   1.422  25.276  1.00 27.29           C  
ATOM    886  O   GLY H 115      17.987   2.430  24.675  1.00 31.80           O  
ATOM    887  N   PRO H 116      19.525   0.863  25.113  1.00 28.50           N  
ATOM    888  CA  PRO H 116      20.561   1.395  24.262  1.00 28.35           C  
ATOM    889  CD  PRO H 116      20.043  -0.098  26.071  1.00 38.34           C  
ATOM    890  CB  PRO H 116      21.840   0.638  24.630  1.00 38.08           C  
ATOM    891  CG  PRO H 116      21.357  -0.579  25.440  1.00 38.28           C  
ATOM    892  C   PRO H 116      20.224   1.317  22.812  1.00 28.50           C  
ATOM    893  O   PRO H 116      19.358   0.530  22.436  1.00 30.24           O  
ATOM    894  N   GLU H 117      20.869   2.153  21.972  1.00 27.45           N  
ATOM    895  CA  GLU H 117      20.533   2.070  20.584  1.00 26.98           C  
ATOM    896  CB  GLU H 117      19.467   3.093  20.177  1.00 34.41           C  
ATOM    897  CG  GLU H 117      18.135   2.854  20.882  1.00 38.83           C  
ATOM    898  CD  GLU H 117      17.191   3.945  20.424  1.00 47.01           C  
ATOM    899  OE1 GLU H 117      17.560   4.666  19.459  1.00 47.40           O  
ATOM    900  OE2 GLU H 117      16.093   4.075  21.026  1.00 49.15           O1-
ATOM    901  C   GLU H 117      21.741   2.320  19.748  1.00 26.73           C  
ATOM    902  O   GLU H 117      22.633   3.087  20.106  1.00 27.39           O  
ATOM    903  N   LEU H 118      21.801   1.628  18.597  1.00 28.83           N  
ATOM    904  CA  LEU H 118      22.854   1.839  17.656  1.00 28.91           C  
ATOM    905  CB  LEU H 118      23.688   0.582  17.359  1.00 28.18           C  
ATOM    906  CG  LEU H 118      24.827   0.834  16.352  1.00 27.73           C  
ATOM    907  CD1 LEU H 118      25.893   1.775  16.924  1.00 27.59           C  
ATOM    908  CD2 LEU H 118      25.416  -0.484  15.833  1.00 27.76           C  
ATOM    909  C   LEU H 118      22.178   2.239  16.386  1.00 30.12           C  
ATOM    910  O   LEU H 118      21.272   1.552  15.918  1.00 30.15           O  
ATOM    911  N   VAL H 119      22.585   3.381  15.803  1.00 31.65           N  
ATOM    912  CA  VAL H 119      21.961   3.805  14.583  1.00 32.41           C  
ATOM    913  CB  VAL H 119      20.970   4.915  14.780  1.00 32.05           C  
ATOM    914  CG1 VAL H 119      19.734   4.358  15.504  1.00 31.30           C  
ATOM    915  CG2 VAL H 119      21.666   6.029  15.578  1.00 32.36           C  
ATOM    916  C   VAL H 119      23.013   4.279  13.635  1.00 33.61           C  
ATOM    917  O   VAL H 119      24.075   4.745  14.040  1.00 33.35           O  
ATOM    918  N   LYS H 120      22.740   4.144  12.321  1.00 32.31           N  
ATOM    919  CA  LYS H 120      23.682   4.586  11.335  1.00 34.21           C  
ATOM    920  CB  LYS H 120      23.531   3.910   9.960  1.00 42.83           C  
ATOM    921  CG  LYS H 120      24.035   2.464   9.955  1.00 48.72           C  
ATOM    922  CD  LYS H 120      23.692   1.683   8.686  1.00 53.54           C  
ATOM    923  CE  LYS H 120      24.349   0.302   8.635  1.00 55.37           C  
ATOM    924  NZ  LYS H 120      23.974  -0.394   7.384  1.00 56.91           N1+
ATOM    925  C   LYS H 120      23.521   6.060  11.176  1.00 33.10           C  
ATOM    926  O   LYS H 120      22.481   6.630  11.499  1.00 38.12           O  
ATOM    927  N   PRO H 121      24.548   6.694  10.682  1.00 35.37           N  
ATOM    928  CA  PRO H 121      24.514   8.121  10.560  1.00 35.53           C  
ATOM    929  CD  PRO H 121      25.903   6.187  10.832  1.00 34.08           C  
ATOM    930  CB  PRO H 121      25.933   8.535  10.178  1.00 33.77           C  
ATOM    931  CG  PRO H 121      26.809   7.434  10.807  1.00 33.62           C  
ATOM    932  C   PRO H 121      23.456   8.567   9.608  1.00 36.15           C  
ATOM    933  O   PRO H 121      23.207   7.875   8.623  1.00 36.48           O  
ATOM    934  N   GLY H 122      22.808   9.711   9.906  1.00 35.77           N  
ATOM    935  CA  GLY H 122      21.790  10.255   9.056  1.00 34.41           C  
ATOM    936  C   GLY H 122      20.467   9.712   9.487  1.00 34.82           C  
ATOM    937  O   GLY H 122      19.420  10.191   9.053  1.00 35.01           O  
ATOM    938  N   ALA H 123      20.483   8.696  10.368  1.00 33.01           N  
ATOM    939  CA  ALA H 123      19.275   8.071  10.826  1.00 32.70           C  
ATOM    940  CB  ALA H 123      19.483   6.637  11.341  1.00 38.27           C  
ATOM    941  C   ALA H 123      18.706   8.872  11.955  1.00 32.68           C  
ATOM    942  O   ALA H 123      19.285   9.868  12.385  1.00 36.38           O  
ATOM    943  N   SER H 124      17.507   8.473  12.430  1.00 34.90           N  
ATOM    944  CA  SER H 124      16.885   9.139  13.541  1.00 34.84           C  
ATOM    945  CB  SER H 124      15.542   9.802  13.198  1.00 32.60           C  
ATOM    946  OG  SER H 124      15.734  10.865  12.278  1.00 34.83           O  
ATOM    947  C   SER H 124      16.564   8.107  14.578  1.00 34.70           C  
ATOM    948  O   SER H 124      16.329   6.942  14.258  1.00 32.65           O  
ATOM    949  N   VAL H 125      16.555   8.520  15.864  1.00 35.23           N  
ATOM    950  CA  VAL H 125      16.231   7.613  16.928  1.00 34.61           C  
ATOM    951  CB  VAL H 125      17.389   7.251  17.812  1.00 30.51           C  
ATOM    952  CG1 VAL H 125      18.503   6.645  16.949  1.00 38.74           C  
ATOM    953  CG2 VAL H 125      17.806   8.486  18.626  1.00 38.98           C  
ATOM    954  C   VAL H 125      15.264   8.315  17.823  1.00 34.91           C  
ATOM    955  O   VAL H 125      15.222   9.543  17.868  1.00 31.29           O  
ATOM    956  N   LYS H 126      14.437   7.533  18.544  1.00 29.24           N  
ATOM    957  CA  LYS H 126      13.498   8.106  19.461  1.00 28.74           C  
ATOM    958  CB  LYS H 126      12.040   7.945  18.993  1.00 31.66           C  
ATOM    959  CG  LYS H 126      11.022   8.739  19.812  1.00 33.97           C  
ATOM    960  CD  LYS H 126       9.653   8.832  19.141  1.00 36.61           C  
ATOM    961  CE  LYS H 126       8.620   9.614  19.952  1.00 38.56           C  
ATOM    962  NZ  LYS H 126       7.374   9.771  19.167  1.00 39.81           N1+
ATOM    963  C   LYS H 126      13.666   7.364  20.750  1.00 28.70           C  
ATOM    964  O   LYS H 126      13.577   6.138  20.784  1.00 32.04           O  
ATOM    965  N   ILE H 127      13.905   8.093  21.856  1.00 28.84           N  
ATOM    966  CA  ILE H 127      14.115   7.465  23.129  1.00 29.11           C  
ATOM    967  CB  ILE H 127      15.403   7.868  23.792  1.00 32.10           C  
ATOM    968  CG1 ILE H 127      15.412   9.378  24.083  1.00  0.00           C  
ATOM    969  CG2 ILE H 127      16.563   7.400  22.902  1.00  0.00           C  
ATOM    970  CD1 ILE H 127      16.578   9.814  24.970  1.00 14.20           C  
ATOM    971  C   ILE H 127      12.997   7.891  24.023  1.00 28.42           C  
ATOM    972  O   ILE H 127      12.373   8.925  23.793  1.00 30.91           O  
ATOM    973  N   SER H 128      12.694   7.073  25.052  1.00 29.16           N  
ATOM    974  CA  SER H 128      11.592   7.371  25.922  1.00 29.59           C  
ATOM    975  CB  SER H 128      10.473   6.321  25.843  1.00 29.82           C  
ATOM    976  OG  SER H 128      10.969   5.053  26.247  1.00 33.31           O  
ATOM    977  C   SER H 128      12.064   7.409  27.347  1.00 29.73           C  
ATOM    978  O   SER H 128      13.146   6.925  27.673  1.00 30.11           O  
ATOM    979  N   CYS H 129      11.259   8.043  28.230  1.00 26.03           N  
ATOM    980  CA  CYS H 129      11.565   8.121  29.634  1.00 26.19           C  
ATOM    981  CB  CYS H 129      12.265   9.447  30.017  1.00 27.04           C  
ATOM    982  SG  CYS H 129      12.623   9.617  31.793  1.00 28.71           S  
ATOM    983  C   CYS H 129      10.264   8.031  30.387  1.00 27.16           C  
ATOM    984  O   CYS H 129       9.477   8.975  30.401  1.00 30.29           O  
ATOM    985  N   LYS H 130      10.020   6.886  31.057  1.00 27.72           N  
ATOM    986  CA  LYS H 130       8.786   6.633  31.754  1.00 27.70           C  
ATOM    987  CB  LYS H 130       8.470   5.123  31.730  1.00 32.84           C  
ATOM    988  CG  LYS H 130       7.086   4.662  32.194  1.00 49.67           C  
ATOM    989  CD  LYS H 130       6.842   4.719  33.698  1.00 52.53           C  
ATOM    990  CE  LYS H 130       5.635   3.878  34.124  1.00 54.45           C  
ATOM    991  NZ  LYS H 130       4.435   4.300  33.371  1.00 54.50           N1+
ATOM    992  C   LYS H 130       8.937   7.114  33.168  1.00 27.68           C  
ATOM    993  O   LYS H 130       9.895   6.762  33.854  1.00 31.76           O  
ATOM    994  N   ALA H 131       7.975   7.934  33.643  1.00 33.66           N  
ATOM    995  CA  ALA H 131       8.061   8.512  34.956  1.00 34.32           C  
ATOM    996  CB  ALA H 131       7.802  10.025  34.969  1.00 26.85           C  
ATOM    997  C   ALA H 131       7.039   7.884  35.845  1.00 34.98           C  
ATOM    998  O   ALA H 131       5.990   7.436  35.387  1.00 29.04           O  
ATOM    999  N   SER H 132       7.355   7.799  37.155  1.00 33.04           N  
ATOM   1000  CA  SER H 132       6.432   7.243  38.101  1.00 33.59           C  
ATOM   1001  CB  SER H 132       6.469   5.706  38.149  1.00 34.80           C  
ATOM   1002  OG  SER H 132       7.777   5.260  38.472  1.00 37.24           O  
ATOM   1003  C   SER H 132       6.786   7.757  39.463  1.00 32.97           C  
ATOM   1004  O   SER H 132       7.886   8.263  39.683  1.00 33.69           O  
ATOM   1005  N   GLY H 133       5.803   7.623  40.378  1.00 48.74           N  
ATOM   1006  CA  GLY H 133       5.935   8.010  41.746  1.00 48.70           C  
ATOM   1007  C   GLY H 133       5.367   9.382  41.935  1.00 50.70           C  
ATOM   1008  O   GLY H 133       5.222   9.833  43.070  1.00 52.85           O  
ATOM   1009  N   TYR H 134       5.032  10.095  40.840  1.00 48.27           N  
ATOM   1010  CA  TYR H 134       4.527  11.424  41.039  1.00 46.43           C  
ATOM   1011  CB  TYR H 134       5.639  12.486  41.032  1.00 44.70           C  
ATOM   1012  CG  TYR H 134       6.194  12.570  39.650  1.00 44.48           C  
ATOM   1013  CD1 TYR H 134       7.043  11.609  39.152  1.00 45.95           C  
ATOM   1014  CD2 TYR H 134       5.878  13.638  38.847  1.00 44.52           C  
ATOM   1015  CE1 TYR H 134       7.550  11.706  37.875  1.00 42.68           C  
ATOM   1016  CE2 TYR H 134       6.378  13.745  37.571  1.00 43.19           C  
ATOM   1017  CZ  TYR H 134       7.220  12.777  37.083  1.00 43.37           C  
ATOM   1018  OH  TYR H 134       7.739  12.881  35.774  1.00 42.22           O  
ATOM   1019  C   TYR H 134       3.569  11.775  39.939  1.00 49.41           C  
ATOM   1020  O   TYR H 134       3.386  11.021  38.983  1.00 49.05           O  
ATOM   1021  N   SER H 135       2.908  12.946  40.073  1.00 49.74           N  
ATOM   1022  CA  SER H 135       2.000  13.402  39.061  1.00 51.62           C  
ATOM   1023  CB  SER H 135       1.102  14.563  39.522  1.00 56.47           C  
ATOM   1024  OG  SER H 135       0.315  14.155  40.629  1.00  0.00           O  
ATOM   1025  C   SER H 135       2.833  13.910  37.925  1.00 49.80           C  
ATOM   1026  O   SER H 135       3.568  14.886  38.061  1.00 49.59           O  
ATOM   1027  N   PHE H 136       2.668  13.278  36.751  1.00 53.08           N  
ATOM   1028  CA  PHE H 136       3.444  13.492  35.557  1.00 51.77           C  
ATOM   1029  CB  PHE H 136       2.990  12.520  34.450  1.00 50.51           C  
ATOM   1030  CG  PHE H 136       3.828  12.695  33.232  1.00 46.62           C  
ATOM   1031  CD1 PHE H 136       5.080  12.130  33.154  1.00 45.73           C  
ATOM   1032  CD2 PHE H 136       3.350  13.405  32.156  1.00 47.25           C  
ATOM   1033  CE1 PHE H 136       5.849  12.282  32.024  1.00 46.90           C  
ATOM   1034  CE2 PHE H 136       4.115  13.559  31.026  1.00 47.54           C  
ATOM   1035  CZ  PHE H 136       5.368  13.002  30.958  1.00 46.37           C  
ATOM   1036  C   PHE H 136       3.292  14.905  35.054  1.00 50.42           C  
ATOM   1037  O   PHE H 136       4.264  15.527  34.628  1.00 50.51           O  
ATOM   1038  N   ILE H 137       2.058  15.438  35.092  1.00 44.97           N  
ATOM   1039  CA  ILE H 137       1.693  16.740  34.594  1.00 50.36           C  
ATOM   1040  CB  ILE H 137       0.215  16.998  34.687  1.00 52.55           C  
ATOM   1041  CG1 ILE H 137      -0.559  16.012  33.796  1.00  0.00           C  
ATOM   1042  CG2 ILE H 137      -0.039  18.476  34.346  1.00 53.70           C  
ATOM   1043  CD1 ILE H 137      -2.065  16.032  34.052  1.00  0.00           C  
ATOM   1044  C   ILE H 137       2.354  17.830  35.375  1.00 51.35           C  
ATOM   1045  O   ILE H 137       2.623  18.909  34.852  1.00 50.61           O  
ATOM   1046  N   GLY H 138       2.576  17.590  36.673  1.00 48.64           N  
ATOM   1047  CA  GLY H 138       3.060  18.585  37.592  1.00 48.41           C  
ATOM   1048  C   GLY H 138       4.412  19.147  37.250  1.00 48.17           C  
ATOM   1049  O   GLY H 138       4.656  20.318  37.531  1.00 49.27           O  
ATOM   1050  N   TYR H 139       5.345  18.362  36.667  1.00 45.74           N  
ATOM   1051  CA  TYR H 139       6.695  18.882  36.576  1.00 43.14           C  
ATOM   1052  CB  TYR H 139       7.713  17.983  37.289  1.00 41.98           C  
ATOM   1053  CG  TYR H 139       7.278  17.719  38.688  1.00 43.85           C  
ATOM   1054  CD1 TYR H 139       6.272  16.816  38.940  1.00 46.16           C  
ATOM   1055  CD2 TYR H 139       7.887  18.342  39.749  1.00 50.42           C  
ATOM   1056  CE1 TYR H 139       5.867  16.553  40.227  1.00 53.97           C  
ATOM   1057  CE2 TYR H 139       7.491  18.084  41.038  1.00 54.52           C  
ATOM   1058  CZ  TYR H 139       6.480  17.188  41.277  1.00 58.12           C  
ATOM   1059  OH  TYR H 139       6.071  16.922  42.600  1.00 65.48           O  
ATOM   1060  C   TYR H 139       7.184  18.885  35.150  1.00 42.73           C  
ATOM   1061  O   TYR H 139       6.723  18.111  34.314  1.00 40.46           O  
ATOM   1062  N   TYR H 140       8.163  19.775  34.852  1.00 25.65           N  
ATOM   1063  CA  TYR H 140       8.788  19.851  33.556  1.00 26.01           C  
ATOM   1064  CB  TYR H 140       9.619  21.125  33.339  1.00 41.08           C  
ATOM   1065  CG  TYR H 140       8.724  22.305  33.199  1.00 41.08           C  
ATOM   1066  CD1 TYR H 140       7.937  22.723  34.244  1.00 41.68           C  
ATOM   1067  CD2 TYR H 140       8.706  23.018  32.022  1.00 41.10           C  
ATOM   1068  CE1 TYR H 140       7.124  23.821  34.111  1.00 42.55           C  
ATOM   1069  CE2 TYR H 140       7.895  24.120  31.883  1.00 41.86           C  
ATOM   1070  CZ  TYR H 140       7.101  24.521  32.929  1.00 42.53           C  
ATOM   1071  OH  TYR H 140       6.267  25.651  32.795  1.00 45.91           O  
ATOM   1072  C   TYR H 140       9.767  18.718  33.436  1.00 26.21           C  
ATOM   1073  O   TYR H 140      10.334  18.267  34.429  1.00 29.59           O  
ATOM   1074  N   ILE H 141       9.961  18.210  32.199  1.00 27.73           N  
ATOM   1075  CA  ILE H 141      10.889  17.140  31.953  1.00 27.39           C  
ATOM   1076  CB  ILE H 141      10.282  16.045  31.128  1.00 27.55           C  
ATOM   1077  CG1 ILE H 141       9.047  15.460  31.833  1.00  0.00           C  
ATOM   1078  CG2 ILE H 141      11.376  15.007  30.833  1.00  0.00           C  
ATOM   1079  CD1 ILE H 141       8.187  14.581  30.925  1.00  0.00           C  
ATOM   1080  C   ILE H 141      12.024  17.706  31.150  1.00 26.99           C  
ATOM   1081  O   ILE H 141      11.805  18.333  30.115  1.00 28.55           O  
ATOM   1082  N   HIS H 142      13.279  17.497  31.606  1.00 25.84           N  
ATOM   1083  CA  HIS H 142      14.413  18.034  30.898  1.00 24.36           C  
ATOM   1084  ND1 HIS H 142      15.593  21.099  32.927  1.00 33.44           N  
ATOM   1085  CG  HIS H 142      14.820  20.122  32.340  1.00 36.53           C  
ATOM   1086  CB  HIS H 142      15.383  18.859  31.765  1.00 25.15           C  
ATOM   1087  NE2 HIS H 142      13.486  21.777  33.089  1.00 32.36           N  
ATOM   1088  CD2 HIS H 142      13.535  20.553  32.448  1.00 35.32           C  
ATOM   1089  CE1 HIS H 142      14.746  22.066  33.357  1.00 32.73           C  
ATOM   1090  C   HIS H 142      15.250  16.908  30.357  1.00 24.14           C  
ATOM   1091  O   HIS H 142      15.196  15.784  30.853  1.00 25.17           O  
ATOM   1092  N   TRP H 143      16.049  17.195  29.301  1.00 23.96           N  
ATOM   1093  CA  TRP H 143      16.914  16.204  28.714  1.00 23.61           C  
ATOM   1094  CB  TRP H 143      16.502  15.815  27.282  1.00 21.85           C  
ATOM   1095  CG  TRP H 143      15.172  15.098  27.223  1.00 21.09           C  
ATOM   1096  CD2 TRP H 143      15.014  13.669  27.210  1.00 21.27           C  
ATOM   1097  CD1 TRP H 143      13.912  15.623  27.182  1.00 20.11           C  
ATOM   1098  NE1 TRP H 143      12.982  14.613  27.148  1.00 20.62           N  
ATOM   1099  CE2 TRP H 143      13.647  13.406  27.165  1.00 21.22           C  
ATOM   1100  CE3 TRP H 143      15.935  12.661  27.233  1.00 21.75           C  
ATOM   1101  CZ2 TRP H 143      13.177  12.123  27.141  1.00 21.66           C  
ATOM   1102  CZ3 TRP H 143      15.459  11.369  27.212  1.00 20.43           C  
ATOM   1103  CH2 TRP H 143      14.106  11.107  27.168  1.00 19.90           C  
ATOM   1104  C   TRP H 143      18.315  16.748  28.679  1.00 24.32           C  
ATOM   1105  O   TRP H 143      18.542  17.902  28.318  1.00 24.95           O  
ATOM   1106  N   VAL H 144      19.302  15.908  29.060  1.00 24.26           N  
ATOM   1107  CA  VAL H 144      20.678  16.322  29.113  1.00 25.08           C  
ATOM   1108  CB  VAL H 144      21.206  16.377  30.520  1.00 24.56           C  
ATOM   1109  CG1 VAL H 144      22.687  16.773  30.487  1.00 21.83           C  
ATOM   1110  CG2 VAL H 144      20.336  17.344  31.337  1.00 22.34           C  
ATOM   1111  C   VAL H 144      21.493  15.303  28.367  1.00 26.58           C  
ATOM   1112  O   VAL H 144      21.178  14.114  28.373  1.00 26.60           O  
ATOM   1113  N   LYS H 145      22.574  15.761  27.701  1.00 26.21           N  
ATOM   1114  CA  LYS H 145      23.442  14.922  26.918  1.00 27.20           C  
ATOM   1115  CB  LYS H 145      23.624  15.504  25.506  1.00 29.26           C  
ATOM   1116  CG  LYS H 145      24.733  14.882  24.662  1.00 29.80           C  
ATOM   1117  CD  LYS H 145      24.809  15.483  23.255  1.00 30.91           C  
ATOM   1118  CE  LYS H 145      26.100  15.145  22.504  1.00 45.13           C  
ATOM   1119  NZ  LYS H 145      26.109  15.817  21.186  1.00 47.21           N1+
ATOM   1120  C   LYS H 145      24.793  14.925  27.567  1.00 28.03           C  
ATOM   1121  O   LYS H 145      25.279  15.977  27.973  1.00 29.48           O  
ATOM   1122  N   GLN H 146      25.435  13.742  27.693  1.00 30.34           N  
ATOM   1123  CA  GLN H 146      26.751  13.686  28.273  1.00 33.20           C  
ATOM   1124  CB  GLN H 146      26.787  12.986  29.647  1.00 32.15           C  
ATOM   1125  CG  GLN H 146      28.176  12.993  30.291  1.00 31.14           C  
ATOM   1126  CD  GLN H 146      28.085  12.341  31.667  1.00 22.31           C  
ATOM   1127  OE1 GLN H 146      27.440  11.310  31.842  1.00 22.74           O  
ATOM   1128  NE2 GLN H 146      28.749  12.963  32.677  1.00 31.12           N  
ATOM   1129  C   GLN H 146      27.641  12.921  27.335  1.00 36.74           C  
ATOM   1130  O   GLN H 146      27.361  11.771  26.998  1.00 38.10           O  
ATOM   1131  N   SER H 147      28.758  13.543  26.903  1.00 40.96           N  
ATOM   1132  CA  SER H 147      29.662  12.936  25.960  1.00 45.37           C  
ATOM   1133  CB  SER H 147      30.567  13.948  25.237  1.00 48.13           C  
ATOM   1134  OG  SER H 147      29.789  14.865  24.486  1.00 67.31           O  
ATOM   1135  C   SER H 147      30.578  12.008  26.689  1.00 49.12           C  
ATOM   1136  O   SER H 147      30.620  11.979  27.918  1.00 52.05           O  
ATOM   1137  N   PRO H 148      31.320  11.234  25.938  0.80 42.39           N  
ATOM   1138  CA  PRO H 148      32.275  10.303  26.473  0.80 43.68           C  
ATOM   1139  CD  PRO H 148      31.070  11.027  24.523  1.00 34.65           C  
ATOM   1140  CB  PRO H 148      32.782   9.488  25.279  0.80 45.16           C  
ATOM   1141  CG  PRO H 148      32.323  10.281  24.040  0.75 53.96           C  
ATOM   1142  C   PRO H 148      33.348  11.025  27.238  0.80 43.89           C  
ATOM   1143  O   PRO H 148      33.927  10.437  28.150  0.80 44.55           O  
ATOM   1144  N   GLU H 149      33.615  12.297  26.882  0.80 44.03           N  
ATOM   1145  CA  GLU H 149      34.578  13.165  27.504  0.80 44.45           C  
ATOM   1146  CB  GLU H 149      34.711  14.526  26.804  1.00 29.16           C  
ATOM   1147  CG  GLU H 149      35.509  14.460  25.508  1.00 30.92           C  
ATOM   1148  CD  GLU H 149      36.979  14.360  25.896  1.00  0.00           C  
ATOM   1149  OE1 GLU H 149      37.264  13.854  27.015  1.00  0.00           O  
ATOM   1150  OE2 GLU H 149      37.838  14.795  25.084  1.00  0.00           O1-
ATOM   1151  C   GLU H 149      34.102  13.438  28.892  0.80 44.08           C  
ATOM   1152  O   GLU H 149      34.892  13.786  29.768  0.80 44.42           O  
ATOM   1153  N   LYS H 150      32.792  13.229  29.117  1.00 58.86           N  
ATOM   1154  CA  LYS H 150      32.112  13.524  30.344  1.00 57.08           C  
ATOM   1155  CB  LYS H 150      32.815  13.005  31.601  1.00 55.37           C  
ATOM   1156  CG  LYS H 150      32.615  11.508  31.812  1.00 57.75           C  
ATOM   1157  CD  LYS H 150      33.315  10.986  33.062  1.00 61.21           C  
ATOM   1158  CE  LYS H 150      32.881   9.573  33.446  1.00 62.69           C  
ATOM   1159  NZ  LYS H 150      33.427   9.229  34.776  1.00 63.38           N1+
ATOM   1160  C   LYS H 150      31.836  14.977  30.554  1.00 54.56           C  
ATOM   1161  O   LYS H 150      32.132  15.525  31.612  1.00 51.14           O  
ATOM   1162  N   SER H 151      31.257  15.645  29.536  1.00 47.62           N  
ATOM   1163  CA  SER H 151      30.797  16.994  29.723  1.00 44.05           C  
ATOM   1164  CB  SER H 151      31.322  17.976  28.669  1.00 48.87           C  
ATOM   1165  OG  SER H 151      30.716  17.690  27.418  1.00 62.37           O  
ATOM   1166  C   SER H 151      29.304  16.952  29.550  1.00 40.50           C  
ATOM   1167  O   SER H 151      28.806  16.275  28.656  1.00 39.91           O  
ATOM   1168  N   LEU H 152      28.546  17.688  30.395  1.00 36.71           N  
ATOM   1169  CA  LEU H 152      27.104  17.661  30.360  1.00 32.06           C  
ATOM   1170  CB  LEU H 152      26.474  17.752  31.761  1.00 27.25           C  
ATOM   1171  CG  LEU H 152      26.719  16.512  32.640  1.00 26.02           C  
ATOM   1172  CD1 LEU H 152      26.200  16.726  34.068  1.00 26.40           C  
ATOM   1173  CD2 LEU H 152      26.114  15.250  32.006  1.00 25.66           C  
ATOM   1174  C   LEU H 152      26.588  18.833  29.578  1.00 31.43           C  
ATOM   1175  O   LEU H 152      27.080  19.952  29.714  1.00 29.55           O  
ATOM   1176  N   GLU H 153      25.567  18.590  28.722  1.00 29.87           N  
ATOM   1177  CA  GLU H 153      24.960  19.644  27.954  1.00 30.16           C  
ATOM   1178  CB  GLU H 153      25.247  19.579  26.444  1.00 31.99           C  
ATOM   1179  CG  GLU H 153      26.679  19.955  26.064  1.00 36.01           C  
ATOM   1180  CD  GLU H 153      26.798  19.860  24.550  1.00 34.47           C  
ATOM   1181  OE1 GLU H 153      26.966  18.726  24.029  1.00 36.74           O  
ATOM   1182  OE2 GLU H 153      26.717  20.931  23.891  1.00 36.08           O1-
ATOM   1183  C   GLU H 153      23.470  19.563  28.112  1.00 29.33           C  
ATOM   1184  O   GLU H 153      22.891  18.477  28.139  1.00 30.90           O  
ATOM   1185  N   TRP H 154      22.803  20.733  28.213  1.00 27.80           N  
ATOM   1186  CA  TRP H 154      21.374  20.765  28.376  1.00 26.61           C  
ATOM   1187  CB  TRP H 154      20.891  21.966  29.210  1.00 25.75           C  
ATOM   1188  CG  TRP H 154      19.392  22.109  29.327  1.00 24.41           C  
ATOM   1189  CD2 TRP H 154      18.654  23.193  28.748  1.00 23.88           C  
ATOM   1190  CD1 TRP H 154      18.487  21.336  29.992  1.00 24.75           C  
ATOM   1191  NE1 TRP H 154      17.227  21.868  29.859  1.00 23.96           N  
ATOM   1192  CE2 TRP H 154      17.314  23.013  29.099  1.00 24.10           C  
ATOM   1193  CE3 TRP H 154      19.060  24.255  27.993  1.00 24.72           C  
ATOM   1194  CZ2 TRP H 154      16.356  23.896  28.695  1.00 25.13           C  
ATOM   1195  CZ3 TRP H 154      18.089  25.141  27.584  1.00 24.96           C  
ATOM   1196  CH2 TRP H 154      16.765  24.965  27.928  1.00 25.08           C  
ATOM   1197  C   TRP H 154      20.743  20.835  27.017  1.00 26.79           C  
ATOM   1198  O   TRP H 154      21.141  21.639  26.178  1.00 27.54           O  
ATOM   1199  N   ILE H 155      19.836  19.879  26.723  1.00 26.96           N  
ATOM   1200  CA  ILE H 155      19.105  19.826  25.484  1.00 27.41           C  
ATOM   1201  CB  ILE H 155      18.682  18.430  25.153  1.00 27.56           C  
ATOM   1202  CG1 ILE H 155      19.931  17.540  25.029  1.00 28.65           C  
ATOM   1203  CG2 ILE H 155      17.830  18.473  23.873  1.00 27.77           C  
ATOM   1204  CD1 ILE H 155      19.625  16.043  24.987  1.00 41.66           C  
ATOM   1205  C   ILE H 155      17.888  20.709  25.455  1.00 27.70           C  
ATOM   1206  O   ILE H 155      17.684  21.462  24.504  1.00 28.49           O  
ATOM   1207  N   GLY H 156      17.030  20.632  26.498  1.00 28.53           N  
ATOM   1208  CA  GLY H 156      15.813  21.400  26.485  1.00 27.80           C  
ATOM   1209  C   GLY H 156      14.835  20.773  27.439  1.00 28.09           C  
ATOM   1210  O   GLY H 156      15.087  19.709  28.000  1.00 26.44           O  
ATOM   1211  N   GLU H 157      13.668  21.427  27.632  1.00 27.53           N  
ATOM   1212  CA  GLU H 157      12.688  20.938  28.563  1.00 27.51           C  
ATOM   1213  CB  GLU H 157      12.638  21.764  29.862  1.00 28.67           C  
ATOM   1214  CG  GLU H 157      12.469  23.256  29.595  1.00 40.34           C  
ATOM   1215  CD  GLU H 157      12.529  24.026  30.907  1.00  0.00           C  
ATOM   1216  OE1 GLU H 157      11.949  23.538  31.912  1.00  0.00           O  
ATOM   1217  OE2 GLU H 157      13.156  25.120  30.919  1.00  0.00           O1-
ATOM   1218  C   GLU H 157      11.330  20.949  27.918  1.00 27.63           C  
ATOM   1219  O   GLU H 157      11.129  21.576  26.880  1.00 28.09           O  
ATOM   1220  N   ILE H 158      10.366  20.192  28.492  1.00 28.43           N  
ATOM   1221  CA  ILE H 158       9.026  20.142  27.966  1.00 29.09           C  
ATOM   1222  CB  ILE H 158       8.725  18.870  27.225  1.00 28.09           C  
ATOM   1223  CG1 ILE H 158       7.406  18.995  26.447  1.00 27.89           C  
ATOM   1224  CG2 ILE H 158       8.749  17.712  28.237  1.00 26.95           C  
ATOM   1225  CD1 ILE H 158       7.184  17.854  25.457  1.00 29.53           C  
ATOM   1226  C   ILE H 158       8.054  20.219  29.108  1.00 29.68           C  
ATOM   1227  O   ILE H 158       8.313  19.704  30.196  1.00 28.02           O  
ATOM   1228  N   ASN H 159       6.897  20.884  28.893  1.00 29.75           N  
ATOM   1229  CA  ASN H 159       5.921  20.939  29.945  1.00 30.52           C  
ATOM   1230  CB  ASN H 159       5.172  22.280  30.033  1.00 33.56           C  
ATOM   1231  CG  ASN H 159       4.247  22.287  31.245  1.00 48.57           C  
ATOM   1232  OD1 ASN H 159       4.131  21.298  31.966  1.00 51.67           O  
ATOM   1233  ND2 ASN H 159       3.563  23.440  31.471  1.00 48.31           N  
ATOM   1234  C   ASN H 159       4.917  19.894  29.613  1.00 30.67           C  
ATOM   1235  O   ASN H 159       4.102  20.065  28.714  1.00 31.74           O  
ATOM   1236  N   PRO H 160       4.974  18.764  30.281  1.00 30.67           N  
ATOM   1237  CA  PRO H 160       4.192  17.606  29.909  1.00 31.43           C  
ATOM   1238  CD  PRO H 160       5.481  18.681  31.641  1.00 29.97           C  
ATOM   1239  CB  PRO H 160       4.488  16.567  30.987  1.00 30.37           C  
ATOM   1240  CG  PRO H 160       4.836  17.414  32.225  1.00 31.89           C  
ATOM   1241  C   PRO H 160       2.731  17.875  29.779  1.00 30.62           C  
ATOM   1242  O   PRO H 160       2.086  17.295  28.904  1.00 30.68           O  
ATOM   1243  N   ARG H 161       2.166  18.700  30.665  1.00 29.31           N  
ATOM   1244  CA  ARG H 161       0.763  18.951  30.589  1.00 29.45           C  
ATOM   1245  CB  ARG H 161       0.309  19.844  31.754  1.00 18.83           C  
ATOM   1246  CG  ARG H 161      -1.181  20.178  31.772  1.00 32.31           C  
ATOM   1247  CD  ARG H 161      -1.546  21.126  32.918  1.00 36.77           C  
ATOM   1248  NE  ARG H 161      -1.078  22.487  32.534  1.00  0.00           N  
ATOM   1249  CZ  ARG H 161      -1.889  23.279  31.772  1.00  0.00           C  
ATOM   1250  NH1 ARG H 161      -3.133  22.837  31.428  1.00  0.00           N1+
ATOM   1251  NH2 ARG H 161      -1.457  24.506  31.359  1.00  0.00           N  
ATOM   1252  C   ARG H 161       0.440  19.680  29.316  1.00 30.50           C  
ATOM   1253  O   ARG H 161      -0.433  19.270  28.553  1.00 29.21           O  
ATOM   1254  N   THR H 162       1.143  20.805  29.082  1.00 36.71           N  
ATOM   1255  CA  THR H 162       0.893  21.692  27.978  1.00 36.31           C  
ATOM   1256  CB  THR H 162       1.548  23.025  28.182  1.00 37.53           C  
ATOM   1257  OG1 THR H 162       1.090  23.614  29.391  1.00  0.00           O  
ATOM   1258  CG2 THR H 162       1.210  23.941  26.993  1.00  0.00           C  
ATOM   1259  C   THR H 162       1.389  21.168  26.673  1.00 34.68           C  
ATOM   1260  O   THR H 162       0.690  21.188  25.661  1.00 35.28           O  
ATOM   1261  N   GLY H 163       2.617  20.642  26.700  1.00 29.46           N  
ATOM   1262  CA  GLY H 163       3.356  20.264  25.549  1.00 26.94           C  
ATOM   1263  C   GLY H 163       4.300  21.403  25.262  1.00 25.95           C  
ATOM   1264  O   GLY H 163       5.027  21.326  24.269  1.00 25.98           O  
ATOM   1265  N   ASP H 164       4.349  22.469  26.123  1.00 30.98           N  
ATOM   1266  CA  ASP H 164       5.213  23.564  25.776  1.00 30.78           C  
ATOM   1267  CB  ASP H 164       5.078  24.809  26.682  1.00 27.37           C  
ATOM   1268  CG  ASP H 164       5.460  24.500  28.124  1.00 19.27           C  
ATOM   1269  OD1 ASP H 164       6.573  23.962  28.366  1.00  0.00           O  
ATOM   1270  OD2 ASP H 164       4.642  24.835  29.021  1.00  8.96           O1-
ATOM   1271  C   ASP H 164       6.625  23.089  25.784  1.00 30.21           C  
ATOM   1272  O   ASP H 164       6.963  22.152  26.505  1.00 34.31           O  
ATOM   1273  N   THR H 165       7.495  23.712  24.961  1.00 31.75           N  
ATOM   1274  CA  THR H 165       8.836  23.202  24.939  1.00 31.22           C  
ATOM   1275  CB  THR H 165       9.053  22.247  23.803  1.00 27.98           C  
ATOM   1276  OG1 THR H 165      10.274  21.548  23.973  1.00 30.16           O  
ATOM   1277  CG2 THR H 165       9.058  23.038  22.485  1.00 28.09           C  
ATOM   1278  C   THR H 165       9.851  24.303  24.823  1.00 31.05           C  
ATOM   1279  O   THR H 165       9.571  25.374  24.288  1.00 29.18           O  
ATOM   1280  N   THR H 166      11.070  24.064  25.366  1.00 26.76           N  
ATOM   1281  CA  THR H 166      12.143  25.013  25.222  1.00 27.12           C  
ATOM   1282  CB  THR H 166      12.452  25.809  26.453  1.00 34.55           C  
ATOM   1283  OG1 THR H 166      12.973  24.966  27.466  1.00  0.00           O  
ATOM   1284  CG2 THR H 166      11.156  26.485  26.931  1.00  0.00           C  
ATOM   1285  C   THR H 166      13.378  24.245  24.867  1.00 27.38           C  
ATOM   1286  O   THR H 166      13.636  23.176  25.420  1.00 30.01           O  
ATOM   1287  N   TYR H 167      14.195  24.784  23.937  1.00 28.87           N  
ATOM   1288  CA  TYR H 167      15.353  24.052  23.514  1.00 29.03           C  
ATOM   1289  CB  TYR H 167      15.332  23.621  22.031  1.00 27.48           C  
ATOM   1290  CG  TYR H 167      14.210  22.678  21.750  1.00 27.63           C  
ATOM   1291  CD1 TYR H 167      14.348  21.332  21.996  1.00 26.95           C  
ATOM   1292  CD2 TYR H 167      13.019  23.133  21.238  1.00 27.31           C  
ATOM   1293  CE1 TYR H 167      13.319  20.458  21.737  1.00 26.77           C  
ATOM   1294  CE2 TYR H 167      11.986  22.264  20.975  1.00 27.69           C  
ATOM   1295  CZ  TYR H 167      12.134  20.922  21.223  1.00 27.36           C  
ATOM   1296  OH  TYR H 167      11.073  20.031  20.953  1.00 27.85           O  
ATOM   1297  C   TYR H 167      16.567  24.914  23.613  1.00 30.04           C  
ATOM   1298  O   TYR H 167      16.498  26.141  23.666  1.00 30.91           O  
ATOM   1299  N   ASN H 168      17.733  24.246  23.682  1.00 30.35           N  
ATOM   1300  CA  ASN H 168      18.995  24.911  23.614  1.00 31.30           C  
ATOM   1301  CB  ASN H 168      20.149  23.993  24.054  1.00 33.85           C  
ATOM   1302  CG  ASN H 168      21.450  24.769  24.153  1.00 33.01           C  
ATOM   1303  OD1 ASN H 168      21.683  25.723  23.412  1.00 38.36           O  
ATOM   1304  ND2 ASN H 168      22.334  24.333  25.091  1.00 31.46           N  
ATOM   1305  C   ASN H 168      19.141  25.194  22.152  1.00 33.04           C  
ATOM   1306  O   ASN H 168      18.738  24.381  21.324  1.00 33.10           O  
ATOM   1307  N   GLN H 169      19.725  26.347  21.783  1.00 37.39           N  
ATOM   1308  CA  GLN H 169      19.784  26.696  20.391  1.00 41.26           C  
ATOM   1309  CB  GLN H 169      20.345  28.105  20.133  1.00 48.17           C  
ATOM   1310  CG  GLN H 169      19.429  29.214  20.665  1.00 54.05           C  
ATOM   1311  CD  GLN H 169      18.102  29.158  19.912  1.00 75.70           C  
ATOM   1312  OE1 GLN H 169      17.526  28.091  19.708  1.00 77.19           O  
ATOM   1313  NE2 GLN H 169      17.597  30.346  19.488  1.00 76.63           N  
ATOM   1314  C   GLN H 169      20.607  25.700  19.636  1.00 40.52           C  
ATOM   1315  O   GLN H 169      20.301  25.388  18.486  1.00 44.37           O  
ATOM   1316  N   LYS H 170      21.672  25.161  20.256  1.00 40.42           N  
ATOM   1317  CA  LYS H 170      22.549  24.250  19.573  1.00 40.76           C  
ATOM   1318  CB  LYS H 170      23.691  23.786  20.495  1.00 42.68           C  
ATOM   1319  CG  LYS H 170      24.643  24.930  20.863  1.00 45.49           C  
ATOM   1320  CD  LYS H 170      25.447  24.698  22.147  1.00 61.12           C  
ATOM   1321  CE  LYS H 170      26.686  23.822  21.973  1.00 62.28           C  
ATOM   1322  NZ  LYS H 170      27.376  23.677  23.274  1.00 62.83           N1+
ATOM   1323  C   LYS H 170      21.783  23.041  19.114  1.00 40.72           C  
ATOM   1324  O   LYS H 170      21.973  22.555  18.000  1.00 42.38           O  
ATOM   1325  N   PHE H 171      20.909  22.519  19.988  1.00 37.73           N  
ATOM   1326  CA  PHE H 171      20.109  21.345  19.769  1.00 36.83           C  
ATOM   1327  CB  PHE H 171      19.632  20.704  21.081  1.00 36.81           C  
ATOM   1328  CG  PHE H 171      20.875  20.165  21.698  1.00 47.59           C  
ATOM   1329  CD1 PHE H 171      21.677  20.966  22.475  1.00 48.74           C  
ATOM   1330  CD2 PHE H 171      21.253  18.861  21.484  1.00 46.46           C  
ATOM   1331  CE1 PHE H 171      22.830  20.471  23.038  1.00 48.01           C  
ATOM   1332  CE2 PHE H 171      22.403  18.362  22.045  1.00 46.36           C  
ATOM   1333  CZ  PHE H 171      23.197  19.166  22.824  1.00 47.62           C  
ATOM   1334  C   PHE H 171      18.934  21.573  18.873  1.00 37.59           C  
ATOM   1335  O   PHE H 171      18.384  20.608  18.347  1.00 37.89           O  
ATOM   1336  N   LYS H 172      18.456  22.824  18.725  1.00 38.42           N  
ATOM   1337  CA  LYS H 172      17.244  23.023  17.983  1.00 39.83           C  
ATOM   1338  CB  LYS H 172      16.773  24.488  17.918  1.00 43.42           C  
ATOM   1339  CG  LYS H 172      17.664  25.426  17.110  1.00 47.04           C  
ATOM   1340  CD  LYS H 172      17.023  26.800  16.909  1.00 49.99           C  
ATOM   1341  CE  LYS H 172      15.611  26.730  16.322  1.00 51.83           C  
ATOM   1342  NZ  LYS H 172      15.044  28.091  16.185  1.00 52.98           N1+
ATOM   1343  C   LYS H 172      17.343  22.445  16.602  1.00 39.37           C  
ATOM   1344  O   LYS H 172      18.370  22.523  15.927  1.00 40.34           O  
ATOM   1345  N   ALA H 173      16.214  21.840  16.178  1.00 39.24           N  
ATOM   1346  CA  ALA H 173      15.991  21.165  14.933  1.00 37.75           C  
ATOM   1347  CB  ALA H 173      16.642  21.890  13.743  1.00  0.00           C  
ATOM   1348  C   ALA H 173      16.562  19.780  14.985  1.00 37.22           C  
ATOM   1349  O   ALA H 173      16.093  18.897  14.268  1.00 39.33           O  
ATOM   1350  N   LYS H 174      17.590  19.537  15.819  1.00 36.19           N  
ATOM   1351  CA  LYS H 174      18.094  18.201  15.957  1.00 34.51           C  
ATOM   1352  CB  LYS H 174      19.492  18.134  16.588  1.00 35.20           C  
ATOM   1353  CG  LYS H 174      20.024  16.703  16.632  1.00 35.47           C  
ATOM   1354  CD  LYS H 174      21.516  16.607  16.955  1.00 35.57           C  
ATOM   1355  CE  LYS H 174      22.414  17.339  15.958  1.00 47.15           C  
ATOM   1356  NZ  LYS H 174      23.834  17.166  16.341  1.00 47.28           N1+
ATOM   1357  C   LYS H 174      17.185  17.387  16.827  1.00 34.19           C  
ATOM   1358  O   LYS H 174      16.827  16.259  16.487  1.00 35.62           O  
ATOM   1359  N   ALA H 175      16.762  17.965  17.973  1.00 34.33           N  
ATOM   1360  CA  ALA H 175      16.008  17.213  18.934  1.00 33.19           C  
ATOM   1361  CB  ALA H 175      16.584  17.299  20.356  1.00 32.42           C  
ATOM   1362  C   ALA H 175      14.609  17.735  18.991  1.00 33.04           C  
ATOM   1363  O   ALA H 175      14.366  18.927  18.815  1.00 33.71           O  
ATOM   1364  N   THR H 176      13.642  16.820  19.205  1.00 30.38           N  
ATOM   1365  CA  THR H 176      12.266  17.205  19.312  1.00 29.21           C  
ATOM   1366  CB  THR H 176      11.452  16.783  18.124  1.00 30.36           C  
ATOM   1367  OG1 THR H 176      11.992  17.343  16.937  1.00 32.49           O  
ATOM   1368  CG2 THR H 176      10.002  17.258  18.318  1.00 29.17           C  
ATOM   1369  C   THR H 176      11.705  16.507  20.512  1.00 29.03           C  
ATOM   1370  O   THR H 176      11.680  15.278  20.568  1.00 29.29           O  
ATOM   1371  N   LEU H 177      11.224  17.282  21.505  1.00 27.61           N  
ATOM   1372  CA  LEU H 177      10.698  16.707  22.712  1.00 27.16           C  
ATOM   1373  CB  LEU H 177      10.904  17.611  23.939  1.00 28.27           C  
ATOM   1374  CG  LEU H 177      12.388  17.941  24.187  1.00 38.74           C  
ATOM   1375  CD1 LEU H 177      12.578  18.752  25.479  1.00 27.31           C  
ATOM   1376  CD2 LEU H 177      13.259  16.676  24.129  1.00 38.94           C  
ATOM   1377  C   LEU H 177       9.223  16.492  22.545  1.00 27.72           C  
ATOM   1378  O   LEU H 177       8.524  17.312  21.952  1.00 30.05           O  
ATOM   1379  N   THR H 178       8.715  15.357  23.072  1.00 28.78           N  
ATOM   1380  CA  THR H 178       7.316  15.040  22.979  1.00 29.25           C  
ATOM   1381  CB  THR H 178       7.016  14.072  21.867  1.00 29.77           C  
ATOM   1382  OG1 THR H 178       7.461  14.610  20.630  1.00 42.98           O  
ATOM   1383  CG2 THR H 178       5.502  13.807  21.802  1.00 42.59           C  
ATOM   1384  C   THR H 178       6.921  14.398  24.275  1.00 30.36           C  
ATOM   1385  O   THR H 178       7.777  13.958  25.041  1.00 31.63           O  
ATOM   1386  N   VAL H 179       5.603  14.347  24.569  1.00 30.34           N  
ATOM   1387  CA  VAL H 179       5.166  13.763  25.806  1.00 31.11           C  
ATOM   1388  CB  VAL H 179       4.943  14.786  26.883  1.00 29.97           C  
ATOM   1389  CG1 VAL H 179       3.658  15.572  26.568  1.00 41.97           C  
ATOM   1390  CG2 VAL H 179       4.934  14.077  28.243  1.00 40.59           C  
ATOM   1391  C   VAL H 179       3.855  13.063  25.580  1.00 31.97           C  
ATOM   1392  O   VAL H 179       3.119  13.385  24.647  1.00 32.89           O  
ATOM   1393  N   ASP H 180       3.550  12.053  26.427  1.00 34.75           N  
ATOM   1394  CA  ASP H 180       2.313  11.318  26.356  1.00 35.88           C  
ATOM   1395  CB  ASP H 180       2.498   9.879  25.848  1.00 37.25           C  
ATOM   1396  CG  ASP H 180       1.133   9.217  25.741  1.00 40.37           C  
ATOM   1397  OD1 ASP H 180       0.107   9.936  25.874  1.00 47.27           O  
ATOM   1398  OD2 ASP H 180       1.100   7.975  25.530  1.00 46.67           O1-
ATOM   1399  C   ASP H 180       1.776  11.225  27.754  1.00 35.54           C  
ATOM   1400  O   ASP H 180       2.293  10.474  28.578  1.00 34.59           O  
ATOM   1401  N   LYS H 181       0.703  11.981  28.051  1.00 31.57           N  
ATOM   1402  CA  LYS H 181       0.148  12.058  29.375  1.00 32.12           C  
ATOM   1403  CB  LYS H 181      -1.017  13.060  29.442  1.00 33.81           C  
ATOM   1404  CG  LYS H 181      -0.605  14.496  29.103  1.00 29.76           C  
ATOM   1405  CD  LYS H 181      -1.788  15.411  28.775  1.00 41.96           C  
ATOM   1406  CE  LYS H 181      -2.414  15.122  27.408  1.00 43.96           C  
ATOM   1407  NZ  LYS H 181      -3.260  13.910  27.483  1.00 47.47           N1+
ATOM   1408  C   LYS H 181      -0.382  10.729  29.833  1.00 32.52           C  
ATOM   1409  O   LYS H 181      -0.123  10.306  30.960  1.00 34.17           O  
ATOM   1410  N   SER H 182      -1.118  10.011  28.965  1.00 34.58           N  
ATOM   1411  CA  SER H 182      -1.756   8.800  29.397  1.00 34.99           C  
ATOM   1412  CB  SER H 182      -2.544   8.108  28.273  1.00 39.64           C  
ATOM   1413  OG  SER H 182      -1.658   7.696  27.243  1.00 57.22           O  
ATOM   1414  C   SER H 182      -0.727   7.836  29.899  1.00 34.98           C  
ATOM   1415  O   SER H 182      -0.939   7.175  30.914  1.00 38.91           O  
ATOM   1416  N   SER H 183       0.393   7.700  29.165  1.00 38.79           N  
ATOM   1417  CA  SER H 183       1.459   6.799  29.510  1.00 37.82           C  
ATOM   1418  CB  SER H 183       2.245   6.311  28.281  1.00 36.67           C  
ATOM   1419  OG  SER H 183       2.867   7.404  27.625  1.00 43.99           O  
ATOM   1420  C   SER H 183       2.440   7.393  30.487  1.00 36.99           C  
ATOM   1421  O   SER H 183       3.312   6.679  30.983  1.00 34.65           O  
ATOM   1422  N   SER H 184       2.360   8.707  30.782  1.00 32.62           N  
ATOM   1423  CA  SER H 184       3.327   9.308  31.665  1.00 31.03           C  
ATOM   1424  CB  SER H 184       3.267   8.757  33.101  1.00 35.28           C  
ATOM   1425  OG  SER H 184       2.030   9.104  33.704  1.00 49.10           O  
ATOM   1426  C   SER H 184       4.696   9.044  31.116  1.00 29.86           C  
ATOM   1427  O   SER H 184       5.615   8.679  31.851  1.00 32.94           O  
ATOM   1428  N   THR H 185       4.866   9.224  29.792  1.00 29.67           N  
ATOM   1429  CA  THR H 185       6.149   8.972  29.201  1.00 28.34           C  
ATOM   1430  CB  THR H 185       6.132   7.814  28.245  1.00 28.75           C  
ATOM   1431  OG1 THR H 185       5.702   6.637  28.914  1.00 28.83           O  
ATOM   1432  CG2 THR H 185       7.547   7.611  27.681  1.00 27.79           C  
ATOM   1433  C   THR H 185       6.593  10.183  28.436  1.00 27.63           C  
ATOM   1434  O   THR H 185       5.791  10.869  27.803  1.00 28.23           O  
ATOM   1435  N   ALA H 186       7.913  10.471  28.485  1.00 26.57           N  
ATOM   1436  CA  ALA H 186       8.483  11.584  27.781  1.00 25.99           C  
ATOM   1437  CB  ALA H 186       9.406  12.454  28.653  1.00 24.31           C  
ATOM   1438  C   ALA H 186       9.318  11.010  26.679  1.00 26.74           C  
ATOM   1439  O   ALA H 186       9.968   9.982  26.857  1.00 26.28           O  
ATOM   1440  N   TYR H 187       9.316  11.659  25.496  1.00 24.27           N  
ATOM   1441  CA  TYR H 187      10.043  11.133  24.375  1.00 24.20           C  
ATOM   1442  CB  TYR H 187       9.145  10.758  23.184  1.00 28.11           C  
ATOM   1443  CG  TYR H 187       8.211   9.665  23.575  1.00 22.04           C  
ATOM   1444  CD1 TYR H 187       8.608   8.350  23.530  1.00 23.18           C  
ATOM   1445  CD2 TYR H 187       6.928   9.960  23.972  1.00 23.10           C  
ATOM   1446  CE1 TYR H 187       7.740   7.346  23.888  1.00 25.59           C  
ATOM   1447  CE2 TYR H 187       6.055   8.960  24.331  1.00 26.10           C  
ATOM   1448  CZ  TYR H 187       6.460   7.649  24.288  1.00 26.95           C  
ATOM   1449  OH  TYR H 187       5.568   6.619  24.656  1.00 29.72           O  
ATOM   1450  C   TYR H 187      10.940  12.200  23.833  1.00 23.88           C  
ATOM   1451  O   TYR H 187      10.655  13.392  23.945  1.00 25.14           O  
ATOM   1452  N   MET H 188      12.079  11.782  23.243  1.00 24.57           N  
ATOM   1453  CA  MET H 188      12.966  12.706  22.598  1.00 25.60           C  
ATOM   1454  CB  MET H 188      14.276  12.960  23.362  1.00 24.67           C  
ATOM   1455  CG  MET H 188      15.197  13.944  22.639  1.00 24.23           C  
ATOM   1456  SD  MET H 188      16.644  14.492  23.592  1.00 36.41           S  
ATOM   1457  CE  MET H 188      17.427  12.856  23.679  1.00 36.07           C  
ATOM   1458  C   MET H 188      13.339  12.120  21.279  1.00 27.63           C  
ATOM   1459  O   MET H 188      13.706  10.950  21.188  1.00 30.06           O  
ATOM   1460  N   GLN H 189      13.260  12.925  20.205  1.00 29.55           N  
ATOM   1461  CA  GLN H 189      13.615  12.369  18.936  1.00 30.58           C  
ATOM   1462  CB  GLN H 189      12.505  12.429  17.875  1.00 32.21           C  
ATOM   1463  CG  GLN H 189      12.951  11.806  16.553  1.00 36.14           C  
ATOM   1464  CD  GLN H 189      11.732  11.612  15.671  1.00 39.37           C  
ATOM   1465  OE1 GLN H 189      10.597  11.642  16.143  1.00 39.44           O  
ATOM   1466  NE2 GLN H 189      11.972  11.391  14.352  1.00 41.22           N  
ATOM   1467  C   GLN H 189      14.806  13.098  18.410  1.00 30.79           C  
ATOM   1468  O   GLN H 189      14.890  14.324  18.478  1.00 31.63           O  
ATOM   1469  N   LEU H 190      15.781  12.333  17.886  1.00 28.75           N  
ATOM   1470  CA  LEU H 190      16.967  12.928  17.346  1.00 29.40           C  
ATOM   1471  CB  LEU H 190      18.261  12.377  17.970  1.00 32.37           C  
ATOM   1472  CG  LEU H 190      18.361  12.636  19.485  1.00 33.93           C  
ATOM   1473  CD1 LEU H 190      19.709  12.161  20.052  1.00 45.78           C  
ATOM   1474  CD2 LEU H 190      18.059  14.105  19.820  1.00 45.41           C  
ATOM   1475  C   LEU H 190      16.999  12.613  15.883  1.00 30.29           C  
ATOM   1476  O   LEU H 190      16.704  11.491  15.473  1.00 32.03           O  
ATOM   1477  N   THR H 191      17.365  13.612  15.054  1.00 31.83           N  
ATOM   1478  CA  THR H 191      17.383  13.411  13.634  1.00 33.22           C  
ATOM   1479  CB  THR H 191      16.373  14.253  12.907  1.00 40.50           C  
ATOM   1480  OG1 THR H 191      16.346  13.913  11.528  1.00  0.00           O  
ATOM   1481  CG2 THR H 191      16.742  15.733  13.087  1.00  0.00           C  
ATOM   1482  C   THR H 191      18.730  13.788  13.101  1.00 33.92           C  
ATOM   1483  O   THR H 191      19.516  14.455  13.771  1.00 37.94           O  
ATOM   1484  N   SER H 192      19.025  13.338  11.863  1.00 33.48           N  
ATOM   1485  CA  SER H 192      20.258  13.648  11.193  1.00 33.30           C  
ATOM   1486  CB  SER H 192      20.361  15.119  10.756  1.00 35.77           C  
ATOM   1487  OG  SER H 192      19.346  15.410   9.807  1.00 34.94           O  
ATOM   1488  C   SER H 192      21.400  13.351  12.106  1.00 31.88           C  
ATOM   1489  O   SER H 192      22.278  14.186  12.311  1.00 32.71           O  
ATOM   1490  N   LEU H 193      21.427  12.126  12.661  1.00 32.52           N  
ATOM   1491  CA  LEU H 193      22.437  11.753  13.609  1.00 33.86           C  
ATOM   1492  CB  LEU H 193      22.152  10.400  14.280  1.00 32.34           C  
ATOM   1493  CG  LEU H 193      20.895  10.435  15.166  1.00 31.30           C  
ATOM   1494  CD1 LEU H 193      20.630   9.074  15.826  1.00 32.65           C  
ATOM   1495  CD2 LEU H 193      20.984  11.573  16.197  1.00 31.16           C  
ATOM   1496  C   LEU H 193      23.783  11.668  12.954  1.00 34.93           C  
ATOM   1497  O   LEU H 193      23.919  11.282  11.794  1.00 35.63           O  
ATOM   1498  N   THR H 194      24.827  12.056  13.720  1.00 34.96           N  
ATOM   1499  CA  THR H 194      26.187  12.012  13.266  1.00 36.37           C  
ATOM   1500  CB  THR H 194      26.803  13.361  13.042  1.00 37.10           C  
ATOM   1501  OG1 THR H 194      26.910  14.057  14.275  1.00 43.44           O  
ATOM   1502  CG2 THR H 194      25.921  14.153  12.065  1.00 44.68           C  
ATOM   1503  C   THR H 194      26.977  11.370  14.364  1.00 37.54           C  
ATOM   1504  O   THR H 194      26.453  11.089  15.439  1.00 36.85           O  
ATOM   1505  N   SER H 195      28.279  11.133  14.122  1.00 38.84           N  
ATOM   1506  CA  SER H 195      29.109  10.459  15.081  1.00 40.96           C  
ATOM   1507  CB  SER H 195      30.548  10.237  14.574  1.00 40.45           C  
ATOM   1508  OG  SER H 195      31.201  11.481  14.374  1.00 43.23           O  
ATOM   1509  C   SER H 195      29.192  11.274  16.338  1.00 42.17           C  
ATOM   1510  O   SER H 195      29.401  10.735  17.423  1.00 41.47           O  
ATOM   1511  N   GLU H 196      29.023  12.601  16.216  1.00 40.77           N  
ATOM   1512  CA  GLU H 196      29.129  13.532  17.305  1.00 40.99           C  
ATOM   1513  CB  GLU H 196      29.030  14.971  16.786  1.00 51.72           C  
ATOM   1514  CG  GLU H 196      30.173  15.304  15.823  1.00 58.85           C  
ATOM   1515  CD  GLU H 196      29.760  16.509  14.994  1.00 62.77           C  
ATOM   1516  OE1 GLU H 196      29.453  17.567  15.602  1.00 65.87           O  
ATOM   1517  OE2 GLU H 196      29.746  16.388  13.740  1.00 64.56           O1-
ATOM   1518  C   GLU H 196      28.034  13.278  18.296  1.00 39.20           C  
ATOM   1519  O   GLU H 196      28.193  13.521  19.492  1.00 46.39           O  
ATOM   1520  N   ASP H 197      26.883  12.799  17.803  1.00 37.18           N  
ATOM   1521  CA  ASP H 197      25.707  12.545  18.587  1.00 34.49           C  
ATOM   1522  CB  ASP H 197      24.479  12.225  17.723  1.00 37.60           C  
ATOM   1523  CG  ASP H 197      24.060  13.526  17.051  1.00 39.31           C  
ATOM   1524  OD1 ASP H 197      23.976  14.558  17.768  1.00 40.71           O  
ATOM   1525  OD2 ASP H 197      23.831  13.506  15.814  1.00 38.60           O1-
ATOM   1526  C   ASP H 197      25.924  11.409  19.540  1.00 33.15           C  
ATOM   1527  O   ASP H 197      25.169  11.264  20.500  1.00 36.28           O  
ATOM   1528  N   SER H 198      26.910  10.530  19.283  1.00 33.74           N  
ATOM   1529  CA  SER H 198      27.100   9.422  20.177  1.00 31.13           C  
ATOM   1530  CB  SER H 198      28.297   8.533  19.801  1.00 28.76           C  
ATOM   1531  OG  SER H 198      28.090   7.951  18.522  1.00 35.63           O  
ATOM   1532  C   SER H 198      27.346   9.975  21.545  1.00 30.25           C  
ATOM   1533  O   SER H 198      28.278  10.748  21.755  1.00 28.27           O  
ATOM   1534  N   ALA H 199      26.488   9.593  22.514  1.00 28.33           N  
ATOM   1535  CA  ALA H 199      26.630  10.083  23.854  1.00 27.70           C  
ATOM   1536  CB  ALA H 199      26.497  11.611  23.971  1.00 29.01           C  
ATOM   1537  C   ALA H 199      25.540   9.477  24.680  1.00 27.69           C  
ATOM   1538  O   ALA H 199      24.715   8.709  24.187  1.00 28.44           O  
ATOM   1539  N   VAL H 200      25.530   9.796  25.990  1.00 29.02           N  
ATOM   1540  CA  VAL H 200      24.516   9.265  26.851  1.00 29.02           C  
ATOM   1541  CB  VAL H 200      25.041   8.837  28.189  1.00 27.61           C  
ATOM   1542  CG1 VAL H 200      23.862   8.388  29.071  1.00 36.09           C  
ATOM   1543  CG2 VAL H 200      26.099   7.746  27.961  1.00 38.34           C  
ATOM   1544  C   VAL H 200      23.498  10.340  27.072  1.00 28.01           C  
ATOM   1545  O   VAL H 200      23.836  11.482  27.376  1.00 27.93           O  
ATOM   1546  N   TYR H 201      22.204   9.997  26.931  1.00 25.75           N  
ATOM   1547  CA  TYR H 201      21.186  10.994  27.079  1.00 25.54           C  
ATOM   1548  CB  TYR H 201      20.207  11.038  25.891  1.00 26.06           C  
ATOM   1549  CG  TYR H 201      20.961  11.484  24.679  1.00 26.87           C  
ATOM   1550  CD1 TYR H 201      21.688  10.593  23.921  1.00 27.47           C  
ATOM   1551  CD2 TYR H 201      20.945  12.805  24.295  1.00 27.33           C  
ATOM   1552  CE1 TYR H 201      22.380  11.010  22.805  1.00 26.80           C  
ATOM   1553  CE2 TYR H 201      21.635  13.226  23.183  1.00 27.30           C  
ATOM   1554  CZ  TYR H 201      22.355  12.331  22.432  1.00 27.17           C  
ATOM   1555  OH  TYR H 201      23.062  12.771  21.292  1.00 28.39           O  
ATOM   1556  C   TYR H 201      20.397  10.694  28.318  1.00 26.00           C  
ATOM   1557  O   TYR H 201      19.947   9.567  28.527  1.00 27.45           O  
ATOM   1558  N   TYR H 202      20.205  11.721  29.175  1.00 26.67           N  
ATOM   1559  CA  TYR H 202      19.502  11.539  30.415  1.00 25.79           C  
ATOM   1560  CB  TYR H 202      20.246  12.052  31.665  1.00 23.99           C  
ATOM   1561  CG  TYR H 202      21.513  11.304  31.913  1.00 24.05           C  
ATOM   1562  CD1 TYR H 202      21.501  10.092  32.560  1.00 23.83           C  
ATOM   1563  CD2 TYR H 202      22.722  11.815  31.503  1.00 23.91           C  
ATOM   1564  CE1 TYR H 202      22.668   9.403  32.793  1.00 24.47           C  
ATOM   1565  CE2 TYR H 202      23.893  11.129  31.733  1.00 25.33           C  
ATOM   1566  CZ  TYR H 202      23.869   9.919  32.384  1.00 25.21           C  
ATOM   1567  OH  TYR H 202      25.062   9.205  32.630  1.00 26.30           O  
ATOM   1568  C   TYR H 202      18.247  12.357  30.391  1.00 25.61           C  
ATOM   1569  O   TYR H 202      18.192  13.426  29.783  1.00 25.60           O  
ATOM   1570  N   CYS H 203      17.185  11.836  31.040  1.00 25.87           N  
ATOM   1571  CA  CYS H 203      15.955  12.557  31.216  1.00 25.64           C  
ATOM   1572  CB  CYS H 203      14.680  11.724  30.937  1.00 25.96           C  
ATOM   1573  SG  CYS H 203      14.579  10.184  31.899  1.00 34.20           S  
ATOM   1574  C   CYS H 203      15.963  12.960  32.655  1.00 25.30           C  
ATOM   1575  O   CYS H 203      16.358  12.188  33.529  1.00 26.07           O  
ATOM   1576  N   THR H 204      15.550  14.205  32.944  1.00 22.80           N  
ATOM   1577  CA  THR H 204      15.642  14.682  34.288  1.00 21.40           C  
ATOM   1578  CB  THR H 204      16.807  15.632  34.412  1.00 21.46           C  
ATOM   1579  OG1 THR H 204      18.007  14.974  34.034  1.00 16.41           O  
ATOM   1580  CG2 THR H 204      16.936  16.161  35.842  1.00  2.00           C  
ATOM   1581  C   THR H 204      14.386  15.445  34.585  1.00 21.83           C  
ATOM   1582  O   THR H 204      13.673  15.877  33.685  1.00 21.42           O  
ATOM   1583  N   LYS H 205      14.060  15.612  35.876  1.00 22.46           N  
ATOM   1584  CA  LYS H 205      12.895  16.374  36.228  1.00 23.74           C  
ATOM   1585  CB  LYS H 205      11.749  15.503  36.724  1.00 22.78           C  
ATOM   1586  CG  LYS H 205      10.390  16.185  36.667  1.00 23.38           C  
ATOM   1587  CD  LYS H 205       9.359  15.261  37.274  1.00 30.40           C  
ATOM   1588  CE  LYS H 205       9.695  15.090  38.744  1.00  0.00           C  
ATOM   1589  NZ  LYS H 205       9.374  13.730  39.198  1.00  0.00           N1+
ATOM   1590  C   LYS H 205      13.299  17.220  37.401  1.00 24.88           C  
ATOM   1591  O   LYS H 205      14.387  17.041  37.930  1.00 24.47           O  
ATOM   1592  N   ARG H 206      12.486  18.224  37.797  1.00 26.82           N  
ATOM   1593  CA  ARG H 206      12.752  18.889  39.048  1.00 28.33           C  
ATOM   1594  CB  ARG H 206      13.040  20.401  38.946  1.00 25.87           C  
ATOM   1595  CG  ARG H 206      11.947  21.266  38.317  1.00 15.33           C  
ATOM   1596  CD  ARG H 206      12.277  22.759  38.429  1.00  0.00           C  
ATOM   1597  NE  ARG H 206      11.236  23.527  37.693  1.00  0.00           N  
ATOM   1598  CZ  ARG H 206      11.490  23.978  36.429  1.00  0.00           C  
ATOM   1599  NH1 ARG H 206      12.691  23.715  35.838  1.00  0.00           N1+
ATOM   1600  NH2 ARG H 206      10.545  24.701  35.761  1.00  0.00           N  
ATOM   1601  C   ARG H 206      11.501  18.662  39.843  1.00 30.00           C  
ATOM   1602  O   ARG H 206      10.465  19.215  39.483  1.00 28.60           O  
ATOM   1603  N   ILE H 207      11.687  18.273  41.080  1.00 17.90           N  
ATOM   1604  CA  ILE H 207      10.516  18.477  41.874  1.00 19.59           C  
ATOM   1605  CB  ILE H 207      10.606  17.931  43.271  1.00 16.62           C  
ATOM   1606  CG1 ILE H 207      11.790  18.551  44.029  1.00  0.00           C  
ATOM   1607  CG2 ILE H 207      10.559  16.398  43.227  1.00  0.00           C  
ATOM   1608  CD1 ILE H 207      11.774  18.247  45.527  1.00  0.00           C  
ATOM   1609  C   ILE H 207      10.168  19.948  42.048  1.00 20.73           C  
ATOM   1610  O   ILE H 207       9.023  20.330  41.819  1.00 19.36           O  
ATOM   1611  N   ASN H 208      11.113  20.841  42.405  1.00 20.39           N  
ATOM   1612  CA  ASN H 208      10.660  22.198  42.568  1.00 19.87           C  
ATOM   1613  CB  ASN H 208      10.135  22.490  43.984  1.00 22.83           C  
ATOM   1614  CG  ASN H 208       9.408  23.825  43.935  1.00 18.42           C  
ATOM   1615  OD1 ASN H 208       9.622  24.698  44.776  1.00  0.00           O  
ATOM   1616  ND2 ASN H 208       8.520  23.989  42.918  1.00  0.00           N  
ATOM   1617  C   ASN H 208      11.805  23.125  42.319  1.00 21.43           C  
ATOM   1618  O   ASN H 208      11.763  23.979  41.433  1.00 21.56           O  
ATOM   1619  N   TRP H 209      12.834  23.016  43.178  1.00 19.55           N  
ATOM   1620  CA  TRP H 209      14.001  23.846  43.122  1.00 19.83           C  
ATOM   1621  CB  TRP H 209      14.915  23.642  44.336  1.00 21.18           C  
ATOM   1622  CG  TRP H 209      14.330  24.155  45.626  1.00 22.55           C  
ATOM   1623  CD2 TRP H 209      13.334  23.457  46.386  1.00 22.68           C  
ATOM   1624  CD1 TRP H 209      14.579  25.321  46.291  1.00 17.24           C  
ATOM   1625  NE1 TRP H 209      13.804  25.387  47.425  1.00  0.00           N  
ATOM   1626  CE2 TRP H 209      13.032  24.246  47.496  1.00 17.77           C  
ATOM   1627  CE3 TRP H 209      12.720  22.255  46.177  1.00  0.00           C  
ATOM   1628  CZ2 TRP H 209      12.106  23.844  48.415  1.00  0.00           C  
ATOM   1629  CZ3 TRP H 209      11.789  21.853  47.108  1.00  0.00           C  
ATOM   1630  CH2 TRP H 209      11.488  22.631  48.206  1.00  0.00           C  
ATOM   1631  C   TRP H 209      14.841  23.601  41.902  1.00 20.59           C  
ATOM   1632  O   TRP H 209      15.178  24.545  41.188  1.00 20.69           O  
ATOM   1633  N   ALA H 210      15.205  22.332  41.612  1.00 19.33           N  
ATOM   1634  CA  ALA H 210      16.138  22.113  40.534  1.00 18.65           C  
ATOM   1635  CB  ALA H 210      17.605  22.318  40.946  1.00 24.85           C  
ATOM   1636  C   ALA H 210      16.016  20.702  40.052  1.00 20.21           C  
ATOM   1637  O   ALA H 210      15.175  19.969  40.555  1.00 19.62           O  
ATOM   1638  N   LEU H 211      16.857  20.301  39.061  1.00 18.15           N  
ATOM   1639  CA  LEU H 211      16.827  18.985  38.459  1.00 19.80           C  
ATOM   1640  CB  LEU H 211      17.894  18.791  37.368  1.00 19.98           C  
ATOM   1641  CG  LEU H 211      17.758  19.794  36.211  1.00 22.09           C  
ATOM   1642  CD1 LEU H 211      18.776  19.503  35.098  1.00 10.26           C  
ATOM   1643  CD2 LEU H 211      16.308  19.874  35.707  1.00  9.86           C  
ATOM   1644  C   LEU H 211      17.131  18.006  39.541  1.00 20.37           C  
ATOM   1645  O   LEU H 211      18.281  17.653  39.799  1.00 20.23           O  
ATOM   1646  N   ASP H 212      16.055  17.551  40.195  1.00 20.81           N  
ATOM   1647  CA  ASP H 212      16.094  16.721  41.351  1.00 21.13           C  
ATOM   1648  CB  ASP H 212      14.665  16.587  41.962  1.00 21.57           C  
ATOM   1649  CG  ASP H 212      13.552  15.861  41.196  1.00 23.94           C  
ATOM   1650  OD1 ASP H 212      13.491  15.863  39.945  1.00 20.90           O  
ATOM   1651  OD2 ASP H 212      12.684  15.297  41.913  1.00 27.78           O1-
ATOM   1652  C   ASP H 212      16.568  15.393  40.977  1.00 24.40           C  
ATOM   1653  O   ASP H 212      17.508  14.798  41.515  1.00 25.32           O  
ATOM   1654  N   TYR H 213      15.929  14.936  39.926  1.00 30.41           N  
ATOM   1655  CA  TYR H 213      16.109  13.516  39.651  1.00 30.88           C  
ATOM   1656  CB  TYR H 213      14.816  12.686  39.775  1.00 33.02           C  
ATOM   1657  CG  TYR H 213      14.569  12.216  41.161  1.00 35.51           C  
ATOM   1658  CD1 TYR H 213      14.242  13.072  42.183  1.00 37.03           C  
ATOM   1659  CD2 TYR H 213      14.629  10.867  41.415  1.00 36.13           C  
ATOM   1660  CE1 TYR H 213      14.008  12.595  43.450  1.00 38.69           C  
ATOM   1661  CE2 TYR H 213      14.394  10.382  42.677  1.00 37.85           C  
ATOM   1662  CZ  TYR H 213      14.086  11.247  43.698  1.00 39.28           C  
ATOM   1663  OH  TYR H 213      13.844  10.753  44.997  1.00 41.83           O  
ATOM   1664  C   TYR H 213      16.522  13.243  38.239  1.00 30.98           C  
ATOM   1665  O   TYR H 213      16.181  13.973  37.312  1.00 31.10           O  
ATOM   1666  N   TRP H 214      17.258  12.122  38.053  1.00 27.60           N  
ATOM   1667  CA  TRP H 214      17.757  11.753  36.756  1.00 27.17           C  
ATOM   1668  CB  TRP H 214      19.289  11.865  36.685  1.00 28.42           C  
ATOM   1669  CG  TRP H 214      19.818  13.266  36.895  1.00 27.65           C  
ATOM   1670  CD2 TRP H 214      20.590  14.003  35.934  1.00 27.97           C  
ATOM   1671  CD1 TRP H 214      19.722  14.058  38.002  1.00 26.86           C  
ATOM   1672  NE1 TRP H 214      20.379  15.247  37.789  1.00 26.87           N  
ATOM   1673  CE2 TRP H 214      20.921  15.226  36.522  1.00 27.26           C  
ATOM   1674  CE3 TRP H 214      20.998  13.686  34.672  1.00 27.62           C  
ATOM   1675  CZ2 TRP H 214      21.666  16.153  35.852  1.00 26.77           C  
ATOM   1676  CZ3 TRP H 214      21.743  14.629  33.996  1.00 27.65           C  
ATOM   1677  CH2 TRP H 214      22.070  15.836  34.575  1.00 28.02           C  
ATOM   1678  C   TRP H 214      17.418  10.315  36.471  1.00 27.38           C  
ATOM   1679  O   TRP H 214      17.225   9.509  37.381  1.00 30.45           O  
ATOM   1680  N   GLY H 215      17.330   9.963  35.168  1.00 31.00           N  
ATOM   1681  CA  GLY H 215      17.065   8.613  34.754  1.00 31.61           C  
ATOM   1682  C   GLY H 215      18.386   7.910  34.696  1.00 32.31           C  
ATOM   1683  O   GLY H 215      19.426   8.509  34.960  1.00 28.71           O  
ATOM   1684  N   GLN H 216      18.367   6.609  34.338  1.00 30.91           N  
ATOM   1685  CA  GLN H 216      19.551   5.796  34.263  1.00 31.78           C  
ATOM   1686  CB  GLN H 216      19.272   4.318  33.926  1.00 37.19           C  
ATOM   1687  CG  GLN H 216      18.472   3.558  34.986  1.00 42.94           C  
ATOM   1688  CD  GLN H 216      16.995   3.799  34.723  1.00 46.42           C  
ATOM   1689  OE1 GLN H 216      16.558   3.868  33.576  1.00 48.16           O  
ATOM   1690  NE2 GLN H 216      16.199   3.928  35.817  1.00 46.70           N  
ATOM   1691  C   GLN H 216      20.426   6.308  33.167  1.00 31.11           C  
ATOM   1692  O   GLN H 216      21.651   6.277  33.278  1.00 32.96           O  
ATOM   1693  N   GLY H 217      19.818   6.779  32.065  1.00 28.41           N  
ATOM   1694  CA  GLY H 217      20.581   7.259  30.949  1.00 27.01           C  
ATOM   1695  C   GLY H 217      20.474   6.256  29.846  1.00 27.81           C  
ATOM   1696  O   GLY H 217      20.327   5.059  30.085  1.00 26.94           O  
ATOM   1697  N   THR H 218      20.533   6.742  28.588  1.00 29.09           N  
ATOM   1698  CA  THR H 218      20.465   5.882  27.440  1.00 27.99           C  
ATOM   1699  CB  THR H 218      19.288   6.161  26.550  1.00 25.35           C  
ATOM   1700  OG1 THR H 218      18.077   5.973  27.267  1.00 26.62           O  
ATOM   1701  CG2 THR H 218      19.344   5.216  25.339  1.00 23.52           C  
ATOM   1702  C   THR H 218      21.693   6.120  26.624  1.00 28.47           C  
ATOM   1703  O   THR H 218      22.085   7.261  26.383  1.00 27.50           O  
ATOM   1704  N   THR H 219      22.331   5.031  26.156  1.00 27.62           N  
ATOM   1705  CA  THR H 219      23.528   5.174  25.381  1.00 27.48           C  
ATOM   1706  CB  THR H 219      24.556   4.122  25.674  1.00 27.18           C  
ATOM   1707  OG1 THR H 219      24.004   2.833  25.463  1.00 32.08           O  
ATOM   1708  CG2 THR H 219      25.033   4.269  27.125  1.00 27.54           C  
ATOM   1709  C   THR H 219      23.167   5.051  23.940  1.00 27.90           C  
ATOM   1710  O   THR H 219      22.536   4.085  23.515  1.00 28.53           O  
ATOM   1711  N   LEU H 220      23.563   6.067  23.152  1.00 28.14           N  
ATOM   1712  CA  LEU H 220      23.301   6.092  21.747  1.00 27.28           C  
ATOM   1713  CB  LEU H 220      22.631   7.404  21.307  1.00 26.66           C  
ATOM   1714  CG  LEU H 220      22.461   7.560  19.788  1.00 18.80           C  
ATOM   1715  CD1 LEU H 220      21.573   6.452  19.203  1.00 19.32           C  
ATOM   1716  CD2 LEU H 220      21.973   8.976  19.436  1.00 19.90           C  
ATOM   1717  C   LEU H 220      24.612   6.012  21.047  1.00 27.72           C  
ATOM   1718  O   LEU H 220      25.536   6.768  21.348  1.00 27.05           O  
ATOM   1719  N   THR H 221      24.731   5.073  20.092  1.00 26.44           N  
ATOM   1720  CA  THR H 221      25.954   4.964  19.358  1.00 26.15           C  
ATOM   1721  CB  THR H 221      26.604   3.620  19.517  1.00 26.31           C  
ATOM   1722  OG1 THR H 221      26.836   3.353  20.892  1.00 28.49           O  
ATOM   1723  CG2 THR H 221      27.939   3.621  18.752  1.00 25.07           C  
ATOM   1724  C   THR H 221      25.608   5.135  17.913  1.00 26.67           C  
ATOM   1725  O   THR H 221      24.756   4.426  17.379  1.00 27.05           O  
ATOM   1726  N   VAL H 222      26.261   6.101  17.238  1.00 28.13           N  
ATOM   1727  CA  VAL H 222      25.988   6.312  15.846  1.00 29.14           C  
ATOM   1728  CB  VAL H 222      25.825   7.760  15.485  1.00 28.10           C  
ATOM   1729  CG1 VAL H 222      25.565   7.865  13.972  1.00 27.49           C  
ATOM   1730  CG2 VAL H 222      24.708   8.356  16.359  1.00 27.70           C  
ATOM   1731  C   VAL H 222      27.174   5.807  15.096  1.00 30.70           C  
ATOM   1732  O   VAL H 222      28.278   6.326  15.253  1.00 30.26           O  
ATOM   1733  N   SER H 223      26.981   4.765  14.261  1.00 31.77           N  
ATOM   1734  CA  SER H 223      28.097   4.252  13.520  1.00 33.55           C  
ATOM   1735  CB  SER H 223      29.034   3.359  14.349  1.00 33.65           C  
ATOM   1736  OG  SER H 223      29.649   4.116  15.380  1.00 35.11           O  
ATOM   1737  C   SER H 223      27.585   3.406  12.399  1.00 35.03           C  
ATOM   1738  O   SER H 223      26.460   2.910  12.434  1.00 35.18           O  
ATOM   1739  N   SER H 224      28.428   3.220  11.367  1.00 41.67           N  
ATOM   1740  CA  SER H 224      28.053   2.420  10.240  1.00 42.94           C  
ATOM   1741  CB  SER H 224      28.813   2.798   8.959  1.00 42.92           C  
ATOM   1742  OG  SER H 224      28.486   4.124   8.574  1.00 52.20           O  
ATOM   1743  C   SER H 224      28.412   0.979  10.578  1.00 42.66           C  
ATOM   1744  O   SER H 224      28.272   0.108   9.678  1.00 41.56           O  
ATOM   1745  OXT SER H 224      28.834   0.731  11.740  1.00  0.00           O1-
TER    1746      SER H 224 
CONECT  162  677
CONECT  677  162
CONECT  982 1573
CONECT 1573  982
END
