# Supplementary material for: Fully automated antibody structure prediction using BIOVIA tools: Validation study
Source: PLoS One. 2017 May 18;12(5):e0177923. doi: 10.1371/journal.pone.0177923 (PMC5436848; doi:10.1371/journal.pone.0177923)
Supplement: S1 Dataset — Predicted structures using the Top5 framework method, Chothia CDR definition with no canonical filtering and generating 50 models. These were used in the detailed discussion of outliers and for comparison against predictions using canonical filtering. (ZIP) [file pone.0177923.s003.zip › 4LCI_LH_FV_FinalModel.pdb]

REMARK   Accelrys Discovery Studio PDB file
REMARK   Created:  2015-05-08T04:43:34Z
SSBOND   1 CYS L   23    CYS L   93                                     
SSBOND   2 CYS H  134    CYS H  208                                     
ATOM      1  N   ASP L   1      26.083  32.110  25.798  1.00 53.14           N1+
ATOM      2  CA  ASP L   1      25.601  31.488  27.052  1.00 51.92           C  
ATOM      3  CB  ASP L   1      25.622  29.955  26.940  1.00 52.80           C  
ATOM      4  CG  ASP L   1      24.546  29.539  25.947  1.00 56.44           C  
ATOM      5  OD1 ASP L   1      23.651  30.377  25.655  1.00 27.29           O  
ATOM      6  OD2 ASP L   1      24.602  28.376  25.466  1.00 31.28           O1-
ATOM      7  C   ASP L   1      26.499  31.880  28.175  1.00 50.06           C  
ATOM      8  O   ASP L   1      27.398  32.703  28.007  1.00 50.98           O  
ATOM      9  N   ILE L   2      26.269  31.292  29.364  1.00 44.76           N  
ATOM     10  CA  ILE L   2      27.096  31.611  30.484  1.00 41.12           C  
ATOM     11  CB  ILE L   2      26.356  31.727  31.788  1.00 39.60           C  
ATOM     12  CG1 ILE L   2      27.311  32.223  32.887  1.00 21.67           C  
ATOM     13  CG2 ILE L   2      25.682  30.380  32.103  1.00 24.30           C  
ATOM     14  CD1 ILE L   2      26.602  32.613  34.181  1.00 53.86           C  
ATOM     15  C   ILE L   2      28.088  30.505  30.618  1.00 39.43           C  
ATOM     16  O   ILE L   2      27.732  29.326  30.619  1.00 41.44           O  
ATOM     17  N   VAL L   3      29.380  30.876  30.705  1.00 36.18           N  
ATOM     18  CA  VAL L   3      30.400  29.876  30.799  1.00 34.63           C  
ATOM     19  CB  VAL L   3      31.686  30.246  30.121  1.00 34.54           C  
ATOM     20  CG1 VAL L   3      32.704  29.121  30.374  1.00 38.03           C  
ATOM     21  CG2 VAL L   3      31.404  30.497  28.630  1.00 39.90           C  
ATOM     22  C   VAL L   3      30.710  29.657  32.242  1.00 34.02           C  
ATOM     23  O   VAL L   3      30.865  30.599  33.018  1.00 32.54           O  
ATOM     24  N   MET L   4      30.790  28.372  32.630  1.00 33.51           N  
ATOM     25  CA  MET L   4      31.097  28.023  33.981  1.00 32.21           C  
ATOM     26  CB  MET L   4      30.129  26.987  34.569  1.00 33.18           C  
ATOM     27  CG  MET L   4      28.676  27.464  34.622  1.00 33.87           C  
ATOM     28  SD  MET L   4      28.359  28.804  35.808  1.00 37.17           S  
ATOM     29  CE  MET L   4      28.402  27.739  37.278  1.00 34.77           C  
ATOM     30  C   MET L   4      32.442  27.373  33.945  1.00 34.01           C  
ATOM     31  O   MET L   4      32.632  26.364  33.266  1.00 34.61           O  
ATOM     32  N   THR L   5      33.408  27.935  34.698  1.00 33.03           N  
ATOM     33  CA  THR L   5      34.745  27.414  34.684  1.00 33.68           C  
ATOM     34  CB  THR L   5      35.764  28.482  34.414  1.00 34.82           C  
ATOM     35  OG1 THR L   5      35.512  29.088  33.155  1.00 37.46           O  
ATOM     36  CG2 THR L   5      37.169  27.861  34.436  1.00 34.18           C  
ATOM     37  C   THR L   5      35.060  26.836  36.034  1.00 32.32           C  
ATOM     38  O   THR L   5      34.995  27.536  37.043  1.00 31.55           O  
ATOM     39  N   GLN L   6      35.422  25.533  36.075  1.00 32.69           N  
ATOM     40  CA  GLN L   6      35.749  24.896  37.325  1.00 34.31           C  
ATOM     41  CB  GLN L   6      35.148  23.488  37.491  1.00 35.76           C  
ATOM     42  CG  GLN L   6      33.619  23.526  37.583  1.00 29.84           C  
ATOM     43  CD  GLN L   6      33.102  22.128  37.900  1.00 27.26           C  
ATOM     44  OE1 GLN L   6      31.994  21.759  37.515  1.00 28.16           O  
ATOM     45  NE2 GLN L   6      33.917  21.333  38.641  1.00 27.05           N  
ATOM     46  C   GLN L   6      37.246  24.819  37.431  1.00 36.87           C  
ATOM     47  O   GLN L   6      37.925  24.349  36.518  1.00 39.53           O  
ATOM     48  N   ALA L   7      37.780  25.282  38.582  1.00 39.26           N  
ATOM     49  CA  ALA L   7      39.190  25.502  38.773  1.00 41.72           C  
ATOM     50  CB  ALA L   7      39.506  26.164  40.124  1.00 45.28           C  
ATOM     51  C   ALA L   7      40.049  24.292  38.705  1.00 43.16           C  
ATOM     52  O   ALA L   7      40.946  24.232  37.871  1.00 49.16           O  
ATOM     53  N   ALA L   8      39.804  23.261  39.525  1.00 40.37           N  
ATOM     54  CA  ALA L   8      40.769  22.216  39.408  1.00 36.82           C  
ATOM     55  CB  ALA L   8      41.137  21.568  40.752  1.00 34.93           C  
ATOM     56  C   ALA L   8      40.138  21.179  38.560  1.00 38.01           C  
ATOM     57  O   ALA L   8      39.028  20.737  38.848  1.00 37.47           O  
ATOM     58  N   PRO L   9      40.777  20.819  37.486  1.00 35.14           N  
ATOM     59  CA  PRO L   9      40.236  19.784  36.662  1.00 36.43           C  
ATOM     60  CD  PRO L   9      41.611  21.740  36.733  1.00  0.00           C  
ATOM     61  CB  PRO L   9      41.043  19.809  35.368  1.00 40.33           C  
ATOM     62  CG  PRO L   9      41.511  21.273  35.272  1.00 48.40           C  
ATOM     63  C   PRO L   9      40.312  18.488  37.391  1.00 34.45           C  
ATOM     64  O   PRO L   9      39.429  17.649  37.221  1.00 30.21           O  
ATOM     65  N   SER L  10      41.368  18.310  38.203  1.00 34.32           N  
ATOM     66  CA  SER L  10      41.522  17.087  38.928  1.00 35.75           C  
ATOM     67  CB  SER L  10      42.538  16.139  38.267  1.00 36.65           C  
ATOM     68  OG  SER L  10      42.481  14.852  38.861  1.00 52.48           O  
ATOM     69  C   SER L  10      42.037  17.474  40.280  1.00 34.91           C  
ATOM     70  O   SER L  10      42.910  18.335  40.388  1.00 38.00           O  
ATOM     71  N   VAL L  11      41.498  16.873  41.361  1.00 33.85           N  
ATOM     72  CA  VAL L  11      41.993  17.261  42.652  1.00 33.53           C  
ATOM     73  CB  VAL L  11      40.995  18.069  43.447  1.00 33.39           C  
ATOM     74  CG1 VAL L  11      40.765  19.396  42.708  1.00  0.00           C  
ATOM     75  CG2 VAL L  11      39.691  17.271  43.619  1.00  0.00           C  
ATOM     76  C   VAL L  11      42.371  16.041  43.451  1.00 33.06           C  
ATOM     77  O   VAL L  11      41.520  15.259  43.875  1.00 29.50           O  
ATOM     78  N   PRO L  12      43.649  15.845  43.663  1.00 34.85           N  
ATOM     79  CA  PRO L  12      44.043  14.745  44.498  1.00 33.47           C  
ATOM     80  CD  PRO L  12      44.609  16.076  42.594  1.00 38.78           C  
ATOM     81  CB  PRO L  12      45.500  14.436  44.152  1.00 34.37           C  
ATOM     82  CG  PRO L  12      45.642  14.937  42.704  1.00 37.66           C  
ATOM     83  C   PRO L  12      43.836  15.137  45.923  1.00 33.77           C  
ATOM     84  O   PRO L  12      44.169  16.268  46.276  1.00 35.48           O  
ATOM     85  N   VAL L  13      43.323  14.224  46.767  1.00 30.06           N  
ATOM     86  CA  VAL L  13      43.124  14.591  48.136  0.90 32.08           C  
ATOM     87  CB  VAL L  13      41.748  15.133  48.396  0.90 31.87           C  
ATOM     88  CG1 VAL L  13      40.719  14.059  48.007  0.90 28.25           C  
ATOM     89  CG2 VAL L  13      41.664  15.572  49.865  0.90 32.50           C  
ATOM     90  C   VAL L  13      43.305  13.374  48.983  1.00 32.91           C  
ATOM     91  O   VAL L  13      42.960  12.265  48.584  1.00 31.87           O  
ATOM     92  N   THR L  14      43.863  13.557  50.193  1.00 31.55           N  
ATOM     93  CA  THR L  14      44.076  12.459  51.087  1.00 30.97           C  
ATOM     94  CB  THR L  14      45.149  12.740  52.096  1.00 31.41           C  
ATOM     95  OG1 THR L  14      46.365  13.060  51.436  1.00 30.09           O  
ATOM     96  CG2 THR L  14      45.336  11.492  52.974  1.00 29.11           C  
ATOM     97  C   THR L  14      42.796  12.245  51.825  1.00 33.19           C  
ATOM     98  O   THR L  14      42.009  13.174  52.002  1.00 33.05           O  
ATOM     99  N   PRO L  15      42.545  11.042  52.254  1.00 33.81           N  
ATOM    100  CA  PRO L  15      41.332  10.819  52.980  1.00 34.42           C  
ATOM    101  CD  PRO L  15      42.938   9.871  51.487  1.00  0.00           C  
ATOM    102  CB  PRO L  15      41.152   9.305  53.047  1.00 36.81           C  
ATOM    103  CG  PRO L  15      41.852   8.816  51.765  1.00 38.42           C  
ATOM    104  C   PRO L  15      41.415  11.509  54.299  1.00 37.01           C  
ATOM    105  O   PRO L  15      42.483  11.506  54.909  1.00 36.83           O  
ATOM    106  N   GLY L  16      40.302  12.118  54.745  1.00 36.96           N  
ATOM    107  CA  GLY L  16      40.276  12.784  56.013  1.00 37.13           C  
ATOM    108  C   GLY L  16      40.619  14.231  55.822  1.00 36.05           C  
ATOM    109  O   GLY L  16      40.398  15.041  56.720  1.00 38.17           O  
ATOM    110  N   GLU L  17      41.166  14.603  54.648  1.00 35.20           N  
ATOM    111  CA  GLU L  17      41.535  15.972  54.427  1.00 38.37           C  
ATOM    112  CB  GLU L  17      42.787  16.148  53.552  1.00 41.64           C  
ATOM    113  CG  GLU L  17      44.057  15.691  54.271  1.00 50.88           C  
ATOM    114  CD  GLU L  17      44.141  16.462  55.581  1.00 37.15           C  
ATOM    115  OE1 GLU L  17      43.711  17.647  55.601  1.00 36.96           O  
ATOM    116  OE2 GLU L  17      44.628  15.871  56.580  1.00  0.00           O1-
ATOM    117  C   GLU L  17      40.393  16.692  53.784  1.00 37.27           C  
ATOM    118  O   GLU L  17      39.405  16.079  53.380  1.00 38.05           O  
ATOM    119  N   SER L  18      40.486  18.036  53.728  1.00 36.69           N  
ATOM    120  CA  SER L  18      39.453  18.829  53.125  1.00 35.95           C  
ATOM    121  CB  SER L  18      39.293  20.223  53.758  1.00 38.02           C  
ATOM    122  OG  SER L  18      38.827  20.106  55.094  1.00  0.00           O  
ATOM    123  C   SER L  18      39.780  19.043  51.680  1.00 35.28           C  
ATOM    124  O   SER L  18      40.947  19.095  51.296  1.00 35.86           O  
ATOM    125  N   VAL L  19      38.730  19.168  50.840  1.00 32.65           N  
ATOM    126  CA  VAL L  19      38.909  19.422  49.437  1.00 30.41           C  
ATOM    127  CB  VAL L  19      38.420  18.308  48.559  1.00 28.63           C  
ATOM    128  CG1 VAL L  19      38.561  18.746  47.091  1.00  0.00           C  
ATOM    129  CG2 VAL L  19      39.195  17.027  48.910  1.00  0.00           C  
ATOM    130  C   VAL L  19      38.081  20.623  49.101  1.00 30.44           C  
ATOM    131  O   VAL L  19      36.999  20.815  49.655  1.00 31.30           O  
ATOM    132  N   SER L  20      38.578  21.488  48.193  1.00 29.16           N  
ATOM    133  CA  SER L  20      37.791  22.628  47.818  1.00 31.22           C  
ATOM    134  CB  SER L  20      38.314  23.961  48.380  1.00 34.53           C  
ATOM    135  OG  SER L  20      39.570  24.279  47.805  1.00 41.63           O  
ATOM    136  C   SER L  20      37.794  22.724  46.324  1.00 30.09           C  
ATOM    137  O   SER L  20      38.838  22.627  45.680  1.00 30.60           O  
ATOM    138  N   ILE L  21      36.600  22.920  45.732  0.88 29.78           N  
ATOM    139  CA  ILE L  21      36.488  23.021  44.306  0.88 30.36           C  
ATOM    140  CB  ILE L  21      35.593  21.975  43.710  0.88 28.86           C  
ATOM    141  CG1 ILE L  21      36.142  20.570  44.013  0.88 32.05           C  
ATOM    142  CG2 ILE L  21      35.457  22.262  42.208  0.88 31.70           C  
ATOM    143  CD1 ILE L  21      35.158  19.443  43.703  0.88 30.64           C  
ATOM    144  C   ILE L  21      35.885  24.359  44.013  0.88 30.26           C  
ATOM    145  O   ILE L  21      34.962  24.799  44.698  0.88 31.87           O  
ATOM    146  N   SER L  22      36.400  25.052  42.980  1.00 30.01           N  
ATOM    147  CA  SER L  22      35.905  26.369  42.707  1.00 31.06           C  
ATOM    148  CB  SER L  22      37.017  27.436  42.666  1.00 32.88           C  
ATOM    149  OG  SER L  22      36.459  28.712  42.391  1.00 41.27           O  
ATOM    150  C   SER L  22      35.218  26.375  41.377  1.00 32.87           C  
ATOM    151  O   SER L  22      35.580  25.630  40.469  1.00 31.84           O  
ATOM    152  N   CYS L  23      34.168  27.211  41.254  1.00 32.67           N  
ATOM    153  CA  CYS L  23      33.430  27.364  40.032  1.00 32.30           C  
ATOM    154  CB  CYS L  23      32.056  26.652  40.073  1.00 36.45           C  
ATOM    155  SG  CYS L  23      31.079  26.819  38.544  1.00 42.19           S  
ATOM    156  C   CYS L  23      33.213  28.837  39.829  1.00 33.48           C  
ATOM    157  O   CYS L  23      32.737  29.536  40.724  1.00 32.65           O  
ATOM    158  N   ARG L  24      33.586  29.368  38.644  1.00 31.98           N  
ATOM    159  CA  ARG L  24      33.344  30.767  38.432  0.78 34.16           C  
ATOM    160  CB  ARG L  24      34.601  31.647  38.331  0.78 37.21           C  
ATOM    161  CG  ARG L  24      35.486  31.332  37.135  0.78 45.82           C  
ATOM    162  CD  ARG L  24      36.733  32.214  37.051  0.78 51.08           C  
ATOM    163  NE  ARG L  24      37.356  31.928  35.730  0.83 68.36           N  
ATOM    164  CZ  ARG L  24      38.705  32.036  35.537  0.83 72.67           C  
ATOM    165  NH1 ARG L  24      39.525  32.389  36.569  0.83 73.07           N1+
ATOM    166  NH2 ARG L  24      39.223  31.771  34.302  0.83 70.34           N  
ATOM    167  C   ARG L  24      32.561  30.913  37.166  1.00 33.03           C  
ATOM    168  O   ARG L  24      32.737  30.154  36.215  1.00 33.46           O  
ATOM    169  N   SER L  25      31.664  31.917  37.133  1.00 32.88           N  
ATOM    170  CA  SER L  25      30.799  32.096  36.003  0.90 32.81           C  
ATOM    171  CB  SER L  25      29.312  32.169  36.393  0.90 33.83           C  
ATOM    172  OG  SER L  25      29.095  33.247  37.292  0.90 31.01           O  
ATOM    173  C   SER L  25      31.157  33.361  35.295  1.00 32.57           C  
ATOM    174  O   SER L  25      31.755  34.272  35.864  1.00 32.88           O  
ATOM    175  N   THR L  26      30.733  33.438  34.019  1.00 25.38           N  
ATOM    176  CA  THR L  26      30.917  34.586  33.182  1.00 25.33           C  
ATOM    177  CB  THR L  26      30.606  34.296  31.748  1.00 22.19           C  
ATOM    178  OG1 THR L  26      31.450  33.262  31.258  1.00  0.00           O  
ATOM    179  CG2 THR L  26      30.822  35.588  30.945  1.00  0.00           C  
ATOM    180  C   THR L  26      30.045  35.725  33.628  1.00 30.74           C  
ATOM    181  O   THR L  26      30.433  36.887  33.499  1.00 31.33           O  
ATOM    182  N   LYS L  27      28.821  35.431  34.120  1.00 27.23           N  
ATOM    183  CA  LYS L  27      27.938  36.485  34.545  1.00 28.10           C  
ATOM    184  CB  LYS L  27      26.761  36.715  33.586  1.00 33.56           C  
ATOM    185  CG  LYS L  27      25.841  35.504  33.460  1.00 39.78           C  
ATOM    186  CD  LYS L  27      24.499  35.846  32.819  1.00 42.09           C  
ATOM    187  CE  LYS L  27      24.629  36.405  31.403  1.00 43.70           C  
ATOM    188  NZ  LYS L  27      23.287  36.709  30.867  1.00 51.84           N1+
ATOM    189  C   LYS L  27      27.368  36.138  35.890  1.00 28.78           C  
ATOM    190  O   LYS L  27      27.362  34.978  36.297  1.00 27.35           O  
ATOM    191  N   SER L  28      26.857  37.154  36.617  1.00 27.50           N  
ATOM    192  CA  SER L  28      26.361  36.957  37.952  1.00 25.87           C  
ATOM    193  CB  SER L  28      26.010  38.268  38.679  1.00 25.84           C  
ATOM    194  OG  SER L  28      25.537  37.987  39.988  1.00 28.55           O  
ATOM    195  C   SER L  28      25.128  36.104  37.924  1.00 26.28           C  
ATOM    196  O   SER L  28      24.250  36.262  37.076  1.00 25.36           O  
ATOM    197  N   LEU L  29      25.094  35.117  38.840  1.00 24.12           N  
ATOM    198  CA  LEU L  29      24.024  34.177  39.037  1.00 23.66           C  
ATOM    199  CB  LEU L  29      24.506  32.869  39.682  1.00 22.06           C  
ATOM    200  CG  LEU L  29      25.530  32.150  38.786  1.00 23.02           C  
ATOM    201  CD1 LEU L  29      25.876  30.759  39.334  1.00 20.96           C  
ATOM    202  CD2 LEU L  29      25.073  32.129  37.317  1.00 18.71           C  
ATOM    203  C   LEU L  29      22.885  34.747  39.828  1.00 28.47           C  
ATOM    204  O   LEU L  29      21.776  34.215  39.791  1.00 27.19           O  
ATOM    205  N   LEU L  30      23.156  35.798  40.627  1.00 27.90           N  
ATOM    206  CA  LEU L  30      22.196  36.365  41.532  1.00 28.16           C  
ATOM    207  CB  LEU L  30      22.853  37.469  42.385  1.00 26.02           C  
ATOM    208  CG  LEU L  30      21.979  38.118  43.468  1.00 31.02           C  
ATOM    209  CD1 LEU L  30      20.892  39.000  42.851  1.00 29.45           C  
ATOM    210  CD2 LEU L  30      21.444  37.076  44.464  1.00 31.38           C  
ATOM    211  C   LEU L  30      21.027  36.908  40.764  1.00 33.93           C  
ATOM    212  O   LEU L  30      21.175  37.543  39.721  1.00 35.37           O  
ATOM    213  N   HIS L  31      19.807  36.650  41.278  1.00 33.47           N  
ATOM    214  CA  HIS L  31      18.614  37.078  40.601  1.00 37.48           C  
ATOM    215  ND1 HIS L  31      15.175  36.430  39.847  1.00 50.78           N  
ATOM    216  CG  HIS L  31      16.481  36.259  39.450  1.00 43.79           C  
ATOM    217  CB  HIS L  31      17.612  35.926  40.379  1.00 37.80           C  
ATOM    218  NE2 HIS L  31      15.208  36.727  37.644  1.00 50.03           N  
ATOM    219  CD2 HIS L  31      16.483  36.444  38.101  1.00 45.72           C  
ATOM    220  CE1 HIS L  31      14.456  36.707  38.731  1.00 50.95           C  
ATOM    221  C   HIS L  31      17.974  38.151  41.436  1.00 40.51           C  
ATOM    222  O   HIS L  31      18.257  38.287  42.624  1.00 37.87           O  
ATOM    223  N   SER L  32      17.077  38.950  40.824  1.00 45.86           N  
ATOM    224  CA  SER L  32      16.475  40.074  41.488  1.00 46.43           C  
ATOM    225  CB  SER L  32      15.457  40.813  40.604  1.00 46.88           C  
ATOM    226  OG  SER L  32      16.108  41.377  39.475  1.00 47.81           O  
ATOM    227  C   SER L  32      15.728  39.596  42.690  1.00 44.08           C  
ATOM    228  O   SER L  32      15.620  40.309  43.688  1.00 46.64           O  
ATOM    229  N   ASN L  33      15.197  38.365  42.625  1.00 40.77           N  
ATOM    230  CA  ASN L  33      14.435  37.819  43.708  1.00 39.12           C  
ATOM    231  CB  ASN L  33      13.690  36.515  43.358  1.00 37.66           C  
ATOM    232  CG  ASN L  33      14.656  35.422  42.933  1.00 39.90           C  
ATOM    233  OD1 ASN L  33      15.861  35.632  42.817  1.00 36.96           O  
ATOM    234  ND2 ASN L  33      14.099  34.209  42.675  1.00 35.27           N  
ATOM    235  C   ASN L  33      15.325  37.647  44.904  1.00 41.19           C  
ATOM    236  O   ASN L  33      14.848  37.606  46.036  1.00 36.77           O  
ATOM    237  N   GLY L  34      16.651  37.526  44.703  1.00 41.18           N  
ATOM    238  CA  GLY L  34      17.499  37.432  45.859  1.00 42.46           C  
ATOM    239  C   GLY L  34      18.058  36.051  45.994  1.00 44.44           C  
ATOM    240  O   GLY L  34      18.796  35.770  46.938  1.00 44.21           O  
ATOM    241  N   ASN L  35      17.729  35.144  45.056  1.00 34.92           N  
ATOM    242  CA  ASN L  35      18.249  33.808  45.152  1.00 28.81           C  
ATOM    243  CB  ASN L  35      17.197  32.718  44.873  1.00 30.82           C  
ATOM    244  CG  ASN L  35      16.141  32.743  45.972  1.00 37.33           C  
ATOM    245  OD1 ASN L  35      16.458  32.767  47.161  1.00 40.09           O  
ATOM    246  ND2 ASN L  35      14.843  32.739  45.566  1.00 39.85           N  
ATOM    247  C   ASN L  35      19.316  33.657  44.107  1.00 27.58           C  
ATOM    248  O   ASN L  35      19.230  34.244  43.028  1.00 27.75           O  
ATOM    249  N   THR L  36      20.370  32.871  44.421  1.00 30.27           N  
ATOM    250  CA  THR L  36      21.419  32.615  43.483  1.00 25.38           C  
ATOM    251  CB  THR L  36      22.791  32.735  44.081  1.00 29.07           C  
ATOM    252  OG1 THR L  36      22.989  34.052  44.572  1.00 31.56           O  
ATOM    253  CG2 THR L  36      23.838  32.415  43.003  1.00 29.74           C  
ATOM    254  C   THR L  36      21.206  31.221  43.001  1.00 21.69           C  
ATOM    255  O   THR L  36      21.137  30.268  43.782  1.00 22.74           O  
ATOM    256  N   TYR L  37      21.093  31.067  41.671  1.00 19.14           N  
ATOM    257  CA  TYR L  37      20.787  29.757  41.194  1.00 19.64           C  
ATOM    258  CB  TYR L  37      19.877  29.782  39.956  1.00 22.42           C  
ATOM    259  CG  TYR L  37      18.558  30.352  40.364  1.00 23.41           C  
ATOM    260  CD1 TYR L  37      18.386  31.713  40.488  1.00 27.01           C  
ATOM    261  CD2 TYR L  37      17.490  29.520  40.614  1.00 24.14           C  
ATOM    262  CE1 TYR L  37      17.168  32.234  40.859  1.00 28.61           C  
ATOM    263  CE2 TYR L  37      16.272  30.033  40.984  1.00 29.87           C  
ATOM    264  CZ  TYR L  37      16.111  31.391  41.106  1.00 32.23           C  
ATOM    265  OH  TYR L  37      14.855  31.905  41.486  1.00 37.90           O  
ATOM    266  C   TYR L  37      22.070  29.072  40.815  1.00 24.56           C  
ATOM    267  O   TYR L  37      22.438  29.046  39.640  1.00 22.74           O  
ATOM    268  N   LEU L  38      22.763  28.457  41.810  1.00 27.50           N  
ATOM    269  CA  LEU L  38      24.028  27.821  41.576  1.00 25.62           C  
ATOM    270  CB  LEU L  38      25.207  28.658  42.109  1.00 23.30           C  
ATOM    271  CG  LEU L  38      26.599  28.040  41.890  1.00 25.61           C  
ATOM    272  CD1 LEU L  38      26.842  26.839  42.810  1.00 22.93           C  
ATOM    273  CD2 LEU L  38      26.821  27.701  40.408  1.00 22.35           C  
ATOM    274  C   LEU L  38      23.950  26.520  42.327  1.00 27.38           C  
ATOM    275  O   LEU L  38      23.721  26.509  43.536  1.00 26.99           O  
ATOM    276  N   TYR L  39      24.162  25.387  41.625  1.00 26.18           N  
ATOM    277  CA  TYR L  39      23.969  24.078  42.199  1.00 24.28           C  
ATOM    278  CB  TYR L  39      22.856  23.280  41.497  1.00 23.96           C  
ATOM    279  CG  TYR L  39      21.565  23.995  41.682  1.00 26.11           C  
ATOM    280  CD1 TYR L  39      21.342  25.205  41.067  1.00  0.00           C  
ATOM    281  CD2 TYR L  39      20.563  23.437  42.440  1.00 34.80           C  
ATOM    282  CE1 TYR L  39      20.147  25.865  41.232  1.00 35.88           C  
ATOM    283  CE2 TYR L  39      19.367  24.096  42.605  1.00  0.00           C  
ATOM    284  CZ  TYR L  39      19.157  25.311  42.007  1.00  0.00           C  
ATOM    285  OH  TYR L  39      17.926  25.979  42.184  1.00  0.00           O  
ATOM    286  C   TYR L  39      25.213  23.262  42.001  1.00 24.11           C  
ATOM    287  O   TYR L  39      26.034  23.554  41.134  1.00 23.12           O  
ATOM    288  N   TRP L  40      25.383  22.216  42.842  1.00 24.20           N  
ATOM    289  CA  TRP L  40      26.508  21.320  42.733  1.00 23.64           C  
ATOM    290  CB  TRP L  40      27.433  21.334  43.959  1.00 21.94           C  
ATOM    291  CG  TRP L  40      28.231  22.599  44.095  1.00 21.24           C  
ATOM    292  CD2 TRP L  40      29.474  22.828  43.416  1.00 21.70           C  
ATOM    293  CD1 TRP L  40      27.973  23.721  44.826  1.00 20.53           C  
ATOM    294  NE1 TRP L  40      28.984  24.636  44.649  1.00 22.39           N  
ATOM    295  CE2 TRP L  40      29.915  24.097  43.783  1.00 21.63           C  
ATOM    296  CE3 TRP L  40      30.188  22.039  42.561  1.00 23.61           C  
ATOM    297  CZ2 TRP L  40      31.087  24.603  43.294  1.00 23.07           C  
ATOM    298  CZ3 TRP L  40      31.368  22.552  42.070  1.00 23.70           C  
ATOM    299  CH2 TRP L  40      31.809  23.808  42.432  1.00 23.65           C  
ATOM    300  C   TRP L  40      25.983  19.921  42.622  1.00 24.71           C  
ATOM    301  O   TRP L  40      25.048  19.541  43.328  1.00 24.21           O  
ATOM    302  N   PHE L  41      26.591  19.116  41.721  1.00 24.20           N  
ATOM    303  CA  PHE L  41      26.192  17.749  41.506  1.00 22.84           C  
ATOM    304  CB  PHE L  41      25.608  17.481  40.106  1.00 21.94           C  
ATOM    305  CG  PHE L  41      24.369  18.286  39.914  1.00 23.95           C  
ATOM    306  CD1 PHE L  41      24.444  19.595  39.499  1.00 23.85           C  
ATOM    307  CD2 PHE L  41      23.129  17.737  40.138  1.00 22.84           C  
ATOM    308  CE1 PHE L  41      23.304  20.341  39.315  1.00 25.30           C  
ATOM    309  CE2 PHE L  41      21.986  18.479  39.955  1.00 24.74           C  
ATOM    310  CZ  PHE L  41      22.070  19.786  39.543  1.00 23.00           C  
ATOM    311  C   PHE L  41      27.420  16.895  41.585  1.00 23.43           C  
ATOM    312  O   PHE L  41      28.533  17.361  41.346  1.00 22.89           O  
ATOM    313  N   LEU L  42      27.236  15.613  41.957  1.00 23.97           N  
ATOM    314  CA  LEU L  42      28.324  14.675  41.998  1.00 24.07           C  
ATOM    315  CB  LEU L  42      28.609  14.144  43.419  1.00 26.22           C  
ATOM    316  CG  LEU L  42      29.646  13.004  43.476  1.00 27.06           C  
ATOM    317  CD1 LEU L  42      31.027  13.465  42.990  1.00 22.35           C  
ATOM    318  CD2 LEU L  42      29.690  12.356  44.871  1.00 28.39           C  
ATOM    319  C   LEU L  42      27.926  13.502  41.158  1.00 23.83           C  
ATOM    320  O   LEU L  42      26.826  12.971  41.307  1.00 23.54           O  
ATOM    321  N   GLN L  43      28.798  13.081  40.220  1.00 23.83           N  
ATOM    322  CA  GLN L  43      28.476  11.923  39.436  1.00 23.55           C  
ATOM    323  CB  GLN L  43      28.430  12.177  37.910  1.00 23.41           C  
ATOM    324  CG  GLN L  43      28.075  10.928  37.091  1.00 24.72           C  
ATOM    325  CD  GLN L  43      28.039  11.281  35.603  1.00 25.90           C  
ATOM    326  OE1 GLN L  43      28.885  12.015  35.098  1.00 28.06           O  
ATOM    327  NE2 GLN L  43      27.026  10.742  34.872  1.00 25.62           N  
ATOM    328  C   GLN L  43      29.552  10.916  39.696  1.00 28.30           C  
ATOM    329  O   GLN L  43      30.728  11.168  39.432  1.00 26.99           O  
ATOM    330  N   ARG L  44      29.173   9.751  40.257  1.00 32.03           N  
ATOM    331  CA  ARG L  44      30.134   8.714  40.492  1.00 36.18           C  
ATOM    332  CB  ARG L  44      29.777   7.760  41.642  1.00 38.04           C  
ATOM    333  CG  ARG L  44      29.835   8.411  43.024  1.00 39.79           C  
ATOM    334  CD  ARG L  44      29.729   7.388  44.158  1.00 45.30           C  
ATOM    335  NE  ARG L  44      29.756   8.129  45.450  1.00 35.39           N  
ATOM    336  CZ  ARG L  44      28.595   8.622  45.973  1.00 37.53           C  
ATOM    337  NH1 ARG L  44      27.415   8.420  45.314  1.00 36.48           N1+
ATOM    338  NH2 ARG L  44      28.615   9.319  47.147  1.00 39.60           N  
ATOM    339  C   ARG L  44      30.211   7.915  39.234  1.00 38.06           C  
ATOM    340  O   ARG L  44      29.302   7.960  38.405  1.00 36.21           O  
ATOM    341  N   PRO L  45      31.274   7.185  39.051  1.00 40.99           N  
ATOM    342  CA  PRO L  45      31.377   6.461  37.824  1.00 42.56           C  
ATOM    343  CD  PRO L  45      32.578   7.586  39.552  1.00 40.49           C  
ATOM    344  CB  PRO L  45      32.809   5.936  37.768  1.00 42.94           C  
ATOM    345  CG  PRO L  45      33.597   7.008  38.549  1.00 41.36           C  
ATOM    346  C   PRO L  45      30.297   5.447  37.684  1.00 41.75           C  
ATOM    347  O   PRO L  45      29.997   4.738  38.646  1.00 43.25           O  
ATOM    348  N   GLY L  46      29.684   5.386  36.489  1.00 42.23           N  
ATOM    349  CA  GLY L  46      28.676   4.410  36.211  1.00 43.72           C  
ATOM    350  C   GLY L  46      27.350   4.832  36.767  1.00 43.34           C  
ATOM    351  O   GLY L  46      26.397   4.057  36.720  1.00 45.82           O  
ATOM    352  N   GLN L  47      27.225   6.059  37.310  1.00 41.83           N  
ATOM    353  CA  GLN L  47      25.924   6.383  37.823  1.00 37.58           C  
ATOM    354  CB  GLN L  47      25.784   6.203  39.347  1.00 39.21           C  
ATOM    355  CG  GLN L  47      26.729   7.027  40.213  1.00 42.43           C  
ATOM    356  CD  GLN L  47      26.490   6.576  41.649  1.00 47.93           C  
ATOM    357  OE1 GLN L  47      25.688   7.166  42.370  1.00 52.33           O  
ATOM    358  NE2 GLN L  47      27.186   5.486  42.071  1.00 50.89           N  
ATOM    359  C   GLN L  47      25.482   7.742  37.367  1.00 34.06           C  
ATOM    360  O   GLN L  47      26.229   8.469  36.716  1.00 34.72           O  
ATOM    361  N   SER L  48      24.201   8.085  37.638  1.00 32.53           N  
ATOM    362  CA  SER L  48      23.644   9.344  37.224  1.00 30.44           C  
ATOM    363  CB  SER L  48      22.111   9.338  37.145  1.00 32.13           C  
ATOM    364  OG  SER L  48      21.690   8.397  36.172  1.00 37.81           O  
ATOM    365  C   SER L  48      24.056  10.384  38.215  1.00 27.78           C  
ATOM    366  O   SER L  48      24.451  10.075  39.337  1.00 28.63           O  
ATOM    367  N   PRO L  49      23.963  11.622  37.818  1.00 26.40           N  
ATOM    368  CA  PRO L  49      24.376  12.689  38.683  1.00 24.32           C  
ATOM    369  CD  PRO L  49      24.076  11.978  36.410  1.00 26.87           C  
ATOM    370  CB  PRO L  49      24.401  13.940  37.805  1.00 23.37           C  
ATOM    371  CG  PRO L  49      24.676  13.395  36.390  1.00 24.71           C  
ATOM    372  C   PRO L  49      23.447  12.803  39.855  1.00 24.58           C  
ATOM    373  O   PRO L  49      22.269  12.484  39.712  1.00 27.46           O  
ATOM    374  N   GLN L  50      23.957  13.244  41.025  1.00 26.51           N  
ATOM    375  CA  GLN L  50      23.128  13.404  42.185  1.00 26.82           C  
ATOM    376  CB  GLN L  50      23.496  12.456  43.340  1.00 32.10           C  
ATOM    377  CG  GLN L  50      24.901  12.678  43.906  1.00 45.23           C  
ATOM    378  CD  GLN L  50      25.166  11.581  44.926  1.00 50.79           C  
ATOM    379  OE1 GLN L  50      26.253  11.493  45.496  1.00  0.00           O  
ATOM    380  NE2 GLN L  50      24.146  10.711  45.157  1.00  0.00           N  
ATOM    381  C   GLN L  50      23.294  14.813  42.658  1.00 23.74           C  
ATOM    382  O   GLN L  50      24.365  15.400  42.532  1.00 24.14           O  
ATOM    383  N   ARG L  51      22.227  15.397  43.231  1.00 22.48           N  
ATOM    384  CA  ARG L  51      22.289  16.782  43.613  1.00 21.58           C  
ATOM    385  CB  ARG L  51      20.927  17.494  43.537  1.00 20.56           C  
ATOM    386  CG  ARG L  51      20.988  18.968  43.940  1.00 20.61           C  
ATOM    387  CD  ARG L  51      19.730  19.765  43.588  1.00 20.55           C  
ATOM    388  NE  ARG L  51      18.933  19.962  44.830  1.00 22.83           N  
ATOM    389  CZ  ARG L  51      17.764  19.285  45.029  1.00 34.93           C  
ATOM    390  NH1 ARG L  51      17.320  18.374  44.116  1.00 33.54           N1+
ATOM    391  NH2 ARG L  51      17.024  19.537  46.147  1.00 27.20           N  
ATOM    392  C   ARG L  51      22.784  16.898  45.020  1.00 23.62           C  
ATOM    393  O   ARG L  51      22.202  16.303  45.924  1.00 26.52           O  
ATOM    394  N   LEU L  52      23.968  17.533  45.196  1.00 23.34           N  
ATOM    395  CA  LEU L  52      24.570  17.823  46.471  0.90 23.84           C  
ATOM    396  CB  LEU L  52      26.094  17.969  46.334  0.90 23.85           C  
ATOM    397  CG  LEU L  52      26.790  16.682  45.856  0.90 28.93           C  
ATOM    398  CD1 LEU L  52      28.303  16.880  45.734  0.90 28.22           C  
ATOM    399  CD2 LEU L  52      26.437  15.486  46.753  0.90 28.04           C  
ATOM    400  C   LEU L  52      24.066  19.082  47.126  1.00 26.06           C  
ATOM    401  O   LEU L  52      23.581  19.055  48.257  1.00 28.15           O  
ATOM    402  N   ILE L  53      24.157  20.227  46.408  1.00 26.55           N  
ATOM    403  CA  ILE L  53      23.859  21.499  47.007  1.00 25.06           C  
ATOM    404  CB  ILE L  53      25.084  22.246  47.448  1.00 25.35           C  
ATOM    405  CG1 ILE L  53      25.770  21.464  48.581  1.00 28.28           C  
ATOM    406  CG2 ILE L  53      24.671  23.673  47.840  1.00 25.50           C  
ATOM    407  CD1 ILE L  53      27.150  21.994  48.956  1.00 25.80           C  
ATOM    408  C   ILE L  53      23.115  22.335  46.027  1.00 26.57           C  
ATOM    409  O   ILE L  53      23.328  22.247  44.819  1.00 25.69           O  
ATOM    410  N   TYR L  54      22.196  23.168  46.545  1.00 26.07           N  
ATOM    411  CA  TYR L  54      21.401  23.991  45.685  1.00 27.35           C  
ATOM    412  CB  TYR L  54      20.030  23.349  45.370  1.00 27.27           C  
ATOM    413  CG  TYR L  54      19.209  23.083  46.584  1.00 29.57           C  
ATOM    414  CD1 TYR L  54      19.725  22.434  47.680  1.00 30.17           C  
ATOM    415  CD2 TYR L  54      17.907  23.508  46.628  1.00 29.57           C  
ATOM    416  CE1 TYR L  54      18.949  22.203  48.791  1.00 32.36           C  
ATOM    417  CE2 TYR L  54      17.124  23.281  47.731  1.00 29.18           C  
ATOM    418  CZ  TYR L  54      17.644  22.626  48.818  1.00 34.44           C  
ATOM    419  OH  TYR L  54      16.848  22.389  49.957  1.00 36.02           O  
ATOM    420  C   TYR L  54      21.308  25.352  46.306  1.00 29.04           C  
ATOM    421  O   TYR L  54      21.479  25.502  47.513  1.00 28.07           O  
ATOM    422  N   TYR L  55      20.916  26.313  45.434  1.00 25.27           N  
ATOM    423  CA  TYR L  55      20.588  27.640  45.849  1.00 25.96           C  
ATOM    424  CB  TYR L  55      19.383  27.724  46.801  1.00 26.20           C  
ATOM    425  CG  TYR L  55      18.117  27.464  46.063  1.00 26.45           C  
ATOM    426  CD1 TYR L  55      17.867  26.230  45.519  1.00  0.00           C  
ATOM    427  CD2 TYR L  55      17.161  28.448  45.947  1.00  0.00           C  
ATOM    428  CE1 TYR L  55      16.694  25.980  44.851  1.00  0.00           C  
ATOM    429  CE2 TYR L  55      15.982  28.207  45.279  1.00  0.00           C  
ATOM    430  CZ  TYR L  55      15.751  26.970  44.729  1.00  0.00           C  
ATOM    431  OH  TYR L  55      14.548  26.711  44.041  1.00  0.00           O  
ATOM    432  C   TYR L  55      21.760  28.125  46.605  1.00 28.03           C  
ATOM    433  O   TYR L  55      21.630  28.871  47.572  1.00 27.42           O  
ATOM    434  N   MET L  56      22.918  27.600  46.192  0.83 27.65           N  
ATOM    435  CA  MET L  56      24.253  27.888  46.576  0.83 29.86           C  
ATOM    436  CB  MET L  56      24.595  29.375  46.355  0.83 30.65           C  
ATOM    437  CG  MET L  56      26.070  29.745  46.514  0.83 37.11           C  
ATOM    438  SD  MET L  56      26.586  30.090  48.219  0.83 46.75           S  
ATOM    439  CE  MET L  56      25.619  31.625  48.310  0.83 45.74           C  
ATOM    440  C   MET L  56      24.621  27.470  47.975  0.83 30.73           C  
ATOM    441  O   MET L  56      25.787  27.169  48.214  0.83 32.45           O  
ATOM    442  N   SER L  57      23.691  27.282  48.927  1.00 32.05           N  
ATOM    443  CA  SER L  57      24.290  26.975  50.203  1.00 34.04           C  
ATOM    444  CB  SER L  57      24.400  28.202  51.118  1.00 35.51           C  
ATOM    445  OG  SER L  57      23.103  28.690  51.428  1.00 37.78           O  
ATOM    446  C   SER L  57      23.426  26.023  50.890  1.00 33.76           C  
ATOM    447  O   SER L  57      23.455  25.871  52.111  1.00 35.32           O  
ATOM    448  N   ASN L  58      22.675  25.284  50.089  1.00 27.57           N  
ATOM    449  CA  ASN L  58      21.706  24.466  50.764  1.00 27.75           C  
ATOM    450  CB  ASN L  58      20.256  24.726  50.325  1.00 28.71           C  
ATOM    451  CG  ASN L  58      19.791  26.014  50.981  1.00 34.92           C  
ATOM    452  OD1 ASN L  58      19.681  26.094  52.204  1.00 37.31           O  
ATOM    453  ND2 ASN L  58      19.513  27.050  50.148  1.00 34.06           N  
ATOM    454  C   ASN L  58      21.998  23.038  50.458  1.00 28.06           C  
ATOM    455  O   ASN L  58      22.164  22.666  49.299  1.00 28.55           O  
ATOM    456  N   LEU L  59      22.086  22.202  51.509  1.00 28.53           N  
ATOM    457  CA  LEU L  59      22.334  20.805  51.311  1.00 30.49           C  
ATOM    458  CB  LEU L  59      22.850  20.093  52.574  1.00 31.55           C  
ATOM    459  CG  LEU L  59      24.251  20.529  53.042  1.00 37.42           C  
ATOM    460  CD1 LEU L  59      24.673  19.756  54.302  1.00 30.36           C  
ATOM    461  CD2 LEU L  59      25.283  20.406  51.912  1.00 33.72           C  
ATOM    462  C   LEU L  59      21.047  20.134  50.953  1.00 31.86           C  
ATOM    463  O   LEU L  59      20.006  20.395  51.554  1.00 32.18           O  
ATOM    464  N   ALA L  60      21.093  19.232  49.953  1.00 31.27           N  
ATOM    465  CA  ALA L  60      19.922  18.489  49.595  1.00 30.51           C  
ATOM    466  CB  ALA L  60      20.045  17.738  48.257  1.00 30.72           C  
ATOM    467  C   ALA L  60      19.717  17.477  50.675  1.00 35.40           C  
ATOM    468  O   ALA L  60      20.634  17.172  51.435  1.00 34.23           O  
ATOM    469  N   SER L  61      18.487  16.940  50.795  1.00 37.46           N  
ATOM    470  CA  SER L  61      18.234  15.994  51.844  0.90 41.40           C  
ATOM    471  CB  SER L  61      16.763  15.547  51.938  0.90 45.57           C  
ATOM    472  OG  SER L  61      15.939  16.650  52.284  0.90 53.38           O  
ATOM    473  C   SER L  61      19.053  14.771  51.595  1.00 39.99           C  
ATOM    474  O   SER L  61      19.164  14.298  50.466  1.00 39.07           O  
ATOM    475  N   GLY L  62      19.657  14.232  52.672  1.00 39.50           N  
ATOM    476  CA  GLY L  62      20.414  13.018  52.579  1.00 37.72           C  
ATOM    477  C   GLY L  62      21.862  13.321  52.336  1.00 37.00           C  
ATOM    478  O   GLY L  62      22.702  12.430  52.451  1.00 38.37           O  
ATOM    479  N   VAL L  63      22.200  14.583  52.004  1.00 34.72           N  
ATOM    480  CA  VAL L  63      23.573  14.921  51.732  1.00 32.36           C  
ATOM    481  CB  VAL L  63      23.728  16.200  50.954  1.00 29.43           C  
ATOM    482  CG1 VAL L  63      25.225  16.511  50.789  1.00 26.21           C  
ATOM    483  CG2 VAL L  63      22.976  16.057  49.620  1.00 27.69           C  
ATOM    484  C   VAL L  63      24.291  15.096  53.037  1.00 32.64           C  
ATOM    485  O   VAL L  63      23.775  15.700  53.976  1.00 32.13           O  
ATOM    486  N   PRO L  64      25.498  14.591  53.099  1.00 34.72           N  
ATOM    487  CA  PRO L  64      26.275  14.673  54.311  1.00 34.97           C  
ATOM    488  CD  PRO L  64      25.847  13.417  52.312  1.00 32.30           C  
ATOM    489  CB  PRO L  64      27.459  13.733  54.106  1.00 32.28           C  
ATOM    490  CG  PRO L  64      26.913  12.673  53.133  1.00 36.55           C  
ATOM    491  C   PRO L  64      26.677  16.077  54.644  1.00 36.37           C  
ATOM    492  O   PRO L  64      26.868  16.890  53.742  1.00 37.55           O  
ATOM    493  N   ASP L  65      26.841  16.350  55.951  1.00 34.28           N  
ATOM    494  CA  ASP L  65      27.163  17.622  56.535  0.90 35.51           C  
ATOM    495  CB  ASP L  65      27.191  17.544  58.070  0.90 41.50           C  
ATOM    496  CG  ASP L  65      27.207  18.954  58.631  0.90 44.73           C  
ATOM    497  OD1 ASP L  65      26.879  19.900  57.867  0.90 48.35           O  
ATOM    498  OD2 ASP L  65      27.546  19.103  59.835  0.90 48.31           O1-
ATOM    499  C   ASP L  65      28.530  18.036  56.085  1.00 31.96           C  
ATOM    500  O   ASP L  65      28.879  19.213  56.129  1.00 34.47           O  
ATOM    501  N   ARG L  66      29.346  17.060  55.658  1.00 32.53           N  
ATOM    502  CA  ARG L  66      30.709  17.283  55.267  1.00 30.83           C  
ATOM    503  CB  ARG L  66      31.401  16.009  54.735  1.00 29.13           C  
ATOM    504  CG  ARG L  66      31.334  14.790  55.657  1.00 33.05           C  
ATOM    505  CD  ARG L  66      32.275  13.656  55.234  1.00 36.97           C  
ATOM    506  NE  ARG L  66      31.887  13.205  53.867  1.00 37.70           N  
ATOM    507  CZ  ARG L  66      31.158  12.066  53.665  1.00 38.77           C  
ATOM    508  NH1 ARG L  66      30.750  11.300  54.716  1.00 40.99           N1+
ATOM    509  NH2 ARG L  66      30.835  11.672  52.401  1.00 37.99           N  
ATOM    510  C   ARG L  66      30.730  18.255  54.120  1.00 30.50           C  
ATOM    511  O   ARG L  66      31.695  19.001  53.955  1.00 28.69           O  
ATOM    512  N   PHE L  67      29.678  18.235  53.274  1.00 29.87           N  
ATOM    513  CA  PHE L  67      29.614  19.073  52.107  1.00 28.52           C  
ATOM    514  CB  PHE L  67      28.683  18.511  51.012  1.00 28.42           C  
ATOM    515  CG  PHE L  67      29.272  17.258  50.457  1.00 29.23           C  
ATOM    516  CD1 PHE L  67      30.234  17.324  49.481  1.00 30.42           C  
ATOM    517  CD2 PHE L  67      28.864  16.022  50.897  1.00 29.61           C  
ATOM    518  CE1 PHE L  67      30.783  16.180  48.955  1.00 30.55           C  
ATOM    519  CE2 PHE L  67      29.410  14.872  50.376  1.00 31.72           C  
ATOM    520  CZ  PHE L  67      30.375  14.948  49.404  1.00 29.88           C  
ATOM    521  C   PHE L  67      29.067  20.431  52.453  1.00 28.67           C  
ATOM    522  O   PHE L  67      28.045  20.552  53.127  1.00 30.37           O  
ATOM    523  N   SER L  68      29.739  21.502  51.973  1.00 28.66           N  
ATOM    524  CA  SER L  68      29.273  22.840  52.218  1.00 31.51           C  
ATOM    525  CB  SER L  68      29.976  23.523  53.404  1.00 29.90           C  
ATOM    526  OG  SER L  68      31.363  23.659  53.132  1.00 36.11           O  
ATOM    527  C   SER L  68      29.564  23.666  51.000  1.00 30.35           C  
ATOM    528  O   SER L  68      30.547  23.431  50.300  1.00 32.74           O  
ATOM    529  N   GLY L  69      28.711  24.677  50.717  1.00 29.95           N  
ATOM    530  CA  GLY L  69      28.935  25.500  49.560  1.00 28.69           C  
ATOM    531  C   GLY L  69      28.851  26.937  49.974  1.00 29.15           C  
ATOM    532  O   GLY L  69      28.117  27.293  50.895  1.00 28.96           O  
ATOM    533  N   ARG L  70      29.615  27.809  49.284  1.00 30.05           N  
ATOM    534  CA  ARG L  70      29.599  29.214  49.583  1.00 30.97           C  
ATOM    535  CB  ARG L  70      30.716  29.678  50.534  1.00 32.01           C  
ATOM    536  CG  ARG L  70      32.114  29.445  49.964  1.00  0.00           C  
ATOM    537  CD  ARG L  70      33.221  30.238  50.662  1.00  0.00           C  
ATOM    538  NE  ARG L  70      33.113  31.657  50.215  1.00  0.00           N  
ATOM    539  CZ  ARG L  70      32.356  32.556  50.911  1.00  0.00           C  
ATOM    540  NH1 ARG L  70      31.738  32.181  52.068  1.00  0.00           N1+
ATOM    541  NH2 ARG L  70      32.221  33.835  50.452  1.00  0.00           N  
ATOM    542  C   ARG L  70      29.853  29.948  48.306  1.00 32.60           C  
ATOM    543  O   ARG L  70      30.097  29.343  47.263  1.00 32.38           O  
ATOM    544  N   GLY L  71      29.767  31.294  48.356  1.00 33.59           N  
ATOM    545  CA  GLY L  71      30.072  32.089  47.200  1.00 33.76           C  
ATOM    546  C   GLY L  71      28.950  33.040  46.938  1.00 33.95           C  
ATOM    547  O   GLY L  71      27.893  32.977  47.565  1.00 34.06           O  
ATOM    548  N   SER L  72      29.174  33.977  45.994  1.00 34.66           N  
ATOM    549  CA  SER L  72      28.142  34.888  45.607  1.00 35.05           C  
ATOM    550  CB  SER L  72      27.954  36.081  46.565  1.00 38.05           C  
ATOM    551  OG  SER L  72      29.123  36.886  46.589  1.00 41.09           O  
ATOM    552  C   SER L  72      28.512  35.446  44.271  1.00 35.35           C  
ATOM    553  O   SER L  72      29.686  35.521  43.914  1.00 36.26           O  
ATOM    554  N   GLY L  73      27.496  35.849  43.489  1.00 33.71           N  
ATOM    555  CA  GLY L  73      27.737  36.460  42.220  1.00 33.10           C  
ATOM    556  C   GLY L  73      28.391  35.500  41.276  1.00 32.94           C  
ATOM    557  O   GLY L  73      27.763  34.571  40.775  1.00 34.01           O  
ATOM    558  N   THR L  74      29.641  35.833  40.901  1.00 31.78           N  
ATOM    559  CA  THR L  74      30.484  35.123  39.976  1.00 33.62           C  
ATOM    560  CB  THR L  74      31.533  36.018  39.387  1.00 34.84           C  
ATOM    561  OG1 THR L  74      30.929  37.123  38.735  1.00 36.13           O  
ATOM    562  CG2 THR L  74      32.352  35.205  38.376  1.00 35.77           C  
ATOM    563  C   THR L  74      31.224  33.935  40.534  1.00 35.10           C  
ATOM    564  O   THR L  74      31.491  32.987  39.795  1.00 37.22           O  
ATOM    565  N   ASP L  75      31.644  33.960  41.819  1.00 34.72           N  
ATOM    566  CA  ASP L  75      32.530  32.911  42.259  1.00 36.18           C  
ATOM    567  CB  ASP L  75      33.875  33.441  42.790  1.00 41.62           C  
ATOM    568  CG  ASP L  75      34.623  34.117  41.643  1.00 49.94           C  
ATOM    569  OD1 ASP L  75      34.018  34.290  40.552  1.00 54.77           O  
ATOM    570  OD2 ASP L  75      35.813  34.472  41.849  1.00 57.14           O1-
ATOM    571  C   ASP L  75      31.899  32.080  43.336  1.00 35.59           C  
ATOM    572  O   ASP L  75      31.263  32.599  44.252  1.00 35.12           O  
ATOM    573  N   PHE L  76      32.073  30.741  43.247  1.00 31.73           N  
ATOM    574  CA  PHE L  76      31.480  29.862  44.218  1.00 31.17           C  
ATOM    575  CB  PHE L  76      30.230  29.137  43.687  1.00 29.48           C  
ATOM    576  CG  PHE L  76      29.250  30.170  43.248  1.00 28.55           C  
ATOM    577  CD1 PHE L  76      28.356  30.724  44.132  1.00 26.45           C  
ATOM    578  CD2 PHE L  76      29.236  30.594  41.938  1.00 27.46           C  
ATOM    579  CE1 PHE L  76      27.461  31.681  43.712  1.00 26.99           C  
ATOM    580  CE2 PHE L  76      28.342  31.550  41.514  1.00 28.70           C  
ATOM    581  CZ  PHE L  76      27.447  32.095  42.402  1.00 29.70           C  
ATOM    582  C   PHE L  76      32.475  28.792  44.562  1.00 31.60           C  
ATOM    583  O   PHE L  76      33.369  28.485  43.774  1.00 31.36           O  
ATOM    584  N   THR L  77      32.349  28.202  45.776  1.00 30.17           N  
ATOM    585  CA  THR L  77      33.246  27.153  46.167  1.00 27.76           C  
ATOM    586  CB  THR L  77      34.331  27.613  47.102  1.00 28.47           C  
ATOM    587  OG1 THR L  77      35.098  28.636  46.485  1.00 26.80           O  
ATOM    588  CG2 THR L  77      35.232  26.414  47.448  1.00 28.74           C  
ATOM    589  C   THR L  77      32.476  26.077  46.873  1.00 28.09           C  
ATOM    590  O   THR L  77      31.549  26.342  47.638  1.00 28.07           O  
ATOM    591  N   LEU L  78      32.854  24.815  46.597  1.00 26.84           N  
ATOM    592  CA  LEU L  78      32.289  23.671  47.247  1.00 26.44           C  
ATOM    593  CB  LEU L  78      31.899  22.553  46.264  1.00 23.52           C  
ATOM    594  CG  LEU L  78      31.326  21.298  46.946  1.00 26.60           C  
ATOM    595  CD1 LEU L  78      29.987  21.598  47.635  1.00 26.41           C  
ATOM    596  CD2 LEU L  78      31.244  20.120  45.962  1.00 28.42           C  
ATOM    597  C   LEU L  78      33.387  23.133  48.100  1.00 29.49           C  
ATOM    598  O   LEU L  78      34.511  22.967  47.631  1.00 26.40           O  
ATOM    599  N   ARG L  79      33.103  22.871  49.391  1.00 29.15           N  
ATOM    600  CA  ARG L  79      34.149  22.357  50.225  1.00 31.97           C  
ATOM    601  CB  ARG L  79      34.566  23.306  51.365  1.00 34.75           C  
ATOM    602  CG  ARG L  79      35.322  24.541  50.869  1.00 41.40           C  
ATOM    603  CD  ARG L  79      35.795  25.474  51.985  1.00 51.09           C  
ATOM    604  NE  ARG L  79      34.585  26.031  52.649  1.00  0.00           N  
ATOM    605  CZ  ARG L  79      34.707  26.980  53.621  1.00  0.00           C  
ATOM    606  NH1 ARG L  79      35.940  27.430  54.002  1.00  0.00           N1+
ATOM    607  NH2 ARG L  79      33.584  27.487  54.203  1.00  0.00           N  
ATOM    608  C   ARG L  79      33.681  21.074  50.828  1.00 31.30           C  
ATOM    609  O   ARG L  79      32.534  20.953  51.258  1.00 30.27           O  
ATOM    610  N   ILE L  80      34.572  20.063  50.836  1.00 32.49           N  
ATOM    611  CA  ILE L  80      34.250  18.796  51.416  1.00 34.50           C  
ATOM    612  CB  ILE L  80      34.438  17.653  50.460  1.00 34.00           C  
ATOM    613  CG1 ILE L  80      33.552  17.844  49.219  1.00 32.49           C  
ATOM    614  CG2 ILE L  80      34.153  16.343  51.213  1.00 33.98           C  
ATOM    615  CD1 ILE L  80      33.902  16.894  48.076  1.00 33.82           C  
ATOM    616  C   ILE L  80      35.208  18.591  52.541  1.00 38.22           C  
ATOM    617  O   ILE L  80      36.414  18.494  52.324  1.00 38.23           O  
ATOM    618  N   SER L  81      34.698  18.551  53.786  1.00 37.10           N  
ATOM    619  CA  SER L  81      35.578  18.302  54.889  0.90 40.48           C  
ATOM    620  CB  SER L  81      35.102  18.891  56.227  0.90 40.31           C  
ATOM    621  OG  SER L  81      35.185  20.306  56.195  0.90 47.93           O  
ATOM    622  C   SER L  81      35.652  16.822  55.067  1.00 39.74           C  
ATOM    623  O   SER L  81      34.710  16.108  54.732  1.00 41.75           O  
ATOM    624  N   ARG L  82      36.784  16.334  55.610  1.00 39.57           N  
ATOM    625  CA  ARG L  82      36.969  14.938  55.902  0.90 40.06           C  
ATOM    626  CB  ARG L  82      36.147  14.461  57.110  0.90 43.33           C  
ATOM    627  CG  ARG L  82      36.378  15.258  58.394  0.90 49.89           C  
ATOM    628  CD  ARG L  82      35.605  14.679  59.580  0.90 56.04           C  
ATOM    629  NE  ARG L  82      34.197  14.487  59.131  0.90 62.35           N  
ATOM    630  CZ  ARG L  82      33.517  13.360  59.489  0.90 62.64           C  
ATOM    631  NH1 ARG L  82      34.119  12.437  60.294  0.90 60.07           N1+
ATOM    632  NH2 ARG L  82      32.245  13.150  59.041  0.90 61.40           N  
ATOM    633  C   ARG L  82      36.561  14.108  54.725  1.00 37.62           C  
ATOM    634  O   ARG L  82      35.527  13.441  54.760  1.00 38.09           O  
ATOM    635  N   VAL L  83      37.357  14.140  53.639  1.00 35.02           N  
ATOM    636  CA  VAL L  83      37.007  13.410  52.453  1.00 32.21           C  
ATOM    637  CB  VAL L  83      37.954  13.620  51.302  1.00 33.28           C  
ATOM    638  CG1 VAL L  83      37.550  12.673  50.160  1.00 31.06           C  
ATOM    639  CG2 VAL L  83      37.941  15.104  50.898  1.00 30.71           C  
ATOM    640  C   VAL L  83      36.994  11.947  52.753  1.00 34.18           C  
ATOM    641  O   VAL L  83      37.819  11.436  53.511  1.00 33.64           O  
ATOM    642  N   GLU L  84      36.016  11.236  52.158  1.00 33.63           N  
ATOM    643  CA  GLU L  84      35.907   9.821  52.334  1.00 34.97           C  
ATOM    644  CB  GLU L  84      34.613   9.398  53.047  1.00 35.31           C  
ATOM    645  CG  GLU L  84      34.571   9.951  54.475  1.00 43.56           C  
ATOM    646  CD  GLU L  84      33.314   9.448  55.160  1.00 48.79           C  
ATOM    647  OE1 GLU L  84      32.698   8.483  54.635  1.00 50.35           O  
ATOM    648  OE2 GLU L  84      32.956  10.019  56.225  1.00 52.14           O1-
ATOM    649  C   GLU L  84      35.966   9.207  50.970  1.00 33.79           C  
ATOM    650  O   GLU L  84      35.847   9.893  49.957  1.00 36.29           O  
ATOM    651  N   ALA L  85      36.167   7.881  50.914  1.00 32.09           N  
ATOM    652  CA  ALA L  85      36.338   7.160  49.682  1.00 33.11           C  
ATOM    653  CB  ALA L  85      36.550   5.655  49.907  1.00 33.58           C  
ATOM    654  C   ALA L  85      35.117   7.311  48.824  1.00 34.01           C  
ATOM    655  O   ALA L  85      35.214   7.386  47.600  1.00 35.92           O  
ATOM    656  N   GLU L  86      33.934   7.365  49.458  1.00 34.12           N  
ATOM    657  CA  GLU L  86      32.655   7.421  48.803  1.00 34.67           C  
ATOM    658  CB  GLU L  86      31.505   7.572  49.810  1.00 35.80           C  
ATOM    659  CG  GLU L  86      31.373   6.421  50.803  1.00 50.52           C  
ATOM    660  CD  GLU L  86      30.362   6.852  51.858  1.00 59.39           C  
ATOM    661  OE1 GLU L  86      30.072   8.076  51.930  1.00 65.37           O  
ATOM    662  OE2 GLU L  86      29.872   5.969  52.608  1.00 64.15           O1-
ATOM    663  C   GLU L  86      32.589   8.648  47.954  1.00 32.48           C  
ATOM    664  O   GLU L  86      31.886   8.676  46.948  1.00 31.97           O  
ATOM    665  N   ASP L  87      33.302   9.704  48.372  1.00 28.85           N  
ATOM    666  CA  ASP L  87      33.301  11.010  47.776  1.00 29.47           C  
ATOM    667  CB  ASP L  87      34.040  12.031  48.658  1.00 27.76           C  
ATOM    668  CG  ASP L  87      33.226  12.183  49.941  1.00 32.00           C  
ATOM    669  OD1 ASP L  87      32.035  11.768  49.943  1.00 32.53           O  
ATOM    670  OD2 ASP L  87      33.785  12.715  50.938  1.00 33.25           O1-
ATOM    671  C   ASP L  87      33.897  11.012  46.393  1.00 29.63           C  
ATOM    672  O   ASP L  87      33.732  11.987  45.661  1.00 27.33           O  
ATOM    673  N   ALA L  88      34.653   9.966  46.006  1.00 27.68           N  
ATOM    674  CA  ALA L  88      35.283   9.970  44.712  0.90 31.56           C  
ATOM    675  CB  ALA L  88      36.120   8.710  44.427  0.90 30.38           C  
ATOM    676  C   ALA L  88      34.257  10.089  43.631  1.00 31.60           C  
ATOM    677  O   ALA L  88      33.167   9.523  43.710  1.00 32.53           O  
ATOM    678  N   GLY L  89      34.599  10.856  42.572  1.00 28.86           N  
ATOM    679  CA  GLY L  89      33.691  11.031  41.478  1.00 25.47           C  
ATOM    680  C   GLY L  89      33.967  12.366  40.866  1.00 27.28           C  
ATOM    681  O   GLY L  89      34.973  13.008  41.167  1.00 27.70           O  
ATOM    682  N   VAL L  90      33.063  12.815  39.972  1.00 24.93           N  
ATOM    683  CA  VAL L  90      33.240  14.072  39.306  1.00 23.17           C  
ATOM    684  CB  VAL L  90      33.039  13.973  37.825  1.00 24.49           C  
ATOM    685  CG1 VAL L  90      33.240  15.364  37.205  1.00 24.18           C  
ATOM    686  CG2 VAL L  90      33.990  12.895  37.280  1.00 24.63           C  
ATOM    687  C   VAL L  90      32.209  15.031  39.826  1.00 23.23           C  
ATOM    688  O   VAL L  90      31.024  14.706  39.893  1.00 23.55           O  
ATOM    689  N   TYR L  91      32.644  16.253  40.197  1.00 22.48           N  
ATOM    690  CA  TYR L  91      31.749  17.248  40.722  1.00 22.55           C  
ATOM    691  CB  TYR L  91      32.321  18.023  41.924  1.00 23.97           C  
ATOM    692  CG  TYR L  91      32.500  17.077  43.061  1.00 27.41           C  
ATOM    693  CD1 TYR L  91      33.569  16.211  43.083  1.00 27.24           C  
ATOM    694  CD2 TYR L  91      31.611  17.061  44.111  1.00 26.70           C  
ATOM    695  CE1 TYR L  91      33.743  15.334  44.129  1.00 25.79           C  
ATOM    696  CE2 TYR L  91      31.780  16.188  45.158  1.00 27.73           C  
ATOM    697  CZ  TYR L  91      32.846  15.319  45.170  1.00 26.92           C  
ATOM    698  OH  TYR L  91      33.020  14.422  46.245  1.00 27.10           O  
ATOM    699  C   TYR L  91      31.496  18.268  39.652  1.00 22.90           C  
ATOM    700  O   TYR L  91      32.427  18.725  38.991  1.00 25.45           O  
ATOM    701  N   TYR L  92      30.214  18.643  39.442  1.00 23.52           N  
ATOM    702  CA  TYR L  92      29.909  19.617  38.429  1.00 24.40           C  
ATOM    703  CB  TYR L  92      28.953  19.136  37.315  1.00 25.85           C  
ATOM    704  CG  TYR L  92      29.413  17.892  36.628  1.00 30.39           C  
ATOM    705  CD1 TYR L  92      30.344  17.925  35.615  1.00 33.45           C  
ATOM    706  CD2 TYR L  92      28.894  16.671  36.994  1.00 35.64           C  
ATOM    707  CE1 TYR L  92      30.751  16.771  34.987  1.00 34.43           C  
ATOM    708  CE2 TYR L  92      29.299  15.514  36.368  1.00 36.30           C  
ATOM    709  CZ  TYR L  92      30.232  15.557  35.361  1.00 37.10           C  
ATOM    710  OH  TYR L  92      30.654  14.375  34.714  1.00 18.17           O  
ATOM    711  C   TYR L  92      29.114  20.722  39.062  1.00 25.33           C  
ATOM    712  O   TYR L  92      28.206  20.466  39.853  1.00 25.75           O  
ATOM    713  N   CYS L  93      29.449  21.989  38.739  1.00 23.98           N  
ATOM    714  CA  CYS L  93      28.632  23.094  39.158  1.00 25.25           C  
ATOM    715  CB  CYS L  93      29.416  24.403  39.439  1.00 28.59           C  
ATOM    716  SG  CYS L  93      30.489  24.926  38.065  1.00 33.76           S  
ATOM    717  C   CYS L  93      27.652  23.318  38.041  1.00 24.75           C  
ATOM    718  O   CYS L  93      27.904  22.919  36.904  1.00 24.92           O  
ATOM    719  N   MET L  94      26.487  23.931  38.340  1.00 25.83           N  
ATOM    720  CA  MET L  94      25.477  24.135  37.338  1.00 24.01           C  
ATOM    721  CB  MET L  94      24.411  23.028  37.390  1.00 23.09           C  
ATOM    722  CG  MET L  94      23.261  23.160  36.390  1.00 24.71           C  
ATOM    723  SD  MET L  94      22.029  21.832  36.557  1.00  0.00           S  
ATOM    724  CE  MET L  94      20.881  22.505  35.326  1.00  0.00           C  
ATOM    725  C   MET L  94      24.774  25.410  37.668  1.00 24.84           C  
ATOM    726  O   MET L  94      24.551  25.706  38.841  1.00 25.79           O  
ATOM    727  N   GLN L  95      24.400  26.195  36.635  1.00 23.37           N  
ATOM    728  CA  GLN L  95      23.706  27.427  36.881  1.00 22.46           C  
ATOM    729  CB  GLN L  95      24.459  28.683  36.388  1.00 25.18           C  
ATOM    730  CG  GLN L  95      24.673  28.769  34.875  1.00 26.91           C  
ATOM    731  CD  GLN L  95      23.454  29.411  34.229  1.00 26.69           C  
ATOM    732  OE1 GLN L  95      22.761  30.220  34.843  1.00 30.82           O  
ATOM    733  NE2 GLN L  95      23.192  29.050  32.944  1.00 30.00           N  
ATOM    734  C   GLN L  95      22.371  27.348  36.208  1.00 25.48           C  
ATOM    735  O   GLN L  95      22.256  26.874  35.076  1.00 23.90           O  
ATOM    736  N   SER L  96      21.329  27.583  37.042  1.00 39.16           N  
ATOM    737  CA  SER L  96      19.924  27.554  36.730  1.00 41.76           C  
ATOM    738  CB  SER L  96      19.106  26.943  37.888  1.00 39.02           C  
ATOM    739  OG  SER L  96      17.723  26.910  37.563  1.00  0.00           O  
ATOM    740  C   SER L  96      19.368  28.922  36.420  1.00 43.35           C  
ATOM    741  O   SER L  96      18.169  29.057  36.181  1.00 43.01           O  
ATOM    742  N   LEU L  97      20.188  29.988  36.455  1.00 44.83           N  
ATOM    743  CA  LEU L  97      19.620  31.308  36.358  1.00 46.97           C  
ATOM    744  CB  LEU L  97      20.671  32.415  36.531  1.00 41.69           C  
ATOM    745  CG  LEU L  97      20.063  33.824  36.462  1.00 39.79           C  
ATOM    746  CD1 LEU L  97      19.101  34.062  37.635  1.00 37.35           C  
ATOM    747  CD2 LEU L  97      21.152  34.906  36.356  1.00 41.63           C  
ATOM    748  C   LEU L  97      18.927  31.559  35.052  1.00 46.81           C  
ATOM    749  O   LEU L  97      17.763  31.963  35.043  1.00 42.50           O  
ATOM    750  N   GLU L  98      19.594  31.314  33.909  1.00 39.98           N  
ATOM    751  CA  GLU L  98      18.929  31.634  32.680  1.00 41.89           C  
ATOM    752  CB  GLU L  98      19.444  32.897  31.963  1.00 54.76           C  
ATOM    753  CG  GLU L  98      19.044  34.206  32.645  1.00 59.14           C  
ATOM    754  CD  GLU L  98      19.260  35.330  31.643  1.00 58.92           C  
ATOM    755  OE1 GLU L  98      18.388  35.491  30.748  1.00 59.25           O  
ATOM    756  OE2 GLU L  98      20.297  36.039  31.754  1.00 61.61           O1-
ATOM    757  C   GLU L  98      19.094  30.511  31.717  1.00 38.69           C  
ATOM    758  O   GLU L  98      19.825  29.555  31.965  1.00 49.36           O  
ATOM    759  N   TYR L  99      18.370  30.605  30.587  1.00 46.37           N  
ATOM    760  CA  TYR L  99      18.405  29.631  29.541  1.00 45.43           C  
ATOM    761  CB  TYR L  99      17.096  29.595  28.728  1.00 46.61           C  
ATOM    762  CG  TYR L  99      15.988  29.153  29.627  1.00 48.33           C  
ATOM    763  CD1 TYR L  99      15.450  30.009  30.561  1.00 48.32           C  
ATOM    764  CD2 TYR L  99      15.471  27.883  29.520  1.00 45.49           C  
ATOM    765  CE1 TYR L  99      14.427  29.595  31.381  1.00 51.75           C  
ATOM    766  CE2 TYR L  99      14.447  27.465  30.337  1.00 50.72           C  
ATOM    767  CZ  TYR L  99      13.922  28.323  31.272  1.00 53.65           C  
ATOM    768  OH  TYR L  99      12.871  27.900  32.115  1.00 51.13           O  
ATOM    769  C   TYR L  99      19.501  30.046  28.610  1.00 46.55           C  
ATOM    770  O   TYR L  99      19.666  31.233  28.338  1.00 49.35           O  
ATOM    771  N   PRO L 100      20.281  29.113  28.131  1.00 43.28           N  
ATOM    772  CA  PRO L 100      20.138  27.731  28.494  1.00 41.89           C  
ATOM    773  CD  PRO L 100      20.909  29.273  26.830  1.00 35.67           C  
ATOM    774  CB  PRO L 100      20.720  26.921  27.334  1.00 38.92           C  
ATOM    775  CG  PRO L 100      21.598  27.925  26.567  1.00 36.33           C  
ATOM    776  C   PRO L 100      20.849  27.481  29.788  1.00 41.91           C  
ATOM    777  O   PRO L 100      21.730  28.261  30.142  1.00 40.59           O  
ATOM    778  N   TYR L 101      20.500  26.387  30.494  1.00 35.60           N  
ATOM    779  CA  TYR L 101      21.137  26.073  31.744  1.00 35.59           C  
ATOM    780  CB  TYR L 101      20.422  24.967  32.539  1.00 38.86           C  
ATOM    781  CG  TYR L 101      19.024  25.406  32.816  1.00 43.71           C  
ATOM    782  CD1 TYR L 101      18.025  25.130  31.914  1.00 46.94           C  
ATOM    783  CD2 TYR L 101      18.707  26.090  33.967  1.00 46.32           C  
ATOM    784  CE1 TYR L 101      16.732  25.526  32.156  1.00 48.92           C  
ATOM    785  CE2 TYR L 101      17.414  26.489  34.215  1.00 47.91           C  
ATOM    786  CZ  TYR L 101      16.422  26.206  33.310  1.00 48.58           C  
ATOM    787  OH  TYR L 101      15.095  26.615  33.562  1.00  0.00           O  
ATOM    788  C   TYR L 101      22.489  25.541  31.404  1.00 34.29           C  
ATOM    789  O   TYR L 101      22.633  24.816  30.421  1.00 34.43           O  
ATOM    790  N   THR L 102      23.535  25.896  32.180  1.00 23.30           N  
ATOM    791  CA  THR L 102      24.812  25.394  31.746  0.90 23.83           C  
ATOM    792  CB  THR L 102      25.703  26.478  31.216  0.90 24.72           C  
ATOM    793  OG1 THR L 102      25.928  27.450  32.225  0.90 22.76           O  
ATOM    794  CG2 THR L 102      25.023  27.140  30.004  0.90 27.35           C  
ATOM    795  C   THR L 102      25.539  24.730  32.885  1.00 24.33           C  
ATOM    796  O   THR L 102      25.321  25.037  34.057  1.00 25.62           O  
ATOM    797  N   PHE L 103      26.457  23.796  32.542  1.00 23.47           N  
ATOM    798  CA  PHE L 103      27.199  23.046  33.522  1.00 23.29           C  
ATOM    799  CB  PHE L 103      27.144  21.521  33.320  1.00 21.95           C  
ATOM    800  CG  PHE L 103      25.748  21.011  33.411  1.00 24.70           C  
ATOM    801  CD1 PHE L 103      25.209  20.634  34.618  1.00 24.38           C  
ATOM    802  CD2 PHE L 103      24.972  20.901  32.281  1.00 26.21           C  
ATOM    803  CE1 PHE L 103      23.922  20.154  34.696  1.00 27.70           C  
ATOM    804  CE2 PHE L 103      23.685  20.421  32.353  1.00 25.71           C  
ATOM    805  CZ  PHE L 103      23.153  20.045  33.564  1.00 27.50           C  
ATOM    806  C   PHE L 103      28.654  23.368  33.378  1.00 25.25           C  
ATOM    807  O   PHE L 103      29.121  23.768  32.312  1.00 24.17           O  
ATOM    808  N   GLY L 104      29.414  23.198  34.478  1.00 24.10           N  
ATOM    809  CA  GLY L 104      30.835  23.392  34.433  1.00 24.81           C  
ATOM    810  C   GLY L 104      31.413  22.134  33.853  1.00 25.56           C  
ATOM    811  O   GLY L 104      30.702  21.156  33.633  1.00 25.16           O  
ATOM    812  N   GLY L 105      32.735  22.142  33.595  1.00 25.72           N  
ATOM    813  CA  GLY L 105      33.467  21.057  32.994  1.00 27.40           C  
ATOM    814  C   GLY L 105      33.504  19.856  33.888  1.00 27.75           C  
ATOM    815  O   GLY L 105      33.567  18.725  33.405  1.00 28.47           O  
ATOM    816  N   GLY L 106      33.539  20.068  35.215  1.00 27.49           N  
ATOM    817  CA  GLY L 106      33.595  18.963  36.129  1.00 24.76           C  
ATOM    818  C   GLY L 106      34.979  18.881  36.689  1.00 27.10           C  
ATOM    819  O   GLY L 106      35.962  19.178  36.010  1.00 27.81           O  
ATOM    820  N   THR L 107      35.073  18.477  37.975  1.00 26.20           N  
ATOM    821  CA  THR L 107      36.333  18.305  38.639  1.00 29.04           C  
ATOM    822  CB  THR L 107      36.504  19.171  39.853  1.00 30.74           C  
ATOM    823  OG1 THR L 107      36.414  20.541  39.494  1.00 29.37           O  
ATOM    824  CG2 THR L 107      37.870  18.874  40.496  1.00 29.24           C  
ATOM    825  C   THR L 107      36.361  16.895  39.128  1.00 29.27           C  
ATOM    826  O   THR L 107      35.431  16.442  39.795  1.00 28.62           O  
ATOM    827  N   LYS L 108      37.449  16.164  38.822  1.00 30.19           N  
ATOM    828  CA  LYS L 108      37.525  14.790  39.220  1.00 30.10           C  
ATOM    829  CB  LYS L 108      38.290  13.918  38.208  1.00 31.36           C  
ATOM    830  CG  LYS L 108      38.155  12.411  38.440  1.00 35.31           C  
ATOM    831  CD  LYS L 108      38.684  11.577  37.269  1.00 40.45           C  
ATOM    832  CE  LYS L 108      38.553  10.064  37.448  1.00 46.39           C  
ATOM    833  NZ  LYS L 108      39.020   9.379  36.221  1.00 49.49           N1+
ATOM    834  C   LYS L 108      38.259  14.730  40.517  1.00 30.18           C  
ATOM    835  O   LYS L 108      39.379  15.220  40.650  1.00 30.88           O  
ATOM    836  N   LEU L 109      37.622  14.112  41.523  1.00 29.76           N  
ATOM    837  CA  LEU L 109      38.228  14.027  42.814  1.00 29.16           C  
ATOM    838  CB  LEU L 109      37.191  14.028  43.949  1.00 31.38           C  
ATOM    839  CG  LEU L 109      37.797  14.106  45.359  1.00 33.51           C  
ATOM    840  CD1 LEU L 109      38.413  15.492  45.617  1.00 37.28           C  
ATOM    841  CD2 LEU L 109      36.776  13.691  46.426  1.00 37.72           C  
ATOM    842  C   LEU L 109      38.940  12.716  42.865  1.00 32.48           C  
ATOM    843  O   LEU L 109      38.336  11.665  42.654  1.00 35.36           O  
ATOM    844  N   GLU L 110      40.259  12.751  43.133  1.00 31.00           N  
ATOM    845  CA  GLU L 110      41.015  11.537  43.209  1.00 31.52           C  
ATOM    846  CB  GLU L 110      42.255  11.534  42.312  1.00 31.46           C  
ATOM    847  CG  GLU L 110      42.939  10.174  42.266  1.00 42.56           C  
ATOM    848  CD  GLU L 110      44.255  10.351  41.536  1.00 48.16           C  
ATOM    849  OE1 GLU L 110      44.474  11.450  40.959  1.00 53.39           O  
ATOM    850  OE2 GLU L 110      45.066   9.387  41.550  1.00 46.66           O1-
ATOM    851  C   GLU L 110      41.493  11.400  44.619  1.00 30.91           C  
ATOM    852  O   GLU L 110      41.867  12.383  45.257  1.00 31.13           O  
ATOM    853  N   ILE L 111      41.494  10.161  45.151  1.00 31.83           N  
ATOM    854  CA  ILE L 111      41.908  10.000  46.512  1.00 31.73           C  
ATOM    855  CB  ILE L 111      41.083   9.023  47.286  1.00 31.56           C  
ATOM    856  CG1 ILE L 111      39.653   9.567  47.419  1.00 34.86           C  
ATOM    857  CG2 ILE L 111      41.774   8.773  48.635  1.00 32.89           C  
ATOM    858  CD1 ILE L 111      38.662   8.559  47.989  1.00 37.21           C  
ATOM    859  C   ILE L 111      43.324   9.544  46.536  1.00 33.07           C  
ATOM    860  O   ILE L 111      43.711   8.601  45.849  1.00 31.47           O  
ATOM    861  N   LYS L 112      44.141  10.250  47.334  1.00 30.00           N  
ATOM    862  CA  LYS L 112      45.524   9.920  47.476  1.00 29.87           C  
ATOM    863  CB  LYS L 112      46.374  11.130  47.885  1.00 30.70           C  
ATOM    864  CG  LYS L 112      47.855  10.810  48.049  1.00 37.19           C  
ATOM    865  CD  LYS L 112      48.568  10.429  46.753  1.00 40.55           C  
ATOM    866  CE  LYS L 112      50.050  10.132  46.971  1.00 42.76           C  
ATOM    867  NZ  LYS L 112      50.681   9.687  45.708  1.00 43.89           N1+
ATOM    868  C   LYS L 112      45.651   8.863  48.566  1.00 29.73           C  
ATOM    869  O   LYS L 112      44.689   8.707  49.363  1.00 32.56           O  
ATOM    870  OXT LYS L 112      46.720   8.199  48.618  1.00  0.00           O1-
TER     871      LYS L 112 
ATOM    872  N   GLN H 113       9.483   5.959  46.626  1.00 62.51           N1+
ATOM    873  CA  GLN H 113      10.150   7.277  46.503  1.00 63.29           C  
ATOM    874  CB  GLN H 113      11.649   7.117  46.817  1.00 65.73           C  
ATOM    875  CG  GLN H 113      12.424   8.432  46.938  1.00 70.75           C  
ATOM    876  CD  GLN H 113      13.859   8.071  47.253  1.00 77.91           C  
ATOM    877  OE1 GLN H 113      14.798   8.687  46.747  1.00 78.86           O  
ATOM    878  NE2 GLN H 113      14.028   7.036  48.116  1.00 77.43           N  
ATOM    879  C   GLN H 113       9.965   7.838  45.125  1.00 60.80           C  
ATOM    880  O   GLN H 113       9.221   7.291  44.311  1.00 61.84           O  
ATOM    881  N   ILE H 114      10.630   8.974  44.839  1.00 56.91           N  
ATOM    882  CA  ILE H 114      10.539   9.600  43.556  1.00 54.17           C  
ATOM    883  CB  ILE H 114      10.914  11.048  43.609  1.00 54.69           C  
ATOM    884  CG1 ILE H 114      10.034  11.766  44.643  1.00 55.00           C  
ATOM    885  CG2 ILE H 114      10.782  11.637  42.199  1.00 52.97           C  
ATOM    886  CD1 ILE H 114      10.533  13.162  45.007  1.00 33.90           C  
ATOM    887  C   ILE H 114      11.508   8.890  42.666  1.00 52.40           C  
ATOM    888  O   ILE H 114      12.685   8.754  43.001  1.00 52.20           O  
ATOM    889  N   GLN H 115      11.019   8.395  41.510  1.00 47.20           N  
ATOM    890  CA  GLN H 115      11.880   7.657  40.629  1.00 43.11           C  
ATOM    891  CB  GLN H 115      11.649   6.139  40.658  1.00 45.56           C  
ATOM    892  CG  GLN H 115      12.012   5.445  41.965  1.00 52.07           C  
ATOM    893  CD  GLN H 115      11.685   3.968  41.789  1.00 57.26           C  
ATOM    894  OE1 GLN H 115      11.246   3.301  42.724  1.00 60.64           O  
ATOM    895  NE2 GLN H 115      11.901   3.440  40.556  1.00 57.88           N  
ATOM    896  C   GLN H 115      11.606   8.029  39.207  1.00 39.59           C  
ATOM    897  O   GLN H 115      10.474   8.314  38.821  1.00 37.36           O  
ATOM    898  N   LEU H 116      12.675   8.032  38.388  1.00 34.70           N  
ATOM    899  CA  LEU H 116      12.564   8.242  36.974  0.90 30.47           C  
ATOM    900  CB  LEU H 116      13.323   9.489  36.486  0.90 28.01           C  
ATOM    901  CG  LEU H 116      12.715  10.820  36.972  0.90 26.93           C  
ATOM    902  CD1 LEU H 116      13.538  12.028  36.496  0.90 25.68           C  
ATOM    903  CD2 LEU H 116      11.234  10.931  36.566  0.90 25.88           C  
ATOM    904  C   LEU H 116      13.211   7.049  36.337  1.00 29.90           C  
ATOM    905  O   LEU H 116      14.412   6.835  36.494  1.00 30.62           O  
ATOM    906  N   VAL H 117      12.430   6.236  35.595  1.00 28.09           N  
ATOM    907  CA  VAL H 117      13.008   5.059  35.008  1.00 29.53           C  
ATOM    908  CB  VAL H 117      12.264   3.799  35.350  1.00 31.17           C  
ATOM    909  CG1 VAL H 117      12.884   2.634  34.561  1.00 28.42           C  
ATOM    910  CG2 VAL H 117      12.317   3.604  36.879  1.00 30.19           C  
ATOM    911  C   VAL H 117      13.019   5.217  33.518  1.00 29.98           C  
ATOM    912  O   VAL H 117      11.987   5.471  32.897  1.00 30.44           O  
ATOM    913  N   GLN H 118      14.206   5.045  32.899  1.00 30.78           N  
ATOM    914  CA  GLN H 118      14.324   5.249  31.485  1.00 30.17           C  
ATOM    915  CB  GLN H 118      15.534   6.107  31.077  1.00 32.00           C  
ATOM    916  CG  GLN H 118      15.415   7.541  31.595  1.00 34.35           C  
ATOM    917  CD  GLN H 118      16.601   8.330  31.076  1.00 36.73           C  
ATOM    918  OE1 GLN H 118      17.231   9.080  31.818  1.00 35.81           O  
ATOM    919  NE2 GLN H 118      16.910   8.167  29.763  1.00 27.06           N  
ATOM    920  C   GLN H 118      14.401   3.936  30.774  1.00 30.32           C  
ATOM    921  O   GLN H 118      14.649   2.889  31.371  1.00 31.44           O  
ATOM    922  N   SER H 119      14.167   3.980  29.448  1.00 27.36           N  
ATOM    923  CA  SER H 119      14.161   2.809  28.622  1.00 26.68           C  
ATOM    924  CB  SER H 119      13.566   3.057  27.223  1.00 27.77           C  
ATOM    925  OG  SER H 119      14.332   4.030  26.529  1.00 28.54           O  
ATOM    926  C   SER H 119      15.566   2.314  28.457  1.00 27.59           C  
ATOM    927  O   SER H 119      16.525   2.981  28.840  1.00 28.82           O  
ATOM    928  N   GLY H 120      15.711   1.107  27.867  1.00 30.65           N  
ATOM    929  CA  GLY H 120      16.989   0.460  27.732  1.00 30.56           C  
ATOM    930  C   GLY H 120      17.779   1.073  26.614  1.00 33.14           C  
ATOM    931  O   GLY H 120      17.322   1.944  25.879  1.00 32.48           O  
ATOM    932  N   PRO H 121      18.991   0.592  26.493  1.00 31.38           N  
ATOM    933  CA  PRO H 121      19.919   1.075  25.507  1.00 29.58           C  
ATOM    934  CD  PRO H 121      19.661  -0.082  27.590  1.00 31.68           C  
ATOM    935  CB  PRO H 121      21.289   0.517  25.905  1.00 29.81           C  
ATOM    936  CG  PRO H 121      20.985  -0.554  26.971  1.00 31.72           C  
ATOM    937  C   PRO H 121      19.491   0.728  24.120  1.00 30.75           C  
ATOM    938  O   PRO H 121      18.870  -0.315  23.924  1.00 29.39           O  
ATOM    939  N   GLU H 122      19.809   1.602  23.142  1.00 28.40           N  
ATOM    940  CA  GLU H 122      19.406   1.362  21.786  1.00 30.46           C  
ATOM    941  CB  GLU H 122      18.349   2.360  21.276  1.00 34.55           C  
ATOM    942  CG  GLU H 122      16.997   2.259  21.989  1.00 40.32           C  
ATOM    943  CD  GLU H 122      16.208   1.110  21.379  1.00 46.59           C  
ATOM    944  OE1 GLU H 122      16.801   0.336  20.579  1.00 50.16           O  
ATOM    945  OE2 GLU H 122      14.997   0.994  21.706  1.00 50.75           O1-
ATOM    946  C   GLU H 122      20.596   1.512  20.892  1.00 30.19           C  
ATOM    947  O   GLU H 122      21.467   2.348  21.124  1.00 29.01           O  
ATOM    948  N   LEU H 123      20.666   0.663  19.847  1.00 29.14           N  
ATOM    949  CA  LEU H 123      21.718   0.746  18.877  1.00 27.04           C  
ATOM    950  CB  LEU H 123      22.554  -0.553  18.790  1.00 29.56           C  
ATOM    951  CG  LEU H 123      23.757  -0.541  17.823  1.00 30.03           C  
ATOM    952  CD1 LEU H 123      24.598  -1.814  17.991  1.00 26.14           C  
ATOM    953  CD2 LEU H 123      23.330  -0.355  16.362  1.00 27.07           C  
ATOM    954  C   LEU H 123      21.025   1.011  17.578  1.00 27.09           C  
ATOM    955  O   LEU H 123      20.151   0.247  17.165  1.00 28.18           O  
ATOM    956  N   LYS H 124      21.383   2.119  16.900  1.00 24.85           N  
ATOM    957  CA  LYS H 124      20.701   2.448  15.681  1.00 26.01           C  
ATOM    958  CB  LYS H 124      19.709   3.619  15.831  1.00 26.28           C  
ATOM    959  CG  LYS H 124      18.490   3.281  16.697  1.00 26.12           C  
ATOM    960  CD  LYS H 124      17.613   2.168  16.114  1.00 32.47           C  
ATOM    961  CE  LYS H 124      16.394   1.825  16.973  1.00 35.15           C  
ATOM    962  NZ  LYS H 124      15.588   0.763  16.322  1.00 37.87           N1+
ATOM    963  C   LYS H 124      21.709   2.827  14.640  1.00 26.82           C  
ATOM    964  O   LYS H 124      22.865   3.123  14.937  1.00 27.90           O  
ATOM    965  N   LYS H 125      21.271   2.792  13.366  1.00 29.92           N  
ATOM    966  CA  LYS H 125      22.081   3.130  12.233  0.90 29.30           C  
ATOM    967  CB  LYS H 125      21.728   2.276  11.003  0.90 32.37           C  
ATOM    968  CG  LYS H 125      21.985   0.788  11.256  0.88 36.97           C  
ATOM    969  CD  LYS H 125      21.249  -0.146  10.297  0.88 38.98           C  
ATOM    970  CE  LYS H 125      21.344  -1.617  10.697  0.88 44.89           C  
ATOM    971  NZ  LYS H 125      20.395  -2.420   9.896  0.88 48.14           N1+
ATOM    972  C   LYS H 125      21.796   4.564  11.921  1.00 28.43           C  
ATOM    973  O   LYS H 125      20.771   5.106  12.333  1.00 28.22           O  
ATOM    974  N   PRO H 126      22.668   5.211  11.205  0.90 30.07           N  
ATOM    975  CA  PRO H 126      22.464   6.601  10.917  0.90 29.50           C  
ATOM    976  CD  PRO H 126      24.075   4.847  11.202  0.90 29.08           C  
ATOM    977  CB  PRO H 126      23.774   7.090  10.305  0.90 32.44           C  
ATOM    978  CG  PRO H 126      24.831   6.159  10.928  0.90 29.56           C  
ATOM    979  C   PRO H 126      21.263   6.805  10.055  0.90 31.35           C  
ATOM    980  O   PRO H 126      21.009   5.976   9.182  0.90 31.39           O  
ATOM    981  N   GLY H 127      20.502   7.893  10.297  1.00 30.73           N  
ATOM    982  CA  GLY H 127      19.358   8.202   9.489  1.00 29.51           C  
ATOM    983  C   GLY H 127      18.128   7.595  10.090  1.00 29.82           C  
ATOM    984  O   GLY H 127      17.014   7.889   9.662  1.00 29.13           O  
ATOM    985  N   GLU H 128      18.293   6.737  11.113  1.00 29.09           N  
ATOM    986  CA  GLU H 128      17.168   6.093  11.730  1.00 29.75           C  
ATOM    987  CB  GLU H 128      17.522   4.767  12.415  1.00 30.71           C  
ATOM    988  CG  GLU H 128      17.844   3.647  11.425  1.00 32.67           C  
ATOM    989  CD  GLU H 128      18.172   2.420  12.256  1.00 38.70           C  
ATOM    990  OE1 GLU H 128      18.660   2.601  13.402  1.00 41.37           O  
ATOM    991  OE2 GLU H 128      17.935   1.286  11.763  1.00 38.01           O1-
ATOM    992  C   GLU H 128      16.594   7.011  12.757  1.00 30.66           C  
ATOM    993  O   GLU H 128      17.070   8.131  12.925  1.00 29.28           O  
ATOM    994  N   THR H 129      15.493   6.576  13.414  1.00 31.61           N  
ATOM    995  CA  THR H 129      14.869   7.358  14.448  1.00 31.71           C  
ATOM    996  CB  THR H 129      13.444   7.726  14.153  1.00 33.60           C  
ATOM    997  OG1 THR H 129      13.373   8.521  12.980  1.00 37.47           O  
ATOM    998  CG2 THR H 129      12.866   8.491  15.356  1.00 34.90           C  
ATOM    999  C   THR H 129      14.845   6.549  15.706  1.00 29.79           C  
ATOM   1000  O   THR H 129      14.764   5.321  15.670  1.00 30.85           O  
ATOM   1001  N   VAL H 130      14.931   7.234  16.867  1.00 29.80           N  
ATOM   1002  CA  VAL H 130      14.916   6.567  18.139  1.00 29.60           C  
ATOM   1003  CB  VAL H 130      16.269   6.568  18.793  1.00 29.11           C  
ATOM   1004  CG1 VAL H 130      16.155   5.996  20.207  1.00 29.31           C  
ATOM   1005  CG2 VAL H 130      17.246   5.789  17.905  1.00 32.10           C  
ATOM   1006  C   VAL H 130      13.996   7.327  19.047  1.00 30.11           C  
ATOM   1007  O   VAL H 130      13.878   8.548  18.949  1.00 27.68           O  
ATOM   1008  N   LYS H 131      13.289   6.614  19.948  1.00 30.05           N  
ATOM   1009  CA  LYS H 131      12.458   7.306  20.892  1.00 30.54           C  
ATOM   1010  CB  LYS H 131      10.948   7.232  20.572  1.00 33.18           C  
ATOM   1011  CG  LYS H 131      10.125   8.312  21.286  1.00 35.54           C  
ATOM   1012  CD  LYS H 131       8.761   8.587  20.644  1.00 37.95           C  
ATOM   1013  CE  LYS H 131       7.566   8.197  21.517  1.00 45.69           C  
ATOM   1014  NZ  LYS H 131       7.488   6.728  21.656  1.00 46.75           N1+
ATOM   1015  C   LYS H 131      12.727   6.693  22.233  1.00 30.07           C  
ATOM   1016  O   LYS H 131      12.558   5.489  22.423  1.00 31.34           O  
ATOM   1017  N   ILE H 132      13.152   7.532  23.199  1.00 29.41           N  
ATOM   1018  CA  ILE H 132      13.538   7.103  24.516  1.00 31.48           C  
ATOM   1019  CB  ILE H 132      14.801   7.765  24.989  1.00 31.77           C  
ATOM   1020  CG1 ILE H 132      15.965   7.494  24.022  1.00 37.06           C  
ATOM   1021  CG2 ILE H 132      15.084   7.283  26.419  1.00 38.00           C  
ATOM   1022  CD1 ILE H 132      17.175   8.396  24.267  1.00 35.96           C  
ATOM   1023  C   ILE H 132      12.461   7.533  25.463  1.00 30.84           C  
ATOM   1024  O   ILE H 132      11.860   8.592  25.287  1.00 28.90           O  
ATOM   1025  N   SER H 133      12.169   6.706  26.490  1.00 30.29           N  
ATOM   1026  CA  SER H 133      11.106   7.040  27.397  1.00 29.67           C  
ATOM   1027  CB  SER H 133      10.006   5.968  27.463  1.00 27.98           C  
ATOM   1028  OG  SER H 133      10.529   4.765  28.008  1.00 30.65           O  
ATOM   1029  C   SER H 133      11.647   7.200  28.787  1.00 30.82           C  
ATOM   1030  O   SER H 133      12.693   6.653  29.136  1.00 29.89           O  
ATOM   1031  N   CYS H 134      10.929   8.005  29.602  1.00 29.99           N  
ATOM   1032  CA  CYS H 134      11.267   8.262  30.974  1.00 30.31           C  
ATOM   1033  CB  CYS H 134      11.918   9.655  31.155  1.00 34.54           C  
ATOM   1034  SG  CYS H 134      12.324  10.088  32.875  1.00 38.66           S  
ATOM   1035  C   CYS H 134       9.981   8.234  31.747  1.00 30.41           C  
ATOM   1036  O   CYS H 134       9.149   9.130  31.611  1.00 29.26           O  
ATOM   1037  N   LYS H 135       9.785   7.202  32.597  1.00 29.08           N  
ATOM   1038  CA  LYS H 135       8.551   7.111  33.325  1.00 29.40           C  
ATOM   1039  CB  LYS H 135       7.959   5.692  33.382  1.00 30.52           C  
ATOM   1040  CG  LYS H 135       6.547   5.654  33.970  1.00 33.40           C  
ATOM   1041  CD  LYS H 135       5.801   4.347  33.699  1.00 37.62           C  
ATOM   1042  CE  LYS H 135       4.333   4.370  34.131  1.00 44.85           C  
ATOM   1043  NZ  LYS H 135       4.237   4.480  35.604  1.00 48.74           N1+
ATOM   1044  C   LYS H 135       8.789   7.566  34.729  1.00 29.91           C  
ATOM   1045  O   LYS H 135       9.716   7.110  35.396  1.00 27.37           O  
ATOM   1046  N   ALA H 136       7.932   8.490  35.209  1.00 30.62           N  
ATOM   1047  CA  ALA H 136       8.074   9.036  36.527  1.00 33.15           C  
ATOM   1048  CB  ALA H 136       7.747  10.536  36.612  1.00 31.57           C  
ATOM   1049  C   ALA H 136       7.148   8.320  37.452  1.00 36.39           C  
ATOM   1050  O   ALA H 136       6.090   7.838  37.047  1.00 37.68           O  
ATOM   1051  N   SER H 137       7.557   8.214  38.731  1.00 38.21           N  
ATOM   1052  CA  SER H 137       6.738   7.565  39.707  1.00 41.25           C  
ATOM   1053  CB  SER H 137       7.092   6.079  39.908  1.00 44.75           C  
ATOM   1054  OG  SER H 137       8.403   5.956  40.443  1.00 47.68           O  
ATOM   1055  C   SER H 137       6.998   8.230  41.014  1.00 42.44           C  
ATOM   1056  O   SER H 137       8.028   8.872  41.215  1.00 42.78           O  
ATOM   1057  N   GLY H 138       5.998   8.205  41.913  1.00 42.55           N  
ATOM   1058  CA  GLY H 138       6.184   8.751  43.223  1.00 42.65           C  
ATOM   1059  C   GLY H 138       5.466  10.060  43.388  1.00 44.33           C  
ATOM   1060  O   GLY H 138       4.885  10.283  44.449  1.00 45.88           O  
ATOM   1061  N   TYR H 139       5.461  10.961  42.377  1.00 41.10           N  
ATOM   1062  CA  TYR H 139       4.797  12.213  42.621  1.00 39.57           C  
ATOM   1063  CB  TYR H 139       5.684  13.325  43.202  1.00 39.03           C  
ATOM   1064  CG  TYR H 139       5.942  12.824  44.579  1.00 39.47           C  
ATOM   1065  CD1 TYR H 139       4.941  12.849  45.522  1.00 38.67           C  
ATOM   1066  CD2 TYR H 139       7.152  12.271  44.920  1.00 39.07           C  
ATOM   1067  CE1 TYR H 139       5.153  12.365  46.791  1.00 38.56           C  
ATOM   1068  CE2 TYR H 139       7.376  11.784  46.188  1.00 40.14           C  
ATOM   1069  CZ  TYR H 139       6.375  11.834  47.128  1.00 40.62           C  
ATOM   1070  OH  TYR H 139       6.597  11.335  48.426  1.00 41.54           O  
ATOM   1071  C   TYR H 139       4.043  12.695  41.432  1.00 39.09           C  
ATOM   1072  O   TYR H 139       4.012  12.042  40.392  1.00 39.52           O  
ATOM   1073  N   THR H 140       3.366  13.854  41.590  1.00 36.26           N  
ATOM   1074  CA  THR H 140       2.532  14.377  40.550  1.00 35.40           C  
ATOM   1075  CB  THR H 140       1.695  15.540  40.993  1.00 35.59           C  
ATOM   1076  OG1 THR H 140       0.886  15.163  42.096  1.00 38.13           O  
ATOM   1077  CG2 THR H 140       0.791  15.979  39.828  1.00 35.28           C  
ATOM   1078  C   THR H 140       3.416  14.830  39.433  1.00 34.56           C  
ATOM   1079  O   THR H 140       4.187  15.778  39.559  1.00 35.66           O  
ATOM   1080  N   PHE H 141       3.261  14.158  38.282  1.00 31.56           N  
ATOM   1081  CA  PHE H 141       4.048  14.297  37.091  1.00 29.77           C  
ATOM   1082  CB  PHE H 141       3.592  13.256  36.048  1.00 29.39           C  
ATOM   1083  CG  PHE H 141       4.476  13.273  34.853  1.00 31.01           C  
ATOM   1084  CD1 PHE H 141       5.711  12.670  34.894  1.00 29.58           C  
ATOM   1085  CD2 PHE H 141       4.054  13.862  33.684  1.00 30.52           C  
ATOM   1086  CE1 PHE H 141       6.525  12.679  33.785  1.00 30.13           C  
ATOM   1087  CE2 PHE H 141       4.864  13.871  32.574  1.00 32.24           C  
ATOM   1088  CZ  PHE H 141       6.104  13.282  32.624  1.00 29.88           C  
ATOM   1089  C   PHE H 141       3.906  15.675  36.507  1.00 30.48           C  
ATOM   1090  O   PHE H 141       4.881  16.257  36.032  1.00 30.49           O  
ATOM   1091  N   THR H 142       2.678  16.222  36.521  1.00 27.47           N  
ATOM   1092  CA  THR H 142       2.342  17.494  35.941  1.00 26.52           C  
ATOM   1093  CB  THR H 142       0.865  17.742  35.908  1.00 28.20           C  
ATOM   1094  OG1 THR H 142       0.217  16.711  35.181  1.00 28.95           O  
ATOM   1095  CG2 THR H 142       0.616  19.086  35.212  1.00 29.14           C  
ATOM   1096  C   THR H 142       2.975  18.622  36.702  1.00 28.10           C  
ATOM   1097  O   THR H 142       3.100  19.732  36.190  1.00 28.95           O  
ATOM   1098  N   ASN H 143       3.309  18.396  37.981  1.00 27.11           N  
ATOM   1099  CA  ASN H 143       3.861  19.422  38.827  1.00 27.74           C  
ATOM   1100  CB  ASN H 143       3.942  18.994  40.301  1.00 26.35           C  
ATOM   1101  CG  ASN H 143       2.517  18.894  40.821  1.00 32.80           C  
ATOM   1102  OD1 ASN H 143       1.566  19.301  40.155  1.00 31.04           O  
ATOM   1103  ND2 ASN H 143       2.361  18.341  42.052  1.00 32.44           N  
ATOM   1104  C   ASN H 143       5.239  19.888  38.411  1.00 28.87           C  
ATOM   1105  O   ASN H 143       5.518  21.081  38.526  1.00 30.25           O  
ATOM   1106  N   TYR H 144       6.143  19.005  37.923  1.00 26.35           N  
ATOM   1107  CA  TYR H 144       7.504  19.449  37.682  1.00 24.17           C  
ATOM   1108  CB  TYR H 144       8.552  18.672  38.488  1.00 24.06           C  
ATOM   1109  CG  TYR H 144       8.324  18.982  39.923  1.00 26.49           C  
ATOM   1110  CD1 TYR H 144       7.215  18.486  40.566  1.00 25.47           C  
ATOM   1111  CD2 TYR H 144       9.220  19.749  40.630  1.00 27.58           C  
ATOM   1112  CE1 TYR H 144       6.994  18.760  41.892  1.00 29.32           C  
ATOM   1113  CE2 TYR H 144       9.003  20.026  41.959  1.00 30.12           C  
ATOM   1114  CZ  TYR H 144       7.888  19.532  42.591  1.00 32.15           C  
ATOM   1115  OH  TYR H 144       7.665  19.817  43.953  1.00 34.04           O  
ATOM   1116  C   TYR H 144       7.896  19.291  36.242  1.00 24.47           C  
ATOM   1117  O   TYR H 144       7.369  18.428  35.541  1.00 22.87           O  
ATOM   1118  N   GLY H 145       8.861  20.134  35.777  1.00 26.44           N  
ATOM   1119  CA  GLY H 145       9.203  20.136  34.383  1.00 26.16           C  
ATOM   1120  C   GLY H 145      10.137  18.986  34.168  1.00 26.23           C  
ATOM   1121  O   GLY H 145      10.806  18.535  35.097  1.00 26.07           O  
ATOM   1122  N   MET H 146      10.215  18.480  32.922  1.00 24.38           N  
ATOM   1123  CA  MET H 146      11.093  17.382  32.632  0.90 25.43           C  
ATOM   1124  CB  MET H 146      10.394  16.208  31.926  0.90 26.37           C  
ATOM   1125  CG  MET H 146      11.291  14.982  31.744  0.88 31.60           C  
ATOM   1126  SD  MET H 146      11.656  14.081  33.278  0.88 36.53           S  
ATOM   1127  CE  MET H 146       9.952  13.495  33.504  0.88 35.22           C  
ATOM   1128  C   MET H 146      12.144  17.895  31.698  1.00 25.95           C  
ATOM   1129  O   MET H 146      11.840  18.396  30.615  1.00 26.51           O  
ATOM   1130  N   THR H 147      13.425  17.762  32.096  1.00 24.15           N  
ATOM   1131  CA  THR H 147      14.501  18.239  31.272  1.00 24.23           C  
ATOM   1132  CB  THR H 147      15.447  19.138  32.022  1.00 22.42           C  
ATOM   1133  OG1 THR H 147      14.757  20.290  32.480  1.00  0.00           O  
ATOM   1134  CG2 THR H 147      16.617  19.548  31.115  1.00  0.00           C  
ATOM   1135  C   THR H 147      15.271  17.065  30.744  1.00 23.22           C  
ATOM   1136  O   THR H 147      15.232  15.967  31.301  1.00 23.33           O  
ATOM   1137  N   TRP H 148      15.958  17.268  29.600  1.00 22.61           N  
ATOM   1138  CA  TRP H 148      16.743  16.224  29.013  1.00 22.52           C  
ATOM   1139  CB  TRP H 148      16.251  15.850  27.602  1.00 24.95           C  
ATOM   1140  CG  TRP H 148      14.868  15.244  27.590  1.00 23.26           C  
ATOM   1141  CD2 TRP H 148      14.609  13.838  27.708  1.00 22.12           C  
ATOM   1142  CD1 TRP H 148      13.650  15.853  27.485  1.00 23.99           C  
ATOM   1143  NE1 TRP H 148      12.648  14.913  27.537  1.00 22.88           N  
ATOM   1144  CE2 TRP H 148      13.224  13.667  27.673  1.00 25.12           C  
ATOM   1145  CE3 TRP H 148      15.455  12.776  27.844  1.00 25.80           C  
ATOM   1146  CZ2 TRP H 148      12.662  12.426  27.772  1.00 23.90           C  
ATOM   1147  CZ3 TRP H 148      14.888  11.526  27.935  1.00 24.33           C  
ATOM   1148  CH2 TRP H 148      13.518  11.354  27.899  1.00 22.27           C  
ATOM   1149  C   TRP H 148      18.152  16.725  28.906  1.00 22.93           C  
ATOM   1150  O   TRP H 148      18.386  17.859  28.487  1.00 21.59           O  
ATOM   1151  N   VAL H 149      19.133  15.889  29.305  1.00 22.57           N  
ATOM   1152  CA  VAL H 149      20.515  16.284  29.216  1.00 21.97           C  
ATOM   1153  CB  VAL H 149      21.173  16.543  30.543  1.00 23.27           C  
ATOM   1154  CG1 VAL H 149      20.554  17.796  31.170  1.00 21.48           C  
ATOM   1155  CG2 VAL H 149      21.005  15.306  31.426  1.00 22.61           C  
ATOM   1156  C   VAL H 149      21.283  15.203  28.524  1.00 23.56           C  
ATOM   1157  O   VAL H 149      21.040  14.011  28.725  1.00 23.08           O  
ATOM   1158  N   LYS H 150      22.257  15.614  27.687  1.00 24.64           N  
ATOM   1159  CA  LYS H 150      23.033  14.694  26.905  1.00 23.41           C  
ATOM   1160  CB  LYS H 150      23.142  15.151  25.438  1.00 26.06           C  
ATOM   1161  CG  LYS H 150      23.949  14.228  24.527  1.00 25.18           C  
ATOM   1162  CD  LYS H 150      23.879  14.651  23.060  1.00 28.72           C  
ATOM   1163  CE  LYS H 150      24.740  13.800  22.124  1.00 29.08           C  
ATOM   1164  NZ  LYS H 150      24.721  14.376  20.760  1.00 30.40           N1+
ATOM   1165  C   LYS H 150      24.425  14.636  27.454  1.00 22.87           C  
ATOM   1166  O   LYS H 150      24.993  15.655  27.846  1.00 23.62           O  
ATOM   1167  N   GLN H 151      25.007  13.420  27.519  1.00 24.74           N  
ATOM   1168  CA  GLN H 151      26.363  13.279  27.973  1.00 24.90           C  
ATOM   1169  CB  GLN H 151      26.462  12.605  29.356  1.00 25.59           C  
ATOM   1170  CG  GLN H 151      27.894  12.440  29.871  1.00 25.21           C  
ATOM   1171  CD  GLN H 151      27.858  11.774  31.243  1.00 27.90           C  
ATOM   1172  OE1 GLN H 151      27.096  10.836  31.486  1.00 24.87           O  
ATOM   1173  NE2 GLN H 151      28.706  12.282  32.175  1.00 25.04           N  
ATOM   1174  C   GLN H 151      27.061  12.397  26.977  1.00 25.62           C  
ATOM   1175  O   GLN H 151      26.793  11.200  26.903  1.00 27.00           O  
ATOM   1176  N   ALA H 152      27.987  12.970  26.180  1.00 29.52           N  
ATOM   1177  CA  ALA H 152      28.719  12.203  25.208  1.00 31.84           C  
ATOM   1178  CB  ALA H 152      29.507  13.068  24.208  1.00 35.20           C  
ATOM   1179  C   ALA H 152      29.704  11.384  25.980  1.00 36.16           C  
ATOM   1180  O   ALA H 152      30.024  11.704  27.122  1.00 36.05           O  
ATOM   1181  N   PRO H 153      30.197  10.327  25.394  1.00 40.66           N  
ATOM   1182  CA  PRO H 153      31.094   9.473  26.112  1.00 42.39           C  
ATOM   1183  CD  PRO H 153      29.501   9.624  24.332  1.00 41.22           C  
ATOM   1184  CB  PRO H 153      31.348   8.283  25.195  1.00 43.78           C  
ATOM   1185  CG  PRO H 153      30.045   8.185  24.375  1.00 44.55           C  
ATOM   1186  C   PRO H 153      32.309  10.205  26.561  1.00 45.36           C  
ATOM   1187  O   PRO H 153      32.992  10.803  25.730  1.00 44.81           O  
ATOM   1188  N   ARG H 154      32.608  10.131  27.872  1.00 46.73           N  
ATOM   1189  CA  ARG H 154      33.737  10.791  28.458  1.00 48.06           C  
ATOM   1190  CB  ARG H 154      35.092  10.276  27.923  1.00  0.00           C  
ATOM   1191  CG  ARG H 154      35.415   8.826  28.314  1.00  0.00           C  
ATOM   1192  CD  ARG H 154      36.764   8.332  27.777  1.00  0.00           C  
ATOM   1193  NE  ARG H 154      36.954   6.912  28.198  1.00  0.00           N  
ATOM   1194  CZ  ARG H 154      37.676   6.604  29.315  1.00  0.00           C  
ATOM   1195  NH1 ARG H 154      38.190   7.603  30.089  1.00  0.00           N1+
ATOM   1196  NH2 ARG H 154      37.893   5.299  29.655  1.00  0.00           N  
ATOM   1197  C   ARG H 154      33.644  12.265  28.198  1.00 49.74           C  
ATOM   1198  O   ARG H 154      34.668  12.935  28.069  1.00 52.25           O  
ATOM   1199  N   LYS H 155      32.417  12.828  28.153  1.00 49.41           N  
ATOM   1200  CA  LYS H 155      32.290  14.234  27.874  1.00 47.32           C  
ATOM   1201  CB  LYS H 155      31.599  14.537  26.532  1.00 49.75           C  
ATOM   1202  CG  LYS H 155      32.340  13.976  25.315  1.00 53.21           C  
ATOM   1203  CD  LYS H 155      33.761  14.515  25.138  1.00 56.95           C  
ATOM   1204  CE  LYS H 155      34.508  13.878  23.962  1.00 60.87           C  
ATOM   1205  NZ  LYS H 155      35.879  14.429  23.870  1.00 63.25           N1+
ATOM   1206  C   LYS H 155      31.475  14.871  28.958  1.00 45.42           C  
ATOM   1207  O   LYS H 155      31.053  14.217  29.911  1.00 44.79           O  
ATOM   1208  N   GLY H 156      31.245  16.197  28.826  1.00 39.43           N  
ATOM   1209  CA  GLY H 156      30.529  16.967  29.804  1.00 36.79           C  
ATOM   1210  C   GLY H 156      29.057  16.795  29.598  1.00 35.20           C  
ATOM   1211  O   GLY H 156      28.618  16.007  28.766  1.00 34.75           O  
ATOM   1212  N   LEU H 157      28.254  17.547  30.378  1.00 30.96           N  
ATOM   1213  CA  LEU H 157      26.825  17.447  30.332  1.00 28.53           C  
ATOM   1214  CB  LEU H 157      26.199  17.479  31.739  1.00 26.42           C  
ATOM   1215  CG  LEU H 157      26.566  16.273  32.629  1.00 27.14           C  
ATOM   1216  CD1 LEU H 157      25.988  16.426  34.043  1.00 25.13           C  
ATOM   1217  CD2 LEU H 157      26.130  14.950  31.980  1.00 28.47           C  
ATOM   1218  C   LEU H 157      26.300  18.622  29.565  1.00 29.06           C  
ATOM   1219  O   LEU H 157      26.750  19.752  29.760  1.00 28.50           O  
ATOM   1220  N   LYS H 158      25.348  18.373  28.640  1.00 27.13           N  
ATOM   1221  CA  LYS H 158      24.753  19.444  27.890  0.90 26.97           C  
ATOM   1222  CB  LYS H 158      25.009  19.403  26.373  0.90 30.24           C  
ATOM   1223  CG  LYS H 158      26.429  19.793  25.971  0.90 38.52           C  
ATOM   1224  CD  LYS H 158      26.667  19.686  24.466  0.90 48.12           C  
ATOM   1225  CE  LYS H 158      25.740  20.600  23.660  0.90 47.79           C  
ATOM   1226  NZ  LYS H 158      25.999  20.455  22.211  0.90 51.51           N1+
ATOM   1227  C   LYS H 158      23.265  19.381  28.063  1.00 25.05           C  
ATOM   1228  O   LYS H 158      22.655  18.319  27.963  1.00 24.89           O  
ATOM   1229  N   TRP H 159      22.643  20.551  28.307  1.00 24.86           N  
ATOM   1230  CA  TRP H 159      21.226  20.656  28.531  1.00 26.55           C  
ATOM   1231  CB  TRP H 159      20.905  21.910  29.370  1.00 25.22           C  
ATOM   1232  CG  TRP H 159      19.469  22.153  29.762  1.00 26.40           C  
ATOM   1233  CD2 TRP H 159      18.602  23.103  29.117  1.00 27.22           C  
ATOM   1234  CD1 TRP H 159      18.748  21.611  30.785  1.00 27.54           C  
ATOM   1235  NE1 TRP H 159      17.492  22.169  30.824  1.00 27.09           N  
ATOM   1236  CE2 TRP H 159      17.387  23.086  29.804  1.00 27.13           C  
ATOM   1237  CE3 TRP H 159      18.807  23.931  28.051  1.00 25.65           C  
ATOM   1238  CZ2 TRP H 159      16.355  23.901  29.436  1.00 28.93           C  
ATOM   1239  CZ3 TRP H 159      17.756  24.740  27.673  1.00 26.35           C  
ATOM   1240  CH2 TRP H 159      16.554  24.725  28.352  1.00 27.07           C  
ATOM   1241  C   TRP H 159      20.561  20.792  27.187  1.00 25.62           C  
ATOM   1242  O   TRP H 159      20.868  21.706  26.426  1.00 25.95           O  
ATOM   1243  N   MET H 160      19.703  19.812  26.834  1.00 24.22           N  
ATOM   1244  CA  MET H 160      18.942  19.745  25.614  1.00 24.16           C  
ATOM   1245  CB  MET H 160      18.444  18.319  25.345  1.00 21.62           C  
ATOM   1246  CG  MET H 160      19.605  17.336  25.180  1.00 24.42           C  
ATOM   1247  SD  MET H 160      19.115  15.600  24.967  1.00 26.21           S  
ATOM   1248  CE  MET H 160      18.491  15.811  23.276  1.00 24.35           C  
ATOM   1249  C   MET H 160      17.753  20.664  25.599  1.00 25.83           C  
ATOM   1250  O   MET H 160      17.407  21.224  24.560  1.00 24.83           O  
ATOM   1251  N   GLY H 161      17.067  20.812  26.751  1.00 25.43           N  
ATOM   1252  CA  GLY H 161      15.863  21.597  26.802  1.00 23.66           C  
ATOM   1253  C   GLY H 161      14.945  20.943  27.790  1.00 25.27           C  
ATOM   1254  O   GLY H 161      15.362  20.061  28.539  1.00 23.78           O  
ATOM   1255  N   TRP H 162      13.661  21.365  27.821  1.00 24.76           N  
ATOM   1256  CA  TRP H 162      12.746  20.773  28.758  1.00 25.92           C  
ATOM   1257  CB  TRP H 162      12.696  21.518  30.105  1.00 25.79           C  
ATOM   1258  CG  TRP H 162      12.205  22.945  30.000  1.00 26.53           C  
ATOM   1259  CD2 TRP H 162      10.882  23.396  30.343  1.00 27.37           C  
ATOM   1260  CD1 TRP H 162      12.896  24.050  29.606  1.00 27.02           C  
ATOM   1261  NE1 TRP H 162      12.086  25.159  29.663  1.00 27.17           N  
ATOM   1262  CE2 TRP H 162      10.848  24.774  30.119  1.00 28.80           C  
ATOM   1263  CE3 TRP H 162       9.788  22.726  30.805  1.00 27.72           C  
ATOM   1264  CZ2 TRP H 162       9.715  25.500  30.354  1.00 27.83           C  
ATOM   1265  CZ3 TRP H 162       8.648  23.465  31.042  1.00 25.72           C  
ATOM   1266  CH2 TRP H 162       8.612  24.825  30.821  1.00 27.42           C  
ATOM   1267  C   TRP H 162      11.366  20.819  28.188  1.00 27.59           C  
ATOM   1268  O   TRP H 162      11.108  21.481  27.184  1.00 26.16           O  
ATOM   1269  N   ILE H 163      10.440  20.071  28.821  1.00 24.34           N  
ATOM   1270  CA  ILE H 163       9.073  20.056  28.387  1.00 22.77           C  
ATOM   1271  CB  ILE H 163       8.679  18.724  27.817  1.00 21.61           C  
ATOM   1272  CG1 ILE H 163       7.260  18.766  27.233  1.00 21.87           C  
ATOM   1273  CG2 ILE H 163       8.901  17.656  28.900  1.00 21.90           C  
ATOM   1274  CD1 ILE H 163       6.932  17.554  26.362  1.00 22.68           C  
ATOM   1275  C   ILE H 163       8.208  20.347  29.580  1.00 26.13           C  
ATOM   1276  O   ILE H 163       8.441  19.822  30.668  1.00 25.32           O  
ATOM   1277  N   ASN H 164       7.186  21.211  29.402  1.00 25.85           N  
ATOM   1278  CA  ASN H 164       6.291  21.557  30.472  1.00 24.91           C  
ATOM   1279  CB  ASN H 164       5.572  22.901  30.243  1.00 25.03           C  
ATOM   1280  CG  ASN H 164       4.779  23.292  31.486  1.00 26.17           C  
ATOM   1281  OD1 ASN H 164       4.546  22.477  32.378  1.00 26.34           O  
ATOM   1282  ND2 ASN H 164       4.340  24.576  31.548  1.00 25.01           N  
ATOM   1283  C   ASN H 164       5.258  20.478  30.521  1.00 25.94           C  
ATOM   1284  O   ASN H 164       4.547  20.229  29.553  1.00 27.64           O  
ATOM   1285  N   THR H 165       5.213  19.770  31.667  1.00 21.66           N  
ATOM   1286  CA  THR H 165       4.385  18.616  31.882  1.00 20.10           C  
ATOM   1287  CB  THR H 165       4.713  17.886  33.159  1.00 20.53           C  
ATOM   1288  OG1 THR H 165       4.551  18.734  34.285  1.00 21.57           O  
ATOM   1289  CG2 THR H 165       6.162  17.376  33.080  1.00 20.23           C  
ATOM   1290  C   THR H 165       2.927  18.971  31.892  1.00 20.75           C  
ATOM   1291  O   THR H 165       2.093  18.138  31.537  1.00 19.55           O  
ATOM   1292  N   TYR H 166       2.562  20.157  32.415  1.00 21.39           N  
ATOM   1293  CA  TYR H 166       1.176  20.543  32.388  1.00 22.57           C  
ATOM   1294  CB  TYR H 166       0.870  21.726  33.328  1.00 22.55           C  
ATOM   1295  CG  TYR H 166      -0.546  22.141  33.106  1.00 25.67           C  
ATOM   1296  CD1 TYR H 166      -1.587  21.390  33.604  1.00 27.16           C  
ATOM   1297  CD2 TYR H 166      -0.825  23.291  32.402  1.00 27.34           C  
ATOM   1298  CE1 TYR H 166      -2.887  21.782  33.395  1.00 30.38           C  
ATOM   1299  CE2 TYR H 166      -2.124  23.689  32.190  1.00 29.95           C  
ATOM   1300  CZ  TYR H 166      -3.157  22.931  32.688  1.00 31.51           C  
ATOM   1301  OH  TYR H 166      -4.494  23.332  32.478  1.00 32.33           O  
ATOM   1302  C   TYR H 166       0.714  20.935  31.005  1.00 22.70           C  
ATOM   1303  O   TYR H 166      -0.279  20.414  30.500  1.00 22.60           O  
ATOM   1304  N   THR H 167       1.425  21.890  30.365  1.00 23.93           N  
ATOM   1305  CA  THR H 167       1.053  22.418  29.075  1.00 23.01           C  
ATOM   1306  CB  THR H 167       1.736  23.718  28.762  1.00 22.44           C  
ATOM   1307  OG1 THR H 167       3.144  23.541  28.716  1.00 23.19           O  
ATOM   1308  CG2 THR H 167       1.375  24.732  29.859  1.00 17.00           C  
ATOM   1309  C   THR H 167       1.357  21.467  27.962  1.00 24.33           C  
ATOM   1310  O   THR H 167       0.562  21.303  27.039  1.00 24.71           O  
ATOM   1311  N   GLY H 168       2.527  20.813  28.028  1.00 23.69           N  
ATOM   1312  CA  GLY H 168       2.967  19.920  26.999  1.00 21.36           C  
ATOM   1313  C   GLY H 168       3.889  20.662  26.076  1.00 23.30           C  
ATOM   1314  O   GLY H 168       4.415  20.069  25.134  1.00 24.59           O  
ATOM   1315  N   ARG H 169       4.136  21.972  26.315  1.00 30.61           N  
ATOM   1316  CA  ARG H 169       4.980  22.660  25.362  1.00 33.68           C  
ATOM   1317  CB  ARG H 169       4.889  24.192  25.436  1.00 35.46           C  
ATOM   1318  CG  ARG H 169       3.597  24.811  24.916  1.00 50.70           C  
ATOM   1319  CD  ARG H 169       3.624  26.334  25.023  1.00 56.07           C  
ATOM   1320  NE  ARG H 169       2.377  26.865  24.409  1.00  0.00           N  
ATOM   1321  CZ  ARG H 169       1.853  28.040  24.865  1.00  0.00           C  
ATOM   1322  NH1 ARG H 169       2.449  28.693  25.906  1.00  0.00           N1+
ATOM   1323  NH2 ARG H 169       0.729  28.556  24.288  1.00  0.00           N  
ATOM   1324  C   ARG H 169       6.435  22.366  25.614  1.00 31.24           C  
ATOM   1325  O   ARG H 169       6.906  22.433  26.748  1.00 30.96           O  
ATOM   1326  N   PRO H 170       7.156  22.027  24.567  1.00 30.78           N  
ATOM   1327  CA  PRO H 170       8.578  21.818  24.702  1.00 29.76           C  
ATOM   1328  CD  PRO H 170       6.582  21.160  23.550  1.00 27.12           C  
ATOM   1329  CB  PRO H 170       8.936  20.678  23.751  1.00 30.07           C  
ATOM   1330  CG  PRO H 170       7.783  20.655  22.737  1.00 29.18           C  
ATOM   1331  C   PRO H 170       9.381  23.061  24.424  1.00 29.67           C  
ATOM   1332  O   PRO H 170       8.907  23.940  23.703  1.00 29.94           O  
ATOM   1333  N   THR H 171      10.610  23.142  24.978  1.00 26.55           N  
ATOM   1334  CA  THR H 171      11.514  24.224  24.703  1.00 27.93           C  
ATOM   1335  CB  THR H 171      11.699  25.156  25.863  1.00 30.23           C  
ATOM   1336  OG1 THR H 171      10.454  25.740  26.218  1.00 30.35           O  
ATOM   1337  CG2 THR H 171      12.702  26.252  25.467  1.00 32.00           C  
ATOM   1338  C   THR H 171      12.837  23.587  24.405  1.00 29.37           C  
ATOM   1339  O   THR H 171      13.316  22.759  25.178  1.00 28.57           O  
ATOM   1340  N   TYR H 172      13.484  23.979  23.289  1.00 27.25           N  
ATOM   1341  CA  TYR H 172      14.691  23.306  22.894  1.00 26.93           C  
ATOM   1342  CB  TYR H 172      14.664  22.817  21.435  1.00 25.25           C  
ATOM   1343  CG  TYR H 172      13.544  21.855  21.260  1.00 24.20           C  
ATOM   1344  CD1 TYR H 172      13.721  20.517  21.529  1.00 24.95           C  
ATOM   1345  CD2 TYR H 172      12.317  22.296  20.822  1.00 27.93           C  
ATOM   1346  CE1 TYR H 172      12.682  19.631  21.364  1.00 23.90           C  
ATOM   1347  CE2 TYR H 172      11.275  21.415  20.655  1.00 25.53           C  
ATOM   1348  CZ  TYR H 172      11.458  20.082  20.929  1.00 24.51           C  
ATOM   1349  OH  TYR H 172      10.391  19.175  20.761  1.00 23.42           O  
ATOM   1350  C   TYR H 172      15.837  24.265  22.948  1.00 29.56           C  
ATOM   1351  O   TYR H 172      15.690  25.456  22.672  1.00 28.66           O  
ATOM   1352  N   ALA H 173      17.025  23.751  23.327  1.00 27.04           N  
ATOM   1353  CA  ALA H 173      18.217  24.545  23.338  1.00 29.65           C  
ATOM   1354  CB  ALA H 173      19.398  23.885  24.068  1.00 27.01           C  
ATOM   1355  C   ALA H 173      18.596  24.725  21.905  1.00 29.81           C  
ATOM   1356  O   ALA H 173      18.135  23.982  21.041  1.00 27.57           O  
ATOM   1357  N   ASP H 174      19.454  25.718  21.611  1.00 31.24           N  
ATOM   1358  CA  ASP H 174      19.779  26.039  20.248  1.00 32.58           C  
ATOM   1359  CB  ASP H 174      20.785  27.194  20.132  1.00 36.70           C  
ATOM   1360  CG  ASP H 174      20.059  28.485  20.466  1.00 42.58           C  
ATOM   1361  OD1 ASP H 174      18.868  28.606  20.072  1.00 47.33           O  
ATOM   1362  OD2 ASP H 174      20.682  29.365  21.117  1.00 47.33           O1-
ATOM   1363  C   ASP H 174      20.385  24.865  19.536  1.00 34.54           C  
ATOM   1364  O   ASP H 174      20.043  24.593  18.386  1.00 34.05           O  
ATOM   1365  N   ASP H 175      21.296  24.127  20.193  1.00 33.74           N  
ATOM   1366  CA  ASP H 175      21.975  23.039  19.544  1.00 32.28           C  
ATOM   1367  CB  ASP H 175      23.092  22.414  20.403  1.00 35.95           C  
ATOM   1368  CG  ASP H 175      24.287  23.357  20.366  1.00 45.36           C  
ATOM   1369  OD1 ASP H 175      24.596  23.862  19.253  1.00 51.47           O  
ATOM   1370  OD2 ASP H 175      24.902  23.594  21.442  1.00 47.57           O1-
ATOM   1371  C   ASP H 175      21.007  21.952  19.173  1.00 31.67           C  
ATOM   1372  O   ASP H 175      21.218  21.225  18.207  1.00 33.34           O  
ATOM   1373  N   PHE H 176      19.959  21.773  19.987  1.00 28.92           N  
ATOM   1374  CA  PHE H 176      18.956  20.755  19.868  1.00 28.48           C  
ATOM   1375  CB  PHE H 176      18.466  20.240  21.225  1.00 25.99           C  
ATOM   1376  CG  PHE H 176      19.717  19.657  21.796  1.00 23.23           C  
ATOM   1377  CD1 PHE H 176      20.201  18.449  21.362  1.00 22.37           C  
ATOM   1378  CD2 PHE H 176      20.452  20.343  22.729  1.00 24.00           C  
ATOM   1379  CE1 PHE H 176      21.365  17.919  21.870  1.00 24.88           C  
ATOM   1380  CE2 PHE H 176      21.615  19.820  23.244  1.00 26.19           C  
ATOM   1381  CZ  PHE H 176      22.078  18.603  22.819  1.00 24.02           C  
ATOM   1382  C   PHE H 176      17.814  21.033  18.935  1.00 31.59           C  
ATOM   1383  O   PHE H 176      16.935  20.185  18.817  1.00 31.21           O  
ATOM   1384  N   LYS H 177      17.683  22.251  18.375  1.00 32.88           N  
ATOM   1385  CA  LYS H 177      16.540  22.554  17.548  1.00 35.57           C  
ATOM   1386  CB  LYS H 177      16.420  24.062  17.249  1.00 37.17           C  
ATOM   1387  CG  LYS H 177      16.075  24.892  18.489  1.00 40.54           C  
ATOM   1388  CD  LYS H 177      16.372  26.394  18.392  1.00 41.15           C  
ATOM   1389  CE  LYS H 177      16.039  27.048  17.051  1.00 42.37           C  
ATOM   1390  NZ  LYS H 177      17.201  26.937  16.143  1.00 42.88           N1+
ATOM   1391  C   LYS H 177      16.577  21.838  16.221  1.00 38.25           C  
ATOM   1392  O   LYS H 177      17.586  21.855  15.517  1.00 40.02           O  
ATOM   1393  N   GLY H 178      15.433  21.203  15.856  1.00 36.59           N  
ATOM   1394  CA  GLY H 178      15.196  20.612  14.562  1.00 34.35           C  
ATOM   1395  C   GLY H 178      14.932  19.129  14.600  1.00 34.28           C  
ATOM   1396  O   GLY H 178      13.806  18.690  14.367  1.00 36.58           O  
ATOM   1397  N   ARG H 179      15.972  18.326  14.867  1.00 30.61           N  
ATOM   1398  CA  ARG H 179      15.954  16.890  14.849  0.90 29.12           C  
ATOM   1399  CB  ARG H 179      17.367  16.351  14.597  0.90 28.41           C  
ATOM   1400  CG  ARG H 179      17.833  16.853  13.224  0.90 33.81           C  
ATOM   1401  CD  ARG H 179      19.283  16.548  12.858  0.90 29.25           C  
ATOM   1402  NE  ARG H 179      19.502  15.105  13.126  0.90 30.49           N  
ATOM   1403  CZ  ARG H 179      20.360  14.724  14.112  0.90 28.44           C  
ATOM   1404  NH1 ARG H 179      21.078  15.655  14.803  0.90 27.75           N1+
ATOM   1405  NH2 ARG H 179      20.508  13.401  14.398  0.90 25.56           N  
ATOM   1406  C   ARG H 179      15.313  16.275  16.067  1.00 29.93           C  
ATOM   1407  O   ARG H 179      14.919  15.110  16.029  1.00 29.66           O  
ATOM   1408  N   PHE H 180      15.230  17.019  17.189  1.00 29.78           N  
ATOM   1409  CA  PHE H 180      14.796  16.455  18.443  1.00 28.44           C  
ATOM   1410  CB  PHE H 180      15.665  16.936  19.618  1.00 25.02           C  
ATOM   1411  CG  PHE H 180      17.078  16.646  19.248  1.00 27.50           C  
ATOM   1412  CD1 PHE H 180      17.739  17.494  18.390  1.00 26.96           C  
ATOM   1413  CD2 PHE H 180      17.741  15.553  19.749  1.00 26.51           C  
ATOM   1414  CE1 PHE H 180      19.042  17.258  18.025  1.00 25.13           C  
ATOM   1415  CE2 PHE H 180      19.045  15.309  19.389  1.00 27.05           C  
ATOM   1416  CZ  PHE H 180      19.696  16.159  18.527  1.00 25.62           C  
ATOM   1417  C   PHE H 180      13.389  16.867  18.764  1.00 29.71           C  
ATOM   1418  O   PHE H 180      12.963  17.975  18.441  1.00 29.70           O  
ATOM   1419  N   ALA H 181      12.626  15.958  19.416  1.00 29.06           N  
ATOM   1420  CA  ALA H 181      11.275  16.269  19.792  1.00 27.43           C  
ATOM   1421  CB  ALA H 181      10.232  15.671  18.832  1.00 27.04           C  
ATOM   1422  C   ALA H 181      10.993  15.695  21.151  1.00 27.99           C  
ATOM   1423  O   ALA H 181      11.332  14.548  21.441  1.00 27.70           O  
ATOM   1424  N   PHE H 182      10.337  16.492  22.025  1.00 27.76           N  
ATOM   1425  CA  PHE H 182       9.980  16.015  23.333  1.00 27.13           C  
ATOM   1426  CB  PHE H 182      10.256  17.003  24.478  1.00 23.72           C  
ATOM   1427  CG  PHE H 182      11.676  17.448  24.427  1.00 25.16           C  
ATOM   1428  CD1 PHE H 182      12.714  16.552  24.523  1.00 23.91           C  
ATOM   1429  CD2 PHE H 182      11.967  18.789  24.334  1.00 20.99           C  
ATOM   1430  CE1 PHE H 182      14.019  16.985  24.482  1.00 23.18           C  
ATOM   1431  CE2 PHE H 182      13.268  19.230  24.294  1.00 20.35           C  
ATOM   1432  CZ  PHE H 182      14.298  18.326  24.368  1.00 21.50           C  
ATOM   1433  C   PHE H 182       8.492  15.849  23.323  1.00 28.11           C  
ATOM   1434  O   PHE H 182       7.771  16.703  22.807  1.00 28.05           O  
ATOM   1435  N   SER H 183       7.992  14.736  23.897  1.00 28.24           N  
ATOM   1436  CA  SER H 183       6.577  14.499  23.925  1.00 28.14           C  
ATOM   1437  CB  SER H 183       6.097  13.495  22.859  1.00 29.04           C  
ATOM   1438  OG  SER H 183       6.701  12.227  23.065  1.00 26.43           O  
ATOM   1439  C   SER H 183       6.223  13.930  25.267  1.00 29.74           C  
ATOM   1440  O   SER H 183       7.100  13.607  26.068  1.00 28.31           O  
ATOM   1441  N   LEU H 184       4.906  13.827  25.555  1.00 31.02           N  
ATOM   1442  CA  LEU H 184       4.469  13.336  26.834  1.00 33.37           C  
ATOM   1443  CB  LEU H 184       3.890  14.425  27.758  1.00 36.09           C  
ATOM   1444  CG  LEU H 184       4.854  15.528  28.212  1.00 36.44           C  
ATOM   1445  CD1 LEU H 184       4.124  16.524  29.126  1.00 37.59           C  
ATOM   1446  CD2 LEU H 184       6.119  14.943  28.859  1.00 36.76           C  
ATOM   1447  C   LEU H 184       3.314  12.392  26.672  1.00 34.78           C  
ATOM   1448  O   LEU H 184       2.580  12.440  25.687  1.00 33.93           O  
ATOM   1449  N   GLU H 185       3.176  11.466  27.645  1.00 37.49           N  
ATOM   1450  CA  GLU H 185       1.970  10.707  27.779  1.00 38.25           C  
ATOM   1451  CB  GLU H 185       2.088   9.209  27.476  1.00 40.85           C  
ATOM   1452  CG  GLU H 185       0.701   8.572  27.411  1.00 50.66           C  
ATOM   1453  CD  GLU H 185       0.840   7.078  27.200  1.00 54.00           C  
ATOM   1454  OE1 GLU H 185       1.983   6.619  26.944  1.00 59.17           O  
ATOM   1455  OE2 GLU H 185      -0.203   6.374  27.287  1.00 57.62           O1-
ATOM   1456  C   GLU H 185       1.640  10.840  29.236  1.00 37.04           C  
ATOM   1457  O   GLU H 185       2.097  10.051  30.060  1.00 35.17           O  
ATOM   1458  N   THR H 186       0.800  11.833  29.582  1.00 37.79           N  
ATOM   1459  CA  THR H 186       0.528  12.152  30.959  1.00 39.39           C  
ATOM   1460  CB  THR H 186      -0.311  13.386  31.125  1.00 41.39           C  
ATOM   1461  OG1 THR H 186      -1.503  13.267  30.364  1.00 47.19           O  
ATOM   1462  CG2 THR H 186       0.493  14.620  30.681  1.00 44.10           C  
ATOM   1463  C   THR H 186      -0.138  11.017  31.677  1.00 39.71           C  
ATOM   1464  O   THR H 186       0.161  10.769  32.844  1.00 38.69           O  
ATOM   1465  N   SER H 187      -1.050  10.289  31.007  1.00 40.38           N  
ATOM   1466  CA  SER H 187      -1.760   9.224  31.661  1.00 40.86           C  
ATOM   1467  CB  SER H 187      -2.618   8.417  30.677  1.00 42.43           C  
ATOM   1468  OG  SER H 187      -3.510   9.277  29.988  1.00 48.30           O  
ATOM   1469  C   SER H 187      -0.746   8.254  32.178  1.00 41.17           C  
ATOM   1470  O   SER H 187      -0.898   7.693  33.262  1.00 43.19           O  
ATOM   1471  N   ALA H 188       0.274   8.003  31.340  1.00 37.43           N  
ATOM   1472  CA  ALA H 188       1.416   7.152  31.525  1.00 34.49           C  
ATOM   1473  CB  ALA H 188       2.167   6.877  30.211  1.00 34.71           C  
ATOM   1474  C   ALA H 188       2.392   7.737  32.510  1.00 35.24           C  
ATOM   1475  O   ALA H 188       3.209   7.016  33.086  1.00 35.37           O  
ATOM   1476  N   SER H 189       2.391   9.073  32.678  1.00 33.32           N  
ATOM   1477  CA  SER H 189       3.368   9.720  33.509  1.00 32.73           C  
ATOM   1478  CB  SER H 189       3.396   9.210  34.958  1.00 32.87           C  
ATOM   1479  OG  SER H 189       2.173   9.530  35.606  1.00 35.34           O  
ATOM   1480  C   SER H 189       4.703   9.461  32.895  1.00 32.40           C  
ATOM   1481  O   SER H 189       5.695   9.242  33.592  1.00 30.92           O  
ATOM   1482  N   THR H 190       4.744   9.487  31.547  1.00 30.10           N  
ATOM   1483  CA  THR H 190       5.965   9.215  30.848  1.00 28.32           C  
ATOM   1484  CB  THR H 190       5.897   7.958  30.024  1.00 28.95           C  
ATOM   1485  OG1 THR H 190       5.583   6.847  30.852  1.00 30.70           O  
ATOM   1486  CG2 THR H 190       7.257   7.734  29.344  1.00 29.49           C  
ATOM   1487  C   THR H 190       6.282  10.354  29.921  1.00 28.85           C  
ATOM   1488  O   THR H 190       5.396  10.976  29.334  1.00 28.71           O  
ATOM   1489  N   ALA H 191       7.593  10.657  29.787  1.00 28.73           N  
ATOM   1490  CA  ALA H 191       8.077  11.680  28.900  1.00 27.77           C  
ATOM   1491  CB  ALA H 191       8.970  12.725  29.591  1.00 24.55           C  
ATOM   1492  C   ALA H 191       8.934  10.988  27.885  1.00 28.83           C  
ATOM   1493  O   ALA H 191       9.608  10.011  28.210  1.00 27.79           O  
ATOM   1494  N   TYR H 192       8.930  11.475  26.624  1.00 27.39           N  
ATOM   1495  CA  TYR H 192       9.681  10.801  25.602  1.00 28.17           C  
ATOM   1496  CB  TYR H 192       8.813  10.220  24.472  1.00 28.93           C  
ATOM   1497  CG  TYR H 192       7.798   9.288  25.046  1.00 30.44           C  
ATOM   1498  CD1 TYR H 192       6.567   9.760  25.435  1.00 32.80           C  
ATOM   1499  CD2 TYR H 192       8.060   7.947  25.198  1.00 32.26           C  
ATOM   1500  CE1 TYR H 192       5.615   8.917  25.958  1.00 34.44           C  
ATOM   1501  CE2 TYR H 192       7.111   7.097  25.720  1.00 33.37           C  
ATOM   1502  CZ  TYR H 192       5.885   7.579  26.103  1.00 37.60           C  
ATOM   1503  OH  TYR H 192       4.912   6.707  26.637  1.00 45.29           O  
ATOM   1504  C   TYR H 192      10.599  11.769  24.920  1.00 28.60           C  
ATOM   1505  O   TYR H 192      10.326  12.966  24.830  1.00 28.10           O  
ATOM   1506  N   LEU H 193      11.747  11.247  24.440  1.00 28.87           N  
ATOM   1507  CA  LEU H 193      12.703  12.008  23.691  1.00 28.70           C  
ATOM   1508  CB  LEU H 193      14.050  12.112  24.436  1.00 28.92           C  
ATOM   1509  CG  LEU H 193      15.181  12.877  23.724  1.00 33.74           C  
ATOM   1510  CD1 LEU H 193      15.846  12.020  22.648  1.00 29.88           C  
ATOM   1511  CD2 LEU H 193      14.700  14.219  23.158  1.00 26.04           C  
ATOM   1512  C   LEU H 193      12.876  11.287  22.389  1.00 28.95           C  
ATOM   1513  O   LEU H 193      13.200  10.101  22.367  1.00 27.56           O  
ATOM   1514  N   GLN H 194      12.635  11.984  21.261  1.00 29.11           N  
ATOM   1515  CA  GLN H 194      12.730  11.342  19.980  1.00 29.14           C  
ATOM   1516  CB  GLN H 194      11.414  11.404  19.187  1.00 28.95           C  
ATOM   1517  CG  GLN H 194      11.475  10.714  17.827  1.00 31.89           C  
ATOM   1518  CD  GLN H 194      10.099  10.875  17.199  1.00 34.59           C  
ATOM   1519  OE1 GLN H 194       9.656  11.988  16.941  1.00 40.32           O  
ATOM   1520  NE2 GLN H 194       9.402   9.732  16.951  1.00 38.09           N  
ATOM   1521  C   GLN H 194      13.766  12.063  19.182  1.00 28.17           C  
ATOM   1522  O   GLN H 194      13.814  13.293  19.172  1.00 27.08           O  
ATOM   1523  N   ILE H 195      14.648  11.301  18.507  1.00 29.84           N  
ATOM   1524  CA  ILE H 195      15.668  11.906  17.702  1.00 29.40           C  
ATOM   1525  CB  ILE H 195      17.053  11.602  18.193  1.00 28.39           C  
ATOM   1526  CG1 ILE H 195      17.221  12.099  19.640  1.00 26.78           C  
ATOM   1527  CG2 ILE H 195      18.056  12.234  17.214  1.00 26.58           C  
ATOM   1528  CD1 ILE H 195      18.471  11.558  20.334  1.00 25.17           C  
ATOM   1529  C   ILE H 195      15.522  11.327  16.331  1.00 30.79           C  
ATOM   1530  O   ILE H 195      15.444  10.110  16.165  1.00 30.34           O  
ATOM   1531  N   ASN H 196      15.480  12.201  15.307  1.00 29.56           N  
ATOM   1532  CA  ASN H 196      15.277  11.769  13.953  1.00 31.96           C  
ATOM   1533  CB  ASN H 196      14.226  12.607  13.201  1.00 36.68           C  
ATOM   1534  CG  ASN H 196      12.897  12.507  13.933  1.00 45.90           C  
ATOM   1535  OD1 ASN H 196      12.366  13.510  14.407  1.00 54.12           O  
ATOM   1536  ND2 ASN H 196      12.338  11.272  14.027  1.00 47.07           N  
ATOM   1537  C   ASN H 196      16.555  11.974  13.205  1.00 30.71           C  
ATOM   1538  O   ASN H 196      17.381  12.801  13.586  1.00 30.53           O  
ATOM   1539  N   ASN H 197      16.733  11.209  12.106  1.00 31.13           N  
ATOM   1540  CA  ASN H 197      17.892  11.345  11.270  1.00 31.63           C  
ATOM   1541  CB  ASN H 197      17.892  12.684  10.502  1.00 33.57           C  
ATOM   1542  CG  ASN H 197      18.913  12.637   9.374  1.00 38.33           C  
ATOM   1543  OD1 ASN H 197      19.228  11.575   8.840  1.00 42.72           O  
ATOM   1544  ND2 ASN H 197      19.442  13.831   8.995  1.00 38.84           N  
ATOM   1545  C   ASN H 197      19.120  11.266  12.126  1.00 30.05           C  
ATOM   1546  O   ASN H 197      19.952  12.171  12.105  1.00 32.33           O  
ATOM   1547  N   LEU H 198      19.272  10.156  12.881  1.00 28.60           N  
ATOM   1548  CA  LEU H 198      20.364   9.991  13.804  1.00 27.98           C  
ATOM   1549  CB  LEU H 198      20.427   8.617  14.520  1.00 27.44           C  
ATOM   1550  CG  LEU H 198      19.522   8.359  15.754  1.00 26.30           C  
ATOM   1551  CD1 LEU H 198      19.910   9.249  16.940  1.00 24.38           C  
ATOM   1552  CD2 LEU H 198      18.025   8.431  15.461  1.00 29.01           C  
ATOM   1553  C   LEU H 198      21.679  10.135  13.111  1.00 30.27           C  
ATOM   1554  O   LEU H 198      21.875   9.689  11.982  1.00 30.13           O  
ATOM   1555  N   LYS H 199      22.617  10.801  13.814  1.00 30.14           N  
ATOM   1556  CA  LYS H 199      23.959  10.989  13.353  1.00 31.60           C  
ATOM   1557  CB  LYS H 199      24.353  12.468  13.202  1.00 30.60           C  
ATOM   1558  CG  LYS H 199      23.686  13.112  11.986  1.00 34.27           C  
ATOM   1559  CD  LYS H 199      23.722  14.640  11.968  1.00 39.44           C  
ATOM   1560  CE  LYS H 199      23.277  15.224  10.626  1.00 45.46           C  
ATOM   1561  NZ  LYS H 199      22.141  14.448  10.083  1.00 49.31           N1+
ATOM   1562  C   LYS H 199      24.859  10.366  14.372  1.00 31.58           C  
ATOM   1563  O   LYS H 199      24.442  10.040  15.481  1.00 31.59           O  
ATOM   1564  N   HIS H 200      26.138  10.176  14.005  1.00 31.51           N  
ATOM   1565  CA  HIS H 200      27.096   9.539  14.863  1.00 31.68           C  
ATOM   1566  ND1 HIS H 200      27.990   8.663  11.764  1.00  0.00           N  
ATOM   1567  CG  HIS H 200      28.364   8.339  13.050  1.00 38.85           C  
ATOM   1568  CB  HIS H 200      28.457   9.329  14.176  1.00 32.22           C  
ATOM   1569  NE2 HIS H 200      28.362   6.470  11.783  1.00  0.00           N  
ATOM   1570  CD2 HIS H 200      28.588   6.995  13.043  1.00  0.00           C  
ATOM   1571  CE1 HIS H 200      28.004   7.508  11.049  1.00  0.00           C  
ATOM   1572  C   HIS H 200      27.289  10.368  16.097  1.00 32.67           C  
ATOM   1573  O   HIS H 200      27.518   9.829  17.179  1.00 32.11           O  
ATOM   1574  N   GLU H 201      27.179  11.703  15.962  1.00 30.46           N  
ATOM   1575  CA  GLU H 201      27.398  12.628  17.042  1.00 32.99           C  
ATOM   1576  CB  GLU H 201      27.197  14.109  16.657  1.00 34.42           C  
ATOM   1577  CG  GLU H 201      28.222  14.664  15.667  1.00 45.73           C  
ATOM   1578  CD  GLU H 201      27.636  14.561  14.265  1.00 45.61           C  
ATOM   1579  OE1 GLU H 201      26.434  14.203  14.142  1.00 50.83           O  
ATOM   1580  OE2 GLU H 201      28.381  14.850  13.292  1.00 53.42           O1-
ATOM   1581  C   GLU H 201      26.417  12.356  18.135  1.00 29.53           C  
ATOM   1582  O   GLU H 201      26.678  12.664  19.296  1.00 29.83           O  
ATOM   1583  N   ASP H 202      25.243  11.809  17.774  1.00 26.07           N  
ATOM   1584  CA  ASP H 202      24.166  11.531  18.680  1.00 26.87           C  
ATOM   1585  CB  ASP H 202      22.911  11.013  17.975  1.00 27.05           C  
ATOM   1586  CG  ASP H 202      22.308  12.166  17.200  1.00 29.62           C  
ATOM   1587  OD1 ASP H 202      22.719  13.336  17.423  1.00 28.45           O  
ATOM   1588  OD2 ASP H 202      21.405  11.880  16.372  1.00 28.00           O1-
ATOM   1589  C   ASP H 202      24.546  10.484  19.684  1.00 27.64           C  
ATOM   1590  O   ASP H 202      23.854  10.325  20.687  1.00 27.18           O  
ATOM   1591  N   THR H 203      25.591   9.680  19.416  1.00 25.08           N  
ATOM   1592  CA  THR H 203      25.935   8.645  20.351  1.00 26.26           C  
ATOM   1593  CB  THR H 203      27.144   7.858  19.935  1.00 24.09           C  
ATOM   1594  OG1 THR H 203      26.940   7.290  18.650  1.00 26.73           O  
ATOM   1595  CG2 THR H 203      27.383   6.747  20.968  1.00 25.17           C  
ATOM   1596  C   THR H 203      26.230   9.269  21.684  1.00 26.30           C  
ATOM   1597  O   THR H 203      27.135  10.094  21.813  1.00 26.16           O  
ATOM   1598  N   ALA H 204      25.458   8.876  22.724  1.00 24.64           N  
ATOM   1599  CA  ALA H 204      25.659   9.436  24.033  1.00 23.36           C  
ATOM   1600  CB  ALA H 204      25.460  10.961  24.083  1.00 22.98           C  
ATOM   1601  C   ALA H 204      24.644   8.848  24.964  1.00 22.66           C  
ATOM   1602  O   ALA H 204      23.816   8.027  24.567  1.00 23.09           O  
ATOM   1603  N   THR H 205      24.716   9.242  26.254  1.00 23.40           N  
ATOM   1604  CA  THR H 205      23.744   8.831  27.227  1.00 23.59           C  
ATOM   1605  CB  THR H 205      24.253   8.624  28.622  1.00 25.66           C  
ATOM   1606  OG1 THR H 205      24.866   9.816  29.085  1.00 29.74           O  
ATOM   1607  CG2 THR H 205      25.230   7.455  28.684  1.00 24.60           C  
ATOM   1608  C   THR H 205      22.814   9.984  27.377  1.00 21.47           C  
ATOM   1609  O   THR H 205      23.246  11.132  27.471  1.00 22.41           O  
ATOM   1610  N   TYR H 206      21.503   9.702  27.414  1.00 22.58           N  
ATOM   1611  CA  TYR H 206      20.563  10.769  27.564  1.00 23.27           C  
ATOM   1612  CB  TYR H 206      19.446  10.763  26.501  1.00 22.70           C  
ATOM   1613  CG  TYR H 206      20.064  11.010  25.165  1.00 23.85           C  
ATOM   1614  CD1 TYR H 206      20.227  12.294  24.706  1.00 22.99           C  
ATOM   1615  CD2 TYR H 206      20.485   9.967  24.371  1.00 22.15           C  
ATOM   1616  CE1 TYR H 206      20.799  12.537  23.480  1.00 20.39           C  
ATOM   1617  CE2 TYR H 206      21.056  10.204  23.141  1.00 23.59           C  
ATOM   1618  CZ  TYR H 206      21.217  11.494  22.694  1.00 21.60           C  
ATOM   1619  OH  TYR H 206      21.805  11.746  21.436  1.00 22.18           O  
ATOM   1620  C   TYR H 206      19.899  10.582  28.892  1.00 23.95           C  
ATOM   1621  O   TYR H 206      19.435   9.489  29.217  1.00 25.71           O  
ATOM   1622  N   PHE H 207      19.843  11.662  29.702  1.00 22.42           N  
ATOM   1623  CA  PHE H 207      19.247  11.581  31.005  1.00 23.24           C  
ATOM   1624  CB  PHE H 207      20.144  12.137  32.131  1.00 20.74           C  
ATOM   1625  CG  PHE H 207      21.420  11.366  32.235  1.00 21.80           C  
ATOM   1626  CD1 PHE H 207      21.476  10.161  32.899  1.00 23.79           C  
ATOM   1627  CD2 PHE H 207      22.578  11.870  31.688  1.00 21.95           C  
ATOM   1628  CE1 PHE H 207      22.660   9.469  32.999  1.00 23.49           C  
ATOM   1629  CE2 PHE H 207      23.765  11.183  31.785  1.00 22.43           C  
ATOM   1630  CZ  PHE H 207      23.807   9.977  32.440  1.00 26.68           C  
ATOM   1631  C   PHE H 207      18.021  12.445  31.019  1.00 24.64           C  
ATOM   1632  O   PHE H 207      17.992  13.518  30.418  1.00 25.37           O  
ATOM   1633  N   CYS H 208      16.956  11.972  31.701  1.00 26.83           N  
ATOM   1634  CA  CYS H 208      15.792  12.781  31.916  1.00 26.00           C  
ATOM   1635  CB  CYS H 208      14.446  12.028  31.771  1.00 30.65           C  
ATOM   1636  SG  CYS H 208      14.303  10.582  32.866  1.00 40.74           S  
ATOM   1637  C   CYS H 208      15.926  13.230  33.336  1.00 27.47           C  
ATOM   1638  O   CYS H 208      16.381  12.468  34.187  1.00 28.40           O  
ATOM   1639  N   ALA H 209      15.590  14.502  33.624  1.00 25.07           N  
ATOM   1640  CA  ALA H 209      15.712  14.959  34.977  1.00 23.28           C  
ATOM   1641  CB  ALA H 209      16.950  15.839  35.222  1.00 22.76           C  
ATOM   1642  C   ALA H 209      14.517  15.797  35.284  1.00 25.79           C  
ATOM   1643  O   ALA H 209      14.028  16.539  34.434  1.00 25.57           O  
ATOM   1644  N   SER H 210      14.029  15.701  36.535  1.00 25.10           N  
ATOM   1645  CA  SER H 210      12.882  16.453  36.949  1.00 25.28           C  
ATOM   1646  CB  SER H 210      12.026  15.709  37.983  1.00 24.02           C  
ATOM   1647  OG  SER H 210      10.909  16.503  38.349  1.00  0.00           O  
ATOM   1648  C   SER H 210      13.397  17.695  37.592  1.00 26.09           C  
ATOM   1649  O   SER H 210      14.315  17.654  38.410  1.00 26.42           O  
ATOM   1650  N   LEU H 211      12.804  18.844  37.216  1.00 26.80           N  
ATOM   1651  CA  LEU H 211      13.245  20.113  37.704  1.00 26.52           C  
ATOM   1652  CB  LEU H 211      13.593  21.110  36.582  1.00 20.91           C  
ATOM   1653  CG  LEU H 211      14.817  20.696  35.743  1.00 14.58           C  
ATOM   1654  CD1 LEU H 211      16.113  20.758  36.568  1.00  0.00           C  
ATOM   1655  CD2 LEU H 211      14.600  19.321  35.085  1.00  0.00           C  
ATOM   1656  C   LEU H 211      12.151  20.711  38.508  1.00 28.28           C  
ATOM   1657  O   LEU H 211      10.998  20.284  38.447  1.00 27.88           O  
ATOM   1658  N   GLY H 212      12.752  21.270  39.544  1.00 33.70           N  
ATOM   1659  CA  GLY H 212      12.083  21.473  40.760  1.00 35.64           C  
ATOM   1660  C   GLY H 212      12.951  20.646  41.657  1.00 37.26           C  
ATOM   1661  O   GLY H 212      14.117  20.974  41.869  1.00 36.73           O  
ATOM   1662  N   GLU H 213      12.426  19.526  42.185  1.00 36.10           N  
ATOM   1663  CA  GLU H 213      13.250  18.678  43.001  1.00 33.46           C  
ATOM   1664  CB  GLU H 213      12.435  17.601  43.730  1.00  0.00           C  
ATOM   1665  CG  GLU H 213      11.411  18.162  44.715  1.00  0.00           C  
ATOM   1666  CD  GLU H 213      10.327  17.103  44.879  1.00  0.00           C  
ATOM   1667  OE1 GLU H 213      10.613  15.907  44.606  1.00  0.00           O  
ATOM   1668  OE2 GLU H 213       9.191  17.484  45.267  1.00  0.00           O1-
ATOM   1669  C   GLU H 213      14.165  17.953  42.058  1.00 32.71           C  
ATOM   1670  O   GLU H 213      13.713  17.146  41.251  1.00 32.34           O  
ATOM   1671  N   ASP H 214      15.487  18.197  42.130  1.00 31.84           N  
ATOM   1672  CA  ASP H 214      16.388  17.566  41.205  1.00 33.89           C  
ATOM   1673  CB  ASP H 214      17.827  18.103  41.200  1.00 33.13           C  
ATOM   1674  CG  ASP H 214      17.863  19.328  40.304  1.00 33.95           C  
ATOM   1675  OD1 ASP H 214      16.784  19.917  40.038  1.00 36.02           O  
ATOM   1676  OD2 ASP H 214      18.980  19.663  39.834  1.00 35.73           O1-
ATOM   1677  C   ASP H 214      16.469  16.101  41.426  1.00 33.90           C  
ATOM   1678  O   ASP H 214      17.008  15.622  42.422  1.00 32.79           O  
ATOM   1679  N   PHE H 215      15.924  15.348  40.461  1.00 26.37           N  
ATOM   1680  CA  PHE H 215      15.992  13.900  40.472  1.00 29.05           C  
ATOM   1681  CB  PHE H 215      14.676  13.179  40.814  1.00 34.10           C  
ATOM   1682  CG  PHE H 215      14.432  13.388  42.261  1.00 45.81           C  
ATOM   1683  CD1 PHE H 215      13.731  14.485  42.689  1.00 48.34           C  
ATOM   1684  CD2 PHE H 215      14.915  12.495  43.189  1.00 45.44           C  
ATOM   1685  CE1 PHE H 215      13.509  14.690  44.028  1.00 48.75           C  
ATOM   1686  CE2 PHE H 215      14.694  12.698  44.529  1.00 47.84           C  
ATOM   1687  CZ  PHE H 215      13.988  13.796  44.954  1.00 50.25           C  
ATOM   1688  C   PHE H 215      16.353  13.499  39.071  1.00 28.79           C  
ATOM   1689  O   PHE H 215      15.818  14.051  38.111  1.00 29.24           O  
ATOM   1690  N   TRP H 216      17.258  12.511  38.903  1.00 26.34           N  
ATOM   1691  CA  TRP H 216      17.705  12.181  37.574  1.00 25.83           C  
ATOM   1692  CB  TRP H 216      19.226  12.347  37.410  1.00 24.17           C  
ATOM   1693  CG  TRP H 216      19.715  13.775  37.493  1.00 24.83           C  
ATOM   1694  CD2 TRP H 216      20.495  14.435  36.483  1.00 24.68           C  
ATOM   1695  CD1 TRP H 216      19.574  14.668  38.514  1.00 25.19           C  
ATOM   1696  NE1 TRP H 216      20.198  15.850  38.196  1.00 25.56           N  
ATOM   1697  CE2 TRP H 216      20.773  15.719  36.949  1.00 24.75           C  
ATOM   1698  CE3 TRP H 216      20.944  14.008  35.266  1.00 24.64           C  
ATOM   1699  CZ2 TRP H 216      21.508  16.597  36.203  1.00 24.98           C  
ATOM   1700  CZ3 TRP H 216      21.683  14.898  34.515  1.00 27.36           C  
ATOM   1701  CH2 TRP H 216      21.959  16.170  34.973  1.00 27.17           C  
ATOM   1702  C   TRP H 216      17.389  10.747  37.273  1.00 27.21           C  
ATOM   1703  O   TRP H 216      17.347   9.901  38.164  1.00 28.90           O  
ATOM   1704  N   GLY H 217      17.149  10.446  35.980  1.00 25.40           N  
ATOM   1705  CA  GLY H 217      16.881   9.100  35.560  1.00 25.21           C  
ATOM   1706  C   GLY H 217      18.203   8.397  35.457  1.00 24.50           C  
ATOM   1707  O   GLY H 217      19.251   9.014  35.621  1.00 24.73           O  
ATOM   1708  N   GLN H 218      18.170   7.073  35.187  1.00 26.03           N  
ATOM   1709  CA  GLN H 218      19.355   6.258  35.085  1.00 27.23           C  
ATOM   1710  CB  GLN H 218      19.092   4.737  35.011  1.00 29.90           C  
ATOM   1711  CG  GLN H 218      18.414   4.236  33.733  1.00 32.10           C  
ATOM   1712  CD  GLN H 218      16.911   4.233  33.947  1.00 30.65           C  
ATOM   1713  OE1 GLN H 218      16.345   5.173  34.502  1.00 31.15           O  
ATOM   1714  NE2 GLN H 218      16.244   3.136  33.498  1.00 34.17           N  
ATOM   1715  C   GLN H 218      20.139   6.631  33.865  1.00 28.22           C  
ATOM   1716  O   GLN H 218      21.360   6.484  33.837  1.00 28.18           O  
ATOM   1717  N   GLY H 219      19.453   7.071  32.797  1.00 26.12           N  
ATOM   1718  CA  GLY H 219      20.134   7.429  31.587  1.00 26.58           C  
ATOM   1719  C   GLY H 219      19.942   6.314  30.610  1.00 28.79           C  
ATOM   1720  O   GLY H 219      19.864   5.145  30.985  1.00 31.47           O  
ATOM   1721  N   THR H 220      19.841   6.669  29.314  1.00 27.47           N  
ATOM   1722  CA  THR H 220      19.702   5.706  28.259  1.00 25.55           C  
ATOM   1723  CB  THR H 220      18.468   5.884  27.433  1.00 29.37           C  
ATOM   1724  OG1 THR H 220      18.411   7.214  26.944  1.00 30.84           O  
ATOM   1725  CG2 THR H 220      17.237   5.574  28.280  1.00 30.16           C  
ATOM   1726  C   THR H 220      20.837   5.921  27.322  1.00 27.52           C  
ATOM   1727  O   THR H 220      21.095   7.044  26.893  1.00 25.17           O  
ATOM   1728  N   THR H 221      21.532   4.833  26.948  1.00 26.75           N  
ATOM   1729  CA  THR H 221      22.645   5.006  26.068  1.00 28.42           C  
ATOM   1730  CB  THR H 221      23.812   4.115  26.391  1.00 30.46           C  
ATOM   1731  OG1 THR H 221      24.263   4.358  27.716  1.00 39.93           O  
ATOM   1732  CG2 THR H 221      24.946   4.403  25.396  1.00 33.39           C  
ATOM   1733  C   THR H 221      22.191   4.695  24.681  1.00 27.62           C  
ATOM   1734  O   THR H 221      21.566   3.665  24.427  1.00 27.17           O  
ATOM   1735  N   LEU H 222      22.472   5.622  23.748  1.00 27.78           N  
ATOM   1736  CA  LEU H 222      22.131   5.417  22.372  1.00 26.36           C  
ATOM   1737  CB  LEU H 222      21.278   6.544  21.768  1.00 26.10           C  
ATOM   1738  CG  LEU H 222      20.913   6.317  20.288  1.00  0.00           C  
ATOM   1739  CD1 LEU H 222      20.034   5.068  20.114  1.00  0.00           C  
ATOM   1740  CD2 LEU H 222      20.285   7.577  19.669  1.00  0.00           C  
ATOM   1741  C   LEU H 222      23.410   5.371  21.604  1.00 26.70           C  
ATOM   1742  O   LEU H 222      24.267   6.241  21.759  1.00 27.06           O  
ATOM   1743  N   THR H 223      23.584   4.331  20.769  1.00 26.30           N  
ATOM   1744  CA  THR H 223      24.776   4.236  19.978  1.00 27.33           C  
ATOM   1745  CB  THR H 223      25.564   2.980  20.217  1.00 29.42           C  
ATOM   1746  OG1 THR H 223      24.736   1.844  20.033  1.00 33.18           O  
ATOM   1747  CG2 THR H 223      26.139   3.002  21.638  1.00 29.11           C  
ATOM   1748  C   THR H 223      24.376   4.253  18.541  1.00 26.18           C  
ATOM   1749  O   THR H 223      23.520   3.481  18.114  1.00 27.27           O  
ATOM   1750  N   VAL H 224      24.989   5.155  17.753  0.82 26.74           N  
ATOM   1751  CA  VAL H 224      24.669   5.240  16.360  0.82 26.13           C  
ATOM   1752  CB  VAL H 224      24.467   6.654  15.895  0.82 27.73           C  
ATOM   1753  CG1 VAL H 224      24.274   6.654  14.371  0.82 26.11           C  
ATOM   1754  CG2 VAL H 224      23.295   7.264  16.686  0.82 26.04           C  
ATOM   1755  C   VAL H 224      25.837   4.693  15.610  0.82 27.03           C  
ATOM   1756  O   VAL H 224      26.939   5.234  15.683  0.82 27.13           O  
ATOM   1757  N   SER H 225      25.624   3.596  14.856  1.00 27.58           N  
ATOM   1758  CA  SER H 225      26.715   3.011  14.134  1.00 28.90           C  
ATOM   1759  CB  SER H 225      27.458   1.933  14.945  1.00 27.90           C  
ATOM   1760  OG  SER H 225      28.513   1.374  14.179  1.00 28.27           O  
ATOM   1761  C   SER H 225      26.178   2.342  12.909  1.00 29.35           C  
ATOM   1762  O   SER H 225      25.043   1.874  12.880  1.00 29.55           O  
ATOM   1763  N   SER H 226      27.012   2.279  11.852  1.00 30.09           N  
ATOM   1764  CA  SER H 226      26.619   1.644  10.629  1.00 30.02           C  
ATOM   1765  CB  SER H 226      26.926   2.496   9.386  1.00 30.77           C  
ATOM   1766  OG  SER H 226      28.327   2.694   9.261  1.00 40.22           O  
ATOM   1767  C   SER H 226      27.423   0.356  10.511  1.00 30.03           C  
ATOM   1768  O   SER H 226      26.814  -0.690  10.157  1.00 31.27           O  
ATOM   1769  OXT SER H 226      28.656   0.399  10.769  1.00  0.00           O1-
TER    1770      SER H 226 
CONECT  155  716
CONECT  716  155
CONECT 1034 1636
CONECT 1636 1034
END
