# Supplementary material for: Fully automated antibody structure prediction using BIOVIA tools: Validation study
Source: PLoS One. 2017 May 18;12(5):e0177923. doi: 10.1371/journal.pone.0177923 (PMC5436848; doi:10.1371/journal.pone.0177923)
Supplement: S1 Dataset — Predicted structures using the Top5 framework method, Chothia CDR definition with no canonical filtering and generating 50 models. These were used in the detailed discussion of outliers and for comparison against predictions using canonical filtering. (ZIP) [file pone.0177923.s003.zip › 4LEO_BA_FV_FinalModel.pdb]

REMARK   Accelrys Discovery Studio PDB file
REMARK   Created:  2015-05-08T04:55:47Z
SSBOND   1 CYS L   23    CYS L   94                                     
SSBOND   2 CYS H  135    CYS H  209                                     
ATOM      1  N   ASP L   1      25.570  33.343  26.361  1.00 35.15           N1+
ATOM      2  CA  ASP L   1      25.365  32.208  27.289  1.00 34.71           C  
ATOM      3  CB  ASP L   1      25.665  30.869  26.594  1.00 35.77           C  
ATOM      4  CG  ASP L   1      24.577  30.610  25.563  1.00 34.55           C  
ATOM      5  OD1 ASP L   1      23.577  31.377  25.551  1.00 26.55           O  
ATOM      6  OD2 ASP L   1      24.730  29.640  24.775  1.00 30.06           O1-
ATOM      7  C   ASP L   1      26.289  32.345  28.448  1.00 33.35           C  
ATOM      8  O   ASP L   1      27.340  32.972  28.342  1.00 35.07           O  
ATOM      9  N   ILE L   2      25.908  31.758  29.596  1.00 31.23           N  
ATOM     10  CA  ILE L   2      26.725  31.859  30.766  1.00 27.98           C  
ATOM     11  CB  ILE L   2      25.949  31.737  32.045  1.00 28.35           C  
ATOM     12  CG1 ILE L   2      24.927  32.878  32.168  1.00 28.03           C  
ATOM     13  CG2 ILE L   2      26.954  31.678  33.206  1.00 24.25           C  
ATOM     14  CD1 ILE L   2      23.915  32.666  33.293  1.00 22.44           C  
ATOM     15  C   ILE L   2      27.693  30.725  30.730  1.00 27.03           C  
ATOM     16  O   ILE L   2      27.308  29.569  30.562  1.00 25.69           O  
ATOM     17  N   VAL L   3      28.991  31.042  30.887  1.00 26.53           N  
ATOM     18  CA  VAL L   3      29.990  30.016  30.851  1.00 25.66           C  
ATOM     19  CB  VAL L   3      31.218  30.404  30.079  1.00 26.60           C  
ATOM     20  CG1 VAL L   3      31.923  31.558  30.812  1.00 26.64           C  
ATOM     21  CG2 VAL L   3      32.097  29.155  29.906  1.00 26.62           C  
ATOM     22  C   VAL L   3      30.412  29.741  32.256  1.00 25.83           C  
ATOM     23  O   VAL L   3      30.620  30.657  33.050  1.00 27.00           O  
ATOM     24  N   MET L   4      30.533  28.447  32.607  1.00 25.29           N  
ATOM     25  CA  MET L   4      30.930  28.107  33.942  1.00 23.60           C  
ATOM     26  CB  MET L   4      30.010  27.058  34.587  1.00 22.37           C  
ATOM     27  CG  MET L   4      28.543  27.493  34.629  1.00 21.22           C  
ATOM     28  SD  MET L   4      28.207  28.962  35.645  1.00 17.16           S  
ATOM     29  CE  MET L   4      28.232  28.067  37.224  1.00 18.78           C  
ATOM     30  C   MET L   4      32.294  27.500  33.854  1.00 24.19           C  
ATOM     31  O   MET L   4      32.530  26.599  33.052  1.00 24.70           O  
ATOM     32  N   THR L   5      33.237  27.986  34.684  1.00 24.06           N  
ATOM     33  CA  THR L   5      34.575  27.468  34.640  1.00 25.70           C  
ATOM     34  CB  THR L   5      35.597  28.532  34.355  1.00 26.49           C  
ATOM     35  OG1 THR L   5      35.319  29.153  33.109  1.00 28.15           O  
ATOM     36  CG2 THR L   5      36.995  27.894  34.329  1.00 27.64           C  
ATOM     37  C   THR L   5      34.892  26.892  35.985  1.00 26.38           C  
ATOM     38  O   THR L   5      34.717  27.549  37.009  1.00 27.00           O  
ATOM     39  N   GLN L   6      35.379  25.632  36.014  1.00 25.24           N  
ATOM     40  CA  GLN L   6      35.697  25.015  37.270  1.00 24.55           C  
ATOM     41  CB  GLN L   6      35.008  23.658  37.501  1.00 23.55           C  
ATOM     42  CG  GLN L   6      33.485  23.764  37.621  1.00 23.07           C  
ATOM     43  CD  GLN L   6      32.924  22.369  37.877  1.00 27.19           C  
ATOM     44  OE1 GLN L   6      32.106  21.862  37.111  1.00 24.58           O  
ATOM     45  NE2 GLN L   6      33.372  21.734  38.993  1.00 23.56           N  
ATOM     46  C   GLN L   6      37.173  24.793  37.341  1.00 26.15           C  
ATOM     47  O   GLN L   6      37.848  24.622  36.326  1.00 25.38           O  
ATOM     48  N   SER L   7      37.711  24.829  38.576  1.00 27.46           N  
ATOM     49  CA  SER L   7      39.111  24.615  38.791  1.00 28.34           C  
ATOM     50  CB  SER L   7      39.898  25.937  38.841  1.00 27.15           C  
ATOM     51  OG  SER L   7      41.278  25.696  39.057  1.00 36.85           O  
ATOM     52  C   SER L   7      39.236  23.964  40.133  1.00 28.83           C  
ATOM     53  O   SER L   7      38.441  24.249  41.029  1.00 30.36           O  
ATOM     54  N   PRO L   8      40.183  23.079  40.324  1.00 28.11           N  
ATOM     55  CA  PRO L   8      41.075  22.620  39.293  1.00 27.88           C  
ATOM     56  CD  PRO L   8      40.765  22.920  41.646  1.00 28.46           C  
ATOM     57  CB  PRO L   8      42.349  22.152  40.000  1.00 27.27           C  
ATOM     58  CG  PRO L   8      41.911  21.916  41.452  1.00 27.67           C  
ATOM     59  C   PRO L   8      40.402  21.515  38.547  1.00 28.03           C  
ATOM     60  O   PRO L   8      39.322  21.090  38.955  1.00 28.24           O  
ATOM     61  N   ASP L   9      41.011  21.049  37.441  1.00 28.64           N  
ATOM     62  CA  ASP L   9      40.443  19.976  36.685  1.00 29.51           C  
ATOM     63  CB  ASP L   9      41.207  19.690  35.380  1.00 30.16           C  
ATOM     64  CG  ASP L   9      40.913  20.837  34.420  1.00 30.08           C  
ATOM     65  OD1 ASP L   9      39.774  21.375  34.467  1.00 34.39           O  
ATOM     66  OD2 ASP L   9      41.823  21.187  33.623  1.00 32.14           O1-
ATOM     67  C   ASP L   9      40.439  18.735  37.525  1.00 29.17           C  
ATOM     68  O   ASP L   9      39.468  17.981  37.505  1.00 29.65           O  
ATOM     69  N   SER L  10      41.520  18.477  38.289  1.00 29.21           N  
ATOM     70  CA  SER L  10      41.522  17.292  39.102  1.00 30.14           C  
ATOM     71  CB  SER L  10      42.254  16.109  38.447  1.00 30.76           C  
ATOM     72  OG  SER L  10      43.620  16.435  38.235  1.00 31.87           O  
ATOM     73  C   SER L  10      42.207  17.584  40.406  1.00 29.96           C  
ATOM     74  O   SER L  10      43.144  18.381  40.457  1.00 30.57           O  
ATOM     75  N   LEU L  11      41.727  16.950  41.504  1.00 29.69           N  
ATOM     76  CA  LEU L  11      42.323  17.094  42.807  1.00 30.99           C  
ATOM     77  CB  LEU L  11      41.415  17.634  43.931  1.00 30.73           C  
ATOM     78  CG  LEU L  11      41.092  19.132  43.962  1.00 35.83           C  
ATOM     79  CD1 LEU L  11      42.352  19.976  44.208  1.00 34.66           C  
ATOM     80  CD2 LEU L  11      40.267  19.546  42.742  1.00 43.88           C  
ATOM     81  C   LEU L  11      42.623  15.729  43.340  1.00 31.72           C  
ATOM     82  O   LEU L  11      41.785  14.832  43.269  1.00 31.48           O  
ATOM     83  N   ALA L  12      43.827  15.547  43.915  1.00 32.15           N  
ATOM     84  CA  ALA L  12      44.139  14.302  44.556  1.00 33.14           C  
ATOM     85  CB  ALA L  12      45.444  13.663  44.053  1.00 33.28           C  
ATOM     86  C   ALA L  12      44.317  14.633  46.005  1.00 33.47           C  
ATOM     87  O   ALA L  12      45.125  15.493  46.356  1.00 34.23           O  
ATOM     88  N   VAL L  13      43.573  13.945  46.895  1.00 32.09           N  
ATOM     89  CA  VAL L  13      43.634  14.312  48.281  1.00 31.24           C  
ATOM     90  CB  VAL L  13      42.439  15.146  48.651  1.00 32.13           C  
ATOM     91  CG1 VAL L  13      41.226  14.215  48.807  1.00 29.63           C  
ATOM     92  CG2 VAL L  13      42.752  16.019  49.869  1.00 28.59           C  
ATOM     93  C   VAL L  13      43.602  13.061  49.111  1.00 31.78           C  
ATOM     94  O   VAL L  13      42.990  12.066  48.726  1.00 31.86           O  
ATOM     95  N   SER L  14      44.273  13.082  50.282  1.00 32.43           N  
ATOM     96  CA  SER L  14      44.283  11.939  51.154  1.00 32.73           C  
ATOM     97  CB  SER L  14      45.422  11.943  52.187  1.00 34.65           C  
ATOM     98  OG  SER L  14      46.676  11.826  51.532  1.00 39.43           O  
ATOM     99  C   SER L  14      42.998  11.939  51.915  1.00 32.41           C  
ATOM    100  O   SER L  14      42.332  12.966  52.030  1.00 31.80           O  
ATOM    101  N   LEU L  15      42.624  10.769  52.471  1.00 33.61           N  
ATOM    102  CA  LEU L  15      41.387  10.676  53.186  1.00 34.95           C  
ATOM    103  CB  LEU L  15      41.061   9.270  53.726  1.00 35.12           C  
ATOM    104  CG  LEU L  15      40.785   8.211  52.645  1.00 34.22           C  
ATOM    105  CD1 LEU L  15      39.522   8.552  51.839  1.00 33.56           C  
ATOM    106  CD2 LEU L  15      42.022   7.972  51.768  1.00 32.38           C  
ATOM    107  C   LEU L  15      41.466  11.562  54.381  1.00 35.19           C  
ATOM    108  O   LEU L  15      42.502  11.657  55.037  1.00 35.60           O  
ATOM    109  N   GLY L  16      40.355  12.264  54.670  1.00 34.85           N  
ATOM    110  CA  GLY L  16      40.278  13.073  55.848  1.00 36.31           C  
ATOM    111  C   GLY L  16      40.678  14.485  55.546  1.00 37.15           C  
ATOM    112  O   GLY L  16      40.384  15.388  56.326  1.00 37.94           O  
ATOM    113  N   GLU L  17      41.350  14.728  54.405  1.00 34.72           N  
ATOM    114  CA  GLU L  17      41.769  16.069  54.097  1.00 34.19           C  
ATOM    115  CB  GLU L  17      42.926  16.159  53.083  1.00 34.54           C  
ATOM    116  CG  GLU L  17      44.275  15.737  53.673  1.00 34.12           C  
ATOM    117  CD  GLU L  17      45.357  15.939  52.621  1.00 45.00           C  
ATOM    118  OE1 GLU L  17      44.998  16.153  51.434  1.00 48.48           O  
ATOM    119  OE2 GLU L  17      46.559  15.884  52.994  1.00 57.40           O1-
ATOM    120  C   GLU L  17      40.597  16.822  53.556  1.00 34.28           C  
ATOM    121  O   GLU L  17      39.568  16.236  53.226  1.00 32.95           O  
ATOM    122  N   ARG L  18      40.707  18.166  53.503  1.00 34.40           N  
ATOM    123  CA  ARG L  18      39.621  18.977  53.027  1.00 33.28           C  
ATOM    124  CB  ARG L  18      39.534  20.346  53.728  1.00 32.77           C  
ATOM    125  CG  ARG L  18      38.274  21.144  53.387  1.00 33.47           C  
ATOM    126  CD  ARG L  18      38.121  22.420  54.221  1.00 45.15           C  
ATOM    127  NE  ARG L  18      38.668  23.558  53.429  1.00 48.82           N  
ATOM    128  CZ  ARG L  18      39.993  23.879  53.492  1.00 69.08           C  
ATOM    129  NH1 ARG L  18      40.848  23.131  54.250  0.90 33.06           N1+
ATOM    130  NH2 ARG L  18      40.463  24.950  52.788  1.00 34.91           N  
ATOM    131  C   ARG L  18      39.796  19.220  51.558  1.00 32.58           C  
ATOM    132  O   ARG L  18      40.914  19.375  51.070  1.00 32.90           O  
ATOM    133  N   ALA L  19      38.675  19.242  50.806  1.00 31.44           N  
ATOM    134  CA  ALA L  19      38.756  19.500  49.397  1.00 29.73           C  
ATOM    135  CB  ALA L  19      38.208  18.363  48.519  1.00 29.80           C  
ATOM    136  C   ALA L  19      37.936  20.715  49.105  1.00 29.29           C  
ATOM    137  O   ALA L  19      36.839  20.884  49.634  1.00 29.91           O  
ATOM    138  N   THR L  20      38.477  21.608  48.253  1.00 27.77           N  
ATOM    139  CA  THR L  20      37.782  22.805  47.878  1.00 28.06           C  
ATOM    140  CB  THR L  20      38.493  24.045  48.337  1.00 28.36           C  
ATOM    141  OG1 THR L  20      38.642  24.029  49.749  1.00 33.25           O  
ATOM    142  CG2 THR L  20      37.684  25.276  47.908  1.00 28.41           C  
ATOM    143  C   THR L  20      37.761  22.842  46.380  1.00 28.50           C  
ATOM    144  O   THR L  20      38.804  22.715  45.742  1.00 28.63           O  
ATOM    145  N   ILE L  21      36.568  23.026  45.778  1.00 28.13           N  
ATOM    146  CA  ILE L  21      36.454  23.059  44.344  1.00 27.37           C  
ATOM    147  CB  ILE L  21      35.560  21.978  43.801  1.00 26.27           C  
ATOM    148  CG1 ILE L  21      36.136  20.593  44.146  1.00 24.15           C  
ATOM    149  CG2 ILE L  21      35.376  22.205  42.291  1.00 16.10           C  
ATOM    150  CD1 ILE L  21      35.153  19.448  43.903  1.00 33.96           C  
ATOM    151  C   ILE L  21      35.858  24.385  43.969  1.00 28.61           C  
ATOM    152  O   ILE L  21      34.936  24.868  44.625  1.00 29.90           O  
ATOM    153  N   ASN L  22      36.372  25.014  42.889  1.00 29.73           N  
ATOM    154  CA  ASN L  22      35.929  26.336  42.528  1.00 30.25           C  
ATOM    155  CB  ASN L  22      37.087  27.307  42.236  1.00 31.45           C  
ATOM    156  CG  ASN L  22      37.874  27.537  43.517  1.00 36.50           C  
ATOM    157  OD1 ASN L  22      37.307  27.839  44.565  1.00 37.85           O  
ATOM    158  ND2 ASN L  22      39.222  27.381  43.434  1.00 36.17           N  
ATOM    159  C   ASN L  22      35.106  26.298  41.274  1.00 30.69           C  
ATOM    160  O   ASN L  22      35.298  25.453  40.402  1.00 30.16           O  
ATOM    161  N   CYS L  23      34.127  27.225  41.182  1.00 30.72           N  
ATOM    162  CA  CYS L  23      33.308  27.372  40.009  1.00 30.66           C  
ATOM    163  CB  CYS L  23      31.924  26.689  40.127  1.00 29.93           C  
ATOM    164  SG  CYS L  23      30.896  26.882  38.635  1.00 34.62           S  
ATOM    165  C   CYS L  23      33.097  28.846  39.797  1.00 31.39           C  
ATOM    166  O   CYS L  23      32.583  29.542  40.672  1.00 32.12           O  
ATOM    167  N   LYS L  24      33.492  29.355  38.610  1.00 30.09           N  
ATOM    168  CA  LYS L  24      33.380  30.758  38.310  1.00 30.78           C  
ATOM    169  CB  LYS L  24      34.728  31.368  37.888  1.00 31.00           C  
ATOM    170  CG  LYS L  24      34.722  32.881  37.668  1.00 38.83           C  
ATOM    171  CD  LYS L  24      36.127  33.467  37.510  1.00 67.45           C  
ATOM    172  CE  LYS L  24      36.144  34.946  37.119  1.00 54.14           C  
ATOM    173  NZ  LYS L  24      37.539  35.418  36.982  1.00 58.20           N1+
ATOM    174  C   LYS L  24      32.431  30.905  37.156  1.00 30.16           C  
ATOM    175  O   LYS L  24      32.468  30.125  36.208  1.00 30.30           O  
ATOM    176  N   SER L  25      31.563  31.935  37.206  1.00 28.56           N  
ATOM    177  CA  SER L  25      30.562  32.146  36.197  1.00 27.88           C  
ATOM    178  CB  SER L  25      29.169  32.337  36.828  1.00 27.35           C  
ATOM    179  OG  SER L  25      28.182  32.545  35.832  1.00 25.89           O  
ATOM    180  C   SER L  25      30.911  33.389  35.440  1.00 28.72           C  
ATOM    181  O   SER L  25      31.474  34.328  35.995  1.00 31.31           O  
ATOM    182  N   SER L  26      30.612  33.404  34.124  1.00 16.23           N  
ATOM    183  CA  SER L  26      30.889  34.515  33.253  1.00 16.71           C  
ATOM    184  CB  SER L  26      30.600  34.186  31.781  1.00 16.15           C  
ATOM    185  OG  SER L  26      30.794  35.342  30.979  1.00 15.05           O  
ATOM    186  C   SER L  26      30.007  35.665  33.621  1.00 17.89           C  
ATOM    187  O   SER L  26      30.376  36.824  33.432  1.00 18.70           O  
ATOM    188  N   GLN L  27      28.799  35.364  34.136  1.00 18.61           N  
ATOM    189  CA  GLN L  27      27.849  36.385  34.478  1.00 18.74           C  
ATOM    190  CB  GLN L  27      26.632  36.393  33.539  1.00 23.84           C  
ATOM    191  CG  GLN L  27      26.988  36.672  32.078  1.00 27.74           C  
ATOM    192  CD  GLN L  27      25.770  36.333  31.233  1.00 31.69           C  
ATOM    193  OE1 GLN L  27      24.632  36.563  31.639  1.00 32.17           O  
ATOM    194  NE2 GLN L  27      26.014  35.752  30.028  1.00 31.40           N  
ATOM    195  C   GLN L  27      27.332  36.077  35.850  1.00 17.32           C  
ATOM    196  O   GLN L  27      27.433  34.950  36.324  1.00 18.12           O  
ATOM    197  N   SER L  28      26.753  37.083  36.531  1.00 17.43           N  
ATOM    198  CA  SER L  28      26.276  36.866  37.867  1.00 17.17           C  
ATOM    199  CB  SER L  28      25.932  38.159  38.624  1.00 18.76           C  
ATOM    200  OG  SER L  28      25.469  37.847  39.929  1.00 17.64           O  
ATOM    201  C   SER L  28      25.039  36.017  37.848  1.00 14.35           C  
ATOM    202  O   SER L  28      24.146  36.181  37.021  1.00 13.36           O  
ATOM    203  N   VAL L  29      25.030  35.034  38.765  1.00 13.46           N  
ATOM    204  CA  VAL L  29      24.014  34.063  39.051  1.00 14.69           C  
ATOM    205  CB  VAL L  29      24.627  32.850  39.694  1.00 13.31           C  
ATOM    206  CG1 VAL L  29      23.536  31.816  39.989  1.00  0.00           C  
ATOM    207  CG2 VAL L  29      25.767  32.347  38.796  1.00  0.00           C  
ATOM    208  C   VAL L  29      22.969  34.632  39.976  1.00 14.14           C  
ATOM    209  O   VAL L  29      21.928  34.014  40.200  1.00 13.38           O  
ATOM    210  N   LEU L  30      23.268  35.770  40.637  1.00 15.18           N  
ATOM    211  CA  LEU L  30      22.398  36.327  41.638  1.00 16.58           C  
ATOM    212  CB  LEU L  30      23.072  37.467  42.435  1.00 20.05           C  
ATOM    213  CG  LEU L  30      22.192  38.091  43.537  1.00 21.99           C  
ATOM    214  CD1 LEU L  30      21.905  37.090  44.667  1.00 23.07           C  
ATOM    215  CD2 LEU L  30      22.792  39.411  44.046  1.00 27.46           C  
ATOM    216  C   LEU L  30      21.147  36.881  41.020  1.00 15.75           C  
ATOM    217  O   LEU L  30      21.184  37.638  40.051  1.00 17.32           O  
ATOM    218  N   ASN L  31      19.986  36.510  41.602  1.00 16.37           N  
ATOM    219  CA  ASN L  31      18.708  36.993  41.154  1.00 17.54           C  
ATOM    220  CB  ASN L  31      17.587  35.954  41.352  1.00 19.36           C  
ATOM    221  CG  ASN L  31      16.317  36.435  40.665  1.00 22.78           C  
ATOM    222  OD1 ASN L  31      15.830  37.532  40.933  1.00 24.25           O  
ATOM    223  ND2 ASN L  31      15.761  35.593  39.752  1.00 24.34           N  
ATOM    224  C   ASN L  31      18.421  38.184  42.009  1.00 18.87           C  
ATOM    225  O   ASN L  31      18.370  38.080  43.231  1.00 18.77           O  
ATOM    226  N   SER L  32      18.230  39.363  41.396  1.00 23.56           N  
ATOM    227  CA  SER L  32      18.078  40.559  42.176  1.00 27.87           C  
ATOM    228  CB  SER L  32      18.008  41.831  41.315  1.00 29.93           C  
ATOM    229  OG  SER L  32      19.254  42.048  40.669  1.00 34.34           O  
ATOM    230  C   SER L  32      16.843  40.510  43.017  1.00 25.45           C  
ATOM    231  O   SER L  32      16.845  40.996  44.147  1.00 28.09           O  
ATOM    232  N   GLY L  33      15.742  39.936  42.504  1.00 26.64           N  
ATOM    233  CA  GLY L  33      14.551  40.031  43.295  1.00 26.17           C  
ATOM    234  C   GLY L  33      14.663  39.297  44.600  1.00 25.19           C  
ATOM    235  O   GLY L  33      14.467  39.884  45.664  1.00 25.34           O  
ATOM    236  N   ASN L  34      14.952  37.984  44.542  1.00 22.07           N  
ATOM    237  CA  ASN L  34      15.041  37.143  45.706  1.00 20.66           C  
ATOM    238  CB  ASN L  34      14.616  35.684  45.454  1.00 23.16           C  
ATOM    239  CG  ASN L  34      15.378  35.088  44.282  1.00 22.08           C  
ATOM    240  OD1 ASN L  34      14.874  34.195  43.607  1.00 19.28           O  
ATOM    241  ND2 ASN L  34      16.614  35.582  44.019  1.00 14.50           N  
ATOM    242  C   ASN L  34      16.387  37.213  46.365  1.00 20.07           C  
ATOM    243  O   ASN L  34      16.545  36.853  47.530  1.00 19.13           O  
ATOM    244  N   GLN L  35      17.402  37.663  45.613  1.00 20.69           N  
ATOM    245  CA  GLN L  35      18.763  37.691  46.061  1.00 21.73           C  
ATOM    246  CB  GLN L  35      19.037  38.650  47.226  1.00 25.50           C  
ATOM    247  CG  GLN L  35      18.998  40.112  46.783  0.98 29.21           C  
ATOM    248  CD  GLN L  35      19.543  40.933  47.933  0.95 31.10           C  
ATOM    249  OE1 GLN L  35      19.322  40.599  49.095  0.95 31.15           O  
ATOM    250  NE2 GLN L  35      20.283  42.027  47.611  1.00 31.17           N  
ATOM    251  C   GLN L  35      19.239  36.314  46.401  1.00 21.94           C  
ATOM    252  O   GLN L  35      19.911  36.093  47.408  1.00 21.22           O  
ATOM    253  N   LYS L  36      18.890  35.332  45.550  1.00 21.48           N  
ATOM    254  CA  LYS L  36      19.402  34.007  45.734  1.00 18.70           C  
ATOM    255  CB  LYS L  36      18.303  32.950  45.942  1.00 20.84           C  
ATOM    256  CG  LYS L  36      17.728  33.060  47.356  1.00 22.79           C  
ATOM    257  CD  LYS L  36      16.372  32.402  47.593  1.00 25.50           C  
ATOM    258  CE  LYS L  36      15.878  32.575  49.032  1.00 30.70           C  
ATOM    259  NZ  LYS L  36      14.442  32.240  49.127  1.00 33.40           N1+
ATOM    260  C   LYS L  36      20.214  33.681  44.519  1.00 17.34           C  
ATOM    261  O   LYS L  36      19.885  34.093  43.410  1.00 16.71           O  
ATOM    262  N   ASN L  37      21.327  32.945  44.700  1.00 16.99           N  
ATOM    263  CA  ASN L  37      22.168  32.638  43.579  1.00 15.46           C  
ATOM    264  CB  ASN L  37      23.670  32.548  43.922  1.00 15.47           C  
ATOM    265  CG  ASN L  37      24.198  33.964  44.131  1.00 15.80           C  
ATOM    266  OD1 ASN L  37      24.095  34.816  43.249  1.00 16.12           O  
ATOM    267  ND2 ASN L  37      24.778  34.228  45.332  1.00 15.89           N  
ATOM    268  C   ASN L  37      21.730  31.320  43.033  1.00 15.56           C  
ATOM    269  O   ASN L  37      21.725  30.311  43.737  1.00 14.86           O  
ATOM    270  N   TYR L  38      21.379  31.305  41.730  1.00 13.88           N  
ATOM    271  CA  TYR L  38      20.891  30.110  41.106  1.00 13.59           C  
ATOM    272  CB  TYR L  38      19.954  30.399  39.915  1.00 14.39           C  
ATOM    273  CG  TYR L  38      18.657  30.879  40.465  1.00 13.90           C  
ATOM    274  CD1 TYR L  38      18.582  32.071  41.145  1.00 14.57           C  
ATOM    275  CD2 TYR L  38      17.511  30.142  40.277  1.00 16.35           C  
ATOM    276  CE1 TYR L  38      17.383  32.516  41.651  1.00 14.41           C  
ATOM    277  CE2 TYR L  38      16.310  30.580  40.778  1.00 17.25           C  
ATOM    278  CZ  TYR L  38      16.246  31.765  41.468  1.00 15.18           C  
ATOM    279  OH  TYR L  38      15.006  32.203  41.977  1.00 15.79           O  
ATOM    280  C   TYR L  38      22.050  29.337  40.571  1.00 13.41           C  
ATOM    281  O   TYR L  38      22.337  29.318  39.377  1.00 12.71           O  
ATOM    282  N   LEU L  39      22.733  28.645  41.488  1.00 23.58           N  
ATOM    283  CA  LEU L  39      23.871  27.806  41.218  1.00 23.23           C  
ATOM    284  CB  LEU L  39      25.192  28.383  41.744  1.00 22.29           C  
ATOM    285  CG  LEU L  39      26.395  27.465  41.462  1.00 26.43           C  
ATOM    286  CD1 LEU L  39      26.764  27.443  39.974  1.00 18.15           C  
ATOM    287  CD2 LEU L  39      27.580  27.793  42.371  1.00 22.59           C  
ATOM    288  C   LEU L  39      23.684  26.505  41.946  1.00 23.58           C  
ATOM    289  O   LEU L  39      23.217  26.491  43.085  1.00 23.38           O  
ATOM    290  N   THR L  40      24.067  25.374  41.306  1.00 23.30           N  
ATOM    291  CA  THR L  40      23.913  24.084  41.921  1.00 22.18           C  
ATOM    292  CB  THR L  40      22.796  23.306  41.303  1.00 21.38           C  
ATOM    293  OG1 THR L  40      22.654  22.056  41.954  1.00  0.00           O  
ATOM    294  CG2 THR L  40      23.121  23.091  39.816  1.00  0.00           C  
ATOM    295  C   THR L  40      25.145  23.255  41.733  1.00 21.86           C  
ATOM    296  O   THR L  40      25.950  23.503  40.837  1.00 21.62           O  
ATOM    297  N   TRP L  41      25.310  22.229  42.598  1.00 21.87           N  
ATOM    298  CA  TRP L  41      26.436  21.338  42.509  1.00 21.58           C  
ATOM    299  CB  TRP L  41      27.354  21.393  43.741  1.00 20.28           C  
ATOM    300  CG  TRP L  41      28.113  22.691  43.874  1.00 19.33           C  
ATOM    301  CD2 TRP L  41      29.402  22.924  43.287  1.00 17.14           C  
ATOM    302  CD1 TRP L  41      27.770  23.840  44.525  1.00 17.54           C  
ATOM    303  NE1 TRP L  41      28.767  24.775  44.381  1.00 22.13           N  
ATOM    304  CE2 TRP L  41      29.777  24.224  43.620  1.00 21.78           C  
ATOM    305  CE3 TRP L  41      30.205  22.120  42.529  1.00 18.00           C  
ATOM    306  CZ2 TRP L  41      30.968  24.743  43.198  1.00 25.56           C  
ATOM    307  CZ3 TRP L  41      31.406  22.644  42.109  1.00 20.55           C  
ATOM    308  CH2 TRP L  41      31.780  23.931  42.436  1.00 20.16           C  
ATOM    309  C   TRP L  41      25.940  19.925  42.398  1.00 22.13           C  
ATOM    310  O   TRP L  41      24.972  19.537  43.052  1.00 23.83           O  
ATOM    311  N   TYR L  42      26.614  19.111  41.555  1.00 22.88           N  
ATOM    312  CA  TYR L  42      26.225  17.740  41.362  1.00 22.44           C  
ATOM    313  CB  TYR L  42      25.739  17.421  39.937  1.00 20.96           C  
ATOM    314  CG  TYR L  42      24.520  18.222  39.636  1.00 22.49           C  
ATOM    315  CD1 TYR L  42      24.631  19.488  39.112  1.00 22.46           C  
ATOM    316  CD2 TYR L  42      23.265  17.706  39.868  1.00 22.08           C  
ATOM    317  CE1 TYR L  42      23.510  20.230  38.825  1.00 20.67           C  
ATOM    318  CE2 TYR L  42      22.141  18.445  39.582  1.00 21.80           C  
ATOM    319  CZ  TYR L  42      22.262  19.708  39.060  1.00 23.05           C  
ATOM    320  OH  TYR L  42      21.108  20.465  38.767  1.00 27.18           O  
ATOM    321  C   TYR L  42      27.420  16.855  41.564  1.00 22.52           C  
ATOM    322  O   TYR L  42      28.559  17.246  41.306  1.00 22.98           O  
ATOM    323  N   GLN L  43      27.171  15.621  42.046  1.00 21.43           N  
ATOM    324  CA  GLN L  43      28.216  14.652  42.219  1.00 22.42           C  
ATOM    325  CB  GLN L  43      28.248  14.037  43.629  1.00 22.13           C  
ATOM    326  CG  GLN L  43      29.352  12.998  43.834  1.00 23.80           C  
ATOM    327  CD  GLN L  43      29.217  12.443  45.246  1.00 31.99           C  
ATOM    328  OE1 GLN L  43      28.123  12.097  45.688  1.00 26.16           O  
ATOM    329  NE2 GLN L  43      30.359  12.353  45.979  1.00 22.10           N  
ATOM    330  C   GLN L  43      27.917  13.533  41.272  1.00 22.61           C  
ATOM    331  O   GLN L  43      26.778  13.077  41.189  1.00 22.92           O  
ATOM    332  N   GLN L  44      28.928  13.072  40.504  1.00 22.09           N  
ATOM    333  CA  GLN L  44      28.665  11.970  39.624  1.00 23.23           C  
ATOM    334  CB  GLN L  44      28.677  12.331  38.126  1.00 20.45           C  
ATOM    335  CG  GLN L  44      28.323  11.134  37.237  1.00 24.72           C  
ATOM    336  CD  GLN L  44      28.351  11.560  35.776  1.00 19.80           C  
ATOM    337  OE1 GLN L  44      29.294  12.201  35.316  1.00 27.11           O  
ATOM    338  NE2 GLN L  44      27.283  11.191  35.017  1.00 27.87           N  
ATOM    339  C   GLN L  44      29.701  10.914  39.833  1.00 25.00           C  
ATOM    340  O   GLN L  44      30.888  11.131  39.596  1.00 24.11           O  
ATOM    341  N   LYS L  45      29.249   9.725  40.276  1.00 26.98           N  
ATOM    342  CA  LYS L  45      30.103   8.597  40.507  1.00 28.64           C  
ATOM    343  CB  LYS L  45      29.600   7.706  41.654  1.00 28.22           C  
ATOM    344  CG  LYS L  45      29.548   8.430  43.001  1.00 31.39           C  
ATOM    345  CD  LYS L  45      28.668   7.725  44.035  1.00 31.08           C  
ATOM    346  CE  LYS L  45      28.603   8.437  45.387  1.00 35.40           C  
ATOM    347  NZ  LYS L  45      29.789   8.089  46.202  1.00 41.75           N1+
ATOM    348  C   LYS L  45      30.079   7.780  39.255  1.00 31.40           C  
ATOM    349  O   LYS L  45      29.109   7.810  38.500  1.00 31.55           O  
ATOM    350  N   PRO L  46      31.131   7.051  39.015  1.00 34.10           N  
ATOM    351  CA  PRO L  46      31.247   6.287  37.804  1.00 34.74           C  
ATOM    352  CD  PRO L  46      31.945   6.504  40.087  1.00 34.85           C  
ATOM    353  CB  PRO L  46      32.515   5.455  37.976  1.00 35.64           C  
ATOM    354  CG  PRO L  46      32.572   5.228  39.499  1.00 35.81           C  
ATOM    355  C   PRO L  46      30.052   5.407  37.578  1.00 35.37           C  
ATOM    356  O   PRO L  46      29.644   4.700  38.498  1.00 35.51           O  
ATOM    357  N   GLY L  47      29.486   5.442  36.352  1.00 36.36           N  
ATOM    358  CA  GLY L  47      28.408   4.575  35.962  1.00 36.46           C  
ATOM    359  C   GLY L  47      27.102   5.008  36.560  1.00 36.85           C  
ATOM    360  O   GLY L  47      26.160   4.217  36.599  1.00 37.73           O  
ATOM    361  N   GLN L  48      26.983   6.262  37.034  1.00 34.17           N  
ATOM    362  CA  GLN L  48      25.733   6.642  37.628  1.00 32.18           C  
ATOM    363  CB  GLN L  48      25.779   6.704  39.164  1.00 31.99           C  
ATOM    364  CG  GLN L  48      26.028   5.342  39.815  1.00 37.90           C  
ATOM    365  CD  GLN L  48      26.052   5.538  41.323  1.00 55.74           C  
ATOM    366  OE1 GLN L  48      25.795   6.632  41.822  1.00 35.02           O  
ATOM    367  NE2 GLN L  48      26.368   4.448  42.071  1.00 66.79           N  
ATOM    368  C   GLN L  48      25.347   8.004  37.143  1.00 31.00           C  
ATOM    369  O   GLN L  48      26.149   8.740  36.571  1.00 29.82           O  
ATOM    370  N   PRO L  49      24.096   8.322  37.346  1.00 29.71           N  
ATOM    371  CA  PRO L  49      23.609   9.625  36.987  1.00 29.45           C  
ATOM    372  CD  PRO L  49      23.058   7.311  37.234  1.00 21.04           C  
ATOM    373  CB  PRO L  49      22.089   9.521  36.969  1.00 31.64           C  
ATOM    374  CG  PRO L  49      21.831   8.039  36.659  1.00 16.70           C  
ATOM    375  C   PRO L  49      24.118  10.614  37.983  1.00 28.48           C  
ATOM    376  O   PRO L  49      24.512  10.209  39.074  1.00 26.84           O  
ATOM    377  N   PRO L  50      24.129  11.873  37.648  1.00 27.67           N  
ATOM    378  CA  PRO L  50      24.587  12.868  38.574  1.00 26.40           C  
ATOM    379  CD  PRO L  50      24.296  12.286  36.263  1.00 27.96           C  
ATOM    380  CB  PRO L  50      24.715  14.156  37.762  1.00 25.56           C  
ATOM    381  CG  PRO L  50      24.984  13.659  36.329  1.00 24.80           C  
ATOM    382  C   PRO L  50      23.620  12.975  39.712  1.00 26.35           C  
ATOM    383  O   PRO L  50      22.444  12.667  39.519  1.00 26.86           O  
ATOM    384  N   LYS L  51      24.097  13.373  40.914  1.00 25.47           N  
ATOM    385  CA  LYS L  51      23.197  13.536  42.021  1.00 25.31           C  
ATOM    386  CB  LYS L  51      23.426  12.567  43.197  1.00 25.39           C  
ATOM    387  CG  LYS L  51      24.632  12.904  44.071  1.00 28.03           C  
ATOM    388  CD  LYS L  51      24.654  12.125  45.390  1.00 35.96           C  
ATOM    389  CE  LYS L  51      23.459  12.410  46.303  1.00 34.55           C  
ATOM    390  NZ  LYS L  51      23.568  11.616  47.547  1.00 36.86           N1+
ATOM    391  C   LYS L  51      23.352  14.936  42.541  1.00 24.89           C  
ATOM    392  O   LYS L  51      24.461  15.453  42.655  1.00 23.60           O  
ATOM    393  N   LEU L  52      22.213  15.578  42.866  1.00 24.20           N  
ATOM    394  CA  LEU L  52      22.143  16.940  43.325  1.00 23.78           C  
ATOM    395  CB  LEU L  52      20.684  17.439  43.311  1.00 23.44           C  
ATOM    396  CG  LEU L  52      20.462  18.885  43.777  1.00 27.71           C  
ATOM    397  CD1 LEU L  52      21.230  19.867  42.892  1.00 17.13           C  
ATOM    398  CD2 LEU L  52      18.959  19.220  43.843  1.00 20.63           C  
ATOM    399  C   LEU L  52      22.659  17.036  44.735  1.00 25.12           C  
ATOM    400  O   LEU L  52      22.117  16.411  45.645  1.00 26.56           O  
ATOM    401  N   LEU L  53      23.817  17.710  44.928  1.00 24.31           N  
ATOM    402  CA  LEU L  53      24.348  17.992  46.236  1.00 25.05           C  
ATOM    403  CB  LEU L  53      25.877  18.150  46.216  1.00 24.73           C  
ATOM    404  CG  LEU L  53      26.634  16.855  45.870  1.00 25.53           C  
ATOM    405  CD1 LEU L  53      28.154  17.085  45.875  1.00 34.25           C  
ATOM    406  CD2 LEU L  53      26.220  15.705  46.803  1.00 24.98           C  
ATOM    407  C   LEU L  53      23.807  19.250  46.856  1.00 25.98           C  
ATOM    408  O   LEU L  53      23.295  19.241  47.975  1.00 27.02           O  
ATOM    409  N   ILE L  54      23.909  20.376  46.112  1.00 24.31           N  
ATOM    410  CA  ILE L  54      23.617  21.668  46.672  1.00 24.49           C  
ATOM    411  CB  ILE L  54      24.870  22.448  46.964  1.00 25.56           C  
ATOM    412  CG1 ILE L  54      25.780  21.704  47.954  1.00 26.62           C  
ATOM    413  CG2 ILE L  54      24.460  23.853  47.430  1.00 25.34           C  
ATOM    414  CD1 ILE L  54      25.176  21.527  49.344  1.00 25.39           C  
ATOM    415  C   ILE L  54      22.888  22.494  45.666  1.00 26.01           C  
ATOM    416  O   ILE L  54      23.136  22.379  44.466  1.00 26.45           O  
ATOM    417  N   TYR L  55      21.946  23.341  46.132  1.00 26.62           N  
ATOM    418  CA  TYR L  55      21.379  24.283  45.213  1.00 26.42           C  
ATOM    419  CB  TYR L  55      20.121  23.863  44.393  1.00 25.54           C  
ATOM    420  CG  TYR L  55      18.791  23.813  45.076  1.00 27.56           C  
ATOM    421  CD1 TYR L  55      18.024  24.948  45.207  1.00 38.19           C  
ATOM    422  CD2 TYR L  55      18.272  22.623  45.527  1.00 34.35           C  
ATOM    423  CE1 TYR L  55      16.787  24.902  45.809  1.00 35.70           C  
ATOM    424  CE2 TYR L  55      17.036  22.570  46.130  1.00 31.46           C  
ATOM    425  CZ  TYR L  55      16.291  23.712  46.276  1.00 31.11           C  
ATOM    426  OH  TYR L  55      15.023  23.659  46.893  1.00 31.80           O  
ATOM    427  C   TYR L  55      21.213  25.589  45.928  1.00 26.81           C  
ATOM    428  O   TYR L  55      21.369  25.659  47.146  1.00 27.01           O  
ATOM    429  N   TRP L  56      20.987  26.670  45.137  1.00 11.68           N  
ATOM    430  CA  TRP L  56      20.943  28.021  45.622  1.00 12.92           C  
ATOM    431  CB  TRP L  56      19.710  28.358  46.474  1.00 13.29           C  
ATOM    432  CG  TRP L  56      18.528  28.667  45.586  1.00 14.04           C  
ATOM    433  CD2 TRP L  56      17.172  28.838  46.027  1.00 13.70           C  
ATOM    434  CD1 TRP L  56      18.520  28.867  44.236  1.00 13.36           C  
ATOM    435  NE1 TRP L  56      17.249  29.163  43.810  1.00 13.87           N  
ATOM    436  CE2 TRP L  56      16.407  29.147  44.901  1.00 14.07           C  
ATOM    437  CE3 TRP L  56      16.610  28.750  47.268  1.00 14.32           C  
ATOM    438  CZ2 TRP L  56      15.065  29.376  45.001  1.00 14.05           C  
ATOM    439  CZ3 TRP L  56      15.256  28.976  47.361  1.00 14.93           C  
ATOM    440  CH2 TRP L  56      14.496  29.282  46.252  1.00 13.88           C  
ATOM    441  C   TRP L  56      22.233  28.333  46.306  1.00 12.15           C  
ATOM    442  O   TRP L  56      22.294  29.062  47.295  1.00 12.20           O  
ATOM    443  N   ALA L  57      23.304  27.735  45.756  1.00 11.62           N  
ATOM    444  CA  ALA L  57      24.680  27.966  46.091  1.00 11.38           C  
ATOM    445  CB  ALA L  57      25.057  29.458  46.038  1.00 11.54           C  
ATOM    446  C   ALA L  57      25.051  27.449  47.450  1.00 11.93           C  
ATOM    447  O   ALA L  57      26.222  27.146  47.676  1.00 11.34           O  
ATOM    448  N   SER L  58      24.099  27.258  48.386  1.00 11.15           N  
ATOM    449  CA  SER L  58      24.589  26.830  49.669  1.00 11.12           C  
ATOM    450  CB  SER L  58      24.942  28.024  50.576  1.00 11.90           C  
ATOM    451  OG  SER L  58      25.423  27.569  51.830  1.00 17.03           O  
ATOM    452  C   SER L  58      23.562  26.001  50.379  1.00 11.37           C  
ATOM    453  O   SER L  58      23.728  25.650  51.547  1.00 11.72           O  
ATOM    454  N   THR L  59      22.492  25.605  49.680  1.00 27.26           N  
ATOM    455  CA  THR L  59      21.479  24.839  50.353  1.00 28.10           C  
ATOM    456  CB  THR L  59      20.105  25.070  49.780  1.00 28.77           C  
ATOM    457  OG1 THR L  59      19.743  26.436  49.907  1.00 25.12           O  
ATOM    458  CG2 THR L  59      19.085  24.171  50.499  1.00 25.94           C  
ATOM    459  C   THR L  59      21.788  23.396  50.123  1.00 29.62           C  
ATOM    460  O   THR L  59      21.848  22.938  48.984  1.00 30.07           O  
ATOM    461  N   ARG L  60      22.002  22.635  51.211  1.00 30.68           N  
ATOM    462  CA  ARG L  60      22.314  21.241  51.078  1.00 32.31           C  
ATOM    463  CB  ARG L  60      22.975  20.682  52.353  1.00 33.36           C  
ATOM    464  CG  ARG L  60      23.386  19.211  52.297  1.00 35.01           C  
ATOM    465  CD  ARG L  60      24.326  18.818  53.443  1.00 31.70           C  
ATOM    466  NE  ARG L  60      23.769  19.391  54.701  1.00 40.57           N  
ATOM    467  CZ  ARG L  60      24.581  20.097  55.542  1.00 55.43           C  
ATOM    468  NH1 ARG L  60      25.896  20.275  55.225  1.00 40.27           N1+
ATOM    469  NH2 ARG L  60      24.079  20.622  56.698  1.00 44.93           N  
ATOM    470  C   ARG L  60      21.032  20.506  50.810  1.00 33.43           C  
ATOM    471  O   ARG L  60      20.025  20.732  51.479  1.00 33.65           O  
ATOM    472  N   GLU L  61      21.041  19.599  49.810  1.00 33.75           N  
ATOM    473  CA  GLU L  61      19.860  18.851  49.470  1.00 34.32           C  
ATOM    474  CB  GLU L  61      19.952  18.115  48.120  1.00 33.96           C  
ATOM    475  CG  GLU L  61      18.697  17.316  47.752  1.00 36.59           C  
ATOM    476  CD  GLU L  61      17.597  18.271  47.299  1.00 40.99           C  
ATOM    477  OE1 GLU L  61      17.816  19.510  47.357  1.00 42.67           O  
ATOM    478  OE2 GLU L  61      16.518  17.768  46.886  1.00 43.19           O1-
ATOM    479  C   GLU L  61      19.653  17.834  50.553  1.00 36.41           C  
ATOM    480  O   GLU L  61      20.593  17.435  51.239  1.00 35.10           O  
ATOM    481  N   SER L  62      18.398  17.395  50.754  1.00 38.25           N  
ATOM    482  CA  SER L  62      18.154  16.452  51.805  1.00 40.32           C  
ATOM    483  CB  SER L  62      16.666  16.104  51.992  1.00 41.33           C  
ATOM    484  OG  SER L  62      16.512  15.164  53.044  1.00 41.36           O  
ATOM    485  C   SER L  62      18.872  15.181  51.467  1.00 40.61           C  
ATOM    486  O   SER L  62      18.914  14.762  50.310  1.00 40.53           O  
ATOM    487  N   GLY L  63      19.478  14.550  52.494  1.00 41.10           N  
ATOM    488  CA  GLY L  63      20.139  13.287  52.328  1.00 40.88           C  
ATOM    489  C   GLY L  63      21.614  13.474  52.137  1.00 41.22           C  
ATOM    490  O   GLY L  63      22.373  12.516  52.270  1.00 42.02           O  
ATOM    491  N   VAL L  64      22.072  14.703  51.829  1.00 38.90           N  
ATOM    492  CA  VAL L  64      23.477  14.903  51.598  1.00 36.81           C  
ATOM    493  CB  VAL L  64      23.774  16.115  50.757  1.00 36.45           C  
ATOM    494  CG1 VAL L  64      25.299  16.251  50.603  1.00 34.16           C  
ATOM    495  CG2 VAL L  64      23.025  15.981  49.420  1.00 33.74           C  
ATOM    496  C   VAL L  64      24.162  15.069  52.922  1.00 37.05           C  
ATOM    497  O   VAL L  64      23.637  15.710  53.832  1.00 36.23           O  
ATOM    498  N   PRO L  65      25.340  14.503  53.034  1.00 37.12           N  
ATOM    499  CA  PRO L  65      26.081  14.568  54.269  1.00 36.94           C  
ATOM    500  CD  PRO L  65      25.630  13.282  52.296  1.00 37.68           C  
ATOM    501  CB  PRO L  65      27.188  13.524  54.144  1.00 37.41           C  
ATOM    502  CG  PRO L  65      26.594  12.480  53.184  1.00 35.39           C  
ATOM    503  C   PRO L  65      26.583  15.950  54.570  1.00 36.90           C  
ATOM    504  O   PRO L  65      26.818  16.727  53.648  1.00 36.58           O  
ATOM    505  N   ASP L  66      26.798  16.240  55.867  1.00 36.80           N  
ATOM    506  CA  ASP L  66      27.191  17.521  56.389  1.00 36.27           C  
ATOM    507  CB  ASP L  66      27.362  17.522  57.919  1.00 37.98           C  
ATOM    508  CG  ASP L  66      26.009  17.361  58.597  1.00 40.19           C  
ATOM    509  OD1 ASP L  66      24.968  17.438  57.893  1.00 46.03           O  
ATOM    510  OD2 ASP L  66      26.005  17.156  59.839  1.00 48.54           O1-
ATOM    511  C   ASP L  66      28.528  17.904  55.838  1.00 35.23           C  
ATOM    512  O   ASP L  66      28.858  19.088  55.775  1.00 35.25           O  
ATOM    513  N   ARG L  67      29.332  16.912  55.425  1.00 33.44           N  
ATOM    514  CA  ARG L  67      30.676  17.143  54.971  1.00 32.47           C  
ATOM    515  CB  ARG L  67      31.323  15.906  54.318  1.00 32.64           C  
ATOM    516  CG  ARG L  67      31.317  14.622  55.142  1.00 29.82           C  
ATOM    517  CD  ARG L  67      32.088  13.478  54.471  1.00 32.88           C  
ATOM    518  NE  ARG L  67      31.408  13.131  53.189  1.00 25.97           N  
ATOM    519  CZ  ARG L  67      30.688  11.976  53.070  1.00 43.80           C  
ATOM    520  NH1 ARG L  67      30.609  11.102  54.113  1.00 32.15           N1+
ATOM    521  NH2 ARG L  67      30.051  11.688  51.898  1.00 26.69           N  
ATOM    522  C   ARG L  67      30.634  18.122  53.841  1.00 32.28           C  
ATOM    523  O   ARG L  67      31.558  18.919  53.675  1.00 32.51           O  
ATOM    524  N   PHE L  68      29.579  18.041  53.006  1.00 29.72           N  
ATOM    525  CA  PHE L  68      29.482  18.875  51.843  1.00 28.53           C  
ATOM    526  CB  PHE L  68      28.595  18.269  50.741  1.00 28.06           C  
ATOM    527  CG  PHE L  68      29.263  17.053  50.198  1.00 29.35           C  
ATOM    528  CD1 PHE L  68      29.118  15.826  50.797  1.00 29.32           C  
ATOM    529  CD2 PHE L  68      30.039  17.139  49.070  1.00 30.03           C  
ATOM    530  CE1 PHE L  68      29.737  14.708  50.285  1.00 31.80           C  
ATOM    531  CE2 PHE L  68      30.659  16.027  48.554  1.00 34.72           C  
ATOM    532  CZ  PHE L  68      30.512  14.805  49.158  1.00 30.23           C  
ATOM    533  C   PHE L  68      28.877  20.207  52.178  1.00 29.14           C  
ATOM    534  O   PHE L  68      27.867  20.292  52.875  1.00 28.99           O  
ATOM    535  N   SER L  69      29.490  21.296  51.665  1.00 27.82           N  
ATOM    536  CA  SER L  69      28.950  22.608  51.879  1.00 28.74           C  
ATOM    537  CB  SER L  69      29.516  23.314  53.123  1.00 30.07           C  
ATOM    538  OG  SER L  69      30.910  23.538  52.966  1.00 31.44           O  
ATOM    539  C   SER L  69      29.285  23.458  50.689  1.00 29.33           C  
ATOM    540  O   SER L  69      30.322  23.276  50.051  1.00 28.87           O  
ATOM    541  N   GLY L  70      28.403  24.427  50.361  1.00 29.29           N  
ATOM    542  CA  GLY L  70      28.651  25.282  49.234  1.00 29.76           C  
ATOM    543  C   GLY L  70      28.560  26.695  49.708  1.00 30.73           C  
ATOM    544  O   GLY L  70      27.849  26.992  50.667  1.00 30.93           O  
ATOM    545  N   SER L  71      29.288  27.607  49.031  1.00 30.26           N  
ATOM    546  CA  SER L  71      29.275  28.990  49.414  1.00 30.39           C  
ATOM    547  CB  SER L  71      30.305  29.327  50.505  1.00 31.41           C  
ATOM    548  OG  SER L  71      31.619  29.094  50.022  1.00 33.32           O  
ATOM    549  C   SER L  71      29.606  29.821  48.212  1.00 29.43           C  
ATOM    550  O   SER L  71      29.879  29.298  47.133  1.00 29.79           O  
ATOM    551  N   GLY L  72      29.588  31.161  48.381  1.00 28.03           N  
ATOM    552  CA  GLY L  72      29.917  32.050  47.300  1.00 28.40           C  
ATOM    553  C   GLY L  72      28.686  32.761  46.834  1.00 29.07           C  
ATOM    554  O   GLY L  72      27.563  32.384  47.167  1.00 28.29           O  
ATOM    555  N   SER L  73      28.886  33.856  46.070  1.00 29.36           N  
ATOM    556  CA  SER L  73      27.793  34.603  45.518  1.00 30.37           C  
ATOM    557  CB  SER L  73      27.260  35.733  46.419  1.00 29.57           C  
ATOM    558  OG  SER L  73      26.556  35.200  47.528  1.00 35.09           O  
ATOM    559  C   SER L  73      28.275  35.271  44.274  1.00 31.36           C  
ATOM    560  O   SER L  73      29.475  35.399  44.038  1.00 32.43           O  
ATOM    561  N   GLY L  74      27.322  35.726  43.441  1.00 30.34           N  
ATOM    562  CA  GLY L  74      27.681  36.416  42.242  1.00 30.16           C  
ATOM    563  C   GLY L  74      28.346  35.463  41.296  1.00 30.31           C  
ATOM    564  O   GLY L  74      27.716  34.547  40.771  1.00 30.25           O  
ATOM    565  N   THR L  75      29.605  35.787  40.947  1.00 29.45           N  
ATOM    566  CA  THR L  75      30.462  35.064  40.045  1.00 29.42           C  
ATOM    567  CB  THR L  75      31.480  35.968  39.423  1.00 31.23           C  
ATOM    568  OG1 THR L  75      30.835  37.016  38.716  1.00 30.96           O  
ATOM    569  CG2 THR L  75      32.343  35.143  38.463  1.00 28.55           C  
ATOM    570  C   THR L  75      31.227  33.907  40.640  1.00 29.78           C  
ATOM    571  O   THR L  75      31.546  32.960  39.922  1.00 30.34           O  
ATOM    572  N   ASP L  76      31.612  33.968  41.936  1.00 29.49           N  
ATOM    573  CA  ASP L  76      32.524  32.969  42.447  1.00 30.76           C  
ATOM    574  CB  ASP L  76      33.728  33.583  43.181  1.00 31.92           C  
ATOM    575  CG  ASP L  76      34.591  34.315  42.165  1.00 40.04           C  
ATOM    576  OD1 ASP L  76      34.820  33.748  41.065  1.00 45.53           O  
ATOM    577  OD2 ASP L  76      35.023  35.458  42.473  1.00 58.55           O1-
ATOM    578  C   ASP L  76      31.860  32.052  43.429  1.00 29.76           C  
ATOM    579  O   ASP L  76      31.245  32.500  44.394  1.00 29.78           O  
ATOM    580  N   PHE L  77      32.013  30.724  43.222  1.00 28.02           N  
ATOM    581  CA  PHE L  77      31.377  29.785  44.103  1.00 27.36           C  
ATOM    582  CB  PHE L  77      30.155  29.103  43.466  1.00 25.50           C  
ATOM    583  CG  PHE L  77      29.161  30.162  43.118  1.00 25.29           C  
ATOM    584  CD1 PHE L  77      29.222  30.801  41.899  1.00 22.40           C  
ATOM    585  CD2 PHE L  77      28.167  30.514  44.002  1.00 18.48           C  
ATOM    586  CE1 PHE L  77      28.308  31.775  41.568  1.00 20.37           C  
ATOM    587  CE2 PHE L  77      27.252  31.487  43.676  1.00 23.24           C  
ATOM    588  CZ  PHE L  77      27.321  32.120  42.458  1.00 21.47           C  
ATOM    589  C   PHE L  77      32.354  28.698  44.438  1.00 27.32           C  
ATOM    590  O   PHE L  77      33.310  28.460  43.700  1.00 27.82           O  
ATOM    591  N   THR L  78      32.143  28.020  45.591  1.00 26.84           N  
ATOM    592  CA  THR L  78      33.032  26.966  45.982  1.00 26.62           C  
ATOM    593  CB  THR L  78      34.019  27.404  47.021  1.00 27.16           C  
ATOM    594  OG1 THR L  78      34.777  28.509  46.554  1.00 27.52           O  
ATOM    595  CG2 THR L  78      34.957  26.231  47.320  1.00 25.18           C  
ATOM    596  C   THR L  78      32.240  25.853  46.603  1.00 27.02           C  
ATOM    597  O   THR L  78      31.235  26.083  47.276  1.00 27.59           O  
ATOM    598  N   LEU L  79      32.683  24.600  46.368  1.00 25.52           N  
ATOM    599  CA  LEU L  79      32.097  23.446  46.989  1.00 25.83           C  
ATOM    600  CB  LEU L  79      31.718  22.342  45.988  1.00 25.41           C  
ATOM    601  CG  LEU L  79      31.091  21.094  46.636  1.00 25.84           C  
ATOM    602  CD1 LEU L  79      29.727  21.410  47.272  1.00 20.54           C  
ATOM    603  CD2 LEU L  79      31.031  19.925  45.642  1.00 24.92           C  
ATOM    604  C   LEU L  79      33.171  22.901  47.878  1.00 26.84           C  
ATOM    605  O   LEU L  79      34.307  22.716  47.438  1.00 26.90           O  
ATOM    606  N   THR L  80      32.851  22.646  49.163  1.00 26.12           N  
ATOM    607  CA  THR L  80      33.870  22.172  50.058  1.00 26.28           C  
ATOM    608  CB  THR L  80      34.154  23.125  51.185  1.00 26.46           C  
ATOM    609  OG1 THR L  80      34.587  24.378  50.675  1.00 26.76           O  
ATOM    610  CG2 THR L  80      35.236  22.517  52.091  1.00 26.94           C  
ATOM    611  C   THR L  80      33.442  20.882  50.683  1.00 27.31           C  
ATOM    612  O   THR L  80      32.284  20.704  51.058  1.00 26.85           O  
ATOM    613  N   ILE L  81      34.396  19.934  50.784  1.00 27.05           N  
ATOM    614  CA  ILE L  81      34.172  18.695  51.466  1.00 27.62           C  
ATOM    615  CB  ILE L  81      34.532  17.496  50.640  1.00 26.92           C  
ATOM    616  CG1 ILE L  81      33.735  17.517  49.325  1.00 26.94           C  
ATOM    617  CG2 ILE L  81      34.271  16.233  51.479  1.00 25.72           C  
ATOM    618  CD1 ILE L  81      34.247  16.532  48.276  1.00 20.06           C  
ATOM    619  C   ILE L  81      35.104  18.765  52.637  1.00 29.59           C  
ATOM    620  O   ILE L  81      36.323  18.706  52.477  1.00 29.86           O  
ATOM    621  N   SER L  82      34.541  18.881  53.856  1.00 31.01           N  
ATOM    622  CA  SER L  82      35.327  19.118  55.035  1.00 33.42           C  
ATOM    623  CB  SER L  82      34.470  19.217  56.311  1.00 33.50           C  
ATOM    624  OG  SER L  82      33.832  17.976  56.573  1.00 34.93           O  
ATOM    625  C   SER L  82      36.322  18.021  55.238  1.00 35.87           C  
ATOM    626  O   SER L  82      37.512  18.290  55.393  1.00 38.03           O  
ATOM    627  N   SER L  83      35.866  16.754  55.262  1.00 34.23           N  
ATOM    628  CA  SER L  83      36.805  15.683  55.417  1.00 34.55           C  
ATOM    629  CB  SER L  83      36.724  14.993  56.790  1.00 36.69           C  
ATOM    630  OG  SER L  83      37.676  13.945  56.875  1.00 40.88           O  
ATOM    631  C   SER L  83      36.451  14.669  54.376  1.00 33.19           C  
ATOM    632  O   SER L  83      35.392  14.044  54.437  1.00 33.05           O  
ATOM    633  N   LEU L  84      37.357  14.451  53.404  1.00 30.82           N  
ATOM    634  CA  LEU L  84      37.058  13.549  52.330  1.00 31.34           C  
ATOM    635  CB  LEU L  84      38.089  13.493  51.190  1.00 30.64           C  
ATOM    636  CG  LEU L  84      38.001  14.637  50.172  1.00 32.26           C  
ATOM    637  CD1 LEU L  84      36.646  14.612  49.450  1.00 24.00           C  
ATOM    638  CD2 LEU L  84      38.327  15.996  50.797  1.00 25.34           C  
ATOM    639  C   LEU L  84      36.950  12.151  52.821  1.00 32.66           C  
ATOM    640  O   LEU L  84      37.684  11.713  53.706  1.00 32.91           O  
ATOM    641  N   GLN L  85      36.000  11.416  52.213  1.00 33.00           N  
ATOM    642  CA  GLN L  85      35.774  10.035  52.504  1.00 33.65           C  
ATOM    643  CB  GLN L  85      34.307   9.718  52.841  1.00 33.95           C  
ATOM    644  CG  GLN L  85      33.748  10.517  54.020  1.00 42.80           C  
ATOM    645  CD  GLN L  85      34.420  10.048  55.299  1.00 44.53           C  
ATOM    646  OE1 GLN L  85      34.697   8.863  55.471  1.00 49.63           O  
ATOM    647  NE2 GLN L  85      34.694  11.003  56.227  1.00 41.27           N  
ATOM    648  C   GLN L  85      36.080   9.307  51.231  1.00 34.20           C  
ATOM    649  O   GLN L  85      36.117   9.906  50.158  1.00 33.46           O  
ATOM    650  N   ALA L  86      36.304   7.984  51.322  1.00 35.25           N  
ATOM    651  CA  ALA L  86      36.639   7.183  50.175  1.00 33.56           C  
ATOM    652  CB  ALA L  86      36.886   5.706  50.525  1.00 34.12           C  
ATOM    653  C   ALA L  86      35.502   7.232  49.199  1.00 33.00           C  
ATOM    654  O   ALA L  86      35.709   7.254  47.988  1.00 32.95           O  
ATOM    655  N   GLU L  87      34.265   7.275  49.723  1.00 32.19           N  
ATOM    656  CA  GLU L  87      33.042   7.239  48.969  1.00 32.12           C  
ATOM    657  CB  GLU L  87      31.809   7.417  49.867  1.00 33.43           C  
ATOM    658  CG  GLU L  87      31.631   6.342  50.934  1.00 40.17           C  
ATOM    659  CD  GLU L  87      30.455   6.769  51.802  1.00 69.32           C  
ATOM    660  OE1 GLU L  87      30.554   7.846  52.446  1.00 52.47           O  
ATOM    661  OE2 GLU L  87      29.437   6.029  51.831  1.00 57.17           O1-
ATOM    662  C   GLU L  87      32.996   8.406  48.031  1.00 31.82           C  
ATOM    663  O   GLU L  87      32.368   8.339  46.978  1.00 32.71           O  
ATOM    664  N   ASP L  88      33.649   9.513  48.416  1.00 30.61           N  
ATOM    665  CA  ASP L  88      33.624  10.789  47.754  1.00 29.78           C  
ATOM    666  CB  ASP L  88      34.296  11.891  48.594  1.00 29.60           C  
ATOM    667  CG  ASP L  88      33.405  12.129  49.810  1.00 34.56           C  
ATOM    668  OD1 ASP L  88      32.220  11.705  49.761  1.00 30.89           O  
ATOM    669  OD2 ASP L  88      33.893  12.733  50.804  1.00 30.32           O1-
ATOM    670  C   ASP L  88      34.245  10.785  46.383  1.00 29.19           C  
ATOM    671  O   ASP L  88      34.043  11.749  45.643  1.00 29.55           O  
ATOM    672  N   VAL L  89      35.065   9.778  46.011  1.00 26.97           N  
ATOM    673  CA  VAL L  89      35.663   9.838  44.699  1.00 26.59           C  
ATOM    674  CB  VAL L  89      36.523   8.656  44.343  1.00 28.19           C  
ATOM    675  CG1 VAL L  89      37.736   8.628  45.281  1.00 25.10           C  
ATOM    676  CG2 VAL L  89      35.669   7.378  44.385  1.00 26.79           C  
ATOM    677  C   VAL L  89      34.581   9.938  43.670  1.00 26.69           C  
ATOM    678  O   VAL L  89      33.679   9.103  43.604  1.00 26.07           O  
ATOM    679  N   ALA L  90      34.661  10.997  42.835  1.00 25.94           N  
ATOM    680  CA  ALA L  90      33.663  11.236  41.832  1.00 25.18           C  
ATOM    681  CB  ALA L  90      32.257  11.462  42.417  1.00 24.70           C  
ATOM    682  C   ALA L  90      34.038  12.490  41.105  1.00 24.73           C  
ATOM    683  O   ALA L  90      35.064  13.110  41.389  1.00 25.64           O  
ATOM    684  N   VAL L  91      33.219  12.867  40.102  1.00 23.12           N  
ATOM    685  CA  VAL L  91      33.428  14.097  39.395  1.00 21.90           C  
ATOM    686  CB  VAL L  91      33.316  13.963  37.906  1.00 22.15           C  
ATOM    687  CG1 VAL L  91      33.427  15.360  37.273  1.00 19.79           C  
ATOM    688  CG2 VAL L  91      34.402  12.983  37.429  1.00 21.70           C  
ATOM    689  C   VAL L  91      32.353  15.028  39.868  1.00 22.28           C  
ATOM    690  O   VAL L  91      31.203  14.620  40.032  1.00 23.19           O  
ATOM    691  N   TYR L  92      32.702  16.309  40.111  1.00 21.11           N  
ATOM    692  CA  TYR L  92      31.741  17.243  40.636  1.00 20.60           C  
ATOM    693  CB  TYR L  92      32.217  17.950  41.919  1.00 19.30           C  
ATOM    694  CG  TYR L  92      32.365  16.909  42.974  1.00 20.22           C  
ATOM    695  CD1 TYR L  92      33.535  16.199  43.107  1.00 16.94           C  
ATOM    696  CD2 TYR L  92      31.327  16.635  43.830  1.00 19.71           C  
ATOM    697  CE1 TYR L  92      33.665  15.237  44.083  1.00 19.98           C  
ATOM    698  CE2 TYR L  92      31.453  15.675  44.804  1.00 15.00           C  
ATOM    699  CZ  TYR L  92      32.623  14.972  44.935  1.00 18.96           C  
ATOM    700  OH  TYR L  92      32.750  13.987  45.936  1.00 21.08           O  
ATOM    701  C   TYR L  92      31.496  18.314  39.615  1.00 20.37           C  
ATOM    702  O   TYR L  92      32.439  18.835  39.017  1.00 21.50           O  
ATOM    703  N   TYR L  93      30.207  18.672  39.395  1.00 20.18           N  
ATOM    704  CA  TYR L  93      29.885  19.665  38.403  1.00 19.85           C  
ATOM    705  CB  TYR L  93      28.960  19.196  37.262  1.00 19.24           C  
ATOM    706  CG  TYR L  93      29.484  17.989  36.563  1.00 21.00           C  
ATOM    707  CD1 TYR L  93      30.565  18.052  35.718  1.00 17.26           C  
ATOM    708  CD2 TYR L  93      28.881  16.774  36.771  1.00 16.89           C  
ATOM    709  CE1 TYR L  93      31.031  16.926  35.082  1.00 19.65           C  
ATOM    710  CE2 TYR L  93      29.340  15.644  36.135  1.00 25.47           C  
ATOM    711  CZ  TYR L  93      30.418  15.719  35.288  1.00 19.41           C  
ATOM    712  OH  TYR L  93      30.900  14.566  34.632  1.00 24.38           O  
ATOM    713  C   TYR L  93      29.081  20.763  39.037  1.00 20.31           C  
ATOM    714  O   TYR L  93      28.284  20.532  39.943  1.00 21.35           O  
ATOM    715  N   CYS L  94      29.283  22.009  38.557  1.00 21.73           N  
ATOM    716  CA  CYS L  94      28.479  23.118  38.981  1.00 23.01           C  
ATOM    717  CB  CYS L  94      29.290  24.383  39.363  1.00 23.26           C  
ATOM    718  SG  CYS L  94      30.405  24.987  38.058  1.00 26.55           S  
ATOM    719  C   CYS L  94      27.572  23.428  37.825  1.00 23.84           C  
ATOM    720  O   CYS L  94      27.892  23.099  36.683  1.00 23.83           O  
ATOM    721  N   GLN L  95      26.386  24.011  38.105  1.00 23.76           N  
ATOM    722  CA  GLN L  95      25.439  24.334  37.068  1.00 24.10           C  
ATOM    723  CB  GLN L  95      24.291  23.324  36.924  1.00 23.26           C  
ATOM    724  CG  GLN L  95      23.314  23.713  35.809  1.00 22.65           C  
ATOM    725  CD  GLN L  95      21.979  23.026  36.066  1.00 27.15           C  
ATOM    726  OE1 GLN L  95      21.184  22.812  35.151  1.00 30.38           O  
ATOM    727  NE2 GLN L  95      21.708  22.691  37.353  1.00 26.75           N  
ATOM    728  C   GLN L  95      24.744  25.612  37.421  1.00 24.68           C  
ATOM    729  O   GLN L  95      24.378  25.833  38.575  1.00 26.76           O  
ATOM    730  N   SER L  96      24.511  26.479  36.412  1.00 24.44           N  
ATOM    731  CA  SER L  96      23.799  27.706  36.647  1.00 23.62           C  
ATOM    732  CB  SER L  96      24.477  28.942  36.029  1.00 23.90           C  
ATOM    733  OG  SER L  96      24.498  28.827  34.613  1.00  0.00           O  
ATOM    734  C   SER L  96      22.443  27.572  36.014  1.00 23.81           C  
ATOM    735  O   SER L  96      22.303  27.122  34.880  1.00 23.99           O  
ATOM    736  N   ASP L  97      21.539  27.574  37.002  1.00 12.58           N  
ATOM    737  CA  ASP L  97      20.125  27.488  37.009  1.00 13.76           C  
ATOM    738  CB  ASP L  97      19.558  26.976  38.342  1.00 16.10           C  
ATOM    739  CG  ASP L  97      19.732  25.468  38.388  1.00 17.62           C  
ATOM    740  OD1 ASP L  97      19.253  24.786  37.441  1.00 17.99           O  
ATOM    741  OD2 ASP L  97      20.348  24.974  39.368  1.00 18.98           O1-
ATOM    742  C   ASP L  97      19.541  28.835  36.768  1.00 14.30           C  
ATOM    743  O   ASP L  97      18.324  28.976  36.790  1.00 17.65           O  
ATOM    744  N   TYR L  98      20.380  29.884  36.699  1.00 14.49           N  
ATOM    745  CA  TYR L  98      19.876  31.226  36.601  1.00 14.73           C  
ATOM    746  CB  TYR L  98      20.982  32.285  36.731  1.00 16.87           C  
ATOM    747  CG  TYR L  98      20.292  33.603  36.721  1.00 16.42           C  
ATOM    748  CD1 TYR L  98      19.739  34.090  37.881  1.00 17.06           C  
ATOM    749  CD2 TYR L  98      20.186  34.347  35.568  1.00 16.88           C  
ATOM    750  CE1 TYR L  98      19.094  35.303  37.893  1.00 20.13           C  
ATOM    751  CE2 TYR L  98      19.542  35.561  35.575  1.00 17.85           C  
ATOM    752  CZ  TYR L  98      18.996  36.040  36.740  1.00 18.92           C  
ATOM    753  OH  TYR L  98      18.336  37.287  36.751  1.00 21.17           O  
ATOM    754  C   TYR L  98      19.146  31.507  35.319  1.00 14.40           C  
ATOM    755  O   TYR L  98      18.036  32.041  35.352  1.00 16.64           O  
ATOM    756  N   SER L  99      19.721  31.159  34.148  1.00 14.23           N  
ATOM    757  CA  SER L  99      19.041  31.541  32.942  1.00 15.00           C  
ATOM    758  CB  SER L  99      19.465  32.931  32.445  1.00 20.67           C  
ATOM    759  OG  SER L  99      18.741  33.277  31.278  1.00 22.11           O  
ATOM    760  C   SER L  99      19.362  30.554  31.863  1.00 13.91           C  
ATOM    761  O   SER L  99      20.271  29.737  31.993  1.00 13.42           O  
ATOM    762  N   TYR L 100      18.598  30.613  30.753  1.00 14.33           N  
ATOM    763  CA  TYR L 100      18.751  29.712  29.648  1.00 14.63           C  
ATOM    764  CB  TYR L 100      17.503  29.637  28.754  1.00 15.06           C  
ATOM    765  CG  TYR L 100      16.375  29.290  29.659  1.00 15.18           C  
ATOM    766  CD1 TYR L 100      16.107  27.985  30.003  1.00 14.87           C  
ATOM    767  CD2 TYR L 100      15.585  30.293  30.171  1.00 16.35           C  
ATOM    768  CE1 TYR L 100      15.063  27.688  30.849  1.00 16.36           C  
ATOM    769  CE2 TYR L 100      14.542  30.004  31.017  1.00 18.87           C  
ATOM    770  CZ  TYR L 100      14.280  28.699  31.356  1.00 18.07           C  
ATOM    771  OH  TYR L 100      13.206  28.406  32.226  1.00 19.78           O  
ATOM    772  C   TYR L 100      19.853  30.251  28.801  1.00 13.36           C  
ATOM    773  O   TYR L 100      19.997  31.466  28.666  1.00 15.44           O  
ATOM    774  N   PRO L 101      20.655  29.388  28.233  1.00 14.45           N  
ATOM    775  CA  PRO L 101      20.492  27.969  28.437  1.00 14.90           C  
ATOM    776  CD  PRO L 101      21.168  29.687  26.904  1.00 14.91           C  
ATOM    777  CB  PRO L 101      21.164  27.291  27.245  1.00 14.68           C  
ATOM    778  CG  PRO L 101      21.136  28.356  26.140  1.00 16.33           C  
ATOM    779  C   PRO L 101      21.104  27.544  29.734  1.00 13.78           C  
ATOM    780  O   PRO L 101      21.947  28.268  30.260  1.00 13.59           O  
ATOM    781  N   TYR L 102      20.705  26.367  30.261  1.00 12.08           N  
ATOM    782  CA  TYR L 102      21.290  25.855  31.470  1.00 11.41           C  
ATOM    783  CB  TYR L 102      20.643  24.559  31.987  1.00 11.87           C  
ATOM    784  CG  TYR L 102      19.213  24.796  32.322  1.00 13.54           C  
ATOM    785  CD1 TYR L 102      18.248  24.754  31.341  1.00 14.58           C  
ATOM    786  CD2 TYR L 102      18.836  25.043  33.623  1.00 12.64           C  
ATOM    787  CE1 TYR L 102      16.926  24.966  31.653  1.00  0.00           C  
ATOM    788  CE2 TYR L 102      17.516  25.255  33.938  1.00 20.39           C  
ATOM    789  CZ  TYR L 102      16.559  25.215  32.952  1.00  0.00           C  
ATOM    790  OH  TYR L 102      15.202  25.431  33.271  1.00  0.00           O  
ATOM    791  C   TYR L 102      22.684  25.466  31.100  1.00 11.25           C  
ATOM    792  O   TYR L 102      22.904  24.894  30.033  1.00 12.18           O  
ATOM    793  N   THR L 103      23.673  25.786  31.955  1.00 24.20           N  
ATOM    794  CA  THR L 103      25.015  25.452  31.582  1.00 23.66           C  
ATOM    795  CB  THR L 103      25.825  26.647  31.167  1.00 23.96           C  
ATOM    796  OG1 THR L 103      25.823  27.620  32.199  1.00 25.83           O  
ATOM    797  CG2 THR L 103      25.232  27.242  29.882  1.00 25.75           C  
ATOM    798  C   THR L 103      25.717  24.796  32.729  1.00 23.62           C  
ATOM    799  O   THR L 103      25.419  25.055  33.894  1.00 23.59           O  
ATOM    800  N   PHE L 104      26.689  23.916  32.403  1.00 22.64           N  
ATOM    801  CA  PHE L 104      27.418  23.195  33.408  1.00 22.20           C  
ATOM    802  CB  PHE L 104      27.372  21.660  33.254  1.00 20.13           C  
ATOM    803  CG  PHE L 104      25.989  21.142  33.461  1.00 22.08           C  
ATOM    804  CD1 PHE L 104      25.115  21.041  32.403  1.00 21.91           C  
ATOM    805  CD2 PHE L 104      25.568  20.743  34.708  1.00 16.37           C  
ATOM    806  CE1 PHE L 104      23.842  20.555  32.587  1.00 23.25           C  
ATOM    807  CE2 PHE L 104      24.296  20.258  34.898  1.00 21.39           C  
ATOM    808  CZ  PHE L 104      23.429  20.161  33.837  1.00 20.68           C  
ATOM    809  C   PHE L 104      28.872  23.539  33.284  1.00 22.81           C  
ATOM    810  O   PHE L 104      29.334  24.010  32.246  1.00 23.42           O  
ATOM    811  N   GLY L 105      29.629  23.332  34.382  1.00 22.36           N  
ATOM    812  CA  GLY L 105      31.051  23.527  34.356  1.00 22.09           C  
ATOM    813  C   GLY L 105      31.634  22.274  33.767  1.00 23.34           C  
ATOM    814  O   GLY L 105      30.928  21.288  33.569  1.00 22.49           O  
ATOM    815  N   GLN L 106      32.952  22.286  33.482  1.00 22.87           N  
ATOM    816  CA  GLN L 106      33.644  21.174  32.884  1.00 23.98           C  
ATOM    817  CB  GLN L 106      35.090  21.483  32.443  1.00 23.31           C  
ATOM    818  CG  GLN L 106      36.067  21.809  33.577  1.00 36.69           C  
ATOM    819  CD  GLN L 106      36.176  23.320  33.716  1.00138.04           C  
ATOM    820  OE1 GLN L 106      35.180  24.022  33.893  1.00 51.23           O  
ATOM    821  NE2 GLN L 106      37.430  23.840  33.628  1.00 40.10           N  
ATOM    822  C   GLN L 106      33.690  20.019  33.839  1.00 24.40           C  
ATOM    823  O   GLN L 106      33.777  18.867  33.419  1.00 24.76           O  
ATOM    824  N   GLY L 107      33.698  20.293  35.157  1.00 24.21           N  
ATOM    825  CA  GLY L 107      33.728  19.235  36.129  1.00 23.79           C  
ATOM    826  C   GLY L 107      35.102  19.151  36.718  1.00 24.94           C  
ATOM    827  O   GLY L 107      36.097  19.465  36.066  1.00 25.78           O  
ATOM    828  N   THR L 108      35.178  18.737  38.000  1.00 24.50           N  
ATOM    829  CA  THR L 108      36.441  18.553  38.655  1.00 24.72           C  
ATOM    830  CB  THR L 108      36.646  19.452  39.839  1.00 25.03           C  
ATOM    831  OG1 THR L 108      36.572  20.813  39.442  1.00 26.63           O  
ATOM    832  CG2 THR L 108      38.025  19.156  40.450  1.00 21.53           C  
ATOM    833  C   THR L 108      36.452  17.147  39.162  1.00 24.25           C  
ATOM    834  O   THR L 108      35.509  16.718  39.827  1.00 23.33           O  
ATOM    835  N   LYS L 109      37.521  16.379  38.870  1.00 24.20           N  
ATOM    836  CA  LYS L 109      37.494  15.027  39.339  1.00 25.88           C  
ATOM    837  CB  LYS L 109      37.983  13.973  38.329  1.00 25.90           C  
ATOM    838  CG  LYS L 109      39.495  13.851  38.157  1.00 32.19           C  
ATOM    839  CD  LYS L 109      39.869  12.587  37.381  1.00 53.23           C  
ATOM    840  CE  LYS L 109      39.082  11.352  37.837  1.00 50.93           C  
ATOM    841  NZ  LYS L 109      39.439  10.178  37.014  1.00 48.08           N1+
ATOM    842  C   LYS L 109      38.299  14.929  40.593  1.00 26.37           C  
ATOM    843  O   LYS L 109      39.414  15.441  40.684  1.00 27.63           O  
ATOM    844  N   LEU L 110      37.715  14.263  41.605  1.00 25.50           N  
ATOM    845  CA  LEU L 110      38.353  14.136  42.881  1.00 25.32           C  
ATOM    846  CB  LEU L 110      37.396  14.437  44.043  1.00 25.13           C  
ATOM    847  CG  LEU L 110      38.037  14.315  45.434  1.00 27.29           C  
ATOM    848  CD1 LEU L 110      39.156  15.351  45.633  1.00 28.05           C  
ATOM    849  CD2 LEU L 110      36.966  14.369  46.533  1.00 26.59           C  
ATOM    850  C   LEU L 110      38.840  12.726  43.031  1.00 26.53           C  
ATOM    851  O   LEU L 110      38.078  11.767  42.899  1.00 26.52           O  
ATOM    852  N   GLU L 111      40.150  12.578  43.322  1.00 26.61           N  
ATOM    853  CA  GLU L 111      40.765  11.293  43.494  1.00 27.39           C  
ATOM    854  CB  GLU L 111      41.984  11.061  42.585  1.00 28.89           C  
ATOM    855  CG  GLU L 111      41.647  10.922  41.102  1.00 32.75           C  
ATOM    856  CD  GLU L 111      42.958  10.704  40.357  1.00 49.89           C  
ATOM    857  OE1 GLU L 111      44.033  10.847  40.996  1.00 39.49           O  
ATOM    858  OE2 GLU L 111      42.901  10.392  39.139  1.00 49.41           O1-
ATOM    859  C   GLU L 111      41.291  11.230  44.891  1.00 27.88           C  
ATOM    860  O   GLU L 111      41.611  12.253  45.491  1.00 27.67           O  
ATOM    861  N   ILE L 112      41.401  10.003  45.440  1.00 27.78           N  
ATOM    862  CA  ILE L 112      41.867   9.834  46.786  1.00 28.24           C  
ATOM    863  CB  ILE L 112      41.004   8.920  47.604  1.00 27.74           C  
ATOM    864  CG1 ILE L 112      39.616   9.545  47.839  1.00 31.99           C  
ATOM    865  CG2 ILE L 112      41.767   8.588  48.894  1.00 31.06           C  
ATOM    866  CD1 ILE L 112      39.656  10.840  48.651  1.00 41.03           C  
ATOM    867  C   ILE L 112      43.236   9.238  46.742  1.00 28.79           C  
ATOM    868  O   ILE L 112      43.503   8.314  45.976  1.00 29.47           O  
ATOM    869  N   LYS L 113      44.157   9.786  47.562  1.00 28.99           N  
ATOM    870  CA  LYS L 113      45.502   9.287  47.575  1.00 29.50           C  
ATOM    871  CB  LYS L 113      46.528  10.331  47.098  1.00 28.57           C  
ATOM    872  CG  LYS L 113      46.469  11.662  47.849  1.00 30.74           C  
ATOM    873  CD  LYS L 113      47.608  12.616  47.483  1.00 33.64           C  
ATOM    874  CE  LYS L 113      47.432  14.027  48.047  1.00 53.14           C  
ATOM    875  NZ  LYS L 113      48.545  14.894  47.599  1.00 64.84           N1+
ATOM    876  C   LYS L 113      45.885   8.841  48.982  1.00 30.93           C  
ATOM    877  O   LYS L 113      45.005   8.845  49.883  1.00 31.69           O  
ATOM    878  OXT LYS L 113      47.077   8.479  49.169  1.00  0.00           O1-
TER     879      LYS L 113 
ATOM    880  N   GLN H 114       9.390   6.469  45.281  1.00 57.38           N1+
ATOM    881  CA  GLN H 114       8.628   7.718  45.071  1.00 56.26           C  
ATOM    882  CB  GLN H 114       9.157   8.834  45.989  1.00 57.53           C  
ATOM    883  CG  GLN H 114       8.945   8.553  47.478  1.00 61.84           C  
ATOM    884  CD  GLN H 114       7.447   8.562  47.750  1.00 66.54           C  
ATOM    885  OE1 GLN H 114       6.687   7.823  47.126  1.00 69.45           O  
ATOM    886  NE2 GLN H 114       7.007   9.426  48.704  1.00 68.07           N  
ATOM    887  C   GLN H 114       8.734   8.182  43.652  1.00 54.31           C  
ATOM    888  O   GLN H 114       8.232   7.526  42.739  1.00 54.49           O  
ATOM    889  N   VAL H 115       9.389   9.340  43.428  1.00 49.51           N  
ATOM    890  CA  VAL H 115       9.528   9.870  42.100  1.00 48.01           C  
ATOM    891  CB  VAL H 115       9.994  11.299  42.067  1.00 47.80           C  
ATOM    892  CG1 VAL H 115       8.939  12.186  42.742  1.00 49.38           C  
ATOM    893  CG2 VAL H 115      11.372  11.377  42.742  1.00 51.03           C  
ATOM    894  C   VAL H 115      10.564   9.067  41.387  1.00 45.53           C  
ATOM    895  O   VAL H 115      11.623   8.765  41.938  1.00 44.91           O  
ATOM    896  N   GLN H 116      10.278   8.686  40.126  1.00 52.51           N  
ATOM    897  CA  GLN H 116      11.250   7.924  39.398  1.00 51.51           C  
ATOM    898  CB  GLN H 116      11.023   6.405  39.480  1.00 52.11           C  
ATOM    899  CG  GLN H 116      11.160   5.847  40.897  1.00 55.23           C  
ATOM    900  CD  GLN H 116      10.916   4.347  40.834  1.00 77.97           C  
ATOM    901  OE1 GLN H 116      11.758   3.552  41.248  1.00 72.00           O  
ATOM    902  NE2 GLN H 116       9.729   3.945  40.302  1.00 62.20           N  
ATOM    903  C   GLN H 116      11.165   8.299  37.951  1.00 49.02           C  
ATOM    904  O   GLN H 116      10.092   8.608  37.435  1.00 50.32           O  
ATOM    905  N   LEU H 117      12.325   8.305  37.265  1.00 45.47           N  
ATOM    906  CA  LEU H 117      12.348   8.570  35.855  1.00 42.57           C  
ATOM    907  CB  LEU H 117      13.229   9.772  35.476  1.00 42.50           C  
ATOM    908  CG  LEU H 117      12.741  11.104  36.077  1.00 39.42           C  
ATOM    909  CD1 LEU H 117      13.650  12.271  35.660  1.00 36.29           C  
ATOM    910  CD2 LEU H 117      11.259  11.355  35.754  1.00 36.56           C  
ATOM    911  C   LEU H 117      12.957   7.361  35.215  1.00 41.42           C  
ATOM    912  O   LEU H 117      14.117   7.041  35.466  1.00 40.88           O  
ATOM    913  N   VAL H 118      12.187   6.658  34.359  1.00 38.91           N  
ATOM    914  CA  VAL H 118      12.703   5.466  33.750  1.00 37.80           C  
ATOM    915  CB  VAL H 118      11.776   4.293  33.892  1.00 39.22           C  
ATOM    916  CG1 VAL H 118      12.386   3.084  33.164  1.00 34.22           C  
ATOM    917  CG2 VAL H 118      11.521   4.054  35.390  1.00 37.87           C  
ATOM    918  C   VAL H 118      12.879   5.731  32.289  1.00 35.46           C  
ATOM    919  O   VAL H 118      11.939   6.129  31.601  1.00 36.04           O  
ATOM    920  N   GLN H 119      14.107   5.506  31.777  1.00 31.94           N  
ATOM    921  CA  GLN H 119      14.403   5.763  30.395  1.00 31.98           C  
ATOM    922  CB  GLN H 119      15.750   6.478  30.180  1.00 30.64           C  
ATOM    923  CG  GLN H 119      15.763   7.902  30.747  1.00 27.34           C  
ATOM    924  CD  GLN H 119      17.127   8.524  30.489  1.00 29.21           C  
ATOM    925  OE1 GLN H 119      17.787   9.006  31.407  1.00 35.05           O  
ATOM    926  NE2 GLN H 119      17.562   8.526  29.199  1.00 28.76           N  
ATOM    927  C   GLN H 119      14.421   4.478  29.624  1.00 32.41           C  
ATOM    928  O   GLN H 119      14.504   3.390  30.193  1.00 31.76           O  
ATOM    929  N   SER H 120      14.332   4.590  28.280  1.00 32.20           N  
ATOM    930  CA  SER H 120      14.321   3.446  27.410  1.00 32.56           C  
ATOM    931  CB  SER H 120      13.850   3.761  25.977  1.00 32.40           C  
ATOM    932  OG  SER H 120      14.742   4.674  25.356  1.00 32.28           O  
ATOM    933  C   SER H 120      15.708   2.883  27.336  1.00 33.15           C  
ATOM    934  O   SER H 120      16.668   3.492  27.805  1.00 32.10           O  
ATOM    935  N   GLY H 121      15.837   1.682  26.733  1.00 32.37           N  
ATOM    936  CA  GLY H 121      17.082   0.960  26.688  1.00 30.68           C  
ATOM    937  C   GLY H 121      18.020   1.536  25.672  1.00 30.65           C  
ATOM    938  O   GLY H 121      17.640   2.327  24.810  1.00 30.54           O  
ATOM    939  N   ALA H 122      19.296   1.101  25.757  1.00 30.64           N  
ATOM    940  CA  ALA H 122      20.353   1.562  24.900  1.00 31.24           C  
ATOM    941  CB  ALA H 122      21.747   1.081  25.338  1.00 30.97           C  
ATOM    942  C   ALA H 122      20.117   1.064  23.512  1.00 32.65           C  
ATOM    943  O   ALA H 122      19.522   0.007  23.311  1.00 33.47           O  
ATOM    944  N   GLU H 123      20.575   1.840  22.506  1.00 31.89           N  
ATOM    945  CA  GLU H 123      20.362   1.439  21.146  1.00 33.01           C  
ATOM    946  CB  GLU H 123      19.142   2.106  20.492  1.00 34.29           C  
ATOM    947  CG  GLU H 123      17.801   1.662  21.071  1.00 38.57           C  
ATOM    948  CD  GLU H 123      16.706   2.409  20.322  1.00 53.11           C  
ATOM    949  OE1 GLU H 123      17.033   3.433  19.667  1.00 40.53           O  
ATOM    950  OE2 GLU H 123      15.530   1.965  20.394  1.00 52.01           O1-
ATOM    951  C   GLU H 123      21.531   1.843  20.305  1.00 32.66           C  
ATOM    952  O   GLU H 123      22.295   2.741  20.653  1.00 32.98           O  
ATOM    953  N   VAL H 124      21.700   1.151  19.161  1.00 33.43           N  
ATOM    954  CA  VAL H 124      22.716   1.497  18.212  1.00 33.92           C  
ATOM    955  CB  VAL H 124      23.485   0.326  17.674  1.00 34.06           C  
ATOM    956  CG1 VAL H 124      24.269  -0.326  18.822  1.00 31.81           C  
ATOM    957  CG2 VAL H 124      22.499  -0.628  16.984  1.00 37.32           C  
ATOM    958  C   VAL H 124      21.991   2.104  17.057  1.00 34.98           C  
ATOM    959  O   VAL H 124      20.900   1.661  16.703  1.00 35.68           O  
ATOM    960  N   LYS H 125      22.564   3.166  16.459  1.00 34.64           N  
ATOM    961  CA  LYS H 125      21.918   3.780  15.339  1.00 35.72           C  
ATOM    962  CB  LYS H 125      21.213   5.102  15.685  1.00 36.28           C  
ATOM    963  CG  LYS H 125      19.956   4.899  16.536  1.00 34.53           C  
ATOM    964  CD  LYS H 125      18.923   3.994  15.861  1.00 27.39           C  
ATOM    965  CE  LYS H 125      17.638   3.786  16.664  1.00 64.26           C  
ATOM    966  NZ  LYS H 125      16.625   4.790  16.268  1.00 39.30           N1+
ATOM    967  C   LYS H 125      22.952   4.060  14.297  1.00 36.51           C  
ATOM    968  O   LYS H 125      24.109   4.341  14.607  1.00 35.97           O  
ATOM    969  N   LYS H 126      22.540   3.979  13.017  1.00 37.53           N  
ATOM    970  CA  LYS H 126      23.413   4.190  11.899  1.00 37.99           C  
ATOM    971  CB  LYS H 126      22.799   3.727  10.567  1.00 39.63           C  
ATOM    972  CG  LYS H 126      22.331   2.269  10.548  1.00 48.10           C  
ATOM    973  CD  LYS H 126      23.442   1.232  10.715  1.00 57.21           C  
ATOM    974  CE  LYS H 126      22.924  -0.207  10.691  1.00 77.82           C  
ATOM    975  NZ  LYS H 126      24.052  -1.156  10.823  1.00 47.75           N1+
ATOM    976  C   LYS H 126      23.625   5.664  11.772  1.00 36.32           C  
ATOM    977  O   LYS H 126      22.770   6.458  12.159  1.00 35.85           O  
ATOM    978  N   PRO H 127      24.748   6.064  11.243  1.00 35.26           N  
ATOM    979  CA  PRO H 127      24.972   7.470  11.081  1.00 36.08           C  
ATOM    980  CD  PRO H 127      25.988   5.334  11.445  1.00 35.62           C  
ATOM    981  CB  PRO H 127      26.450   7.618  10.735  1.00 37.09           C  
ATOM    982  CG  PRO H 127      27.098   6.401  11.424  1.00 37.37           C  
ATOM    983  C   PRO H 127      24.025   8.027  10.068  1.00 37.37           C  
ATOM    984  O   PRO H 127      23.787   7.374   9.053  1.00 39.13           O  
ATOM    985  N   GLY H 128      23.480   9.233  10.327  1.00 37.08           N  
ATOM    986  CA  GLY H 128      22.574   9.872   9.415  1.00 35.71           C  
ATOM    987  C   GLY H 128      21.162   9.576   9.824  1.00 36.02           C  
ATOM    988  O   GLY H 128      20.227  10.227   9.360  1.00 36.21           O  
ATOM    989  N   ALA H 129      20.971   8.586  10.716  1.00 35.03           N  
ATOM    990  CA  ALA H 129      19.665   8.179  11.162  1.00 35.54           C  
ATOM    991  CB  ALA H 129      19.600   6.709  11.609  1.00 34.72           C  
ATOM    992  C   ALA H 129      19.245   9.022  12.326  1.00 36.13           C  
ATOM    993  O   ALA H 129      19.936   9.960  12.721  1.00 34.97           O  
ATOM    994  N   SER H 130      18.047   8.725  12.874  1.00 37.73           N  
ATOM    995  CA  SER H 130      17.528   9.451  13.997  1.00 38.19           C  
ATOM    996  CB  SER H 130      16.257  10.235  13.648  1.00 39.25           C  
ATOM    997  OG  SER H 130      15.274   9.356  13.125  1.00 44.90           O  
ATOM    998  C   SER H 130      17.179   8.476  15.086  1.00 38.41           C  
ATOM    999  O   SER H 130      16.890   7.310  14.821  1.00 39.63           O  
ATOM   1000  N   VAL H 131      17.222   8.938  16.356  1.00 36.71           N  
ATOM   1001  CA  VAL H 131      16.902   8.097  17.479  1.00 35.64           C  
ATOM   1002  CB  VAL H 131      18.095   7.782  18.337  1.00 36.13           C  
ATOM   1003  CG1 VAL H 131      18.679   9.106  18.863  1.00 31.80           C  
ATOM   1004  CG2 VAL H 131      17.664   6.806  19.446  1.00 35.24           C  
ATOM   1005  C   VAL H 131      15.902   8.812  18.339  1.00 35.12           C  
ATOM   1006  O   VAL H 131      15.873  10.041  18.389  1.00 34.93           O  
ATOM   1007  N   LYS H 132      15.028   8.040  19.022  1.00 33.99           N  
ATOM   1008  CA  LYS H 132      14.036   8.622  19.883  1.00 34.85           C  
ATOM   1009  CB  LYS H 132      12.607   8.414  19.353  1.00 35.21           C  
ATOM   1010  CG  LYS H 132      11.530   9.190  20.110  1.00 36.47           C  
ATOM   1011  CD  LYS H 132      10.192   9.225  19.370  1.00 53.29           C  
ATOM   1012  CE  LYS H 132       9.097   9.995  20.111  1.00 51.07           C  
ATOM   1013  NZ  LYS H 132       7.846   9.981  19.319  1.00 54.52           N1+
ATOM   1014  C   LYS H 132      14.135   7.941  21.217  1.00 35.59           C  
ATOM   1015  O   LYS H 132      13.950   6.729  21.314  1.00 35.81           O  
ATOM   1016  N   VAL H 133      14.415   8.712  22.290  1.00 34.55           N  
ATOM   1017  CA  VAL H 133      14.570   8.158  23.610  1.00 32.74           C  
ATOM   1018  CB  VAL H 133      15.815   8.637  24.305  1.00 33.17           C  
ATOM   1019  CG1 VAL H 133      15.863   8.035  25.719  1.00 31.74           C  
ATOM   1020  CG2 VAL H 133      17.033   8.280  23.433  1.00 24.07           C  
ATOM   1021  C   VAL H 133      13.400   8.590  24.443  1.00 32.79           C  
ATOM   1022  O   VAL H 133      12.896   9.701  24.287  1.00 32.59           O  
ATOM   1023  N   SER H 134      12.939   7.713  25.363  1.00 32.29           N  
ATOM   1024  CA  SER H 134      11.784   8.035  26.159  1.00 32.81           C  
ATOM   1025  CB  SER H 134      10.657   6.991  26.054  1.00 34.74           C  
ATOM   1026  OG  SER H 134      11.083   5.754  26.608  1.00 35.50           O  
ATOM   1027  C   SER H 134      12.164   8.120  27.611  1.00 32.89           C  
ATOM   1028  O   SER H 134      13.149   7.525  28.048  1.00 30.75           O  
ATOM   1029  N   CYS H 135      11.386   8.905  28.386  1.00 33.35           N  
ATOM   1030  CA  CYS H 135      11.617   9.063  29.797  1.00 34.63           C  
ATOM   1031  CB  CYS H 135      12.310  10.408  30.122  1.00 34.10           C  
ATOM   1032  SG  CYS H 135      12.643  10.685  31.887  1.00 37.50           S  
ATOM   1033  C   CYS H 135      10.270   9.032  30.464  1.00 36.06           C  
ATOM   1034  O   CYS H 135       9.460   9.944  30.300  1.00 35.07           O  
ATOM   1035  N   LYS H 136       9.994   7.976  31.260  1.00 37.92           N  
ATOM   1036  CA  LYS H 136       8.693   7.856  31.858  1.00 40.97           C  
ATOM   1037  CB  LYS H 136       8.158   6.416  31.861  1.00 41.49           C  
ATOM   1038  CG  LYS H 136       6.700   6.319  32.302  1.00 43.46           C  
ATOM   1039  CD  LYS H 136       6.045   4.982  31.957  1.00 75.01           C  
ATOM   1040  CE  LYS H 136       4.579   4.901  32.381  1.00 53.25           C  
ATOM   1041  NZ  LYS H 136       4.018   3.588  32.000  1.00 61.08           N1+
ATOM   1042  C   LYS H 136       8.758   8.330  33.275  1.00 42.79           C  
ATOM   1043  O   LYS H 136       9.576   7.859  34.063  1.00 42.16           O  
ATOM   1044  N   ALA H 137       7.860   9.268  33.642  1.00 45.22           N  
ATOM   1045  CA  ALA H 137       7.878   9.830  34.963  1.00 48.52           C  
ATOM   1046  CB  ALA H 137       7.651  11.351  34.991  1.00 48.54           C  
ATOM   1047  C   ALA H 137       6.799   9.209  35.784  1.00 52.15           C  
ATOM   1048  O   ALA H 137       5.724   8.886  35.282  1.00 52.96           O  
ATOM   1049  N   SER H 138       7.081   8.994  37.086  1.00 55.86           N  
ATOM   1050  CA  SER H 138       6.072   8.425  37.929  1.00 59.49           C  
ATOM   1051  CB  SER H 138       6.096   6.885  37.972  1.00 59.76           C  
ATOM   1052  OG  SER H 138       7.304   6.428  38.563  1.00 62.99           O  
ATOM   1053  C   SER H 138       6.283   8.906  39.328  1.00 61.76           C  
ATOM   1054  O   SER H 138       7.370   9.352  39.692  1.00 62.00           O  
ATOM   1055  N   GLY H 139       5.059   9.185  39.813  1.00 25.98           N  
ATOM   1056  CA  GLY H 139       4.661   9.963  40.927  1.00 25.44           C  
ATOM   1057  C   GLY H 139       3.537  10.766  40.328  1.00 24.99           C  
ATOM   1058  O   GLY H 139       3.143  10.547  39.178  1.00 25.78           O  
ATOM   1059  N   TYR H 140       2.987  11.701  41.119  1.00 23.74           N  
ATOM   1060  CA  TYR H 140       1.815  12.487  40.813  1.00 24.59           C  
ATOM   1061  CB  TYR H 140       1.196  13.103  42.069  1.00 23.80           C  
ATOM   1062  CG  TYR H 140       0.389  12.019  42.674  1.00 21.20           C  
ATOM   1063  CD1 TYR H 140       0.951  11.014  43.427  1.00 22.86           C  
ATOM   1064  CD2 TYR H 140      -0.965  12.020  42.455  1.00 21.40           C  
ATOM   1065  CE1 TYR H 140       0.158  10.027  43.962  1.00 23.48           C  
ATOM   1066  CE2 TYR H 140      -1.762  11.039  42.986  1.00 23.57           C  
ATOM   1067  CZ  TYR H 140      -1.199  10.040  43.742  1.00 23.82           C  
ATOM   1068  OH  TYR H 140      -2.010   9.028  44.291  1.00 21.72           O  
ATOM   1069  C   TYR H 140       1.899  13.588  39.800  1.00 26.13           C  
ATOM   1070  O   TYR H 140       1.039  13.660  38.924  1.00 26.07           O  
ATOM   1071  N   THR H 141       2.909  14.479  39.856  1.00 26.77           N  
ATOM   1072  CA  THR H 141       2.719  15.653  39.044  1.00 27.17           C  
ATOM   1073  CB  THR H 141       2.950  16.925  39.825  1.00 28.24           C  
ATOM   1074  OG1 THR H 141       4.273  16.965  40.344  1.00 30.55           O  
ATOM   1075  CG2 THR H 141       1.934  16.988  40.980  1.00 30.93           C  
ATOM   1076  C   THR H 141       3.607  15.709  37.847  1.00 27.90           C  
ATOM   1077  O   THR H 141       4.605  16.426  37.846  1.00 27.33           O  
ATOM   1078  N   PHE H 142       3.227  15.005  36.763  1.00 27.08           N  
ATOM   1079  CA  PHE H 142       4.008  15.067  35.568  1.00 29.38           C  
ATOM   1080  CB  PHE H 142       3.572  14.034  34.514  1.00 27.82           C  
ATOM   1081  CG  PHE H 142       4.529  14.102  33.374  1.00 29.89           C  
ATOM   1082  CD1 PHE H 142       5.844  13.719  33.523  1.00 30.23           C  
ATOM   1083  CD2 PHE H 142       4.099  14.524  32.141  1.00 30.12           C  
ATOM   1084  CE1 PHE H 142       6.720  13.773  32.463  1.00 29.25           C  
ATOM   1085  CE2 PHE H 142       4.971  14.579  31.082  1.00 27.84           C  
ATOM   1086  CZ  PHE H 142       6.284  14.208  31.235  1.00 29.59           C  
ATOM   1087  C   PHE H 142       3.885  16.454  35.000  1.00 28.63           C  
ATOM   1088  O   PHE H 142       4.869  17.045  34.565  1.00 29.21           O  
ATOM   1089  N   ARG H 143       2.666  17.028  35.016  1.00 26.30           N  
ATOM   1090  CA  ARG H 143       2.408  18.303  34.388  1.00 25.34           C  
ATOM   1091  CB  ARG H 143       0.929  18.696  34.423  1.00 28.57           C  
ATOM   1092  CG  ARG H 143       0.397  18.901  35.842  1.00  0.00           C  
ATOM   1093  CD  ARG H 143      -1.015  19.479  35.858  1.00  0.00           C  
ATOM   1094  NE  ARG H 143      -0.957  20.781  35.137  1.00  0.00           N  
ATOM   1095  CZ  ARG H 143      -1.970  21.137  34.295  1.00  0.00           C  
ATOM   1096  NH1 ARG H 143      -3.052  20.313  34.158  1.00  0.00           N1+
ATOM   1097  NH2 ARG H 143      -1.903  22.311  33.603  1.00  0.00           N  
ATOM   1098  C   ARG H 143       3.128  19.440  35.056  1.00 25.65           C  
ATOM   1099  O   ARG H 143       3.494  20.422  34.411  1.00 29.36           O  
ATOM   1100  N   SER H 144       3.282  19.381  36.386  1.00 24.22           N  
ATOM   1101  CA  SER H 144       3.777  20.532  37.090  0.83 24.82           C  
ATOM   1102  CB  SER H 144       3.441  20.528  38.575  0.83 24.72           C  
ATOM   1103  OG  SER H 144       3.928  21.717  39.172  0.83 28.80           O  
ATOM   1104  C   SER H 144       5.253  20.727  37.000  1.00 25.94           C  
ATOM   1105  O   SER H 144       5.756  21.798  37.349  1.00 25.33           O  
ATOM   1106  N   SER H 145       6.003  19.708  36.554  1.00 23.86           N  
ATOM   1107  CA  SER H 145       7.422  19.874  36.565  1.00 23.85           C  
ATOM   1108  CB  SER H 145       8.149  18.828  37.419  1.00 26.33           C  
ATOM   1109  OG  SER H 145       7.759  18.957  38.778  1.00  0.00           O  
ATOM   1110  C   SER H 145       7.891  19.709  35.175  1.00 20.93           C  
ATOM   1111  O   SER H 145       7.228  19.177  34.295  1.00 21.45           O  
ATOM   1112  N   TYR H 146       9.112  20.125  34.926  1.00 37.24           N  
ATOM   1113  CA  TYR H 146       9.473  20.161  33.546  1.00 34.43           C  
ATOM   1114  CB  TYR H 146       9.832  21.604  33.181  1.00 29.08           C  
ATOM   1115  CG  TYR H 146       8.641  22.296  33.776  1.00  0.00           C  
ATOM   1116  CD1 TYR H 146       7.427  22.271  33.134  1.00  0.00           C  
ATOM   1117  CD2 TYR H 146       8.701  22.904  35.010  1.00  0.00           C  
ATOM   1118  CE1 TYR H 146       6.307  22.870  33.658  1.00  0.00           C  
ATOM   1119  CE2 TYR H 146       7.585  23.504  35.545  1.00  0.00           C  
ATOM   1120  CZ  TYR H 146       6.388  23.496  34.874  1.00  0.00           C  
ATOM   1121  OH  TYR H 146       5.251  24.116  35.433  1.00  0.00           O  
ATOM   1122  C   TYR H 146      10.604  19.193  33.398  1.00 33.38           C  
ATOM   1123  O   TYR H 146      11.219  18.807  34.390  1.00 33.17           O  
ATOM   1124  N   ILE H 147      10.874  18.715  32.168  1.00 30.22           N  
ATOM   1125  CA  ILE H 147      11.873  17.694  32.025  1.00 27.82           C  
ATOM   1126  CB  ILE H 147      11.342  16.432  31.403  1.00 28.25           C  
ATOM   1127  CG1 ILE H 147      10.274  15.797  32.307  1.00 26.46           C  
ATOM   1128  CG2 ILE H 147      12.532  15.497  31.126  1.00 29.80           C  
ATOM   1129  CD1 ILE H 147      10.814  15.338  33.662  1.00 28.03           C  
ATOM   1130  C   ILE H 147      12.965  18.195  31.138  1.00 28.10           C  
ATOM   1131  O   ILE H 147      12.711  18.743  30.066  1.00 28.85           O  
ATOM   1132  N   SER H 148      14.229  18.012  31.567  1.00 27.27           N  
ATOM   1133  CA  SER H 148      15.315  18.464  30.749  1.00 26.87           C  
ATOM   1134  CB  SER H 148      16.276  19.451  31.445  1.00 26.73           C  
ATOM   1135  OG  SER H 148      16.933  18.840  32.543  1.00 38.47           O  
ATOM   1136  C   SER H 148      16.091  17.275  30.271  1.00 26.78           C  
ATOM   1137  O   SER H 148      16.044  16.195  30.857  1.00 27.44           O  
ATOM   1138  N   TRP H 149      16.790  17.441  29.131  1.00 25.15           N  
ATOM   1139  CA  TRP H 149      17.591  16.376  28.609  1.00 25.53           C  
ATOM   1140  CB  TRP H 149      17.205  15.980  27.174  1.00 26.31           C  
ATOM   1141  CG  TRP H 149      15.833  15.356  27.095  1.00 28.17           C  
ATOM   1142  CD2 TRP H 149      15.581  13.947  27.214  1.00 29.52           C  
ATOM   1143  CD1 TRP H 149      14.618  15.952  26.923  1.00 27.00           C  
ATOM   1144  NE1 TRP H 149      13.624  15.003  26.932  1.00 28.54           N  
ATOM   1145  CE2 TRP H 149      14.203  13.764  27.110  1.00 26.06           C  
ATOM   1146  CE3 TRP H 149      16.429  12.893  27.400  1.00 29.45           C  
ATOM   1147  CZ2 TRP H 149      13.649  12.519  27.189  1.00 34.98           C  
ATOM   1148  CZ3 TRP H 149      15.868  11.638  27.476  1.00 26.60           C  
ATOM   1149  CH2 TRP H 149      14.504  11.455  27.374  1.00 35.05           C  
ATOM   1150  C   TRP H 149      19.011  16.846  28.616  1.00 25.75           C  
ATOM   1151  O   TRP H 149      19.319  17.939  28.144  1.00 26.87           O  
ATOM   1152  N   VAL H 150      19.914  16.025  29.186  1.00 25.09           N  
ATOM   1153  CA  VAL H 150      21.305  16.369  29.246  1.00 24.44           C  
ATOM   1154  CB  VAL H 150      21.790  16.613  30.646  1.00 24.63           C  
ATOM   1155  CG1 VAL H 150      23.293  16.935  30.603  1.00 22.97           C  
ATOM   1156  CG2 VAL H 150      20.931  17.721  31.274  1.00 22.56           C  
ATOM   1157  C   VAL H 150      22.070  15.201  28.706  1.00 25.63           C  
ATOM   1158  O   VAL H 150      21.712  14.049  28.955  1.00 25.38           O  
ATOM   1159  N   ARG H 151      23.152  15.458  27.939  1.00 23.85           N  
ATOM   1160  CA  ARG H 151      23.867  14.324  27.423  1.00 24.73           C  
ATOM   1161  CB  ARG H 151      23.928  14.209  25.889  1.00 24.72           C  
ATOM   1162  CG  ARG H 151      24.724  15.303  25.179  1.00 22.90           C  
ATOM   1163  CD  ARG H 151      24.827  15.062  23.671  1.00 24.42           C  
ATOM   1164  NE  ARG H 151      25.703  16.117  23.092  1.00 31.18           N  
ATOM   1165  CZ  ARG H 151      26.139  15.996  21.804  1.00 40.97           C  
ATOM   1166  NH1 ARG H 151      25.757  14.917  21.059  1.00 33.05           N1+
ATOM   1167  NH2 ARG H 151      26.958  16.946  21.265  1.00 30.41           N  
ATOM   1168  C   ARG H 151      25.280  14.373  27.896  1.00 25.21           C  
ATOM   1169  O   ARG H 151      25.787  15.421  28.297  1.00 25.21           O  
ATOM   1170  N   GLN H 152      25.942  13.199  27.894  1.00 25.20           N  
ATOM   1171  CA  GLN H 152      27.305  13.138  28.324  1.00 25.57           C  
ATOM   1172  CB  GLN H 152      27.423  12.637  29.776  1.00 24.31           C  
ATOM   1173  CG  GLN H 152      28.849  12.548  30.310  1.00 25.34           C  
ATOM   1174  CD  GLN H 152      28.759  12.086  31.758  1.00 26.48           C  
ATOM   1175  OE1 GLN H 152      27.897  11.283  32.115  1.00 30.91           O  
ATOM   1176  NE2 GLN H 152      29.665  12.617  32.623  1.00 26.66           N  
ATOM   1177  C   GLN H 152      28.036  12.176  27.439  1.00 26.92           C  
ATOM   1178  O   GLN H 152      27.756  10.978  27.444  1.00 27.46           O  
ATOM   1179  N   ALA H 153      29.011  12.683  26.657  1.00 28.88           N  
ATOM   1180  CA  ALA H 153      29.809  11.831  25.818  1.00 31.76           C  
ATOM   1181  CB  ALA H 153      30.647  12.591  24.778  1.00 32.93           C  
ATOM   1182  C   ALA H 153      30.747  11.107  26.729  1.00 33.37           C  
ATOM   1183  O   ALA H 153      30.987  11.547  27.853  1.00 34.39           O  
ATOM   1184  N   PRO H 154      31.291  10.001  26.300  1.00 35.37           N  
ATOM   1185  CA  PRO H 154      32.139   9.262  27.184  1.00 35.54           C  
ATOM   1186  CD  PRO H 154      30.636   9.140  25.329  1.00 36.50           C  
ATOM   1187  CB  PRO H 154      32.430   7.943  26.474  1.00 35.64           C  
ATOM   1188  CG  PRO H 154      31.165   7.721  25.622  1.00 37.24           C  
ATOM   1189  C   PRO H 154      33.338  10.038  27.614  1.00 36.18           C  
ATOM   1190  O   PRO H 154      34.052  10.569  26.766  1.00 34.86           O  
ATOM   1191  N   GLY H 155      33.566  10.111  28.938  1.00 37.15           N  
ATOM   1192  CA  GLY H 155      34.716  10.772  29.473  1.00 38.34           C  
ATOM   1193  C   GLY H 155      34.553  12.256  29.349  1.00 38.92           C  
ATOM   1194  O   GLY H 155      35.508  13.002  29.564  1.00 38.52           O  
ATOM   1195  N   GLN H 156      33.338  12.736  29.019  1.00 37.29           N  
ATOM   1196  CA  GLN H 156      33.173  14.151  28.838  1.00 36.89           C  
ATOM   1197  CB  GLN H 156      32.586  14.554  27.477  1.00 37.63           C  
ATOM   1198  CG  GLN H 156      33.530  14.297  26.305  1.00 41.10           C  
ATOM   1199  CD  GLN H 156      32.901  14.952  25.088  1.00 66.69           C  
ATOM   1200  OE1 GLN H 156      31.829  15.547  25.179  1.00 76.93           O  
ATOM   1201  NE2 GLN H 156      33.585  14.855  23.918  1.00 52.74           N  
ATOM   1202  C   GLN H 156      32.252  14.692  29.885  1.00 34.18           C  
ATOM   1203  O   GLN H 156      31.798  13.972  30.773  1.00 33.38           O  
ATOM   1204  N   GLY H 157      31.974  16.011  29.799  1.00 31.76           N  
ATOM   1205  CA  GLY H 157      31.170  16.699  30.770  1.00 29.80           C  
ATOM   1206  C   GLY H 157      29.720  16.601  30.407  1.00 28.64           C  
ATOM   1207  O   GLY H 157      29.330  15.842  29.524  1.00 30.23           O  
ATOM   1208  N   LEU H 158      28.883  17.394  31.109  1.00 27.25           N  
ATOM   1209  CA  LEU H 158      27.462  17.385  30.911  1.00 25.76           C  
ATOM   1210  CB  LEU H 158      26.684  17.592  32.223  1.00 24.19           C  
ATOM   1211  CG  LEU H 158      26.874  16.459  33.249  1.00 25.98           C  
ATOM   1212  CD1 LEU H 158      26.083  16.738  34.536  1.00 21.09           C  
ATOM   1213  CD2 LEU H 158      26.516  15.091  32.650  1.00 23.00           C  
ATOM   1214  C   LEU H 158      27.096  18.523  30.007  1.00 26.46           C  
ATOM   1215  O   LEU H 158      27.577  19.641  30.180  1.00 27.28           O  
ATOM   1216  N   GLU H 159      26.240  18.247  28.997  1.00 25.27           N  
ATOM   1217  CA  GLU H 159      25.779  19.269  28.099  1.00 26.06           C  
ATOM   1218  CB  GLU H 159      26.167  19.051  26.625  1.00 26.29           C  
ATOM   1219  CG  GLU H 159      27.646  19.286  26.320  1.00 29.52           C  
ATOM   1220  CD  GLU H 159      27.815  19.246  24.806  1.00 87.26           C  
ATOM   1221  OE1 GLU H 159      27.953  18.125  24.247  1.00 34.39           O  
ATOM   1222  OE2 GLU H 159      27.805  20.344  24.187  1.00 42.44           O1-
ATOM   1223  C   GLU H 159      24.284  19.267  28.139  1.00 26.87           C  
ATOM   1224  O   GLU H 159      23.653  18.214  28.061  1.00 28.04           O  
ATOM   1225  N   TRP H 160      23.679  20.467  28.249  1.00 25.74           N  
ATOM   1226  CA  TRP H 160      22.252  20.573  28.330  1.00 25.41           C  
ATOM   1227  CB  TRP H 160      21.829  21.776  29.181  1.00 24.80           C  
ATOM   1228  CG  TRP H 160      20.346  21.973  29.264  1.00 27.02           C  
ATOM   1229  CD2 TRP H 160      19.647  23.010  28.565  1.00 25.36           C  
ATOM   1230  CD1 TRP H 160      19.412  21.286  29.981  1.00 18.52           C  
ATOM   1231  NE1 TRP H 160      18.169  21.827  29.765  1.00 26.60           N  
ATOM   1232  CE2 TRP H 160      18.302  22.892  28.897  1.00 24.65           C  
ATOM   1233  CE3 TRP H 160      20.094  23.983  27.716  1.00 25.35           C  
ATOM   1234  CZ2 TRP H 160      17.378  23.749  28.381  1.00 32.23           C  
ATOM   1235  CZ3 TRP H 160      19.156  24.847  27.199  1.00 28.49           C  
ATOM   1236  CH2 TRP H 160      17.821  24.732  27.526  1.00 21.94           C  
ATOM   1237  C   TRP H 160      21.702  20.738  26.945  1.00 25.27           C  
ATOM   1238  O   TRP H 160      22.113  21.632  26.211  1.00 25.45           O  
ATOM   1239  N   MET H 161      20.859  19.772  26.518  1.00 25.13           N  
ATOM   1240  CA  MET H 161      20.175  19.732  25.253  1.00 26.94           C  
ATOM   1241  CB  MET H 161      19.735  18.298  24.926  1.00 27.96           C  
ATOM   1242  CG  MET H 161      20.943  17.372  24.763  1.00 32.34           C  
ATOM   1243  SD  MET H 161      20.559  15.655  24.311  1.00 40.92           S  
ATOM   1244  CE  MET H 161      20.161  16.021  22.577  1.00 34.92           C  
ATOM   1245  C   MET H 161      18.970  20.628  25.164  1.00 27.40           C  
ATOM   1246  O   MET H 161      18.776  21.324  24.167  1.00 27.94           O  
ATOM   1247  N   GLY H 162      18.117  20.634  26.209  1.00 25.85           N  
ATOM   1248  CA  GLY H 162      16.900  21.400  26.147  1.00 26.14           C  
ATOM   1249  C   GLY H 162      15.940  20.872  27.177  1.00 25.87           C  
ATOM   1250  O   GLY H 162      16.195  19.860  27.827  1.00 25.78           O  
ATOM   1251  N   TRP H 163      14.791  21.562  27.341  1.00 27.20           N  
ATOM   1252  CA  TRP H 163      13.821  21.184  28.334  1.00 27.84           C  
ATOM   1253  CB  TRP H 163      13.801  22.107  29.568  1.00 26.02           C  
ATOM   1254  CG  TRP H 163      13.659  23.574  29.211  1.00 27.43           C  
ATOM   1255  CD2 TRP H 163      12.451  24.242  28.792  1.00 28.31           C  
ATOM   1256  CD1 TRP H 163      14.646  24.510  29.150  1.00 28.82           C  
ATOM   1257  NE1 TRP H 163      14.143  25.706  28.705  1.00  0.00           N  
ATOM   1258  CE2 TRP H 163      12.795  25.558  28.480  1.00 28.87           C  
ATOM   1259  CE3 TRP H 163      11.161  23.804  28.673  1.00  0.00           C  
ATOM   1260  CZ2 TRP H 163      11.860  26.449  28.039  1.00  0.00           C  
ATOM   1261  CZ3 TRP H 163      10.221  24.705  28.224  1.00  0.00           C  
ATOM   1262  CH2 TRP H 163      10.566  26.001  27.909  1.00  0.00           C  
ATOM   1263  C   TRP H 163      12.457  21.339  27.764  1.00 28.84           C  
ATOM   1264  O   TRP H 163      12.252  22.058  26.788  1.00 29.80           O  
ATOM   1265  N   ILE H 164      11.472  20.662  28.385  1.00 28.58           N  
ATOM   1266  CA  ILE H 164      10.111  20.823  27.979  1.00 29.81           C  
ATOM   1267  CB  ILE H 164       9.563  19.637  27.239  1.00 30.80           C  
ATOM   1268  CG1 ILE H 164       8.180  19.965  26.653  1.00 33.47           C  
ATOM   1269  CG2 ILE H 164       9.576  18.428  28.190  1.00 28.39           C  
ATOM   1270  CD1 ILE H 164       7.687  18.933  25.639  1.00 30.99           C  
ATOM   1271  C   ILE H 164       9.274  21.008  29.206  1.00 31.24           C  
ATOM   1272  O   ILE H 164       9.532  20.392  30.239  1.00 31.56           O  
ATOM   1273  N   TYR H 165       8.256  21.890  29.123  1.00 32.31           N  
ATOM   1274  CA  TYR H 165       7.339  22.040  30.217  1.00 34.86           C  
ATOM   1275  CB  TYR H 165       6.858  23.481  30.503  1.00 34.83           C  
ATOM   1276  CG  TYR H 165       7.974  24.454  30.712  1.00 38.80           C  
ATOM   1277  CD1 TYR H 165       9.013  24.205  31.576  1.00 59.99           C  
ATOM   1278  CD2 TYR H 165       7.931  25.676  30.081  1.00  0.00           C  
ATOM   1279  CE1 TYR H 165      10.016  25.126  31.770  1.00  0.00           C  
ATOM   1280  CE2 TYR H 165       8.926  26.605  30.271  1.00  0.00           C  
ATOM   1281  CZ  TYR H 165       9.975  26.330  31.112  1.00  0.00           C  
ATOM   1282  OH  TYR H 165      10.999  27.281  31.307  1.00  0.00           O  
ATOM   1283  C   TYR H 165       6.092  21.334  29.751  1.00 36.42           C  
ATOM   1284  O   TYR H 165       5.410  21.809  28.847  1.00 37.31           O  
ATOM   1285  N   ALA H 166       5.782  20.214  30.423  1.00 49.68           N  
ATOM   1286  CA  ALA H 166       4.707  19.345  30.061  1.00 51.02           C  
ATOM   1287  CB  ALA H 166       4.558  18.154  31.020  1.00 49.73           C  
ATOM   1288  C   ALA H 166       3.448  20.128  30.121  1.00 55.70           C  
ATOM   1289  O   ALA H 166       2.506  19.837  29.380  1.00 61.39           O  
ATOM   1290  N   GLY H 167       3.364  21.103  31.046  1.00 53.19           N  
ATOM   1291  CA  GLY H 167       2.101  21.759  31.173  1.00 44.92           C  
ATOM   1292  C   GLY H 167       1.734  22.460  29.908  1.00 52.73           C  
ATOM   1293  O   GLY H 167       0.652  22.230  29.367  1.00 49.72           O  
ATOM   1294  N   THR H 168       2.602  23.355  29.416  1.00 62.58           N  
ATOM   1295  CA  THR H 168       2.320  24.072  28.206  1.00 60.77           C  
ATOM   1296  CB  THR H 168       3.090  25.349  28.113  1.00 63.86           C  
ATOM   1297  OG1 THR H 168       2.793  26.035  26.904  1.00  0.00           O  
ATOM   1298  CG2 THR H 168       4.579  25.007  28.229  1.00  0.00           C  
ATOM   1299  C   THR H 168       2.590  23.251  26.982  1.00 60.12           C  
ATOM   1300  O   THR H 168       1.862  23.352  25.997  1.00 45.72           O  
ATOM   1301  N   GLY H 169       3.650  22.421  27.015  1.00 64.68           N  
ATOM   1302  CA  GLY H 169       4.045  21.653  25.867  1.00 56.54           C  
ATOM   1303  C   GLY H 169       5.100  22.413  25.129  1.00 55.14           C  
ATOM   1304  O   GLY H 169       5.507  22.060  24.026  1.00 55.69           O  
ATOM   1305  N   SER H 170       5.608  23.488  25.735  1.00 41.71           N  
ATOM   1306  CA  SER H 170       6.569  24.278  25.024  1.00 39.95           C  
ATOM   1307  CB  SER H 170       6.460  25.780  25.339  1.00 39.43           C  
ATOM   1308  OG  SER H 170       6.676  26.005  26.725  1.00  0.00           O  
ATOM   1309  C   SER H 170       7.964  23.841  25.357  1.00 36.91           C  
ATOM   1310  O   SER H 170       8.326  23.632  26.515  1.00 36.75           O  
ATOM   1311  N   PRO H 171       8.707  23.608  24.300  1.00 34.11           N  
ATOM   1312  CA  PRO H 171      10.099  23.248  24.445  1.00 32.77           C  
ATOM   1313  CD  PRO H 171       8.088  22.888  23.198  1.00  0.00           C  
ATOM   1314  CB  PRO H 171      10.349  22.101  23.467  1.00 33.19           C  
ATOM   1315  CG  PRO H 171       9.248  22.265  22.410  1.00 28.39           C  
ATOM   1316  C   PRO H 171      11.058  24.387  24.211  1.00 32.62           C  
ATOM   1317  O   PRO H 171      10.717  25.326  23.494  1.00 31.95           O  
ATOM   1318  N   SER H 172      12.286  24.295  24.766  1.00 31.78           N  
ATOM   1319  CA  SER H 172      13.340  25.246  24.519  1.00 31.19           C  
ATOM   1320  CB  SER H 172      13.661  26.150  25.721  1.00 31.40           C  
ATOM   1321  OG  SER H 172      14.710  27.046  25.387  1.00  0.00           O  
ATOM   1322  C   SER H 172      14.561  24.416  24.254  1.00 29.89           C  
ATOM   1323  O   SER H 172      14.752  23.376  24.886  1.00 29.29           O  
ATOM   1324  N   TYR H 173      15.432  24.842  23.316  1.00 29.35           N  
ATOM   1325  CA  TYR H 173      16.563  24.008  23.010  1.00 29.15           C  
ATOM   1326  CB  TYR H 173      16.589  23.463  21.570  1.00 29.74           C  
ATOM   1327  CG  TYR H 173      15.367  22.664  21.269  1.00 32.59           C  
ATOM   1328  CD1 TYR H 173      15.281  21.338  21.619  1.00 41.18           C  
ATOM   1329  CD2 TYR H 173      14.299  23.250  20.632  1.00 57.62           C  
ATOM   1330  CE1 TYR H 173      14.153  20.604  21.331  1.00 32.31           C  
ATOM   1331  CE2 TYR H 173      13.170  22.524  20.342  1.00 32.91           C  
ATOM   1332  CZ  TYR H 173      13.094  21.198  20.689  1.00 55.06           C  
ATOM   1333  OH  TYR H 173      11.933  20.454  20.390  1.00 39.17           O  
ATOM   1334  C   TYR H 173      17.815  24.816  23.110  1.00 29.23           C  
ATOM   1335  O   TYR H 173      17.796  26.042  23.009  1.00 29.29           O  
ATOM   1336  N   ASN H 174      18.947  24.119  23.341  1.00 29.97           N  
ATOM   1337  CA  ASN H 174      20.238  24.739  23.338  1.00 32.12           C  
ATOM   1338  CB  ASN H 174      21.342  23.820  23.902  1.00 32.03           C  
ATOM   1339  CG  ASN H 174      22.686  24.540  23.880  1.00 28.01           C  
ATOM   1340  OD1 ASN H 174      23.222  24.862  22.822  1.00 30.30           O  
ATOM   1341  ND2 ASN H 174      23.260  24.790  25.086  1.00 13.69           N  
ATOM   1342  C   ASN H 174      20.526  25.006  21.895  1.00 33.04           C  
ATOM   1343  O   ASN H 174      20.111  24.250  21.020  1.00 32.76           O  
ATOM   1344  N   GLN H 175      21.261  26.094  21.606  1.00 34.58           N  
ATOM   1345  CA  GLN H 175      21.511  26.496  20.253  1.00 37.18           C  
ATOM   1346  CB  GLN H 175      22.322  27.798  20.162  1.00 37.38           C  
ATOM   1347  CG  GLN H 175      23.727  27.684  20.742  1.00 42.83           C  
ATOM   1348  CD  GLN H 175      24.390  29.039  20.578  1.00 89.70           C  
ATOM   1349  OE1 GLN H 175      25.224  29.436  21.389  1.00 61.44           O  
ATOM   1350  NE2 GLN H 175      24.013  29.769  19.494  1.00 52.31           N  
ATOM   1351  C   GLN H 175      22.259  25.430  19.513  1.00 37.41           C  
ATOM   1352  O   GLN H 175      22.027  25.230  18.322  1.00 38.70           O  
ATOM   1353  N   LYS H 176      23.174  24.707  20.184  1.00 36.87           N  
ATOM   1354  CA  LYS H 176      23.967  23.738  19.478  1.00 38.64           C  
ATOM   1355  CB  LYS H 176      24.898  22.931  20.400  1.00 38.72           C  
ATOM   1356  CG  LYS H 176      26.050  23.725  21.015  1.00 45.61           C  
ATOM   1357  CD  LYS H 176      26.777  22.952  22.119  1.00 48.69           C  
ATOM   1358  CE  LYS H 176      27.948  23.716  22.740  1.00 70.65           C  
ATOM   1359  NZ  LYS H 176      28.576  22.912  23.814  1.00 56.01           N1+
ATOM   1360  C   LYS H 176      23.062  22.737  18.827  1.00 38.65           C  
ATOM   1361  O   LYS H 176      23.266  22.351  17.677  1.00 38.54           O  
ATOM   1362  N   LEU H 177      22.061  22.263  19.584  1.00 37.20           N  
ATOM   1363  CA  LEU H 177      21.106  21.268  19.183  1.00 38.41           C  
ATOM   1364  CB  LEU H 177      20.429  20.579  20.367  1.00 37.39           C  
ATOM   1365  CG  LEU H 177      21.428  19.723  21.158  1.00 38.34           C  
ATOM   1366  CD1 LEU H 177      20.711  18.894  22.221  1.00 34.11           C  
ATOM   1367  CD2 LEU H 177      22.292  18.865  20.222  1.00 32.67           C  
ATOM   1368  C   LEU H 177      20.042  21.757  18.253  1.00 41.71           C  
ATOM   1369  O   LEU H 177      19.396  20.937  17.605  1.00 41.86           O  
ATOM   1370  N   GLN H 178      19.775  23.078  18.217  1.00 43.77           N  
ATOM   1371  CA  GLN H 178      18.681  23.615  17.452  1.00 45.73           C  
ATOM   1372  CB  GLN H 178      18.725  25.146  17.324  1.00 46.60           C  
ATOM   1373  CG  GLN H 178      18.555  25.886  18.649  1.00 49.42           C  
ATOM   1374  CD  GLN H 178      18.678  27.375  18.360  1.00 89.72           C  
ATOM   1375  OE1 GLN H 178      19.420  27.787  17.469  1.00 46.45           O  
ATOM   1376  NE2 GLN H 178      17.931  28.210  19.132  1.00 52.15           N  
ATOM   1377  C   GLN H 178      18.680  23.070  16.060  1.00 46.14           C  
ATOM   1378  O   GLN H 178      19.671  23.145  15.336  1.00 47.41           O  
ATOM   1379  N   GLY H 179      17.526  22.484  15.679  1.00 44.84           N  
ATOM   1380  CA  GLY H 179      17.277  21.948  14.376  1.00 44.85           C  
ATOM   1381  C   GLY H 179      17.406  20.462  14.419  1.00 43.50           C  
ATOM   1382  O   GLY H 179      16.658  19.747  13.752  1.00 45.08           O  
ATOM   1383  N   ARG H 180      18.411  19.964  15.159  1.00 41.15           N  
ATOM   1384  CA  ARG H 180      18.635  18.555  15.278  1.00 38.93           C  
ATOM   1385  CB  ARG H 180      20.069  18.187  15.686  1.00 38.82           C  
ATOM   1386  CG  ARG H 180      21.085  18.461  14.578  1.00 39.64           C  
ATOM   1387  CD  ARG H 180      22.315  17.559  14.646  1.00 43.25           C  
ATOM   1388  NE  ARG H 180      23.008  17.820  15.937  1.00 37.88           N  
ATOM   1389  CZ  ARG H 180      23.547  16.779  16.635  1.00 51.23           C  
ATOM   1390  NH1 ARG H 180      23.399  15.501  16.182  1.00 27.02           N1+
ATOM   1391  NH2 ARG H 180      24.237  17.015  17.789  1.00 27.62           N  
ATOM   1392  C   ARG H 180      17.708  17.865  16.242  1.00 37.57           C  
ATOM   1393  O   ARG H 180      17.331  16.718  16.004  1.00 36.94           O  
ATOM   1394  N   VAL H 181      17.324  18.517  17.364  1.00 35.96           N  
ATOM   1395  CA  VAL H 181      16.582  17.790  18.364  1.00 35.53           C  
ATOM   1396  CB  VAL H 181      17.089  17.947  19.767  1.00 36.01           C  
ATOM   1397  CG1 VAL H 181      18.517  17.427  19.869  1.00 34.25           C  
ATOM   1398  CG2 VAL H 181      16.970  19.413  20.171  1.00 36.94           C  
ATOM   1399  C   VAL H 181      15.169  18.252  18.431  1.00 34.83           C  
ATOM   1400  O   VAL H 181      14.846  19.382  18.075  1.00 35.05           O  
ATOM   1401  N   THR H 182      14.283  17.332  18.868  1.00 32.65           N  
ATOM   1402  CA  THR H 182      12.902  17.635  19.089  1.00 32.72           C  
ATOM   1403  CB  THR H 182      11.981  17.043  18.062  1.00 34.08           C  
ATOM   1404  OG1 THR H 182      12.307  17.528  16.767  1.00 36.25           O  
ATOM   1405  CG2 THR H 182      10.534  17.418  18.420  1.00 30.38           C  
ATOM   1406  C   THR H 182      12.529  17.027  20.406  1.00 32.34           C  
ATOM   1407  O   THR H 182      12.773  15.844  20.639  1.00 33.08           O  
ATOM   1408  N   MET H 183      11.923  17.827  21.305  1.00 31.88           N  
ATOM   1409  CA  MET H 183      11.523  17.299  22.578  1.00 31.25           C  
ATOM   1410  CB  MET H 183      12.132  18.051  23.774  1.00 30.90           C  
ATOM   1411  CG  MET H 183      13.636  17.815  23.926  1.00 30.08           C  
ATOM   1412  SD  MET H 183      14.420  18.728  25.290  1.00  0.00           S  
ATOM   1413  CE  MET H 183      14.666  20.248  24.329  1.00  0.00           C  
ATOM   1414  C   MET H 183      10.034  17.411  22.673  1.00 32.82           C  
ATOM   1415  O   MET H 183       9.456  18.457  22.382  1.00 33.30           O  
ATOM   1416  N   THR H 184       9.368  16.311  23.078  1.00 32.37           N  
ATOM   1417  CA  THR H 184       7.937  16.319  23.178  1.00 34.13           C  
ATOM   1418  CB  THR H 184       7.264  15.600  22.044  1.00 34.61           C  
ATOM   1419  OG1 THR H 184       7.687  14.244  22.007  1.00 36.96           O  
ATOM   1420  CG2 THR H 184       7.621  16.302  20.724  1.00 33.30           C  
ATOM   1421  C   THR H 184       7.554  15.615  24.438  1.00 35.76           C  
ATOM   1422  O   THR H 184       8.374  14.938  25.056  1.00 34.94           O  
ATOM   1423  N   THR H 185       6.292  15.798  24.880  1.00 38.30           N  
ATOM   1424  CA  THR H 185       5.829  15.110  26.050  1.00 40.59           C  
ATOM   1425  CB  THR H 185       5.828  15.965  27.283  1.00 40.62           C  
ATOM   1426  OG1 THR H 185       5.586  15.169  28.434  1.00  0.00           O  
ATOM   1427  CG2 THR H 185       4.734  17.035  27.137  1.00  0.00           C  
ATOM   1428  C   THR H 185       4.417  14.665  25.811  1.00 43.59           C  
ATOM   1429  O   THR H 185       3.654  15.332  25.113  1.00 44.74           O  
ATOM   1430  N   ASP H 186       4.047  13.495  26.377  1.00 44.94           N  
ATOM   1431  CA  ASP H 186       2.706  12.991  26.277  1.00 46.78           C  
ATOM   1432  CB  ASP H 186       2.631  11.575  25.678  1.00 47.81           C  
ATOM   1433  CG  ASP H 186       1.170  11.198  25.482  1.00 51.27           C  
ATOM   1434  OD1 ASP H 186       0.299  12.096  25.631  1.00 68.74           O  
ATOM   1435  OD2 ASP H 186       0.903  10.007  25.173  1.00 60.69           O1-
ATOM   1436  C   ASP H 186       2.178  12.937  27.680  1.00 47.96           C  
ATOM   1437  O   ASP H 186       2.615  12.119  28.486  1.00 47.18           O  
ATOM   1438  N   THR H 187       1.215  13.819  28.007  1.00 49.59           N  
ATOM   1439  CA  THR H 187       0.719  13.946  29.348  1.00 52.18           C  
ATOM   1440  CB  THR H 187      -0.231  15.093  29.504  1.00 54.35           C  
ATOM   1441  OG1 THR H 187       0.395  16.297  29.088  1.00 54.70           O  
ATOM   1442  CG2 THR H 187      -0.616  15.201  30.990  1.00 54.61           C  
ATOM   1443  C   THR H 187       0.014  12.702  29.797  1.00 52.92           C  
ATOM   1444  O   THR H 187       0.184  12.267  30.935  1.00 53.24           O  
ATOM   1445  N   SER H 188      -0.799  12.086  28.920  1.00 52.83           N  
ATOM   1446  CA  SER H 188      -1.568  10.943  29.330  1.00 53.10           C  
ATOM   1447  CB  SER H 188      -2.451  10.387  28.199  1.00 53.85           C  
ATOM   1448  OG  SER H 188      -1.647   9.937  27.118  1.00 55.75           O  
ATOM   1449  C   SER H 188      -0.645   9.849  29.773  1.00 52.12           C  
ATOM   1450  O   SER H 188      -0.874   9.213  30.801  1.00 53.31           O  
ATOM   1451  N   THR H 189       0.406   9.594  28.977  1.00 50.34           N  
ATOM   1452  CA  THR H 189       1.406   8.588  29.211  1.00 49.16           C  
ATOM   1453  CB  THR H 189       2.229   8.312  27.997  1.00 48.90           C  
ATOM   1454  OG1 THR H 189       3.029   7.161  28.202  1.00 51.83           O  
ATOM   1455  CG2 THR H 189       3.124   9.528  27.739  1.00 51.81           C  
ATOM   1456  C   THR H 189       2.343   9.004  30.310  1.00 48.26           C  
ATOM   1457  O   THR H 189       2.958   8.160  30.962  1.00 48.07           O  
ATOM   1458  N   SER H 190       2.496  10.322  30.536  1.00 45.92           N  
ATOM   1459  CA  SER H 190       3.426  10.798  31.522  1.00 43.36           C  
ATOM   1460  CB  SER H 190       3.169  10.169  32.903  1.00 43.37           C  
ATOM   1461  OG  SER H 190       4.089  10.656  33.866  1.00 47.40           O  
ATOM   1462  C   SER H 190       4.829  10.472  31.088  1.00 41.72           C  
ATOM   1463  O   SER H 190       5.693  10.163  31.910  1.00 41.37           O  
ATOM   1464  N   THR H 191       5.104  10.531  29.768  1.00 39.17           N  
ATOM   1465  CA  THR H 191       6.451  10.301  29.318  1.00 36.85           C  
ATOM   1466  CB  THR H 191       6.683   9.010  28.577  1.00 37.73           C  
ATOM   1467  OG1 THR H 191       5.820   8.912  27.456  1.00 40.14           O  
ATOM   1468  CG2 THR H 191       6.481   7.820  29.516  1.00 35.46           C  
ATOM   1469  C   THR H 191       6.897  11.408  28.411  1.00 35.72           C  
ATOM   1470  O   THR H 191       6.113  11.984  27.657  1.00 35.25           O  
ATOM   1471  N   ALA H 192       8.209  11.722  28.466  1.00 33.67           N  
ATOM   1472  CA  ALA H 192       8.786  12.753  27.647  1.00 32.11           C  
ATOM   1473  CB  ALA H 192       9.612  13.783  28.438  1.00 32.63           C  
ATOM   1474  C   ALA H 192       9.718  12.094  26.676  1.00 31.71           C  
ATOM   1475  O   ALA H 192      10.290  11.044  26.970  1.00 32.24           O  
ATOM   1476  N   TYR H 193       9.885  12.690  25.474  1.00 29.99           N  
ATOM   1477  CA  TYR H 193      10.724  12.061  24.491  1.00 31.00           C  
ATOM   1478  CB  TYR H 193       9.975  11.550  23.245  1.00 32.21           C  
ATOM   1479  CG  TYR H 193       8.910  10.579  23.634  1.00 35.86           C  
ATOM   1480  CD1 TYR H 193       9.210   9.276  23.955  1.00 28.99           C  
ATOM   1481  CD2 TYR H 193       7.598  10.984  23.690  1.00 32.23           C  
ATOM   1482  CE1 TYR H 193       8.217   8.393  24.309  1.00 42.45           C  
ATOM   1483  CE2 TYR H 193       6.600  10.106  24.040  1.00 43.95           C  
ATOM   1484  CZ  TYR H 193       6.908   8.806  24.350  1.00 42.97           C  
ATOM   1485  OH  TYR H 193       5.887   7.901  24.711  1.00 43.84           O  
ATOM   1486  C   TYR H 193      11.716  13.055  23.970  1.00 31.97           C  
ATOM   1487  O   TYR H 193      11.492  14.265  23.992  1.00 32.39           O  
ATOM   1488  N   MET H 194      12.873  12.541  23.510  1.00 30.97           N  
ATOM   1489  CA  MET H 194      13.882  13.358  22.903  1.00 30.86           C  
ATOM   1490  CB  MET H 194      15.129  13.511  23.795  1.00 30.01           C  
ATOM   1491  CG  MET H 194      16.229  14.403  23.220  1.00 33.58           C  
ATOM   1492  SD  MET H 194      17.193  13.643  21.883  1.00 41.67           S  
ATOM   1493  CE  MET H 194      18.004  12.422  22.958  1.00 31.51           C  
ATOM   1494  C   MET H 194      14.269  12.654  21.642  1.00 31.50           C  
ATOM   1495  O   MET H 194      14.643  11.484  21.670  1.00 31.15           O  
ATOM   1496  N   GLU H 195      14.163  13.347  20.491  1.00 31.68           N  
ATOM   1497  CA  GLU H 195      14.507  12.718  19.250  1.00 32.24           C  
ATOM   1498  CB  GLU H 195      13.343  12.694  18.243  1.00 34.62           C  
ATOM   1499  CG  GLU H 195      13.584  11.783  17.038  1.00 39.83           C  
ATOM   1500  CD  GLU H 195      12.285  11.701  16.247  1.00 59.96           C  
ATOM   1501  OE1 GLU H 195      11.360  12.502  16.546  1.00 66.50           O  
ATOM   1502  OE2 GLU H 195      12.196  10.833  15.339  1.00 59.25           O1-
ATOM   1503  C   GLU H 195      15.633  13.500  18.657  1.00 32.16           C  
ATOM   1504  O   GLU H 195      15.555  14.720  18.520  1.00 33.40           O  
ATOM   1505  N   LEU H 196      16.726  12.803  18.299  1.00 31.97           N  
ATOM   1506  CA  LEU H 196      17.878  13.458  17.754  1.00 32.22           C  
ATOM   1507  CB  LEU H 196      19.131  13.152  18.590  1.00 31.63           C  
ATOM   1508  CG  LEU H 196      20.382  13.954  18.216  1.00 30.62           C  
ATOM   1509  CD1 LEU H 196      20.164  15.455  18.431  1.00 29.02           C  
ATOM   1510  CD2 LEU H 196      21.604  13.442  18.987  1.00 32.76           C  
ATOM   1511  C   LEU H 196      18.057  12.932  16.360  1.00 34.00           C  
ATOM   1512  O   LEU H 196      17.976  11.725  16.131  1.00 35.64           O  
ATOM   1513  N   ARG H 197      18.321  13.827  15.384  1.00 34.23           N  
ATOM   1514  CA  ARG H 197      18.376  13.410  14.009  1.00 35.87           C  
ATOM   1515  CB  ARG H 197      17.411  14.209  13.112  1.00 37.50           C  
ATOM   1516  CG  ARG H 197      15.976  14.271  13.648  1.00  0.00           C  
ATOM   1517  CD  ARG H 197      15.185  12.972  13.501  1.00  0.00           C  
ATOM   1518  NE  ARG H 197      14.869  12.785  12.057  1.00  0.00           N  
ATOM   1519  CZ  ARG H 197      13.569  12.807  11.639  1.00  0.00           C  
ATOM   1520  NH1 ARG H 197      12.561  12.962  12.548  1.00  0.00           N1+
ATOM   1521  NH2 ARG H 197      13.275  12.667  10.314  1.00  0.00           N  
ATOM   1522  C   ARG H 197      19.755  13.661  13.470  1.00 35.94           C  
ATOM   1523  O   ARG H 197      20.582  14.309  14.109  1.00 35.20           O  
ATOM   1524  N   SER H 198      20.035  13.125  12.261  1.00 37.36           N  
ATOM   1525  CA  SER H 198      21.299  13.321  11.603  1.00 39.10           C  
ATOM   1526  CB  SER H 198      21.524  14.770  11.131  1.00 39.28           C  
ATOM   1527  OG  SER H 198      20.596  15.103  10.111  1.00 43.89           O  
ATOM   1528  C   SER H 198      22.402  12.973  12.543  1.00 38.69           C  
ATOM   1529  O   SER H 198      23.327  13.755  12.754  1.00 39.19           O  
ATOM   1530  N   LEU H 199      22.340  11.758  13.111  1.00 37.42           N  
ATOM   1531  CA  LEU H 199      23.299  11.327  14.081  1.00 37.03           C  
ATOM   1532  CB  LEU H 199      22.912   9.985  14.723  1.00 36.15           C  
ATOM   1533  CG  LEU H 199      21.619  10.068  15.554  1.00 34.10           C  
ATOM   1534  CD1 LEU H 199      21.259   8.709  16.173  1.00 27.61           C  
ATOM   1535  CD2 LEU H 199      21.723  11.172  16.617  1.00 33.51           C  
ATOM   1536  C   LEU H 199      24.649  11.164  13.455  1.00 38.51           C  
ATOM   1537  O   LEU H 199      24.786  10.744  12.307  1.00 39.39           O  
ATOM   1538  N   ARG H 200      25.689  11.527  14.230  1.00 38.22           N  
ATOM   1539  CA  ARG H 200      27.054  11.383  13.818  1.00 40.96           C  
ATOM   1540  CB  ARG H 200      27.733  12.719  13.453  1.00 41.40           C  
ATOM   1541  CG  ARG H 200      27.701  13.781  14.553  1.00 45.72           C  
ATOM   1542  CD  ARG H 200      28.275  15.127  14.100  1.00 67.73           C  
ATOM   1543  NE  ARG H 200      27.310  15.720  13.132  1.00 86.34           N  
ATOM   1544  CZ  ARG H 200      26.336  16.573  13.563  1.00 95.28           C  
ATOM   1545  NH1 ARG H 200      26.288  16.951  14.874  1.00 51.66           N1+
ATOM   1546  NH2 ARG H 200      25.413  17.051  12.679  1.00 83.95           N  
ATOM   1547  C   ARG H 200      27.782  10.727  14.955  1.00 40.54           C  
ATOM   1548  O   ARG H 200      27.231  10.561  16.042  1.00 38.49           O  
ATOM   1549  N   SER H 201      29.050  10.331  14.732  1.00 41.52           N  
ATOM   1550  CA  SER H 201      29.798   9.586  15.710  1.00 41.96           C  
ATOM   1551  CB  SER H 201      31.236   9.277  15.259  1.00 41.95           C  
ATOM   1552  OG  SER H 201      31.219   8.422  14.126  1.00 49.02           O  
ATOM   1553  C   SER H 201      29.897  10.365  16.985  1.00 41.66           C  
ATOM   1554  O   SER H 201      29.888   9.788  18.072  1.00 41.76           O  
ATOM   1555  N   ASP H 202      29.962  11.703  16.884  1.00 41.05           N  
ATOM   1556  CA  ASP H 202      30.132  12.556  18.027  1.00 39.51           C  
ATOM   1557  CB  ASP H 202      30.285  14.040  17.655  1.00 41.18           C  
ATOM   1558  CG  ASP H 202      31.669  14.220  17.046  1.00 49.57           C  
ATOM   1559  OD1 ASP H 202      32.623  13.562  17.543  1.00  0.00           O  
ATOM   1560  OD2 ASP H 202      31.792  15.010  16.073  1.00  0.00           O1-
ATOM   1561  C   ASP H 202      28.956  12.424  18.946  1.00 37.37           C  
ATOM   1562  O   ASP H 202      29.071  12.688  20.140  1.00 37.54           O  
ATOM   1563  N   ASP H 203      27.788  12.049  18.398  1.00 34.54           N  
ATOM   1564  CA  ASP H 203      26.548  11.914  19.115  1.00 32.09           C  
ATOM   1565  CB  ASP H 203      25.345  11.729  18.181  1.00 32.00           C  
ATOM   1566  CG  ASP H 203      25.127  13.075  17.507  1.00 35.36           C  
ATOM   1567  OD1 ASP H 203      25.305  14.111  18.202  1.00 36.16           O  
ATOM   1568  OD2 ASP H 203      24.799  13.087  16.291  1.00 41.87           O1-
ATOM   1569  C   ASP H 203      26.576  10.768  20.084  1.00 30.61           C  
ATOM   1570  O   ASP H 203      25.714  10.693  20.958  1.00 28.61           O  
ATOM   1571  N   THR H 204      27.501   9.802  19.928  1.00 30.60           N  
ATOM   1572  CA  THR H 204      27.521   8.700  20.853  1.00 29.75           C  
ATOM   1573  CB  THR H 204      28.650   7.740  20.604  1.00 30.87           C  
ATOM   1574  OG1 THR H 204      28.559   7.209  19.290  1.00 34.46           O  
ATOM   1575  CG2 THR H 204      28.572   6.605  21.639  1.00 27.03           C  
ATOM   1576  C   THR H 204      27.672   9.257  22.237  1.00 28.08           C  
ATOM   1577  O   THR H 204      28.635   9.963  22.538  1.00 28.38           O  
ATOM   1578  N   ALA H 205      26.696   8.959  23.123  1.00 25.22           N  
ATOM   1579  CA  ALA H 205      26.764   9.485  24.456  1.00 24.92           C  
ATOM   1580  CB  ALA H 205      26.601  11.015  24.514  1.00 24.27           C  
ATOM   1581  C   ALA H 205      25.643   8.904  25.256  1.00 25.36           C  
ATOM   1582  O   ALA H 205      24.767   8.217  24.733  1.00 25.87           O  
ATOM   1583  N   VAL H 206      25.678   9.145  26.582  1.00 24.52           N  
ATOM   1584  CA  VAL H 206      24.614   8.713  27.434  1.00 24.20           C  
ATOM   1585  CB  VAL H 206      25.071   8.375  28.825  1.00 24.01           C  
ATOM   1586  CG1 VAL H 206      23.849   7.969  29.663  1.00 22.85           C  
ATOM   1587  CG2 VAL H 206      26.156   7.288  28.737  1.00 24.20           C  
ATOM   1588  C   VAL H 206      23.681   9.877  27.530  1.00 25.69           C  
ATOM   1589  O   VAL H 206      24.103  10.996  27.821  1.00 26.67           O  
ATOM   1590  N   TYR H 207      22.376   9.649  27.285  1.00 25.53           N  
ATOM   1591  CA  TYR H 207      21.453  10.743  27.340  1.00 24.91           C  
ATOM   1592  CB  TYR H 207      20.498  10.845  26.132  1.00 24.51           C  
ATOM   1593  CG  TYR H 207      21.293  11.187  24.915  1.00 24.79           C  
ATOM   1594  CD1 TYR H 207      21.788  12.456  24.747  1.00 21.81           C  
ATOM   1595  CD2 TYR H 207      21.572  10.249  23.948  1.00 23.39           C  
ATOM   1596  CE1 TYR H 207      22.526  12.792  23.637  1.00 19.87           C  
ATOM   1597  CE2 TYR H 207      22.309  10.580  22.832  1.00 22.64           C  
ATOM   1598  CZ  TYR H 207      22.788  11.855  22.672  1.00 26.16           C  
ATOM   1599  OH  TYR H 207      23.544  12.202  21.532  1.00 24.28           O  
ATOM   1600  C   TYR H 207      20.617  10.571  28.565  1.00 25.43           C  
ATOM   1601  O   TYR H 207      20.042   9.507  28.792  1.00 25.37           O  
ATOM   1602  N   TYR H 208      20.531  11.637  29.391  1.00 24.68           N  
ATOM   1603  CA  TYR H 208      19.792  11.549  30.617  1.00 24.57           C  
ATOM   1604  CB  TYR H 208      20.541  12.001  31.889  1.00 24.03           C  
ATOM   1605  CG  TYR H 208      21.745  11.175  32.194  1.00 24.00           C  
ATOM   1606  CD1 TYR H 208      21.631   9.928  32.760  1.00 20.90           C  
ATOM   1607  CD2 TYR H 208      23.001  11.657  31.915  1.00 22.21           C  
ATOM   1608  CE1 TYR H 208      22.749   9.179  33.046  1.00 24.56           C  
ATOM   1609  CE2 TYR H 208      24.123  10.913  32.199  1.00 20.63           C  
ATOM   1610  CZ  TYR H 208      23.998   9.671  32.768  1.00 25.27           C  
ATOM   1611  OH  TYR H 208      25.142   8.901  33.064  1.00 34.10           O  
ATOM   1612  C   TYR H 208      18.646  12.507  30.559  1.00 25.59           C  
ATOM   1613  O   TYR H 208      18.723  13.564  29.933  1.00 25.83           O  
ATOM   1614  N   CYS H 209      17.525  12.120  31.198  1.00 26.10           N  
ATOM   1615  CA  CYS H 209      16.418  13.014  31.371  1.00 27.47           C  
ATOM   1616  CB  CYS H 209      15.041  12.394  31.038  1.00 28.21           C  
ATOM   1617  SG  CYS H 209      14.669  10.899  32.007  1.00 33.77           S  
ATOM   1618  C   CYS H 209      16.438  13.379  32.826  1.00 27.55           C  
ATOM   1619  O   CYS H 209      16.861  12.580  33.662  1.00 27.14           O  
ATOM   1620  N   ALA H 210      16.026  14.619  33.166  1.00 26.78           N  
ATOM   1621  CA  ALA H 210      16.039  15.032  34.542  1.00 27.15           C  
ATOM   1622  CB  ALA H 210      17.318  15.785  34.944  1.00 25.88           C  
ATOM   1623  C   ALA H 210      14.886  15.955  34.769  1.00 28.33           C  
ATOM   1624  O   ALA H 210      14.464  16.688  33.877  1.00 27.80           O  
ATOM   1625  N   ARG H 211      14.364  15.949  36.009  1.00 27.63           N  
ATOM   1626  CA  ARG H 211      13.199  16.708  36.350  1.00 27.72           C  
ATOM   1627  CB  ARG H 211      12.300  15.943  37.329  1.00 28.78           C  
ATOM   1628  CG  ARG H 211      11.124  16.727  37.905  1.00 29.30           C  
ATOM   1629  CD  ARG H 211      10.317  15.864  38.871  1.00 34.60           C  
ATOM   1630  NE  ARG H 211       9.438  16.748  39.679  1.00 52.23           N  
ATOM   1631  CZ  ARG H 211       8.857  16.237  40.801  1.00 57.28           C  
ATOM   1632  NH1 ARG H 211       9.066  14.931  41.132  1.00 73.13           N1+
ATOM   1633  NH2 ARG H 211       8.059  17.013  41.587  1.00 40.29           N  
ATOM   1634  C   ARG H 211      13.608  17.996  36.994  1.00 28.59           C  
ATOM   1635  O   ARG H 211      14.550  18.051  37.786  1.00 29.28           O  
ATOM   1636  N   HIS H 212      12.897  19.089  36.646  1.00 27.49           N  
ATOM   1637  CA  HIS H 212      13.223  20.353  37.238  1.00 27.55           C  
ATOM   1638  ND1 HIS H 212      13.689  20.684  33.942  1.00  0.00           N  
ATOM   1639  CG  HIS H 212      13.615  21.526  35.030  1.00 29.05           C  
ATOM   1640  CB  HIS H 212      14.176  21.202  36.382  1.00 27.14           C  
ATOM   1641  NE2 HIS H 212      12.612  22.508  33.264  1.00  0.00           N  
ATOM   1642  CD2 HIS H 212      12.954  22.634  34.599  1.00 30.42           C  
ATOM   1643  CE1 HIS H 212      13.074  21.322  32.913  1.00 33.68           C  
ATOM   1644  C   HIS H 212      11.978  21.156  37.443  1.00 28.04           C  
ATOM   1645  O   HIS H 212      10.923  20.882  36.865  1.00 28.46           O  
ATOM   1646  N   ARG H 213      11.984  21.612  38.721  1.00 42.33           N  
ATOM   1647  CA  ARG H 213      10.760  22.089  39.284  1.00 40.87           C  
ATOM   1648  CB  ARG H 213      10.773  22.208  40.812  1.00 43.11           C  
ATOM   1649  CG  ARG H 213       9.410  22.639  41.356  1.00 52.77           C  
ATOM   1650  CD  ARG H 213       9.485  23.383  42.685  1.00 61.18           C  
ATOM   1651  NE  ARG H 213       9.921  24.774  42.372  1.00 87.98           N  
ATOM   1652  CZ  ARG H 213      10.639  25.477  43.292  1.00 92.18           C  
ATOM   1653  NH1 ARG H 213      10.917  24.913  44.502  1.00 97.47           N1+
ATOM   1654  NH2 ARG H 213      11.095  26.730  43.001  1.00111.29           N  
ATOM   1655  C   ARG H 213      10.606  23.430  38.750  1.00 47.37           C  
ATOM   1656  O   ARG H 213      11.456  24.278  39.000  1.00 50.65           O  
ATOM   1657  N   ASP H 214       9.544  23.711  37.988  1.00 50.48           N  
ATOM   1658  CA  ASP H 214       9.737  25.053  37.608  1.00 52.41           C  
ATOM   1659  CB  ASP H 214       9.916  25.340  36.108  1.00 39.01           C  
ATOM   1660  CG  ASP H 214      10.654  26.676  36.004  1.00 39.18           C  
ATOM   1661  OD1 ASP H 214      10.439  27.560  36.873  1.00 33.41           O  
ATOM   1662  OD2 ASP H 214      11.462  26.829  35.051  1.00 33.85           O1-
ATOM   1663  C   ASP H 214       8.675  25.907  38.146  1.00 50.24           C  
ATOM   1664  O   ASP H 214       7.982  26.568  37.378  1.00 45.89           O  
ATOM   1665  N   TYR H 215       8.470  25.876  39.471  1.00 49.58           N  
ATOM   1666  CA  TYR H 215       7.764  27.025  39.895  1.00 50.42           C  
ATOM   1667  CB  TYR H 215       7.550  27.100  41.408  1.00 53.56           C  
ATOM   1668  CG  TYR H 215       6.810  28.370  41.603  1.00 63.92           C  
ATOM   1669  CD1 TYR H 215       5.450  28.404  41.416  1.00 51.58           C  
ATOM   1670  CD2 TYR H 215       7.470  29.522  41.956  1.00 49.04           C  
ATOM   1671  CE1 TYR H 215       4.751  29.571  41.589  1.00 52.13           C  
ATOM   1672  CE2 TYR H 215       6.773  30.693  42.129  1.00 59.64           C  
ATOM   1673  CZ  TYR H 215       5.413  30.718  41.946  1.00 70.19           C  
ATOM   1674  OH  TYR H 215       4.691  31.916  42.125  1.00 61.89           O  
ATOM   1675  C   TYR H 215       8.841  27.982  39.551  1.00 50.38           C  
ATOM   1676  O   TYR H 215       8.668  28.916  38.774  1.00 59.90           O  
ATOM   1677  N   TYR H 216      10.033  27.642  40.075  1.00 54.86           N  
ATOM   1678  CA  TYR H 216      11.275  28.231  39.709  1.00 45.27           C  
ATOM   1679  CB  TYR H 216      11.919  29.138  40.772  1.00 43.03           C  
ATOM   1680  CG  TYR H 216      11.093  30.364  40.953  1.00 47.20           C  
ATOM   1681  CD1 TYR H 216      11.080  31.336  39.981  1.00 44.62           C  
ATOM   1682  CD2 TYR H 216      10.313  30.536  42.075  1.00 43.99           C  
ATOM   1683  CE1 TYR H 216      10.325  32.474  40.131  1.00 44.56           C  
ATOM   1684  CE2 TYR H 216       9.556  31.672  42.236  1.00 56.54           C  
ATOM   1685  CZ  TYR H 216       9.560  32.641  41.260  1.00 56.62           C  
ATOM   1686  OH  TYR H 216       8.784  33.805  41.423  1.00  0.00           O  
ATOM   1687  C   TYR H 216      12.181  27.062  39.538  1.00 45.70           C  
ATOM   1688  O   TYR H 216      12.268  26.213  40.427  1.00 52.94           O  
ATOM   1689  N   SER H 217      12.886  26.977  38.397  1.00 46.34           N  
ATOM   1690  CA  SER H 217      13.682  25.805  38.227  1.00 45.61           C  
ATOM   1691  CB  SER H 217      13.946  25.457  36.747  1.00 39.33           C  
ATOM   1692  OG  SER H 217      14.677  26.499  36.119  1.00  0.00           O  
ATOM   1693  C   SER H 217      14.949  26.005  38.983  1.00 44.14           C  
ATOM   1694  O   SER H 217      15.892  26.665  38.549  1.00 55.50           O  
ATOM   1695  N   ASN H 218      14.930  25.428  40.195  1.00 46.03           N  
ATOM   1696  CA  ASN H 218      15.959  25.438  41.183  1.00 43.93           C  
ATOM   1697  CB  ASN H 218      15.394  24.876  42.488  1.00 43.69           C  
ATOM   1698  CG  ASN H 218      14.701  23.560  42.161  1.00 41.92           C  
ATOM   1699  OD1 ASN H 218      13.672  23.527  41.483  1.00 36.93           O  
ATOM   1700  ND2 ASN H 218      15.281  22.440  42.659  1.00 37.21           N  
ATOM   1701  C   ASN H 218      17.147  24.639  40.754  1.00 45.20           C  
ATOM   1702  O   ASN H 218      18.282  25.094  40.861  1.00 50.97           O  
ATOM   1703  N   SER H 219      16.925  23.414  40.253  1.00 40.99           N  
ATOM   1704  CA  SER H 219      18.028  22.597  39.848  1.00 43.98           C  
ATOM   1705  CB  SER H 219      18.992  22.242  40.992  1.00 32.40           C  
ATOM   1706  OG  SER H 219      18.326  21.425  41.945  1.00  0.00           O  
ATOM   1707  C   SER H 219      17.430  21.314  39.377  1.00 46.37           C  
ATOM   1708  O   SER H 219      16.214  21.134  39.443  1.00 45.31           O  
ATOM   1709  N   LEU H 220      18.268  20.384  38.882  1.00 50.48           N  
ATOM   1710  CA  LEU H 220      17.715  19.132  38.458  1.00 45.17           C  
ATOM   1711  CB  LEU H 220      18.429  18.516  37.241  1.00 46.82           C  
ATOM   1712  CG  LEU H 220      18.275  19.362  35.961  1.00 46.90           C  
ATOM   1713  CD1 LEU H 220      18.987  18.703  34.771  1.00 34.97           C  
ATOM   1714  CD2 LEU H 220      16.799  19.690  35.674  1.00 34.73           C  
ATOM   1715  C   LEU H 220      17.835  18.173  39.603  1.00 53.09           C  
ATOM   1716  O   LEU H 220      18.906  17.641  39.896  1.00 54.65           O  
ATOM   1717  N   THR H 221      16.704  17.986  40.308  1.00 45.32           N  
ATOM   1718  CA  THR H 221      16.579  17.150  41.465  1.00 48.15           C  
ATOM   1719  CB  THR H 221      15.401  17.551  42.305  1.00 53.10           C  
ATOM   1720  OG1 THR H 221      15.200  16.630  43.369  1.00  0.00           O  
ATOM   1721  CG2 THR H 221      14.169  17.704  41.409  1.00  0.00           C  
ATOM   1722  C   THR H 221      16.552  15.662  41.192  1.00 46.01           C  
ATOM   1723  O   THR H 221      17.153  14.903  41.949  1.00 53.02           O  
ATOM   1724  N   TYR H 222      15.870  15.185  40.125  1.00 30.39           N  
ATOM   1725  CA  TYR H 222      15.741  13.767  39.911  1.00 30.62           C  
ATOM   1726  CB  TYR H 222      14.274  13.298  39.938  1.00 30.96           C  
ATOM   1727  CG  TYR H 222      13.661  13.806  41.199  1.00 37.31           C  
ATOM   1728  CD1 TYR H 222      13.742  13.095  42.374  1.00 57.42           C  
ATOM   1729  CD2 TYR H 222      13.010  15.019  41.203  1.00 58.64           C  
ATOM   1730  CE1 TYR H 222      13.172  13.586  43.526  1.00 63.25           C  
ATOM   1731  CE2 TYR H 222      12.439  15.515  42.350  1.00 41.90           C  
ATOM   1732  CZ  TYR H 222      12.519  14.796  43.515  1.00 60.55           C  
ATOM   1733  OH  TYR H 222      11.935  15.303  44.695  1.00 39.17           O  
ATOM   1734  C   TYR H 222      16.264  13.461  38.540  1.00 31.47           C  
ATOM   1735  O   TYR H 222      16.059  14.238  37.609  1.00 31.47           O  
ATOM   1736  N   TRP H 223      16.949  12.306  38.382  1.00 29.74           N  
ATOM   1737  CA  TRP H 223      17.542  11.980  37.112  1.00 28.78           C  
ATOM   1738  CB  TRP H 223      19.084  11.996  37.153  1.00 27.65           C  
ATOM   1739  CG  TRP H 223      19.697  13.362  37.361  1.00 25.63           C  
ATOM   1740  CD2 TRP H 223      20.483  14.058  36.380  1.00 23.53           C  
ATOM   1741  CD1 TRP H 223      19.671  14.158  38.470  1.00 20.80           C  
ATOM   1742  NE1 TRP H 223      20.379  15.313  38.237  1.00 24.28           N  
ATOM   1743  CE2 TRP H 223      20.888  15.262  36.956  1.00 22.61           C  
ATOM   1744  CE3 TRP H 223      20.844  13.719  35.107  1.00 24.72           C  
ATOM   1745  CZ2 TRP H 223      21.662  16.149  36.262  1.00 24.66           C  
ATOM   1746  CZ3 TRP H 223      21.618  14.619  34.408  1.00 22.77           C  
ATOM   1747  CH2 TRP H 223      22.019  15.811  34.975  1.00 26.61           C  
ATOM   1748  C   TRP H 223      17.154  10.590  36.712  1.00 29.60           C  
ATOM   1749  O   TRP H 223      16.852   9.739  37.546  1.00 30.04           O  
ATOM   1750  N   GLY H 224      17.143  10.343  35.385  1.00 29.06           N  
ATOM   1751  CA  GLY H 224      16.874   9.035  34.866  1.00 28.41           C  
ATOM   1752  C   GLY H 224      18.167   8.280  34.933  1.00 28.41           C  
ATOM   1753  O   GLY H 224      19.206   8.840  35.278  1.00 27.55           O  
ATOM   1754  N   GLN H 225      18.119   6.973  34.609  1.00 28.23           N  
ATOM   1755  CA  GLN H 225      19.244   6.079  34.639  1.00 27.81           C  
ATOM   1756  CB  GLN H 225      18.855   4.592  34.489  1.00 28.58           C  
ATOM   1757  CG  GLN H 225      18.295   4.206  33.117  1.00 32.20           C  
ATOM   1758  CD  GLN H 225      16.793   4.452  33.074  1.00 72.80           C  
ATOM   1759  OE1 GLN H 225      16.307   5.541  33.373  1.00 33.62           O  
ATOM   1760  NE2 GLN H 225      16.031   3.399  32.683  1.00 36.89           N  
ATOM   1761  C   GLN H 225      20.205   6.411  33.536  1.00 27.49           C  
ATOM   1762  O   GLN H 225      21.403   6.157  33.654  1.00 28.20           O  
ATOM   1763  N   GLY H 226      19.694   6.936  32.405  1.00 25.92           N  
ATOM   1764  CA  GLY H 226      20.532   7.270  31.285  1.00 26.26           C  
ATOM   1765  C   GLY H 226      20.322   6.249  30.208  1.00 27.61           C  
ATOM   1766  O   GLY H 226      20.018   5.089  30.483  1.00 28.39           O  
ATOM   1767  N   THR H 227      20.457   6.679  28.934  1.00 26.68           N  
ATOM   1768  CA  THR H 227      20.319   5.784  27.816  1.00 26.22           C  
ATOM   1769  CB  THR H 227      19.123   6.083  26.959  1.00 26.48           C  
ATOM   1770  OG1 THR H 227      17.933   5.988  27.730  1.00 27.20           O  
ATOM   1771  CG2 THR H 227      19.077   5.082  25.790  1.00 25.98           C  
ATOM   1772  C   THR H 227      21.536   5.944  26.958  1.00 26.58           C  
ATOM   1773  O   THR H 227      21.865   7.047  26.528  1.00 25.64           O  
ATOM   1774  N   LEU H 228      22.236   4.833  26.665  1.00 26.72           N  
ATOM   1775  CA  LEU H 228      23.431   4.934  25.877  1.00 27.21           C  
ATOM   1776  CB  LEU H 228      24.486   3.862  26.216  1.00 26.37           C  
ATOM   1777  CG  LEU H 228      25.778   3.955  25.379  1.00 31.51           C  
ATOM   1778  CD1 LEU H 228      26.544   5.257  25.640  1.00 24.03           C  
ATOM   1779  CD2 LEU H 228      26.654   2.709  25.581  1.00 24.85           C  
ATOM   1780  C   LEU H 228      23.073   4.771  24.436  1.00 27.76           C  
ATOM   1781  O   LEU H 228      22.514   3.754  24.031  1.00 27.68           O  
ATOM   1782  N   VAL H 229      23.381   5.800  23.622  1.00 26.57           N  
ATOM   1783  CA  VAL H 229      23.113   5.709  22.218  1.00 27.12           C  
ATOM   1784  CB  VAL H 229      22.369   6.892  21.672  1.00 28.19           C  
ATOM   1785  CG1 VAL H 229      22.273   6.751  20.145  1.00 29.79           C  
ATOM   1786  CG2 VAL H 229      21.000   6.970  22.369  1.00 28.99           C  
ATOM   1787  C   VAL H 229      24.432   5.641  21.527  1.00 27.69           C  
ATOM   1788  O   VAL H 229      25.273   6.530  21.667  1.00 27.21           O  
ATOM   1789  N   THR H 230      24.648   4.567  20.750  1.00 28.62           N  
ATOM   1790  CA  THR H 230      25.905   4.461  20.082  1.00 29.82           C  
ATOM   1791  CB  THR H 230      26.611   3.163  20.359  1.00 29.90           C  
ATOM   1792  OG1 THR H 230      27.963   3.252  19.947  1.00 31.40           O  
ATOM   1793  CG2 THR H 230      25.904   2.016  19.626  1.00 27.16           C  
ATOM   1794  C   THR H 230      25.642   4.611  18.619  1.00 31.19           C  
ATOM   1795  O   THR H 230      24.775   3.949  18.049  1.00 31.98           O  
ATOM   1796  N   VAL H 231      26.378   5.532  17.970  1.00 31.80           N  
ATOM   1797  CA  VAL H 231      26.150   5.749  16.574  1.00 33.07           C  
ATOM   1798  CB  VAL H 231      26.173   7.201  16.192  1.00 32.87           C  
ATOM   1799  CG1 VAL H 231      26.006   7.316  14.669  1.00 32.36           C  
ATOM   1800  CG2 VAL H 231      25.081   7.932  16.991  1.00 26.99           C  
ATOM   1801  C   VAL H 231      27.244   5.062  15.829  1.00 35.43           C  
ATOM   1802  O   VAL H 231      28.406   5.459  15.902  1.00 35.86           O  
ATOM   1803  N   SER H 232      26.888   3.994  15.089  1.00 36.78           N  
ATOM   1804  CA  SER H 232      27.873   3.280  14.335  1.00 38.49           C  
ATOM   1805  CB  SER H 232      28.664   2.252  15.164  1.00 38.77           C  
ATOM   1806  OG  SER H 232      27.796   1.236  15.641  1.00 37.14           O  
ATOM   1807  C   SER H 232      27.172   2.527  13.254  1.00 39.81           C  
ATOM   1808  O   SER H 232      25.966   2.293  13.320  1.00 38.52           O  
ATOM   1809  N   SER H 233      27.930   2.137  12.211  1.00 41.99           N  
ATOM   1810  CA  SER H 233      27.359   1.395  11.130  1.00 44.21           C  
ATOM   1811  CB  SER H 233      28.109   1.590   9.800  1.00 45.36           C  
ATOM   1812  OG  SER H 233      28.005   2.941   9.373  1.00 50.87           O  
ATOM   1813  C   SER H 233      27.463  -0.079  11.501  1.00 44.28           C  
ATOM   1814  O   SER H 233      26.942  -0.926  10.728  1.00 45.29           O  
ATOM   1815  OXT SER H 233      28.068  -0.377  12.566  1.00  0.00           O1-
TER    1816      SER H 233 
CONECT  164  718
CONECT  718  164
CONECT 1032 1617
CONECT 1617 1032
END
